# Supplementary material for: How Do Ants Make Sense of Gravity? A Boltzmann Walker Analysis of Lasius niger Trajectories on Various Inclines
Source: PLoS One. 2013 Oct 29;8(10):e76531. doi: 10.1371/journal.pone.0076531 (PMC3812222; doi:10.1371/journal.pone.0076531)
Supplement: Dataset S2 — Trajectories for . (ZIP) [file pone.0076531.s006.zip › Incline2/2-C-26-50-20120604-01.txt]

Pente	Colonie	Temperature	Humidite	Date	Indiv	Frame	Time	X	Y
2	C	26	50	20120604	1	12	0	0	0
2	C	26	50	20120604	1	14	0.04	0.0017828283274056	-7.36098159214993e-05
2	C	26	50	20120604	1	16	0.08	0.0037384594099976	-0.00100421890850551
2	C	26	50	20120604	1	18	0.12	0.0051625017566292	-0.00210143650087267
2	C	26	50	20120604	1	20	0.16	0.0070127880709601	-0.0041446215451112
2	C	26	50	20120604	1	22	0.2	0.008708218000211	-0.00553260144590228
2	C	26	50	20120604	1	24	0.24	0.0100518623058217	-0.008143239682043
2	C	26	50	20120604	1	26	0.28	0.0116935521197025	-0.0101370686729547
2	C	26	50	20120604	1	28	0.32	0.0131192208119308	-0.0122648943989013
2	C	26	50	20120604	1	30	0.36	0.014902331982049	-0.014573385907441
2	C	26	50	20120604	1	32	0.4	0.0158478751698516	-0.0168202884153394
2	C	26	50	20120604	1	34	0.44	0.0169073332601034	-0.0182942525007227
2	C	26	50	20120604	1	36	0.48	0.0167833067306833	-0.0201420639413194
2	C	26	50	20120604	1	38	0.52	0.0173395876354427	-0.021889112665597
2	C	26	50	20120604	1	40	0.56	0.0184486846217338	-0.0240699006894545
2	C	26	50	20120604	1	42	0.6	0.0197957937505723	-0.0267936052999069
2	C	26	50	20120604	1	44	0.64	0.0207081736303373	-0.0281002679208615
2	C	26	50	20120604	1	46	0.68	0.0220195031560478	-0.029617224098541
2	C	26	50	20120604	1	48	0.72	0.0238316764148727	-0.0315596464264605
2	C	26	50	20120604	1	50	0.76	0.0248428391119694	-0.0330209533004606
2	C	26	50	20120604	1	52	0.8	0.0247268028891767	-0.0347340608992413
2	C	26	50	20120604	1	54	0.84	0.0234946834650948	-0.0363594731150191
2	C	26	50	20120604	1	56	0.88	0.0221172394553434	-0.0372376997372528
2	C	26	50	20120604	1	58	0.92	0.0203471956185416	-0.038476989224096
2	C	26	50	20120604	1	60	0.96	0.0183028650613176	-0.0397105511460116
2	C	26	50	20120604	1	62	1	0.0172643535952448	-0.0408670080231862
2	C	26	50	20120604	1	64	1.04	0.0173065643345478	-0.0410094935751292
2	C	26	50	20120604	1	66	1.08	0.0170770318165204	-0.0404325000985352
2	C	26	50	20120604	1	68	1.12	0.0159080598564255	-0.0405754601191284
2	C	26	50	20120604	1	70	1.16	0.0150976419460805	-0.0415350775603038
2	C	26	50	20120604	1	72	1.2	0.0137548532396751	-0.0427719416708875
2	C	26	50	20120604	1	74	1.24	0.0128896656664864	-0.0450627979363044
2	C	26	50	20120604	1	76	1.28	0.0117669215193184	-0.0478346565185557
2	C	26	50	20120604	1	78	1.32	0.0109642916830614	-0.0495217355167208
2	C	26	50	20120604	1	80	1.36	0.0096785099253552	-0.0512619040920175
2	C	26	50	20120604	1	82	1.4	0.0077251981530055	-0.0531815575815827
2	C	26	50	20120604	1	84	1.44	0.0060111006047312	-0.0545538397118315
2	C	26	50	20120604	1	86	1.48	0.0043981193261666	-0.0557592446417202
2	C	26	50	20120604	1	88	1.52	0.0032630715210059	-0.0572649578215788
2	C	26	50	20120604	1	90	1.56	0.0018856275112545	-0.0584844341764131
2	C	26	50	20120604	1	92	1.6	0.000548912852099501	-0.0594299773642158
2	C	26	50	20120604	1	94	1.64	-0.001910192400833	-0.0606376450358043
2	C	26	50	20120604	1	96	1.68	-0.0031783884128911	-0.0609303165325374
2	C	26	50	20120604	1	98	1.72	-0.0042442811748517	-0.0611953401541261
2	C	26	50	20120604	1	100	1.76	-0.00511451749045796	-0.0607342358221144
2	C	26	50	20120604	1	102	1.8	-0.0072115840714229	-0.0596862328617178
2	C	26	50	20120604	1	104	1.84	-0.00955231964918473	-0.0598978699213269
2	C	26	50	20120604	1	106	1.88	-0.0117088539104475	-0.0596448671150184
2	C	26	50	20120604	1	108	1.92	-0.0138033749070001	-0.0606074515762476
2	C	26	50	20120604	1	110	1.96	-0.0156091134941162	-0.060829978080287
2	C	26	50	20120604	1	112	2	-0.0181385051610986	-0.061082627333205
2	C	26	50	20120604	1	114	2.04	-0.0193359197843599	-0.0617201548071228
2	C	26	50	20120604	1	116	2.08	-0.0213043636418270	-0.0620899716536833
2	C	26	50	20120604	1	118	2.12	-0.0232038645881284	-0.0633477024853798
2	C	26	50	20120604	1	120	2.16	-0.0246684948640001	-0.0635552383256581
2	C	26	50	20120604	1	122	2.2	-0.0263753092124282	-0.0647496831004384
2	C	26	50	20120604	1	124	2.24	-0.0282433439069669	-0.0657235105594885
2	C	26	50	20120604	1	126	2.28	-0.029363188916332	-0.0674159706402585
2	C	26	50	20120604	1	128	2.32	-0.0306302535575402	-0.0693009051868675
2	C	26	50	20120604	1	130	2.36	-0.0311421281564411	-0.0706164773532651
2	C	26	50	20120604	1	132	2.4	-0.031714743227846	-0.0728909570256297
2	C	26	50	20120604	1	134	2.44	-0.0321490482128507	-0.0746462788992472
2	C	26	50	20120604	1	136	2.48	-0.0332150116854895	-0.0768417747441533
2	C	26	50	20120604	1	138	2.52	-0.0335166634383437	-0.0793548322444903
2	C	26	50	20120604	1	140	2.56	-0.0339285531383848	-0.0816354637458513
2	C	26	50	20120604	1	142	2.6	-0.0341691108653445	-0.0816276855712582
2	C	26	50	20120604	1	144	2.64	-0.0345804348799607	-0.0814943959430046
2	C	26	50	20120604	1	146	2.68	-0.0348096081877433	-0.0809299125995833
2	C	26	50	20120604	1	148	2.72	-0.0338482965187201	-0.0808830314199907
2	C	26	50	20120604	1	150	2.76	-0.0334097488930283	-0.0810026738873674
2	C	26	50	20120604	1	152	2.8	-0.0334414979875035	-0.0817552476345843
2	C	26	50	20120604	1	154	2.84	-0.0324664684469254	-0.0823488637773904
2	C	26	50	20120604	1	156	2.88	-0.0320265066076711	-0.083144217484869
2	C	26	50	20120604	1	158	2.92	-0.0320933281984932	-0.0847068527606132
2	C	26	50	20120604	1	160	2.96	-0.0312764784448666	-0.0856434864029729
2	C	26	50	20120604	1	162	3	-0.0309363600831158	-0.0874340221942934
2	C	26	50	20120604	1	164	3.04	-0.0312228797508526	-0.0899103101420087
2	C	26	50	20120604	1	166	3.08	-0.0320410022966854	-0.0913529493969855
2	C	26	50	20120604	1	168	3.12	-0.033263024235932	-0.0936448238961674
2	C	26	50	20120604	1	170	3.16	-0.0346751871886397	-0.0959369105273836
2	C	26	50	20120604	1	172	3.2	-0.0355010879090656	-0.0974610084835531
2	C	26	50	20120604	1	174	3.24	-0.0361158465446292	-0.0995300029253049
2	C	26	50	20120604	1	176	3.28	-0.0362580457183258	-0.100834119961847
2	C	26	50	20120604	1	178	3.32	-0.0358595910471272	-0.101002906350516
2	C	26	50	20120604	1	180	3.36	-0.0353622121372405	-0.101531680801488
2	C	26	50	20120604	1	182	3.4	-0.0344043652914452	-0.101913235620616
2	C	26	50	20120604	1	184	3.44	-0.033574080508976	-0.103067516730225
2	C	26	50	20120604	1	186	3.48	-0.0324374063582186	-0.103398230571786
2	C	26	50	20120604	1	188	3.52	-0.0313353804397394	-0.104616787687805
2	C	26	50	20120604	1	190	3.56	-0.0302721746835473	-0.105951946712041
2	C	26	50	20120604	1	192	3.6	-0.0290398996959735	-0.109237235528112
2	C	26	50	20120604	1	194	3.64	-0.0280186253719058	-0.111508391798605
2	C	26	50	20120604	1	196	3.68	-0.027541399005283	-0.113288250277530
2	C	26	50	20120604	1	198	3.72	-0.0272746076167413	-0.114643279002318
2	C	26	50	20120604	1	200	3.76	-0.0266038461241077	-0.116898383948878
2	C	26	50	20120604	1	202	3.8	-0.0259619345881466	-0.119314002134767
2	C	26	50	20120604	1	204	3.84	-0.0256336956203198	-0.121437726641383
2	C	26	50	20120604	1	206	3.88	-0.0254000675398158	-0.122973421148764
2	C	26	50	20120604	1	208	3.92	-0.0246569690234668	-0.124979695219024
2	C	26	50	20120604	1	210	3.96	-0.0246135526671019	-0.126252487425160
2	C	26	50	20120604	1	212	4	-0.0253343773198435	-0.128228285193152
2	C	26	50	20120604	1	214	4.04	-0.0259900067273597	-0.129065075358008
2	C	26	50	20120604	1	216	4.08	-0.0271077304163813	-0.129841407893073
2	C	26	50	20120604	1	218	4.12	-0.0277935532834541	-0.130943009547483
2	C	26	50	20120604	1	220	4.16	-0.0278375353252439	-0.131461035975380
2	C	26	50	20120604	1	222	4.2	-0.0274662335544428	-0.132877158726063
2	C	26	50	20120604	1	224	4.24	-0.0269977753119068	-0.134129656967578
2	C	26	50	20120604	1	226	4.28	-0.0256556866412147	-0.135805641460347
2	C	26	50	20120604	1	228	4.32	-0.0247474786914587	-0.137072352548164
2	C	26	50	20120604	1	230	4.36	-0.0240341493705977	-0.138640573967480
2	C	26	50	20120604	1	232	4.4	-0.0234321893677736	-0.140212825895448
2	C	26	50	20120604	1	234	4.44	-0.0230654130803721	-0.141308629274253
2	C	26	50	20120604	1	236	4.48	-0.0223860955956862	-0.142750632133127
2	C	26	50	20120604	1	238	4.52	-0.0219720845753015	-0.143122641010709
2	C	26	50	20120604	1	240	4.56	-0.0216623010944637	-0.143877901763694
2	C	26	50	20120604	1	242	4.6	-0.021713142072031	-0.146195161396321
2	C	26	50	20120604	1	244	4.64	-0.0216743926204220	-0.146829294757689
2	C	26	50	20120604	1	246	4.68	-0.022044492309695	-0.146211707695000
2	C	26	50	20120604	1	248	4.72	-0.0221568515772255	-0.146205414444648
2	C	26	50	20120604	1	250	4.76	-0.0217817314298061	-0.145951209556811
2	C	26	50	20120604	1	252	4.8	-0.0220261075333841	-0.145177917580906
2	C	26	50	20120604	1	254	4.84	-0.0218863832334217	-0.145401080481048
2	C	26	50	20120604	1	256	4.88	-0.0222575435828665	-0.145888347763964
2	C	26	50	20120604	1	258	4.92	-0.0225357901012634	-0.146872993956766
2	C	26	50	20120604	1	260	4.96	-0.0229368610675524	-0.147278024721030
2	C	26	50	20120604	1	262	5	-0.022821602662219	-0.146276054412088
2	C	26	50	20120604	1	264	5.04	-0.0233904700676836	-0.146079125173528
2	C	26	50	20120604	1	266	5.08	-0.0239458317336275	-0.145430425412467
2	C	26	50	20120604	1	268	5.12	-0.0249342963030482	-0.145577574333632
2	C	26	50	20120604	1	270	5.16	-0.0269146902651174	-0.146663195374788
2	C	26	50	20120604	1	272	5.2	-0.0282473037049415	-0.147111076809992
2	C	26	50	20120604	1	274	5.24	-0.0305021965194673	-0.148504854986388
2	C	26	50	20120604	1	276	5.28	-0.03242870894481	-0.149968212470054
2	C	26	50	20120604	1	278	5.32	-0.0348103152945244	-0.151421953301495
2	C	26	50	20120604	1	280	5.36	-0.0364003156027005	-0.152729676582622
2	C	26	50	20120604	1	282	5.4	-0.0374038415465605	-0.153796559294076
2	C	26	50	20120604	1	284	5.44	-0.0393684670274092	-0.155730920604690
2	C	26	50	20120604	1	286	5.48	-0.0407720739880645	-0.157468281966065
2	C	26	50	20120604	1	288	5.52	-0.04266803940046	-0.159315739853271
2	C	26	50	20120604	1	290	5.56	-0.0443107191638344	-0.160946964486791
2	C	26	50	20120604	1	292	5.6	-0.0460115938153005	-0.161958551447956
2	C	26	50	20120604	1	294	5.64	-0.0479685118322343	-0.163419787611278
2	C	26	50	20120604	1	296	5.68	-0.0495351776166312	-0.164019697004437
2	C	26	50	20120604	1	298	5.72	-0.0525935558666193	-0.164969199990214
2	C	26	50	20120604	1	300	5.76	-0.0546397107593388	-0.166301601298004
2	C	26	50	20120604	1	302	5.8	-0.0572666831621249	-0.167068741444913
2	C	26	50	20120604	1	304	5.84	-0.0587859727921824	-0.168288783485173
2	C	26	50	20120604	1	306	5.88	-0.0610171775295384	-0.169696350243802
2	C	26	50	20120604	1	308	5.92	-0.0627027079638528	-0.170586102706569
2	C	26	50	20120604	1	310	5.96	-0.0648478578059384	-0.171907190305860
2	C	26	50	20120604	1	312	6	-0.0663656625117553	-0.172736980113583
2	C	26	50	20120604	1	314	6.04	-0.0674449903025585	-0.173783215307026
2	C	26	50	20120604	1	316	6.08	-0.0681680776969998	-0.173894513914385
2	C	26	50	20120604	1	318	6.12	-0.069722369112726	-0.174011822929384
2	C	26	50	20120604	1	320	6.16	-0.0713354211019687	-0.173838440346637
2	C	26	50	20120604	1	322	6.2	-0.0724229513314336	-0.173747930678645
2	C	26	50	20120604	1	324	6.24	-0.0742822886125637	-0.173377760278694
2	C	26	50	20120604	1	326	6.28	-0.075926099746788	-0.173231601307023
2	C	26	50	20120604	1	328	6.32	-0.0782066605374709	-0.174025540800939
2	C	26	50	20120604	1	330	6.36	-0.0793652549984451	-0.174821389483164
2	C	26	50	20120604	1	332	6.4	-0.0811249609341059	-0.17593819393337
2	C	26	50	20120604	1	334	6.44	-0.0821142033209859	-0.177285232351531
2	C	26	50	20120604	1	336	6.48	-0.0838274523411228	-0.178927912114905
2	C	26	50	20120604	1	338	6.52	-0.084865131542514	-0.179534963286554
2	C	26	50	20120604	1	340	6.56	-0.0854735262170469	-0.180806058436415
2	C	26	50	20120604	1	342	6.6	-0.0861353781642376	-0.182281083181970
2	C	26	50	20120604	1	344	6.64	-0.0869836234589489	-0.183224646470785
2	C	26	50	20120604	1	346	6.68	-0.087701761105922	-0.185028051605523
2	C	26	50	20120604	1	348	6.72	-0.0883198431433571	-0.186768877790127
2	C	26	50	20120604	1	350	6.76	-0.0884556783560231	-0.188591728361347
2	C	26	50	20120604	1	352	6.8	-0.0891279954835752	-0.190064773207915
2	C	26	50	20120604	1	354	6.84	-0.0897945143355217	-0.192568921162809
2	C	26	50	20120604	1	356	6.88	-0.0906568310551787	-0.193871765407146
2	C	26	50	20120604	1	358	6.92	-0.091167715704586	-0.196042229671998
2	C	26	50	20120604	1	360	6.96	-0.0927269568677804	-0.198318335689959
2	C	26	50	20120604	1	362	7	-0.09420820415301	-0.201443181977379
2	C	26	50	20120604	1	364	7.04	-0.0955975982673634	-0.202743622058659
2	C	26	50	20120604	1	366	7.08	-0.0962513184865704	-0.204157482067641
2	C	26	50	20120604	1	368	7.12	-0.0965500711016217	-0.204389059538480
2	C	26	50	20120604	1	370	7.16	-0.0967602232369903	-0.205639790013043
2	C	26	50	20120604	1	372	7.2	-0.0976057108152551	-0.208194071838723
2	C	26	50	20120604	1	374	7.24	-0.0976030945201647	-0.209691511869242
2	C	26	50	20120604	1	376	7.28	-0.0983965390393341	-0.21126263242636
2	C	26	50	20120604	1	378	7.32	-0.098779083807956	-0.212707251580324
2	C	26	50	20120604	1	380	7.36	-0.0991413346119579	-0.214913212605592
2	C	26	50	20120604	1	382	7.4	-0.0994195811303549	-0.215631986648668
2	C	26	50	20120604	1	384	7.44	-0.0987999434580011	-0.215120253471123
2	C	26	50	20120604	1	386	7.48	-0.0986981200815102	-0.215141466674559
2	C	26	50	20120604	1	388	7.52	-0.0978204591447015	-0.214668553659301
2	C	26	50	20120604	1	390	7.56	-0.097257107172130	-0.214731274030792
2	C	26	50	20120604	1	392	7.6	-0.0964473284863153	-0.214412510293834
2	C	26	50	20120604	1	394	7.64	-0.0954190538051138	-0.214650239593668
2	C	26	50	20120604	1	396	7.68	-0.0944151035971852	-0.214381397595461
2	C	26	50	20120604	1	398	7.72	-0.0924629231956854	-0.214608237450866
2	C	26	50	20120604	1	400	7.76	-0.0906292538907124	-0.214716566209744
2	C	26	50	20120604	1	402	7.8	-0.087954481069518	-0.215528819769293
2	C	26	50	20120604	1	404	7.84	-0.0849237506946744	-0.216125688603292
2	C	26	50	20120604	1	406	7.88	-0.0829528319634731	-0.217221209139385
2	C	26	50	20120604	1	408	7.92	-0.0806937672189383	-0.218148084708164
2	C	26	50	20120604	1	410	7.96	-0.0781170701082946	-0.219710790694586
2	C	26	50	20120604	1	412	8	-0.0765522428015287	-0.220304053284002
2	C	26	50	20120604	1	414	8.04	-0.0741742426963984	-0.222594372148265
2	C	26	50	20120604	1	416	8.08	-0.073763413656529	-0.222449415258122
2	C	26	50	20120604	1	418	8.12	-0.073604314630762	-0.224055254758196
2	C	26	50	20120604	1	420	8.16	-0.0735746161459522	-0.224478104613346
2	C	26	50	20120604	1	422	8.2	-0.0731941926976738	-0.225363402303391
2	C	26	50	20120604	1	424	8.24	-0.0727458869984015	-0.227288146961781
2	C	26	50	20120604	1	426	8.28	-0.0725521397403564	-0.228368606123434
2	C	26	50	20120604	1	428	8.32	-0.0728668022579844	-0.229080662652089
2	C	26	50	20120604	1	430	8.36	-0.0726129509235385	-0.230151929425587
2	C	26	50	20120604	1	432	8.4	-0.0723972833552766	-0.231986871522766
2	C	26	50	20120604	1	434	8.44	-0.071709268457182	-0.233131677401507
2	C	26	50	20120604	1	436	8.48	-0.0711435830322328	-0.234439824946702
2	C	26	50	20120604	1	438	8.52	-0.0706118387327805	-0.236657311812503
2	C	26	50	20120604	1	440	8.56	-0.0700433248807065	-0.237685445072348
2	C	26	50	20120604	1	442	8.6	-0.0698750334667842	-0.239491395791499
2	C	26	50	20120604	1	444	8.64	-0.0696141110645263	-0.240661657514362
2	C	26	50	20120604	1	446	8.68	-0.0698941253498762	-0.241628979591026
2	C	26	50	20120604	1	448	8.72	-0.070336774194899	-0.24272216667474
2	C	26	50	20120604	1	450	8.76	-0.0707702306517663	-0.243333814040466
2	C	26	50	20120604	1	452	8.8	-0.0713783424835868	-0.243957482221473
2	C	26	50	20120604	1	454	8.84	-0.0717290674470553	-0.245151078468116
2	C	26	50	20120604	1	456	8.88	-0.0731369170483977	-0.247985869553893
2	C	26	50	20120604	1	458	8.92	-0.073551281622173	-0.248637822006147
2	C	26	50	20120604	1	460	8.96	-0.0746098204736093	-0.250355384377649
2	C	26	50	20120604	1	462	9	-0.0750849962305667	-0.25073722203949
2	C	26	50	20120604	1	464	9.04	-0.0750680256678182	-0.250604285964626
2	C	26	50	20120604	1	466	9.08	-0.0748276093622147	-0.250807932717608
2	C	26	50	20120604	1	468	9.12	-0.0745617372124886	-0.251052591663899
2	C	26	50	20120604	1	470	9.16	-0.0745348671548035	-0.250687724564806
2	C	26	50	20120604	1	472	9.2	-0.0733893541692813	-0.249959404580184
2	C	26	50	20120604	1	474	9.24	-0.0733851115285942	-0.249409275504421
2	C	26	50	20120604	1	476	9.28	-0.072531633643702	-0.249053600793484
2	C	26	50	20120604	1	478	9.32	-0.071451174482049	-0.248997032250989
2	C	26	50	20120604	1	480	9.36	-0.070261113769312	-0.248907229689779
2	C	26	50	20120604	1	482	9.4	-0.0684106153229468	-0.248890966233812
2	C	26	50	20120604	1	484	9.44	-0.0667786128719683	-0.248820255555693
2	C	26	50	20120604	1	486	9.48	-0.0647626514388054	-0.248119512735537
2	C	26	50	20120604	1	488	9.52	-0.0640562517644	-0.248379020924232
2	C	26	50	20120604	1	490	9.56	-0.0604648564227536	-0.248354272186891
2	C	26	50	20120604	1	492	9.6	-0.0583873766996275	-0.248560747366997
2	C	26	50	20120604	1	494	9.64	-0.0559485654113151	-0.248718432179202
2	C	26	50	20120604	1	496	9.68	-0.0535953140435263	-0.248772172294572
2	C	26	50	20120604	1	498	9.72	-0.0520085664265437	-0.248531755988969
2	C	26	50	20120604	1	500	9.76	-0.0503263593941009	-0.248050216270981
2	C	26	50	20120604	1	502	9.8	-0.0477482480698947	-0.247286540947299
2	C	26	50	20120604	1	504	9.84	-0.0462251400632189	-0.247563726805524
2	C	26	50	20120604	1	506	9.88	-0.0447755711617865	-0.246320633084198
2	C	26	50	20120604	1	508	9.92	-0.0446256645241749	-0.245769089794873
2	C	26	50	20120604	1	510	9.96	-0.0446567772225471	-0.244916319016762
2	C	26	50	20120604	1	512	10	-0.0448010270059092	-0.242421646292736
2	C	26	50	20120604	1	514	10.04	-0.044432624372911	-0.240955813935336
2	C	26	50	20120604	1	516	10.08	-0.0444361599068169	-0.238771561088251
2	C	26	50	20120604	1	518	10.12	-0.0435147997709309	-0.236341235081313
2	C	26	50	20120604	1	520	10.16	-0.0425382853061122	-0.234299817804027
2	C	26	50	20120604	1	522	10.2	-0.0413241829628149	-0.232254157886054
2	C	26	50	20120604	1	524	10.24	-0.040626975676565	-0.230275673112294
2	C	26	50	20120604	1	526	10.28	-0.0392912509669036	-0.227661499342248
2	C	26	50	20120604	1	528	10.32	-0.0381697796119418	-0.22557129169706
2	C	26	50	20120604	1	530	10.36	-0.0373431717847347	-0.224487297001501
2	C	26	50	20120604	1	532	10.4	-0.0352501357124225	-0.221947369443479
2	C	26	50	20120604	1	534	10.44	-0.0339589587299759	-0.219521993184009
2	C	26	50	20120604	1	536	10.48	-0.0329449676057543	-0.217972015119649
2	C	26	50	20120604	1	538	10.52	-0.0317556139997986	-0.215948275511893
2	C	26	50	20120604	1	540	10.56	-0.0306136365481823	-0.213739981034247
2	C	26	50	20120604	1	542	10.6	-0.0291294194144717	-0.212732353871056
2	C	26	50	20120604	1	544	10.64	-0.0275469144381762	-0.210817508707603
2	C	26	50	20120604	1	546	10.68	-0.0274542834498408	-0.209699572886547
2	C	26	50	20120604	1	548	10.72	-0.0265477725563596	-0.209132473248035
2	C	26	50	20120604	1	550	10.76	-0.026151085652114	-0.208933776242522
2	C	26	50	20120604	1	552	10.8	-0.0254673133947066	-0.209047620434293
2	C	26	50	20120604	1	554	10.84	-0.0263844308899055	-0.208783869604911
2	C	26	50	20120604	1	556	10.88	-0.0266283827294149	-0.209051863074980
2	C	26	50	20120604	1	558	10.92	-0.0263752385017501	-0.208678510694514
2	C	26	50	20120604	1	560	10.96	-0.0271778046983969	-0.209821902359692
2	C	26	50	20120604	1	562	11	-0.0275617636805812	-0.209293693594146
2	C	26	50	20120604	1	564	11.04	-0.0285304999708067	-0.20955815153031
2	C	26	50	20120604	1	566	11.08	-0.029399534204885	-0.209138837209066
2	C	26	50	20120604	1	568	11.12	-0.0294179189811959	-0.209721493196764
2	C	26	50	20120604	1	570	11.16	-0.0303633207476422	-0.209289450953459
2	C	26	50	20120604	1	572	11.2	-0.0314946915975407	-0.209288036739897
2	C	26	50	20120604	1	574	11.24	-0.0324499928589237	-0.208643862462236
2	C	26	50	20120604	1	576	11.28	-0.0337284419193091	-0.206942563546701
2	C	26	50	20120604	1	578	11.32	-0.0351511407630564	-0.205675428194814
2	C	26	50	20120604	1	580	11.36	-0.0361594750330284	-0.204408292842928
2	C	26	50	20120604	1	582	11.4	-0.0376557129820191	-0.202093225241323
2	C	26	50	20120604	1	584	11.44	-0.0389709315950261	-0.198844776688552
2	C	26	50	20120604	1	586	11.48	-0.0401334151432968	-0.19725237221732
2	C	26	50	20120604	1	588	11.52	-0.0412640788864141	-0.195198227017973
2	C	26	50	20120604	1	590	11.56	-0.0424392903567461	-0.193235298593400
2	C	26	50	20120604	1	592	11.6	-0.04271576910819	-0.191992911978855
2	C	26	50	20120604	1	594	11.64	-0.0434907581403705	-0.190075238388277
2	C	26	50	20120604	1	596	11.68	-0.0445782883698354	-0.187884621580161
2	C	26	50	20120604	1	598	11.72	-0.0452938804323962	-0.185435203690131
2	C	26	50	20120604	1	600	11.76	-0.0461657430935992	-0.184298883092764
2	C	26	50	20120604	1	602	11.8	-0.0469523993876692	-0.181788300466161
2	C	26	50	20120604	1	604	11.84	-0.0483558649269683	-0.179085172663041
2	C	26	50	20120604	1	606	11.88	-0.0489499053338432	-0.177873120929409
2	C	26	50	20120604	1	608	11.92	-0.0501015701483616	-0.176377802219234
2	C	26	50	20120604	1	610	11.96	-0.0512041617522658	-0.173204801960016
2	C	26	50	20120604	1	612	12	-0.0518760546157493	-0.170875450801431
2	C	26	50	20120604	1	614	12.04	-0.0535106026511401	-0.168610163517222
2	C	26	50	20120604	1	616	12.08	-0.0541992539453377	-0.167500076581437
2	C	26	50	20120604	1	618	12.12	-0.0545648281512111	-0.166930855622582
2	C	26	50	20120604	1	620	12.16	-0.0556905421468601	-0.163757360388617
2	C	26	50	20120604	1	622	12.2	-0.0566519245265614	-0.161772087389757
2	C	26	50	20120604	1	624	12.24	-0.0573767089772776	-0.161250949692023
2	C	26	50	20120604	1	626	12.28	-0.0583857503540307	-0.160550206871867
2	C	26	50	20120604	1	628	12.32	-0.0605021209501221	-0.159232866938516
2	C	26	50	20120604	1	630	12.36	-0.0624968691798494	-0.157849058967734
2	C	26	50	20120604	1	632	12.4	-0.0636198961697298	-0.157496778369347
2	C	26	50	20120604	1	634	12.44	-0.06600015901656	-0.156897010397545
2	C	26	50	20120604	1	636	12.48	-0.0680854169142791	-0.156640330635974
2	C	26	50	20120604	1	638	12.52	-0.0695767758264797	-0.156252058302424
2	C	26	50	20120604	1	640	12.56	-0.0717648470501833	-0.155294352877985
2	C	26	50	20120604	1	642	12.6	-0.073361777004815	-0.154418671840164
2	C	26	50	20120604	1	644	12.64	-0.0748653688643301	-0.152865582505966
2	C	26	50	20120604	1	646	12.68	-0.0765490608210134	-0.151584941414559
2	C	26	50	20120604	1	648	12.72	-0.0783619411866195	-0.149234659895251
2	C	26	50	20120604	1	650	12.76	-0.0800204601418925	-0.148454367562212
2	C	26	50	20120604	1	652	12.8	-0.0814334716227376	-0.147256316542847
2	C	26	50	20120604	1	654	12.84	-0.0827905509571908	-0.146216021046366
2	C	26	50	20120604	1	656	12.88	-0.0838241996499293	-0.145646234402086
2	C	26	50	20120604	1	658	12.92	-0.0859198520173319	-0.144823374240819
2	C	26	50	20120604	1	660	12.96	-0.0877384599478656	-0.144427465154032
2	C	26	50	20120604	1	662	13	-0.0894855086721431	-0.144518894060840
2	C	26	50	20120604	1	664	13.04	-0.0910083338361065	-0.144004403166849
2	C	26	50	20120604	1	666	13.08	-0.0924721862945189	-0.144090528772797
2	C	26	50	20120604	1	668	13.12	-0.0940943599612389	-0.143984392044941
2	C	26	50	20120604	1	670	13.16	-0.0956810368675435	-0.143246243276060
2	C	26	50	20120604	1	672	13.2	-0.0978047613741591	-0.142785633918795
2	C	26	50	20120604	1	674	13.24	-0.100136658117156	-0.141948560911227
2	C	26	50	20120604	1	676	13.28	-0.101739386347394	-0.141439019764704
2	C	26	50	20120604	1	678	13.32	-0.103756549862084	-0.141847232509483
2	C	26	50	20120604	1	680	13.36	-0.105103376148210	-0.141265495760601
2	C	26	50	20120604	1	682	13.4	-0.106121609913119	-0.141262667333476
2	C	26	50	20120604	1	684	13.44	-0.107920913828526	-0.141160419692916
2	C	26	50	20120604	1	686	13.48	-0.109405060251559	-0.140664808549983
2	C	26	50	20120604	1	688	13.52	-0.111315309220934	-0.139805320257450
2	C	26	50	20120604	1	690	13.56	-0.113923260451306	-0.138993420251292
2	C	26	50	20120604	1	692	13.6	-0.115760889554254	-0.138140083787756
2	C	26	50	20120604	1	694	13.64	-0.11756288047543	-0.136850038176159
2	C	26	50	20120604	1	696	13.68	-0.118604873028186	-0.136236552332802
2	C	26	50	20120604	1	698	13.72	-0.120198550291625	-0.135719091590329
2	C	26	50	20120604	1	700	13.76	-0.121340315611207	-0.135328273672368
2	C	26	50	20120604	1	702	13.8	-0.123080576110385	-0.134198953432135
2	C	26	50	20120604	1	704	13.84	-0.124550021783436	-0.134015027887280
2	C	26	50	20120604	1	706	13.88	-0.126965944025242	-0.132350053047095
2	C	26	50	20120604	1	708	13.92	-0.128866350068223	-0.131572532572638
2	C	26	50	20120604	1	710	13.96	-0.130817392027805	-0.130441734479232
2	C	26	50	20120604	1	712	14	-0.131980731175281	-0.130348954998473
2	C	26	50	20120604	1	714	14.04	-0.133914021926228	-0.129317932500319
2	C	26	50	20120604	1	716	14.08	-0.134662553851084	-0.128302114212175
2	C	26	50	20120604	1	718	14.12	-0.134954772799477	-0.127430067703209
2	C	26	50	20120604	1	720	14.16	-0.135501189564639	-0.125692883118529
2	C	26	50	20120604	1	722	14.2	-0.135653670070934	-0.124413274403023
2	C	26	50	20120604	1	724	14.24	-0.135388200972073	-0.123609598048730
2	C	26	50	20120604	1	726	14.28	-0.134742308424934	-0.122289733744170
2	C	26	50	20120604	1	728	14.32	-0.134648567278952	-0.121124824819640
2	C	26	50	20120604	1	730	14.36	-0.13419408853748	-0.119019577013217
2	C	26	50	20120604	1	732	14.4	-0.133784751492919	-0.116969596672811
2	C	26	50	20120604	1	734	14.44	-0.134124452661669	-0.114047541539168
2	C	26	50	20120604	1	736	14.48	-0.13393084682498	-0.112746323640428
2	C	26	50	20120604	1	738	14.52	-0.134419245478745	-0.110461873762449
2	C	26	50	20120604	1	740	14.56	-0.134299461590012	-0.107526956356456
2	C	26	50	20120604	1	742	14.6	-0.13415598962411	-0.105839021759086
2	C	26	50	20120604	1	744	14.64	-0.134396335219035	-0.104497003799072
2	C	26	50	20120604	1	746	14.68	-0.133833478221211	-0.102324771767267
2	C	26	50	20120604	1	748	14.72	-0.133570788052	-0.100237038995813
2	C	26	50	20120604	1	750	14.76	-0.133045973399003	-0.0979065564663787
2	C	26	50	20120604	1	752	14.8	-0.132549301595898	-0.0956709676669793
2	C	26	50	20120604	1	754	14.84	-0.131372888044038	-0.093741768235868
2	C	26	50	20120604	1	756	14.88	-0.130553634127355	-0.0921922144355758
2	C	26	50	20120604	1	758	14.92	-0.128867820850328	-0.0905687679766496
2	C	26	50	20120604	1	760	14.96	-0.126852354391912	-0.0892212345837424
2	C	26	50	20120604	1	762	15	-0.124986723860429	-0.0881665141089246
2	C	26	50	20120604	1	764	15.04	-0.123241018639036	-0.0875716958845904
2	C	26	50	20120604	1	766	15.08	-0.122236714877717	-0.087337148565271
2	C	26	50	20120604	1	768	15.12	-0.121137446675684	-0.086285397938934
2	C	26	50	20120604	1	770	15.16	-0.121358771098196	-0.0864077274120793
2	C	26	50	20120604	1	772	15.2	-0.121035481877837	-0.0864976713946462
2	C	26	50	20120604	1	774	15.24	-0.121221521671967	-0.0865704326824303
2	C	26	50	20120604	1	776	15.28	-0.121078261838099	-0.0865015604819428
2	C	26	50	20120604	1	778	15.32	-0.120491575341748	-0.0866187280755853
2	C	26	50	20120604	1	780	15.36	-0.120938113274068	-0.0862626998112579
2	C	26	50	20120604	1	782	15.4	-0.120754901907062	-0.0863214603847745
2	C	26	50	20120604	1	784	15.44	-0.120874968638508	-0.0864403957453701
2	C	26	50	20120604	1	786	15.48	-0.120804682224458	-0.086138743992516
2	C	26	50	20120604	1	788	15.52	-0.121245280459815	-0.0861521083106803
2	C	26	50	20120604	1	790	15.56	-0.121195358721063	-0.0852672348847035
2	C	26	50	20120604	1	792	15.6	-0.120827238930778	-0.0843936751672257
2	C	26	50	20120604	1	794	15.64	-0.121059947772466	-0.0830592939604485
2	C	26	50	20120604	1	796	15.68	-0.120830845175362	-0.0817186195033188
2	C	26	50	20120604	1	798	15.72	-0.120293656153694	-0.0793623275763709
2	C	26	50	20120604	1	800	15.76	-0.119683564422887	-0.0775357293392098
2	C	26	50	20120604	1	802	15.8	-0.11873066732456	-0.0752104793999559
2	C	26	50	20120604	1	804	15.84	-0.118016984450308	-0.0724876233176409
2	C	26	50	20120604	1	806	15.88	-0.117513029447356	-0.0706920670681739
2	C	26	50	20120604	1	808	15.92	-0.117390275710142	-0.0698248713117267
2	C	26	50	20120604	1	810	15.96	-0.117018691096629	-0.0692234769943276
2	C	26	50	20120604	1	812	16	-0.117334626406463	-0.0694322149161338
2	C	26	50	20120604	1	814	16.04	-0.117740434988186	-0.0696345181662313
2	C	26	50	20120604	1	816	16.08	-0.118465855835005	-0.0706924206215645
2	C	26	50	20120604	1	818	16.12	-0.118444006235467	-0.0707142702211032
2	C	26	50	20120604	1	820	16.16	-0.119187741147919	-0.070830377154574
2	C	26	50	20120604	1	822	16.2	-0.119971003329439	-0.0707471506864283
2	C	26	50	20120604	1	824	16.24	-0.120937830431355	-0.0705722831794409
2	C	26	50	20120604	1	826	16.28	-0.122024653554039	-0.0699648784544017
2	C	26	50	20120604	1	828	16.32	-0.123780187559691	-0.0683903637847336
2	C	26	50	20120604	1	830	16.36	-0.125170147359469	-0.0675547757014054
2	C	26	50	20120604	1	832	16.4	-0.126460758656491	-0.0666672152696601
2	C	26	50	20120604	1	834	16.44	-0.126205422397804	-0.0658420923666935
2	C	26	50	20120604	1	836	16.48	-0.125839282506506	-0.0654374858664986
2	C	26	50	20120604	1	838	16.52	-0.125462182460099	-0.0650565674434734
2	C	26	50	20120604	1	840	16.56	-0.124365459842479	-0.0641875332093951
2	C	26	50	20120604	1	842	16.6	-0.124100648352925	-0.0638046348873826
2	C	26	50	20120604	1	844	16.64	-0.123782308880034	-0.0631754512734828
2	C	26	50	20120604	1	846	16.68	-0.122718325306383	-0.0623458028871166
2	C	26	50	20120604	1	848	16.72	-0.122308132662617	-0.0620389892547598
2	C	26	50	20120604	1	850	16.76	-0.121040360914627	-0.0616662732703963
2	C	26	50	20120604	1	852	16.8	-0.121207025982953	-0.0618955879995351
2	C	26	50	20120604	1	854	16.84	-0.120998641614537	-0.062430655700859
2	C	26	50	20120604	1	856	16.88	-0.120863584219331	-0.062021240874552
2	C	26	50	20120604	1	858	16.92	-0.12042086466363	-0.0623409238503264
2	C	26	50	20120604	1	860	16.96	-0.120521556669271	-0.0626687385540845
2	C	26	50	20120604	1	862	17	-0.120860755792206	-0.0625840978723765
2	C	26	50	20120604	1	864	17.04	-0.121260341834254	-0.0628548490588928
2	C	26	50	20120604	1	866	17.08	-0.121513556772597	-0.0626299183917974
2	C	26	50	20120604	1	868	17.12	-0.122087444636208	-0.0631067912050296
2	C	26	50	20120604	1	870	17.16	-0.122208430606469	-0.0634185545848547
2	C	26	50	20120604	1	872	17.2	-0.122316335101278	-0.0643628249804512
2	C	26	50	20120604	1	874	17.24	-0.122937811251263	-0.0652078882946473
2	C	26	50	20120604	1	876	17.28	-0.122656807016420	-0.0661182175647468
2	C	26	50	20120604	1	878	17.32	-0.1225928845634	-0.0678636399434277
2	C	26	50	20120604	1	880	17.36	-0.122175479430466	-0.0693770605872013
2	C	26	50	20120604	1	882	17.4	-0.121744497847333	-0.0697967284618355
2	C	26	50	20120604	1	884	17.44	-0.12126126107307	-0.0710549542682788
2	C	26	50	20120604	1	886	17.48	-0.120810904764132	-0.0716679451368895
2	C	26	50	20120604	1	888	17.52	-0.119913586258807	-0.0721919112617487
2	C	26	50	20120604	1	890	17.56	-0.118546678140095	-0.0730610162065051
2	C	26	50	20120604	1	892	17.6	-0.116892118982796	-0.0732815628115572
2	C	26	50	20120604	1	894	17.64	-0.116030509369921	-0.0738688149933326
2	C	26	50	20120604	1	896	17.68	-0.11548179450772	-0.0743270201875415
2	C	26	50	20120604	1	898	17.72	-0.114216285501430	-0.0760012369133568
2	C	26	50	20120604	1	900	17.76	-0.111722532016220	-0.0768856153645869
2	C	26	50	20120604	1	902	17.8	-0.110159967451154	-0.0776350071312884
2	C	26	50	20120604	1	904	17.84	-0.109580352022615	-0.0774113492563991
2	C	26	50	20120604	1	906	17.88	-0.108727369112470	-0.0779814894540698
2	C	26	50	20120604	1	908	17.92	-0.108347794192329	-0.0770218041306434
2	C	26	50	20120604	1	910	17.96	-0.107217130449211	-0.077202116359846
2	C	26	50	20120604	1	912	18	-0.105758652002336	-0.0766142277819675
2	C	26	50	20120604	1	914	18.04	-0.103258251713382	-0.0757615277145346
2	C	26	50	20120604	1	916	18.08	-0.100822834537619	-0.0754887259183529
2	C	26	50	20120604	1	918	18.12	-0.0988425112862285	-0.0744242473699546
2	C	26	50	20120604	1	920	18.16	-0.0967005434246582	-0.0735779819742306
2	C	26	50	20120604	1	922	18.2	-0.0957502626214216	-0.0731211202829059
2	C	26	50	20120604	1	924	18.24	-0.0946287912664597	-0.0723588591727868
2	C	26	50	20120604	1	926	18.28	-0.0942497820317438	-0.0723022906302919
2	C	26	50	20120604	1	928	18.32	-0.0930906925960228	-0.0713215335247862
2	C	26	50	20120604	1	930	18.36	-0.0918989348270109	-0.0704963399111415
2	C	26	50	20120604	1	932	18.4	-0.0904824585229381	-0.0691300681885328
2	C	26	50	20120604	1	934	18.44	-0.0888734370423481	-0.0678426388720265
2	C	26	50	20120604	1	936	18.48	-0.0887066305526662	-0.0679504726561574
2	C	26	50	20120604	1	938	18.52	-0.0877362679168439	-0.0671339764559213
2	C	26	50	20120604	1	940	18.56	-0.0853820973102395	-0.0638939424738464
2	C	26	50	20120604	1	942	18.6	-0.0842534841767876	-0.0624134730060762
2	C	26	50	20120604	1	944	18.64	-0.0831557008989955	-0.0598604639726021
2	C	26	50	20120604	1	946	18.68	-0.0825086981942098	-0.0583834593280597
2	C	26	50	20120604	1	948	18.72	-0.0809133238744967	-0.0559013731047387
2	C	26	50	20120604	1	950	18.76	-0.0804956358988499	-0.0548786845671086
2	C	26	50	20120604	1	952	18.8	-0.0789318692522558	-0.051754474675792
2	C	26	50	20120604	1	954	18.84	-0.0781320607720557	-0.0501208458792168
2	C	26	50	20120604	1	956	18.88	-0.07770079634621	-0.0480275976748702
2	C	26	50	20120604	1	958	18.92	-0.0774970788825502	-0.0468895093105505
2	C	26	50	20120604	1	960	18.96	-0.0773924977896127	-0.0459778365375667
2	C	26	50	20120604	1	962	19	-0.0769095438580623	-0.0449884527293304
2	C	26	50	20120604	1	964	19.04	-0.0770940280172739	-0.0439889572941233
2	C	26	50	20120604	1	966	19.08	-0.0770388029776632	-0.0429368531143958
2	C	26	50	20120604	1	968	19.12	-0.0772344594240175	-0.0422713949226211
2	C	26	50	20120604	1	970	19.16	-0.0768992200990569	-0.04169149665137
2	C	26	50	20120604	1	972	19.2	-0.0767711630609841	-0.0406487262811542
2	C	26	50	20120604	1	974	19.24	-0.0759302009661189	-0.0396175524621499
2	C	26	50	20120604	1	976	19.28	-0.0750878246576914	-0.0385752063560028
2	C	26	50	20120604	1	978	19.32	-0.07396783822697	-0.0372651496224985
2	C	26	50	20120604	1	980	19.36	-0.0737316645620537	-0.0365382438514387
2	C	26	50	20120604	1	982	19.4	-0.0728474275321799	-0.0354910894191796
2	C	26	50	20120604	1	984	19.44	-0.0727910004110412	-0.035279805912961
2	C	26	50	20120604	1	986	19.48	-0.0727590391845316	-0.0354882609920548
2	C	26	50	20120604	1	988	19.52	-0.0727315327307434	-0.0352944430233316
2	C	26	50	20120604	1	990	19.56	-0.0722091222408028	-0.0354577846897857
2	C	26	50	20120604	1	992	19.6	-0.07239339426798	-0.0351091810466607
2	C	26	50	20120604	1	994	19.64	-0.0725747671573544	-0.0354373493038094
2	C	26	50	20120604	1	996	19.68	-0.0725239968904652	-0.0352806544410984
2	C	26	50	20120604	1	998	19.72	-0.0724025159454573	-0.035046177832457
2	C	26	50	20120604	1	1000	19.76	-0.0723561297406115	-0.0352861698739917
2	C	26	50	20120604	1	1002	19.8	-0.0727352096860056	-0.0349007259675669
2	C	26	50	20120604	1	1004	19.84	-0.0730106984879559	-0.0351467991274198
2	C	26	50	20120604	1	1006	19.88	-0.0731962433073392	-0.0351049384059736
2	C	26	50	20120604	1	1008	19.92	-0.0728049304146306	-0.0346895838827046
2	C	26	50	20120604	1	1010	19.96	-0.072849266009811	-0.0353355259273185
2	C	26	50	20120604	1	1012	20	-0.0728347703207967	-0.0349787905562099
2	C	26	50	20120604	1	1014	20.04	-0.0728347703207967	-0.0349787905562099
2	C	26	50	20120604	1	1016	20.08	-0.0726871264248849	-0.0351326569917961
2	C	26	50	20120604	1	1018	20.12	-0.0727756561938895	-0.0349510719703874
2	C	26	50	20120604	1	1020	20.16	-0.072864185962894	-0.0347699112130474
2	C	26	50	20120604	1	1022	20.2	-0.0730910965289768	-0.03502652026394
2	C	26	50	20120604	1	1024	20.24	-0.0730666306343477	-0.0348587945354426
2	C	26	50	20120604	1	1026	20.28	-0.0731078549596909	-0.0350919276411997
2	C	26	50	20120604	1	1028	20.32	-0.0730801363738684	-0.0347796692866278
2	C	26	50	20120604	1	1030	20.36	-0.0729707469548188	-0.0351710528900145
2	C	26	50	20120604	1	1032	20.4	-0.0726666203282305	-0.0347622744598106
2	C	26	50	20120604	1	1034	20.44	-0.0728160319910952	-0.0350013472625298
2	C	26	50	20120604	1	1036	20.48	-0.0728515287515108	-0.0351793967500325
2	C	26	50	20120604	1	1038	20.52	-0.0728648223589971	-0.0348213178760397
2	C	26	50	20120604	1	1040	20.56	-0.0728801665761489	-0.0350380461044733
2	C	26	50	20120604	1	1042	20.6	-0.0728737319044401	-0.0347192116568363
2	C	26	50	20120604	1	1044	20.64	-0.0728885104361669	-0.0349353741998451
2	C	26	50	20120604	1	1046	20.68	-0.0725420281133854	-0.0352136914289201
2	C	26	50	20120604	1	1048	20.72	-0.0727280679075156	-0.0350227018873216
2	C	26	50	20120604	1	1050	20.76	-0.0728511044874421	-0.0353810636040269
2	C	26	50	20120604	1	1052	20.8	-0.0728525187010045	-0.0354158532576613
2	C	26	50	20120604	1	1054	20.84	-0.0727838586325512	-0.0353658608082314
2	C	26	50	20120604	1	1056	20.88	-0.0728036576224245	-0.0349577187741305
2	C	26	50	20120604	1	1058	20.92	-0.0727577663923255	-0.0355548704508426
2	C	26	50	20120604	1	1060	20.96	-0.072957736190045	-0.0354090650325619
2	C	26	50	20120604	1	1062	21	-0.0724939448522648	-0.0351726792356113
2	C	26	50	20120604	1	1064	21.04	-0.0726939146499843	-0.0350268738173306
2	C	26	50	20120604	1	1066	21.08	-0.0726485891053103	-0.0351644060862714
2	C	26	50	20120604	1	1068	21.12	-0.0727089053137455	-0.0353712348197684
2	C	26	50	20120604	1	1070	21.16	-0.0727750197977864	-0.0353339702923999
2	C	26	50	20120604	1	1072	21.2	-0.0727940409702003	-0.0350313993007302
2	C	26	50	20120604	1	1074	21.24	-0.0728320833150282	-0.0351241717104219
2	C	26	50	20120604	1	1076	21.28	-0.0729039960746748	-0.0353902559921824
2	C	26	50	20120604	1	1078	21.32	-0.0725222998341903	-0.0354014282793251
2	C	26	50	20120604	1	1080	21.36	-0.0727209261290257	-0.0353955592930413
2	C	26	50	20120604	1	1082	21.4	-0.072727714354125	-0.0352377330594804
2	C	26	50	20120604	1	1084	21.44	-0.0725498062879785	-0.034607559496087
2	C	26	50	20120604	1	1086	21.48	-0.0725278152670836	-0.0347004026164568
2	C	26	50	20120604	1	1088	21.52	-0.0725850202056816	-0.0348413289979472
2	C	26	50	20120604	1	1090	21.56	-0.0729251385674323	-0.0350281466095367
2	C	26	50	20120604	1	1092	21.6	-0.0727916368071443	-0.0347966398493762
2	C	26	50	20120604	1	1094	21.64	-0.0727434121246674	-0.0350898063208562
2	C	26	50	20120604	1	1096	21.68	-0.0726415180374984	-0.0348669969741043
2	C	26	50	20120604	1	1098	21.72	-0.0730654285528197	-0.0351650424823744
2	C	26	50	20120604	1	1100	21.76	-0.0730309217418978	-0.0349612543080365
2	C	26	50	20120604	1	1102	21.8	-0.0727520388273979	-0.0349420210035882
2	C	26	50	20120604	1	1104	21.84	-0.0725882021861969	-0.0352938066272285
2	C	26	50	20120604	1	1106	21.88	-0.0730461245376933	-0.035349526641586
2	C	26	50	20120604	1	1108	21.92	-0.0729129056201178	-0.0351496982652227
2	C	26	50	20120604	1	1110	21.96	-0.0727219867891974	-0.0349343135396733
2	C	26	50	20120604	1	1112	22	-0.0727203604436007	-0.03489422058518
2	C	26	50	20120604	1	1114	22.04	-0.072718734098004	-0.0348539862093305
2	C	26	50	20120604	1	1116	22.08	-0.0725722215729421	-0.03501223670696
2	C	26	50	20120604	1	1118	22.12	-0.0722355680344192	-0.035148071919626
2	C	26	50	20120604	1	1120	22.16	-0.0724665091091547	-0.0350565723021404
2	C	26	50	20120604	1	1122	22.2	-0.072273610379247	-0.0349780834494287
2	C	26	50	20120604	1	1124	22.24	-0.0725571601985028	-0.0349649312632986
2	C	26	50	20120604	1	1126	22.28	-0.0723916265010271	-0.0346899374360952
2	C	26	50	20120604	1	1128	22.32	-0.0726584178895687	-0.0347099485580028
2	C	26	50	20120604	1	1130	22.36	-0.0725136024207817	-0.0350224897552872
2	C	26	50	20120604	1	1132	22.4	-0.0724252140731334	-0.0348582995606957
2	C	26	50	20120604	1	1134	22.44	-0.0727212796824162	-0.0350914326664529
2	C	26	50	20120604	1	1136	22.48	-0.0726488012373446	-0.0348592895101894
2	C	26	50	20120604	1	1138	22.52	-0.0725976067063867	-0.0345927102536821
2	C	26	50	20120604	1	1140	22.56	-0.072948190248499	-0.0347020289620535
2	C	26	50	20120604	1	1142	22.6	-0.0729592918249636	-0.0344015792907273
2	C	26	50	20120604	1	1144	22.64	-0.073115067448859	-0.0345862048712951
2	C	26	50	20120604	1	1146	22.68	-0.0727452506022985	-0.0342501877288753
2	C	26	50	20120604	1	1148	22.72	-0.0730156482354242	-0.0344470462567576
2	C	26	50	20120604	1	1150	22.76	-0.0728271335675599	-0.0345286463793066
2	C	26	50	20120604	1	1152	22.8	-0.0729012383582282	-0.034526525058963
2	C	26	50	20120604	1	1154	22.84	-0.0729012383582282	-0.034526525058963
2	C	26	50	20120604	1	1156	22.88	-0.0728796008907239	-0.0339912452256048
2	C	26	50	20120604	1	1158	22.92	-0.0730316995593571	-0.0340242671122862
2	C	26	50	20120604	1	1160	22.96	-0.0734662873870744	-0.0335830324808258
2	C	26	50	20120604	1	1162	23	-0.0735176233393885	-0.0333827798403937
2	C	26	50	20120604	1	1164	23.04	-0.073740220554106	-0.0325346759670386
2	C	26	50	20120604	1	1166	23.08	-0.073536998065193	-0.0317801930315126
2	C	26	50	20120604	1	1168	23.12	-0.07378667746963	-0.0308482970045868
2	C	26	50	20120604	1	1170	23.16	-0.0736528221559514	-0.0302481754793938
2	C	26	50	20120604	1	1172	23.2	-0.073968403912395	-0.029442568723588
2	C	26	50	20120604	1	1174	23.24	-0.0738374477365192	-0.0288285171948056
2	C	26	50	20120604	1	1176	23.28	-0.073499450695112	-0.0277411283866969
2	C	26	50	20120604	1	1178	23.32	-0.0735008649086744	-0.0271453202128691
2	C	26	50	20120604	1	1180	23.36	-0.0729498873047738	-0.0257380362969516
2	C	26	50	20120604	1	1182	23.4	-0.0728373866158871	-0.0251741186389554
2	C	26	50	20120604	1	1184	23.44	-0.0723185823705305	-0.0236022909750558
2	C	26	50	20120604	1	1186	23.48	-0.0715208244999958	-0.0223525504499867
2	C	26	50	20120604	1	1188	23.52	-0.0707713620226162	-0.021204986854799
2	C	26	50	20120604	1	1190	23.56	-0.0698470320382492	-0.0198884954495859
2	C	26	50	20120604	1	1192	23.6	-0.0695772708012265	-0.0183278400728291
2	C	26	50	20120604	1	1194	23.64	-0.0690166058344237	-0.0171954085627588
2	C	26	50	20120604	1	1196	23.68	-0.0686666586884144	-0.0155954380489680
2	C	26	50	20120604	1	1198	23.72	-0.0685584006402148	-0.0141791738769295
2	C	26	50	20120604	1	1200	23.76	-0.0691441678977497	-0.0133143822835383
2	C	26	50	20120604	1	1202	23.8	-0.0692575171147739	-0.0125572830529219
2	C	26	50	20120604	1	1204	23.84	-0.0694520421902783	-0.0129541820892019
2	C	26	50	20120604	1	1206	23.88	-0.0692889126558586	-0.0135660415869626
2	C	26	50	20120604	1	1208	23.92	-0.068812959081442	-0.0131360499533231
2	C	26	50	20120604	1	1210	23.96	-0.0689620879015942	-0.0136380250572874
2	C	26	50	20120604	1	1212	24	-0.0685478647491751	-0.0142952100997222
2	C	26	50	20120604	1	1214	24.04	-0.068379714756609	-0.0142639559799938
2	C	26	50	20120604	1	1216	24.08	-0.0681918364848477	-0.0150220451601039
2	C	26	50	20120604	1	1218	24.12	-0.0677303078887672	-0.0159808112447147
2	C	26	50	20120604	1	1220	24.16	-0.0669272467173737	-0.0166828975677548
2	C	26	50	20120604	1	1222	24.2	-0.0662460200443785	-0.0172750287863204
2	C	26	50	20120604	1	1224	24.24	-0.0655838852544755	-0.0185623873921487
2	C	26	50	20120604	1	1226	24.28	-0.0641059613711175	-0.0191681657715912
2	C	26	50	20120604	1	1228	24.32	-0.0625540034077692	-0.0201055065207321
2	C	26	50	20120604	1	1230	24.36	-0.0612491792644457	-0.0210048756357232
2	C	26	50	20120604	1	1232	24.4	-0.0600092675236351	-0.021850363213988
2	C	26	50	20120604	1	1234	24.44	-0.0586533902707099	-0.022038100064393
2	C	26	50	20120604	1	1236	24.48	-0.0574714612859566	-0.0231339034431978
2	C	26	50	20120604	1	1238	24.52	-0.0563994874056777	-0.0230653140854227
2	C	26	50	20120604	1	1240	24.56	-0.0557954767931882	-0.0239320855778012
2	C	26	50	20120604	1	1242	24.6	-0.0548068000917332	-0.0241200345602406
2	C	26	50	20120604	1	1244	24.64	-0.0531759290116045	-0.0245339748699472
2	C	26	50	20120604	1	1246	24.68	-0.0521823732733593	-0.0243694311219651
2	C	26	50	20120604	1	1248	24.72	-0.050806202055814	-0.0247901596567711
2	C	26	50	20120604	1	1250	24.76	-0.0497094087275156	-0.024652485966474
2	C	26	50	20120604	1	1252	24.8	-0.0477379243108894	-0.0241836034598692
2	C	26	50	20120604	1	1254	24.84	-0.0464280797094194	-0.0238361311875942
2	C	26	50	20120604	1	1256	24.88	-0.0445972388315712	-0.0231764005607471
2	C	26	50	20120604	1	1258	24.92	-0.0437457408456664	-0.0230615664194824
2	C	26	50	20120604	1	1260	24.96	-0.04213770931457	-0.0216559088491617
2	C	26	50	20120604	1	1262	25	-0.0407524871302256	-0.0208082292398753
2	C	26	50	20120604	1	1264	25.04	-0.0393988019083221	-0.0196007737003211
2	C	26	50	20120604	1	1266	25.08	-0.0387446574250464	-0.0186990004222739
2	C	26	50	20120604	1	1268	25.12	-0.0373021595914258	-0.0173480022061389
2	C	26	50	20120604	1	1270	25.16	-0.0368614199347123	-0.0156394200907578
2	C	26	50	20120604	1	1272	25.2	-0.0366676726766671	-0.0141928210378064
2	C	26	50	20120604	1	1274	25.24	-0.0356298520539196	-0.0130745316633599
2	C	26	50	20120604	1	1276	25.28	-0.0352722681546736	-0.0119737785370868
2	C	26	50	20120604	1	1278	25.32	-0.0348516810412239	-0.0109669999020334
2	C	26	50	20120604	1	1280	25.36	-0.0344246592560653	-0.00960461726672125
2	C	26	50	20120604	1	1282	25.4	-0.0334197898093211	-0.0084168900063622
2	C	26	50	20120604	1	1284	25.44	-0.0328106173173289	-0.00753350150462585
2	C	26	50	20120604	1	1286	25.48	-0.0320578880066202	-0.00699955103201626
2	C	26	50	20120604	1	1288	25.52	-0.0315164775574691	-0.00671807303562933
2	C	26	50	20120604	1	1290	25.56	-0.0306584600470417	-0.00667916802052845
2	C	26	50	20120604	1	1292	25.6	-0.0301309371750731	-0.00677672754312876
2	C	26	50	20120604	1	1294	25.64	-0.0295391877941693	-0.00631338875368846
2	C	26	50	20120604	1	1296	25.68	-0.0283513473967253	-0.00664314093002699
2	C	26	50	20120604	1	1298	25.72	-0.0277533684050793	-0.00654664206759847
2	C	26	50	20120604	1	1300	25.76	-0.0269473020298657	-0.00656845631179807
2	C	26	50	20120604	1	1302	25.8	-0.026537611431914	-0.00774876602202247
2	C	26	50	20120604	1	1304	25.84	-0.0264413105593842	-0.008043000224742
2	C	26	50	20120604	1	1306	25.88	-0.0260343140382688	-0.00822181338756846
2	C	26	50	20120604	1	1308	25.92	-0.0257173039261273	-0.00838078513411482
2	C	26	50	20120604	1	1310	25.96	-0.0249932336532601	-0.00912195324895112
2	C	26	50	20120604	1	1312	26	-0.0248602410098545	-0.00955538142154723
2	C	26	50	20120604	1	1314	26.04	-0.0241569808895576	-0.00997070766054496
2	C	26	50	20120604	1	1316	26.08	-0.0238936755374472	-0.0104153717598941
2	C	26	50	20120604	1	1318	26.12	-0.0237378009186024	-0.0107642016771891
2	C	26	50	20120604	1	1320	26.16	-0.0236252507322409	-0.0114360733274691
2	C	26	50	20120604	1	1322	26.2	-0.0235279740523531	-0.0118607828734532
2	C	26	50	20120604	1	1324	26.24	-0.0227933325331072	-0.0124820610335393
2	C	26	50	20120604	1	1326	26.28	-0.0223639914377063	-0.0135262314751818
2	C	26	50	20120604	1	1328	26.32	-0.0217136511889134	-0.0143198174157075
2	C	26	50	20120604	1	1330	26.36	-0.0196920873487232	-0.0156143623477529
2	C	26	50	20120604	1	1332	26.4	-0.0178018735428859	-0.0143023299579020
2	C	26	50	20120604	1	1334	26.44	-0.0166006539780350	-0.0157483923168065
2	C	26	50	20120604	1	1336	26.48	-0.0159279267285498	-0.0156906216927835
2	C	26	50	20120604	1	1338	26.52	-0.0153249697051642	-0.0152494931273403
2	C	26	50	20120604	1	1340	26.56	-0.0125341677322450	-0.0146207691328483
2	C	26	50	20120604	1	1342	26.6	-0.0110908213704870	-0.0135669396125747
2	C	26	50	20120604	1	1344	26.64	-0.0110772491629289	-0.0126756357575298
2	C	26	50	20120604	1	1346	26.68	-0.0108628713574359	-0.0115215696083823
2	C	26	50	20120604	1	1348	26.72	-0.0107221712501154	-0.0107582619802271
2	C	26	50	20120604	1	1350	26.76	-0.0104710776321160	-0.00880094798349586
2	C	26	50	20120604	1	1352	26.8	-0.0102158870374265	-0.0072241097609448
2	C	26	50	20120604	1	1354	26.84	-0.00925659295618214	-0.00505776559517463
2	C	26	50	20120604	1	1356	26.88	-0.00871554362646418	-0.00247616066849467
2	C	26	50	20120604	1	1358	26.92	-0.00736540808060222	-0.00036001634657332
2	C	26	50	20120604	1	1360	26.96	-0.00626716518340233	0.0017913206798477
2	C	26	50	20120604	1	1362	27	-0.00497074146863929	0.0024953020490614
2	C	26	50	20120604	1	1364	27.04	-0.0044835661096052	0.0014499365969586
2	C	26	50	20120604	1	1366	27.08	-0.0038461533284073	0.0005824312691627
2	C	26	50	20120604	1	1368	27.12	-0.0035949824943475	-0.000160320199178100
2	C	26	50	20120604	1	1370	27.16	-0.00312032080402	-0.00154177562569914
2	C	26	50	20120604	1	1372	27.2	-0.0027798630310143	-0.00303269613169536
2	C	26	50	20120604	1	1374	27.24	-0.0024788264610598	-0.00455886591073372
2	C	26	50	20120604	1	1376	27.28	-0.0028151264461921	-0.00586757914135378
2	C	26	50	20120604	1	1378	27.32	-0.0022043629639422	-0.00744170490229221
2	C	26	50	20120604	1	1380	27.36	-0.00181457035081310	-0.0101289298739033
2	C	26	50	20120604	1	1382	27.4	-0.000587711801183197	-0.0117910833580316
2	C	26	50	20120604	1	1384	27.44	0.000417772828460602	-0.0143218397411017
2	C	26	50	20120604	1	1386	27.48	0.0019830526835664	-0.0156821434824771
2	C	26	50	20120604	1	1388	27.52	0.00369770177513	-0.0177230799271515
2	C	26	50	20120604	1	1390	27.56	0.0054563399795513	-0.0188098394102249
2	C	26	50	20120604	1	1392	27.6	0.0066177345833789	-0.020993908409547
2	C	26	50	20120604	1	1394	27.64	0.0065078006921079	-0.0232460930051009
2	C	26	50	20120604	1	1396	27.68	0.0065335888764177	-0.025170788166016
2	C	26	50	20120604	1	1398	27.72	0.0065866643114136	-0.0276678226266913
2	C	26	50	20120604	1	1400	27.76	0.0058361199606588	-0.0293236050787211
2	C	26	50	20120604	1	1402	27.8	0.005380624258214	-0.0304753181179221
2	C	26	50	20120604	1	1404	27.84	0.0047575296822284	-0.0311247170661679
2	C	26	50	20120604	1	1406	27.88	0.0038374260750925	-0.0314461840723513
2	C	26	50	20120604	1	1408	27.92	0.0028106999577418	-0.0318800718643552
2	C	26	50	20120604	1	1410	27.96	0.0017558592747712	-0.0325206893949067
2	C	26	50	20120604	1	1412	28	0.000427615754854702	-0.0332401139762216
2	C	26	50	20120604	1	1414	28.04	-0.0012979369232748	-0.0336174968653408
2	C	26	50	20120604	1	1416	28.08	-0.0031739972797799	-0.0350144216669139
2	C	26	50	20120604	1	1418	28.12	-0.00489616291642755	-0.0365924789415557
2	C	26	50	20120604	1	1420	28.16	-0.00667595068467409	-0.0379190112630617
2	C	26	50	20120604	1	1422	28.2	-0.0086906393256308	-0.0399283258924814
2	C	26	50	20120604	1	1424	28.24	-0.0097220252766695	-0.0417583182421922
2	C	26	50	20120604	1	1426	28.28	-0.0108811854230686	-0.0432198372482266
2	C	26	50	20120604	1	1428	28.32	-0.0123916362183612	-0.0457865641532557
2	C	26	50	20120604	1	1430	28.36	-0.0130017279491689	-0.0474526491510874
2	C	26	50	20120604	1	1432	28.4	-0.0142551454295002	-0.0496981374454234
2	C	26	50	20120604	1	1434	28.44	-0.0150241947647187	-0.0518582072405921
2	C	26	50	20120604	1	1436	28.48	-0.0143880815043633	-0.0530612787181029
2	C	26	50	20120604	1	1438	28.52	-0.0133495537748346	-0.0549172218866832
2	C	26	50	20120604	1	1440	28.56	-0.0127958184544874	-0.0554841093931605
2	C	26	50	20120604	1	1442	28.6	-0.0117911611397776	-0.0573818425725089
2	C	26	50	20120604	1	1444	28.64	-0.0103396123393578	-0.0593781464371548
2	C	26	50	20120604	1	1446	28.68	-0.00940566570276663	-0.0609127095736858
2	C	26	50	20120604	1	1448	28.72	-0.00777012771788215	-0.0636011295557571
2	C	26	50	20120604	1	1450	28.76	-0.00691304358840594	-0.0650299802285008
2	C	26	50	20120604	1	1452	28.8	-0.00540761325125978	-0.0663140861431355
2	C	26	50	20120604	1	1454	28.84	-0.0039926925821055	-0.0685355328069112
2	C	26	50	20120604	1	1456	28.88	-0.00284880594218	-0.0700360841072672
2	C	26	50	20120604	1	1458	28.92	-0.0018580079203814	-0.0718145990833076
2	C	26	50	20120604	1	1460	28.96	-0.000463522637203399	-0.0722539245264588
2	C	26	50	20120604	1	1462	29	8.5475067709801e-05	-0.0724951893601996
2	C	26	50	20120604	1	1464	29.04	0.0007205983785716	-0.0720552275209453
2	C	26	50	20120604	1	1466	29.08	0.00140854256598790	-0.0720888150930517
2	C	26	50	20120604	1	1468	29.12	0.0029512374305026	-0.0709121186984792
2	C	26	50	20120604	1	1470	29.16	0.0037615818017424	-0.0694693380221462
2	C	26	50	20120604	1	1472	29.2	0.0049459856602299	-0.0686539024820818
2	C	26	50	20120604	1	1474	29.24	0.0059384100276252	-0.0676935807625524
2	C	26	50	20120604	1	1476	29.28	0.008384009541037	-0.0658988023305447
2	C	26	50	20120604	1	1478	29.32	0.0106519131203366	-0.0644350205828104
2	C	26	50	20120604	1	1480	29.36	0.0124287310401022	-0.0637007609012263
2	C	26	50	20120604	1	1482	29.4	0.014990578908341	-0.0617443378590393
2	C	26	50	20120604	1	1484	29.44	0.0168137830329524	-0.0601980367499406
2	C	26	50	20120604	1	1486	29.48	0.0185681856677544	-0.0586974854495846
2	C	26	50	20120604	1	1488	29.52	0.0202930312391027	-0.0576817265584102
2	C	26	50	20120604	1	1490	29.56	0.0222158879223867	-0.0558821892977651
2	C	26	50	20120604	1	1492	29.6	0.023586946757904	-0.055275230049998
2	C	26	50	20120604	1	1494	29.64	0.0257188029925033	-0.0542392479048816
2	C	26	50	20120604	1	1496	29.68	0.0273094340399282	-0.0529492786608172
2	C	26	50	20120604	1	1498	29.72	0.0276782729578104	-0.0518419374206638
2	C	26	50	20120604	1	1500	29.76	0.0278110096285612	-0.0515410507573468
2	C	26	50	20120604	1	1502	29.8	0.0271985406047551	-0.0520133712171218
2	C	26	50	20120604	1	1504	29.84	0.0268176879426605	-0.0508442458148554
2	C	26	50	20120604	1	1506	29.88	0.0257013162418046	-0.0491334631831713
2	C	26	50	20120604	1	1508	29.92	0.0253925085683248	-0.0478678268976611
2	C	26	50	20120604	1	1510	29.96	0.0253965956455201	-0.045847778387303
2	C	26	50	20120604	1	1512	30	0.0254404574791571	-0.0439494583093262
2	C	26	50	20120604	1	1514	30.04	0.0253845111906296	-0.0416958524291422
2	C	26	50	20120604	1	1516	30.08	0.0257956796417539	-0.0396002142038752
2	C	26	50	20120604	1	1518	30.12	0.025818717180685	-0.0364715636819728
2	C	26	50	20120604	1	1520	30.16	0.0267094595929457	-0.0350186713786688
2	C	26	50	20120604	1	1522	30.2	0.0259662196552405	-0.0312286497421871
2	C	26	50	20120604	1	1524	30.24	0.0260623154668038	-0.0297160776265509
2	C	26	50	20120604	1	1526	30.28	0.0259339048753403	-0.0294438415157941
2	C	26	50	20120604	1	1528	30.32	0.0254631838911044	-0.0291855354086267
2	C	26	50	20120604	1	1530	30.36	0.0250376470301863	-0.029298389650904
2	C	26	50	20120604	1	1532	30.4	0.0245406923843684	-0.0290185167869104
2	C	26	50	20120604	1	1534	30.44	0.023240110881732	-0.0282129100311046
2	C	26	50	20120604	1	1536	30.48	0.0214543834165235	-0.0265595529553342
2	C	26	50	20120604	1	1538	30.52	0.0203378618090299	-0.025154814623829
2	C	26	50	20120604	1	1540	30.56	0.019323587842096	-0.0229977146771413
2	C	26	50	20120604	1	1542	30.6	0.017991681509053	-0.0208623936193142
2	C	26	50	20120604	1	1544	30.64	0.0172353600958958	-0.0182257338536257
2	C	26	50	20120604	1	1546	30.68	0.0164650379684712	-0.0168816652839464
2	C	26	50	20120604	1	1548	30.72	0.0157693863171399	-0.0148422279056481
2	C	26	50	20120604	1	1550	30.76	0.0151112113252115	-0.0120925724763261
2	C	26	50	20120604	1	1552	30.8	0.0142696128342432	-0.00995060461475583
2	C	26	50	20120604	1	1554	30.84	0.0133635262048308	-0.00796759435759627
2	C	26	50	20120604	1	1556	30.88	0.013007851493894	-0.00612444982175542
2	C	26	50	20120604	1	1558	30.92	0.0123505250301029	-0.00358367373559591
2	C	26	50	20120604	1	1560	30.96	0.0117776978266637	-0.00211267949869354
2	C	26	50	20120604	1	1562	31	0.0118222455538785	-0.00088217227807271
2	C	26	50	20120604	1	1564	31.04	0.0128034269234529	0.000380861854482701
2	C	26	50	20120604	1	1566	31.08	0.0130621572946891	0.001610449836288
2	C	26	50	20120604	1	1568	31.12	0.0133850222509789	0.00274394200653
2	C	26	50	20120604	1	1570	31.16	0.0143947778055811	0.0054189198886909
2	C	26	50	20120604	1	1572	31.2	0.01517222756936	0.0075697407271617
2	C	26	50	20120604	1	1574	31.24	0.0156429697667994	0.0097613969822459
2	C	26	50	20120604	1	1576	31.28	0.0162883814813274	0.0114907326816548
2	C	26	50	20120604	1	1578	31.32	0.016904455335504	0.0138046264860028
2	C	26	50	20120604	1	1580	31.36	0.018718353934875	0.0153497679399804
2	C	26	50	20120604	1	1582	31.4	0.0194441778325595	0.0169091717377345
2	C	26	50	20120604	1	1584	31.44	0.0206131738342849	0.0178374544490084
2	C	26	50	20120604	1	1586	31.48	0.0214921712029101	0.0200714239738789
2	C	26	50	20120604	1	1588	31.52	0.0225814550571924	0.0210051726205713
2	C	26	50	20120604	1	1590	31.56	0.0241071864300264	0.0219896703209496
2	C	26	50	20120604	1	1592	31.6	0.0256091943703516	0.0226730465985595
2	C	26	50	20120604	1	1594	31.64	0.027354821809999	0.0244104857416808
2	C	26	50	20120604	1	1596	31.68	0.0286899454788964	0.0254113600351113
2	C	26	50	20120604	1	1598	31.72	0.0313389513289843	0.027755518009694
2	C	26	50	20120604	1	1600	31.76	0.032387816959654	0.029046044453902
2	C	26	50	20120604	1	1602	31.8	0.033644176004195	0.0307084807807428
2	C	26	50	20120604	1	1604	31.84	0.0344938213703331	0.0323116474171846
2	C	26	50	20120604	1	1606	31.88	0.0359321826292837	0.03398172756833
2	C	26	50	20120604	1	1608	31.92	0.0371445737741705	0.0356909602219498
2	C	26	50	20120604	1	1610	31.96	0.0385954649652838	0.0375658750654693
2	C	26	50	20120604	1	1612	32	0.0395696459777245	0.0386321213808205
2	C	26	50	20120604	1	1614	32.04	0.0410573350057307	0.0405989318216231
2	C	26	50	20120604	1	1616	32.08	0.0418522008095303	0.0412599988802866
2	C	26	50	20120604	1	1618	32.12	0.0426478373597214	0.0411068395514816
2	C	26	50	20120604	1	1620	32.16	0.0433988342588162	0.0409961985534293
2	C	26	50	20120604	1	1622	32.2	0.0436077843126568	0.0410976683765296
2	C	26	50	20120604	1	1624	32.24	0.04405973868292	0.0404569164956896
2	C	26	50	20120604	1	1626	32.28	0.045555290738333	0.0406075090268789
2	C	26	50	20120604	1	1628	32.32	0.0471088114076676	0.0408504638458268
2	C	26	50	20120604	1	1630	32.36	0.0484098737429153	0.0407693021294822
2	C	26	50	20120604	1	1632	32.4	0.0496784940190421	0.0410639535252026
2	C	26	50	20120604	1	1634	32.44	0.0500326484503993	0.0413840961203848
2	C	26	50	20120604	1	1636	32.48	0.0504221228654769	0.0413074457453042
2	C	26	50	20120604	1	1638	32.52	0.0498201345783815	0.0413629819118986
2	C	26	50	20120604	1	1640	32.56	0.0498263995444628	0.0414579746368832
2	C	26	50	20120604	1	1642	32.6	0.0491782583977595	0.0413984433169751
2	C	26	50	20120604	1	1644	32.64	0.0490405422810556	0.0416491550973126
2	C	26	50	20120604	1	1646	32.68	0.0483018207556822	0.0421265299563595
2	C	26	50	20120604	1	1648	32.72	0.0475166493858526	0.0418248782035053
2	C	26	50	20120604	1	1650	32.76	0.0466015895713869	0.0421141485166209
2	C	26	50	20120604	1	1652	32.8	0.0454842406489594	0.0433590595023745
2	C	26	50	20120604	1	1654	32.84	0.0439018770940201	0.044197263880793
2	C	26	50	20120604	1	1656	32.88	0.0433256982044381	0.0455091166655215
2	C	26	50	20120604	1	1658	32.92	0.0424461881833965	0.0471240177389971
2	C	26	50	20120604	1	1660	32.96	0.0411041596167809	0.0489275041910151
2	C	26	50	20120604	1	1662	33	0.0403662371220702	0.0504008177381598
2	C	26	50	20120604	1	1664	33.04	0.0392204342227677	0.0521469542946896
2	C	26	50	20120604	1	1666	33.08	0.038495967970103	0.0538595315633844
2	C	26	50	20120604	1	1668	33.12	0.0379627246042746	0.0546114123459557
2	C	26	50	20120604	1	1670	33.16	0.0370381683457376	0.0555730209998269
2	C	26	50	20120604	1	1672	33.2	0.0363085048582312	0.0557517068834327
2	C	26	50	20120604	1	1674	33.24	0.0353384250651214	0.0564788247865268
2	C	26	50	20120604	1	1676	33.28	0.0344959780460157	0.0565583035887322
2	C	26	50	20120604	1	1678	33.32	0.0336413687902737	0.0561000983945233
2	C	26	50	20120604	1	1680	33.36	0.0329124124095484	0.0553916481104525
2	C	26	50	20120604	1	1682	33.4	0.0319552726705343	0.0557437872874834
2	C	26	50	20120604	1	1684	33.44	0.0303189568681906	0.054738776419383
2	C	26	50	20120604	1	1686	33.48	0.0283355223469623	0.0543613228195856
2	C	26	50	20120604	1	1688	33.52	0.0267919789543102	0.0537612012943926
2	C	26	50	20120604	1	1690	33.56	0.0248897910022402	0.0535808183545119
2	C	26	50	20120604	1	1692	33.6	0.022912932574077	0.053976586019942
2	C	26	50	20120604	1	1694	33.64	0.0210858393621691	0.0538461248188131
2	C	26	50	20120604	1	1696	33.68	0.0189278201766659	0.0538668430475019
2	C	26	50	20120604	1	1698	33.72	0.0167287180871757	0.0540231136461441
2	C	26	50	20120604	1	1700	33.76	0.0150271363289284	0.0540614388336844
2	C	26	50	20120604	1	1702	33.8	0.0129903152457205	0.0544026178556069
2	C	26	50	20120604	1	1704	33.84	0.0114493174374807	0.0542451451754367
2	C	26	50	20120604	1	1706	33.88	0.0094363258527988	0.0545603733784896
2	C	26	50	20120604	1	1708	33.92	0.0072479717863827	0.0546824200089224
2	C	26	50	20120604	1	1710	33.96	0.0047780477996981	0.0548737631039115
2	C	26	50	20120604	1	1712	34	0.002873384973894	0.0552312762924794
2	C	26	50	20120604	1	1714	34.04	0.0013512669167118	0.055383587093147
2	C	26	50	20120604	1	1716	34.08	-0.000240854711807799	0.0549728994746339
2	C	26	50	20120604	1	1718	34.12	-0.0019956816106784	0.054485490770362
2	C	26	50	20120604	1	1720	34.16	-0.0037525591192145	0.0538611154825743
2	C	26	50	20120604	1	1722	34.2	-0.00542910929740784	0.05383834664422
2	C	26	50	20120604	1	1724	34.24	-0.00690484114974417	0.0536437508580375
2	C	26	50	20120604	1	1726	34.28	-0.00856138020602989	0.0531373916920298
2	C	26	50	20120604	1	1728	34.32	-0.00950126653958305	0.0530079911510727
2	C	26	50	20120604	1	1730	34.36	-0.0101682803662763	0.0523566750949218
2	C	26	50	20120604	1	1732	34.4	-0.0107787256504747	0.0516264459219904
2	C	26	50	20120604	1	1734	34.44	-0.012881378375011	0.0495574514802386
2	C	26	50	20120604	1	1736	34.48	-0.0143027337158741	0.048431383931199
2	C	26	50	20120604	1	1738	34.52	-0.0157233112392778	0.0469214281106532
2	C	26	50	20120604	1	1740	34.56	-0.0170181651769866	0.0462498180898823
2	C	26	50	20120604	1	1742	34.6	-0.0183192416543699	0.0442054309641157
2	C	26	50	20120604	1	1744	34.64	-0.0197734067498800	0.0437017588038765
2	C	26	50	20120604	1	1746	34.68	-0.0209776095982407	0.0421107685462068
2	C	26	50	20120604	1	1748	34.72	-0.0226410075903039	0.0411459920539559
2	C	26	50	20120604	1	1750	34.76	-0.0241718937715728	0.040047148115992
2	C	26	50	20120604	1	1752	34.8	-0.0252254121648627	0.038563284535672
2	C	26	50	20120604	1	1754	34.84	-0.0268031795257242	0.0374639456229613
2	C	26	50	20120604	1	1756	34.88	-0.0279531472839679	0.0365463331530155
2	C	26	50	20120604	1	1758	34.92	-0.0297528047527658	0.0354464285548798
2	C	26	50	20120604	1	1760	34.96	-0.0308312133047534	0.0352765107953607
2	C	26	50	20120604	1	1762	35	-0.0322039904097489	0.0352741066323047
2	C	26	50	20120604	1	1764	35.04	-0.0335117844015535	0.0355038456255122
2	C	26	50	20120604	1	1766	35.08	-0.0346782277477988	0.0364194074857925
2	C	26	50	20120604	1	1768	35.12	-0.0354601464264349	0.0375664761062333
2	C	26	50	20120604	1	1770	35.16	-0.0370203068284449	0.0385540214368385
2	C	26	50	20120604	1	1772	35.2	-0.0382311564805487	0.0395712652522534
2	C	26	50	20120604	1	1774	35.24	-0.040425591665283	0.0405725284544136
2	C	26	50	20120604	1	1776	35.28	-0.0419055661583065	0.0417778626736242
2	C	26	50	20120604	1	1778	35.32	-0.0435152240349995	0.0428163196924747
2	C	26	50	20120604	1	1780	35.36	-0.0448470596573644	0.0442757173781657
2	C	26	50	20120604	1	1782	35.4	-0.0460205033607435	0.0458179879786116
2	C	26	50	20120604	1	1784	35.44	-0.0477967555950841	0.0473262467428826
2	C	26	50	20120604	1	1786	35.48	-0.0486558903342258	0.0486404754063959
2	C	26	50	20120604	1	1788	35.52	-0.0494292530208095	0.0493916349400503
2	C	26	50	20120604	1	1790	35.56	-0.0509138237079106	0.0500616186152246
2	C	26	50	20120604	1	1792	35.6	-0.0519092179237869	0.0522435380099319
2	C	26	50	20120604	1	1794	35.64	-0.0529347348885418	0.0537170778312466
2	C	26	50	20120604	1	1796	35.68	-0.0545241695112929	0.0552725713285007
2	C	26	50	20120604	1	1798	35.72	-0.0559310998738198	0.0565082404286242
2	C	26	50	20120604	1	1800	35.76	-0.0569569703919652	0.0576736938253759
2	C	26	50	20120604	1	1802	35.8	-0.0581813964942678	0.0583379499356225
2	C	26	50	20120604	1	1804	35.84	-0.059102827340832	0.0590362178820443
2	C	26	50	20120604	1	1806	35.88	-0.0602891403876287	0.0591393847614194
2	C	26	50	20120604	1	1808	35.92	-0.0613519218797521	0.0591941148262832
2	C	26	50	20120604	1	1810	35.96	-0.061781559960001	0.0594099238159013
2	C	26	50	20120604	1	1812	36	-0.0625201329929504	0.0589517893323706
2	C	26	50	20120604	1	1814	36.04	-0.0626127639812858	0.0585101304368415
2	C	26	50	20120604	1	1816	36.08	-0.0633762271729329	0.0570582280830311
2	C	26	50	20120604	1	1818	36.12	-0.0636930817215826	0.0563321001294307
2	C	26	50	20120604	1	1820	36.16	-0.0640455744520041	0.0553362816494856
2	C	26	50	20120604	1	1822	36.2	-0.0642453321176893	0.0551802231828778
2	C	26	50	20120604	1	1824	36.24	-0.0642947588816943	0.0539437055546168
2	C	26	50	20120604	1	1826	36.28	-0.0645440635195372	0.0529030070072699
2	C	26	50	20120604	1	1828	36.32	-0.0645706578055776	0.0514101560997611
2	C	26	50	20120604	1	1830	36.36	-0.0647210877022073	0.0489875092724666
2	C	26	50	20120604	1	1832	36.4	-0.0651336420826227	0.0466258857603885
2	C	26	50	20120604	1	1834	36.44	-0.0653699359556918	0.0452477558570594
2	C	26	50	20120604	1	1836	36.48	-0.0661597318038704	0.0438361303055054
2	C	26	50	20120604	1	1838	36.52	-0.067507661176575	0.0423382942951892
2	C	26	50	20120604	1	1840	36.56	-0.0682906829417897	0.0422150031568215
2	C	26	50	20120604	1	1842	36.6	-0.0690752999399028	0.0429547669575904
2	C	26	50	20120604	1	1844	36.64	-0.0699923919792577	0.043090981179491
2	C	26	50	20120604	1	1846	36.68	-0.0705677011274989	0.0430430322686588
2	C	26	50	20120604	1	1848	36.72	-0.0710833728898148	0.0430749439976937
2	C	26	50	20120604	1	1850	36.76	-0.0713814042559493	0.0431692154737615
2	C	26	50	20120604	1	1852	36.8	-0.0722345639427899	0.0427164196464287
2	C	26	50	20120604	1	1854	36.84	-0.0724926296336517	0.0425890272887301
2	C	26	50	20120604	1	1856	36.88	-0.0722026946401618	0.0424187771890239
2	C	26	50	20120604	1	1858	36.92	-0.0723835301283825	0.0420702159723058
2	C	26	50	20120604	1	1860	36.96	-0.0722112223479429	0.0413232849372028
2	C	26	50	20120604	1	1862	37	-0.0714849671151219	0.0414021132011695
2	C	26	50	20120604	1	1864	37.04	-0.0713596748645634	0.0397641639821611
2	C	26	50	20120604	1	1866	37.08	-0.070634522718321	0.0387701981219828
2	C	26	50	20120604	1	1868	37.12	-0.0700395630726306	0.0374373018394462
2	C	26	50	20120604	1	1870	37.16	-0.0700258734853468	0.0350431514154335
2	C	26	50	20120604	1	1872	37.2	-0.0696219175233906	0.0328153973591697
2	C	26	50	20120604	1	1874	37.24	-0.0703761600426111	0.0308415370637587
2	C	26	50	20120604	1	1876	37.28	-0.07055548232232	0.028745813985678
2	C	26	50	20120604	1	1878	37.32	-0.0707396129281409	0.0270927397526201
2	C	26	50	20120604	1	1880	37.36	-0.0714145463507835	0.0249077090880755
2	C	26	50	20120604	1	1882	37.4	-0.0710938734255154	0.0243614690996089
2	C	26	50	20120604	1	1884	37.44	-0.0710557603700094	0.0238184818023358
2	C	26	50	20120604	1	1886	37.48	-0.0711376433352708	0.0236275629714154
2	C	26	50	20120604	1	1888	37.52	-0.0707975249735201	0.0235527510739659
2	C	26	50	20120604	1	1890	37.56	-0.0701322789137798	0.0234878386714529
2	C	26	50	20120604	1	1892	37.6	-0.0694710633626923	0.023995612051023
2	C	26	50	20120604	1	1894	37.64	-0.0678674158936393	0.0239870560589706
2	C	26	50	20120604	1	1896	37.68	-0.0668501720782243	0.0239617416362042
2	C	26	50	20120604	1	1898	37.72	-0.0647584795087964	0.0233415382784254
2	C	26	50	20120604	1	1900	37.76	-0.0628788482630463	0.0228878585676162
2	C	26	50	20120604	1	1902	37.8	-0.0611847759788152	0.0222737928966981
2	C	26	50	20120604	1	1904	37.84	-0.0607399138895673	0.0216756724836959
2	C	26	50	20120604	1	1906	37.88	-0.059993145489024	0.0200905441412422
2	C	26	50	20120604	1	1908	37.92	-0.0593269094797901	0.0195746390336885
2	C	26	50	20120604	1	1910	37.96	-0.0583883666491212	0.0184325908713941
2	C	26	50	20120604	1	1912	38	-0.0569146854064503	0.0171694860281605
2	C	26	50	20120604	1	1914	38.04	-0.0557913755738573	0.015585142574234
2	C	26	50	20120604	1	1916	38.08	-0.0542847431551831	0.0146033248085564
2	C	26	50	20120604	1	1918	38.12	-0.0533594939320005	0.0141317552961831
2	C	26	50	20120604	1	1920	38.16	-0.0530405887736854	0.0127697262142616
2	C	26	50	20120604	1	1922	38.2	-0.0525518365665293	0.0111249958412217
2	C	26	50	20120604	1	1924	38.24	-0.0513416233105285	0.0094356470302889
2	C	26	50	20120604	1	1926	38.28	-0.0503289049785131	0.0080965282080778
2	C	26	50	20120604	1	1928	38.32	-0.0494201313433322	0.0064438782390886
2	C	26	50	20120604	1	1930	38.36	-0.0487024886711059	0.0048123707628569
2	C	26	50	20120604	1	1932	38.4	-0.0475227517173743	0.002691474683366
2	C	26	50	20120604	1	1934	38.44	-0.0466473535222654	-0.000749872599312699
2	C	26	50	20120604	1	1936	38.48	-0.0460081289920727	-0.001785784033751
2	C	26	50	20120604	1	1938	38.52	-0.045510679371508	-0.00379714927283613
2	C	26	50	20120604	1	1940	38.56	-0.044120366018339	-0.00652134885803542
2	C	26	50	20120604	1	1942	38.6	-0.0434361694968629	-0.00758045339489663
2	C	26	50	20120604	1	1944	38.64	-0.0425046270233277	-0.00989354109751407
2	C	26	50	20120604	1	1946	38.68	-0.0420278249207736	-0.0110880565829725
2	C	26	50	20120604	1	1948	38.72	-0.0404457442085469	-0.0133628190980496
2	C	26	50	20120604	1	1950	38.76	-0.0403316171740634	-0.0152786542109965
2	C	26	50	20120604	1	1952	38.8	-0.0393754673845429	-0.0180346736013491
2	C	26	50	20120604	1	1954	38.84	-0.0389838009384437	-0.0198579484366386
2	C	26	50	20120604	1	1956	38.88	-0.0384484291812039	-0.0215855022269589
2	C	26	50	20120604	1	1958	38.92	-0.0376090156501895	-0.0234379169327012
2	C	26	50	20120604	1	1960	38.96	-0.0368641847222267	-0.0255362916612113
2	C	26	50	20120604	1	1962	39	-0.0357001667522408	-0.0275028758278439
2	C	26	50	20120604	1	1964	39.04	-0.0352517549869514	-0.0293677638972062
2	C	26	50	20120604	1	1966	39.08	-0.034014615104723	-0.031288110351417
2	C	26	50	20120604	1	1968	39.12	-0.0331519377606076	-0.033847136863599
2	C	26	50	20120604	1	1970	39.16	-0.0326328294593351	-0.0358196324429223
2	C	26	50	20120604	1	1972	39.2	-0.0317409344630211	-0.0380929312469623
2	C	26	50	20120604	1	1974	39.24	-0.0304493756429126	-0.0396570090205401
2	C	26	50	20120604	1	1976	39.28	-0.028937086369989	-0.0413667225067711
2	C	26	50	20120604	1	1978	39.32	-0.0278917704153609	-0.0436855377743161
2	C	26	50	20120604	1	1980	39.36	-0.0273536621548779	-0.0448668303629664
2	C	26	50	20120604	1	1982	39.4	-0.0272504245648247	-0.046779554206076
2	C	26	50	20120604	1	1984	39.44	-0.0267456210337356	-0.0499724948765238
2	C	26	50	20120604	1	1986	39.48	-0.0269447423033178	-0.052235377997677
2	C	26	50	20120604	1	1988	39.52	-0.026965743374719	-0.0537837297164412
2	C	26	50	20120604	1	1990	39.56	-0.02657181418692	-0.055831864508148
2	C	26	50	20120604	1	1992	39.6	-0.0256015222617758	-0.0580308251762819
2	C	26	50	20120604	1	1994	39.64	-0.0252972542138312	-0.0599774194342104
2	C	26	50	20120604	1	1996	39.68	-0.0249323164040609	-0.0610295236139379
2	C	26	50	20120604	1	1998	39.72	-0.0239885409832112	-0.0624149579303167
2	C	26	50	20120604	1	2000	39.76	-0.0236849093313697	-0.0641400156336994
2	C	26	50	20120604	1	2002	39.8	-0.0229778732608612	-0.0664199400282792
2	C	26	50	20120604	1	2004	39.84	-0.0225189609598712	-0.0682758124861814
2	C	26	50	20120604	1	2006	39.88	-0.0217724683309725	-0.0703191389517761
2	C	26	50	20120604	1	2008	39.92	-0.0215939945794010	-0.0722192762941806
2	C	26	50	20120604	1	2010	39.96	-0.0212843525199194	-0.0737721534963444
2	C	26	50	20120604	1	2012	40	-0.0209818522389278	-0.0747642243103491
2	C	26	50	20120604	1	2014	40.04	-0.0203506180153626	-0.0743998521860037
2	C	26	50	20120604	1	2016	40.08	-0.0203674471567548	-0.0740208429512877
2	C	26	50	20120604	1	2018	40.12	-0.0196454204224853	-0.0735711937491312
2	C	26	50	20120604	1	2020	40.16	-0.0192518447880768	-0.072543060489286
2	C	26	50	20120604	1	2022	40.2	-0.0182594204206815	-0.0722154579175622
2	C	26	50	20120604	1	2024	40.24	-0.0168947043329915	-0.0715605356168272
2	C	26	50	20120604	1	2026	40.28	-0.0158645911741589	-0.0701536759649785
2	C	26	50	20120604	1	2028	40.32	-0.0145672623627160	-0.0693650397719211
2	C	26	50	20120604	1	2030	40.36	-0.0126457703955196	-0.0686543974568286
2	C	26	50	20120604	1	2032	40.4	-0.0105444611738676	-0.0671681297134526
2	C	26	50	20120604	1	2034	40.44	-0.00817303716180225	-0.0664178187079356
2	C	26	50	20120604	1	2036	40.48	-0.00603403914871294	-0.0653905339762278
2	C	26	50	20120604	1	2038	40.52	-0.0036285325897944	-0.0648697498318839
2	C	26	50	20120604	1	2040	40.56	-0.00118717571706980	-0.0638553344435937
2	C	26	50	20120604	1	2042	40.6	0.00122971526102590	-0.0629041344015415
2	C	26	50	20120604	1	2044	40.64	0.0033685718527589	-0.0628314438244355
2	C	26	50	20120604	1	2046	40.68	0.0051898667890611	-0.0620179174726804
2	C	26	50	20120604	1	2048	40.72	0.0069301979989175	-0.0609663082676998
2	C	26	50	20120604	1	2050	40.76	0.0087363608501023	-0.0604006935534287
2	C	26	50	20120604	1	2052	40.8	0.0112408623583869	-0.0605407714067817
2	C	26	50	20120604	1	2054	40.84	0.0139201606629808	-0.0600454431065606
2	C	26	50	20120604	1	2056	40.88	0.015909464170493	-0.0597765303976753
2	C	26	50	20120604	1	2058	40.92	0.0182894441746106	-0.0591425384576634
2	C	26	50	20120604	1	2060	40.96	0.0204768295047365	-0.0589081820571748
2	C	26	50	20120604	1	2062	41	0.0226132536491423	-0.0589811837612645
2	C	26	50	20120604	1	2064	41.04	0.0249357882983564	-0.0587618675220117
2	C	26	50	20120604	1	2066	41.08	0.0275983423143719	-0.0588028655731849
2	C	26	50	20120604	1	2068	41.12	0.029651766264802	-0.0588820756748134
2	C	26	50	20120604	1	2070	41.16	0.0316077296875811	-0.0590980614411268
2	C	26	50	20120604	1	2072	41.2	0.0332469116411964	-0.0582638498472143
2	C	26	50	20120604	1	2074	41.24	0.0338862426970257	-0.0586184280830209
2	C	26	50	20120604	1	2076	41.28	0.034463900853994	-0.0583298351782016
2	C	26	50	20120604	1	2078	41.32	0.0347147095079605	-0.0584427622524775
2	C	26	50	20120604	1	2080	41.36	0.0350255373855141	-0.058530742599513
2	C	26	50	20120604	1	2082	41.4	0.034602821880653	-0.0576294713672805
2	C	26	50	20120604	1	2084	41.44	0.0343688968153009	-0.0567668152363685
2	C	26	50	20120604	1	2086	41.48	0.0342257642606531	-0.0559228267244799
2	C	26	50	20120604	1	2088	41.52	0.0340643459246438	-0.0538084925959183
2	C	26	50	20120604	1	2090	41.56	0.0341202356446288	-0.0524853261026908
2	C	26	50	20120604	1	2092	41.6	0.0338318562860575	-0.0529602402301392
2	C	26	50	20120604	1	2094	41.64	0.0334118772844396	-0.0526548690956159
2	C	26	50	20120604	1	2096	41.68	0.0327557811864478	-0.0531640284044771
2	C	26	50	20120604	1	2098	41.72	0.031590744982697	-0.0530827181957085
2	C	26	50	20120604	1	2100	41.76	0.0309180743017543	-0.0522768285971902
2	C	26	50	20120604	1	2102	41.8	0.029365366805218	-0.0512599100508946
2	C	26	50	20120604	1	2104	41.84	0.0284433914864323	-0.0500988902136609
2	C	26	50	20120604	1	2106	41.88	0.0276421687926698	-0.0482541193322233
2	C	26	50	20120604	1	2108	41.92	0.0263777770150945	-0.0471556430897857
2	C	26	50	20120604	1	2110	41.96	0.0255714702235753	-0.0460963193498223
2	C	26	50	20120604	1	2112	42	0.0248405127306593	-0.0436533573447043
2	C	26	50	20120604	1	2114	42.04	0.0237232557321133	-0.04239148286727
2	C	26	50	20120604	1	2116	42.08	0.0229687020859092	-0.040474304251439
2	C	26	50	20120604	1	2118	42.12	0.0225390993609993	-0.0392487114229474
2	C	26	50	20120604	1	2120	42.16	0.021694120899617	-0.0370153712231122
2	C	26	50	20120604	1	2122	42.2	0.0204632671966734	-0.035000321957697
2	C	26	50	20120604	1	2124	42.24	0.0203869986592546	-0.0339503108140419
2	C	26	50	20120604	1	2126	42.28	0.0191327397218537	-0.0320951383918531
2	C	26	50	20120604	1	2128	42.32	0.0189846715618733	-0.0294475891817344
2	C	26	50	20120604	1	2130	42.36	0.0178253699941179	-0.0285992731763449
2	C	26	50	20120604	1	2132	42.4	0.016781326831696	-0.0264619015088523
2	C	26	50	20120604	1	2134	42.44	0.0164339959807771	-0.024930732484871
2	C	26	50	20120604	1	2136	42.48	0.0149917809898691	-0.0226811429712041
2	C	26	50	20120604	1	2138	42.52	0.0147372225486419	-0.0207199116029051
2	C	26	50	20120604	1	2140	42.56	0.0140253074413433	-0.0189105667712049
2	C	26	50	20120604	1	2142	42.6	0.0139710723512263	-0.0177344360620573
2	C	26	50	20120604	1	2144	42.64	0.0135546571677855	-0.0170566742122900
2	C	26	50	20120604	1	2146	42.68	0.013201528041261	-0.0155092417323414
2	C	26	50	20120604	1	2148	42.72	0.0135946794116007	-0.0132665818651301
2	C	26	50	20120604	1	2150	42.76	0.0140202869831969	-0.0114495295695151
2	C	26	50	20120604	1	2152	42.8	0.0142917452764944	-0.0093784845180978
2	C	26	50	20120604	1	2154	42.84	0.0143674057020813	-0.00591465123977737
2	C	26	50	20120604	1	2156	42.88	0.0144260955649198	-0.00403982832013936
2	C	26	50	20120604	1	2158	42.92	0.0147078069065445	-0.00171966954971005
2	C	26	50	20120604	1	2160	42.96	0.0153952561192141	0.00100156018700830
2	C	26	50	20120604	1	2162	43	0.0158765837051678	0.003463211024353
2	C	26	50	20120604	1	2164	43.04	0.0161183435136555	0.0045550546051831
2	C	26	50	20120604	1	2166	43.08	0.016908888895022	0.0066997094725219
2	C	26	50	20120604	1	2168	43.12	0.017923728547381	0.0080232719455469
2	C	26	50	20120604	1	2170	43.16	0.0196063598438925	0.0108191721583585
2	C	26	50	20120604	1	2172	43.2	0.0205973699977254	0.0121066014748649
2	C	26	50	20120604	1	2174	43.24	0.0218450457709934	0.0146606145999682
2	C	26	50	20120604	1	2176	43.28	0.0227580974022006	0.0173440494792321
2	C	26	50	20120604	1	2178	43.32	0.0236044335086028	0.01954661639195
2	C	26	50	20120604	1	2180	43.36	0.0244535131893159	0.0215812595862718
2	C	26	50	20120604	1	2182	43.4	0.0254098821819386	0.0236725208205632
2	C	26	50	20120604	1	2184	43.44	0.0258654781521249	0.0261222851929162
2	C	26	50	20120604	1	2186	43.48	0.026851934538287	0.0281080814507936
2	C	26	50	20120604	1	2188	43.52	0.0277709244522425	0.0309412829605264
2	C	26	50	20120604	1	2190	43.56	0.0282076357216237	0.0329508783113382
2	C	26	50	20120604	1	2192	43.6	0.0290045019305072	0.03584129112363
2	C	26	50	20120604	1	2194	43.64	0.0296580241598155	0.0377663044825967
2	C	26	50	20120604	1	2196	43.68	0.0308938629655664	0.0396735553192199
2	C	26	50	20120604	1	2198	43.72	0.031372751033125	0.0406165175672712
2	C	26	50	20120604	1	2200	43.76	0.0315693196472271	0.0424087574859344
2	C	26	50	20120604	1	2202	43.8	0.0328175328216488	0.0434005171729554
2	C	26	50	20120604	1	2204	43.84	0.0335477478524446	0.0444240683808586
2	C	26	50	20120604	1	2206	43.88	0.0350455202231505	0.0461139333797416
2	C	26	50	20120604	1	2208	43.92	0.0364494524529251	0.0470902639967971
2	C	26	50	20120604	1	2210	43.96	0.037603620425449	0.0485224097871411
2	C	26	50	20120604	1	2212	44	0.0389007583180611	0.0501471785357481
2	C	26	50	20120604	1	2214	44.04	0.0399418952716123	0.0503530951014975
2	C	26	50	20120604	1	2216	44.08	0.0410804715396111	0.0511732046173855
2	C	26	50	20120604	1	2218	44.12	0.0421241187222356	0.051873848442592
2	C	26	50	20120604	1	2220	44.16	0.043883577170523	0.0522942587793464
2	C	26	50	20120604	1	2222	44.2	0.0452605120633919	0.0533692873609199
2	C	26	50	20120604	1	2224	44.24	0.0469216331716198	0.0545077434207659
2	C	26	50	20120604	1	2226	44.28	0.0484595904207005	0.0553804546101064
2	C	26	50	20120604	1	2228	44.32	0.0492948178795702	0.0560806388159051
2	C	26	50	20120604	1	2230	44.36	0.0496359261908146	0.0562602439383265
2	C	26	50	20120604	1	2232	44.4	0.0498823316908547	0.0566185561575571
2	C	26	50	20120604	1	2234	44.44	0.0506371469665679	0.057308925721233
2	C	26	50	20120604	1	2236	44.48	0.0517749171328361	0.0579202548889078
2	C	26	50	20120604	1	2238	44.52	0.0541422795235503	0.0592833050330214
2	C	26	50	20120604	1	2240	44.56	0.0551143438118415	0.0593875986870523
2	C	26	50	20120604	1	2242	44.6	0.0561049682389253	0.0598092079233543
2	C	26	50	20120604	1	2244	44.64	0.0573081429540262	0.0604080241294292
2	C	26	50	20120604	1	2246	44.68	0.0586601572826058	0.0608591320928753
2	C	26	50	20120604	1	2248	44.72	0.0603490606162664	0.0613877156250157
2	C	26	50	20120604	1	2250	44.76	0.0608889012883633	0.061515383754359
2	C	26	50	20120604	1	2252	44.8	0.0605629250622363	0.0613195151759703
2	C	26	50	20120604	1	2254	44.84	0.0603757114708493	0.0610838789122077
2	C	26	50	20120604	1	2256	44.88	0.0592824183211178	0.0613965261755093
2	C	26	50	20120604	1	2258	44.92	0.0585005067135495	0.0609622141194367
2	C	26	50	20120604	1	2260	44.96	0.0584421421198303	0.0607419786413684
2	C	26	50	20120604	1	2262	45	0.0587994502474317	0.060718424914487
2	C	26	50	20120604	1	2264	45.04	0.0582231723629003	0.0608704387303065
2	C	26	50	20120604	1	2266	45.08	0.0576977248493345	0.0608231297511112
2	C	26	50	20120604	1	2268	45.12	0.0575212182688283	0.0614705694478877
2	C	26	50	20120604	1	2270	45.16	0.0567284044889077	0.0612875758697709
2	C	26	50	20120604	1	2272	45.2	0.055483147727938	0.0624720214475584
2	C	26	50	20120604	1	2274	45.24	0.0549202129483676	0.0631876912918651
2	C	26	50	20120604	1	2276	45.28	0.0537980627708958	0.0638374941395043
2	C	26	50	20120604	1	2278	45.32	0.0530845142469327	0.0640885948285715
2	C	26	50	20120604	1	2280	45.36	0.0517976789001225	0.0637845813390681
2	C	26	50	20120604	1	2282	45.4	0.0506841059279065	0.0639511969099191
2	C	26	50	20120604	1	2284	45.44	0.050105240032556	0.0640010055115859
2	C	26	50	20120604	1	2286	45.48	0.0498496704286317	0.0645026482753631
2	C	26	50	20120604	1	2288	45.52	0.0495526148698552	0.0645594289498924
2	C	26	50	20120604	1	2290	45.56	0.0492688529185651	0.0651353674231688
2	C	26	50	20120604	1	2292	45.6	0.0494855952891344	0.0658596427570026
2	C	26	50	20120604	1	2294	45.64	0.0491170795190512	0.0660962124017163
2	C	26	50	20120604	1	2296	45.68	0.0486820250008584	0.0665421563643395
2	C	26	50	20120604	1	2298	45.72	0.0489275324752863	0.067541298246156
2	C	26	50	20120604	1	2300	45.76	0.0485958286842317	0.0684401016757222
2	C	26	50	20120604	1	2302	45.8	0.048596606501691	0.0691718864835722
2	C	26	50	20120604	1	2304	45.84	0.0481685947670388	0.0705870192847609
2	C	26	50	20120604	1	2306	45.88	0.0479286027255041	0.0711437951642671
2	C	26	50	20120604	1	2308	45.92	0.047273044028666	0.0737721817806157
2	C	26	50	20120604	1	2310	45.96	0.0468078384773234	0.0752740058731777
2	C	26	50	20120604	1	2312	46	0.0462482341706924	0.0758138111899356
2	C	26	50	20120604	1	2314	46.04	0.0459940292828558	0.0764710669430485
2	C	26	50	20120604	1	2316	46.08	0.0454632042222191	0.0770513894783683
2	C	26	50	20120604	1	2318	46.12	0.0445166003742446	0.0769048062426283
2	C	26	50	20120604	1	2320	46.16	0.0438221508044413	0.0768483084108115
2	C	26	50	20120604	1	2322	46.2	0.0430177461301635	0.0768112560154773
2	C	26	50	20120604	1	2324	46.24	0.0419144474194781	0.0762372974411882
2	C	26	50	20120604	1	2326	46.28	0.0395749846339225	0.0765141297460227
2	C	26	50	20120604	1	2328	46.32	0.03789539389657	0.0766522277003884
2	C	26	50	20120604	1	2330	46.36	0.0359707199488584	0.0769413636632156
2	C	26	50	20120604	1	2332	46.4	0.0332937550966423	0.0772037002790358
2	C	26	50	20120604	1	2334	46.44	0.0313708489158837	0.0776479047589772
2	C	26	50	20120604	1	2336	46.48	0.0296737926410359	0.0780468544049227
2	C	26	50	20120604	1	2338	46.52	0.0267335719341842	0.0791023526971998
2	C	26	50	20120604	1	2340	46.56	0.0247956750896643	0.0814150161357486
2	C	26	50	20120604	1	2342	46.6	0.0236062507730304	0.0827575997811875
2	C	26	50	20120604	1	2344	46.64	0.021146579834673	0.0843175480511631
2	C	26	50	20120604	1	2346	46.68	0.0192939600679643	0.0855995326454543
2	C	26	50	20120604	1	2348	46.72	0.0172611694934092	0.0868267871748817
2	C	26	50	20120604	1	2350	46.76	0.0149879626132507	0.0883694113287183
2	C	26	50	20120604	1	2352	46.8	0.0126698544524868	0.0897190660419692
2	C	26	50	20120604	1	2354	46.84	0.0104245782901851	0.0911088844203912
2	C	26	50	20120604	1	2356	46.88	0.0086416792521014	0.0926943592451672
2	C	26	50	20120604	1	2358	46.92	0.0067650178548323	0.0945329782976092
2	C	26	50	20120604	1	2360	46.96	0.0051192268216206	0.0957717586675692
2	C	26	50	20120604	1	2362	47	0.0036082103409031	0.0981454454213352
2	C	26	50	20120604	1	2364	47.04	0.0011290232553849	0.100316051107543
2	C	26	50	20120604	1	2366	47.08	-0.000760931749370499	0.101893606336370
2	C	26	50	20120604	1	2368	47.12	-0.00215273002678	0.104439685723389
2	C	26	50	20120604	1	2370	47.16	-0.0030469372622685	0.106646990251540
2	C	26	50	20120604	1	2372	47.2	-0.004544872267534	0.108832940154901
2	C	26	50	20120604	1	2374	47.24	-0.00574730734894177	0.110508288251566
2	C	26	50	20120604	1	2376	47.28	-0.00721872584991287	0.112660367740107
2	C	26	50	20120604	1	2378	47.32	-0.00816200629601573	0.114168626504378
2	C	26	50	20120604	1	2380	47.36	-0.00971870187479793	0.116730827926007
2	C	26	50	20120604	1	2382	47.4	-0.0115726651443909	0.119626783748357
2	C	26	50	20120604	1	2384	47.44	-0.0124824994397436	0.121179802371877
2	C	26	50	20120604	1	2386	47.48	-0.0128649027870093	0.122628522745172
2	C	26	50	20120604	1	2388	47.52	-0.0136386897376618	0.124390420711854
2	C	26	50	20120604	1	2390	47.56	-0.0143988295274373	0.126675648407293
2	C	26	50	20120604	1	2392	47.6	-0.0143861723160541	0.128943693407949
2	C	26	50	20120604	1	2394	47.64	-0.0142213457253595	0.131309601987121
2	C	26	50	20120604	1	2396	47.68	-0.0136331743047685	0.132863964113525
2	C	26	50	20120604	1	2398	47.72	-0.0129395025524245	0.134707391492079
2	C	26	50	20120604	1	2400	47.76	-0.012778282206314	0.136900836727319
2	C	26	50	20120604	1	2402	47.8	-0.0126446390246697	0.139280251046012
2	C	26	50	20120604	1	2404	47.84	-0.0123094704103873	0.141313890148705
2	C	26	50	20120604	1	2406	47.88	-0.0122076470338964	0.143142468284853
2	C	26	50	20120604	1	2408	47.92	-0.0121581495592134	0.145505619147578
2	C	26	50	20120604	1	2410	47.96	-0.0119304611756713	0.147294599303980
2	C	26	50	20120604	1	2412	48	-0.0114892265442109	0.149828870007753
2	C	26	50	20120604	1	2414	48.04	-0.0114644778068694	0.151409253663705
2	C	26	50	20120604	1	2416	48.08	-0.0106909029882513	0.153249145508352
2	C	26	50	20120604	1	2418	48.12	-0.0102659318127582	0.155167526205711
2	C	26	50	20120604	1	2420	48.16	-0.0094492234804877	0.157081664262383
2	C	26	50	20120604	1	2422	48.2	-0.00847341612245028	0.158942769310466
2	C	26	50	20120604	1	2424	48.24	-0.00779247229216763	0.159646340557747
2	C	26	50	20120604	1	2426	48.28	-0.00642422067057166	0.161379459278435
2	C	26	50	20120604	1	2428	48.32	-0.00514365028984284	0.161564014148325
2	C	26	50	20120604	1	2430	48.36	-0.0034522508692446	0.163163489687369
2	C	26	50	20120604	1	2432	48.4	-0.0025026064621111	0.164343650905169
2	C	26	50	20120604	1	2434	48.44	-0.0008642400501018	0.165795341126945
2	C	26	50	20120604	1	2436	48.48	0.000886556340116001	0.167355218686243
2	C	26	50	20120604	1	2438	48.52	0.0025786628674955	0.169205717132608
2	C	26	50	20120604	1	2440	48.56	0.0033515305793324	0.169557149202858
2	C	26	50	20120604	1	2442	48.6	0.0042615770067195	0.170270619945075
2	C	26	50	20120604	1	2444	48.64	0.0054721438161108	0.171475529900217
2	C	26	50	20120604	1	2446	48.68	0.0073063788065087	0.172332543319015
2	C	26	50	20120604	1	2448	48.72	0.0091391995833443	0.173527553779220
2	C	26	50	20120604	1	2450	48.76	0.0103547161402039	0.174518210379662
2	C	26	50	20120604	1	2452	48.8	0.0123989618446142	0.175209053704882
2	C	26	50	20120604	1	2454	48.84	0.0144538141507423	0.175769082275581
2	C	26	50	20120604	1	2456	48.88	0.0165100806704328	0.177353001465439
2	C	26	50	20120604	1	2458	48.92	0.0183959344558574	0.178217793058830
2	C	26	50	20120604	1	2460	48.96	0.019971368364341	0.179661705106013
2	C	26	50	20120604	1	2462	49	0.0225699857852016	0.181503718271004
2	C	26	50	20120604	1	2464	49.04	0.0244141202705361	0.182520537822351
2	C	26	50	20120604	1	2466	49.08	0.0259867257518949	0.184069101673149
2	C	26	50	20120604	1	2468	49.12	0.0270777915152658	0.185058344060029
2	C	26	50	20120604	1	2470	49.16	0.0278308602372295	0.185586552825576
2	C	26	50	20120604	1	2472	49.2	0.0283039146738433	0.186087891533437
2	C	26	50	20120604	1	2474	49.24	0.0294678124356763	0.186425888574844
2	C	26	50	20120604	1	2476	49.28	0.030660701575538	0.186539732766615
2	C	26	50	20120604	1	2478	49.32	0.032248863406083	0.186722166316161
2	C	26	50	20120604	1	2480	49.36	0.0334905429138466	0.186843788682525
2	C	26	50	20120604	1	2482	49.4	0.0345589812602195	0.187062284677912
2	C	26	50	20120604	1	2484	49.44	0.0352625525075001	0.187413716748162
2	C	26	50	20120604	1	2486	49.48	0.0354308439214225	0.187816767613438
2	C	26	50	20120604	1	2488	49.52	0.0352378037701585	0.187881114330526
2	C	26	50	20120604	1	2490	49.56	0.0345073624651928	0.187468871077094
2	C	26	50	20120604	1	2492	49.6	0.0336043871056176	0.187326742614076
2	C	26	50	20120604	1	2494	49.64	0.0329093011397113	0.187642819345266
2	C	26	50	20120604	1	2496	49.68	0.0324440248776905	0.187765855925192
2	C	26	50	20120604	1	2498	49.72	0.0312744702616079	0.187625848782517
2	C	26	50	20120604	1	2500	49.76	0.0300667318793413	0.188159007295532
2	C	26	50	20120604	1	2502	49.8	0.0288052533817045	0.188757219632416
2	C	26	50	20120604	1	2504	49.84	0.0271683011832577	0.188837122698690
2	C	26	50	20120604	1	2506	49.88	0.0254252829676328	0.189399272589733
2	C	26	50	20120604	1	2508	49.92	0.0234977098821183	0.189611404624089
2	C	26	50	20120604	1	2510	49.96	0.0217405495308697	0.190032133158895
2	C	26	50	20120604	1	2512	50	0.0192479981271872	0.189730198563329
2	C	26	50	20120604	1	2514	50.04	0.0173720438366992	0.190046275294519
2	C	26	50	20120604	1	2516	50.08	0.0143286562504723	0.190022233663959
2	C	26	50	20120604	1	2518	50.12	0.012284410546062	0.190332653540900
2	C	26	50	20120604	1	2520	50.16	0.0104501755556641	0.190278913425529
2	C	26	50	20120604	1	2522	50.2	0.0076761956530693	0.190640244990716
2	C	26	50	20120604	1	2524	50.24	0.0056291215215343	0.190556099283755
2	C	26	50	20120604	1	2526	50.28	0.0028890827444364	0.190604889651656
2	C	26	50	20120604	1	2528	50.32	0.001295971166423	0.190127592574356
2	C	26	50	20120604	1	2530	50.36	-0.000851512128040497	0.189926067141717
2	C	26	50	20120604	1	2532	50.4	-0.002687868438782	0.189690600583582
2	C	26	50	20120604	1	2534	50.44	-0.00471019383297545	0.189109358809447
2	C	26	50	20120604	1	2536	50.48	-0.00593066013730346	0.188085468190289
2	C	26	50	20120604	1	2538	50.52	-0.00795157131793459	0.186720752102599
2	C	26	50	20120604	1	2540	50.56	-0.0090596076440539	0.185745651851342
2	C	26	50	20120604	1	2542	50.6	-0.0103097724331917	0.184697719601624
2	C	26	50	20120604	1	2544	50.64	-0.0113725539253151	0.183763631543677
2	C	26	50	20120604	1	2546	50.68	-0.0129769792118274	0.182478818522261
2	C	26	50	20120604	1	2548	50.72	-0.0149858695771784	0.180983287680051
2	C	26	50	20120604	1	2550	50.76	-0.0172316407142269	0.179209863872835
2	C	26	50	20120604	1	2552	50.8	-0.0183361415064402	0.178883180539927
2	C	26	50	20120604	1	2554	50.84	-0.0191818412167393	0.178755901319313
2	C	26	50	20120604	1	2556	50.88	-0.0201314856238729	0.179001267372385
2	C	26	50	20120604	1	2558	50.92	-0.0213957925486345	0.179299666434046
2	C	26	50	20120604	1	2560	50.96	-0.0239972383966197	0.179806661996157
2	C	26	50	20120604	1	2562	51	-0.0256023707899132	0.180281837753114
2	C	26	50	20120604	1	2564	51.04	-0.0286514152303896	0.181140265385474
2	C	26	50	20120604	1	2566	51.08	-0.0303060450983661	0.181089353697229
2	C	26	50	20120604	1	2568	51.12	-0.0330977026704906	0.181264716178963
2	C	26	50	20120604	1	2570	51.16	-0.0358476409425251	0.181802824439446
2	C	26	50	20120604	1	2572	51.2	-0.0381393740203507	0.182633674907340
2	C	26	50	20120604	1	2574	51.24	-0.0405548507848839	0.183492102539701
2	C	26	50	20120604	1	2576	51.28	-0.0431067991581862	0.183918487928756
2	C	26	50	20120604	1	2578	51.32	-0.0453971180224494	0.184745095755963
2	C	26	50	20120604	1	2580	51.36	-0.0480558395197108	0.185866567110925
2	C	26	50	20120604	1	2582	51.4	-0.0499452288390413	0.186587816027736
2	C	26	50	20120604	1	2584	51.44	-0.0526131427244581	0.188060719452947
2	C	26	50	20120604	1	2586	51.48	-0.055383587093147	0.189061982655107
2	C	26	50	20120604	1	2588	51.52	-0.0574207617297455	0.189863134638192
2	C	26	50	20120604	1	2590	51.56	-0.0591164037910308	0.190256286008531
2	C	26	50	20120604	1	2592	51.6	-0.0612638870854943	0.191027739506806
2	C	26	50	20120604	1	2594	51.64	-0.0637062339077127	0.192000718437719
2	C	26	50	20120604	1	2596	51.68	-0.0661103969637469	0.193106633443494
2	C	26	50	20120604	1	2598	51.72	-0.0683688960228568	0.194018801191225
2	C	26	50	20120604	1	2600	51.76	-0.0700093837552096	0.194822074494653
2	C	26	50	20120604	1	2602	51.8	-0.0727607362408064	0.196122443865255
2	C	26	50	20120604	1	2604	51.84	-0.0742916224220753	0.197263007103309
2	C	26	50	20120604	1	2606	51.88	-0.0765204229963753	0.199200479683760
2	C	26	50	20120604	1	2608	51.92	-0.0776850278649895	0.200646513051287
2	C	26	50	20120604	1	2610	51.96	-0.0792420769971623	0.202735306482912
2	C	26	50	20120604	1	2612	52	-0.0812332896929836	0.204189118025031
2	C	26	50	20120604	1	2614	52.04	-0.082519516927962	0.206158410410636
2	C	26	50	20120604	1	2616	52.08	-0.0840822229143842	0.207817282919299
2	C	26	50	20120604	1	2618	52.12	-0.085173288677755	0.209605555968920
2	C	26	50	20120604	1	2620	52.16	-0.0856159375227779	0.209920925593329
2	C	26	50	20120604	1	2622	52.2	-0.0854455247885119	0.210123865239530
2	C	26	50	20120604	1	2624	52.24	-0.0853175384611172	0.210355089156978
2	C	26	50	20120604	1	2626	52.28	-0.0852418780355302	0.210238416538082
2	C	26	50	20120604	1	2628	52.32	-0.0856590710364302	0.210488732338622
2	C	26	50	20120604	1	2630	52.36	-0.0857198822196123	0.210372766826508
2	C	26	50	20120604	1	2632	52.4	-0.0863456717209624	0.210203768305804
2	C	26	50	20120604	1	2634	52.44	-0.0867600362947377	0.210591262821894
2	C	26	50	20120604	1	2636	52.48	-0.0880278787534052	0.211246750808054
2	C	26	50	20120604	1	2638	52.52	-0.089244102417046	0.212313067834083
2	C	26	50	20120604	1	2640	52.56	-0.0907657962101595	0.214065278437864
2	C	26	50	20120604	1	2642	52.6	-0.0921545539284099	0.215233418840384
2	C	26	50	20120604	1	2644	52.64	-0.0932668328952163	0.216290543478258
2	C	26	50	20120604	1	2646	52.68	-0.0945325540335402	0.217471411802839
2	C	26	50	20120604	1	2648	52.72	-0.0957841330362404	0.219266048813491
2	C	26	50	20120604	1	2650	52.76	-0.0972322877241105	0.220564296863749
2	C	26	50	20120604	1	2652	52.8	-0.0985856901033015	0.221749407829018
2	C	26	50	20120604	1	2654	52.84	-0.0996873624683902	0.223541216412545
2	C	26	50	20120604	1	2656	52.88	-0.100710545980767	0.224441363344995
2	C	26	50	20120604	1	2658	52.92	-0.102254867190878	0.225309690472292
2	C	26	50	20120604	1	2660	52.96	-0.103565136056417	0.225853455587025
2	C	26	50	20120604	1	2662	53	-0.104791966321776	0.226943107136833
2	C	26	50	20120604	1	2664	53.04	-0.105540085296271	0.227445152951476
2	C	26	50	20120604	1	2666	53.08	-0.107168552213344	0.228232162798936
2	C	26	50	20120604	1	2668	53.12	-0.107993038720207	0.228447123260417
2	C	26	50	20120604	1	2670	53.16	-0.108504984029786	0.228382069436548
2	C	26	50	20120604	1	2672	53.2	-0.108891064332314	0.228249133361685
2	C	26	50	20120604	1	2674	53.24	-0.109137137492167	0.228251961788809
2	C	26	50	20120604	1	2676	53.28	-0.108900256720470	0.227856689098126
2	C	26	50	20120604	1	2678	53.32	-0.108701559714956	0.227361007244514
2	C	26	50	20120604	1	2680	53.36	-0.108609635833402	0.226878760419745
2	C	26	50	20120604	1	2682	53.4	-0.109013393805459	0.226168118104653
2	C	26	50	20120604	1	2684	53.44	-0.109185008621253	0.225224342683803
2	C	26	50	20120604	1	2686	53.48	-0.110016212642538	0.223777955762886
2	C	26	50	20120604	1	2688	53.52	-0.110718440386935	0.222559540068223
2	C	26	50	20120604	1	2690	53.56	-0.111977373300159	0.220959781686467
2	C	26	50	20120604	1	2692	53.6	-0.113175353608845	0.219450674394059
2	C	26	50	20120604	1	2694	53.64	-0.114383445544503	0.217980952949362
2	C	26	50	20120604	1	2696	53.68	-0.116187699207378	0.216953102532230
2	C	26	50	20120604	1	2698	53.72	-0.117916292444667	0.215965557201624
2	C	26	50	20120604	1	2700	53.76	-0.120111717578895	0.214567748516575
2	C	26	50	20120604	1	2702	53.8	-0.121863433207928	0.213873864632196
2	C	26	50	20120604	1	2704	53.84	-0.123364550193709	0.213321684946768
2	C	26	50	20120604	1	2706	53.88	-0.125718225825567	0.212499602602960
2	C	26	50	20120604	1	2708	53.92	-0.127445475559971	0.212026760298381
2	C	26	50	20120604	1	2710	53.96	-0.129391857685865	0.211111339859457
2	C	26	50	20120604	1	2712	54	-0.131925421282857	0.210791020487579
2	C	26	50	20120604	1	2714	54.04	-0.13404285253912	0.210168412966745
2	C	26	50	20120604	1	2716	54.08	-0.136267198340698	0.209386564998787
2	C	26	50	20120604	1	2718	54.12	-0.138110908561964	0.208589372813677
2	C	26	50	20120604	1	2720	54.16	-0.140638956726062	0.207764037778676
2	C	26	50	20120604	1	2722	54.2	-0.143103294569176	0.20750304466574
2	C	26	50	20120604	1	2724	54.24	-0.145535883317814	0.205882214501904
2	C	26	50	20120604	1	2726	54.28	-0.147448182896854	0.204904710087592
2	C	26	50	20120604	1	2728	54.32	-0.149142905719324	0.20376294476801
2	C	26	50	20120604	1	2730	54.36	-0.150794848581532	0.203028826507782
2	C	26	50	20120604	1	2732	54.4	-0.152615082857663	0.201996309185894
2	C	26	50	20120604	1	2734	54.44	-0.15512022076205	0.201055291481491
2	C	26	50	20120604	1	2736	54.48	-0.156334747369416	0.199845007514812
2	C	26	50	20120604	1	2738	54.52	-0.156775274894096	0.199145678908218
2	C	26	50	20120604	1	2740	54.56	-0.157114191174318	0.19877989257031
2	C	26	50	20120604	1	2742	54.6	-0.158306656050111	0.196347162400316
2	C	26	50	20120604	1	2744	54.64	-0.158699878131129	0.195160566510807
2	C	26	50	20120604	1	2746	54.68	-0.158689837214836	0.193989739102518
2	C	26	50	20120604	1	2748	54.72	-0.159255169086395	0.19222656834363
2	C	26	50	20120604	1	2750	54.76	-0.159711606513651	0.190816950975334
2	C	26	50	20120604	1	2752	54.8	-0.160127880275735	0.190307339118133
2	C	26	50	20120604	1	2754	54.84	-0.160721496418541	0.190300621603712
2	C	26	50	20120604	1	2756	54.88	-0.160765619881687	0.190225385442194
2	C	26	50	20120604	1	2758	54.92	-0.161928456983349	0.190271700936361
2	C	26	50	20120604	1	2760	54.96	-0.163196228731338	0.189948623848037
2	C	26	50	20120604	1	2762	55	-0.16489575987992	0.190654669969052
2	C	26	50	20120604	1	2764	55.04	-0.166825524996456	0.190604394676910
2	C	26	50	20120604	1	2766	55.08	-0.16798150316234	0.190376140607943
2	C	26	50	20120604	1	2768	55.12	-0.168897206443977	0.190676660989947
2	C	26	50	20120604	1	2770	55.16	-0.170643194508082	0.190907743486039
2	C	26	50	20120604	1	2772	55.2	-0.171839902024562	0.191220001840611
2	C	26	50	20120604	1	2774	55.24	-0.173141968451439	0.191650347027641
2	C	26	50	20120604	1	2776	55.28	-0.174320361902287	0.192620143978038
2	C	26	50	20120604	1	2778	55.32	-0.175592729844354	0.193067459727817
2	C	26	50	20120604	1	2780	55.36	-0.176799831830517	0.193457004853572
2	C	26	50	20120604	1	2782	55.4	-0.177939617251112	0.194432882922288
2	C	26	50	20120604	1	2784	55.44	-0.179471281249840	0.194830206222637
2	C	26	50	20120604	1	2786	55.48	-0.180522749033465	0.195429125666302
2	C	26	50	20120604	1	2788	55.52	-0.182381732761204	0.196159566971267
2	C	26	50	20120604	1	2790	55.56	-0.183337882550724	0.196416812418263
2	C	26	50	20120604	1	2792	55.6	-0.185106639453184	0.196902311934226
2	C	26	50	20120604	1	2794	55.64	-0.185880214271803	0.197770639061523
2	C	26	50	20120604	1	2796	55.68	-0.186286093564204	0.198124192452116
2	C	26	50	20120604	1	2798	55.72	-0.186527782662013	0.198537284233685
2	C	26	50	20120604	1	2800	55.76	-0.187015191366285	0.199116192555443
2	C	26	50	20120604	1	2802	55.8	-0.187070133563183	0.200078069909891
2	C	26	50	20120604	1	2804	55.84	-0.187850779449613	0.201107617383298
2	C	26	50	20120604	1	2806	55.88	-0.188489014030312	0.202066029914519
2	C	26	50	20120604	1	2808	55.92	-0.189633537066341	0.203113537900168
2	C	26	50	20120604	1	2810	55.96	-0.18994890669075	0.203283243527653
2	C	26	50	20120604	1	2812	56	-0.189710753126846	0.203348863036947
2	C	26	50	20120604	1	2814	56.04	-0.189933703894954	0.203396027059252
2	C	26	50	20120604	1	2816	56.08	-0.190146330904057	0.20326683865033
2	C	26	50	20120604	1	2818	56.12	-0.189621728383095	0.202476222558285
2	C	26	50	20120604	1	2820	56.16	-0.18948999438976	0.202756448975669
2	C	26	50	20120604	1	2822	56.2	-0.189390575176325	0.201994612129619
2	C	26	50	20120604	1	2824	56.24	-0.18879427202775	0.201303980936434
2	C	26	50	20120604	1	2826	56.28	-0.18851616693071	0.201208733653008
2	C	26	50	20120604	1	2828	56.32	-0.188691600123122	0.200412460706714
2	C	26	50	20120604	1	2830	56.36	-0.18845075955345	0.200100343773498
2	C	26	50	20120604	1	2832	56.4	-0.18760583766061	0.198770205207408
2	C	26	50	20120604	1	2834	56.44	-0.18759721095788	0.1982315312615
2	C	26	50	20120604	1	2836	56.48	-0.187052102340263	0.197365254743869
2	C	26	50	20120604	1	2838	56.52	-0.186689427272192	0.195820155716298
2	C	26	50	20120604	1	2840	56.56	-0.185879295032987	0.193883885217375
2	C	26	50	20120604	1	2842	56.6	-0.185771249116822	0.192314673848565
2	C	26	50	20120604	1	2844	56.64	-0.185221544305127	0.190750129384512
2	C	26	50	20120604	1	2846	56.68	-0.184962672512535	0.189535390645112
2	C	26	50	20120604	1	2848	56.72	-0.185247636545353	0.187834798836358
2	C	26	50	20120604	1	2850	56.76	-0.185257041065543	0.186593614303341
2	C	26	50	20120604	1	2852	56.8	-0.184861131978757	0.185125589914920
2	C	26	50	20120604	1	2854	56.84	-0.184717165038107	0.183395723885425
2	C	26	50	20120604	1	2856	56.88	-0.184152116009261	0.182168964330745
2	C	26	50	20120604	1	2858	56.92	-0.183467636645072	0.180504434967832
2	C	26	50	20120604	1	2860	56.96	-0.182828836378948	0.178358648729643
2	C	26	50	20120604	1	2862	57	-0.182149448183584	0.176670643421594
2	C	26	50	20120604	1	2864	57.04	-0.181588641795425	0.174927695916648
2	C	26	50	20120604	1	2866	57.08	-0.180851058711969	0.173013628570654
2	C	26	50	20120604	1	2868	57.12	-0.180106333850024	0.172042912381441
2	C	26	50	20120604	1	2870	57.16	-0.178580821680292	0.170269064310156
2	C	26	50	20120604	1	2872	57.2	-0.177455744080746	0.168610969618952
2	C	26	50	20120604	1	2874	57.24	-0.176355415218542	0.166523661111567
2	C	26	50	20120604	1	2876	57.28	-0.175316746067657	0.165056343829927
2	C	26	50	20120604	1	2878	57.32	-0.174975248847683	0.163027619119364
2	C	26	50	20120604	1	2880	57.36	-0.174136174727923	0.159889924701730
2	C	26	50	20120604	1	2882	57.4	-0.173384873772913	0.157636021836698
2	C	26	50	20120604	1	2884	57.44	-0.172383539860074	0.156019646445584
2	C	26	50	20120604	1	2886	57.48	-0.171637966469991	0.154098013057031
2	C	26	50	20120604	1	2888	57.52	-0.170612958622119	0.152353990749777
2	C	26	50	20120604	1	2890	57.56	-0.168900225789932	0.149389919331196
2	C	26	50	20120604	1	2892	57.6	-0.168398901224207	0.147526678820634
2	C	26	50	20120604	1	2894	57.64	-0.16812055571086	0.145460258247565
2	C	26	50	20120604	1	2896	57.68	-0.167801642350107	0.142735784022092
2	C	26	50	20120604	1	2898	57.72	-0.167399701359634	0.141573604812580
2	C	26	50	20120604	1	2900	57.76	-0.167301478570873	0.139144627965380
2	C	26	50	20120604	1	2902	57.8	-0.167088802064295	0.136787678429126
2	C	26	50	20120604	1	2904	57.84	-0.167110298110443	0.134152715719713
2	C	26	50	20120604	1	2906	57.88	-0.1667969790957	0.131993989427428
2	C	26	50	20120604	1	2908	57.92	-0.166163934678775	0.129387070572956
2	C	26	50	20120604	1	2910	57.96	-0.165924494180529	0.127566001910824
2	C	26	50	20120604	1	2912	58	-0.165517518872617	0.124829180469581
2	C	26	50	20120604	1	2914	58.04	-0.1649100434369	0.121901121999365
2	C	26	50	20120604	1	2916	58.08	-0.164488961348703	0.119175578911282
2	C	26	50	20120604	1	2918	58.12	-0.164121336533165	0.116441833384536
2	C	26	50	20120604	1	2920	58.16	-0.164599694270637	0.114281975721402
2	C	26	50	20120604	1	2922	58.2	-0.165464697996063	0.111456871998528
2	C	26	50	20120604	1	2924	58.24	-0.165693800593167	0.109114934339238
2	C	26	50	20120604	1	2926	58.28	-0.166171592645215	0.107340308450494
2	C	26	50	20120604	1	2928	58.32	-0.166470133128232	0.104330720568408
2	C	26	50	20120604	1	2930	58.36	-0.166666425970689	0.102004622101016
2	C	26	50	20120604	1	2932	58.4	-0.167170451684319	0.0992746242402112
2	C	26	50	20120604	1	2934	58.44	-0.168131126957239	0.0976563396607882
2	C	26	50	20120604	1	2936	58.48	-0.168481710499351	0.0952155484734882
2	C	26	50	20120604	1	2938	58.52	-0.168975341743298	0.0936937839696972
2	C	26	50	20120604	1	2940	58.56	-0.169782292001988	0.0912053337853452
2	C	26	50	20120604	1	2942	58.6	-0.170961746113007	0.088726217410505
2	C	26	50	20120604	1	2944	58.64	-0.170930279861244	0.0868711227700621
2	C	26	50	20120604	1	2946	58.68	-0.171458559337469	0.08497954141971
2	C	26	50	20120604	1	2948	58.72	-0.171876035181081	0.0818934445838994
2	C	26	50	20120604	1	2950	58.76	-0.172117158593466	0.08053509245724
2	C	26	50	20120604	1	2952	58.8	-0.172716926565268	0.0778734011114977
2	C	26	50	20120604	1	2954	58.84	-0.172899430825492	0.0754253267243517
2	C	26	50	20120604	1	2956	58.88	-0.173807426643214	0.0729843234050176
2	C	26	50	20120604	1	2958	58.92	-0.174814417410302	0.0713932624366698
2	C	26	50	20120604	1	2960	58.96	-0.1752565005699	0.0709483508499472
2	C	26	50	20120604	1	2962	59	-0.175350475061119	0.0710566088981468
2	C	26	50	20120604	1	2964	59.04	-0.175575829992284	0.0709344915570359
2	C	26	50	20120604	1	2966	59.08	-0.175772052124063	0.0710889943887252
2	C	26	50	20120604	1	2968	59.12	-0.17604803590076	0.0715399163830878
2	C	26	50	20120604	1	2970	59.16	-0.175884623523628	0.071486954085177
2	C	26	50	20120604	1	2972	59.2	-0.176057581842306	0.0715105714516686
2	C	26	50	20120604	1	2974	59.24	-0.176983043197523	0.070832597469867
2	C	26	50	20120604	1	2976	59.28	-0.177042369456464	0.0706502346309989
2	C	26	50	20120604	1	2978	59.32	-0.177378740152275	0.0702643664605054
2	C	26	50	20120604	1	2980	59.36	-0.177681593986657	0.0704564873729538
2	C	26	50	20120604	1	2982	59.4	-0.178072553325975	0.0703356428240491
2	C	26	50	20120604	1	2984	59.44	-0.178461462055628	0.0706071718280247
2	C	26	50	20120604	1	2986	59.48	-0.178456017333413	0.0707512094793524
2	C	26	50	20120604	1	2988	59.52	-0.17931833405307	0.0711121874911481
2	C	26	50	20120604	1	2990	59.56	-0.179637451343419	0.0712512753950075
2	C	26	50	20120604	1	2992	59.6	-0.181261817041161	0.0717510584679502
2	C	26	50	20120604	1	2994	59.64	-0.182733023410098	0.0722328810286507
2	C	26	50	20120604	1	2996	59.68	-0.184865374619444	0.0729671407102348
2	C	26	50	20120604	1	2998	59.72	-0.186208311818273	0.0732307501182611
2	C	26	50	20120604	1	3000	59.76	-0.188208009795469	0.0732901470878808
2	C	26	50	20120604	1	3002	59.8	-0.189720794043139	0.0739863644246371
2	C	26	50	20120604	1	3004	59.84	-0.190594707314008	0.0742650352071027
2	C	26	50	20120604	1	3006	59.88	-0.191346008269018	0.0751061387233241
2	C	26	50	20120604	1	3008	59.92	-0.192331078725889	0.0755183112660777
2	C	26	50	20120604	1	3010	59.96	-0.193994830271343	0.075825973426572
2	C	26	50	20120604	1	3012	60	-0.194563414834095	0.0761327870589289
2	C	26	50	20120604	1	3014	60.04	-0.194470571713725	0.0758112656055233
2	C	26	50	20120604	1	3016	60.08	-0.194413578907162	0.0763278778198582
2	C	26	50	20120604	1	3018	60.12	-0.195098623956775	0.0765677284400367
2	C	26	50	20120604	1	3020	60.16	-0.1950714003457	0.0764591875491246
2	C	26	50	20120604	1	3022	60.2	-0.195253975316602	0.0769639203695355
2	C	26	50	20120604	1	3024	60.24	-0.195648894453895	0.0771502430063782
2	C	26	50	20120604	1	3026	60.28	-0.195307503299938	0.0765483537142322
2	C	26	50	20120604	1	3028	60.32	-0.195368102351086	0.0765627079818902
2	C	26	50	20120604	1	3030	60.36	-0.195151232701296	0.0761163114709272
2	C	26	50	20120604	1	3032	60.4	-0.195046722319036	0.0756226095163027
2	C	26	50	20120604	1	3034	60.44	-0.194639358102395	0.0752380141380154
2	C	26	50	20120604	1	3036	60.48	-0.194241610537977	0.0752737230304653
2	C	26	50	20120604	1	3038	60.52	-0.194295845628094	0.074069732314139
2	C	26	50	20120604	1	3040	60.56	-0.194104573243783	0.0736840055650017
2	C	26	50	20120604	1	3042	60.6	-0.193910331010991	0.0725927276695965
2	C	26	50	20120604	1	3044	60.64	-0.193759787977277	0.0723543619736585
2	C	26	50	20120604	1	3046	60.68	-0.193679955621681	0.0716153646766405
2	C	26	50	20120604	1	3048	60.72	-0.192936079287873	0.0703340871891304
2	C	26	50	20120604	1	3050	60.76	-0.193220124081875	0.0689978675047222
2	C	26	50	20120604	1	3052	60.8	-0.193141564518485	0.0675886744004956
2	C	26	50	20120604	1	3054	60.84	-0.193414012761277	0.0663121345284195
2	C	26	50	20120604	1	3056	60.88	-0.193304340499515	0.0649043556377552
2	C	26	50	20120604	1	3058	60.92	-0.193317916949713	0.0651212959982232
2	C	26	50	20120604	1	3060	60.96	-0.19318950635825	0.065273748220247
2	C	26	50	20120604	1	3062	61	-0.193183849504	0.0656188163294661
2	C	26	50	20120604	1	3064	61.04	-0.192669005056618	0.0658027348032527
2	C	26	50	20120604	1	3066	61.08	-0.192458499367859	0.0660966790921919
2	C	26	50	20120604	1	3068	61.12	-0.192141715529888	0.0665124578795296
2	C	26	50	20120604	1	3070	61.16	-0.191397273510654	0.0668976896539201
2	C	26	50	20120604	1	3072	61.2	-0.190439355954181	0.067069304469714
2	C	26	50	20120604	1	3074	61.24	-0.18954861354192	0.0672020284125427
2	C	26	50	20120604	1	3076	61.28	-0.188149249221952	0.0667346308301784
2	C	26	50	20120604	1	3078	61.32	-0.18608626518784	0.0670821738131316
2	C	26	50	20120604	1	3080	61.36	-0.184504043054257	0.0665487324574045
2	C	26	50	20120604	1	3082	61.4	-0.182363206563537	0.0664324841025774
2	C	26	50	20120604	1	3084	61.44	-0.180901758268181	0.0658645359359284
2	C	26	50	20120604	1	3086	61.48	-0.179360689749263	0.0650113408937487
2	C	26	50	20120604	1	3088	61.52	-0.177426257727971	0.0638571304948179
2	C	26	50	20120604	1	3090	61.56	-0.176254935344935	0.0627459121881832
2	C	26	50	20120604	1	3092	61.6	-0.174039357667443	0.0614174706783681
2	C	26	50	20120604	1	3094	61.64	-0.172297117269278	0.0607046363322539
2	C	26	50	20120604	1	3096	61.68	-0.170569160428092	0.0596154797571923
2	C	26	50	20120604	1	3098	61.72	-0.169351593261567	0.0584034280235604
2	C	26	50	20120604	1	3100	61.76	-0.167706933599205	0.0566242766514169
2	C	26	50	20120604	1	3102	61.8	-0.165799159503564	0.0548692376205119
2	C	26	50	20120604	1	3104	61.84	-0.164187804570596	0.0527810098743118
2	C	26	50	20120604	1	3106	61.88	-0.162792329337924	0.0512448203921841
2	C	26	50	20120604	1	3108	61.92	-0.161134658910789	0.0504276170851668
2	C	26	50	20120604	1	3110	61.96	-0.159487595085371	0.0484896495299688
2	C	26	50	20120604	1	3112	62	-0.157788700332892	0.0469273678076152
2	C	26	50	20120604	1	3114	62.04	-0.156444066077788	0.0454789302770327
2	C	26	50	20120604	1	3116	62.08	-0.154623902512336	0.0427325982495823
2	C	26	50	20120604	1	3118	62.12	-0.153452014443875	0.0414593110686997
2	C	26	50	20120604	1	3120	62.16	-0.15217582812519	0.0398858570592033
2	C	26	50	20120604	1	3122	62.2	-0.15007253900455	0.0373561825495085
2	C	26	50	20120604	1	3124	62.24	-0.148619434569212	0.0359115633955443
2	C	26	50	20120604	1	3126	62.28	-0.147135429567536	0.0342036883869445
2	C	26	50	20120604	1	3128	62.32	-0.145656162181293	0.031707601449356
2	C	26	50	20120604	1	3130	62.36	-0.144497779852354	0.030077154633296
2	C	26	50	20120604	1	3132	62.4	-0.142990581748254	0.0272186754703494
2	C	26	50	20120604	1	3134	62.44	-0.142079474660696	0.0258571413631747
2	C	26	50	20120604	1	3136	62.48	-0.141827956778628	0.0232901316154332
2	C	26	50	20120604	1	3138	62.52	-0.141044553175751	0.0209198389742178
2	C	26	50	20120604	1	3140	62.56	-0.139967205283935	0.0186313585875856
2	C	26	50	20120604	1	3142	62.6	-0.138881442821423	0.0163979618192079
2	C	26	50	20120604	1	3144	62.64	-0.138412772446853	0.0144228711579976
2	C	26	50	20120604	1	3146	62.68	-0.138078593782064	0.0120573161322162
2	C	26	50	20120604	1	3148	62.72	-0.137013761680275	0.0099472387864774
2	C	26	50	20120604	1	3150	62.76	-0.136610074418896	0.0077071952143565
2	C	26	50	20120604	1	3152	62.8	-0.135960879683088	0.0046077340603815
2	C	26	50	20120604	1	3154	62.84	-0.135566243388508	0.0025720443480236
2	C	26	50	20120604	1	3156	62.88	-0.134872571636164	-0.000680222581365809
2	C	26	50	20120604	1	3158	62.92	-0.135176627552074	-0.00262250348792902
2	C	26	50	20120604	1	3160	62.96	-0.134757737494899	-0.00525506203428654
2	C	26	50	20120604	1	3162	63	-0.134369394450672	-0.00768171108596255
2	C	26	50	20120604	1	3164	63.04	-0.134487057019061	-0.0104063349352305
2	C	26	50	20120604	1	3166	63.08	-0.134291683415419	-0.0130371257146351
2	C	26	50	20120604	1	3168	63.12	-0.134269338841134	-0.0152937862961138
2	C	26	50	20120604	1	3170	63.16	-0.134419174768067	-0.0170757660953821
2	C	26	50	20120604	1	3172	63.2	-0.13410974484062	-0.0199115471306526
2	C	26	50	20120604	1	3174	63.24	-0.133898319913045	-0.0211194269342755
2	C	26	50	20120604	1	3176	63.28	-0.133116896209156	-0.0221252863305133
2	C	26	50	20120604	1	3178	63.32	-0.13300022359026	-0.0244783962769459
2	C	26	50	20120604	1	3180	63.36	-0.133378596428873	-0.0273908983979752
2	C	26	50	20120604	1	3182	63.4	-0.133201819733577	-0.0297752624641362
2	C	26	50	20120604	1	3184	63.44	-0.133222962226334	-0.0318229729917743
2	C	26	50	20120604	1	3186	63.48	-0.133483318943167	-0.0342835631689473
2	C	26	50	20120604	1	3188	63.52	-0.134075238029698	-0.0361919736606917
2	C	26	50	20120604	1	3190	63.56	-0.133948665915866	-0.0381273249207992
2	C	26	50	20120604	1	3192	63.6	-0.134086410316841	-0.0397729038219766
2	C	26	50	20120604	1	3194	63.64	-0.133975394552195	-0.0417209830041455
2	C	26	50	20120604	1	3196	63.68	-0.134445337718971	-0.0438277369480127
2	C	26	50	20120604	1	3198	63.72	-0.13510160352259	-0.0467423603893856
2	C	26	50	20120604	1	3200	63.76	-0.135653146811916	-0.0484903283524787
2	C	26	50	20120604	1	3202	63.8	-0.136267764026123	-0.0506320133713365
2	C	26	50	20120604	1	3204	63.84	-0.136500260735777	-0.0521375851298389
2	C	26	50	20120604	1	3206	63.88	-0.136894119212898	-0.0546951903573906
2	C	26	50	20120604	1	3208	63.92	-0.137643016004853	-0.0568892719887344
2	C	26	50	20120604	1	3210	63.96	-0.138623843821037	-0.0586025210088713
2	C	26	50	20120604	1	3212	64	-0.138914393997426	-0.0592283812208995
2	C	26	50	20120604	1	3214	64.04	-0.13921943986283	-0.0598482310252876
2	C	26	50	20120604	1	3216	64.08	-0.139447269667729	-0.0597038398205693
2	C	26	50	20120604	1	3218	64.12	-0.13924652205255	-0.0601181336836665
2	C	26	50	20120604	1	3220	64.16	-0.139479443026273	-0.0599644086694366
2	C	26	50	20120604	1	3222	64.2	-0.139491110288162	-0.0600658784925368
2	C	26	50	20120604	1	3224	64.24	-0.139273887084982	-0.0598517665591935
2	C	26	50	20120604	1	3226	64.28	-0.138737193038061	-0.0595385182551279
2	C	26	50	20120604	1	3228	64.32	-0.138079937284948	-0.0593712875013773
2	C	26	50	20120604	1	3230	64.36	-0.138081280787832	-0.0584931315898217
2	C	26	50	20120604	1	3232	64.4	-0.137558728876536	-0.0584231280184842
2	C	26	50	20120604	1	3234	64.44	-0.136331827900499	-0.0578695341194933
2	C	26	50	20120604	1	3236	64.48	-0.135662480621428	-0.0575319613421548
2	C	26	50	20120604	1	3238	64.52	-0.134213901669489	-0.0573739936872378
2	C	26	50	20120604	1	3240	64.56	-0.132801314452713	-0.057194176432782
2	C	26	50	20120604	1	3242	64.6	-0.131186565407195	-0.0569860041964007
2	C	26	50	20120604	1	3244	64.64	-0.129232405106708	-0.0571540127676106
2	C	26	50	20120604	1	3246	64.68	-0.127595452908261	-0.0570147127317169
2	C	26	50	20120604	1	3248	64.72	-0.125526882730578	-0.0567215462602369
2	C	26	50	20120604	1	3250	64.76	-0.123305860330871	-0.0571974291239755
2	C	26	50	20120604	1	3252	64.8	-0.121099121488144	-0.0575303349965581
2	C	26	50	20120604	1	3254	64.84	-0.118434389583242	-0.0579082835711023
2	C	26	50	20120604	1	3256	64.88	-0.116013326675138	-0.0574570787340272
2	C	26	50	20120604	1	3258	64.92	-0.114658015107638	-0.057396762525592
2	C	26	50	20120604	1	3260	64.96	-0.111634285089927	-0.0572187130380892
2	C	26	50	20120604	1	3262	65	-0.109797080251049	-0.0569798523674044
2	C	26	50	20120604	1	3264	65.04	-0.107684528031576	-0.0568412594382918
2	C	26	50	20120604	1	3266	65.08	-0.104978076826584	-0.0561345062104959
2	C	26	50	20120604	1	3268	65.12	-0.102577802857846	-0.0562392287247896
2	C	26	50	20120604	1	3270	65.16	-0.0999980651880436	-0.0562179448106759
2	C	26	50	20120604	1	3272	65.2	-0.0980811694149249	-0.0561587599730906
2	C	26	50	20120604	1	3274	65.24	-0.0952980678348528	-0.0553275559518058
2	C	26	50	20120604	1	3276	65.28	-0.0926561754789836	-0.054890846803745
2	C	26	50	20120604	1	3278	65.32	-0.0903528458499466	-0.0544187823166248
2	C	26	50	20120604	1	3280	65.36	-0.0879724415817602	-0.0545153731029349
2	C	26	50	20120604	1	3282	65.4	-0.0860702536296902	-0.0545923770314061
2	C	26	50	20120604	1	3284	65.44	-0.0836255026444159	-0.0546224997802847
2	C	26	50	20120604	1	3286	65.48	-0.0810510682754719	-0.0555861449016857
2	C	26	50	20120604	1	3288	65.52	-0.0788262982098247	-0.0553872357641379
2	C	26	50	20120604	1	3290	65.56	-0.0766303073901717	-0.0554989586355654
2	C	26	50	20120604	1	3292	65.6	-0.0740513758220994	-0.0562476150112145
2	C	26	50	20120604	1	3294	65.64	-0.0716498502743589	-0.0562961720338785
2	C	26	50	20120604	1	3296	65.68	-0.0693169423686648	-0.057003582870981
2	C	26	50	20120604	1	3298	65.72	-0.0678404468410048	-0.0569163824627251
2	C	26	50	20120604	1	3300	65.76	-0.0654932270940595	-0.057244953770739
2	C	26	50	20120604	1	3302	65.8	-0.0625931969224368	-0.0574087635418823
2	C	26	50	20120604	1	3304	65.84	-0.0602763276127536	-0.0578320008915479
2	C	26	50	20120604	1	3306	65.88	-0.0582260927139067	-0.0583077918314049
2	C	26	50	20120604	1	3308	65.92	-0.0562987459025621	-0.0584809481399819
2	C	26	50	20120604	1	3310	65.96	-0.0560952971394791	-0.0591491074796607
2	C	26	50	20120604	1	3312	66	-0.0555858125614986	-0.0598353687529378
2	C	26	50	20120604	1	3314	66.04	-0.0556700289791379	-0.0595842751349385
2	C	26	50	20120604	1	3316	66.08	-0.0547466182335864	-0.0602617541419933
2	C	26	50	20120604	1	3318	66.12	-0.0534072024265272	-0.0609886740551887
2	C	26	50	20120604	1	3320	66.16	-0.052852752928331	-0.0608049040738261
2	C	26	50	20120604	1	3322	66.2	-0.0518123867211713	-0.0605017673967315
2	C	26	50	20120604	1	3324	66.24	-0.0511491417736217	-0.0599875381322492
2	C	26	50	20120604	1	3326	66.28	-0.0502193387827683	-0.0588664486149491
2	C	26	50	20120604	1	3328	66.32	-0.0487102809878346	-0.057369736904415
2	C	26	50	20120604	1	3330	66.36	-0.0475366605077603	-0.0565582258069863
2	C	26	50	20120604	1	3332	66.4	-0.0467843130347134	-0.055503632611389
2	C	26	50	20120604	1	3334	66.44	-0.0456199627245404	-0.0546121406659403
2	C	26	50	20120604	1	3336	66.48	-0.0433971089182702	-0.0529603321540207
2	C	26	50	20120604	1	3338	66.52	-0.0413263749938366	-0.0518933504476171
2	C	26	50	20120604	1	3340	66.56	-0.0400804528453859	-0.0508539034792728
2	C	26	50	20120604	1	3342	66.6	-0.0379224336598827	-0.0502406297679498
2	C	26	50	20120604	1	3344	66.64	-0.0358629851596769	-0.0494015061507157
2	C	26	50	20120604	1	3346	66.68	-0.0335998899064893	-0.0484114859463764
2	C	26	50	20120604	1	3348	66.72	-0.0314889640326131	-0.0472405878274096
2	C	26	50	20120604	1	3350	66.76	-0.0295039031657881	-0.0457459762240156
2	C	26	50	20120604	1	3352	66.8	-0.0277463892611489	-0.0448459000022432
2	C	26	50	20120604	1	3354	66.84	-0.0268994167586437	-0.0439979375502443
2	C	26	50	20120604	1	3356	66.88	-0.0269331457521063	-0.0439796234846116
2	C	26	50	20120604	1	3358	66.92	-0.0271466212893465	-0.0436114329836478
2	C	26	50	20120604	1	3360	66.96	-0.0265153163551032	-0.0433220848887862
2	C	26	50	20120604	1	3362	67	-0.0263374082889566	-0.043567450941858
2	C	26	50	20120604	1	3364	67.04	-0.0258931330983371	-0.0436612840117214
2	C	26	50	20120604	1	3366	67.08	-0.0245791165668582	-0.0436436770528699
2	C	26	50	20120604	1	3368	67.12	-0.0238562413044512	-0.0445281969254561
2	C	26	50	20120604	1	3370	67.16	-0.0217568412711083	-0.044404170396036
2	C	26	50	20120604	1	3372	67.2	-0.0192034079735656	-0.0446802955940893
2	C	26	50	20120604	1	3374	67.24	-0.0177847396384710	-0.0450118579637877
2	C	26	50	20120604	1	3376	67.28	-0.0167369488101088	-0.0449077718455971
2	C	26	50	20120604	1	3378	67.32	-0.0148995318391955	-0.0456187677140801
2	C	26	50	20120604	1	3380	67.36	-0.0130546902470798	-0.0463564215082139
2	C	26	50	20120604	1	3382	67.4	-0.0111081666998295	-0.0469506740471231
2	C	26	50	20120604	1	3384	67.44	-0.00849477074724213	-0.0472528207747241
2	C	26	50	20120604	1	3386	67.48	-0.00653467074979302	-0.0483976266534651
2	C	26	50	20120604	1	3388	67.52	-0.0042422305651862	-0.0492817929726608
2	C	26	50	20120604	1	3390	67.56	-0.00176544764272410	-0.0493494630916204
2	C	26	50	20120604	1	3392	67.6	0.000322214418051102	-0.049445205349793
2	C	26	50	20120604	1	3394	67.64	0.0019617122009102	-0.049203233409271
2	C	26	50	20120604	1	3396	67.68	0.0046224135971589	-0.0489741308121665
2	C	26	50	20120604	1	3398	67.72	0.0073829584709112	-0.0487757166493656
2	C	26	50	20120604	1	3400	67.76	0.0102676430111686	-0.0490687699837605
2	C	26	50	20120604	1	3402	67.8	0.0121406062399721	-0.0487129750646709
2	C	26	50	20120604	1	3404	67.84	0.0146246652912126	-0.04933947874387
2	C	26	50	20120604	1	3406	67.88	0.0167365740435147	-0.0505502647563635
2	C	26	50	20120604	1	3408	67.92	0.0198410132292292	-0.0515302157601387
2	C	26	50	20120604	1	3410	67.96	0.0224277300429624	-0.0522793458973312
2	C	26	50	20120604	1	3412	68	0.0242741838385392	-0.0532494398325766
2	C	26	50	20120604	1	3414	68.04	0.0269833149782314	-0.0544674383342383
2	C	26	50	20120604	1	3416	68.08	0.0289405441221489	-0.0557938716607949
2	C	26	50	20120604	1	3418	68.12	0.0300846782494478	-0.0574988121762528
2	C	26	50	20120604	1	3420	68.16	0.0308423573076248	-0.0581761356198158
2	C	26	50	20120604	1	3422	68.2	0.0329355913698357	-0.0598943485295566
2	C	26	50	20120604	1	3424	68.24	0.034476235624685	-0.0615774040901368
2	C	26	50	20120604	1	3426	68.28	0.0355873195810312	-0.062400964287117
2	C	26	50	20120604	1	3428	68.32	0.0362637167147108	-0.0629574785371142
2	C	26	50	20120604	1	3430	68.36	0.0363643167964702	-0.0640299686053433
2	C	26	50	20120604	1	3432	68.4	0.0364153204085972	-0.0647036080225763
2	C	26	50	20120604	1	3434	68.44	0.0365271422749741	-0.064859072519488
2	C	26	50	20120604	1	3436	68.48	0.0365999247759616	-0.0647110538569822
2	C	26	50	20120604	1	3438	68.52	0.0365102565650393	-0.0652115511077738
2	C	26	50	20120604	1	3440	68.56	0.0363630652174675	-0.0645114871101279
2	C	26	50	20120604	1	3442	68.6	0.0366781519991643	-0.0635946524576414
2	C	26	50	20120604	1	3444	68.64	0.0364301908642056	-0.0635258297546285
2	C	26	50	20120604	1	3446	68.68	0.0364387397851901	-0.0630019414115153
2	C	26	50	20120604	1	3448	68.72	0.0366163091471885	-0.0624681316531551
2	C	26	50	20120604	1	3450	68.76	0.0360581643089538	-0.0621397060091381
2	C	26	50	20120604	1	3452	68.8	0.0359469535242573	-0.0608415115575736
2	C	26	50	20120604	1	3454	68.84	0.0356919183516382	-0.0597018493149803
2	C	26	50	20120604	1	3456	68.88	0.0360255490086716	-0.0584584550732723
2	C	26	50	20120604	1	3458	68.92	0.0361513645182481	-0.0573138401133622
2	C	26	50	20120604	1	3460	68.96	0.0365105889052265	-0.0555604839965964
2	C	26	50	20120604	1	3462	69	0.0371221443470713	-0.0538780860453227
2	C	26	50	20120604	1	3464	69.04	0.0366539972315189	-0.0536234286091462
2	C	26	50	20120604	1	3466	69.08	0.0366662584631047	-0.0540915757246986
2	C	26	50	20120604	1	3468	69.12	0.0366651765897295	-0.0545211643074728
2	C	26	50	20120604	1	3470	69.16	0.0363453804768701	-0.0544370610269185
2	C	26	50	20120604	1	3472	69.2	0.0357763645789814	-0.0547297395947194
2	C	26	50	20120604	1	3474	69.24	0.03521714918108	-0.0542572861988696
2	C	26	50	20120604	1	3476	69.28	0.033685817522539	-0.0535260175789699
2	C	26	50	20120604	1	3478	69.32	0.0330404411633501	-0.0527489779371241
2	C	26	50	20120604	1	3480	69.36	0.0323973629012	-0.0514852720531265
2	C	26	50	20120604	1	3482	69.4	0.0319735018833533	-0.0503520839388004
2	C	26	50	20120604	1	3484	69.44	0.031455779511372	-0.0483899828291605
2	C	26	50	20120604	1	3486	69.48	0.0308720133660278	-0.0467814351101139
2	C	26	50	20120604	1	3488	69.52	0.0306446431805373	-0.0442822015473491
2	C	26	50	20120604	1	3490	69.56	0.0305143021875611	-0.0430567359980782
2	C	26	50	20120604	1	3492	69.6	0.0302669138090952	-0.0411204372148838
2	C	26	50	20120604	1	3494	69.64	0.0301609892132735	-0.039454352217052
2	C	26	50	20120604	1	3496	69.68	0.0301712422616007	-0.0372929389189991
2	C	26	50	20120604	1	3498	69.72	0.0305096635670766	-0.0351506882147164
2	C	26	50	20120604	1	3500	69.76	0.0303659087584613	-0.0327532426731034
2	C	26	50	20120604	1	3502	69.8	0.0306452866477081	-0.0311993755214459
2	C	26	50	20120604	1	3504	69.84	0.0311862233353158	-0.028496813403751
2	C	26	50	20120604	1	3506	69.88	0.0316257609105014	-0.0262866804484743
2	C	26	50	20120604	1	3508	69.92	0.0327152003282755	-0.0238606677929014
2	C	26	50	20120604	1	3510	69.96	0.0337178070333199	-0.0215967240115764
2	C	26	50	20120604	1	3512	70	0.0343637490779338	-0.0198304419828505
2	C	26	50	20120604	1	3514	70.04	0.0355166159739804	-0.0171967520656431
2	C	26	50	20120604	1	3516	70.08	0.0359632246169778	-0.0156609161369059
2	C	26	50	20120604	1	3518	70.12	0.0371125559791184	-0.0132707537951391
2	C	26	50	20120604	1	3520	70.16	0.0377150816673675	-0.0117919813836437
2	C	26	50	20120604	1	3522	70.2	0.0391976724554813	-0.00899091929132945
2	C	26	50	20120604	1	3524	70.24	0.0398405739409361	-0.00750514652270027
2	C	26	50	20120604	1	3526	70.28	0.0401670451418099	-0.00674847155615255
2	C	26	50	20120604	1	3528	70.32	0.0411019817278948	-0.00622153558281234
2	C	26	50	20120604	1	3530	70.36	0.0427291758527613	-0.00575724927028524
2	C	26	50	20120604	1	3532	70.4	0.044031737254385	-0.0053423897217631
2	C	26	50	20120604	1	3534	70.44	0.0440119382645118	-0.00499208902236329
2	C	26	50	20120604	1	3536	70.48	0.0446476979714766	-0.00533991484802895
2	C	26	50	20120604	1	3538	70.52	0.045281407068776	-0.00507998239526477
2	C	26	50	20120604	1	3540	70.56	0.0452573654382157	-0.00466929477675162
2	C	26	50	20120604	1	3542	70.6	0.0452341016251146	-0.00478702805581918
2	C	26	50	20120604	1	3544	70.64	0.0448453343168183	-0.00499958435424386
2	C	26	50	20120604	1	3546	70.68	0.045130651903027	-0.00467707295134468
2	C	26	50	20120604	1	3548	70.72	0.0449903619176396	-0.00495694581533832
2	C	26	50	20120604	1	3550	70.76	0.0449427029205876	-0.00495567302313217
2	C	26	50	20120604	1	3552	70.8	0.0449860485662744	-0.00568943772996946
2	C	26	50	20120604	1	3554	70.84	0.0445297525603747	-0.00582046461652333
2	C	26	50	20120604	1	3556	70.88	0.0447693203378407	-0.00644554701109223
2	C	26	50	20120604	1	3558	70.92	0.0447547539381483	-0.00691549017786881
2	C	26	50	20120604	1	3560	70.96	0.0443490867777815	-0.00747502377382173
2	C	26	50	20120604	1	3562	71	0.0451737854166794	-0.00786103336567146
2	C	26	50	20120604	1	3564	71.04	0.0461774527818956	-0.0092936317043554
2	C	26	50	20120604	1	3566	71.08	0.0471032676905031	-0.00966974180126853
2	C	26	50	20120604	1	3568	71.12	0.0468907821027566	-0.0100404778866446
2	C	26	50	20120604	1	3570	71.16	0.0472636395084762	-0.00955108928338543
2	C	26	50	20120604	1	3572	71.2	0.0475836760376413	-0.00956721131799648
2	C	26	50	20120604	1	3574	71.24	0.0482991973895239	-0.00942119376768147
2	C	26	50	20120604	1	3576	71.28	0.0494490944370895	-0.00925148814019668
2	C	26	50	20120604	1	3578	71.32	0.0506238816433528	-0.0092992885586049
2	C	26	50	20120604	1	3580	71.36	0.0515751523960831	-0.00854954323851281
2	C	26	50	20120604	1	3582	71.4	0.053551233006787	-0.00839426258936424
2	C	26	50	20120604	1	3584	71.44	0.055045844610181	-0.0085237338409995
2	C	26	50	20120604	1	3586	71.48	0.0566046615093068	-0.00812556201251335
2	C	26	50	20120604	1	3588	71.52	0.0577672864789337	-0.00780510121927961
2	C	26	50	20120604	1	3590	71.56	0.0577897724745754	-0.0082454873226026
2	C	26	50	20120604	1	3592	71.6	0.0580348556849347	-0.00847261002071971
2	C	26	50	20120604	1	3594	71.64	0.0583367902805014	-0.00883493153539969
2	C	26	50	20120604	1	3596	71.68	0.0587920963369074	-0.00934638187023192
2	C	26	50	20120604	1	3598	71.72	0.0589818130862997	-0.0105804953354368
2	C	26	50	20120604	1	3600	71.76	0.0594887379377324	-0.0111407360381709
2	C	26	50	20120604	1	3602	71.8	0.0603397409488904	-0.0121590405137577
2	C	26	50	20120604	1	3604	71.84	0.0615073156659856	-0.0131884465658090
2	C	26	50	20120604	1	3606	71.88	0.0622051593483386	-0.0139430002120132
2	C	26	50	20120604	1	3608	71.92	0.0637243075570398	-0.0153996401812575
2	C	26	50	20120604	1	3610	71.96	0.0656665177529249	-0.0165470623550889
2	C	26	50	20120604	1	3612	72	0.0673235517839574	-0.0169363953488102
2	C	26	50	20120604	1	3614	72.04	0.068894813762432	-0.0179218900697499
2	C	26	50	20120604	1	3616	72.08	0.0705176238252552	-0.0193516599813091
2	C	26	50	20120604	1	3618	72.12	0.0720802591009993	-0.0196816667160888
2	C	26	50	20120604	1	3620	72.16	0.0735652540521692	-0.0208442209750377
2	C	26	50	20120604	1	3622	72.2	0.0750221061534478	-0.0220965777951971
2	C	26	50	20120604	1	3624	72.24	0.0769662255376421	-0.0237274488753258
2	C	26	50	20120604	1	3626	72.28	0.0787341339119647	-0.0245459956852274
2	C	26	50	20120604	1	3628	72.32	0.080323639245394	-0.0257560675198719
2	C	26	50	20120604	1	3630	72.36	0.0817451360076133	-0.0265577144777031
2	C	26	50	20120604	1	3632	72.4	0.0832345857315046	-0.0273666446353805
2	C	26	50	20120604	1	3634	72.44	0.0849108530669855	-0.0289481596621823
2	C	26	50	20120604	1	3636	72.48	0.0857488453133701	-0.0300235983656889
2	C	26	50	20120604	1	3638	72.52	0.0870048790887911	-0.0311496659147285
2	C	26	50	20120604	1	3640	72.56	0.0883416644586241	-0.0327608087156621
2	C	26	50	20120604	1	3642	72.6	0.0899178054738891	-0.0344110545215952
2	C	26	50	20120604	1	3644	72.64	0.0903133610072851	-0.0356158230553809
2	C	26	50	20120604	1	3646	72.68	0.0911998607788591	-0.0371749227972191
2	C	26	50	20120604	1	3648	72.72	0.0921957499694821	-0.0393482861998741
2	C	26	50	20120604	1	3650	72.76	0.0929261205637691	-0.0404026531213013
2	C	26	50	20120604	1	3652	72.8	0.0927651830603711	-0.0406563630343911
2	C	26	50	20120604	1	3654	72.84	0.0930885429914081	-0.0423505201714359
2	C	26	50	20120604	1	3656	72.88	0.0942240150606371	-0.0440166051692677
2	C	26	50	20120604	1	3658	72.92	0.095108322801189	-0.0463651896323007
2	C	26	50	20120604	1	3660	72.96	0.0962027119664311	-0.0476183949805976
2	C	26	50	20120604	1	3662	73	0.097303818646095	-0.0480446389482968
2	C	26	50	20120604	1	3664	73.04	0.098600723193469	-0.050047094641939
2	C	26	50	20120604	1	3666	73.08	0.0999746316693151	-0.0516260640843286
2	C	26	50	20120604	1	3668	73.12	0.100505810283342	-0.0519858400145963
2	C	26	50	20120604	1	3670	73.16	0.100970591570616	-0.0529168875133846
2	C	26	50	20120604	1	3672	73.2	0.100974904921981	-0.0536790779128256
2	C	26	50	20120604	1	3674	73.24	0.101369824059274	-0.0542147112995744
2	C	26	50	20120604	1	3676	73.28	0.100736680647400	-0.0545141003107288
2	C	26	50	20120604	1	3678	73.32	0.100056231791864	-0.0550206008980927
2	C	26	50	20120604	1	3680	73.36	0.0991480238421081	-0.0553645376364618
2	C	26	50	20120604	1	3682	73.4	0.097959165210899	-0.0559353849409137
2	C	26	50	20120604	1	3684	73.44	0.0972156424304811	-0.0561839329745008
2	C	26	50	20120604	1	3686	73.48	0.096094100364841	-0.0564979590960258
2	C	26	50	20120604	1	3688	73.52	0.0942107214531511	-0.0581465785563622
2	C	26	50	20120604	1	3690	73.56	0.0930746129878181	-0.0594523926491794
2	C	26	50	20120604	1	3692	73.6	0.0919783853449451	-0.0616941332775751
2	C	26	50	20120604	1	3694	73.64	0.0908615808947391	-0.0636948212042643
2	C	26	50	20120604	1	3696	73.68	0.0901982440233081	-0.0648602038903379
2	C	26	50	20120604	1	3698	73.72	0.0891863742194301	-0.066755957170699
2	C	26	50	20120604	1	3700	73.76	0.0880565590044501	-0.0688120822690332
2	C	26	50	20120604	1	3702	73.8	0.0871336432336451	-0.0712411354837653
2	C	26	50	20120604	1	3704	73.84	0.0862894991582651	-0.0730808859070564
2	C	26	50	20120604	1	3706	73.88	0.0850828921468482	-0.0744670980408946
2	C	26	50	20120604	1	3708	73.92	0.0845671284606507	-0.077128223701212
2	C	26	50	20120604	1	3710	73.96	0.0836425156335712	-0.0786623625736743
2	C	26	50	20120604	1	3712	74	0.0839430360155754	-0.0803940670808002
2	C	26	50	20120604	1	3714	74.04	0.0841285101242807	-0.0813258216863697
2	C	26	50	20120604	1	3716	74.08	0.0845558147521517	-0.082309902193747
2	C	26	50	20120604	1	3718	74.12	0.0851718461799214	-0.0833117310813321
2	C	26	50	20120604	1	3720	74.16	0.0857424813523391	-0.0844211816210138
2	C	26	50	20120604	1	3722	74.2	0.086034870006359	-0.085818778174029
2	C	26	50	20120604	1	3724	74.24	0.0865476638440761	-0.0882659333223594
2	C	26	50	20120604	1	3726	74.28	0.0870395273210691	-0.0899448876636088
2	C	26	50	20120604	1	3728	74.32	0.0883121781058491	-0.0914794508001398
2	C	26	50	20120604	1	3730	74.36	0.0893145019681811	-0.0927992656072245
2	C	26	50	20120604	1	3732	74.4	0.0898913596802731	-0.0947241516869705
2	C	26	50	20120604	1	3734	74.44	0.0910503784053161	-0.096124859509823
2	C	26	50	20120604	1	3736	74.48	0.0920909567445101	-0.0973243954534278
2	C	26	50	20120604	1	3738	74.52	0.0930451973457211	-0.0993074764212655
2	C	26	50	20120604	1	3740	74.56	0.0937198479256511	-0.0999197601830949
2	C	26	50	20120604	1	3742	74.6	0.094051339584671	-0.100812977469090
2	C	26	50	20120604	1	3744	74.64	0.0943388492019021	-0.100989329900318
2	C	26	50	20120604	1	3746	74.68	0.0942484102445881	-0.101215533359619
2	C	26	50	20120604	1	3748	74.72	0.0940425714605851	-0.101859778347958
2	C	26	50	20120604	1	3750	74.76	0.094113070006669	-0.101954742788672
2	C	26	50	20120604	1	3752	74.8	0.0935302725976151	-0.101809220213103
2	C	26	50	20120604	1	3754	74.84	0.0928861690306321	-0.101781572337959
2	C	26	50	20120604	1	3756	74.88	0.0926058011918921	-0.101408573510883
2	C	26	50	20120604	1	3758	74.92	0.0916575002876421	-0.101433392958903
2	C	26	50	20120604	1	3760	74.96	0.09143921642429	-0.101322165062222
2	C	26	50	20120604	1	3762	75	0.0918586014562121	-0.100846211487805
2	C	26	50	20120604	1	3764	75.04	0.091837883227523	-0.100531761102212
2	C	26	50	20120604	1	3766	75.08	0.09182296327444	-0.0999484687184111
2	C	26	50	20120604	1	3768	75.12	0.0914357516010621	-0.0994588679831175
2	C	26	50	20120604	1	3770	75.16	0.0912021942312361	-0.099379884155659
2	C	26	50	20120604	1	3772	75.2	0.0913309583760901	-0.0988692823489642
2	C	26	50	20120604	1	3774	75.24	0.0910082348411571	-0.098419845278842
2	C	26	50	20120604	1	3776	75.28	0.0911200284232631	-0.0981878435439347
2	C	26	50	20120604	1	3778	75.32	0.0910485399276851	-0.0970176525317491
2	C	26	50	20120604	1	3780	75.36	0.0907809000110051	-0.0970774030547594
2	C	26	50	20120604	1	3782	75.4	0.0897764548283301	-0.09543302623511
2	C	26	50	20120604	1	3784	75.44	0.0891485440066361	-0.0953099896551836
2	C	26	50	20120604	1	3786	75.48	0.0882500941304611	-0.0943360207747772
2	C	26	50	20120604	1	3788	75.52	0.0866680841289121	-0.0932593092790645
2	C	26	50	20120604	1	3790	75.56	0.0849375817033143	-0.092357960265086
2	C	26	50	20120604	1	3792	75.6	0.0838819419896809	-0.0912357110926648
2	C	26	50	20120604	1	3794	75.64	0.0821892697768766	-0.0901819805673406
2	C	26	50	20120604	1	3796	75.68	0.0809617324047367	-0.0893815356910374
2	C	26	50	20120604	1	3798	75.72	0.07927478775686	-0.0886275477302582
2	C	26	50	20120604	1	3800	75.76	0.077761154981052	-0.0873367950118803
2	C	26	50	20120604	1	3802	75.8	0.0759962871658885	-0.0864033433500359
2	C	26	50	20120604	1	3804	75.84	0.0738924818572989	-0.0849603010441939
2	C	26	50	20120604	1	3806	75.88	0.0723961873397657	-0.0843593168487278
2	C	26	50	20120604	1	3808	75.92	0.0712885682066472	-0.0839028157818616
2	C	26	50	20120604	1	3810	75.96	0.0691033183390005	-0.0832285258263899
2	C	26	50	20120604	1	3812	76	0.0677685199392225	-0.0823260383704937
2	C	26	50	20120604	1	3814	76.04	0.0660372821225722	-0.0819812106775803
2	C	26	50	20120604	1	3816	76.08	0.064273156769529	-0.0812237932489123
2	C	26	50	20120604	1	3818	76.12	0.0633333340755861	-0.0804396896103223
2	C	26	50	20120604	1	3820	76.16	0.0618729888668084	-0.0795538545191231
2	C	26	50	20120604	1	3822	76.2	0.0598000911956244	-0.0780728335080635
2	C	26	50	20120604	1	3824	76.24	0.0579650713166994	-0.0766492224965684
2	C	26	50	20120604	1	3826	76.28	0.0559945202810243	-0.0747164026787375
2	C	26	50	20120604	1	3828	76.32	0.054564531166363	-0.0733663307724858
2	C	26	50	20120604	1	3830	76.36	0.0527934195983216	-0.0720909434844631
2	C	26	50	20120604	1	3832	76.4	0.0503994318088686	-0.0704216128665057
2	C	26	50	20120604	1	3834	76.44	0.0483419066391076	-0.0691232092527553
2	C	26	50	20120604	1	3836	76.48	0.0461382861372857	-0.0675351817724988
2	C	26	50	20120604	1	3838	76.52	0.0449864304039362	-0.0664745003875155
2	C	26	50	20120604	1	3840	76.56	0.0431740379420092	-0.0655908361141345
2	C	26	50	20120604	1	3842	76.6	0.0415087378327045	-0.064471266876414
2	C	26	50	20120604	1	3844	76.64	0.0388235337722741	-0.0629667218369579
2	C	26	50	20120604	1	3846	76.68	0.0365549138938052	-0.0622150058102666
2	C	26	50	20120604	1	3848	76.72	0.0344462839956475	-0.0607763638299239
2	C	26	50	20120604	1	3850	76.76	0.031763901291274	-0.0596354201684217
2	C	26	50	20120604	1	3852	76.8	0.0301696371292074	-0.0591683266419733
2	C	26	50	20120604	1	3854	76.84	0.0283862784717158	-0.0563163175060746
2	C	26	50	20120604	1	3856	76.88	0.0282465249682433	-0.0532742319155639
2	C	26	50	20120604	1	3858	76.92	0.0291106033030243	-0.0510035767716466
2	C	26	50	20120604	1	3860	76.96	0.0294170421687871	-0.0488196279804773
2	C	26	50	20120604	1	3862	77	0.0295582584640579	-0.0460079522153774
2	C	26	50	20120604	1	3864	77.04	0.0292772825134856	-0.0444162265666552
2	C	26	50	20120604	1	3866	77.08	0.0289499062159318	-0.0433367432123602
2	C	26	50	20120604	1	3868	77.12	0.0285804924202365	-0.0426914587770528
2	C	26	50	20120604	1	3870	77.16	0.0276953573647507	-0.0424875079681552
2	C	26	50	20120604	1	3872	77.2	0.0269311304977799	-0.0417064236755209
2	C	26	50	20120604	1	3874	77.24	0.0254881023340734	-0.0406335659117656
2	C	26	50	20120604	1	3876	77.28	0.023709552002694	-0.0388376914642471
2	C	26	50	20120604	1	3878	77.32	0.0219172979418951	-0.0373209686318054
2	C	26	50	20120604	1	3880	77.36	0.0205703655897519	-0.0353973906996045
2	C	26	50	20120604	1	3882	77.4	0.0180010153185646	-0.0333250092163708
2	C	26	50	20120604	1	3884	77.44	0.0165775103730868	-0.0315999090865812
2	C	26	50	20120604	1	3886	77.48	0.0147233420425272	-0.029679541419167
2	C	26	50	20120604	1	3888	77.52	0.0125793165002237	-0.0285703100825875
2	C	26	50	20120604	1	3890	77.56	0.0112891718936776	-0.0280948090565108
2	C	26	50	20120604	1	3892	77.6	0.0107418712450392	-0.0278015011636746
2	C	26	50	20120604	1	3894	77.64	0.0096682851612993	-0.0281063207549085
2	C	26	50	20120604	1	3896	77.68	0.0079561745830801	-0.0286518465655261
2	C	26	50	20120604	1	3898	77.72	0.0061643730706212	-0.0294295155324073
2	C	26	50	20120604	1	3900	77.76	0.0043359321131883	-0.0298351162247365
2	C	26	50	20120604	1	3902	77.8	0.00244608741709080	-0.0311085052289957
2	C	26	50	20120604	1	3904	77.84	0.0009636239081976	-0.0319137018628684
2	C	26	50	20120604	1	3906	77.88	-0.000647200694684498	-0.0331508912425714
2	C	26	50	20120604	1	3908	77.92	-0.00180160908351400	-0.0341794346243498
2	C	26	50	20120604	1	3910	77.96	-0.0036659526806548	-0.0351750268301248
2	C	26	50	20120604	1	3912	78	-0.00552166957506517	-0.0363285866908169
2	C	26	50	20120604	1	3914	78.04	-0.00671894277697023	-0.0371172935945524
2	C	26	50	20120604	1	3916	78.08	-0.00755601578453886	-0.0386157942852429
2	C	26	50	20120604	1	3918	78.12	-0.00779770488234843	-0.0392492205398298
2	C	26	50	20120604	1	3920	78.16	-0.00829692226986613	-0.0389290425893086
2	C	26	50	20120604	1	3922	78.2	-0.00848734612603967	-0.0392833737973611
2	C	26	50	20120604	1	3924	78.24	-0.00902071677108868	-0.0392212191112948
2	C	26	50	20120604	1	3926	78.28	-0.0106411226708558	-0.0386879191769239
2	C	26	50	20120604	1	3928	78.32	-0.0116032828680163	-0.0377899642754951
2	C	26	50	20120604	1	3930	78.36	-0.0133802422091381	-0.0364147830074436
2	C	26	50	20120604	1	3932	78.4	-0.0150775813266983	-0.035554516897452
2	C	26	50	20120604	1	3934	78.44	-0.0174818150934107	-0.0346356316353001
2	C	26	50	20120604	1	3936	78.48	-0.0189653958310182	-0.0339727190279377
2	C	26	50	20120604	1	3938	78.52	-0.0214005301640684	-0.0329082404795395
2	C	26	50	20120604	1	3940	78.56	-0.0231260757711301	-0.0312180502115371
2	C	26	50	20120604	1	3942	78.6	-0.0247390216943557	-0.0303079684288109
2	C	26	50	20120604	1	3944	78.64	-0.0260569980238093	-0.0284960073020204
2	C	26	50	20120604	1	3946	78.68	-0.0268432866223531	-0.027637876654508
2	C	26	50	20120604	1	3948	78.72	-0.0273279588233818	-0.0251492638355967
2	C	26	50	20120604	1	3950	78.76	-0.0262679845451797	-0.0237568503752875
2	C	26	50	20120604	1	3952	78.8	-0.0263246641034393	-0.0208052756548502
2	C	26	50	20120604	1	3954	78.84	-0.0263356970905462	-0.0180400617550218
2	C	26	50	20120604	1	3956	78.88	-0.0266941719443365	-0.0155473972142542
2	C	26	50	20120604	1	3958	78.92	-0.0265370316043534	-0.0144052995544851
2	C	26	50	20120604	1	3960	78.96	-0.0260624286038888	-0.0131573904359793
2	C	26	50	20120604	1	3962	79	-0.0254358259297403	-0.0124786739920574
2	C	26	50	20120604	1	3964	79.04	-0.0250938549482229	-0.0113323407626690
2	C	26	50	20120604	1	3966	79.08	-0.0245664664265427	-0.00930940725664367
2	C	26	50	20120604	1	3968	79.12	-0.0244311615439627	-0.00722958701007187
2	C	26	50	20120604	1	3970	79.16	-0.0253077901048709	-0.00605380985431488
2	C	26	50	20120604	1	3972	79.2	-0.0263887442412708	-0.00505049604248929
2	C	26	50	20120604	1	3974	79.24	-0.0274423262741709	-0.00399619276067233
2	C	26	50	20120604	1	3976	79.28	-0.0288334810844095	-0.00348296758781932
2	C	26	50	20120604	1	3978	79.32	-0.0302797619393094	-0.00201243297032472
2	C	26	50	20120604	1	3980	79.36	-0.0312875588081277	-0.00240136998424857
2	C	26	50	20120604	1	3982	79.4	-0.0315055244734285	-0.00163362879657527
2	C	26	50	20120604	1	3984	79.44	-0.0323300251224276	-0.00171821290974081
2	C	26	50	20120604	1	3986	79.48	-0.0332723934007828	-0.0020274377762215
2	C	26	50	20120604	1	3988	79.52	-0.034338413441964	-0.00215951118081152
2	C	26	50	20120604	1	3990	79.56	-0.0345912324005094	-0.00205778679927002
2	C	26	50	20120604	1	3992	79.6	-0.036410745427723	-0.00189938073814861
2	C	26	50	20120604	1	3994	79.64	-0.0377726684436274	-0.00208920355355814
2	C	26	50	20120604	1	3996	79.68	-0.0403717101285566	-0.00223373617963267
2	C	26	50	20120604	1	3998	79.72	-0.0416814840193485	-0.00149968863008292
2	C	26	50	20120604	1	4000	79.76	-0.0430008038516863	-0.00113764995811540
2	C	26	50	20120604	1	4002	79.8	-0.0445573580091123	-0.00119938038011299
2	C	26	50	20120604	1	4004	79.84	-0.0457287511028259	-0.000891788930296839
2	C	26	50	20120604	1	4006	79.88	-0.0465811683275463	-0.00115688326256368
2	C	26	50	20120604	1	4008	79.92	-0.0474800424677906	-0.00074280153150084
[truncated: 2,853 more rows]
