# Supplementary material for: How Do Ants Make Sense of Gravity? A Boltzmann Walker Analysis of Lasius niger Trajectories on Various Inclines
Source: PLoS One. 2013 Oct 29;8(10):e76531. doi: 10.1371/journal.pone.0076531 (PMC3812222; doi:10.1371/journal.pone.0076531)
Supplement: Dataset S2 — Trajectories for . (ZIP) [file pone.0076531.s006.zip › Incline2/2-C-26-50-20120604-02.txt]

Pente	Colonie	Temperature	Humidite	Date	Indiv	Frame	Time	X	Y
2	C	26	50	20120604	2	8	0	0	0
2	C	26	50	20120604	2	10	0.04	0.00133775410612340	-0.00356292015156810
2	C	26	50	20120604	2	12	0.08	0.0048227440193369	-0.00769120753003389
2	C	26	50	20120604	2	14	0.12	0.0064254722495743	-0.0105711120284505
2	C	26	50	20120604	2	16	0.16	0.0051372226892018	-0.00984651142549738
2	C	26	50	20120604	2	18	0.2	0.0050392106182615	-0.0141588799123095
2	C	26	50	20120604	2	20	0.24	0.0036192765620286	-0.0160466358149754
2	C	26	50	20120604	2	22	0.28	0.0033111491252723	-0.0188938422816163
2	C	26	50	20120604	2	24	0.32	0.0028550991925325	-0.0233294891788740
2	C	26	50	20120604	2	26	0.36	0.0025121948300639	-0.0274835576705819
2	C	26	50	20120604	2	28	0.4	0.0016218201133294	-0.0322870613144027
2	C	26	50	20120604	2	30	0.44	0.0010545790534616	-0.0359734918074407
2	C	26	50	20120604	2	32	0.48	0.00147700464454240	-0.0394435476254355
2	C	26	50	20120604	2	34	0.52	0.0018584180423145	-0.0431093306004628
2	C	26	50	20120604	2	36	0.56	0.00241519392182070	-0.0461778911881
2	C	26	50	20120604	2	38	0.6	0.0031151589245173	-0.0491934894778263
2	C	26	50	20120604	2	40	0.64	0.0017278154198293	-0.0491678922123473
2	C	26	50	20120604	2	42	0.68	0.000587535024487901	-0.0483393044861529
2	C	26	50	20120604	2	44	0.72	-0.0016661557085099	-0.048223763238107
2	C	26	50	20120604	2	46	0.76	-0.0035747783322886	-0.0472022767820049
2	C	26	50	20120604	2	48	0.8	-0.0049618389942642	-0.0458799871011861
2	C	26	50	20120604	2	50	0.84	-0.0067769113908919	-0.044871016435111
2	C	26	50	20120604	2	52	0.88	-0.00849305954883166	-0.0431118761848751
2	C	26	50	20120604	2	54	0.92	-0.0102712916821596	-0.0409955055887838
2	C	26	50	20120604	2	56	0.96	-0.0128638986953801	-0.0378728513323859
2	C	26	50	20120604	2	58	1	-0.0150860524659369	-0.0357980586150283
2	C	26	50	20120604	2	60	1.04	-0.0162332625077340	-0.0339090935597666
2	C	26	50	20120604	2	62	1.08	-0.0176876397352784	-0.0310443211464674
2	C	26	50	20120604	2	64	1.12	-0.0188756498383500	-0.0279956302593816
2	C	26	50	20120604	2	66	1.16	-0.0193867466197916	-0.0253837192310347
2	C	26	50	20120604	2	68	1.2	-0.0196000100249975	-0.0216154057727354
2	C	26	50	20120604	2	70	1.24	-0.0198335673948234	-0.0178143532704671
2	C	26	50	20120604	2	72	1.28	-0.0193570693481852	-0.0143866319354618
2	C	26	50	20120604	2	74	1.32	-0.0204270067609342	-0.0113003088254813
2	C	26	50	20120604	2	76	1.36	-0.021536641148379	-0.0100762645608405
2	C	26	50	20120604	2	78	1.4	-0.0236911014654525	-0.00740971751283168
2	C	26	50	20120604	2	80	1.44	-0.0263789932387582	-0.00412234061043602
2	C	26	50	20120604	2	82	1.48	-0.0281908412284638	-0.00160071297591105
2	C	26	50	20120604	2	84	1.52	-0.0283624277599865	0.00128111485295036
2	C	26	50	20120604	2	86	1.56	-0.0276157583543925	0.00380382436085053
2	C	26	50	20120604	2	88	1.6	-0.0262333504550372	0.00435064417687773
2	C	26	50	20120604	2	90	1.64	-0.0235144965971037	0.00515564282085173
2	C	26	50	20120604	2	92	1.68	-0.020680150988599	0.00332793442604418
2	C	26	50	20120604	2	94	1.72	-0.0209379126235449	0.00321388517330660
2	C	26	50	20120604	2	96	1.76	-0.0183897819197543	0.00236788918526617
2	C	26	50	20120604	2	98	1.8	-0.0155324597956337	0.00219628448109917
2	C	26	50	20120604	2	100	1.84	-0.0142117538218727	0.00201626902461266
2	C	26	50	20120604	2	102	1.88	-0.0124085502125672	0.00159038214583791
2	C	26	50	20120604	2	104	1.92	-0.0097800080327268	0.00104875249358464
2	C	26	50	20120604	2	106	1.96	-0.00961217623821216	0.00139282358224220
2	C	26	50	20120604	2	108	2	-0.0038322005559796	0.00185662906215808
2	C	26	50	20120604	2	110	2.04	-0.0006257117196042	0.00284150152913033
2	C	26	50	20120604	2	112	2.08	0.00100161675555070	0.00439954768186458
2	C	26	50	20120604	2	114	2.12	0.0038296196162282	0.00678221469175077
2	C	26	50	20120604	2	116	2.16	0.0066035288081449	0.0087852360708179
2	C	26	50	20120604	2	118	2.2	0.0079521228612239	0.00864027918067466
2	C	26	50	20120604	2	120	2.24	0.0070468847599489	0.00693219204004043
2	C	26	50	20120604	2	122	2.28	0.0083273844299996	0.00499535585569236
2	C	26	50	20120604	2	124	2.32	0.0089940447033023	0.00304388256097373
2	C	26	50	20120604	2	126	2.36	0.0100974848353439	0.000255548390720815
2	C	26	50	20120604	2	128	2.4	0.0101763272414462	-1.23743686707648e-05
2	C	26	50	20120604	2	130	2.44	0.0104863228543184	-0.00168114637227102
2	C	26	50	20120604	2	132	2.48	0.0105866613065687	-0.00320941625844950
2	C	26	50	20120604	2	134	2.52	0.0108992025038532	-0.00544755064226117
2	C	26	50	20120604	2	136	2.56	0.0103477299252058	-0.0067751436239389
2	C	26	50	20120604	2	138	2.6	0.0103492148494463	-0.00818575094172795
2	C	26	50	20120604	2	140	2.64	0.0108805348848299	-0.00939971186366897
2	C	26	50	20120604	2	142	2.68	0.0105430328181695	-0.0102440680710839
2	C	26	50	20120604	2	144	2.72	0.0101266176347288	-0.0110416138095842
2	C	26	50	20120604	2	146	2.76	0.0095537975023573	-0.0120788616758389
2	C	26	50	20120604	2	148	2.8	0.0088816783647039	-0.0140954736472405
2	C	26	50	20120604	2	150	2.84	0.0084557808793274	-0.0156954512320991
2	C	26	50	20120604	2	152	2.88	0.0084276309583684	-0.0170893071902418
2	C	26	50	20120604	2	154	2.92	0.0082183768486119	-0.0195543733533397
2	C	26	50	20120604	2	156	2.96	0.0076126727153814	-0.0221211674335129
2	C	26	50	20120604	2	158	3	0.0077476070740081	-0.0242991793561474
2	C	26	50	20120604	2	160	3.04	0.0075763592466335	-0.0263992730612426
2	C	26	50	20120604	2	162	3.08	0.0076869153918721	-0.0291616917679651
2	C	26	50	20120604	2	164	3.12	0.0075916681084462	-0.0306776579961509
2	C	26	50	20120604	2	166	3.16	0.0073718568944466	-0.0337464024315512
2	C	26	50	20120604	2	168	3.2	0.0075747399721046	-0.0379145706324759
2	C	26	50	20120604	2	170	3.24	0.0079070801592623	-0.0414921066812111
2	C	26	50	20120604	2	172	3.28	0.0084318241015808	-0.044024185353962
2	C	26	50	20120604	2	174	3.32	0.0087629622072105	-0.046368032201561
2	C	26	50	20120604	2	176	3.36	0.0090434714673072	-0.0483912768345701
2	C	26	50	20120604	2	178	3.4	0.0079608202746325	-0.050249907008919
2	C	26	50	20120604	2	180	3.44	0.0074923620320964	-0.0521720353722183
2	C	26	50	20120604	2	182	3.48	0.0073317780820889	-0.055005482955111
2	C	26	50	20120604	2	184	3.52	0.0065921443889678	-0.0582444562770141
2	C	26	50	20120604	2	186	3.56	0.0059128269042819	-0.0605144811766572
2	C	26	50	20120604	2	188	3.6	0.0056301256131635	-0.0636019922260302
2	C	26	50	20120604	2	190	3.64	0.0055316963492223	-0.0652313076712402
2	C	26	50	20120604	2	192	3.68	0.006487987560099	-0.0681645280209583
2	C	26	50	20120604	2	194	3.72	0.0085432641302958	-0.0697550940145593
2	C	26	50	20120604	2	196	3.76	0.0105286078398333	-0.071471312883177
2	C	26	50	20120604	2	198	3.8	0.0117521147033204	-0.0725402462042969
2	C	26	50	20120604	2	200	3.84	0.0113907124274559	-0.0722601612082689
2	C	26	50	20120604	2	202	3.88	0.0107200216455005	-0.0725897436789799
2	C	26	50	20120604	2	204	3.92	0.0096414009614785	-0.0718648178069075
2	C	26	50	20120604	2	206	3.96	0.0088654219798044	-0.0724365843501749
2	C	26	50	20120604	2	208	4	0.0080961605125516	-0.073040948516055
2	C	26	50	20120604	2	210	4.04	0.0079404555993343	-0.0753946241479126
2	C	26	50	20120604	2	212	4.08	0.0068217419608191	-0.0784404866078737
2	C	26	50	20120604	2	214	4.12	0.0067569002689843	-0.0805557965437932
2	C	26	50	20120604	2	216	4.16	0.0062134179969643	-0.0823194622774287
2	C	26	50	20120604	2	218	4.2	0.0058631172975645	-0.0841927295621481
2	C	26	50	20120604	2	220	4.24	0.0054041342858963	-0.084779698901211
2	C	26	50	20120604	2	222	4.28	0.0039754250345089	-0.0851586374252489
2	C	26	50	20120604	2	224	4.32	0.0034056383902287	-0.0841514345261268
2	C	26	50	20120604	2	226	4.36	0.0027025621176949	-0.0831607072150063
2	C	26	50	20120604	2	228	4.4	0.000921289425207902	-0.0828770866850724
2	C	26	50	20120604	2	230	4.44	9.15703281635996e-05	-0.0815412205540548
2	C	26	50	20120604	2	232	4.48	-0.0015894346227511	-0.0801649786258314
2	C	26	50	20120604	2	234	4.52	-0.0033897991983302	-0.0789355320653823
2	C	26	50	20120604	2	236	4.56	-0.0061823052985921	-0.0772687399607694
2	C	26	50	20120604	2	238	4.6	-0.00870335310555654	-0.0758278684727456
2	C	26	50	20120604	2	240	4.64	-0.0112046726333258	-0.0750564149744711
2	C	26	50	20120604	2	242	4.68	-0.0124523625487295	-0.0734044014015849
2	C	26	50	20120604	2	244	4.72	-0.0147984014273502	-0.0720044713961918
2	C	26	50	20120604	2	246	4.76	-0.0172872758757706	-0.070290727401308
2	C	26	50	20120604	2	248	4.8	-0.0200973889348841	-0.0686913225729422
2	C	26	50	20120604	2	250	4.84	-0.0218738533012591	-0.0672510167703434
2	C	26	50	20120604	2	252	4.88	-0.0220616608623422	-0.0669124540435112
2	C	26	50	20120604	2	254	4.92	-0.0230416401503886	-0.067387276247078
2	C	26	50	20120604	2	256	4.96	-0.0233294326103316	-0.0688573512451648
2	C	26	50	20120604	2	258	5	-0.0232977542265344	-0.06956601366127
2	C	26	50	20120604	2	260	5.04	-0.0230450342629383	-0.0707979350954532
2	C	26	50	20120604	2	262	5.08	-0.0230245281662839	-0.0729912389093376
2	C	26	50	20120604	2	264	5.12	-0.0242872794561268	-0.0760306666975899
2	C	26	50	20120604	2	266	5.16	-0.0248108213169174	-0.0795406033380437
2	C	26	50	20120604	2	268	5.2	-0.0250812189500431	-0.0803229462807485
2	C	26	50	20120604	2	270	5.24	-0.0256325501073343	-0.0838281453057683
2	C	26	50	20120604	2	272	5.28	-0.0248350043688340	-0.08512589838128
2	C	26	50	20120604	2	274	5.32	-0.0233867789702858	-0.0863286163054002
2	C	26	50	20120604	2	276	5.36	-0.0221933241449991	-0.0876359153224579
2	C	26	50	20120604	2	278	5.4	-0.0210604683708602	-0.0889206576331957
2	C	26	50	20120604	2	280	5.44	-0.0198186474417403	-0.0892449368030478
2	C	26	50	20120604	2	282	5.48	-0.0177645729530716	-0.0892899795050094
2	C	26	50	20120604	2	284	5.52	-0.0158325450948355	-0.0902775955462927
2	C	26	50	20120604	2	286	5.56	-0.0151680061418764	-0.0905448819095812
2	C	26	50	20120604	2	288	5.6	-0.0128156740129031	-0.0923610856770588
2	C	26	50	20120604	2	290	5.64	-0.0116051779141899	-0.0941712083262183
2	C	26	50	20120604	2	292	5.68	-0.00950217163626299	-0.0960991349651234
2	C	26	50	20120604	2	294	5.72	-0.00817875058459423	-0.097270528058837
2	C	26	50	20120604	2	296	5.76	-0.0063357474701096	-0.0992586294848214
2	C	26	50	20120604	2	298	5.8	-0.004052358252302	-0.102386021356653
2	C	26	50	20120604	2	300	5.84	-0.0019900813249715	-0.105234883867375
2	C	26	50	20120604	2	302	5.88	-0.000223304321498700	-0.108700979887395
2	C	26	50	20120604	2	304	5.92	0.0015969299546317	-0.110857514148658
2	C	26	50	20120604	2	306	5.96	0.0031108455731521	-0.113256444614512
2	C	26	50	20120604	2	308	6	0.0030491858618326	-0.112744216462220
2	C	26	50	20120604	2	310	6.04	0.0031659999020846	-0.111129891680771
2	C	26	50	20120604	2	312	6.08	0.0043605860982212	-0.111275272834983
2	C	26	50	20120604	2	314	6.12	0.0058411262766696	-0.111264524811909
2	C	26	50	20120604	2	316	6.16	0.0081503248919905	-0.110478999888689
2	C	26	50	20120604	2	318	6.2	0.0105815701377442	-0.110615259365424
2	C	26	50	20120604	2	320	6.24	0.0112323205084702	-0.110320325126991
2	C	26	50	20120604	2	322	6.28	0.0119845407022964	-0.109358942747289
2	C	26	50	20120604	2	324	6.32	0.0137877337050002	-0.108675665464629
2	C	26	50	20120604	2	326	6.36	0.0154676072850651	-0.106629369150553
2	C	26	50	20120604	2	328	6.4	0.0164084128574338	-0.104712614798791
2	C	26	50	20120604	2	330	6.44	0.0180779626784934	-0.102677632193214
2	C	26	50	20120604	2	332	6.48	0.0184226772343218	-0.100451023649936
2	C	26	50	20120604	2	334	6.52	0.0182104037786096	-0.0987357240201337
2	C	26	50	20120604	2	336	6.56	0.018082488161893	-0.0968367887592572
2	C	26	50	20120604	2	338	6.6	0.0181430165023625	-0.0935985225441353
2	C	26	50	20120604	2	340	6.64	0.0180024436742626	-0.09083019949579
2	C	26	50	20120604	2	342	6.68	0.0179985545869661	-0.0880845745751207
2	C	26	50	20120604	2	344	6.72	0.0174771340465191	-0.0848171755606139
2	C	26	50	20120604	2	346	6.76	0.0165756436111844	-0.0819277251206513
2	C	26	50	20120604	2	348	6.8	0.0155972199580566	-0.0804479627596622
2	C	26	50	20120604	2	350	6.84	0.0146083311245672	-0.0769870286191447
2	C	26	50	20120604	2	352	6.88	0.0129573075011747	-0.0741185085399052
2	C	26	50	20120604	2	354	6.92	0.0127078402287721	-0.0711978746908923
2	C	26	50	20120604	2	356	6.96	0.0117573472935012	-0.0689451739073882
2	C	26	50	20120604	2	358	7	0.0108099656280674	-0.0675855489885227
2	C	26	50	20120604	2	360	7.04	0.0099791151601732	-0.0653901238542947
2	C	26	50	20120604	2	362	7.08	0.0087877816552301	-0.0635533432794845
2	C	26	50	20120604	2	364	7.12	0.0076361875513897	-0.0612822577196696
2	C	26	50	20120604	2	366	7.16	0.0062790375062584	-0.0606320730343686
2	C	26	50	20120604	2	368	7.2	0.0041789303661343	-0.0553327319734441
2	C	26	50	20120604	2	370	7.24	0.0031885566084045	-0.0523699545602725
2	C	26	50	20120604	2	372	7.28	0.0022423770244987	-0.0502215520269934
2	C	26	50	20120604	2	374	7.32	0.0007697564419996	-0.0465656685469027
2	C	26	50	20120604	2	376	7.36	-0.0008802772318992	-0.0423331394867544
2	C	26	50	20120604	2	378	7.4	-0.0023353615662248	-0.038846678791436
2	C	26	50	20120604	2	380	7.44	-0.0030114970703954	-0.0357322976843779
2	C	26	50	20120604	2	382	7.48	-0.0043102400954008	-0.0321302250303356
2	C	26	50	20120604	2	384	7.52	-0.0055485254906146	-0.0288475525093551
2	C	26	50	20120604	2	386	7.56	-0.0060081448983859	-0.0261369293743546
2	C	26	50	20120604	2	388	7.6	-0.00766461324399349	-0.0227962740973169
2	C	26	50	20120604	2	390	7.64	-0.00958450007879652	-0.0196210323096021
2	C	26	50	20120604	2	392	7.68	-0.0104290401339745	-0.0163182496717648
2	C	26	50	20120604	2	394	7.72	-0.0118141421101661	-0.0133269263578366
2	C	26	50	20120604	2	396	7.76	-0.0140629891617128	-0.00945944117347588
2	C	26	50	20120604	2	398	7.8	-0.0158728006838885	-0.00737080330534265
2	C	26	50	20120604	2	400	7.84	-0.0177194878247031	-0.00409577460866684
2	C	26	50	20120604	2	402	7.88	-0.0200006560201110	-0.00152201976933958
2	C	26	50	20120604	2	404	7.92	-0.0216049971609163	-1.73099740034457e-05
2	C	26	50	20120604	2	406	7.96	-0.0224277795404371	0.00073409704702444
2	C	26	50	20120604	2	408	8	-0.0227204651793059	0.00149627330432980
2	C	26	50	20120604	2	410	8.04	-0.0212049585705278	0.00203310170153881
2	C	26	50	20120604	2	412	8.08	-0.0196713783124226	0.00218085166346773
2	C	26	50	20120604	2	414	8.12	-0.0180311953430925	0.00232107730213806
2	C	26	50	20120604	2	416	8.16	-0.0150477587446483	0.00246274296376827
2	C	26	50	20120604	2	418	8.2	-0.0123274874911719	0.00201969495696751
2	C	26	50	20120604	2	420	8.24	-0.00954548899767846	0.0013484243474515
2	C	26	50	20120604	2	422	8.28	-0.00702025511856944	0.00132644746869222
2	C	26	50	20120604	2	424	8.32	-0.0042771262848378	0.00198308803890548
2	C	26	50	20120604	2	426	8.36	-0.00154454748428140	0.00272683002242530
2	C	26	50	20120604	2	428	8.4	0.000324137748495899	0.00324378164801516
2	C	26	50	20120604	2	430	8.44	0.0030914001366694	0.00486411683710414
2	C	26	50	20120604	2	432	8.48	0.0027647168037613	0.00477389001182474
2	C	26	50	20120604	2	434	8.52	0.0017059658202906	0.00432070527576228
2	C	26	50	20120604	2	436	8.56	0.0015453111596051	0.00483731749009717
2	C	26	50	20120604	2	438	8.6	0.000664637947908501	0.00489604977934252
2	C	26	50	20120604	2	440	8.64	-8.67902863228992e-05	0.00573035092832891
2	C	26	50	20120604	2	442	8.68	-0.0009033359840337	0.00604089101342260
2	C	26	50	20120604	2	444	8.72	-0.0027449673113628	0.0071182813316453
2	C	26	50	20120604	2	446	8.76	-0.0036449445381858	0.0084238550081569
2	C	26	50	20120604	2	448	8.8	-0.0049377195819579	0.00905605089694453
2	C	26	50	20120604	2	450	8.84	-0.0035789926887045	0.0079798838734533
2	C	26	50	20120604	2	452	8.88	-0.0031924951931757	0.00651773554238356
2	C	26	50	20120604	2	454	8.92	-0.0032764641234416	0.00510362804602764
2	C	26	50	20120604	2	456	8.96	-0.0043348403403182	0.00467326164579408
2	C	26	50	20120604	2	458	9	-0.0061631709890932	0.00384360618836009
2	C	26	50	20120604	2	460	9.04	-0.00733080934579876	0.00308672616084582
2	C	26	50	20120604	2	462	9.08	-0.00898398257380603	0.00288992420150598
2	C	26	50	20120604	2	464	9.12	-0.0106107241503326	0.00222640348231177
2	C	26	50	20120604	2	466	9.16	-0.0121092884806334	0.00235743743993345
2	C	26	50	20120604	2	468	9.2	-0.0152262349710936	0.00190787874744492
2	C	26	50	20120604	2	470	9.24	-0.0180747347360373	0.00187155962184284
2	C	26	50	20120604	2	472	9.28	-0.0189830381452088	0.00068015894175553
2	C	26	50	20120604	2	474	9.32	-0.0210266050271091	-2.31860313551057e-05
2	C	26	50	20120604	2	476	9.36	-0.0227042582918811	-0.000676411275815235
2	C	26	50	20120604	2	478	9.4	-0.0249338154704370	-0.00155222666392509
2	C	26	50	20120604	2	480	9.44	-0.0270499597923583	-0.00390689224527629
2	C	26	50	20120604	2	482	9.48	-0.0300767020849561	-0.00601134102103681
2	C	26	50	20120604	2	484	9.52	-0.0310605987445703	-0.00760753558461609
2	C	26	50	20120604	2	486	9.56	-0.0324553244440539	-0.0102298835090533
2	C	26	50	20120604	2	488	9.6	-0.0327194358978949	-0.0112050473999198
2	C	26	50	20120604	2	490	9.64	-0.0322539475038398	-0.0124641924451787
2	C	26	50	20120604	2	492	9.68	-0.0317037003412442	-0.0131483656321311
2	C	26	50	20120604	2	494	9.72	-0.0308904073347269	-0.0135426271601172
2	C	26	50	20120604	2	496	9.76	-0.0300057580615996	-0.0146747638066597
2	C	26	50	20120604	2	498	9.8	-0.0285411419278636	-0.0168908930274409
2	C	26	50	20120604	2	500	9.84	-0.0275624920005658	-0.0185260208903923
2	C	26	50	20120604	2	502	9.88	-0.0271586633178301	-0.0195417797815667
2	C	26	50	20120604	2	504	9.92	-0.0270001229064203	-0.0222275198289373
2	C	26	50	20120604	2	506	9.96	-0.0269265555169056	-0.0254115085275353
2	C	26	50	20120604	2	508	10	-0.0264069027434116	-0.0280570071279886
2	C	26	50	20120604	2	510	10.04	-0.0257044628669809	-0.0301723877745862
2	C	26	50	20120604	2	512	10.08	-0.0245950830379774	-0.032132275640001
2	C	26	50	20120604	2	514	10.12	-0.022308865393045	-0.0326860816710263
2	C	26	50	20120604	2	516	10.16	-0.0218269721216664	-0.034011270489648
2	C	26	50	20120604	2	518	10.2	-0.0210392551674246	-0.0361819468865345
2	C	26	50	20120604	2	520	10.24	-0.0200086470338452	-0.0384768619448754
2	C	26	50	20120604	2	522	10.28	-0.0196704378604037	-0.0418184364607287
2	C	26	50	20120604	2	524	10.32	-0.0191810492571444	-0.0449463233073074
2	C	26	50	20120604	2	526	10.36	-0.0186609722195817	-0.0485804986092156
2	C	26	50	20120604	2	528	10.4	-0.0184176567761754	-0.0498680693470782
2	C	26	50	20120604	2	530	10.44	-0.0173185299954991	-0.0520236136588473
2	C	26	50	20120604	2	532	10.48	-0.0152467071266225	-0.0532507267669184
2	C	26	50	20120604	2	534	10.52	-0.0143414690253475	-0.0530439687440995
2	C	26	50	20120604	2	536	10.56	-0.0126116737065308	-0.0546562429158829
2	C	26	50	20120604	2	538	10.6	-0.0109834896321707	-0.056134803195344
2	C	26	50	20120604	2	540	10.64	-0.00996985206133976	-0.0583547649348792
2	C	26	50	20120604	2	542	10.68	-0.0088536840072368	-0.0612703783257457
2	C	26	50	20120604	2	544	10.72	-0.00829563533552437	-0.0640336102052664
2	C	26	50	20120604	2	546	10.76	-0.00742886384314591	-0.06604165204248
2	C	26	50	20120604	2	548	10.8	-0.00737738646947552	-0.0690867366849817
2	C	26	50	20120604	2	550	10.84	-0.00683390419745554	-0.0711051022812006
2	C	26	50	20120604	2	552	10.88	-0.0065408791473318	-0.073762692407612
2	C	26	50	20120604	2	554	10.92	-0.0066622186709835	-0.0753635821602185
2	C	26	50	20120604	2	556	10.96	-0.00715266793441443	-0.0774601537664366
2	C	26	50	20120604	2	558	11	-0.0078939279731323	-0.0807250779072092
2	C	26	50	20120604	2	560	11.04	-0.00770145350729331	-0.0805603220271928
2	C	26	50	20120604	2	562	11.08	-0.00696245621027526	-0.0797155415557092
2	C	26	50	20120604	2	564	11.12	-0.006608902819682	-0.0787561390749953
2	C	26	50	20120604	2	566	11.16	-0.0060957554285749	-0.0784189198510475
2	C	26	50	20120604	2	568	11.2	-0.0046087098677396	-0.0783053585019889
2	C	26	50	20120604	2	570	11.24	-0.0027621005086709	-0.0790706601712671
2	C	26	50	20120604	2	572	11.28	-0.0006994700279498	-0.0797360476523636
2	C	26	50	20120604	2	574	11.32	0.0014727620038553	-0.0804283051911453
2	C	26	50	20120604	2	576	11.36	0.0031244220233508	-0.0816344879384933
2	C	26	50	20120604	2	578	11.4	0.0057011898446727	-0.0821910516859652
2	C	26	50	20120604	2	580	11.44	0.0078179139941547	-0.083878703440623
2	C	26	50	20120604	2	582	11.48	0.0092425927368893	-0.0854070440374797
2	C	26	50	20120604	2	584	11.52	0.0126044612173627	-0.0888267538526541
2	C	26	50	20120604	2	586	11.56	0.0140777889066429	-0.0898438562467129
2	C	26	50	20120604	2	588	11.6	0.0146192912796756	-0.0898708677257542
2	C	26	50	20120604	2	590	11.64	0.0154529701746945	-0.0889400323590002
2	C	26	50	20120604	2	592	11.68	0.0153816231004728	-0.0885820241956855
2	C	26	50	20120604	2	594	11.72	0.0149220036927016	-0.0879213036193447
2	C	26	50	20120604	2	596	11.76	0.0146768497716642	-0.0874259753191236
2	C	26	50	20120604	2	598	11.8	0.0142040074670847	-0.0874635226892046
2	C	26	50	20120604	2	600	11.84	0.01380428000368	-0.0869168584366693
2	C	26	50	20120604	2	602	11.88	0.0135685306028324	-0.0864043474416652
2	C	26	50	20120604	2	604	11.92	0.013021229954194	-0.0860239239933869
2	C	26	50	20120604	2	606	11.96	0.0129616915632181	-0.0846319135839431
2	C	26	50	20120604	2	608	12	0.0128206944710495	-0.0842592683102577
2	C	26	50	20120604	2	610	12.04	0.0122132190353321	-0.083283955926967
2	C	26	50	20120604	2	612	12.08	0.0117878235957703	-0.082089652573543
2	C	26	50	20120604	2	614	12.12	0.0109211935247481	-0.0808915308435006
2	C	26	50	20120604	2	616	12.16	0.0103027579339223	-0.0793230265814726
2	C	26	50	20120604	2	618	12.2	0.0098021970435204	-0.0775803619192383
2	C	26	50	20120604	2	620	12.24	0.0096748471122287	-0.0754383233469899
2	C	26	50	20120604	2	622	12.28	0.0090748670083919	-0.0727100932531379
2	C	26	50	20120604	2	624	12.32	0.0093368500708215	-0.0708708378045935
2	C	26	50	20120604	2	626	12.36	0.0095585280467235	-0.06881280351795
2	C	26	50	20120604	2	628	12.4	0.0092309254749997	-0.0666023170092828
2	C	26	50	20120604	2	630	12.44	0.0091643867268901	-0.0648060536530346
2	C	26	50	20120604	2	632	12.48	0.0088309151688825	-0.0624163155753366
2	C	26	50	20120604	2	634	12.52	0.0087277482895074	-0.0591714732671496
2	C	26	50	20120604	2	636	12.56	0.0081543554006432	-0.0555131149133248
2	C	26	50	20120604	2	638	12.6	0.0083940645994655	-0.0531629748153732
2	C	26	50	20120604	2	640	12.64	0.0079399606245875	-0.0506366237075499
2	C	26	50	20120604	2	642	12.68	0.0066910686276558	-0.0476075196783029
2	C	26	50	20120604	2	644	12.72	0.0062385202876964	-0.0455446063548693
2	C	26	50	20120604	2	646	12.76	0.0053012502492336	-0.0424947840969336
2	C	26	50	20120604	2	648	12.8	0.0044105078369729	-0.0396906107347821
2	C	26	50	20120604	2	650	12.84	0.0045271804558687	-0.0385668766381205
2	C	26	50	20120604	2	652	12.88	0.0043267156834023	-0.0372798715856828
2	C	26	50	20120604	2	654	12.92	0.0037640001069341	-0.0357932502889162
2	C	26	50	20120604	2	656	12.96	0.0025311170075285	-0.0324558194188007
2	C	26	50	20120604	2	658	13	0.0021262700910279	-0.0309568520376346
2	C	26	50	20120604	2	660	13.04	0.000988450427285	-0.0282388184235672
2	C	26	50	20120604	2	662	13.08	-0.00155876740165110	-0.0245543041899063
2	C	26	50	20120604	2	664	13.12	-0.0030357154776511	-0.0224168052431931
2	C	26	50	20120604	2	666	13.16	-0.004300043615616	-0.0191355681489785
2	C	26	50	20120604	2	668	13.2	-0.0052002046902021	-0.0158884065305493
2	C	26	50	20120604	2	670	13.24	-0.005734706706101	-0.0127424177503722
2	C	26	50	20120604	2	672	13.28	-0.00719771558612348	-0.00943288012145417
2	C	26	50	20120604	2	674	13.32	-0.00888258346138388	-0.00528222200575194
2	C	26	50	20120604	2	676	13.36	-0.0106237561283098	-0.00206649128374644
2	C	26	50	20120604	2	678	13.4	-0.0129946356681536	0.00115853082136385
2	C	26	50	20120604	2	680	13.44	-0.0155026302839373	0.00364419500499767
2	C	26	50	20120604	2	682	13.48	-0.0182314826317568	0.00426674595728993
2	C	26	50	20120604	2	684	13.52	-0.0199886910662665	0.0047301498005541
2	C	26	50	20120604	2	686	13.56	-0.0211676799010237	0.00366746588916653
2	C	26	50	20120604	2	688	13.6	-0.0236325692874262	0.00356261609565219
2	C	26	50	20120604	2	690	13.64	-0.0259923048243985	0.00424722981012918
2	C	26	50	20120604	2	692	13.68	-0.0251998856100618	0.00490388452247807
2	C	26	50	20120604	2	694	13.72	-0.0240888157958512	0.00559129837980857
2	C	26	50	20120604	2	696	13.76	-0.0235736602214856	0.00575505016819575
2	C	26	50	20120604	2	698	13.8	-0.0222270156618023	0.00667554975512912
2	C	26	50	20120604	2	700	13.84	-0.0209940074044964	0.0083248176323839
2	C	26	50	20120604	2	702	13.88	-0.019597697785823	0.00997707162157564
2	C	26	50	20120604	2	704	13.92	-0.0187955558532450	0.0103250247264619
2	C	26	50	20120604	2	706	13.96	-0.0173362005939609	0.0104045459550742
2	C	26	50	20120604	2	708	14	-0.0158678509364202	0.0103709159565609
2	C	26	50	20120604	2	710	14.04	-0.0134142045478385	0.0100279267412786
2	C	26	50	20120604	2	712	14.08	-0.0119136249632113	0.00978363549051425
2	C	26	50	20120604	2	714	14.12	-0.0101563055129369	0.0087939935883029
2	C	26	50	20120604	2	716	14.16	-0.00849261477866628	0.00836646692890257
2	C	26	50	20120604	2	718	14.2	-0.0056642010889489	0.00772782151916372
2	C	26	50	20120604	2	720	14.24	-0.0032965318138917	0.00761610571880406
2	C	26	50	20120604	2	722	14.28	-0.000272455313858999	0.00739500049939484
2	C	26	50	20120604	2	724	14.32	0.0023930756217052	0.0081863731956954
2	C	26	50	20120604	2	726	14.36	0.0037550905614911	0.00945705822362324
2	C	26	50	20120604	2	728	14.4	0.0051790551263768	0.0113218472980362
2	C	26	50	20120604	2	730	14.44	0.0059057841207413	0.0131050645341715
2	C	26	50	20120604	2	732	14.48	0.0061934139461245	0.0145815247064924
2	C	26	50	20120604	2	734	14.52	0.0052669909256851	0.0153215543794110
2	C	26	50	20120604	2	736	14.56	0.0051300172711015	0.0158079802052571
2	C	26	50	20120604	2	738	14.6	0.0047884705536528	0.0150899981217759
2	C	26	50	20120604	2	740	14.64	0.0041014173207807	0.0142358414143738
2	C	26	50	20120604	2	742	14.68	0.003652489367541	0.0136723338783106
2	C	26	50	20120604	2	744	14.72	0.00307760448336850	0.0138436022117818
2	C	26	50	20120604	2	746	14.76	0.002378014247266	0.0136645415615819
2	C	26	50	20120604	2	748	14.8	0.0013441251382219	0.0134621251743994
2	C	26	50	20120604	2	750	14.84	-0.000180849630356299	0.0133317629682199
2	C	26	50	20120604	2	752	14.88	-0.0028402075237208	0.0130084030371833
2	C	26	50	20120604	2	754	14.92	-0.0057566206523568	0.0127470782911670
2	C	26	50	20120604	2	756	14.96	-0.00941544498955044	0.0129658281378880
2	C	26	50	20120604	2	758	15	-0.0119845831287033	0.0129087716917141
2	C	26	50	20120604	2	760	15.04	-0.0146478230382965	0.0124902846854045
2	C	26	50	20120604	2	762	15.08	-0.0167262714977128	0.0113918437983059
2	C	26	50	20120604	2	764	15.12	-0.0190262918670139	0.0109597591285940
2	C	26	50	20120604	2	766	15.16	-0.0220247640304999	0.00913647015116889
2	C	26	50	20120604	2	768	15.2	-0.0254441273633515	0.00686414715448685
2	C	26	50	20120604	2	770	15.24	-0.0285279826706657	0.00441032398920986
2	C	26	50	20120604	2	772	15.28	-0.0308610178555804	0.00214672669020767
2	C	26	50	20120604	2	774	15.32	-0.0335742077881966	-0.000236102954238185
2	C	26	50	20120604	2	776	15.36	-0.0357031648849931	-0.00214133146546721
2	C	26	50	20120604	2	778	15.4	-0.0384828723525155	-0.00459520412821890
2	C	26	50	20120604	2	780	15.44	-0.0392891155044244	-0.00614786919834832
2	C	26	50	20120604	2	782	15.48	-0.0395981848074132	-0.00915060521572477
2	C	26	50	20120604	2	784	15.52	-0.0403396711203011	-0.0124219498860706
2	C	26	50	20120604	2	786	15.56	-0.0421605842189414	-0.0147742395886371
2	C	26	50	20120604	2	788	15.6	-0.0435205626911975	-0.0164681138829694
2	C	26	50	20120604	2	790	15.64	-0.045278366509617	-0.0193139994741431
2	C	26	50	20120604	2	792	15.68	-0.0467193652768614	-0.0215343996198826
2	C	26	50	20120604	2	794	15.72	-0.0470502841793889	-0.0244369386063650
2	C	26	50	20120604	2	796	15.76	-0.0473255962046439	-0.0266326819386445
2	C	26	50	20120604	2	798	15.8	-0.0474603495439346	-0.0282511291526277
2	C	26	50	20120604	2	800	15.84	-0.0470260042538433	-0.0299924906170642
2	C	26	50	20120604	2	802	15.88	-0.0459908048759337	-0.0312316195906681
2	C	26	50	20120604	2	804	15.92	-0.0453996211804548	-0.0310934933520311
2	C	26	50	20120604	2	806	15.96	-0.044239548866308	-0.0314173411867467
2	C	26	50	20120604	2	808	16	-0.0436755322133624	-0.0316896055817748
2	C	26	50	20120604	2	810	16.04	-0.0429827089891558	-0.0314640385185763
2	C	26	50	20120604	2	812	16.08	-0.0424116424816017	-0.0316053255245252
2	C	26	50	20120604	2	814	16.12	-0.0412873356284473	-0.0313852809652877
2	C	26	50	20120604	2	816	16.16	-0.0402184447337345	-0.0315120227847476
2	C	26	50	20120604	2	818	16.2	-0.0394645204125655	-0.0320238337440382
2	C	26	50	20120604	2	820	16.24	-0.0370147631112804	-0.0329038139910893
2	C	26	50	20120604	2	822	16.28	-0.0348951539661312	-0.0344625460374013
2	C	26	50	20120604	2	824	16.32	-0.0325010318263898	-0.0357626325652908
2	C	26	50	20120604	2	826	16.36	-0.0312976067954884	-0.0378605476743932
2	C	26	50	20120604	2	828	16.4	-0.0296553512961826	-0.0399720392336944
2	C	26	50	20120604	2	830	16.44	-0.0284681897212486	-0.0414454376336528
2	C	26	50	20120604	2	832	16.48	-0.0274411878322532	-0.0443570205158665
2	C	26	50	20120604	2	834	16.52	-0.0262744616432954	-0.0465696990555554
2	C	26	50	20120604	2	836	16.56	-0.0264650976315033	-0.0479724574880733
2	C	26	50	20120604	2	838	16.6	-0.0260986041868143	-0.0515944705533452
2	C	26	50	20120604	2	840	16.64	-0.0263634863870468	-0.0523739850689252
2	C	26	50	20120604	2	842	16.68	-0.0263526676532947	-0.0551514297947479
2	C	26	50	20120604	2	844	16.72	-0.0268339952392483	-0.0591234607167071
2	C	26	50	20120604	2	846	16.76	-0.0271077162742456	-0.0614318108038905
2	C	26	50	20120604	2	848	16.8	-0.0263241005393347	-0.0638816529579895
2	C	26	50	20120604	2	850	16.84	-0.0247655664829214	-0.0656438337673845
2	C	26	50	20120604	2	852	16.88	-0.0240005476563557	-0.0660620874284563
2	C	26	50	20120604	2	854	16.92	-0.0228044058253005	-0.0665243938419961
2	C	26	50	20120604	2	856	16.96	-0.0222368819227202	-0.0666796744911446
2	C	26	50	20120604	2	858	17	-0.0219417355522530	-0.0686768268839279
2	C	26	50	20120604	2	860	17.04	-0.0218655094412410	-0.0696083693574631
2	C	26	50	20120604	2	862	17.08	-0.0208542760334662	-0.0716740403973433
2	C	26	50	20120604	2	864	17.12	-0.0201486541765201	-0.0753905229285817
2	C	26	50	20120604	2	866	17.16	-0.0196274457681075	-0.0760639007163056
2	C	26	50	20120604	2	868	17.2	-0.0186350921113903	-0.0789356027760605
2	C	26	50	20120604	2	870	17.24	-0.0183573405677402	-0.0804417402199878
2	C	26	50	20120604	2	872	17.28	-0.0183843520467816	-0.083099188925043
2	C	26	50	20120604	2	874	17.32	-0.0183062874581386	-0.0849973463684603
2	C	26	50	20120604	2	876	17.36	-0.0180127674332680	-0.08663719770471
2	C	26	50	20120604	2	878	17.4	-0.0172920134912046	-0.0893388405835894
2	C	26	50	20120604	2	880	17.44	-0.0167522081744468	-0.0919295384085007
2	C	26	50	20120604	2	882	17.48	-0.0162633145459344	-0.0950580616511825
2	C	26	50	20120604	2	884	17.52	-0.01583876763451	-0.0969432083298258
2	C	26	50	20120604	2	886	17.56	-0.0156600110402260	-0.100095207517643
2	C	26	50	20120604	2	888	17.6	-0.0159353584208201	-0.102824922535735
2	C	26	50	20120604	2	890	17.64	-0.0159795525946442	-0.106190397260792
2	C	26	50	20120604	2	892	17.68	-0.0151936741180335	-0.107212590823676
2	C	26	50	20120604	2	894	17.72	-0.0146401509297207	-0.109393732400924
2	C	26	50	20120604	2	896	17.76	-0.0141204274455486	-0.112174359107262
2	C	26	50	20120604	2	898	17.8	-0.0132921932727447	-0.112628109528749
2	C	26	50	20120604	2	900	17.84	-0.0125274572888915	-0.114053283246231
2	C	26	50	20120604	2	902	17.88	-0.0119042840826318	-0.115212019128561
2	C	26	50	20120604	2	904	17.92	-0.0112218553281087	-0.116939551705678
2	C	26	50	20120604	2	906	17.96	-0.0101783778511117	-0.118810202695307
2	C	26	50	20120604	2	908	18	-0.0106478967538196	-0.120268681142182
2	C	26	50	20120604	2	910	18.04	-0.0105811458736755	-0.122770000669952
2	C	26	50	20120604	2	912	18.08	-0.0114670092491460	-0.125458844916092
2	C	26	50	20120604	2	914	18.12	-0.011629078123394	-0.127418803492184
2	C	26	50	20120604	2	916	18.16	-0.0112854242277373	-0.129096909305296
2	C	26	50	20120604	2	918	18.2	-0.0104461591891470	-0.130174469329146
2	C	26	50	20120604	2	920	18.24	-0.00968785787700256	-0.131534235669368
2	C	26	50	20120604	2	922	18.28	-0.0084579163418067	-0.132204572897933
2	C	26	50	20120604	2	924	18.32	-0.00740100383596715	-0.132739923441969
2	C	26	50	20120604	2	926	18.36	-0.006119655637779	-0.133916478415186
2	C	26	50	20120604	2	928	18.4	-0.0043001284684298	-0.135799362352129
2	C	26	50	20120604	2	930	18.44	-0.0027338869481016	-0.138241002067566
2	C	26	50	20120604	2	932	18.48	-0.0022458418477266	-0.139778110788510
2	C	26	50	20120604	2	934	18.52	-0.00109898535932020	-0.141793435825569
2	C	26	50	20120604	2	936	18.56	-0.000145027600821399	-0.144259046460889
2	C	26	50	20120604	2	938	18.6	0.000272023978722401	-0.146667593578967
2	C	26	50	20120604	2	940	18.64	0.000438052650945001	-0.147573538787023
2	C	26	50	20120604	2	942	18.68	0.000378867813359701	-0.149029966624233
2	C	26	50	20120604	2	944	18.72	0.000607616857073501	-0.150390793624626
2	C	26	50	20120604	2	946	18.76	1.52027957955013e-05	-0.151985885101627
2	C	26	50	20120604	2	948	18.8	-0.000219273812845998	-0.154734833424168
2	C	26	50	20120604	2	950	18.84	-0.000323359931036601	-0.155854324880142
2	C	26	50	20120604	2	952	18.88	0.000729239223437601	-0.156613333299068
2	C	26	50	20120604	2	954	18.92	0.0017326944566195	-0.156082225395719
2	C	26	50	20120604	2	956	18.96	0.0026282451949922	-0.156745138003081
2	C	26	50	20120604	2	958	19	0.0051248271073276	-0.157649739708253
2	C	26	50	20120604	2	960	19.04	0.0061668196600841	-0.158673913170123
2	C	26	50	20120604	2	962	19.08	0.008625005674201	-0.160116128161032
2	C	26	50	20120604	2	964	19.12	0.0094973633101508	-0.161653590435365
2	C	26	50	20120604	2	966	19.16	0.0107738324715488	-0.162820882309748
2	C	26	50	20120604	2	968	19.2	0.0127321647020449	-0.165525212194396
2	C	26	50	20120604	2	970	19.24	0.0140859913453047	-0.166304019603195
2	C	26	50	20120604	2	972	19.28	0.015811402602078	-0.167870897519626
2	C	26	50	20120604	2	974	19.32	0.017242869569912	-0.170368115828065
2	C	26	50	20120604	2	976	19.36	0.0186444259209019	-0.173204957523507
2	C	26	50	20120604	2	978	19.4	0.0192012725110863	-0.174898124711058
2	C	26	50	20120604	2	980	19.44	0.0195731399673123	-0.176243112519553
2	C	26	50	20120604	2	982	19.48	0.0197128642672748	-0.178404313685572
2	C	26	50	20120604	2	984	19.52	0.0194109296717081	-0.180380677138988
2	C	26	50	20120604	2	986	19.56	0.0194349713022684	-0.183298199718164
2	C	26	50	20120604	2	988	19.6	0.0194271931276754	-0.185615388640112
2	C	26	50	20120604	2	990	19.64	0.0196930652774016	-0.187057886473733
2	C	26	50	20120604	2	992	19.68	0.0199949998729682	-0.188559074170192
2	C	26	50	20120604	2	994	19.72	0.0200452044544324	-0.188474928463230
2	C	26	50	20120604	2	996	19.76	0.0203117837109398	-0.189155872293513
2	C	26	50	20120604	2	998	19.8	0.0200331836391523	-0.189742770921898
2	C	26	50	20120604	2	1000	19.84	0.0207862523611159	-0.190597663020353
2	C	26	50	20120604	2	1002	19.88	0.0203704735737783	-0.189435179472082
2	C	26	50	20120604	2	1004	19.92	0.0207586751966497	-0.188796662048670
2	C	26	50	20120604	2	1006	19.96	0.020468054309582	-0.188111475577701
2	C	26	50	20120604	2	1008	20	0.0205118949300156	-0.187313859128522
2	C	26	50	20120604	2	1010	20.04	0.0205196731046086	-0.186654128501675
2	C	26	50	20120604	2	1012	20.08	0.0212649636519792	-0.186187438026092
2	C	26	50	20120604	2	1014	20.12	0.0210294970938441	-0.185752567355662
2	C	26	50	20120604	2	1016	20.16	0.020919188435979	-0.185075159059286
2	C	26	50	20120604	2	1018	20.2	0.0209064605139176	-0.185158597659466
2	C	26	50	20120604	2	1020	20.24	0.0214134560760284	-0.184617660971858
2	C	26	50	20120604	2	1022	20.28	0.0213505235725028	-0.184904039218238
2	C	26	50	20120604	2	1024	20.32	0.0214565895896808	-0.184113493836872
2	C	26	50	20120604	2	1026	20.36	0.0210584884718728	-0.183643267827383
2	C	26	50	20120604	2	1028	20.4	0.0212232443518892	-0.183542151557673
2	C	26	50	20120604	2	1030	20.44	0.021783272922589	-0.182994850909035
2	C	26	50	20120604	2	1032	20.48	0.0219989404908509	-0.180860095536633
2	C	26	50	20120604	2	1034	20.52	0.0222542060388592	-0.179654478474710
2	C	26	50	20120604	2	1036	20.56	0.0231231695622594	-0.177074316540838
2	C	26	50	20120604	2	1038	20.6	0.0231342004280459	-0.175803221390977
2	C	26	50	20120604	2	1040	20.64	0.0237814152648659	-0.172252626110605
2	C	26	50	20120604	2	1042	20.68	0.0240136291318076	-0.169942932520537
2	C	26	50	20120604	2	1044	20.72	0.0241921028833791	-0.167556871398101
2	C	26	50	20120604	2	1046	20.76	0.0243302715484229	-0.164149040976851
2	C	26	50	20120604	2	1048	20.8	0.0243431408918405	-0.161856459370888
2	C	26	50	20120604	2	1050	20.84	0.0239733240452799	-0.158259407174992
2	C	26	50	20120604	2	1052	20.88	0.0235826475486744	-0.156510378551727
2	C	26	50	20120604	2	1054	20.92	0.0235246647926171	-0.153536287430056
2	C	26	50	20120604	2	1056	20.96	0.0233068759040116	-0.151093940607838
2	C	26	50	20120604	2	1058	21	0.0233540399263168	-0.147829440731134
2	C	26	50	20120604	2	1060	21.04	0.0233712226210996	-0.144989487765855
2	C	26	50	20120604	2	1062	21.08	0.0233558784039479	-0.141578192521376
2	C	26	50	20120604	2	1064	21.12	0.0235974967910793	-0.139058276085262
2	C	26	50	20120604	2	1066	21.16	0.0239603839911843	-0.135968785136902
2	C	26	50	20120604	2	1068	21.2	0.0244910676304647	-0.133841454385702
2	C	26	50	20120604	2	1070	21.24	0.0242741272699967	-0.131391187967534
2	C	26	50	20120604	2	1072	21.28	0.0242783699106838	-0.127824541363229
2	C	26	50	20120604	2	1074	21.32	0.0232964107236501	-0.126012014551014
2	C	26	50	20120604	2	1076	21.36	0.0233845162285859	-0.122296451258591
2	C	26	50	20120604	2	1078	21.4	0.0236712480283571	-0.119850215349076
2	C	26	50	20120604	2	1080	21.44	0.023110441640198	-0.116322530328415
2	C	26	50	20120604	2	1082	21.48	0.0227245734697045	-0.113383582413769
2	C	26	50	20120604	2	1084	21.52	0.0221070571176943	-0.109704717963290
2	C	26	50	20120604	2	1086	21.56	0.0216185170425725	-0.107370487767915
2	C	26	50	20120604	2	1088	21.6	0.0197085509159095	-0.105034984780334
2	C	26	50	20120604	2	1090	21.64	0.0185523606179914	-0.102447610357294
2	C	26	50	20120604	2	1092	21.68	0.0173883214348021	-0.0999107940691094
2	C	26	50	20120604	2	1094	21.72	0.017134965075103	-0.0976776801434443
2	C	26	50	20120604	2	1096	21.76	0.0159748149792102	-0.0944078062552033
2	C	26	50	20120604	2	1098	21.8	0.0168032612840484	-0.0921553883144117
2	C	26	50	20120604	2	1100	21.84	0.0172074435201746	-0.0906137541100688
2	C	26	50	20120604	2	1102	21.88	0.0180491127218209	-0.088491797370406
2	C	26	50	20120604	2	1104	21.92	0.018872750700547	-0.0852449044525537
2	C	26	50	20120604	2	1106	21.96	0.0192615180088434	-0.0823781521402672
2	C	26	50	20120604	2	1108	22	0.0191375621901014	-0.0800535385971164
2	C	26	50	20120604	2	1110	22.04	0.0194116367784893	-0.0771224395677419
2	C	26	50	20120604	2	1112	22.08	0.018254173688365	-0.0740217056215608
2	C	26	50	20120604	2	1114	22.12	0.0177283690858747	-0.0717319524427225
2	C	26	50	20120604	2	1116	22.16	0.0167085796860475	-0.0695908331092896
2	C	26	50	20120604	2	1118	22.2	0.0165743001083002	-0.067270462206826
2	C	26	50	20120604	2	1120	22.24	0.0163464703034019	-0.0652792495110047
2	C	26	50	20120604	2	1122	22.28	0.0157995939188322	-0.0611129763562535
2	C	26	50	20120604	2	1124	22.32	0.0157020838937066	-0.0579852309310311
2	C	26	50	20120604	2	1126	22.36	0.0152956389158805	-0.0560727899306339
2	C	26	50	20120604	2	1128	22.4	0.0150883859183147	-0.0528787178893362
2	C	26	50	20120604	2	1130	22.44	0.0137111540405977	-0.0497191526589603
2	C	26	50	20120604	2	1132	22.48	0.0128820713396565	-0.0464318839439022
2	C	26	50	20120604	2	1134	22.52	0.011248937517828	-0.0429533428445331
2	C	26	50	20120604	2	1136	22.56	0.0096956360515956	-0.0404585994098288
2	C	26	50	20120604	2	1138	22.6	0.0083323624617391	-0.0370868031501477
2	C	26	50	20120604	2	1140	22.64	0.00707961673285	-0.0348269252328145
2	C	26	50	20120604	2	1142	22.68	0.0046459036844299	-0.0322339575951356
2	C	26	50	20120604	2	1144	22.72	0.0043410416667892	-0.0300512179565621
2	C	26	50	20120604	2	1146	22.76	0.0036225787506968	-0.0279169292746355
2	C	26	50	20120604	2	1148	22.8	0.0021945836771584	-0.02554408397794
2	C	26	50	20120604	2	1150	22.84	0.000927625101967401	-0.0224708211302080
2	C	26	50	20120604	2	1152	22.88	0.000975178033002202	-0.0202042256984536
2	C	26	50	20120604	2	1154	22.92	-3.00520382010006e-06	-0.0184048934987750
2	C	26	50	20120604	2	1156	22.96	-0.0010882161230427	-0.0172082708351086
2	C	26	50	20120604	2	1158	23	-0.003667522457709	-0.0164095866546906
2	C	26	50	20120604	2	1160	23.04	-0.0063336827183085	-0.0159757907865683
2	C	26	50	20120604	2	1162	23.08	-0.00808342551942247	-0.0158302045713898
2	C	26	50	20120604	2	1164	23.12	-0.0126754971646007	-0.0145671492256310
2	C	26	50	20120604	2	1166	23.16	-0.0156090781387772	-0.0130644836759992
2	C	26	50	20120604	2	1168	23.2	-0.0167117404533595	-0.0123948111278087
2	C	26	50	20120604	2	1170	23.24	-0.0181762575921462	-0.0115409514052547
2	C	26	50	20120604	2	1172	23.28	-0.0198641426920419	-0.00963680476740087
2	C	26	50	20120604	2	1174	23.32	-0.0194610635424943	-0.00784160207132445
2	C	26	50	20120604	2	1176	23.36	-0.0184973759946864	-0.00581934738780904
2	C	26	50	20120604	2	1178	23.4	-0.0178328511838629	-0.00477635074342327
2	C	26	50	20120604	2	1180	23.44	-0.0170869242403892	-0.00276386827562386
2	C	26	50	20120604	2	1182	23.48	-0.0142226468018369	0.00109206985500013
2	C	26	50	20120604	2	1184	23.52	-0.0129860938182369	0.00211072081290965
2	C	26	50	20120604	2	1186	23.56	-0.0106312797444616	0.00300687259204642
2	C	26	50	20120604	2	1188	23.6	-0.0100415244046808	0.00347656120038178
2	C	26	50	20120604	2	1190	23.64	-0.0095739429745534	0.00396091520335894
2	C	26	50	20120604	2	1192	23.68	-0.00887869437408736	0.00435352210147714
2	C	26	50	20120604	2	1194	23.72	-0.00833605355913699	0.00517699744564356
2	C	26	50	20120604	2	1196	23.76	-0.0095477234551070	0.0052354186079052
2	C	26	50	20120604	2	1198	23.8	-0.0105236616278990	0.00585397087134984
2	C	26	50	20120604	2	1200	23.84	-0.0117202164093143	0.00617477390426568
2	C	26	50	20120604	2	1202	23.88	-0.0136823606524679	0.0072346640367608
2	C	26	50	20120604	2	1204	23.92	-0.0145422590669332	0.00766993068698798
2	C	26	50	20120604	2	1206	23.96	-0.0170768691819608	0.00810548017992765
2	C	26	50	20120604	2	1208	24	-0.0201106613291669	0.00860292272942458
2	C	26	50	20120604	2	1210	24.04	-0.0215200312100889	0.0084002022863262
2	C	26	50	20120604	2	1212	24.08	-0.0224615516674134	0.0078110472802026
2	C	26	50	20120604	2	1214	24.12	-0.0233551472555362	0.00651577261395899
2	C	26	50	20120604	2	1216	24.16	-0.0245317333414508	0.00470957865007582
2	C	26	50	20120604	2	1218	24.2	-0.0249105799416072	0.00417632821317961
2	C	26	50	20120604	2	1220	24.24	-0.0265758941930474	0.00256691782385997
2	C	26	50	20120604	2	1222	24.28	-0.0272111235699264	0.000602539830384682
2	C	26	50	20120604	2	1224	24.32	-0.0292837949669404	-0.00146983458178123
2	C	26	50	20120604	2	1226	24.36	-0.0313084184581727	-0.00220985718363200
2	C	26	50	20120604	2	1228	24.4	-0.033751557239986	-0.00493170917431776
2	C	26	50	20120604	2	1230	24.44	-0.0344357466903943	-0.00571179644639058
2	C	26	50	20120604	2	1232	24.48	-0.0354070639203712	-0.00624817229525963
2	C	26	50	20120604	2	1234	24.52	-0.0345557992797042	-0.00536150988912639
2	C	26	50	20120604	2	1236	24.56	-0.0342414973865345	-0.00523584994304171
2	C	26	50	20120604	2	1238	24.6	-0.033838340455241	-0.00450226201289974
2	C	26	50	20120604	2	1240	24.64	-0.0327666847730138	-0.00358129078574332
2	C	26	50	20120604	2	1242	24.68	-0.03220628143572	-0.00330306548054985
2	C	26	50	20120604	2	1244	24.72	-0.0314298004082312	-0.00193998280952434
2	C	26	50	20120604	2	1246	24.76	-0.030493449608584	0.000349770369313926
2	C	26	50	20120604	2	1248	24.8	-0.0297628668822621	0.00259264236855953
2	C	26	50	20120604	2	1250	24.84	-0.0286247290204676	0.00468042463748750
2	C	26	50	20120604	2	1252	24.88	-0.0269802319926655	0.0073236392830375
2	C	26	50	20120604	2	1254	24.92	-0.0252468268937309	0.0104101639184507
2	C	26	50	20120604	2	1256	24.96	-0.0243804902720229	0.0117873144788879
2	C	26	50	20120604	2	1258	25	-0.0237500055816457	0.0141062287413823
2	C	26	50	20120604	2	1260	25.04	-0.023316110718574	0.0130068332601291
2	C	26	50	20120604	2	1262	25.08	-0.0219925694587524	0.0126583498251569
2	C	26	50	20120604	2	1264	25.12	-0.0209624421577843	0.0111427512924973
2	C	26	50	20120604	2	1266	25.16	-0.0204151980776884	0.0101738311545086
2	C	26	50	20120604	2	1268	25.2	-0.0186159790150948	0.00963691083341804
2	C	26	50	20120604	2	1270	25.24	-0.0166879816655116	0.0083221306266154
2	C	26	50	20120604	2	1272	25.28	-0.0139937280524955	0.00723699748913871
2	C	26	50	20120604	2	1274	25.32	-0.0115946703074214	0.00698068542309421
2	C	26	50	20120604	2	1276	25.36	-0.00826941581607797	0.00692464013961736
2	C	26	50	20120604	2	1278	25.4	-0.0059496247411749	0.00594722057811882
2	C	26	50	20120604	2	1280	25.44	-0.0023429700351904	0.00662733002239967
2	C	26	50	20120604	2	1282	25.48	1.92050201770003e-05	0.0067605347978396
2	C	26	50	20120604	2	1284	25.52	0.0034396502264038	0.00642123667995503
2	C	26	50	20120604	2	1286	25.56	0.0087942870376171	0.00632351452279505
2	C	26	50	20120604	2	1288	25.6	0.0116111883218299	0.00657050692146351
2	C	26	50	20120604	2	1290	25.64	0.0135317610502107	0.00756222418207765
2	C	26	50	20120604	2	1292	25.68	0.0136519692030124	0.00820922688686334
2	C	26	50	20120604	2	1294	25.72	0.0136492821972439	0.00928120076714214
2	C	26	50	20120604	2	1296	25.76	0.0137184372404439	0.00928827183495401
2	C	26	50	20120604	2	1298	25.8	0.0129742073532451	0.00770470619848674
2	C	26	50	20120604	2	1300	25.84	0.0130658483920869	0.00748932147293731
2	C	26	50	20120604	2	1302	25.88	0.0121730553701607	0.00684472293120766
2	C	26	50	20120604	2	1304	25.92	0.0125935717729324	0.00590052324628926
2	C	26	50	20120604	2	1306	25.96	0.0123319422638934	0.00545801582262272
2	C	26	50	20120604	2	1308	26	0.0123230327184504	0.0051796985935477
2	C	26	50	20120604	2	1310	26.04	0.0134352409745787	0.00366740932062402
2	C	26	50	20120604	2	1312	26.08	0.0138592222005782	0.00188479312525274
2	C	26	50	20120604	2	1314	26.12	0.0150090485374656	-0.000529340136396245
2	C	26	50	20120604	2	1316	26.16	0.0158548189584429	-0.00299325371544078
2	C	26	50	20120604	2	1318	26.2	0.0174018271743228	-0.0049170084243369
2	C	26	50	20120604	2	1320	26.24	0.019171291183564	-0.00743148013823626
2	C	26	50	20120604	2	1322	26.28	0.0202308199844939	-0.00990663671510168
2	C	26	50	20120604	2	1324	26.32	0.021736816007065	-0.0126376245254004
2	C	26	50	20120604	2	1326	26.36	0.0225765053097241	-0.0152747792658356
2	C	26	50	20120604	2	1328	26.4	0.0232294477114717	-0.0174399402298288
2	C	26	50	20120604	2	1330	26.44	0.0244130737524999	-0.0194821353245737
2	C	26	50	20120604	2	1332	26.48	0.0261517079060814	-0.0214969653868866
2	C	26	50	20120604	2	1334	26.52	0.0284958375963929	-0.0231494032238415
2	C	26	50	20120604	2	1336	26.56	0.0302234408841879	-0.0248086999965738
2	C	26	50	20120604	2	1338	26.6	0.0321042035007878	-0.0268330052897547
2	C	26	50	20120604	2	1340	26.64	0.03428067817328	-0.0289703062465691
2	C	26	50	20120604	2	1342	26.68	0.0366537992416202	-0.0304476644445022
2	C	26	50	20120604	2	1344	26.72	0.0382061814690372	-0.0317493066073104
2	C	26	50	20120604	2	1346	26.76	0.0402348001135832	-0.032078040549884
2	C	26	50	20120604	2	1348	26.8	0.0432841981074502	-0.0334486256238579
2	C	26	50	20120604	2	1350	26.84	0.0458049630717021	-0.0341712180435524
2	C	26	50	20120604	2	1352	26.88	0.0483959437393259	-0.0352011897810287
2	C	26	50	20120604	2	1354	26.92	0.0501590437875364	-0.0361235398664085
2	C	26	50	20120604	2	1356	26.96	0.0526912638816436	-0.0377588657192586
2	C	26	50	20120604	2	1358	27	0.0560462027156613	-0.0383225712452205
2	C	26	50	20120604	2	1360	27.04	0.0564761943493008	-0.0377925947127212
2	C	26	50	20120604	2	1362	27.08	0.0579362284310948	-0.0381873017179795
2	C	26	50	20120604	2	1364	27.12	0.0606260626267284	-0.0397180464778922
2	C	26	50	20120604	2	1366	27.16	0.0629932439981066	-0.0403774235513486
2	C	26	50	20120604	2	1368	27.2	0.0651620112066839	-0.0418052842745986
2	C	26	50	20120604	2	1370	27.24	0.0669819626401018	-0.0432152551962846
2	C	26	50	20120604	2	1372	27.28	0.0696493108400937	-0.0443239986291851
2	C	26	50	20120604	2	1374	27.32	0.0705751964593794	-0.0438254883484486
2	C	26	50	20120604	2	1376	27.36	0.0706600492731218	-0.0440424287089166
2	C	26	50	20120604	2	1378	27.4	0.070721567563085	-0.0429618281259073
2	C	26	50	20120604	2	1380	27.44	0.0723165883294075	-0.0427315234472749
2	C	26	50	20120604	2	1382	27.48	0.0748831031024022	-0.0428687021628251
2	C	26	50	20120604	2	1384	27.52	0.0771000242827782	-0.0439450601051472
2	C	26	50	20120604	2	1386	27.56	0.0776790033152138	-0.0438869359277337
2	C	26	50	20120604	2	1388	27.6	0.0781295717561859	-0.045925241935182
2	C	26	50	20120604	2	1390	27.64	0.0793165211990856	-0.0467959732255351
2	C	26	50	20120604	2	1392	27.68	0.0814050317879982	-0.047142738391029
2	C	26	50	20120604	2	1394	27.72	0.0837565153888338	-0.0469931853068081
2	C	26	50	20120604	2	1396	27.76	0.0861816795162698	-0.0454900884220398
2	C	26	50	20120604	2	1398	27.8	0.0889587706887018	-0.0447042099454291
2	C	26	50	20120604	2	1400	27.84	0.0908683832619738	-0.043587971180648
2	C	26	50	20120604	2	1402	27.88	0.0935936435073448	-0.0428694799802844
2	C	26	50	20120604	2	1404	27.92	0.0947766331522698	-0.0420852985599485
2	C	26	50	20120604	2	1406	27.96	0.0947362573550648	-0.0409928892936934
2	C	26	50	20120604	2	1408	28	0.0975591690469178	-0.0376849023499465
2	C	26	50	20120604	2	1410	28.04	0.0977541890971688	-0.0354873558953749
2	C	26	50	20120604	2	1412	28.08	0.0981851706803018	-0.0339674298692145
2	C	26	50	20120604	2	1414	28.12	0.0984554976027498	-0.0327368519379155
2	C	26	50	20120604	2	1416	28.16	0.0990754888284938	-0.0329583177817831
2	C	26	50	20120604	2	1418	28.2	0.0989100965523738	-0.0340090077479482
2	C	26	50	20120604	2	1420	28.24	0.0980098789092458	-0.0342700008608842
2	C	26	50	20120604	2	1422	28.28	0.0978079999232168	-0.0353232364114615
2	C	26	50	20120604	2	1424	28.32	0.0972850237478508	-0.0353116398602501
2	C	26	50	20120604	2	1426	28.36	0.0968463347008028	-0.0367091657025872
2	C	26	50	20120604	2	1428	28.4	0.0974232631235728	-0.0381630479553848
2	C	26	50	20120604	2	1430	28.44	0.0984833576099278	-0.0394081215756981
2	C	26	50	20120604	2	1432	28.48	0.0992378405454538	-0.041640457683904
2	C	26	50	20120604	2	1434	28.52	0.100501157520722	-0.0437896380346424
2	C	26	50	20120604	2	1436	28.56	0.101859438936704	-0.0462002357623855
2	C	26	50	20120604	2	1438	28.6	0.103513149565865	-0.0479378092557952
2	C	26	50	20120604	2	1440	28.64	0.105748667654586	-0.0507185066728113
2	C	26	50	20120604	2	1442	28.68	0.107646188701900	-0.0533096994724694
2	C	26	50	20120604	2	1444	28.72	0.109445634038663	-0.0546809209425464
2	C	26	50	20120604	2	1446	28.76	0.112351560066628	-0.0563810884872313
2	C	26	50	20120604	2	1448	28.8	0.112845332731930	-0.0580043935248012
2	C	26	50	20120604	2	1450	28.84	0.113527620065097	-0.0608661253789413
2	C	26	50	20120604	2	1452	28.88	0.116042374621709	-0.0646898760088857
2	C	26	50	20120604	2	1454	28.92	0.117798545023464	-0.0665413644047445
2	C	26	50	20120604	2	1456	28.96	0.117932329626464	-0.0666352681852861
2	C	26	50	20120604	2	1458	29	0.117218081066788	-0.0659720727352113
2	C	26	50	20120604	2	1460	29.04	0.116538551450068	-0.0658469148349412
2	C	26	50	20120604	2	1462	29.08	0.116225939542105	-0.0667506680119758
2	C	26	50	20120604	2	1464	29.12	0.116309731695676	-0.0671561937509862
2	C	26	50	20120604	2	1466	29.16	0.114616705929481	-0.0692678267316436
2	C	26	50	20120604	2	1468	29.2	0.111468030143535	-0.0720558780591841
2	C	26	50	20120604	2	1470	29.24	0.109877464149934	-0.0751723804865857
2	C	26	50	20120604	2	1472	29.28	0.107179356804961	-0.0789990302543329
2	C	26	50	20120604	2	1474	29.32	0.105923110897504	-0.0819028349619536
2	C	26	50	20120604	2	1476	29.36	0.107039561794320	-0.0835865269186369
2	C	26	50	20120604	2	1478	29.4	0.108993580673451	-0.0858836340079995
2	C	26	50	20120604	2	1480	29.44	0.111374197073672	-0.0875547394639776
2	C	26	50	20120604	2	1482	29.48	0.115639748020501	-0.0898808379313689
2	C	26	50	20120604	2	1484	29.52	0.118197989644156	-0.0917264573409439
2	C	26	50	20120604	2	1486	29.56	0.121239821595464	-0.0938875170856063
2	C	26	50	20120604	2	1488	29.6	0.123791911390123	-0.096541147414043
2	C	26	50	20120604	2	1490	29.64	0.125853339789316	-0.0978200914491752
2	C	26	50	20120604	2	1492	29.68	0.127852259949052	-0.0983186724405899
2	C	26	50	20120604	2	1494	29.72	0.130481424382860	-0.098558947324837
2	C	26	50	20120604	2	1496	29.76	0.131443726001377	-0.0970253034271216
2	C	26	50	20120604	2	1498	29.8	0.132870667485811	-0.0954583548000122
2	C	26	50	20120604	2	1500	29.84	0.134725267151507	-0.093709821151494
2	C	26	50	20120604	2	1502	29.88	0.137489983955269	-0.0921189016045025
2	C	26	50	20120604	2	1504	29.92	0.138270629841699	-0.090062635084812
2	C	26	50	20120604	2	1506	29.96	0.138717733459443	-0.0872184394788453
2	C	26	50	20120604	2	1508	30	0.138586565151533	-0.085661036793282
2	C	26	50	20120604	2	1510	30.04	0.137184867379187	-0.0827465547732654
2	C	26	50	20120604	2	1512	30.08	0.136375230114728	-0.0815847783317759
2	C	26	50	20120604	2	1514	30.12	0.135482932067549	-0.0804236382863894
2	C	26	50	20120604	2	1516	30.16	0.135260971248934	-0.079106934749142
2	C	26	50	20120604	2	1518	30.2	0.133772865027927	-0.0765914023750708
2	C	26	50	20120604	2	1520	30.24	0.131686051495289	-0.073714326303779
2	C	26	50	20120604	2	1522	30.28	0.129713859971882	-0.0711695197089667
2	C	26	50	20120604	2	1524	30.32	0.128204045572693	-0.0685031614584685
2	C	26	50	20120604	2	1526	30.36	0.126690129954172	-0.0666639767206023
2	C	26	50	20120604	2	1528	30.4	0.124808165256044	-0.0643570408469812
2	C	26	50	20120604	2	1530	30.44	0.122437731193473	-0.0626545398499183
2	C	26	50	20120604	2	1532	30.48	0.119459963116540	-0.0604195167359439
2	C	26	50	20120604	2	1534	30.52	0.116357461403406	-0.0586118689605186
2	C	26	50	20120604	2	1536	30.56	0.114467011423903	-0.0584814077593897
2	C	26	50	20120604	2	1538	30.6	0.110429148860616	-0.0580913676588872
2	C	26	50	20120604	2	1540	30.64	0.107959790559356	-0.06111085503591
2	C	26	50	20120604	2	1542	30.68	0.107359951876876	-0.0620925313802313
2	C	26	50	20120604	2	1544	30.72	0.106105615157729	-0.0651825173033384
2	C	26	50	20120604	2	1546	30.76	0.104718766627788	-0.0695476995956373
2	C	26	50	20120604	2	1548	30.8	0.103116604082975	-0.0713096682729979
2	C	26	50	20120604	2	1550	30.84	0.100663650659039	-0.0744273020712494
2	C	26	50	20120604	2	1552	30.88	0.0972345363236748	-0.0775127625109569
2	C	26	50	20120604	2	1554	30.92	0.0948998111535528	-0.0807186432355005
2	C	26	50	20120604	2	1556	30.96	0.0943118518649958	-0.082773141988238
2	C	26	50	20120604	2	1558	31	0.0955425712176518	-0.0845334843200019
2	C	26	50	20120604	2	1560	31.04	0.0967428142680378	-0.0865123933578306
2	C	26	50	20120604	2	1562	31.08	0.0971411275178798	-0.088376821807785
2	C	26	50	20120604	2	1564	31.12	0.0980419108464338	-0.0916635248374183
2	C	26	50	20120604	2	1566	31.16	0.0966692751627938	-0.0958037764626218
2	C	26	50	20120604	2	1568	31.2	0.0962438090125538	-0.0979234704605847
2	C	26	50	20120604	2	1570	31.24	0.0954059935428648	-0.101840028855559
2	C	26	50	20120604	2	1572	31.28	0.0949206213061228	-0.105408386658275
2	C	26	50	20120604	2	1574	31.32	0.0949370968941248	-0.108364587978381
2	C	26	50	20120604	2	1576	31.36	0.0959393988361468	-0.110691344762186
2	C	26	50	20120604	2	1578	31.4	0.0976233814137168	-0.114138128988905
2	C	26	50	20120604	2	1580	31.44	0.0993422066779298	-0.116415871251958
2	C	26	50	20120604	2	1582	31.48	0.100299165397609	-0.119086370319767
2	C	26	50	20120604	2	1584	31.52	0.102355912749910	-0.123307316970840
2	C	26	50	20120604	2	1586	31.56	0.102802740596010	-0.125827509178599
2	C	26	50	20120604	2	1588	31.6	0.103733314333255	-0.129256955854150
2	C	26	50	20120604	2	1590	31.64	0.104793705804458	-0.132627295473862
2	C	26	50	20120604	2	1592	31.68	0.105812519396927	-0.136172149047171
2	C	26	50	20120604	2	1594	31.72	0.106278078501660	-0.137395160935911
2	C	26	50	20120604	2	1596	31.76	0.108151345786380	-0.140843579286402
2	C	26	50	20120604	2	1598	31.8	0.109748912137114	-0.143556535873780
2	C	26	50	20120604	2	1600	31.84	0.111090717965094	-0.145784205077230
2	C	26	50	20120604	2	1602	31.88	0.113173359567723	-0.148514132227357
2	C	26	50	20120604	2	1604	31.92	0.114588916632980	-0.149801137279795
2	C	26	50	20120604	2	1606	31.96	0.116507438751695	-0.152162025400820
2	C	26	50	20120604	2	1608	32	0.118895691905153	-0.153568107235210
2	C	26	50	20120604	2	1610	32.04	0.121574000260253	-0.155388412222018
2	C	26	50	20120604	2	1612	32.08	0.123256419424730	-0.157254254885535
2	C	26	50	20120604	2	1614	32.12	0.124624953889039	-0.158637780013605
2	C	26	50	20120604	2	1616	32.16	0.125971143779062	-0.159735351159363
2	C	26	50	20120604	2	1618	32.2	0.127142819715488	-0.160940968221286
2	C	26	50	20120604	2	1620	32.24	0.128586519630636	-0.161402213974654
2	C	26	50	20120604	2	1622	32.28	0.130171499480666	-0.162055934193861
2	C	26	50	20120604	2	1624	32.32	0.131264615853702	-0.164341374021334
2	C	26	50	20120604	2	1626	32.36	0.132957217355829	-0.166840501518081
2	C	26	50	20120604	2	1628	32.4	0.134537813143815	-0.170017320153918
2	C	26	50	20120604	2	1630	32.44	0.134909892732075	-0.173084607949349
2	C	26	50	20120604	2	1632	32.48	0.135814353015891	-0.175719924212153
2	C	26	50	20120604	2	1634	32.52	0.137031708050382	-0.177517672492642
2	C	26	50	20120604	2	1636	32.56	0.137758401689407	-0.178602586427016
2	C	26	50	20120604	2	1638	32.6	0.139585707033349	-0.179076206549055
2	C	26	50	20120604	2	1640	32.64	0.140575656527011	-0.178978625813251
2	C	26	50	20120604	2	1642	32.68	0.141790748819802	-0.178240123490980
2	C	26	50	20120604	2	1644	32.72	0.144279552557544	-0.178384585406377
2	C	26	50	20120604	2	1646	32.76	0.145801458482692	-0.177385938499307
2	C	26	50	20120604	2	1648	32.8	0.147261209721773	-0.176510257461485
2	C	26	50	20120604	2	1650	32.84	0.150119448468414	-0.175965672102887
2	C	26	50	20120604	2	1652	32.88	0.152433992811001	-0.174916848898624
2	C	26	50	20120604	2	1654	32.92	0.155309951653578	-0.174709511048245
2	C	26	50	20120604	2	1656	32.96	0.157411779891608	-0.173829563328105
2	C	26	50	20120604	2	1658	33	0.159720827186078	-0.173793157228369
2	C	26	50	20120604	2	1660	33.04	0.162891083870985	-0.172734321392085
2	C	26	50	20120604	2	1662	33.08	0.166371399808375	-0.171677967500602
2	C	26	50	20120604	2	1664	33.12	0.168606840115350	-0.170783201650757
2	C	26	50	20120604	2	1666	33.16	0.169986136744868	-0.170055857473493
2	C	26	50	20120604	2	1668	33.2	0.172630928238540	-0.169188732427724
2	C	26	50	20120604	2	1670	33.24	0.174768087773999	-0.169704637535277
2	C	26	50	20120604	2	1672	33.28	0.174517630552102	-0.169725992160069
2	C	26	50	20120604	2	1674	33.32	0.173070890077795	-0.169632654064953
2	C	26	50	20120604	2	1676	33.36	0.171797673607590	-0.170522618659754
2	C	26	50	20120604	2	1678	33.4	0.171548701309934	-0.170829573713467
2	C	26	50	20120604	2	1680	33.44	0.170695930531823	-0.170692394997917
2	C	26	50	20120604	2	1682	33.48	0.170541498410812	-0.170920366224171
2	C	26	50	20120604	2	1684	33.52	0.168498101234539	-0.172745974511839
2	C	26	50	20120604	2	1686	33.56	0.167398684540083	-0.173644572880439
2	C	26	50	20120604	2	1688	33.6	0.166390272488365	-0.175053207370308
2	C	26	50	20120604	2	1690	33.64	0.164476572837897	-0.177488751825291
2	C	26	50	20120604	2	1692	33.68	0.162723302281052	-0.179893974834391
2	C	26	50	20120604	2	1694	33.72	0.161599228066028	-0.181928802583582
2	C	26	50	20120604	2	1696	33.76	0.160390421952522	-0.184488182649155
2	C	26	50	20120604	2	1698	33.8	0.159062984534336	-0.186459087238220
2	C	26	50	20120604	2	1700	33.84	0.157109368706071	-0.189173549963043
2	C	26	50	20120604	2	1702	33.88	0.155019090350205	-0.191536771536446
2	C	26	50	20120604	2	1704	33.92	0.152081344517087	-0.194077123358537
2	C	26	50	20120604	2	1706	33.96	0.150643230745510	-0.195184311156519
2	C	26	50	20120604	2	1708	34	0.147899090749082	-0.196836678282796
2	C	26	50	20120604	2	1710	34.04	0.145176588220157	-0.199516754404849
2	C	26	50	20120604	2	1712	34.08	0.142795759687902	-0.202145070310519
2	C	26	50	20120604	2	1714	34.12	0.142686299558174	-0.203329332747651
2	C	26	50	20120604	2	1716	34.16	0.143454005390508	-0.204723959452185
2	C	26	50	20120604	2	1718	34.2	0.144500594137343	-0.206044764208763
2	C	26	50	20120604	2	1720	34.24	0.145342404760345	-0.207315788647946
2	C	26	50	20120604	2	1722	34.28	0.146196306909306	-0.209566085268394
2	C	26	50	20120604	2	1724	34.32	0.147480129981228	-0.210952297402232
2	C	26	50	20120604	2	1726	34.36	0.148918314463484	-0.213086416378531
2	C	26	50	20120604	2	1728	34.4	0.147867765918675	-0.215930187720429
2	C	26	50	20120604	2	1730	34.44	0.147600833108777	-0.217966301696856
2	C	26	50	20120604	2	1732	34.48	0.145553193291817	-0.219731098801341
2	C	26	50	20120604	2	1734	34.52	0.144530292622153	-0.220758242111693
2	C	26	50	20120604	2	1736	34.56	0.143471188085291	-0.220687390012218
2	C	26	50	20120604	2	1738	34.6	0.141707593062334	-0.219896915341530
2	C	26	50	20120604	2	1740	34.64	0.139428234353179	-0.220237387256671
2	C	26	50	20120604	2	1742	34.68	0.136804231798874	-0.221037054315515
2	C	26	50	20120604	2	1744	34.72	0.135440152107287	-0.223266632707274
2	C	26	50	20120604	2	1746	34.76	0.134818817378658	-0.224689826525768
2	C	26	50	20120604	2	1748	34.8	0.133318336788981	-0.228192833519766
2	C	26	50	20120604	2	1750	34.84	0.132847757226101	-0.228028431193141
2	C	26	50	20120604	2	1752	34.88	0.130663575089694	-0.229304688222504
2	C	26	50	20120604	2	1754	34.92	0.128087514375153	-0.231094446196365
2	C	26	50	20120604	2	1756	34.96	0.125662279537039	-0.231778784139198
2	C	26	50	20120604	2	1758	35	0.122408881236800	-0.232789239729513
2	C	26	50	20120604	2	1760	35.04	0.122563666911202	-0.232138065094719
2	C	26	50	20120604	2	1762	35.08	0.122157504776088	-0.233149510634528
2	C	26	50	20120604	2	1764	35.12	0.118013364063588	-0.236969796441244
2	C	26	50	20120604	2	1766	35.16	0.118063568645053	-0.238089146475863
2	C	26	50	20120604	2	1768	35.2	0.117003898422766	-0.238075428604308
2	C	26	50	20120604	2	1770	35.24	0.115564158305592	-0.238184393759289
2	C	26	50	20120604	2	1772	35.28	0.114175400587342	-0.238324400901963
2	C	26	50	20120604	2	1774	35.32	0.113162540833970	-0.240088208056955
2	C	26	50	20120604	2	1776	35.36	0.112356721946130	-0.241472440291806
2	C	26	50	20120604	2	1778	35.4	0.110472282374268	-0.244568860886622
2	C	26	50	20120604	2	1780	35.44	0.107728142377839	-0.247403510551043
2	C	26	50	20120604	2	1782	35.48	0.105232550414998	-0.248722476829990
2	C	26	50	20120604	2	1784	35.52	0.103477864937483	-0.250204219089966
2	C	26	50	20120604	2	1786	35.56	0.102925119566630	-0.250360984663355
