# Supplementary material for: How Do Ants Make Sense of Gravity? A Boltzmann Walker Analysis of Lasius niger Trajectories on Various Inclines
Source: PLoS One. 2013 Oct 29;8(10):e76531. doi: 10.1371/journal.pone.0076531 (PMC3812222; doi:10.1371/journal.pone.0076531)
Supplement: Dataset S2 — Trajectories for . (ZIP) [file pone.0076531.s006.zip › Incline2/2-C-26-50-20120604-03.txt]

Pente	Colonie	Temperature	Humidite	Date	Indiv	Frame	Time	X	Y
2	C	26	50	20120604	3	10	0	0	0
2	C	26	50	20120604	3	12	0.04	0.0006245874198221	-0.00183190153801998
2	C	26	50	20120604	3	14	0.08	0.000417334422256298	-0.00319188001027608
2	C	26	50	20120604	3	16	0.12	-7.62261110118997e-05	-0.00568330004310875
2	C	26	50	20120604	3	18	0.16	-0.000364725677736003	-0.0082203991740061
2	C	26	50	20120604	3	20	0.2	-0.000993386032617703	-0.0105698745915834
2	C	26	50	20120604	3	22	0.24	-0.0024328928045539	-0.0123912190253603
2	C	26	50	20120604	3	24	0.28	-0.0041022446357147	-0.0133100477189697
2	C	26	50	20120604	3	26	0.32	-0.0054083203580409	-0.0159362918017712
2	C	26	50	20120604	3	28	0.36	-0.0059532932111557	-0.0187513602652072
2	C	26	50	20120604	3	30	0.4	-0.0077899549920266	-0.0222596224768032
2	C	26	50	20120604	3	32	0.44	-0.0081987475643662	-0.024253182767138
2	C	26	50	20120604	3	34	0.48	-0.0084096280197194	-0.026403091437861
2	C	26	50	20120604	3	36	0.52	-0.0078547542574545	-0.028680604598317
2	C	26	50	20120604	3	38	0.56	-0.0083491845320636	-0.0303168709031861
2	C	26	50	20120604	3	40	0.6	-0.0098961715347401	-0.0325456502642826
2	C	26	50	20120604	3	42	0.64	-0.0115269011935125	-0.0339969162219899
2	C	26	50	20120604	3	44	0.68	-0.0133976228938196	-0.035168592158416
2	C	26	50	20120604	3	46	0.72	-0.0156543541859765	-0.0356989929549841
2	C	26	50	20120604	3	48	0.76	-0.017604554688489	-0.0342987801068785
2	C	26	50	20120604	3	50	0.8	-0.0183860491030564	-0.0331548227562749
2	C	26	50	20120604	3	52	0.84	-0.0193093184272516	-0.0316522915569316
2	C	26	50	20120604	3	54	0.88	-0.020217738509042	-0.030369529145181
2	C	26	50	20120604	3	56	0.92	-0.0212309518158042	-0.0282605831702922
2	C	26	50	20120604	3	58	0.96	-0.0221187950902620	-0.0255353936355992
2	C	26	50	20120604	3	60	1	-0.0225195832138386	-0.0228249119219549
2	C	26	50	20120604	3	62	1.04	-0.0233343116471217	-0.0208775398465672
2	C	26	50	20120604	3	64	1.08	-0.0232618332020501	-0.0171281061393255
2	C	26	50	20120604	3	66	1.12	-0.0241141797160924	-0.015422847425816
2	C	26	50	20120604	3	68	1.16	-0.0244991003634991	-0.0127023106537433
2	C	26	50	20120604	3	70	1.2	-0.0248425138428501	-0.00962643858198866
2	C	26	50	20120604	3	72	1.24	-0.0248964448770512	-0.00689002726267828
2	C	26	50	20120604	3	74	1.28	-0.0257017617190768	-0.00457169989881225
2	C	26	50	20120604	3	76	1.32	-0.0267024988337917	-0.000866067214024407
2	C	26	50	20120604	3	78	1.36	-0.0278171883276152	0.00194511994028968
2	C	26	50	20120604	3	80	1.4	-0.0284793697865659	0.00295465204914902
2	C	26	50	20120604	3	82	1.44	-0.0282823861007833	0.00358789233465248
2	C	26	50	20120604	3	84	1.48	-0.027461527758814	0.00352247717921813
2	C	26	50	20120604	3	86	1.52	-0.0270350907509635	0.00320486814763291
2	C	26	50	20120604	3	88	1.56	-0.0261245055082091	0.00332875466991036
2	C	26	50	20120604	3	90	1.6	-0.024138999164112	0.00396022223871338
2	C	26	50	20120604	3	92	1.64	-0.0228298475272876	0.00452945733970418
2	C	26	50	20120604	3	94	1.68	-0.0217018707899388	0.00483071311276089
2	C	26	50	20120604	3	96	1.72	-0.0200394839605727	0.00535505400421415
2	C	26	50	20120604	3	98	1.76	-0.0183428137660275	0.00656316432464768
2	C	26	50	20120604	3	100	1.8	-0.0155480618946285	0.00691881357974039
2	C	26	50	20120604	3	102	1.84	-0.0139500995640963	0.00728321398835707
2	C	26	50	20120604	3	104	1.88	-0.0124130332695599	0.00691909642245287
2	C	26	50	20120604	3	106	1.92	-0.0110904395328251	0.00655802648677558
2	C	26	50	20120604	3	108	1.96	-0.0089007207503213	0.00496864136149914
2	C	26	50	20120604	3	110	2	-0.00820484282482	0.00380833570211451
2	C	26	50	20120604	3	112	2.04	-0.0078469831539293	0.00292467142873350
2	C	26	50	20120604	3	114	2.08	-0.0073528498641683	0.00221529483477934
2	C	26	50	20120604	3	116	2.12	-0.0063868712903894	0.000194312943470061
2	C	26	50	20120604	3	118	2.16	-0.0058713904469044	-0.00153710872094331
2	C	26	50	20120604	3	120	2.2	-0.0056150642387243	-0.00458848661379762
2	C	26	50	20120604	3	122	2.24	-0.0039631920871944	-0.00609639182467794
2	C	26	50	20120604	3	124	2.28	-0.0016708933239438	-0.00846958360369623
2	C	26	50	20120604	3	126	2.32	0.0011165216074936	-0.00992070814004726
2	C	26	50	20120604	3	128	2.36	0.0034496204320186	-0.0120819800167440
2	C	26	50	20120604	3	130	2.4	0.0059394848299326	-0.0143588638521646
2	C	26	50	20120604	3	132	2.44	0.0076059940918331	-0.0165049329330658
2	C	26	50	20120604	3	134	2.48	0.007792458150032	-0.0183495623931472
2	C	26	50	20120604	3	136	2.52	0.0061275752337283	-0.0193950197691315
2	C	26	50	20120604	3	138	2.56	0.0047440288924552	-0.0197773029082444
2	C	26	50	20120604	3	140	2.6	0.0031750225846126	-0.0201776031281419
2	C	26	50	20120604	3	142	2.64	0.0011018491417839	-0.0210433210314164
2	C	26	50	20120604	3	144	2.68	-0.0003620316008997	-0.0225267179212608
2	C	26	50	20120604	3	146	2.72	-0.00114893326102280	-0.0245872603156571
2	C	26	50	20120604	3	148	2.76	-0.00176547592699530	-0.0273176279933087
2	C	26	50	20120604	3	150	2.8	-0.0011908950987388	-0.0301364526079663
2	C	26	50	20120604	3	152	2.84	-0.000873800133783503	-0.0337022223998626
2	C	26	50	20120604	3	154	2.88	-0.0004731392894275	-0.0365337466523104
2	C	26	50	20120604	3	156	2.92	0.000558472935781099	-0.0405009551060219
2	C	26	50	20120604	3	158	2.96	0.0012867222097252	-0.0426593985555938
2	C	26	50	20120604	3	160	3	0.0015517458313139	-0.0454055184510099
2	C	26	50	20120604	3	162	3.04	0.0010591045368612	-0.0480627550240308
2	C	26	50	20120604	3	164	3.08	0.000880772206646	-0.0499481845453867
2	C	26	50	20120604	3	166	3.12	-0.0004179001076813	-0.0527091536832076
2	C	26	50	20120604	3	168	3.16	-0.0006351233108618	-0.0545317921223941
2	C	26	50	20120604	3	170	3.2	-0.000315086781696700	-0.056271274804113
2	C	26	50	20120604	3	172	3.24	0.0009081372390779	-0.058910692286248
2	C	26	50	20120604	3	174	3.28	0.0015924044712321	-0.0611917480516777
2	C	26	50	20120604	3	176	3.32	0.0033547267019833	-0.0638710463562717
2	C	26	50	20120604	3	178	3.36	0.0030389328135054	-0.0628204271007847
2	C	26	50	20120604	3	180	3.4	0.0051434947263509	-0.0677273946088287
2	C	26	50	20120604	3	182	3.44	0.00528597674276	-0.0693424972077369
2	C	26	50	20120604	3	184	3.48	0.0053232412701286	-0.0725311952374976
2	C	26	50	20120604	3	186	3.52	0.0040947846591732	-0.0742090889185752
2	C	26	50	20120604	3	188	3.56	0.0030396399202866	-0.07454454037557
2	C	26	50	20120604	3	190	3.6	0.00182376981003630	-0.0738124727250077
2	C	26	50	20120604	3	192	3.64	-0.000210717820793602	-0.0750566978171835
2	C	26	50	20120604	3	194	3.68	-0.0011660897928547	-0.0762753963545585
2	C	26	50	20120604	3	196	3.72	-0.0020867428219596	-0.0756067561822686
2	C	26	50	20120604	3	198	3.76	-0.0033022593788193	-0.0755062055979838
2	C	26	50	20120604	3	200	3.8	-0.0036805615067541	-0.0741967852605826
2	C	26	50	20120604	3	202	3.84	-0.0034462263194689	-0.0732878702040454
2	C	26	50	20120604	3	204	3.88	-0.0036345288552989	-0.0717975012413385
2	C	26	50	20120604	3	206	3.92	-0.0039064821233432	-0.0693291328895725
2	C	26	50	20120604	3	208	3.96	-0.0047040278618435	-0.0670902206883015
2	C	26	50	20120604	3	210	4	-0.0057036647184069	-0.0644085182206515
2	C	26	50	20120604	3	212	4.04	-0.0070813915708708	-0.0615481298693957
2	C	26	50	20120604	3	214	4.08	-0.0084905139644194	-0.0593351684869943
2	C	26	50	20120604	3	216	4.12	-0.0100455831976048	-0.0563981297606579
2	C	26	50	20120604	3	218	4.16	-0.0121721361313452	-0.0543219228297379
2	C	26	50	20120604	3	220	4.2	-0.0136656163638893	-0.051956721357347
2	C	26	50	20120604	3	222	4.24	-0.0166659411471420	-0.0487343650448018
2	C	26	50	20120604	3	224	4.28	-0.0183125099978130	-0.0472014989645456
2	C	26	50	20120604	3	226	4.32	-0.0199046316263326	-0.0449335246745679
2	C	26	50	20120604	3	228	4.36	-0.0195045506095373	-0.0435296348712001
2	C	26	50	20120604	3	230	4.4	-0.0188615077027262	-0.0410082335108451
2	C	26	50	20120604	3	232	4.44	-0.0177384100021676	-0.0384457492465032
2	C	26	50	20120604	3	234	4.48	-0.0161365303000676	-0.0361322372798171
2	C	26	50	20120604	3	236	4.52	-0.0149336002439131	-0.0338881631990434
2	C	26	50	20120604	3	238	4.56	-0.0150584045907925	-0.0316307248001054
2	C	26	50	20120604	3	240	4.6	-0.0153276001423902	-0.0297211829375111
2	C	26	50	20120604	3	242	4.64	-0.0162952050617659	-0.027622207168237
2	C	26	50	20120604	3	244	4.68	-0.0173048121239440	-0.0249882344083171
2	C	26	50	20120604	3	246	4.72	-0.0196905904036674	-0.022130674484186
2	C	26	50	20120604	3	248	4.76	-0.0209277444280314	-0.0204858026897898
2	C	26	50	20120604	3	250	4.8	-0.0225945365326444	-0.0178853467912982
2	C	26	50	20120604	3	252	4.84	-0.0240848135714697	-0.0151257706538361
2	C	26	50	20120604	3	254	4.88	-0.0261612114212205	-0.0116582816334570
2	C	26	50	20120604	3	256	4.92	-0.0277912127600083	-0.00873478400198024
2	C	26	50	20120604	3	258	4.96	-0.0286093989454515	-0.00565446422857198
2	C	26	50	20120604	3	260	5	-0.0284365608349261	-0.000942297567677004
2	C	26	50	20120604	3	262	5.04	-0.028605432076409	0.000501020509809729
2	C	26	50	20120604	3	264	5.08	-0.0307651907445940	0.00365932709011507
2	C	26	50	20120604	3	266	5.12	-0.0326023460859982	0.00504860099631572
2	C	26	50	20120604	3	268	5.16	-0.0354492640530724	0.0062585809070787
2	C	26	50	20120604	3	270	5.2	-0.037602043577327	0.0064594770146816
2	C	26	50	20120604	3	272	5.24	-0.0399368394581269	0.00696951313595147
2	C	26	50	20120604	3	274	5.28	-0.042364535027839	0.0070961701025976
2	C	26	50	20120604	3	276	5.32	-0.0435786727264754	0.00767511377969409
2	C	26	50	20120604	3	278	5.36	-0.0437806012099788	0.00834193668755644
2	C	26	50	20120604	3	280	5.4	-0.0432466365952336	0.00863534357534199
2	C	26	50	20120604	3	282	5.44	-0.0420156768262728	0.0087398822418726
2	C	26	50	20120604	3	284	5.48	-0.0410286971810926	0.00940951236365626
2	C	26	50	20120604	3	286	5.52	-0.0396939129234502	0.0102067540462406
2	C	26	50	20120604	3	288	5.56	-0.0380438276307564	0.0116455558327159
2	C	26	50	20120604	3	290	5.6	-0.0355024101987464	0.0126580669824444
2	C	26	50	20120604	3	292	5.64	-0.0330706346229068	0.0124479502024148
2	C	26	50	20120604	3	294	5.68	-0.0298631487659699	0.0127807641511159
2	C	26	50	20120604	3	296	5.72	-0.0272665678126392	0.0127196135566789
2	C	26	50	20120604	3	298	5.76	-0.0243422004398216	0.0115518125654137
2	C	26	50	20120604	3	300	5.8	-0.021678748398194	0.0108643987080832
2	C	26	50	20120604	3	302	5.84	-0.0180696895291535	0.0102520583777113
2	C	26	50	20120604	3	304	5.88	-0.0149507730392010	0.0090533610627489
2	C	26	50	20120604	3	306	5.92	-0.0119381615685184	0.00825003401920562
2	C	26	50	20120604	3	308	5.96	-0.0095341611470438	0.00653517986667544
2	C	26	50	20120604	3	310	6	-0.006054481605757	0.00506934043820792
2	C	26	50	20120604	3	312	6.04	-0.0032937740974451	0.00432006887965922
2	C	26	50	20120604	3	314	6.08	3.13955410846979e-05	0.00303744788926494
2	C	26	50	20120604	3	316	6.12	0.0032521962187113	0.00229364226613481
2	C	26	50	20120604	3	318	6.16	0.0061472328022453	0.000692328249459745
2	C	26	50	20120604	3	320	6.2	0.0087954891191451	-0.000401565941035846
2	C	26	50	20120604	3	322	6.24	0.0101691147522781	-0.00161128422228978
2	C	26	50	20120604	3	324	6.28	0.0111703779544382	-0.00501303352522203
2	C	26	50	20120604	3	326	6.32	0.0113699941987672	-0.00724911729936826
2	C	26	50	20120604	3	328	6.36	0.0114612816842184	-0.00986633162857401
2	C	26	50	20120604	3	330	6.4	0.0103352848458569	-0.0118755048366375
2	C	26	50	20120604	3	332	6.44	0.0090269251686275	-0.0147030127225681
2	C	26	50	20120604	3	334	6.48	0.007225146379486	-0.0169618653350686
2	C	26	50	20120604	3	336	6.52	0.005522164549812	-0.0188455836580139
2	C	26	50	20120604	3	338	6.56	0.0041248932659161	-0.0210462696666939
2	C	26	50	20120604	3	340	6.6	0.0026996841930956	-0.0241081480952489
2	C	26	50	20120604	3	342	6.64	0.00109901930044560	-0.0264847919695729
2	C	26	50	20120604	3	344	6.68	0.00047346455854690	-0.0296171816721342
2	C	26	50	20120604	3	346	6.72	0.000658500261047801	-0.0322201265864956
2	C	26	50	20120604	3	348	6.76	0.00169467332499510	-0.0353533379471366
2	C	26	50	20120604	3	350	6.8	0.0028222540825464	-0.0387766964333019
2	C	26	50	20120604	3	352	6.84	0.0033405421399527	-0.0418630973250284
2	C	26	50	20120604	3	354	6.88	0.0030826320125828	-0.0454775019213347
2	C	26	50	20120604	3	356	6.92	0.0028713485063642	-0.0481185457490665
2	C	26	50	20120604	3	358	6.96	0.0028876826730096	-0.0512783938221548
2	C	26	50	20120604	3	360	7	0.0024376799174625	-0.0546966894237668
2	C	26	50	20120604	3	362	7.04	0.0024795406389087	-0.0574635982585498
2	C	26	50	20120604	3	364	7.08	0.00183048732445760	-0.0596998234540522
2	C	26	50	20120604	3	366	7.12	0.0031010167888936	-0.0614538725354636
2	C	26	50	20120604	3	368	7.16	0.0044018811342425	-0.0633259377386549
2	C	26	50	20120604	3	370	7.2	0.0068027207884052	-0.0657298886626549
2	C	26	50	20120604	3	372	7.24	0.0087237177808547	-0.0687672658412417
2	C	26	50	20120604	3	374	7.28	0.0101820548063738	-0.0697679633579769
2	C	26	50	20120604	3	376	7.32	0.0123443166325642	-0.0735591163653085
2	C	26	50	20120604	3	378	7.36	0.0127607318160049	-0.075076072542988
2	C	26	50	20120604	3	380	7.4	0.0140689500718781	-0.0770615576738818
2	C	26	50	20120604	3	382	7.44	0.0140558685964262	-0.0794034246224935
2	C	26	50	20120604	3	384	7.48	0.0140691622039125	-0.0827597776700736
2	C	26	50	20120604	3	386	7.52	0.013362691818829	-0.0848854113649984
2	C	26	50	20120604	3	388	7.56	0.0118748684405344	-0.0869954887107372
2	C	26	50	20120604	3	390	7.6	0.010667837165049	-0.0892404113196482
2	C	26	50	20120604	3	392	7.64	0.009182771503201	-0.0908227748745875
2	C	26	50	20120604	3	394	7.68	0.0076979886840655	-0.0929182151099557
2	C	26	50	20120604	3	396	7.72	0.006727555337565	-0.0950075742270057
2	C	26	50	20120604	3	398	7.76	0.0075295558487868	-0.097831900132421
2	C	26	50	20120604	3	400	7.8	0.0080168231317025	-0.099686994772864
2	C	26	50	20120604	3	402	7.84	0.0088153588196964	-0.10279805247805
2	C	26	50	20120604	3	404	7.88	0.0096055506476724	-0.105405084469607
2	C	26	50	20120604	3	406	7.92	0.010775741659858	-0.105567789739958
2	C	26	50	20120604	3	408	7.96	0.0126200175665488	-0.107172497869183
2	C	26	50	20120604	3	410	8	0.0145825217270539	-0.108539052434504
2	C	26	50	20120604	3	412	8.04	0.0168748912009826	-0.111115820255826
2	C	26	50	20120604	3	414	8.08	0.0184474259716634	-0.113504497673352
2	C	26	50	20120604	3	416	8.12	0.018929955639145	-0.11581645400512
2	C	26	50	20120604	3	418	8.16	0.019261871562234	-0.117984867660306
2	C	26	50	20120604	3	420	8.2	0.0181623205174889	-0.119116945616986
2	C	26	50	20120604	3	422	8.24	0.0172241312402106	-0.119983010002583
2	C	26	50	20120604	3	424	8.28	0.0160565565231154	-0.120221446409199
2	C	26	50	20120604	3	426	8.32	0.0142854661682775	-0.122682672982475
2	C	26	50	20120604	3	428	8.36	0.01222382563705	-0.123918412793277
2	C	26	50	20120604	3	430	8.4	0.0100034396334461	-0.125882826142091
2	C	26	50	20120604	3	432	8.44	0.0094625736565165	-0.127512636562048
2	C	26	50	20120604	3	434	8.48	0.0080385313098849	-0.130175529989319
2	C	26	50	20120604	3	436	8.52	0.0075146358957038	-0.131888779009456
2	C	26	50	20120604	3	438	8.56	0.005617892665849	-0.134629807736047
2	C	26	50	20120604	3	440	8.6	0.0045818398100545	-0.136358825237404
2	C	26	50	20120604	3	442	8.64	0.0027215832901089	-0.138462326490078
2	C	26	50	20120604	3	444	8.68	0.0015938186847945	-0.140712976663917
2	C	26	50	20120604	3	446	8.72	0.000342734656841100	-0.143031791931462
2	C	26	50	20120604	3	448	8.76	0.0011424724263631	-0.144771981719962
2	C	26	50	20120604	3	450	8.8	0.00154736176927050	-0.146658118348099
2	C	26	50	20120604	3	452	8.84	0.0022173454444448	-0.14902445119134
2	C	26	50	20120604	3	454	8.88	0.003194213462654	-0.151051372779611
2	C	26	50	20120604	3	456	8.92	0.0038615808427378	-0.153694679349043
2	C	26	50	20120604	3	458	8.96	0.0046729858741494	-0.154802362121771
2	C	26	50	20120604	3	460	9	0.0051074322805104	-0.156756522422258
2	C	26	50	20120604	3	462	9.04	0.0044280440851464	-0.157230849651078
2	C	26	50	20120604	3	464	9.08	0.0041856478805556	-0.155998221110114
2	C	26	50	20120604	3	466	9.12	0.0034332862653732	-0.154814524358408
2	C	26	50	20120604	3	468	9.16	0.0023561505055917	-0.154409564304822
2	C	26	50	20120604	3	470	9.2	0.0011083191688318	-0.153298487419544
2	C	26	50	20120604	3	472	9.24	-9.05096679919004e-05	-0.152163863878452
2	C	26	50	20120604	3	474	9.28	-0.0017107741464027	-0.150958529659241
2	C	26	50	20120604	3	476	9.32	-0.0032041129575906	-0.149258574246591
2	C	26	50	20120604	3	478	9.36	-0.0046792084138239	-0.147307030241194
2	C	26	50	20120604	3	480	9.4	-0.0053421917318644	-0.144607013707911
2	C	26	50	20120604	3	482	9.44	-0.0071069181256716	-0.141815144003752
2	C	26	50	20120604	3	484	9.48	-0.0077863770317138	-0.139910834731339
2	C	26	50	20120604	3	486	9.52	-0.0087404762115688	-0.137613656931298
2	C	26	50	20120604	3	488	9.56	-0.0092152277044574	-0.136180634328545
2	C	26	50	20120604	3	490	9.6	-0.0093646393673222	-0.13413094390192
2	C	26	50	20120604	3	492	9.64	-0.0091022320408239	-0.131438917675265
2	C	26	50	20120604	3	494	9.68	-0.0091952165825499	-0.128259412033659
2	C	26	50	20120604	3	496	9.72	-0.0091334154498742	-0.125733626611261
2	C	26	50	20120604	3	498	9.76	-0.0090330062869457	-0.122505542733788
2	C	26	50	20120604	3	500	9.8	-0.0087976104394887	-0.119644800829142
2	C	26	50	20120604	3	502	9.84	-0.0085541535747261	-0.116217666392765
2	C	26	50	20120604	3	504	9.88	-0.0090467948691788	-0.11318396616944
2	C	26	50	20120604	3	506	9.92	-0.0092959792988689	-0.112082576647064
2	C	26	50	20120604	3	508	9.96	-0.0107178296144789	-0.111147357218267
2	C	26	50	20120604	3	510	10	-0.011120739058399	-0.109307041109551
2	C	26	50	20120604	3	512	10.04	-0.0124477663546518	-0.106027550569086
2	C	26	50	20120604	3	514	10.08	-0.0136595352455711	-0.103155636377296
2	C	26	50	20120604	3	516	10.12	-0.0145637126866744	-0.100233093339974
2	C	26	50	20120604	3	518	10.16	-0.0148551113912013	-0.0970844175540287
2	C	26	50	20120604	3	520	10.2	-0.0152445150956008	-0.0947244486718186
2	C	26	50	20120604	3	522	10.24	-0.0158053214837598	-0.091149104654105
2	C	26	50	20120604	3	524	10.28	-0.0153121145038822	-0.0892080258290699
2	C	26	50	20120604	3	526	10.32	-0.0143038509445883	-0.086034177041714
2	C	26	50	20120604	3	528	10.36	-0.0135865618257527	-0.0835689199597853
2	C	26	50	20120604	3	530	10.4	-0.0118146229427773	-0.0816394376859616
2	C	26	50	20120604	3	532	10.44	-0.0097267487499678	-0.0791210768847657
2	C	26	50	20120604	3	534	10.48	-0.0082287430340241	-0.0769953017684846
2	C	26	50	20120604	3	536	10.52	-0.0070184590673452	-0.074377592464532
2	C	26	50	20120604	3	538	10.56	-0.0072609966932922	-0.0722111587083326
2	C	26	50	20120604	3	540	10.6	-0.0074320458236612	-0.0688503508880311
2	C	26	50	20120604	3	542	10.64	-0.007689361981335	-0.0653037154056337
2	C	26	50	20120604	3	544	10.68	-0.0077410514870397	-0.0622613884795786
2	C	26	50	20120604	3	546	10.72	-0.0075336570681177	-0.0590917823329099
2	C	26	50	20120604	3	548	10.76	-0.0079305561043977	-0.0561937051902168
2	C	26	50	20120604	3	550	10.8	-0.0078043375439559	-0.0527715205013083
2	C	26	50	20120604	3	552	10.84	-0.0090828573150193	-0.0499104957539494
2	C	26	50	20120604	3	554	10.88	-0.0094689376175472	-0.0466889172588635
2	C	26	50	20120604	3	556	10.92	-0.0108111677095955	-0.0429562419823359
2	C	26	50	20120604	3	558	10.96	-0.0124720201172464	-0.0407181075985243
2	C	26	50	20120604	3	560	11	-0.0142629801726357	-0.0378168484753159
2	C	26	50	20120604	3	562	11.04	-0.0165858259488335	-0.0350035534356871
2	C	26	50	20120604	3	564	11.08	-0.0166894170922774	-0.0320771920217466
2	C	26	50	20120604	3	566	11.12	-0.0163459753286551	-0.0295866912277294
2	C	26	50	20120604	3	568	11.16	-0.0142398577808909	-0.0274216009744143
2	C	26	50	20120604	3	570	11.2	-0.0131504961448628	-0.0257273801977592
2	C	26	50	20120604	3	572	11.24	-0.0124409427742133	-0.0215636102010134
2	C	26	50	20120604	3	574	11.28	-0.0116566057903856	-0.0189876060550152
2	C	26	50	20120604	3	576	11.32	-0.010597363367702	-0.0153823549559914
2	C	26	50	20120604	3	578	11.36	-0.009705429480515	-0.0123362909705977
2	C	26	50	20120604	3	580	11.4	-0.0095863385564276	-0.009149770829723
2	C	26	50	20120604	3	582	11.44	-0.0104164819175406	-0.00532234324451646
2	C	26	50	20120604	3	584	11.48	-0.0107544860300156	-0.00235872437427521
2	C	26	50	20120604	3	586	11.52	-0.0115063880257903	0.000417765757392823
2	C	26	50	20120604	3	588	11.56	-0.012464743988468	0.00362449501007382
2	C	26	50	20120604	3	590	11.6	-0.0142296542300384	0.00652671579850464
2	C	26	50	20120604	3	592	11.64	-0.0166480301323745	0.00883054040228853
2	C	26	50	20120604	3	594	11.68	-0.0191595602820641	0.00996151527238952
2	C	26	50	20120604	3	596	11.72	-0.0209284727480160	0.00936443430635562
2	C	26	50	20120604	3	598	11.76	-0.0206873069092246	0.00965207120280669
2	C	26	50	20120604	3	600	11.8	-0.0203746596459229	0.00938500404262034
2	C	26	50	20120604	3	602	11.84	-0.0188636360941376	0.0104837136302958
2	C	26	50	20120604	3	604	11.88	-0.0174017423215091	0.0121424235043998
2	C	26	50	20120604	3	606	11.92	-0.0151731185239044	0.0124391608651247
2	C	26	50	20120604	3	608	11.96	-0.0139898630068295	0.0118288032621672
2	C	26	50	20120604	3	610	12	-0.0120452528905291	0.0115109630066645
2	C	26	50	20120604	3	612	12.04	-0.0097371432196512	0.0105009599646889
2	C	26	50	20120604	3	614	12.08	-0.0072534730771404	0.00979707759042462
2	C	26	50	20120604	3	616	12.12	-0.0043974122193854	0.00877341324543647
2	C	26	50	20120604	3	618	12.16	-0.0020920461228185	0.00715323361983935
2	C	26	50	20120604	3	620	12.2	-0.000244022550187500	0.00659780124321732
2	C	26	50	20120604	3	622	12.24	0.0020692772844643	0.0063039983756343
2	C	26	50	20120604	3	624	12.28	0.0022220123492006	0.0081294652419455
2	C	26	50	20120604	3	626	12.32	0.000789343299838499	0.00836726525245854
2	C	26	50	20120604	3	628	12.36	-0.000588807816694001	0.00848987756831629
2	C	26	50	20120604	3	630	12.4	-0.00131117396221860	0.0100579434241399
2	C	26	50	20120604	3	632	12.44	-0.0024814356850823	0.0109825562512195
2	C	26	50	20120604	3	634	12.48	-0.0049018621970839	0.0135639202666191
2	C	26	50	20120604	3	636	12.52	-0.0068352406292719	0.0146702666075314
2	C	26	50	20120604	3	638	12.56	-0.009085734532512	0.0152307753037355
2	C	26	50	20120604	3	640	12.6	-0.010862751149283	0.0167465866755363
2	C	26	50	20120604	3	642	12.64	-0.0131383339082263	0.0175543571780926
2	C	26	50	20120604	3	644	12.68	-0.0157892701598269	0.018543168229836
2	C	26	50	20120604	3	646	12.72	-0.0182610750505495	0.0188681969328762
2	C	26	50	20120604	3	648	12.76	-0.0205985862213891	0.0188876706536301
2	C	26	50	20120604	3	650	12.8	-0.0237767483601101	0.0188049391602313
2	C	26	50	20120604	3	652	12.84	-0.0265219490167107	0.0181199648212959
2	C	26	50	20120604	3	654	12.88	-0.0290559298067030	0.0168616046645641
2	C	26	50	20120604	3	656	12.92	-0.0312631424109733	0.015579429151442
2	C	26	50	20120604	3	658	12.96	-0.0341432661124921	0.0145998670563964
2	C	26	50	20120604	3	660	13	-0.0366238179140979	0.0133898447192266
2	C	26	50	20120604	3	662	13.04	-0.0379600602259231	0.0122513094634211
2	C	26	50	20120604	3	664	13.08	-0.0401761597482195	0.0111815714547844
2	C	26	50	20120604	3	666	13.12	-0.0405244239800895	0.0108258118910338
2	C	26	50	20120604	3	668	13.16	-0.0395514026227699	0.00991241377750392
2	C	26	50	20120604	3	670	13.2	-0.0390708669964111	0.00808891266804446
2	C	26	50	20120604	3	672	13.24	-0.0390156702410717	0.00525755812122415
2	C	26	50	20120604	3	674	13.28	-0.0394217404523037	0.00363172871244536
2	C	26	50	20120604	3	676	13.32	-0.0396463741345511	0.000573011051202332
2	C	26	50	20120604	3	678	13.36	-0.0397979990416409	-0.00290078536166500
2	C	26	50	20120604	3	680	13.4	-0.0401265915628583	-0.00587763419978225
2	C	26	50	20120604	3	682	13.44	-0.0406956145318147	-0.00920547670194487
2	C	26	50	20120604	3	684	13.48	-0.0418871813819956	-0.0120953301927728
2	C	26	50	20120604	3	686	13.52	-0.0437561706706888	-0.0141876945136428
2	C	26	50	20120604	3	688	13.56	-0.045311402538434	-0.01599136127789
2	C	26	50	20120604	3	690	13.6	-0.0478111593602168	-0.0181348918454467
2	C	26	50	20120604	3	692	13.64	-0.05007472130388	-0.0195458810008976
2	C	26	50	20120604	3	694	13.68	-0.0519827216736913	-0.0190471444459911
2	C	26	50	20120604	3	696	13.72	-0.0536551918457571	-0.0199216728997592
2	C	26	50	20120604	3	698	13.76	-0.0545332416912955	-0.0203837318259256
2	C	26	50	20120604	3	700	13.8	-0.0546119992445841	-0.021499843311486
2	C	26	50	20120604	3	702	13.84	-0.053212854127718	-0.021227953683052
2	C	26	50	20120604	3	704	13.88	-0.0521225944660778	-0.0207617298979444
2	C	26	50	20120604	3	706	13.92	-0.0502472977848964	-0.0215144238533141
2	C	26	50	20120604	3	708	13.96	-0.0478500594255703	-0.021955663434522
2	C	26	50	20120604	3	710	14	-0.0452323409292295	-0.0232781037290852
2	C	26	50	20120604	3	712	14.04	-0.0419240782138379	-0.0241977597376286
2	C	26	50	20120604	3	714	14.08	-0.0383927445221854	-0.0260444822337823
2	C	26	50	20120604	3	716	14.12	-0.0366076251688088	-0.0269884273602594
2	C	26	50	20120604	3	718	14.16	-0.0339968455113118	-0.0291552853805275
2	C	26	50	20120604	3	720	14.2	-0.0328359175979597	-0.0312510084586082
2	C	26	50	20120604	3	722	14.24	-0.0323878240307218	-0.0340966182781372
2	C	26	50	20120604	3	724	14.28	-0.0321396295505253	-0.0374484458423177
2	C	26	50	20120604	3	726	14.32	-0.0315233859907212	-0.0400411942768944
2	C	26	50	20120604	3	728	14.36	-0.031340881730497	-0.0433137551709039
2	C	26	50	20120604	3	730	14.4	-0.0316392100814796	-0.0460715423282095
2	C	26	50	20120604	3	732	14.44	-0.032233604041745	-0.049403712323873
2	C	26	50	20120604	3	734	14.48	-0.0324144112456944	-0.0515707824761754
2	C	26	50	20120604	3	736	14.52	-0.0332506357251256	-0.0540206246302743
2	C	26	50	20120604	3	738	14.56	-0.0338808799991972	-0.0555042053678818
2	C	26	50	20120604	3	740	14.6	-0.0336452720197058	-0.0581057926372234
2	C	26	50	20120604	3	742	14.64	-0.0326536961804479	-0.0591086821849803
2	C	26	50	20120604	3	744	14.68	-0.0306398560676286	-0.0585999895665946
2	C	26	50	20120604	3	746	14.72	-0.0287440320765894	-0.0588450020662758
2	C	26	50	20120604	3	748	14.76	-0.0268440361555411	-0.0588751248151543
2	C	26	50	20120604	3	750	14.8	-0.0240284783742125	-0.0599394619421963
2	C	26	50	20120604	3	752	14.84	-0.0230344276612205	-0.0617314119470793
2	C	26	50	20120604	3	754	14.88	-0.0220104663313843	-0.0629400695681614
2	C	26	50	20120604	3	756	14.92	-0.0207357649369393	-0.0643588793246123
2	C	26	50	20120604	3	758	14.96	-0.0205753224082880	-0.0685250817686853
2	C	26	50	20120604	3	760	15	-0.0216575493368941	-0.0695542756887023
2	C	26	50	20120604	3	762	15.04	-0.0227346850966755	-0.0722389480048333
2	C	26	50	20120604	3	764	15.08	-0.0230831473184442	-0.0748164936436145
2	C	26	50	20120604	3	766	15.12	-0.0238032648644046	-0.0771574413534106
2	C	26	50	20120604	3	768	15.16	-0.0253618696314960	-0.0797259360253926
2	C	26	50	20120604	3	770	15.2	-0.0262181052328348	-0.0824889557728791
2	C	26	50	20120604	3	772	15.24	-0.0260230851825836	-0.0851714360579884
2	C	26	50	20120604	3	774	15.28	-0.0252248323373021	-0.0873281824512855
2	C	26	50	20120604	3	776	15.32	-0.0232860869646448	-0.08780760084893
2	C	26	50	20120604	3	778	15.36	-0.0207199964557188	-0.089376812217739
2	C	26	50	20120604	3	780	15.4	-0.0204492452692025	-0.0903037584971966
2	C	26	50	20120604	3	782	15.44	-0.0196582049130891	-0.0917937031958347
2	C	26	50	20120604	3	784	15.48	-0.0194173643434170	-0.0939339740011302
2	C	26	50	20120604	3	786	15.52	-0.0190662151158797	-0.0969616638168147
2	C	26	50	20120604	3	788	15.56	-0.0191964641849743	-0.0984673769966734
2	C	26	50	20120604	3	790	15.6	-0.0187306222375286	-0.100045356489569
2	C	26	50	20120604	3	792	15.64	-0.0188231825151859	-0.102478723055667
2	C	26	50	20120604	3	794	15.68	-0.0181164999980681	-0.104892644185281
2	C	26	50	20120604	3	796	15.72	-0.0166658704364639	-0.108326284004045
2	C	26	50	20120604	3	798	15.76	-0.0160754362741731	-0.110063221101352
2	C	26	50	20120604	3	800	15.8	-0.0142850419042088	-0.112913285693602
2	C	26	50	20120604	3	802	15.84	-0.0133645302964601	-0.116021868525054
2	C	26	50	20120604	3	804	15.88	-0.0131736114655397	-0.118844921638264
2	C	26	50	20120604	3	806	15.92	-0.0131910062923569	-0.121183889449072
2	C	26	50	20120604	3	808	15.96	-0.0145683088807521	-0.124041025109135
2	C	26	50	20120604	3	810	16	-0.015857859517602	-0.12622789425131
2	C	26	50	20120604	3	812	16.04	-0.0159214284172307	-0.128245906294139
2	C	26	50	20120604	3	814	16.08	-0.0150721224623475	-0.130648584425932
2	C	26	50	20120604	3	816	16.12	-0.0143180637908902	-0.132277758449786
2	C	26	50	20120604	3	818	16.16	-0.01237641928043	-0.134564612490822
2	C	26	50	20120604	3	820	16.2	-0.0111532659703336	-0.136827495611975
2	C	26	50	20120604	3	822	16.24	-0.00990444468408	-0.139570999212301
2	C	26	50	20120604	3	824	16.28	-0.0083133837157321	-0.141173232467791
2	C	26	50	20120604	3	826	16.32	-0.0057108064968969	-0.143493532659577
2	C	26	50	20120604	3	828	16.36	-0.0041563029491364	-0.145733364099663
2	C	26	50	20120604	3	830	16.4	-0.0028801166304509	-0.148511728064301
2	C	26	50	20120604	3	832	16.44	-0.000735391052434	-0.151492112436325
2	C	26	50	20120604	3	834	16.48	0.000838133667740399	-0.153943439514664
2	C	26	50	20120604	3	836	16.52	0.00224315484195810	-0.157242092648899
2	C	26	50	20120604	3	838	16.56	0.0025735151301284	-0.160141796137189
2	C	26	50	20120604	3	840	16.6	0.0025162394808523	-0.16178723361701
2	C	26	50	20120604	3	842	16.64	0.00114367450789110	-0.164971406163371
2	C	26	50	20120604	3	844	16.68	0.0008336788950189	-0.167450805380924
2	C	26	50	20120604	3	846	16.72	0.0009567154749454	-0.169539598812549
2	C	26	50	20120604	3	848	16.76	0.0017486750698743	-0.172223776153933
2	C	26	50	20120604	3	850	16.8	0.00300944646072990	-0.172426715800134
2	C	26	50	20120604	3	852	16.84	0.0050402571362977	-0.17173940800882
2	C	26	50	20120604	3	854	16.88	0.0071782651998933	-0.171383309033815
2	C	26	50	20120604	3	856	16.92	0.0088116111537562	-0.171125992876141
2	C	26	50	20120604	3	858	16.96	0.0108488565010327	-0.169317850125969
2	C	26	50	20120604	3	860	17	0.012688677635002	-0.168422723651665
2	C	26	50	20120604	3	862	17.04	0.0154232009792066	-0.16805417959731
2	C	26	50	20120604	3	864	17.08	0.0172594158685918	-0.16975491282742
2	C	26	50	20120604	3	866	17.12	0.0181892612858521	-0.171140135011765
2	C	26	50	20120604	3	868	17.16	0.0196857113668772	-0.172613533411723
2	C	26	50	20120604	3	870	17.2	0.0215443415412261	-0.173489992267004
2	C	26	50	20120604	3	872	17.24	0.0241897694310012	-0.174800119711186
2	C	26	50	20120604	3	874	17.28	0.0269271212023305	-0.175555875438918
2	C	26	50	20120604	3	876	17.32	0.029533446087106	-0.176379018442898
2	C	26	50	20120604	3	878	17.36	0.0323728333669606	-0.177096378272411
2	C	26	50	20120604	3	880	17.4	0.0347568438797311	-0.177472912633393
2	C	26	50	20120604	3	882	17.44	0.0373498751570203	-0.179545371898373
2	C	26	50	20120604	3	884	17.48	0.0400700442335668	-0.18002132547279
2	C	26	50	20120604	3	886	17.52	0.041974212084624	-0.179614809784285
2	C	26	50	20120604	3	888	17.56	0.0430786421661593	-0.178026718664418
2	C	26	50	20120604	3	890	17.6	0.0432093154993226	-0.175996756516988
2	C	26	50	20120604	3	892	17.64	0.0431098255752096	-0.17430160943045
2	C	26	50	20120604	3	894	17.68	0.0436086186986586	-0.171643312197257
2	C	26	50	20120604	3	896	17.72	0.0447220997469931	-0.168617814412594
2	C	26	50	20120604	3	898	17.76	0.0451624858503161	-0.166478957820861
2	C	26	50	20120604	3	900	17.8	0.0456846842082223	-0.163477643088115
2	C	26	50	20120604	3	902	17.84	0.0463782145392101	-0.159658700784282
2	C	26	50	20120604	3	904	17.88	0.0469516074280743	-0.15725107290502
2	C	26	50	20120604	3	906	17.92	0.0463457583379536	-0.153788229576194
2	C	26	50	20120604	3	908	17.96	0.0459808205281833	-0.152014876479656
2	C	26	50	20120604	3	910	18	0.0441474340659228	-0.151113173912287
2	C	26	50	20120604	3	912	18.04	0.0429686870616848	-0.148965690617823
2	C	26	50	20120604	3	914	18.08	0.0415838891414091	-0.147005873463087
2	C	26	50	20120604	3	916	18.12	0.0400509523504748	-0.144252328946468
2	C	26	50	20120604	3	918	18.16	0.0390057778172029	-0.141469227366396
2	C	26	50	20120604	3	920	18.2	0.0374578503625074	-0.13829650994989
2	C	26	50	20120604	3	922	18.24	0.0359368636761752	-0.134649960279311
2	C	26	50	20120604	3	924	18.28	0.034874223605408	-0.133134489025872
2	C	26	50	20120604	3	926	18.32	0.0333763593108206	-0.129539770282354
2	C	26	50	20120604	3	928	18.36	0.0331134570095754	-0.126640491058133
2	C	26	50	20120604	3	930	18.4	0.0322594841499364	-0.123622347183994
2	C	26	50	20120604	3	932	18.44	0.0319933998681759	-0.119935704558922
2	C	26	50	20120604	3	934	18.48	0.031691323851253	-0.117406525023974
2	C	26	50	20120604	3	936	18.52	0.0312720095300094	-0.113574713376724
2	C	26	50	20120604	3	938	18.56	0.0303740546285806	-0.110453473333888
2	C	26	50	20120604	3	940	18.6	0.0291860445255091	-0.10810736374459
2	C	26	50	20120604	3	942	18.64	0.0273793159888994	-0.105373052532419
2	C	26	50	20120604	3	944	18.68	0.0249201400252888	-0.103388769483054
2	C	26	50	20120604	3	946	18.72	0.0236269831438548	-0.102426255732503
2	C	26	50	20120604	3	948	18.76	0.0219624537809417	-0.100009364754407
2	C	26	50	20120604	3	950	18.8	0.02138934373479	-0.0978148588589944
2	C	26	50	20120604	3	952	18.84	0.0212576804521331	-0.0954969628302649
2	C	26	50	20120604	3	954	18.88	0.0209343205210965	-0.0920860918498554
2	C	26	50	20120604	3	956	18.92	0.020878600506739	-0.089325546976103
2	C	26	50	20120604	3	958	18.96	0.0205900302293367	-0.08659434703377
2	C	26	50	20120604	3	960	19	0.0200116875930042	-0.0838723394795924
2	C	26	50	20120604	3	962	19.04	0.0190213845459525	-0.0802968540405227
2	C	26	50	20120604	3	964	19.08	0.0183573405677402	-0.0773646943509764
2	C	26	50	20120604	3	966	19.12	0.0176084437757855	-0.0744937701086809
2	C	26	50	20120604	3	968	19.16	0.0167283786759207	-0.0722385237407645
2	C	26	50	20120604	3	970	19.2	0.0150439089017781	-0.0698118746890886
2	C	26	50	20120604	3	972	19.24	0.0135564390768741	-0.0675139190715885
2	C	26	50	20120604	3	974	19.28	0.0122785557019138	-0.0659179790664505
2	C	26	50	20120604	3	976	19.32	0.0094583310158294	-0.0623946073971541
2	C	26	50	20120604	3	978	19.36	0.0078996555380599	-0.0602125465810906
2	C	26	50	20120604	3	980	19.4	0.0063405557962216	-0.0584161418034861
2	C	26	50	20120604	3	982	19.44	0.0050471160720752	-0.0553013364323594
2	C	26	50	20120604	3	984	19.48	0.0038976432885784	-0.0540540000703463
2	C	26	50	20120604	3	986	19.52	0.0047402317290403	-0.0515161938326678
2	C	26	50	20120604	3	988	19.56	0.0058446618105755	-0.0490702407658654
2	C	26	50	20120604	3	990	19.6	0.0066979275634333	-0.048065229897765
2	C	26	50	20120604	3	992	19.64	0.006670916084392	-0.0463418692506571
2	C	26	50	20120604	3	994	19.68	0.0060497652035265	-0.0432876205042712
2	C	26	50	20120604	3	996	19.72	0.0062150231293576	-0.0426842392168169
2	C	26	50	20120604	3	998	19.76	0.0046513059802382	-0.043036258185695
2	C	26	50	20120604	3	1000	19.8	0.0041937583953359	-0.0426403278857052
2	C	26	50	20120604	3	1002	19.84	0.004101445605052	-0.0415906632243729
2	C	26	50	20120604	3	1004	19.88	0.003942381934624	-0.0405135628199305
2	C	26	50	20120604	3	1006	19.92	0.0032374954687304	-0.0399561222600499
2	C	26	50	20120604	3	1008	19.96	0.0021738088799271	-0.0393664517730828
2	C	26	50	20120604	3	1010	20	0.00106407549753290	-0.0389153176466858
2	C	26	50	20120604	3	1012	20.04	0.0013735832067261	-0.0388660252329692
2	C	26	50	20120604	3	1014	20.08	-4.78357737473019e-05	-0.0378377434806999
2	C	26	50	20120604	3	1016	20.12	-0.000937036693225	-0.0368526871659646
2	C	26	50	20120604	3	1018	20.16	-0.0022286662240116	-0.0350997977396744
2	C	26	50	20120604	3	1020	20.2	-0.003227928313981	-0.0330580764064729
2	C	26	50	20120604	3	1022	20.24	-0.0043261853533165	-0.0293898680551861
2	C	26	50	20120604	3	1024	20.28	-0.0044057772926068	-0.0271377046728357
2	C	26	50	20120604	3	1026	20.32	-0.0031787419662816	-0.0249033250260322
2	C	26	50	20120604	3	1028	20.36	-0.0020253383761882	-0.0233751548419098
2	C	26	50	20120604	3	1030	20.4	-0.000918001378675402	-0.0209596702992020
2	C	26	50	20120604	3	1032	20.44	3.42451814129008e-05	-0.0195015595478529
2	C	26	50	20120604	3	1034	20.48	0.0015276334900754	-0.0183618660511398
2	C	26	50	20120604	3	1036	20.52	0.0024427428020158	-0.0167631259031483
2	C	26	50	20120604	3	1038	20.56	0.0031030956828303	-0.0142829630102721
2	C	26	50	20120604	3	1040	20.6	0.0017940006145484	-0.0127141334791247
2	C	26	50	20120604	3	1042	20.64	0.000149482373542800	-0.0110642412265822
2	C	26	50	20120604	3	1044	20.68	-0.00174846293784	-0.00906744238718945
2	C	26	50	20120604	3	1046	20.72	-0.0037757805059087	-0.00737749960656047
2	C	26	50	20120604	3	1048	20.76	-0.0055763854977933	-0.00483731749009717
2	C	26	50	20120604	3	1050	20.8	-0.0068832602507823	-0.00206475180106472
2	C	26	50	20120604	3	1052	20.84	-0.0085550021028636	-0.00073440110294035
2	C	26	50	20120604	3	1054	20.88	-0.0103448237163351	0.00133515195316863
2	C	26	50	20120604	3	1056	20.92	-0.010125556974557	0.00213539176850526
2	C	26	50	20120604	3	1058	20.96	-0.0098328006250101	0.00539881684290179
2	C	26	50	20120604	3	1060	21	-0.0096966613564283	0.00668650778891717
2	C	26	50	20120604	3	1062	21.04	-0.0086317514728935	0.0087274937310662
2	C	26	50	20120604	3	1064	21.08	-0.0090627047717555	0.0114715347325456
2	C	26	50	20120604	3	1066	21.12	-0.0108775523084268	0.0126726135831470
2	C	26	50	20120604	3	1068	21.16	-0.0130132820739735	0.0135530873907313
2	C	26	50	20120604	3	1070	21.2	-0.0154406382324307	0.0132999431630665
2	C	26	50	20120604	3	1072	21.24	-0.0163120200610225	0.0124878451670094
2	C	26	50	20120604	3	1074	21.28	-0.0174284073182276	0.0122212729815699
2	C	26	50	20120604	3	1076	21.32	-0.0188756074119431	0.0123758818792763
2	C	26	50	20120604	3	1078	21.36	-0.0200622174435878	0.0114780825413394
2	C	26	50	20120604	3	1080	21.4	-0.023679521177697	0.0104729019676114
2	C	26	50	20120604	3	1082	21.44	-0.0255341844830034	0.00979378954389212
2	C	26	50	20120604	3	1084	21.48	-0.026962547252068	0.00956202115422258
2	C	26	50	20120604	3	1086	21.52	-0.0264358446239656	0.0106695412923916
2	C	26	50	20120604	3	1088	21.56	-0.0256146037372277	0.0109623047130063
2	C	26	50	20120604	3	1090	21.6	-0.0248152831607066	0.0120854660531752
2	C	26	50	20120604	3	1092	21.64	-0.0234716812815028	0.0136810807891939
2	C	26	50	20120604	3	1094	21.68	-0.0225656512206329	0.0152108921681553
2	C	26	50	20120604	3	1096	21.72	-0.0203846793490123	0.0173436959258415
2	C	26	50	20120604	3	1098	21.76	-0.018573538466088	0.0188874938769348
2	C	26	50	20120604	3	1100	21.8	-0.0166228217756252	0.0204396427591139
2	C	26	50	20120604	3	1102	21.84	-0.0160797001280636	0.0211584238732579
2	C	26	50	20120604	3	1104	21.88	-0.0152999451961780	0.0220714825755328
2	C	26	50	20120604	3	1106	21.92	-0.0136834566679787	0.0234751885311375
2	C	26	50	20120604	3	1108	21.96	-0.0117233142441227	0.0252967945944234
2	C	26	50	20120604	3	1110	22	-0.0108521728318365	0.0252577764422375
2	C	26	50	20120604	3	1112	22.04	-0.0079646103669797	0.0264164204006864
2	C	26	50	20120604	3	1114	22.08	-0.0057781230624659	0.0272826544919111
2	C	26	50	20120604	3	1116	22.12	-0.0055562683098686	0.0284685079193
2	C	26	50	20120604	3	1118	22.16	-0.0068507191967121	0.0288749741103295
2	C	26	50	20120604	3	1120	22.2	-0.0080584222236397	0.0292283507242275
2	C	26	50	20120604	3	1122	22.24	-0.0090077908591286	0.0297151301034641
2	C	26	50	20120604	3	1124	22.28	-0.0107866311042883	0.0301974193546402
2	C	26	50	20120604	3	1126	22.32	-0.0130850816965352	0.0307798632103036
2	C	26	50	20120604	3	1128	22.36	-0.0158729208920413	0.0319506906185923
2	C	26	50	20120604	3	1130	22.4	-0.0187543810253764	0.0322852935474497
2	C	26	50	20120604	3	1132	22.44	-0.0209785146949206	0.0325558326019317
2	C	26	50	20120604	3	1134	22.48	-0.0232826221414170	0.0319210628444605
2	C	26	50	20120604	3	1136	22.52	-0.0258920582960297	0.0315875205757748
2	C	26	50	20120604	3	1138	22.56	-0.0279924482788662	0.0309932680368657
2	C	26	50	20120604	3	1140	22.6	-0.0310824342019733	0.0310443918571455
2	C	26	50	20120604	3	1142	22.64	-0.0337298419907357	0.0304283604293757
2	C	26	50	20120604	3	1144	22.68	-0.0367880081086894	0.0297087378581622
2	C	26	50	20120604	3	1146	22.72	-0.0393297246468679	0.0281764869608056
2	C	26	50	20120604	3	1148	22.76	-0.0417446922945187	0.0275947643540591
2	C	26	50	20120604	3	1150	22.8	-0.0446411855180219	0.0266117020804467
2	C	26	50	20120604	3	1152	22.84	-0.0466123517365966	0.0246788610494123
2	C	26	50	20120604	3	1154	22.88	-0.0486963877537978	0.0227506713667846
2	C	26	50	20120604	3	1156	22.92	-0.050736481327189	0.0212969107363533
2	C	26	50	20120604	3	1158	22.96	-0.050930122519217	0.0202196689105546
2	C	26	50	20120604	3	1160	23	-0.0505334709703104	0.0206348466571283
2	C	26	50	20120604	3	1162	23.04	-0.0493943431590223	0.0216441496633906
2	C	26	50	20120604	3	1164	23.08	-0.0488842151138708	0.0228939114016631
2	C	26	50	20120604	3	1166	23.12	-0.0481331616462336	0.0246370356833051
2	C	26	50	20120604	3	1168	23.16	-0.0475093166885317	0.0257402990386514
2	C	26	50	20120604	3	1170	23.2	-0.0466628038054343	0.0286952629218909
2	C	26	50	20120604	3	1172	23.24	-0.0450979694276006	0.0310865637055754
2	C	26	50	20120604	3	1174	23.28	-0.0433264830929652	0.0333434081348173
2	C	26	50	20120604	3	1176	23.32	-0.0414810051047464	0.0354141703435221
2	C	26	50	20120604	3	1178	23.36	-0.0390732358041281	0.037787149990506
2	C	26	50	20120604	3	1180	23.4	-0.0371057111854766	0.0395278347537529
2	C	26	50	20120604	3	1182	23.44	-0.0342066440932898	0.0409353308017048
2	C	26	50	20120604	3	1184	23.48	-0.0316705349118862	0.0423622722861392
2	C	26	50	20120604	3	1186	23.52	-0.0288822714523114	0.0437723846291814
2	C	26	50	20120604	3	1188	23.56	-0.0256288024413939	0.0452330551070785
2	C	26	50	20120604	3	1190	23.6	-0.0231256444359936	0.046339394376923
2	C	26	50	20120604	3	1192	23.64	-0.0200073035309609	0.046634399326034
2	C	26	50	20120604	3	1194	23.68	-0.0172559510453640	0.0465051402064331
2	C	26	50	20120604	3	1196	23.72	-0.0140875469802233	0.0457925179923533
2	C	26	50	20120604	3	1198	23.76	-0.0112009956780636	0.0445989217457104
2	C	26	50	20120604	3	1200	23.8	-0.0086882917311172	0.0431385341105258
2	C	26	50	20120604	3	1202	23.84	-0.0065898109365899	0.041513532016681
2	C	26	50	20120604	3	1204	23.88	-0.0039327864956033	0.0392697407786198
2	C	26	50	20120604	3	1206	23.92	-0.00115591452627350	0.0371673072571857
2	C	26	50	20120604	3	1208	23.96	0.00107407398741890	0.0340076147475892
2	C	26	50	20120604	3	1210	24	0.0024591335372037	0.0327061352193407
2	C	26	50	20120604	3	1212	24.04	0.0048004051019057	0.0286033192413468
2	C	26	50	20120604	3	1214	24.08	0.0061030951969636	0.02524054424998
2	C	26	50	20120604	3	1216	24.12	0.0062979738258586	0.0220622406899027
2	C	26	50	20120604	3	1218	24.16	0.007066273627889	0.0183537908916986
2	C	26	50	20120604	3	1220	24.2	0.0072063373391065	0.0156405656037433
2	C	26	50	20120604	3	1222	24.24	0.0077333440231248	0.0129588631360934
2	C	26	50	20120604	3	1224	24.28	0.0074954733019336	0.00981421785880062
2	C	26	50	20120604	3	1226	24.32	0.0076289043515435	0.006328252138229
2	C	26	50	20120604	3	1228	24.36	0.0071661029632569	0.00371061354495453
2	C	26	50	20120604	3	1230	24.4	0.0056329540402883	2.14960461480725e-05
2	C	26	50	20120604	3	1232	24.44	0.0041106238510718	-0.00126183205102739
2	C	26	50	20120604	3	1234	24.48	0.0024283461079508	-0.00261473945547161
2	C	26	50	20120604	3	1236	24.52	2.75064537881980e-05	-0.00211615846405698
2	C	26	50	20120604	3	1238	24.56	-0.0014703578407993	-0.00198612152699677
2	C	26	50	20120604	3	1240	24.6	-0.0028516202271691	-0.00298681904373197
2	C	26	50	20120604	3	1242	24.64	-0.0039356856334062	-0.00314273608898361
2	C	26	50	20120604	3	1244	24.68	-0.0060140845953478	-0.00207337850379519
2	C	26	50	20120604	3	1246	24.72	-0.0076316620679902	-0.000673024234333356
2	C	26	50	20120604	3	1248	24.76	-0.0087481836754837	-0.000589444212797108
2	C	26	50	20120604	3	1250	24.8	-0.0090827158936631	0.000235113004744527
2	C	26	50	20120604	3	1252	24.84	-0.0089055149342977	0.000565614714271119
2	C	26	50	20120604	3	1254	24.88	-0.0085009084341028	0.000484721698503375
2	C	26	50	20120604	3	1256	24.92	-0.0083570829148094	-6.59730626847068e-05
2	C	26	50	20120604	3	1258	24.96	-0.0081443851950285	-0.00062557736931574
2	C	26	50	20120604	3	1260	25	-0.0087523556054927	-0.000426880363802319
2	C	26	50	20120604	3	1262	25.04	-0.0100774171448938	0.000539819458893434
2	C	26	50	20120604	3	1264	25.08	-0.0118735602929892	0.00208988944713590
2	C	26	50	20120604	3	1266	25.12	-0.0123857530899417	0.00336208061250768
2	C	26	50	20120604	3	1268	25.16	-0.0134291457141249	0.00481106968637953
2	C	26	50	20120604	3	1270	25.2	-0.0159762390922676	0.00795793103632458
2	C	26	50	20120604	3	1272	25.24	-0.0184624590618314	0.0107603691584350
2	C	26	50	20120604	3	1274	25.28	-0.0207906576363628	0.0124445348766617
2	C	26	50	20120604	3	1276	25.32	-0.0213713973646835	0.0129706859614748
2	C	26	50	20120604	3	1278	25.36	-0.0220888844734178	0.0137501156242411
2	C	26	50	20120604	3	1280	25.4	-0.0232327145448008	0.0148184266913934
2	C	26	50	20120604	3	1282	25.44	-0.025743848714693	0.0156264234681196
2	C	26	50	20120604	3	1284	25.48	-0.0281983577735477	0.0162889825220914
2	C	26	50	20120604	3	1286	25.52	-0.0311437545020378	0.0147836794641659
2	C	26	50	20120604	3	1288	25.56	-0.0333016534793882	0.0141234326493686
2	C	26	50	20120604	3	1290	25.6	-0.0343180982641405	0.0124355192652016
2	C	26	50	20120604	3	1292	25.64	-0.0358925096962185	0.0118398850396420
2	C	26	50	20120604	3	1294	25.68	-0.0384194660874465	0.0111743165392094
2	C	26	50	20120604	3	1296	25.72	-0.0403592084806652	0.0113114881836918
2	C	26	50	20120604	3	1298	25.76	-0.0427325487521076	0.0128989358363878
2	C	26	50	20120604	3	1300	25.8	-0.0447049736207528	0.0134515892833598
2	C	26	50	20120604	3	1302	25.84	-0.0455294601276163	0.0143153909272573
2	C	26	50	20120604	3	1304	25.88	-0.0469459859291638	0.0158869569616478
2	C	26	50	20120604	3	1306	25.92	-0.0482880604577203	0.0184055440370137
2	C	26	50	20120604	3	1308	25.96	-0.0488827301896304	0.0207969862420544
2	C	26	50	20120604	3	1310	26	-0.0504825875663362	0.0234382139175492
2	C	26	50	20120604	3	1312	26.04	-0.0522771185109705	0.0254909095479947
2	C	26	50	20120604	3	1314	26.08	-0.0541116999836911	0.0286404409331456
2	C	26	50	20120604	3	1316	26.12	-0.055166142565544	0.0302581548773967
2	C	26	50	20120604	3	1318	26.16	-0.0572141649272726	0.0334100543631577
2	C	26	50	20120604	3	1320	26.2	-0.0577755030597311	0.0359383486004157
2	C	26	50	20120604	3	1322	26.24	-0.0593097055718038	0.0394059366157442
2	C	26	50	20120604	3	1324	26.28	-0.0598430055061746	0.0420703149672551
2	C	26	50	20120604	3	1326	26.32	-0.0607696335875806	0.0450285315416881
2	C	26	50	20120604	3	1328	26.36	-0.0609496771162063	0.0481174426624878
2	C	26	50	20120604	3	1330	26.4	-0.0617180617710504	0.0504050320945756
2	C	26	50	20120604	3	1332	26.44	-0.0622048199370836	0.0542229985910499
2	C	26	50	20120604	3	1334	26.48	-0.0619554233753592	0.055878547697842
2	C	26	50	20120604	3	1336	26.52	-0.0610391544082976	0.0586687910564041
2	C	26	50	20120604	3	1338	26.56	-0.0592477700888396	0.061191323787609
2	C	26	50	20120604	3	1340	26.6	-0.0580115353032912	0.0628594593951061
2	C	26	50	20120604	3	1342	26.64	-0.0566919326282408	0.0647238171343826
2	C	26	50	20120604	3	1344	26.68	-0.0572954482659836	0.0658353182837297
2	C	26	50	20120604	3	1346	26.72	-0.05856145224702	0.0668367229072461
2	C	26	50	20120604	3	1348	26.76	-0.0594893177652929	0.068086887696384
2	C	26	50	20120604	3	1350	26.8	-0.0601477755999339	0.0690245112882373
2	C	26	50	20120604	3	1352	26.84	-0.0600719030423125	0.0698066420989077
2	C	26	50	20120604	3	1354	26.88	-0.0589459062039511	0.0710848083165805
2	C	26	50	20120604	3	1356	26.92	-0.0583626845308284	0.072263838163531
2	C	26	50	20120604	3	1358	26.96	-0.0578496078503995	0.0742938003109613
2	C	26	50	20120604	3	1360	27	-0.0572388090128105	0.0762937811308694
2	C	26	50	20120604	3	1362	27.04	-0.0572065649435884	0.0784583764094376
2	C	26	50	20120604	3	1364	27.08	-0.0570391220578034	0.0808922379502817
2	C	26	50	20120604	3	1366	27.12	-0.0568156763149485	0.0827063911080939
2	C	26	50	20120604	3	1368	27.16	-0.0562243936245203	0.0856579962341228
2	C	26	50	20120604	3	1370	27.2	-0.0562082008792311	0.0866077113519345
2	C	26	50	20120604	3	1372	27.24	-0.0566447686059357	0.0877672250517242
2	C	26	50	20120604	3	1374	27.28	-0.0575919381393351	0.0885421433732265
2	C	26	50	20120604	3	1376	27.32	-0.0593538361060176	0.0886403605051333
2	C	26	50	20120604	3	1378	27.36	-0.0614402253745866	0.0878479766461357
2	C	26	50	20120604	3	1380	27.4	-0.0637833651154045	0.0875850036342124
2	C	26	50	20120604	3	1382	27.44	-0.066014287010048	0.0867518904246184
2	C	26	50	20120604	3	1384	27.48	-0.0668308539209623	0.0862077010458172
2	C	26	50	20120604	3	1386	27.52	-0.0688215716420368	0.0848532380064544
2	C	26	50	20120604	3	1388	27.56	-0.0714095824611795	0.08414980818053
2	C	26	50	20120604	3	1390	27.6	-0.0740953154374823	0.082305390852483
2	C	26	50	20120604	3	1392	27.64	-0.076517085452368	0.0805507053749686
2	C	26	50	20120604	3	1394	27.68	-0.0793175818592574	0.0785722913118868
2	C	26	50	20120604	3	1396	27.72	-0.0809956876723693	0.076717267382122
2	C	26	50	20120604	3	1398	27.76	-0.0821654544204862	0.0748679710172848
2	C	26	50	20120604	3	1400	27.8	-0.0822329831180895	0.0714617669416311
2	C	26	50	20120604	3	1402	27.84	-0.0828855790375144	0.068921620180507
2	C	26	50	20120604	3	1404	27.88	-0.0838981418060379	0.0659127535473375
2	C	26	50	20120604	3	1406	27.92	-0.0853474349358257	0.0639185639319674
2	C	26	50	20120604	3	1408	27.96	-0.0864286422164532	0.0604520026356851
2	C	26	50	20120604	3	1410	28	-0.086650463027925	0.0582795570576321
2	C	26	50	20120604	3	1412	28.04	-0.0875149081389934	0.0554219193517551
2	C	26	50	20120604	3	1414	28.08	-0.0880417592595198	0.0521287250818706
2	C	26	50	20120604	3	1416	28.12	-0.0886450981205673	0.049053340913795
2	C	26	50	20120604	3	1418	28.16	-0.0886585331494098	0.0464561377064969
2	C	26	50	20120604	3	1420	28.2	-0.0883896204405246	0.0428386501246246
2	C	26	50	20120604	3	1422	28.24	-0.0881909941456893	0.0391436636395343
2	C	26	50	20120604	3	1424	28.28	-0.0875291421984987	0.0371336419033334
2	C	26	50	20120604	3	1426	28.32	-0.0867276366620237	0.0340075935343858
2	C	26	50	20120604	3	1428	28.36	-0.0851736987996882	0.0314390988624038
2	C	26	50	20120604	3	1430	28.4	-0.0837238470555433	0.0290227735697331
2	C	26	50	20120604	3	1432	28.44	-0.080992505691854	0.0263580416648316
2	C	26	50	20120604	3	1434	28.48	-0.079282792205623	0.0248966640801534
2	C	26	50	20120604	3	1436	28.52	-0.076925863882572	0.0229058756484008
2	C	26	50	20120604	3	1438	28.56	-0.0738203216102788	0.0212467910077028
2	C	26	50	20120604	3	1440	28.6	-0.0709259214228479	0.018462133792712
2	C	26	50	20120604	3	1442	28.64	-0.0682486737279194	0.0153784411199575
2	C	26	50	20120604	3	1444	28.68	-0.0663351013566724	0.0139679045128466
2	C	26	50	20120604	3	1446	28.72	-0.0632116692828152	0.0118946674304076
2	C	26	50	20120604	3	1448	28.76	-0.0606711760393681	0.0108017631894057
2	C	26	50	20120604	3	1450	28.8	-0.0572312429702518	0.00851441417362347
2	C	26	50	20120604	3	1452	28.84	-0.0545195591750795	0.00785432999338582
2	C	26	50	20120604	3	1454	28.88	-0.0510041778124106	0.00732958605106728
2	C	26	50	20120604	3	1456	28.92	-0.0478984234080831	0.00711377706144915
2	C	26	50	20120604	3	1458	28.96	-0.0447989127566334	0.00619918393745903
2	C	26	50	20120604	3	1460	29	-0.0420641277829197	0.00557690875681143
2	C	26	50	20120604	3	1462	29.04	-0.0388854918826553	0.00495003738208612
2	C	26	50	20120604	3	1464	29.08	-0.0367016774417744	0.00506952428597103
2	C	26	50	20120604	3	1466	29.12	-0.0360184496565885	0.00392162835059622
2	C	26	50	20120604	3	1468	29.16	-0.0365424582078546	0.00280930695738291
2	C	26	50	20120604	3	1470	29.2	-0.0362906999094809	0.00282121463557809
2	C	26	50	20120604	3	1472	29.24	-0.0362172668702547	0.00188628512056105
2	C	26	50	20120604	3	1474	29.28	-0.035585375037383	0.00131610956755128
2	C	26	50	20120604	3	1476	29.32	-0.0358083399476267	-0.000990317189187382
2	C	26	50	20120604	3	1478	29.36	-0.0354301509567769	-0.00149794914740120
2	C	26	50	20120604	3	1480	29.4	-0.0345232228702949	-0.00112652716844735
2	C	26	50	20120604	3	1482	29.44	-0.0328792137461718	-0.000794639529629629
2	C	26	50	20120604	3	1484	29.48	-0.0320275672678429	-0.000788424061023
2	C	26	50	20120604	3	1486	29.52	-0.0315948320598923	-0.00217316541275623
2	C	26	50	20120604	3	1488	29.56	-0.0301041378280661	-0.00182850742547029
2	C	26	50	20120604	3	1490	29.6	-0.0291942469641709	-0.00158414546402784
2	C	26	50	20120604	3	1492	29.64	-0.0279616042810709	-0.00102383405061562
2	C	26	50	20120604	3	1494	29.68	-0.0271992059922362	-0.00137166977577622
2	C	26	50	20120604	3	1496	29.72	-0.0232946436638039	-0.00303896180488345
2	C	26	50	20120604	3	1498	29.76	-0.0213081388849318	-0.00362079613450143
2	C	26	50	20120604	3	1500	29.8	-0.0189567761993555	-0.00303056774028398
2	C	26	50	20120604	3	1502	29.84	-0.0175047536373923	-0.00296399363683527
2	C	26	50	20120604	3	1504	29.88	-0.0149191964787803	-0.00263769921265674
2	C	26	50	20120604	3	1506	29.92	-0.0120757786902729	-0.00384434865048034
2	C	26	50	20120604	3	1508	29.96	-0.0091536316327483	-0.00516922634211832
2	C	26	50	20120604	3	1510	30	-0.0067559810301687	-0.00407166226742838
2	C	26	50	20120604	3	1512	30.04	-0.0037615252332	-0.00292685638868735
2	C	26	50	20120604	3	1514	30.08	-0.0021896268586223	-0.00159339442072576
2	C	26	50	20120604	3	1516	30.12	-0.000155422070504802	-0.000686459263175905
2	C	26	50	20120604	3	1518	30.16	0.000783050049485999	-0.000954594154601838
2	C	26	50	20120604	3	1520	30.2	0.0015914145217384	-0.00217803030741080
2	C	26	50	20120604	3	1522	30.24	0.0028951780048902	-0.00239299076889151
2	C	26	50	20120604	3	1524	30.28	0.0041449185299593	-0.00312866466403799
2	C	26	50	20120604	3	1526	30.32	0.0041521310191274	-0.00403786256328766
2	C	26	50	20120604	3	1528	30.36	0.0039930319933604	-0.00491425070789027
2	C	26	50	20120604	3	1530	30.4	0.0042178212390996	-0.0047426358920963
2	C	26	50	20120604	3	1532	30.44	0.0044328524112585	-0.00547088516604032
2	C	26	50	20120604	3	1534	30.48	0.0039556967553138	-0.00573520168084785
2	C	26	50	20120604	3	1536	30.52	0.0039251497423665	-0.00608041121142312
2	C	26	50	20120604	3	1538	30.56	0.0032063049886123	-0.00747694710426655
2	C	26	50	20120604	3	1540	30.6	0.0023465338533676	-0.0094959490965885
2	C	26	50	20120604	3	1542	30.64	0.0014420947827553	-0.0126629884456415
2	C	26	50	20120604	3	1544	30.68	0.00123742979600860	-0.015850229835433
2	C	26	50	20120604	3	1546	30.72	0.000204283149084800	-0.0185733616893927
2	C	26	50	20120604	3	1548	30.76	-0.001844042561453	-0.0200050902867358
2	C	26	50	20120604	3	1550	30.8	-0.0043478235279276	-0.0210126333042197
2	C	26	50	20120604	3	1552	30.84	-0.0069065806324259	-0.0228723446448369
2	C	26	50	20120604	3	1554	30.88	-0.0091249089552965	-0.0240310027454214
2	C	26	50	20120604	3	1556	30.92	-0.0111418037694105	-0.0246500888744858
2	C	26	50	20120604	3	1558	30.96	-0.0135116862886928	-0.0242458500698171
2	C	26	50	20120604	3	1560	31	-0.0154559541653112	-0.0237579534618662
2	C	26	50	20120604	3	1562	31.04	-0.0173678860488259	-0.0240903502175664
2	C	26	50	20120604	3	1564	31.08	-0.0195488862047177	-0.0239485045972604
2	C	26	50	20120604	3	1566	31.12	-0.0221262197114645	-0.0238360039083736
2	C	26	50	20120604	3	1568	31.16	-0.0249709810028561	-0.0239442619565732
2	C	26	50	20120604	3	1570	31.2	-0.0264944425629225	-0.0244325191889826
2	C	26	50	20120604	3	1572	31.24	-0.0272644111369565	-0.0255797999414577
2	C	26	50	20120604	3	1574	31.28	-0.0271106154120485	-0.027121646277835
2	C	26	50	20120604	3	1576	31.32	-0.0267183125698462	-0.028562022791112
2	C	26	50	20120604	3	1578	31.36	-0.0259981243132077	-0.0310562005403913
2	C	26	50	20120604	3	1580	31.4	-0.026397003248475	-0.0329764904260596
2	C	26	50	20120604	3	1582	31.44	-0.0267724769492851	-0.0360722039140943
2	C	26	50	20120604	3	1584	31.48	-0.0271251111010628	-0.038091630170485
2	C	26	50	20120604	3	1586	31.52	-0.0259904168492927	-0.0396686904245653
2	C	26	50	20120604	3	1588	31.56	-0.0248944720491317	-0.0431091184684285
2	C	26	50	20120604	3	1590	31.6	-0.0240946635689316	-0.0460835631434897
2	C	26	50	20120604	3	1592	31.64	-0.0232865112287135	-0.0482907969609635
2	C	26	50	20120604	3	1594	31.68	-0.0226764902085839	-0.0516975667220422
2	C	26	50	20120604	3	1596	31.72	-0.0220792678211937	-0.0539067097278252
2	C	26	50	20120604	3	1598	31.76	-0.0216398716673644	-0.0582308091161372
2	C	26	50	20120604	3	1600	31.8	-0.0210804087820896	-0.0603007935073826
2	C	26	50	20120604	3	1602	31.84	-0.0202455985162208	-0.0630544087346793
2	C	26	50	20120604	3	1604	31.88	-0.0195272487372133	-0.0668838869295513
2	C	26	50	20120604	3	1606	31.92	-0.0188989843621291	-0.0696469066770377
2	C	26	50	20120604	3	1608	31.96	-0.0185001054268618	-0.073185763984842
2	C	26	50	20120604	3	1610	32	-0.0177526228484695	-0.0759350658607735
2	C	26	50	20120604	3	1612	32.04	-0.0165192164900458	-0.0793387243520149
2	C	26	50	20120604	3	1614	32.08	-0.0152068263041635	-0.0820165377323684
2	C	26	50	20120604	3	1616	32.12	-0.0130471807730636	-0.0840808652693644
2	C	26	50	20120604	3	1618	32.16	-0.0124725858026714	-0.0864592896385634
2	C	26	50	20120604	3	1620	32.2	-0.0115249212945252	-0.0898761710266131
2	C	26	50	20120604	3	1622	32.24	-0.0111872070958305	-0.0936925677460331
2	C	26	50	20120604	3	1624	32.28	-0.0107358608373991	-0.0968941351192114
2	C	26	50	20120604	3	1626	32.32	-0.0100049245576866	-0.0992026266277512
2	C	26	50	20120604	3	1628	32.36	-0.0085187982356668	-0.101952494189108
2	C	26	50	20120604	3	1630	32.4	-0.0080972211727234	-0.106007893000569
2	C	26	50	20120604	3	1632	32.44	-0.0080381070458162	-0.107905060494492
2	C	26	50	20120604	3	1634	32.48	-0.0063897704281922	-0.110655493741273
2	C	26	50	20120604	3	1636	32.52	-0.0040567423143453	-0.112358772555796
2	C	26	50	20120604	3	1638	32.56	-0.0013135922674103	-0.114903084175861
2	C	26	50	20120604	3	1640	32.6	0.0013681809109178	-0.117466911943087
2	C	26	50	20120604	3	1642	32.64	0.0032657019582319	-0.119495247744921
2	C	26	50	20120604	3	1644	32.68	0.0061344341695058	-0.122453075410624
2	C	26	50	20120604	3	1646	32.72	0.0087046966084408	-0.12396564752626
2	C	26	50	20120604	3	1648	32.76	0.0111283758116357	-0.125339131738037
2	C	26	50	20120604	3	1650	32.8	0.0142705462151944	-0.126067663854694
2	C	26	50	20120604	3	1652	32.84	0.0165938162554609	-0.126124515239901
2	C	26	50	20120604	3	1654	32.88	0.0193978481962562	-0.124485795274501
2	C	26	50	20120604	3	1656	32.92	0.0222157394299627	-0.123934888381279
2	C	26	50	20120604	3	1658	32.96	0.0247487373415292	-0.121977475389598
2	C	26	50	20120604	3	1660	33	0.0268328638683984	-0.120682480030533
2	C	26	50	20120604	3	1662	33.04	0.0288666443924471	-0.119491570789659
2	C	26	50	20120604	3	1664	33.08	0.0286840694215448	-0.120425093162181
2	C	26	50	20120604	3	1666	33.12	0.0277180908477658	-0.121071459470864
2	C	26	50	20120604	3	1668	33.16	0.0267892353799992	-0.122185576915301
2	C	26	50	20120604	3	1670	33.2	0.0257519804426766	-0.123024841953892
2	C	26	50	20120604	3	1672	33.24	0.0242086491820589	-0.124983952001847
2	C	26	50	20120604	3	1674	33.28	0.0231562621596189	-0.127187508864059
2	C	26	50	20120604	3	1676	33.32	0.0206611651715241	-0.12994282114763
2	C	26	50	20120604	3	1678	33.36	0.0193231777201629	-0.132283486014714
2	C	26	50	20120604	3	1680	33.4	0.0174680123690419	-0.134390381379937
2	C	26	50	20120604	3	1682	33.44	0.0152124124477349	-0.136307984259837
2	C	26	50	20120604	3	1684	33.48	0.0124566051894166	-0.138407596425214
2	C	26	50	20120604	3	1686	33.52	0.0094277840028821	-0.140074529951183
2	C	26	50	20120604	3	1688	33.56	0.0072574611593862	-0.141314300270638
2	C	26	50	20120604	3	1690	33.6	0.0042309734252297	-0.143874097529211
2	C	26	50	20120604	3	1692	33.64	0.0015395128839993	-0.145708544651644
2	C	26	50	20120604	3	1694	33.68	-0.00233698791182150	-0.147944557715112
2	C	26	50	20120604	3	1696	33.72	-0.0041278772565327	-0.149224915963806
2	C	26	50	20120604	3	1698	33.76	-0.0051745367140451	-0.1520124723166
2	C	26	50	20120604	3	1700	33.8	-0.0065664057021327	-0.154459344622218
2	C	26	50	20120604	3	1702	33.84	-0.0086952213775729	-0.157098691393675
2	C	26	50	20120604	3	1704	33.88	-0.0090757155365293	-0.159674045001434
2	C	26	50	20120604	3	1706	33.92	-0.0104340676631887	-0.162448024904029
2	C	26	50	20120604	3	1708	33.96	-0.0122386041687768	-0.164979467180677
2	C	26	50	20120604	3	1710	34	-0.0133706821254564	-0.166716828542052
2	C	26	50	20120604	3	1712	34.04	-0.0158936391207301	-0.167148163678576
2	C	26	50	20120604	3	1714	34.08	-0.0177391878196269	-0.166687130057242
2	C	26	50	20120604	3	1716	34.12	-0.0201419366620988	-0.165480805888538
2	C	26	50	20120604	3	1718	34.16	-0.0228749043713848	-0.163955576561519
2	C	26	50	20120604	3	1720	34.2	-0.0244171042611527	-0.161837791751865
2	C	26	50	20120604	3	1722	34.24	-0.0258348533574317	-0.159858599871324
2	C	26	50	20120604	3	1724	34.28	-0.0262569961058001	-0.15654297617434
2	C	26	50	20120604	3	1726	34.32	-0.0268042967544385	-0.154739853882314
2	C	26	50	20120604	3	1728	34.36	-0.0268863211410561	-0.151789804391204
2	C	26	50	20120604	3	1730	34.4	-0.0270977460686309	-0.149642321096741
2	C	26	50	20120604	3	1732	34.44	-0.0272709872300216	-0.146230530877515
2	C	26	50	20120604	3	1734	34.48	-0.0271755278145614	-0.144990972690095
2	C	26	50	20120604	3	1736	34.52	-0.0265010186559876	-0.141930543830442
2	C	26	50	20120604	3	1738	34.56	-0.0262495714845976	-0.137595696419056
2	C	26	50	20120604	3	1740	34.6	-0.025646692242958	-0.136227303376104
2	C	26	50	20120604	3	1742	34.64	-0.024905361493562	-0.132525882219305
2	C	26	50	20120604	3	1744	34.68	-0.0229889606951902	-0.1300657163062
2	C	26	50	20120604	3	1746	34.72	-0.0221035215837884	-0.127770306273113
2	C	26	50	20120604	3	1748	34.76	-0.0206434167913163	-0.124819478964543
2	C	26	50	20120604	3	1750	34.8	-0.0198059195196790	-0.121749221320631
2	C	26	50	20120604	3	1752	34.84	-0.0184212630207595	-0.118657750473283
2	C	26	50	20120604	3	1754	34.88	-0.0172258282964855	-0.115576603384941
2	C	26	50	20120604	3	1756	34.92	-0.0159161251163718	-0.113990421453384
2	C	26	50	20120604	3	1758	34.96	-0.013383551468874	-0.111257595165454
2	C	26	50	20120604	3	1760	35	-0.0114481294980883	-0.110666807449772
2	C	26	50	20120604	3	1762	35.04	-0.0112079960351974	-0.108141587712799
2	C	26	50	20120604	3	1764	35.08	-0.0110148144625772	-0.10654267785918
2	C	26	50	20120604	3	1766	35.12	-0.0115054051473644	-0.105015327211817
2	C	26	50	20120604	3	1768	35.16	-0.0135997140118827	-0.099898561121795
2	C	26	50	20120604	3	1770	35.2	-0.0136759401228947	-0.0991641600188546
2	C	26	50	20120604	3	1772	35.24	-0.0148664250997003	-0.0972102825610799
2	C	26	50	20120604	3	1774	35.28	-0.0162981749102469	-0.0955794114809513
2	C	26	50	20120604	3	1776	35.32	-0.0177349451789398	-0.0936691625115758
2	C	26	50	20120604	3	1778	35.36	-0.0189094495424907	-0.0905515287133243
2	C	26	50	20120604	3	1780	35.4	-0.0204249207959297	-0.0870241972460534
2	C	26	50	20120604	3	1782	35.44	-0.0212872375155867	-0.0851080085797159
2	C	26	50	20120604	3	1784	35.48	-0.0198230315037837	-0.0841171398472392
2	C	26	50	20120604	3	1786	35.52	-0.0190029997696416	-0.0838668947573773
2	C	26	50	20120604	3	1788	35.56	-0.0184866703980192	-0.0840865221236139
2	C	26	50	20120604	3	1790	35.6	-0.0178286368274470	-0.083479400241287
2	C	26	50	20120604	3	1792	35.64	-0.0163756031027868	-0.083498987099126
2	C	26	50	20120604	3	1794	35.68	-0.0151188622205839	-0.0840054876864899
2	C	26	50	20120604	3	1796	35.72	-0.014431766561305	-0.0846753299403079
2	C	26	50	20120604	3	1798	35.76	-0.0131504890737949	-0.0849127763974303
2	C	26	50	20120604	3	1800	35.8	-0.011478322957645	-0.0857890231206767
2	C	26	50	20120604	3	1802	35.84	-0.0112563621390305	-0.085516857720598
2	C	26	50	20120604	3	1804	35.88	-0.0091107173221981	-0.0863735882966836
2	C	26	50	20120604	3	1806	35.92	-0.0053338478718464	-0.0869488196631789
2	C	26	50	20120604	3	1808	35.96	-0.0030607824130441	-0.0859267675216519
2	C	26	50	20120604	3	1810	36	0.000488681496477999	-0.0850104278439122
2	C	26	50	20120604	3	1812	36.04	0.0034185077336464	-0.085282098269244
2	C	26	50	20120604	3	1814	36.08	0.0069191812752666	-0.0844702689737638
2	C	26	50	20120604	3	1816	36.12	0.008225702474865	-0.0849972756577821
2	C	26	50	20120604	3	1818	36.16	0.0091916103379658	-0.0857818813421867
2	C	26	50	20120604	3	1820	36.2	0.0094489264956396	-0.0858769872042563
2	C	26	50	20120604	3	1822	36.24	0.0093689527186874	-0.0860703809089108
2	C	26	50	20120604	3	1824	36.28	0.0091693364743584	-0.085786194693552
2	C	26	50	20120604	3	1826	36.32	0.0096608463979612	-0.0861089889391636
2	C	26	50	20120604	3	1828	36.36	0.0093251120982538	-0.085918494372312
2	C	26	50	20120604	3	1830	36.4	0.0092901810232632	-0.0860148023159096
2	C	26	50	20120604	3	1832	36.44	0.0089702152047763	-0.0855099987848205
2	C	26	50	20120604	3	1834	36.48	0.0091868727225319	-0.0858129233298808
2	C	26	50	20120604	3	1836	36.52	0.0093321831660657	-0.085755859812639
2	C	26	50	20120604	3	1838	36.56	0.0093746095729369	-0.0861532538236659
2	C	26	50	20120604	3	1840	36.6	0.0092266121236345	-0.0859911142387398
2	C	26	50	20120604	3	1842	36.64	0.0092997976754873	-0.086062744155674
2	C	26	50	20120604	3	1844	36.68	0.0093448403774489	-0.0858851896429181
2	C	26	50	20120604	3	1846	36.72	0.0088243390758175	-0.084887532685342
2	C	26	50	20120604	3	1848	36.76	0.0091479818495666	-0.0843677384904917
2	C	26	50	20120604	3	1850	36.8	0.0095037272711816	-0.0840193469794011
2	C	26	50	20120604	3	1852	36.84	0.0094233292301606	-0.082732059084251
2	C	26	50	20120604	3	1854	36.88	0.0096122681620937	-0.0826904812055173
2	C	26	50	20120604	3	1856	36.92	0.0096723015278164	-0.0824385390593805
2	C	26	50	20120604	3	1858	36.96	0.0089591136283117	-0.0819073604453532
2	C	26	50	20120604	3	1860	37	0.0091505274339789	-0.0816719645978962
2	C	26	50	20120604	3	1862	37.04	0.0087283139749324	-0.0812675702297356
2	C	26	50	20120604	3	1864	37.08	0.0085057167602149	-0.081884025921574
2	C	26	50	20120604	3	1866	37.12	0.0082522896898376	-0.0820893697308306
2	C	26	50	20120604	3	1868	37.16	0.0078105600836304	-0.0813116229822035
2	C	26	50	20120604	3	1870	37.2	0.0081021002095136	-0.0811472206555776
2	C	26	50	20120604	3	1872	37.24	0.0084728362948897	-0.0812402051973037
2	C	26	50	20120604	3	1874	37.28	0.0085074845271678	-0.0810143552913927
2	C	26	50	20120604	3	1876	37.32	0.0087658613450134	-0.0806240323481777
2	C	26	50	20120604	3	1878	37.36	0.0090440371527322	-0.0806535894116313
2	C	26	50	20120604	3	1880	37.4	0.0086875139136579	-0.0799764639579671
2	C	26	50	20120604	3	1882	37.44	0.0090351983179674	-0.0786651344322566
2	C	26	50	20120604	3	1884	37.48	0.009540921087872	-0.0772090601484373
2	C	26	50	20120604	3	1886	37.52	0.0094404412142654	-0.0757912403414801
2	C	26	50	20120604	3	1888	37.56	0.0095669426174196	-0.0763046705752997
2	C	26	50	20120604	3	1890	37.6	0.0101248498677758	-0.075317408087407
2	C	26	50	20120604	3	1892	37.64	0.010210197656265	-0.0746689204583808
2	C	26	50	20120604	3	1894	37.68	0.0100199859321259	-0.0738171396297635
2	C	26	50	20120604	3	1896	37.72	0.0103008487456131	-0.0735454692044316
2	C	26	50	20120604	3	1898	37.76	0.0103999144056574	-0.0734905270075335
2	C	26	50	20120604	3	1900	37.8	0.0099644073391246	-0.0734597678625518
2	C	26	50	20120604	3	1902	37.84	0.0099313147417651	-0.0733435195077248
2	C	26	50	20120604	3	1904	37.88	0.0102742615306405	-0.0727685002732639
2	C	26	50	20120604	3	1906	37.92	0.0100219658311132	-0.0729069517810202
2	C	26	50	20120604	3	1908	37.96	0.0100916158490601	-0.0733267610770107
2	C	26	50	20120604	3	1910	38	0.0098240466430591	-0.0729508631121319
2	C	26	50	20120604	3	1912	38.04	0.0099927623210502	-0.072896698732693
2	C	26	50	20120604	3	1914	38.08	0.0100208344602633	-0.0727266395518176
2	C	26	50	20120604	3	1916	38.12	0.0100610688361128	-0.0728158057169252
2	C	26	50	20120604	3	1918	38.16	0.0100377343123336	-0.0731912794177353
2	C	26	50	20120604	3	1920	38.2	0.0101205365164106	-0.072906244674239
2	C	26	50	20120604	3	1922	38.24	0.0103324564187322	-0.0729788645406669
2	C	26	50	20120604	3	1924	38.28	0.010235794921744	-0.0730134420622669
2	C	26	50	20120604	3	1926	38.32	0.0098973736162681	-0.0725529741263582
2	C	26	50	20120604	3	1928	38.36	0.0099439012424702	-0.0725157803096678
2	C	26	50	20120604	3	1930	38.4	0.0100064801926052	-0.0723479838704922
2	C	26	50	20120604	3	1932	38.44	0.0100223900951819	-0.0722189368829257
2	C	26	50	20120604	3	1934	38.48	0.0099947422200375	-0.0719930162663366
2	C	26	50	20120604	3	1936	38.52	0.0095837010481337	-0.0713812981899321
2	C	26	50	20120604	3	1938	38.56	0.0098888176242158	-0.0710853740020055
2	C	26	50	20120604	3	1940	38.6	0.0096936561526083	-0.0709596504163106
2	C	26	50	20120604	3	1942	38.64	0.0103717715557662	-0.0696445732246598
2	C	26	50	20120604	3	1944	38.68	0.0108265119267472	-0.067997509399242
2	C	26	50	20120604	3	1946	38.72	0.0119887833429836	-0.0663723658840409
2	C	26	50	20120604	3	1948	38.76	0.0134421706210344	-0.0639017347905751
2	C	26	50	20120604	3	1950	38.8	0.0144321908253737	-0.0620283967951776
2	C	26	50	20120604	3	1952	38.84	0.0160017557475734	-0.0590597503957221
2	C	26	50	20120604	3	1954	38.88	0.0173243989817829	-0.0580411630774229
2	C	26	50	20120604	3	1956	38.92	0.0187346244619101	-0.0561970568763597
2	C	26	50	20120604	3	1958	38.96	0.0196260810520198	-0.0548486678842472
2	C	26	50	20120604	3	1960	39	0.0207129253879069	-0.0534748796165546
2	C	26	50	20120604	3	1962	39.04	0.0217183605200761	-0.0523744093329939
2	C	26	50	20120604	3	1964	39.08	0.0221603022583177	-0.0522673533663223
2	C	26	50	20120604	3	1966	39.12	0.0224598044065571	-0.051456613015285
2	C	26	50	20120604	3	1968	39.16	0.0232044232024856	-0.0509539661598786
2	C	26	50	20120604	3	1970	39.2	0.0229595238398894	-0.051089971078172
2	C	26	50	20120604	3	1972	39.24	0.0237751432277168	-0.0519714079651923
2	C	26	50	20120604	3	1974	39.28	0.0239895945723151	-0.0521320060573354
2	C	26	50	20120604	3	1976	39.32	0.0243273936238235	-0.0524693525605039
2	C	26	50	20120604	3	1978	39.36	0.0246284372648459	-0.0521077805790119
2	C	26	50	20120604	3	1980	39.4	0.0257336585988693	-0.0520763716028984
2	C	26	50	20120604	3	1982	39.44	0.0267511237387068	-0.052155487659325
2	C	26	50	20120604	3	1984	39.48	0.0280319260504599	-0.0514385322948901
2	C	26	50	20120604	3	1986	39.52	0.0287553316429528	-0.0515018537071454
2	C	26	50	20120604	3	1988	39.56	0.0293756905642233	-0.0516875965164274
2	C	26	50	20120604	3	1990	39.6	0.0315217242897854	-0.0514349119081704
2	C	26	50	20120604	3	1992	39.64	0.0336678499392291	-0.0505321628227652
2	C	26	50	20120604	3	1994	39.68	0.0351718731338807	-0.0499876835301837
2	C	26	50	20120604	3	1996	39.72	0.0363453309793954	-0.0492780877331274
2	C	26	50	20120604	3	1998	39.76	0.0380740232116334	-0.0479128483864193
2	C	26	50	20120604	3	2000	39.8	0.0394727511354985	-0.0469772754042314
2	C	26	50	20120604	3	2002	39.84	0.0408117992470315	-0.046074795019403
2	C	26	50	20120604	3	2004	39.88	0.041843680172817	-0.0452131854065272
2	C	26	50	20120604	3	2006	39.92	0.0413757876157059	-0.0446718951655289
2	C	26	50	20120604	3	2008	39.96	0.0412689437810686	-0.0438760464833034
2	C	26	50	20120604	3	2010	40	0.0403517555751915	-0.0420066682858805
2	C	26	50	20120604	3	2012	40.04	0.0391829080658902	-0.0399178748542555
2	C	26	50	20120604	3	2014	40.08	0.037421222231242	-0.0389447545019866
2	C	26	50	20120604	3	2016	40.12	0.0353737238356382	-0.0366079080115212
2	C	26	50	20120604	3	2018	40.16	0.0326917385252758	-0.035288376047149
2	C	26	50	20120604	3	2020	40.2	0.0311189916225607	-0.0332758087265359
2	C	26	50	20120604	3	2022	40.24	0.0286428450962016	-0.0317839548395885
2	C	26	50	20120604	3	2024	40.28	0.025938727343588	-0.0298344614438572
2	C	26	50	20120604	3	2026	40.32	0.0233294326103315	-0.0285686695948551
2	C	26	50	20120604	3	2028	40.36	0.0212431140524406	-0.0264897049474886
2	C	26	50	20120604	3	2030	40.4	0.0188236774899327	-0.0248437017822425
2	C	26	50	20120604	3	2032	40.44	0.0160954473960807	-0.0224878341193633
2	C	26	50	20120604	3	2034	40.48	0.0144159980800845	-0.0209355226026245
2	C	26	50	20120604	3	2036	40.52	0.0127484281580123	-0.0194563259270603
2	C	26	50	20120604	3	2038	40.56	0.0114049252737578	-0.0169476524887667
2	C	26	50	20120604	3	2040	40.6	0.0107601853106719	-0.0144775870807259
2	C	26	50	20120604	3	2042	40.64	0.0102430781215902	-0.0125988750737913
2	C	26	50	20120604	3	2044	40.68	0.009476574370784	-0.0103075662600344
2	C	26	50	20120604	3	2046	40.72	0.0085306776295907	-0.00836479037872438
2	C	26	50	20120604	3	2048	40.76	0.0079471024030775	-0.00670400868175154
2	C	26	50	20120604	3	2050	40.8	0.0063518695047206	-0.00474291873480878
2	C	26	50	20120604	3	2052	40.84	0.0048025278364628	-0.00360214336472051
2	C	26	50	20120604	3	2054	40.88	0.0032023451906376	-0.00157189837457769
2	C	26	50	20120604	3	2056	40.92	0.0015048646517212	0.00063639610306789
2	C	26	50	20120604	3	2058	40.96	0.000317208102040299	0.00307478312731158
2	C	26	50	20120604	3	2060	41	-7.9973776952201e-05	0.00528541105733509
2	C	26	50	20120604	3	2062	41.04	-0.00154389694604270	0.00786062324373838
2	C	26	50	20120604	3	2064	41.08	-0.0024533281905302	0.0100699995947592
2	C	26	50	20120604	3	2066	41.12	-0.0037066608180477	0.0121261812616359
2	C	26	50	20120604	3	2068	41.16	-0.0052733053892412	0.0138752593823755
2	C	26	50	20120604	3	2070	41.2	-0.0074682744395953	0.0166650466570638
2	C	26	50	20120604	3	2072	41.24	-0.0095440182155736	0.0178373908093981
2	C	26	50	20120604	3	2074	41.28	-0.0116057153153436	0.0177368967936559
2	C	26	50	20120604	3	2076	41.32	-0.0143903937435377	0.017920270795221
2	C	26	50	20120604	3	2078	41.36	-0.0167573205564747	0.0181057731881974
2	C	26	50	20120604	3	2080	41.4	-0.0199795071633924	0.0183598083704065
2	C	26	50	20120604	3	2082	41.44	-0.0212960763503515	0.0185455723928920
2	C	26	50	20120604	3	2084	41.48	-0.0238191040563032	0.0195442192999618
2	C	26	50	20120604	3	2086	41.52	-0.0257242618568541	0.0204775295404499
2	C	26	50	20120604	3	2088	41.56	-0.0273995392428413	0.0219098450364214
2	C	26	50	20120604	3	2090	41.6	-0.0290038938186754	0.0228188308036367
2	C	26	50	20120604	3	2092	41.64	-0.0301018892285019	0.0232221645116255
2	C	26	50	20120604	3	2094	41.68	-0.0310972834443782	0.0238246901998746
2	C	26	50	20120604	3	2096	41.72	-0.0321438721912124	0.0240483480747639
2	C	26	50	20120604	3	2098	41.76	-0.0326408268370303	0.0241289582478191
2	C	26	50	20120604	3	2100	41.8	-0.033208562871645	0.0250065484739498
2	C	26	50	20120604	3	2102	41.84	-0.033747873213656	0.0258698551431004
2	C	26	50	20120604	3	2104	41.88	-0.033703184065085	0.0276769372331008
2	C	26	50	20120604	3	2106	41.92	-0.0335610556020665	0.0292185714374437
2	C	26	50	20120604	3	2108	41.96	-0.0341414488480644	0.0323278613756772
2	C	26	50	20120604	3	2110	42	-0.0340047651072611	0.035262142385567
2	C	26	50	20120604	3	2112	42.04	-0.0332965976659027	0.0372703963548149
2	C	26	50	20120604	3	2114	42.08	-0.0323946829664993	0.0399537958787397
2	C	26	50	20120604	3	2116	42.12	-0.0304445531746649	0.0426627926681435
2	C	26	50	20120604	3	2118	42.16	-0.0289478909616055	0.0443515050829732
2	C	26	50	20120604	3	2120	42.2	-0.0271777198455831	0.0459432024474241
2	C	26	50	20120604	3	2122	42.24	-0.0244975023021736	0.0473968725681874
2	C	26	50	20120604	3	2124	42.28	-0.0221402204257320	0.0486488051242782
2	C	26	50	20120604	3	2126	42.32	-0.0197625031633141	0.0502942426040993
2	C	26	50	20120604	3	2128	42.36	-0.0171049130369026	0.0514531906184641
2	C	26	50	20120604	3	2130	42.4	-0.0149646422316071	0.0522349678757439
2	C	26	50	20120604	3	2132	42.44	-0.0134231494486205	0.0516637670179014
2	C	26	50	20120604	3	2134	42.48	-0.0107787822190171	0.0516765656506409
2	C	26	50	20120604	3	2136	42.52	-0.0089041007207354	0.0519588426776906
2	C	26	50	20120604	3	2138	42.56	-0.0079652043366759	0.0517608527789583
2	C	26	50	20120604	3	2140	42.6	-0.0056799766412372	0.052430482900742
2	C	26	50	20120604	3	2142	42.64	-0.0040829759759274	0.0526655959054865
2	C	26	50	20120604	3	2144	42.68	-0.0020050012780544	0.0530612221495604
2	C	26	50	20120604	3	2146	42.72	-0.000672034284839702	0.0529296295775816
2	C	26	50	20120604	3	2148	42.76	0.000122470894501500	0.0530361198588283
2	C	26	50	20120604	3	2150	42.8	0.0020525188537502	0.0518902533199155
2	C	26	50	20120604	3	2152	42.84	0.0034320841838452	0.0518325534065706
2	C	26	50	20120604	3	2154	42.88	0.0044165182446131	0.0523148002313399
2	C	26	50	20120604	3	2156	42.92	0.0057462325466344	0.0536764757598708
2	C	26	50	20120604	3	2158	42.96	0.0064073066763657	0.0546437271258559
2	C	26	50	20120604	3	2160	43	0.006371739205272	0.0565283788297524
2	C	26	50	20120604	3	2162	43.04	0.0069320506186842	0.0590497801901074
2	C	26	50	20120604	3	2164	43.08	0.0081281217390613	0.061523310421376
2	C	26	50	20120604	3	2166	43.12	0.009952103681132	0.0634806527023785
2	C	26	50	20120604	3	2168	43.16	0.0120184111171153	0.0651392423683297
2	C	26	50	20120604	3	2170	43.2	0.0138810718001169	0.0654376414299904
2	C	26	50	20120604	3	2172	43.24	0.0149827441652055	0.0652808051459232
2	C	26	50	20120604	3	2174	43.28	0.0150982854132514	0.064751465009527
2	C	26	50	20120604	3	2176	43.32	0.0150427068202501	0.0647862546631614
2	C	26	50	20120604	3	2178	43.36	0.015328660802562	0.064890906466777
2	C	26	50	20120604	3	2180	43.4	0.015087325258143	0.0649919520258085
2	C	26	50	20120604	3	2182	43.44	0.0156049274219716	0.0652616425521531
2	C	26	50	20120604	3	2184	43.48	0.0152546974332499	0.0650924318994151
2	C	26	50	20120604	3	2186	43.52	0.0149911587359016	0.064861702956714
2	C	26	50	20120604	3	2188	43.56	0.0152102204167132	0.0649748400417038
2	C	26	50	20120604	3	2190	43.6	0.0148474039272864	0.0648794513369218
2	C	26	50	20120604	3	2192	43.64	0.0145693695409239	0.0649198978448056
2	C	26	50	20120604	3	2194	43.68	0.0149630865966885	0.0650583493525619
2	C	26	50	20120604	3	2196	43.72	0.0149736224877282	0.0647233928703139
2	C	26	50	20120604	3	2198	43.76	0.0150029674191475	0.0651738906006078
2	C	26	50	20120604	3	2200	43.8	0.0147868755868168	0.0652481368126324
2	C	26	50	20120604	3	2202	43.84	0.0152904063256998	0.0650516318381407
2	C	26	50	20120604	3	2204	43.88	0.0151917649297243	0.0650975230682397
2	C	26	50	20120604	3	2206	43.92	0.0151293981116236	0.0650234182775713
2	C	26	50	20120604	3	2208	43.96	0.0153444292837824	0.0649218070331148
2	C	26	50	20120604	3	2210	44	0.0155845627466734	0.0643506061752723
2	C	26	50	20120604	3	2212	44.04	0.0157069629304968	0.0645380601829649
2	C	26	50	20120604	3	2214	44.08	0.0159511976127186	0.0640988054504918
2	C	26	50	20120604	3	2216	44.12	0.0166907605951616	0.0637269379942658
2	C	26	50	20120604	3	2218	44.16	0.0175913317916808	0.0631056739763153
2	C	26	50	20120604	3	2220	44.2	0.0186416682044553	0.0622871271664137
2	C	26	50	20120604	3	2222	44.24	0.0188526688679614	0.0610624182213987
2	C	26	50	20120604	3	2224	44.28	0.0203501018274123	0.0590999918426394
2	C	26	50	20120604	3	2226	44.32	0.0209878272912288	0.0583385226921153
2	C	26	50	20120604	3	2228	44.36	0.0229824835970745	0.0559029145975216
2	C	26	50	20120604	3	2230	44.4	0.0239201849706738	0.0543343325537477
2	C	26	50	20120604	3	2232	44.44	0.0239652488858389	0.0538696714746266
2	C	26	50	20120604	3	2234	44.48	0.0238613254022079	0.0538943989987647
2	C	26	50	20120604	3	2236	44.52	0.0238856569465485	0.0537490107734849
2	C	26	50	20120604	3	2238	44.56	0.0234776280495326	0.0535374727088251
2	C	26	50	20120604	3	2240	44.6	0.0238496157139114	0.05373739300907
2	C	26	50	20120604	3	2242	44.64	0.0234940470689918	0.0536012395983526
2	C	26	50	20120604	3	2244	44.68	0.0236945825521363	0.0543115990707326
2	C	26	50	20120604	3	2246	44.72	0.0234688528543781	0.0539010740867791
2	C	26	50	20120604	3	2248	44.76	0.0234688528543781	0.0539010740867791
2	C	26	50	20120604	3	2250	44.8	0.0234688528543781	0.0539010740867791
2	C	26	50	20120604	3	2252	44.84	0.0231341155752322	0.0541329980399405
2	C	26	50	20120604	3	2254	44.88	0.0228697142076109	0.0540015610314535
2	C	26	50	20120604	3	2256	44.92	0.0229717567872039	0.0541526626795253
2	C	26	50	20120604	3	2258	44.96	0.0226958507922528	0.0541880109475168
2	C	26	50	20120604	3	2260	45	0.0229831907038557	0.0542915596645537
2	C	26	50	20120604	3	2262	45.04	0.0232177592363787	0.0539550263341836
2	C	26	50	20120604	3	2264	45.08	0.0229673444408893	0.0535291642041462
2	C	26	50	20120604	3	2266	45.12	0.0229943912752697	0.0537292400678829
2	C	26	50	20120604	3	2268	45.16	0.0223942838922123	0.0532411101146943
2	C	26	50	20120604	3	2270	45.2	0.0220339493475875	0.0518551737525008
2	C	26	50	20120604	3	2272	45.24	0.0207996661767551	0.0502118151666164
2	C	26	50	20120604	3	2274	45.28	0.0189310657967915	0.0489938944467007
2	C	26	50	20120604	3	2276	45.32	0.0170189571365816	0.0474208152037984
2	C	26	50	20120604	3	2278	45.36	0.0144688330987748	0.0459206315989687
2	C	26	50	20120604	3	2280	45.4	0.0119195434469698	0.0449670556781317
2	C	26	50	20120604	3	2282	45.44	0.0102489612500097	0.0447978874518006
2	C	26	50	20120604	3	2284	45.48	0.0103646156351406	0.0441803286733836
2	C	26	50	20120604	3	2286	45.52	0.0106318242166831	0.0440362980931237
2	C	26	50	20120604	3	2288	45.56	0.010340545720309	0.0438129442741503
2	C	26	50	20120604	3	2290	45.6	0.0103384951106435	0.0435826395955178
2	C	26	50	20120604	3	2292	45.64	0.0101083318533673	0.0419843661380019
2	C	26	50	20120604	3	2294	45.68	0.0094883971961654	0.0417868853561521
2	C	26	50	20120604	3	2296	45.72	0.0082978627218851	0.0417196182880578
2	C	26	50	20120604	3	2298	45.76	0.008391490730782	0.0429253697002693
2	C	26	50	20120604	3	2300	45.8	0.0071991248499384	0.0434358018013366
2	C	26	50	20120604	3	2302	45.84	0.0056778623919614	0.0439504270456164
2	C	26	50	20120604	3	2304	45.88	0.0039147552726831	0.0439614649824707
2	C	26	50	20120604	3	2306	45.92	0.000283337687221399	0.0438573788642801
2	C	26	50	20120604	3	2308	45.96	-0.0027702322366545	0.0442205489070975
2	C	26	50	20120604	3	2310	46	-0.0053298173631936	0.0442806529834983
2	C	26	50	20120604	3	2312	46.04	-0.0083524160100536	0.045003316113871
2	C	26	50	20120604	3	2314	46.08	-0.0110740700108406	0.0453981645404855
2	C	26	50	20120604	3	2316	46.12	-0.012660676206467	0.0460252268340418
2	C	26	50	20120604	3	2318	46.16	-0.0159876843226278	0.0469822958623778
2	C	26	50	20120604	3	2320	46.2	-0.0188663867395164	0.0480085199339138
2	C	26	50	20120604	3	2322	46.24	-0.0212467202970247	0.0484894232557988
2	C	26	50	20120604	3	2324	46.28	-0.0243690917107101	0.0497468712447828
2	C	26	50	20120604	3	2326	46.32	-0.0270206007188034	0.0510093396919133
2	C	26	50	20120604	3	2328	46.36	-0.0300746656174262	0.0535565504497816
2	C	26	50	20120604	3	2330	46.4	-0.0321785911341687	0.0551243476050284
2	C	26	50	20120604	3	2332	46.44	-0.0345257613836393	0.0567963722998221
2	C	26	50	20120604	3	2334	46.48	-0.0367398541368906	0.0589851506303069
2	C	26	50	20120604	3	2336	46.52	-0.0386522244266096	0.0610970664536768
2	C	26	50	20120604	3	2338	46.56	-0.0406086474687966	0.0634695511259139
2	C	26	50	20120604	3	2340	46.6	-0.041625537730821	0.0674192374735876
2	C	26	50	20120604	3	2342	46.64	-0.0419045620666772	0.069431380530132
2	C	26	50	20120604	3	2344	46.68	-0.0422611560164296	0.0714731513608082
2	C	26	50	20120604	3	2346	46.72	-0.0426167600166883	0.0747621171321412
2	C	26	50	20120604	3	2348	46.76	-0.0430326095147041	0.0769509661733041
2	C	26	50	20120604	3	2350	46.8	-0.0431146339013217	0.0795703725335316
2	C	26	50	20120604	3	2352	46.84	-0.0426804703376732	0.0826899862307704
2	C	26	50	20120604	3	2354	46.88	-0.0411953339651471	0.0861060898013607
2	C	26	50	20120604	3	2356	46.92	-0.0406244866606952	0.0878208944564162
2	C	26	50	20120604	3	2358	46.96	-0.039698318198697	0.0905272749507296
2	C	26	50	20120604	3	2360	47	-0.0388720639248805	0.0935080835868215
2	C	26	50	20120604	3	2362	47.04	-0.0375204293126425	0.096017251999862
2	C	26	50	20120604	3	2364	47.08	-0.0362554152810997	0.0984313145508328
2	C	26	50	20120604	3	2366	47.12	-0.0354201807511622	0.100279833098211
2	C	26	50	20120604	3	2368	47.16	-0.0352927601091924	0.100350685197686
2	C	26	50	20120604	3	2370	47.2	-0.0354495256825814	0.101934250834153
2	C	26	50	20120604	3	2372	47.24	-0.0351701477933346	0.103710432357815
2	C	26	50	20120604	3	2374	47.28	-0.034917710672451	0.104935282724187
2	C	26	50	20120604	3	2376	47.32	-0.0354580816746338	0.105209781576643
2	C	26	50	20120604	3	2378	47.36	-0.0362996094549239	0.106511918714198
2	C	26	50	20120604	3	2380	47.4	-0.0377131159105158	0.108255361193892
2	C	26	50	20120604	3	2382	47.44	-0.03891342967158	0.110424128402469
2	C	26	50	20120604	3	2384	47.48	-0.040346664406367	0.111873909435936
2	C	26	50	20120604	3	2386	47.52	-0.0421799801579493	0.114117064277894
2	C	26	50	20120604	3	2388	47.56	-0.0435390393913899	0.116240647363153
2	C	26	50	20120604	3	2390	47.6	-0.0447759812837195	0.11825271970902
2	C	26	50	20120604	3	2392	47.64	-0.045621327440628	0.119679590482776
2	C	26	50	20120604	3	2394	47.68	-0.0468738256821437	0.121510784914015
2	C	26	50	20120604	3	2396	47.72	-0.048029521005315	0.123855268157717
2	C	26	50	20120604	3	2398	47.76	-0.048629006134405	0.125812681149398
2	C	26	50	20120604	3	2400	47.8	-0.0488297537495838	0.127880332088265
2	C	26	50	20120604	3	2402	47.84	-0.0490027827789402	0.129200712580775
2	C	26	50	20120604	3	2404	47.88	-0.0499973991773572	0.1295425279988
2	C	26	50	20120604	3	2406	47.92	-0.0513172139844419	0.130993157560405
2	C	26	50	20120604	3	2408	47.96	-0.0520229772627442	0.132001421119699
2	C	26	50	20120604	3	2410	48	-0.0538741121052125	0.133282769317887
2	C	26	50	20120604	3	2412	48.04	-0.0543007096263023	0.13446130419009
2	C	26	50	20120604	3	2414	48.08	-0.0549261455742618	0.134913498976659
2	C	26	50	20120604	3	2416	48.12	-0.0557038216122108	0.136272699631456
2	C	26	50	20120604	3	2418	48.16	-0.0565983824010899	0.136351117773489
2	C	26	50	20120604	3	2420	48.2	-0.0579515019375684	0.137083963241511
2	C	26	50	20120604	3	2422	48.24	-0.0597401285405798	0.137593433677356
2	C	26	50	20120604	3	2424	48.28	-0.0601629076850513	0.137938572497253
2	C	26	50	20120604	3	2426	48.32	-0.0607737772333183	0.137529935488406
2	C	26	50	20120604	3	2428	48.36	-0.0619441096668601	0.137307126141654
2	C	26	50	20120604	3	2430	48.4	-0.0646729054461372	0.136634596882067
2	C	26	50	20120604	3	2432	48.44	-0.0668353086936837	0.137169098897966
2	C	26	50	20120604	3	2434	48.48	-0.0700698272428654	0.136689468368287
2	C	26	50	20120604	3	2436	48.52	-0.0726196542958241	0.135688205166127
2	C	26	50	20120604	3	2438	48.56	-0.0751768352593071	0.13567943704204
2	C	26	50	20120604	3	2440	48.6	-0.0783182278454064	0.134834727281235
2	C	26	50	20120604	3	2442	48.64	-0.0811383818208127	0.134700164860775
2	C	26	50	20120604	3	2444	48.68	-0.0841722941761718	0.133344924003953
2	C	26	50	20120604	3	2446	48.72	-0.0876105301890132	0.133095739574263
2	C	26	50	20120604	3	2448	48.76	-0.0901916820723785	0.132867839058686
2	C	26	50	20120604	3	2450	48.8	-0.0931855721839223	0.132355893749107
2	C	26	50	20120604	3	2452	48.84	-0.0954230701716309	0.131468969713465
2	C	26	50	20120604	3	2454	48.88	-0.0985182179742407	0.130225027464002
2	C	26	50	20120604	3	2456	48.92	-0.101442458067838	0.129987793138914
2	C	26	50	20120604	3	2458	48.96	-0.103771526383710	0.129340224748703
2	C	26	50	20120604	3	2460	49	-0.106682260737786	0.129622784618465
2	C	26	50	20120604	3	2462	49.04	-0.110006864690891	0.12847324112429
2	C	26	50	20120604	3	2464	49.08	-0.112648757046760	0.128234097610893
2	C	26	50	20120604	3	2466	49.12	-0.115448192793478	0.127734173116594
2	C	26	50	20120604	3	2468	49.16	-0.117983099893353	0.126626207501153
2	C	26	50	20120604	3	2470	49.2	-0.121222002504578	0.124719494065683
2	C	26	50	20120604	3	2472	49.24	-0.123527453453959	0.123436519521898
2	C	26	50	20120604	3	2474	49.28	-0.126047369890073	0.12184998403695
2	C	26	50	20120604	3	2476	49.32	-0.128147972004944	0.119675842816836
2	C	26	50	20120604	3	2478	49.36	-0.129868638575216	0.118218219969166
2	C	26	50	20120604	3	2480	49.4	-0.130651172436751	0.117373460710886
2	C	26	50	20120604	3	2482	49.44	-0.133135754747010	0.115617198385249
2	C	26	50	20120604	3	2484	49.48	-0.135124358218809	0.114137711795905
2	C	26	50	20120604	3	2486	49.52	-0.137531771137609	0.112178604576376
2	C	26	50	20120604	3	2488	49.56	-0.140600065853097	0.110417043192522
2	C	26	50	20120604	3	2490	49.6	-0.142865699619629	0.109180956899397
2	C	26	50	20120604	3	2492	49.64	-0.145257919642129	0.106375786516684
2	C	26	50	20120604	3	2494	49.68	-0.146963942030962	0.104928565209765
2	C	26	50	20120604	3	2496	49.72	-0.149388328340938	0.102410840804673
2	C	26	50	20120604	3	2498	49.76	-0.151133326455550	0.100681399039247
2	C	26	50	20120604	3	2500	49.8	-0.152600785158547	0.099126259095383
2	C	26	50	20120604	3	2502	49.84	-0.153020735875893	0.097177543517111
2	C	26	50	20120604	3	2504	49.88	-0.153806472931148	0.0949309238519251
2	C	26	50	20120604	3	2506	49.92	-0.155111155653115	0.0925075982021207
2	C	26	50	20120604	3	2508	49.96	-0.156025798274580	0.0903300628694567
2	C	26	50	20120604	3	2510	50	-0.157460942197676	0.0886644021356937
2	C	26	50	20120604	3	2512	50.04	-0.159066569565716	0.0859556881890024
2	C	26	50	20120604	3	2514	50.08	-0.160506592525603	0.082916189690072
2	C	26	50	20120604	3	2516	50.12	-0.161987910521511	0.0809116126760863
2	C	26	50	20120604	3	2518	50.16	-0.163519150256170	0.0780439411249842
2	C	26	50	20120604	3	2520	50.2	-0.164873684006211	0.0756428893387872
2	C	26	50	20120604	3	2522	50.24	-0.165925788185938	0.0735612376856521
2	C	26	50	20120604	3	2524	50.28	-0.166486453152741	0.0721379024458017
2	C	26	50	20120604	3	2526	50.32	-0.167491181178129	0.0694092480878809
2	C	26	50	20120604	3	2528	50.36	-0.167653886448480	0.0674858469323754
2	C	26	50	20120604	3	2530	50.4	-0.167597954302088	0.065327120640091
2	C	26	50	20120604	3	2532	50.44	-0.167694898641789	0.0624272050197668
2	C	26	50	20120604	3	2534	50.48	-0.167684079908037	0.0599419368159305
2	C	26	50	20120604	3	2536	50.52	-0.167264058480012	0.0557035387694983
2	C	26	50	20120604	3	2538	50.56	-0.167089403105059	0.0532251295014394
2	C	26	50	20120604	3	2540	50.6	-0.166979872264653	0.0509997937503673
2	C	26	50	20120604	3	2542	50.64	-0.166757062917901	0.0485030704166757
2	C	26	50	20120604	3	2544	50.68	-0.166599095262984	0.0440789861295039
2	C	26	50	20120604	3	2546	50.72	-0.166576609267343	0.0419037842492179
2	C	26	50	20120604	3	2548	50.76	-0.166736910374637	0.0385077625112132
2	C	26	50	20120604	3	2550	50.8	-0.166124131638061	0.0349599249472879
2	C	26	50	20120604	3	2552	50.84	-0.165852249080695	0.0327357205670656
2	C	26	50	20120604	3	2554	50.88	-0.165320716913277	0.0293399816717734
2	C	26	50	20120604	3	2556	50.92	-0.164963486567422	0.0264487634648579
2	C	26	50	20120604	3	2558	50.96	-0.164448005723937	0.0227088756991622
2	C	26	50	20120604	3	2560	51	-0.163890805580362	0.019830951099733
2	C	26	50	20120604	3	2562	51.04	-0.163239206681498	0.0175650274194207
2	C	26	50	20120604	3	2564	51.08	-0.162862955163229	0.0158765271366253
2	C	26	50	20120604	3	2566	51.12	-0.162302219485748	0.0148095030038148
2	C	26	50	20120604	3	2568	51.16	-0.162565616761740	0.0149237007489764
2	C	26	50	20120604	3	2570	51.2	-0.162024255810064	0.0152076748323010
2	C	26	50	20120604	3	2572	51.24	-0.161308451615468	0.0162430912919924
2	C	26	50	20120604	3	2574	51.28	-0.160926543242950	0.0169149134447978
2	C	26	50	20120604	3	2576	51.32	-0.160326492428435	0.0174315256591326
2	C	26	50	20120604	3	2578	51.36	-0.158902945056550	0.0176996605505586
2	C	26	50	20120604	3	2580	51.4	-0.157845184022573	0.0182143635765843
2	C	26	50	20120604	3	2582	51.44	-0.155100831894110	0.0181868571227961
2	C	26	50	20120604	3	2584	51.48	-0.152857464920117	0.0173613806664389
2	C	26	50	20120604	3	2586	51.52	-0.149613612561424	0.0169735325969581
2	C	26	50	20120604	3	2588	51.56	-0.147179751020580	0.0165689260967632
2	C	26	50	20120604	3	2590	51.6	-0.144593083704321	0.0164756587123247
2	C	26	50	20120604	3	2592	51.64	-0.142208861059517	0.0146913454606785
2	C	26	50	20120604	3	2594	51.68	-0.139028789732486	0.0142414134158095
2	C	26	50	20120604	3	2596	51.72	-0.135825949567102	0.0129371549579109
2	C	26	50	20120604	3	2598	51.76	-0.133186107820898	0.0120956271776208
2	C	26	50	20120604	3	2600	51.8	-0.130806198527459	0.0106304312163242
2	C	26	50	20120604	3	2602	51.84	-0.128363073887781	0.00917598327810162
2	C	26	50	20120604	3	2604	51.88	-0.125432116279763	0.00731006990390654
2	C	26	50	20120604	3	2606	51.92	-0.123239519572660	0.00527996633511996
2	C	26	50	20120604	3	2608	51.96	-0.120712885622124	0.00351601775877200
2	C	26	50	20120604	3	2610	52	-0.117944279731066	0.00203180062506143
2	C	26	50	20120604	3	2612	52.04	-0.114652131979218	-0.000584353043972554
2	C	26	50	20120604	3	2614	52.08	-0.112394340026889	-0.00201779991079392
2	C	26	50	20120604	3	2616	52.12	-0.110065201000339	-0.00398009193926471
2	C	26	50	20120604	3	2618	52.16	-0.106757850452695	-0.00640087200465685
2	C	26	50	20120604	3	2620	52.2	-0.105157384964157	-0.00844441060228598
2	C	26	50	20120604	3	2622	52.24	-0.103111371492794	-0.0113516801331345
2	C	26	50	20120604	3	2624	52.28	-0.101748564593413	-0.0138082398016547
2	C	26	50	20120604	3	2626	52.32	-0.0994277694268809	-0.0164244641813668
2	C	26	50	20120604	3	2628	52.36	-0.0974613054684012	-0.0191452696540164
2	C	26	50	20120604	3	2630	52.4	-0.0960675980026825	-0.0217749997732491
2	C	26	50	20120604	3	2632	52.44	-0.0946330904756893	-0.0239678086123867
2	C	26	50	20120604	3	2634	52.48	-0.0942209886436138	-0.0264716737245683
2	C	26	50	20120604	3	2636	52.52	-0.0937488534458155	-0.0289510022314427
2	C	26	50	20120604	3	2638	52.56	-0.0929268418126862	-0.0325622672736405
2	C	26	50	20120604	3	2640	52.6	-0.092495860229553	-0.034536297274679
2	C	26	50	20120604	3	2642	52.64	-0.091296889971373	-0.0382955597661792
2	C	26	50	20120604	3	2644	52.68	-0.0911831164902802	-0.041352028827858
2	C	26	50	20120604	3	2646	52.72	-0.0905070516967877	-0.043947888532272
2	C	26	50	20120604	3	2648	52.76	-0.0912079359382998	-0.0472526227848254
2	C	26	50	20120604	3	2650	52.8	-0.0916631712840277	-0.0501637814029704
2	C	26	50	20120604	3	2652	52.84	-0.0919197449795812	-0.0537938908408869
2	C	26	50	20120604	3	2654	52.88	-0.0920045341537133	-0.0568202300826194
2	C	26	50	20120604	3	2656	52.92	-0.0923317902431143	-0.0593553422434616
2	C	26	50	20120604	3	2658	52.96	-0.0924998553828667	-0.0616328766171209
2	C	26	50	20120604	3	2660	53	-0.0930187374099692	-0.0636650944351832
2	C	26	50	20120604	3	2662	53.04	-0.093296128329161	-0.0666155045507519
2	C	26	50	20120604	3	2664	53.08	-0.093326038946005	-0.0702065463390078
2	C	26	50	20120604	3	2666	53.12	-0.0930386212526561	-0.0713579070976104
2	C	26	50	20120604	3	2668	53.16	-0.092574264229451	-0.075177061533477
2	C	26	50	20120604	3	2670	53.2	-0.0916889523972698	-0.0780691424106657
2	C	26	50	20120604	3	2672	53.24	-0.0911912482182638	-0.080831002503031
2	C	26	50	20120604	3	2674	53.28	-0.0907683983631142	-0.0834982092816666
2	C	26	50	20120604	3	2676	53.32	-0.090778439279407	-0.0869487489525008
2	C	26	50	20120604	3	2678	53.36	-0.0897935102438924	-0.0903180420541765
2	C	26	50	20120604	3	2680	53.4	-0.0895782669396992	-0.0924665152981337
2	C	26	50	20120604	3	2682	53.44	-0.089385651052504	-0.0957887857988606
2	C	26	50	20120604	3	2684	53.48	-0.088592489376047	-0.0984119398250283
2	C	26	50	20120604	3	2686	53.52	-0.0877356173786051	-0.101350534186283
2	C	26	50	20120604	3	2688	53.56	-0.0875968830281364	-0.103586547249752
2	C	26	50	20120604	3	2690	53.6	-0.0873751343415563	-0.106202559497429
2	C	26	50	20120604	3	2692	53.64	-0.0862145599815948	-0.108525617405661
2	C	26	50	20120604	3	2694	53.68	-0.08481844835282	-0.111311900966249
2	C	26	50	20120604	3	2696	53.72	-0.0844143368273719	-0.113734095245203
2	C	26	50	20120604	3	2698	53.76	-0.0833938403207635	-0.116539329267527
2	C	26	50	20120604	3	2700	53.8	-0.0824489335290639	-0.119915269172946
2	C	26	50	20120604	3	2702	53.84	-0.0813860106155843	-0.122184516255129
2	C	26	50	20120604	3	2704	53.88	-0.081415638389716	-0.125130393816231
2	C	26	50	20120604	3	2706	53.92	-0.0816846218092794	-0.127791660897904
2	C	26	50	20120604	3	2708	53.96	-0.0814540342879345	-0.130405198271848
2	C	26	50	20120604	3	2710	54	-0.0822645907912086	-0.132817634477222
2	C	26	50	20120604	3	2712	54.04	-0.0818896827758235	-0.135516095375586
2	C	26	50	20120604	3	2714	54.08	-0.0812223861064177	-0.138639881002834
2	C	26	50	20120604	3	2716	54.12	-0.0805512710603936	-0.139756473321006
2	C	26	50	20120604	3	2718	54.16	-0.0780698212331756	-0.141946595154375
2	C	26	50	20120604	3	2720	54.2	-0.0762698809216653	-0.143903513171309
2	C	26	50	20120604	3	2722	54.24	-0.0742898405129867	-0.146235692757018
2	C	26	50	20120604	3	2724	54.28	-0.072558843112642	-0.14805437139823
2	C	26	50	20120604	3	2726	54.32	-0.0700569578994478	-0.151409027389535
2	C	26	50	20120604	3	2728	54.36	-0.0681481938543128	-0.153614776282768
2	C	26	50	20120604	3	2730	54.4	-0.0655831640055586	-0.155061163203686
2	C	26	50	20120604	3	2732	54.44	-0.0644411865539424	-0.154774784957305
2	C	26	50	20120604	3	2734	54.48	-0.0623604541396228	-0.154811978773995
2	C	26	50	20120604	3	2736	54.52	-0.0600605186231355	-0.15365981898473
2	C	26	50	20120604	3	2738	54.56	-0.0580661946574769	-0.152435392882427
2	C	26	50	20120604	3	2740	54.6	-0.0556703754614607	-0.15025198856348
2	C	26	50	20120604	3	2742	54.64	-0.0538198063044173	-0.148992702096864
2	C	26	50	20120604	3	2744	54.68	-0.0515963090309762	-0.146782639852266
2	C	26	50	20120604	3	2746	54.72	-0.048815540903282	-0.144640530569339
2	C	26	50	20120604	3	2748	54.76	-0.0464832906068944	-0.143413205329234
2	C	26	50	20120604	3	2750	54.8	-0.0438177808845336	-0.142468227826856
2	C	26	50	20120604	3	2752	54.84	-0.0423612116259675	-0.143418508630093
2	C	26	50	20120604	3	2754	54.88	-0.0422347809334913	-0.144079512049146
2	C	26	50	20120604	3	2756	54.92	-0.0424653684548362	-0.144167122579335
2	C	26	50	20120604	3	2758	54.96	-0.0426355690570678	-0.144019549394101
2	C	26	50	20120604	3	2760	55	-0.0426045270693737	-0.144283936619587
2	C	26	50	20120604	3	2762	55.04	-0.0427598077185223	-0.144369072276042
2	C	26	50	20120604	3	2764	55.08	-0.042416931640325	-0.144085451746108
2	C	26	50	20120604	3	2766	55.12	-0.0424971175493115	-0.143961425216688
2	C	26	50	20120604	3	2768	55.16	-0.0431310387786453	-0.143748939628941
2	C	26	50	20120604	3	2770	55.2	-0.0427526659400323	-0.143861440317828
2	C	26	50	20120604	3	2772	55.24	-0.042919896693783	-0.14385684412375
2	C	26	50	20120604	3	2774	55.28	-0.0434161442328197	-0.143404437205147
2	C	26	50	20120604	3	2776	55.32	-0.0435516966027731	-0.143440004676241
2	C	26	50	20120604	3	2778	55.36	-0.042919896693783	-0.142692946361917
2	C	26	50	20120604	3	2780	55.4	-0.0436790465340648	-0.142080874732122
2	C	26	50	20120604	3	2782	55.44	-0.043632094643794	-0.140324704330367
2	C	26	50	20120604	3	2784	55.48	-0.0432112953983099	-0.138703379191785
2	C	26	50	20120604	3	2786	55.52	-0.0433071083671607	-0.137708126397265
2	C	26	50	20120604	3	2788	55.56	-0.042573697213714	-0.134628817786553
2	C	26	50	20120604	3	2790	55.6	-0.0406914496728735	-0.133247060425437
2	C	26	50	20120604	3	2792	55.64	-0.0395096621094765	-0.133494052824105
2	C	26	50	20120604	3	2794	55.68	-0.0387347437879741	-0.133116387092274
2	C	26	50	20120604	3	2796	55.72	-0.0368945691006143	-0.131214552693594
2	C	26	50	20120604	3	2798	55.76	-0.0356793353864671	-0.130075403669103
2	C	26	50	20120604	3	2800	55.8	-0.0342671017230813	-0.129019268980722
2	C	26	50	20120604	3	2802	55.84	-0.0324158961699349	-0.128577610085193
2	C	26	50	20120604	3	2804	55.88	-0.0285055956699733	-0.128651997718574
2	C	26	50	20120604	3	2806	55.92	-0.0262478037176447	-0.128413561311958
2	C	26	50	20120604	3	2808	55.96	-0.0235885165349583	-0.127731344689469
2	C	26	50	20120604	3	2810	56	-0.0226895716840358	-0.12741859136015
2	C	26	50	20120604	3	2812	56.04	-0.0208760549223267	-0.128967225921627
2	C	26	50	20120604	3	2814	56.08	-0.0200826104031573	-0.129589550599749
2	C	26	50	20120604	3	2816	56.12	-0.0190628210033300	-0.131013805078415
2	C	26	50	20120604	3	2818	56.16	-0.0167927961036868	-0.132700325462223
2	C	26	50	20120604	3	2820	56.2	-0.0145609549702278	-0.133280082312118
2	C	26	50	20120604	3	2822	56.24	-0.0107633672911873	-0.13293458993883
2	C	26	50	20120604	3	2824	56.28	-0.0077629717972565	-0.132362399131494
2	C	26	50	20120604	3	2826	56.32	-0.0041309885263699	-0.132028361888062
2	C	26	50	20120604	3	2828	56.36	-0.00183352788361670	-0.132424978081629
2	C	26	50	20120604	3	2830	56.4	0.0007613418713035	-0.132146590141876
2	C	26	50	20120604	3	2832	56.44	0.0031519991878172	-0.131228129143793
2	C	26	50	20120604	3	2834	56.48	0.0040022243815159	-0.12964816975191
2	C	26	50	20120604	3	2836	56.52	0.0051306253829333	-0.127992267091727
2	C	26	50	20120604	3	2838	56.56	0.0061048771060522	-0.126469300506407
2	C	26	50	20120604	3	2840	56.6	0.0060643598874902	-0.124160808997868
2	C	26	50	20120604	3	2842	56.64	0.0054668546573875	-0.122373950161809
2	C	26	50	20120604	3	2844	56.68	0.0044095178874793	-0.120215365290881
2	C	26	50	20120604	3	2846	56.72	0.0035004614095859	-0.116673891687986
2	C	26	50	20120604	3	2848	56.76	0.0029412813670236	-0.114936388905255
2	C	26	50	20120604	3	2850	56.8	0.0027614641125678	-0.110942154830366
2	C	26	50	20120604	3	2852	56.84	0.003007678693777	-0.107443531898412
2	C	26	50	20120604	3	2854	56.88	0.0029196438995192	-0.104869592504215
2	C	26	50	20120604	3	2856	56.92	0.000922562217414099	-0.103404820806987
2	C	26	50	20120604	3	2858	56.96	-0.000528633029615099	-0.10106238817295
2	C	26	50	20120604	3	2860	57	-0.002432588748638	-0.0986206070361565
2	C	26	50	20120604	3	2862	57.04	-0.004222205301143	-0.0958922355209482
2	C	26	50	20120604	3	2864	57.08	-0.0054044171286088	-0.0928104520365029
2	C	26	50	20120604	3	2866	57.12	-0.0063214639131296	-0.088943497182228
2	C	26	50	20120604	3	2868	57.16	-0.0052953105522717	-0.085556172857632
2	C	26	50	20120604	3	2870	57.2	-0.0039925370186136	-0.0838516212509037
2	C	26	50	20120604	3	2872	57.24	-0.002091126884003	-0.0820295484971422
2	C	26	50	20120604	3	2874	57.28	0.000348250089734398	-0.0796294866604388
2	C	26	50	20120604	3	2876	57.32	0.0029409985243111	-0.0777182477415697
2	C	26	50	20120604	3	2878	57.36	0.0056525408981271	-0.0770325662958531
2	C	26	50	20120604	3	2880	57.4	0.0086116413560366	-0.0765306619025669
2	C	26	50	20120604	3	2882	57.44	0.0105971264869303	-0.075343076063564
2	C	26	50	20120604	3	2884	57.48	0.010638633654986	-0.0749994928785855
2	C	26	50	20120604	3	2886	57.52	0.0095163137718867	-0.0735288521950738
2	C	26	50	20120604	3	2888	57.56	0.0087959133832138	-0.0724045524129871
2	C	26	50	20120604	3	2890	57.6	0.0074926448748089	-0.0712886672015966
2	C	26	50	20120604	3	2892	57.64	0.0059626779323556	-0.0697195265434656
2	C	26	50	20120604	3	2894	57.68	0.0043055731906449	-0.0680310262606702
2	C	26	50	20120604	3	2896	57.72	0.0027529788311936	-0.0652257215276688
2	C	26	50	20120604	3	2898	57.76	0.00139611162877470	-0.0629276951994907
2	C	26	50	20120604	3	2900	57.8	-0.0008262542738165	-0.0591833526610736
2	C	26	50	20120604	3	2902	57.84	-0.00229442008359410	-0.0567693608207808
2	C	26	50	20120604	3	2904	57.88	-0.0042771474980412	-0.0533857134514469
2	C	26	50	20120604	3	2906	57.92	-0.0056171148483897	-0.0505814693786173
2	C	26	50	20120604	3	2908	57.96	-0.0067278381802775	-0.0480675633501429
2	C	26	50	20120604	3	2910	58	-0.0083360818434082	-0.0446822189245342
2	C	26	50	20120604	3	2912	58.04	-0.0094613008643104	-0.0419156636431418
2	C	26	50	20120604	3	2914	58.08	-0.0093568611927291	-0.0388849332682982
2	C	26	50	20120604	3	2916	58.12	-0.0102482400010929	-0.0358903360499731
2	C	26	50	20120604	3	2918	58.16	-0.0115652263810528	-0.0317716511815959
2	C	26	50	20120604	3	2920	58.2	-0.0112943337731802	-0.0289219401427359
2	C	26	50	20120604	3	2922	58.24	-0.0120348796340491	-0.0251340327555299
2	C	26	50	20120604	3	2924	58.28	-0.0125829581001468	-0.0215039586729525
2	C	26	50	20120604	3	2926	58.32	-0.0123995558143104	-0.0178611071708391
2	C	26	50	20120604	3	2928	58.36	-0.0121766941416568	-0.0142656289946381
2	C	26	50	20120604	3	2930	58.4	-0.0121867378863767	-0.0106726808465001
2	C	26	50	20120604	3	2932	58.44	-0.0133186390663611	-0.0077856699249326
2	C	26	50	20120604	3	2934	58.48	-0.0151392693222890	-0.00392499417887466
2	C	26	50	20120604	3	2936	58.52	-0.0159491823583922	-0.0002823548087956
2	C	26	50	20120604	3	2938	58.56	-0.0165743637479105	0.00389422796282524
2	C	26	50	20120604	3	2940	58.6	-0.0160605092500222	0.00716213609421449
2	C	26	50	20120604	3	2942	58.64	-0.0152127426666017	0.0107919110706234
2	C	26	50	20120604	3	2944	58.68	-0.0141386552441539	0.0114267593169473
2	C	26	50	20120604	3	2946	58.72	-0.013108262071036	0.0103499799389835
2	C	26	50	20120604	3	2948	58.76	-0.0118415990664796	0.0100513461178715
2	C	26	50	20120604	3	2950	58.8	-0.0113502517774365	0.0102116684383699
2	C	26	50	20120604	3	2952	58.84	-0.0106390579190547	0.0097639425666582
2	C	26	50	20120604	3	2954	58.88	-0.0092590966091623	0.00980668010051312
2	C	26	50	20120604	3	2956	58.92	-0.007574089433866	0.0101414527349981
2	C	26	50	20120604	3	2958	58.96	-0.005443498920405	0.0108903424558849
2	C	26	50	20120604	3	2960	59	-0.0060298106501614	0.0117225859241381
2	C	26	50	20120604	3	2962	59.04	-0.006730298911876	0.0112014765106748
2	C	26	50	20120604	3	2964	59.08	-0.0080282853326255	0.0117915076221003
2	C	26	50	20120604	3	2966	59.12	-0.0092651777274805	0.0118123177746706
2	C	26	50	20120604	3	2968	59.16	-0.0100444659688905	0.0117102681240098
2	C	26	50	20120604	3	2970	59.2	-0.0111121901374144	0.0114590967242645
2	C	26	50	20120604	3	2972	59.24	-0.0120901753843379	0.0107745325072622
2	C	26	50	20120604	3	2974	59.28	-0.0137897022902791	0.00983966238921482
2	C	26	50	20120604	3	2976	59.32	-0.0143519766321159	0.00852357827750764
2	C	26	50	20120604	3	2978	59.36	-0.0154993139531335	0.00740506262889113
2	C	26	50	20120604	3	2980	59.4	-0.0177853385579146	0.00678012660542593
2	C	26	50	20120604	3	2982	59.44	-0.0199059892713525	0.00732613536997509
2	C	26	50	20120604	3	2984	59.48	-0.0223968577608958	0.00791092682015199
2	C	26	50	20120604	3	2986	59.52	-0.0227778327524635	0.00709672164588693
2	C	26	50	20120604	3	2988	59.56	-0.0237537673897216	0.00475300207750849
2	C	26	50	20120604	3	2990	59.6	-0.0240383213006067	0.00318400284073366
2	C	26	50	20120604	3	2992	59.64	-0.0238279782464071	0.00234495700524552
2	C	26	50	20120604	3	2994	59.68	-0.0241135609976588	0.00143513331649450
2	C	26	50	20120604	3	2996	59.72	-0.0248475449075983	-0.00154480557825653
2	C	26	50	20120604	3	2998	59.76	-0.0254656729069742	-0.00452040637290498
2	C	26	50	20120604	3	3000	59.8	-0.0263511827290541	-0.00711410233056848
2	C	26	50	20120604	3	3002	59.84	-0.0267761468334794	-0.00940871333299351
2	C	26	50	20120604	3	3004	59.88	-0.0261237489039533	-0.0116346501248297
2	C	26	50	20120604	3	3006	59.92	-0.024744119934248	-0.0136887741109732
2	C	26	50	20120604	3	3008	59.96	-0.0234985725523914	-0.0158926491712364
2	C	26	50	20120604	3	3010	60	-0.0227299474812416	-0.0199613415901838
2	C	26	50	20120604	3	3012	60.04	-0.0228724294976507	-0.0238236295397028
2	C	26	50	20120604	3	3014	60.08	-0.0221972839429738	-0.0271024836840648
2	C	26	50	20120604	3	3016	60.12	-0.0222593679183619	-0.0302956364865471
2	C	26	50	20120604	3	3018	60.16	-0.023279652292936	-0.0324580397340936
2	C	26	50	20120604	3	3020	60.2	-0.0240870975263729	-0.0315070518240758
2	C	26	50	20120604	3	3022	60.24	-0.0245346254081859	-0.0303570840658322
2	C	26	50	20120604	3	3024	60.28	-0.0252418029000505	-0.0292489770290347
2	C	26	50	20120604	3	3026	60.32	-0.0274380765624160	-0.026747374658553
2	C	26	50	20120604	3	3028	60.36	-0.0292441687029226	-0.0233242707308289
2	C	26	50	20120604	3	3030	60.4	-0.0306641098302234	-0.0218337603467658
2	C	26	50	20120604	3	3032	60.44	-0.031614652262969	-0.0187206025344392
2	C	26	50	20120604	3	3034	60.48	-0.0327213521572719	-0.0155989311564671
2	C	26	50	20120604	3	3036	60.52	-0.0327049897063552	-0.0129451169802671
2	C	26	50	20120604	3	3038	60.56	-0.0316383332690709	-0.0110194389409262
2	C	26	50	20120604	3	3040	60.6	-0.030696672097497	-0.00856034075906152
2	C	26	50	20120604	3	3042	60.64	-0.0288613693758595	-0.00634362463965200
2	C	26	50	20120604	3	3044	60.68	-0.0273964668638770	-0.00333084417044876
2	C	26	50	20120604	3	3046	60.72	-0.0271135216209191	-0.00083220104184626
2	C	26	50	20120604	3	3048	60.76	-0.0272039188589328	0.00144746808718552
2	C	26	50	20120604	3	3050	60.8	-0.0267581509658982	0.00468719872045127
2	C	26	50	20120604	3	3052	60.84	-0.0250927094352374	0.00765429655605596
2	C	26	50	20120604	3	3054	60.88	-0.0235363674098458	0.0110721820357349
2	C	26	50	20120604	3	3056	60.92	-0.021004734214367	0.0134652788706435
2	C	26	50	20120604	3	3058	60.96	-0.0187959235487712	0.0155852344981155
2	C	26	50	20120604	3	3060	61	-0.0160904905775446	0.0165508170920970
2	C	26	50	20120604	3	3062	61.04	-0.0125295008274891	0.0171978197968827
2	C	26	50	20120604	3	3064	61.08	-0.0101506451231535	0.0166814833541924
2	C	26	50	20120604	3	3066	61.12	-0.0059341178894634	0.0171617007824997
2	C	26	50	20120604	3	3068	61.16	-0.0031078262271964	0.0168204651920347
2	C	26	50	20120604	3	3070	61.2	8.70802001031006e-05	0.0161763757671875
2	C	26	50	20120604	3	3072	61.24	0.0031722153706913	0.0153483254421468
2	C	26	50	20120604	3	3074	61.28	0.0064113371850184	0.0143733595411789
2	C	26	50	20120604	3	3076	61.32	0.0089096161536286	0.0127057896191067
2	C	26	50	20120604	3	3078	61.36	0.0120853741292936	0.0105218196147339
2	C	26	50	20120604	3	3080	61.4	0.0148170690463735	0.00803308658766978
2	C	26	50	20120604	3	3082	61.44	0.0162832549571638	0.00691027172982366
2	C	26	50	20120604	3	3084	61.48	0.0163385507074526	0.00679190205465303
2	C	26	50	20120604	3	3086	61.52	0.0165299645131198	0.00605573318475972
2	C	26	50	20120604	3	3088	61.56	0.0169506930479258	0.00473301923987215
2	C	26	50	20120604	3	3090	61.6	0.0169011955732427	0.00223763940906483
2	C	26	50	20120604	3	3092	61.64	0.0174431222103441	-2.22738636073763e-05
2	C	26	50	20120604	3	3094	61.68	0.0176580119611467	-0.00222540646175030
2	C	26	50	20120604	3	3096	61.72	0.0184839833922507	-0.00500426540113531
2	C	26	50	20120604	3	3098	61.76	0.0199711703744423	-0.00782675282891954
2	C	26	50	20120604	3	3100	61.8	0.0210306991753722	-0.0104755748312444
2	C	26	50	20120604	3	3102	61.84	0.0223667774384242	-0.0119970564923235
2	C	26	50	20120604	3	3104	61.88	0.0232585805108566	-0.0156648193663381
2	C	26	50	20120604	3	3106	61.92	0.0236754199583661	-0.0177695227005398
2	C	26	50	20120604	3	3108	61.96	0.0241212507839042	-0.0208296687174809
2	C	26	50	20120604	3	3110	62	0.0243298472843543	-0.0239129371261667
2	C	26	50	20120604	3	3112	62.04	0.0243895978073645	-0.0258130037578931
2	C	26	50	20120604	3	3114	62.08	0.0241898401416793	-0.0275681134994762
2	C	26	50	20120604	3	3116	62.12	0.0242471865016335	-0.0292146116394691
2	C	26	50	20120604	3	3118	62.16	0.0241966283667787	-0.0325902687021755
2	C	26	50	20120604	3	3120	62.2	0.0239488864349222	-0.0356059094183087
2	C	26	50	20120604	3	3122	62.24	0.0230921700009722	-0.0392414140809655
2	C	26	50	20120604	3	3124	62.28	0.0219864247008239	-0.0424174266150718
2	C	26	50	20120604	3	3126	62.32	0.0206038838653937	-0.0446096047149606
2	C	26	50	20120604	3	3128	62.36	0.0196738956125636	-0.0478910058579484
2	C	26	50	20120604	3	3130	62.4	0.0197790282487904	-0.0509563986072059
2	C	26	50	20120604	3	3132	62.44	0.0197055739963608	-0.0540530171919205
2	C	26	50	20120604	3	3134	62.48	0.0199245083979517	-0.0564983197204842
2	C	26	50	20120604	3	3136	62.52	0.0195053284269966	-0.0607278152925412
2	C	26	50	20120604	3	3138	62.56	0.0190944993871272	-0.0643747892271889
2	C	26	50	20120604	3	3140	62.6	0.0181954838255266	-0.067141132376547
2	C	26	50	20120604	3	3142	62.64	0.018363775239449	-0.070678646181467
2	C	26	50	20120604	3	3144	62.68	0.0184148990597288	-0.0733298016361697
2	C	26	50	20120604	3	3146	62.72	0.0183304705100551	-0.0769349148493712
2	C	26	50	20120604	3	3148	62.76	0.0173106103995498	-0.0793312290201343
2	C	26	50	20120604	3	3150	62.8	0.0165151152707149	-0.082767767976701
2	C	26	50	20120604	3	3152	62.84	0.0156559098208951	-0.0853632034170462
2	C	26	50	20120604	3	3154	62.88	0.0145982902082744	-0.088477513813426
2	C	26	50	20120604	3	3156	62.92	0.0132096739113802	-0.0910747170207243
2	C	26	50	20120604	3	3158	62.96	0.0126200175665488	-0.0948532835273508
2	C	26	50	20120604	3	3160	63	0.0123951576101315	-0.0974765082641967
2	C	26	50	20120604	3	3162	63.04	0.0120840306264094	-0.100151068953357
2	C	26	50	20120604	3	3164	63.08	0.0121160625635971	-0.103019871875309
2	C	26	50	20120604	3	3166	63.12	0.0114393613740016	-0.105745344252714
2	C	26	50	20120604	3	3168	63.16	0.011411006392076	-0.109159326502961
2	C	26	50	20120604	3	3170	63.2	0.0107236278900846	-0.11206843451144
2	C	26	50	20120604	3	3172	63.24	0.0093615280974849	-0.11481929202229
2	C	26	50	20120604	3	3174	63.28	0.0096039950127538	-0.117170492780414
2	C	26	50	20120604	3	3176	63.32	0.0114040060349423	-0.118761765880796
2	C	26	50	20120604	3	3178	63.36	0.0121387606912732	-0.121044942966569
2	C	26	50	20120604	3	3180	63.4	0.0134756167717845	-0.124348121584204
2	C	26	50	20120604	3	3182	63.44	0.0143035681018758	-0.126710636050826
2	C	26	50	20120604	3	3184	63.48	0.0156173017906423	-0.13063514939709
2	C	26	50	20120604	3	3186	63.52	0.0161117108520479	-0.131655363060986
2	C	26	50	20120604	3	3188	63.56	0.0171071050679243	-0.135628101089726
2	C	26	50	20120604	3	3190	63.6	0.017362017062542	-0.137932915643004
2	C	26	50	20120604	3	3192	63.64	0.0177595524949251	-0.139264963397403
2	C	26	50	20120604	3	3194	63.68	0.0177654214812089	-0.14200691136281
2	C	26	50	20120604	3	3196	63.72	0.0174803160270345	-0.145284492714966
2	C	26	50	20120604	3	3198	63.76	0.0164906493760858	-0.148080110085065
2	C	26	50	20120604	3	3200	63.8	0.0158546775370866	-0.151456827807943
2	C	26	50	20120604	3	3202	63.84	0.0148035633068528	-0.15389245711574
2	C	26	50	20120604	3	3204	63.88	0.0142372414858005	-0.156332611906937
2	C	26	50	20120604	3	3206	63.92	0.0127262957157611	-0.159256357025787
2	C	26	50	20120604	3	3208	63.96	0.0117359926687094	-0.162150191527793
2	C	26	50	20120604	3	3210	64	0.0102624528473947	-0.163482309992871
2	C	26	50	20120604	3	3212	64.04	0.007942011234253	-0.165340303771116
2	C	26	50	20120604	3	3214	64.08	0.0056964522292388	-0.166443178217733
2	C	26	50	20120604	3	3216	64.12	0.0037739703125488	-0.167958366628459
2	C	26	50	20120604	3	3218	64.16	0.0008640844866099	-0.169489394231085
2	C	26	50	20120604	3	3220	64.2	-0.00148492424049180	-0.170694304186226
2	C	26	50	20120604	3	3222	64.24	-0.0034082546853191	-0.172169328931782
2	C	26	50	20120604	3	3224	64.28	-0.0045304331470622	-0.173212311434032
2	C	26	50	20120604	3	3226	64.32	-0.0067931748468592	-0.175168168790794
2	C	26	50	20120604	3	3228	64.36	-0.0093458303269426	-0.177309288124227
2	C	26	50	20120604	3	3230	64.4	-0.0097573664735932	-0.177947098440857
2	C	26	50	20120604	3	3232	64.44	-0.0090658160415927	-0.179511218640842
2	C	26	50	20120604	3	3234	64.48	-0.0083240610281281	-0.182022154820835
2	C	26	50	20120604	3	3236	64.52	-0.0077018070606839	-0.184723302724968
2	C	26	50	20120604	3	3238	64.56	-0.0072556226817552	-0.18705463378254
2	C	26	50	20120604	3	3240	64.6	-0.0068143880502948	-0.190691991064963
2	C	26	50	20120604	3	3242	64.64	-0.0064905331445113	-0.193557187742331
2	C	26	50	20120604	3	3244	64.68	-0.0068200449045443	-0.196766038315356
2	C	26	50	20120604	3	3246	64.72	-0.0068278230791373	-0.199525876082327
2	C	26	50	20120604	3	3248	64.76	-0.0064042661172066	-0.202008527991073
2	C	26	50	20120604	3	3250	64.8	-0.0055783653967807	-0.204760587583451
2	C	26	50	20120604	3	3252	64.84	-0.0054744206999463	-0.207216369434512
2	C	26	50	20120604	3	3254	64.88	-0.0052368328214676	-0.209661544683855
2	C	26	50	20120604	3	3256	64.92	-0.0058315096244455	-0.211444160879226
2	C	26	50	20120604	3	3258	64.96	-0.0076728156826553	-0.21287110236366
2	C	26	50	20120604	3	3260	65	-0.0098139350160881	-0.213473557341231
2	C	26	50	20120604	3	3262	65.04	-0.0113632059736678	-0.213017473467366
2	C	26	50	20120604	3	3264	65.08	-0.0117450436355086	-0.211920043742965
2	C	26	50	20120604	3	3266	65.12	-0.0117047385489809	-0.211243342553369
2	C	26	50	20120604	3	3268	65.16	-0.0125518524728424	-0.210169954459528
2	C	26	50	20120604	3	3270	65.2	-0.0136662527599924	-0.209455776610529
2	C	26	50	20120604	3	3272	65.24	-0.0150663241867418	-0.207669624881252
2	C	26	50	20120604	3	3274	65.28	-0.0166460007359125	-0.206611793136597
2	C	26	50	20120604	3	3276	65.32	-0.0185728667146459	-0.205252026796375
2	C	26	50	20120604	3	3278	65.36	-0.0195317035099348	-0.203692149237078
2	C	26	50	20120604	3	3280	65.4	-0.0208433865890359	-0.202031155408071
2	C	26	50	20120604	3	3282	65.44	-0.0223792225177731	-0.200401981384217
2	C	26	50	20120604	3	3284	65.48	-0.0226175175030329	-0.197833062448166
2	C	26	50	20120604	3	3286	65.52	-0.0230912790464279	-0.195874376664279
2	C	26	50	20120604	3	3288	65.56	-0.0239992041534714	-0.194163178253808
2	C	26	50	20120604	3	3290	65.6	-0.0238818244277945	-0.193816695931027
2	C	26	50	20120604	3	3292	65.64	-0.0257287873402537	-0.192170551344424
2	C	26	50	20120604	3	3294	65.68	-0.0268127820358127	-0.189710526852676
2	C	26	50	20120604	3	3296	65.72	-0.0283479108577687	-0.187551729849714
2	C	26	50	20120604	3	3298	65.76	-0.0291950247816302	-0.186696130644478
2	C	26	50	20120604	3	3300	65.8	-0.0317589939702126	-0.182914523578692
2	C	26	50	20120604	3	3302	65.84	-0.0330933044663116	-0.18030883509002
2	C	26	50	20120604	3	3304	65.88	-0.0347380348393515	-0.177377170375221
2	C	26	50	20120604	3	3306	65.92	-0.036365794649643	-0.174302670090621
2	C	26	50	20120604	3	3308	65.96	-0.0374285761417664	-0.172729357502481
2	C	26	50	20120604	3	3310	66	-0.0386349003104706	-0.169811834923306
2	C	26	50	20120604	3	3312	66.04	-0.0391426029793625	-0.167242208880474
2	C	26	50	20120604	3	3314	66.08	-0.0401113392695881	-0.163791527788283
2	C	26	50	20120604	3	3316	66.12	-0.0407180368878462	-0.161456661196805
2	C	26	50	20120604	3	3318	66.16	-0.0409326437959363	-0.15739539339906
2	C	26	50	20120604	3	3320	66.2	-0.0403372598861772	-0.154046535683361
2	C	26	50	20120604	3	3322	66.24	-0.0406402551419156	-0.151296950964717
2	C	26	50	20120604	3	3324	66.28	-0.0406109102104964	-0.148067947848429
2	C	26	50	20120604	3	3326	66.32	-0.0402580639266843	-0.14452887840859
2	C	26	50	20120604	3	3328	66.36	-0.0404263553406067	-0.142424528627779
2	C	26	50	20120604	3	3330	66.4	-0.0392903882966305	-0.138817223383556
2	C	26	50	20120604	3	3332	66.44	-0.0384130102025342	-0.135375593258165
2	C	26	50	20120604	3	3334	66.48	-0.0377066105281289	-0.13251251790114
2	C	26	50	20120604	3	3336	66.52	-0.0363379346424642	-0.129958448207494
2	C	26	50	20120604	3	3338	66.56	-0.0346676777146235	-0.127249734260803
2	C	26	50	20120604	3	3340	66.6	-0.0328314628252382	-0.125103099494477
2	C	26	50	20120604	3	3342	66.64	-0.0308891819186750	-0.122962263003757
2	C	26	50	20120604	3	3344	66.68	-0.029039390579091	-0.12044807413257
2	C	26	50	20120604	3	3346	66.72	-0.0265444350123524	-0.118839830469439
2	C	26	50	20120604	3	3348	66.76	-0.0243625156176451	-0.118044688893995
2	C	26	50	20120604	3	3350	66.8	-0.0214947733558649	-0.117550421253945
2	C	26	50	20120604	3	3352	66.84	-0.0196246173409827	-0.117908217285226
2	C	26	50	20120604	3	3354	66.88	-0.0192101113458512	-0.116993503953083
2	C	26	50	20120604	3	3356	66.92	-0.0175718156445201	-0.114173067134964
2	C	26	50	20120604	3	3358	66.96	-0.0169446826402857	-0.111608178707566
2	C	26	50	20120604	3	3360	67	-0.0167638047256582	-0.108937012130956
2	C	26	50	20120604	3	3362	67.04	-0.0157208222234080	-0.107333576793937
2	C	26	50	20120604	3	3364	67.08	-0.0153531974078692	-0.106237207729707
2	C	26	50	20120604	3	3366	67.12	-0.0154949723174971	-0.105858693469738
2	C	26	50	20120604	3	3368	67.16	-0.0159203677570589	-0.104348171963768
2	C	26	50	20120604	3	3370	67.2	-0.0168016349384517	-0.10390531098671
2	C	26	50	20120604	3	3372	67.24	-0.0171952812835383	-0.10301230583275
2	C	26	50	20120604	3	3374	67.28	-0.0176293741365087	-0.101889490974904
2	C	26	50	20120604	3	3376	67.32	-0.0172533347502737	-0.101960767338447
2	C	26	50	20120604	3	3378	67.36	-0.01746094130123	-0.101905895852227
2	C	26	50	20120604	3	3380	67.4	-0.0184897816678565	-0.100624618364717
2	C	26	50	20120604	3	3382	67.44	-0.0180704673466128	-0.100566494187304
2	C	26	50	20120604	3	3384	67.48	-0.0173420059406344	-0.0994303150112932
2	C	26	50	20120604	3	3386	67.52	-0.0158178372737868	-0.098251497296377
2	C	26	50	20120604	3	3388	67.56	-0.0145581972537811	-0.0972274652558628
2	C	26	50	20120604	3	3390	67.6	-0.0120235729966179	-0.0949481065467079
2	C	26	50	20120604	3	3392	67.64	-0.010292434174917	-0.0941162661293201
2	C	26	50	20120604	3	3394	67.68	-0.0082003880520985	-0.0926009362972373
2	C	26	50	20120604	3	3396	67.72	-0.0053649605702186	-0.0917226389643255
2	C	26	50	20120604	3	3398	67.76	-0.0025136938964401	-0.0901906921228848
2	C	26	50	20120604	3	3400	67.8	0.000410829039869397	-0.0891654580008425
2	C	26	50	20120604	3	3402	67.84	0.0028069310785981	-0.0871760837826522
2	C	26	50	20120604	3	3404	67.88	0.0040966938474824	-0.0859779620526098
2	C	26	50	20120604	3	3406	67.92	0.0065772951465629	-0.0831958504220313
2	C	26	50	20120604	3	3408	67.96	0.0077422535685677	-0.0804124659992467
2	C	26	50	20120604	3	3410	68	0.0080456730883749	-0.0779765538487371
2	C	26	50	20120604	3	3412	68.04	0.0078434405489555	-0.0761570266793879
2	C	26	50	20120604	3	3414	68.08	0.0071645473283383	-0.0729120429498447
2	C	26	50	20120604	3	3416	68.12	0.006007649923639	-0.0718076128683095
2	C	26	50	20120604	3	3418	68.16	0.0055092103535806	-0.0698788377012669
2	C	26	50	20120604	3	3420	68.2	0.005312776089767	-0.0697975204214305
2	C	26	50	20120604	3	3422	68.24	0.0051781429586291	-0.0678129545293523
2	C	26	50	20120604	3	3424	68.28	0.0047260188827384	-0.0647462324193462
2	C	26	50	20120604	3	3426	68.32	0.0037562926430192	-0.0619950213551056
2	C	26	50	20120604	3	3428	68.36	0.0028580548988779	-0.0597843934250821
2	C	26	50	20120604	3	3430	68.4	0.0014825907881138	-0.0569240050738263
2	C	26	50	20120604	3	3432	68.44	0.0009835148219524	-0.0542538284467097
2	C	26	50	20120604	3	3434	68.48	-0.0002971969801327	-0.0521380235360433
2	C	26	50	20120604	3	3436	68.52	-0.001467812256387	-0.048888797165813
2	C	26	50	20120604	3	3438	68.56	-0.00140346553929910	-0.0458083571842519
2	C	26	50	20120604	3	3440	68.6	-0.0023106835395614	-0.0443254128427475
2	C	26	50	20120604	3	3442	68.64	-0.0020731663717608	-0.0431341500484825
2	C	26	50	20120604	3	3444	68.68	-0.0016578118484919	-0.041334704711719
2	C	26	50	20120604	3	3446	68.72	-0.0025919706171174	-0.0405633219241226
2	C	26	50	20120604	3	3448	68.76	-0.004479662880173	-0.0400130514270032
2	C	26	50	20120604	3	3450	68.8	-0.0054525711004076	-0.0383717858771911
2	C	26	50	20120604	3	3452	68.84	-0.0064781587758406	-0.0370647697028459
2	C	26	50	20120604	3	3454	68.88	-0.0070757347166213	-0.0362004730842016
2	C	26	50	20120604	3	3456	68.92	-0.0078070952604026	-0.0349131851890514
2	C	26	50	20120604	3	3458	68.96	-0.0086527242600235	-0.033838453592326
2	C	26	50	20120604	3	3460	69	-0.0098386837534296	-0.0316902631910813
2	C	26	50	20120604	3	3462	69.04	-0.0109943083659228	-0.0295466689839143
2	C	26	50	20120604	3	3464	69.08	-0.0108058997640756	-0.027016746986846
2	C	26	50	20120604	3	3466	69.12	-0.0100686348786715	-0.0253427070377259
2	C	26	50	20120604	3	3468	69.16	-0.0088681372698442	-0.0231323195240080
2	C	26	50	20120604	3	3470	69.2	-0.0069569124931107	-0.0203787891495251
2	C	26	50	20120604	3	3472	69.24	-0.0055278355461971	-0.0180258064823131
2	C	26	50	20120604	3	3474	69.28	-0.0035309164986516	-0.0150137649396962
2	C	26	50	20120604	3	3476	69.32	-0.0033514740107899	-0.0132422008233148
2	C	26	50	20120604	3	3478	69.36	-0.0042440973270885	-0.0117317924544291
2	C	26	50	20120604	3	3480	69.4	-0.0062225962429841	-0.00999147538670841
2	C	26	50	20120604	3	3482	69.44	-0.0076497215751817	-0.00970825083657195
2	C	26	50	20120604	3	3484	69.48	-0.0090833240054949	-0.00783867464925034
2	C	26	50	20120604	3	3486	69.52	-0.0102829165176423	-0.00574781646582421
2	C	26	50	20120604	3	3488	69.56	-0.011672374271606	-0.00340063914528578
2	C	26	50	20120604	3	3490	69.6	-0.0130594278625137	-0.00196929238560453
2	C	26	50	20120604	3	3492	69.64	-0.0144887522968008	-0.00100586646730568
2	C	26	50	20120604	3	3494	69.68	-0.0152941469205723	-0.000740220591749514
2	C	26	50	20120604	3	3496	69.72	-0.0161078429779549	-0.000649838202978249
2	C	26	50	20120604	3	3498	69.76	-0.0171669050884092	-0.000841068160882339
2	C	26	50	20120604	3	3500	69.8	-0.0186771437516674	-0.00164036752419998
2	C	26	50	20120604	3	3502	69.84	-0.0210333578968694	-0.00204611246631264
2	C	26	50	20120604	3	3504	69.88	-0.0235129338911172	-0.00197192989389836
2	C	26	50	20120604	3	3506	69.92	-0.0266282434293790	-0.000946531015975968
2	C	26	50	20120604	3	3508	69.96	-0.0287743669575023	-0.000595284914809706
2	C	26	50	20120604	3	3510	70	-0.0293092932374699	0.00181305007123356
2	C	26	50	20120604	3	3512	70.04	-0.0297893572236056	0.00402177376269533
2	C	26	50	20120604	3	3514	70.08	-0.0287538396476445	0.00675830741147886
2	C	26	50	20120604	3	3516	70.12	-0.0280331776294626	0.00866504206015182
2	C	26	50	20120604	3	3518	70.16	-0.0264067542509876	0.0111844564504517
2	C	26	50	20120604	3	3520	70.2	-0.0247665847166863	0.0132456232201358
2	C	26	50	20120604	3	3522	70.24	-0.0225316040291187	0.0150730417011630
2	C	26	50	20120604	3	3524	70.28	-0.0209477201945999	0.0166865533098135
2	C	26	50	20120604	3	3526	70.32	-0.019431456981566	0.0175242485713496
2	C	26	50	20120604	3	3528	70.36	-0.0174931641572487	0.0185316211760992
2	C	26	50	20120604	3	3530	70.4	-0.0157927844805294	0.0194219393242912
2	C	26	50	20120604	3	3532	70.44	-0.0132437140318266	0.0204055743543964
2	C	26	50	20120604	3	3534	70.48	-0.010323143822424	0.0220526311087464
2	C	26	50	20120604	3	3536	70.52	-0.0086177083322192	0.0234864668842974
2	C	26	50	20120604	3	3538	70.56	-0.0063892047427673	0.0248620865585533
2	C	26	50	20120604	3	3540	70.6	-0.0056289588869746	0.0258964777134121
2	C	26	50	20120604	3	3542	70.64	-0.0055259899974982	0.0275923884752743
2	C	26	50	20120604	3	3544	70.68	-0.005338260218161	0.0298945230938511
2	C	26	50	20120604	3	3546	70.72	-0.0049266745740357	0.0313678012856567
2	C	26	50	20120604	3	3548	70.76	-0.0036595887196241	0.0340211982688558
2	C	26	50	20120604	3	3550	70.8	-0.0021833831057444	0.0365924718704879
2	C	26	50	20120604	3	3552	70.84	-0.0010843482489496	0.0386170105089065
2	C	26	50	20120604	3	3554	70.88	0.000971140453281599	0.041279903936177
2	C	26	50	20120604	3	3556	70.92	0.0022141634639294	0.0422311746889072
2	C	26	50	20120604	3	3558	70.96	0.003093521457013	0.0420980971926879
2	C	26	50	20120604	3	3560	71	0.0056947693150996	0.0427297415381862
2	C	26	50	20120604	3	3562	71.04	0.0083346747009136	0.0435130815014525
2	C	26	50	20120604	3	3564	71.08	0.0106640117173628	0.0445608864719504
2	C	26	50	20120604	3	3566	71.12	0.0137150996964368	0.045366500298824
2	C	26	50	20120604	3	3568	71.16	0.0162595598089263	0.0463390478946002
2	C	26	50	20120604	3	3570	71.2	0.0179193727696089	0.0477948888331817
2	C	26	50	20120604	3	3572	71.24	0.0189751044071238	0.0497073086203754
2	C	26	50	20120604	3	3574	71.28	0.0193779714246371	0.0513232314631498
2	C	26	50	20120604	3	3576	71.32	0.0191931973516452	0.0517347039701901
2	C	26	50	20120604	3	3578	71.36	0.0194675335695421	0.052876278370941
2	C	26	50	20120604	3	3580	71.4	0.021219609823034	0.0553016475593431
2	C	26	50	20120604	3	3582	71.44	0.0214370593003845	0.055773910036362
2	C	26	50	20120604	3	3584	71.48	0.0215697337457385	0.0573098661732519
2	C	26	50	20120604	3	3586	71.52	0.0217457962631861	0.0599363506723591
2	C	26	50	20120604	3	3588	71.56	0.0217244416383943	0.0614762878204271
2	C	26	50	20120604	3	3590	71.6	0.0204168597786241	0.0607202492499825
2	C	26	50	20120604	3	3592	71.64	0.0198682156271015	0.060013778864899
2	C	26	50	20120604	3	3594	71.68	0.0190567398850118	0.0590004948474587
2	C	26	50	20120604	3	3596	71.72	0.0176151612902068	0.0581978579401338
2	C	26	50	20120604	3	3598	71.76	0.0158085034642752	0.057034667285082
2	C	26	50	20120604	3	3600	71.8	0.0127495595288622	0.0558216963126345
2	C	26	50	20120604	3	3602	71.84	0.0097937824728243	0.0543741780208676
2	C	26	50	20120604	3	3604	71.88	0.006480209385506	0.0530540803710704
2	C	26	50	20120604	3	3606	71.92	0.004496916285634	0.0524852836762839
2	C	26	50	20120604	3	3608	71.96	0.00138295944264460	0.0507668727766444
2	C	26	50	20120604	3	3610	72	-0.00137327207974240	0.0495775898813667
2	C	26	50	20120604	3	3612	72.04	-0.0044536413506253	0.0487939034357777
2	C	26	50	20120604	3	3614	72.08	-0.0067850431188755	0.0474475014137204
2	C	26	50	20120604	3	3616	72.12	-0.0095926105935767	0.0456718855754828
2	C	26	50	20120604	3	3618	72.16	-0.0118798181880027	0.0445163316736678
2	C	26	50	20120604	3	3620	72.2	-0.0154684558132026	0.0425250482671684
2	C	26	50	20120604	3	3622	72.24	-0.0173371269038442	0.0413368967427406
2	C	26	50	20120604	3	3624	72.28	-0.0190774581137006	0.0399004800274383
2	C	26	50	20120604	3	3626	72.32	-0.0202625690789692	0.0381741495318494
2	C	26	50	20120604	3	3628	72.36	-0.0224253258799064	0.0347087606186104
2	C	26	50	20120604	3	3630	72.4	-0.0237639497273706	0.0327331749826533
2	C	26	50	20120604	3	3632	72.44	-0.0255909722286005	0.0299958232113239
2	C	26	50	20120604	3	3634	72.48	-0.0275948421358050	0.02739996350691
2	C	26	50	20120604	3	3636	72.52	-0.0293013029308425	0.0252416614786943
2	C	26	50	20120604	3	3638	72.56	-0.0298438659640470	0.0235582523647235
2	C	26	50	20120604	3	3640	72.6	-0.0295186675553793	0.0216108095786576
2	C	26	50	20120604	3	3642	72.64	-0.0299638619848143	0.0196569321208829
2	C	26	50	20120604	3	3644	72.68	-0.0305649451752297	0.0164555344533321
2	C	26	50	20120604	3	3646	72.72	-0.0304586316706783	0.0133029342247509
2	C	26	50	20120604	3	3648	72.76	-0.0307019117587456	0.0106694917949169
2	C	26	50	20120604	3	3650	72.8	-0.0306350760257878	0.0075651091777449
2	C	26	50	20120604	3	3652	72.84	-0.0313927904393039	0.00462770982695005
2	C	26	50	20120604	3	3654	72.88	-0.0318937402384355	0.00399338554675103
2	C	26	50	20120604	3	3656	72.92	-0.0330724094609276	0.00313678932095384
2	C	26	50	20120604	3	3658	72.96	-0.0341727312520641	0.00247808399893951
2	C	26	50	20120604	3	3660	73	-0.0364178023533992	0.00254321560455460
2	C	26	50	20120604	3	3662	73.04	-0.0393636445591614	0.00297465680709558
2	C	26	50	20120604	3	3664	73.08	-0.0417232245326419	0.00397015708898906
2	C	26	50	20120604	3	3666	73.12	-0.0435940522989662	0.00397853630434612
2	C	26	50	20120604	3	3668	73.16	-0.0465280504661435	0.00466619764905003
2	C	26	50	20120604	3	3670	73.2	-0.0491999948602131	0.00559540667020727
2	C	26	50	20120604	3	3672	73.24	-0.0520707776811524	0.00552957502887881
2	C	26	50	20120604	3	3674	73.28	-0.0553130744049271	0.00593453508246435
2	C	26	50	20120604	3	3676	73.32	-0.0576888824790358	0.00579219448741149
2	C	26	50	20120604	3	3678	73.36	-0.0609298356999262	0.00578455773417468
2	C	26	50	20120604	3	3680	73.4	-0.0628851980819413	0.00497541544446291
2	C	26	50	20120604	3	3682	73.44	-0.063346868099378	0.00343979164776009
2	C	26	50	20120604	3	3684	73.48	-0.0644849564636978	0.000554442427128377
2	C	26	50	20120604	3	3686	73.52	-0.065390901671754	-0.00101858731829922
2	C	26	50	20120604	3	3688	73.56	-0.0648881487503304	-0.00235827182593525
2	C	26	50	20120604	3	3690	73.6	-0.0648260647749422	-0.00449868405258692
2	C	26	50	20120604	3	3692	73.64	-0.0641997802988453	-0.00744017755164484
2	C	26	50	20120604	3	3694	73.68	-0.0633180181427056	-0.0097013636165232
2	C	26	50	20120604	3	3696	73.72	-0.0621850209472104	-0.0122782728592013
2	C	26	50	20120604	3	3698	73.76	-0.0611652315473832	-0.0152728700775264
2	C	26	50	20120604	3	3700	73.8	-0.060472054769786	-0.0180217476893891
2	C	26	50	20120604	3	3702	73.84	-0.0597490380860228	-0.0206279311528083
2	C	26	50	20120604	3	3704	73.88	-0.0585635664962957	-0.0239664014698922
2	C	26	50	20120604	3	3706	73.92	-0.0568787502398303	-0.02620926639807
2	C	26	50	20120604	3	3708	73.96	-0.0544275433696437	-0.0279297491205784
2	C	26	50	20120604	3	3710	74	-0.0515538119134269	-0.02985878591713
2	C	26	50	20120604	3	3712	74.04	-0.0489973663409963	-0.0312086244781439
2	C	26	50	20120604	3	3714	74.08	-0.0471086911995149	-0.033042286712049
2	C	26	50	20120604	3	3716	74.12	-0.0468282880054354	-0.0341610357059033
2	C	26	50	20120604	3	3718	74.16	-0.0472877589207826	-0.0346167023867677
2	C	26	50	20120604	3	3720	74.2	-0.0479431832673322	-0.0350360803476217
2	C	26	50	20120604	3	3722	74.24	-0.0484362276126501	-0.0349774824086647
2	C	26	50	20120604	3	3724	74.28	-0.0488361813502249	-0.0353074042906308
2	C	26	50	20120604	3	3726	74.32	-0.048905895007782	-0.0347847180290455
2	C	26	50	20120604	3	3728	74.36	-0.0486801865232273	-0.0347920719395698
2	C	26	50	20120604	3	3730	74.4	-0.0491855415976057	-0.0350001876074086
2	C	26	50	20120604	3	3732	74.44	-0.0493373644945943	-0.0350244342989355
2	C	26	50	20120604	3	3734	74.48	-0.0500877108554504	-0.0349662040555048
2	C	26	50	20120604	3	3736	74.52	-0.0505606026575045	-0.0350356631546208
2	C	26	50	20120604	3	3738	74.56	-0.051356486695069	-0.0344823167430032
2	C	26	50	20120604	3	3740	74.6	-0.0511890791646231	-0.0342325312725491
2	C	26	50	20120604	3	3742	74.64	-0.0514887793027612	-0.0334208858248319
2	C	26	50	20120604	3	3744	74.68	-0.0519715705997519	-0.0327641462596693
2	C	26	50	20120604	3	3746	74.72	-0.0520466229135071	-0.0318998213567537
2	C	26	50	20120604	3	3748	74.76	-0.0524373135522483	-0.031172689311524
2	C	26	50	20120604	3	3750	74.8	-0.0529296225065138	-0.0300605305528703
2	C	26	50	20120604	3	3752	74.84	-0.0534551173962339	-0.0285708248563242
2	C	26	50	20120604	3	3754	74.88	-0.054026500687626	-0.0273347611906168
2	C	26	50	20120604	3	3756	74.92	-0.0542676170289428	-0.0267010591643852
2	C	26	50	20120604	3	3758	74.96	-0.0549771067599819	-0.0267091413948942
2	C	26	50	20120604	3	3760	75	-0.0556122795683184	-0.0255989342509566
2	C	26	50	20120604	3	3762	75.04	-0.0557679986236713	-0.0252139711771431
2	C	26	50	20120604	3	3764	75.08	-0.0553349735019404	-0.0252288133484802
2	C	26	50	20120604	3	3766	75.12	-0.054944254578928	-0.0237755392075143
2	C	26	50	20120604	3	3768	75.16	-0.0546239493491861	-0.0225280472820094
2	C	26	50	20120604	3	3770	75.2	-0.0544130830359685	-0.0209991480707956
2	C	26	50	20120604	3	3772	75.24	-0.0541611196766283	-0.0192853545784372
2	C	26	50	20120604	3	3774	75.28	-0.0541467300536311	-0.0174351036194455
2	C	26	50	20120604	3	3776	75.32	-0.0545472070502239	-0.0152081698070478
2	C	26	50	20120604	3	3778	75.36	-0.0547492981682871	-0.0145989266043775
2	C	26	50	20120604	3	3780	75.4	-0.0562900838444925	-0.0144798498224257
2	C	26	50	20120604	3	3782	75.44	-0.0570423747489969	-0.0144369284408076
2	C	26	50	20120604	3	3784	75.48	-0.0583904031166509	-0.0149526921270051
2	C	26	50	20120604	3	3786	75.52	-0.0600176679521955	-0.0153634504561964
2	C	26	50	20120604	3	3788	75.56	-0.0619610802296087	-0.0151128518129439
2	C	26	50	20120604	3	3790	75.6	-0.0642028915686825	-0.0151028108966510
2	C	26	50	20120604	3	3792	75.64	-0.0664845837302152	-0.0150643442877545
2	C	26	50	20120604	3	3794	75.68	-0.0685754984821839	-0.0151250140495803
2	C	26	50	20120604	3	3796	75.72	-0.0714204719056098	-0.0162341817465495
2	C	26	50	20120604	3	3798	75.76	-0.0744042503901827	-0.016745207817313
2	C	26	50	20120604	3	3800	75.8	-0.0769120753003389	-0.0182083531689442
2	C	26	50	20120604	3	3802	75.84	-0.0793090965778832	-0.0190650130343517
2	C	26	50	20120604	3	3804	75.88	-0.0818399024584279	-0.0209065312245958
2	C	26	50	20120604	3	3806	75.92	-0.0835192103530679	-0.0231037241257768
2	C	26	50	20120604	3	3808	75.96	-0.0852854216711156	-0.0249573338419792
2	C	26	50	20120604	3	3810	76	-0.0868891398508467	-0.0274665729656978
2	C	26	50	20120604	3	3812	76.04	-0.089098424277986	-0.0299087783665599
2	C	26	50	20120604	3	3814	76.08	-0.0906095114693816	-0.0324925465450155
2	C	26	50	20120604	3	3816	76.12	-0.0925175684077354	-0.0354179887201405
2	C	26	50	20120604	3	3818	76.16	-0.0935341051163692	-0.0375892308024519
2	C	26	50	20120604	3	3820	76.2	-0.0943165894804302	-0.040218536657616
2	C	26	50	20120604	3	3822	76.24	-0.0959138729884525	-0.0430246899187548
2	C	26	50	20120604	3	3824	76.28	-0.096727611472242	-0.04483346906503
2	C	26	50	20120604	3	3826	76.32	-0.0977799277840038	-0.0478381071996479
2	C	26	50	20120604	3	3828	76.36	-0.0982208795727517	-0.0504006621746679
2	C	26	50	20120604	3	3830	76.4	-0.0982959743129137	-0.0525045876914104
2	C	26	50	20120604	3	3832	76.44	-0.0981682708282315	-0.0564249291076648
2	C	26	50	20120604	3	3834	76.48	-0.0985663719460395	-0.058903621218436
2	C	26	50	20120604	3	3836	76.52	-0.0982160924598431	-0.0609816454137837
2	C	26	50	20120604	3	3838	76.56	-0.0980191278659436	-0.0645730054000911
2	C	26	50	20120604	3	3840	76.6	-0.09676406989788	-0.0666782885618535
2	C	26	50	20120604	3	3842	76.64	-0.0953734242045238	-0.0687102801057458
2	C	26	50	20120604	3	3844	76.68	-0.0939215854903238	-0.0714832771299148
2	C	26	50	20120604	3	3846	76.72	-0.0925767178899817	-0.0745495254783775
2	C	26	50	20120604	3	3848	76.76	-0.0907415636607682	-0.0770507742954686
2	C	26	50	20120604	3	3850	76.8	-0.0882666545712762	-0.0791650589265555
2	C	26	50	20120604	3	3852	76.84	-0.0858307424207667	-0.081605213717752
2	C	26	50	20120604	3	3854	76.88	-0.0842645716111166	-0.0830738037915985
2	C	26	50	20120604	3	3856	76.92	-0.0820883797813369	-0.0861352933114238
2	C	26	50	20120604	3	3858	76.96	-0.0797518161335841	-0.0891436084013038
2	C	26	50	20120604	3	3860	77	-0.0780285969078325	-0.0915866623303033
2	C	26	50	20120604	3	3862	77.04	-0.075088588333015	-0.0937035986118196
2	C	26	50	20120604	3	3864	77.08	-0.0731849861673827	-0.0958872150628018
2	C	26	50	20120604	3	3866	77.12	-0.0713809446365415	-0.0981607754963509
2	C	26	50	20120604	3	3868	77.16	-0.0692202384452698	-0.100837669637889
2	C	26	50	20120604	3	3870	77.2	-0.0669632243104004	-0.101572989979645
2	C	26	50	20120604	3	3872	77.24	-0.0638596619370945	-0.102819689945555
2	C	26	50	20120604	3	3874	77.28	-0.0612239214102217	-0.10441499355459
2	C	26	50	20120604	3	3876	77.32	-0.0584326173914878	-0.106243783822772
2	C	26	50	20120604	3	3878	77.36	-0.0557393183726263	-0.108193772193251
2	C	26	50	20120604	3	3880	77.4	-0.0532836072322436	-0.110412036876511
2	C	26	50	20120604	3	3882	77.44	-0.0505270928671441	-0.111726901936127
2	C	26	50	20120604	3	3884	77.48	-0.047509231835718	-0.11317046042992
2	C	26	50	20120604	3	3886	77.52	-0.0449114629429948	-0.11418826993076
2	C	26	50	20120604	3	3888	77.56	-0.0424684090139954	-0.115596402374814
2	C	26	50	20120604	3	3890	77.6	-0.0399208447027365	-0.117581392530961
2	C	26	50	20120604	3	3892	77.64	-0.0374417990385745	-0.119383454162815
2	C	26	50	20120604	3	3894	77.68	-0.0354381412634043	-0.121580293510606
2	C	26	50	20120604	3	3896	77.72	-0.0333457415871952	-0.123914806548693
2	C	26	50	20120604	3	3898	77.76	-0.0313140116728119	-0.125218923585235
2	C	26	50	20120604	3	3900	77.8	-0.0287720335051244	-0.125576366063125
2	C	26	50	20120604	3	3902	77.84	-0.0265702444098657	-0.125426883689582
2	C	26	50	20120604	3	3904	77.88	-0.0244495604624091	-0.125620560236949
2	C	26	50	20120604	3	3906	77.92	-0.0228747629500286	-0.125421792520758
2	C	26	50	20120604	3	3908	77.96	-0.0223969708979808	-0.127111707017115
2	C	26	50	20120604	3	3910	78	-0.0216767826413423	-0.12820751039592
2	C	26	50	20120604	3	3912	78.04	-0.0213847475407123	-0.128955346527703
2	C	26	50	20120604	3	3914	78.08	-0.0212351944564913	-0.129078312396952
2	C	26	50	20120604	3	3916	78.12	-0.0204670643600884	-0.129653260920734
2	C	26	50	20120604	3	3918	78.16	-0.0197574827051677	-0.129016935528345
2	C	26	50	20120604	3	3920	78.2	-0.0191406027492606	-0.128912849410154
2	C	26	50	20120604	3	3922	78.24	-0.0184470017075947	-0.128760892162877
2	C	26	50	20120604	3	3924	78.28	-0.0170595874922285	-0.128370922773052
2	C	26	50	20120604	3	3926	78.32	-0.0160950938426901	-0.128051593350669
2	C	26	50	20120604	3	3928	78.36	-0.014186259086877	-0.127934001492957
2	C	26	50	20120604	3	3930	78.4	-0.0140113915798896	-0.128511778443865
2	C	26	50	20120604	3	3932	78.44	-0.0138616263636343	-0.128599883948801
2	C	26	50	20120604	3	3934	78.48	-0.0138033607648645	-0.1293786913576
2	C	26	50	20120604	3	3936	78.52	-0.0133591562849231	-0.130067130519763
2	C	26	50	20120604	3	3938	78.56	-0.0135821070530312	-0.130766812679747
2	C	26	50	20120604	3	3940	78.6	-0.0131650554734874	-0.130856049555533
2	C	26	50	20120604	3	3942	78.64	-0.013433614628982	-0.131485233169432
2	C	26	50	20120604	3	3944	78.68	-0.0135369936403915	-0.13224904991447
2	C	26	50	20120604	3	3946	78.72	-0.0132728892576184	-0.132615684780515
2	C	26	50	20120604	3	3948	78.76	-0.0133308720136756	-0.133704629223543
2	C	26	50	20120604	3	3950	78.8	-0.0129143861195568	-0.1346684157663
2	C	26	50	20120604	3	3952	78.84	-0.013223250361579	-0.135767825389689
2	C	26	50	20120604	3	3954	78.88	-0.0137503277562755	-0.136478750547494
2	C	26	50	20120604	3	3956	78.92	-0.0134484638713869	-0.136261739476348
2	C	26	50	20120604	3	3958	78.96	-0.0126182497995958	-0.135705882835657
2	C	26	50	20120604	3	3960	79	-0.0117141430691707	-0.136638839522754
2	C	26	50	20120604	3	3962	79.04	-0.0097899640962059	-0.137237617545063
2	C	26	50	20120604	3	3964	79.08	-0.0079215051375985	-0.137650285062564
2	C	26	50	20120604	3	3966	79.12	-0.004945646248975	-0.138588969314589
2	C	26	50	20120604	3	3968	79.16	-0.0029887282320412	-0.140559322360365
2	C	26	50	20120604	3	3970	79.2	-0.000767281568265502	-0.141111148492403
2	C	26	50	20120604	3	3972	79.24	0.0017971118843856	-0.142843135842241
2	C	26	50	20120604	3	3974	79.28	0.0041744048827348	-0.145496200485253
2	C	26	50	20120604	3	3976	79.32	0.0050954114652302	-0.147027440219913
2	C	26	50	20120604	3	3978	79.36	0.0072307325230574	-0.150254816990604
2	C	26	50	20120604	3	3980	79.4	0.007571982255658	-0.152452080602463
2	C	26	50	20120604	3	3982	79.44	0.0073387077285446	-0.154885871432629
2	C	26	50	20120604	3	3984	79.48	0.0074528347630281	-0.157448850671718
2	C	26	50	20120604	3	3986	79.52	0.0081155352383561	-0.160392394780442
2	C	26	50	20120604	3	3988	79.56	0.0083614669768528	-0.163126211017865
2	C	26	50	20120604	3	3990	79.6	0.0080647649714669	-0.165566860783808
2	C	26	50	20120604	3	3992	79.64	0.0084634317746999	-0.169188803138402
2	C	26	50	20120604	3	3994	79.68	0.008129182399233	-0.172661192408775
2	C	26	50	20120604	3	3996	79.72	0.0077937309422381	-0.175761431380209
2	C	26	50	20120604	3	3998	79.76	0.0079966705884387	-0.17936131200323
2	C	26	50	20120604	3	4000	79.8	0.0083191112806597	-0.182226508680598
2	C	26	50	20120604	3	4002	79.84	0.0081465772260502	-0.185060592659594
2	C	26	50	20120604	3	4004	79.88	0.0087391327086845	-0.188027612713452
2	C	26	50	20120604	3	4006	79.92	0.0103930554698799	-0.191105648531957
[truncated: 24 more rows]
