# Supplementary material for: How Do Ants Make Sense of Gravity? A Boltzmann Walker Analysis of Lasius niger Trajectories on Various Inclines
Source: PLoS One. 2013 Oct 29;8(10):e76531. doi: 10.1371/journal.pone.0076531 (PMC3812222; doi:10.1371/journal.pone.0076531)
Supplement: Dataset S2 — Trajectories for . (ZIP) [file pone.0076531.s006.zip › Incline2/2-C-26-50-20120604-04.txt]

Pente	Colonie	Temperature	Humidite	Date	Indiv	Frame	Time	X	Y
2	C	26	50	20120604	4	8	0	0	0
2	C	26	50	20120604	4	10	0.04	0.00172954076037543	-0.0008662482333604
2	C	26	50	20120604	4	12	0.08	0.00456835528373725	-0.0020613364753116
2	C	26	50	20120604	4	14	0.12	0.00593478256983776	-0.00185611994527570
2	C	26	50	20120604	4	16	0.16	0.00611959199816868	-0.0014935438721544
2	C	26	50	20120604	4	18	0.2	0.00646393178740312	0.000160499097193702
2	C	26	50	20120604	4	20	0.24	0.00831394940115712	0.0024872481028237
2	C	26	50	20120604	4	22	0.28	0.0101602264200386	0.0058861901918346
2	C	26	50	20120604	4	24	0.32	0.0123617256015170	0.00892292390325053
2	C	26	50	20120604	4	26	0.36	0.0140308865138469	0.0119548210042832
2	C	26	50	20120604	4	28	0.4	0.0157120894546604	0.0149448785970730
2	C	26	50	20120604	4	30	0.44	0.0165589912464875	0.0173502437346352
2	C	26	50	20120604	4	32	0.48	0.0176318843655818	0.0185514060238368
2	C	26	50	20120604	4	34	0.52	0.0182140453785327	0.0172632696005493
2	C	26	50	20120604	4	36	0.56	0.0188647957492587	0.0164399851752138
2	C	26	50	20120604	4	38	0.6	0.0184336727447693	0.0169546882012395
2	C	26	50	20120604	4	40	0.64	0.0184157122325271	0.0164171456261815
2	C	26	50	20120604	4	42	0.68	0.0167665977974439	0.0171275050985615
2	C	26	50	20120604	4	44	0.72	0.0155398382427633	0.0175747501376620
2	C	26	50	20120604	4	46	0.76	0.0138278620148326	0.0186182276146589
2	C	26	50	20120604	4	48	0.8	0.0110619289874077	0.0192580319724122
2	C	26	50	20120604	4	50	0.84	0.00804336792026822	0.0201281197955944
2	C	26	50	20120604	4	52	0.88	0.00452678447607129	0.0204195185001214
2	C	26	50	20120604	4	54	0.92	0.000829267255811119	0.0214991849950727
2	C	26	50	20120604	4	56	0.96	-0.00274573098668642	0.0210946852680017
2	C	26	50	20120604	4	58	1	-0.00545935932550697	0.0205536990829193
2	C	26	50	20120604	4	60	1.04	-0.00786321832562532	0.0184985851472822
2	C	26	50	20120604	4	62	1.08	-0.00995128343726576	0.0168475827370932
2	C	26	50	20120604	4	64	1.12	-0.0105100250736238	0.0149590419459001
2	C	26	50	20120604	4	66	1.16	-0.0098052376026795	0.0130949387650649
2	C	26	50	20120604	4	68	1.2	-0.00974536969994355	0.0096186561647549
2	C	26	50	20120604	4	70	1.24	-0.00975430470123063	0.0059849305827595
2	C	26	50	20120604	4	72	1.28	-0.0100116279299722	0.0025544091049008
2	C	26	50	20120604	4	74	1.32	-0.0108374155133131	-0.0002307148005656
2	C	26	50	20120604	4	76	1.36	-0.0106493392516531	-0.0029506576029421
2	C	26	50	20120604	4	78	1.4	-0.0103977506589070	-0.0040067922913223
2	C	26	50	20120604	4	80	1.44	-0.00958797904415993	-0.0042592223411381
2	C	26	50	20120604	4	82	1.48	-0.00892365222323517	-0.0039806929800288
2	C	26	50	20120604	4	84	1.52	-0.0088445976850985	-0.0042332715222686
2	C	26	50	20120604	4	86	1.56	-0.00880160559280237	-0.0036658890410445
2	C	26	50	20120604	4	88	1.6	-0.00856178325689514	-0.00163688855883660
2	C	26	50	20120604	4	90	1.64	-0.00735053762499383	-0.000486397541574798
2	C	26	50	20120604	4	92	1.68	-0.00474408546099772	0.000665988521860502
2	C	26	50	20120604	4	94	1.72	-0.00197698570738384	0.0019116773250734
2	C	26	50	20120604	4	96	1.76	0.0012529507898557	0.0040734583186526
2	C	26	50	20120604	4	98	1.8	0.00478074187653444	0.005768570049852
2	C	26	50	20120604	4	100	1.84	0.00843332316795702	0.00728766876107852
2	C	26	50	20120604	4	102	1.88	0.0119197909343432	0.0085751758593308
2	C	26	50	20120604	4	104	1.92	0.0162557131480366	0.0105697260991593
2	C	26	50	20120604	4	106	1.96	0.0190152680722952	0.0116310933777203
2	C	26	50	20120604	4	108	2	0.0216311388986167	0.0133813240825133
2	C	26	50	20120604	4	110	2.04	0.0223845611739710	0.0137762432198059
2	C	26	50	20120604	4	112	2.08	0.0219964302617777	0.0135496154964357
2	C	26	50	20120604	4	114	2.12	0.0209084757682441	0.0117579483342652
2	C	26	50	20120604	4	116	2.16	0.0210395733654761	0.0108409722604225
2	C	26	50	20120604	4	118	2.2	0.0206887069806513	0.00947795322900728
2	C	26	50	20120604	4	120	2.24	0.0205912676662038	0.00638195689826011
2	C	26	50	20120604	4	122	2.28	0.0213717297048706	0.0029886504502952
2	C	26	50	20120604	4	124	2.32	0.0229281495120081	-6.27203714912983e-05
2	C	26	50	20120604	4	126	2.36	0.0239256579771602	-0.0019527531579926
2	C	26	50	20120604	4	128	2.4	0.023966521678045	-0.0025180213899409
2	C	26	50	20120604	4	130	2.44	0.0237286368147182	-0.0024442135841207
2	C	26	50	20120604	4	132	2.48	0.0224987377059292	-0.000893627407927998
2	C	26	50	20120604	4	134	2.52	0.0213694528210352	-0.000581545830051298
2	C	26	50	20120604	4	136	2.56	0.0200784031178092	-0.000543941891427799
2	C	26	50	20120604	4	138	2.6	0.0181977182829551	-0.000491113943805299
2	C	26	50	20120604	4	140	2.64	0.0150440644652700	-0.0007514282342313
2	C	26	50	20120604	4	142	2.68	0.0115756137796684	-0.0016393634325707
2	C	26	50	20120604	4	144	2.72	0.00914861824566972	-0.0028781367314636
2	C	26	50	20120604	4	146	2.76	0.00637296957107122	-0.0041254448092054
2	C	26	50	20120604	4	148	2.8	0.00272635626088192	-0.0057920177107162
2	C	26	50	20120604	4	150	2.84	-0.000542598388543491	-0.0073110244980612
2	C	26	50	20120604	4	152	2.88	-0.00365252472288004	-0.0083150454166679
2	C	26	50	20120604	4	154	2.92	-0.00627963854702243	-0.0081141563801328
2	C	26	50	20120604	4	156	2.96	-0.00705533468598407	-0.0066235752853916
2	C	26	50	20120604	4	158	3	-0.0075110650064588	-0.0043964010566883
2	C	26	50	20120604	4	160	3.04	-0.00830712582071861	-0.0020391898909248
2	C	26	50	20120604	4	162	3.08	-0.00889176877847146	0.000730695863406901
2	C	26	50	20120604	4	164	3.12	-0.0089536476928931	0.0024937322720071
2	C	26	50	20120604	4	166	3.16	-0.00900500485841068	0.0034480647970999
2	C	26	50	20120604	4	168	3.2	-0.009311387155631	0.0061212749123079
2	C	26	50	20120604	4	170	3.24	-0.00996218348829775	0.0092148564733973
2	C	26	50	20120604	4	172	3.28	-0.0104177759229502	0.0119691682008734
2	C	26	50	20120604	4	174	3.32	-0.0111322012593220	0.0142249307567401
2	C	26	50	20120604	4	176	3.36	-0.0104524312262961	0.0168203520549497
2	C	26	50	20120604	4	178	3.4	-0.0100355139970407	0.019419655369388
2	C	26	50	20120604	4	180	3.44	-0.00931690541695137	0.0217131180304004
2	C	26	50	20120604	4	182	3.48	-0.00874731393414286	0.0239950251523946
2	C	26	50	20120604	4	184	3.52	-0.00716310483050471	0.0259400849886079
2	C	26	50	20120604	4	186	3.56	-0.00584680434412252	0.0281695714564856
2	C	26	50	20120604	4	188	3.6	-0.00390924691085763	0.0302299957640495
2	C	26	50	20120604	4	190	3.64	-0.00150471615929715	0.032373533402674
2	C	26	50	20120604	4	192	3.68	-1.86534768876912e-05	0.0328511062516196
2	C	26	50	20120604	4	194	3.72	0.00239747382588425	0.0342871552713957
2	C	26	50	20120604	4	196	3.76	0.00459337272165563	0.0346836512568104
2	C	26	50	20120604	4	198	3.8	0.00691434466488332	0.0350595845770283
2	C	26	50	20120604	4	200	3.84	0.00981437342229242	0.0357000394730202
2	C	26	50	20120604	4	202	3.88	0.0121346665430101	0.0361964355044809
2	C	26	50	20120604	4	204	3.92	0.0150712315078032	0.0368682364440828
2	C	26	50	20120604	4	206	3.96	0.0180617960961551	0.0375532129043386
2	C	26	50	20120604	4	208	4	0.0208298808495152	0.0370226968493652
2	C	26	50	20120604	4	210	4.04	0.0222810124569340	0.0369577773757845
2	C	26	50	20120604	4	212	4.08	0.0227488625876383	0.036392629351989
2	C	26	50	20120604	4	214	4.12	0.0235107842865024	0.0353482892047189
2	C	26	50	20120604	4	216	4.16	0.025385098089258	0.0337503127320511
2	C	26	50	20120604	4	218	4.2	0.0282216569419878	0.0319476854147722
2	C	26	50	20120604	4	220	4.24	0.0305216631691533	0.0305311384000212
2	C	26	50	20120604	4	222	4.28	0.0339763040593183	0.0292583461938854
2	C	26	50	20120604	4	224	4.32	0.0353129480077952	0.0283067925984427
2	C	26	50	20120604	4	226	4.36	0.0375841749889664	0.026233131251935
2	C	26	50	20120604	4	228	4.4	0.0399803477383733	0.0242817286678945
2	C	26	50	20120604	4	230	4.44	0.0419060116355786	0.0226332506289143
2	C	26	50	20120604	4	232	4.48	0.0435148916948124	0.0207060310967903
2	C	26	50	20120604	4	234	4.52	0.0443343577435294	0.0193600533388018
2	C	26	50	20120604	4	236	4.56	0.0446581419386348	0.0168110041033024
2	C	26	50	20120604	4	238	4.6	0.0444590206690526	0.0164143171990567
2	C	26	50	20120604	4	240	4.64	0.0445836128838977	0.0165773760227983
2	C	26	50	20120604	4	242	4.68	0.0440098664416429	0.0169487485042775
2	C	26	50	20120604	4	244	4.72	0.0433417212440998	0.0164290957307835
2	C	26	50	20120604	4	246	4.76	0.0424432713679241	0.0142695916210398
2	C	26	50	20120604	4	248	4.8	0.0422845966062259	0.0122923796394860
2	C	26	50	20120604	4	250	4.84	0.0416443114158615	0.00929926734540144
2	C	26	50	20120604	4	252	4.88	0.0414304823252306	0.0060566170682362
2	C	26	50	20120604	4	254	4.92	0.0414186736419848	0.003384955516879
2	C	26	50	20120604	4	256	4.96	0.0412525742590841	0.0013726003283002
2	C	26	50	20120604	4	258	5	0.0414573523829157	-0.0026958092479347
2	C	26	50	20120604	4	260	5.04	0.0413273154458555	-0.0058697994566467
2	C	26	50	20120604	4	262	5.08	0.0415062134614957	-0.0076488801181121
2	C	26	50	20120604	4	264	5.12	0.0427940670420708	-0.0120686510539186
2	C	26	50	20120604	4	266	5.16	0.0437398930725859	-0.016185002469918
2	C	26	50	20120604	4	268	5.2	0.0443733334693084	-0.0193470284318924
2	C	26	50	20120604	4	270	5.24	0.0448170854009099	-0.0219265822539321
2	C	26	50	20120604	4	272	5.28	0.0447789016347258	-0.0239897784200782
2	C	26	50	20120604	4	274	5.32	0.0444847593558878	-0.0273845839344192
2	C	26	50	20120604	4	276	5.36	0.0441139454887658	-0.0293421454185239
2	C	26	50	20120604	4	278	5.4	0.04350164334216	-0.0317620953405549
2	C	26	50	20120604	4	280	5.44	0.0425272332271222	-0.0348050756332758
2	C	26	50	20120604	4	282	5.48	0.0413390392762876	-0.0372596978292156
2	C	26	50	20120604	4	284	5.52	0.0404268998128282	-0.040013284772241
2	C	26	50	20120604	4	286	5.56	0.0393935905313447	-0.0426522921324429
2	C	26	50	20120604	4	288	5.6	0.0389153742152282	-0.0445462776458511
2	C	26	50	20120604	4	290	5.64	0.0379119896927245	-0.0456722744842125
2	C	26	50	20120604	4	292	5.68	0.0365923163069961	-0.0468338387936677
2	C	26	50	20120604	4	294	5.72	0.0347440806023306	-0.0496624073397701
2	C	26	50	20120604	4	296	5.76	0.033833114936128	-0.0520564587688334
2	C	26	50	20120604	4	298	5.8	0.0328279626466713	-0.0546733902553267
2	C	26	50	20120604	4	300	5.84	0.0320896724564345	-0.0574675227011853
2	C	26	50	20120604	4	302	5.88	0.0306661957952278	-0.060035239555708
2	C	26	50	20120604	4	304	5.92	0.0291027119913463	-0.0624646463238307
2	C	26	50	20120604	4	306	5.96	0.0281564616967624	-0.0625246089788753
2	C	26	50	20120604	4	308	6	0.0274427788225108	-0.0625785612262798
2	C	26	50	20120604	4	310	6.04	0.0263631681889952	-0.0621199317680022
2	C	26	50	20120604	4	312	6.08	0.0235278821284715	-0.0628893346566113
2	C	26	50	20120604	4	314	6.12	0.0205470027817015	-0.0641172962928199
2	C	26	50	20120604	4	316	6.16	0.0175071507293805	-0.0658365557205968
2	C	26	50	20120604	4	318	6.2	0.0150805723883827	-0.0670621839044275
2	C	26	50	20120604	4	320	6.24	0.0127606964606658	-0.0680706595957557
2	C	26	50	20120604	4	322	6.28	0.0104090714384737	-0.0693264105284649
2	C	26	50	20120604	4	324	6.32	0.00729228616835972	-0.0712599233109414
2	C	26	50	20120604	4	326	6.36	0.00538811831730244	-0.0721730102974876
2	C	26	50	20120604	4	328	6.4	0.00390248697002949	-0.0721235128228045
2	C	26	50	20120604	4	330	6.44	0.00376021708565477	-0.071993829439135
2	C	26	50	20120604	4	332	6.48	0.00430610352073079	-0.0713249064241325
2	C	26	50	20120604	4	334	6.52	0.00499065359559748	-0.0706338509668789
2	C	26	50	20120604	4	336	6.56	0.00451052809117182	-0.0687673719072588
2	C	26	50	20120604	4	338	6.6	0.00402707918487457	-0.0662014935303672
2	C	26	50	20120604	4	340	6.64	0.00354702439112702	-0.062717507708783
2	C	26	50	20120604	4	342	6.68	0.00296111571223584	-0.0612960816572418
2	C	26	50	20120604	4	344	6.72	0.00185166517255416	-0.0578974436241468
2	C	26	50	20120604	4	346	6.76	0.00102237033957857	-0.0549970330290758
2	C	26	50	20120604	4	348	6.8	0.0009849643908538	-0.0516451347542172
2	C	26	50	20120604	4	350	6.84	0.00064597739995298	-0.0493222889780194
2	C	26	50	20120604	4	352	6.88	0.00051848604730503	-0.0460007962947518
2	C	26	50	20120604	4	354	6.92	0.000997268048846449	-0.0425779044990621
2	C	26	50	20120604	4	356	6.96	0.000670796847972619	-0.0392441081578019
2	C	26	50	20120604	4	358	7	0.00019074205422508	-0.0357975989956205
2	C	26	50	20120604	4	360	7.04	6.79883170110907e-05	-0.0330083455865521
2	C	26	50	20120604	4	362	7.08	-4.20728534806028e-06	-0.0297073589999389
2	C	26	50	20120604	4	364	7.12	8.02212643256205e-05	-0.0266553447109815
2	C	26	50	20120604	4	366	7.16	-9.51058620695007e-06	-0.0246073513406309
2	C	26	50	20120604	4	368	7.2	7.87363400851296e-05	-0.0219491955287945
2	C	26	50	20120604	4	370	7.24	-0.00048228218010828	-0.0181774879579454
2	C	26	50	20120604	4	372	7.28	-0.00110913234163016	-0.0147741123094164
2	C	26	50	20120604	4	374	7.32	-0.00092924437649629	-0.0115679487421604
2	C	26	50	20120604	4	376	7.36	-0.00166378690079288	-0.0084156667116308
2	C	26	50	20120604	4	378	7.4	-0.00255516570915664	-0.0051573186639232
2	C	26	50	20120604	4	380	7.44	-0.0039912288710684	-0.0017685094150866
2	C	26	50	20120604	4	382	7.48	-0.00588539116117187	0.0014800452037015
2	C	26	50	20120604	4	384	7.52	-0.00695858126511431	0.0044308866544067
2	C	26	50	20120604	4	386	7.56	-0.00876060754162917	0.00669847203565483
2	C	26	50	20120604	4	388	7.6	-0.0104561527292855	0.0102438368471664
2	C	26	50	20120604	4	390	7.64	-0.0117382766236126	0.0120447791289857
2	C	26	50	20120604	4	392	7.68	-0.0119756947964638	0.0132589380408255
2	C	26	50	20120604	4	394	7.72	-0.0119656043826963	0.0141509886006314
2	C	26	50	20120604	4	396	7.76	-0.0109748558583724	0.014600560021042
2	C	26	50	20120604	4	398	7.8	-0.0094141863394799	0.0153174248758089
2	C	26	50	20120604	4	400	7.84	-0.00797337141999856	0.0160719219534706
2	C	26	50	20120604	4	402	7.88	-0.0071423583175447	0.0175983462909502
2	C	26	50	20120604	4	404	7.92	-0.00544346427217268	0.0192647982772013
2	C	26	50	20120604	4	406	7.96	-0.00263981346193248	0.0215081518161649
2	C	26	50	20120604	4	408	8	-0.00068032157631519	0.0234053193100884
2	C	26	50	20120604	4	410	8.04	0.00112102587768973	0.0244598912924823
2	C	26	50	20120604	4	412	8.08	0.00445499899564524	0.0259766848356021
2	C	26	50	20120604	4	414	8.12	0.00661706778168432	0.0270171026615569
2	C	26	50	20120604	4	416	8.16	0.00891038619291332	0.0280297912950874
2	C	26	50	20120604	4	418	8.2	0.0107930233495902	0.0282307149798548
2	C	26	50	20120604	4	420	8.24	0.0134875668763866	0.0283718110669728
2	C	26	50	20120604	4	422	8.28	0.0149405864589112	0.0291771491222018
2	C	26	50	20120604	4	424	8.32	0.0147744941470783	0.0294961179201272
2	C	26	50	20120604	4	426	8.36	0.0140325128594436	0.029253099461569
2	C	26	50	20120604	4	428	8.4	0.0127816126792533	0.0290906346075236
2	C	26	50	20120604	4	430	8.44	0.0121330401974134	0.0298068064976449
2	C	26	50	20120604	4	432	8.48	0.0112350527690727	0.0310225677134509
2	C	26	50	20120604	4	434	8.52	0.0102645175991958	0.0320008810579209
2	C	26	50	20120604	4	436	8.56	0.00912271692427482	0.0339004173595614
2	C	26	50	20120604	4	438	8.6	0.00832999365402222	0.0351148591141136
2	C	26	50	20120604	4	440	8.64	0.00780710233147042	0.0360753081128637
2	C	26	50	20120604	4	442	8.68	0.00721823087516602	0.0375101621221796
2	C	26	50	20120604	4	444	8.72	0.00676351878845622	0.039900225468997
2	C	26	50	20120604	4	446	8.76	0.00633210587018652	0.0416320077578688
2	C	26	50	20120604	4	448	8.8	0.00601411995068689	0.0440741424480528
2	C	26	50	20120604	4	450	8.84	0.00636830973738322	0.0462648299668468
2	C	26	50	20120604	4	452	8.88	0.00661989833012942	0.0469667041578526
2	C	26	50	20120604	4	454	8.92	0.00772878318438612	0.047708883435386
2	C	26	50	20120604	4	456	8.96	0.00941063666343832	0.04942637509621
2	C	26	50	20120604	4	458	9	0.0113396239625152	0.0512163452021056
2	C	26	50	20120604	4	460	9.04	0.0128028400248246	0.0526280838907446
2	C	26	50	20120604	4	462	9.08	0.0149693444917020	0.0545075030044603
2	C	26	50	20120604	4	464	9.12	0.0165106958533325	0.0553317066686113
2	C	26	50	20120604	4	466	9.16	0.0174324095426091	0.055119928187646
2	C	26	50	20120604	4	468	9.2	0.0180540978246283	0.0543848199779244
2	C	26	50	20120604	4	470	9.24	0.018699898447886	0.0544117607462876
2	C	26	50	20120604	4	472	9.28	0.0210784359541701	0.0536112027328995
2	C	26	50	20120604	4	474	9.32	0.0230112133455941	0.0529807746110648
2	C	26	50	20120604	4	476	9.36	0.0248525830434142	0.0522885948540291
2	C	26	50	20120604	4	478	9.4	0.0268902172994204	0.0517153787418602
2	C	26	50	20120604	4	480	9.44	0.0266991782603473	0.0514169584669961
2	C	26	50	20120604	4	482	9.48	0.0261592810197079	0.0509625221519309
2	C	26	50	20120604	4	484	9.52	0.0258559958501892	0.0506862626035891
2	C	26	50	20120604	4	486	9.56	0.0252835646265474	0.0498061550773175
2	C	26	50	20120604	4	488	9.6	0.0248911981447348	0.0491157996557772
2	C	26	50	20120604	4	490	9.64	0.0246168972821769	0.04689839764279
2	C	26	50	20120604	4	492	9.68	0.0252682897058602	0.0442273668306817
2	C	26	50	20120604	4	494	9.72	0.0268720305130083	0.0413130743152824
2	C	26	50	20120604	4	496	9.76	0.0279283136938126	0.0386368094987798
2	C	26	50	20120604	4	498	9.8	0.0300604810553956	0.0361129049804194
2	C	26	50	20120604	4	500	9.84	0.0316888843328579	0.0347735669551061
2	C	26	50	20120604	4	502	9.88	0.0331347055683501	0.0326854099195841
2	C	26	50	20120604	4	504	9.92	0.0350927549561337	0.0308269211665915
2	C	26	50	20120604	4	506	9.96	0.0373062820239601	0.0282062420141579
2	C	26	50	20120604	4	508	10	0.0382391680003795	0.0270046554608876
2	C	26	50	20120604	4	510	10.04	0.0390125306869632	0.0241113866443066
2	C	26	50	20120604	4	512	10.08	0.0392839889802608	0.0216900408934896
2	C	26	50	20120604	4	514	10.12	0.0395874085000679	0.0183394154108371
2	C	26	50	20120604	4	516	10.16	0.0402370982106221	0.0157444749452387
2	C	26	50	20120604	4	518	10.2	0.0416617769533568	0.0130697728347225
2	C	26	50	20120604	4	520	10.24	0.0429573379978468	0.0109353003050328
2	C	26	50	20120604	4	522	10.28	0.0436844559009409	0.00835117857318652
2	C	26	50	20120604	4	524	10.32	0.0441116191074557	0.0058697287459686
2	C	26	50	20120604	4	526	10.36	0.0441305695691915	0.003744307183078
2	C	26	50	20120604	4	528	10.4	0.0437629447536526	0.000134880618511302
2	C	26	50	20120604	4	530	10.44	0.044003361059256	-0.0023732271343574
2	C	26	50	20120604	4	532	10.48	0.0437506410956599	-0.0051490455145833
2	C	26	50	20120604	4	534	10.52	0.0428996380845019	-0.0089314303978282
2	C	26	50	20120604	4	536	10.56	0.0420429075084163	-0.0116173047954872
2	C	26	50	20120604	4	538	10.6	0.0426171489254179	-0.0148682282219924
2	C	26	50	20120604	4	540	10.64	0.0423803530065342	-0.0184956011566656
2	C	26	50	20120604	4	542	10.68	0.0425707485784364	-0.0211431079403774
2	C	26	50	20120604	4	544	10.72	0.0424370276150463	-0.0247804015831907
2	C	26	50	20120604	4	546	10.76	0.0421331201915601	-0.0278567332743531
2	C	26	50	20120604	4	548	10.8	0.0420559840341208	-0.030649300892905
2	C	26	50	20120604	4	550	10.84	0.0410346439491224	-0.0351167965866941
2	C	26	50	20120604	4	552	10.88	0.0403382639778065	-0.0377243447662011
2	C	26	50	20120604	4	554	10.92	0.0389995057800538	-0.040366583604393
2	C	26	50	20120604	4	556	10.96	0.0379950040288358	-0.0437336705329115
2	C	26	50	20120604	4	558	11	0.0363139283672429	-0.0470866294679419
2	C	26	50	20120604	4	560	11.04	0.0343188972948032	-0.0500502554092509
2	C	26	50	20120604	4	562	11.08	0.0328558933645282	-0.0527405138689533
2	C	26	50	20120604	4	564	11.12	0.0311927075044993	-0.055839833601572
2	C	26	50	20120604	4	566	11.16	0.0298685086353713	-0.0582695232124071
2	C	26	50	20120604	4	568	11.2	0.0284074846040836	-0.0615046781576918
2	C	26	50	20120604	4	570	11.24	0.0275285508750688	-0.0646365955129233
2	C	26	50	20120604	4	572	11.28	0.026392230277702	-0.0678888624423127
2	C	26	50	20120604	4	574	11.32	0.0262300906927759	-0.0712599940216195
2	C	26	50	20120604	4	576	11.36	0.0254017150986159	-0.0745585764451767
2	C	26	50	20120604	4	578	11.4	0.0251548641213036	-0.077949648435713
2	C	26	50	20120604	4	580	11.44	0.0254418787637873	-0.0814926069628482
2	C	26	50	20120604	4	582	11.48	0.0256100994670315	-0.0848812747903287
2	C	26	50	20120604	4	584	11.52	0.026283194412043	-0.0880091616369067
2	C	26	50	20120604	4	586	11.56	0.027002463429866	-0.0913799396628237
2	C	26	50	20120604	4	588	11.6	0.0280600123318086	-0.0938560861891827
2	C	26	50	20120604	4	590	11.64	0.0287538255055088	-0.0967784170944707
2	C	26	50	20120604	4	592	11.68	0.0293882417095894	-0.0990431386932547
2	C	26	50	20120604	4	594	11.72	0.0298787616836985	-0.101830765756727
2	C	26	50	20120604	4	596	11.76	0.0294462244656467	-0.104502003044015
2	C	26	50	20120604	4	598	11.8	0.0288983581315833	-0.105288871470119
2	C	26	50	20120604	4	600	11.84	0.0284044440449245	-0.105398119467813
2	C	26	50	20120604	4	602	11.88	0.0269527538231486	-0.105482265174774
2	C	26	50	20120604	4	604	11.92	0.0252358278477495	-0.105912256808413
2	C	26	50	20120604	4	606	11.96	0.0231774400077154	-0.105956804535628
2	C	26	50	20120604	4	608	12	0.0208592611362735	-0.105851021361163
2	C	26	50	20120604	4	610	12.04	0.0177105853503279	-0.106458355375524
2	C	26	50	20120604	4	612	12.08	0.0151268878825504	-0.106777896929942
2	C	26	50	20120604	4	614	12.12	0.0125424833079917	-0.107377311348354
2	C	26	50	20120604	4	616	12.16	0.00928682226605262	-0.107485781528588
2	C	26	50	20120604	4	618	12.2	0.00680282685442232	-0.107375402160045
2	C	26	50	20120604	4	620	12.24	0.00369254696669521	-0.107445122888670
2	C	26	50	20120604	4	622	12.28	0.00057470103640936	-0.108294004579484
2	C	26	50	20120604	4	624	12.32	-0.00241940120716883	-0.108752704748440
2	C	26	50	20120604	4	626	12.36	-0.00638605811759101	-0.109762523942652
2	C	26	50	20120604	4	628	12.4	-0.00857356365586971	-0.110208284057512
2	C	26	50	20120604	4	630	12.44	-0.0114819645575681	-0.110557806939453
2	C	26	50	20120604	4	632	12.48	-0.0146220843514613	-0.111143998461056
2	C	26	50	20120604	4	634	12.52	-0.0176714116346502	-0.110719168706920
2	C	26	50	20120604	4	636	12.56	-0.020931668870667	-0.110952018969964
2	C	26	50	20120604	4	638	12.6	-0.02429693146369	-0.111149160340559
2	C	26	50	20120604	4	640	12.64	-0.0259271661477156	-0.111749140444396
2	C	26	50	20120604	4	642	12.68	-0.0279228336162584	-0.111753170953049
2	C	26	50	20120604	4	644	12.72	-0.0311190269778997	-0.112416366403124
2	C	26	50	20120604	4	646	12.76	-0.0332219625451485	-0.112532331915238
2	C	26	50	20120604	4	648	12.8	-0.034737080245197	-0.112520523231992
2	C	26	50	20120604	4	650	12.84	-0.0352819767307793	-0.112252812604635
2	C	26	50	20120604	4	652	12.88	-0.035656036218027	-0.111598738832038
2	C	26	50	20120604	4	654	12.92	-0.0356839669358839	-0.111104117638598
2	C	26	50	20120604	4	656	12.96	-0.037595205854753	-0.108880337522444
2	C	26	50	20120604	4	658	13	-0.0392589574002068	-0.107121833668311
2	C	26	50	20120604	4	660	13.04	-0.0409128801614021	-0.105093144313087
2	C	26	50	20120604	4	662	13.08	-0.0424812430020739	-0.103034049366272
2	C	26	50	20120604	4	664	13.12	-0.0443916333928056	-0.100760206090010
2	C	26	50	20120604	4	666	13.16	-0.0465367125242131	-0.0992387951396087
2	C	26	50	20120604	4	668	13.2	-0.0481382386729225	-0.0973049288037417
2	C	26	50	20120604	4	670	13.24	-0.0494224860089135	-0.0946913207191197
2	C	26	50	20120604	4	672	13.28	-0.0507992229118837	-0.0921945266747507
2	C	26	50	20120604	4	674	13.32	-0.051457892878559	-0.0898699131315997
2	C	26	50	20120604	4	676	13.36	-0.0514803788742007	-0.0874361930121117
2	C	26	50	20120604	4	678	13.4	-0.0517436347288365	-0.0848013010133767
2	C	26	50	20120604	4	680	13.44	-0.0516669136430777	-0.082637907816336
2	C	26	50	20120604	4	682	13.48	-0.0508245373346502	-0.0802445634940539
2	C	26	50	20120604	4	684	13.52	-0.050035971852271	-0.0774731291758714
2	C	26	50	20120604	4	686	13.56	-0.0494262336748538	-0.0757547889869099
2	C	26	50	20120604	4	688	13.6	-0.0491978381845306	-0.0727326146041186
2	C	26	50	20120604	4	690	13.64	-0.0490477901255628	-0.0704950459057319
2	C	26	50	20120604	4	692	13.68	-0.0490081214351382	-0.069361624446168
2	C	26	50	20120604	4	694	13.72	-0.0481353395351196	-0.0670057567832888
2	C	26	50	20120604	4	696	13.76	-0.0477945140665877	-0.0650244435824041
2	C	26	50	20120604	4	698	13.8	-0.0469059636853487	-0.0630694347537795
2	C	26	50	20120604	4	700	13.84	-0.0458225346752147	-0.0606031877223571
2	C	26	50	20120604	4	702	13.88	-0.0453446012018107	-0.0592755947406793
2	C	26	50	20120604	4	704	13.92	-0.0446138770541325	-0.05805668407127
2	C	26	50	20120604	4	706	13.96	-0.0449956440052951	-0.0581611237428512
2	C	26	50	20120604	4	708	14	-0.0444655967621177	-0.0571745683617397
2	C	26	50	20120604	4	710	14.04	-0.0438178869505508	-0.0569897306491376
2	C	26	50	20120604	4	712	14.08	-0.0438765768133893	-0.0568345914213453
2	C	26	50	20120604	4	714	14.12	-0.0436061791802636	-0.0564666130524158
2	C	26	50	20120604	4	716	14.16	-0.0440012397389125	-0.0565191510862579
2	C	26	50	20120604	4	718	14.2	-0.0445610561775779	-0.0571254951511254
2	C	26	50	20120604	4	720	14.24	-0.0446356559429931	-0.0587389006937588
2	C	26	50	20120604	4	722	14.28	-0.044882931184374	-0.0590943632726612
2	C	26	50	20120604	4	724	14.32	-0.0452808908808258	-0.0592772210862761
2	C	26	50	20120604	4	726	14.36	-0.0459544808005841	-0.0600868583507347
2	C	26	50	20120604	4	728	14.4	-0.0464977509405697	-0.0608165218382411
2	C	26	50	20120604	4	730	14.44	-0.0484647805844744	-0.0633257609619596
2	C	26	50	20120604	4	732	14.48	-0.0502466189623864	-0.0649462375724048
2	C	26	50	20120604	4	734	14.52	-0.0528491961812216	-0.0675411780380032
2	C	26	50	20120604	4	736	14.56	-0.0552746431513696	-0.0691386029673818
2	C	26	50	20120604	4	738	14.6	-0.0576802204209663	-0.0710722571712145
2	C	26	50	20120604	4	740	14.64	-0.0601420833903453	-0.072936614910491
2	C	26	50	20120604	4	742	14.68	-0.0627789552880681	-0.0751632234537693
2	C	26	50	20120604	4	744	14.72	-0.0645387319344071	-0.0776616438437357
2	C	26	50	20120604	4	746	14.76	-0.065969562506138	-0.079848371564555
2	C	26	50	20120604	4	748	14.8	-0.0674771141636278	-0.0820262604506097
2	C	26	50	20120604	4	750	14.84	-0.0686769329499451	-0.0839292262201387
2	C	26	50	20120604	4	752	14.88	-0.0696726100085339	-0.0860660322022067
2	C	26	50	20120604	4	754	14.92	-0.0709410888633044	-0.0890515077430547
2	C	26	50	20120604	4	756	14.96	-0.0713361494219533	-0.0913462813800387
2	C	26	50	20120604	4	758	15	-0.0717295129243274	-0.0933613235743867
2	C	26	50	20120604	4	760	15.04	-0.0720246592947947	-0.0955368082973847
2	C	26	50	20120604	4	762	15.08	-0.071327027744476	-0.0996554224550837
2	C	26	50	20120604	4	764	15.12	-0.071409264263128	-0.103022452815060
2	C	26	50	20120604	4	766	15.16	-0.0709722015616766	-0.105872163853920
2	C	26	50	20120604	4	768	15.2	-0.070784747553984	-0.108926228752543
2	C	26	50	20120604	4	770	15.24	-0.070377666180055	-0.112165979891905
2	C	26	50	20120604	4	772	15.28	-0.069978999376822	-0.115446813935255
2	C	26	50	20120604	4	774	15.32	-0.069468963255552	-0.118435966431365
2	C	26	50	20120604	4	776	15.36	-0.0688052728307304	-0.121768277848384
2	C	26	50	20120604	4	778	15.4	-0.068420606741765	-0.124965814712910
2	C	26	50	20120604	4	780	15.44	-0.0674588708086731	-0.127751886141463
2	C	26	50	20120604	4	782	15.48	-0.0672818819813421	-0.131752908441451
2	C	26	50	20120604	4	784	15.52	-0.0666219392224607	-0.133210467649511
2	C	26	50	20120604	4	786	15.56	-0.0655968465217746	-0.136676492958853
2	C	26	50	20120604	4	788	15.6	-0.0644098970788749	-0.139774044924519
2	C	26	50	20120604	4	790	15.64	-0.0625574894442005	-0.142284061865696
2	C	26	50	20120604	4	792	15.68	-0.0602850603815013	-0.146427495471415
2	C	26	50	20120604	4	794	15.72	-0.0591231425186555	-0.148337532308756
2	C	26	50	20120604	4	796	15.76	-0.0575937412616271	-0.151911886376976
2	C	26	50	20120604	4	798	15.8	-0.0559723454123664	-0.154343626597477
2	C	26	50	20120604	4	800	15.84	-0.0540606115187504	-0.157516838988730
2	C	26	50	20120604	4	802	15.88	-0.0518511856702549	-0.160390945211540
2	C	26	50	20120604	4	804	15.92	-0.049977564832145	-0.163731105513831
2	C	26	50	20120604	4	806	15.96	-0.0486914790185228	-0.166285740892902
2	C	26	50	20120604	4	808	16	-0.046353076893139	-0.169616920939072
2	C	26	50	20120604	4	810	16.04	-0.0448313831000255	-0.172076238324039
2	C	26	50	20120604	4	812	16.08	-0.0426570297478769	-0.175708645858994
2	C	26	50	20120604	4	814	16.12	-0.0403242844767425	-0.179280242210767
2	C	26	50	20120604	4	816	16.16	-0.0396256629769301	-0.181120134055415
2	C	26	50	20120604	4	818	16.2	-0.0378083985492807	-0.184879113704202
2	C	26	50	20120604	4	820	16.24	-0.0369973470712597	-0.187334895555263
2	C	26	50	20120604	4	822	16.28	-0.0346752084018431	-0.190946796993564
2	C	26	50	20120604	4	824	16.32	-0.0332991786056541	-0.193507937755022
2	C	26	50	20120604	4	826	16.36	-0.0315158553035017	-0.197281059539433
2	C	26	50	20120604	4	828	16.4	-0.0297940502913124	-0.200441119744556
2	C	26	50	20120604	4	830	16.44	-0.0282928625948533	-0.202758308666504
2	C	26	50	20120604	4	832	16.48	-0.026346904733028	-0.206141107507701
2	C	26	50	20120604	4	834	16.52	-0.0250189581979596	-0.208772958947277
2	C	26	50	20120604	4	836	16.56	-0.0232724044484289	-0.211390668251230
2	C	26	50	20120604	4	838	16.6	-0.0222046732088372	-0.213726949056270
2	C	26	50	20120604	4	840	16.64	-0.0208434926550531	-0.216833269146022
2	C	26	50	20120604	4	842	16.68	-0.0193104851534407	-0.220064747136045
2	C	26	50	20120604	4	844	16.72	-0.0173602846509281	-0.223724731835466
2	C	26	50	20120604	4	846	16.76	-0.0162183071993119	-0.226518510727935
2	C	26	50	20120604	4	848	16.8	-0.0145240793515889	-0.228758625010734
2	C	26	50	20120604	4	850	16.84	-0.0128008601258373	-0.232251025403014
2	C	26	50	20120604	4	852	16.88	-0.0111808784901389	-0.234637510789518
2	C	26	50	20120604	4	854	16.92	-0.00973343090905	-0.237098949494829
2	C	26	50	20120604	4	856	16.96	-0.00903763783636249	-0.237890909089758
2	C	26	50	20120604	4	858	17	-0.00845356763510238	-0.239736457788655
