# Supplementary material for: How Do Ants Make Sense of Gravity? A Boltzmann Walker Analysis of Lasius niger Trajectories on Various Inclines
Source: PLoS One. 2013 Oct 29;8(10):e76531. doi: 10.1371/journal.pone.0076531 (PMC3812222; doi:10.1371/journal.pone.0076531)
Supplement: Dataset S2 — Trajectories for . (ZIP) [file pone.0076531.s006.zip › Incline2/2-C-26-50-20120604-05.txt]

Pente	Colonie	Temperature	Humidite	Date	Indiv	Frame	Time	X	Y
2	C	26	50	20120604	5	10	0	0	0
2	C	26	50	20120604	5	12	0.04	0.000386356074172499	0.0005604457637007
2	C	26	50	20120604	5	14	0.08	0.000349565308347302	0.00110687667099820
2	C	26	50	20120604	5	16	0.12	0.000504358053816902	0.0017693720853597
2	C	26	50	20120604	5	18	0.16	0.0008756668956858	0.0022461812589816
2	C	26	50	20120604	5	20	0.2	0.0010004238664108	0.0030441038853963
2	C	26	50	20120604	5	22	0.24	0.0014330530083442	0.0040729654652261
2	C	26	50	20120604	5	24	0.28	0.0026559425676113	0.0053760409334798
2	C	26	50	20120604	5	26	0.32	0.0045155626914538	0.0067616166712148
2	C	26	50	20120604	5	28	0.36	0.0062267398887218	0.0077996282127932
2	C	26	50	20120604	5	30	0.4	0.0077702267128314	0.0079628426000267
2	C	26	50	20120604	5	32	0.44	0.009190662814879	0.0087328818847389
2	C	26	50	20120604	5	34	0.48	0.0112740680928314	0.0093975481169186
2	C	26	50	20120604	5	36	0.52	0.014080079932614	0.0106985538836237
2	C	26	50	20120604	5	38	0.56	0.0161328109183985	0.0115161107440316
2	C	26	50	20120604	5	40	0.6	0.015850604602027	0.0128943325712423
2	C	26	50	20120604	5	42	0.64	0.0156400282025896	0.0144287542864171
2	C	26	50	20120604	5	44	0.68	0.014979378336927	0.0148016116921368
2	C	26	50	20120604	5	46	0.72	0.014036592865571	0.0156250375388285
2	C	26	50	20120604	5	48	0.76	0.0127768821348872	0.0175983604330858
2	C	26	50	20120604	5	50	0.8	0.0122578657574962	0.0188328274516813
2	C	26	50	20120604	5	52	0.84	0.0114801897195473	0.0206855886397463
2	C	26	50	20120604	5	54	0.88	0.0095222817531198	0.0222762253440254
2	C	26	50	20120604	5	56	0.92	0.0082347110152573	0.0239399768894792
2	C	26	50	20120604	5	58	0.96	0.0076525500023064	0.0249864242149572
2	C	26	50	20120604	5	60	1	0.0050346285663194	0.0268191742811146
2	C	26	50	20120604	5	62	1.04	0.0028070512867509	0.0276427203359592
2	C	26	50	20120604	5	64	1.08	0.0010255028226192	0.0283856703598841
2	C	26	50	20120604	5	66	1.12	-0.00144597679898400	0.0281698613702659
2	C	26	50	20120604	5	68	1.16	-0.0033060918975734	0.0285944082816903
2	C	26	50	20120604	5	70	1.2	-0.00619736667303142	0.0288818330461070
2	C	26	50	20120604	5	72	1.24	-0.00854720837192136	0.0289781254333555
2	C	26	50	20120604	5	74	1.28	-0.0103165677293590	0.0284986023839074
2	C	26	50	20120604	5	76	1.32	-0.0122629003577784	0.0288190985324802
2	C	26	50	20120604	5	78	1.36	-0.0150448069273903	0.0287345922010606
2	C	26	50	20120604	5	80	1.4	-0.0175584230420844	0.0268645139679243
2	C	26	50	20120604	5	82	1.44	-0.0190406744189433	0.0257875903401772
2	C	26	50	20120604	5	84	1.48	-0.0206762619013025	0.0235009979286508
2	C	26	50	20120604	5	86	1.52	-0.0206078988176973	0.0219377262568036
2	C	26	50	20120604	5	88	1.56	-0.0219016496688275	0.0211485809468638
2	C	26	50	20120604	5	90	1.6	-0.0237017031174228	0.019274238859837
2	C	26	50	20120604	5	92	1.64	-0.0244980114190561	0.0170399582079828
2	C	26	50	20120604	5	94	1.68	-0.0252435848091392	0.0151160337934592
2	C	26	50	20120604	5	96	1.72	-0.0255651444463109	0.0124516229150363
2	C	26	50	20120604	5	98	1.76	-0.0253473506079580	0.0102390808469562
2	C	26	50	20120604	5	100	1.8	-0.0254085245369187	0.0092419987671932
2	C	26	50	20120604	5	102	1.84	-0.0253667628104219	0.0078075195244713
2	C	26	50	20120604	5	104	1.88	-0.0256001575456881	0.0063394739228464
2	C	26	50	20120604	5	106	1.92	-0.0260184889885059	0.0055909377553502
2	C	26	50	20120604	5	108	1.96	-0.0260962919476398	0.004427344049433
2	C	26	50	20120604	5	110	2	-0.0261610629287965	0.0043129341722371
2	C	26	50	20120604	5	112	2.04	-0.0255774099205373	0.0053631220925875
2	C	26	50	20120604	5	114	2.08	-0.0259245569236931	0.0060700450260109
2	C	26	50	20120604	5	116	2.12	-0.0267961720975227	0.0067173659288482
2	C	26	50	20120604	5	118	2.16	-0.0269577672102272	0.0080585565739281
2	C	26	50	20120604	5	120	2.2	-0.0272106993058577	0.0084096350907872
2	C	26	50	20120604	5	122	2.24	-0.027920295102914	0.0100178221853754
2	C	26	50	20120604	5	124	2.28	-0.0283696402491546	0.0112678950506317
2	C	26	50	20120604	5	126	2.32	-0.029007033372784	0.0134399927321483
2	C	26	50	20120604	5	128	2.36	-0.0302117524090949	0.0156398938523013
2	C	26	50	20120604	5	130	2.4	-0.0308545478285325	0.0172573652589264
2	C	26	50	20120604	5	132	2.44	-0.031933338218182	0.0192145236921658
2	C	26	50	20120604	5	134	2.48	-0.0320896795275023	0.0200355453758015
2	C	26	50	20120604	5	136	2.52	-0.0310058969639777	0.0206010186687164
2	C	26	50	20120604	5	138	2.56	-0.0307699778575026	0.0200227184587908
2	C	26	50	20120604	5	140	2.6	-0.0304173507767927	0.0203176597682915
2	C	26	50	20120604	5	142	2.64	-0.0302351293592809	0.0197879660785046
2	C	26	50	20120604	5	144	2.68	-0.029575731072621	0.0197371038877339
2	C	26	50	20120604	5	146	2.72	-0.0304063623374131	0.0193465617414168
2	C	26	50	20120604	5	148	2.76	-0.0298807132984146	0.0190750468795767
2	C	26	50	20120604	5	150	2.8	-0.0290712881659904	0.0190041240694237
2	C	26	50	20120604	5	152	2.84	-0.0272829302635559	0.0187840441548472
2	C	26	50	20120604	5	154	2.88	-0.0265080755816638	0.0191793097744627
2	C	26	50	20120604	5	156	2.92	-0.0245110646102368	0.0193666365029346
2	C	26	50	20120604	5	158	2.96	-0.0219165059823002	0.0206347618043146
2	C	26	50	20120604	5	160	3	-0.0203150222599977	0.0210741579581439
2	C	26	50	20120604	5	162	3.04	-0.0188651280894459	0.0210480091493756
2	C	26	50	20120604	5	164	3.08	-0.016697400327837	0.0213038842234294
2	C	26	50	20120604	5	166	3.12	-0.0140946109769674	0.021164434280898
2	C	26	50	20120604	5	168	3.16	-0.0134360470763093	0.0206155426420019
2	C	26	50	20120604	5	170	3.2	-0.0132275142154696	0.0199220335242176
2	C	26	50	20120604	5	172	3.24	-0.0127877447092598	0.0183471426737419
2	C	26	50	20120604	5	174	3.28	-0.0136704055981184	0.0177995514042165
2	C	26	50	20120604	5	176	3.32	-0.0137110140334551	0.0173032833590831
2	C	26	50	20120604	5	178	3.36	-0.0133933378267257	0.0167806197249148
2	C	26	50	20120604	5	180	3.4	-0.0130568780354608	0.0170155955509438
2	C	26	50	20120604	5	182	3.44	-0.0118479347432390	0.0164115311983389
2	C	26	50	20120604	5	184	3.48	-0.0094300191674175	0.0155206678708186
2	C	26	50	20120604	5	186	3.52	-0.00801938285825042	0.0146580972998272
2	C	26	50	20120604	5	188	3.56	-0.00807780826315274	0.0134586843928022
2	C	26	50	20120604	5	190	3.6	-0.00847555158492948	0.0112706881224174
2	C	26	50	20120604	5	192	3.64	-0.00808564583471541	0.0097441930742597
2	C	26	50	20120604	5	194	3.68	-0.00706625241468564	0.0073459979994586
2	C	26	50	20120604	5	196	3.72	-0.0056612029561967	0.0069537234415276
2	C	26	50	20120604	5	198	3.76	-0.0048047976492304	0.0072188460580657
2	C	26	50	20120604	5	200	3.8	-0.003827351924781	0.0078991655130605
2	C	26	50	20120604	5	202	3.84	-0.0029068134469747	0.0090990111694355
2	C	26	50	20120604	5	204	3.88	-0.0011758266532317	0.0107932284105568
2	C	26	50	20120604	5	206	3.92	-0.000246115586259799	0.0117151613029356
2	C	26	50	20120604	5	208	3.96	0.0009133061896483	0.013465300083847
2	C	26	50	20120604	5	210	4	0.0025622226348329	0.0144928110897248
2	C	26	50	20120604	5	212	4.04	0.003419384546055	0.0159616203666733
2	C	26	50	20120604	5	214	4.08	0.0041172989390861	0.0180328775501249
2	C	26	50	20120604	5	216	4.12	0.0044810346673285	0.0193885426710158
2	C	26	50	20120604	5	218	4.16	0.0040236072905789	0.0197427324577121
2	C	26	50	20120604	5	220	4.2	0.0036054243401852	0.0202853662015947
2	C	26	50	20120604	5	222	4.24	0.0022319401284084	0.0209771994763076
2	C	26	50	20120604	5	224	4.28	0.0025128029418957	0.0216936400670058
2	C	26	50	20120604	5	226	4.32	0.00103961667397170	0.0214335661928854
2	C	26	50	20120604	5	228	4.36	0.000391270466301701	0.0221748262316033
2	C	26	50	20120604	5	230	4.4	-0.0009112343667795	0.0237654063673399
2	C	26	50	20120604	5	232	4.44	-0.0011694131947264	0.0246227874816642
2	C	26	50	20120604	5	234	4.48	-0.0019775372506732	0.0259521906567018
2	C	26	50	20120604	5	236	4.52	-0.0019440981709909	0.0264271613526926
2	C	26	50	20120604	5	238	4.56	-0.0019090327457119	0.0269811158761420
2	C	26	50	20120604	5	240	4.6	-0.000963348136553	0.0274562916330993
2	C	26	50	20120604	5	242	4.64	-0.000226295383183198	0.0271888992037936
2	C	26	50	20120604	5	244	4.68	-0.0006528363357305	0.0263040399199524
2	C	26	50	20120604	5	246	4.72	-0.0003741796954005	0.0262020185535628
2	C	26	50	20120604	5	248	4.76	-0.000542195337678299	0.0249713769826536
2	C	26	50	20120604	5	250	4.8	0.000112861313345102	0.0247513324234161
2	C	26	50	20120604	5	252	4.84	0.0004069965211153	0.0249607986652070
2	C	26	50	20120604	5	254	4.88	0.0011711314642046	0.0241316098982486
2	C	26	50	20120604	5	256	4.92	0.0027609267114141	0.0240615285451652
2	C	26	50	20120604	5	258	4.96	0.0038502954185101	0.0234348905156777
2	C	26	50	20120604	5	260	5	0.0060742169560199	0.0225513605925851
2	C	26	50	20120604	5	262	5.04	0.0084826226527413	0.0215396322100634
2	C	26	50	20120604	5	264	5.08	0.0088646017359382	0.0206229389789332
2	C	26	50	20120604	5	266	5.12	0.0086694402643308	0.0197759664764279
2	C	26	50	20120604	5	268	5.16	0.0082612275195518	0.0193705821587737
2	C	26	50	20120604	5	270	5.2	0.0084611266065932	0.0182336251653038
2	C	26	50	20120604	5	272	5.24	0.0071555953564885	0.0168521506468996
2	C	26	50	20120604	5	274	5.28	0.0067192397618183	0.0152917781128553
2	C	26	50	20120604	5	276	5.32	0.0071432209878177	0.0122792203822881
2	C	26	50	20120604	5	278	5.36	0.0077758835670809	0.0107132051361299
2	C	26	50	20120604	5	280	5.4	0.009348220347863	0.0083502098368963
2	C	26	50	20120604	5	282	5.44	0.0109031410886244	0.005907148836829
2	C	26	50	20120604	5	284	5.48	0.0116368704401226	0.0053177399793709
2	C	26	50	20120604	5	286	5.52	0.0136843264093195	0.0030965337319009
2	C	26	50	20120604	5	288	5.56	0.0162653510134641	0.0008321798286428
2	C	26	50	20120604	5	290	5.6	0.0180890006153477	0.000280799173877001
2	C	26	50	20120604	5	292	5.64	0.0195897145502633	-0.000179576838150099
2	C	26	50	20120604	5	294	5.68	0.0213004886966661	-0.00110758377777940
2	C	26	50	20120604	5	296	5.72	0.0217647750091931	-0.00168034027054050
2	C	26	50	20120604	5	298	5.76	0.02152141713938	-0.0030379570061474
2	C	26	50	20120604	5	300	5.8	0.0205754214032374	-0.0034499457011379
2	C	26	50	20120604	5	302	5.84	0.0202853732726625	-0.0043679046534065
2	C	26	50	20120604	5	304	5.88	0.0190867353546697	-0.0041568544924257
2	C	26	50	20120604	5	306	5.92	0.0177010889062565	-0.0053925943032273
2	C	26	50	20120604	5	308	5.96	0.0165657299741122	-0.0054358975225072
2	C	26	50	20120604	5	310	6	0.0159932633951314	-0.0065386941873779
2	C	26	50	20120604	5	312	6.04	0.0142057893761733	-0.0070412137635638
2	C	26	50	20120604	5	314	6.08	0.0121446155354214	-0.0092706790182381
2	C	26	50	20120604	5	316	6.12	0.010573608115388	-0.0117196302177927
2	C	26	50	20120604	5	318	6.16	0.0103001274966963	-0.0129327143273251
2	C	26	50	20120604	5	320	6.2	0.0083186021637772	-0.0154390543132408
2	C	26	50	20120604	5	322	6.24	0.0067696564753169	-0.0169912526928947
2	C	26	50	20120604	5	324	6.28	0.0048614581156068	-0.0194416605324185
2	C	26	50	20120604	5	326	6.32	0.003165533211609	-0.0205842036694597
2	C	26	50	20120604	5	328	6.36	0.00146769911930200	-0.021682694054033
2	C	26	50	20120604	5	330	6.4	-0.000434842386158499	-0.0228618653223397
2	C	26	50	20120604	5	332	6.44	-0.000766899730603699	-0.0237355664611738
2	C	26	50	20120604	5	334	6.48	-0.0011697384638457	-0.0252212685191249
2	C	26	50	20120604	5	336	6.52	-0.0016695215367884	-0.0262573213749194
2	C	26	50	20120604	5	338	6.56	-0.0021212920592884	-0.0292378471682988
2	C	26	50	20120604	5	340	6.6	-0.002708614951742	-0.0322916999348873
2	C	26	50	20120604	5	342	6.64	-0.0030157821374894	-0.0346346275436708
2	C	26	50	20120604	5	344	6.68	-0.0040758059131662	-0.0372833788353175
2	C	26	50	20120604	5	346	6.72	-0.0032826442367092	-0.0390710154888352
2	C	26	50	20120604	5	348	6.76	-0.0034645828115085	-0.0414219334042461
2	C	26	50	20120604	5	350	6.8	-0.0035613150191748	-0.0431385058262546
2	C	26	50	20120604	5	352	6.84	-0.0032840584502716	-0.0448724023644021
2	C	26	50	20120604	5	354	6.88	-0.0035602543590031	-0.0478562515596531
2	C	26	50	20120604	5	356	6.92	-0.0036971502318408	-0.0491209827484834
2	C	26	50	20120604	5	358	6.96	-0.0040415819449567	-0.0516580111687026
2	C	26	50	20120604	5	360	7	-0.0048131768645875	-0.0538497593476684
2	C	26	50	20120604	5	362	7.04	-0.0052143892522328	-0.0542830743831795
2	C	26	50	20120604	5	364	7.08	-0.0052615532745379	-0.0550584169687506
2	C	26	50	20120604	5	366	7.12	-0.00620667219827184	-0.057128967045421
2	C	26	50	20120604	5	368	7.16	-0.00648668648362171	-0.0563061775948323
2	C	26	50	20120604	5	370	7.2	-0.00737608539299815	-0.0556209911238626
2	C	26	50	20120604	5	372	7.24	-0.00758842955938847	-0.0547158237332657
2	C	26	50	20120604	5	374	7.28	-0.00751418334736388	-0.0541723414612457
2	C	26	50	20120604	5	376	7.32	-0.00741334992036668	-0.0529138328120899
2	C	26	50	20120604	5	378	7.36	-0.00698038843824616	-0.0519317322036999
2	C	26	50	20120604	5	380	7.4	-0.00683479515199984	-0.0513772897765715
2	C	26	50	20120604	5	382	7.44	-0.00655980132479639	-0.0503932092691942
2	C	26	50	20120604	5	384	7.48	-0.00708977785729572	-0.0487645302200872
2	C	26	50	20120604	5	386	7.52	-0.00683295667436876	-0.0476721916645102
2	C	26	50	20120604	5	388	7.56	-0.00667887810674821	-0.0465414572107148
2	C	26	50	20120604	5	390	7.6	-0.00730452618674207	-0.0444902818598489
2	C	26	50	20120604	5	392	7.64	-0.00766225150734435	-0.0423483847089567
2	C	26	50	20120604	5	394	7.68	-0.00748787897510374	-0.0411416362761838
2	C	26	50	20120604	5	396	7.72	-0.0081628123977463	-0.0390382057341881
2	C	26	50	20120604	5	398	7.76	-0.00881419916457535	-0.0368720548207013
2	C	26	50	20120604	5	400	7.8	-0.0100167049566612	-0.0345940396144307
2	C	26	50	20120604	5	402	7.84	-0.0108654452261194	-0.0327875939205334
2	C	26	50	20120604	5	404	7.88	-0.0122664358916843	-0.0308202107232381
2	C	26	50	20120604	5	406	7.92	-0.0133648555655795	-0.029180147254954
2	C	26	50	20120604	5	408	7.96	-0.0148220612202487	-0.0272126933469806
2	C	26	50	20120604	5	410	8	-0.015337117799665	-0.0259284460109895
2	C	26	50	20120604	5	412	8.04	-0.0166236985880339	-0.0237499207288319
2	C	26	50	20120604	5	414	8.08	-0.0169822017260955	-0.0219845579389216
2	C	26	50	20120604	5	416	8.12	-0.0177843436586735	-0.0198457013471885
2	C	26	50	20120604	5	418	8.16	-0.0176196584893352	-0.0176059406177801
2	C	26	50	20120604	5	420	8.2	-0.0180422962124504	-0.0159684934445864
2	C	26	50	20120604	5	422	8.24	-0.018507501763793	-0.0128486676153133
2	C	26	50	20120604	5	424	8.28	-0.0182886522150158	-0.0110470302475281
2	C	26	50	20120604	5	426	8.32	-0.0182347706782894	-0.0082524028269226
2	C	26	50	20120604	5	428	8.36	-0.0186685806885473	-0.0059683772130119
2	C	26	50	20120604	5	430	8.4	-0.0190410845408764	-0.0033102214011754
2	C	26	50	20120604	5	432	8.44	-0.0194210130144079	-0.0011978813137369
2	C	26	50	20120604	5	434	8.48	-0.0192754904388397	0.0008752143473458
2	C	26	50	20120604	5	436	8.52	-0.0198138391156283	0.0037881690167151
2	C	26	50	20120604	5	438	8.56	-0.0196873306414062	0.0063345241753781
2	C	26	50	20120604	5	440	8.6	-0.0198472216267681	0.0082515755119886
2	C	26	50	20120604	5	442	8.64	-0.020904119990472	0.010057865642394
2	C	26	50	20120604	5	444	8.68	-0.0227625026774474	0.0121194708182825
2	C	26	50	20120604	5	446	8.72	-0.0245831194983465	0.0130393750213061
2	C	26	50	20120604	5	448	8.76	-0.026936391372232	0.0143382092630862
2	C	26	50	20120604	5	450	8.8	-0.0291618049050501	0.0151974924946519
2	C	26	50	20120604	5	452	8.84	-0.0287429007057395	0.0161474056023623
2	C	26	50	20120604	5	454	8.88	-0.0279049155304232	0.0158893894089751
2	C	26	50	20120604	5	456	8.92	-0.0270569813626955	0.0167048532333107
2	C	26	50	20120604	5	458	8.96	-0.0259136109107203	0.0163544323257581
2	C	26	50	20120604	5	460	9	-0.0244619489732156	0.0168787378618723
2	C	26	50	20120604	5	462	9.04	-0.0219567827845566	0.0178439810445988
2	C	26	50	20120604	5	464	9.08	-0.019732026861045	0.0175345228328803
2	C	26	50	20120604	5	466	9.12	-0.0180222073087969	0.0186214378794456
2	C	26	50	20120604	5	468	9.16	-0.0156235490790541	0.0195848390490071
2	C	26	50	20120604	5	470	9.2	-0.0131543852321593	0.0200364575435492
2	C	26	50	20120604	5	472	9.24	-0.0122202830320763	0.0199117239073479
2	C	26	50	20120604	5	474	9.28	-0.0111822290640910	0.0193782754805530
2	C	26	50	20120604	5	476	9.32	-0.00942514649458833	0.0186021762907261
2	C	26	50	20120604	5	478	9.36	-0.00927777837032125	0.0166555749617298
2	C	26	50	20120604	5	480	9.4	-0.00887999545056475	0.0156035344216126
2	C	26	50	20120604	5	482	9.44	-0.00705382854854019	0.0136322974923598
2	C	26	50	20120604	5	484	9.48	-0.0055508942983316	0.0130211238881769
2	C	26	50	20120604	5	486	9.52	-0.0031937609143141	0.0137080710550318
2	C	26	50	20120604	5	488	9.56	-0.0010724052154154	0.0155001978366100
2	C	26	50	20120604	5	490	9.6	-0.0003758767516754	0.016985716046798
2	C	26	50	20120604	5	492	9.64	0.0007002761296802	0.0190280596339669
2	C	26	50	20120604	5	494	9.68	0.00101246377357410	0.0210671434588745
2	C	26	50	20120604	5	496	9.72	0.0006388992610733	0.0223530171404623
2	C	26	50	20120604	5	498	9.76	-8.02566196650076e-06	0.0243376466721507
2	C	26	50	20120604	5	500	9.8	-0.000609971522655	0.0258131522503171
2	C	26	50	20120604	5	502	9.84	-0.0007049571765718	0.0277864963577778
2	C	26	50	20120604	5	504	9.88	0.00128419076744850	0.027397106795514
2	C	26	50	20120604	5	506	9.92	0.0015689214550289	0.0271038908265594
2	C	26	50	20120604	5	508	9.96	0.0020104460002696	0.0265604014834716
2	C	26	50	20120604	5	510	10	0.0028711646586011	0.0260730352056066
2	C	26	50	20120604	5	512	10.04	0.0035272890408641	0.0255423515663261
2	C	26	50	20120604	5	514	10.08	0.0046342647068116	0.0250050211233024
2	C	26	50	20120604	5	516	10.12	0.0054742368521831	0.0237919794401769
2	C	26	50	20120604	5	518	10.16	0.0058992080276762	0.0229078131209812
2	C	26	50	20120604	5	520	10.2	0.0065486856061961	0.0221143686018118
2	C	26	50	20120604	5	522	10.24	0.0081854256726086	0.0199525310396902
2	C	26	50	20120604	5	524	10.28	0.0100802597141542	0.0181277005694821
2	C	26	50	20120604	5	526	10.32	0.0110221259466946	0.0164590699872380
2	C	26	50	20120604	5	528	10.36	0.0113719316713476	0.0149435280231209
2	C	26	50	20120604	5	530	10.4	0.0107512333388221	0.0151818230083808
2	C	26	50	20120604	5	532	10.44	0.0101727492811334	0.0157785504210241
2	C	26	50	20120604	5	534	10.48	0.0095169077415828	0.0144076825043378
2	C	26	50	20120604	5	536	10.52	0.0093684153175337	0.0136308549945262
2	C	26	50	20120604	5	538	10.56	0.008623124770163	0.0116096609711826
2	C	26	50	20120604	5	540	10.6	0.0086214277138882	0.0111521628837549
2	C	26	50	20120604	5	542	10.64	0.009097713628492	0.0094641363625029
2	C	26	50	20120604	5	544	10.68	0.0100502501023606	0.0086349051691377
2	C	26	50	20120604	5	546	10.72	0.0110236391552064	0.0071392187634362
2	C	26	50	20120604	5	548	10.76	0.0136585665092809	0.0050072564628197
2	C	26	50	20120604	5	550	10.8	0.0139209879779148	0.0046468582785846
2	C	26	50	20120604	5	552	10.84	0.0158574847510079	0.002261235562353
2	C	26	50	20120604	5	554	10.88	0.0168881635952654	0.0013096112562322
2	C	26	50	20120604	5	556	10.92	0.0172978895485562	0.000179117218742399
2	C	26	50	20120604	5	558	10.96	0.0179226396029379	-0.0012246806607438
2	C	26	50	20120604	5	560	11	0.0174565218838476	-0.0018316540506466
2	C	26	50	20120604	5	562	11.04	0.0166680129700108	-0.0022994193285371
2	C	26	50	20120604	5	564	11.08	0.0155643677770027	-0.00326645149142
2	C	26	50	20120604	5	566	11.12	0.0151652979229044	-0.003378718835069
2	C	26	50	20120604	5	568	11.16	0.0137743411025645	-0.0044055156630978
2	C	26	50	20120604	5	570	11.2	0.0137729481022056	-0.0045473400702004
2	C	26	50	20120604	5	572	11.24	0.0130463676002652	-0.0052224431984704
2	C	26	50	20120604	5	574	11.28	0.0116436268454168	-0.0079862230857466
2	C	26	50	20120604	5	576	11.32	0.0110650473283127	-0.009233584196497
2	C	26	50	20120604	5	578	11.36	0.0101002284096549	-0.0118366281058078
2	C	26	50	20120604	5	580	11.4	0.0098088721315348	-0.0127706030266703
2	C	26	50	20120604	5	582	11.44	0.0087695100160043	-0.0141860045284358
2	C	26	50	20120604	5	584	11.48	0.0079743260141531	-0.0159814617829534
2	C	26	50	20120604	5	586	11.52	0.0075809907960503	-0.0175935662491094
2	C	26	50	20120604	5	588	11.56	0.0074066889744878	-0.018857943884549
2	C	26	50	20120604	5	590	11.6	0.0061471903758383	-0.0210214077922674
2	C	26	50	20120604	5	592	11.64	0.0053948287606559	-0.022126615691262
2	C	26	50	20120604	5	594	11.68	0.0047202488914039	-0.0240058226729433
2	C	26	50	20120604	5	596	11.72	0.0045903533756999	-0.0242597447180674
2	C	26	50	20120604	5	598	11.76	0.0035823019484404	-0.0256746653872217
2	C	26	50	20120604	5	600	11.8	0.0020870539489433	-0.0275138501250879
2	C	26	50	20120604	5	602	11.84	0.000193634120960101	-0.0281088804814564
2	C	26	50	20120604	5	604	11.88	-0.0011751831860608	-0.0284262300048529
2	C	26	50	20120604	5	606	11.92	-0.0034516427574128	-0.0280275632016199
2	C	26	50	20120604	5	608	11.96	-0.0054712104351597	-0.0281406295759317
2	C	26	50	20120604	5	610	12	-0.00751694106381051	-0.0291017998235985
2	C	26	50	20120604	5	612	12.04	-0.0103870874886467	-0.0294047243686588
2	C	26	50	20120604	5	614	12.08	-0.0121206304734036	-0.0291094365768353
2	C	26	50	20120604	5	616	12.12	-0.0134608099557865	-0.027624158782953
2	C	26	50	20120604	5	618	12.16	-0.0130472939101486	-0.0271733074992685
2	C	26	50	20120604	5	620	12.2	-0.0132080192815123	-0.0253466385514293
2	C	26	50	20120604	5	622	12.24	-0.0128268887264528	-0.0249280313369668
2	C	26	50	20120604	5	624	12.28	-0.0129861998842541	-0.0237622243868246
2	C	26	50	20120604	5	626	12.32	-0.0127479048989942	-0.0231804169272643
2	C	26	50	20120604	5	628	12.36	-0.0124065137450374	-0.0212375703352761
2	C	26	50	20120604	5	630	12.4	-0.0126528697476028	-0.0196057093056538
2	C	26	50	20120604	5	632	12.44	-0.0121110845318576	-0.0186610146459886
2	C	26	50	20120604	5	634	12.48	-0.0114022099837181	-0.0169696859360685
2	C	26	50	20120604	5	636	12.52	-0.0112182915099315	-0.0155029343398532
2	C	26	50	20120604	5	638	12.56	-0.0108952144216074	-0.0132258383723982
2	C	26	50	20120604	5	640	12.6	-0.0106012701326681	-0.011091719396099
2	C	26	50	20120604	5	642	12.64	-0.0109951286097890	-0.0099122652850799
2	C	26	50	20120604	5	644	12.68	-0.0114479597924609	-0.0088056431725229
2	C	26	50	20120604	5	646	12.72	-0.0125656127708043	-0.0084219670330511
2	C	26	50	20120604	5	648	12.76	-0.0134296972574143	-0.0070672918616539
2	C	26	50	20120604	5	650	12.8	-0.0153547247585166	-0.0055960854927172
2	C	26	50	20120604	5	652	12.84	-0.0166684584472830	-0.0043208184128473
2	C	26	50	20120604	5	654	12.88	-0.0180756716525224	-0.0026671077836863
2	C	26	50	20120604	5	656	12.92	-0.0182935312518060	-0.000532988807387200
2	C	26	50	20120604	5	658	12.96	-0.0179996576735448	0.000537995123398
2	C	26	50	20120604	5	660	13	-0.0165754031948789	0.0015303487801152
2	C	26	50	20120604	5	662	13.04	-0.0158074852305103	0.0032477697302611
2	C	26	50	20120604	5	664	13.08	-0.0159547755730315	0.0043021366516883
2	C	26	50	20120604	5	666	13.12	-0.0157524016122559	0.0064728130485748
2	C	26	50	20120604	5	668	13.16	-0.0161805618393321	0.0085830671710089
2	C	26	50	20120604	5	670	13.2	-0.0172858404490048	0.0108014308492186
2	C	26	50	20120604	5	672	13.24	-0.0171624149603487	0.0118849234989629
2	C	26	50	20120604	5	674	13.28	-0.0176134571628642	0.0128848644114422
2	C	26	50	20120604	5	676	13.32	-0.0171821573816794	0.0132670768398770
2	C	26	50	20120604	5	678	13.36	-0.0176972493164348	0.0136811232156008
2	C	26	50	20120604	5	680	13.4	-0.0176982534080641	0.0136328136803101
2	C	26	50	20120604	5	682	13.44	-0.0184512938457565	0.0143811730711111
2	C	26	50	20120604	5	684	13.48	-0.0186202640821888	0.0145219297469741
2	C	26	50	20120604	5	686	13.52	-0.0187494878464507	0.0151603835307752
2	C	26	50	20120604	5	688	13.56	-0.0187610702555265	0.0162043984089259
2	C	26	50	20120604	5	690	13.6	-0.0182048996594249	0.0176398930569856
2	C	26	50	20120604	5	692	13.64	-0.0178609141306879	0.0189773933117745
2	C	26	50	20120604	5	694	13.68	-0.0170907327175127	0.0193553553213476
2	C	26	50	20120604	5	696	13.72	-0.0169529728308991	0.0201272741665948
2	C	26	50	20120604	5	698	13.76	-0.015304779685241	0.0209619931449782
2	C	26	50	20120604	5	700	13.8	-0.0149408417244592	0.0215570984546655
2	C	26	50	20120604	5	702	13.84	-0.0131777551112775	0.0222291320323984
2	C	26	50	20120604	5	704	13.88	-0.0117372371766443	0.0229415703987151
2	C	26	50	20120604	5	706	13.92	-0.00987903833743198	0.024106790450229
2	C	26	50	20120604	5	708	13.96	-0.00829544441669346	0.0257046396436762
2	C	26	50	20120604	5	710	14	-0.00620895615317507	0.0277315046634049
2	C	26	50	20120604	5	712	14.04	-0.00658935131718218	0.0281273147552419
2	C	26	50	20120604	5	714	14.08	-0.00721905041192545	0.0293951070093279
2	C	26	50	20120604	5	716	14.12	-0.00885791250578829	0.0305510151716404
2	C	26	50	20120604	5	718	14.16	-0.00920714547394852	0.0306695899077775
2	C	26	50	20120604	5	720	14.2	-0.0105734879072353	0.031641225335806
2	C	26	50	20120604	5	722	14.24	-0.0113435554762187	0.0318101107194246
2	C	26	50	20120604	5	724	14.28	-0.013354199466387	0.0330114002878468
2	C	26	50	20120604	5	726	14.32	-0.0134531307761428	0.0334358835596609
2	C	26	50	20120604	5	728	14.36	-0.0150282040601680	0.0341222650410908
2	C	26	50	20120604	5	730	14.4	-0.0153783562671438	0.0342552647555642
2	C	26	50	20120604	5	732	14.44	-0.0151529801227762	0.0343713504758316
2	C	26	50	20120604	5	734	14.48	-0.0138749694685953	0.0341538585720743
2	C	26	50	20120604	5	736	14.52	-0.0138937714379070	0.0342672714287088
2	C	26	50	20120604	5	738	14.56	-0.0133767420305712	0.0342230136152743
2	C	26	50	20120604	5	740	14.6	-0.0127464906854318	0.0335882367867353
2	C	26	50	20120604	5	742	14.64	-0.0123942313002481	0.0333325681878617
2	C	26	50	20120604	5	744	14.68	-0.0121687349477278	0.0330782218786689
2	C	26	50	20120604	5	746	14.72	-0.0113146206667325	0.0326340881094056
2	C	26	50	20120604	5	748	14.76	-0.0108803510370668	0.0320292643241177
2	C	26	50	20120604	5	750	14.8	-0.00960479404341659	0.0324458138578469
2	C	26	50	20120604	5	752	14.84	-0.00884904538675222	0.0325641906040854
2	C	26	50	20120604	5	754	14.88	-0.00719719444842576	0.0326571963590148
2	C	26	50	20120604	5	756	14.92	-0.0044214722347221	0.0330423828785713
2	C	26	50	20120604	5	758	14.96	-0.0019110918406587	0.0337514596592502
2	C	26	50	20120604	5	760	15	-0.000140339482862101	0.0340235387923016
2	C	26	50	20120604	5	762	15.04	0.00048088917974930	0.035055950048173
2	C	26	50	20120604	5	764	15.08	0.0016490366533373	0.035835316071329
2	C	26	50	20120604	5	766	15.12	0.0024742444091176	0.0370962147414052
2	C	26	50	20120604	5	768	15.16	0.0025197891568938	0.0375897682036056
2	C	26	50	20120604	5	770	15.2	0.002838025392194	0.03882363135301
2	C	26	50	20120604	5	772	15.24	0.0039603070915271	0.0388936731081136
2	C	26	50	20120604	5	774	15.28	0.0035535580577851	0.0387821128712458
2	C	26	50	20120604	5	776	15.32	0.0036201180190982	0.0376206687699435
2	C	26	50	20120604	5	778	15.36	0.0034798492469143	0.0375983029824545
2	C	26	50	20120604	5	780	15.4	0.0037554582570173	0.0370054858703112
2	C	26	50	20120604	5	782	15.44	0.0037124520225856	0.0369193744064983
2	C	26	50	20120604	5	784	15.48	0.0036318347784625	0.0362595094293628
2	C	26	50	20120604	5	786	15.52	0.0033189895252621	0.0354477720577641
2	C	26	50	20120604	5	788	15.56	0.0030362740920081	0.0349465889133947
2	C	26	50	20120604	5	790	15.6	0.0031306445630253	0.0347550619706425
2	C	26	50	20120604	5	792	15.64	0.0032461433846643	0.0341993184670367
2	C	26	50	20120604	5	794	15.68	0.0025722847643291	0.0337106935391012
2	C	26	50	20120604	5	796	15.72	0.0029802924481416	0.03386002742022
2	C	26	50	20120604	5	798	15.76	0.00294908075482	0.0329017138839491
2	C	26	50	20120604	5	800	15.8	0.0026700210636247	0.0320078248465122
2	C	26	50	20120604	5	802	15.84	0.0025607942791349	0.0310348954130741
2	C	26	50	20120604	5	804	15.88	0.0022283550970278	0.0307326355483881
2	C	26	50	20120604	5	806	15.92	0.0027903777088505	0.0295480761264088
2	C	26	50	20120604	5	808	15.96	0.0028424490522171	0.0280296067402176
2	C	26	50	20120604	5	810	16	0.0034901517927161	0.026629542384536
2	C	26	50	20120604	5	812	16.04	0.0043113997505218	0.0240812568243603
2	C	26	50	20120604	5	814	16.08	0.004495671777699	0.0228009692863439
2	C	26	50	20120604	5	816	16.12	0.0044480127806471	0.0216755381334074
2	C	26	50	20120604	5	818	16.16	0.0039293499566467	0.0197480357585710
2	C	26	50	20120604	5	820	16.2	0.0048106171380395	0.0186779710666014
2	C	26	50	20120604	5	822	16.24	0.0054719033998052	0.0178090782538794
2	C	26	50	20120604	5	824	16.28	0.0059166735651715	0.0166962336016480
2	C	26	50	20120604	5	826	16.32	0.0064748636582402	0.0153466495990754
2	C	26	50	20120604	5	828	16.36	0.006223275065494	0.0135559723863986
2	C	26	50	20120604	5	830	16.4	0.0056291710190089	0.0129054412187748
2	C	26	50	20120604	5	832	16.44	0.0055318236284429	0.0126982094344124
2	C	26	50	20120604	5	834	16.48	0.0063470611786085	0.0122573424984782
2	C	26	50	20120604	5	836	16.52	0.0062180071199742	0.0117140652874248
2	C	26	50	20120604	5	838	16.56	0.0065584083244374	0.0114538499919481
2	C	26	50	20120604	5	840	16.6	0.0062617487454584	0.0099716551836318
2	C	26	50	20120604	5	842	16.64	0.0052973682330049	0.0093362207457863
2	C	26	50	20120604	5	844	16.68	0.0045287148775839	0.0088412177146845
2	C	26	50	20120604	5	846	16.72	0.0034499386300701	0.0079221061783626
2	C	26	50	20120604	5	848	16.76	0.0019364543466862	0.0071604178247362
2	C	26	50	20120604	5	850	16.8	0.000587938075353102	0.0061636164663654
2	C	26	50	20120604	5	852	16.84	-0.0004722087369035	0.0048869535577094
2	C	26	50	20120604	5	854	16.88	-0.000803510891306399	0.0048782335168838
2	C	26	50	20120604	5	856	16.92	-0.0021720693972454	0.0051914577793188
2	C	26	50	20120604	5	858	16.96	-0.0034737539864605	0.0050747427340162
2	C	26	50	20120604	5	860	17	-0.00612715096965959	0.0044186395649566
2	C	26	50	20120604	5	862	17.04	-0.00817609893416479	0.0039752482578136
2	C	26	50	20120604	5	864	17.08	-0.0100482631323056	0.0020797495358937
2	C	26	50	20120604	5	866	17.12	-0.0122645974140532	0.000608281537447901
2	C	26	50	20120604	5	868	17.16	-0.0141765434397035	-0.0015949924820512
2	C	26	50	20120604	5	870	17.2	-0.0162890249484983	-0.0038387130094343
2	C	26	50	20120604	5	872	17.24	-0.0168554174802288	-0.0040887459672618
2	C	26	50	20120604	5	874	17.28	-0.0165691099445263	-0.0051667302551807
2	C	26	50	20120604	5	876	17.32	-0.0147763114115060	-0.0057698923395329
2	C	26	50	20120604	5	878	17.36	-0.0145436025698175	-0.0069434774642682
2	C	26	50	20120604	5	880	17.4	-0.013544531398679	-0.0072787167892287
2	C	26	50	20120604	5	882	17.44	-0.0118135339983343	-0.0080165120047187
2	C	26	50	20120604	5	884	17.48	-0.0103898452050933	-0.0094079567287376
2	C	26	50	20120604	5	886	17.52	-0.00789135410444878	-0.0123595618547665
2	C	26	50	20120604	5	888	17.56	-0.005774700665645	-0.0133688860742322
2	C	26	50	20120604	5	890	17.6	-0.004027439809333	-0.0151435826736542
2	C	26	50	20120604	5	892	17.64	-0.0025659915139767	-0.0163656046129008
2	C	26	50	20120604	5	894	17.68	-0.000859530718939199	-0.018682157138746
2	C	26	50	20120604	5	896	17.72	5.20006326884016e-05	-0.0199554443196287
2	C	26	50	20120604	5	898	17.76	0.00140702935747620	-0.0211517982827182
2	C	26	50	20120604	5	900	17.8	0.0036508913062155	-0.0230197622665787
2	C	26	50	20120604	5	902	17.84	0.005101732999854	-0.0245875594218255
2	C	26	50	20120604	5	904	17.88	0.0075544035810777	-0.0256274306542384
2	C	26	50	20120604	5	906	17.92	0.0090680363568856	-0.0263236479909947
2	C	26	50	20120604	5	908	17.96	0.0107560416649341	-0.0262198447155165
2	C	26	50	20120604	5	910	18	0.0129757912724349	-0.0278224315243977
2	C	26	50	20120604	5	912	18.04	0.0143471541638681	-0.0282939303260929
2	C	26	50	20120604	5	914	18.08	0.0145165769486404	-0.0289963702025236
2	C	26	50	20120604	5	916	18.12	0.0140143897126417	-0.0307299131872806
2	C	26	50	20120604	5	918	18.16	0.0137543158385213	-0.03219913965723
2	C	26	50	20120604	5	920	18.2	0.0132883324697194	-0.0329885536677466
2	C	26	50	20120604	5	922	18.24	0.0120175908732491	-0.0351178643179337
2	C	26	50	20120604	5	924	18.28	0.011739839329599	-0.0377453316954666
2	C	26	50	20120604	5	926	18.32	0.0112329851888445	-0.0391487972347657
2	C	26	50	20120604	5	928	18.36	0.0103398386135277	-0.0400655611765741
2	C	26	50	20120604	5	930	18.4	0.00991090764006	-0.0415029678413701
2	C	26	50	20120604	5	932	18.44	0.009283421082435	-0.0430832100759658
2	C	26	50	20120604	5	934	18.48	0.0098273983292018	-0.0440808670335419
2	C	26	50	20120604	5	936	18.52	0.009433610562759	-0.0472052183462146
2	C	26	50	20120604	5	938	18.56	0.0094672688455435	-0.0495171746779822
2	C	26	50	20120604	5	940	18.6	0.0089531315049428	-0.0517262469730871
2	C	26	50	20120604	5	942	18.64	0.0079143916433798	-0.0542026763421586
2	C	26	50	20120604	5	944	18.68	0.0078704803122681	-0.0562317192507734
2	C	26	50	20120604	5	946	18.72	0.0076924308247653	-0.0578010720409388
2	C	26	50	20120604	5	948	18.76	0.0079544138871949	-0.0602877544583376
2	C	26	50	20120604	5	950	18.8	0.0080966837715696	-0.0619200397520286
2	C	26	50	20120604	5	952	18.84	0.0077483629711572	-0.0642520779163818
2	C	26	50	20120604	5	954	18.88	0.0078051436456864	-0.0664530891941812
2	C	26	50	20120604	5	956	18.92	0.0077745259220611	-0.06845229219663
2	C	26	50	20120604	5	958	18.96	0.007127876770666	-0.0700198772198424
2	C	26	50	20120604	5	960	19	0.0061845963245631	-0.0717947152406206
2	C	26	50	20120604	5	962	19.04	0.0056794392400834	-0.0723826038184991
2	C	26	50	20120604	5	964	19.08	0.0041186424419704	-0.0740926001474425
2	C	26	50	20120604	5	966	19.12	0.0030751649649734	-0.0749854638800468
2	C	26	50	20120604	5	968	19.16	0.0031870292577571	-0.0759170063535819
2	C	26	50	20120604	5	970	19.2	0.0039872620020259	-0.0759309363571713
2	C	26	50	20120604	5	972	19.24	0.0045967880474087	-0.0753512502179546
2	C	26	50	20120604	5	974	19.28	0.0053072889411449	-0.0751328956439242
2	C	26	50	20120604	5	976	19.32	0.0061180575764534	-0.0752290621661655
2	C	26	50	20120604	5	978	19.36	0.0078390140605053	-0.075685853146812
2	C	26	50	20120604	5	980	19.4	0.0095615968901538	-0.0762931871611732
2	C	26	50	20120604	5	982	19.44	0.0117507994847074	-0.0774771667555919
2	C	26	50	20120604	5	984	19.48	0.0130066918387728	-0.0783396248966052
2	C	26	50	20120604	5	986	19.52	0.0128214298621019	-0.0777602216001009
2	C	26	50	20120604	5	988	19.56	0.0140448660149109	-0.0785374733739811
2	C	26	50	20120604	5	990	19.6	0.0149598621897663	-0.078525452558701
2	C	26	50	20120604	5	992	19.64	0.0169785813393757	-0.0777081078303274
2	C	26	50	20120604	5	994	19.68	0.0174944864469295	-0.0775917180541442
2	C	26	50	20120604	5	996	19.72	0.0205696938383098	-0.077000435363716
2	C	26	50	20120604	5	998	19.76	0.0224030803005702	-0.0769879902843671
2	C	26	50	20120604	5	1000	19.8	0.0232672354978583	-0.0765678981456641
2	C	26	50	20120604	5	1002	19.84	0.0246931870327991	-0.0758361840484923
2	C	26	50	20120604	5	1004	19.88	0.0255130066349068	-0.0754889946189297
2	C	26	50	20120604	5	1006	19.92	0.0253751208125754	-0.0746737005002216
2	C	26	50	20120604	5	1008	19.96	0.025595384574915	-0.075077387761601
2	C	26	50	20120604	5	1010	20	0.025171686191628	-0.0746131014490739
2	C	26	50	20120604	5	1012	20.04	0.0255031778506483	-0.0744753570480988
2	C	26	50	20120604	5	1014	20.08	0.0253072385615815	-0.0743901506809658
2	C	26	50	20120604	5	1016	20.12	0.0258572969266665	-0.0745621897608285
2	C	26	50	20120604	5	1018	20.16	0.0261079662805971	-0.0740736496857067
2	C	26	50	20120604	5	1020	20.2	0.0266776822141991	-0.073740673102446
2	C	26	50	20120604	5	1022	20.24	0.0275880821949768	-0.0735331372621677
2	C	26	50	20120604	5	1024	20.28	0.0290401966808215	-0.0725834928550342
2	C	26	50	20120604	5	1026	20.32	0.0307616481396202	-0.0713727139136085
2	C	26	50	20120604	5	1028	20.36	0.0326261473002529	-0.0702742942397133
2	C	26	50	20120604	5	1030	20.4	0.0347578621134959	-0.0706651121576751
2	C	26	50	20120604	5	1032	20.44	0.0362603933128392	-0.0710477276369751
2	C	26	50	20120604	5	1034	20.48	0.0381007801322335	-0.0717274693857298
2	C	26	50	20120604	5	1036	20.52	0.0390186754448917	-0.0730808010542427
2	C	26	50	20120604	5	1038	20.56	0.0403676230513613	-0.0734529513531812
2	C	26	50	20120604	5	1040	20.6	0.0425555528537087	-0.0745969087037848
2	C	26	50	20120604	5	1042	20.64	0.0440828327903935	-0.0757637056034207
2	C	26	50	20120604	5	1044	20.68	0.0455452710352436	-0.0761581297659665
2	C	26	50	20120604	5	1046	20.72	0.045941250832708	-0.0761567155524042
2	C	26	50	20120604	5	1048	20.76	0.0468569541143446	-0.0742821754754786
2	C	26	50	20120604	5	1050	20.8	0.0476732381825463	-0.0734955898920867
2	C	26	50	20120604	5	1052	20.84	0.048355384094357	-0.072635253071417
2	C	26	50	20120604	5	1054	20.88	0.0496018719282327	-0.0710705671860075
2	C	26	50	20120604	5	1056	20.92	0.0501599913106232	-0.0697558435477473
2	C	26	50	20120604	5	1058	20.96	0.0506901092644788	-0.0682852735749136
2	C	26	50	20120604	5	1060	21	0.0507601835464943	-0.0666666354420995
2	C	26	50	20120604	5	1062	21.04	0.0508501275290613	-0.066081716712702
2	C	26	50	20120604	5	1064	21.08	0.0512079235603417	-0.0629308488957347
2	C	26	50	20120604	5	1066	21.12	0.0514623405802126	-0.0612975736525501
2	C	26	50	20120604	5	1068	21.16	0.052449122235494	-0.0597804619113787
2	C	26	50	20120604	5	1070	21.2	0.0527960146802085	-0.0572273963093622
2	C	26	50	20120604	5	1072	21.24	0.0517026861751379	-0.0554696702726886
2	C	26	50	20120604	5	1074	21.28	0.0511908681447794	-0.0535264135587674
2	C	26	50	20120604	5	1076	21.32	0.0501124383795884	-0.0517260701963918
2	C	26	50	20120604	5	1078	21.36	0.0488673294039361	-0.0495968656122219
2	C	26	50	20120604	5	1080	21.4	0.048396014450004	-0.0474361877052214
2	C	26	50	20120604	5	1082	21.44	0.0473650315498306	-0.0461431934583471
2	C	26	50	20120604	5	1084	21.48	0.0465975590627341	-0.0439976688496675
2	C	26	50	20120604	5	1086	21.52	0.0457772381219186	-0.0417201549821047
2	C	26	50	20120604	5	1088	21.56	0.0455784882955286	-0.0407434104954502
2	C	26	50	20120604	5	1090	21.6	0.044928705741854	-0.0396469221423065
2	C	26	50	20120604	5	1092	21.64	0.0448337024102677	-0.0383680169980473
2	C	26	50	20120604	5	1094	21.68	0.0442682644726919	-0.0364574498306204
2	C	26	50	20120604	5	1096	21.72	0.0435875398455114	-0.0340939383434365
2	C	26	50	20120604	5	1098	21.76	0.0421789689952522	-0.0320907189744706
2	C	26	50	20120604	5	1100	21.8	0.0412256334907209	-0.0308817219421335
2	C	26	50	20120604	5	1102	21.84	0.0400956980675882	-0.0289339043894736
2	C	26	50	20120604	5	1104	21.88	0.0388144912907563	-0.0275989574972715
2	C	26	50	20120604	5	1106	21.92	0.0375517824273202	-0.0262640388893407
2	C	26	50	20120604	5	1108	21.96	0.0364532637584757	-0.0241136847413455
2	C	26	50	20120604	5	1110	22	0.0350666768580436	-0.021811012721615
2	C	26	50	20120604	5	1112	22.04	0.0342864905910214	-0.0193621251616707
2	C	26	50	20120604	5	1114	22.08	0.0334114883757099	-0.0181493238948507
2	C	26	50	20120604	5	1116	22.12	0.0324436571821642	-0.0159525693998741
2	C	26	50	20120604	5	1118	22.16	0.0318298814250265	-0.0130199218066488
2	C	26	50	20120604	5	1120	22.2	0.0305577751124685	-0.0115207352223805
2	C	26	50	20120604	5	1122	22.24	0.0295360199557895	-0.0095256900078052
2	C	26	50	20120604	5	1124	22.28	0.028558374120121	-0.0077444880259963
2	C	26	50	20120604	5	1126	22.32	0.0269185227838713	-0.0056168744320841
2	C	26	50	20120604	5	1128	22.36	0.0254389725549166	-0.0040425718944504
2	C	26	50	20120604	5	1130	22.4	0.0242853278414107	-0.0021912956306259
2	C	26	50	20120604	5	1132	22.44	0.0225717959785613	-0.0007208670791484
2	C	26	50	20120604	5	1134	22.48	0.0207928567384522	0.000474850487838002
2	C	26	50	20120604	5	1136	22.52	0.0187983913514375	0.0017634818858724
2	C	26	50	20120604	5	1138	22.56	0.0172952237559911	0.0034734075041377
2	C	26	50	20120604	5	1140	22.6	0.015941184980697	0.0035115205596436
2	C	26	50	20120604	5	1142	22.64	0.0163400639159643	0.0030809632405792
2	C	26	50	20120604	5	1144	22.68	0.0150418300078414	0.0031351417621537
2	C	26	50	20120604	5	1146	22.72	0.0140481611325112	0.0029229673013908
2	C	26	50	20120604	5	1148	22.76	0.0139976383529954	0.0037334177386478
2	C	26	50	20120604	5	1150	22.8	0.0130162236381832	0.0041252043928998
2	C	26	50	20120604	5	1152	22.84	0.0125635975164779	0.0044188587680588
2	C	26	50	20120604	5	1154	22.88	0.0121053569669299	0.0036278537672845
2	C	26	50	20120604	5	1156	22.92	0.0111343367218011	0.0033722841633602
2	C	26	50	20120604	5	1158	22.96	0.0096503600043962	0.0026231328129643
2	C	26	50	20120604	5	1160	23	0.007798921106012	0.0026903574546517
2	C	26	50	20120604	5	1162	23.04	0.0062147897841198	0.0032264151054692
2	C	26	50	20120604	5	1164	23.08	0.0046153990978895	0.0043179899857225
2	C	26	50	20120604	5	1166	23.12	0.0034013250388635	0.0043614346263586
2	C	26	50	20120604	5	1168	23.16	0.0024201507403568	0.0051651392649231
2	C	26	50	20120604	5	1170	23.2	0.001259102618852	0.0058813182261122
2	C	26	50	20120604	5	1172	23.24	-0.0007548492168387	0.0059543213444155
2	C	26	50	20120604	5	1174	23.28	-0.0016856591277486	0.005244835856017
2	C	26	50	20120604	5	1176	23.32	-0.0026171011921208	0.0039308490230229
2	C	26	50	20120604	5	1178	23.36	-0.0030498576132748	0.0031122951420535
2	C	26	50	20120604	5	1180	23.4	-0.003245181719442	0.0017793776463135
2	C	26	50	20120604	5	1182	23.44	-0.0037695508951665	0.000301404265480799
2	C	26	50	20120604	5	1184	23.48	-0.0043361343457278	3.88767308296019e-05
2	C	26	50	20120604	5	1186	23.52	-0.0057909924058835	0.0007662916187719
2	C	26	50	20120604	5	1188	23.56	-0.00699721757963839	0.0018325662183943
2	C	26	50	20120604	5	1190	23.6	-0.00792315976746655	0.0026977255073117
2	C	26	50	20120604	5	1192	23.64	-0.00902405431509589	0.004322444758444
2	C	26	50	20120604	5	1194	23.68	-0.0102036144921322	0.0064353151759685
2	C	26	50	20120604	5	1196	23.72	-0.0106443329356424	0.0081543836849145
2	C	26	50	20120604	5	1198	23.76	-0.0113463131926653	0.0112837908110728
2	C	26	50	20120604	5	1200	23.8	-0.0113361379260840	0.0134646707588118
2	C	26	50	20120604	5	1202	23.84	-0.0105603623790309	0.0154024065951175
2	C	26	50	20120604	5	1204	23.88	-0.0110661539504253	0.0153782678787961
2	C	26	50	20120604	5	1206	23.92	-0.0108389924321459	0.0156668486920894
2	C	26	50	20120604	5	1208	23.96	-0.0106179154262972	0.0172274829263535
2	C	26	50	20120604	5	1210	24	-0.0105412084826741	0.0188075554553217
2	C	26	50	20120604	5	1212	24.04	-0.0102470096352936	0.0199963716601238
2	C	26	50	20120604	5	1214	24.08	-0.00963195401488196	0.0208787984966377
2	C	26	50	20120604	5	1216	24.12	-0.00877355466679274	0.0215845900592112
2	C	26	50	20120604	5	1218	24.16	-0.00855184840661951	0.0217902449954515
2	C	26	50	20120604	5	1220	24.2	-0.00662109334058964	0.0240972232954795
2	C	26	50	20120604	5	1222	24.24	-0.0052212623301459	0.0247439714418240
2	C	26	50	20120604	5	1224	24.28	-0.0034970672970362	0.0267511788930357
2	C	26	50	20120604	5	1226	24.32	-0.0038751007243942	0.0287032320153149
2	C	26	50	20120604	5	1228	24.36	-0.0048062401470641	0.0297660347206417
2	C	26	50	20120604	5	1230	24.4	-0.0061621386131927	0.0306689605827423
2	C	26	50	20120604	5	1232	24.44	-0.00738315716791679	0.0305918725085641
2	C	26	50	20120604	5	1234	24.48	-0.00908493620895605	0.0310299103102668
2	C	26	50	20120604	5	1236	24.52	-0.0107778983355407	0.0310169066165608
2	C	26	50	20120604	5	1238	24.56	-0.0125828661762653	0.0309631170037159
2	C	26	50	20120604	5	1240	24.6	-0.0145607640513969	0.0307523072590408
2	C	26	50	20120604	5	1242	24.64	-0.0161335816647901	0.0301161657144141
2	C	26	50	20120604	5	1244	24.68	-0.0173680203991143	0.0295425748356512
2	C	26	50	20120604	5	1246	24.72	-0.0184987053554350	0.0289327305922169
2	C	26	50	20120604	5	1248	24.76	-0.0202626822160543	0.0281971698341554
2	C	26	50	20120604	5	1250	24.8	-0.0225481665912545	0.0270552044033544
2	C	26	50	20120604	5	1252	24.84	-0.0250570995377368	0.0264163143346692
2	C	26	50	20120604	5	1254	24.88	-0.0268926002492731	0.0256208262769022
2	C	26	50	20120604	5	1256	24.92	-0.0278237326008751	0.0253450404901038
2	C	26	50	20120604	5	1258	24.96	-0.0292449111650429	0.024096678823258
2	C	26	50	20120604	5	1260	25	-0.0298610557298976	0.0229879636746287
2	C	26	50	20120604	5	1262	25.04	-0.0296125642648531	0.0219196808917477
2	C	26	50	20120604	5	1264	25.08	-0.0305069765613081	0.0203003710074915
2	C	26	50	20120604	5	1266	25.12	-0.0309441311866411	0.0180312865598673
2	C	26	50	20120604	5	1268	25.16	-0.0325712899561685	0.0154790199885135
2	C	26	50	20120604	5	1270	25.2	-0.0338818416644196	0.0143424165484342
2	C	26	50	20120604	5	1272	25.24	-0.0341291310479362	0.0131460767274803
2	C	26	50	20120604	5	1274	25.28	-0.0356178807361142	0.0106699372721891
2	C	26	50	20120604	5	1276	25.32	-0.0363285230512066	0.0084155394324102
2	C	26	50	20120604	5	1278	25.36	-0.0375323864883124	0.0060578474340355
2	C	26	50	20120604	5	1280	25.4	-0.0370933933853483	0.0048082271171192
2	C	26	50	20120604	5	1282	25.44	-0.0370419796512883	0.0040480095455977
2	C	26	50	20120604	5	1284	25.48	-0.0358744671595898	0.0022993967011201
2	C	26	50	20120604	5	1286	25.52	-0.034661306682525	0.000732117148037101
2	C	26	50	20120604	5	1288	25.56	-0.0345226359716665	-0.000126812530138
2	C	26	50	20120604	5	1290	25.6	-0.0336984323075155	-0.0031412087383362
2	C	26	50	20120604	5	1292	25.64	-0.0335292216547775	-0.0049801813441681
2	C	26	50	20120604	5	1294	25.68	-0.0332082729578648	-0.0073415573688728
2	C	26	50	20120604	5	1296	25.72	-0.0326395186894852	-0.0088564205104799
2	C	26	50	20120604	5	1298	25.76	-0.0323257824817405	-0.0109096393999435
2	C	26	50	20120604	5	1300	25.8	-0.0325917253421448	-0.0127353183982891
2	C	26	50	20120604	5	1302	25.84	-0.0339316219818152	-0.0144687906723679
2	C	26	50	20120604	5	1304	25.88	-0.0358783576610999	-0.0162304057963379
2	C	26	50	20120604	5	1306	25.92	-0.0372137995280488	-0.0176235475766317
2	C	26	50	20120604	5	1308	25.96	-0.0390819049332655	-0.0184513574853667
2	C	26	50	20120604	5	1310	26	-0.0400949061079934	-0.01973815040577
2	C	26	50	20120604	5	1312	26.04	-0.0401086946902265	-0.0207447169087891
2	C	26	50	20120604	5	1314	26.08	-0.0403839006494643	-0.0214956643104092
2	C	26	50	20120604	5	1316	26.12	-0.0397009769201943	-0.0230544104988568
2	C	26	50	20120604	5	1318	26.16	-0.0389150984435836	-0.0246950396525659
2	C	26	50	20120604	5	1320	26.2	-0.0381864249055709	-0.0269374873877427
2	C	26	50	20120604	5	1322	26.24	-0.0380508725356174	-0.0291879961402252
2	C	26	50	20120604	5	1324	26.28	-0.0372285073490975	-0.029766550908592
2	C	26	50	20120604	5	1326	26.32	-0.0367305627537859	-0.0322583952054934
2	C	26	50	20120604	5	1328	26.36	-0.0365131981292491	-0.0341112978149146
2	C	26	50	20120604	5	1330	26.4	-0.0358579222751236	-0.0348792864899613
2	C	26	50	20120604	5	1332	26.44	-0.0351197735062429	-0.0350855495380335
2	C	26	50	20120604	5	1334	26.48	-0.0345288443692053	-0.0342377992180689
2	C	26	50	20120604	5	1336	26.52	-0.0343767457005721	-0.0341193588322201
2	C	26	50	20120604	5	1338	26.56	-0.0337231669027214	-0.0330679617592739
2	C	26	50	20120604	5	1340	26.6	-0.0317376110611496	-0.0332543551067946
2	C	26	50	20120604	5	1342	26.64	-0.0303033156661908	-0.0324718707427336
2	C	26	50	20120604	5	1344	26.68	-0.0282892634213371	-0.0324409701763958
2	C	26	50	20120604	5	1346	26.72	-0.026292181739232	-0.0325243380658977
2	C	26	50	20120604	5	1348	26.76	-0.0240376424780968	-0.0329527033539405
2	C	26	50	20120604	5	1350	26.8	-0.0231469000658361	-0.0331165399951414
2	C	26	50	20120604	5	1352	26.84	-0.0207206045675507	-0.0336349199764292
2	C	26	50	20120604	5	1354	26.88	-0.0188134668680124	-0.0352882063415215
2	C	26	50	20120604	5	1356	26.92	-0.0173725246693105	-0.0354400928781204
2	C	26	50	20120604	5	1358	26.96	-0.0164235166582800	-0.0372486598923612
2	C	26	50	20120604	5	1360	27	-0.0153079850002801	-0.0391915064843494
2	C	26	50	20120604	5	1362	27.04	-0.0140004738511881	-0.0420810983456682
2	C	26	50	20120604	5	1364	27.08	-0.0141193385011055	-0.0435638305551383
2	C	26	50	20120604	5	1366	27.12	-0.0132567389387361	-0.0467236786282266
2	C	26	50	20120604	5	1368	27.16	-0.0131228129143793	-0.0480667572484123
2	C	26	50	20120604	5	1370	27.2	-0.0129596126692815	-0.0511859466815824
2	C	26	50	20120604	5	1372	27.24	-0.0119302773279082	-0.0533755028295266
2	C	26	50	20120604	5	1374	27.28	-0.0114551015709509	-0.0555030457127607
2	C	26	50	20120604	5	1376	27.32	-0.0111049422929073	-0.0564825300260603
2	C	26	50	20120604	5	1378	27.36	-0.0102135634845435	-0.0597114624316705
2	C	26	50	20120604	5	1380	27.4	-0.00930231497562843	-0.0616225599291834
2	C	26	50	20120604	5	1382	27.44	-0.00903580642979921	-0.0642198338471597
2	C	26	50	20120604	5	1384	27.48	-0.0093905619019205	-0.0662239865970767
2	C	26	50	20120604	5	1386	27.52	-0.0102163212009901	-0.0690617475313346
2	C	26	50	20120604	5	1388	27.56	-0.0113750570833205	-0.0701721173098318
2	C	26	50	20120604	5	1390	27.6	-0.0119831689151410	-0.071219342452769
2	C	26	50	20120604	5	1392	27.64	-0.0129637845992905	-0.072042273324714
2	C	26	50	20120604	5	1394	27.68	-0.0128138779616789	-0.0731964130129667
2	C	26	50	20120604	5	1396	27.72	-0.0124267369989793	-0.0742932063412651
2	C	26	50	20120604	5	1398	27.76	-0.0123854419629580	-0.0765642919010801
2	C	26	50	20120604	5	1400	27.8	-0.0114283022239439	-0.079274490772012
2	C	26	50	20120604	5	1402	27.84	-0.0117521571297273	-0.079862662192603
2	C	26	50	20120604	5	1404	27.88	-0.0112249383136746	-0.082159062175184
2	C	26	50	20120604	5	1406	27.92	-0.0112966389412869	-0.084580337215323
2	C	26	50	20120604	5	1408	27.96	-0.0109178418386053	-0.087571893874489
2	C	26	50	20120604	5	1410	28	-0.00973690280334567	-0.091047535836055
2	C	26	50	20120604	5	1412	28.04	-0.0102191496281149	-0.091642919745815
2	C	26	50	20120604	5	1414	28.08	-0.00988164756145457	-0.09342461670237
2	C	26	50	20120604	5	1416	28.12	-0.00878266220213444	-0.095658649866851
2	C	26	50	20120604	5	1418	28.16	-0.00860616834955028	-0.097929028319885
2	C	26	50	20120604	5	1420	28.2	-0.00815913544248413	-0.099315240453723
2	C	26	50	20120604	5	1422	28.24	-0.00727178714277313	-0.10117995174639
2	C	26	50	20120604	5	1424	28.28	-0.0063922877283333	-0.101079259740749
2	C	26	50	20120604	5	1426	28.32	-0.0044024892460744	-0.103036389889717
2	C	26	50	20120604	5	1428	28.36	-0.0037705479157279	-0.103221156891641
2	C	26	50	20120604	5	1430	28.4	-0.0012893809312225	-0.105469261481068
2	C	26	50	20120604	5	1432	28.44	0.000367723810488201	-0.107595178018705
2	C	26	50	20120604	5	1434	28.48	0.0015563703096628	-0.109493759726191
2	C	26	50	20120604	5	1436	28.52	0.0029559467616653	-0.111185654121536
2	C	26	50	20120604	5	1438	28.56	0.0032503153146733	-0.112421464643016
2	C	26	50	20120604	5	1440	28.6	0.0039528966124602	-0.113478165016821
2	C	26	50	20120604	5	1442	28.64	0.0049984246991227	-0.114230102367935
2	C	26	50	20120604	5	1444	28.68	0.006545079361612	-0.11530257122296
2	C	26	50	20120604	5	1446	28.72	0.008851944524555	-0.116133845954923
2	C	26	50	20120604	5	1448	28.76	0.0105112412972873	-0.116977707187591
2	C	26	50	20120604	5	1450	28.8	0.0126000347289124	-0.118845883303486
2	C	26	50	20120604	5	1452	28.84	0.0144528666276555	-0.120235843103264
2	C	26	50	20120604	5	1454	28.88	0.0151901668683987	-0.121652390118015
2	C	26	50	20120604	5	1456	28.92	0.0163158101533696	-0.122921010394142
2	C	26	50	20120604	5	1458	28.96	0.0172127043946266	-0.126133820765141
2	C	26	50	20120604	5	1460	29	0.0184792740610879	-0.129043423748368
2	C	26	50	20120604	5	1462	29.04	0.017883960862007	-0.128925973312013
2	C	26	50	20120604	5	1464	29.08	0.0196278983164474	-0.131899852301649
2	C	26	50	20120604	5	1466	29.12	0.0206430915221969	-0.133707429366396
2	C	26	50	20120604	5	1468	29.16	0.0217591181549437	-0.136199061531263
2	C	26	50	20120604	5	1470	29.2	0.02340886898613	-0.136879934650868
2	C	26	50	20120604	5	1472	29.24	0.0252365278834628	-0.137401284480636
2	C	26	50	20120604	5	1474	29.28	0.0264750961213892	-0.138491925979939
2	C	26	50	20120604	5	1476	29.32	0.0292493588666965	-0.139994245047248
2	C	26	50	20120604	5	1478	29.36	0.030212084749282	-0.140720090158136
2	C	26	50	20120604	5	1480	29.4	0.0308863110651434	-0.141518060160705
2	C	26	50	20120604	5	1482	29.44	0.031659037355624	-0.142692705945612
2	C	26	50	20120604	5	1484	29.48	0.032765659468181	-0.145213541620542
2	C	26	50	20120604	5	1486	29.52	0.0338209456284238	-0.147108304951409
2	C	26	50	20120604	5	1488	29.56	0.0340039448633948	-0.149122993592366
2	C	26	50	20120604	5	1490	29.6	0.0340562000545245	-0.148742640854766
2	C	26	50	20120604	5	1492	29.64	0.0343909444047382	-0.149786754727866
2	C	26	50	20120604	5	1494	29.68	0.034687010014021	-0.149864041499049
2	C	26	50	20120604	5	1496	29.72	0.0355877226318965	-0.149611038692741
2	C	26	50	20120604	5	1498	29.76	0.0360866571767017	-0.149544853498022
2	C	26	50	20120604	5	1500	29.8	0.0380949818566277	-0.149008725136526
2	C	26	50	20120604	5	1502	29.84	0.0395335906029518	-0.149004128942448
2	C	26	50	20120604	5	1504	29.88	0.0422163537307735	-0.148603906504297
2	C	26	50	20120604	5	1506	29.92	0.0436732765427303	-0.148049251945134
2	C	26	50	20120604	5	1508	29.96	0.0451661910898495	-0.148048332706319
2	C	26	50	20120604	5	1510	30	0.0482360244696927	-0.148607371327525
2	C	26	50	20120604	5	1512	30.04	0.0506828967753107	-0.149028524126399
2	C	26	50	20120604	5	1514	30.08	0.0522765033280708	-0.149191370818107
2	C	26	50	20120604	5	1516	30.12	0.0541497706127902	-0.148576753603899
2	C	26	50	20120604	5	1518	30.16	0.0554342300808155	-0.148210118737854
2	C	26	50	20120604	5	1520	30.2	0.0560145526161353	-0.146142043534918
2	C	26	50	20120604	5	1522	30.24	0.0559670350404396	-0.145076575037026
2	C	26	50	20120604	5	1524	30.28	0.0560216943946253	-0.143689726507085
2	C	26	50	20120604	5	1526	30.32	0.0575085278234263	-0.141091321218258
2	C	26	50	20120604	5	1528	30.36	0.057608512722286	-0.139821781703316
2	C	26	50	20120604	5	1530	30.4	0.0578183113042641	-0.137432680021721
2	C	26	50	20120604	5	1532	30.44	0.0582799813217008	-0.135559624869036
2	C	26	50	20120604	5	1534	30.48	0.0590483942608162	-0.132839597213846
2	C	26	50	20120604	5	1536	30.52	0.0592780625433456	-0.130673870564428
2	C	26	50	20120604	5	1538	30.56	0.059741924591804	-0.128092930813097
2	C	26	50	20120604	5	1540	30.6	0.0601205095624513	-0.126493879538122
2	C	26	50	20120604	5	1542	30.64	0.0602818006192399	-0.123934082279548
2	C	26	50	20120604	5	1544	30.68	0.0606178177616597	-0.12123350006084
2	C	26	50	20120604	5	1546	30.72	0.0603220349950894	-0.118907330882771
2	C	26	50	20120604	5	1548	30.76	0.0604454958390846	-0.117444609795209
2	C	26	50	20120604	5	1550	30.8	0.060175168916637	-0.115224506634317
2	C	26	50	20120604	5	1552	30.84	0.0607181562139101	-0.112854355414458
2	C	26	50	20120604	5	1554	30.88	0.0611609464802891	-0.110464193072691
2	C	26	50	20120604	5	1556	30.92	0.0612860336698811	-0.108101820027425
2	C	26	50	20120604	5	1558	30.96	0.0616545777242355	-0.105874999352112
2	C	26	50	20120604	5	1560	31	0.0620096160390693	-0.103428339178529
2	C	26	50	20120604	5	1562	31.04	0.0626359712258443	-0.102215085363369
2	C	26	50	20120604	5	1564	31.08	0.0623327638380715	-0.099101552784448
2	C	26	50	20120604	5	1566	31.12	0.0624275868574286	-0.097035316059143
2	C	26	50	20120604	5	1568	31.16	0.0626732357532128	-0.094651376257051
2	C	26	50	20120604	5	1570	31.2	0.0623978176619407	-0.092130894135511
2	C	26	50	20120604	5	1572	31.24	0.0617440267320556	-0.090637908877714
2	C	26	50	20120604	5	1574	31.28	0.0609360158131937	-0.089178935456092
2	C	26	50	20120604	5	1576	31.32	0.0595963313055577	-0.087339467875513
2	C	26	50	20120604	5	1578	31.36	0.0581147304669375	-0.08490369714636
2	C	26	50	20120604	5	1580	31.4	0.057070333751125	-0.082725101153524
2	C	26	50	20120604	5	1582	31.44	0.0563997843905258	-0.080454086304387
2	C	26	50	20120604	5	1584	31.48	0.0557218811194022	-0.079133705811878
2	C	26	50	20120604	5	1586	31.52	0.0548177743889771	-0.0766592563417934
2	C	26	50	20120604	5	1588	31.56	0.0535106875039538	-0.0745199047753136
2	C	26	50	20120604	5	1590	31.6	0.0528710387096924	-0.071865850182808
2	C	26	50	20120604	5	1592	31.64	0.0517447590286185	-0.0703376510073076
2	C	26	50	20120604	5	1594	31.68	0.0508272172693508	-0.0673321643445523
2	C	26	50	20120604	5	1596	31.72	0.0505919628432501	-0.0663837220189468
2	C	26	50	20120604	5	1598	31.76	0.0500368840200186	-0.0619579406755002
2	C	26	50	20120604	5	1600	31.8	0.0499564152683196	-0.0595904057507314
2	C	26	50	20120604	5	1602	31.84	0.0496605122935965	-0.0563309758296486
2	C	26	50	20120604	5	1604	31.88	0.04941577556556	-0.0538489673880735
2	C	26	50	20120604	5	1606	31.92	0.0494618294302187	-0.0511682336567137
2	C	26	50	20120604	5	1608	31.96	0.0496257509242333	-0.0494022910392428
2	C	26	50	20120604	5	1610	32	0.0498499886266832	-0.0483138274288267
2	C	26	50	20120604	5	1612	32.04	0.0502703954279038	-0.0464864195544012
2	C	26	50	20120604	5	1614	32.08	0.0507847208589083	-0.0450867964333511
2	C	26	50	20120604	5	1616	32.12	0.0514173049493188	-0.0420873845249529
2	C	26	50	20120604	5	1618	32.16	0.0515503895166059	-0.0404881847575536
2	C	26	50	20120604	5	1620	32.2	0.0519066511261712	-0.0383900363032135
2	C	26	50	20120604	5	1622	32.24	0.0523063149499656	-0.0371863920692099
2	C	26	50	20120604	5	1624	32.28	0.0529030918600836	-0.0343108928460402
2	C	26	50	20120604	5	1626	32.32	0.0545017683684648	-0.0327051452698471
2	C	26	50	20120604	5	1628	32.36	0.0549461142697625	-0.031203957573388
2	C	26	50	20120604	5	1630	32.4	0.0560915565446066	-0.0308537275846663
2	C	26	50	20120604	5	1632	32.44	0.0568179673409195	-0.0288840816456712
2	C	26	50	20120604	5	1634	32.48	0.0575378020441674	-0.0277063245909269
2	C	26	50	20120604	5	1636	32.52	0.0566317861254331	-0.0275646911026552
2	C	26	50	20120604	5	1638	32.56	0.0563449836149838	-0.0269063746893705
2	C	26	50	20120604	5	1640	32.6	0.0549821060049249	-0.0263920252167355
2	C	26	50	20120604	5	1642	32.64	0.0534664933301296	-0.02606223061399
2	C	26	50	20120604	5	1644	32.68	0.051785559089893	-0.0248752811710903
2	C	26	50	20120604	5	1646	32.72	0.0507452635934113	-0.0243319403204266
2	C	26	50	20120604	5	1648	32.76	0.0490245192413938	-0.0216218121601729
2	C	26	50	20120604	5	1650	32.8	0.047010325575184	-0.0198997950159493
2	C	26	50	20120604	5	1652	32.84	0.0462208408539892	-0.0180309825039513
2	C	26	50	20120604	5	1654	32.88	0.0450336792790551	-0.0175312701416868
2	C	26	50	20120604	5	1656	32.92	0.0432963179176797	-0.0165021469323479
2	C	26	50	20120604	5	1658	32.96	0.0409612391941674	-0.0153295517571063
2	C	26	50	20120604	5	1660	33	0.0401495513200434	-0.0143062975340512
2	C	26	50	20120604	5	1662	33.04	0.0386637785514142	-0.0125764315045564
2	C	26	50	20120604	5	1664	33.08	0.0375465498371395	-0.0124235550184639
2	C	26	50	20120604	5	1666	33.12	0.0350603623944875	-0.0111839968310439
2	C	26	50	20120604	5	1668	33.16	0.0328462696412362	-0.010809230237015
2	C	26	50	20120604	5	1670	33.2	0.0309281010759115	-0.0098845466992574
2	C	26	50	20120604	5	1672	33.24	0.028968991027956	-0.0091403875227367
2	C	26	50	20120604	5	1674	33.28	0.0280305896186434	-0.0080594333863368
2	C	26	50	20120604	5	1676	33.32	0.0271498174119974	-0.007135244823326
2	C	26	50	20120604	5	1678	33.36	0.0265814449812797	-0.0060815142980018
2	C	26	50	20120604	5	1680	33.4	0.0260347807287443	-0.0059520430463665
2	C	26	50	20120604	5	1682	33.44	0.0256775503828889	-0.0052931609476569
2	C	26	50	20120604	5	1684	33.48	0.0257304419701217	-0.0042165201626222
2	C	26	50	20120604	5	1686	33.52	0.0246396590494633	-0.0036536631647978
2	C	26	50	20120604	5	1688	33.56	0.0241796153776233	-0.0027164638370131
2	C	26	50	20120604	5	1690	33.6	0.0225630985651528	-0.0024073874629565
2	C	26	50	20120604	5	1692	33.64	0.0208375458870232	-0.0029635269463597
2	C	26	50	20120604	5	1694	33.68	0.0195431091423153	-0.0036631454667335
2	C	26	50	20120604	5	1696	33.72	0.0181649368125793	-0.0026562466235273
2	C	26	50	20120604	5	1698	33.76	0.0158427345035524	-0.001615449081231
2	C	26	50	20120604	5	1700	33.8	0.014707488708493	-0.000984624979598801
2	C	26	50	20120604	5	1702	33.84	0.0125782487689841	-0.000350067354162001
2	C	26	50	20120604	5	1704	33.88	0.0122439781803137	-0.0009868382238239
2	C	26	50	20120604	5	1706	33.92	0.0113492194015359	-0.0018865467500701
2	C	26	50	20120604	5	1708	33.96	0.009748350862133	-0.0032612825408495
2	C	26	50	20120604	5	1710	34	0.0084609519512182	-0.003730276063219
2	C	26	50	20120604	5	1712	34.04	0.0078073144635047	-0.0051096879511424
2	C	26	50	20120604	5	1714	34.08	0.0091013615923762	-0.0052251874798882
2	C	26	50	20120604	5	1716	34.12	0.0091185944917405	-0.0068716354152996
2	C	26	50	20120604	5	1718	34.16	0.0096454597544025	-0.0086630904454357
2	C	26	50	20120604	5	1720	34.2	0.0085988002968902	-0.0100973858403945
2	C	26	50	20120604	5	1722	34.24	0.0074924963823848	-0.0110315799643591
2	C	26	50	20120604	5	1724	34.28	0.0043298340243074	-0.0126517595899562
2	C	26	50	20120604	5	1726	34.32	0.0012405764211849	-0.0150395672661417
2	C	26	50	20120604	5	1728	34.36	-0.000450752288735199	-0.0166777215461165
2	C	26	50	20120604	5	1730	34.4	-0.0032451675773063	-0.0183848894479352
2	C	26	50	20120604	5	1732	34.44	-0.0055897922423647	-0.0191364025349803
2	C	26	50	20120604	5	1734	34.48	-0.00616424579140065	-0.0204016994092355
2	C	26	50	20120604	5	1736	34.52	-0.0060165311848108	-0.0217940633720699
2	C	26	50	20120604	5	1738	34.56	-0.0048053279793163	-0.0228956650264804
2	C	26	50	20120604	5	1740	34.6	-0.00445827997111	-0.023864401316706
2	C	26	50	20120604	5	1742	34.64	-0.0036552187997164	-0.0258845346798779
2	C	26	50	20120604	5	1744	34.68	-0.0037221111012167	-0.0283239116536152
2	C	26	50	20120604	5	1746	34.72	-0.0036366926020493	-0.0284907888539752
2	C	26	50	20120604	5	1748	34.76	-0.0038620475332135	-0.028612199088305
2	C	26	50	20120604	5	1750	34.8	-0.00502919798624	-0.0282746263109665
2	C	26	50	20120604	5	1752	34.84	-0.00653844670000456	-0.0280605143776232
2	C	26	50	20120604	5	1754	34.88	-0.0085331242190537	-0.0289777025835003
2	C	26	50	20120604	5	1756	34.92	-0.0110976590930611	-0.0294535854472388
2	C	26	50	20120604	5	1758	34.96	-0.0132219492851017	-0.0303192255687674
2	C	26	50	20120604	5	1760	35	-0.0157188140401495	-0.0299586718210404
2	C	26	50	20120604	5	1762	35.04	-0.0178660852025787	-0.0304325040751135
2	C	26	50	20120604	5	1764	35.08	-0.0198319834756335	-0.03139105802769
2	C	26	50	20120604	5	1766	35.12	-0.0195318873576980	-0.031850536014105
2	C	26	50	20120604	5	1768	35.16	-0.0193613332020758	-0.0326140699164302
2	C	26	50	20120604	5	1770	35.2	-0.0199232709610847	-0.0335794828047842
2	C	26	50	20120604	5	1772	35.24	-0.0192441656084332	-0.0351438858474813
2	C	26	50	20120604	5	1774	35.28	-0.0191845565067791	-0.0356455781087332
2	C	26	50	20120604	5	1776	35.32	-0.0192940873471849	-0.0361450076282853
2	C	26	50	20120604	5	1778	35.36	-0.0196018202183573	-0.0351170157897963
2	C	26	50	20120604	5	1780	35.4	-0.0193509387323923	-0.0341298947232598
2	C	26	50	20120604	5	1782	35.44	-0.0195616565531859	-0.0336231820038616
2	C	26	50	20120604	5	1784	35.48	-0.0198676216574053	-0.0326376872829219
2	C	26	50	20120604	5	1786	35.52	-0.0201124220250521	-0.0316792747517016
2	C	26	50	20120604	5	1788	35.56	-0.0213101902017040	-0.0300447974269889
2	C	26	50	20120604	5	1790	35.6	-0.0223608801678691	-0.0285343466316963
2	C	26	50	20120604	5	1792	35.64	-0.0234635424824514	-0.026574105212891
2	C	26	50	20120604	5	1794	35.68	-0.0250278748144704	-0.0244143889711129
2	C	26	50	20120604	5	1796	35.72	-0.0265012025037507	-0.0223046651787647
2	C	26	50	20120604	5	1798	35.76	-0.0276570392482782	-0.0204239025621647
2	C	26	50	20120604	5	1800	35.8	-0.0293004261184339	-0.0178578827639169
2	C	26	50	20120604	5	1802	35.84	-0.0295372361794533	-0.0168511748395416
2	C	26	50	20120604	5	1804	35.88	-0.0298354231090796	-0.0158860447939001
2	C	26	50	20120604	5	1806	35.92	-0.0300546262112475	-0.0142540423429215
2	C	26	50	20120604	5	1808	35.96	-0.0293304074459562	-0.0117322167184978
2	C	26	50	20120604	5	1810	36	-0.0294431909775554	-0.0102066338380878
2	C	26	50	20120604	5	1812	36.04	-0.0286894858594887	-0.0081551049338313
2	C	26	50	20120604	5	1814	36.08	-0.028385712786291	-0.0061129805497646
2	C	26	50	20120604	5	1816	36.12	-0.027667044809232	-0.0029533092533715
2	C	26	50	20120604	5	1818	36.16	-0.0275389665579557	-0.0012460211434001
2	C	26	50	20120604	5	1820	36.2	-0.0273368683688248	0.000913475895275899
2	C	26	50	20120604	5	1822	36.24	-0.0274312034845029	0.0039336774501476
2	C	26	50	20120604	5	1824	36.28	-0.0278543573955683	0.0059951977732223
2	C	26	50	20120604	5	1826	36.32	-0.0294052002515226	0.0068902698003042
2	C	26	50	20120604	5	1828	36.36	-0.0311490012343542	0.0076537379416988
2	C	26	50	20120604	5	1830	36.4	-0.0330499800338284	0.0087979710639471
2	C	26	50	20120604	5	1832	36.44	-0.0352032616038976	0.0094356399592211
2	C	26	50	20120604	5	1834	36.48	-0.0367882626671307	0.0102819972788267
2	C	26	50	20120604	5	1836	36.52	-0.0387870414055107	0.0110205703117761
2	C	26	50	20120604	5	1838	36.56	-0.0391126216518403	0.0111955368137129
2	C	26	50	20120604	5	1840	36.6	-0.0391096871586983	0.0117618232794261
2	C	26	50	20120604	5	1842	36.64	-0.0383060249465408	0.0123818498605096
2	C	26	50	20120604	5	1844	36.68	-0.0383347546950604	0.0122999881084516
2	C	26	50	20120604	5	1846	36.72	-0.0378503158392695	0.0131928518410558
2	C	26	50	20120604	5	1848	36.76	-0.0374241001558415	0.0124601760786616
2	C	26	50	20120604	5	1850	36.8	-0.0372922176700824	0.0125503251221951
2	C	26	50	20120604	5	1852	36.84	-0.0367525891300198	0.0125032671659071
2	C	26	50	20120604	5	1854	36.88	-0.0358719512736623	0.0127670109242219
2	C	26	50	20120604	5	1856	36.92	-0.0346701879436967	0.0128530304641532
2	C	26	50	20120604	5	1858	36.96	-0.0329505608203935	0.0137612949824517
2	C	26	50	20120604	5	1860	37	-0.0320284794355906	0.0149097636743193
2	C	26	50	20120604	5	1862	37.04	-0.0309581036166373	0.0164133979602412
2	C	26	50	20120604	5	1864	37.08	-0.0309364095805905	0.0179889167215386
2	C	26	50	20120604	5	1866	37.12	-0.030006797508568	0.0210309961602203
2	C	26	50	20120604	5	1868	37.16	-0.0299670793206687	0.0218308965643019
2	C	26	50	20120604	5	1870	37.2	-0.0297657023804546	0.0237122177952591
2	C	26	50	20120604	5	1872	37.24	-0.0299561898762385	0.0261636226553444
2	C	26	50	20120604	5	1874	37.28	-0.0302716797088005	0.0279458357998504
2	C	26	50	20120604	5	1876	37.32	-0.030836679240172	0.0306799136667829
2	C	26	50	20120604	5	1878	37.36	-0.0307049593889725	0.0314780109485725
2	C	26	50	20120604	5	1880	37.4	-0.031256389541213	0.0326834583048681
2	C	26	50	20120604	5	1882	37.44	-0.0316394151424462	0.0342691594038145
2	C	26	50	20120604	5	1884	37.48	-0.0315782574769414	0.0340364434910582
2	C	26	50	20120604	5	1886	37.52	-0.0307435454989151	0.0342897722735929
2	C	26	50	20120604	5	1888	37.56	-0.0298535816112205	0.0335225607088987
2	C	26	50	20120604	5	1890	37.6	-0.0296590353225126	0.0330548307863473
2	C	26	50	20120604	5	1892	37.64	-0.0295000282206272	0.0323450864968669
2	C	26	50	20120604	5	1894	37.68	-0.0286408772180296	0.0324445219737577
2	C	26	50	20120604	5	1896	37.72	-0.0274125066266141	0.0323531484687666
2	C	26	50	20120604	5	1898	37.76	-0.0259322120617062	0.0317964098184323
2	C	26	50	20120604	5	1900	37.8	-0.0242221337083761	0.0312608584560701
2	C	26	50	20120604	5	1902	37.84	-0.0240528523449601	0.0308546963209566
2	C	26	50	20120604	5	1904	37.88	-0.0240396789456266	0.0302184628524483
2	C	26	50	20120604	5	1906	37.92	-0.0240387144519770	0.0302598738539818
2	C	26	50	20120604	5	1908	37.96	-0.0240240745131793	0.029908939586906
2	C	26	50	20120604	5	1910	38	-0.0241440974040044	0.0295733905491753
2	C	26	50	20120604	5	1912	38.04	-0.0238744443543192	0.0285150970637921
2	C	26	50	20120604	5	1914	38.08	-0.0244040673334280	0.0287068644228499
2	C	26	50	20120604	5	1916	38.12	-0.0248714274391329	0.0282412013734198
2	C	26	50	20120604	5	1918	38.16	-0.0253109155168438	0.0278633730070284
2	C	26	50	20120604	5	1920	38.2	-0.0262510281245669	0.0277254023318833
2	C	26	50	20120604	5	1922	38.24	-0.0264575810864193	0.0279592354733539
2	C	26	50	20120604	5	1924	38.28	-0.0272432757152669	0.0284777285917267
2	C	26	50	20120604	5	1926	38.32	-0.0278092015565218	0.0280222528296932
2	C	26	50	20120604	5	1928	38.36	-0.0279280025668289	0.0280253570284626
2	C	26	50	20120604	5	1930	38.4	-0.0285369841399902	0.0280912381672658
2	C	26	50	20120604	5	1932	38.44	-0.0289873545910635	0.0286889413872672
2	C	26	50	20120604	5	1934	38.48	-0.0292562814420844	0.0284457532230815
2	C	26	50	20120604	5	1936	38.52	-0.0295687024312161	0.0284933910069300
2	C	26	50	20120604	5	1938	38.56	-0.0294535713051033	0.0283197397236062
2	C	26	50	20120604	5	1940	38.6	-0.0286801874053161	0.0280058762366410
2	C	26	50	20120604	5	1942	38.64	-0.028132123081354	0.0270869768323534
2	C	26	50	20120604	5	1944	38.68	-0.0266901909331584	0.0256051638616989
2	C	26	50	20120604	5	1946	38.72	-0.0253968502039614	0.0239205385240644
2	C	26	50	20120604	5	1948	38.76	-0.0240046488756866	0.0233087426659140
2	C	26	50	20120604	5	1950	38.8	-0.0237193100762744	0.0225863835914573
2	C	26	50	20120604	5	1952	38.84	-0.0229132931985355	0.0226619591642305
2	C	26	50	20120604	5	1954	38.88	-0.0211656505045617	0.0217428759121798
2	C	26	50	20120604	5	1956	38.92	-0.0197433617827474	0.0213753500915903
2	C	26	50	20120604	5	1958	38.96	-0.0193459465585172	0.0223990639340532
2	C	26	50	20120604	5	1960	39	-0.0192267424973447	0.0239582485287051
2	C	26	50	20120604	5	1962	39.04	-0.0179405506177054	0.0247742992516691
2	C	26	50	20120604	5	1964	39.08	-0.0162307169233217	0.026276017278214
2	C	26	50	20120604	5	1966	39.12	-0.0147056431597942	0.0264290493277984
2	C	26	50	20120604	5	1968	39.16	-0.0131025260208271	0.0270480435329813
2	C	26	50	20120604	5	1970	39.2	-0.0115026262177144	0.0269225320793207
2	C	26	50	20120604	5	1972	39.24	-0.00937817692664802	0.0280837392998513
2	C	26	50	20120604	5	1974	39.28	-0.00834252535395181	0.0285672500779919
2	C	26	50	20120604	5	1976	39.32	-0.00703444250902718	0.0293677596545656
2	C	26	50	20120604	5	1978	39.36	-0.0047620954707146	0.0299953989472552
2	C	26	50	20120604	5	1980	39.4	-0.0029928011671009	0.0300664207523576
2	C	26	50	20120604	5	1982	39.44	2.97550533523011e-05	0.0313830960053338
2	C	26	50	20120604	5	1984	39.48	-0.000282489159084100	0.0310508830973968
2	C	26	50	20120604	5	1986	39.52	-0.000337714198694699	0.0321186850476666
2	C	26	50	20120604	5	1988	39.56	-0.0001536401614162	0.032461971247797
2	C	26	50	20120604	5	1990	39.6	-0.0007492857006844	0.0338316158697519
2	C	26	50	20120604	5	1992	39.64	-0.0011931182424588	0.0352323053078281
2	C	26	50	20120604	5	1994	39.68	-0.0009828550913256	0.035688419587285
2	C	26	50	20120604	5	1996	39.72	-0.0007193029589485	0.0365169231677724
2	C	26	50	20120604	5	1998	39.76	-0.000893137382928599	0.0359304763806207
2	C	26	50	20120604	5	2000	39.8	-1.13699234880991e-05	0.0369190063574187
2	C	26	50	20120604	5	2002	39.84	0.0007123294718724	0.0368840289669339
2	C	26	50	20120604	5	2004	39.88	0.0016035781725884	0.0372304999760068
2	C	26	50	20120604	5	2006	39.92	0.0021585777998603	0.0373816171804277
2	C	26	50	20120604	5	2008	39.96	0.0041045498038213	0.0381557435423352
2	C	26	50	20120604	5	2010	40	0.0066666875858405	0.0383668785561296
2	C	26	50	20120604	5	2012	40.04	0.0080371524516616	0.0382998943307478
2	C	26	50	20120604	5	2014	40.08	0.0099868367662238	0.0381936373947389
2	C	26	50	20120604	5	2016	40.12	0.0115368713991272	0.0374137834679039
2	C	26	50	20120604	5	2018	40.16	0.013528515430085	0.0365778347601174
2	C	26	50	20120604	5	2020	40.2	0.0148694232324525	0.0357337401822116
2	C	26	50	20120604	5	2022	40.24	0.0164132494678171	0.034921769465375
2	C	26	50	20120604	5	2024	40.28	0.0180125835855048	0.0334369866462395
2	C	26	50	20120604	5	2026	40.32	0.0188057452619618	0.0334721298532645
2	C	26	50	20120604	5	2028	40.36	0.0189898758677828	0.0321819428203115
2	C	26	50	20120604	5	2030	40.4	0.0196848204123329	0.0300214487610741
2	C	26	50	20120604	5	2032	40.44	0.0212440615755274	0.0274586816540197
2	C	26	50	20120604	5	2034	40.48	0.0221375617042347	0.0257279670963876
2	C	26	50	20120604	5	2036	40.52	0.0237817263918496	0.0238319309733139
2	C	26	50	20120604	5	2038	40.56	0.0245419368923033	0.0221178334250396
2	C	26	50	20120604	5	2040	40.6	0.0261575344659583	0.0204281310607163
2	C	26	50	20120604	5	2042	40.64	0.0268035472212504	0.0187330546848559
2	C	26	50	20120604	5	2044	40.68	0.0270438221054975	0.0172112194703862
2	C	26	50	20120604	5	2046	40.72	0.0278547321621623	0.0151003643071881
2	C	26	50	20120604	5	2048	40.76	0.0281476865016079	0.0130638260666927
2	C	26	50	20120604	5	2050	40.8	0.0282606821652415	0.0109417986163519
2	C	26	50	20120604	5	2052	40.84	0.0286240643400932	0.0099052507858105
2	C	26	50	20120604	5	2054	40.88	0.0285461411728065	0.00741750770824
2	C	26	50	20120604	5	2056	40.92	0.0286036996647951	0.005166645402367
2	C	26	50	20120604	5	2058	40.96	0.0291044726872314	0.0026722555210533
2	C	26	50	20120604	5	2060	41	0.029401033271261	0.0012034533151726
2	C	26	50	20120604	5	2062	41.04	0.0306615925300823	-0.0013890122766916
2	C	26	50	20120604	5	2064	41.08	0.0305564457517198	-0.0040476630632749
2	C	26	50	20120604	5	2066	41.12	0.0314038425182938	-0.0066564628217846
2	C	26	50	20120604	5	2068	41.16	0.0323075249846502	-0.0086205226172083
2	C	26	50	20120604	5	2070	41.2	0.0332265516681584	-0.0105985124162214
2	C	26	50	20120604	5	2072	41.24	0.0335810242975672	-0.0132414654322624
2	C	26	50	20120604	5	2074	41.28	0.0351924499412132	-0.0149506132330684
2	C	26	50	20120604	5	2076	41.32	0.0359305987100938	-0.0164332040211822
2	C	26	50	20120604	5	2078	41.36	0.036971177049288	-0.0167337244031865
2	C	26	50	20120604	5	2080	41.4	0.0380006538120175	-0.0181695047223858
2	C	26	50	20120604	5	2082	41.44	0.0407268332962041	-0.0197044921229856
2	C	26	50	20120604	5	2084	41.48	0.042187433063423	-0.0207737789974958
2	C	26	50	20120604	5	2086	41.52	0.0440669228878169	-0.0216722288736715
2	C	26	50	20120604	5	2088	41.56	0.046649206142032	-0.0230899072592724
2	C	26	50	20120604	5	2090	41.6	0.0479395345963412	-0.0233803867249838
2	C	26	50	20120604	5	2092	41.64	0.0493519096810832	-0.0248725234546437
2	C	26	50	20120604	5	2094	41.68	0.0511803463958754	-0.0269705092744242
2	C	26	50	20120604	5	2096	41.72	0.0520973931803962	-0.027817269644895
2	C	26	50	20120604	5	2098	41.76	0.0528805846512385	-0.0298554342309872
2	C	26	50	20120604	5	2100	41.8	0.0536936160282467	-0.0315113368911698
2	C	26	50	20120604	5	2102	41.84	0.0532991918657009	-0.0314372321005015
2	C	26	50	20120604	5	2104	41.88	0.0538895553173135	-0.0312718398243819
2	C	26	50	20120604	5	2106	41.92	0.0534058235683038	-0.0310739206363278
2	C	26	50	20120604	5	2108	41.96	0.0530518459136418	-0.031093719626201
2	C	26	50	20120604	5	2110	42	0.0521606085266343	-0.0311582077646452
2	C	26	50	20120604	5	2112	42.04	0.0514936654106192	-0.0321887451875465
2	C	26	50	20120604	5	2114	42.08	0.0501500918156866	-0.031989977471355
2	C	26	50	20120604	5	2116	42.12	0.0486895415459423	-0.0326885494736926
2	C	26	50	20120604	5	2118	42.16	0.046742303820843	-0.0335198312767233
2	C	26	50	20120604	5	2120	42.2	0.0446308476168809	-0.0351548389315219
2	C	26	50	20120604	5	2122	42.24	0.0434738300040288	-0.0359628286371804
2	C	26	50	20120604	5	2124	42.28	0.0417865933210514	-0.0374116289135416
2	C	26	50	20120604	5	2126	42.32	0.0398559393712913	-0.0388751681236499
2	C	26	50	20120604	5	2128	42.36	0.0382140091411049	-0.0405426956193153
2	C	26	50	20120604	5	2130	42.4	0.0372804372711077	-0.0408732468263166
2	C	26	50	20120604	5	2132	42.44	0.0366658766254428	-0.042191944404687
2	C	26	50	20120604	5	2134	42.48	0.0362541919863682	-0.0447598804623119
2	C	26	50	20120604	5	2136	42.52	0.0368001986295971	-0.0463397196460423
2	C	26	50	20120604	5	2138	42.56	0.0373856123337414	-0.0474085115458058
2	C	26	50	20120604	5	2140	42.6	0.0375485297361268	-0.0480071481467583
2	C	26	50	20120604	5	2142	42.64	0.0366828189039201	-0.0491682881921447
2	C	26	50	20120604	5	2144	42.68	0.0370570905232021	-0.0504301202431721
2	C	26	50	20120604	5	2146	42.72	0.0362817479376311	-0.0517915129289906
2	C	26	50	20120604	5	2148	42.76	0.0355728026788134	-0.0520476270051363
2	C	26	50	20120604	5	2150	42.8	0.0343305574856249	-0.0529184997168457
2	C	26	50	20120604	5	2152	42.84	0.0333710842942329	-0.0530686184864916
2	C	26	50	20120604	5	2154	42.88	0.0325718414994577	-0.0541921404511189
2	C	26	50	20120604	5	2156	42.92	0.0309388490989855	-0.0548388603131921
2	C	26	50	20120604	5	2158	42.96	0.0300937857847895	-0.0561056421116878
2	C	26	50	20120604	5	2160	43	0.0296169129715573	-0.0569742520816974
2	C	26	50	20120604	5	2162	43.04	0.0287740416883829	-0.0573345936973901
2	C	26	50	20120604	5	2164	43.08	0.0292427827736315	-0.0573418768972363
2	C	26	50	20120604	5	2166	43.12	0.0282042550441028	-0.057644447888906
2	C	26	50	20120604	5	2168	43.16	0.027544100153187	-0.0574391040796494
2	C	26	50	20120604	5	2170	43.2	0.0270338518998828	-0.0577315634443482
2	C	26	50	20120604	5	2172	43.24	0.0271653030505054	-0.0569029050074757
2	C	26	50	20120604	5	2174	43.28	0.02640403188988	-0.0565555741565568
2	C	26	50	20120604	5	2176	43.32	0.026146645021528	-0.0564859948492881
2	C	26	50	20120604	5	2178	43.36	0.0261750707141317	-0.0557916159901629
2	C	26	50	20120604	5	2180	43.4	0.0260532362157333	-0.0556829336778945
2	C	26	50	20120604	5	2182	43.44	0.0257092994773642	-0.0551639173005036
2	C	26	50	20120604	5	2184	43.48	0.0257255629333315	-0.0551644829859285
2	C	26	50	20120604	5	2186	43.52	0.0256196383375097	-0.05560755609502
2	C	26	50	20120604	5	2188	43.56	0.025502400033189	-0.0557294613040966
2	C	26	50	20120604	5	2190	43.6	0.0257889904116039	-0.0558858026134169
2	C	26	50	20120604	5	2192	43.64	0.0258106278791082	-0.0560062936089311
2	C	26	50	20120604	5	2194	43.68	0.0257653730451123	-0.0553795141580874
2	C	26	50	20120604	5	2196	43.72	0.0259050266343966	-0.055301803122835
2	C	26	50	20120604	5	2198	43.76	0.0258329724533937	-0.0552684983934411
2	C	26	50	20120604	5	2200	43.8	0.0256549229658909	-0.0554872772315402
2	C	26	50	20120604	5	2202	43.84	0.0256735905849142	-0.0553571695838019
2	C	26	50	20120604	5	2204	43.88	0.0254872679480716	-0.055395989746089
2	C	26	50	20120604	5	2206	43.92	0.0257066124715957	-0.0557098037355796
2	C	26	50	20120604	5	2208	43.96	0.0255881013750688	-0.0549830393858761
2	C	26	50	20120604	5	2210	44	0.0259782121862494	-0.0553523612576898
2	C	26	50	20120604	5	2212	44.04	0.025786091273801	-0.0557765546157236
2	C	26	50	20120604	5	2214	44.08	0.0256516702746975	-0.0559307746047004
2	C	26	50	20120604	5	2216	44.12	0.0255845658411629	-0.0556785496158512
2	C	26	50	20120604	5	2218	44.16	0.0260396597655345	-0.0560332343772943
2	C	26	50	20120604	5	2220	44.2	0.0258034861006182	-0.0558765395145834
2	C	26	50	20120604	5	2222	44.24	0.0252413362095749	-0.0553951412179516
2	C	26	50	20120604	5	2224	44.28	0.0251565541065106	-0.0560815297704494
2	C	26	50	20120604	5	2226	44.32	0.0253644435001795	-0.055637325290508
2	C	26	50	20120604	5	2228	44.36	0.0256303863605837	-0.0558807821552705
2	C	26	50	20120604	5	2230	44.4	0.0253471900947185	-0.0558993790636157
2	C	26	50	20120604	5	2232	44.44	0.0256880862739286	-0.0559977376168788
2	C	26	50	20120604	5	2234	44.48	0.0254295680347268	-0.0557099451569358
2	C	26	50	20120604	5	2236	44.52	0.0258428719483303	-0.0554440022965316
2	C	26	50	20120604	5	2238	44.56	0.0255992029515334	-0.055835173767884
2	C	26	50	20120604	5	2240	44.6	0.0257189161295883	-0.0558820549474767
2	C	26	50	20120604	5	2242	44.64	0.026014345342768	-0.0557851813184541
2	C	26	50	20120604	5	2244	44.68	0.0258243457506632	-0.055648638999007
2	C	26	50	20120604	5	2246	44.72	0.0254233454950523	-0.0560268704162637
2	C	26	50	20120604	5	2248	44.76	0.0254233454950523	-0.0560268704162637
2	C	26	50	20120604	5	2250	44.8	0.0256149714327539	-0.0560664683960101
2	C	26	50	20120604	5	2252	44.84	0.0257954957939908	-0.0555874035517562
2	C	26	50	20120604	5	2254	44.88	0.0256165977783506	-0.0560671047921132
2	C	26	50	20120604	5	2256	44.92	0.0255913540662623	-0.0560830146946899
2	C	26	50	20120604	5	2258	44.96	0.0254303458521861	-0.0561065613505034
2	C	26	50	20120604	5	2260	45	0.0257109258229609	-0.055556856538809
2	C	26	50	20120604	5	2262	45.04	0.0253793634532625	-0.055627213663537
2	C	26	50	20120604	5	2264	45.08	0.0256211232617502	-0.0558080208674864
2	C	26	50	20120604	5	2266	45.12	0.0260108805195402	-0.0559020660693842
2	C	26	50	20120604	5	2268	45.16	0.0258895409958886	-0.0561284816607202
2	C	26	50	20120604	5	2270	45.2	0.0257619082218844	-0.0556851964195943
2	C	26	50	20120604	5	2272	45.24	0.0257291691779155	-0.055729107750706
2	C	26	50	20120604	5	2274	45.28	0.0256945209456374	-0.0557146827723698
2	C	26	50	20120604	5	2276	45.32	0.0256300328071932	-0.0556178091433472
2	C	26	50	20120604	5	2278	45.36	0.0255751613209731	-0.0556518916902004
2	C	26	50	20120604	5	2280	45.4	0.025564978983324	-0.0557623417694218
2	C	26	50	20120604	5	2282	45.44	0.025882611349433	-0.055821455896329
2	C	26	50	20120604	5	2284	45.48	0.0260037387410503	-0.0558626802216721
2	C	26	50	20120604	5	2286	45.52	0.0259862024928768	-0.0558042732015461
2	C	26	50	20120604	5	2288	45.56	0.0259685248233472	-0.0557458661814201
2	C	26	50	20120604	5	2290	45.6	0.0256036577242549	-0.0561156830279807
2	C	26	50	20120604	5	2292	45.64	0.0257754139614051	-0.0561313100878449
2	C	26	50	20120604	5	2294	45.68	0.0262911776476026	-0.055804202490868
2	C	26	50	20120604	5	2296	45.72	0.0262993093755862	-0.05616532192402
2	C	26	50	20120604	5	2298	45.76	0.0258866418580858	-0.0561716858850507
2	C	26	50	20120604	5	2300	45.8	0.0257406950184488	-0.0562759134245975
2	C	26	50	20120604	5	2302	45.84	0.02536592842442	-0.0565071373420456
2	C	26	50	20120604	5	2304	45.88	0.0241924847210409	-0.0561045814515161
2	C	26	50	20120604	5	2306	45.92	0.0237146926689932	-0.0562667210364421
2	C	26	50	20120604	5	2308	45.96	0.0223033782444229	-0.0568498719988867
2	C	26	50	20120604	5	2310	46	0.0207738355660383	-0.0567178551628391
2	C	26	50	20120604	5	2312	46.04	0.0199923411514709	-0.0563314920175988
2	C	26	50	20120604	5	2314	46.08	0.0183376405728163	-0.0573425840040175
2	C	26	50	20120604	5	2316	46.12	0.0158252194685824	-0.0580350536748334
2	C	26	50	20120604	5	2318	46.16	0.0139699834067832	-0.0580348415427991
2	C	26	50	20120604	5	2320	46.2	0.0109659816682684	-0.0594446003324507
2	C	26	50	20120604	5	2322	46.24	0.0093134731206355	-0.0599141192351586
2	C	26	50	20120604	5	2324	46.28	0.007955050283298	-0.0596693895781899
2	C	26	50	20120604	5	2326	46.32	0.0057990109967821	-0.060528170763941
2	C	26	50	20120604	5	2328	46.36	0.0044605992813522	-0.0606305598258568
2	C	26	50	20120604	5	2330	46.4	0.0019192575097677	-0.0617575466137119
2	C	26	50	20120604	5	2332	46.44	0.000512256436562702	-0.0614844619748177
2	C	26	50	20120604	5	2334	46.48	-0.0021480206956173	-0.0606254686570323
2	C	26	50	20120604	5	2336	46.52	-0.0034376420431453	-0.0610836738512411
2	C	26	50	20120604	5	2338	46.56	-0.0054701497749879	-0.0593754452892507
2	C	26	50	20120604	5	2340	46.6	-0.00784376581807494	-0.0583392510120999
2	C	26	50	20120604	5	2342	46.64	-0.0107788953561022	-0.0570279214863894
2	C	26	50	20120604	5	2344	46.68	-0.0129253887010720	-0.0567651606065005
2	C	26	50	20120604	5	2346	46.72	-0.0152292840155341	-0.0557476339483731
2	C	26	50	20120604	5	2348	46.76	-0.0172342145829104	-0.0557627660334905
2	C	26	50	20120604	5	2350	46.8	-0.0188850967849466	-0.0565489980634918
2	C	26	50	20120604	5	2352	46.84	-0.0183390689285144	-0.0566904194197291
2	C	26	50	20120604	5	2354	46.88	-0.0183066127272579	-0.057798809299239
2	C	26	50	20120604	5	2356	46.92	-0.0187293211610512	-0.0589822232082328
2	C	26	50	20120604	5	2358	46.96	-0.0185014206454748	-0.060120594415265
2	C	26	50	20120604	5	2360	47	-0.0188422461140067	-0.0611088468526514
2	C	26	50	20120604	5	2362	47.04	-0.0187362508075069	-0.0626072768326638
2	C	26	50	20120604	5	2364	47.08	-0.0190939761281091	-0.0626654717207554
2	C	26	50	20120604	5	2366	47.12	-0.0188591459660771	-0.0629350915364219
2	C	26	50	20120604	5	2368	47.16	-0.0184181941773292	-0.0650919086403971
2	C	26	50	20120604	5	2370	47.2	-0.0194846526247147	-0.0657949142022527
2	C	26	50	20120604	5	2372	47.24	-0.0195497771592620	-0.065331405707185
2	C	26	50	20120604	5	2374	47.28	-0.0194523378448145	-0.0654100359812529
2	C	26	50	20120604	5	2376	47.32	-0.0197804353912850	-0.0652297237520503
2	C	26	50	20120604	5	2378	47.36	-0.0204438429733943	-0.0661076675315715
2	C	26	50	20120604	5	2380	47.4	-0.0204995629877518	-0.0664190773580061
2	C	26	50	20120604	5	2382	47.44	-0.0217826082422148	-0.0668329469570346
2	C	26	50	20120604	5	2384	47.48	-0.0216865831413296	-0.0666614028519187
2	C	26	50	20120604	5	2386	47.52	-0.0215894266695946	-0.066287343364671
2	C	26	50	20120604	5	2388	47.56	-0.0214504094764133	-0.0664055716184854
2	C	26	50	20120604	5	2390	47.6	-0.0215337066552371	-0.0658923535167003
2	C	26	50	20120604	5	2392	47.64	-0.021581931337714	-0.0659418509913833
2	C	26	50	20120604	5	2394	47.68	-0.0216681983650188	-0.0664013289777983
2	C	26	50	20120604	5	2396	47.72	-0.0213456162514415	-0.06631294063015
2	C	26	50	20120604	5	2398	47.76	-0.0215459396025516	-0.0664262898471742
2	C	26	50	20120604	5	2400	47.8	-0.0216949270013476	-0.0665148903268569
2	C	26	50	20120604	5	2402	47.84	-0.0212460556166504	-0.0665035766183579
2	C	26	50	20120604	5	2404	47.88	-0.0214255193177156	-0.0665154560122818
2	C	26	50	20120604	5	2406	47.92	-0.021552727827651	-0.0663340831229075
2	C	26	50	20120604	5	2408	47.96	-0.0216920985742229	-0.0667138701750828
2	C	26	50	20120604	5	2410	48	-0.0214041646929237	-0.0667133044896578
2	C	26	50	20120604	5	2412	48.04	-0.0216394898297026	-0.0665079606804012
2	C	26	50	20120604	5	2414	48.08	-0.0215976998189345	-0.0663096172282784
2	C	26	50	20120604	5	2416	48.12	-0.0214757946098579	-0.0662128850206121
2	C	26	50	20120604	5	2418	48.16	-0.0213678901150488	-0.0661445785055495
2	C	26	50	20120604	5	2420	48.2	-0.0214925530405720	-0.0663494273400592
2	C	26	50	20120604	5	2422	48.24	-0.0216102156089615	-0.0665141832200757
2	C	26	50	20120604	5	2424	48.28	-0.0217440709226401	-0.0665831261312414
2	C	26	50	20120604	5	2426	48.32	-0.0217870630149362	-0.0666224412682754
2	C	26	50	20120604	5	2428	48.36	-0.0218140037832994	-0.066488727375953
2	C	26	50	20120604	5	2430	48.4	-0.0213468183329695	-0.0661510838879364
2	C	26	50	20120604	5	2432	48.44	-0.0214906438522628	-0.0661953487724387
2	C	26	50	20120604	5	2434	48.48	-0.0213224938596967	-0.065868948282243
2	C	26	50	20120604	5	2436	48.52	-0.0217453437148462	-0.066088858491192
2	C	26	50	20120604	5	2438	48.56	-0.0219284136604954	-0.06613177987281
2	C	26	50	20120604	5	2440	48.6	-0.0218940482709298	-0.0661043441297
2	C	26	50	20120604	5	2442	48.64	-0.0220937352259368	-0.0660433915251617
2	C	26	50	20120604	5	2444	48.68	-0.0217580716369076	-0.0659894392777571
2	C	26	50	20120604	5	2446	48.72	-0.0216902600965918	-0.0660197741586701
2	C	26	50	20120604	5	2448	48.76	-0.0218283580509575	-0.0660523717812828
2	C	26	50	20120604	5	2450	48.8	-0.0215037960383929	-0.0661037077335969
2	C	26	50	20120604	5	2452	48.84	-0.0216791585201271	-0.0659806711536704
2	C	26	50	20120604	5	2454	48.88	-0.0219719714382165	-0.0659453865252892
2	C	26	50	20120604	5	2456	48.92	-0.0219228982276022	-0.065853462643735
2	C	26	50	20120604	5	2458	48.96	-0.0222133776933136	-0.0658767971675141
2	C	26	50	20120604	5	2460	49	-0.0221920230685218	-0.0660011065396467
2	C	26	50	20120604	5	2462	49.04	-0.0220188526178092	-0.0661100716946276
2	C	26	50	20120604	5	2464	49.08	-0.0218431365826843	-0.0661034956015626
2	C	26	50	20120604	5	2466	49.12	-0.0221403335628170	-0.0660812217379552
2	C	26	50	20120604	5	2468	49.16	-0.0219175242160651	-0.0660614934587601
2	C	26	50	20120604	5	2470	49.2	-0.0216679862329844	-0.0659702059733089
2	C	26	50	20120604	5	2472	49.24	-0.0219662438732889	-0.0660214005042668
2	C	26	50	20120604	5	2474	49.28	-0.0221108472100415	-0.0658482300535542
2	C	26	50	20120604	5	2476	49.32	-0.0221672036205021	-0.0661862978056395
2	C	26	50	20120604	5	2478	49.36	-0.0216018010382653	-0.065974448613996
2	C	26	50	20120604	5	2480	49.4	-0.0220547736422934	-0.0659874593787698
2	C	26	50	20120604	5	2482	49.44	-0.0219755069721224	-0.0659001316912933
2	C	26	50	20120604	5	2484	49.48	-0.0218821688770058	-0.0659842773982545
2	C	26	50	20120604	5	2486	49.52	-0.0217327572141411	-0.0661725799340845
2	C	26	50	20120604	5	2488	49.56	-0.0215764159048207	-0.0662966771741827
2	C	26	50	20120604	5	2490	49.6	-0.0220593698363712	-0.0661684080040755
2	C	26	50	20120604	5	2492	49.64	-0.0220617739994272	-0.0659270017489784
2	C	26	50	20120604	5	2494	49.68	-0.0219505461027465	-0.0661178498692206
2	C	26	50	20120604	5	2496	49.72	-0.0219676580868513	-0.066242017819997
2	C	26	50	20120604	5	2498	49.76	-0.0220064782491384	-0.0664817977294973
2	C	26	50	20120604	5	2500	49.8	-0.0218497126757494	-0.0662522001576461
2	C	26	50	20120604	5	2502	49.84	-0.0225435965601277	-0.0658659077230839
2	C	26	50	20120604	5	2504	49.88	-0.0221888410880064	-0.0660098039530553
2	C	26	50	20120604	5	2506	49.92	-0.0221928715966592	-0.0661968336966792
2	C	26	50	20120604	5	2508	49.96	-0.0223079178699582	-0.0663185267737214
2	C	26	50	20120604	5	2510	50	-0.0220416921668415	-0.0660091675569523
2	C	26	50	20120604	5	2512	50.04	-0.0225189185334643	-0.0661930860307389
2	C	26	50	20120604	5	2514	50.08	-0.0223573446339632	-0.0661077382422497
2	C	26	50	20120604	5	2516	50.12	-0.0220884319250779	-0.0661739941476469
2	C	26	50	20120604	5	2518	50.16	-0.0223382527508711	-0.0662229966475831
2	C	26	50	20120604	5	2520	50.2	-0.0219750827080537	-0.0659834288701171
2	C	26	50	20120604	5	2522	50.24	-0.0221770324047606	-0.0658196629395943
2	C	26	50	20120604	5	2524	50.28	-0.0224733101460778	-0.066329628350186
2	C	26	50	20120604	5	2526	50.32	-0.0221027154820579	-0.0664887980866311
2	C	26	50	20120604	5	2528	50.36	-0.0224320858207346	-0.0658637156920622
2	C	26	50	20120604	5	2530	50.4	-0.0221691128088113	-0.0657041216915484
2	C	26	50	20120604	5	2532	50.44	-0.0223373335120556	-0.0661240724088951
2	C	26	50	20120604	5	2534	50.48	-0.0219414951359474	-0.0660943739240852
2	C	26	50	20120604	5	2536	50.52	-0.0219458084873126	-0.0660187842091764
2	C	26	50	20120604	5	2538	50.56	-0.0219631326034517	-0.0664385935051668
2	C	26	50	20120604	5	2540	50.6	-0.0219864671272308	-0.0662206631952051
2	C	26	50	20120604	5	2542	50.64	-0.0220355403378452	-0.0663274363191643
2	C	26	50	20120604	5	2544	50.68	-0.0222208023145160	-0.0659686503383903
2	C	26	50	20120604	5	2546	50.72	-0.0223530312825979	-0.0658603215795125
2	C	26	50	20120604	5	2548	50.76	-0.0219194334043743	-0.065779569985101
2	C	26	50	20120604	5	2550	50.8	-0.0220117108393192	-0.066433290204308
2	C	26	50	20120604	5	2552	50.84	-0.0220226709944276	-0.0660136223296737
2	C	26	50	20120604	5	2554	50.88	-0.0220486218132971	-0.0663267999230613
2	C	26	50	20120604	5	2556	50.92	-0.0220034376899793	-0.0660143294364549
2	C	26	50	20120604	5	2558	50.96	-0.0220486218132971	-0.0663267999230613
2	C	26	50	20120604	5	2560	51	-0.0221795779891729	-0.0661580842450702
2	C	26	50	20120604	5	2562	51.04	-0.0223025438584212	-0.0661285978922947
2	C	26	50	20120604	5	2564	51.08	-0.0224890786272982	-0.0661826208503773
2	C	26	50	20120604	5	2566	51.12	-0.0218135795192307	-0.0661488918569147
2	C	26	50	20120604	5	2568	51.16	-0.0224763507052369	-0.0661923789239577
2	C	26	50	20120604	5	2570	51.2	-0.0221727897640735	-0.0663176075349058
2	C	26	50	20120604	5	2572	51.24	-0.0221897603268220	-0.0662130971526465
2	C	26	50	20120604	5	2574	51.28	-0.0221000991869675	-0.0661737820156125
2	C	26	50	20120604	5	2576	51.32	-0.0220009628162452	-0.0662094201973843
2	C	26	50	20120604	5	2578	51.36	-0.0219521724483433	-0.0661746305437499
2	C	26	50	20120604	5	2580	51.4	-0.0220291763768145	-0.0667335984542779
2	C	26	50	20120604	5	2582	51.44	-0.0219945988552145	-0.0664403612721198
2	C	26	50	20120604	5	2584	51.48	-0.0220873005542280	-0.0663400228198694
2	C	26	50	20120604	5	2586	51.52	-0.0222429347567672	-0.0663348609403668
2	C	26	50	20120604	5	2588	51.56	-0.0223924878409881	-0.0658232691841783
2	C	26	50	20120604	5	2590	51.6	-0.0220511673977094	-0.0659115868211485
2	C	26	50	20120604	5	2592	51.64	-0.022228509778431	-0.0660933132639135
2	C	26	50	20120604	5	2594	51.68	-0.0224796033964303	-0.0662937780363798
2	C	26	50	20120604	5	2596	51.72	-0.0221362323434861	-0.0658669683832556
2	C	26	50	20120604	5	2598	51.76	-0.0222060237827892	-0.0656642408690895
2	C	26	50	20120604	5	2600	51.8	-0.0222614609544343	-0.0660715343750529
2	C	26	50	20120604	5	2602	51.84	-0.0223104634543705	-0.0661783782096902
2	C	26	50	20120604	5	2604	51.88	-0.0221956293131058	-0.0663007076828355
2	C	26	50	20120604	5	2606	51.92	-0.0221247065029528	-0.0657326888055083
2	C	26	50	20120604	5	2608	51.96	-0.0222677542047868	-0.0662439977189843
2	C	26	50	20120604	5	2610	52	-0.0223840025596139	-0.0661635289672853
2	C	26	50	20120604	5	2612	52.04	-0.0218878257312553	-0.066137153884347
2	C	26	50	20120604	5	2614	52.08	-0.0218878257312553	-0.066137153884347
2	C	26	50	20120604	5	2616	52.12	-0.0222718554241177	-0.065983358159439
2	C	26	50	20120604	5	2618	52.16	-0.0221872854530878	-0.0657702361755893
2	C	26	50	20120604	5	2620	52.2	-0.0222376314559083	-0.0661099302732713
2	C	26	50	20120604	5	2622	52.24	-0.0224344192731125	-0.0659537303853072
2	C	26	50	20120604	5	2624	52.28	-0.02204437917261	-0.0656963435169553
2	C	26	50	20120604	5	2626	52.32	-0.0222168425165414	-0.0660103696384803
2	C	26	50	20120604	5	2628	52.36	-0.0219242417304864	-0.0660740092487871
2	C	26	50	20120604	5	2630	52.4	-0.0219817295117969	-0.0662446341150874
2	C	26	50	20120604	5	2632	52.44	-0.0221688299660988	-0.0663423562722474
2	C	26	50	20120604	5	2634	52.48	-0.0223346465062871	-0.0662858584404306
2	C	26	50	20120604	5	2636	52.52	-0.022418014395789	-0.0662043290285598
2	C	26	50	20120604	5	2638	52.56	-0.0217596272718262	-0.0661742769903593
2	C	26	50	20120604	5	2640	52.6	-0.0221679814379614	-0.0662007934946538
2	C	26	50	20120604	5	2642	52.64	-0.0223076350272458	-0.0662261786280984
2	C	26	50	20120604	5	2644	52.68	-0.0221220902078624	-0.0662464018820403
2	C	26	50	20120604	5	2646	52.72	-0.0223687997638184	-0.0663142134223561
2	C	26	50	20120604	5	2648	52.76	-0.0218823810090402	-0.0659662461753342
2	C	26	50	20120604	5	2650	52.8	-0.0223260905142347	-0.0659114453997923
2	C	26	50	20120604	5	2652	52.84	-0.0222273076969030	-0.066058452899601
2	C	26	50	20120604	5	2654	52.88	-0.0220544907995810	-0.0662879797607741
2	C	26	50	20120604	5	2656	52.92	-0.0216281054105255	-0.0659382447467992
2	C	26	50	20120604	5	2658	52.96	-0.0223330201606904	-0.0659023944329931
2	C	26	50	20120604	5	2660	53	-0.0221063924373201	-0.0656474824383753
2	C	26	50	20120604	5	2662	53.04	-0.0217167766008863	-0.0661691858215348
2	C	26	50	20120604	5	2664	53.08	-0.0217203121347922	-0.0662755346814252
2	C	26	50	20120604	5	2666	53.12	-0.0216971190323693	-0.0657336080443238
2	C	26	50	20120604	5	2668	53.16	-0.0217287974161664	-0.0656998083401831
2	C	26	50	20120604	5	2670	53.2	-0.0218772191295375	-0.0657635186611681
2	C	26	50	20120604	5	2672	53.24	-0.022344121737155	-0.0657345979938175
2	C	26	50	20120604	5	2674	53.28	-0.0224554910551919	-0.0655211224565773
2	C	26	50	20120604	5	2676	53.32	-0.0226301464301450	-0.0653709329762533
2	C	26	50	20120604	5	2678	53.36	-0.0223997003301563	-0.0651450123596642
2	C	26	50	20120604	5	2680	53.4	-0.0233950238353544	-0.0657573668321717
2	C	26	50	20120604	5	2682	53.44	-0.0238823618289482	-0.0647815594741343
2	C	26	50	20120604	5	2684	53.48	-0.0244639571564741	-0.0635429205255298
2	C	26	50	20120604	5	2686	53.52	-0.0247139194036236	-0.0631615778384359
2	C	26	50	20120604	5	2688	53.56	-0.0248040048075467	-0.0623185651339053
2	C	26	50	20120604	5	2690	53.6	-0.024568750381446	-0.0609223827944525
2	C	26	50	20120604	5	2692	53.64	-0.0256140663360741	-0.0593552220353087
2	C	26	50	20120604	5	2694	53.68	-0.0263899746070701	-0.0580492665211353
2	C	26	50	20120604	5	2696	53.72	-0.0276086731444451	-0.0566321538209593
2	C	26	50	20120604	5	2698	53.76	-0.0294603029616602	-0.0553244305398329
2	C	26	50	20120604	5	2700	53.8	-0.0308056443235457	-0.0545101263706185
2	C	26	50	20120604	5	2702	53.84	-0.0322398690078264	-0.0538015346651915
2	C	26	50	20120604	5	2704	53.88	-0.0331612291437124	-0.0531203079921963
2	C	26	50	20120604	5	2706	53.92	-0.0356413354680461	-0.053787533950924
2	C	26	50	20120604	5	2708	53.96	-0.0376034860751607	-0.054151057547132
2	C	26	50	20120604	5	2710	54	-0.0395490903835955	-0.0545471080552745
2	C	26	50	20120604	5	2712	54.04	-0.0409993663918091	-0.0554004445188105
2	C	26	50	20120604	5	2714	54.08	-0.0440778971850609	-0.0565871818296759
2	C	26	50	20120604	5	2716	54.12	-0.0451879134101676	-0.0561977074145983
2	C	26	50	20120604	5	2718	54.16	-0.046064160133414	-0.0578116079319785
2	C	26	50	20120604	5	2720	54.2	-0.0477276288361553	-0.0586355994640952
2	C	26	50	20120604	5	2722	54.24	-0.0495559948402694	-0.059706371262846
2	C	26	50	20120604	5	2724	54.28	-0.0501988963257242	-0.060299351009549
2	C	26	50	20120604	5	2726	54.32	-0.0502300797347745	-0.0601966083942426
2	C	26	50	20120604	5	2728	54.36	-0.0497709553017501	-0.0600074573302752
2	C	26	50	20120604	5	2730	54.4	-0.0498421609546156	-0.0599764153425811
2	C	26	50	20120604	5	2732	54.44	-0.0504242512568883	-0.061108634720617
2	C	26	50	20120604	5	2734	54.48	-0.0505668746946537	-0.0608757844575723
2	C	26	50	20120604	5	2736	54.52	-0.0500378174009699	-0.0609832646883126
2	C	26	50	20120604	5	2738	54.56	-0.0499536716940087	-0.0609484750346783
2	C	26	50	20120604	5	2740	54.6	-0.0506365954232786	-0.0614898359863547
2	C	26	50	20120604	5	2742	54.64	-0.0507181248351495	-0.0624686839035512
2	C	26	50	20120604	5	2744	54.68	-0.0506907598027176	-0.0638483199443243
2	C	26	50	20120604	5	2746	54.72	-0.0517169838742536	-0.0658540283291599
2	C	26	50	20120604	5	2748	54.76	-0.0527480869825798	-0.0674976273313499
2	C	26	50	20120604	5	2750	54.8	-0.0535379252571652	-0.0694284531080579
2	C	26	50	20120604	5	2752	54.84	-0.0540391225436702	-0.0709152158261807
2	C	26	50	20120604	5	2754	54.88	-0.0542574064070225	-0.072424252407911
2	C	26	50	20120604	5	2756	54.92	-0.0547689274525328	-0.0749906257595494
2	C	26	50	20120604	5	2758	54.96	-0.0553556846595614	-0.0786049313609063
2	C	26	50	20120604	5	2760	55	-0.0555998486311051	-0.080505563678058
2	C	26	50	20120604	5	2762	55.04	-0.0564567913392251	-0.082672350987648
2	C	26	50	20120604	5	2764	55.08	-0.0566878031246388	-0.085107131767307
2	C	26	50	20120604	5	2766	55.12	-0.0576948646024046	-0.087552165595294
2	C	26	50	20120604	5	2768	55.16	-0.0582533375381858	-0.090104962496734
2	C	26	50	20120604	5	2770	55.2	-0.0585175833423152	-0.091956380181915
2	C	26	50	20120604	5	2772	55.24	-0.0586565298248184	-0.09425978052163
2	C	26	50	20120604	5	2774	55.28	-0.0592723491205537	-0.096482287845577
2	C	26	50	20120604	5	2776	55.32	-0.0603102404539793	-0.098094632728039
2	C	26	50	20120604	5	2778	55.36	-0.0616533190741651	-0.098966212546529
2	C	26	50	20120604	5	2780	55.4	-0.0622583903468264	-0.099110674461926
2	C	26	50	20120604	5	2782	55.44	-0.063525737830747	-0.10029557329516
2	C	26	50	20120604	5	2784	55.48	-0.0658847167634635	-0.102037813693325
2	C	26	50	20120604	5	2786	55.52	-0.0678793942825126	-0.103468361422344
2	C	26	50	20120604	5	2788	55.56	-0.0697028812498365	-0.104944234696037
2	C	26	50	20120604	5	2790	55.6	-0.0712981848588714	-0.105514092050995
2	C	26	50	20120604	5	2792	55.64	-0.0731879277315925	-0.106995834310971
2	C	26	50	20120604	5	2794	55.68	-0.0750952775631651	-0.107444564274312
2	C	26	50	20120604	5	2796	55.72	-0.077163706319492	-0.108767419640556
2	C	26	50	20120604	5	2798	55.76	-0.0804745924010417	-0.109552096035639
2	C	26	50	20120604	5	2800	55.8	-0.0818499150904496	-0.109661697586723
2	C	26	50	20120604	5	2802	55.84	-0.084286322215706	-0.110500609071922
2	C	26	50	20120604	5	2804	55.88	-0.0860265827148842	-0.111802321945409
2	C	26	50	20120604	5	2806	55.92	-0.0881925214963367	-0.111969835541872
2	C	26	50	20120604	5	2808	55.96	-0.0897192357475966	-0.11297456356726
2	C	26	50	20120604	5	2810	56	-0.0921368338324734	-0.115428931204758
2	C	26	50	20120604	5	2812	56.04	-0.0933811296353273	-0.116205546582535
2	C	26	50	20120604	5	2814	56.08	-0.0946397089951613	-0.117260620610744
2	C	26	50	20120604	5	2816	56.12	-0.0958187388421117	-0.118936887946225
2	C	26	50	20120604	5	2818	56.16	-0.097095349424866	-0.121195811269403
2	C	26	50	20120604	5	2820	56.2	-0.0970747019068553	-0.12229267530838
2	C	26	50	20120604	5	2822	56.24	-0.097022729558438	-0.124675271607588
2	C	26	50	20120604	5	2824	56.28	-0.097975626656765	-0.12654655899332
2	C	26	50	20120604	5	2826	56.32	-0.099492229281054	-0.127984248500828
2	C	26	50	20120604	5	2828	56.36	-0.100223519114157	-0.130685254983605
2	C	26	50	20120604	5	2830	56.4	-0.100402558551154	-0.132904721748393
2	C	26	50	20120604	5	2832	56.44	-0.100251803385405	-0.133599949135656
2	C	26	50	20120604	5	2834	56.48	-0.100597295758692	-0.136135209788922
2	C	26	50	20120604	5	2836	56.52	-0.100939676862143	-0.138942282288876
2	C	26	50	20120604	5	2838	56.56	-0.10119423530337	-0.141028247293377
2	C	26	50	20120604	5	2840	56.6	-0.10080447804558	-0.143396489324927
2	C	26	50	20120604	5	2842	56.64	-0.100182577631526	-0.145252998178932
2	C	26	50	20120604	5	2844	56.68	-0.0999527679276407	-0.146938033638499
2	C	26	50	20120604	5	2846	56.72	-0.0984438020565887	-0.149622210979884
2	C	26	50	20120604	5	2848	56.76	-0.0984017999137862	-0.151762906049248
2	C	26	50	20120604	5	2850	56.8	-0.0978463675371642	-0.154572594844293
2	C	26	50	20120604	5	2852	56.84	-0.0981163409062212	-0.156408385469609
2	C	26	50	20120604	5	2854	56.88	-0.0966440031664345	-0.158392668518975
2	C	26	50	20120604	5	2856	56.92	-0.0959174509487654	-0.159547727446043
2	C	26	50	20120604	5	2858	56.96	-0.0943366430287447	-0.160486482408746
2	C	26	50	20120604	5	2860	57	-0.0935713413594665	-0.161456845044568
2	C	26	50	20120604	5	2862	57.04	-0.0917221157053074	-0.164127728778466
2	C	26	50	20120604	5	2864	57.08	-0.0910321209082256	-0.165298556186755
2	C	26	50	20120604	5	2866	57.12	-0.0893646216968315	-0.16751477026035
2	C	26	50	20120604	5	2868	57.16	-0.087889950504667	-0.168423756027565
2	C	26	50	20120604	5	2870	57.2	-0.0857380831481601	-0.16948950736817
2	C	26	50	20120604	5	2872	57.24	-0.0849300722292982	-0.170775522471113
2	C	26	50	20120604	5	2874	57.28	-0.0833016760229037	-0.171825505330497
2	C	26	50	20120604	5	2876	57.32	-0.082973437055077	-0.173125309015675
2	C	26	50	20120604	5	2878	57.36	-0.0823746590327681	-0.174970009186434
2	C	26	50	20120604	5	2880	57.4	-0.0817591932904234	-0.177299501766375
2	C	26	50	20120604	5	2882	57.44	-0.0813451115593605	-0.17933568645348
2	C	26	50	20120604	5	2884	57.48	-0.0812016395934578	-0.180360213468741
2	C	26	50	20120604	5	2886	57.52	-0.0808816030642927	-0.182377306272754
2	C	26	50	20120604	5	2888	57.56	-0.0811441518121473	-0.184574074909866
2	C	26	50	20120604	5	2890	57.6	-0.0823722548697121	-0.186093788803992
2	C	26	50	20120604	5	2892	57.64	-0.0824881496711486	-0.187536357348291
2	C	26	50	20120604	5	2894	57.68	-0.0832065701608341	-0.190097498109748
2	C	26	50	20120604	5	2896	57.72	-0.0830234295045068	-0.190512569790305
2	C	26	50	20120604	5	2898	57.76	-0.0822845029181668	-0.192421050992727
2	C	26	50	20120604	5	2900	57.8	-0.0811156554088655	-0.192721571374732
2	C	26	50	20120604	5	2902	57.84	-0.0796427519836539	-0.193389787282953
2	C	26	50	20120604	5	2904	57.88	-0.0781394429668513	-0.193850820904287
2	C	26	50	20120604	5	2906	57.92	-0.0758243753652466	-0.195017547093244
2	C	26	50	20120604	5	2908	57.96	-0.0742001510888611	-0.195558483780852
2	C	26	50	20120604	5	2910	58	-0.0730086761625617	-0.195632729992877
2	C	26	50	20120604	5	2912	58.04	-0.0713031346063398	-0.196399233743683
2	C	26	50	20120604	5	2914	58.08	-0.0685496608003994	-0.197899714333361
2	C	26	50	20120604	5	2916	58.12	-0.0667281537320628	-0.198179728618711
2	C	26	50	20120604	5	2918	58.16	-0.0643593460150879	-0.198135887998277
2	C	26	50	20120604	5	2920	58.2	-0.0627174440691727	-0.198348020032633
2	C	26	50	20120604	5	2922	58.24	-0.061251611711773	-0.198528332261836
2	C	26	50	20120604	5	2924	58.28	-0.0589874557984137	-0.198825317109934
2	C	26	50	20120604	5	2926	58.32	-0.0578150727552064	-0.198921483632175
2	C	26	50	20120604	5	2928	58.36	-0.0565231886659786	-0.200781881573477
2	C	26	50	20120604	5	2930	58.4	-0.0552850446921209	-0.202178417466321
2	C	26	50	20120604	5	2932	58.44	-0.0536240508631137	-0.203468887341986
2	C	26	50	20120604	5	2934	58.48	-0.0534493954881607	-0.204917749136637
2	C	26	50	20120604	5	2936	58.52	-0.0527698658714404	-0.205051392318282
2	C	26	50	20120604	5	2938	58.56	-0.0517431468251575	-0.20665369628445
2	C	26	50	20120604	5	2940	58.6	-0.0501853905862035	-0.20844762618832
2	C	26	50	20120604	5	2942	58.64	-0.0492760512655976	-0.210110741337671
2	C	26	50	20120604	5	2944	58.68	-0.0483214571109958	-0.21135524927256
2	C	26	50	20120604	5	2946	58.72	-0.0467919851432893	-0.21261884909054
2	C	26	50	20120604	5	2948	58.76	-0.0456097026051454	-0.214832093315654
2	C	26	50	20120604	5	2950	58.8	-0.0451274557803762	-0.215853155507687
2	C	26	50	20120604	5	2952	58.84	-0.0440271976288499	-0.217067964957766
2	C	26	50	20120604	5	2954	58.88	-0.0431581633947716	-0.216176303306689
2	C	26	50	20120604	5	2956	58.92	-0.0424347931576178	-0.21556889858165
2	C	26	50	20120604	5	2958	58.96	-0.0414137309655844	-0.214570463806615
2	C	26	50	20120604	5	2960	59	-0.0411570512040137	-0.213895176830582
2	C	26	50	20120604	5	2962	59.04	-0.0397852640485118	-0.21288118570636
2	C	26	50	20120604	5	2964	59.08	-0.0386234876070223	-0.212065891587652
2	C	26	50	20120604	5	2966	59.12	-0.0371944248022443	-0.213463841694058
2	C	26	50	20120604	5	2968	59.16	-0.0347662201156497	-0.214941694866738
2	C	26	50	20120604	5	2970	59.2	-0.0343949890555267	-0.214610061786361
2	C	26	50	20120604	5	2972	59.24	-0.031954763553652	-0.215613446308865
2	C	26	50	20120604	5	2974	59.28	-0.0293200836869509	-0.216449246524227
2	C	26	50	20120604	5	2976	59.32	-0.0290846171288158	-0.216734210557046
2	C	26	50	20120604	5	2978	59.36	-0.0291390643509671	-0.217116755325668
2	C	26	50	20120604	5	2980	59.4	-0.0287459129806274	-0.217211507634347
2	C	26	50	20120604	5	2982	59.44	-0.0281250732267456	-0.218061449985333
2	C	26	50	20120604	5	2984	59.48	-0.028315992057666	-0.21887038014301
2	C	26	50	20120604	5	2986	59.52	-0.0267242946932151	-0.220372982053032
2	C	26	50	20120604	5	2988	59.56	-0.0259217284965683	-0.220298735841007
2	C	26	50	20120604	5	2990	59.6	-0.0235960542932458	-0.222262371372362
2	C	26	50	20120604	5	2992	59.64	-0.0218183878453428	-0.223839219494408
2	C	26	50	20120604	5	2994	59.68	-0.0201998204232068	-0.224766236484544
2	C	26	50	20120604	5	2996	59.72	-0.0198469741393947	-0.224945134500184
2	C	26	50	20120604	5	2998	59.76	-0.0186646916012508	-0.225479707226761
2	C	26	50	20120604	5	3000	59.8	-0.0183033600360645	-0.226334599325215
2	C	26	50	20120604	5	3002	59.84	-0.0181279975543302	-0.228068425152685
2	C	26	50	20120604	5	3004	59.88	-0.0174350329087674	-0.229645273274731
2	C	26	50	20120604	5	3006	59.92	-0.0165363001898793	-0.2325705740285
2	C	26	50	20120604	5	3008	59.96	-0.0151645130343774	-0.233673660607151
2	C	26	50	20120604	5	3010	60	-0.0154282638637600	-0.234733613672149
2	C	26	50	20120604	5	3012	60.04	-0.0154402846790402	-0.236264499853418
2	C	26	50	20120604	5	3014	60.08	-0.0159211172902470	-0.236407335423218
2	C	26	50	20120604	5	3016	60.12	-0.0168007581260431	-0.237384556994818
