# Supplementary material for: How Do Ants Make Sense of Gravity? A Boltzmann Walker Analysis of Lasius niger Trajectories on Various Inclines
Source: PLoS One. 2013 Oct 29;8(10):e76531. doi: 10.1371/journal.pone.0076531 (PMC3812222; doi:10.1371/journal.pone.0076531)
Supplement: Dataset S2 — Trajectories for . (ZIP) [file pone.0076531.s006.zip › Incline2/2-C-26-50-20120604-06.txt]

Pente	Colonie	Temperature	Humidite	Date	Indiv	Frame	Time	X	Y
2	C	26	50	20120604	6	8	0	0	0
2	C	26	50	20120604	6	10	0.04	-0.0020139108234974	-0.00184505372415003
2	C	26	50	20120604	6	12	0.08	-0.0039741168869637	-0.00581973629653873
2	C	26	50	20120604	6	14	0.12	-0.0038565321003202	-0.00730387564850333
2	C	26	50	20120604	6	16	0.16	-0.0028023631687917	-0.00732425446593713
2	C	26	50	20120604	6	18	0.2	-0.0011605107203512	-0.00865342429573693
2	C	26	50	20120604	6	20	0.24	-2.4607315984998e-06	-0.00903450535332183
2	C	26	50	20120604	6	22	0.28	0.0027642289000822	-0.00911277500293133
2	C	26	50	20120604	6	24	0.32	0.0047364494148677	-0.00983426504315403
2	C	26	50	20120604	6	26	0.36	0.0086509564930706	-0.00991370778291353
2	C	26	50	20120604	6	28	0.4	0.0123387941286031	-0.00897876412576083
2	C	26	50	20120604	6	30	0.44	0.0151069686845244	-0.00912003698957413
2	C	26	50	20120604	6	32	0.48	0.0176167876358035	-0.00953752697532223
2	C	26	50	20120604	6	34	0.52	0.0189850958259420	-0.00927496408533213
2	C	26	50	20120604	6	36	0.56	0.0212231029305330	-0.00896003286712723
2	C	26	50	20120604	6	38	0.6	0.0230596006626307	-0.00750155442025183
2	C	26	50	20120604	6	40	0.64	0.0257074327154619	-0.00699003337474153
2	C	26	50	20120604	6	42	0.68	0.0290103426325199	-0.00559998872214933
2	C	26	50	20120604	6	44	0.72	0.0320800558042103	-0.00512210474622003
2	C	26	50	20120604	6	46	0.76	0.0359432912768162	-0.00558014023480143
2	C	26	50	20120604	6	48	0.8	0.0385459597124261	-0.00469263000763753
2	C	26	50	20120604	6	50	0.84	0.0413004100328314	-0.00329426907219193
2	C	26	50	20120604	6	52	0.88	0.0432016504618145	-0.00209249867115853
2	C	26	50	20120604	6	54	0.92	0.0443366982669752	-0.000139328320165010
2	C	26	50	20120604	6	56	0.96	0.0444883443872684	0.00197468053927717
2	C	26	50	20120604	6	58	1	0.0440209326627685	0.00458869874583197
2	C	26	50	20120604	6	60	1.04	0.042843670582771	0.00660246814797314
2	C	26	50	20120604	6	62	1.08	0.0412861971865295	0.0078910995460075
2	C	26	50	20120604	6	64	1.12	0.0393844334985283	0.00936110383341622
2	C	26	50	20120604	6	66	1.16	0.0380644348436805	0.0110889616796524
2	C	26	50	20120604	6	68	1.2	0.0366759599681426	0.0121639054084122
2	C	26	50	20120604	6	70	1.24	0.0333341379649159	0.0135765279805276
2	C	26	50	20120604	6	72	1.28	0.0309541367475948	0.0146818136612681
2	C	26	50	20120604	6	74	1.32	0.0276370069131672	0.0164483007509606
2	C	26	50	20120604	6	76	1.36	0.0250252797325834	0.0191850019840512
2	C	26	50	20120604	6	78	1.4	0.022049901676571	0.0197885600482009
2	C	26	50	20120604	6	80	1.44	0.0195402453598515	0.0209314072411580
2	C	26	50	20120604	6	82	1.48	0.0160953201168600	0.0222803831318988
2	C	26	50	20120604	6	84	1.52	0.0126316218959348	0.0219907458303638
2	C	26	50	20120604	6	86	1.56	0.0115242290369864	0.0215665595433978
2	C	26	50	20120604	6	88	1.6	0.0087094483660103	0.0199971353354475
2	C	26	50	20120604	6	90	1.64	0.0047333162247202	0.0169658392751788
2	C	26	50	20120604	6	92	1.68	0.0028533172834439	0.0143051944474726
2	C	26	50	20120604	6	94	1.72	0.000983444111274202	0.0111222239826394
2	C	26	50	20120604	6	96	1.76	-8.41457069609974e-06	0.0090562701000467
2	C	26	50	20120604	6	98	1.8	-0.000836153768753099	0.00533943401541773
2	C	26	50	20120604	6	100	1.84	-0.00137362563313300	0.00266013571082379
2	C	26	50	20120604	6	102	1.88	-0.0006815802263857	0.000142057752340370
2	C	26	50	20120604	6	104	1.92	-0.000123955818742000	-0.000768837203184129
2	C	26	50	20120604	6	106	1.96	0.0020410707949628	-0.00217853235322543
2	C	26	50	20120604	6	108	2	0.0032288970502712	-0.00351951793733883
2	C	26	50	20120604	6	110	2.04	0.0051774994914582	-0.00400214659976993
2	C	26	50	20120604	6	112	2.08	0.0064900593829679	-0.00401942828950213
2	C	26	50	20120604	6	114	2.12	0.0090470635697556	-0.00421992841730753
2	C	26	50	20120604	6	116	2.16	0.0116335159255527	-0.00354393150606613
2	C	26	50	20120604	6	118	2.2	0.0139975464291139	-0.00240141948172323
2	C	26	50	20120604	6	120	2.24	0.0163129605130415	-0.00218991677240253
2	C	26	50	20120604	6	122	2.28	0.0188228996724734	-0.00072648150699103
2	C	26	50	20120604	6	124	2.32	0.0226177367061351	0.000597413306221071
2	C	26	50	20120604	6	126	2.36	0.0249886303881145	-0.000563875231589409
2	C	26	50	20120604	6	128	2.4	0.0276522592064374	-0.00175206918242403
2	C	26	50	20120604	6	130	2.44	0.0309914790567093	-0.00323248915271963
2	C	26	50	20120604	6	132	2.48	0.0330518892221375	-0.00477408093065563
2	C	26	50	20120604	6	134	2.52	0.0368528639426599	-0.00690757058191953
2	C	26	50	20120604	6	136	2.56	0.0397878407456224	-0.00748592453196053
2	C	26	50	20120604	6	138	2.6	0.0410051795166572	-0.00727112175529203
2	C	26	50	20120604	6	140	2.64	0.0447133386939742	-0.00837694554429303
2	C	26	50	20120604	6	142	2.68	0.0496420285223363	-0.00845881436741873
2	C	26	50	20120604	6	144	2.72	0.0516204355143503	-0.00734378475523353
2	C	26	50	20120604	6	146	2.76	0.0529342540559305	-0.00555719461975193
2	C	26	50	20120604	6	148	2.8	0.0543831582769886	-0.00456083873865323
2	C	26	50	20120604	6	150	2.84	0.0540267057485925	-0.00201263803129123
2	C	26	50	20120604	6	152	2.88	0.0542671220541959	-0.000324491301886519
2	C	26	50	20120604	6	154	2.92	0.0545933811230354	0.00152218876786027
2	C	26	50	20120604	6	156	2.96	0.0543312566392496	0.00373946350162693
2	C	26	50	20120604	6	158	3	0.0535825012686511	0.00621412510374549
2	C	26	50	20120604	6	160	3.04	0.0525929760390587	0.00804539024566241
2	C	26	50	20120604	6	162	3.08	0.0512732319426521	0.00995288149859124
2	C	26	50	20120604	6	164	3.12	0.0494324915698673	0.0111450635316718
2	C	26	50	20120604	6	166	3.16	0.0490416736519055	0.0116029151724901
2	C	26	50	20120604	6	168	3.2	0.0455728199154386	0.0123687825271932
2	C	26	50	20120604	6	170	3.24	0.043170848890426	0.0120565948832993
2	C	26	50	20120604	6	172	3.28	0.0402293695335037	0.012522776242
2	C	26	50	20120604	6	174	3.32	0.0384963498077649	0.0119794778177431
2	C	26	50	20120604	6	176	3.36	0.0368287091750145	0.0125365365399619
2	C	26	50	20120604	6	178	3.4	0.0359104673800335	0.013133610434928
2	C	26	50	20120604	6	180	3.44	0.0337031628518816	0.0126527919658568
2	C	26	50	20120604	6	182	3.48	0.0315265184737619	0.0138041173691203
2	C	26	50	20120604	6	184	3.52	0.0281489380806106	0.0152016573535931
2	C	26	50	20120604	6	186	3.56	0.0264109898206069	0.0167611318620253
2	C	26	50	20120604	6	188	3.6	0.0245956133680632	0.0191113780259941
2	C	26	50	20120604	6	190	3.64	0.0230668343650023	0.0206996954200310
2	C	26	50	20120604	6	192	3.68	0.0207207813442459	0.0218859518982851
2	C	26	50	20120604	6	194	3.72	0.0173998684885389	0.0228024471395167
2	C	26	50	20120604	6	196	3.76	0.0144423024523446	0.0234641364521476
2	C	26	50	20120604	6	198	3.8	0.0112965781301037	0.0236282375512847
2	C	26	50	20120604	6	200	3.84	0.0076906984131514	0.0239063539620338
2	C	26	50	20120604	6	202	3.88	0.0042400597473679	0.0229781066060990
2	C	26	50	20120604	6	204	3.92	0.0026952577046453	0.0220238801470234
2	C	26	50	20120604	6	206	3.96	0.0010072736098002	0.0206463159291192
2	C	26	50	20120604	6	208	4	-0.000868256416618998	0.0180054135227437
2	C	26	50	20120604	6	210	4.04	-0.0018311237205607	0.0155253779090881
2	C	26	50	20120604	6	212	4.08	-0.0023707169052842	0.0123748636455114
2	C	26	50	20120604	6	214	4.12	-0.00448666323730680	0.00932921331758471
2	C	26	50	20120604	6	216	4.16	-0.0049032198421038	0.00880121668407272
2	C	26	50	20120604	6	218	4.2	-0.0062443892739803	0.00505107587004986
2	C	26	50	20120604	6	220	4.24	-0.0053141195926513	0.000358998112808401
2	C	26	50	20120604	6	222	4.28	-0.0039653841182161	-0.00330466354187533
2	C	26	50	20120604	6	224	4.32	-0.0014419675035347	-0.00511475083569573
2	C	26	50	20120604	6	226	4.36	0.00108804641741520	-0.00622772276714773
2	C	26	50	20120604	6	228	4.4	0.0040882439214472	-0.00846551773970443
2	C	26	50	20120604	6	230	4.44	0.0061871136247042	-0.0108428460933926
2	C	26	50	20120604	6	232	4.48	0.0086207347492427	-0.0112231705467216
2	C	26	50	20120604	6	234	4.52	0.0112188501242886	-0.0123718584416913
2	C	26	50	20120604	6	236	4.56	0.0146939971111080	-0.0135677174300340
2	C	26	50	20120604	6	238	4.6	0.0180285359144884	-0.0151323679601046
2	C	26	50	20120604	6	240	4.64	0.0210087081544773	-0.0169381772578988
2	C	26	50	20120604	6	242	4.68	0.0228485292884465	-0.0186128182477829
2	C	26	50	20120604	6	244	4.72	0.0242543989908016	-0.0201644933684186
2	C	26	50	20120604	6	246	4.76	0.0258664610305507	-0.0243654147554479
2	C	26	50	20120604	6	248	4.8	0.0279447892818142	-0.0277111612013102
2	C	26	50	20120604	6	250	4.84	0.0299892471182589	-0.0319402961489088
2	C	26	50	20120604	6	252	4.88	0.0307530638632966	-0.0336492318176805
2	C	26	50	20120604	6	254	4.92	0.030756882239915	-0.0361495613959561
2	C	26	50	20120604	6	256	4.96	0.0319219113725980	-0.0383321171867665
2	C	26	50	20120604	6	258	5	0.0327744700186746	-0.0420207397108261
2	C	26	50	20120604	6	260	5.04	0.0325379428003677	-0.0446494091698871
2	C	26	50	20120604	6	262	5.08	0.0322705857264011	-0.0478485723800094
2	C	26	50	20120604	6	264	5.12	0.0323179618807405	-0.0486628765492238
2	C	26	50	20120604	6	266	5.16	0.0329562671721176	-0.050073483867013
2	C	26	50	20120604	6	268	5.2	0.0330169369339435	-0.0498547050289138
2	C	26	50	20120604	6	270	5.24	0.0340822640104791	-0.0494526441131311
2	C	26	50	20120604	6	272	5.28	0.035115559149827	-0.0492643415773011
2	C	26	50	20120604	6	274	5.32	0.0364680422902025	-0.0482702201536309
2	C	26	50	20120604	6	276	5.36	0.0367056301686812	-0.0480124090212103
2	C	26	50	20120604	6	278	5.4	0.0373857961815045	-0.0473415768178986
2	C	26	50	20120604	6	280	5.44	0.0381264198241193	-0.0461600013865359
2	C	26	50	20120604	6	282	5.48	0.038106550123568	-0.0458127412462952
2	C	26	50	20120604	6	284	5.52	0.0391596442527891	-0.0457729311345144
2	C	26	50	20120604	6	286	5.56	0.0406998642435696	-0.0441571921395031
2	C	26	50	20120604	6	288	5.6	0.0433045627827484	-0.0436790465340648
2	C	26	50	20120604	6	290	5.64	0.0459405154416556	-0.0430229928624799
2	C	26	50	20120604	6	292	5.68	0.047855502026465	-0.0425588479713091
2	C	26	50	20120604	6	294	5.72	0.0506625038157413	-0.0405002479992407
2	C	26	50	20120604	6	296	5.76	0.0526112901046914	-0.039463488036665
2	C	26	50	20120604	6	298	5.8	0.0543922799544659	-0.0389162580987047
2	C	26	50	20120604	6	300	5.84	0.056635547933509	-0.0368950216489542
2	C	26	50	20120604	6	302	5.88	0.0561740617638354	-0.0355358492784287
2	C	26	50	20120604	6	304	5.92	0.0564780611112032	-0.0334384857126156
2	C	26	50	20120604	6	306	5.96	0.056832194329357	-0.0306939073099825
2	C	26	50	20120604	6	308	6	0.0568367834523669	-0.0284780538608461
2	C	26	50	20120604	6	310	6.04	0.0580310160951129	-0.0265061451801511
2	C	26	50	20120604	6	312	6.08	0.0592635300847787	-0.0249957382254790
2	C	26	50	20120604	6	314	6.12	0.0613450558729067	-0.0236098640886823
2	C	26	50	20120604	6	316	6.16	0.0629712883325508	-0.0218164715859657
2	C	26	50	20120604	6	318	6.2	0.0654191081612555	-0.0198633436613791
2	C	26	50	20120604	6	320	6.24	0.0665872556348435	-0.0187281473637944
2	C	26	50	20120604	6	322	6.28	0.0682408248426482	-0.0166606378462831
2	C	26	50	20120604	6	324	6.32	0.0693750948303496	-0.0149107606948807
2	C	26	50	20120604	6	326	6.36	0.0691231526842128	-0.0133058404336216
2	C	26	50	20120604	6	328	6.4	0.067872987895075	-0.0123714695329617
2	C	26	50	20120604	6	330	6.44	0.0673256165357585	-0.0120673429063734
2	C	26	50	20120604	6	332	6.48	0.0660237622409159	-0.0132313113788845
2	C	26	50	20120604	6	334	6.52	0.0649604150633676	-0.0130835260616166
2	C	26	50	20120604	6	336	6.56	0.0636133059345291	-0.0136267962016022
2	C	26	50	20120604	6	338	6.6	0.0628106690272043	-0.0133918246182139
2	C	26	50	20120604	6	340	6.64	0.0607131074714925	-0.0127171033276057
2	C	26	50	20120604	6	342	6.68	0.0584737144376103	-0.0132427523666041
2	C	26	50	20120604	6	344	6.72	0.0568381198841833	-0.0131633301329413
2	C	26	50	20120604	6	346	6.76	0.0546465696951163	-0.0129932850942015
2	C	26	50	20120604	6	348	6.8	0.0526046786562873	-0.0132340337399921
2	C	26	50	20120604	6	350	6.84	0.0507061181620049	-0.0124164556663808
2	C	26	50	20120604	6	352	6.88	0.0494828799990946	-0.0116935945461094
2	C	26	50	20120604	6	354	6.92	0.0471889478191795	-0.0106755799843029
2	C	26	50	20120604	6	356	6.96	0.044355955613054	-0.00954410731102803
2	C	26	50	20120604	6	358	7	0.0413277637515548	-0.00847659527453853
2	C	26	50	20120604	6	360	7.04	0.0387586885449054	-0.00635585546564623
2	C	26	50	20120604	6	362	7.08	0.0379953292979551	-0.00430606109432393
2	C	26	50	20120604	6	364	7.12	0.036496400807662	-0.00190331578738593
2	C	26	50	20120604	6	366	7.16	0.0346952478080219	0.000887765492711891
2	C	26	50	20120604	6	368	7.2	0.0324842097560653	0.00325269826452592
2	C	26	50	20120604	6	370	7.24	0.0313070395999494	0.00438304380959168
2	C	26	50	20120604	6	372	7.28	0.0299232669845064	0.00528307053388935
2	C	26	50	20120604	6	374	7.32	0.0290945873344304	0.00781423703889253
2	C	26	50	20120604	6	376	7.36	0.0283374598195427	0.00997878989105392
2	C	26	50	20120604	6	378	7.4	0.0287112103011270	0.0131210288839703
2	C	26	50	20120604	6	380	7.44	0.0292544408431329	0.0152617635513143
2	C	26	50	20120604	6	382	7.48	0.0293917843145631	0.0169486282961247
2	C	26	50	20120604	6	384	7.52	0.0295294650759280	0.0179969211703016
2	C	26	50	20120604	6	386	7.56	0.0292498043439687	0.0187343204059942
2	C	26	50	20120604	6	388	7.6	0.0275001676088719	0.0208157316428237
2	C	26	50	20120604	6	390	7.64	0.0251562146952557	0.0216204120887462
2	C	26	50	20120604	6	392	7.68	0.0228721254417347	0.0233543722665040
2	C	26	50	20120604	6	394	7.72	0.0196114297995136	0.0243627631050185
2	C	26	50	20120604	6	396	7.76	0.0172100386020616	0.0238429830523039
2	C	26	50	20120604	6	398	7.8	0.0153872799547223	0.0238478125916194
2	C	26	50	20120604	6	400	7.84	0.0131548236383636	0.0231603845921533
2	C	26	50	20120604	6	402	7.88	0.0102892550228288	0.0220567846539791
2	C	26	50	20120604	6	404	7.92	0.0075744500583244	0.0213470516782072
2	C	26	50	20120604	6	406	7.96	0.0047539637427309	0.0199871651298327
2	C	26	50	20120604	6	408	8	0.0024967091915559	0.0178170261340999
2	C	26	50	20120604	6	410	8.04	-0.0008267492485633	0.0157656527933353
2	C	26	50	20120604	6	412	8.08	-0.004226942916577	0.0137502570455974
2	C	26	50	20120604	6	414	8.12	-0.0053262818292877	0.0105887119162342
2	C	26	50	20120604	6	416	8.16	-0.0055998614429288	0.00810796919579742
2	C	26	50	20120604	6	418	8.2	-0.0060130239351761	0.00509392654098977
2	C	26	50	20120604	6	420	8.24	-0.0065120999013375	0.000620061936422481
2	C	26	50	20120604	6	422	8.28	-0.0069566579346695	-0.00259380909474853
2	C	26	50	20120604	6	424	8.32	-0.007289493096574	-0.00337183868608803
2	C	26	50	20120604	6	426	8.36	-0.0072609966932922	-0.00520077037562703
2	C	26	50	20120604	6	428	8.4	-0.0057167391227911	-0.00800537507291503
2	C	26	50	20120604	6	430	8.44	-0.0048513323465003	-0.00973458349310333
2	C	26	50	20120604	6	432	8.48	-0.0041805708538667	-0.0104827024675987
2	C	26	50	20120604	6	434	8.52	-0.0035622625422616	-0.0104347747699699
2	C	26	50	20120604	6	436	8.56	-0.0026558223594586	-0.00960159084969783
2	C	26	50	20120604	6	438	8.6	-0.0021889480361123	-0.00863190703638543
2	C	26	50	20120604	6	440	8.64	-0.0020159402199594	-0.00851174838105843
2	C	26	50	20120604	6	442	8.68	-0.0011337608708189	-0.00797448157764503
2	C	26	50	20120604	6	444	8.72	-0.000346355043560800	-0.00754679511211213
2	C	26	50	20120604	6	446	8.76	0.0010853664827145	-0.00702308354569413
2	C	26	50	20120604	6	448	8.8	0.0023413507606614	-0.00613398869223363
2	C	26	50	20120604	6	450	8.84	0.004315529254124	-0.00495404667753543
2	C	26	50	20120604	6	452	8.88	0.0061214163336641	-0.00383915848670643
2	C	26	50	20120604	6	454	8.92	0.0084217761142202	-0.00314831516148713
2	C	26	50	20120604	6	456	8.96	0.011536309956343	-0.00232214291205733
2	C	26	50	20120604	6	458	9	0.0144027398279372	-0.00258641982888513
2	C	26	50	20120604	6	460	9.04	0.0181081844223213	-0.00240701976743023
2	C	26	50	20120604	6	462	9.08	0.02163274403101	-0.00246718041237363
2	C	26	50	20120604	6	464	9.12	0.0236828728638398	-0.00224451248697793
2	C	26	50	20120604	6	466	9.16	0.0246326516212618	-0.00338245235887363
2	C	26	50	20120604	6	468	9.2	0.0257000717338697	-0.00508353914237413
2	C	26	50	20120604	6	470	9.24	0.0256249133540974	-0.00796633570752573
2	C	26	50	20120604	6	472	9.28	0.0251147358114713	-0.0109472857649739
2	C	26	50	20120604	6	474	9.32	0.0251575864824112	-0.0154908710981661
2	C	26	50	20120604	6	476	9.36	0.0256062457350741	-0.0180498198286021
2	C	26	50	20120604	6	478	9.4	0.0257183221598921	-0.0217025213281775
2	C	26	50	20120604	6	480	9.44	0.0255501014566479	-0.0258790475312558
2	C	26	50	20120604	6	482	9.48	0.0260814214920314	-0.0276271569157052
2	C	26	50	20120604	6	484	9.52	0.0271495769956918	-0.0299347291854294
2	C	26	50	20120604	6	486	9.56	0.0263202114520381	-0.0318326744968122
2	C	26	50	20120604	6	488	9.6	0.0263236055645878	-0.0326916678145976
2	C	26	50	20120604	6	490	9.64	0.0265780932951369	-0.0357170241779043
2	C	26	50	20120604	6	492	9.68	0.0263813054779327	-0.0383563002386831
2	C	26	50	20120604	6	494	9.72	0.0269522234930627	-0.0401304311526801
2	C	26	50	20120604	6	496	9.76	0.0273237373958981	-0.0418867429757913
2	C	26	50	20120604	6	498	9.8	0.027644905295913	-0.045310271167584
2	C	26	50	20120604	6	500	9.84	0.0283629722322079	-0.048407893843928
2	C	26	50	20120604	6	502	9.88	0.0283145354176967	-0.0512257850776345
2	C	26	50	20120604	6	504	9.92	0.0281216366877890	-0.0543903707661567
2	C	26	50	20120604	6	506	9.96	0.0280910896748417	-0.0560488190107517
2	C	26	50	20120604	6	508	10	0.0277653255807491	-0.0581615833622589
2	C	26	50	20120604	6	510	10.04	0.0277096762770697	-0.0590745289274489
2	C	26	50	20120604	6	512	10.08	0.0291700639122543	-0.0608789947223589
2	C	26	50	20120604	6	514	10.12	0.02994222451731	-0.0608364268941314
2	C	26	50	20120604	6	516	10.16	0.0312813433395211	-0.0611513722544719
2	C	26	50	20120604	6	518	10.2	0.0332087750036794	-0.0612438618214511
2	C	26	50	20120604	6	520	10.24	0.034832504305318	-0.0613082792492172
2	C	26	50	20120604	6	522	10.28	0.0376571837641239	-0.0618154869433623
2	C	26	50	20120604	6	524	10.32	0.0404697009862934	-0.0620855310230975
2	C	26	50	20120604	6	526	10.36	0.0425485242123038	-0.0624302455789259
2	C	26	50	20120604	6	528	10.4	0.0449826685958603	-0.062113886005023
2	C	26	50	20120604	6	530	10.44	0.0468874021323425	-0.0626708740165637
2	C	26	50	20120604	6	532	10.48	0.0476495925317835	-0.0624532972599926
2	C	26	50	20120604	6	534	10.52	0.0483801045474273	-0.0619200680362998
2	C	26	50	20120604	6	536	10.56	0.0491615989619947	-0.0606888537088978
2	C	26	50	20120604	6	538	10.6	0.0496012779585365	-0.0596583162859965
2	C	26	50	20120604	6	540	10.64	0.0496495026410134	-0.058703297867326
2	C	26	50	20120604	6	542	10.68	0.0501770042997786	-0.057958997269449
2	C	26	50	20120604	6	544	10.72	0.0501573467312616	-0.0564305152512362
2	C	26	50	20120604	6	546	10.76	0.0502926869691807	-0.0547401057801316
2	C	26	50	20120604	6	548	10.8	0.050341123783692	-0.0530750814424716
2	C	26	50	20120604	6	550	10.84	0.0494876458987998	-0.0515649842005697
2	C	26	50	20120604	6	552	10.88	0.0493086064618034	-0.0500587053352861
2	C	26	50	20120604	6	554	10.92	0.0485048381836286	-0.0483557800741545
2	C	26	50	20120604	6	556	10.96	0.0472234899854405	-0.0463357881323389
2	C	26	50	20120604	6	558	11	0.0469617190550452	-0.0448426614531854
2	C	26	50	20120604	6	560	11.04	0.0456998870040178	-0.0424214571237245
2	C	26	50	20120604	6	562	11.08	0.0443616167099442	-0.0401317039448862
2	C	26	50	20120604	6	564	11.12	0.0441215539577313	-0.0391968380694795
2	C	26	50	20120604	6	566	11.16	0.0427317355793092	-0.0384141415733841
2	C	26	50	20120604	6	568	11.2	0.0419230175536661	-0.0371723913549424
2	C	26	50	20120604	6	570	11.24	0.0403888786812038	-0.0367570368316734
2	C	26	50	20120604	6	572	11.28	0.0397132381517801	-0.0372670729529433
2	C	26	50	20120604	6	574	11.32	0.0396438709765456	-0.0367489758143679
2	C	26	50	20120604	6	576	11.36	0.038875316616074	-0.0364377781199677
2	C	26	50	20120604	6	578	11.4	0.0387056109885892	-0.0353045687924382
2	C	26	50	20120604	6	580	11.44	0.0377383596226041	-0.0340243519650999
2	C	26	50	20120604	6	582	11.48	0.0376751442763661	-0.0321879956543584
2	C	26	50	20120604	6	584	11.52	0.0366706990936906	-0.0299489420317312
2	C	26	50	20120604	6	586	11.56	0.0361953112046989	-0.0286608056084437
2	C	26	50	20120604	6	588	11.6	0.0353301660579171	-0.0258451771164370
2	C	26	50	20120604	6	590	11.64	0.035009493132649	-0.0237812031328316
2	C	26	50	20120604	6	592	11.68	0.0342175335377201	-0.0211073495504528
2	C	26	50	20120604	6	594	11.72	0.0337275085383578	-0.0193721095094210
2	C	26	50	20120604	6	596	11.76	0.0331558127057685	-0.0173130852732839
2	C	26	50	20120604	6	598	11.8	0.0320525847057612	-0.0142556969727895
2	C	26	50	20120604	6	600	11.84	0.0315894580483553	-0.0118819112240750
2	C	26	50	20120604	6	602	11.88	0.0315700691804152	-0.00917101938849763
2	C	26	50	20120604	6	604	11.92	0.0328491334237001	-0.00683567903547633
2	C	26	50	20120604	6	606	11.96	0.0334645355264345	-0.00489162329089233
2	C	26	50	20120604	6	608	12	0.0344090251251332	-0.00389268647004223
2	C	26	50	20120604	6	610	12.04	0.0364672202290719	-0.00294479043392273
2	C	26	50	20120604	6	612	12.08	0.0380520321907385	-0.00139335391232813
2	C	26	50	20120604	6	614	12.12	0.0387493879694125	0.00079783565228059
2	C	26	50	20120604	6	616	12.16	0.0387129012595033	0.00183190860908779
2	C	26	50	20120604	6	618	12.2	0.0373194978497005	0.00451441010740051
2	C	26	50	20120604	6	620	12.24	0.0362495604369515	0.00559619862980219
2	C	26	50	20120604	6	622	12.28	0.0358128583599585	0.00643737992776952
2	C	26	50	20120604	6	624	12.32	0.0355304752668916	0.00771700985647938
2	C	26	50	20120604	6	626	12.36	0.0362805317139675	0.0094317155165855
2	C	26	50	20120604	6	628	12.4	0.0367064291993439	0.0111372641438753
2	C	26	50	20120604	6	630	12.44	0.0381349828872395	0.0129797864257487
2	C	26	50	20120604	6	632	12.48	0.037998942613607	0.0146164487104153
2	C	26	50	20120604	6	634	12.52	0.0374968119461508	0.0168812551620133
2	C	26	50	20120604	6	636	12.56	0.0367322739521963	0.0190404905711801
2	C	26	50	20120604	6	638	12.6	0.0359297431108886	0.0207820592179036
2	C	26	50	20120604	6	640	12.64	0.0344368002794982	0.0234823161674919
2	C	26	50	20120604	6	642	12.68	0.0329940761717077	0.0240866944755077
2	C	26	50	20120604	6	644	12.72	0.030779997560592	0.0250548509381727
2	C	26	50	20120604	6	646	12.76	0.028241682206031	0.0261000396135801
2	C	26	50	20120604	6	648	12.8	0.0267007056109946	0.0273072618078965
2	C	26	50	20120604	6	650	12.84	0.0243817489220933	0.0276359957504701
2	C	26	50	20120604	6	652	12.88	0.0228819047285186	0.0267987106108671
2	C	26	50	20120604	6	654	12.92	0.0204421034907125	0.0264906948969822
2	C	26	50	20120604	6	656	12.96	0.0183450934782900	0.0251410967522740
2	C	26	50	20120604	6	658	13	0.0167759598912268	0.0246867877164294
2	C	26	50	20120604	6	660	13.04	0.0136981574179595	0.0243805609827010
2	C	26	50	20120604	6	662	13.08	0.0133780501781164	0.0229876313344416
2	C	26	50	20120604	6	664	13.12	0.0120203520545189	0.0215937293436474
2	C	26	50	20120604	6	666	13.16	0.0118737724250236	0.0199636396872226
2	C	26	50	20120604	6	668	13.2	0.011206843451144	0.0179556119921447
2	C	26	50	20120604	6	670	13.24	0.0117535713432896	0.0164729434222849
2	C	26	50	20120604	6	672	13.28	0.0114858112184577	0.015503167685091
2	C	26	50	20120604	6	674	13.32	0.0099428264401628	0.0159269297079883
2	C	26	50	20120604	6	676	13.36	0.0106207367823541	0.0170958549990356
2	C	26	50	20120604	6	678	13.4	0.0110550841937658	0.0172576834569779
2	C	26	50	20120604	6	680	13.44	0.0115082901430317	0.0181031922484461
2	C	26	50	20120604	6	682	13.48	0.0121193647522653	0.0183747141813539
2	C	26	50	20120604	6	684	13.52	0.0128712943252044	0.0193974656514876
2	C	26	50	20120604	6	686	13.56	0.0134092540932634	0.0193833164447961
2	C	26	50	20120604	6	688	13.6	0.0139138964040063	0.0194062776161948
2	C	26	50	20120604	6	690	13.64	0.0135720406808942	0.0193614067411810
2	C	26	50	20120604	6	692	13.68	0.0147391034526799	0.0191500355537216
2	C	26	50	20120604	6	694	13.72	0.0148100495973567	0.0191993442308940
2	C	26	50	20120604	6	696	13.76	0.0151173426481111	0.0197172136810859
2	C	26	50	20120604	6	698	13.8	0.01546907806717	0.0198143906589176
2	C	26	50	20120604	6	700	13.84	0.0165013903280920	0.0213744874213173
2	C	26	50	20120604	6	702	13.88	0.0176313540354960	0.0225641309410533
2	C	26	50	20120604	6	704	13.92	0.0184726272573448	0.0233690588743492
2	C	26	50	20120604	6	706	13.96	0.0188938083404908	0.0255346723866824
2	C	26	50	20120604	6	708	14	0.0193020917959479	0.0267148336044828
2	C	26	50	20120604	6	710	14.04	0.0193527064993452	0.0280991931185542
2	C	26	50	20120604	6	712	14.08	0.0191091364974977	0.0311825605221893
2	C	26	50	20120604	6	714	14.12	0.0180822760298586	0.0316380787106297
2	C	26	50	20120604	6	716	14.16	0.0178963776570847	0.0317826820473824
2	C	26	50	20120604	6	718	14.2	0.0174335762687981	0.033401603022909
2	C	26	50	20120604	6	720	14.24	0.0171484708146237	0.0344478382163526
2	C	26	50	20120604	6	722	14.28	0.0164139990010052	0.0358208274533825
2	C	26	50	20120604	6	724	14.32	0.0161962808230779	0.0361269339789582
2	C	26	50	20120604	6	726	14.36	0.0162573748489724	0.0368090091800907
2	C	26	50	20120604	6	728	14.4	0.0163824620385643	0.0370984279856304
2	C	26	50	20120604	6	730	14.44	0.0167632390402332	0.0369726336892573
2	C	26	50	20120604	6	732	14.48	0.0169466625392730	0.037184624302257
2	C	26	50	20120604	6	734	14.52	0.0165738051335534	0.0366331517236096
2	C	26	50	20120604	6	736	14.56	0.0165834924964556	0.0370525367555313
2	C	26	50	20120604	6	738	14.6	0.0163758152348211	0.0366973570193413
2	C	26	50	20120604	6	740	14.64	0.0165698453355787	0.0363590771352217
2	C	26	50	20120604	6	742	14.68	0.0169916345305565	0.0362697695487578
2	C	26	50	20120604	6	744	14.72	0.0169320961395806	0.0360292118217982
2	C	26	50	20120604	6	746	14.76	0.0168268786505400	0.0354871437633406
2	C	26	50	20120604	6	748	14.8	0.0167048320201072	0.0356582636043877
2	C	26	50	20120604	6	750	14.84	0.0164272926084915	0.03582054461067
2	C	26	50	20120604	6	752	14.88	0.0167472584269784	0.0356328077602650
2	C	26	50	20120604	6	754	14.92	0.0170512436322105	0.0350628089839505
2	C	26	50	20120604	6	756	14.96	0.0172934277047669	0.0349163671695668
2	C	26	50	20120604	6	758	15	0.0173878971707334	0.0346833047744877
2	C	26	50	20120604	6	760	15.04	0.0176866497857847	0.0343040834077374
2	C	26	50	20120604	6	762	15.08	0.0176072416942575	0.0346229178553744
2	C	26	50	20120604	6	764	15.12	0.0184876603475129	0.0343269936674478
2	C	26	50	20120604	6	766	15.16	0.0207725344895610	0.0324735960832797
2	C	26	50	20120604	6	768	15.2	0.0221896471897369	0.0311345479717468
2	C	26	50	20120604	6	770	15.24	0.0244084068477441	0.0308427957138292
2	C	26	50	20120604	6	772	15.28	0.0261553848613435	0.0306913334412991
2	C	26	50	20120604	6	774	15.32	0.0276169745780561	0.0312331186570442
2	C	26	50	20120604	6	776	15.36	0.0295818121909392	0.0317404677725455
2	C	26	50	20120604	6	778	15.4	0.033091147790629	0.032173393899327
2	C	26	50	20120604	6	780	15.44	0.0354680377381129	0.032725481660874
2	C	26	50	20120604	6	782	15.48	0.0390446191926935	0.0325927930733844
2	C	26	50	20120604	6	784	15.52	0.0411952773966046	0.03262370071079
2	C	26	50	20120604	6	786	15.56	0.0444997783039202	0.0319435559111701
2	C	26	50	20120604	6	788	15.6	0.0463627104452151	0.0315693663869854
2	C	26	50	20120604	6	790	15.64	0.0483230763855246	0.0319909603497809
2	C	26	50	20120604	6	792	15.68	0.0516963929247854	0.0314044930565326
2	C	26	50	20120604	6	794	15.72	0.053938437609097	0.0311304679656193
2	C	26	50	20120604	6	796	15.76	0.0558115634724602	0.0311659647260349
2	C	26	50	20120604	6	798	15.8	0.0577024518581667	0.0311835575427508
2	C	26	50	20120604	6	800	15.84	0.0598419731302741	0.0309648211310586
2	C	26	50	20120604	6	802	15.88	0.0627999210041302	0.0310528064278416
2	C	26	50	20120604	6	804	15.92	0.0664599764142299	0.0297656599540477
2	C	26	50	20120604	6	806	15.96	0.0680978478514923	0.028900514807266
2	C	26	50	20120604	6	808	16	0.0711264569059924	0.0280359353459092
2	C	26	50	20120604	6	810	16.04	0.0736828600520162	0.0270651484460182
2	C	26	50	20120604	6	812	16.08	0.0762838816359327	0.0268452382370692
2	C	26	50	20120604	6	814	16.12	0.0779090251511338	0.0270249140701687
2	C	26	50	20120604	6	816	16.16	0.0794379314334153	0.0261380607452045
2	C	26	50	20120604	6	818	16.2	0.0808193352411414	0.0241901229843918
2	C	26	50	20120604	6	820	16.24	0.0834794002412871	0.0223739192169142
2	C	26	50	20120604	6	822	16.28	0.0853075541133668	0.0201050963987990
2	C	26	50	20120604	6	824	16.32	0.0863190703638541	0.0194749935460837
2	C	26	50	20120604	6	826	16.36	0.0883170712847748	0.0190200410430682
2	C	26	50	20120604	6	828	16.4	0.0910145422336453	0.0182818215635095
2	C	26	50	20120604	6	830	16.44	0.0925309327258998	0.0183600982841868
2	C	26	50	20120604	6	832	16.48	0.0926963957126975	0.0179679368633407
2	C	26	50	20120604	6	834	16.52	0.0929993909684359	0.0173912912832831
2	C	26	50	20120604	6	836	16.56	0.0935413883162154	0.0176862255217160
2	C	26	50	20120604	6	838	16.6	0.0928167452868554	0.0180559009469204
2	C	26	50	20120604	6	840	16.64	0.092308759775251	0.0183856955496658
2	C	26	50	20120604	6	842	16.68	0.092561409028169	0.0183084087784821
2	C	26	50	20120604	6	844	16.72	0.0918258765543787	0.0187414409712807
2	C	26	50	20120604	6	846	16.76	0.0907935713645245	0.0182232024113491
2	C	26	50	20120604	6	848	16.8	0.0893420225641047	0.0178378292156024
2	C	26	50	20120604	6	850	16.84	0.088525243521156	0.0167761083836508
2	C	26	50	20120604	6	852	16.88	0.0873039993993688	0.0164386063169905
2	C	26	50	20120604	6	854	16.92	0.0858436117641843	0.0157462780675307
2	C	26	50	20120604	6	856	16.96	0.0847735470722147	0.0153100638942168
2	C	26	50	20120604	6	858	17	0.0830920471465531	0.0139205990691852
2	C	26	50	20120604	6	860	17.04	0.0813916674698338	0.0124173607630607
2	C	26	50	20120604	6	862	17.08	0.0794258399074571	0.0113710548589390
2	C	26	50	20120604	6	864	17.12	0.0774218992895744	0.0093125255975487
2	C	26	50	20120604	6	866	17.16	0.0763848564842862	0.00872845539628862
2	C	26	50	20120604	6	868	17.2	0.0747680568291031	0.00779839784699395
2	C	26	50	20120604	6	870	17.24	0.0735974415528488	0.0064184789635084
2	C	26	50	20120604	6	872	17.28	0.072522497824089	0.00505545993209321
2	C	26	50	20120604	6	874	17.32	0.0721338719371489	0.0044542777467284
2	C	26	50	20120604	6	876	17.36	0.0711903793590117	0.00376279802540608
2	C	26	50	20120604	6	878	17.4	0.0701058896887059	0.00342741727908931
2	C	26	50	20120604	6	880	17.44	0.0697399619294418	0.00364442835023545
2	C	26	50	20120604	6	882	17.48	0.0688458254046315	0.00413197847586358
2	C	26	50	20120604	6	884	17.52	0.0673475368459753	0.00392175562981682
2	C	26	50	20120604	6	886	17.56	0.0650126702544973	0.00398185970621768
2	C	26	50	20120604	6	888	17.6	0.0632919259024798	0.00277815183260381
2	C	26	50	20120604	6	890	17.64	0.0608077183588153	0.00180899127830953
2	C	26	50	20120604	6	892	17.68	0.059652659431747	0.00115668527266495
2	C	26	50	20120604	6	894	17.72	0.0567874627543791	-0.000340401204463209
2	C	26	50	20120604	6	896	17.76	0.0542162103659505	-0.00148046946777033
2	C	26	50	20120604	6	898	17.8	0.0525620047620427	-0.00258270751828383
2	C	26	50	20120604	6	900	17.84	0.0508901568439443	-0.00347249533638993
2	C	26	50	20120604	6	902	17.88	0.0477810931798808	-0.00444086393108933
2	C	26	50	20120604	6	904	17.92	0.0455447053498186	-0.00669973775679313
2	C	26	50	20120604	6	906	17.96	0.0434439618135915	-0.00758779316328533
2	C	26	50	20120604	6	908	18	0.041290215674367	-0.00912762919508373
2	C	26	50	20120604	6	910	18.04	0.040124986430465	-0.00997720597186403
2	C	26	50	20120604	6	912	18.08	0.0398125583702655	-0.00993975759673243
2	C	26	50	20120604	6	914	18.12	0.0396887086175407	-0.00921069514999003
2	C	26	50	20120604	6	916	18.16	0.0395841840931457	-0.00926289377257723
2	C	26	50	20120604	6	918	18.2	0.0392046233151404	-0.00939001742969893
2	C	26	50	20120604	6	920	18.24	0.0393693509108856	-0.00905770552681253
2	C	26	50	20120604	6	922	18.28	0.0398151746653559	-0.00945376310602293
2	C	26	50	20120604	6	924	18.32	0.0394344471611616	-0.00958756892222683
2	C	26	50	20120604	6	926	18.36	0.039701549676687	-0.00870811193419393
2	C	26	50	20120604	6	928	18.4	0.0393352188665577	-0.00841089374085773
2	C	26	50	20120604	6	930	18.44	0.0388701787782019	-0.00641237380355963
2	C	26	50	20120604	6	932	18.48	0.0384095029528995	-0.00653406263796113
2	C	26	50	20120604	6	934	18.52	0.0376807728463443	-0.00559713201075333
2	C	26	50	20120604	6	936	18.56	0.0370986549669071	-0.00463747426449143
2	C	26	50	20120604	6	938	18.6	0.0358910290146187	-0.00434843800372043
2	C	26	50	20120604	6	940	18.64	0.0347713395687454	-0.00365510566263143
2	C	26	50	20120604	6	942	18.68	0.0320382092248997	-0.00344115636384773
2	C	26	50	20120604	6	944	18.72	0.0306315829182887	-0.00248972297655783
2	C	26	50	20120604	6	946	18.76	0.0283299432744587	-0.00070103273393613
2	C	26	50	20120604	6	948	18.8	0.0267538376145330	-7.54482935526098e-05
2	C	26	50	20120604	6	950	18.84	0.0251759783297899	0.000557065793286571
2	C	26	50	20120604	6	952	18.88	0.0242706836599724	0.00261211608931341
2	C	26	50	20120604	6	954	18.92	0.0246091544629229	0.0046059945776998
2	C	26	50	20120604	6	956	18.96	0.0248732942010352	0.00624647523898478
2	C	26	50	20120604	6	958	19	0.0262039135997364	0.00816512463692073
2	C	26	50	20120604	6	960	19.04	0.0262179355272073	0.0087861270253622
2	C	26	50	20120604	6	962	19.08	0.0270472232891151	0.0103301724638289
2	C	26	50	20120604	6	964	19.12	0.0270040989678509	0.0110006419213619
2	C	26	50	20120604	6	966	19.16	0.0274728393459926	0.0128935250552982
2	C	26	50	20120604	6	968	19.2	0.0276058022909134	0.0153558844136377
2	C	26	50	20120604	6	970	19.24	0.0281654560950191	0.0169993490655392
2	C	26	50	20120604	6	972	19.28	0.0283384709822398	0.0192093830258665
2	C	26	50	20120604	6	974	19.32	0.0277907460695327	0.0212357954972554
2	C	26	50	20120604	6	976	19.36	0.0263187477410011	0.0214269406023457
2	C	26	50	20120604	6	978	19.4	0.0256510409496623	0.0218774100483684
2	C	26	50	20120604	6	980	19.44	0.0234948178153832	0.0212016988082665
2	C	26	50	20120604	6	982	19.48	0.0223244146711633	0.0199456933171161
2	C	26	50	20120604	6	984	19.52	0.0203307341726756	0.0186132707961228
2	C	26	50	20120604	6	986	19.56	0.0187193014579618	0.0175064577647350
2	C	26	50	20120604	6	988	19.6	0.0168763598617671	0.0156799634722707
2	C	26	50	20120604	6	990	19.64	0.0149455008510404	0.0132917619376082
2	C	26	50	20120604	6	992	19.68	0.0138871034209604	0.0123127867411910
2	C	26	50	20120604	6	994	19.72	0.0117295650680684	0.00967846042788056
2	C	26	50	20120604	6	996	19.76	0.0112463424359411	0.00817578780718103
2	C	26	50	20120604	6	998	19.8	0.0105468016973133	0.00665639918217424
2	C	26	50	20120604	6	1000	19.84	0.0085852662730983	0.00246044875581671
2	C	26	50	20120604	6	1002	19.88	0.0073789138201228	0.000182320412461131
2	C	26	50	20120604	6	1004	19.92	0.0057743117569153	-0.00293145965383293
2	C	26	50	20120604	6	1006	19.96	0.0040942543290873	-0.00499581547510013
2	C	26	50	20120604	6	1008	20	0.002132846184093	-0.00727789654536253
2	C	26	50	20120604	6	1010	20.04	0.000463727698169901	-0.00851696682910353
2	C	26	50	20120604	6	1012	20.08	-0.000508933034691197	-0.00957879372707233
2	C	26	50	20120604	6	1014	20.12	-0.000989857569779599	-0.0100796162469833
2	C	26	50	20120604	6	1016	20.16	-0.00110223097944580	-0.0109064220640891
2	C	26	50	20120604	6	1018	20.2	-0.0006679754919157	-0.0116177219884881
2	C	26	50	20120604	6	1020	20.24	-0.000299558716781900	-0.0117732996224847
2	C	26	50	20120604	6	1022	20.28	0.000494204000439102	-0.0107765265483851
2	C	26	50	20120604	6	1024	20.32	0.00115075971783860	-0.0102959131402804
2	C	26	50	20120604	6	1026	20.36	0.0021697854423422	-0.00991939292143423
2	C	26	50	20120604	6	1028	20.4	0.0034981845257504	-0.00899367700777613
2	C	26	50	20120604	6	1030	20.44	0.0047249080179852	-0.00951456651103033
2	C	26	50	20120604	6	1032	20.48	0.0063877855794574	-0.00898583731489303
2	C	26	50	20120604	6	1034	20.52	0.0094071789112783	-0.00974121615471083
2	C	26	50	20120604	6	1036	20.56	0.0125580820835846	-0.0102020022886711
2	C	26	50	20120604	6	1038	20.6	0.0161262418964013	-0.0112247191105724
2	C	26	50	20120604	6	1040	20.64	0.0188006258088660	-0.0126355032050568
2	C	26	50	20120604	6	1042	20.68	0.0209309971192249	-0.0136182402095498
2	C	26	50	20120604	6	1044	20.72	0.0231238766690406	-0.0160395152496888
2	C	26	50	20120604	6	1046	20.76	0.0234960269679791	-0.0179576838150135
2	C	26	50	20120604	6	1048	20.8	0.0239010577322427	-0.0191420876735010
2	C	26	50	20120604	6	1050	20.84	0.0237294429164487	-0.0227905465323892
2	C	26	50	20120604	6	1052	20.88	0.023231993295884	-0.0261451318130163
2	C	26	50	20120604	6	1054	20.92	0.0227402005295688	-0.0292308750954363
2	C	26	50	20120604	6	1056	20.96	0.0222240125793026	-0.0317740553446518
2	C	26	50	20120604	6	1058	21	0.0220146382613932	-0.0342932646739852
2	C	26	50	20120604	6	1060	21.04	0.0219688177419724	-0.0379054489549985
2	C	26	50	20120604	6	1062	21.08	0.0216304671471746	-0.0401211680538466
2	C	26	50	20120604	6	1064	21.12	0.0219250478322169	-0.0426343669755398
2	C	26	50	20120604	6	1066	21.16	0.0218835406641613	-0.044644600843775
2	C	26	50	20120604	6	1068	21.2	0.0216383867431239	-0.0479279097608585
2	C	26	50	20120604	6	1070	21.24	0.0216364775548147	-0.050637896499756
2	C	26	50	20120604	6	1072	21.28	0.0218641659383567	-0.0524895263169711
2	C	26	50	20120604	6	1074	21.32	0.0215721308377267	-0.0531172957173085
2	C	26	50	20120604	6	1076	21.36	0.0209375025016118	-0.054860101800899
2	C	26	50	20120604	6	1078	21.4	0.0196940552268952	-0.0569195503011048
2	C	26	50	20120604	6	1080	21.44	0.0191341680775517	-0.0574326269815337
2	C	26	50	20120604	6	1082	21.48	0.0180988930392165	-0.0600242440452606
2	C	26	50	20120604	6	1084	21.52	0.0178552947530977	-0.0626021432374324
2	C	26	50	20120604	6	1086	21.56	0.0178875388223198	-0.0634092349174787
2	C	26	50	20120604	6	1088	21.6	0.0190090808879598	-0.0634295288820987
2	C	26	50	20120604	6	1090	21.64	0.0200576495337813	-0.0632137906031587
2	C	26	50	20120604	6	1092	21.68	0.0217871620098855	-0.0636405295456048
2	C	26	50	20120604	6	1094	21.72	0.0227287453997135	-0.0632610960468201
2	C	26	50	20120604	6	1096	21.76	0.0250886435712455	-0.0634967040263114
2	C	26	50	20120604	6	1098	21.8	0.0278805132754044	-0.0650248324911337
2	C	26	50	20120604	6	1100	21.84	0.0299782869631505	-0.0654081550772149
2	C	26	50	20120604	6	1102	21.88	0.0323851370249533	-0.0671872357386803
2	C	26	50	20120604	6	1104	21.92	0.0364222924814597	-0.0692474620563454
2	C	26	50	20120604	6	1106	21.96	0.0393125207388816	-0.070720931166982
2	C	26	50	20120604	6	1108	22	0.0422907130798831	-0.0721161942676192
2	C	26	50	20120604	6	1110	22.04	0.0443796479328644	-0.073717366862938
2	C	26	50	20120604	6	1112	22.08	0.046661835069144	-0.0754835074703077
2	C	26	50	20120604	6	1114	22.12	0.0472537541556753	-0.0761991702435466
2	C	26	50	20120604	6	1116	22.16	0.0468025493186001	-0.0746399290803521
2	C	26	50	20120604	6	1118	22.2	0.0441582527996749	-0.0719713080881541
2	C	26	50	20120604	6	1120	22.24	0.0438775314075439	-0.0720639390764896
2	C	26	50	20120604	6	1122	22.28	0.0457520714844694	-0.0720807682178818
2	C	26	50	20120604	6	1124	22.32	0.0452505206445738	-0.0713297501055835
2	C	26	50	20120604	6	1126	22.36	0.0442279735282999	-0.0695053438994441
2	C	26	50	20120604	6	1128	22.4	0.0437884359531144	-0.067948011924559
2	C	26	50	20120604	6	1130	22.44	0.0419905462512694	-0.0655992860401697
2	C	26	50	20120604	6	1132	22.48	0.0415031375469976	-0.0646333074663907
2	C	26	50	20120604	6	1134	22.52	0.0403028944966115	-0.062828346696734
2	C	26	50	20120604	6	1136	22.56	0.0382913878361701	-0.0609400180375753
2	C	26	50	20120604	6	1138	22.6	0.0364852249849853	-0.0589732005257049
2	C	26	50	20120604	6	1140	22.64	0.0350060283094212	-0.057137197768354
2	C	26	50	20120604	6	1142	22.68	0.0329464383878591	-0.0549552783736467
2	C	26	50	20120604	6	1144	22.72	0.0323385386880731	-0.0527768945128453
2	C	26	50	20120604	6	1146	22.76	0.0321804296117998	-0.0517429629773943
2	C	26	50	20120604	6	1148	22.8	0.0320482006437179	-0.049826845021735
2	C	26	50	20120604	6	1150	22.84	0.0323873997666531	-0.0485419612896409
2	C	26	50	20120604	6	1152	22.88	0.0337221345268208	-0.0470947965512645
2	C	26	50	20120604	6	1154	22.92	0.0348713244676052	-0.0457561019931222
2	C	26	50	20120604	6	1156	22.96	0.0368282424845389	-0.0430700154634288
2	C	26	50	20120604	6	1158	23	0.0384559315841523	-0.0421871926471174
2	C	26	50	20120604	6	1160	23.04	0.0387319860715275	-0.0417386041051327
2	C	26	50	20120604	6	1162	23.08	0.0401363708496421	-0.0405849593916268
2	C	26	50	20120604	6	1164	23.12	0.0409891416277531	-0.0398477298615617
2	C	26	50	20120604	6	1166	23.16	0.0426955317121124	-0.0373761088186023
2	C	26	50	20120604	6	1168	23.2	0.0441418479223514	-0.0342429186711647
2	C	26	50	20120604	6	1170	23.24	0.0450869668460853	-0.0316482610482788
2	C	26	50	20120604	6	1172	23.28	0.0459405154416556	-0.0288942922675915
2	C	26	50	20120604	6	1174	23.32	0.0459968930653196	-0.0261616568984927
2	C	26	50	20120604	6	1176	23.36	0.0465856301713355	-0.0233994149684655
2	C	26	50	20120604	6	1178	23.4	0.0466121325334944	-0.0207455866501299
2	C	26	50	20120604	6	1180	23.44	0.0456615264611385	-0.0189113233754608
2	C	26	50	20120604	6	1182	23.48	0.0441850804309531	-0.0169199763293510
2	C	26	50	20120604	6	1184	23.52	0.0425747154474789	-0.0152191016778849
2	C	26	50	20120604	6	1186	23.56	0.0409725529026664	-0.0130651130010344
2	C	26	50	20120604	6	1188	23.6	0.0396338724866597	-0.0108522788978536
2	C	26	50	20120604	6	1190	23.64	0.0389526175293933	-0.00879929335362793
2	C	26	50	20120604	6	1192	23.68	0.0391900993418548	-0.00751826335349133
2	C	26	50	20120604	6	1194	23.72	0.0399965829100693	-0.00592180008933513
2	C	26	50	20120604	6	1196	23.76	0.0400904230510006	-0.00315382352331263
2	C	26	50	20120604	6	1198	23.8	0.0413717005385106	-3.78867813359794e-05
2	C	26	50	20120604	6	1200	23.84	0.0418855479653311	0.00246674907723707
2	C	26	50	20120604	6	1202	23.88	0.0413500913552775	0.00576621538427068
2	C	26	50	20120604	6	1204	23.92	0.0413038748560592	0.00745693598235897
2	C	26	50	20120604	6	1206	23.96	0.0407427149145095	0.0103955303436140
2	C	26	50	20120604	6	1208	24	0.0381902432821892	0.012745769436515
2	C	26	50	20120604	6	1210	24.04	0.0360934241885977	0.0146755699083903
2	C	26	50	20120604	6	1212	24.08	0.032800236989781	0.015405070761337
2	C	26	50	20120604	6	1214	24.12	0.0311585973804817	0.0154954170876624
2	C	26	50	20120604	6	1216	24.16	0.0295470182946641	0.0141601003786138
2	C	26	50	20120604	6	1218	24.2	0.0286364938630930	0.0134030548881127
2	C	26	50	20120604	6	1220	24.24	0.0271690048252156	0.0123558317957851
2	C	26	50	20120604	6	1222	24.28	0.0248227459656753	0.0112309741771588
2	C	26	50	20120604	6	1224	24.32	0.0219517128289355	0.00975228237583643
2	C	26	50	20120604	6	1226	24.36	0.0205302867773943	0.00919757124813121
2	C	26	50	20120604	6	1228	24.4	0.0188094999989699	0.00721181741666065
2	C	26	50	20120604	6	1230	24.44	0.0181678698915077	0.00420104300939564
2	C	26	50	20120604	6	1232	24.48	0.0177286095021804	0.00098610283277151
2	C	26	50	20120604	6	1234	24.52	0.0176221404341371	-0.00304951820201983
2	C	26	50	20120604	6	1236	24.56	0.0165359890628955	-0.00712312501309643
2	C	26	50	20120604	6	1238	24.6	0.0161919886849161	-0.0107042743774835
2	C	26	50	20120604	6	1240	24.64	0.0156915480026669	-0.0138957796211655
2	C	26	50	20120604	6	1242	24.68	0.0160552837309093	-0.0180173636273457
2	C	26	50	20120604	6	1244	24.72	0.01643712139275	-0.0204850248723305
2	C	26	50	20120604	6	1246	24.76	0.0165690675181194	-0.0226773387367213
2	C	26	50	20120604	6	1248	24.8	0.0161935938173094	-0.0236853901639808
2	C	26	50	20120604	6	1250	24.84	0.0158556674865803	-0.0229589793676679
2	C	26	50	20120604	6	1252	24.88	0.0148675564705502	-0.0228765307169815
2	C	26	50	20120604	6	1254	24.92	0.0151740165495165	-0.0222084562301165
2	C	26	50	20120604	6	1256	24.96	0.0147918253342851	-0.0219357251446128
2	C	26	50	20120604	6	1258	25	0.0151878051317496	-0.0218091530307804
2	C	26	50	20120604	6	1260	25.04	0.015306033385564	-0.0207581095112247
2	C	26	50	20120604	6	1262	25.08	0.0149727739595908	-0.0202327998834813
2	C	26	50	20120604	6	1264	25.12	0.0150973661744358	-0.0186228591640757
2	C	26	50	20120604	6	1266	25.16	0.0144041893968387	-0.0178257376896441
2	C	26	50	20120604	6	1268	25.2	0.0139470448628016	-0.0154801937857702
2	C	26	50	20120604	6	1270	25.24	0.0131537205517849	-0.0131774793396328
2	C	26	50	20120604	6	1272	25.28	0.0125489957614464	-0.0109070938155312
2	C	26	50	20120604	6	1274	25.32	0.0114100164425824	-0.00764976400158853
2	C	26	50	20120604	6	1276	25.36	0.0105580899499681	-0.00546253706338163
2	C	26	50	20120604	6	1278	25.4	0.0087285756044414	-0.00382832561081863
2	C	26	50	20120604	6	1280	25.44	0.008914862885945	-0.00279315663850063
2	C	26	50	20120604	6	1282	25.48	0.0079321470946554	-0.00191834534202003
2	C	26	50	20120604	6	1284	25.52	0.007123216936978	-0.000118758583900289
2	C	26	50	20120604	6	1286	25.56	0.006244735756303	0.00167867856960467
2	C	26	50	20120604	6	1288	25.6	0.0057800605350463	0.00383150052026617
2	C	26	50	20120604	6	1290	25.64	0.0059746987476357	0.00520960921039189
2	C	26	50	20120604	6	1292	25.68	0.0068190549550506	0.00660338738678869
2	C	26	50	20120604	6	1294	25.72	0.0077563957041915	0.00730667579135683
2	C	26	50	20120604	6	1296	25.76	0.0089354255511419	0.00830723188673579
2	C	26	50	20120604	6	1298	25.8	0.0098075993393286	0.00831554746248255
2	C	26	50	20120604	6	1300	25.84	0.0116193836894239	0.0093742630906141
2	C	26	50	20120604	6	1302	25.88	0.013290680064233	0.0120425234583537
2	C	26	50	20120604	6	1304	25.92	0.0146450370375786	0.0137612384139092
2	C	26	50	20120604	6	1306	25.96	0.0161396839963117	0.0149767054732942
2	C	26	50	20120604	6	1308	26	0.0181128159717381	0.0170388197660651
2	C	26	50	20120604	6	1310	26.04	0.0204863188777401	0.0191667727712322
2	C	26	50	20120604	6	1312	26.08	0.0227718859844337	0.0208066099653464
2	C	26	50	20120604	6	1314	26.12	0.0249645392600795	0.0221066116404222
2	C	26	50	20120604	6	1316	26.16	0.0279441882410502	0.0239837538703025
2	C	26	50	20120604	6	1318	26.2	0.0312155187692604	0.0248051573916001
2	C	26	50	20120604	6	1320	26.24	0.0327464968744108	0.0252598765493777
2	C	26	50	20120604	6	1322	26.28	0.0351944793376752	0.0244478563350665
2	C	26	50	20120604	6	1324	26.32	0.0363209570086479	0.0235893721341635
2	C	26	50	20120604	6	1326	26.36	0.0385719041673347	0.0217232324857985
2	C	26	50	20120604	6	1328	26.4	0.0418314967229772	0.0200588728285128
2	C	26	50	20120604	6	1330	26.44	0.0437947079902635	0.0181270571023112
2	C	26	50	20120604	6	1332	26.48	0.0464278534352494	0.0169133578098791
2	C	26	50	20120604	6	1334	26.52	0.0491227787997076	0.0157800070609933
2	C	26	50	20120604	6	1336	26.56	0.052470434433879	0.0142151090435494
2	C	26	50	20120604	6	1338	26.6	0.0559003265867025	0.0119510945515463
2	C	26	50	20120604	6	1340	26.64	0.057919045736312	0.00986421030823044
2	C	26	50	20120604	6	1342	26.68	0.0589129550279478	0.00632089822770466
2	C	26	50	20120604	6	1344	26.72	0.0592571038983513	0.0041509996482775
2	C	26	50	20120604	6	1346	26.76	0.0589299255906963	0.00268608652969333
2	C	26	50	20120604	6	1348	26.8	0.0581511181818974	-0.000306530789644380
2	C	26	50	20120604	6	1350	26.84	0.0575113279662798	-0.00301149707039543
2	C	26	50	20120604	6	1352	26.88	0.0591306732058751	-0.00366069180620273
2	C	26	50	20120604	6	1354	26.92	0.0587402088413039	-0.00348900627973063
2	C	26	50	20120604	6	1356	26.96	0.0580175457109313	-0.00487790541933733
2	C	26	50	20120604	6	1358	27	0.0576584768874447	-0.00566307678916683
2	C	26	50	20120604	6	1360	27.04	0.0570220100736987	-0.00657135544960093
2	C	26	50	20120604	6	1362	27.08	0.0562186024199824	-0.00983464617370903
2	C	26	50	20120604	6	1364	27.12	0.0554238073268609	-0.0133799452242899
2	C	26	50	20120604	6	1366	27.16	0.0546302213863352	-0.0157307217183446
2	C	26	50	20120604	6	1368	27.2	0.0529088943783301	-0.0187836722166803
2	C	26	50	20120604	6	1370	27.24	0.0511863214481764	-0.0206521919864708
2	C	26	50	20120604	6	1372	27.28	0.0486854403266115	-0.0223079390831616
2	C	26	50	20120604	6	1374	27.32	0.0464792318139704	-0.0243739990317715
2	C	26	50	20120604	6	1376	27.36	0.0446039139195856	-0.0250885304341605
2	C	26	50	20120604	6	1378	27.4	0.0424071028560664	-0.0262269440675996
2	C	26	50	20120604	6	1380	27.44	0.0401727161381951	-0.0269170095753596
2	C	26	50	20120604	6	1382	27.48	0.0385455927240067	-0.0279869328459729
2	C	26	50	20120604	6	1384	27.52	0.0369827453162282	-0.0292226726567746
2	C	26	50	20120604	6	1386	27.56	0.0353917550585585	-0.0310368258145868
2	C	26	50	20120604	6	1388	27.6	0.0339848954067097	-0.0321273258925327
2	C	26	50	20120604	6	1390	27.64	0.031864140748575	-0.031914203908683
2	C	26	50	20120604	6	1392	27.68	0.0312978189275227	-0.0309538821891536
2	C	26	50	20120604	6	1394	27.72	0.0300833630308348	-0.0300034599645607
2	C	26	50	20120604	6	1396	27.76	0.0284758264744853	-0.028361840861358
2	C	26	50	20120604	6	1398	27.8	0.0264597943306444	-0.0274249950869640
2	C	26	50	20120604	6	1400	27.84	0.0241824862311550	-0.0264005387823809
2	C	26	50	20120604	6	1402	27.88	0.0221035922944665	-0.0263972860911875
2	C	26	50	20120604	6	1404	27.92	0.0188120809387213	-0.0252804109303033
2	C	26	50	20120604	6	1406	27.96	0.0174584664274958	-0.0244779154443347
2	C	26	50	20120604	6	1408	28	0.0158483842867341	-0.0238686722416644
2	C	26	50	20120604	6	1410	28.04	0.0147491867953796	-0.0224611761937125
2	C	26	50	20120604	6	1412	28.08	0.0133325690699505	-0.0206849239593719
2	C	26	50	20120604	6	1414	28.12	0.0122219871594189	-0.0191145812197128
2	C	26	50	20120604	6	1416	28.16	0.0112934993871784	-0.0174016291844241
2	C	26	50	20120604	6	1418	28.2	0.0099628941306128	-0.0166309110772020
2	C	26	50	20120604	6	1420	28.24	0.0091346811710125	-0.0166932283978279
2	C	26	50	20120604	6	1422	28.28	0.0084145848382555	-0.0167830521722421
2	C	26	50	20120604	6	1424	28.32	0.0081422355904137	-0.0169546245616292
2	C	26	50	20120604	6	1426	28.36	0.009176605532069	-0.0177919945540459
2	C	26	50	20120604	6	1428	28.4	0.0091864413873953	-0.0180630356543425
2	C	26	50	20120604	6	1430	28.44	0.0093261727584256	-0.0190128285539001
2	C	26	50	20120604	6	1432	28.48	0.0093823877475299	-0.0198096671856192
2	C	26	50	20120604	6	1434	28.52	0.0090700586822798	-0.0210446291789615
2	C	26	50	20120604	6	1436	28.56	0.0090646139600647	-0.0234757330033590
2	C	26	50	20120604	6	1438	28.6	0.0084387537480365	-0.0248012046646932
2	C	26	50	20120604	6	1440	28.64	0.0076924025404941	-0.0271676789292902
2	C	26	50	20120604	6	1442	28.68	0.0064896139056958	-0.0309088394871920
2	C	26	50	20120604	6	1444	28.72	0.0053576066596942	-0.0332690912121146
2	C	26	50	20120604	6	1446	28.76	0.00354465558341	-0.0358833356928393
2	C	26	50	20120604	6	1448	28.8	0.00165448844662030	-0.0369483092159844
2	C	26	50	20120604	6	1450	28.84	0.000204000306372302	-0.0375710581581754
2	C	26	50	20120604	6	1452	28.88	-0.00189914739291080	-0.0381386527714338
2	C	26	50	20120604	6	1454	28.92	-0.0037643536603247	-0.0379688057225928
2	C	26	50	20120604	6	1456	28.96	-0.0056493589176118	-0.0394371836644048
2	C	26	50	20120604	6	1458	29	-0.0085668814967875	-0.0400274764053393
2	C	26	50	20120604	6	1460	29.04	-0.0110974045346198	-0.0405071069350182
2	C	26	50	20120604	6	1462	29.08	-0.0138307894369067	-0.0417766535210283
2	C	26	50	20120604	6	1464	29.12	-0.0161427245554708	-0.041949067367485
2	C	26	50	20120604	6	1466	29.16	-0.0178213819118721	-0.0427936498490699
2	C	26	50	20120604	6	1468	29.2	-0.0214299882325726	-0.0445024865228921
2	C	26	50	20120604	6	1470	29.24	-0.0237587454214611	-0.0440990396778184
2	C	26	50	20120604	6	1472	29.28	-0.0266553447109815	-0.0439498330759202
2	C	26	50	20120604	6	1474	29.32	-0.0282725410530688	-0.0439910849784278
2	C	26	50	20120604	6	1476	29.36	-0.0292205619430327	-0.044412588502266
2	C	26	50	20120604	6	1478	29.4	-0.02958270173127	-0.0440288112465245
2	C	26	50	20120604	6	1480	29.44	-0.0307936376504011	-0.0434961321519075
2	C	26	50	20120604	6	1482	29.48	-0.0303240664217914	-0.0444736888921215
2	C	26	50	20120604	6	1484	29.52	-0.0293971044799188	-0.0442391572352172
2	C	26	50	20120604	6	1486	29.56	-0.028537327086779	-0.0446448306534789
2	C	26	50	20120604	6	1488	29.6	-0.0276284509211148	-0.045279490809399
2	C	26	50	20120604	6	1490	29.64	-0.0264906029731007	-0.0449239292355471
2	C	26	50	20120604	6	1492	29.68	-0.0254138631931167	-0.0451787280930799
2	C	26	50	20120604	6	1494	29.72	-0.0243027933789061	-0.0468027331663632
2	C	26	50	20120604	6	1496	29.76	-0.0229977712456838	-0.0478616821397326
2	C	26	50	20120604	6	1498	29.8	-0.0208168064451311	-0.0486384742942051
2	C	26	50	20120604	6	1500	29.84	-0.0185981811374123	-0.0500780093504125
2	C	26	50	20120604	6	1502	29.88	-0.0163892502636637	-0.0535187202369881
2	C	26	50	20120604	6	1504	29.92	-0.0142977698262701	-0.0550600715986185
2	C	26	50	20120604	6	1506	29.96	-0.0125621762318477	-0.0563356215212009
2	C	26	50	20120604	6	1508	30	-0.0104246631429989	-0.0590243950566628
2	C	26	50	20120604	6	1510	30.04	-0.0076907761948974	-0.0606270525762221
2	C	26	50	20120604	6	1512	30.08	-0.0049550507691647	-0.0631472518550491
2	C	26	50	20120604	6	1514	30.12	-0.0029228965907127	-0.0654243478225041
2	C	26	50	20120604	6	1516	30.16	-0.0014238302145973	-0.0665806088311003
2	C	26	50	20120604	6	1518	30.2	0.000326400490195701	-0.0683090606470327
2	C	26	50	20120604	6	1520	30.24	0.0028943294767528	-0.07125133196355
2	C	26	50	20120604	6	1522	30.28	0.0046472471873142	-0.0730110378992108
2	C	26	50	20120604	6	1524	30.32	0.0067368891470767	-0.0745362672262302
2	C	26	50	20120604	6	1526	30.36	0.009002812827389	-0.0754767899558864
2	C	26	50	20120604	6	1528	30.4	0.0117122338808615	-0.0762791440204988
2	C	26	50	20120604	6	1530	30.44	0.0143379334914415	-0.0763987157771974
2	C	26	50	20120604	6	1532	30.48	0.0173639969615293	-0.0776992972798338
2	C	26	50	20120604	6	1534	30.52	0.0199006718283579	-0.0780097171567747
2	C	26	50	20120604	6	1536	30.56	0.0232206088767069	-0.0797146223168936
2	C	26	50	20120604	6	1538	30.6	0.0254363986862331	-0.0819407358854251
2	C	26	50	20120604	6	1540	30.64	0.0281580526870201	-0.0846024272311675
2	C	26	50	20120604	6	1542	30.68	0.029355255178247	-0.0850308632298884
2	C	26	50	20120604	6	1544	30.72	0.0305630642711918	-0.0876851299544284
2	C	26	50	20120604	6	1546	30.76	0.0325001125875742	-0.0908951118983027
2	C	26	50	20120604	6	1548	30.8	0.0335955624129884	-0.0923930469035687
2	C	26	50	20120604	6	1550	30.84	0.0348242311559781	-0.0935463380636837
2	C	26	50	20120604	6	1552	30.88	0.0372556178230881	-0.0960398087061817
2	C	26	50	20120604	6	1554	30.92	0.0395508864348196	-0.0981448655937737
2	C	26	50	20120604	6	1556	30.96	0.041288884192298	-0.100397354245244
2	C	26	50	20120604	6	1558	31	0.0435767281828271	-0.102444499087457
2	C	26	50	20120604	6	1560	31.04	0.0459569910296573	-0.104179032021708
2	C	26	50	20120604	6	1562	31.08	0.0481064542231081	-0.106228651737655
2	C	26	50	20120604	6	1564	31.12	0.0499095765151338	-0.107760952132487
2	C	26	50	20120604	6	1566	31.16	0.0525220532289056	-0.109900232988288
2	C	26	50	20120604	6	1568	31.2	0.0534973656121963	-0.111408279620525
2	C	26	50	20120604	6	1570	31.24	0.0536376555975837	-0.114063889847949
2	C	26	50	20120604	6	1572	31.28	0.0539108816578341	-0.116083103972305
2	C	26	50	20120604	6	1574	31.32	0.0540762032232756	-0.119057336515332
2	C	26	50	20120604	6	1576	31.36	0.0546152307225741	-0.121875652013107
2	C	26	50	20120604	6	1578	31.4	0.054829766919986	-0.124202457587280
2	C	26	50	20120604	6	1580	31.44	0.0559515211176604	-0.126658663702410
2	C	26	50	20120604	6	1582	31.48	0.0564665776970767	-0.128523728548467
2	C	26	50	20120604	6	1584	31.52	0.0576822356752926	-0.131446059453755
2	C	26	50	20120604	6	1586	31.56	0.0585437038668122	-0.133103305616822
2	C	26	50	20120604	6	1588	31.6	0.0586818018211779	-0.134817827429165
2	C	26	50	20120604	6	1590	31.64	0.0600989145213538	-0.137103125835282
2	C	26	50	20120604	6	1592	31.68	0.0604770045172543	-0.139564776672626
2	C	26	50	20120604	6	1594	31.72	0.0607227241237166	-0.140269408580079
2	C	26	50	20120604	6	1596	31.76	0.0618634287831268	-0.141016679026437
2	C	26	50	20120604	6	1598	31.8	0.0623452513438273	-0.141183980490865
2	C	26	50	20120604	6	1600	31.84	0.0627043908779919	-0.139800950337543
2	C	26	50	20120604	6	1602	31.88	0.0631051082908904	-0.138505035739662
2	C	26	50	20120604	6	1604	31.92	0.0641374134807446	-0.138024273839133
2	C	26	50	20120604	6	1606	31.96	0.0651890226857252	-0.136077467449171
2	C	26	50	20120604	6	1608	32	0.0663917406098454	-0.134108245774244
2	C	26	50	20120604	6	1610	32.04	0.0671421223260406	-0.132758237507603
2	C	26	50	20120604	6	1612	32.08	0.0682383499689141	-0.129310172710503
2	C	26	50	20120604	6	1614	32.12	0.0698158344870631	-0.127332465754202
2	C	26	50	20120604	6	1616	32.16	0.0724544741517389	-0.124915857618819
2	C	26	50	20120604	6	1618	32.2	0.0736820115238787	-0.122455126020290
2	C	26	50	20120604	6	1620	32.24	0.0748631626911727	-0.120788899601102
2	C	26	50	20120604	6	1622	32.28	0.0754733958433367	-0.118402414214597
2	C	26	50	20120604	6	1624	32.32	0.0755675824665908	-0.116147309268037
2	C	26	50	20120604	6	1626	32.36	0.0759602388621837	-0.115184724806808
2	C	26	50	20120604	6	1628	32.4	0.0763630775954256	-0.112209431603609
2	C	26	50	20120604	6	1630	32.44	0.0761641684578779	-0.109759518738832
2	C	26	50	20120604	6	1632	32.48	0.0765663000843386	-0.106161264461408
2	C	26	50	20120604	6	1634	32.52	0.0775960596897806	-0.103448590716742
2	C	26	50	20120604	6	1636	32.56	0.0782395268606604	-0.100737543317673
2	C	26	50	20120604	6	1638	32.6	0.0786835899192455	-0.100632891514057
2	C	26	50	20120604	6	1640	32.64	0.0791640689770618	-0.0966974887233637
2	C	26	50	20120604	6	1642	32.68	0.0782027573080387	-0.0936014216819377
2	C	26	50	20120604	6	1644	32.72	0.0773127927132373	-0.0909516097301197
2	C	26	50	20120604	6	1646	32.76	0.0767272375877367	-0.0891231023046494
2	C	26	50	20120604	6	1648	32.8	0.075877012394038	-0.0870303490750496
2	C	26	50	20120604	6	1650	32.84	0.0743183369162685	-0.0861862757103473
2	C	26	50	20120604	6	1652	32.88	0.072385389819217	-0.0843927700705457
2	C	26	50	20120604	6	1654	32.92	0.070819926116348	-0.0838564295770157
2	C	26	50	20120604	6	1656	32.96	0.0703733881840287	-0.083609861442416
2	C	26	50	20120604	6	1658	33	0.0682655735799898	-0.0824518326668668
2	C	26	50	20120604	6	1660	33.04	0.0666889375899781	-0.0809330380115562
2	C	26	50	20120604	6	1662	33.08	0.0645575763301256	-0.0794629630134693
2	C	26	50	20120604	6	1664	33.12	0.0626499436558406	-0.0797770598456724
2	C	26	50	20120604	6	1666	33.16	0.0621253411348783	-0.079458508240748
2	C	26	50	20120604	6	1668	33.2	0.0616991678778571	-0.0792458812316451
2	C	26	50	20120604	6	1670	33.24	0.0607399068184995	-0.0782259504104616
2	C	26	50	20120604	6	1672	33.28	0.0597846762677946	-0.0772403142681657
2	C	26	50	20120604	6	1674	33.32	0.0586054342888098	-0.0765078223535345
2	C	26	50	20120604	6	1676	33.36	0.0579019337522073	-0.0755978466368256
2	C	26	50	20120604	6	1678	33.4	0.0556112613345534	-0.073872859644121
2	C	26	50	20120604	6	1680	33.44	0.0534635659080555	-0.0737443783419794
2	C	26	50	20120604	6	1682	33.48	0.0510834444825816	-0.0719710959561197
2	C	26	50	20120604	6	1684	33.52	0.0485112021446593	-0.0707082739555987
2	C	26	50	20120604	6	1686	33.56	0.0472942006635591	-0.0700068947393398
2	C	26	50	20120604	6	1688	33.6	0.0458601174006347	-0.0689443253792507
2	C	26	50	20120604	6	1690	33.64	0.0451770522500085	-0.0681635380714645
2	C	26	50	20120604	6	1692	33.68	0.0439324736044421	-0.066390892081708
2	C	26	50	20120604	6	1694	33.72	0.0442906938997912	-0.0641824561827062
2	C	26	50	20120604	6	1696	33.76	0.0440888856244405	-0.06187007558687
2	C	26	50	20120604	6	1698	33.8	0.0435680307694185	-0.0595533109289903
2	C	26	50	20120604	6	1700	33.84	0.0437081086227716	-0.0583597853930255
2	C	26	50	20120604	6	1702	33.88	0.0432743693231917	-0.0566501426174727
2	C	26	50	20120604	6	1704	33.92	0.0425169165391847	-0.0543591166464283
2	C	26	50	20120604	6	1706	33.96	0.0420551051003918	-0.0515060114950187
2	C	26	50	20120604	6	1708	34	0.0420312048911877	-0.0487702153586079
2	C	26	50	20120604	6	1710	34.04	0.0428944408496602	-0.0474951604107724
2	C	26	50	20120604	6	1712	34.08	0.0434508631757759	-0.0457827599187729
2	C	26	50	20120604	6	1714	34.12	0.0449738297610955	-0.0430312660118198
2	C	26	50	20120604	6	1716	34.16	0.0457619002687279	-0.040244770319198
2	C	26	50	20120604	6	1718	34.2	0.0467336771181126	-0.0379833721222853
2	C	26	50	20120604	6	1720	34.24	0.0477566484984551	-0.0346044623683854
2	C	26	50	20120604	6	1722	34.28	0.0491532551019767	-0.0314069962145379
2	C	26	50	20120604	6	1724	34.32	0.0490923024974384	-0.0297542048241925
2	C	26	50	20120604	6	1726	34.36	0.049939338639554	-0.0278383060716353
2	C	26	50	20120604	6	1728	34.4	0.0511991766494584	-0.0239232820983754
2	C	26	50	20120604	6	1730	34.44	0.0510780775421124	-0.0214307731210997
2	C	26	50	20120604	6	1732	34.48	0.0504646836226365	-0.0186603782498855
2	C	26	50	20120604	6	1734	34.52	0.0505221537262775	-0.0159945326518036
2	C	26	50	20120604	6	1736	34.56	0.0500293816170703	-0.0134972330260854
2	C	26	50	20120604	6	1738	34.6	0.048912096334253	-0.0105172587759953
2	C	26	50	20120604	6	1740	34.64	0.0479631519628329	-0.00775898371501063
2	C	26	50	20120604	6	1742	34.68	0.0477075399325017	-0.00593471185915963
2	C	26	50	20120604	6	1744	34.72	0.0478502270098774	-0.00370874678305223
2	C	26	50	20120604	6	1746	34.76	0.0472219272794541	-0.00256022859370993
2	C	26	50	20120604	6	1748	34.8	0.0463544416092266	-0.0003455772261015
2	C	26	50	20120604	6	1750	34.84	0.0458867258288108	0.00168873362803314
2	C	26	50	20120604	6	1752	34.88	0.0445075635495811	0.00343540758571671
2	C	26	50	20120604	6	1754	34.92	0.0432456607878756	0.00651825173033382
2	C	26	50	20120604	6	1756	34.96	0.0428075374262524	0.00832830366881515
2	C	26	50	20120604	6	1758	35	0.0427791117336487	0.0102435730963370
2	C	26	50	20120604	6	1760	35.04	0.0434281650480998	0.0127142749004810
2	C	26	50	20120604	6	1762	35.08	0.0437247256321295	0.0138193413781193
2	C	26	50	20120604	6	1764	35.12	0.0450708448114743	0.0160453842359727
2	C	26	50	20120604	6	1766	35.16	0.0472096306925292	0.0168531123121221
2	C	26	50	20120604	6	1768	35.2	0.0490452091858114	0.0179200657342544
2	C	26	50	20120604	6	1770	35.24	0.0508374420334068	0.0197910702772741
2	C	26	50	20120604	6	1772	35.28	0.051118234136216	0.0204174961747272
2	C	26	50	20120604	6	1774	35.32	0.0525398016091134	0.0217129157978610
2	C	26	50	20120604	6	1776	35.36	0.0531875821313584	0.0227879302372989
2	C	26	50	20120604	6	1778	35.4	0.053771369489906	0.0238647124436898
2	C	26	50	20120604	6	1780	35.44	0.0532953734890825	0.0248433199445807
2	C	26	50	20120604	6	1782	35.48	0.0522025753140978	0.0253079244551593
2	C	26	50	20120604	6	1784	35.52	0.050892157956135	0.0257433678820818
2	C	26	50	20120604	6	1786	35.56	0.0497634811830729	0.0249631391886528
2	C	26	50	20120604	6	1788	35.6	0.0487439958391616	0.0248584661718337
2	C	26	50	20120604	6	1790	35.64	0.0481277239950862	0.0237404879243709
2	C	26	50	20120604	6	1792	35.68	0.0467723982854503	0.0231364207433389
2	C	26	50	20120604	6	1794	35.72	0.0456694601992234	0.0221079975697133
2	C	26	50	20120604	6	1796	35.76	0.0444878635546572	0.0204113867721378
2	C	26	50	20120604	6	1798	35.8	0.0421511160591413	0.0186954224619611
2	C	26	50	20120604	6	1800	35.84	0.0398842095004032	0.0178032587650702
2	C	26	50	20120604	6	1802	35.88	0.0382103887543852	0.0169978217148919
2	C	26	50	20120604	6	1804	35.92	0.0354565048265117	0.016209242090377
2	C	26	50	20120604	6	1806	35.96	0.0317325693897996	0.0152462475072147
2	C	26	50	20120604	6	1808	36	0.0309965935600576	0.016318975870429
2	C	26	50	20120604	6	1810	36.04	0.0306096074537430	0.0165631405490795
2	C	26	50	20120604	6	1812	36.08	0.0300922372209387	0.0172895315464026
2	C	26	50	20120604	6	1814	36.12	0.0298353877537405	0.0165801337392450
2	C	26	50	20120604	6	1816	36.16	0.0296947180520116	0.0159354623655169
2	C	26	50	20120604	6	1818	36.2	0.0296754458566904	0.0145219523743911
2	C	26	50	20120604	6	1820	36.24	0.0295973184769652	0.0147036426132888
2	C	26	50	20120604	6	1822	36.28	0.0295073973339473	0.0147312110803417
2	C	26	50	20120604	6	1824	36.32	0.0299212022327053	0.0145094139569470
2	C	26	50	20120604	6	1826	36.36	0.029862670054679	0.0141498480373933
2	C	26	50	20120604	6	1828	36.4	0.0300001825246299	0.0144236737241943
2	C	26	50	20120604	6	1830	36.44	0.0302317097908871	0.0141573285200315
2	C	26	50	20120604	6	1832	36.48	0.0294508411658210	0.0133107484617898
2	C	26	50	20120604	6	1834	36.52	0.0287385159365893	0.0133736526810442
2	C	26	50	20120604	6	1836	36.56	0.0285278978178519	0.0122579930367169
2	C	26	50	20120604	6	1838	36.6	0.0283363496618963	0.0107651704134793
2	C	26	50	20120604	6	1840	36.64	0.0284588771249403	0.00948656578960215
2	C	26	50	20120604	6	1842	36.68	0.0282711544166709	0.00754520412185448
2	C	26	50	20120604	6	1844	36.72	0.0269166666285707	0.00629638637113483
2	C	26	50	20120604	6	1846	36.76	0.0252053798297516	0.00494141067935564
2	C	26	50	20120604	6	1848	36.8	0.0218637218752982	0.00574958988963143
2	C	26	50	20120604	6	1850	36.84	0.0196332086883741	0.00266619561593855
2	C	26	50	20120604	6	1852	36.88	0.0173210041621264	0.00158618263866444
2	C	26	50	20120604	6	1854	36.92	0.0144656157629204	0.00203542808284891
2	C	26	50	20120604	6	1856	36.96	0.0125499927820079	0.00285461128885352
2	C	26	50	20120604	6	1858	37	0.0107615783110309	0.00418185071714067
2	C	26	50	20120604	6	1860	37.04	0.0085238681912879	0.00625819906941685
2	C	26	50	20120604	6	1862	37.08	0.00700700393749	0.00784916811388315
2	C	26	50	20120604	6	1864	37.12	0.0063085238590339	0.0100567554847475
2	C	26	50	20120604	6	1866	37.16	0.005855056280259	0.0124014508604840
2	C	26	50	20120604	6	1868	37.2	0.0047116434018769	0.0147316293340027
2	C	26	50	20120604	6	1870	37.24	0.004268435942497	0.0164646137044025
2	C	26	50	20120604	6	1872	37.28	0.0037965482320721	0.0186701151102624
2	C	26	50	20120604	6	1874	37.32	0.0028602540009674	0.0217516016098597
2	C	26	50	20120604	6	1876	37.36	0.0034174400024068	0.0239805294633803
2	C	26	50	20120604	6	1878	37.4	0.0031548205438741	0.0262653328947503
2	C	26	50	20120604	6	1880	37.44	0.0026743485571256	0.0284466936751005
2	C	26	50	20120604	6	1882	37.48	0.0023797265770473	0.0310886861572899
2	C	26	50	20120604	6	1884	37.52	0.00117424273404180	0.0356481024799421
2	C	26	50	20120604	6	1886	37.56	0.0005752455086309	0.038224156123415
2	C	26	50	20120604	6	1888	37.6	-0.000994015357652998	0.040912809450724
2	C	26	50	20120604	6	1890	37.64	-0.0022924472556746	0.0430717054486359
2	C	26	50	20120604	6	1892	37.68	-0.0030023753929181	0.0450470860236265
2	C	26	50	20120604	6	1894	37.72	-0.0031820441549498	0.0469381087596215
2	C	26	50	20120604	6	1896	37.76	-0.0045418529215784	0.0487648059917319
2	C	26	50	20120604	6	1898	37.8	-0.0058376331691705	0.0513213434880441
2	C	26	50	20120604	6	1900	37.84	-0.0080702804043602	0.0530417060023997
2	C	26	50	20120604	6	1902	37.88	-0.0100991182520085	0.0541866462314291
2	C	26	50	20120604	6	1904	37.92	-0.012827256421979	0.0558229125362982
2	C	26	50	20120604	6	1906	37.96	-0.0142134968400883	0.0572172988245269
2	C	26	50	20120604	6	1908	38	-0.0163446601100421	0.058015113263604
2	C	26	50	20120604	6	1910	38.04	-0.0195339662516346	0.0592955705072479
2	C	26	50	20120604	6	1912	38.08	-0.0222627408177082	0.0601163305613745
2	C	26	50	20120604	6	1914	38.12	-0.0243822368257724	0.059719488093637
2	C	26	50	20120604	6	1916	38.16	-0.0269768223237666	0.0601677244964447
2	C	26	50	20120604	6	1918	38.2	-0.0292811645297143	0.0605986127414828
2	C	26	50	20120604	6	1920	38.24	-0.03199031688261	0.0612910682701632
2	C	26	50	20120604	6	1922	38.28	-0.0335905631680454	0.0628046374063608
2	C	26	50	20120604	6	1924	38.32	-0.0346245371299033	0.0644627603818364
2	C	26	50	20120604	6	1926	38.36	-0.0358510704104138	0.0662108839084214
2	C	26	50	20120604	6	1928	38.4	-0.0368707466731561	0.067527205608007
2	C	26	50	20120604	6	1930	38.44	-0.036578563080102	0.0690674326698554
2	C	26	50	20120604	6	1932	38.48	-0.0357307547773814	0.0706586930423155
2	C	26	50	20120604	6	1934	38.52	-0.0351135156112294	0.0728778119105675
2	C	26	50	20120604	6	1936	38.56	-0.0334034697848113	0.0737189649242636
2	C	26	50	20120604	6	1938	38.6	-0.0320489360347703	0.075790080686359
2	C	26	50	20120604	6	1940	38.64	-0.0305763932340172	0.0772257125131342
2	C	26	50	20120604	6	1942	38.68	-0.02838920589379	0.07877211968825
2	C	26	50	20120604	6	1944	38.72	-0.0264129131510517	0.0801626451734535
2	C	26	50	20120604	6	1946	38.76	-0.0240378828944023	0.0812918947030084
2	C	26	50	20120604	6	1948	38.8	-0.0209780904308519	0.0827061082653815
2	C	26	50	20120604	6	1950	38.84	-0.0184023125590237	0.0848236809430008
2	C	26	50	20120604	6	1952	38.88	-0.0162102108266673	0.086721909097096
2	C	26	50	20120604	6	1954	38.92	-0.014725003743463	0.0878705333524556
2	C	26	50	20120604	6	1956	38.96	-0.0124459985876988	0.0894749586389678
2	C	26	50	20120604	6	1958	39	-0.0099698520613397	0.0913323867317887
2	C	26	50	20120604	6	1960	39.04	-0.0071453847345682	0.0928663841828947
2	C	26	50	20120604	6	1962	39.08	-0.0055632333116633	0.0937377518693509
2	C	26	50	20120604	6	1964	39.12	-0.0043854055462409	0.0946835071891879
2	C	26	50	20120604	6	1966	39.16	-0.0036234272788342	0.0950738301324029
2	C	26	50	20120604	6	1968	39.2	-0.0022022133593274	0.0948002505187618
2	C	26	50	20120604	6	1970	39.24	-0.0005198649055284	0.0944823353099404
2	C	26	50	20120604	6	1972	39.28	0.0022899653108726	0.0939977550327932
2	C	26	50	20120604	6	1974	39.32	0.0043202103010154	0.0941888152850698
2	C	26	50	20120604	6	1976	39.36	0.0066698554242202	0.0935927949792077
2	C	26	50	20120604	6	1978	39.4	0.0093838019610923	0.0932388880352238
2	C	26	50	20120604	6	1980	39.44	0.0131009208884338	0.0933911988358914
2	C	26	50	20120604	6	1982	39.48	0.0163661278719189	0.0939418228864014
2	C	26	50	20120604	6	1984	39.52	0.0188555680057642	0.0938158164579939
2	C	26	50	20120604	6	1986	39.56	0.0213585845898084	0.0926821828663956
2	C	26	50	20120604	6	1988	39.6	0.0246820571720633	0.0912973142354418
2	C	26	50	20120604	6	1990	39.64	0.0272645525583128	0.090547781047384
2	C	26	50	20120604	6	1992	39.68	0.0289751145726811	0.0890991313847672
2	C	26	50	20120604	6	1994	39.72	0.0321087289841875	0.0874336120723604
2	C	26	50	20120604	6	1996	39.76	0.0341449843819704	0.0853064227425169
2	C	26	50	20120604	6	1998	39.8	0.03646174903985	0.0840880777585325
2	C	26	50	20120604	6	2000	39.84	0.036697144887307	0.083448923939018
2	C	26	50	20120604	6	2002	39.88	0.0359607638853793	0.0842968863910169
2	C	26	50	20120604	6	2004	39.92	0.0356842144232572	0.0846284487607152
2	C	26	50	20120604	6	2006	39.96	0.0351083466606589	0.0851606173242362
2	C	26	50	20120604	6	2008	40	0.0346928507160337	0.0850978262420669
2	C	26	50	20120604	6	2010	40.04	0.034431999024454	0.0851800627607189
2	C	26	50	20120604	6	2012	40.08	0.0339941585055433	0.0849789615921494
2	C	26	50	20120604	6	2014	40.12	0.0325974811913436	0.083660490287949
2	C	26	50	20120604	6	2016	40.16	0.0317458417840825	0.0821488374111284
2	C	26	50	20120604	6	2018	40.2	0.0308825351149319	0.0806054354398325
2	C	26	50	20120604	6	2020	40.24	0.0324277755638588	0.0800423663099737
2	C	26	50	20120604	6	2022	40.28	0.0335100024924648	0.0788618515387827
2	C	26	50	20120604	6	2024	40.32	0.0352324439007571	0.0778484968106643
2	C	26	50	20120604	6	2026	40.36	0.0374901651424077	0.0761137517443793
2	C	26	50	20120604	6	2028	40.4	0.0385470776482472	0.0748980230554853
2	C	26	50	20120604	6	2030	40.44	0.0393303398297675	0.0740383933415968
2	C	26	50	20120604	6	2032	40.48	0.0413743734021435	0.071998602409908
2	C	26	50	20120604	6	2034	40.52	0.043011113468556	0.0695093744080969
2	C	26	50	20120604	6	2036	40.56	0.0442262764720251	0.0682342487495832
2	C	26	50	20120604	6	2038	40.6	0.0457040589340268	0.0662664412882192
2	C	26	50	20120604	6	2040	40.64	0.0474223991229883	0.0614925512763945
2	C	26	50	20120604	6	2042	40.68	0.0490995856972846	0.0593189757417051
2	C	26	50	20120604	6	2044	40.72	0.050578287398102	0.0579012266454261
2	C	26	50	20120604	6	2046	40.76	0.0531021636321911	0.0548819514004377
2	C	26	50	20120604	6	2048	40.8	0.0542998328138936	0.0528271273785808
2	C	26	50	20120604	6	2050	40.84	0.0554401061381672	0.0507707265086019
2	C	26	50	20120604	6	2052	40.88	0.0564415036906158	0.0492118459698659
2	C	26	50	20120604	6	2054	40.92	0.057171025756766	0.0470485941941818
2	C	26	50	20120604	6	2056	40.96	0.0589025379308474	0.0429000496206486
2	C	26	50	20120604	6	2058	41	0.0602982408519025	0.0411899670246779
2	C	26	50	20120604	6	2060	41.04	0.0618011680310433	0.037456966479031
2	C	26	50	20120604	6	2062	41.08	0.0624432563436997	0.0368448594938969
2	C	26	50	20120604	6	2064	41.12	0.0636278086946113	0.0346962377575156
2	C	26	50	20120604	6	2066	41.16	0.0651484347564851	0.0305488514248900
2	C	26	50	20120604	6	2068	41.2	0.0655907300481173	0.0275249092751457
2	C	26	50	20120604	6	2070	41.24	0.0665154842965531	0.0248198015730384
2	C	26	50	20120604	6	2072	41.28	0.0664019936581726	0.0227595045446952
2	C	26	50	20120604	6	2074	41.32	0.0670494913377052	0.0191581389974339
2	C	26	50	20120604	6	2076	41.36	0.0676653106334405	0.0166585872366176
2	C	26	50	20120604	6	2078	41.4	0.067557759692022	0.0136309681316112
2	C	26	50	20120604	6	2080	41.44	0.0673144442486157	0.0110649483333633
2	C	26	50	20120604	6	2082	41.48	0.0670469457532929	0.00687088588211156
2	C	26	50	20120604	6	2084	41.52	0.0673838114238501	0.00386879333190594
2	C	26	50	20120604	6	2086	41.56	0.066573820606001	0.000362462936036210
2	C	26	50	20120604	6	2088	41.6	0.0662841896684269	-0.000390888628639929
2	C	26	50	20120604	6	2090	41.64	0.0652455912282202	-0.00391256324166143
2	C	26	50	20120604	6	2092	41.68	0.0650474599081317	-0.00872923321374793
2	C	26	50	20120604	6	2094	41.72	0.064687118292439	-0.0117622970409695
2	C	26	50	20120604	6	2096	41.76	0.0645354438878745	-0.0154714256616835
2	C	26	50	20120604	6	2098	41.8	0.0645093233633775	-0.0191518740313526
2	C	26	50	20120604	6	2100	41.84	0.0640001781966519	-0.0224826580977250
2	C	26	50	20120604	6	2102	41.88	0.0634965484628196	-0.0249468120930751
2	C	26	50	20120604	6	2104	41.92	0.0634820386316696	-0.0281066743082991
2	C	26	50	20120604	6	2106	41.96	0.0628762461100915	-0.0311259636954231
2	C	26	50	20120604	6	2108	42	0.0620762042846536	-0.0354295782002841
2	C	26	50	20120604	6	2110	42.04	0.0618404265995348	-0.0387341993157526
2	C	26	50	20120604	6	2112	42.08	0.0618200194978297	-0.0416663307210276
2	C	26	50	20120604	6	2114	42.12	0.0610414171499974	-0.0442220338313379
2	C	26	50	20120604	6	2116	42.16	0.0605611502242155	-0.0497002729079026
2	C	26	50	20120604	6	2118	42.2	0.0598538313109946	-0.0529165481021296
2	C	26	50	20120604	6	2120	42.24	0.0583400571138304	-0.0552733350038244
2	C	26	50	20120604	6	2122	42.28	0.0572228283995557	-0.0581584720924217
2	C	26	50	20120604	6	2124	42.32	0.0554371009343472	-0.0613493621532041
2	C	26	50	20120604	6	2126	42.36	0.0533123157675597	-0.0635157251987254
2	C	26	50	20120604	6	2128	42.4	0.0519481653652946	-0.0648678547857103
2	C	26	50	20120604	6	2130	42.44	0.0501138596642186	-0.0669949026941976
2	C	26	50	20120604	6	2132	42.48	0.048847714261826	-0.0699221833469536
2	C	26	50	20120604	6	2134	42.52	0.0476601991335013	-0.0730907288334505
2	C	26	50	20120604	6	2136	42.56	0.0469870334778117	-0.076824535480828
2	C	26	50	20120604	6	2138	42.6	0.0461036449760754	-0.0789744936490257
2	C	26	50	20120604	6	2140	42.64	0.045278663494465	-0.0804669839320761
2	C	26	50	20120604	6	2142	42.68	0.0434707328763272	-0.0826382260143875
2	C	26	50	20120604	6	2144	42.72	0.0407456140523124	-0.0842466818095526
2	C	26	50	20120604	6	2146	42.76	0.0382206771580515	-0.0859737194119226
2	C	26	50	20120604	6	2148	42.8	0.0379917866929814	-0.0871036053375806
2	C	26	50	20120604	6	2150	42.84	0.0338875975136184	-0.0895383154065621
2	C	26	50	20120604	6	2152	42.88	0.0308900304468124	-0.0921674798403697
2	C	26	50	20120604	6	2154	42.92	0.0287006157202245	-0.0930715158601167
2	C	26	50	20120604	6	2156	42.96	0.0266198125952269	-0.0947699156378487
2	C	26	50	20120604	6	2158	43	0.0250412674169060	-0.0953310755793987
2	C	26	50	20120604	6	2160	43.04	0.0221244519445115	-0.0974482947036277
2	C	26	50	20120604	6	2162	43.08	0.0188400116565781	-0.100853508829788
2	C	26	50	20120604	6	2164	43.12	0.0169917052412346	-0.102970657243338
2	C	26	50	20120604	6	2166	43.16	0.0167733506672042	-0.103255479854800
2	C	26	50	20120604	6	2168	43.2	0.0149429340534247	-0.105053086713933
2	C	26	50	20120604	6	2170	43.24	0.0112348660928824	-0.108184155541027
2	C	26	50	20120604	6	2172	43.28	0.0085431227089396	-0.109685272526808
2	C	26	50	20120604	6	2174	43.32	0.0070057311452838	-0.110941659855620
2	C	26	50	20120604	6	2176	43.36	0.0045929413865191	-0.111962580626297
2	C	26	50	20120604	6	2178	43.4	0.0040828345545711	-0.112934852450429
2	C	26	50	20120604	6	2180	43.44	0.0040186999695175	-0.113119619452353
2	C	26	50	20120604	6	2182	43.48	0.0026146687447935	-0.114372895511328
2	C	26	50	20120604	6	2184	43.52	0.0031332608581157	-0.115147460279439
2	C	26	50	20120604	6	2186	43.56	0.0039881529565702	-0.115692639607734
2	C	26	50	20120604	6	2188	43.6	0.0054735721718088	-0.116322459617737
2	C	26	50	20120604	6	2190	43.64	0.0069729921013149	-0.115397917501336
2	C	26	50	20120604	6	2192	43.68	0.0080878166525336	-0.116334551143695
2	C	26	50	20120604	6	2194	43.72	0.0099426991609421	-0.117224515738497
2	C	26	50	20120604	6	2196	43.76	0.0126162699006085	-0.119520632878366
2	C	26	50	20120604	6	2198	43.8	0.0144793548476788	-0.121160979189362
2	C	26	50	20120604	6	2200	43.84	0.0158972453653141	-0.121980798791470
2	C	26	50	20120604	6	2202	43.88	0.0176016555506861	-0.124521716298986
2	C	26	50	20120604	6	2204	43.92	0.0198977019798769	-0.126436632173117
2	C	26	50	20120604	6	2206	43.96	0.0218081630812867	-0.128702485142751
2	C	26	50	20120604	6	2208	44	0.0241558990161823	-0.130810653300181
2	C	26	50	20120604	6	2210	44.04	0.0256074478166021	-0.133003532849996
2	C	26	50	20120604	6	2212	44.08	0.0276612394625584	-0.135835849062039
2	C	26	50	20120604	6	2214	44.12	0.0296602303329728	-0.138888429036421
2	C	26	50	20120604	6	2216	44.16	0.0316903339017594	-0.141581798765961
2	C	26	50	20120604	6	2218	44.2	0.0327679646362877	-0.142827720914412
2	C	26	50	20120604	6	2220	44.24	0.0352612231467514	-0.145701402873154
2	C	26	50	20120604	6	2222	44.28	0.0383845137992524	-0.148909546339397
2	C	26	50	20120604	6	2224	44.32	0.0399889390857647	-0.151255019532593
2	C	26	50	20120604	6	2226	44.36	0.0419716665002118	-0.155269971836170
2	C	26	50	20120604	6	2228	44.4	0.0431016231365479	-0.156293862455328
2	C	26	50	20120604	6	2230	44.44	0.044155919347297	-0.158256083773121
2	C	26	50	20120604	6	2232	44.48	0.0457801436236825	-0.159778484673016
2	C	26	50	20120604	6	2234	44.52	0.0470267728789144	-0.160977030667127
2	C	26	50	20120604	6	2236	44.56	0.0492633516278075	-0.163828792315652
2	C	26	50	20120604	6	2238	44.6	0.0506938286461478	-0.165189972869436
2	C	26	50	20120604	6	2240	44.64	0.052525235209421	-0.167744042563082
2	C	26	50	20120604	6	2242	44.68	0.0536594344864442	-0.170027997466315
2	C	26	50	20120604	6	2244	44.72	0.0548579804805554	-0.171939307095862
2	C	26	50	20120604	6	2246	44.76	0.0551641577168092	-0.173234019612214
2	C	26	50	20120604	6	2248	44.8	0.0560034934660776	-0.174496205216632
2	C	26	50	20120604	6	2250	44.84	0.056277850897178	-0.174081840642857
2	C	26	50	20120604	6	2252	44.88	0.0571334501024137	-0.174203463009221
2	C	26	50	20120604	6	2254	44.92	0.057843385310725	-0.173091891149196
2	C	26	50	20120604	6	2256	44.96	0.057968543210995	-0.172276597030488
2	C	26	50	20120604	6	2258	45	0.0580866300434532	-0.171253413518111
2	C	26	50	20120604	6	2260	45.04	0.0577981304767291	-0.170595804211607
2	C	26	50	20120604	6	2262	45.08	0.0576560020137106	-0.168964508867410
2	C	26	50	20120604	6	2264	45.12	0.0587145408651468	-0.167925769005847
2	C	26	50	20120604	6	2266	45.16	0.0589181876181285	-0.166928748444374
2	C	26	50	20120604	6	2268	45.2	0.0605414926556985	-0.165070683955450
2	C	26	50	20120604	6	2270	45.24	0.0615139059011862	-0.163812599570363
2	C	26	50	20120604	6	2272	45.28	0.0638576820381072	-0.161805406261287
2	C	26	50	20120604	6	2274	45.32	0.0674367030110829	-0.159039558086676
2	C	26	50	20120604	6	2276	45.36	0.0687444262922093	-0.157193019438285
2	C	26	50	20120604	6	2278	45.4	0.0692863529293107	-0.156584624763752
2	C	26	50	20120604	6	2280	45.44	0.0712577666352588	-0.154637252688364
2	C	26	50	20120604	6	2282	45.48	0.0741224683378798	-0.151973369311600
2	C	26	50	20120604	6	2284	45.52	0.0756659410198538	-0.150588288548612
2	C	26	50	20120604	6	2286	45.56	0.0779386529252655	-0.148284463944828
2	C	26	50	20120604	6	2288	45.6	0.0791328148573333	-0.145895291552555
2	C	26	50	20120604	6	2290	45.64	0.0816211943310069	-0.143802891876346
2	C	26	50	20120604	6	2292	45.68	0.0826196291060423	-0.141625002990292
2	C	26	50	20120604	6	2294	45.72	0.0830456609417072	-0.137720005791189
2	C	26	50	20120604	6	2296	45.76	0.0827987392537169	-0.136087437654785
2	C	26	50	20120604	6	2298	45.8	0.0824519033775449	-0.133232494025745
2	C	26	50	20120604	6	2300	45.84	0.0818427308855527	-0.130706355049956
2	C	26	50	20120604	6	2302	45.88	0.0809069457713304	-0.127263734975071
2	C	26	50	20120604	6	2304	45.92	0.0803174308478552	-0.125012094851739
2	C	26	50	20120604	6	2306	45.96	0.079544987400087	-0.122519119183987
2	C	26	50	20120604	6	2308	46	0.079224385185497	-0.121117209279607
2	C	26	50	20120604	6	2310	46.04	0.0787600281622918	-0.119078408297412
2	C	26	50	20120604	6	2312	46.08	0.0773115906317093	-0.116588261056785
2	C	26	50	20120604	6	2314	46.12	0.0765261364191673	-0.114105467726683
2	C	26	50	20120604	6	2316	46.16	0.0757886240463897	-0.112624079020097
2	C	26	50	20120604	6	2318	46.2	0.0741808753580058	-0.110373853110327
2	C	26	50	20120604	6	2320	46.24	0.073372369464397	-0.108527880147361
2	C	26	50	20120604	6	2322	46.28	0.0724307860745691	-0.106850340019675
2	C	26	50	20120604	6	2324	46.32	0.0711024152754321	-0.105512918253738
2	C	26	50	20120604	6	2326	46.36	0.0688981513064393	-0.103615962891849
2	C	26	50	20120604	6	2328	46.4	0.0666098830518415	-0.101336321339982
2	C	26	50	20120604	6	2330	46.44	0.0648862395620211	-0.0989587454989197
2	C	26	50	20120604	6	2332	46.48	0.0632773595027874	-0.0970759322726547
2	C	26	50	20120604	6	2334	46.52	0.0613952533833032	-0.0953461369538377
2	C	26	50	20120604	6	2336	46.56	0.0596261429274525	-0.0925777431948147
2	C	26	50	20120604	6	2338	46.6	0.0572725380062731	-0.0906426040667411
2	C	26	50	20120604	6	2340	46.64	0.0551131046072075	-0.0883311427097204
2	C	26	50	20120604	6	2342	46.68	0.0537222255686136	-0.0862034584051301
2	C	26	50	20120604	6	2344	46.72	0.052681364386707	-0.0837926485453527
2	C	26	50	20120604	6	2346	46.76	0.0513131834757891	-0.0807298155226432
2	C	26	50	20120604	6	2348	46.8	0.050876898591797	-0.078298216723499
2	C	26	50	20120604	6	2350	46.84	0.0499119099675117	-0.0755226104753073
2	C	26	50	20120604	6	2352	46.88	0.0481220812829724	-0.0725202350823892
2	C	26	50	20120604	6	2354	46.92	0.0476029234842252	-0.0705452858425352
2	C	26	50	20120604	6	2356	46.96	0.0483587499226355	-0.0694404314969312
2	C	26	50	20120604	6	2358	47	0.0485524971806806	-0.0690075407254888
2	C	26	50	20120604	6	2360	47.04	0.0491703670860814	-0.0687481739581496
2	C	26	50	20120604	6	2362	47.08	0.0495003031101831	-0.0671440315143498
2	C	26	50	20120604	6	2364	47.12	0.0493544269812243	-0.0655932756325296
2	C	26	50	20120604	6	2366	47.16	0.0486703011704263	-0.0645150085018982
2	C	26	50	20120604	6	2368	47.2	0.0490308549181533	-0.0622739749802837
2	C	26	50	20120604	6	2370	47.24	0.0482642097459909	-0.0599432096081366
2	C	26	50	20120604	6	2372	47.28	0.0492629273637387	-0.0563130648148811
2	C	26	50	20120604	6	2374	47.32	0.0498165212627297	-0.0547487324828621
2	C	26	50	20120604	6	2376	47.36	0.0502858987440813	-0.0519699442541552
2	C	26	50	20120604	6	2378	47.4	0.0504168549199571	-0.0479873774411563
2	C	26	50	20120604	6	2380	47.44	0.0509044050455852	-0.044657682319227
2	C	26	50	20120604	6	2382	47.48	0.0514710804200281	-0.0418738029216955
2	C	26	50	20120604	6	2384	47.52	0.051654008944321	-0.0381058430167868
2	C	26	50	20120604	6	2386	47.56	0.0527423169912453	-0.0352851233559555
2	C	26	50	20120604	6	2388	47.6	0.0535272974422439	-0.0317079196474075
2	C	26	50	20120604	6	2390	47.64	0.0542827420429923	-0.0286997742631549
2	C	26	50	20120604	6	2392	47.68	0.0549281961839272	-0.0257512733358954
2	C	26	50	20120604	6	2394	47.72	0.0556057034752533	-0.0236811899497006
2	C	26	50	20120604	6	2396	47.76	0.0556050529370146	-0.0237483085253708
2	C	26	50	20120604	6	2398	47.8	0.0551782715681617	-0.0232863980916285
2	C	26	50	20120604	6	2400	47.84	0.0551206084243695	-0.0226075388121368
2	C	26	50	20120604	6	2402	47.88	0.054475753909985	-0.0228248765666158
2	C	26	50	20120604	6	2404	47.92	0.0537620286093266	-0.0236899227184482
2	C	26	50	20120604	6	2406	47.96	0.052236806353375	-0.0232445797965891
2	C	26	50	20120604	6	2408	48	0.0507656777661842	-0.0226587347573083
2	C	26	50	20120604	6	2410	48.04	0.0496273772698301	-0.0215663962017313
2	C	26	50	20120604	6	2412	48.08	0.0481485624319278	-0.0211247090219309
2	C	26	50	20120604	6	2414	48.12	0.046948234528728	-0.0202122018629453
2	C	26	50	20120604	6	2416	48.16	0.0455823587859168	-0.0191866424717836
2	C	26	50	20120604	6	2418	48.2	0.0446344255771938	-0.0173446151646570
2	C	26	50	20120604	6	2420	48.24	0.0434367210401522	-0.0161573899501126
2	C	26	50	20120604	6	2422	48.28	0.0417154322159132	-0.0150663736842164
2	C	26	50	20120604	6	2424	48.32	0.0403056027155835	-0.0138903136857470
2	C	26	50	20120604	6	2426	48.36	0.0406465978897429	-0.0127055987002758
2	C	26	50	20120604	6	2428	48.4	0.0404610954967664	-0.0118486842764270
2	C	26	50	20120604	6	2430	48.44	0.0403867078633856	-0.00995915353574043
2	C	26	50	20120604	6	2432	48.48	0.04032433114579	-0.00738543617307253
2	C	26	50	20120604	6	2434	48.52	0.0399782667231162	-0.00527854717181013
2	C	26	50	20120604	6	2436	48.56	0.0395342694254617	-0.00388632958007943
2	C	26	50	20120604	6	2438	48.6	0.0389724589456734	-0.00205090665028913
2	C	26	50	20120604	6	2440	48.64	0.0394248800064122	9.6449364953840e-05
2	C	26	50	20120604	6	2442	48.68	0.0388509850717334	0.00231788895766168
2	C	26	50	20120604	6	2444	48.72	0.0380419559191066	0.00393536743535466
2	C	26	50	20120604	6	2446	48.76	0.0360979496719973	0.0064657914782376
2	C	26	50	20120604	6	2448	48.8	0.0350123851993841	0.0073627988565796
2	C	26	50	20120604	6	2450	48.84	0.0334680993446117	0.00968262528682174
2	C	26	50	20120604	6	2452	48.88	0.0340939524855721	0.0105512706121704
2	C	26	50	20120604	6	2454	48.92	0.0341767688317847	0.0113683183556958
2	C	26	50	20120604	6	2456	48.96	0.0327895455352495	0.0103609245377428
2	C	26	50	20120604	6	2458	49	0.0317575444013111	0.00973688159014219
2	C	26	50	20120604	6	2460	49.04	0.0302673239310283	0.00888715844225813
2	C	26	50	20120604	6	2462	49.08	0.0293064789524808	0.00985455122959944
2	C	26	50	20120604	6	2464	49.12	0.0282581153676258	0.0102155928810055
2	C	26	50	20120604	6	2466	49.16	0.0279452630433576	0.0108959710258632
2	C	26	50	20120604	6	2468	49.2	0.0270781379975886	0.0104052106354485
2	C	26	50	20120604	6	2470	49.24	0.0254057604565110	0.00949222335095842
2	C	26	50	20120604	6	2472	49.28	0.0251564918811139	0.00927860568525519
2	C	26	50	20120604	6	2474	49.32	0.0253493191932367	0.00946972887003532
2	C	26	50	20120604	6	2476	49.36	0.0261480359005667	0.0100071116389608
2	C	26	50	20120604	6	2478	49.4	0.0262331595362063	0.0100164433271521
2	C	26	50	20120604	6	2480	49.44	0.0271563864339947	0.0102924271038492
2	C	26	50	20120604	6	2482	49.48	0.0276448628695061	0.0110857514148658
2	C	26	50	20120604	6	2484	49.52	0.0283530939504748	0.0111623240082005
2	C	26	50	20120604	6	2486	49.56	0.0293723742334196	0.0127658866244398
2	C	26	50	20120604	6	2488	49.6	0.0298403021458698	0.0154278395996912
2	C	26	50	20120604	6	2490	49.64	0.0311230709215813	0.0174994298304368
2	C	26	50	20120604	6	2492	49.68	0.0322289300659214	0.0200105632932222
2	C	26	50	20120604	6	2494	49.72	0.0335429607395359	0.0221127069008760
2	C	26	50	20120604	6	2496	49.76	0.0358531493043505	0.0236330571911052
2	C	26	50	20120604	6	2498	49.8	0.0380580227993887	0.0235332405836594
2	C	26	50	20120604	6	2500	49.84	0.0390592577172776	0.0234199903615845
2	C	26	50	20120604	6	2502	49.88	0.0407121820436979	0.0230452322528371
2	C	26	50	20120604	6	2504	49.92	0.0424594146157386	0.0232309467778479
2	C	26	50	20120604	6	2506	49.96	0.0432180765523415	0.0228242825969197
2	C	26	50	20120604	6	2508	50	0.0430511003570321	0.0230649393188287
2	C	26	50	20120604	6	2510	50.04	0.0419642418790093	0.0237050477324978
2	C	26	50	20120604	6	2512	50.08	0.0410233938802337	0.0237966604870684
2	C	26	50	20120604	6	2514	50.12	0.0402918169617774	0.0241548850250582
2	C	26	50	20120604	6	2516	50.16	0.039602015629111	0.0248892340849394
2	C	26	50	20120604	6	2518	50.2	0.0387615572771167	0.0259372989878900
2	C	26	50	20120604	6	2520	50.24	0.0375936926462412	0.0257084863045659
2	C	26	50	20120604	6	2522	50.28	0.0355872983678278	0.0261921968403722
2	C	26	50	20120604	6	2524	50.32	0.0334490003904519	0.0267535052743459
2	C	26	50	20120604	6	2526	50.36	0.0312842000509171	0.0263662158192222
2	C	26	50	20120604	6	2528	50.4	0.0291813988339567	0.0253856072061405
2	C	26	50	20120604	6	2530	50.44	0.0266766286250952	0.0252737994818993
2	C	26	50	20120604	6	2532	50.48	0.0247344537845492	0.0247251199750376
2	C	26	50	20120604	6	2534	50.52	0.02128839009964	0.0236142057243188
2	C	26	50	20120604	6	2536	50.56	0.0187293706585259	0.0237870226216408
2	C	26	50	20120604	6	2538	50.6	0.0158507106680442	0.0228718567411579
2	C	26	50	20120604	6	2540	50.64	0.013474697532969	0.0217064104154741
2	C	26	50	20120604	6	2542	50.68	0.0107369780661134	0.0208719395608602
2	C	26	50	20120604	6	2544	50.72	0.008261969981672	0.0196551572828622
2	C	26	50	20120604	6	2546	50.76	0.0074320387525934	0.0176740562140118
2	C	26	50	20120604	6	2548	50.8	0.0062720159359212	0.0158476559667495
2	C	26	50	20120604	6	2550	50.84	0.0060738846158328	0.0137524985740937
2	C	26	50	20120604	6	2552	50.88	0.006176294890952	0.0123421246015425
2	C	26	50	20120604	6	2554	50.92	0.0068337627760993	0.0112990006779361
2	C	26	50	20120604	6	2556	50.96	0.007729313514472	0.0104662410217327
2	C	26	50	20120604	6	2558	51	0.0089434865684474	0.00949050437437336
2	C	26	50	20120604	6	2560	51.04	0.0100438719991943	0.00662560468185357
2	C	26	50	20120604	6	2562	51.08	0.0112227745669242	0.00409669384748238
2	C	26	50	20120604	6	2564	51.12	0.0136235364393409	0.0019998464696196
2	C	26	50	20120604	6	2566	51.16	0.0154662906522386	-0.000584804178098969
2	C	26	50	20120604	6	2568	51.2	0.0169928366120845	-0.00394417091478043
2	C	26	50	20120604	6	2570	51.24	0.0179408476025535	-0.00618194467413373
2	C	26	50	20120604	6	2572	51.28	0.0185832046157868	-0.00809115419654083
2	C	26	50	20120604	6	2574	51.32	0.0195581493035512	-0.0107675392211962
2	C	26	50	20120604	6	2576	51.36	0.0192067879439796	-0.0138245739683001
2	C	26	50	20120604	6	2578	51.4	0.0200758928887360	-0.0158169887456494
2	C	26	50	20120604	6	2580	51.44	0.0192814584200729	-0.0172937812581575
2	C	26	50	20120604	6	2582	51.48	0.0185515828005321	-0.0183226216247839
2	C	26	50	20120604	6	2584	51.52	0.0172946297862949	-0.0202777718747647
2	C	26	50	20120604	6	2586	51.56	0.0153198926784753	-0.0217405636730053
2	C	26	50	20120604	6	2588	51.6	0.0147679958357592	-0.0228185479609242
2	C	26	50	20120604	6	2590	51.64	0.0155477931940517	-0.0227846068354273
2	C	26	50	20120604	6	2592	51.68	0.0164673148523067	-0.0217873034312418
2	C	26	50	20120604	6	2594	51.72	0.017320297762452	-0.0214852981249970
2	C	26	50	20120604	6	2596	51.76	0.0179979889015412	-0.0208612056799217
2	C	26	50	20120604	6	2598	51.8	0.0182519109466653	-0.0202623569469349
2	C	26	50	20120604	6	2600	51.84	0.0191572904692965	-0.0203776153522683
2	C	26	50	20120604	6	2602	51.88	0.0198136269835939	-0.0197607353963611
2	C	26	50	20120604	6	2604	51.92	0.0210075060729492	-0.0196699428856568
2	C	26	50	20120604	6	2606	51.96	0.0233599089126006	-0.0194159501298546
2	C	26	50	20120604	6	2608	52	0.0237404030715571	-0.0191097021829227
2	C	26	50	20120604	6	2610	52.04	0.0259612133392297	-0.0191899588025873
2	C	26	50	20120604	6	2612	52.08	0.0281842863486021	-0.0199483308254099
2	C	26	50	20120604	6	2614	52.12	0.0300365525619203	-0.0197381079793631
2	C	26	50	20120604	6	2616	52.16	0.0322652824255421	-0.0200802769507793
2	C	26	50	20120604	6	2618	52.2	0.0347967954128681	-0.0211644837783727
2	C	26	50	20120604	6	2620	52.24	0.036842596752197	-0.0226561962439638
2	C	26	50	20120604	6	2622	52.28	0.0390705487983596	-0.0242081542073120
2	C	26	50	20120604	6	2624	52.32	0.0405811410150084	-0.0264524404201200
2	C	26	50	20120604	6	2626	52.36	0.0412736813965025	-0.0286827966293386
2	C	26	50	20120604	6	2628	52.4	0.0411817575149483	-0.0309651958976526
2	C	26	50	20120604	6	2630	52.44	0.040969413348558	-0.0322544636917900
2	C	26	50	20120604	6	2632	52.48	0.042544493703651	-0.0335005979722750
2	C	26	50	20120604	6	2634	52.52	0.0423902737146742	-0.0326493121184046
2	C	26	50	20120604	6	2636	52.56	0.0428974814088193	-0.0329192147767835
2	C	26	50	20120604	6	2638	52.6	0.0431297659864391	-0.0331841676876941
2	C	26	50	20120604	6	2640	52.64	0.0435501409678545	-0.032912992237109
2	C	26	50	20120604	6	2642	52.68	0.0439226448201836	-0.0321429529523969
2	C	26	50	20120604	6	2644	52.72	0.0443934365150976	-0.0314374018061289
2	C	26	50	20120604	6	2646	52.76	0.0442652380556684	-0.0311919650423791
2	C	26	50	20120604	6	2648	52.8	0.0440953202961493	-0.0306969195848704
2	C	26	50	20120604	6	2650	52.84	0.0444140133224301	-0.0299299208593173
2	C	26	50	20120604	6	2652	52.88	0.0444167710388767	-0.0290697254600039
2	C	26	50	20120604	6	2654	52.92	0.0447044927881415	-0.0278834124132072
2	C	26	50	20120604	6	2656	52.96	0.0446842695341996	-0.0272364097084215
2	C	26	50	20120604	6	2658	53	0.0451970492297805	-0.0245540849868041
2	C	26	50	20120604	6	2660	53.04	0.0456634851469224	-0.0239663095460106
2	C	26	50	20120604	6	2662	53.08	0.0455996970441915	-0.0226420470372722
2	C	26	50	20120604	6	2664	53.12	0.0452885134919269	-0.0217682610456244
2	C	26	50	20120604	6	2666	53.16	0.045507143837602	-0.0202522311778283
2	C	26	50	20120604	6	2668	53.2	0.0456860206400388	-0.0199872287694430
2	C	26	50	20120604	6	2670	53.24	0.0458555919172351	-0.0160401516457919
2	C	26	50	20120604	6	2672	53.28	0.0463450971931132	-0.0133874653049079
2	C	26	50	20120604	6	2674	53.32	0.0457360413737399	-0.0105884078603183
2	C	26	50	20120604	6	2676	53.36	0.0446772126085234	-0.00771812708519363
2	C	26	50	20120604	6	2678	53.4	0.043539484868662	-0.00462000236303513
2	C	26	50	20120604	6	2680	53.44	0.0436778303104012	-0.00320957182194133
2	C	26	50	20120604	6	2682	53.48	0.0437617073167855	-0.00344332718166603
2	C	26	50	20120604	6	2684	53.52	0.044395225495254	-0.00342371911062373
2	C	26	50	20120604	6	2686	53.56	0.0442852421065082	-0.00321295886342323
2	C	26	50	20120604	6	2688	53.6	0.0443727889970869	-0.00215045314294453
2	C	26	50	20120604	6	2690	53.64	0.0443528556569253	-0.00107451239362323
2	C	26	50	20120604	6	2692	53.68	0.0434203656603033	-0.000139109117062840
2	C	26	50	20120604	6	2694	53.72	0.0436107683032734	0.00071738811378499
2	C	26	50	20120604	6	2696	53.76	0.0433182452989644	0.00168492939355036
2	C	26	50	20120604	6	2698	53.8	0.0430878345543147	0.00496431386799827
2	C	26	50	20120604	6	2700	53.84	0.0421111079574618	0.00630718035614964
2	C	26	50	20120604	6	2702	53.88	0.0416085671680725	0.00899793379059881
2	C	26	50	20120604	6	2704	53.92	0.0393002877915671	0.0102895350371142
2	C	26	50	20120604	6	2706	53.96	0.0375948805856336	0.0118231152952194
2	C	26	50	20120604	6	2708	54	0.0358018487073754	0.0127850138628709
2	C	26	50	20120604	6	2710	54.04	0.0341661622300669	0.0136991685806566
2	C	26	50	20120604	6	2712	54.08	0.0327629653913447	0.0136434202820279
2	C	26	50	20120604	6	2714	54.12	0.0308094344158928	0.0142142322311407
2	C	26	50	20120604	6	2716	54.16	0.0284200746403227	0.0137416763048077
2	C	26	50	20120604	6	2718	54.2	0.0281227712759747	0.0132822905604723
2	C	26	50	20120604	6	2720	54.24	0.027189117699789	0.0134854462631498
2	C	26	50	20120604	6	2722	54.28	0.0265118720379720	0.0128598901070375
2	C	26	50	20120604	6	2724	54.32	0.0260168414297057	0.0135386553413273
2	C	26	50	20120604	6	2726	54.36	0.0250667515453	0.0153619372476846
2	C	26	50	20120604	6	2728	54.4	0.0244257238928153	0.0160390839145523
2	C	26	50	20120604	6	2730	54.44	0.0241442176121571	0.0175680538364441
2	C	26	50	20120604	6	2732	54.48	0.024157115239846	0.0191621412218155
2	C	26	50	20120604	6	2734	54.52	0.0238891854093866	0.0205526454938154
2	C	26	50	20120604	6	2736	54.56	0.0239583687368579	0.0225394175590509
2	C	26	50	20120604	6	2738	54.6	0.0240170232443573	0.0239252407841593
2	C	26	50	20120604	6	2740	54.64	0.0247588489685001	0.0259797395368968
2	C	26	50	20120604	6	2742	54.68	0.0250738650395187	0.0269216764801154
2	C	26	50	20120604	6	2744	54.72	0.0268093172125849	0.0289652857884227
2	C	26	50	20120604	6	2746	54.76	0.0282424105260156	0.0309997027085745
2	C	26	50	20120604	6	2748	54.8	0.0301904897081846	0.0320886471516018
2	C	26	50	20120604	6	2750	54.84	0.0323497816858939	0.032502375329274
2	C	26	50	20120604	6	2752	54.88	0.034664050256836	0.0339666025542805
2	C	26	50	20120604	6	2754	54.92	0.0368465282659004	0.0348505638125096
2	C	26	50	20120604	6	2756	54.96	0.0392498640070007	0.0357010506357173
2	C	26	50	20120604	6	2758	55	0.0415439800346789	0.0359701966898404
2	C	26	50	20120604	6	2760	55.04	0.0435564695735461	0.0374819273484069
2	C	26	50	20120604	6	2762	55.08	0.0456927240123244	0.0386197187278785
2	C	26	50	20120604	6	2764	55.12	0.0471352289170128	0.0399714169797269
2	C	26	50	20120604	6	2766	55.16	0.0491843678003489	0.0416453367206942
2	C	26	50	20120604	6	2768	55.2	0.0514917067248353	0.0431562329932589
2	C	26	50	20120604	6	2770	55.24	0.0542746173860765	0.0452508034872863
2	C	26	50	20120604	6	2772	55.28	0.0558569950831514	0.0461349556643463
2	C	26	50	20120604	6	2774	55.32	0.058333495162901	0.0471911610634047
2	C	26	50	20120604	6	2776	55.36	0.0604011814571077	0.048553084079309
2	C	26	50	20120604	6	2778	55.4	0.0625947617497436	0.0491098663227763
2	C	26	50	20120604	6	2780	55.44	0.0642481761011632	0.0488947071642901
2	C	26	50	20120604	6	2782	55.48	0.0666641959237044	0.0491358532040917
2	C	26	50	20120604	6	2784	55.52	0.0683386389236898	0.0493612647037984
2	C	26	50	20120604	6	2786	55.56	0.0698421388593233	0.048856058121844
2	C	26	50	20120604	6	2788	55.6	0.0709233051277575	0.0482509161385046
2	C	26	50	20120604	6	2790	55.64	0.0723846332149611	0.04726094543164
2	C	26	50	20120604	6	2792	55.68	0.0737384952135599	0.0463857947239044
2	C	26	50	20120604	6	2794	55.72	0.0754176051183011	0.0437321502533319
2	C	26	50	20120604	6	2796	55.76	0.0756995993026383	0.042694683183975
2	C	26	50	20120604	6	2798	55.8	0.0760995388980774	0.0414364573775317
2	C	26	50	20120604	6	2800	55.84	0.0759582589631963	0.0401950607124806
2	C	26	50	20120604	6	2802	55.88	0.0770155957331046	0.0381002568732155
2	C	26	50	20120604	6	2804	55.92	0.0772075752241967	0.0361154788491029
2	C	26	50	20120604	6	2806	55.96	0.0778564871172916	0.0339666520517551
2	C	26	50	20120604	6	2808	56	0.0787034596197969	0.0309659737151119
2	C	26	50	20120604	6	2810	56.04	0.0793339867365809	0.0284275310813303
2	C	26	50	20120604	6	2812	56.08	0.0795937777679889	0.0258475812794931
2	C	26	50	20120604	6	2814	56.12	0.0794632458561818	0.0232645202078186
2	C	26	50	20120604	6	2816	56.16	0.0796247490450048	0.0223884149059285
2	C	26	50	20120604	6	2818	56.2	0.0793076116536427	0.0197734633184225
2	C	26	50	20120604	6	2820	56.24	0.0794268298569507	0.0151547832450682
2	C	26	50	20120604	6	2822	56.28	0.0795836661410179	0.0123532261780071
2	C	26	50	20120604	6	2824	56.32	0.0792908532229285	0.00938472119990785
2	C	26	50	20120604	6	2826	56.36	0.0794842469275831	0.00783580379571872
2	C	26	50	20120604	6	2828	56.4	0.0790298601099926	0.00507271333755416
2	C	26	50	20120604	6	2830	56.44	0.0782930548439962	0.00299297087272829
2	C	26	50	20120604	6	2832	56.48	0.0771143078397582	0.00084577042097722
2	C	26	50	20120604	6	2834	56.52	0.0758532536061901	-0.000200889036535099
2	C	26	50	20120604	6	2836	56.56	0.0742409087237286	-0.00120186939598283
2	C	26	50	20120604	6	2838	56.6	0.0718148253574775	-0.00355809061225263
2	C	26	50	20120604	6	2840	56.64	0.0698643420122526	-0.00482635733498883
2	C	26	50	20120604	6	2842	56.68	0.0686620483522011	-0.00654328331038783
2	C	26	50	20120604	6	2844	56.72	0.0667567491302939	-0.00888444315221843
2	C	26	50	20120604	6	2846	56.76	0.0638584598555665	-0.0115389220087927
2	C	26	50	20120604	6	2848	56.8	0.0622748942190992	-0.0135426504946410
2	C	26	50	20120604	6	2850	56.84	0.0601094504123935	-0.0158083620429189
2	C	26	50	20120604	6	2852	56.88	0.0580416580521697	-0.0177324703052056
2	C	26	50	20120604	6	2854	56.92	0.0556690178164408	-0.0194927560684270
2	C	26	50	20120604	6	2856	56.96	0.0541386082251424	-0.0200247308846900
2	C	26	50	20120604	6	2858	57	0.0529390973838283	-0.0194956484887155
2	C	26	50	20120604	6	2860	57.04	0.0514698875308882	-0.0189886363095954
2	C	26	50	20120604	6	2862	57.08	0.0506033472624272	-0.0192722377476462
2	C	26	50	20120604	6	2864	57.12	0.0485009208120609	-0.0190253726281984
2	C	26	50	20120604	6	2866	57.16	0.0461802246404779	-0.0199875752517658
2	C	26	50	20120604	6	2868	57.2	0.043993701980625	-0.0203756425243487
2	C	26	50	20120604	6	2870	57.24	0.0416348856824682	-0.0212324225979091
2	C	26	50	20120604	6	2872	57.28	0.0390981259628259	-0.0211342196081379
2	C	26	50	20120604	6	2874	57.32	0.0373196109867855	-0.0206423561311445
2	C	26	50	20120604	6	2876	57.36	0.0354329086732235	-0.0195433707718244
2	C	26	50	20120604	6	2878	57.4	0.0338471510057346	-0.0176474760701070
2	C	26	50	20120604	6	2880	57.44	0.0316534936384595	-0.0168070796606668
2	C	26	50	20120604	6	2882	57.48	0.0298392697699692	-0.0155817343195486
2	C	26	50	20120604	6	2884	57.52	0.0280864227700859	-0.0149340952186599
2	C	26	50	20120604	6	2886	57.56	0.0269703961373392	-0.0132987693658097
2	C	26	50	20120604	6	2888	57.6	0.0255192716009881	-0.0106693220892894
2	C	26	50	20120604	6	2890	57.64	0.0257971645659944	-0.00861644968214863
2	C	26	50	20120604	6	2892	57.68	0.0248788449892675	-0.00609087639178473
2	C	26	50	20120604	6	2894	57.72	0.0245881180361826	-0.00457551120436283
2	C	26	50	20120604	6	2896	57.76	0.0243723585440392	-0.00251713043539663
2	C	26	50	20120604	6	2898	57.8	0.0253896165015898	-0.00066479351140033
2	C	26	50	20120604	6	2900	57.84	0.0263234146457569	0.00030495394152231
2	C	26	50	20120604	6	2902	57.88	0.0258196929880430	0.00206411540496164
2	C	26	50	20120604	6	2904	57.92	0.0257930350623923	0.00332072900794388
2	C	26	50	20120604	6	2906	57.96	0.0258264105024643	0.00476949180764575
2	C	26	50	20120604	6	2908	58	0.0269589339364161	0.00459668198139157
2	C	26	50	20120604	6	2910	58.04	0.0272629403548517	0.0044179183160398
2	C	26	50	20120604	6	2912	58.08	0.0286395160374758	0.00543787176464027
2	C	26	50	20120604	6	2914	58.12	0.0283307189705977	0.00586108577978214
2	C	26	50	20120604	6	2916	58.16	0.0291688759728619	0.00705176379673907
2	C	26	50	20120604	6	2918	58.2	0.0299719937127979	0.00830783999856761
2	C	26	50	20120604	6	2920	58.24	0.0298954989012092	0.00959095596370872
2	C	26	50	20120604	6	2922	58.28	0.0299273116352948	0.0122582688083616
2	C	26	50	20120604	6	2924	58.32	0.0307164852295058	0.014113080606092
2	C	26	50	20120604	6	2926	58.36	0.0324212921017821	0.0170826879636631
2	C	26	50	20120604	6	2928	58.4	0.0346544689599509	0.0180172080638538
2	C	26	50	20120604	6	2930	58.44	0.0366935457137907	0.0187106747552313
2	C	26	50	20120604	6	2932	58.48	0.0382240500573978	0.0204914100465647
2	C	26	50	20120604	6	2934	58.52	0.0383930344359657	0.0219129916615977
2	C	26	50	20120604	6	2936	58.56	0.0382502861938535	0.0233907575065901
2	C	26	50	20120604	6	2938	58.6	0.0364953931804988	0.0238218052042074
2	C	26	50	20120604	6	2940	58.64	0.0357936745529849	0.0240807335653423
2	C	26	50	20120604	6	2942	58.68	0.0340437337619722	0.0252156328780789
2	C	26	50	20120604	6	2944	58.72	0.0324309999707810	0.0263635146713180
2	C	26	50	20120604	6	2946	58.76	0.0317859064543045	0.0275082498393809
2	C	26	50	20120604	6	2948	58.8	0.0290140620141889	0.0283048621969301
2	C	26	50	20120604	6	2950	58.84	0.0274048425437002	0.0273632646649664
2	C	26	50	20120604	6	2952	58.88	0.0247942043075594	0.0274363795061411
2	C	26	50	20120604	6	2954	58.92	0.0240296804557406	0.0262540969679972
2	C	26	50	20120604	6	2956	58.96	0.0209860383110724	0.0254932783557118
2	C	26	50	20120604	6	2958	59	0.0187413066209923	0.0241766950266171
2	C	26	50	20120604	6	2960	59.04	0.0163908200407179	0.0232090264676311
2	C	26	50	20120604	6	2962	59.08	0.013927146877979	0.0220597233897617
2	C	26	50	20120604	6	2964	59.12	0.0123407033169123	0.0210685223170979
2	C	26	50	20120604	6	2966	59.16	0.01085452042635	0.0195307206315090
2	C	26	50	20120604	6	2968	59.2	0.0099873741673775	0.016955345810546
2	C	26	50	20120604	6	2970	59.24	0.0098993817995267	0.0152748075501068
2	C	26	50	20120604	6	2972	59.28	0.0095982603767584	0.0139479570305493
2	C	26	50	20120604	6	2974	59.32	0.0090914345202751	0.0113466808881915
2	C	26	50	20120604	6	2976	59.36	0.0089726405810358	0.00815108149624637
2	C	26	50	20120604	6	2978	59.4	0.0086382851395517	0.00514308460441785
2	C	26	50	20120604	6	2980	59.44	0.0088515061183507	0.00244933303721645
2	C	26	50	20120604	6	2982	59.48	0.0088628551821887	0.00038270740318159
2	C	26	50	20120604	6	2984	59.52	0.0086872169288098	-0.00265404045036993
2	C	26	50	20120604	6	2986	59.56	0.0088194112486594	-0.00469400886586093
2	C	26	50	20120604	6	2988	59.6	0.0085130183448374	-0.00675995921291973
2	C	26	50	20120604	6	2990	59.64	0.0091863353213781	-0.00855701028612213
2	C	26	50	20120604	6	2992	59.68	0.0106092250839564	-0.0102259732085533
2	C	26	50	20120604	6	2994	59.72	0.0126186811347323	-0.0119985484876317
2	C	26	50	20120604	6	2996	59.76	0.0144294826064017	-0.0140783333788645
2	C	26	50	20120604	6	2998	59.8	0.0164068572225152	-0.0154505660116385
2	C	26	50	20120604	6	3000	59.84	0.0188333648528350	-0.0167759669622946
2	C	26	50	20120604	6	3002	59.88	0.0208857422852289	-0.0186285160183252
2	C	26	50	20120604	6	3004	59.92	0.0236739350341256	-0.0201085612220268
2	C	26	50	20120604	6	3006	59.96	0.0256301459442782	-0.0203428256986339
2	C	26	50	20120604	6	3008	60	0.0279526381670854	-0.0208233047564501
2	C	26	50	20120604	6	3010	60.04	0.030514344613968	-0.0214382048133700
2	C	26	50	20120604	6	3012	60.08	0.0311344772610686	-0.0235429788582498
2	C	26	50	20120604	6	3014	60.12	0.0310090365180861	-0.0251911033438394
2	C	26	50	20120604	6	3016	60.16	0.0302857369916104	-0.0270081556394545
2	C	26	50	20120604	6	3018	60.2	0.0294195311846569	-0.0286072069144298
2	C	26	50	20120604	6	3020	60.24	0.0281980749308352	-0.0305789034630903
2	C	26	50	20120604	6	3022	60.28	0.0276922107395744	-0.0312070971274965
2	C	26	50	20120604	6	3024	60.32	0.0277028880519703	-0.0313911570226393
2	C	26	50	20120604	6	3026	60.36	0.0286695030218523	-0.0319312451821096
2	C	26	50	20120604	6	3028	60.4	0.0298693218081697	-0.0313268103055514
2	C	26	50	20120604	6	3030	60.44	0.0308376338343265	-0.0325748537743456
2	C	26	50	20120604	6	3032	60.48	0.0318285732774813	-0.0312729287688249
2	C	26	50	20120604	6	3034	60.52	0.0328660403468382	-0.0304488665260301
2	C	26	50	20120604	6	3036	60.56	0.0334203413526104	-0.0302297341345404
2	C	26	50	20120604	6	3038	60.6	0.0345556012898054	-0.0283845389890341
2	C	26	50	20120604	6	3040	60.64	0.0363767548047513	-0.0263653955753559
2	C	26	50	20120604	6	3042	60.68	0.0369978066906675	-0.0252570056958460
2	C	26	50	20120604	6	3044	60.72	0.038965896994744	-0.0242024973530625
2	C	26	50	20120604	6	3046	60.76	0.0412745299246399	-0.0232120528846545
2	C	26	50	20120604	6	3048	60.8	0.042782859399589	-0.0229536053561309
2	C	26	50	20120604	6	3050	60.84	0.0467011431351102	-0.0215152865235871
2	C	26	50	20120604	6	3052	60.88	0.0493128985999652	-0.0211679698148039
2	C	26	50	20120604	6	3054	60.92	0.0520441409687051	-0.0204229903944170
2	C	26	50	20120604	6	3056	60.96	0.0546479344112039	-0.0192114902040745
2	C	26	50	20120604	6	3058	61	0.0568879072726467	-0.0174403291385584
2	C	26	50	20120604	6	3060	61.04	0.0585744205853869	-0.0159833426869913
2	C	26	50	20120604	6	3062	61.08	0.058711677082683	-0.0147982953613330
2	C	26	50	20120604	6	3064	61.12	0.0585671939540832	-0.0149292020397340
2	C	26	50	20120604	6	3066	61.16	0.0587676940818886	-0.0145137414504479
2	C	26	50	20120604	6	3068	61.2	0.0588433686496112	-0.0135152925332769
2	C	26	50	20120604	6	3070	61.24	0.0581143132739366	-0.0125528070669970
2	C	26	50	20120604	6	3072	61.28	0.0580317656283009	-0.0109621986469891
2	C	26	50	20120604	6	3074	61.32	0.0573328047172336	-0.00989933230205203
2	C	26	50	20120604	6	3076	61.36	0.0568526579996045	-0.00690461487557413
2	C	26	50	20120604	6	3078	61.4	0.0564613451068959	-0.00476066711501653
2	C	26	50	20120604	6	3080	61.44	0.0565430866508011	-0.00158377776850163
2	C	26	50	20120604	6	3082	61.48	0.0566241917986032	0.000685964288429061
2	C	26	50	20120604	6	3084	61.52	0.0560423136283648	0.00291101719678877
2	C	26	50	20120604	6	3086	61.56	0.0560059683398118	0.00449564349342782
2	C	26	50	20120604	6	3088	61.6	0.0552488691091953	0.00589861405798005
2	C	26	50	20120604	6	3090	61.64	0.05494651024956	0.00881825795749931
2	C	26	50	20120604	6	3092	61.68	0.054280274240326	0.0108722617354900
2	C	26	50	20120604	6	3094	61.72	0.0537592072532696	0.0145224176506531
2	C	26	50	20120604	6	3096	61.76	0.0530650405261788	0.0169168933437851
2	C	26	50	20120604	6	3098	61.8	0.0524116738603624	0.0197492802665059
2	C	26	50	20120604	6	3100	61.84	0.0513515510897363	0.0227375418080715
2	C	26	50	20120604	6	3102	61.88	0.0508033382733502	0.0238904723437284
2	C	26	50	20120604	6	3104	61.92	0.0493593696576248	0.026981716916906
2	C	26	50	20120604	6	3106	61.96	0.047339533279301	0.0288973257556828
2	C	26	50	20120604	6	3108	62	0.0455201673302979	0.0312157676708474
2	C	26	50	20120604	6	3110	62.04	0.0434288155863385	0.0327378984559517
2	C	26	50	20120604	6	3112	62.08	0.0416774181553566	0.0344057158653973
2	C	26	50	20120604	6	3114	62.12	0.0402413196381058	0.0353913873630323
2	C	26	50	20120604	6	3116	62.16	0.0384951547973047	0.0357260256472288
2	C	26	50	20120604	6	3118	62.2	0.0376993343993505	0.0351156935001155
2	C	26	50	20120604	6	3120	62.24	0.0363646844919965	0.0352672123411881
2	C	26	50	20120604	6	3122	62.28	0.0351382572775031	0.0345184074731150
2	C	26	50	20120604	6	3124	62.32	0.0335560351439201	0.033186501140072
2	C	26	50	20120604	6	3126	62.36	0.0326230077461444	0.0325003954302867
2	C	26	50	20120604	6	3128	62.4	0.0312071678381746	0.0316318561709553
2	C	26	50	20120604	6	3130	62.44	0.0292931004921807	0.0295250315164100
2	C	26	50	20120604	6	3132	62.48	0.0258202162470611	0.0261050388585231
2	C	26	50	20120604	6	3134	62.52	0.0239035326059769	0.0244881684926619
2	C	26	50	20120604	6	3136	62.56	0.0228305546340688	0.0227001641436180
2	C	26	50	20120604	6	3138	62.6	0.0210439786407229	0.0199357443247048
2	C	26	50	20120604	6	3140	62.64	0.0188198873975856	0.0176091650247023
2	C	26	50	20120604	6	3142	62.68	0.0171884711381286	0.0154615466728436
2	C	26	50	20120604	6	3144	62.72	0.0160391051277557	0.0131485233169432
2	C	26	50	20120604	6	3146	62.76	0.0138946694635191	0.0102628558982600
2	C	26	50	20120604	6	3148	62.8	0.0132230099452734	0.00817070370942429
2	C	26	50	20120604	6	3150	62.84	0.0126490372288487	0.0050748770843046
2	C	26	50	20120604	6	3152	62.88	0.0113619756078685	0.00194732964898087
2	C	26	50	20120604	6	3154	62.92	0.0112380480733978	0.00038042344827836
2	C	26	50	20120604	6	3156	62.96	0.0090899778803059	-0.00281553656812513
2	C	26	50	20120604	6	3158	63	0.0075896174987808	-0.00562994176540043
2	C	26	50	20120604	6	3160	63.04	0.0055452324943346	-0.00860530780059753
2	C	26	50	20120604	6	3162	63.08	0.0042098938649757	-0.0117182365103270
2	C	26	50	20120604	6	3164	63.12	0.0028509626178626	-0.0140147644792358
2	C	26	50	20120604	6	3166	63.16	0.00104964344812890	-0.0170084778140843
2	C	26	50	20120604	6	3168	63.2	0.000109629835355101	-0.0191189228553493
2	C	26	50	20120604	6	3170	63.24	-0.00134091487343530	-0.0224925434505260
2	C	26	50	20120604	6	3172	63.28	-0.0020694116347528	-0.0254025353424820
2	C	26	50	20120604	6	3174	63.32	-0.0028405893613826	-0.0280899583039918
2	C	26	50	20120604	6	3176	63.36	-0.0034528943364155	-0.0319351130562027
2	C	26	50	20120604	6	3178	63.4	-0.0036046182384547	-0.0347460251459789
2	C	26	50	20120604	6	3180	63.44	-0.0038837839956671	-0.0356229789760065
2	C	26	50	20120604	6	3182	63.48	-0.0034198512365306	-0.0381645328796253
2	C	26	50	20120604	6	3184	63.52	-0.002740675173201	-0.0409893537597874
2	C	26	50	20120604	6	3186	63.56	-0.0021175019669412	-0.0445243926909733
2	C	26	50	20120604	6	3188	63.6	-0.0015236736921008	-0.0446424795234315
2	C	26	50	20120604	6	3190	63.64	0.000164260905269602	-0.050647442441302
2	C	26	50	20120604	6	3192	63.68	0.00112472404615530	-0.0545870878726828
2	C	26	50	20120604	6	3194	63.72	0.0021513723817601	-0.0564986096342644
2	C	26	50	20120604	6	3196	63.76	0.003510643747235	-0.0598080815022518
2	C	26	50	20120604	6	3198	63.8	0.00416443467712	-0.0627487971838504
2	C	26	50	20120604	6	3200	63.84	0.0051127355813693	-0.065911190841351
2	C	26	50	20120604	6	3202	63.88	0.0065934878918521	-0.0678959688654636
2	C	26	50	20120604	6	3204	63.92	0.0082149544517909	-0.072286465580529
2	C	26	50	20120604	6	3206	63.96	0.0085004841700341	-0.0740277867398789
2	C	26	50	20120604	6	3208	64	0.0094479365461459	-0.0765594411485611
2	C	26	50	20120604	6	3210	64.04	0.0102797769635338	-0.0795543212095986
2	C	26	50	20120604	6	3212	64.08	0.0111203855050083	-0.0821601511196273
2	C	26	50	20120604	6	3214	64.12	0.0114492608689382	-0.0860641583692363
2	C	26	50	20120604	6	3216	64.16	0.012155306989953	-0.0890009849635384
2	C	26	50	20120604	6	3218	64.2	0.012890698042387	-0.0916144516268037
2	C	26	50	20120604	6	3220	64.24	0.0137187200831564	-0.0949717946238777
2	C	26	50	20120604	6	3222	64.28	0.0145434894327324	-0.0968889025290307
2	C	26	50	20120604	6	3224	64.32	0.0151976339160081	-0.0994259309492497
2	C	26	50	20120604	6	3226	64.36	0.0162316361621372	-0.101551140380106
2	C	26	50	20120604	6	3228	64.4	0.0171633200570286	-0.105100957843019
2	C	26	50	20120604	6	3230	64.44	0.0184004033707144	-0.107762295635371
2	C	26	50	20120604	6	3232	64.48	0.0191845140803722	-0.109395924431946
2	C	26	50	20120604	6	3234	64.52	0.0202155464780203	-0.111906365637193
2	C	26	50	20120604	6	3236	64.56	0.0216495590302666	-0.115620514716053
2	C	26	50	20120604	6	3238	64.6	0.0227797277986371	-0.117756613591340
2	C	26	50	20120604	6	3240	64.64	0.0234559340134858	-0.120996788994771
2	C	26	50	20120604	6	3242	64.68	0.0249980631925755	-0.123826418201045
2	C	26	50	20120604	6	3244	64.72	0.0260476924985688	-0.126280927259900
2	C	26	50	20120604	6	3246	64.76	0.0273617797407259	-0.128714364536675
2	C	26	50	20120604	6	3248	64.8	0.029354053096719	-0.131207128072392
2	C	26	50	20120604	6	3250	64.84	0.0309113143609261	-0.133546025172523
2	C	26	50	20120604	6	3252	64.88	0.0332987189862463	-0.136034828910265
2	C	26	50	20120604	6	3254	64.92	0.0357547836800196	-0.138248497399448
2	C	26	50	20120604	6	3256	64.96	0.0372930237718129	-0.139530199151026
2	C	26	50	20120604	6	3258	65	0.0386847513385442	-0.139626224251912
2	C	26	50	20120604	6	3260	65.04	0.0408670949973202	-0.141266499852230
2	C	26	50	20120604	6	3262	65.08	0.043472995618027	-0.143074359759690
2	C	26	50	20120604	6	3264	65.12	0.0455275650814427	-0.145082825860972
2	C	26	50	20120604	6	3266	65.16	0.0480178537434255	-0.146573548377069
2	C	26	50	20120604	6	3268	65.2	0.050828603198642	-0.147610874025070
2	C	26	50	20120604	6	3270	65.24	0.052723083686797	-0.148870089781007
2	C	26	50	20120604	6	3272	65.28	0.0550624050509964	-0.151132619348770
2	C	26	50	20120604	6	3274	65.32	0.0574531330781881	-0.152939277174701
2	C	26	50	20120604	6	3276	65.36	0.0596964293415025	-0.154896195191635
2	C	26	50	20120604	6	3278	65.4	0.0617871319614367	-0.156070911687220
2	C	26	50	20120604	6	3280	65.44	0.0634030830884824	-0.157126409979497
2	C	26	50	20120604	6	3282	65.48	0.0660523293548759	-0.158214930158456
2	C	26	50	20120604	6	3284	65.52	0.067411742141707	-0.158961281365998
2	C	26	50	20120604	6	3286	65.56	0.0695348302522196	-0.160341200249484
2	C	26	50	20120604	6	3288	65.6	0.0720676867424298	-0.162472420087980
2	C	26	50	20120604	6	3290	65.64	0.0738678391859745	-0.162816215404993
2	C	26	50	20120604	6	3292	65.68	0.0767182573316156	-0.163283542276679
2	C	26	50	20120604	6	3294	65.72	0.0789280367335017	-0.163507624415637
2	C	26	50	20120604	6	3296	65.76	0.0815557869537472	-0.164453591867509
2	C	26	50	20120604	6	3298	65.8	0.0842096294142184	-0.164457056690736
2	C	26	50	20120604	6	3300	65.84	0.0863943772360505	-0.164741525748808
2	C	26	50	20120604	6	3302	65.88	0.0883162934673155	-0.164935273006853
2	C	26	50	20120604	6	3304	65.92	0.0909889449681663	-0.165298938024417
2	C	26	50	20120604	6	3306	65.96	0.0935983104121009	-0.165942263773941
2	C	26	50	20120604	6	3308	66	0.0958189792584173	-0.166313848387454
2	C	26	50	20120604	6	3310	66.04	0.0973424408184837	-0.165926000317973
2	C	26	50	20120604	6	3312	66.08	0.0991539776812055	-0.166059007103515
2	C	26	50	20120604	6	3314	66.12	0.102335816775189	-0.166267037918540
2	C	26	50	20120604	6	3316	66.16	0.103859914731358	-0.166659199339386
2	C	26	50	20120604	6	3318	66.2	0.106157021820721	-0.167337597585256
2	C	26	50	20120604	6	3320	66.24	0.107682039015706	-0.167788236736906
2	C	26	50	20120604	6	3322	66.28	0.110398389715634	-0.169093909408367
2	C	26	50	20120604	6	3324	66.32	0.112369803421582	-0.169272100317226
2	C	26	50	20120604	6	3326	66.36	0.113910376965753	-0.169427168834340
2	C	26	50	20120604	6	3328	66.4	0.115103336816293	-0.169374065115073
2	C	26	50	20120604	6	3330	66.44	0.115334348601707	-0.169263261482461
2	C	26	50	20120604	6	3332	66.48	0.114726236769886	-0.169584287961120
2	C	26	50	20120604	6	3334	66.52	0.115111751386989	-0.170242462953049
2	C	26	50	20120604	6	3336	66.56	0.114916024229957	-0.170056352448240
2	C	26	50	20120604	6	3338	66.6	0.115052849392116	-0.170705830026760
2	C	26	50	20120604	6	3340	66.64	0.114794826127661	-0.170983652281088
2	C	26	50	20120604	6	3342	66.68	0.114365117336734	-0.170847675647066
2	C	26	50	20120604	6	3344	66.72	0.113409250389926	-0.170785308828965
2	C	26	50	20120604	6	3346	66.76	0.113231271613102	-0.170992986090600
2	C	26	50	20120604	6	3348	66.8	0.113007684448890	-0.171498001753723
2	C	26	50	20120604	6	3350	66.84	0.112767550985999	-0.171916326125473
2	C	26	50	20120604	6	3352	66.88	0.111990369922797	-0.171878920176749
2	C	26	50	20120604	6	3354	66.92	0.111647918108669	-0.171555277402999
2	C	26	50	20120604	6	3356	66.96	0.110581530371961	-0.172197401070995
2	C	26	50	20120604	6	3358	67	0.109233572714985	-0.173406765798858
2	C	26	50	20120604	6	3360	67.04	0.108116909686136	-0.173984613460444
2	C	26	50	20120604	6	3362	67.08	0.107262441851750	-0.175099296590306
2	C	26	50	20120604	6	3364	67.12	0.106062693776110	-0.176159037523271
2	C	26	50	20120604	6	3366	67.16	0.104172809482033	-0.178679661066166
2	C	26	50	20120604	6	3368	67.2	0.102500572655205	-0.180351897892994
2	C	26	50	20120604	6	3370	67.24	0.101496905289989	-0.182588759484600
2	C	26	50	20120604	6	3372	67.28	0.100446215323824	-0.183469743823280
2	C	26	50	20120604	6	3374	67.32	0.0995034298524679	-0.185689564141459
2	C	26	50	20120604	6	3376	67.36	0.0991327644777699	-0.185965477207478
2	C	26	50	20120604	6	3378	67.4	0.0977525627515719	-0.187280625109807
2	C	26	50	20120604	6	3380	67.44	0.0959328941608664	-0.188504909790753
2	C	26	50	20120604	6	3382	67.48	0.0947194989243503	-0.190446625011892
2	C	26	50	20120604	6	3384	67.52	0.0932776374868328	-0.192178400229696
2	C	26	50	20120604	6	3386	67.56	0.0924014614742645	-0.192698194424546
2	C	26	50	20120604	6	3388	67.6	0.0910535745279667	-0.193671314776815
2	C	26	50	20120604	6	3390	67.64	0.0896317242123568	-0.195449546910143
2	C	26	50	20120604	6	3392	67.68	0.0873113533098932	-0.197246658794528
2	C	26	50	20120604	6	3394	67.72	0.085984113881606	-0.198928865826971
2	C	26	50	20120604	6	3396	67.76	0.0838125889565821	-0.199304339527781
2	C	26	50	20120604	6	3398	67.8	0.0816502564197137	-0.200473894143864
2	C	26	50	20120604	6	3400	67.84	0.0799963336585183	-0.201925584365640
2	C	26	50	20120604	6	3402	67.88	0.0789144602833029	-0.203079582632536
2	C	26	50	20120604	6	3404	67.92	0.0776671239212899	-0.204114786960193
2	C	26	50	20120604	6	3406	67.96	0.0754496370554889	-0.204877048070312
2	C	26	50	20120604	6	3408	68	0.0741952296256639	-0.205673250305928
2	C	26	50	20120604	6	3410	68.04	0.0724119063235115	-0.205555870580252
2	C	26	50	20120604	6	3412	68.08	0.0700225925098821	-0.205524050775098
2	C	26	50	20120604	6	3414	68.12	0.0695997426547325	-0.205038975523204
2	C	26	50	20120604	6	3416	68.16	0.0683085656722859	-0.204529858640750
2	C	26	50	20120604	6	3418	68.2	0.0671340613087351	-0.203325655792389
2	C	26	50	20120604	6	3420	68.24	0.0666362581347797	-0.202932504422049
2	C	26	50	20120604	6	3422	68.28	0.0652241658927502	-0.201640620332822
2	C	26	50	20120604	6	3424	68.32	0.0633340694666385	-0.201415053269623
2	C	26	50	20120604	6	3426	68.36	0.0626432261414193	-0.200151453451643
2	C	26	50	20120604	6	3428	68.4	0.0607488870746205	-0.199119784657892
2	C	26	50	20120604	6	3430	68.44	0.0598848025880106	-0.198240143822095
2	C	26	50	20120604	6	3432	68.48	0.0574785182116327	-0.196275094077178
2	C	26	50	20120604	6	3434	68.52	0.055876214245464	-0.195481720268687
2	C	26	50	20120604	6	3436	68.56	0.0540094523431315	-0.193566875105234
2	C	26	50	20120604	6	3438	68.6	0.052733831709871	-0.192431261614648
2	C	26	50	20120604	6	3440	68.64	0.0514200273104264	-0.190848756638353
2	C	26	50	20120604	6	3442	68.68	0.049011621613705	-0.189078161258261
2	C	26	50	20120604	6	3444	68.72	0.0464830077641819	-0.187956689903300
2	C	26	50	20120604	6	3446	68.76	0.0432112246876318	-0.185537677604860
2	C	26	50	20120604	6	3448	68.8	0.0407724133993194	-0.184269835146193
2	C	26	50	20120604	6	3450	68.84	0.0378831750913911	-0.183530201453072
2	C	26	50	20120604	6	3452	68.88	0.0358191303971076	-0.182163364045038
2	C	26	50	20120604	6	3454	68.92	0.0351113165091399	-0.182240438684187
2	C	26	50	20120604	6	3456	68.96	0.0350186855208044	-0.182181748821349
2	C	26	50	20120604	6	3458	69	0.0352994069129355	-0.181773748208604
2	C	26	50	20120604	6	3460	69.04	0.034376632563487	-0.181452014623164
2	C	26	50	20120604	6	3462	69.08	0.0333357713815805	-0.180438023498943
2	C	26	50	20120604	6	3464	69.12	0.0316959907560088	-0.179082499799408
2	C	26	50	20120604	6	3466	69.16	0.0300470177422818	-0.178058609180250
2	C	26	50	20120604	6	3468	69.2	0.0285840138120068	-0.176854406331890
2	C	26	50	20120604	6	3470	69.24	0.0268070544708851	-0.174967138332903
2	C	26	50	20120604	6	3472	69.28	0.0250286809162009	-0.173108154605163
2	C	26	50	20120604	6	3474	69.32	0.0231025220442487	-0.170289626975354
2	C	26	50	20120604	6	3476	69.36	0.0220390334453442	-0.169178055115328
2	C	26	50	20120604	6	3478	69.4	0.0209628169243782	-0.167628077050967
2	C	26	50	20120604	6	3480	69.44	0.0197062881742097	-0.165817176584349
2	C	26	50	20120604	6	3482	69.48	0.0183076309610228	-0.165805862875850
2	C	26	50	20120604	6	3484	69.52	0.0165511777165554	-0.165185023121968
2	C	26	50	20120604	6	3486	69.56	0.0126387558962502	-0.166293059448087
2	C	26	50	20120604	6	3488	69.6	0.0108837168653452	-0.166957739822403
2	C	26	50	20120604	6	3490	69.64	0.0094461687791929	-0.166722273264268
2	C	26	50	20120604	6	3492	69.68	0.0077752754552491	-0.167328263775744
2	C	26	50	20120604	6	3494	69.72	0.0043868197598032	-0.169381701868310
2	C	26	50	20120604	6	3496	69.76	0.000551472578647402	-0.170965621058168
2	C	26	50	20120604	6	3498	69.8	-0.00181662803154640	-0.172304174194954
2	C	26	50	20120604	6	3500	69.84	-0.0047178871547548	-0.173123710954349
2	C	26	50	20120604	6	3502	69.88	-0.00773935443076489	-0.173755157309949
2	C	26	50	20120604	6	3504	69.92	-0.0107290019016216	-0.175084518058580
2	C	26	50	20120604	6	3506	69.96	-0.0135715711619915	-0.175193412502882
2	C	26	50	20120604	6	3508	70	-0.0166390003787788	-0.176075881765803
2	C	26	50	20120604	6	3510	70.04	-0.0194136873881548	-0.177277963293820
2	C	26	50	20120604	6	3512	70.08	-0.0220586910138612	-0.178298601221785
2	C	26	50	20120604	6	3514	70.12	-0.025010861825315	-0.179177534950800
2	C	26	50	20120604	6	3516	70.16	-0.0282618559624983	-0.179921694127321
2	C	26	50	20120604	6	3518	70.2	-0.0298761100332691	-0.180147331901197
2	C	26	50	20120604	6	3520	70.24	-0.0330991027419174	-0.181186778869541
2	C	26	50	20120604	6	3522	70.28	-0.0368570924412114	-0.181851034979788
2	C	26	50	20120604	6	3524	70.32	-0.039223354573774	-0.181382647447930
2	C	26	50	20120604	6	3526	70.36	-0.0421783538123526	-0.181445579951456
2	C	26	50	20120604	6	3528	70.4	-0.0448204583002562	-0.180825800857746
2	C	26	50	20120604	6	3530	70.44	-0.0480556132455408	-0.179826517554573
2	C	26	50	20120604	6	3532	70.48	-0.0496010658265022	-0.180242579184623
2	C	26	50	20120604	6	3534	70.52	-0.0527419634378547	-0.180430740299097
2	C	26	50	20120604	6	3536	70.56	-0.0543888151312382	-0.180209415876585
2	C	26	50	20120604	6	3538	70.6	-0.0564218178378276	-0.179730633875044
2	C	26	50	20120604	6	3540	70.64	-0.0588198290648656	-0.179697187724294
2	C	26	50	20120604	6	3542	70.68	-0.0613746058652925	-0.179543745552776
2	C	26	50	20120604	6	3544	70.72	-0.0634749958481291	-0.178035911052574
2	C	26	50	20120604	6	3546	70.76	-0.0665474455230627	-0.178077559641986
2	C	26	50	20120604	6	3548	70.8	-0.0706827474007979	-0.178180655810683
2	C	26	50	20120604	6	3550	70.84	-0.0739406004737587	-0.178625213844015
2	C	26	50	20120604	6	3552	70.88	-0.0769460871365137	-0.177835799833498
2	C	26	50	20120604	6	3554	70.92	-0.0785055404317427	-0.177353977272798
2	C	26	50	20120604	6	3556	70.96	-0.0801639179656597	-0.176302297357139
2	C	26	50	20120604	6	3558	71	-0.0809921521384637	-0.175608413472761
2	C	26	50	20120604	6	3560	71.04	-0.0837278068535177	-0.174630626215736
2	C	26	50	20120604	6	3562	71.08	-0.0865857910417177	-0.173769511577607
2	C	26	50	20120604	6	3564	71.12	-0.0884666950796737	-0.173714357248674
2	C	26	50	20120604	6	3566	71.16	-0.0929710359865107	-0.173531852988450
2	C	26	50	20120604	6	3568	71.2	-0.0951383889815257	-0.172287981449665
2	C	26	50	20120604	6	3570	71.24	-0.0967632496540137	-0.171839746461071
2	C	26	50	20120604	6	3572	71.28	-0.0982070202798407	-0.170847109961641
2	C	26	50	20120604	6	3574	71.32	-0.100685429547900	-0.169563711153788
2	C	26	50	20120604	6	3576	71.36	-0.102575243131299	-0.167813904713063
2	C	26	50	20120604	6	3578	71.4	-0.103933736679314	-0.166702898538463
2	C	26	50	20120604	6	3580	71.44	-0.105292088805974	-0.165208781909816
2	C	26	50	20120604	6	3582	71.48	-0.107693211302849	-0.163749525645481
2	C	26	50	20120604	6	3584	71.52	-0.110121840253512	-0.161284127142196
2	C	26	50	20120604	6	3586	71.56	-0.112824119528495	-0.159836255297039
2	C	26	50	20120604	6	3588	71.6	-0.115150712970633	-0.157802404062312
2	C	26	50	20120604	6	3590	71.64	-0.117058699198309	-0.155276406507879
2	C	26	50	20120604	6	3592	71.68	-0.119480822766585	-0.154518812302516
2	C	26	50	20120604	6	3594	71.72	-0.121367878633537	-0.152644484357625
2	C	26	50	20120604	6	3596	71.76	-0.123606218078316	-0.151380538057321
2	C	26	50	20120604	6	3598	71.8	-0.126164438488767	-0.149120716708531
2	C	26	50	20120604	6	3600	71.84	-0.128692564434611	-0.147579711829223
2	C	26	50	20120604	6	3602	71.88	-0.130237974589166	-0.146632514011552
2	C	26	50	20120604	6	3604	71.92	-0.132026643618584	-0.145163457247231
2	C	26	50	20120604	6	3606	71.96	-0.135200167136820	-0.142619258764250
2	C	26	50	20120604	6	3608	72	-0.136388460082604	-0.141388539411595
2	C	26	50	20120604	6	3610	72.04	-0.139220415670189	-0.139545119104109
2	C	26	50	20120604	6	3612	72.08	-0.140981040844665	-0.137023647033076
2	C	26	50	20120604	6	3614	72.12	-0.143038014471137	-0.135287699885263
2	C	26	50	20120604	6	3616	72.16	-0.145263420932887	-0.133157045732192
2	C	26	50	20120604	6	3618	72.2	-0.147109888870599	-0.131063090421064
2	C	26	50	20120604	6	3620	72.24	-0.148590711891760	-0.129607723244026
2	C	26	50	20120604	6	3622	72.28	-0.149925729494640	-0.128004005064295
2	C	26	50	20120604	6	3624	72.32	-0.151663373698728	-0.126192821754964
2	C	26	50	20120604	6	3626	72.36	-0.151481576545285	-0.126244511260669
2	C	26	50	20120604	6	3628	72.4	-0.150842634857805	-0.125750667884688
2	C	26	50	20120604	6	3630	72.44	-0.149962499047262	-0.125568729309889
2	C	26	50	20120604	6	3632	72.48	-0.149602723116994	-0.124268218517930
2	C	26	50	20120604	6	3634	72.52	-0.149734103556939	-0.124189163979794
2	C	26	50	20120604	6	3636	72.56	-0.150095647254160	-0.122868783487284
2	C	26	50	20120604	6	3638	72.6	-0.149740962492716	-0.121677732825053
2	C	26	50	20120604	6	3640	72.64	-0.150365054937792	-0.119998637062448
2	C	26	50	20120604	6	3642	72.68	-0.151780753424405	-0.118024324218697
2	C	26	50	20120604	6	3644	72.72	-0.152336185801027	-0.115421110603759
2	C	26	50	20120604	6	3646	72.76	-0.153612584251747	-0.113342853063173
2	C	26	50	20120604	6	3648	72.8	-0.154085921531073	-0.111023967084950
2	C	26	50	20120604	6	3650	72.84	-0.155627272892704	-0.108643987080832
2	C	26	50	20120604	6	3652	72.88	-0.157126268558141	-0.106061703826617
2	C	26	50	20120604	6	3654	72.92	-0.157757573492384	-0.103538181145919
2	C	26	50	20120604	6	3656	72.96	-0.158761170146923	-0.101335331390488
2	C	26	50	20120604	6	3658	73	-0.159395657061681	-0.0987662003224027
2	C	26	50	20120604	6	3660	73.04	-0.159770494366388	-0.0968640123703327
2	C	26	50	20120604	6	3662	73.08	-0.160470742211797	-0.0943959975719577
2	C	26	50	20120604	6	3664	73.12	-0.160974767925427	-0.0914694240259827
2	C	26	50	20120604	6	3666	73.16	-0.161201537070154	-0.0898411692409443
2	C	26	50	20120604	6	3668	73.2	-0.161100915775191	-0.0882221068440614
2	C	26	50	20120604	6	3670	73.24	-0.162126432739946	-0.0855348889435182
2	C	26	50	20120604	6	3672	73.28	-0.162381839709310	-0.0832062448917147
2	C	26	50	20120604	6	3674	73.32	-0.162290622934537	-0.0816527312934478
2	C	26	50	20120604	6	3676	73.36	-0.162790688850192	-0.0795899593913704
2	C	26	50	20120604	6	3678	73.4	-0.162874198161050	-0.0770428900548584
2	C	26	50	20120604	6	3680	73.44	-0.163407215252709	-0.0754364848693588
2	C	26	50	20120604	6	3682	73.48	-0.163904664873274	-0.0726451808506249
2	C	26	50	20120604	6	3684	73.52	-0.164545940013132	-0.0702234108357391
2	C	26	50	20120604	6	3686	73.56	-0.164662188367959	-0.0674922816040841
2	C	26	50	20120604	6	3688	73.6	-0.165151152707149	-0.0652567635153629
2	C	26	50	20120604	6	3690	73.64	-0.165489008327200	-0.0620126990246353
2	C	26	50	20120604	6	3692	73.68	-0.165468643651902	-0.0597349666610771
2	C	26	50	20120604	6	3694	73.72	-0.165600448355915	-0.0574634568371935
2	C	26	50	20120604	6	3696	73.76	-0.165891634928408	-0.0544173822451981
2	C	26	50	20120604	6	3698	73.8	-0.166260178982762	-0.0525964408622864
2	C	26	50	20120604	6	3700	73.84	-0.166830389891111	-0.0499826913563085
2	C	26	50	20120604	6	3702	73.88	-0.167069816247221	-0.0476983121890072
2	C	26	50	20120604	6	3704	73.92	-0.166627945219657	-0.0454517632344995
2	C	26	50	20120604	6	3706	73.96	-0.166476836500518	-0.0436781272952492
2	C	26	50	20120604	6	3708	74	-0.166309888589480	-0.0415031375469975
2	C	26	50	20120604	6	3710	74.04	-0.166458663856241	-0.0391821302484308
2	C	26	50	20120604	6	3712	74.08	-0.166327849101722	-0.0366711940684374
2	C	26	50	20120604	6	3714	74.12	-0.166248653142229	-0.0359683299279380
2	C	26	50	20120604	6	3716	74.16	-0.165540132147480	-0.0337041740145786
2	C	26	50	20120604	6	3718	74.2	-0.165228298056977	-0.0316768988729168
2	C	26	50	20120604	6	3720	74.24	-0.164401690229770	-0.0287204854207758
2	C	26	50	20120604	6	3722	74.28	-0.163745495136828	-0.0270545418443003
2	C	26	50	20120604	6	3724	74.32	-0.163684683953646	-0.023948928861329
2	C	26	50	20120604	6	3726	74.36	-0.163164253362693	-0.0217229567141538
2	C	26	50	20120604	6	3728	74.4	-0.163106270606636	-0.0199693318968111
2	C	26	50	20120604	6	3730	74.44	-0.162887067504468	-0.0169782702123920
2	C	26	50	20120604	6	3732	74.48	-0.161602961589833	-0.0144850117019283
2	C	26	50	20120604	6	3734	74.52	-0.161649630637392	-0.0124245025415507
2	C	26	50	20120604	6	3736	74.56	-0.160744533957473	-0.00950980838949973
2	C	26	50	20120604	6	3738	74.6	-0.160156221115526	-0.00757375002261093
2	C	26	50	20120604	6	3740	74.64	-0.159589828583795	-0.00508261283249083
2	C	26	50	20120604	6	3742	74.68	-0.158514319169610	-0.00310483516551203
2	C	26	50	20120604	6	3744	74.72	-0.157722359574681	-0.00106129656788283
2	C	26	50	20120604	6	3746	74.76	-0.156907065455973	0.0010366892518976
2	C	26	50	20120604	6	3748	74.8	-0.156225414518910	0.00307174256815249
2	C	26	50	20120604	6	3750	74.84	-0.155049495941796	0.00517255681505773
2	C	26	50	20120604	6	3752	74.88	-0.154526236923718	0.00587824938268189
2	C	26	50	20120604	6	3754	74.92	-0.153242838115865	0.0050629552639738
2	C	26	50	20120604	6	3756	74.96	-0.153100709652846	0.00527438019154857
2	C	26	50	20120604	6	3758	75	-0.153482547314687	0.00500709382826009
2	C	26	50	20120604	6	3760	75.04	-0.153351025453386	0.0054412573919086
2	C	26	50	20120604	6	3762	75.08	-0.153428100092536	0.00527367308476738
2	C	26	50	20120604	6	3764	75.12	-0.153181319825901	0.00552752441921337
2	C	26	50	20120604	6	3766	75.16	-0.152617755721296	0.0061292722900031
2	C	26	50	20120604	6	3768	75.2	-0.152436736385312	0.00609250273738142
2	C	26	50	20120604	6	3770	75.24	-0.152958581189828	0.00605431897119734
2	C	26	50	20120604	6	3772	75.28	-0.152484819646433	0.00604017683557362
2	C	26	50	20120604	6	3774	75.32	-0.152491183607463	0.00603946972879242
2	C	26	50	20120604	6	3776	75.36	-0.152589471450048	0.00604300526269837
2	C	26	50	20120604	6	3778	75.4	-0.152760591291095	0.00611795858150413
2	C	26	50	20120604	6	3780	75.44	-0.152861707560805	0.00613987889172092
2	C	26	50	20120604	6	3782	75.48	-0.153372945763603	0.00572480721116441
2	C	26	50	20120604	6	3784	75.52	-0.153207482776805	0.00527791572545453
2	C	26	50	20120604	6	3786	75.56	-0.152877263909991	0.00539883098503742
2	C	26	50	20120604	6	3788	75.6	-0.153112023361345	0.00508628978775294
2	C	26	50	20120604	6	3790	75.64	-0.153521438187652	0.00492719076198599
2	C	26	50	20120604	6	3792	75.68	-0.153356682307636	0.00517962788286956
2	C	26	50	20120604	6	3794	75.72	-0.153208189883586	0.00439473935575252
2	C	26	50	20120604	6	3796	75.76	-0.153215260951398	0.00412038192465214
2	C	26	50	20120604	6	3798	75.8	-0.153036362935758	0.00338711219256168
2	C	26	50	20120604	6	3800	75.84	-0.153129701030875	0.00333195786362914
2	C	26	50	20120604	6	3802	75.88	-0.152824938008183	0.00226493373081863
2	C	26	50	20120604	6	3804	75.92	-0.151340720874473	0.00215533217973473
2	C	26	50	20120604	6	3806	75.96	-0.149985197174938	0.00148570205795106
2	C	26	50	20120604	6	3808	76	-0.148363801325677	0.000125935717729321
2	C	26	50	20120604	6	3810	76.04	-0.146004893103639	-0.00103230518985423
2	C	26	50	20120604	6	3812	76.08	-0.143711745812251	-0.00146717586028393
2	C	26	50	20120604	6	3814	76.12	-0.142547140943637	-0.00131797632945363
2	C	26	50	20120604	6	3816	76.16	-0.140427234813640	-0.00125575093270923
2	C	26	50	20120604	6	3818	76.2	-0.137757199607879	-0.00230934003667713
2	C	26	50	20120604	6	3820	76.24	-0.134816342504924	-0.00239207153007593
2	C	26	50	20120604	6	3822	76.28	-0.131433543663728	-0.00359415305809313
2	C	26	50	20120604	6	3824	76.32	-0.129429390913811	-0.00409782521833223
2	C	26	50	20120604	6	3826	76.36	-0.126558820224906	-0.00455716178339103
2	C	26	50	20120604	6	3828	76.4	-0.123225448147715	-0.00563769165572223
2	C	26	50	20120604	6	3830	76.44	-0.121502087500607	-0.00658182062996253
2	C	26	50	20120604	6	3832	76.48	-0.118966544004628	-0.00764375359394843
2	C	26	50	20120604	6	3834	76.52	-0.115384836025884	-0.00884109750653163
2	C	26	50	20120604	6	3836	76.56	-0.113165864235842	-0.0101818426743394
2	C	26	50	20120604	6	3838	76.6	-0.110467686180191	-0.0112225624348898
2	C	26	50	20120604	6	3840	76.64	-0.107618682248112	-0.0121001526610204
2	C	26	50	20120604	6	3842	76.68	-0.104712473377435	-0.0134804250978966
2	C	26	50	20120604	6	3844	76.72	-0.101796152879787	-0.0143178516588558
2	C	26	50	20120604	6	3846	76.76	-0.0993806054045757	-0.0162115543295515
2	C	26	50	20120604	6	3848	76.8	-0.0976258492163837	-0.0178277175886314
2	C	26	50	20120604	6	3850	76.84	-0.0961228937529717	-0.0194876507574669
2	C	26	50	20120604	6	3852	76.88	-0.0938305242790427	-0.0202866107095296
2	C	26	50	20120604	6	3854	76.92	-0.0918339375716847	-0.0215421495102044
2	C	26	50	20120604	6	3856	76.96	-0.0903199512424857	-0.0222585193902245
2	C	26	50	20120604	6	3858	77	-0.0886610080231437	-0.0229246846887803
2	C	26	50	20120604	6	3860	77.04	-0.0866907256880457	-0.0250604300106762
2	C	26	50	20120604	6	3862	77.08	-0.0842749660807997	-0.0268694919996638
2	C	26	50	20120604	6	3864	77.12	-0.0820863291716717	-0.0286352790536429
2	C	26	50	20120604	6	3866	77.16	-0.0793667257805497	-0.0308287949995617
2	C	26	50	20120604	6	3868	77.2	-0.0769282680456277	-0.0320467864301555
2	C	26	50	20120604	6	3870	77.24	-0.0751807950572818	-0.0337886025642523
2	C	26	50	20120604	6	3872	77.28	-0.072647585013681	-0.0357844114541513
2	C	26	50	20120604	6	3874	77.32	-0.0704619179530334	-0.0373609767334849
2	C	26	50	20120604	6	3876	77.36	-0.0682902516066532	-0.0383502191203648
2	C	26	50	20120604	6	3878	77.4	-0.0658493189979972	-0.039371139891042
2	C	26	50	20120604	6	3880	77.44	-0.0632764402639719	-0.0407563620753864
2	C	26	50	20120604	6	3882	77.48	-0.0615027336140435	-0.0419527867491541
2	C	26	50	20120604	6	3884	77.52	-0.0586823675066029	-0.0441284128935089
2	C	26	50	20120604	6	3886	77.56	-0.0554221102705861	-0.0461864471801523
2	C	26	50	20120604	6	3888	77.6	-0.052695647943687	-0.0488038736413924
2	C	26	50	20120604	6	3890	77.64	-0.0503670038918834	-0.049354851245293
2	C	26	50	20120604	6	3892	77.68	-0.0477677571459876	-0.0514512036484089
2	C	26	50	20120604	6	3894	77.72	-0.0457868469959682	-0.0538056076002511
2	C	26	50	20120604	6	3896	77.76	-0.0441291765688326	-0.0557479592174924
2	C	26	50	20120604	6	3898	77.8	-0.0422505677994881	-0.0578213051943757
2	C	26	50	20120604	6	3900	77.84	-0.0404830370201866	-0.0602354144143941
2	C	26	50	20120604	6	3902	77.88	-0.0386573155954342	-0.0628246697414718
2	C	26	50	20120604	6	3904	77.92	-0.0368775066139842	-0.063984204654465
2	C	26	50	20120604	6	3906	77.96	-0.0340140989167728	-0.0655570010546547
2	C	26	50	20120604	6	3908	78	-0.0330303012521079	-0.06657799253601
2	C	26	50	20120604	6	3910	78.04	-0.0310442504357893	-0.068375387263108
2	C	26	50	20120604	6	3912	78.08	-0.0282209851905457	-0.0708950208565101
2	C	26	50	20120604	6	3914	78.12	-0.0255633243534561	-0.0727303165070797
2	C	26	50	20120604	6	3916	78.16	-0.023300511942981	-0.0754072106486177
2	C	26	50	20120604	6	3918	78.2	-0.0213737873856039	-0.0767525520105032
2	C	26	50	20120604	6	3920	78.24	-0.0183371880244764	-0.0787835041074272
2	C	26	50	20120604	6	3922	78.28	-0.0162563141888006	-0.0810281438736258
2	C	26	50	20120604	6	3924	78.32	-0.0148219480831637	-0.0832246296680255
2	C	26	50	20120604	6	3926	78.36	-0.0122401598036954	-0.0851349493480791
2	C	26	50	20120604	6	3928	78.4	-0.0100160261341512	-0.0874579365456331
2	C	26	50	20120604	6	3930	78.44	-0.0076018221618241	-0.0895792568891928
2	C	26	50	20120604	6	3932	78.48	-0.0053100890839985	-0.0918371902628777
2	C	26	50	20120604	6	3934	78.52	-0.0039653841182161	-0.0924310892483967
2	C	26	50	20120604	6	3936	78.56	-0.0022007284350869	-0.0940891132289227
2	C	26	50	20120604	6	3938	78.6	0.00118885863120890	-0.0972327685567217
2	C	26	50	20120604	6	3940	78.64	0.0040920269427265	-0.0987555230100067
2	C	26	50	20120604	6	3942	78.68	0.0056688750647725	-0.100160685605581
2	C	26	50	20120604	6	3944	78.72	0.0094552904566703	-0.102636832131940
2	C	26	50	20120604	6	3946	78.76	0.0108847068148389	-0.104165102018119
2	C	26	50	20120604	6	3948	78.8	0.0121244771342932	-0.105187083448968
2	C	26	50	20120604	6	3950	78.84	0.0143520756270652	-0.107195903103640
2	C	26	50	20120604	6	3952	78.88	0.016864426020621	-0.108776852445017
2	C	26	50	20120604	6	3954	78.92	0.0198600131884397	-0.110568661028544
2	C	26	50	20120604	6	3956	78.96	0.0221897886110932	-0.111836362065855
2	C	26	50	20120604	6	3958	79	0.0245404943944697	-0.113138145650020
2	C	26	50	20120604	6	3960	79.04	0.0260599961565615	-0.113779845053946
2	C	26	50	20120604	6	3962	79.08	0.0289685384796161	-0.114467789241363
2	C	26	50	20120604	6	3964	79.12	0.0321556808744582	-0.116537985764643
2	C	26	50	20120604	6	3966	79.16	0.0343522373795361	-0.117520015662355
2	C	26	50	20120604	6	3968	79.2	0.0375462387101558	-0.118392726851695
2	C	26	50	20120604	6	3970	79.24	0.0399564121738301	-0.118268488190241
2	C	26	50	20120604	6	3972	79.28	0.042157140608917	-0.118354543085511
2	C	26	50	20120604	6	3974	79.32	0.0453893964163988	-0.118202444416878
2	C	26	50	20120604	6	3976	79.36	0.0475126259482677	-0.117436859904887
2	C	26	50	20120604	6	3978	79.4	0.0500751102126096	-0.117444001683377
2	C	26	50	20120604	6	3980	79.44	0.0531146794222181	-0.117228616957828
2	C	26	50	20120604	6	3982	79.48	0.0552156350904796	-0.116307115400585
2	C	26	50	20120604	6	3984	79.52	0.0583730790005119	-0.116417919033197
2	C	26	50	20120604	6	3986	79.56	0.0594727714666132	-0.116004120144847
2	C	26	50	20120604	6	3988	79.6	0.0618538828415807	-0.115547753428269
2	C	26	50	20120604	6	3990	79.64	0.0653753453225679	-0.115114933367505
2	C	26	50	20120604	6	3992	79.68	0.0676938070367223	-0.114960218403781
2	C	26	50	20120604	6	3994	79.72	0.0704947984183585	-0.113928408188674
2	C	26	50	20120604	6	3996	79.76	0.0729978150024026	-0.113959662308402
2	C	26	50	20120604	6	3998	79.8	0.0753715017561677	-0.114483699143940
2	C	26	50	20120604	6	4000	79.84	0.0766639515308205	-0.116104529307775
2	C	26	50	20120604	6	4002	79.88	0.0762695980789528	-0.116865164072298
2	C	26	50	20120604	6	4004	79.92	0.07641215080604	-0.117788928371240
[truncated: 1,221 more rows]
