# Supplementary material for: How Do Ants Make Sense of Gravity? A Boltzmann Walker Analysis of Lasius niger Trajectories on Various Inclines
Source: PLoS One. 2013 Oct 29;8(10):e76531. doi: 10.1371/journal.pone.0076531 (PMC3812222; doi:10.1371/journal.pone.0076531)
Supplement: Dataset S2 — Trajectories for . (ZIP) [file pone.0076531.s006.zip › Incline2/2-C-26-50-20120604-07.txt]

Pente	Colonie	Temperature	Humidite	Date	Indiv	Frame	Time	X	Y
2	C	26	50	20120604	7	42	0	0	0
2	C	26	50	20120604	7	44	0.04	0.00211852020070615	0.00160477883990289
2	C	26	50	20120604	7	46	0.08	0.0049584873081213	0.00299971667142079
2	C	26	50	20120604	7	48	0.12	0.00808873589134916	0.00453726379856849
2	C	26	50	20120604	7	50	0.16	0.0103965202931077	0.00506130063410579
2	C	26	50	20120604	7	52	0.2	0.0128419147455529	0.00437801628037749
2	C	26	50	20120604	7	54	0.24	0.0153382279573114	0.00405110667329929
2	C	26	50	20120604	7	56	0.28	0.0178844134103470	0.00231667980506589
2	C	26	50	20120604	7	58	0.32	0.0202833155919292	-0.00043888703694687
2	C	26	50	20120604	7	60	0.36	0.0224450188037624	-0.0026097826369355
2	C	26	50	20120604	7	62	0.4	0.0224034197118252	-0.00332775764934889
2	C	26	50	20120604	7	64	0.44	0.0239728219994653	-0.00576534564292984
2	C	26	50	20120604	7	66	0.48	0.0259143250885692	-0.00898048946630695
2	C	26	50	20120604	7	68	0.52	0.0269535599248791	-0.0111396400226601
2	C	26	50	20120604	7	70	0.56	0.0288156549224558	-0.0127993610594611
2	C	26	50	20120604	7	72	0.6	0.0313903721341122	-0.0139031547448933
2	C	26	50	20120604	7	74	0.64	0.0344023641792544	-0.015553683393539
2	C	26	50	20120604	7	76	0.68	0.0369012795439677	-0.01746485160173
2	C	26	50	20120604	7	78	0.72	0.0391032100605826	-0.0191920306254562
2	C	26	50	20120604	7	80	0.76	0.040607014052132	-0.0222903604085813
2	C	26	50	20120604	7	82	0.8	0.039301907066096	-0.0229271100650398
2	C	26	50	20120604	7	84	0.84	0.0388870475175739	-0.025083290772912
2	C	26	50	20120604	7	86	0.88	0.0372882366589042	-0.0281813094290533
2	C	26	50	20120604	7	88	0.92	0.0359056873381927	-0.0317209586964526
2	C	26	50	20120604	7	90	0.96	0.0358055256626376	-0.0344907313136993
2	C	26	50	20120604	7	92	1	0.0360735474169785	-0.0368931690291875
2	C	26	50	20120604	7	94	1.04	0.0371173020798337	-0.0407216629314201
2	C	26	50	20120604	7	96	1.08	0.0375299681831206	-0.0439377274078263
2	C	26	50	20120604	7	98	1.12	0.0376556281292053	-0.0470195038212038
2	C	26	50	20120604	7	100	1.16	0.0374726501074377	-0.0500805478637569
2	C	26	50	20120604	7	102	1.2	0.038496759929698	-0.0514519743948004
2	C	26	50	20120604	7	104	1.24	0.0389923640015638	-0.0530047172466758
2	C	26	50	20120604	7	106	1.28	0.0399017811039156	-0.0552837860420503
2	C	26	50	20120604	7	108	1.32	0.0414536259301789	-0.0594200495850079
2	C	26	50	20120604	7	110	1.36	0.0427509618126896	-0.0613039871110554
2	C	26	50	20120604	7	112	1.4	0.0427740134937563	-0.0617169374712684
2	C	26	50	20120604	7	114	1.44	0.0420963930653453	-0.0620233268395565
2	C	26	50	20120604	7	116	1.48	0.0413105852994126	-0.0628241252692503
2	C	26	50	20120604	7	118	1.52	0.0401670522128778	-0.064353738658313
2	C	26	50	20120604	7	120	1.56	0.0389023917347256	-0.0664649473749017
2	C	26	50	20120604	7	122	1.6	0.037955646465395	-0.0681428410559792
2	C	26	50	20120604	7	124	1.64	0.0369277960482622	-0.0707386300497151
2	C	26	50	20120604	7	126	1.68	0.0361039459375017	-0.0724561217105391
2	C	26	50	20120604	7	128	1.72	0.0358305077452169	-0.074079992433534
2	C	26	50	20120604	7	130	1.76	0.0343498968560904	-0.0754204547586293
2	C	26	50	20120604	7	132	1.8	0.0339472702548828	-0.0760875392960007
2	C	26	50	20120604	7	134	1.84	0.0328854080015749	-0.0774138594854723
2	C	26	50	20120604	7	136	1.88	0.0320580223569085	-0.0777464118046643
2	C	26	50	20120604	7	138	1.92	0.0309011249522092	-0.0772382141610256
2	C	26	50	20120604	7	140	1.96	0.0301133372872893	-0.0763538357097955
2	C	26	50	20120604	7	142	2	0.0295120843912464	-0.0766774784835446
2	C	26	50	20120604	7	144	2.04	0.0288471918848967	-0.0756250914611047
2	C	26	50	20120604	7	146	2.08	0.0280137958325902	-0.0744900436559441
2	C	26	50	20120604	7	148	2.12	0.0275269528137433	-0.0736476673475165
2	C	26	50	20120604	7	150	2.16	0.0264189871983021	-0.0720431713503261
2	C	26	50	20120604	7	152	2.2	0.0253199311283038	-0.0702358771282914
2	C	26	50	20120604	7	154	2.24	0.0236459265345228	-0.0682299566114214
2	C	26	50	20120604	7	156	2.28	0.0215383947731963	-0.0663885798425335
2	C	26	50	20120604	7	158	2.32	0.0204249137248618	-0.0658351273648988
2	C	26	50	20120604	7	160	2.36	0.0197521016225628	-0.0657575577510027
2	C	26	50	20120604	7	162	2.4	0.0173147752584909	-0.064668401175941
2	C	26	50	20120604	7	164	2.44	0.0156846819958216	-0.0636930887926504
2	C	26	50	20120604	7	166	2.48	0.0145944647605881	-0.0624839361968214
2	C	26	50	20120604	7	168	2.52	0.0137624829218441	-0.0616403578068659
2	C	26	50	20120604	7	170	2.56	0.0132696294953571	-0.0603869403265346
2	C	26	50	20120604	7	172	2.6	0.0116195958214583	-0.0588392957145516
2	C	26	50	20120604	7	174	2.64	0.0106427985139271	-0.056793070111154
2	C	26	50	20120604	7	176	2.68	0.00963941399142344	-0.0558664773850871
2	C	26	50	20120604	7	178	2.72	0.00916699595091271	-0.0541581781124185
2	C	26	50	20120604	7	180	2.76	0.00916487463056915	-0.0533158725146691
2	C	26	50	20120604	7	182	2.8	0.00908277953327339	-0.0516546665536276
2	C	26	50	20120604	7	184	2.84	0.00957549153840418	-0.0496091480570111
2	C	26	50	20120604	7	186	2.88	0.0098139986556984	-0.0469876910871182
2	C	26	50	20120604	7	188	2.92	0.00989001263467595	-0.0443130596872801
2	C	26	50	20120604	7	190	2.96	0.00939107808987072	-0.0418683087020057
2	C	26	50	20120604	7	192	3	0.00868390059800606	-0.0395305429727249
2	C	26	50	20120604	7	194	3.04	0.00795296431829352	-0.037901298238193
2	C	26	50	20120604	7	196	3.08	0.00738932950300973	-0.0356061003371396
2	C	26	50	20120604	7	198	3.12	0.00653917501998914	-0.0326544245004325
2	C	26	50	20120604	7	200	3.16	0.00613124511792262	-0.0294298054461875
2	C	26	50	20120604	7	202	3.2	0.00541162254670908	-0.027127960741391
2	C	26	50	20120604	7	204	3.24	0.00558394446928423	-0.024217438519349
2	C	26	50	20120604	7	206	3.28	0.00512990413401654	-0.0215610575455333
2	C	26	50	20120604	7	208	3.32	0.00412195877277418	-0.0184032954374495
2	C	26	50	20120604	7	210	3.36	0.00318615951641628	-0.0156369240038203
2	C	26	50	20120604	7	212	3.4	0.0035607776180211	-0.0139797131960924
2	C	26	50	20120604	7	214	3.44	0.0031008965807408	-0.0121918856237438
2	C	26	50	20120604	7	216	3.48	0.0027177852781658	-0.0106361225773846
2	C	26	50	20120604	7	218	3.52	0.00200088591658795	-0.00890113087225438
2	C	26	50	20120604	7	220	3.56	0.001242250142936	-0.00664094394925786
2	C	26	50	20120604	7	222	3.6	0.00091116648452849	-0.00598364789105843
2	C	26	50	20120604	7	224	3.64	-0.000363573093682680	-0.0011312647838813
2	C	26	50	20120604	7	226	3.68	0.00056912196390581	0.000545886435076009
2	C	26	50	20120604	7	228	3.72	0.00142406355983503	0.00161638246218209
2	C	26	50	20120604	7	230	3.76	0.00326008045932152	0.00261002305324109
2	C	26	50	20120604	7	232	3.8	0.00575403900549866	0.00382450016313239
2	C	26	50	20120604	7	234	3.84	0.00685914083847606	0.00362687088885859
2	C	26	50	20120604	7	236	3.88	0.00919789651725056	0.00456739361851479
2	C	26	50	20120604	7	238	3.92	0.0123226508807886	0.00535336401900709
2	C	26	50	20120604	7	240	3.96	0.0144425570107858	0.00507504678993209
2	C	26	50	20120604	7	242	4	0.0164496442538448	0.00515802577070429
2	C	26	50	20120604	7	244	4.04	0.0170663311696007	0.00522369689879349
2	C	26	50	20120604	7	246	4.08	0.0158721289324463	0.00518484633091469
2	C	26	50	20120604	7	248	4.12	0.0150871696946511	0.00519948344128529
2	C	26	50	20120604	7	250	4.16	0.0146020308031469	0.00491585584028359
2	C	26	50	20120604	7	252	4.2	0.0142697825398708	0.00499990962336319
2	C	26	50	20120604	7	254	4.24	0.0130541882012651	0.00557458237550129
2	C	26	50	20120604	7	256	4.28	0.0110054877241334	0.00585876859086019
2	C	26	50	20120604	7	258	4.32	0.00960283535763266	0.00679388195364039
2	C	26	50	20120604	7	260	4.36	0.00695553363488741	0.00729766017989669
2	C	26	50	20120604	7	262	4.4	0.00557630771604742	0.00737411256507859
2	C	26	50	20120604	7	264	4.44	0.00394600232134372	0.00782199400028219
2	C	26	50	20120604	7	266	4.48	0.00224498624852136	0.00767208736267059
2	C	26	50	20120604	7	268	4.52	0.00139275287156409	0.00717128605596309
2	C	26	50	20120604	7	270	4.56	0.00089967317090708	0.00602158699829619
2	C	26	50	20120604	7	272	4.6	0.00095943783605297	0.00465766287020109
2	C	26	50	20120604	7	274	4.64	3.64301413667296e-05	0.00246143870531039
2	C	26	50	20120604	7	276	4.68	-0.00125918747166575	0.00058627637441739
2	C	26	50	20120604	7	278	4.72	-0.00313778252313868	-0.00122768911725509
2	C	26	50	20120604	7	280	4.76	-0.00536147453378732	-0.00279674166988123
2	C	26	50	20120604	7	282	4.8	-0.00701343860919878	-0.00478839984297469
2	C	26	50	20120604	7	284	4.84	-0.00888582908150948	-0.0067240056615235
2	C	26	50	20120604	7	286	4.88	-0.0112834513998178	-0.00866851395444744
2	C	26	50	20120604	7	288	4.92	-0.0128555619064299	-0.0091853383008167
2	C	26	50	20120604	7	290	4.96	-0.0136829475510962	-0.00943883608187207
2	C	26	50	20120604	7	292	5	-0.0144859380118117	-0.0102070368889531
2	C	26	50	20120604	7	294	5.04	-0.0151318800564256	-0.0111361044887541
2	C	26	50	20120604	7	296	5.08	-0.0159432850878372	-0.0122423730479205
2	C	26	50	20120604	7	298	5.12	-0.0156670891791057	-0.0133976441070231
2	C	26	50	20120604	7	300	5.16	-0.0151908739751800	-0.0143300846061703
2	C	26	50	20120604	7	302	5.2	-0.0144161041461017	-0.0154753783885904
2	C	26	50	20120604	7	304	5.24	-0.0138935522348048	-0.0171116234802560
2	C	26	50	20120604	7	306	5.28	-0.0136938299244587	-0.0195142662567108
2	C	26	50	20120604	7	308	5.32	-0.0133761197766038	-0.0215843284297022
2	C	26	50	20120604	7	310	5.36	-0.0126255047151708	-0.0225627732960334
2	C	26	50	20120604	7	312	5.4	-0.0109125498514549	-0.0235553277710765
2	C	26	50	20120604	7	314	5.44	-0.00958616885080008	-0.0243718847824958
2	C	26	50	20120604	7	316	5.48	-0.00828921480595118	-0.0236770604460985
2	C	26	50	20120604	7	318	5.52	-0.00873562545904988	-0.0238898147344219
2	C	26	50	20120604	7	320	5.56	-0.00839161801000258	-0.0238430749761854
2	C	26	50	20120604	7	322	5.6	-0.00836658642994858	-0.0239806779558043
2	C	26	50	20120604	7	324	5.64	-0.00730201595766878	-0.0246991903693714
2	C	26	50	20120604	7	326	5.68	-0.00758654865535048	-0.0248044149294798
2	C	26	50	20120604	7	328	5.72	-0.00722033805337398	-0.0262909655155683
2	C	26	50	20120604	7	330	5.76	-0.00691823375217978	-0.0279546746346152
2	C	26	50	20120604	7	332	5.8	-0.00547340246618134	-0.0303600397721775
2	C	26	50	20120604	7	334	5.84	-0.00415680499495105	-0.0329968056038831
2	C	26	50	20120604	7	336	5.88	-0.0024740322770833	-0.0347681080907554
2	C	26	50	20120604	7	338	5.92	-0.00155649051781564	-0.0378539220838535
2	C	26	50	20120604	7	340	5.96	-0.00032202349922017	-0.0400479330045191
2	C	26	50	20120604	7	342	6	0.00111276687048546	-0.0421628186763699
2	C	26	50	20120604	7	344	6.04	0.00306876564860368	-0.0443596580241603
2	C	26	50	20120604	7	346	6.08	0.0037586897350074	-0.0457596587402315
2	C	26	50	20120604	7	348	6.12	0.00479778314996103	-0.0478461187194787
2	C	26	50	20120604	7	350	6.16	0.00509858637467779	-0.0508400088310225
2	C	26	50	20120604	7	352	6.2	0.00522169366528237	-0.0529687537957846
2	C	26	50	20120604	7	354	6.24	0.00527939357862718	-0.0563495727379938
2	C	26	50	20120604	7	356	6.28	0.00584769529866681	-0.0599365133069188
2	C	26	50	20120604	7	358	6.32	0.00639683442493628	-0.0609014312205259
2	C	26	50	20120604	7	360	6.36	0.00778177376656826	-0.062886562798029
2	C	26	50	20120604	7	362	6.4	0.00884823221395381	-0.0634424901493979
2	C	26	50	20120604	7	364	6.44	0.00980197784041822	-0.0642816844773101
2	C	26	50	20120604	7	366	6.48	0.0104643247623557	-0.0648027514643665
2	C	26	50	20120604	7	368	6.52	0.0109699061109041	-0.0665864990305876
2	C	26	50	20120604	7	370	6.56	0.0111617441806399	-0.0685352146088596
2	C	26	50	20120604	7	372	6.6	0.0117093276719908	-0.0718448986088814
2	C	26	50	20120604	7	374	6.64	0.0118315864344580	-0.0741239744753238
2	C	26	50	20120604	7	376	6.68	0.0115621787508259	-0.0761296121494813
2	C	26	50	20120604	7	378	6.72	0.0119906854602249	-0.0788197291878274
2	C	26	50	20120604	7	380	6.76	0.0116772250241250	-0.0802705001707878
2	C	26	50	20120604	7	382	6.8	0.0118729521811574	-0.0810371453429503
2	C	26	50	20120604	7	384	6.84	0.0131436937776277	-0.0810602677346951
2	C	26	50	20120604	7	386	6.88	0.0145256632707787	-0.0806713590050425
2	C	26	50	20120604	7	388	6.92	0.0157137440845283	-0.0811169776985463
2	C	26	50	20120604	7	390	6.96	0.0167616056235687	-0.0820801278452004
2	C	26	50	20120604	7	392	7	0.0173167551574782	-0.0835226963894991
2	C	26	50	20120604	7	394	7.04	0.0181605456794681	-0.0862725639508555
2	C	26	50	20120604	7	396	7.08	0.0188078312269663	-0.0885017887892242
2	C	26	50	20120604	7	398	7.12	0.0195081497830535	-0.0902289678129504
2	C	26	50	20120604	7	400	7.16	0.0195011494259197	-0.0918006540554938
2	C	26	50	20120604	7	402	7.2	0.0197260800930152	-0.0927065285528719
2	C	26	50	20120604	7	404	7.24	0.0199858004137450	-0.0943729671040942
2	C	26	50	20120604	7	406	7.28	0.0195433637007566	-0.0957391681160247
2	C	26	50	20120604	7	408	7.32	0.0199903966078227	-0.096978302039376
2	C	26	50	20120604	7	410	7.36	0.0208578752069823	-0.0971144908054326
2	C	26	50	20120604	7	412	7.4	0.0213943571218686	-0.096872872418301
2	C	26	50	20120604	7	414	7.44	0.0226540678525524	-0.0963368147674836
2	C	26	50	20120604	7	416	7.48	0.0237516389983102	-0.0972402143911276
2	C	26	50	20120604	7	418	7.52	0.025121587676181	-0.0980501344982986
2	C	26	50	20120604	7	420	7.56	0.0270177652206108	-0.0986943087759596
2	C	26	50	20120604	7	422	7.6	0.0294729813862468	-0.0992021528662077
2	C	26	50	20120604	7	424	7.64	0.0322072218877389	-0.100286996089904
2	C	26	50	20120604	7	426	7.68	0.0341335928917254	-0.101140403264118
2	C	26	50	20120604	7	428	7.72	0.0359035518757135	-0.103123625653312
2	C	26	50	20120604	7	430	7.76	0.0379753040339119	-0.104448390207865
2	C	26	50	20120604	7	432	7.8	0.0391193320951937	-0.105256683969439
2	C	26	50	20120604	7	434	7.84	0.0412225505051549	-0.106299383628977
2	C	26	50	20120604	7	436	7.88	0.0424693918924212	-0.105818197464380
2	C	26	50	20120604	7	438	7.92	0.043648068185981	-0.105865644329397
2	C	26	50	20120604	7	440	7.96	0.0446586651976528	-0.104619580759590
2	C	26	50	20120604	7	442	8	0.0452215221954773	-0.103884613971225
2	C	26	50	20120604	7	444	8.04	0.0453898136093997	-0.101958455099273
2	C	26	50	20120604	7	446	8.08	0.045235027934998	-0.100617427088753
2	C	26	50	20120604	7	448	8.12	0.0439098391163763	-0.099152231127456
2	C	26	50	20120604	7	450	8.16	0.0435776403505748	-0.0974356587054475
2	C	26	50	20120604	7	452	8.2	0.043314950181364	-0.0955556739063068
2	C	26	50	20120604	7	454	8.24	0.043078917937804	-0.0936258380790925
2	C	26	50	20120604	7	456	8.28	0.0429801351204722	-0.0914812539224318
2	C	26	50	20120604	7	458	8.32	0.0421907918206337	-0.0882533821769934
2	C	26	50	20120604	7	460	8.36	0.0413834172978749	-0.0870551190255946
2	C	26	50	20120604	7	462	8.4	0.0407174641313534	-0.0836755728755917
2	C	26	50	20120604	7	464	8.44	0.0400573799511157	-0.0816536010347887
2	C	26	50	20120604	7	466	8.48	0.0393429192594048	-0.0795315735844479
2	C	26	50	20120604	7	468	8.52	0.0381906180487832	-0.0773668368845234
2	C	26	50	20120604	7	470	8.56	0.0378577121762006	-0.0745580673282942
2	C	26	50	20120604	7	472	8.6	0.0370537317659915	-0.0719218318266745
2	C	26	50	20120604	7	474	8.64	0.0363909605799854	-0.0705277708075652
2	C	26	50	20120604	7	476	8.68	0.0358082338816095	-0.0687793078697252
2	C	26	50	20120604	7	478	8.72	0.0351873234170496	-0.067301242565011
2	C	26	50	20120604	7	480	8.76	0.0340679733824313	-0.0649617090687772
2	C	26	50	20120604	7	482	8.8	0.0333357643105126	-0.0623758902806561
2	C	26	50	20120604	7	484	8.84	0.0325295211586037	-0.0607703336232939
2	C	26	50	20120604	7	486	8.88	0.0319076914552283	-0.0581359365993053
2	C	26	50	20120604	7	488	8.92	0.0311246414057423	-0.0570301630148858
2	C	26	50	20120604	7	490	8.96	0.0296728097626101	-0.0549840788328444
2	C	26	50	20120604	7	492	9	0.0286270695439133	-0.0526833654988978
2	C	26	50	20120604	7	494	9.04	0.0271953904440449	-0.0499971375478482
2	C	26	50	20120604	7	496	9.08	0.0267993399359023	-0.047735456508223
2	C	26	50	20120604	7	498	9.12	0.0261361444858275	-0.0452183684992332
2	C	26	50	20120604	7	500	9.16	0.0253823686570826	-0.0423743850253009
2	C	26	50	20120604	7	502	9.2	0.0240499107807503	-0.0403745314846135
2	C	26	50	20120604	7	504	9.24	0.0225759254821635	-0.038438989305675
2	C	26	50	20120604	7	506	9.28	0.0217399626322413	-0.0368277970072668
2	C	26	50	20120604	7	508	9.32	0.0198472711242427	-0.0349352044942176
2	C	26	50	20120604	7	510	9.36	0.0185214034831111	-0.0324264320609746
2	C	26	50	20120604	7	512	9.4	0.0170316426322360	-0.0298351968349096
2	C	26	50	20120604	7	514	9.44	0.0161988051942867	-0.0271493295083184
2	C	26	50	20120604	7	516	9.48	0.015829179266557	-0.024873527546273
2	C	26	50	20120604	7	518	9.52	0.0136726096499553	-0.0236144885670313
2	C	26	50	20120604	7	520	9.56	0.0115589260596324	-0.0220417416643161
2	C	26	50	20120604	7	522	9.6	0.0100477045179484	-0.0201533352234115
2	C	26	50	20120604	7	524	9.64	0.00840089525097177	-0.0168459988179033
2	C	26	50	20120604	7	526	9.68	0.00722991935025903	-0.0143338959117209
2	C	26	50	20120604	7	528	9.72	0.00400934494680241	-0.0116332005559283
2	C	26	50	20120604	7	530	9.76	0.00195876356563267	-0.00960113123029
2	C	26	50	20120604	7	532	9.8	-5.92201929243696e-05	-0.00813344625312358
2	C	26	50	20120604	7	534	9.84	-0.00317452760986576	-0.00577767051412592
2	C	26	50	20120604	7	536	9.88	-0.00253819514640817	-0.00544474342833985
2	C	26	50	20120604	7	538	9.92	-0.00157669255855414	-0.00529458930335489
2	C	26	50	20120604	7	540	9.96	4.82388246125509e-05	-0.0065150697498185
2	C	26	50	20120604	7	542	10	0.00060672024567506	-0.00589229818021051
2	C	26	50	20120604	7	544	10.04	0.00172078041446331	-0.0063972438397626
2	C	26	50	20120604	7	546	10.08	0.00390095961938214	-0.00441338576157241
2	C	26	50	20120604	7	548	10.12	0.00606802977168455	-0.00302368052023524
2	C	26	50	20120604	7	550	10.16	0.00764521730498552	-0.00254199938089096
2	C	26	50	20120604	7	552	10.2	0.0110567289241388	-0.00332865991760168
2	C	26	50	20120604	7	554	10.24	0.0136658779933984	-0.00403122283061232
2	C	26	50	20120604	7	556	10.28	0.0167007025165051	-0.0047888806755859
2	C	26	50	20120604	7	558	10.32	0.0190931346710395	-0.00599987882011379
2	C	26	50	20120604	7	560	10.36	0.0194733601294191	-0.00795355828798973
2	C	26	50	20120604	7	562	10.4	0.0194471406099727	-0.0102312057987341
2	C	26	50	20120604	7	564	10.44	0.0217377281748128	-0.0110617875660514
2	C	26	50	20120604	7	566	10.48	0.0243718423560889	-0.0126027146636132
2	C	26	50	20120604	7	568	10.52	0.0273508125145497	-0.0131615411527849
2	C	26	50	20120604	7	570	10.56	0.0281371859659073	-0.0111828442469906
2	C	26	50	20120604	7	572	10.6	0.0280415851290908	-0.00965747349861495
2	C	26	50	20120604	7	574	10.64	0.027973137192672	-0.00737974113505685
2	C	26	50	20120604	7	576	10.68	0.0274944966124868	-0.00507082536244841
2	C	26	50	20120604	7	578	10.72	0.0265630955603079	-0.00429880617874894
2	C	26	50	20120604	7	580	10.76	0.024989287997421	-0.00379626538935966
2	C	26	50	20120604	7	582	10.8	0.0237690833226021	-0.00357011142753277
2	C	26	50	20120604	7	584	10.84	0.0224011286858542	-0.00300147029623817
2	C	26	50	20120604	7	586	10.88	0.0211069959970622	-0.00244018307546791
2	C	26	50	20120604	7	588	10.92	0.0189348346759352	-0.00134593533158173
2	C	26	50	20120604	7	590	10.96	0.0164464127758548	-0.000422199316910871
2	C	26	50	20120604	7	592	11	0.0147262694646013	-0.00095150409796806
2	C	26	50	20120604	7	594	11.04	0.0121185331946906	-0.0018916053919827
2	C	26	50	20120604	7	596	11.08	0.0098132208382391	-0.0013996118073416
2	C	26	50	20120604	7	598	11.12	0.00742312920715045	-0.00039908399623388
2	C	26	50	20120604	7	600	11.16	0.00525395894770791	0.000552900934345379
2	C	26	50	20120604	7	602	11.2	0.00194428908982178	0.000225312504757279
2	C	26	50	20120604	7	604	11.24	-0.00115898336970381	-0.00119418314527128
2	C	26	50	20120604	7	606	11.28	-0.00219459789000468	-0.00229847187616099
2	C	26	50	20120604	7	608	11.32	-0.00241815669923394	-0.00366347073585282
2	C	26	50	20120604	7	610	11.36	-0.00191184703070094	-0.00745842090659947
2	C	26	50	20120604	7	612	11.4	-0.0014323932777174	-0.00794346080315438
2	C	26	50	20120604	7	614	11.44	-0.00263216256656005	-0.00940874868833258
2	C	26	50	20120604	7	616	11.48	-0.0039374109739523	-0.0121686854502530
2	C	26	50	20120604	7	618	11.52	-0.00371587159097943	-0.0161017434748604
2	C	26	50	20120604	7	620	11.56	-0.00213241484895646	-0.0183941454757010
2	C	26	50	20120604	7	622	11.6	-3.85938881171596e-05	-0.0207928708805879
2	C	26	50	20120604	7	624	11.64	0.00256621071707878	-0.0242317786448715
2	C	26	50	20120604	7	626	11.68	0.00405602813649635	-0.0268249654856525
2	C	26	50	20120604	7	628	11.72	0.0056353511322765	-0.0305831673169809
2	C	26	50	20120604	7	630	11.76	0.00588064647467011	-0.034105195483393
2	C	26	50	20120604	7	632	11.8	0.00513139612932484	-0.0379924443022879
2	C	26	50	20120604	7	634	11.84	0.00406027077718346	-0.040145018765576
2	C	26	50	20120604	7	636	11.88	0.0035062526141238	-0.0407326952114201
2	C	26	50	20120604	7	638	11.92	0.00267773559860752	-0.0404408722428245
2	C	26	50	20120604	7	640	11.96	0.00308425128711167	-0.0391971421253954
2	C	26	50	20120604	7	642	12	0.00449111093896043	-0.0388027179628496
2	C	26	50	20120604	7	644	12.04	0.0056425636214446	-0.038196303187304
2	C	26	50	20120604	7	646	12.08	0.00628192957299347	-0.0381523211455142
2	C	26	50	20120604	7	648	12.12	0.00751434598192351	-0.037336390630703
2	C	26	50	20120604	7	650	12.16	0.00804722165222569	-0.0370675486324959
2	C	26	50	20120604	7	652	12.2	0.00804587814934144	-0.0365170660033422
2	C	26	50	20120604	7	654	12.24	0.0091787339234804	-0.0358851246729958
2	C	26	50	20120604	7	656	12.28	0.0100976898963104	-0.0350784572570182
2	C	26	50	20120604	7	658	12.32	0.0123767657627528	-0.0331802291029229
2	C	26	50	20120604	7	660	12.36	0.0136812575658892	-0.0317667014341275
2	C	26	50	20120604	7	662	12.4	0.0156584412631717	-0.0296946240068097
2	C	26	50	20120604	7	664	12.44	0.0179349786162696	-0.0282531797622931
2	C	26	50	20120604	7	666	12.48	0.0188510495934324	-0.0275444324933742
2	C	26	50	20120604	7	668	12.52	0.0194922257383412	-0.0267283181308
2	C	26	50	20120604	7	670	12.56	0.0199941654869664	-0.0254098114712605
2	C	26	50	20120604	7	672	12.6	0.0209981369080985	-0.0231361591138298
2	C	26	50	20120604	7	674	12.64	0.0222352060796488	-0.0197442527372917
2	C	26	50	20120604	7	676	12.68	0.0227547174317865	-0.0176484589485329
2	C	26	50	20120604	7	678	12.72	0.023224589887885	-0.0148328304565262
2	C	26	50	20120604	7	680	12.76	0.0246131779005079	-0.0114100376557858
2	C	26	50	20120604	7	682	12.8	0.025149589104716	-0.00921079414493941
2	C	26	50	20120604	7	684	12.84	0.0255694691113846	-0.00559323585238903
2	C	26	50	20120604	7	686	12.88	0.0252574935995251	-0.00314608070405863
2	C	26	50	20120604	7	688	12.92	0.0247237552589498	-0.00184767709030827
2	C	26	50	20120604	7	690	12.96	0.0230654908621180	0.000130340992976109
2	C	26	50	20120604	7	692	13	0.0214255405309189	0.00128026632481289
2	C	26	50	20120604	7	694	13.04	0.0204749132453595	0.00300602406390899
2	C	26	50	20120604	7	696	13.08	0.0195993877710300	0.00431783442223069
2	C	26	50	20120604	7	698	13.12	0.0188109304759883	0.00481680220105459
2	C	26	50	20120604	7	700	13.16	0.0177482076737277	0.00535456892896229
2	C	26	50	20120604	7	702	13.2	0.0184098418320297	0.00586743913421109
2	C	26	50	20120604	7	704	13.24	0.0187339725094578	0.00530458920745439
2	C	26	50	20120604	7	706	13.28	0.0190150877600660	0.00465295000350449
2	C	26	50	20120604	7	708	13.32	0.0195293629864891	0.00457722240277329
2	C	26	50	20120604	7	710	13.36	0.0203121089800591	0.00430613887606979
2	C	26	50	20120604	7	712	13.4	0.0210971106442612	0.00373906752182949
2	C	26	50	20120604	7	714	13.44	0.0225742354969565	0.00336927188847229
2	C	26	50	20120604	7	716	13.48	0.0255662447044623	0.00401023590134669
2	C	26	50	20120604	7	718	13.52	0.0284156799716776	0.00402854289591159
2	C	26	50	20120604	7	720	13.56	0.0311467031373153	0.00273096659709529
2	C	26	50	20120604	7	722	13.6	0.0327398854260067	0.00101177787999639
2	C	26	50	20120604	7	724	13.64	0.0343960002182238	0.000231768389669509
2	C	26	50	20120604	7	726	13.68	0.0362723080621023	-0.0014193966550792
2	C	26	50	20120604	7	728	13.72	0.0370005573360463	-0.00376395060945943
2	C	26	50	20120604	7	730	13.76	0.0372961279705823	-0.00573380868048892
2	C	26	50	20120604	7	732	13.8	0.038182132767409	-0.00820260129632363
2	C	26	50	20120604	7	734	13.84	0.0381096543223374	-0.00958082312353433
2	C	26	50	20120604	7	736	13.88	0.0376617021764557	-0.0108221490779073
2	C	26	50	20120604	7	738	13.92	0.0380185789689206	-0.0133202866251613
2	C	26	50	20120604	7	740	13.96	0.03819224439438	-0.0163650884249505
2	C	26	50	20120604	7	742	14	0.0382969669086737	-0.0195219666495579
2	C	26	50	20120604	7	744	14.04	0.0382881280739089	-0.0205896271784714
2	C	26	50	20120604	7	746	14.08	0.0379959515519226	-0.0229188369156999
2	C	26	50	20120604	7	748	14.12	0.037469369131973	-0.0238015183106551
2	C	26	50	20120604	7	750	14.16	0.0373797787027966	-0.0262080148190673
2	C	26	50	20120604	7	752	14.2	0.0376314167930175	-0.0281297401315014
2	C	26	50	20120604	7	754	14.24	0.0371651647236387	-0.0283705665590379
2	C	26	50	20120604	7	756	14.28	0.0367296435149703	-0.029798724267136
2	C	26	50	20120604	7	758	14.32	0.0357252690429729	-0.0306745467263137
2	C	26	50	20120604	7	760	14.36	0.0345224450528355	-0.0335550522654942
2	C	26	50	20120604	7	762	14.4	0.0342584538071473	-0.0345769205592582
2	C	26	50	20120604	7	764	14.44	0.0334454337438476	-0.0366268118042095
2	C	26	50	20120604	7	766	14.48	0.0329819705036138	-0.0393633405032455
2	C	26	50	20120604	7	768	14.52	0.0327756721002026	-0.0410715337098969
2	C	26	50	20120604	7	770	14.56	0.0326875807374024	-0.0433358169024769
2	C	26	50	20120604	7	772	14.6	0.0325379640135711	-0.045548488371098
2	C	26	50	20120604	7	774	14.64	0.0320838388254897	-0.0488785582596214
2	C	26	50	20120604	7	776	14.68	0.0308591935200849	-0.0509259930156148
2	C	26	50	20120604	7	778	14.72	0.0295395201343564	-0.0527791077570704
2	C	26	50	20120604	7	780	14.76	0.0284198165463475	-0.055019009907835
2	C	26	50	20120604	7	782	14.8	0.0279328321061443	-0.0570555481483304
2	C	26	50	20120604	7	784	14.84	0.0274638788888614	-0.0593321491410386
2	C	26	50	20120604	7	786	14.88	0.0272630605630045	-0.0613797889579986
2	C	26	50	20120604	7	788	14.92	0.0276659700069245	-0.063824539943273
2	C	26	50	20120604	7	790	14.96	0.0285218520548727	-0.0664064696440975
2	C	26	50	20120604	7	792	15	0.0301502482612672	-0.0685390329854781
2	C	26	50	20120604	7	794	15.04	0.0310402835667468	-0.0697966223958183
2	C	26	50	20120604	7	796	15.08	0.0326523456064959	-0.0726594149101302
2	C	26	50	20120604	7	798	15.12	0.0328688617028952	-0.0749565219994928
2	C	26	50	20120604	7	800	15.16	0.0337061468424982	-0.0770907823971482
2	C	26	50	20120604	7	802	15.2	0.0348583773424416	-0.0795694037972414
2	C	26	50	20120604	7	804	15.24	0.0357054912663031	-0.0794931776862295
2	C	26	50	20120604	7	806	15.28	0.035675651360137	-0.0802971580964386
2	C	26	50	20120604	7	808	15.32	0.0359449176224129	-0.0818243673224453
2	C	26	50	20120604	7	810	15.36	0.0368372863802703	-0.0845870335165411
2	C	26	50	20120604	7	812	15.4	0.0367283919359676	-0.0870604930371316
2	C	26	50	20120604	7	814	15.44	0.0382706625364136	-0.0892414224823453
2	C	26	50	20120604	7	816	15.48	0.0395136855470614	-0.0910269378155195
2	C	26	50	20120604	7	818	15.52	0.0406228532440306	-0.0929037406341448
2	C	26	50	20120604	7	820	15.56	0.0427789632412246	-0.0953248742529276
2	C	26	50	20120604	7	822	15.6	0.0439097684056982	-0.097455528405999
2	C	26	50	20120604	7	824	15.64	0.0446575338268029	-0.0990451751607843
2	C	26	50	20120604	7	826	15.68	0.045969853302007	-0.101230771510754
2	C	26	50	20120604	7	828	15.72	0.0459172445574868	-0.103702251132357
2	C	26	50	20120604	7	830	15.76	0.0458385435727407	-0.106004944365291
2	C	26	50	20120604	7	832	15.8	0.0457377101457435	-0.107467948295566
2	C	26	50	20120604	7	834	15.84	0.0457341746118376	-0.109847221192902
2	C	26	50	20120604	7	836	15.88	0.0458210073245673	-0.111017624337122
2	C	26	50	20120604	7	838	15.92	0.0459267197883547	-0.112751803717982
2	C	26	50	20120604	7	840	15.96	0.0465088100906274	-0.11509572127626
2	C	26	50	20120604	7	842	16	0.0462524131717692	-0.118129633631619
2	C	26	50	20120604	7	844	16.04	0.0463189519198788	-0.121008901733932
2	C	26	50	20120604	7	846	16.08	0.0470737884087955	-0.124377911992895
2	C	26	50	20120604	7	848	16.12	0.0480147354025204	-0.126099929137119
2	C	26	50	20120604	7	850	16.16	0.0486403834825143	-0.128936275857814
2	C	26	50	20120604	7	852	16.2	0.0495135896466015	-0.130938165866032
2	C	26	50	20120604	7	854	16.24	0.0504300707456974	-0.133767936493662
2	C	26	50	20120604	7	856	16.28	0.0516697703544737	-0.135959118987203
2	C	26	50	20120604	7	858	16.32	0.0529531691623273	-0.138099531213855
2	C	26	50	20120604	7	860	16.36	0.0537888279563335	-0.139771273065936
2	C	26	50	20120604	7	862	16.4	0.0534604475671505	-0.140932625243357
2	C	26	50	20120604	7	864	16.44	0.0527312083437128	-0.141134362808029
2	C	26	50	20120604	7	866	16.48	0.0518558101486039	-0.141096179041845
2	C	26	50	20120604	7	868	16.52	0.0514701541101447	-0.140838367909425
2	C	26	50	20120604	7	870	16.56	0.0503230854897039	-0.141168021090814
2	C	26	50	20120604	7	872	16.6	0.0481607529528354	-0.141295300311427
2	C	26	50	20120604	7	874	16.64	0.0469921175755684	-0.141918049253618
2	C	26	50	20120604	7	876	16.68	0.0443134556670775	-0.142787932015834
2	C	26	50	20120604	7	878	16.72	0.0420695937183383	-0.143124019868932
2	C	26	50	20120604	7	880	16.76	0.0396973918888136	-0.143676128843682
2	C	26	50	20120604	7	882	16.8	0.0369943347963718	-0.144182912273759
2	C	26	50	20120604	7	884	16.84	0.0347737366607336	-0.144576346486811
2	C	26	50	20120604	7	886	16.88	0.0314338592011552	-0.144775255624359
2	C	26	50	20120604	7	888	16.92	0.0290445453875258	-0.14394157672934
2	C	26	50	20120604	7	890	16.96	0.0270824654910894	-0.143417469183124
2	C	26	50	20120604	7	892	17	0.0246384216125962	-0.143474320568332
2	C	26	50	20120604	7	894	17.04	0.0224746748621654	-0.142970860540127
2	C	26	50	20120604	7	896	17.08	0.0196797645988474	-0.142506008542175
2	C	26	50	20120604	7	898	17.12	0.0173996987829114	-0.141746929412571
2	C	26	50	20120604	7	900	17.16	0.0140543058904397	-0.141247075628950
2	C	26	50	20120604	7	902	17.2	0.0114001805872561	-0.140762353930447
2	C	26	50	20120604	7	904	17.24	0.00913369122151882	-0.139998325053375
2	C	26	50	20120604	7	906	17.28	0.00671913369580112	-0.138751907930177
2	C	26	50	20120604	7	908	17.32	0.00500779386397342	-0.137274054757497
2	C	26	50	20120604	7	910	17.36	0.00288251372243915	-0.134950926138587
2	C	26	50	20120604	7	912	17.4	0.00181110552758529	-0.132724671148699
2	C	26	50	20120604	7	914	17.44	0.000343788245945071	-0.130403875982167
2	C	26	50	20120604	7	916	17.48	-0.00045630307696749	-0.128658524314164
2	C	26	50	20120604	7	918	17.52	-0.00189279050294797	-0.126074685425031
2	C	26	50	20120604	7	920	17.56	-0.00295316783201531	-0.12364294520453
2	C	26	50	20120604	7	922	17.6	-0.00394389514313579	-0.121150464511526
2	C	26	50	20120604	7	924	17.64	-0.00517800860834066	-0.118815810052082
2	C	26	50	20120604	7	926	17.68	-0.00557886744259532	-0.11572299570185
2	C	26	50	20120604	7	928	17.72	-0.00574256266243998	-0.113401493428537
2	C	26	50	20120604	7	930	17.76	-0.00583795136722208	-0.112031049775919
2	C	26	50	20120604	7	932	17.8	-0.00595526038222088	-0.109936811622079
2	C	26	50	20120604	7	934	17.84	-0.00623605248503008	-0.107225127826907
2	C	26	50	20120604	7	936	17.88	-0.00676008932056748	-0.104602822328876
2	C	26	50	20120604	7	938	17.92	-0.00728207554643938	-0.102722201133633
2	C	26	50	20120604	7	940	17.96	-0.00758620217302768	-0.100286854668548
2	C	26	50	20120604	7	942	18	-0.00847390402612928	-0.0990590344536956
2	C	26	50	20120604	7	944	18.04	-0.00895784790717338	-0.0968136875807158
2	C	26	50	20120604	7	946	18.08	-0.00908413717829328	-0.0956384761103838
2	C	26	50	20120604	7	948	18.12	-0.00889731956670378	-0.091931822363404
2	C	26	50	20120604	7	950	18.16	-0.00826431757618558	-0.0895292149422883
2	C	26	50	20120604	7	952	18.2	-0.00780186974128958	-0.0867761654004165
2	C	26	50	20120604	7	954	18.24	-0.00733440144824718	-0.0844293487043365
2	C	26	50	20120604	7	956	18.28	-0.00725987239351008	-0.0828308631147862
2	C	26	50	20120604	7	958	18.32	-0.00715663480345688	-0.0809116338892897
2	C	26	50	20120604	7	960	18.36	-0.00655333129774848	-0.0779819490734776
2	C	26	50	20120604	7	962	18.4	-0.00616590749233638	-0.0747586028114387
2	C	26	50	20120604	7	964	18.44	-0.00573492590920318	-0.0731279438633444
2	C	26	50	20120604	7	966	18.48	-0.00593588565641638	-0.072127104925253
2	C	26	50	20120604	7	968	18.52	-0.00618938343747178	-0.0707593482784038
2	C	26	50	20120604	7	970	18.56	-0.00601798075371218	-0.0693092136915464
2	C	26	50	20120604	7	972	18.6	-0.00566364954565958	-0.0676791204288771
2	C	26	50	20120604	7	974	18.64	-0.00598453460296208	-0.0667518205960291
2	C	26	50	20120604	7	976	18.68	-0.00625167954489428	-0.0641532031751685
2	C	26	50	20120604	7	978	18.72	-0.00555942200611269	-0.0611382412815453
2	C	26	50	20120604	7	980	18.76	-0.00486567954309057	-0.0578900048608087
2	C	26	50	20120604	7	982	18.8	-0.00460341363794848	-0.0555885844200808
2	C	26	50	20120604	7	984	18.84	-0.00395775443604704	-0.0533055487556638
2	C	26	50	20120604	7	986	18.88	-0.00265604156256072	-0.0505358822044342
2	C	26	50	20120604	7	988	18.92	-0.00125632368920196	-0.0483014954865628
2	C	26	50	20120604	7	990	18.96	-0.000258383888913381	-0.0464304202328651
2	C	26	50	20120604	7	992	19	0.00087532041336301	-0.0443931748855885
2	C	26	50	20120604	7	994	19.04	0.00202535888228481	-0.0427897395485699
2	C	26	50	20120604	7	996	19.08	0.00314746663334975	-0.0414538027068742
2	C	26	50	20120604	7	998	19.12	0.00247592732325688	-0.0388015158813216
2	C	26	50	20120604	7	1000	19.16	0.00230558529966904	-0.037575322012066
2	C	26	50	20120604	7	1002	19.2	0.00264329949836374	-0.0369605633765024
2	C	26	50	20120604	7	1004	19.24	0.00415106328788782	-0.0365785135826273
2	C	26	50	20120604	7	1006	19.28	0.00605247342249844	-0.0351951298759139
2	C	26	50	20120604	7	1008	19.32	0.00693918532610637	-0.0330600916607993
2	C	26	50	20120604	7	1010	19.36	0.00700876463337513	-0.0300200981871221
2	C	26	50	20120604	7	1012	19.4	0.00666921195704935	-0.0286856462696668
2	C	26	50	20120604	7	1014	19.44	0.00735277208242238	-0.0271675587211374
2	C	26	50	20120604	7	1016	19.48	0.00730175432815978	-0.0256442739377663
2	C	26	50	20120604	7	1018	19.52	0.00555749867566786	-0.0242782497025311
2	C	26	50	20120604	7	1020	19.56	0.00413892933552265	-0.0230654484357111
2	C	26	50	20120604	7	1022	19.6	0.00412954602853631	-0.020746710949912
2	C	26	50	20120604	7	1024	19.64	0.00493757816060161	-0.0188913546799601
2	C	26	50	20120604	7	1026	19.68	0.00517691966389764	-0.0167008651510648
2	C	26	50	20120604	7	1028	19.72	0.0054322559225841	-0.0132545256945109
2	C	26	50	20120604	7	1030	19.76	0.00439003002458981	-0.0104133352923643
2	C	26	50	20120604	7	1032	19.8	0.00286209459991883	-0.00794048883335306
2	C	26	50	20120604	7	1034	19.84	0.00342102503378739	-0.00471812757106037
2	C	26	50	20120604	7	1036	19.88	0.00409102992216508	-0.00168092716916885
2	C	26	50	20120604	7	1038	19.92	0.0058242617799383	-0.000347465201207261
2	C	26	50	20120604	7	1040	19.96	0.00975554920916552	0.000956595266792589
2	C	26	50	20120604	7	1042	20	0.0125196013325525	0.00074364298857045
2	C	26	50	20120604	7	1044	20.04	0.0147242146122952	0.00166967427185309
2	C	26	50	20120604	7	1046	20.08	0.0149783155554349	0.00193246838576069
2	C	26	50	20120604	7	1048	20.12	0.01347698855894	0.00210952580244949
2	C	26	50	20120604	7	1050	20.16	0.0131382561264804	0.00220430639539969
2	C	26	50	20120604	7	1052	20.2	0.0118786302486103	0.00305932577307489
2	C	26	50	20120604	7	1054	20.24	0.0110484656742939	0.00343086088911369
2	C	26	50	20120604	7	1056	20.28	0.00915143253065879	0.00424107091006509
2	C	26	50	20120604	7	1058	20.32	0.00654834619494113	0.00429701719859249
2	C	26	50	20120604	7	1060	20.36	0.00380721140233242	0.00467084334060239
2	C	26	50	20120604	7	1062	20.4	0.00130094919816264	0.00485520729166119
2	C	26	50	20120604	7	1064	20.44	-0.00063455762543681	0.00347548639807439
2	C	26	50	20120604	7	1066	20.48	-0.00257760927839151	0.00149637229927919
2	C	26	50	20120604	7	1068	20.52	-0.00249337871861657	-0.000319958747419110
2	C	26	50	20120604	7	1070	20.56	-0.002511192859755	-0.00219699703260257
2	C	26	50	20120604	7	1072	20.6	-0.00263917918714976	-0.00249320406324162
2	C	26	50	20120604	7	1074	20.64	-0.00284185508252092	-0.00297333451741475
2	C	26	50	20120604	7	1076	20.68	-0.00270512891531069	-0.00358969121430382
2	C	26	50	20120604	7	1078	20.72	-0.00191138741129317	-0.0046543818947364
2	C	26	50	20120604	7	1080	20.76	-0.00187044592866247	-0.00470894225397276
2	C	26	50	20120604	7	1082	20.8	-0.0023219477505857	-0.00669005746495873
2	C	26	50	20120604	7	1084	20.84	-0.00253680921711704	-0.00809963240684724
2	C	26	50	20120604	7	1086	20.88	-0.00310373207893336	-0.0111200602358890
2	C	26	50	20120604	7	1088	20.92	-0.0037060668483515	-0.0127671452745103
2	C	26	50	20120604	7	1090	20.96	-0.00370335085120496	-0.0155956721013126
2	C	26	50	20120604	7	1092	21	-0.00239687278512023	-0.0184164900499865
2	C	26	50	20120604	7	1094	21.04	-0.00141238215580982	-0.0195961421509043
2	C	26	50	20120604	7	1096	21.08	-0.00091906203884721	-0.02015324329953
2	C	26	50	20120604	7	1098	21.12	-0.000638291149241469	-0.0227306970144296
2	C	26	50	20120604	7	1100	21.16	5.86615785672304e-05	-0.0251587885639392
2	C	26	50	20120604	7	1102	21.2	0.00084809680228733	-0.0273594675015514
2	C	26	50	20120604	7	1104	21.24	-0.00051753852421824	-0.0286847977415294
2	C	26	50	20120604	7	1106	21.28	-0.00189335618837291	-0.0312290386509167
2	C	26	50	20120604	7	1108	21.32	-0.00360794871139405	-0.0336148169306401
2	C	26	50	20120604	7	1110	21.36	-0.00631305641350128	-0.0355182069642381
2	C	26	50	20120604	7	1112	21.4	-0.00885750945492298	-0.0371434211901172
2	C	26	50	20120604	7	1114	21.44	-0.0116961189173183	-0.0386009096874989
2	C	26	50	20120604	7	1116	21.48	-0.0126514767472438	-0.0393245061988228
2	C	26	50	20120604	7	1118	21.52	-0.0113271505988951	-0.0389365025658501
2	C	26	50	20120604	7	1120	21.56	-0.0105058460725470	-0.0382624176713449
2	C	26	50	20120604	7	1122	21.6	-0.00956136354491608	-0.0381009851932
2	C	26	50	20120604	7	1124	21.64	-0.00862833614714038	-0.037261861575966
2	C	26	50	20120604	7	1126	21.68	-0.00680187933133558	-0.0379057530109144
2	C	26	50	20120604	7	1128	21.72	-0.00499614074421948	-0.0380982981874315
2	C	26	50	20120604	7	1130	21.76	-0.00260675621991202	-0.0385712819133672
2	C	26	50	20120604	7	1132	21.8	1.45593286246300e-05	-0.0388136074072799
2	C	26	50	20120604	7	1134	21.84	0.00160427679408822	-0.0376364160379605
2	C	26	50	20120604	7	1136	21.88	0.00314513318097183	-0.0363045804155956
2	C	26	50	20120604	7	1138	21.92	0.003586226391076	-0.0351429453954624
2	C	26	50	20120604	7	1140	21.96	0.00414526501228209	-0.0334078467757868
2	C	26	50	20120604	7	1142	22	0.00530308165579694	-0.0314132399674158
2	C	26	50	20120604	7	1144	22.04	0.00672783110920971	-0.0288361893033814
2	C	26	50	20120604	7	1146	22.08	0.00780998732713761	-0.0271727913113182
2	C	26	50	20120604	7	1148	22.12	0.00967779574750625	-0.0261414902130932
2	C	26	50	20120604	7	1150	22.16	0.0117036778888091	-0.0242022993631638
2	C	26	50	20120604	7	1152	22.2	0.01244625314614	-0.0229218986880625
2	C	26	50	20120604	7	1154	22.24	0.012244946916604	-0.0217278003956049
2	C	26	50	20120604	7	1156	22.28	0.0130048392190061	-0.019742209198694
2	C	26	50	20120604	7	1158	22.32	0.0135037419440062	-0.0168025152863943
2	C	26	50	20120604	7	1160	22.36	0.0136598887989617	-0.0147483524093778
2	C	26	50	20120604	7	1162	22.4	0.0125695796398467	-0.0131713557949078
2	C	26	50	20120604	7	1164	22.44	0.0117993706495071	-0.0102499299862999
2	C	26	50	20120604	7	1166	22.48	0.0117419465078070	-0.00742341912093074
2	C	26	50	20120604	7	1168	22.52	0.0107294615210294	-0.0066920656482173
2	C	26	50	20120604	7	1170	22.56	0.00860140669248571	-0.00416390151860704
2	C	26	50	20120604	7	1172	22.6	0.00631413828687653	-0.00208131224188011
2	C	26	50	20120604	7	1174	22.64	0.00452038515970155	-0.00180977616683667
2	C	26	50	20120604	7	1176	22.68	0.00251277465762452	-0.0038984918167158
2	C	26	50	20120604	7	1178	22.72	0.00120625416513291	-0.0063464665018056
2	C	26	50	20120604	7	1180	22.76	0.00137301398576726	-0.0070007000805357
2	C	26	50	20120604	7	1182	22.8	0.00126454026999934	-0.00772502137631023
2	C	26	50	20120604	7	1184	22.84	0.00139358725756589	-0.00886496236039669
2	C	26	50	20120604	7	1186	22.88	0.000108873231099290	-0.0100043942276007
2	C	26	50	20120604	7	1188	22.92	-0.00103310422051698	-0.0119048285548533
2	C	26	50	20120604	7	1190	22.96	-0.00148551821018794	-0.0108140951316696
2	C	26	50	20120604	7	1192	23	-0.00115799342021015	-0.00967991706784981
2	C	26	50	20120604	7	1194	23.04	-0.00102053186194748	-0.00787597453195794
2	C	26	50	20120604	7	1196	23.08	-0.00216380331897333	-0.00577717553937909
2	C	26	50	20120604	7	1198	23.12	-0.00175663709223049	-0.00458623801423346
2	C	26	50	20120604	7	1200	23.16	-0.00165317252090049	-0.00232988785263165
2	C	26	50	20120604	7	1202	23.2	-0.0014173177611425	-0.000206411540496170
2	C	26	50	20120604	7	1204	23.24	0.000557334493863429	0.00167603399024299
2	C	26	50	20120604	7	1206	23.28	0.00135743995891163	0.00352930429519049
2	C	26	50	20120604	7	1208	23.32	0.0031861736585519	0.00438053358051849
2	C	26	50	20120604	7	1210	23.36	0.00544475049940767	0.00525494889720159
2	C	26	50	20120604	7	1212	23.4	0.00752451417743698	0.00632902288462049
2	C	26	50	20120604	7	1214	23.44	0.0099861013751714	0.00619834248038939
2	C	26	50	20120604	7	1216	23.48	0.0132188238731288	0.00616683380221969
2	C	26	50	20120604	7	1218	23.52	0.0161861479829035	0.00609086932071689
2	C	26	50	20120604	7	1220	23.56	0.0186353254566280	0.00337072852844159
2	C	26	50	20120604	7	1222	23.6	0.0192488961527992	0.00227109263088279
2	C	26	50	20120604	7	1224	23.64	0.0194749794039480	0.00052854817680132
2	C	26	50	20120604	7	1226	23.68	0.0201760757774945	-0.00145099725713042
2	C	26	50	20120604	7	1228	23.72	0.0211849120932811	-0.00281663965470382
2	C	26	50	20120604	7	1230	23.76	0.0211535306943321	-0.00366277777120726
2	C	26	50	20120604	7	1232	23.8	0.0211113942012412	-0.0043038478500988
2	C	26	50	20120604	7	1234	23.84	0.0199545109386775	-0.00546825472881431
2	C	26	50	20120604	7	1236	23.88	0.0198343664254861	-0.00617683936317354
2	C	26	50	20120604	7	1238	23.92	0.0196249143258308	-0.00645316962219343
2	C	26	50	20120604	7	1240	23.96	0.0183943858920065	-0.00758777195008193
2	C	26	50	20120604	7	1242	24	0.0167250694161848	-0.0084105684717384
2	C	26	50	20120604	7	1244	24.04	0.0156717560838615	-0.00969148533479002
2	C	26	50	20120604	7	1246	24.08	0.0153053545630540	-0.0116213423752078
2	C	26	50	20120604	7	1248	24.12	0.0137073215218437	-0.0121082419625972
2	C	26	50	20120604	7	1250	24.16	0.0116987139992052	-0.0131145821914463
2	C	26	50	20120604	7	1252	24.2	0.00915801781611198	-0.0139151875809888
2	C	26	50	20120604	7	1254	24.24	0.00592694075563439	-0.0139246861463805
2	C	26	50	20120604	7	1256	24.28	0.00174939631879114	-0.0126409196430007
2	C	26	50	20120604	7	1258	24.32	-1.49977348289712e-05	-0.0112689839950747
2	C	26	50	20120604	7	1260	24.36	-0.00053916184958693	-0.00982691042552287
2	C	26	50	20120604	7	1262	24.4	-7.86656294070008e-05	-0.0087002489067871
2	C	26	50	20120604	7	1264	24.44	0.000275106964288440	-0.00768784877282326
2	C	26	50	20120604	7	1266	24.48	0.000850967655818949	-0.00716495037920362
2	C	26	50	20120604	7	1268	24.52	0.000279090096786859	-0.0057511023910364
2	C	26	50	20120604	7	1270	24.56	-0.00089991005167878	-0.00465351568892945
2	C	26	50	20120604	7	1272	24.6	-0.00172742085424542	-0.0030332773734695
2	C	26	50	20120604	7	1274	24.64	-0.00384103656231726	-0.00181851317822501
2	C	26	50	20120604	7	1276	24.68	-0.00502368962441451	-0.00120172090355873
2	C	26	50	20120604	7	1278	24.72	-0.00682251270721058	-0.00133148914004208
2	C	26	50	20120604	7	1280	24.76	-0.00932612326095088	-0.00159951089438303
2	C	26	50	20120604	7	1282	24.8	-0.0119789121323182	-0.00272268637668756
2	C	26	50	20120604	7	1284	24.84	-0.0132024684932800	-0.0039560008112297
2	C	26	50	20120604	7	1286	24.88	-0.0152928882705018	-0.0067333041156961
2	C	26	50	20120604	7	1288	24.92	-0.015782913269864	-0.00906859497124279
2	C	26	50	20120604	7	1290	24.96	-0.0164980810683561	-0.0106980518378091
2	C	26	50	20120604	7	1292	25	-0.0169923487084055	-0.0129784712071357
2	C	26	50	20120604	7	1294	25.04	-0.0168217945527833	-0.0150531225031370
2	C	26	50	20120604	7	1296	25.08	-0.0163480400804561	-0.0173185441376347
2	C	26	50	20120604	7	1298	25.12	-0.0151728215390563	-0.0186159507308236
2	C	26	50	20120604	7	1300	25.16	-0.0139222112726463	-0.019791749099784
2	C	26	50	20120604	7	1302	25.2	-0.0123586072606120	-0.0190794592258913
2	C	26	50	20120604	7	1304	25.24	-0.0106236359201570	-0.0191357590678094
2	C	26	50	20120604	7	1306	25.28	-0.00797441793803468	-0.0200821224994782
2	C	26	50	20120604	7	1308	25.32	-0.00561285099449918	-0.0217818374958232
2	C	26	50	20120604	7	1310	25.36	-0.00265232925195949	-0.0244890735893418
2	C	26	50	20120604	7	1312	25.4	-0.00108439067535644	-0.0252769319649399
2	C	26	50	20120604	7	1314	25.44	-9.26875568779302e-05	-0.0270529579251105
2	C	26	50	20120604	7	1316	25.48	0.000512857477326789	-0.0307608632510931
2	C	26	50	20120604	7	1318	25.52	0.00123849045618043	-0.0334241102317541
2	C	26	50	20120604	7	1320	25.56	0.00258842801214366	-0.0355357432124115
2	C	26	50	20120604	7	1322	25.6	0.00378244852285527	-0.0370698820848738
2	C	26	50	20120604	7	1324	25.64	0.00468683809599286	-0.0388650847809502
2	C	26	50	20120604	7	1326	25.68	0.00467856494665298	-0.040189142228722
2	C	26	50	20120604	7	1328	25.72	0.00440293472334646	-0.0433675872101556
2	C	26	50	20120604	7	1330	25.76	0.00330833342606969	-0.0458418952588835
2	C	26	50	20120604	7	1332	25.8	0.00213694033235605	-0.0485313051904485
2	C	26	50	20120604	7	1334	25.84	0.00195585028569418	-0.0512545855368322
2	C	26	50	20120604	7	1336	25.88	0.00359251964142856	-0.0517612982562305
2	C	26	50	20120604	7	1338	25.92	0.00466739265951023	-0.0517360545441421
2	C	26	50	20120604	7	1340	25.96	0.00653804364913924	-0.0517256600744587
2	C	26	50	20120604	7	1342	26	0.00769939582656003	-0.0515269630689453
2	C	26	50	20120604	7	1344	26.04	0.0097711479847585	-0.050929669970877
2	C	26	50	20120604	7	1346	26.08	0.0115466931123179	-0.050374873990358
2	C	26	50	20120604	7	1348	26.12	0.0142764081304105	-0.0506447059380588
2	C	26	50	20120604	7	1350	26.16	0.0164265077199644	-0.0510957693537777
2	C	26	50	20120604	7	1352	26.2	0.0186671876881883	-0.0521913606005482
2	C	26	50	20120604	7	1354	26.24	0.0212472789113818	-0.0531121550510093
2	C	26	50	20120604	7	1356	26.28	0.0225342132531413	-0.0546420512827845
2	C	26	50	20120604	7	1358	26.32	0.0237002323353179	-0.0557488148166977
2	C	26	50	20120604	7	1360	26.36	0.0248876060422864	-0.0581498666028947
2	C	26	50	20120604	7	1362	26.4	0.0256234213587891	-0.0605005723862713
2	C	26	50	20120604	7	1364	26.44	0.0265359426599103	-0.0615344332110441
2	C	26	50	20120604	7	1366	26.48	0.0281175991080684	-0.0638851389944207
2	C	26	50	20120604	7	1368	26.52	0.0291496921658883	-0.0632228627831614
2	C	26	50	20120604	7	1370	26.56	0.0310451626035369	-0.0621528688018699
2	C	26	50	20120604	7	1372	26.6	0.0325133991239927	-0.0615594647910981
2	C	26	50	20120604	7	1374	26.64	0.0330587198736438	-0.0598270531771911
2	C	26	50	20120604	7	1376	26.68	0.0327973024966391	-0.0583977782403787
2	C	26	50	20120604	7	1378	26.72	0.0323671694416433	-0.057961705488421
2	C	26	50	20120604	7	1380	26.76	0.0318013425953378	-0.057148249847344
2	C	26	50	20120604	7	1382	26.8	0.0311615523797202	-0.056598827878362
2	C	26	50	20120604	7	1384	26.84	0.030511862669166	-0.054883103984491
2	C	26	50	20120604	7	1386	26.88	0.0292343328475963	-0.0536884470776763
2	C	26	50	20120604	7	1388	26.92	0.0281134978887375	-0.051263990057022
2	C	26	50	20120604	7	1390	26.96	0.0276043102956051	-0.0496261186197596
2	C	26	50	20120604	7	1392	27	0.0267140628580912	-0.0477306481821109
2	C	26	50	20120604	7	1394	27.04	0.0256182594792864	-0.0449655071142809
2	C	26	50	20120604	7	1396	27.08	0.0250317992571059	-0.0431973017551102
2	C	26	50	20120604	7	1398	27.12	0.0243847894812524	-0.0404763619321722
2	C	26	50	20120604	7	1400	27.16	0.024120769951293	-0.0377933018195024
2	C	26	50	20120604	7	1402	27.2	0.0236530400287415	-0.0351240232179978
2	C	26	50	20120604	7	1404	27.24	0.0229434654448886	-0.0333386422351121
2	C	26	50	20120604	7	1406	27.28	0.0224232964834444	-0.0304637086973673
2	C	26	50	20120604	7	1408	27.32	0.0224332666890591	-0.0289014976856918
2	C	26	50	20120604	7	1410	27.36	0.0223140894979444	-0.0261594379974133
2	C	26	50	20120604	7	1412	27.4	0.0220323795705332	-0.0246532991392724
2	C	26	50	20120604	7	1414	27.44	0.0225683170131979	-0.0237527774402279
2	C	26	50	20120604	7	1416	27.48	0.0229991147485680	-0.0220429649590476
2	C	26	50	20120604	7	1418	27.52	0.0245424601513214	-0.019992341151471
2	C	26	50	20120604	7	1420	27.56	0.0260650873253860	-0.0178316208180636
2	C	26	50	20120604	7	1422	27.6	0.0265167093554621	-0.0158544866182557
2	C	26	50	20120604	7	1424	27.64	0.0260272500415247	-0.0141712896363193
2	C	26	50	20120604	7	1426	27.68	0.0248943942673858	-0.0114519690879102
2	C	26	50	20120604	7	1428	27.72	0.0243309715841363	-0.0092206229291979
2	C	26	50	20120604	7	1430	27.76	0.0237268195502905	-0.00684036008236775
2	C	26	50	20120604	7	1432	27.8	0.0232164298756301	-0.00546772439872842
2	C	26	50	20120604	7	1434	27.84	0.0222091421236942	-0.00367017410813847
2	C	26	50	20120604	7	1436	27.88	0.0211374793703991	-0.00315090317230632
2	C	26	50	20120604	7	1438	27.92	0.0199249538752239	-0.00310043696133304
2	C	26	50	20120604	7	1440	27.96	0.0182201759943256	-0.00297363857333066
2	C	26	50	20120604	7	1442	28	0.0170092839158149	-0.00151483485733595
2	C	26	50	20120604	7	1444	28.04	0.0156492064486094	-0.000608578522296021
2	C	26	50	20120604	7	1446	28.08	0.0137216407170055	0.00051387542824898
2	C	26	50	20120604	7	1448	28.12	0.0117570220243819	0.00032888950606548
2	C	26	50	20120604	7	1450	28.16	0.00893498007386978	0.000895543667304939
2	C	26	50	20120604	7	1452	28.2	0.00635466257650633	0.00147217510522699
2	C	26	50	20120604	7	1454	28.24	0.00392741248406632	0.00196796302485589
2	C	26	50	20120604	7	1456	28.28	0.0018257709222271	0.00273438899391619
2	C	26	50	20120604	7	1458	28.32	-0.00063259893965292	0.00449270900028589
2	C	26	50	20120604	7	1460	28.36	-0.00281293441517039	0.00593940704818669
2	C	26	50	20120604	7	1462	28.4	-0.00370282122822585	0.00679098281583749
2	C	26	50	20120604	7	1464	28.44	-0.00604391743044608	0.00965744521434369
2	C	26	50	20120604	7	1466	28.48	-0.00675914179748068	0.0113558591342113
2	C	26	50	20120604	7	1468	28.52	-0.00735777839843318	0.0134839677028703
2	C	26	50	20120604	7	1470	28.56	-0.00719584387447368	0.0155829505432123
2	C	26	50	20120604	7	1472	28.6	-0.00699476391910768	0.0167336749057118
2	C	26	50	20120604	7	1474	28.64	-0.00628357006072578	0.0188507384664487
2	C	26	50	20120604	7	1476	28.68	-0.00570522742439338	0.0209015602639241
2	C	26	50	20120604	7	1478	28.72	-0.00432940976023868	0.0228470231510026
2	C	26	50	20120604	7	1480	28.76	-0.00317039103519581	0.0247773539529638
2	C	26	50	20120604	7	1482	28.8	-0.00153167106979599	0.0270791986577604
2	C	26	50	20120604	7	1484	28.84	-0.00048847643551147	0.028084350947217
2	C	26	50	20120604	7	1486	28.88	0.00113511144477096	0.029760123307951
2	C	26	50	20120604	7	1488	28.92	0.00254904216443158	0.0313973583491104
2	C	26	50	20120604	7	1490	28.96	0.00434636618085154	0.0331036070121135
2	C	26	50	20120604	7	1492	29	0.00567756540711334	0.0352095124278433
2	C	26	50	20120604	7	1494	29.04	0.00702509880002054	0.0371650162312147
2	C	26	50	20120604	7	1496	29.08	0.00798704686514672	0.0383323081055974
2	C	26	50	20120604	7	1498	29.12	0.0102471015591752	0.0407936053895516
2	C	26	50	20120604	7	1500	29.16	0.0124445773030686	0.043737785894378
2	C	26	50	20120604	7	1502	29.2	0.0148645088403233	0.0447819704781562
2	C	26	50	20120604	7	1504	29.24	0.0169546457748326	0.0464300242530677
2	C	26	50	20120604	7	1506	29.28	0.0193306659809757	0.0475107662574332
2	C	26	50	20120604	7	1508	29.32	0.0207026652685119	0.0476260953734447
2	C	26	50	20120604	7	1510	29.36	0.022199115349537	0.048239510506124
2	C	26	50	20120604	7	1512	29.4	0.025101930107664	0.0487261413929366
2	C	26	50	20120604	7	1514	29.44	0.0276101085712108	0.0496808062582166
2	C	26	50	20120604	7	1516	29.48	0.0281443984550754	0.0501402842446316
2	C	26	50	20120604	7	1518	29.52	0.026414744557615	0.0493328390111947
2	C	26	50	20120604	7	1520	29.56	0.0253267900640813	0.0495217779431277
2	C	26	50	20120604	7	1522	29.6	0.0243300523453208	0.0496948776831622
2	C	26	50	20120604	7	1524	29.64	0.022960740063553	0.0494829577808406
2	C	26	50	20120604	7	1526	29.68	0.0203695472638949	0.0499000800710625
2	C	26	50	20120604	7	1528	29.72	0.0182101845755075	0.050360406585615
2	C	26	50	20120604	7	1530	29.76	0.0152109204524266	0.0502735738728852
2	C	26	50	20120604	7	1532	29.8	0.0124590022814048	0.0507214553080888
2	C	26	50	20120604	7	1534	29.84	0.00905258607371674	0.0510966461661864
2	C	26	50	20120604	7	1536	29.88	0.00552030485897746	0.0511581644561496
2	C	26	50	20120604	7	1538	29.92	0.00261197466795718	0.0518884643397591
2	C	26	50	20120604	7	1540	29.96	-0.000499436590619861	0.0521479725284546
2	C	26	50	20120604	7	1542	30	-0.00354685468549952	0.0511152430745316
2	C	26	50	20120604	7	1544	30.04	-0.00610396493830448	0.0505245967802065
2	C	26	50	20120604	7	1546	30.08	-0.00877145455965258	0.0496513199054411
2	C	26	50	20120604	7	1548	30.12	-0.0114978461758736	0.0486358438569791
2	C	26	50	20120604	7	1550	30.16	-0.0144099947435122	0.0469936590683514
2	C	26	50	20120604	7	1552	30.2	-0.0169454675288128	0.0459274127530003
2	C	26	50	20120604	7	1554	30.24	-0.0197517622113079	0.0446050523615033
2	C	26	50	20120604	7	1556	30.28	-0.0223838964935967	0.0445291090932039
2	C	26	50	20120604	7	1558	30.32	-0.0251824837121768	0.0452454082625458
2	C	26	50	20120604	7	1560	30.36	-0.0278945917714178	0.0453361300625721
2	C	26	50	20120604	7	1562	30.4	-0.0308727841124193	0.0453779907840183
2	C	26	50	20120604	7	1564	30.44	-0.0333164744375219	0.0446313567337634
2	C	26	50	20120604	7	1566	30.48	-0.0351223049485196	0.0428057272328926
2	C	26	50	20120604	7	1568	30.52	-0.0360856106586656	0.040889807267132
2	C	26	50	20120604	7	1570	30.56	-0.03633290711325	0.0390363884697605
2	C	26	50	20120604	7	1572	30.6	-0.0366315819465554	0.0370523953341751
2	C	26	50	20120604	7	1574	30.64	-0.0372079800392396	0.0353624454824783
2	C	26	50	20120604	7	1576	30.68	-0.0377282027407992	0.0340209889652486
2	C	26	50	20120604	7	1578	30.72	-0.0381047597291981	0.0327087882839838
2	C	26	50	20120604	7	1580	30.76	-0.038688520217688	0.0296992272719552
2	C	26	50	20120604	7	1582	30.8	-0.0394706722415619	0.0267314081874337
2	C	26	50	20120604	7	1584	30.84	-0.0402067491875736	0.0243087401469358
2	C	26	50	20120604	7	1586	30.88	-0.0411572279807089	0.0213401786002941
2	C	26	50	20120604	7	1588	30.92	-0.0424597893823327	0.018125034776917
2	C	26	50	20120604	7	1590	30.96	-0.0444131011546824	0.0140938190173725
2	C	26	50	20120604	7	1592	31	-0.044757886421189	0.0119548210042832
2	C	26	50	20120604	7	1594	31.04	-0.0457744938405009	0.00909011930166209
2	C	26	50	20120604	7	1596	31.08	-0.0459799083604356	0.00714027235254019
2	C	26	50	20120604	7	1598	31.12	-0.0472652163565983	0.00471751238816069
2	C	26	50	20120604	7	1600	31.16	-0.0481034207350169	0.00243369890628439
2	C	26	50	20120604	7	1602	31.2	-0.0513476266471008	-0.00118088953778497
2	C	26	50	20120604	7	1604	31.24	-0.0527557590911557	-0.0042099935670319
2	C	26	50	20120604	7	1606	31.28	-0.0548236221620576	-0.00658841793623097
2	C	26	50	20120604	7	1608	31.32	-0.0555971969806757	-0.00832295087048157
2	C	26	50	20120604	7	1610	31.36	-0.0569798028699297	-0.0104347252724952
2	C	26	50	20120604	7	1612	31.4	-0.0577533776885478	-0.0126305746707919
2	C	26	50	20120604	7	1614	31.44	-0.0594195333970577	-0.0153405614096894
2	C	26	50	20120604	7	1616	31.48	-0.0611677134921852	-0.0193743934643242
2	C	26	50	20120604	7	1618	31.52	-0.0619996953309293	-0.0216945522347535
2	C	26	50	20120604	7	1620	31.56	-0.0631172068879165	-0.0254907257002316
2	C	26	50	20120604	7	1622	31.6	-0.0643501182715934	-0.0279448104950177
2	C	26	50	20120604	7	1624	31.64	-0.0642531739318927	-0.0292250273223559
2	C	26	50	20120604	7	1626	31.68	-0.0653202687753813	-0.0316091792564826
2	C	26	50	20120604	7	1628	31.72	-0.0666675900362542	-0.0341872905806887
2	C	26	50	20120604	7	1630	31.76	-0.068118643861927	-0.0361781497231195
2	C	26	50	20120604	7	1632	31.8	-0.069628104707726	-0.0393056123056294
2	C	26	50	20120604	7	1634	31.84	-0.0717527484531572	-0.041958464816607
2	C	26	50	20120604	7	1636	31.88	-0.0729782352156316	-0.0434723097244493
2	C	26	50	20120604	7	1638	31.92	-0.075659018444466	-0.0450368541885027
2	C	26	50	20120604	7	1640	31.96	-0.0774308159060852	-0.0472190564259225
2	C	26	50	20120604	7	1642	32	-0.079617190073514	-0.0502623025907931
2	C	26	50	20120604	7	1644	32.04	-0.0817653097640806	-0.0525310546982301
2	C	26	50	20120604	7	1646	32.08	-0.0840085353167168	-0.0557649368513087
2	C	26	50	20120604	7	1648	32.12	-0.0861804845058094	-0.05778471666109
2	C	26	50	20120604	7	1650	32.16	-0.0888493883407199	-0.0607528680857986
2	C	26	50	20120604	7	1652	32.2	-0.0905482123825206	-0.0625457373294971
2	C	26	50	20120604	7	1654	32.24	-0.0923074940541127	-0.0644832099099483
2	C	26	50	20120604	7	1656	32.28	-0.0945584270706638	-0.0659346879996899
2	C	26	50	20120604	7	1658	32.32	-0.0968930108194294	-0.0677734484734874
2	C	26	50	20120604	7	1660	32.36	-0.0989870368412354	-0.0698188255487476
2	C	26	50	20120604	7	1662	32.4	-0.0998137860897984	-0.0716988810585664
2	C	26	50	20120604	7	1664	32.44	-0.100908670229787	-0.074155087173696
2	C	26	50	20120604	7	1666	32.48	-0.102069951696530	-0.0763454918497775
2	C	26	50	20120604	7	1668	32.52	-0.102507650794084	-0.0791661407999307
2	C	26	50	20120604	7	1670	32.56	-0.103426606766915	-0.0819000984587103
2	C	26	50	20120604	7	1672	32.6	-0.103667093783196	-0.0836677947009986
2	C	26	50	20120604	7	1674	32.64	-0.104007141434269	-0.0839952558513661
2	C	26	50	20120604	7	1676	32.68	-0.103682932975095	-0.0847903974268104
2	C	26	50	20120604	7	1678	32.72	-0.104188372902287	-0.0849001403992505
2	C	26	50	20120604	7	1680	32.76	-0.104883317446837	-0.0854086915962799
2	C	26	50	20120604	7	1682	32.8	-0.106035689368137	-0.0856988175086007
2	C	26	50	20120604	7	1684	32.84	-0.106980666870514	-0.0861807814906575
2	C	26	50	20120604	7	1686	32.88	-0.107554908287516	-0.0869783272291578
2	C	26	50	20120604	7	1688	32.92	-0.109144342910267	-0.0883318710297051
2	C	26	50	20120604	7	1690	32.96	-0.110474481476357	-0.0904722125456786
2	C	26	50	20120604	7	1692	33	-0.111385659274594	-0.092776956388278
2	C	26	50	20120604	7	1694	33.04	-0.111997943036424	-0.0950072418868185
2	C	26	50	20120604	7	1696	33.08	-0.112614752281653	-0.0978057583947206
2	C	26	50	20120604	7	1698	33.12	-0.113712535559445	-0.100403315155409
2	C	26	50	20120604	7	1700	33.16	-0.115052715041828	-0.103476896201193
2	C	26	50	20120604	7	1702	33.2	-0.115856129766612	-0.105991226493736
2	C	26	50	20120604	7	1704	33.24	-0.117232159562801	-0.109173207009075
2	C	26	50	20120604	7	1706	33.28	-0.118339771624851	-0.11126313181155
2	C	26	50	20120604	7	1708	33.32	-0.118206835549988	-0.113186462256378
2	C	26	50	20120604	7	1710	33.36	-0.117874848916221	-0.113007917794128
2	C	26	50	20120604	7	1712	33.4	-0.117639453068764	-0.114745208444825
2	C	26	50	20120604	7	1714	33.44	-0.118444069875076	-0.115855436801966
2	C	26	50	20120604	7	1716	33.48	-0.120100821063396	-0.118188182073101
2	C	26	50	20120604	7	1718	33.52	-0.121181209514371	-0.120199264469473
2	C	26	50	20120604	7	1720	33.56	-0.122347617505278	-0.122719711235674
2	C	26	50	20120604	7	1722	33.6	-0.123932986264037	-0.125668311157883
2	C	26	50	20120604	7	1724	33.64	-0.125658079322759	-0.127586232235834
2	C	26	50	20120604	7	1726	33.68	-0.127327374585377	-0.129356304356907
2	C	26	50	20120604	7	1728	33.72	-0.128684376138084	-0.132328210518624
2	C	26	50	20120604	7	1730	33.76	-0.130790133061390	-0.134606515638675
2	C	26	50	20120604	7	1732	33.8	-0.132563387162978	-0.137379958140116
2	C	26	50	20120604	7	1734	33.84	-0.133511277945295	-0.139369388926849
2	C	26	50	20120604	7	1736	33.88	-0.134664130699205	-0.141648832488817
2	C	26	50	20120604	7	1738	33.92	-0.134740363881285	-0.142882161065495
2	C	26	50	20120604	7	1740	33.96	-0.134563954881515	-0.144090945965798
2	C	26	50	20120604	7	1742	34	-0.134724255988810	-0.146285310439854
2	C	26	50	20120604	7	1744	34.04	-0.135720681873480	-0.149309493713011
2	C	26	50	20120604	7	1746	34.08	-0.136908308724676	-0.151443854519829
2	C	26	50	20120604	7	1748	34.12	-0.137275313407568	-0.154390352213577
2	C	26	50	20120604	7	1750	34.16	-0.137060755996952	-0.155797091657273
2	C	26	50	20120604	7	1752	34.2	-0.136787940058635	-0.157301687608417
2	C	26	50	20120604	7	1754	34.24	-0.135881987779511	-0.158443813552458
2	C	26	50	20120604	7	1756	34.28	-0.134961143831575	-0.160109948047764
2	C	26	50	20120604	7	1758	34.32	-0.133384104790698	-0.162570870565124
2	C	26	50	20120604	7	1760	34.36	-0.132033318706598	-0.163095755928799
2	C	26	50	20120604	7	1762	34.4	-0.131147808884518	-0.162745243097365
2	C	26	50	20120604	7	1764	34.44	-0.130281744498920	-0.162354071626013
2	C	26	50	20120604	7	1766	34.48	-0.128274056215097	-0.16185577347731
2	C	26	50	20120604	7	1768	34.52	-0.125948169879740	-0.16100109351089
2	C	26	50	20120604	7	1770	34.56	-0.123033970702436	-0.160369859287325
2	C	26	50	20120604	7	1772	34.6	-0.119896113650243	-0.160585951119656
2	C	26	50	20120604	7	1774	34.64	-0.117713840702145	-0.160127887346803
2	C	26	50	20120604	7	1776	34.68	-0.115169458371401	-0.159930109580105
2	C	26	50	20120604	7	1778	34.72	-0.112890028951568	-0.159754464255658
2	C	26	50	20120604	7	1780	34.76	-0.109708331278941	-0.159181424920185
2	C	26	50	20120604	7	1782	34.8	-0.105689207045355	-0.158967807961588
2	C	26	50	20120604	7	1784	34.84	-0.103103741810625	-0.159358413747516
2	C	26	50	20120604	7	1786	34.88	-0.100635514880215	-0.160073015860583
2	C	26	50	20120604	7	1788	34.92	-0.0973898947545694	-0.161109634401802
2	C	26	50	20120604	7	1790	34.96	-0.0945127479725992	-0.162599437679084
2	C	26	50	20120604	7	1792	35	-0.0917676180266768	-0.163428308247991
2	C	26	50	20120604	7	1794	35.04	-0.0882670151957347	-0.163977447374261
2	C	26	50	20120604	7	1796	35.08	-0.0852731957948689	-0.164965911943681
2	C	26	50	20120604	7	1798	35.12	-0.0823441473751599	-0.164308514769212
2	C	26	50	20120604	7	1800	35.16	-0.0790556765785738	-0.164863310749731
2	C	26	50	20120604	7	1802	35.2	-0.0765774794425493	-0.165344638335685
2	C	26	50	20120604	7	1804	35.24	-0.0737827813112657	-0.165424046427212
2	C	26	50	20120604	7	1806	35.28	-0.071191234958217	-0.166184186216988
2	C	26	50	20120604	7	1808	35.32	-0.0670676710530495	-0.167097485335568
2	C	26	50	20120604	7	1810	35.36	-0.0629436828838133	-0.167824532527984
2	C	26	50	20120604	7	1812	35.4	-0.0593131138264891	-0.167976136221871
2	C	26	50	20120604	7	1814	35.44	-0.0564383004968971	-0.168678717519657
2	C	26	50	20120604	7	1816	35.48	-0.0540029540318125	-0.169209118316226
2	C	26	50	20120604	7	1818	35.52	-0.0519850126996623	-0.16993022581168
2	C	26	50	20120604	7	1820	35.56	-0.0499549091308758	-0.170273172600555
2	C	26	50	20120604	7	1822	35.6	-0.0472865002707121	-0.171083304839760
2	C	26	50	20120604	7	1824	35.64	-0.0442715383770889	-0.172432323156908
2	C	26	50	20120604	7	1826	35.68	-0.0416181201806864	-0.174773200156026
2	C	26	50	20120604	7	1828	35.72	-0.0392775967349589	-0.176965231177705
2	C	26	50	20120604	7	1830	35.76	-0.0371855506121404	-0.179317492596
2	C	26	50	20120604	7	1832	35.8	-0.0350840999691321	-0.181929474335025
2	C	26	50	20120604	7	1834	35.84	-0.0332295710141141	-0.185473988497079
2	C	26	50	20120604	7	1836	35.88	-0.0321812145003269	-0.187327032527856
2	C	26	50	20120604	7	1838	35.92	-0.029842812374943	-0.190436181044733
2	C	26	50	20120604	7	1840	35.96	-0.0281655550899685	-0.193442799078338
2	C	26	50	20120604	7	1842	36	-0.0271254010148431	-0.195957977899019
2	C	26	50	20120604	7	1844	36.04	-0.0259296834478567	-0.199036013717524
2	C	26	50	20120604	7	1846	36.08	-0.0249687253322242	-0.201204710215423
2	C	26	50	20120604	7	1848	36.12	-0.0246590125620644	-0.204826511148661
2	C	26	50	20120604	7	1850	36.16	-0.0241831296983259	-0.20701924927712
2	C	26	50	20120604	7	1852	36.2	-0.0238564463654177	-0.207954044441849
2	C	26	50	20120604	7	1854	36.24	-0.023429353869581	-0.208412249636058
2	C	26	50	20120604	7	1856	36.28	-0.0231882304571964	-0.210702568500321
2	C	26	50	20120604	7	1858	36.32	-0.0227477029325172	-0.213148450856445
2	C	26	50	20120604	7	1860	36.36	-0.0224782952488851	-0.216134562793396
2	C	26	50	20120604	7	1862	36.4	-0.0223962708622675	-0.218155473974027
2	C	26	50	20120604	7	1864	36.44	-0.0221940383228481	-0.219060570653946
2	C	26	50	20120604	7	1866	36.48	-0.0222392931568441	-0.220703886813423
2	C	26	50	20120604	7	1868	36.52	-0.0210803451424793	-0.222985720396312
2	C	26	50	20120604	7	1870	36.56	-0.0206186044143645	-0.224595802537074
2	C	26	50	20120604	7	1872	36.6	-0.0193535903828218	-0.224947234607324
2	C	26	50	20120604	7	1874	36.64	-0.0185778942438601	-0.225700303329288
2	C	26	50	20120604	7	1876	36.68	-0.0175476396636713	-0.2246587350406
2	C	26	50	20120604	7	1878	36.72	-0.0158767463397275	-0.224827733561303
2	C	26	50	20120604	7	1880	36.76	-0.0135015746617219	-0.2240987064699
2	C	26	50	20120604	7	1882	36.8	-0.0108958861730495	-0.224362457299283
2	C	26	50	20120604	7	1884	36.84	-0.00912599789973948	-0.223245935691789
2	C	26	50	20120604	7	1886	36.88	-0.00785249858682258	-0.22213224251142
2	C	26	50	20120604	7	1888	36.92	-0.00633363322083388	-0.221200275773816
2	C	26	50	20120604	7	1890	36.96	-0.00591219757924668	-0.220118402398601
2	C	26	50	20120604	7	1892	37	-0.00475749220556904	-0.218696410661635
2	C	26	50	20120604	7	1894	37.04	-0.00343590963153138	-0.217407354999532
2	C	26	50	20120604	7	1896	37.08	-0.00208745699980862	-0.21738260626219
2	C	26	50	20120604	7	1898	37.12	-0.00212422655243034	-0.218625699983516
2	C	26	50	20120604	7	1900	37.16	-0.000868404909043021	-0.21989142112184
2	C	26	50	20120604	7	1902	37.2	0.00099906410007066	-0.220962687895338
2	C	26	50	20120604	7	1904	37.24	0.0034930297173156	-0.22226305726594
2	C	26	50	20120604	7	1906	37.28	0.00508543418854771	-0.223623530712943
2	C	26	50	20120604	7	1908	37.32	0.007046241292778	-0.225423117471062
2	C	26	50	20120604	7	1910	37.36	0.00887057678823929	-0.226628027426204
2	C	26	50	20120604	7	1912	37.4	0.0111608956525025	-0.227867585613624
2	C	26	50	20120604	7	1914	37.44	0.0126825894456160	-0.227796874935506
2	C	26	50	20120604	7	1916	37.48	0.0153568672920635	-0.229369480416865
2	C	26	50	20120604	7	1918	37.52	0.0175701115171773	-0.230007290733495
2	C	26	50	20120604	7	1920	37.56	0.0186265290482701	-0.229493931210353
2	C	26	50	20120604	7	1922	37.6	0.0196808252590192	-0.228248716168684
2	C	26	50	20120604	7	1924	37.64	0.0214217221543005	-0.226307000947546
2	C	26	50	20120604	7	1926	37.68	0.0232736348142280	-0.224640350264289
2	C	26	50	20120604	7	1928	37.72	0.0261996426747780	-0.22399122623916
2	C	26	50	20120604	7	1930	37.76	0.0292918206289068	-0.224010318122252
2	C	26	50	20120604	7	1932	37.8	0.0314364754962456	-0.223950214045851
2	C	26	50	20120604	7	1934	37.84	0.0337140664384474	-0.224311545611037
2	C	26	50	20120604	7	1936	37.88	0.0361684340759459	-0.225831118083807
2	C	26	50	20120604	7	1938	37.92	0.0378704400982619	-0.226895313789493
2	C	26	50	20120604	7	1940	37.96	0.0397067964090034	-0.228751469090107
2	C	26	50	20120604	7	1942	38	0.0407752347553763	-0.229446555056014
2	C	26	50	20120604	7	1944	38.04	0.0423428904892669	-0.230611159924628
2	C	26	50	20120604	7	1946	38.08	0.045099192722332	-0.231664749028596
2	C	26	50	20120604	7	1948	38.12	0.0472381907354213	-0.231221393076792
2	C	26	50	20120604	7	1950	38.16	0.0494691126300649	-0.233036536184098
2	C	26	50	20120604	7	1952	38.2	0.0512001100304096	-0.234225889790054
2	C	26	50	20120604	7	1954	38.24	0.0515720481973137	-0.236002142024394
2	C	26	50	20120604	7	1956	38.28	0.0529841404393432	-0.238402769546523
2	C	26	50	20120604	7	1958	38.32	0.0543686555169065	-0.241474441403997
2	C	26	50	20120604	7	1960	38.36	0.0553204212443836	-0.24266238079639
2	C	26	50	20120604	7	1962	38.4	0.0563372407957298	-0.243481210449004
2	C	26	50	20120604	7	1964	38.44	0.0571108156143479	-0.243741425744481
2	C	26	50	20120604	7	1966	38.48	0.0576892289613585	-0.246589651859101
2	C	26	50	20120604	7	1968	38.52	0.0573604243081068	-0.246721880827182
2	C	26	50	20120604	7	1970	38.56	0.0576369030595507	-0.248129730428525
2	C	26	50	20120604	7	1972	38.6	0.0590970785627009	-0.248940781906546
2	C	26	50	20120604	7	1974	38.64	0.0607863566629556	-0.250173269026154
2	C	26	50	20120604	7	1976	38.68	0.0615274045696391	-0.252168724362662
2	C	26	50	20120604	7	1978	38.72	0.0611780938197329	-0.254868458053233
2	C	26	50	20120604	7	1980	38.76	0.0611505166552667	-0.256721784926723
2	C	26	50	20120604	7	1982	38.8	0.0604349245927059	-0.257646680596515
2	C	26	50	20120604	7	1984	38.84	0.0601916798599777	-0.259704361329767
2	C	26	50	20120604	7	1986	38.88	0.0587802947247293	-0.261170900793948
2	C	26	50	20120604	7	1988	38.92	0.0578377213854077	-0.26344849173615
2	C	26	50	20120604	7	1990	38.96	0.0565486657233046	-0.266266312259179
2	C	26	50	20120604	7	1992	39	0.054950604397823	-0.267944983757715
