# Supplementary material for: How Do Ants Make Sense of Gravity? A Boltzmann Walker Analysis of Lasius niger Trajectories on Various Inclines
Source: PLoS One. 2013 Oct 29;8(10):e76531. doi: 10.1371/journal.pone.0076531 (PMC3812222; doi:10.1371/journal.pone.0076531)
Supplement: Dataset S2 — Trajectories for . (ZIP) [file pone.0076531.s006.zip › Incline2/2-C-26-50-20120604-08.txt]

Pente	Colonie	Temperature	Humidite	Date	Indiv	Frame	Time	X	Y
2	C	26	50	20120604	8	8	0	0	0
2	C	26	50	20120604	8	10	0.04	0.00241406962203868	0.0007841743492681
2	C	26	50	20120604	8	12	0.08	0.00594048185049411	0.00182553050592150
2	C	26	50	20120604	8	14	0.12	0.00857916394157671	0.0003743635431636
2	C	26	50	20120604	8	16	0.16	0.00981694587676243	-0.0016815409378549
2	C	26	50	20120604	8	18	0.2	0.00910426285149943	-0.00433058497170904
2	C	26	50	20120604	8	20	0.24	0.00847939612449875	-0.0050635046859428
2	C	26	50	20120604	8	22	0.28	0.00831549089394005	-0.0066102321804306
2	C	26	50	20120604	8	24	0.32	0.00844808755754815	-0.00929449437462847
2	C	26	50	20120604	8	26	0.36	0.0102912603776602	-0.0132261070729750
2	C	26	50	20120604	8	28	0.4	0.0107825935245677	-0.0169323577690896
2	C	26	50	20120604	8	30	0.44	0.0107134950499101	-0.0199990233105532
2	C	26	50	20120604	8	32	0.48	0.0114946429821547	-0.0237695217288064
2	C	26	50	20120604	8	34	0.52	0.0128396169313568	-0.0282161765815909
2	C	26	50	20120604	8	36	0.56	0.0143054985033884	-0.0320835771959807
2	C	26	50	20120604	8	38	0.6	0.0134703912526715	-0.0333463426279592
2	C	26	50	20120604	8	40	0.64	0.0113429827197258	-0.035063204963748
2	C	26	50	20120604	8	42	0.68	0.00818527718018455	-0.0371353601728117
2	C	26	50	20120604	8	44	0.72	0.00562795479534528	-0.0398605497075047
2	C	26	50	20120604	8	46	0.76	0.00460731686738061	-0.044178285134786
2	C	26	50	20120604	8	48	0.8	0.00376402132013754	-0.048501253152248
2	C	26	50	20120604	8	50	0.84	0.00330305840948203	-0.0525066595142792
2	C	26	50	20120604	8	52	0.88	0.0024606821010545	-0.0573194403990693
2	C	26	50	20120604	8	54	0.92	0.00147752083249272	-0.0563119546572347
2	C	26	50	20120604	8	56	0.96	0.00014462454995608	-0.055118499831948
2	C	26	50	20120604	8	58	1	-0.00161105087705200	-0.0525348023641705
2	C	26	50	20120604	8	60	1.04	-0.00395815041584451	-0.0503148406246353
2	C	26	50	20120604	8	62	1.08	-0.00566779319139734	-0.047454169430667
2	C	26	50	20120604	8	64	1.12	-0.00745451060609951	-0.0443160295357611
2	C	26	50	20120604	8	66	1.16	-0.00905455183056843	-0.0409933347709655
2	C	26	50	20120604	8	68	1.2	-0.0098947361079743	-0.038313117227556
2	C	26	50	20120604	8	70	1.24	-0.0100441053444321	-0.0356760049135277
2	C	26	50	20120604	8	72	1.28	-0.00941270848630723	-0.0337164211040288
2	C	26	50	20120604	8	74	1.32	-0.00804070212770316	-0.0305087796836001
2	C	26	50	20120604	8	76	1.36	-0.00764604461991951	-0.0280154716756617
2	C	26	50	20120604	8	78	1.4	-0.00675989133066872	-0.0250751873291996
2	C	26	50	20120604	8	80	1.44	-0.00536986789128001	-0.0219701329605854
2	C	26	50	20120604	8	82	1.48	-0.00405084009404278	-0.0170983701778563
2	C	26	50	20120604	8	84	1.52	-0.00337372666119383	-0.0144352950241431
2	C	26	50	20120604	8	86	1.56	-0.00234329530430973	-0.0120917380903243
2	C	26	50	20120604	8	88	1.6	-0.000421400286248128	-0.00826273365699575
2	C	26	50	20120604	8	90	1.64	0.0016985977676307	-0.0056436879212267
2	C	26	50	20120604	8	92	1.68	0.00466276111009346	-0.00449503538159603
2	C	26	50	20120604	8	94	1.72	0.00702136336702756	-0.00548227474709694
2	C	26	50	20120604	8	96	1.76	0.0101587061404590	-0.00626070929849009
2	C	26	50	20120604	8	98	1.8	0.0133842302913839	-0.00855822650978579
2	C	26	50	20120604	8	100	1.84	0.0155870376204075	-0.0101994496331910
2	C	26	50	20120604	8	102	1.88	0.0171066313063808	-0.0124377466515623
2	C	26	50	20120604	8	104	1.92	0.0181558363483054	-0.0137884620249849
2	C	26	50	20120604	8	106	1.96	0.0195489074179210	-0.0168139598096478
2	C	26	50	20120604	8	108	2	0.0219164423426898	-0.018853397187946
2	C	26	50	20120604	8	110	2.04	0.0247339800230058	-0.0207771518968421
2	C	26	50	20120604	8	112	2.08	0.0245900837930343	-0.0204253662732018
2	C	26	50	20120604	8	114	2.12	0.0241047256984279	-0.0196261941891048
2	C	26	50	20120604	8	116	2.16	0.0236471569003220	-0.0183348050746238
2	C	26	50	20120604	8	118	2.2	0.0229471918976255	-0.0170588308879727
2	C	26	50	20120604	8	120	2.24	0.0228557629908181	-0.0150751842347101
2	C	26	50	20120604	8	122	2.28	0.0224710261911745	-0.0131734205467088
2	C	26	50	20120604	8	124	2.32	0.0215852335263821	-0.0105470138293476
2	C	26	50	20120604	8	126	2.36	0.0205843238776125	-0.00743242059025526
2	C	26	50	20120604	8	128	2.4	0.0186944607967387	-0.00461002508635259
2	C	26	50	20120604	8	130	2.44	0.0161731160049262	-0.0023203284760568
2	C	26	50	20120604	8	132	2.48	0.0132967823957546	-0.0011498192658197
2	C	26	50	20120604	8	134	2.52	0.0105883442207079	0.000485937922167001
2	C	26	50	20120604	8	136	2.56	0.00875960344999993	0.0018044304395709
2	C	26	50	20120604	8	138	2.6	0.00745687941381647	0.0023803901260507
2	C	26	50	20120604	8	140	2.64	0.00498325018759845	0.0017324257560426
2	C	26	50	20120604	8	142	2.68	0.00299357898456012	0.0011900889970082
2	C	26	50	20120604	8	144	2.72	0.00175798766618255	0.000166898413563401
2	C	26	50	20120604	8	146	2.76	-0.000193301780772970	-0.0004505896541755
2	C	26	50	20120604	8	148	2.8	-0.00314473013010656	-0.0021287166804909
2	C	26	50	20120604	8	150	2.84	-0.00563238128379552	-0.00460918362928297
2	C	26	50	20120604	8	152	2.88	-0.00635290683036864	-0.00763511769882985
2	C	26	50	20120604	8	154	2.92	-0.00807937379756625	-0.0107636077074929
2	C	26	50	20120604	8	156	2.96	-0.00946004928530767	-0.0142725473273852
2	C	26	50	20120604	8	158	3	-0.00863998926689438	-0.0162444560080801
2	C	26	50	20120604	8	160	3.04	-0.00715980264183658	-0.0181704168901335
2	C	26	50	20120604	8	162	3.08	-0.00429882739195237	-0.0198347977606226
2	C	26	50	20120604	8	164	3.12	-0.00242733494525375	-0.0217109429699415
2	C	26	50	20120604	8	166	3.16	-0.00138848194660572	-0.0210550448618484
2	C	26	50	20120604	8	168	3.2	0.000987382696045449	-0.0206877877418358
2	C	26	50	20120604	8	170	3.24	0.00326459180058548	-0.0207218278622821
2	C	26	50	20120604	8	172	3.28	0.00660999883519278	-0.0179698248384466
2	C	26	50	20120604	8	174	3.32	0.0106857693930198	-0.0164237570745856
2	C	26	50	20120604	8	176	3.36	0.0147482887697675	-0.0159041255142950
2	C	26	50	20120604	8	178	3.4	0.0186611348541413	-0.0164724979450128
2	C	26	50	20120604	8	180	3.44	0.0215882740855412	-0.0182126877335129
2	C	26	50	20120604	8	182	3.48	0.0235739006377911	-0.0207519788954319
2	C	26	50	20120604	8	184	3.52	0.0247730123173273	-0.0238039931843893
2	C	26	50	20120604	8	186	3.56	0.0257609819120011	-0.0264989185488474
2	C	26	50	20120604	8	188	3.6	0.0268112334719619	-0.0293779179505841
2	C	26	50	20120604	8	190	3.64	0.0264552052076344	-0.0321224115004034
2	C	26	50	20120604	8	192	3.68	0.0257100136552132	-0.03449409007091
2	C	26	50	20120604	8	194	3.72	0.0243713403102742	-0.0379054348128629
2	C	26	50	20120604	8	196	3.76	0.0237554432327929	-0.041658198993044
2	C	26	50	20120604	8	198	3.8	0.0220921018092722	-0.0438636084750223
2	C	26	50	20120604	8	200	3.84	0.0208688424331585	-0.0482090271327871
2	C	26	50	20120604	8	202	3.88	0.0201533422944793	-0.0527276303834001
2	C	26	50	20120604	8	204	3.92	0.0205925263162743	-0.0554503450443588
2	C	26	50	20120604	8	206	3.96	0.0206364376473860	-0.0590239920057975
2	C	26	50	20120604	8	208	4	0.0214909054817718	-0.0624428532928345
2	C	26	50	20120604	8	210	4.04	0.0212528226285463	-0.0642594813243809
2	C	26	50	20120604	8	212	4.08	0.0189945357014708	-0.0661932062388917
2	C	26	50	20120604	8	214	4.12	0.0170225563100977	-0.0678380780332879
2	C	26	50	20120604	8	216	4.16	0.0150168479252621	-0.0696356141817422
2	C	26	50	20120604	8	218	4.2	0.0130893455504257	-0.0718264431218925
2	C	26	50	20120604	8	220	4.24	0.0105754395219513	-0.0745536125555727
2	C	26	50	20120604	8	222	4.28	0.0078242284577107	-0.0768412444140675
2	C	26	50	20120604	8	224	4.32	0.00533620253742771	-0.0780987631137296
2	C	26	50	20120604	8	226	4.36	0.0024012144207567	-0.0776809337167265
2	C	26	50	20120604	8	228	4.4	0.00110339063456692	-0.0758906807681184
2	C	26	50	20120604	8	230	4.44	-0.000224202347110831	-0.0746213533852104
2	C	26	50	20120604	8	232	4.48	-0.00129327708958677	-0.0734457883614878
2	C	26	50	20120604	8	234	4.52	-0.00205539677834963	-0.0719820773244316
2	C	26	50	20120604	8	236	4.56	-0.0035456950303784	-0.0693714390882909
2	C	26	50	20120604	8	238	4.6	-0.0050080625645503	-0.0670681801699319
2	C	26	50	20120604	8	240	4.64	-0.00603626653507366	-0.0643095444844889
2	C	26	50	20120604	8	242	4.68	-0.00780679120448665	-0.0618317716125331
2	C	26	50	20120604	8	244	4.72	-0.00972262631743348	-0.0587403007651855
2	C	26	50	20120604	8	246	4.76	-0.0104132575106184	-0.0564752256130106
2	C	26	50	20120604	8	248	4.8	-0.0103805891773276	-0.0532966392102209
2	C	26	50	20120604	8	250	4.84	-0.0102388142676997	-0.0511925015614441
2	C	26	50	20120604	8	252	4.88	-0.0101765181602771	-0.0484846361428902
2	C	26	50	20120604	8	254	4.92	-0.00995476947369703	-0.0456243892129906
2	C	26	50	20120604	8	256	4.96	-0.0099190605812471	-0.0422758850506817
2	C	26	50	20120604	8	258	5	-0.00975741597106786	-0.0401555546566157
2	C	26	50	20120604	8	260	5.04	-0.00950717088120594	-0.037053265075516
2	C	26	50	20120604	8	262	5.08	-0.0095582805593501	-0.0337856680711104
2	C	26	50	20120604	8	264	5.12	-0.00994733778142675	-0.0306892404052267
2	C	26	50	20120604	8	266	5.16	-0.0104921918406022	-0.0271611028362252
2	C	26	50	20120604	8	268	5.2	-0.0094592361125093	-0.0251822079405322
2	C	26	50	20120604	8	270	5.24	-0.00770974079876879	-0.0221341251652782
2	C	26	50	20120604	8	272	5.28	-0.00684967911334768	-0.0193570558424457
2	C	26	50	20120604	8	274	5.32	-0.0056383916914356	-0.0167532334792795
2	C	26	50	20120604	8	276	5.36	-0.00312033494615563	-0.0149167711025208
2	C	26	50	20120604	8	278	5.4	-0.00249635351684502	-0.0136200341394537
2	C	26	50	20120604	8	280	5.44	-0.000104284108089400	-0.0092640604987662
2	C	26	50	20120604	8	282	5.48	0.00039783948829898	-0.006017160509846
2	C	26	50	20120604	8	284	5.52	4.7927697628819e-05	-0.0028411409046719
2	C	26	50	20120604	8	286	5.56	-0.00122891623036316	-0.0003227023217301
2	C	26	50	20120604	8	288	5.6	-0.00380082622809831	0.0020272468573906
2	C	26	50	20120604	8	290	5.64	-0.0062547059619178	0.0034508578688856
2	C	26	50	20120604	8	292	5.68	-0.00682024289444299	0.0050311071745491
2	C	26	50	20120604	8	294	5.72	-0.00531409837944783	0.0058710156803103
2	C	26	50	20120604	8	296	5.76	-0.00317672671195525	0.0064425700915434
2	C	26	50	20120604	8	298	5.8	-0.00206133647531159	0.0068057401343608
2	C	26	50	20120604	8	300	5.84	-0.000537379940498347	0.006482875178071
2	C	26	50	20120604	8	302	5.88	0.00235369684506097	0.0048486099853927
2	C	26	50	20120604	8	304	5.92	0.00446176600754118	0.00257988616222690
2	C	26	50	20120604	8	306	5.96	0.00590892367484976	0.0015790542952033
2	C	26	50	20120604	8	308	6	0.00891564070340433	-0.0008645228928143
2	C	26	50	20120604	8	310	6.04	0.0118114480333297	-0.0025412781319742
2	C	26	50	20120604	8	312	6.08	0.0135452667897314	-0.00443433733549898
2	C	26	50	20120604	8	314	6.12	0.0146347132785733	-0.00596148292189538
2	C	26	50	20120604	8	316	6.16	0.0161679824096948	-0.00762966802686724
2	C	26	50	20120604	8	318	6.2	0.0173541893904742	-0.0105559233747906
2	C	26	50	20120604	8	320	6.24	0.0182320624593173	-0.0135962704018584
2	C	26	50	20120604	8	322	6.28	0.0188908738473488	-0.0150631634194299
2	C	26	50	20120604	8	324	6.32	0.0186019500165560	-0.0174425777381226
2	C	26	50	20120604	8	326	6.36	0.0176056224197286	-0.0197300823173967
2	C	26	50	20120604	8	328	6.4	0.0168667029044564	-0.0225725030853426
2	C	26	50	20120604	8	330	6.44	0.0148027713472579	-0.0240512330704311
2	C	26	50	20120604	8	332	6.48	0.0134413079507613	-0.0264693968407329
2	C	26	50	20120604	8	334	6.52	0.0121717755068868	-0.0291463546218811
2	C	26	50	20120604	8	336	6.56	0.00940989420131813	-0.0313093164837848
2	C	26	50	20120604	8	338	6.6	0.00741807339366496	-0.0316056366515089
2	C	26	50	20120604	8	340	6.64	0.00427189369465697	-0.0324828521110455
2	C	26	50	20120604	8	342	6.68	0.00068400560264518	-0.0328333225160728
2	C	26	50	20120604	8	344	6.72	-0.00295052325265368	-0.0325100332957143
2	C	26	50	20120604	8	346	6.76	-0.00649988816722643	-0.031811298658817
2	C	26	50	20120604	8	348	6.8	-0.0104229660867241	-0.0295485074615453
2	C	26	50	20120604	8	350	6.84	-0.0131635493360435	-0.0278004192902994
2	C	26	50	20120604	8	352	6.88	-0.0161853277390373	-0.0256041173436627
2	C	26	50	20120604	8	354	6.92	-0.0184932394200165	-0.0238644366720451
2	C	26	50	20120604	8	356	6.96	-0.0212434181083566	-0.0218267387764286
2	C	26	50	20120604	8	358	7	-0.0242177496463328	-0.0201684743795967
2	C	26	50	20120604	8	360	7.04	-0.0268077403644629	-0.0179125209048992
2	C	26	50	20120604	8	362	7.08	-0.0286919678042907	-0.0173478961401217
2	C	26	50	20120604	8	364	7.12	-0.030545506809815	-0.0186326384508596
2	C	26	50	20120604	8	366	7.16	-0.0319796607834175	-0.0195954350441232
2	C	26	50	20120604	8	368	7.2	-0.033056230857774	-0.0224500958304514
2	C	26	50	20120604	8	370	7.24	-0.0335349421486373	-0.0239549604821726
2	C	26	50	20120604	8	372	7.28	-0.0338599991359488	-0.0274171674148963
2	C	26	50	20120604	8	374	7.32	-0.0337578929167454	-0.0298605041866083
2	C	26	50	20120604	8	376	7.36	-0.034250350363435	-0.0339608467050816
2	C	26	50	20120604	8	378	7.4	-0.0344448047282613	-0.036390748447951
2	C	26	50	20120604	8	380	7.44	-0.0338375414245783	-0.0387765267276745
2	C	26	50	20120604	8	382	7.48	-0.0333313448931303	-0.0424683807297241
2	C	26	50	20120604	8	384	7.52	-0.0334199262809299	-0.0454661790204476
2	C	26	50	20120604	8	386	7.56	-0.0319060792517672	-0.0488329286590314
2	C	26	50	20120604	8	388	7.6	-0.0309986066930637	-0.0506811360794256
2	C	26	50	20120604	8	390	7.64	-0.0291385340208812	-0.0514299197342952
2	C	26	50	20120604	8	392	7.68	-0.0277039911385490	-0.0524980398826166
2	C	26	50	20120604	8	394	7.72	-0.0259862944167585	-0.0531533793763525
2	C	26	50	20120604	8	396	7.76	-0.0238233254837869	-0.0539592689748708
2	C	26	50	20120604	8	398	7.8	-0.0207586539834463	-0.0549383997347798
2	C	26	50	20120604	8	400	7.84	-0.0178527986661602	-0.0561839683298399
2	C	26	50	20120604	8	402	7.88	-0.0148827380531423	-0.0572106166654446
2	C	26	50	20120604	8	404	7.92	-0.0125045258159776	-0.0583078342578118
2	C	26	50	20120604	8	406	7.96	-0.0101439205376644	-0.058281105621483
2	C	26	50	20120604	8	408	8	-0.00704856060302032	-0.0594763282137226
2	C	26	50	20120604	8	410	8.04	-0.00439146545135563	-0.0599064612687184
2	C	26	50	20120604	8	412	8.08	-0.00143208215073368	-0.0599618984403634
2	C	26	50	20120604	8	414	8.12	0.00182598305426145	-0.0591965260604071
2	C	26	50	20120604	8	416	8.16	0.00398357797569596	-0.0588793886690449
2	C	26	50	20120604	8	418	8.2	0.00736616468485805	-0.0598616306987911
2	C	26	50	20120604	8	420	8.24	0.00997913637337673	-0.060617174294489
2	C	26	50	20120604	8	422	8.28	0.0122468985313200	-0.0601771417445566
2	C	26	50	20120604	8	424	8.32	0.0150201713271337	-0.0600225682021892
2	C	26	50	20120604	8	426	8.36	0.0173516438060620	-0.0588190724606097
2	C	26	50	20120604	8	428	8.4	0.0194902882657607	-0.0568378299704031
2	C	26	50	20120604	8	430	8.44	0.0207781418463357	-0.0549141459721851
2	C	26	50	20120604	8	432	8.48	0.0219589323891713	-0.0509368895311129
2	C	26	50	20120604	8	434	8.52	0.0225038288747537	-0.0480748041235823
2	C	26	50	20120604	8	436	8.56	0.0225895090034301	-0.0442816217197886
2	C	26	50	20120604	8	438	8.6	0.0234920742410722	-0.0405634987008179
2	C	26	50	20120604	8	440	8.64	0.0247012904765115	-0.0373380381895032
2	C	26	50	20120604	8	442	8.68	0.0262051581076712	-0.0336770706116558
2	C	26	50	20120604	8	444	8.72	0.0275344622877595	-0.0312656102136397
2	C	26	50	20120604	8	446	8.76	0.0299049104924667	-0.0270955752508127
2	C	26	50	20120604	8	448	8.8	0.0311939661545698	-0.0240292774048753
2	C	26	50	20120604	8	450	8.84	0.0326254331224039	-0.0218829254812617
2	C	26	50	20120604	8	452	8.88	0.0344282725717171	-0.0186276887033913
2	C	26	50	20120604	8	454	8.92	0.0371765844981549	-0.0174419413420195
2	C	26	50	20120604	8	456	8.96	0.0398845206273868	-0.0172665788602853
2	C	26	50	20120604	8	458	9	0.042366677561386	-0.0171310264903318
2	C	26	50	20120604	8	460	9.04	0.0440449955065323	-0.0180622154104764
2	C	26	50	20120604	8	462	9.08	0.0442716232299025	-0.0184937626790345
2	C	26	50	20120604	8	464	9.12	0.0448143983951413	-0.0192531953620289
2	C	26	50	20120604	8	466	9.16	0.0464181165748724	-0.0195865254986802
2	C	26	50	20120604	8	468	9.2	0.0487500840285475	-0.020621517694303
2	C	26	50	20120604	8	470	9.24	0.0518431105108137	-0.020384354079893
2	C	26	50	20120604	8	472	9.28	0.0551434607013238	-0.0207226339640127
2	C	26	50	20120604	8	474	9.32	0.0583880908774764	-0.0202300633802381
2	C	26	50	20120604	8	476	9.36	0.0624610259371109	-0.0204001932717916
2	C	26	50	20120604	8	478	9.4	0.0643207874823097	-0.0204428318106971
2	C	26	50	20120604	8	480	9.44	0.0648526732031182	-0.0217405141755307
2	C	26	50	20120604	8	482	9.48	0.064422893701513	-0.0229167155953564
2	C	26	50	20120604	8	484	9.52	0.064158860029418	-0.0253798513569416
2	C	26	50	20120604	8	486	9.56	0.0643334446936929	-0.027410449900475
2	C	26	50	20120604	8	488	9.6	0.0649224646424213	-0.0301490744640105
2	C	26	50	20120604	8	490	9.64	0.065370416788303	-0.0312502518543523
2	C	26	50	20120604	8	492	9.68	0.0650276114207837	-0.0314386251008604
2	C	26	50	20120604	8	494	9.72	0.06461657024888	-0.0315306196930928
2	C	26	50	20120604	8	496	9.76	0.0639779821147904	-0.0322602831805992
2	C	26	50	20120604	8	498	9.8	0.0627558894648657	-0.0334426364294212
2	C	26	50	20120604	8	500	9.84	0.0619232712300186	-0.035271426697604
2	C	26	50	20120604	8	502	9.88	0.061534998896469	-0.0374160108542647
2	C	26	50	20120604	8	504	9.92	0.061369889463062	-0.039600900097453
2	C	26	50	20120604	8	506	9.96	0.0611352714330643	-0.0417024214511394
2	C	26	50	20120604	8	508	10	0.0613594242827004	-0.0448336316995897
2	C	26	50	20120604	8	510	10.04	0.0616381657758441	-0.0471406382838889
2	C	26	50	20120604	8	512	10.08	0.0625149074738374	-0.0497541756578325
2	C	26	50	20120604	8	514	10.12	0.0634354897922641	-0.0519199730179288
2	C	26	50	20120604	8	516	10.16	0.0650506631018504	-0.0539642187223391
2	C	26	50	20120604	8	518	10.2	0.0663676494818104	-0.0569772714276531
2	C	26	50	20120604	8	520	10.24	0.0666827362635071	-0.0582858432369169
2	C	26	50	20120604	8	522	10.28	0.0662448957445964	-0.0596816720229792
2	C	26	50	20120604	8	524	10.32	0.0660151567513889	-0.0622826228962176
2	C	26	50	20120604	8	526	10.36	0.0667952369523939	-0.0643181004765412
2	C	26	50	20120604	8	528	10.4	0.0670611303153235	-0.0683593359391752
2	C	26	50	20120604	8	530	10.44	0.0672072892869947	-0.0704305224119487
2	C	26	50	20120604	8	532	10.48	0.0675204810225179	-0.0733079378944955
2	C	26	50	20120604	8	534	10.52	0.0675817306119042	-0.0757757264187009
2	C	26	50	20120604	8	536	10.56	0.0674464681557311	-0.0787326277745209
2	C	26	50	20120604	8	538	10.6	0.0677436403871264	-0.0825341292895952
2	C	26	50	20120604	8	540	10.64	0.0679303102133986	-0.0841273886529258
2	C	26	50	20120604	8	542	10.68	0.0690126884628558	-0.0867389362283871
2	C	26	50	20120604	8	544	10.72	0.0704240735981042	-0.0892887632813458
2	C	26	50	20120604	8	546	10.76	0.0708267567678543	-0.0916423823446608
2	C	26	50	20120604	8	548	10.8	0.0719506181437366	-0.0943269980922493
2	C	26	50	20120604	8	550	10.84	0.0739225480376349	-0.0975890725926938
2	C	26	50	20120604	8	552	10.88	0.0753879278466947	-0.100495026904929
2	C	26	50	20120604	8	554	10.92	0.0761537244907197	-0.103450026143508
2	C	26	50	20120604	8	556	10.96	0.0772357605004948	-0.106708211556656
2	C	26	50	20120604	8	558	11	0.0779224813931797	-0.109419845854353
2	C	26	50	20120604	8	560	11.04	0.0779585438390202	-0.112065132322772
2	C	26	50	20120604	8	562	11.08	0.078337977337805	-0.114608878257413
2	C	26	50	20120604	8	564	11.12	0.079162110291278	-0.117345735053996
2	C	26	50	20120604	8	566	11.16	0.0795960617228921	-0.119675156923259
2	C	26	50	20120604	8	568	11.2	0.0805568077064902	-0.121811538641257
2	C	26	50	20120604	8	570	11.24	0.0797488674983065	-0.123480734908926
2	C	26	50	20120604	8	572	11.28	0.0790021627373735	-0.124317949337851
2	C	26	50	20120604	8	574	11.32	0.0779444017033965	-0.123233176824833
2	C	26	50	20120604	8	576	11.36	0.076956644240757	-0.122860460840470
2	C	26	50	20120604	8	578	11.4	0.0760066462802329	-0.122324120346940
2	C	26	50	20120604	8	580	11.44	0.0745387633131678	-0.121416124529217
2	C	26	50	20120604	8	582	11.48	0.0726996492859797	-0.120917543537803
2	C	26	50	20120604	8	584	11.52	0.0701192752200737	-0.119795506497416
2	C	26	50	20120604	8	586	11.56	0.0680288554428519	-0.119254074835062
2	C	26	50	20120604	8	588	11.6	0.0634298329380146	-0.119148008817884
2	C	26	50	20120604	8	590	11.64	0.0618253369408242	-0.118962110445109
2	C	26	50	20120604	8	592	11.68	0.0584036472266625	-0.120115401605224
2	C	26	50	20120604	8	594	11.72	0.0551434607013238	-0.121013851481401
2	C	26	50	20120604	8	596	11.76	0.0529343176955408	-0.122073238860974
2	C	26	50	20120604	8	598	11.8	0.0517289834763302	-0.121127554251816
2	C	26	50	20120604	8	600	11.84	0.0500432409099815	-0.120129119476780
2	C	26	50	20120604	8	602	11.88	0.0479575587481937	-0.120667652001332
2	C	26	50	20120604	8	604	11.92	0.045790347174535	-0.120649903621123
2	C	26	50	20120604	8	606	11.96	0.045383336511284	-0.119383899640087
2	C	26	50	20120604	8	608	12	0.044433409261438	-0.116897287933367
2	C	26	50	20120604	8	610	12.04	0.0428516821026018	-0.114493761273435
2	C	26	50	20120604	8	612	12.08	0.0409644848142931	-0.112047666785277
2	C	26	50	20120604	8	614	12.12	0.0390932681392391	-0.109621512708348
2	C	26	50	20120604	8	616	12.16	0.0388022936987808	-0.107440583263134
2	C	26	50	20120604	8	618	12.2	0.0389719286155875	-0.105303635859710
2	C	26	50	20120604	8	620	12.24	0.0402069613196079	-0.102817306995702
2	C	26	50	20120604	8	622	12.28	0.041208224521768	-0.101127887474091
2	C	26	50	20120604	8	624	12.32	0.0418305491998903	-0.0995553527034104
2	C	26	50	20120604	8	626	12.36	0.0429543540072301	-0.0967610788361956
2	C	26	50	20120604	8	628	12.4	0.0436197414883267	-0.0942055949289874
2	C	26	50	20120604	8	630	12.44	0.043810023923144	-0.0919079928648779
2	C	26	50	20120604	8	632	12.48	0.042960859389617	-0.0900247553745438
2	C	26	50	20120604	8	634	12.52	0.0410897134252412	-0.0906570502582808
2	C	26	50	20120604	8	636	12.56	0.0394995716957089	-0.090855605842438
2	C	26	50	20120604	8	638	12.6	0.0376084853201036	-0.0912156646154182
2	C	26	50	20120604	8	640	12.64	0.0355879276928630	-0.0900126638485855
2	C	26	50	20120604	8	642	12.68	0.0326313728193658	-0.0896323818216634
2	C	26	50	20120604	8	644	12.72	0.0294707469288182	-0.0895363567207782
2	C	26	50	20120604	8	646	12.76	0.0260759979830197	-0.0886074305423335
2	C	26	50	20120604	8	648	12.8	0.0227250189469767	-0.0873931867776799
2	C	26	50	20120604	8	650	12.84	0.0197676862560202	-0.0858775033922066
2	C	26	50	20120604	8	652	12.88	0.0170659019557845	-0.0844340863197705
2	C	26	50	20120604	8	654	12.92	0.0144442328538572	-0.0827115742008
2	C	26	50	20120604	8	656	12.96	0.0122904563090411	-0.0807410797336675
2	C	26	50	20120604	8	658	13	0.00899618723684923	-0.0787334621605227
2	C	26	50	20120604	8	660	13.04	0.00625494637822339	-0.076231930500719
2	C	26	50	20120604	8	662	13.08	0.00293345369495581	-0.0739561073254701
2	C	26	50	20120604	8	664	13.12	-7.70534259459006e-05	-0.0717536818341084
2	C	26	50	20120604	8	666	13.16	-0.00268854019022407	-0.0697059005957921
2	C	26	50	20120604	8	668	13.2	-0.00537455600923928	-0.0681130718604913
2	C	26	50	20120604	8	670	13.24	-0.00772384757905347	-0.0668640384422034
2	C	26	50	20120604	8	672	13.28	-0.0101234144410100	-0.0654382990392969
2	C	26	50	20120604	8	674	13.32	-0.0118240769604418	-0.0648550066554962
2	C	26	50	20120604	8	676	13.36	-0.0136752825135882	-0.0651377079466146
2	C	26	50	20120604	8	678	13.4	-0.0146687675411553	-0.0657179597712562
2	C	26	50	20120604	8	680	13.44	-0.0155270537521595	-0.0667436888680454
2	C	26	50	20120604	8	682	13.48	-0.0166330394686134	-0.0676345727016624
2	C	26	50	20120604	8	684	13.52	-0.0175770977321756	-0.0675561545596288
2	C	26	50	20120604	8	686	13.56	-0.0167572074193898	-0.0672851205304
2	C	26	50	20120604	8	688	13.6	-0.0154212705776940	-0.0668841202747891
2	C	26	50	20120604	8	690	13.64	-0.0145985518377835	-0.0670094903070935
2	C	26	50	20120604	8	692	13.68	-0.0143946929527674	-0.0668091669559833
2	C	26	50	20120604	8	694	13.72	-0.0128438663602690	-0.0653731745047497
2	C	26	50	20120604	8	696	13.76	-0.0121395172955291	-0.0641905384132152
2	C	26	50	20120604	8	698	13.8	-0.0118274003623134	-0.0618569446139433
2	C	26	50	20120604	8	700	13.84	-0.0117225364266634	-0.0586221432220492
2	C	26	50	20120604	8	702	13.88	-0.0115738318705799	-0.0564823673915006
2	C	26	50	20120604	8	704	13.92	-0.0119600535944640	-0.0549207927759282
2	C	26	50	20120604	8	706	13.96	-0.0120656953475733	-0.0524056139552477
2	C	26	50	20120604	8	708	14	-0.0116690791540057	-0.0501470441854597
2	C	26	50	20120604	8	710	14.04	-0.0114488153916661	-0.0477422447333224
2	C	26	50	20120604	8	712	14.08	-0.0112396532057911	-0.0461267885810236
2	C	26	50	20120604	8	714	14.12	-0.0102522492965422	-0.0432772896741981
2	C	26	50	20120604	8	716	14.16	-0.0103011810858003	-0.0416198313790968
2	C	26	50	20120604	8	718	14.2	-0.0093929024253662	-0.0391625646037954
2	C	26	50	20120604	8	720	14.24	-0.0085450106840454	-0.0370216574023969
2	C	26	50	20120604	8	722	14.28	-0.0078091387990002	-0.0343769931879455
2	C	26	50	20120604	8	724	14.32	-0.00710701712062101	-0.0317270044594317
2	C	26	50	20120604	8	726	14.36	-0.00662771893112933	-0.0291045080425705
2	C	26	50	20120604	8	728	14.4	-0.004615759722348	-0.0274576139227802
2	C	26	50	20120604	8	730	14.44	-0.00255080286031673	-0.0263551708113
2	C	26	50	20120604	8	732	14.48	-0.000866007817054794	-0.0238409677979775
2	C	26	50	20120604	8	734	14.52	0.000537288016616779	-0.0221006083038499
2	C	26	50	20120604	8	736	14.56	0.00167602055521419	-0.0183690849042689
2	C	26	50	20120604	8	738	14.6	0.00198651750679423	-0.0139959483677885
2	C	26	50	20120604	8	740	14.64	0.00208697121744994	-0.0092570622629528
2	C	26	50	20120604	8	742	14.68	0.00183294805605614	-0.00724049059663779
2	C	26	50	20120604	8	744	14.72	-0.000285607499989061	-0.00474559866950948
2	C	26	50	20120604	8	746	14.76	-0.00382837510829334	-0.003356395473987
2	C	26	50	20120604	8	748	14.8	-0.0076636798630423	-0.0024639418633158
2	C	26	50	20120604	8	750	14.84	-0.0102667944830312	-0.0016121327504272
2	C	26	50	20120604	8	752	14.88	-0.0114911428035879	-0.0013659818088284
2	C	26	50	20120604	8	754	14.92	-0.0109062877138007	0.000736465854741401
2	C	26	50	20120604	8	756	14.96	-0.00935747637562875	0.0027352799484605
2	C	26	50	20120604	8	758	15	-0.00719368719879104	0.0049709111742667
2	C	26	50	20120604	8	760	15.04	-0.00443254835534256	0.0062061135839146
2	C	26	50	20120604	8	762	15.08	-0.00137855416739786	0.0069970832293499
2	C	26	50	20120604	8	764	15.12	0.00213336237204325	0.006502532746588
2	C	26	50	20120604	8	766	15.16	0.00387809178607856	0.0052739912828189
2	C	26	50	20120604	8	768	15.2	0.00676887865785759	0.0031934073609234
2	C	26	50	20120604	8	770	15.24	0.00949431567992393	0.0011224683755233
2	C	26	50	20120604	8	772	15.28	0.0124751985622278	-0.000584490929794899
2	C	26	50	20120604	8	774	15.32	0.0141473045743014	-0.0017351764014215
2	C	26	50	20120604	8	776	15.36	0.0182194335322054	-0.0025611195482543
2	C	26	50	20120604	8	778	15.4	0.0192944762559145	-0.0028586276553707
2	C	26	50	20120604	8	780	15.44	0.0180774677037465	-0.0019842830493657
2	C	26	50	20120604	8	782	15.48	0.0169781358621036	-0.0013517831046622
2	C	26	50	20120604	8	784	15.52	0.0163040297543950	0.000146243824485
2	C	26	50	20120604	8	786	15.56	0.0147022504614580	0.0014448157296493
2	C	26	50	20120604	8	788	15.6	0.0132156843190203	0.0027775154365007
2	C	26	50	20120604	8	790	15.64	0.0114632191567988	0.0041627093365739
2	C	26	50	20120604	8	792	15.68	0.0107303241913024	0.0048783508966094
2	C	26	50	20120604	8	794	15.72	0.00845321408171176	0.0060904167723769
2	C	26	50	20120604	8	796	15.76	0.00650317621375893	0.0075150743019081
2	C	26	50	20120604	8	798	15.8	0.00326296545498875	0.0086102059292708
2	C	26	50	20120604	8	800	15.84	0.000459357778262209	0.009107372707123
2	C	26	50	20120604	8	802	15.88	-0.00285103332854073	0.0092151357805759
2	C	26	50	20120604	8	804	15.92	-0.00426164064632977	0.0092430664984327
2	C	26	50	20120604	8	806	15.96	-0.00777030449457742	0.0113335569863326
2	C	26	50	20120604	8	808	16	-0.00870806950778702	0.0120972323100141
2	C	26	50	20120604	8	810	16.04	-0.0105138080949031	0.0152477465735908
2	C	26	50	20120604	8	812	16.08	-0.0120740392075913	0.0170816280105981
2	C	26	50	20120604	8	814	16.12	-0.0141868742697767	0.0203123988938394
2	C	26	50	20120604	8	816	16.16	-0.0141868742697767	0.0203123988938394
2	C	26	50	20120604	8	818	16.2	-0.0175784412350598	0.0237065114435349
2	C	26	50	20120604	8	820	16.24	-0.0198555372025149	0.0244924606308237
2	C	26	50	20120604	8	822	16.28	-0.0222886209258996	0.0262136292469099
2	C	26	50	20120604	8	824	16.32	-0.0253192098793871	0.0282627539881104
2	C	26	50	20120604	8	826	16.36	-0.0268879969841275	0.0306292989633855
2	C	26	50	20120604	8	828	16.4	-0.0292202472805151	0.0309253645726683
2	C	26	50	20120604	8	830	16.44	-0.0322641015572176	0.0309654858114328
2	C	26	50	20120604	8	832	16.48	-0.0356539573240903	0.0304230076310422
2	C	26	50	20120604	8	834	16.52	-0.0395089125762884	0.0305446794948809
2	C	26	50	20120604	8	836	16.56	-0.0428383107133697	0.0307288949535156
2	C	26	50	20120604	8	838	16.6	-0.0460048458952877	0.0312503458995542
2	C	26	50	20120604	8	840	16.64	-0.0496862226961605	0.0307537780411456
2	C	26	50	20120604	8	842	16.68	-0.0529739439595586	0.0292322680957953
2	C	26	50	20120604	8	844	16.72	-0.0557001093016096	0.0274959108260492
2	C	26	50	20120604	8	846	16.76	-0.0577819165182365	0.0240609840729437
2	C	26	50	20120604	8	848	16.8	-0.0594655377642417	0.0220440326902872
2	C	26	50	20120604	8	850	16.84	-0.0605015906200362	0.0186783458331954
2	C	26	50	20120604	8	852	16.88	-0.0619500988612969	0.014614391029682
2	C	26	50	20120604	8	854	16.92	-0.0626364874137946	0.011670493367568
2	C	26	50	20120604	8	856	16.96	-0.063702238754399	0.0084824317339104
2	C	26	50	20120604	8	858	17	-0.0641900010120615	0.0057978301284575
2	C	26	50	20120604	8	860	17.04	-0.0645839301998605	0.0025481794941585
2	C	26	50	20120604	8	862	17.08	-0.0658510655517468	-0.000530280588415200
2	C	26	50	20120604	8	864	17.12	-0.0670274083929287	-0.00365342981956
2	C	26	50	20120604	8	866	17.16	-0.0668657637827495	-0.00714469884099044
2	C	26	50	20120604	8	868	17.2	-0.0653476762342201	-0.00884097729837885
2	C	26	50	20120604	8	870	17.24	-0.063712421092048	-0.011427432482603
2	C	26	50	20120604	8	872	17.28	-0.0612137178593692	-0.0120988303713396
2	C	26	50	20120604	8	874	17.32	-0.0585959378447385	-0.0138287671115125
2	C	26	50	20120604	8	876	17.36	-0.05609270912866	-0.0139515915594046
2	C	26	50	20120604	8	878	17.4	-0.0545773085858991	-0.0142787698670596
2	C	26	50	20120604	8	880	17.44	-0.0523226279034077	-0.0135539854163434
2	C	26	50	20120604	8	882	17.48	-0.050911667032228	-0.0138344239657620
2	C	26	50	20120604	8	884	17.52	-0.0480793508201853	-0.0143243782544462
2	C	26	50	20120604	8	886	17.56	-0.0462127303392091	-0.0148947305841512
2	C	26	50	20120604	8	888	17.6	-0.0438270934808419	-0.0152550721998439
2	C	26	50	20120604	8	890	17.64	-0.0411905751365097	-0.0158146765064749
2	C	26	50	20120604	8	892	17.68	-0.0381954122327597	-0.016688943330734
2	C	26	50	20120604	8	894	17.72	-0.0362603438153646	-0.0157484913117559
2	C	26	50	20120604	8	896	17.76	-0.0344000872954191	-0.0147128627200301
2	C	26	50	20120604	8	898	17.8	-0.032612238509867	-0.0138525966100385
2	C	26	50	20120604	8	900	17.84	-0.0318511794812759	-0.0118584847764143
2	C	26	50	20120604	8	902	17.88	-0.0302836651687416	-0.00975950900714018
2	C	26	50	20120604	8	904	17.92	-0.0299105249203094	-0.00823463323351139
2	C	26	50	20120604	8	906	17.96	-0.0287570216281598	-0.00477596183469363
2	C	26	50	20120604	8	908	18	-0.0280234690533569	-0.0017530803451211
2	C	26	50	20120604	8	910	18.04	-0.0280657611099397	0.00141248822182700
2	C	26	50	20120604	8	912	18.08	-0.0276702055765439	0.0045193739970044
2	C	26	50	20120604	8	914	18.12	-0.0278432770323071	0.0078973927963601
2	C	26	50	20120604	8	916	18.16	-0.0270888032891692	0.0114848191476437
2	C	26	50	20120604	8	918	18.2	-0.0261333302008384	0.0141678955237696
2	C	26	50	20120604	8	920	18.24	-0.0244924535597559	0.0168469463409901
2	C	26	50	20120604	8	922	18.28	-0.0237303197288575	0.0201589072248473
2	C	26	50	20120604	8	924	18.32	-0.0235624030815291	0.0227619582052259
2	C	26	50	20120604	8	926	18.36	-0.0242251035568571	0.0249596460811537
2	C	26	50	20120604	8	928	18.4	-0.0259570201960173	0.0271767793935641
2	C	26	50	20120604	8	930	18.44	-0.0277551220298966	0.0291621231031015
2	C	26	50	20120604	8	932	18.48	-0.0301329100029926	0.0314310166318948
2	C	26	50	20120604	8	934	18.52	-0.0332553521273562	0.0333355380363427
2	C	26	50	20120604	8	936	18.56	-0.0346888697048556	0.0357239326111565
2	C	26	50	20120604	8	938	18.6	-0.036304043014442	0.0386041199522855
2	C	26	50	20120604	8	940	18.64	-0.0379735928355015	0.0408242231131769
2	C	26	50	20120604	8	942	18.68	-0.0391097720115121	0.04222415311857
2	C	26	50	20120604	8	944	18.72	-0.0399281066893793	0.0453919207876077
2	C	26	50	20120604	8	946	18.76	-0.0403449461368887	0.0485915082617987
2	C	26	50	20120604	8	948	18.8	-0.0407895748808988	0.0513137279480106
2	C	26	50	20120604	8	950	18.84	-0.0407416330411344	0.0534759190635229
2	C	26	50	20120604	8	952	18.88	-0.0401310463355798	0.0566305345464304
2	C	26	50	20120604	8	954	18.92	-0.0393351269426762	0.0600858825433766
2	C	26	50	20120604	8	956	18.96	-0.0375646022732632	0.0627200674353308
2	C	26	50	20120604	8	958	19	-0.0357493177446011	0.0651441709025946
2	C	26	50	20120604	8	960	19.04	-0.0340210780607031	0.0676430155566297
2	C	26	50	20120604	8	962	19.08	-0.0322358455702414	0.0696205810915741
2	C	26	50	20120604	8	964	19.12	-0.0298666135891977	0.0717923888593105
2	C	26	50	20120604	8	966	19.16	-0.0286584509428624	0.0730006929270021
2	C	26	50	20120604	8	968	19.2	-0.026331079683265	0.0740630501550567
2	C	26	50	20120604	8	970	19.24	-0.0231290173353398	0.0745833393246538
2	C	26	50	20120604	8	972	19.28	-0.0211852515045362	0.0752195232956873
2	C	26	50	20120604	8	974	19.32	-0.0185012155845082	0.0756761728549776
2	C	26	50	20120604	8	976	19.36	-0.0153336600475050	0.0758460199038186
2	C	26	50	20120604	8	978	19.4	-0.0127375175003786	0.0769569553677408
2	C	26	50	20120604	8	980	19.44	-0.00951565616258017	0.0775824620263784
2	C	26	50	20120604	8	982	19.48	-0.00850187717039301	0.0763916234961821
2	C	26	50	20120604	8	984	19.52	-0.00769740178543709	0.0749067699663685
2	C	26	50	20120604	8	986	19.56	-0.0059504237718376	0.0727858738868776
2	C	26	50	20120604	8	988	19.6	-0.00405643825842943	0.0709102731497803
2	C	26	50	20120604	8	990	19.64	-0.002540118476853	0.0697764981368258
2	C	26	50	20120604	8	992	19.68	-0.000874457743089972	0.0704253393192425
2	C	26	50	20120604	8	994	19.72	0.00071851241356708	0.0710293499317321
2	C	26	50	20120604	8	996	19.76	0.00300586142934932	0.0715516190003164
2	C	26	50	20120604	8	998	19.8	0.00609697872330633	0.0714737665437078
2	C	26	50	20120604	8	1000	19.84	0.00904808887458833	0.0724728377148463
2	C	26	50	20120604	8	1002	19.88	0.0118052396357909	0.0727269718920047
2	C	26	50	20120604	8	1004	19.92	0.0139205495717105	0.0737417408336856
2	C	26	50	20120604	8	1006	19.96	0.0168284554986620	0.075123993169549
2	C	26	50	20120604	8	1008	20	0.0193711407731308	0.077148369173408
2	C	26	50	20120604	8	1010	20.04	0.0220904613215399	0.0791427638497446
2	C	26	50	20120604	8	1012	20.08	0.0245484352036224	0.081640618554286
2	C	26	50	20120604	8	1014	20.12	0.0257172827129238	0.0841985066245503
2	C	26	50	20120604	8	1016	20.16	0.0258022769480224	0.0874521877675025
2	C	26	50	20120604	8	1018	20.2	0.0260997567708676	0.0899078989078845
2	C	26	50	20120604	8	1020	20.24	0.0261430317058762	0.0938357356560195
2	C	26	50	20120604	8	1022	20.28	0.0263967416189659	0.0970147463228785
2	C	26	50	20120604	8	1024	20.32	0.0271976107593378	0.0995969588664155
2	C	26	50	20120604	8	1026	20.36	0.0279387293766994	0.103098480936173
2	C	26	50	20120604	8	1028	20.4	0.0285680544119555	0.106129140600339
2	C	26	50	20120604	8	1030	20.44	0.0288454524022150	0.109186458190154
2	C	26	50	20120604	8	1032	20.48	0.0290862929718871	0.112680555638711
2	C	26	50	20120604	8	1034	20.52	0.0279542857258856	0.115634069953049
2	C	26	50	20120604	8	1036	20.56	0.0264232581232604	0.117715226631437
2	C	26	50	20120604	8	1038	20.6	0.0243169284434620	0.119913480192789
2	C	26	50	20120604	8	1040	20.64	0.0220408224255006	0.121270347395209
2	C	26	50	20120604	8	1042	20.68	0.0189466645723845	0.123862459433682
2	C	26	50	20120604	8	1044	20.72	0.0160929937355499	0.125506977674688
2	C	26	50	20120604	8	1046	20.76	0.0136776583923729	0.127022873192195
2	C	26	50	20120604	8	1048	20.8	0.0110712627969193	0.128729828961980
2	C	26	50	20120604	8	1050	20.84	0.00774298188855238	0.130117808862770
2	C	26	50	20120604	8	1052	20.88	0.00547090637924375	0.131658735960333
2	C	26	50	20120604	8	1054	20.92	0.00246803601157884	0.132503516431816
2	C	26	50	20120604	8	1056	20.96	-7.82555074739198e-05	0.132852120074941
2	C	26	50	20120604	8	1058	21	-0.00329983400255981	0.133993390419776
2	C	26	50	20120604	8	1060	21.04	-0.00656242469095452	0.136342399146878
2	C	26	50	20120604	8	1062	21.08	-0.00808482559084918	0.138209868155992
2	C	26	50	20120604	8	1064	21.12	-0.0101163433731981	0.139790251811944
2	C	26	50	20120604	8	1066	21.16	-0.0127644582687418	0.141258912596468
2	C	26	50	20120604	8	1068	21.2	-0.0153369127386984	0.143148301915797
2	C	26	50	20120604	8	1070	21.24	-0.0172199380969982	0.144612720059636
2	C	26	50	20120604	8	1072	21.28	-0.0199027012248200	0.145973193506639
2	C	26	50	20120604	8	1074	21.32	-0.0233654738429686	0.147726040506521
2	C	26	50	20120604	8	1076	21.36	-0.0260338119924542	0.147828146725725
2	C	26	50	20120604	8	1078	21.4	-0.0291629009205609	0.147400205701750
2	C	26	50	20120604	8	1080	21.44	-0.0321145767572679	0.146468026832113
2	C	26	50	20120604	8	1082	21.48	-0.0354252507067833	0.146163970916203
2	C	26	50	20120604	8	1084	21.52	-0.0385978974126111	0.144955666848510
2	C	26	50	20120604	8	1086	21.56	-0.0412489114459576	0.143850388238839
2	C	26	50	20120604	8	1088	21.6	-0.0442914505040471	0.141967504301895
2	C	26	50	20120604	8	1090	21.64	-0.0464803702558882	0.140844901576083
2	C	26	50	20120604	8	1092	21.68	-0.0495801142525756	0.138327813567094
2	C	26	50	20120604	8	1094	21.72	-0.0521199003892415	0.136632312927164
2	C	26	50	20120604	8	1096	21.76	-0.0551884609768786	0.134671081558865
2	C	26	50	20120604	8	1098	21.8	-0.0581514505220846	0.132671171449635
2	C	26	50	20120604	8	1100	21.84	-0.0604880141698374	0.130524112419241
2	C	26	50	20120604	8	1102	21.88	-0.0622993389005249	0.128946132926345
2	C	26	50	20120604	8	1104	21.92	-0.0644801269243823	0.126918079967224
2	C	26	50	20120604	8	1106	21.96	-0.0674596627682681	0.123304976447395
2	C	26	50	20120604	8	1108	22	-0.0684166610859259	0.121912400352526
2	C	26	50	20120604	8	1110	22.04	-0.0706482900873507	0.118740319332123
2	C	26	50	20120604	8	1112	22.08	-0.0726304518163728	0.116290052913955
2	C	26	50	20120604	8	1114	22.12	-0.0741687626188441	0.114304850625774
2	C	26	50	20120604	8	1116	22.16	-0.0767322368326797	0.112127456714466
2	C	26	50	20120604	8	1118	22.2	-0.0790807505850346	0.110781620377834
2	C	26	50	20120604	8	1120	22.24	-0.0820590136367142	0.110199035100814
2	C	26	50	20120604	8	1122	22.28	-0.0846189523166439	0.108916131267707
2	C	26	50	20120604	8	1124	22.32	-0.0872558242143667	0.109093544359108
2	C	26	50	20120604	8	1126	22.36	-0.0901729225294736	0.107894715522283
2	C	26	50	20120604	8	1128	22.4	-0.093098011151208	0.107400660014269
2	C	26	50	20120604	8	1130	22.44	-0.0960218976914144	0.105458237686348
2	C	26	50	20120604	8	1132	22.48	-0.097357198137007	0.102916613072051
2	C	26	50	20120604	8	1134	22.52	-0.0988247275506817	0.100320541235603
2	C	26	50	20120604	8	1136	22.56	-0.098936945396856	0.0993315109807585
2	C	26	50	20120604	8	1138	22.6	-0.098849596496176	0.0961845534642905
2	C	26	50	20120604	8	1140	22.64	-0.0984380957048645	0.0933631620520175
2	C	26	50	20120604	8	1142	22.68	-0.0989482449632193	0.0893203073148545
2	C	26	50	20120604	8	1144	22.72	-0.099160348713304	0.0872004294691285
2	C	26	50	20120604	8	1146	22.76	-0.099836573312929	0.0838541696637431
2	C	26	50	20120604	8	1148	22.8	-0.100937003998510	0.0806465607702263
2	C	26	50	20120604	8	1150	22.84	-0.10224765470171	0.0780815026372008
2	C	26	50	20120604	8	1152	22.88	-0.103673224398989	0.0747396735629063
2	C	26	50	20120604	8	1154	22.92	-0.104842701233326	0.0714969596461308
2	C	26	50	20120604	8	1156	22.96	-0.105755222534447	0.0681081503972942
2	C	26	50	20120604	8	1158	23	-0.106505392118608	0.0643697475558391
2	C	26	50	20120604	8	1160	23.04	-0.106955253452799	0.062539613784772
2	C	26	50	20120604	8	1162	23.08	-0.10887504836372	0.0591377230604836
2	C	26	50	20120604	8	1164	23.12	-0.110537102852899	0.0559737737680644
2	C	26	50	20120604	8	1166	23.16	-0.112082696855217	0.0536560191606911
2	C	26	50	20120604	8	1168	23.2	-0.113655019493863	0.050898585556776
2	C	26	50	20120604	8	1170	23.24	-0.115785673646935	0.0471034020407916
2	C	26	50	20120604	8	1172	23.28	-0.117428282699631	0.0441187043174032
2	C	26	50	20120604	8	1174	23.32	-0.119062052917562	0.0418117684437821
2	C	26	50	20120604	8	1176	23.36	-0.120914460552237	0.0387261665827183
2	C	26	50	20120604	8	1178	23.4	-0.122779737530329	0.0357860872972228
2	C	26	50	20120604	8	1180	23.44	-0.12443231678864	0.0335494378376516
2	C	26	50	20120604	8	1182	23.48	-0.126069693251155	0.030926354522162
2	C	26	50	20120604	8	1184	23.52	-0.128247370005176	0.0283937101639861
2	C	26	50	20120604	8	1186	23.56	-0.130031329703431	0.0262392265123889
2	C	26	50	20120604	8	1188	23.6	-0.1319470941057	0.0235032182439437
2	C	26	50	20120604	8	1190	23.64	-0.132778298126985	0.0220313754789039
2	C	26	50	20120604	8	1192	23.68	-0.134765763156866	0.0194329701900777
2	C	26	50	20120604	8	1194	23.72	-0.135193279916771	0.0174710317149975
2	C	26	50	20120604	8	1196	23.76	-0.133709204204417	0.0161040528856077
2	C	26	50	20120604	8	1198	23.8	-0.132296192723572	0.0147494484248886
2	C	26	50	20120604	8	1200	23.84	-0.130761841719075	0.0135769946710032
2	C	26	50	20120604	8	1202	23.88	-0.129468755548319	0.0129750346681791
2	C	26	50	20120604	8	1204	23.92	-0.127530434439731	0.0109196166766261
2	C	26	50	20120604	8	1206	23.96	-0.125581506729424	0.0091590622128278
2	C	26	50	20120604	8	1208	24	-0.123473267861317	0.0063133109719425
2	C	26	50	20120604	8	1210	24.04	-0.121849679981034	0.003414950986537
2	C	26	50	20120604	8	1212	24.08	-0.120101994860653	0.0013610886299025
2	C	26	50	20120604	8	1214	24.12	-0.118573937106509	-0.0011798288776132
2	C	26	50	20120604	8	1216	24.16	-0.117045808641687	-0.0038196706238169
2	C	26	50	20120604	8	1218	24.2	-0.115689153571303	-0.00644317820337526
2	C	26	50	20120604	8	1220	24.24	-0.113583601708963	-0.00927238314558076
2	C	26	50	20120604	8	1222	24.28	-0.110920566860337	-0.0114339378649899
2	C	26	50	20120604	8	1224	24.32	-0.109165032854685	-0.0135704610043451
2	C	26	50	20120604	8	1226	24.36	-0.107799680370892	-0.0157371068925788
2	C	26	50	20120604	8	1228	24.4	-0.106778971732249	-0.0175284205013587
2	C	26	50	20120604	8	1230	24.44	-0.106980709296922	-0.0193690901634654
2	C	26	50	20120604	8	1232	24.48	-0.107367213863518	-0.0217756573825557
2	C	26	50	20120604	8	1234	24.52	-0.10748777556971	-0.0238887045767754
2	C	26	50	20120604	8	1236	24.56	-0.106585578027594	-0.0268106819286726
2	C	26	50	20120604	8	1238	24.6	-0.104995860562131	-0.0283084755125819
2	C	26	50	20120604	8	1240	24.64	-0.103869015195632	-0.0311146994843989
2	C	26	50	20120604	8	1242	24.68	-0.101920228906682	-0.0327110637536056
2	C	26	50	20120604	8	1244	24.72	-0.100273872188045	-0.0329081344135223
2	C	26	50	20120604	8	1246	24.76	-0.098286831422233	-0.0339916341343344
2	C	26	50	20120604	8	1248	24.8	-0.0967759563628717	-0.0343417227016999
2	C	26	50	20120604	8	1250	24.84	-0.094115891362726	-0.0345095191408755
2	C	26	50	20120604	8	1252	24.88	-0.091842401639855	-0.0354416272998356
2	C	26	50	20120604	8	1254	24.92	-0.0896170658887829	-0.0357806850014145
2	C	26	50	20120604	8	1256	24.96	-0.0863465556044389	-0.0363960093224031
2	C	26	50	20120604	8	1258	25	-0.0829713935164793	-0.0372847011249983
2	C	26	50	20120604	8	1260	25.04	-0.0796915494226236	-0.03814383586414
2	C	26	50	20120604	8	1262	25.08	-0.077331297697701	-0.0386411440633485
2	C	26	50	20120604	8	1264	25.12	-0.0750061891798034	-0.0398944201223235
2	C	26	50	20120604	8	1266	25.16	-0.0723849443419449	-0.0415039365776603
2	C	26	50	20120604	8	1268	25.2	-0.0701278594963974	-0.0415158159715843
2	C	26	50	20120604	8	1270	25.24	-0.0677274441063034	-0.042902381658813
2	C	26	50	20120604	8	1272	25.28	-0.0648231444239359	-0.0435452124335897
2	C	26	50	20120604	8	1274	25.32	-0.0612890954422437	-0.0444500969814741
2	C	26	50	20120604	8	1276	25.36	-0.0585718962141781	-0.045608550021092
2	C	26	50	20120604	8	1278	25.4	-0.0559355192912022	-0.0462924636998556
2	C	26	50	20120604	8	1280	25.44	-0.0535928038144531	-0.046454179020713
2	C	26	50	20120604	8	1282	25.48	-0.0503432238908322	-0.0486066120626448
2	C	26	50	20120604	8	1284	25.52	-0.0482209772373892	-0.049623509395737
2	C	26	50	20120604	8	1286	25.56	-0.0464308091415948	-0.0516094046485638
2	C	26	50	20120604	8	1288	25.6	-0.0433140168004129	-0.0531845627854028
2	C	26	50	20120604	8	1290	25.64	-0.0406879989917814	-0.0551970947506769
2	C	26	50	20120604	8	1292	25.68	-0.0382498877391824	-0.0567066333782217
2	C	26	50	20120604	8	1294	25.72	-0.0361031398357712	-0.058069199861297
2	C	26	50	20120604	8	1296	25.76	-0.034488150373948	-0.0604911395818103
2	C	26	50	20120604	8	1298	25.8	-0.0344476048711148	-0.0620222661793847
2	C	26	50	20120604	8	1300	25.84	-0.0338176434397557	-0.064029530199139
2	C	26	50	20120604	8	1302	25.88	-0.0339513573320781	-0.0655353140896757
2	C	26	50	20120604	8	1304	25.92	-0.0355040224022075	-0.0670417343763156
2	C	26	50	20120604	8	1306	25.96	-0.0358738392487681	-0.0687486901460999
2	C	26	50	20120604	8	1308	26	-0.0364369083786269	-0.0705343469006303
2	C	26	50	20120604	8	1310	26.04	-0.0366899111849355	-0.0727727641271544
2	C	26	50	20120604	8	1312	26.08	-0.0357713794761741	-0.0749027111734445
2	C	26	50	20120604	8	1314	26.12	-0.0340039660765984	-0.0763626745445604
2	C	26	50	20120604	8	1316	26.16	-0.0327963691156880	-0.0759232783907311
2	C	26	50	20120604	8	1318	26.2	-0.0305993176358633	-0.0763774530762872
2	C	26	50	20120604	8	1320	26.24	-0.0292915236440587	-0.0772656499041356
2	C	26	50	20120604	8	1322	26.28	-0.0287944275768846	-0.0790202646709719
2	C	26	50	20120604	8	1324	26.32	-0.0277494651756471	-0.0815425145594643
2	C	26	50	20120604	8	1326	26.36	-0.0264934314002255	-0.0827077558241816
2	C	26	50	20120604	8	1328	26.4	-0.0253717479132292	-0.0823353226825307
2	C	26	50	20120604	8	1330	26.44	-0.0243790407031214	-0.0822132053414198
2	C	26	50	20120604	8	1332	26.48	-0.0254810666216007	-0.0828445809863412
2	C	26	50	20120604	8	1334	26.52	-0.0253718893345855	-0.0833230094344921
2	C	26	50	20120604	8	1336	26.56	-0.0262072652858793	-0.0828906843484746
2	C	26	50	20120604	8	1338	26.6	-0.0266364791020595	-0.0828971897308615
2	C	26	50	20120604	8	1340	26.64	-0.0276482074845812	-0.0843259696929271
2	C	26	50	20120604	8	1342	26.68	-0.0289001400406720	-0.0865254253358078
2	C	26	50	20120604	8	1344	26.72	-0.0295216869013350	-0.0877798327656327
2	C	26	50	20120604	8	1346	26.76	-0.0306365821632318	-0.0904035524772254
2	C	26	50	20120604	8	1348	26.8	-0.0306119041365684	-0.0929070640360164
2	C	26	50	20120604	8	1350	26.84	-0.0290450262201371	-0.0943410058775846
2	C	26	50	20120604	8	1352	26.88	-0.0277094429318320	-0.0956488705800672
2	C	26	50	20120604	8	1354	26.92	-0.0257620708564442	-0.0966649830246323
2	C	26	50	20120604	8	1356	26.96	-0.0248395086390301	-0.098499712989777
2	C	26	50	20120604	8	1358	27	-0.0244370234591787	-0.100856641312828
2	C	26	50	20120604	8	1360	27.04	-0.0234993291566472	-0.102268380001467
2	C	26	50	20120604	8	1362	27.08	-0.0214313246643891	-0.103341343831239
2	C	26	50	20120604	8	1364	27.12	-0.0188291009989445	-0.104285260673445
2	C	26	50	20120604	8	1366	27.16	-0.0166908100926363	-0.104886442858810
2	C	26	50	20120604	8	1368	27.2	-0.0143244772493956	-0.106267068849077
2	C	26	50	20120604	8	1370	27.24	-0.0114535530071001	-0.108419431180331
2	C	26	50	20120604	8	1372	27.28	-0.00823480293913887	-0.110954267569528
2	C	26	50	20120604	8	1374	27.32	-0.00464651886732962	-0.111338650815781
2	C	26	50	20120604	8	1376	27.36	-0.00311591552877322	-0.109883425060099
2	C	26	50	20120604	8	1378	27.4	-0.00100838376744671	-0.108801763816918
2	C	26	50	20120604	8	1380	27.44	0.00207827875378881	-0.108464191039580
2	C	26	50	20120604	8	1382	27.48	0.00433331298967082	-0.108634391641811
2	C	26	50	20120604	8	1384	27.52	0.00651282822132211	-0.108208359806146
2	C	26	50	20120604	8	1386	27.56	0.00845807897636631	-0.109437735655917
2	C	26	50	20120604	8	1388	27.6	0.0101961474445228	-0.110827200480949
2	C	26	50	20120604	8	1390	27.64	0.0118021990766318	-0.111545691681313
2	C	26	50	20120604	8	1392	27.68	0.0132101900993305	-0.113377098244586
2	C	26	50	20120604	8	1394	27.72	0.0138062104051926	-0.115819940041550
2	C	26	50	20120604	8	1396	27.76	0.0137040334753111	-0.117867791990546
2	C	26	50	20120604	8	1398	27.8	0.0138951644382659	-0.120488541853657
2	C	26	50	20120604	8	1400	27.84	0.0137702186700302	-0.123785851485008
2	C	26	50	20120604	8	1402	27.88	0.0129710465859332	-0.126096676445926
2	C	26	50	20120604	8	1404	27.92	0.0118778595022188	-0.128832331160981
2	C	26	50	20120604	8	1406	27.96	0.0109063654955466	-0.132493800784643
2	C	26	50	20120604	8	1408	28	0.0103497310373965	-0.135257032664164
2	C	26	50	20120604	8	1410	28.04	0.0111984713068547	-0.135216091181532
2	C	26	50	20120604	8	1412	28.08	0.0126806378308999	-0.135202019756586
2	C	26	50	20120604	8	1414	28.12	0.0144628297622024	-0.135572402288573
2	C	26	50	20120604	8	1416	28.16	0.0177206121244851	-0.137226325049768
2	C	26	50	20120604	8	1418	28.2	0.0195905560073329	-0.139464671565613
2	C	26	50	20120604	8	1420	28.24	0.0225485250943925	-0.139780606875447
2	C	26	50	20120604	8	1422	28.28	0.023572627845585	-0.141105512851357
2	C	26	50	20120604	8	1424	28.32	0.0244225701965712	-0.143921212054041
2	C	26	50	20120604	8	1426	28.36	0.0257597091197950	-0.147091171754101
2	C	26	50	20120604	8	1428	28.4	0.0263567900858289	-0.150531670508642
2	C	26	50	20120604	8	1430	28.44	0.0257092924062964	-0.152707933049100
2	C	26	50	20120604	8	1432	28.48	0.0236421364421756	-0.154257486849392
2	C	26	50	20120604	8	1434	28.52	0.0212437009510690	-0.157119784388957
2	C	26	50	20120604	8	1436	28.56	0.0200488319122199	-0.158775687049140
2	C	26	50	20120604	8	1438	28.6	0.0200368818076179	-0.161153616443592
2	C	26	50	20120604	8	1440	28.64	0.0217140683819142	-0.161637348192602
2	C	26	50	20120604	8	1442	28.68	0.0240084884655083	-0.162024277023267
2	C	26	50	20120604	8	1444	28.72	0.0267646492772173	-0.163075179121466
2	C	26	50	20120604	8	1446	28.76	0.0292147035633505	-0.164181871944701
2	C	26	50	20120604	8	1448	28.8	0.0327327012211099	-0.166340527526308
2	C	26	50	20120604	8	1450	28.84	0.0351751894646844	-0.169489839708356
2	C	26	50	20120604	8	1452	28.88	0.0369799381023068	-0.171513367184079
2	C	26	50	20120604	8	1454	28.92	0.0394538925976442	-0.173926934760302
2	C	26	50	20120604	8	1456	28.96	0.0420159525979175	-0.176645548201930
2	C	26	50	20120604	8	1458	29	0.0434298833175781	-0.176585019861460
2	C	26	50	20120604	8	1460	29.04	0.0454761796316538	-0.175001171382280
2	C	26	50	20120604	8	1462	29.08	0.0474258851594195	-0.173588867008217
2	C	26	50	20120604	8	1464	29.12	0.0496134614083763	-0.172279517381493
2	C	26	50	20120604	8	1466	29.16	0.0510878497578284	-0.170547742163689
2	C	26	50	20120604	8	1468	29.2	0.0516541715788807	-0.167633825829098
2	C	26	50	20120604	8	1470	29.24	0.0522342819821661	-0.164725919902146
2	C	26	50	20120604	8	1472	29.28	0.053370673290211	-0.162544424771508
2	C	26	50	20120604	8	1474	29.32	0.0538394143754596	-0.158545806634576
2	C	26	50	20120604	8	1476	29.36	0.0542368790971645	-0.155083741123208
2	C	26	50	20120604	8	1478	29.4	0.0542395661029331	-0.151389956719647
2	C	26	50	20120604	8	1480	29.44	0.0542427480834484	-0.147318082320183
2	C	26	50	20120604	8	1482	29.48	0.0540529606233779	-0.143654137822787
2	C	26	50	20120604	8	1484	29.52	0.053147793232781	-0.139950383213611
2	C	26	50	20120604	8	1486	29.56	0.0512220586248976	-0.136632213932215
2	C	26	50	20120604	8	1488	29.6	0.0488002886100118	-0.133955744054746
2	C	26	50	20120604	8	1490	29.64	0.0469799836232033	-0.131591391110492
2	C	26	50	20120604	8	1492	29.68	0.0451907913347669	-0.128074454112904
2	C	26	50	20120604	8	1494	29.72	0.0437912148827644	-0.125278058925345
2	C	26	50	20120604	8	1496	29.76	0.0429134125245994	-0.123675330695108
2	C	26	50	20120604	8	1498	29.8	0.0407913143635805	-0.121078198198489
2	C	26	50	20120604	8	1500	29.84	0.0405790409078683	-0.118770343086051
2	C	26	50	20120604	8	1502	29.88	0.0400243863487055	-0.114960734591732
2	C	26	50	20120604	8	1504	29.92	0.0401694139495269	-0.112217372412762
2	C	26	50	20120604	8	1506	29.96	0.0402267603094811	-0.108852463373129
2	C	26	50	20120604	8	1508	30	0.0399881824815088	-0.105333900029945
2	C	26	50	20120604	8	1510	30.04	0.0403748284694616	-0.101562192459096
2	C	26	50	20120604	8	1512	30.08	0.0412979563723006	-0.097848396933626
2	C	26	50	20120604	8	1514	30.12	0.041550252071828	-0.0946476073779071
2	C	26	50	20120604	8	1516	30.16	0.0424770569299292	-0.0917987448671846
2	C	26	50	20120604	8	1518	30.2	0.043532908775597	-0.088480858428501
2	C	26	50	20120604	8	1520	30.24	0.043009084072094	-0.0850922613116989
2	C	26	50	20120604	8	1522	30.28	0.0414422061556627	-0.0836163173273283
2	C	26	50	20120604	8	1524	30.32	0.0393914550688655	-0.0828508035260157
2	C	26	50	20120604	8	1526	30.36	0.0367576944409799	-0.0815854359410824
2	C	26	50	20120604	8	1528	30.4	0.034303680356872	-0.0801239169350479
2	C	26	50	20120604	8	1530	30.44	0.0323894008788438	-0.0781588671901305
2	C	26	50	20120604	8	1532	30.48	0.0303248612098134	-0.0771694126712161
2	C	26	50	20120604	8	1534	30.52	0.0289167994764367	-0.0781462806894254
2	C	26	50	20120604	8	1536	30.56	0.0268702203196484	-0.0788492155406029
2	C	26	50	20120604	8	1538	30.6	0.0245760830787668	-0.0779981418187667
2	C	26	50	20120604	8	1540	30.64	0.0228300950146610	-0.0766786805650727
2	C	26	50	20120604	8	1542	30.68	0.0203929807826234	-0.0764792764527781
2	C	26	50	20120604	8	1544	30.72	0.0161526735478821	-0.0767358855036707
2	C	26	50	20120604	8	1546	30.76	0.0123228417996195	-0.0765664627188984
2	C	26	50	20120604	8	1548	30.8	0.00959871292509833	-0.0760790540146265
2	C	26	50	20120604	8	1550	30.84	0.00725903800750828	-0.075418474859642
2	C	26	50	20120604	8	1552	30.88	0.00610454476586501	-0.0726246252564958
2	C	26	50	20120604	8	1554	30.92	0.00634602173164022	-0.0699214267426978
2	C	26	50	20120604	8	1556	30.96	0.00668995847000935	-0.0665790744093852
2	C	26	50	20120604	8	1558	31	0.00685775490918492	-0.0631153118417429
2	C	26	50	20120604	8	1560	31.04	0.00694133493072117	-0.0605875465203572
2	C	26	50	20120604	8	1562	31.08	0.00819602520325858	-0.0553823920826868
2	C	26	50	20120604	8	1564	31.12	0.00971319351297243	-0.0533273983552025
2	C	26	50	20120604	8	1566	31.16	0.0106033702398082	-0.0500001073963292
2	C	26	50	20120604	8	1568	31.2	0.0105646207881991	-0.0465365569607212
2	C	26	50	20120604	8	1570	31.24	0.0102964858967732	-0.0433626374626873
2	C	26	50	20120604	8	1572	31.28	0.0102620073701225	-0.0395483337793396
2	C	26	50	20120604	8	1574	31.32	0.00984450324223873	-0.0357233386414603
2	C	26	50	20120604	8	1576	31.36	0.00948666478455153	-0.0324952971903944
2	C	26	50	20120604	8	1578	31.4	0.00902390582267183	-0.0288726760132907
2	C	26	50	20120604	8	1580	31.44	0.00928057497764083	-0.0241483647934288
2	C	26	50	20120604	8	1582	31.48	0.0070629445691632	-0.0217244048688417
2	C	26	50	20120604	8	1584	31.52	0.00475597192598947	-0.0180899834937736
2	C	26	50	20120604	8	1586	31.56	0.00252197411684775	-0.0161160878430235
2	C	26	50	20120604	8	1588	31.6	-0.00229494617103932	-0.0154313581630344
2	C	26	50	20120604	8	1590	31.64	-0.00555046296319506	-0.0154659385130616
2	C	26	50	20120604	8	1592	31.68	-0.00942813755627272	-0.0167764053684990
2	C	26	50	20120604	8	1594	31.72	-0.0100493803610198	-0.0173846091242009
2	C	26	50	20120604	8	1596	31.76	-0.0100330249811709	-0.0187846593377469
2	C	26	50	20120604	8	1598	31.8	-0.0100812284504444	-0.0191771813830513
2	C	26	50	20120604	8	1600	31.84	-0.0105333525263351	-0.0175408514385719
2	C	26	50	20120604	8	1602	31.88	-0.0107608641331819	-0.0150639907343639
2	C	26	50	20120604	8	1604	31.92	-0.0106990700715740	-0.0138255992731328
2	C	26	50	20120604	8	1606	31.96	-0.0107348991721767	-0.0123947757724696
2	C	26	50	20120604	8	1608	32	-0.0103122190226546	-0.00847689508781371
2	C	26	50	20120604	8	1610	32.04	-0.00932054277423381	-0.00467489364824508
2	C	26	50	20120604	8	1612	32.08	-0.00777569264825006	-0.0025288613368965
2	C	26	50	20120604	8	1614	32.12	-0.00511677316108991	-0.000509307801285299
2	C	26	50	20120604	8	1616	32.16	-0.00217170170171919	9.31188920144013e-05
2	C	26	50	20120604	8	1618	32.2	0.000142573940290640	6.67296669405997e-05
2	C	26	50	20120604	8	1620	32.24	0.00314782018674034	0.0001086893833362
2	C	26	50	20120604	8	1622	32.28	0.00588957016224868	-0.000435514137600599
2	C	26	50	20120604	8	1624	32.32	0.00843952449442798	-0.002377073795247
2	C	26	50	20120604	8	1626	32.36	0.0109055452516804	-0.0035858586955498
2	C	26	50	20120604	8	1628	32.4	0.0136776796055763	-0.00586570530838366
2	C	26	50	20120604	8	1630	32.44	0.0164092825987747	-0.00700985357781817
2	C	26	50	20120604	8	1632	32.48	0.0182824084621378	-0.00931459742041761
2	C	26	50	20120604	8	1634	32.52	0.0188898838978552	-0.0119158311363686
2	C	26	50	20120604	8	1636	32.56	0.0179588363990669	-0.0152926195699249
2	C	26	50	20120604	8	1638	32.6	0.0187464119319524	-0.0179861307208207
2	C	26	50	20120604	8	1640	32.64	0.0206991580188772	-0.0213444636673881
2	C	26	50	20120604	8	1642	32.68	0.0222924675867892	-0.0240794961284752
2	C	26	50	20120604	8	1644	32.72	0.0238381535129883	-0.0283948768901751
2	C	26	50	20120604	8	1646	32.76	0.0234943794091789	-0.0313003574408672
2	C	26	50	20120604	8	1648	32.8	0.0218440841057710	-0.0318386566201811
2	C	26	50	20120604	8	1650	32.84	0.0197119379573914	-0.0318204910469724
2	C	26	50	20120604	8	1652	32.88	0.0175239530007151	-0.0320323953929448
2	C	26	50	20120604	8	1654	32.92	0.0147886716380410	-0.0328324669168675
2	C	26	50	20120604	8	1656	32.96	0.0109223107534623	-0.0347074736842687
2	C	26	50	20120604	8	1658	33	0.0080946685172433	-0.036749237443877
2	C	26	50	20120604	8	1660	33.04	0.00478197224233369	-0.0380325372567812
2	C	26	50	20120604	8	1662	33.08	0.00151704810156105	-0.038794020549441
2	C	26	50	20120604	8	1664	33.12	-0.00251692537443009	-0.0395873236472542
2	C	26	50	20120604	8	1666	33.16	-0.00685884385362796	-0.0405390893747313
2	C	26	50	20120604	8	1668	33.2	-0.00878747759931427	-0.0406766216436721
2	C	26	50	20120604	8	1670	33.24	-0.0123985305094778	-0.0398191839608053
2	C	26	50	20120604	8	1672	33.28	-0.0138422728510332	-0.0379313785606647
2	C	26	50	20120604	8	1674	33.32	-0.0138739017373557	-0.0358225527939286
2	C	26	50	20120604	8	1676	33.36	-0.0140167938756979	-0.0335941199151548
2	C	26	50	20120604	8	1678	33.4	-0.0138536431280747	-0.0305747244620136
2	C	26	50	20120604	8	1680	33.44	-0.0136859951813232	-0.0281337140716117
2	C	26	50	20120604	8	1682	33.48	-0.0133996522902817	-0.0239846589669824
2	C	26	50	20120604	8	1684	33.52	-0.0133606765645027	-0.0202377849862887
2	C	26	50	20120604	8	1686	33.56	-0.0115295952703489	-0.0185371507511281
2	C	26	50	20120604	8	1688	33.6	-0.0101694046660584	-0.0145306554446539
2	C	26	50	20120604	8	1690	33.64	-0.00882076818657253	-0.0128623359893936
2	C	26	50	20120604	8	1692	33.68	-0.00918002792888998	-0.00990857418768212
2	C	26	50	20120604	8	1694	33.72	-0.00989711905782688	-0.00762041907016932
2	C	26	50	20120604	8	1696	33.76	-0.0101244327454856	-0.00539421364846696
2	C	26	50	20120604	8	1698	33.8	-0.00938466463136537	-0.0028417065900969
2	C	26	50	20120604	8	1700	33.84	-0.00705732165603921	-0.0011999743498092
2	C	26	50	20120604	8	1702	33.88	-0.0049686767168382	-0.000859014530988899
2	C	26	50	20120604	8	1704	33.92	-0.0036676850922687	-0.0009975508915589
2	C	26	50	20120604	8	1706	33.96	-0.00147014570876495	-0.00104421286804940
2	C	26	50	20120604	8	1708	34	0.00117627213050382	-0.0018702267255603
2	C	26	50	20120604	8	1710	34.04	0.00494704632040169	-0.0025277511792501
2	C	26	50	20120604	8	1712	34.08	0.00812554292063025	-0.0030866999978949
2	C	26	50	20120604	8	1714	34.12	0.0115282376253289	-0.0031879131412336
2	C	26	50	20120604	8	1716	34.16	0.0148294504861121	-0.0032132417061357
2	C	26	50	20120604	8	1718	34.2	0.0172477132513632	-0.00402382649368113
2	C	26	50	20120604	8	1720	34.24	0.0187265987999436	-0.00610163148592655
2	C	26	50	20120604	8	1722	34.28	0.0191910406759625	-0.0077506186417892
2	C	26	50	20120604	8	1724	34.32	0.0189600288905489	-0.00998641957322295
2	C	26	50	20120604	8	1726	34.36	0.0202652772979411	-0.0133318124656946
2	C	26	50	20120604	8	1728	34.4	0.0218025274402407	-0.0162060601098617
2	C	26	50	20120604	8	1730	34.44	0.0225272411802788	-0.0186255673830477
2	C	26	50	20120604	8	1732	34.48	0.0228138315586937	-0.0213619999155615
2	C	26	50	20120604	8	1734	34.52	0.0239149382383574	-0.0234944925462639
2	C	26	50	20120604	8	1736	34.56	0.0250009199039715	-0.0267330345330305
2	C	26	50	20120604	8	1738	34.6	0.0249893799213025	-0.0291548186900519
2	C	26	50	20120604	8	1740	34.64	0.024270245253768	-0.0316646305702633
2	C	26	50	20120604	8	1742	34.68	0.0226666402111219	-0.0338004041764304
2	C	26	50	20120604	8	1744	34.72	0.0208272850605214	-0.0366674683228074
2	C	26	50	20120604	8	1746	34.76	0.0196050375542116	-0.0400968789359129
2	C	26	50	20120604	8	1748	34.8	0.0193329852912179	-0.0426270059939477
2	C	26	50	20120604	8	1750	34.84	0.0188354649599751	-0.0460908392722681
2	C	26	50	20120604	8	1752	34.88	0.0187560992948547	-0.0490880103592767
2	C	26	50	20120604	8	1754	34.92	0.0200013850472023	-0.0522393731509907
2	C	26	50	20120604	8	1756	34.96	0.0224104978507049	-0.0545483596342773
2	C	26	50	20120604	8	1758	35	0.0251829221183811	-0.0556118482331819
2	C	26	50	20120604	8	1760	35.04	0.0276539421205766	-0.05656958901296
2	C	26	50	20120604	8	1762	35.08	0.0304891786836256	-0.0567739216595195
2	C	26	50	20120604	8	1764	35.12	0.0320409527992107	-0.0584065322223298
2	C	26	50	20120604	8	1766	35.16	0.0308106082131495	-0.0597312048530013
2	C	26	50	20120604	8	1768	35.2	0.0291317599379174	-0.0600317605903446
2	C	26	50	20120604	8	1770	35.24	0.0274603009285486	-0.0601818086493124
2	C	26	50	20120604	8	1772	35.28	0.0248087212097772	-0.061708947164641
2	C	26	50	20120604	8	1774	35.32	0.0225394741275933	-0.0629496367229109
2	C	26	50	20120604	8	1776	35.36	0.0198863387739033	-0.0655924483175956
2	C	26	50	20120604	8	1778	35.4	0.0182612659693803	-0.0680792014456725
2	C	26	50	20120604	8	1780	35.44	0.0163838974653301	-0.0707369329934402
2	C	26	50	20120604	8	1782	35.48	0.0149715930912662	-0.0726457677492533
2	C	26	50	20120604	8	1784	35.52	0.0134373127974476	-0.0765659677441515
2	C	26	50	20120604	8	1786	35.56	0.0124794659516523	-0.080336119680082
2	C	26	50	20120604	8	1788	35.6	0.0127532576973277	-0.0832853206430548
2	C	26	50	20120604	8	1790	35.64	0.0128469493458349	-0.0877640642844123
2	C	26	50	20120604	8	1792	35.68	0.0134096649223032	-0.0906067749661385
2	C	26	50	20120604	8	1794	35.72	0.0138569806720818	-0.0938956700267933
2	C	26	50	20120604	8	1796	35.76	0.0148941648987262	-0.0976631349569553
2	C	26	50	20120604	8	1798	35.8	0.0156060092953467	-0.101744343165930
2	C	26	50	20120604	8	1800	35.84	0.0164616792112606	-0.104608903447195
2	C	26	50	20120604	8	1802	35.88	0.0176877316591599	-0.107634542653214
2	C	26	50	20120604	8	1804	35.92	0.0197123197950533	-0.110451938912173
2	C	26	50	20120604	8	1806	35.96	0.0210305082565412	-0.113655981159086
2	C	26	50	20120604	8	1808	36	0.0233705367275219	-0.117353796071301
2	C	26	50	20120604	8	1810	36.04	0.0263887513123385	-0.119005314669441
2	C	26	50	20120604	8	1812	36.08	0.0283249511005835	-0.120040236154384
2	C	26	50	20120604	8	1814	36.12	0.0309886223453132	-0.122174142998650
2	C	26	50	20120604	8	1816	36.16	0.0326119980935613	-0.125094069740881
2	C	26	50	20120604	8	1818	36.2	0.0349351974231497	-0.127215743637832
2	C	26	50	20120604	8	1820	36.24	0.0370861455408411	-0.129847665788085
2	C	26	50	20120604	8	1822	36.28	0.0391125014436874	-0.131747166734387
2	C	26	50	20120604	8	1824	36.32	0.0418356403687149	-0.134822303415089
2	C	26	50	20120604	8	1826	36.36	0.0437579101533705	-0.136968726049382
2	C	26	50	20120604	8	1828	36.4	0.0447944579839119	-0.139965515298727
2	C	26	50	20120604	8	1830	36.44	0.0453551229507147	-0.142141353575117
2	C	26	50	20120604	8	1832	36.48	0.0463599923974589	-0.145735506633210
2	C	26	50	20120604	8	1834	36.52	0.047652017908043	-0.147967701320059
2	C	26	50	20120604	8	1836	36.56	0.0483644279900884	-0.149187106964216
2	C	26	50	20120604	8	1838	36.6	0.0500105725766907	-0.152305447869248
2	C	26	50	20120604	8	1840	36.64	0.0524280999508894	-0.153874588527379
2	C	26	50	20120604	8	1842	36.68	0.0545842806587615	-0.155029081769023
2	C	26	50	20120604	8	1844	36.72	0.0565784632030638	-0.154999241862857
2	C	26	50	20120604	8	1846	36.76	0.058911067052842	-0.155014232526619
2	C	26	50	20120604	8	1848	36.8	0.0606173864265233	-0.155474488330492
2	C	26	50	20120604	8	1850	36.84	0.0630438233461649	-0.155183513890034
2	C	26	50	20120604	8	1852	36.88	0.0651553856161442	-0.156375554501758
2	C	26	50	20120604	8	1854	36.92	0.0647862051656867	-0.156997879179881
2	C	26	50	20120604	8	1856	36.96	0.0639487786047274	-0.156972635467792
2	C	26	50	20120604	8	1858	37	0.0623761731233685	-0.156860912596365
2	C	26	50	20120604	8	1860	37.04	0.0608042747487909	-0.157768130596628
2	C	26	50	20120604	8	1862	37.08	0.0591526854399734	-0.158289763269108
2	C	26	50	20120604	8	1864	37.12	0.056948633603015	-0.160311381556520
2	C	26	50	20120604	8	1866	37.16	0.0553292176527415	-0.162596892094672
2	C	26	50	20120604	8	1868	37.2	0.053538116175996	-0.164972063772677
2	C	26	50	20120604	8	1870	37.24	0.0510558885313187	-0.167865827564006
2	C	26	50	20120604	8	1872	37.28	0.0489894396739792	-0.168974853839618
2	C	26	50	20120604	8	1874	37.32	0.0466149043920766	-0.170662081330207
2	C	26	50	20120604	8	1876	37.36	0.0439388587786762	-0.173273073119739
2	C	26	50	20120604	8	1878	37.4	0.0420845419556925	-0.175521955526625
2	C	26	50	20120604	8	1880	37.44	0.0396437507683928	-0.177050578966194
2	C	26	50	20120604	8	1882	37.48	0.0370285163381744	-0.178746574580869
2	C	26	50	20120604	8	1884	37.52	0.0349691385486467	-0.178988687942748
2	C	26	50	20120604	8	1886	37.56	0.0319819659515241	-0.179219558306805
2	C	26	50	20120604	8	1888	37.6	0.0293231737435846	-0.179472773245148
2	C	26	50	20120604	8	1890	37.64	0.0258354402560600	-0.180921210775730
2	C	26	50	20120604	8	1892	37.68	0.0223674350477306	-0.182873179045196
2	C	26	50	20120604	8	1894	37.72	0.0202482360245145	-0.183737970638587
2	C	26	50	20120604	8	1896	37.76	0.0194880962347390	-0.184334061655128
2	C	26	50	20120604	8	1898	37.8	0.0181679278742637	-0.183945860032256
2	C	26	50	20120604	8	1900	37.84	0.0178051820955150	-0.184191226085328
2	C	26	50	20120604	8	1902	37.88	0.0180519623621491	-0.184303656063536
2	C	26	50	20120604	8	1904	37.92	0.0194965815161132	-0.183765547803053
2	C	26	50	20120604	8	1906	37.96	0.0198826618186411	-0.183393609636149
2	C	26	50	20120604	8	1908	38	0.0202871268974798	-0.182597407400533
2	C	26	50	20120604	8	1910	38.04	0.0203974355553449	-0.181265218224778
2	C	26	50	20120604	8	1912	38.08	0.0201358060463058	-0.180074450405260
2	C	26	50	20120604	8	1914	38.12	0.0199703430595082	-0.179234407549210
2	C	26	50	20120604	8	1916	38.16	0.0195623424467636	-0.178479924613685
2	C	26	50	20120604	8	1918	38.2	0.0184048086459612	-0.176185363108735
2	C	26	50	20120604	8	1920	38.24	0.0176477801260229	-0.173676972513153
2	C	26	50	20120604	8	1922	38.28	0.0158322834653264	-0.170303719613502
2	C	26	50	20120604	8	1924	38.32	0.0136690316896424	-0.167867948884349
2	C	26	50	20120604	8	1926	38.36	0.0118322511148323	-0.165569569002780
2	C	26	50	20120604	8	1928	38.4	0.00880251068948223	-0.163444500993281
2	C	26	50	20120604	8	1930	38.44	0.0062826649640459	-0.160564879337576
2	C	26	50	20120604	8	1932	38.48	0.00299108289762251	-0.157838982696102
2	C	26	50	20120604	8	1934	38.52	0.00088977367597045	-0.156885590623028
2	C	26	50	20120604	8	1936	38.56	-0.00287875191436325	-0.154522793313693
2	C	26	50	20120604	8	1938	38.6	-0.00580058784490418	-0.151989866112805
2	C	26	50	20120604	8	1940	38.64	-0.00813234316654496	-0.150093688568375
2	C	26	50	20120604	8	1942	38.68	-0.0112164601033682	-0.147621926104059
2	C	26	50	20120604	8	1944	38.72	-0.0136834142415718	-0.145573579180318
2	C	26	50	20120604	8	1946	38.76	-0.0166577174952768	-0.144816762792414
2	C	26	50	20120604	8	1948	38.8	-0.0192865990863722	-0.145905848656798
2	C	26	50	20120604	8	1950	38.84	-0.0221009547861727	-0.147450099156232
2	C	26	50	20120604	8	1952	38.88	-0.0248430441729361	-0.149017118494018
2	C	26	50	20120604	8	1954	38.92	-0.0265164830812921	-0.150495961616192
2	C	26	50	20120604	8	1956	38.96	-0.0294691488674928	-0.150592340270468
2	C	26	50	20120604	8	1958	39	-0.0325423056492077	-0.151553934782203
2	C	26	50	20120604	8	1960	39.04	-0.0358409587834429	-0.152274476592233
2	C	26	50	20120604	8	1962	39.08	-0.0391704417733379	-0.154539622455085
2	C	26	50	20120604	8	1964	39.12	-0.0408202633152023	-0.155551350837607
2	C	26	50	20120604	8	1966	39.16	-0.0438051731706251	-0.158151170339996
2	C	26	50	20120604	8	1968	39.2	-0.0461297867137759	-0.159091975912364
2	C	26	50	20120604	8	1970	39.24	-0.0491818717134114	-0.159991203605999
2	C	26	50	20120604	8	1972	39.28	-0.0517320523197607	-0.160070046012102
2	C	26	50	20120604	8	1974	39.32	-0.0543337102997803	-0.160453792862252
2	C	26	50	20120604	8	1976	39.36	-0.0577432377773056	-0.159937746333341
2	C	26	50	20120604	8	1978	39.4	-0.0585722497675687	-0.159162474458449
2	C	26	50	20120604	8	1980	39.44	-0.0596955596001617	-0.155813192478681
2	C	26	50	20120604	8	1982	39.48	-0.0611908075996588	-0.153335066053334
2	C	26	50	20120604	8	1984	39.52	-0.0617488562713712	-0.150394067529023
2	C	26	50	20120604	8	1986	39.56	-0.0634283762980455	-0.147424784733464
2	C	26	50	20120604	8	1988	39.6	-0.0636369020878174	-0.144846037013155
2	C	26	50	20120604	8	1990	39.64	-0.0647419685654557	-0.141399032876227
2	C	26	50	20120604	8	1992	39.68	-0.0660988357678746	-0.139043730898774
2	C	26	50	20120604	8	1994	39.72	-0.0668945430287438	-0.134544198318049
2	C	26	50	20120604	8	1996	39.76	-0.0671841032556397	-0.131752894299314
2	C	26	50	20120604	8	1998	39.8	-0.0665618492881955	-0.129555206423387
2	C	26	50	20120604	8	2000	39.84	-0.0656889259668207	-0.126284484007009
2	C	26	50	20120604	8	2002	39.88	-0.0641279170366733	-0.124045501095059
2	C	26	50	20120604	8	2004	39.92	-0.0617769991212624	-0.121822852349757
2	C	26	50	20120604	8	2006	39.96	-0.05926075964041	-0.119451569759046
2	C	26	50	20120604	8	2008	40	-0.0564758195827069	-0.117189181612640
2	C	26	50	20120604	8	2010	40.04	-0.0542528172840126	-0.115834223598530
2	C	26	50	20120604	8	2012	40.08	-0.052009945284767	-0.113028353180105
2	C	26	50	20120604	8	2014	40.12	-0.0499874077585391	-0.110181753411082
2	C	26	50	20120604	8	2016	40.16	-0.0485715678505693	-0.107164882329150
2	C	26	50	20120604	8	2018	40.2	-0.0470134580582247	-0.104952415921495
2	C	26	50	20120604	8	2020	40.24	-0.0450719549691208	-0.102163091801748
2	C	26	50	20120604	8	2022	40.28	-0.0426183651490816	-0.0992681259288925
2	C	26	50	20120604	8	2024	40.32	-0.0409442191339443	-0.0958146164095774
2	C	26	50	20120604	8	2026	40.36	-0.0387696536497613	-0.0926117762441929
2	C	26	50	20120604	8	2028	40.4	-0.0368714962063442	-0.0914403831504793
2	C	26	50	20120604	8	2030	40.44	-0.0339520644388593	-0.0897750759701068
2	C	26	50	20120604	8	2032	40.48	-0.0305389307167499	-0.089081474928441
2	C	26	50	20120604	8	2034	40.52	-0.0278995132346149	-0.0899228612873748
2	C	26	50	20120604	8	2036	40.56	-0.0248966428669500	-0.0900394631955925
2	C	26	50	20120604	8	2038	40.6	-0.0228199409612832	-0.0885772370827768
2	C	26	50	20120604	8	2040	40.64	-0.0206800944200565	-0.0865895599208614
2	C	26	50	20120604	8	2042	40.68	-0.0172249585551447	-0.086100595581671
2	C	26	50	20120604	8	2044	40.72	-0.0154081183915639	-0.0854879582664509
2	C	26	50	20120604	8	2046	40.76	-0.0133333256742064	-0.0866743420239257
2	C	26	50	20120604	8	2048	40.8	-0.0108648159010841	-0.0883694183997861
2	C	26	50	20120604	8	2050	40.84	-0.00959280151240764	-0.0901576207387288
2	C	26	50	20120604	8	2052	40.88	-0.0092499961448884	-0.0913700260257512
2	C	26	50	20120604	8	2054	40.92	-0.0082625922356395	-0.0920938205269738
2	C	26	50	20120604	8	2056	40.96	-0.00922157045228469	-0.0933824519250081
2	C	26	50	20120604	8	2058	41	-0.00994197084095755	-0.0958759932781844
2	C	26	50	20120604	8	2060	41.04	-0.0103190001766862	-0.0978447199783639
2	C	26	50	20120604	8	2062	41.08	-0.0113818523794877	-0.0984497912510253
2	C	26	50	20120604	8	2064	41.12	-0.0122197032045157	-0.0984532560742531
2	C	26	50	20120604	8	2066	41.16	-0.0131960762479781	-0.0997208156902081
2	C	26	50	20120604	8	2068	41.2	-0.0133684688812314	-0.100753333012097
2	C	26	50	20120604	8	2070	41.24	-0.0134540995124330	-0.102348353778419
2	C	26	50	20120604	8	2072	41.28	-0.0122158848278973	-0.104766588259399
2	C	26	50	20120604	8	2074	41.32	-0.0109797207530269	-0.106769538927788
2	C	26	50	20120604	8	2076	41.36	-0.00812527209873307	-0.108135527807684
2	C	26	50	20120604	8	2078	41.4	-0.00593451386926091	-0.110354994572473
2	C	26	50	20120604	8	2080	41.44	-0.00371964329855029	-0.111382208593502
2	C	26	50	20120604	8	2082	41.48	-0.00141376808510096	-0.11264665693962
2	C	26	50	20120604	8	2084	41.52	-0.00066557839992747	-0.111932408379944
2	C	26	50	20120604	8	2086	41.56	0.000534876782492920	-0.110792622959349
2	C	26	50	20120604	8	2088	41.6	0.00274211059996674	-0.110508578165346
2	C	26	50	20120604	8	2090	41.64	0.00378035548678294	-0.110130063905377
2	C	26	50	20120604	8	2092	41.68	0.00642196499993965	-0.109865323126501
2	C	26	50	20120604	8	2094	41.72	0.00927952492407073	-0.109197107218280
2	C	26	50	20120604	8	2096	41.76	0.0118923551912331	-0.109268312871145
2	C	26	50	20120604	8	2098	41.8	0.0150508597614372	-0.109881374450434
2	C	26	50	20120604	8	2100	41.84	0.0174089194553381	-0.112024897946923
2	C	26	50	20120604	8	2102	41.88	0.0185138445116202	-0.113966188903992
2	C	26	50	20120604	8	2104	41.92	0.0198113147444194	-0.117054902034893
2	C	26	50	20120604	8	2106	41.96	0.0213487063080752	-0.119152039326537
2	C	26	50	20120604	8	2108	42	0.0217417869677368	-0.120345564862502
2	C	26	50	20120604	8	2110	42.04	0.0212784198940252	-0.123001811486029
2	C	26	50	20120604	8	2112	42.08	0.0217066437607118	-0.125919051222492
2	C	26	50	20120604	8	2114	42.12	0.0234384896891939	-0.129561358252383
2	C	26	50	20120604	8	2116	42.16	0.0250967258017544	-0.132240232292908
2	C	26	50	20120604	8	2118	42.2	0.0266936557563862	-0.134204292088333
2	C	26	50	20120604	8	2120	42.24	0.0288216936143671	-0.136519713243328
2	C	26	50	20120604	8	2122	42.28	0.0316846982607133	-0.139344675544847
2	C	26	50	20120604	8	2124	42.32	0.0345731587511822	-0.141804770747272
2	C	26	50	20120604	8	2126	42.36	0.0367506233731681	-0.143667714272986
2	C	26	50	20120604	8	2128	42.4	0.0396299621861597	-0.145755093491049
2	C	26	50	20120604	8	2130	42.44	0.0422611772296329	-0.148329598570671
2	C	26	50	20120604	8	2132	42.48	0.0445685373673228	-0.151307154515570
2	C	26	50	20120604	8	2134	42.52	0.0460234802802922	-0.154031212679412
2	C	26	50	20120604	8	2136	42.56	0.0474540280093107	-0.156379443589056
2	C	26	50	20120604	8	2138	42.6	0.0498596052789074	-0.159111704191559
2	C	26	50	20120604	8	2140	42.64	0.051609058166241	-0.160308058154649
2	C	26	50	20120604	8	2142	42.68	0.0548907407377278	-0.161393467063771
2	C	26	50	20120604	8	2144	42.72	0.0567788572648521	-0.159897087693424
2	C	26	50	20120604	8	2146	42.76	0.0575549069572043	-0.159425093916981
2	C	26	50	20120604	8	2148	42.8	0.0598464279029955	-0.157509753778781
2	C	26	50	20120604	8	2150	42.84	0.0616782587303374	-0.154891620210761
2	C	26	50	20120604	8	2152	42.88	0.0631563947457298	-0.153048617096275
2	C	26	50	20120604	8	2154	42.92	0.0654148938048396	-0.150610512914745
2	C	26	50	20120604	8	2156	42.96	0.0677733777628092	-0.148437290933445
2	C	26	50	20120604	8	2158	43	0.0702345336254071	-0.146447068187119
2	C	26	50	20120604	8	2160	43.04	0.0721112657333543	-0.144239410105576
2	C	26	50	20120604	8	2162	43.08	0.0723509042214985	-0.142876886048907
2	C	26	50	20120604	8	2164	43.12	0.0719269937061771	-0.140476612080169
2	C	26	50	20120604	8	2166	43.16	0.0715172960371576	-0.138014042004009
2	C	26	50	20120604	8	2168	43.2	0.0704219169224216	-0.134798898180633
2	C	26	50	20120604	8	2170	43.24	0.0690349976818023	-0.132138338205740
2	C	26	50	20120604	8	2172	43.28	0.0690287751421278	-0.128918739609642
2	C	26	50	20120604	8	2174	43.32	0.0688181280320124	-0.126709667314537
2	C	26	50	20120604	8	2176	43.36	0.0699983599604908	-0.124458875719341
2	C	26	50	20120604	8	2178	43.4	0.0719132758346221	-0.121695431707786
2	C	26	50	20120604	8	2180	43.44	0.0737696432672711	-0.118727492415111
2	C	26	50	20120604	8	2182	43.48	0.0749523500694838	-0.115455992181275
2	C	26	50	20120604	8	2184	43.52	0.0756281320202638	-0.112634848256374
2	C	26	50	20120604	8	2186	43.56	0.0759747557644014	-0.110736832234313
2	C	26	50	20120604	8	2188	43.6	0.0773770899328506	-0.111417634643240
2	C	26	50	20120604	8	2190	43.64	0.0793622922210318	-0.111983673621580
2	C	26	50	20120604	8	2192	43.68	0.0813906987335435	-0.113155632400718
2	C	26	50	20120604	8	2194	43.72	0.0839316869517374	-0.113751369863868
2	C	26	50	20120604	8	2196	43.76	0.0860983540531745	-0.114862849800011
2	C	26	50	20120604	8	2198	43.8	0.0879966741311514	-0.116449151939721
2	C	26	50	20120604	8	2200	43.84	0.0912361353567335	-0.118686939841211
2	C	26	50	20120604	8	2202	43.88	0.09332269433093	-0.119325570401707
2	C	26	50	20120604	8	2204	43.92	0.0960108173281531	-0.121860138090328
2	C	26	50	20120604	8	2206	43.96	0.096693521854321	-0.123393506216398
2	C	26	50	20120604	8	2208	44	0.0972894643784372	-0.125815495434386
2	C	26	50	20120604	8	2210	44.04	0.098784323469205	-0.128631159281732
2	C	26	50	20120604	8	2212	44.08	0.100969849108496	-0.131671152755409
2	C	26	50	20120604	8	2214	44.12	0.102837742381678	-0.133838010775678
2	C	26	50	20120604	8	2216	44.16	0.105092705906882	-0.135887913334338
2	C	26	50	20120604	8	2218	44.2	0.10790041480294	-0.138301480910561
2	C	26	50	20120604	8	2220	44.24	0.110749842999087	-0.140721412447816
2	C	26	50	20120604	8	2222	44.28	0.112938098070554	-0.141392697199468
2	C	26	50	20120604	8	2224	44.32	0.115737123695338	-0.143127640255652
2	C	26	50	20120604	8	2226	44.36	0.118306785093509	-0.144360799126702
2	C	26	50	20120604	8	2228	44.4	0.119834906487264	-0.145068549375060
2	C	26	50	20120604	8	2230	44.44	0.120059335108545	-0.145315053870049
2	C	26	50	20120604	8	2232	44.48	0.120249617543362	-0.145889860972475
2	C	26	50	20120604	8	2234	44.52	0.120562349659477	-0.146192311755992
2	C	26	50	20120604	8	2236	44.56	0.121263276327396	-0.146552045259853
2	C	26	50	20120604	8	2238	44.6	0.122437950396575	-0.146505913613449
2	C	26	50	20120604	8	2240	44.64	0.124584818508139	-0.147145046219759
2	C	26	50	20120604	8	2242	44.68	0.125012589826485	-0.147001531827450
2	C	26	50	20120604	8	2244	44.72	0.125684921096173	-0.147447843485600
2	C	26	50	20120604	8	2246	44.76	0.126330000470514	-0.147655534889369
2	C	26	50	20120604	8	2248	44.8	0.12743956414728	-0.147550062841887
2	C	26	50	20120604	8	2250	44.84	0.128007512313929	-0.147926809334903
2	C	26	50	20120604	8	2252	44.88	0.129269556496991	-0.147972912697037
2	C	26	50	20120604	8	2254	44.92	0.131478345949384	-0.148513354409898
2	C	26	50	20120604	8	2256	44.96	0.132637289721108	-0.147579270594591
2	C	26	50	20120604	8	2258	45	0.132801328594848	-0.146729338143100
2	C	26	50	20120604	8	2260	45.04	0.133118699331448	-0.145993360192037
2	C	26	50	20120604	8	2262	45.08	0.134238544340813	-0.145449100102558
2	C	26	50	20120604	8	2264	45.12	0.136153750128725	-0.143412271948282
2	C	26	50	20120604	8	2266	45.16	0.138264591149787	-0.142050964115278
2	C	26	50	20120604	8	2268	45.2	0.141581537136452	-0.140265611416663
2	C	26	50	20120604	8	2270	45.24	0.143040015583327	-0.138561059809935
2	C	26	50	20120604	8	2272	45.28	0.145219318682944	-0.135292812267292
2	C	26	50	20120604	8	2274	45.32	0.146751406945741	-0.133053617223307
2	C	26	50	20120604	8	2276	45.36	0.147464594845246	-0.130080516051130
2	C	26	50	20120604	8	2278	45.4	0.147316880238656	-0.127218784196991
2	C	26	50	20120604	8	2280	45.44	0.147938780652709	-0.123034479819320
2	C	26	50	20120604	8	2282	45.48	0.148744740961906	-0.120579546496395
2	C	26	50	20120604	8	2284	45.52	0.149419462252514	-0.116867094473810
2	C	26	50	20120604	8	2286	45.56	0.149946893200601	-0.113325974424306
2	C	26	50	20120604	8	2288	45.6	0.150034079466721	-0.110424503169063
2	C	26	50	20120604	8	2290	45.64	0.151693234818097	-0.107949346592198
2	C	26	50	20120604	8	2292	45.68	0.153387816219211	-0.106237794628336
2	C	26	50	20120604	8	2294	45.72	0.155564997998484	-0.106179104765497
2	C	26	50	20120604	8	2296	45.76	0.157351998255899	-0.106257452196853
2	C	26	50	20120604	8	2298	45.8	0.159812022747647	-0.106048855696403
2	C	26	50	20120604	8	2300	45.84	0.162545131878289	-0.106234683358499
2	C	26	50	20120604	8	2302	45.88	0.164451562471046	-0.107562559182889
2	C	26	50	20120604	8	2304	45.92	0.165336506607701	-0.108970055230841
2	C	26	50	20120604	8	2306	45.96	0.166343214532077	-0.111288163391604
2	C	26	50	20120604	8	2308	46	0.168031007708091	-0.112698912130750
2	C	26	50	20120604	8	2310	46.04	0.170173824097799	-0.115238556846059
2	C	26	50	20120604	8	2312	46.08	0.173016464068847	-0.118297430070794
2	C	26	50	20120604	8	2314	46.12	0.175658356424716	-0.120028286049782
2	C	26	50	20120604	8	2316	46.16	0.179298259291552	-0.120314240032095
2	C	26	50	20120604	8	2318	46.2	0.18103137801224	-0.119332068713027
2	C	26	50	20120604	8	2320	46.24	0.183593862276582	-0.118640588991704
2	C	26	50	20120604	8	2322	46.28	0.186337295166229	-0.118108986113609
2	C	26	50	20120604	8	2324	46.32	0.189461646478902	-0.119334755718795
2	C	26	50	20120604	8	2326	46.36	0.190808543475706	-0.122172516653053
2	C	26	50	20120604	8	2328	46.4	0.191782724488147	-0.123144293502437
2	C	26	50	20120604	8	2330	46.44	0.193167593119101	-0.123125555172735
2	C	26	50	20120604	8	2332	46.48	0.194649193957721	-0.123253329368096
2	C	26	50	20120604	8	2334	46.52	0.195305247629306	-0.121999063359628
2	C	26	50	20120604	8	2336	46.56	0.195683479046563	-0.120837357628817
2	C	26	50	20120604	8	2338	46.6	0.195987605673151	-0.119209527107846
2	C	26	50	20120604	8	2340	46.64	0.197066367778529	-0.118433406704817
2	C	26	50	20120604	8	2342	46.68	0.198029659346539	-0.117751543635718
2	C	26	50	20120604	8	2344	46.72	0.197913693834425	-0.118983323648545
2	C	26	50	20120604	8	2346	46.76	0.198436104324366	-0.119733705364741
2	C	26	50	20120604	8	2348	46.8	0.198697592412048	-0.122039014892765
2	C	26	50	20120604	8	2350	46.84	0.199153888417948	-0.122779143560632
2	C	26	50	20120604	8	2352	46.88	0.199163787912885	-0.124846723788823
2	C	26	50	20120604	8	2354	46.92	0.19946275265997	-0.128096020869730
2	C	26	50	20120604	8	2356	46.96	0.201116109735741	-0.131419281319952
2	C	26	50	20120604	8	2358	47	0.202282906635377	-0.134414514934380
2	C	26	50	20120604	8	2360	47.04	0.204302262181089	-0.137387333263844
2	C	26	50	20120604	8	2362	47.08	0.206033613134824	-0.140624114554725
2	C	26	50	20120604	8	2364	47.12	0.206963317130728	-0.143321868346309
2	C	26	50	20120604	8	2366	47.16	0.206677363148417	-0.145149315111607
2	C	26	50	20120604	8	2368	47.2	0.205401318251087	-0.146565367151611
2	C	26	50	20120604	8	2370	47.24	0.204205812816135	-0.146703040841907
2	C	26	50	20120604	8	2372	47.28	0.204264149125583	-0.146814410159944
2	C	26	50	20120604	8	2374	47.32	0.201258167488081	-0.147817865393126
2	C	26	50	20120604	8	2376	47.36	0.199213356098246	-0.149767924474282
2	C	26	50	20120604	8	2378	47.4	0.197829265284751	-0.151521125027556
2	C	26	50	20120604	8	2380	47.44	0.19589780311194	-0.154695680921694
2	C	26	50	20120604	8	2382	47.48	0.194806737348569	-0.156072417824663
2	C	26	50	20120604	8	2384	47.52	0.194531248546619	-0.159517159219892
2	C	26	50	20120604	8	2386	47.56	0.193856244413298	-0.162139535428600
2	C	26	50	20120604	8	2388	47.6	0.192455112326377	-0.165538951279155
2	C	26	50	20120604	8	2390	47.64	0.192592715305996	-0.168426351109453
2	C	26	50	20120604	8	2392	47.68	0.191301538323549	-0.170870112145232
2	C	26	50	20120604	8	2394	47.72	0.190014109007043	-0.173189917362271
2	C	26	50	20120604	8	2396	47.76	0.187998783969983	-0.174919571259731
2	C	26	50	20120604	8	2398	47.8	0.185334193486438	-0.176512187862998
2	C	26	50	20120604	8	2400	47.84	0.183149445664606	-0.178967050475243
2	C	26	50	20120604	8	2402	47.88	0.18157033480086	-0.180916685292331
2	C	26	50	20120604	8	2404	47.92	0.180028735951856	-0.182973057878039
2	C	26	50	20120604	8	2406	47.96	0.177898392925769	-0.186094764611350
2	C	26	50	20120604	8	2408	48	0.175217022798306	-0.188535718433209
2	C	26	50	20120604	8	2410	48.04	0.173669041603495	-0.190202493567259
2	C	26	50	20120604	8	2412	48.08	0.171122330063014	-0.192504546161449
2	C	26	50	20120604	8	2414	48.12	0.168712701071562	-0.194505467433376
2	C	26	50	20120604	8	2416	48.16	0.166407631959843	-0.197772201767509
2	C	26	50	20120604	8	2418	48.2	0.164699049844462	-0.199524624503325
2	C	26	50	20120604	8	2420	48.24	0.162915514410275	-0.202274067800611
2	C	26	50	20120604	8	2422	48.28	0.161163374517173	-0.205297585686288
2	C	26	50	20120604	8	2424	48.32	0.159296824746875	-0.207685980261101
2	C	26	50	20120604	8	2426	48.36	0.157093267884663	-0.209383248667983
2	C	26	50	20120604	8	2428	48.4	0.154097044320741	-0.210952530747471
2	C	26	50	20120604	8	2430	48.44	0.152273981617486	-0.212762865528664
2	C	26	50	20120604	8	2432	48.48	0.149738791674898	-0.213941824664936
2	C	26	50	20120604	8	2434	48.52	0.147094707288007	-0.214406605952211
2	C	26	50	20120604	8	2436	48.56	0.143713322660373	-0.215001989861970
2	C	26	50	20120604	8	2438	48.6	0.141000790337063	-0.214838011799413
2	C	26	50	20120604	8	2440	48.64	0.1396208007429	-0.213659689059243
2	C	26	50	20120604	8	2442	48.68	0.13911903777097	-0.211522529523785
2	C	26	50	20120604	8	2444	48.72	0.138578808190143	-0.209365853841165
2	C	26	50	20120604	8	2446	48.76	0.136432314845173	-0.206371680886909
2	C	26	50	20120604	8	2448	48.8	0.135306530138846	-0.205008449723460
2	C	26	50	20120604	8	2450	48.84	0.136464629625073	-0.202895756082630
2	C	26	50	20120604	8	2452	48.88	0.137404657379983	-0.201865218659730
2	C	26	50	20120604	8	2454	48.92	0.136480680949006	-0.199955111111710
2	C	26	50	20120604	8	2456	48.96	0.13499519102309	-0.197786273192455
2	C	26	50	20120604	8	2458	49	0.131943459576845	-0.196533138554837
2	C	26	50	20120604	8	2460	49.04	0.129647413147654	-0.196620183399600
2	C	26	50	20120604	8	2462	49.08	0.12634607300765	-0.197213304567659
2	C	26	50	20120604	8	2464	49.12	0.123696968162613	-0.198101713527542
2	C	26	50	20120604	8	2466	49.16	0.120606487264759	-0.199094915712396
2	C	26	50	20120604	8	2468	49.2	0.117536300331525	-0.200016912244387
2	C	26	50	20120604	8	2470	49.24	0.114166158701712	-0.200359222637158
2	C	26	50	20120604	8	2472	49.28	0.111538903456213	-0.200798689501665
2	C	26	50	20120604	8	2474	49.32	0.108254251036246	-0.201621196109542
2	C	26	50	20120604	8	2476	49.36	0.10616284130953	-0.201193891481671
2	C	26	50	20120604	8	2478	49.4	0.102307129453076	-0.201770042086981
2	C	26	50	20120604	8	2480	49.44	0.099854741714565	-0.202494260852273
2	C	26	50	20120604	8	2482	49.48	0.0976947426300742	-0.203865128768959
2	C	26	50	20120604	8	2484	49.52	0.0970475985039323	-0.205342416256214
2	C	26	50	20120604	8	2486	49.56	0.0958558407349205	-0.207375631094839
2	C	26	50	20120604	8	2488	49.6	0.0943431979086062	-0.210972824712091
2	C	26	50	20120604	8	2490	49.64	0.0921069020024256	-0.214476255970157
2	C	26	50	20120604	8	2492	49.68	0.0910143513148143	-0.215871448360116
2	C	26	50	20120604	8	2494	49.72	0.0896914959485705	-0.216973686410631
2	C	26	50	20120604	8	2496	49.76	0.0877279311278936	-0.217581020424992
2	C	26	50	20120604	8	2498	49.8	0.0858268038359955	-0.217611143173869
2	C	26	50	20120604	8	2500	49.84	0.0817030985094717	-0.219961424693178
2	C	26	50	20120604	8	2502	49.88	0.0789755755224009	-0.221940828705753
2	C	26	50	20120604	8	2504	49.92	0.0764497193893244	-0.223360769833054
2	C	26	50	20120604	8	2506	49.96	0.073683729793357	-0.224631935693592
2	C	26	50	20120604	8	2508	50	0.0698668380991901	-0.226013551633353
2	C	26	50	20120604	8	2510	50.04	0.067096181598467	-0.226818451282377
2	C	26	50	20120604	8	2512	50.08	0.063878845744068	-0.228634301496464
2	C	26	50	20120604	8	2514	50.12	0.0609705155530478	-0.229018260478649
2	C	26	50	20120604	8	2516	50.16	0.0588456596755822	-0.228584804021781
2	C	26	50	20120604	8	2518	50.2	0.0573395222316549	-0.227355852436080
2	C	26	50	20120604	8	2520	50.24	0.0554770029700095	-0.224677331948945
2	C	26	50	20120604	8	2522	50.28	0.0537141857645115	-0.222029217053402
2	C	26	50	20120604	8	2524	50.32	0.0526259484282654	-0.219666773297457
2	C	26	50	20120604	8	2526	50.36	0.0494397252722388	-0.217354534122978
2	C	26	50	20120604	8	2528	50.4	0.0476910502023644	-0.214191645490729
2	C	26	50	20120604	8	2530	50.44	0.0467781753478526	-0.211339883842204
2	C	26	50	20120604	8	2532	50.48	0.0444899778039329	-0.208767429372247
2	C	26	50	20120604	8	2534	50.52	0.042807063664709	-0.206183661193793
2	C	26	50	20120604	8	2536	50.56	0.0426712991627211	-0.204797731902666
2	C	26	50	20120604	8	2538	50.6	0.0432023363553923	-0.201442510225936
2	C	26	50	20120604	8	2540	50.64	0.0434308025563936	-0.199384051675224
2	C	26	50	20120604	8	2542	50.68	0.0443238784210322	-0.195990646232309
2	C	26	50	20120604	8	2544	50.72	0.0451833667135645	-0.192591230381755
2	C	26	50	20120604	8	2546	50.76	0.0459892563120828	-0.190533761780537
2	C	26	50	20120604	8	2548	50.8	0.0473681852460746	-0.187447877076760
2	C	26	50	20120604	8	2550	50.84	0.0492697368020415	-0.184917000485537
2	C	26	50	20120604	8	2552	50.88	0.0502456148707571	-0.182207296589354
2	C	26	50	20120604	8	2554	50.92	0.0517149120513846	-0.178872651719956
2	C	26	50	20120604	8	2556	50.96	0.0531863305523557	-0.176358957823515
2	C	26	50	20120604	8	2558	51	0.0539978770051235	-0.172873133524300
2	C	26	50	20120604	8	2560	51.04	0.0546264949335983	-0.169513669206882
2	C	26	50	20120604	8	2562	51.08	0.0553191060257706	-0.167306435389408
2	C	26	50	20120604	8	2564	51.12	0.0562422339286096	-0.162751607058396
2	C	26	50	20120604	8	2566	51.16	0.0574459418022235	-0.159826801279373
2	C	26	50	20120604	8	2568	51.2	0.0589127641091168	-0.156522915554957
2	C	26	50	20120604	8	2570	51.24	0.0598571759260696	-0.153871547968221
2	C	26	50	20120604	8	2572	51.28	0.0609272406180392	-0.151480607808994
2	C	26	50	20120604	8	2574	51.32	0.0624351458289195	-0.149022351084200
2	C	26	50	20120604	8	2576	51.36	0.0621357568177651	-0.147073140531180
2	C	26	50	20120604	8	2578	51.4	0.0616551363385926	-0.147166266494263
2	C	26	50	20120604	8	2580	51.44	0.0592466599311931	-0.145934557192114
2	C	26	50	20120604	8	2582	51.48	0.0575989597096722	-0.145388812178394
2	C	26	50	20120604	8	2584	51.52	0.0555098834353347	-0.145492332611160
2	C	26	50	20120604	8	2586	51.56	0.052333135510176	-0.146577458677569
2	C	26	50	20120604	8	2588	51.6	0.0492200271953241	-0.147474494340183
2	C	26	50	20120604	8	2590	51.64	0.0462099443384911	-0.148134154256351
2	C	26	50	20120604	8	2592	51.68	0.0426539750465821	-0.147888717492601
2	C	26	50	20120604	8	2594	51.72	0.0390905104227925	-0.147389146551693
2	C	26	50	20120604	8	2596	51.76	0.0360558202499741	-0.146415955488747
2	C	26	50	20120604	8	2598	51.8	0.0331589451888091	-0.144268330772927
2	C	26	50	20120604	8	2600	51.84	0.0301598224870845	-0.143393922527310
2	C	26	50	20120604	8	2602	51.88	0.026975437808689	-0.141895846100690
2	C	26	50	20120604	8	2604	51.92	0.0238990990464588	-0.140853994969288
2	C	26	50	20120604	8	2606	51.96	0.0208530244544634	-0.139646115165666
2	C	26	50	20120604	8	2608	52	0.0177483307103076	-0.138943745999913
2	C	26	50	20120604	8	2610	52.04	0.0157579665426237	-0.139618891554590
2	C	26	50	20120604	8	2612	52.08	0.0148803056058150	-0.138505764059646
2	C	26	50	20120604	8	2614	52.12	0.0139863812130390	-0.136391231941186
2	C	26	50	20120604	8	2616	52.16	0.0127918657275805	-0.133927035519429
2	C	26	50	20120604	8	2618	52.2	0.0119243164177427	-0.131735640893854
2	C	26	50	20120604	8	2620	52.24	0.0104835863510751	-0.127764175657320
2	C	26	50	20120604	8	2622	52.28	0.0108664139624095	-0.124993448445919
2	C	26	50	20120604	8	2624	52.32	0.0107256290022753	-0.121504795719579
2	C	26	50	20120604	8	2626	52.36	0.0105650450522678	-0.118155443029132
2	C	26	50	20120604	8	2628	52.4	0.00997319667641473	-0.114746056972963
2	C	26	50	20120604	8	2630	52.44	0.00950070792522583	-0.110964308485821
2	C	26	50	20120604	8	2632	52.48	0.00901725901892863	-0.107359265983298
2	C	26	50	20120604	8	2634	52.52	0.00847497882843667	-0.104205074764459
2	C	26	50	20120604	8	2636	52.56	0.00846281659180026	-0.100741382907495
2	C	26	50	20120604	8	2638	52.6	0.00893686097790773	-0.0974193952494802
2	C	26	50	20120604	8	2640	52.64	0.00875039691970883	-0.0940059786846584
2	C	26	50	20120604	8	2642	52.68	0.00942886587625733	-0.0900790611753389
2	C	26	50	20120604	8	2644	52.72	0.0100763635557898	-0.0871883379431702
2	C	26	50	20120604	8	2646	52.76	0.0105854804382441	-0.083331918979935
2	C	26	50	20120604	8	2648	52.8	0.0111828442469905	-0.0803591006504705
2	C	26	50	20120604	8	2650	52.84	0.0116667174173565	-0.0768694579746368
2	C	26	50	20120604	8	2652	52.88	0.0119803899854908	-0.074426828309706
2	C	26	50	20120604	8	2654	52.92	0.0126923050927895	-0.070776743105221
2	C	26	50	20120604	8	2656	52.96	0.0128255947210431	-0.0670695943834943
2	C	26	50	20120604	8	2658	53	0.0120445952812226	-0.0643211410357003
2	C	26	50	20120604	8	2660	53.04	0.0119246699711333	-0.0604490243019228
2	C	26	50	20120604	8	2662	53.08	0.0123929160816351	-0.0585030664400974
2	C	26	50	20120604	8	2664	53.12	0.0133686527289944	-0.0556163030059033
2	C	26	50	20120604	8	2666	53.16	0.0144842550976724	-0.0522475755896525
2	C	26	50	20120604	8	2668	53.2	0.0150382025500539	-0.0476054195711628
2	C	26	50	20120604	8	2670	53.24	0.0156202716391233	-0.0441355263877276
2	C	26	50	20120604	8	2672	53.28	0.0152561964996259	-0.0410042312864636
2	C	26	50	20120604	8	2674	53.32	0.0152001936425560	-0.0377212759227707
2	C	26	50	20120604	8	2676	53.36	0.0150071817755633	-0.0345056088403755
2	C	26	50	20120604	8	2678	53.4	0.0138587201547635	-0.031335769348469
2	C	26	50	20120604	8	2680	53.44	0.0109768640416309	-0.0298141886924406
2	C	26	50	20120604	8	2682	53.48	0.00932736069781803	-0.0284813984759211
2	C	26	50	20120604	8	2684	53.52	0.00710677670431539	-0.0284791215920857
2	C	26	50	20120604	8	2686	53.56	0.00417073499854042	-0.0274805383246262
2	C	26	50	20120604	8	2688	53.6	0.00144017145231045	-0.0249227492493114
2	C	26	50	20120604	8	2690	53.64	-0.000981266222388203	-0.0219320340472151
2	C	26	50	20120604	8	2692	53.68	-0.00302268349967376	-0.0212068819009726
2	C	26	50	20120604	8	2694	53.72	-0.00559603882366966	-0.0184764357344683
2	C	26	50	20120604	8	2696	53.76	-0.00534812435775853	-0.0144453500825716
2	C	26	50	20120604	8	2698	53.8	-0.00471169997041939	-0.0128416177607049
2	C	26	50	20120604	8	2700	53.84	-0.00334587372508289	-0.00985723823536797
2	C	26	50	20120604	8	2702	53.88	-0.00105857420677533	-0.00774322230485799
2	C	26	50	20120604	8	2704	53.92	0.00230689344721424	-0.00643786783144856
2	C	26	50	20120604	8	2706	53.96	0.00533661973042861	-0.00521471452135207
2	C	26	50	20120604	8	2708	54	0.00839745729780164	-0.00448305557850917
2	C	26	50	20120604	8	2710	54.04	0.0125682714923015	-0.0037089306308153
2	C	26	50	20120604	8	2712	54.08	0.0158315268610706	-0.00374678912788
2	C	26	50	20120604	8	2714	54.12	0.0179616223997847	-0.00497786910499364
2	C	26	50	20120604	8	2716	54.16	0.0199559322233077	-0.00634921785429121
2	C	26	50	20120604	8	2718	54.2	0.0200028841135784	-0.00652458033602547
2	C	26	50	20120604	8	2720	54.24	0.0186310616027375	-0.0051951842320557
2	C	26	50	20120604	8	2722	54.28	0.0181559424143226	-0.00481368598146994
2	C	26	50	20120604	8	2724	54.32	0.0174208766310079	-0.0027549163037741
2	C	26	50	20120604	8	2726	54.36	0.0159594707620585	-0.0016333459538628
2	C	26	50	20120604	8	2728	54.4	0.0133999429111687	-0.000191753924029000
2	C	26	50	20120604	8	2730	54.44	0.0109874635722809	0.0010834148679984
2	C	26	50	20120604	8	2732	54.48	0.00833248266989197	0.0022304198488289
2	C	26	50	20120604	8	2734	54.52	0.00568224645400479	0.002756083029963
2	C	26	50	20120604	8	2736	54.56	0.00205203802113898	0.0025619751474595
2	C	26	50	20120604	8	2738	54.6	-0.000620959962034595	0.0024977627806599
2	C	26	50	20120604	8	2740	54.64	-0.00359679763745474	0.0019644133488143
2	C	26	50	20120604	8	2742	54.68	-0.00619337859078549	0.0010326446011092
2	C	26	50	20120604	8	2744	54.72	-0.00912939908335702	-0.000306728779543099
2	C	26	50	20120604	8	2746	54.76	-0.0119792335123503	-0.0032787512603254
2	C	26	50	20120604	8	2748	54.8	-0.0131160600446190	-0.00499950657249795
2	C	26	50	20120604	8	2750	54.84	-0.0148899081159036	-0.00789496742010062
2	C	26	50	20120604	8	2752	54.88	-0.0149086676588084	-0.0102115411591493
2	C	26	50	20120604	8	2754	54.92	-0.0155659799804638	-0.0130883202455930
2	C	26	50	20120604	8	2756	54.96	-0.0173925782176249	-0.0171283748399024
2	C	26	50	20120604	8	2758	55	-0.0192545035095741	-0.0200569565691358
2	C	26	50	20120604	8	2760	55.04	-0.0197052416561737	-0.0222642328130165
2	C	26	50	20120604	8	2762	55.08	-0.0185640490930845	-0.0249105728705393
2	C	26	50	20120604	8	2764	55.12	-0.0176885377608906	-0.0279270621148099
2	C	26	50	20120604	8	2766	55.16	-0.0157306085812597	-0.030609210059732
2	C	26	50	20120604	8	2768	55.2	-0.0139597586427274	-0.0330965005889626
2	C	26	50	20120604	8	2770	55.24	-0.0111507628123281	-0.0350309467523903
2	C	26	50	20120604	8	2772	55.28	-0.00849713955495908	-0.0362488604012381
2	C	26	50	20120604	8	2774	55.32	-0.00503387196206361	-0.0368993986399298
2	C	26	50	20120604	8	2776	55.36	-0.00180783869425622	-0.0381714130286063
2	C	26	50	20120604	8	2778	55.4	0.00149024875455408	-0.037751108757869
2	C	26	50	20120604	8	2780	55.44	0.0049760730537694	-0.0384592761992273
2	C	26	50	20120604	8	2782	55.48	0.0077116570581458	-0.0379707361241055
2	C	26	50	20120604	8	2784	55.52	0.0108138617864318	-0.0370071051448401
2	C	26	50	20120604	8	2786	55.56	0.0138676650555455	-0.0364370851553222
2	C	26	50	20120604	8	2788	55.6	0.0165308059701894	-0.0357555402842755
2	C	26	50	20120604	8	2790	55.64	0.0200807082859158	-0.0350824311971285
2	C	26	50	20120604	8	2792	55.68	0.0238104137139624	-0.0351636070556087
2	C	26	50	20120604	8	2794	55.72	0.0266964346860362	-0.03462984750183
2	C	26	50	20120604	8	2796	55.76	0.0304898433639999	-0.0342651996058399
2	C	26	50	20120604	8	2798	55.8	0.0325870513663211	-0.0348903527110869
2	C	26	50	20120604	8	2800	55.84	0.0354434657774666	-0.0356127471408827
2	C	26	50	20120604	8	2802	55.88	0.0371143591014104	-0.0365032774211091
2	C	26	50	20120604	8	2804	55.92	0.0387933841533379	-0.0386516799543882
2	C	26	50	20120604	8	2806	55.96	0.0394630142751215	-0.0405496959764491
2	C	26	50	20120604	8	2808	56	0.0393748097752363	-0.0421270673575132
2	C	26	50	20120604	8	2810	56.04	0.0400335433815219	-0.0435780575435758
2	C	26	50	20120604	8	2812	56.08	0.0420387567916107	-0.0459593103398996
2	C	26	50	20120604	8	2814	56.12	0.0442535920069823	-0.0483263856452606
2	C	26	50	20120604	8	2816	56.16	0.0454030789326148	-0.0483498474482604
2	C	26	50	20120604	8	2818	56.2	0.0472568159280378	-0.0484304717634513
2	C	26	50	20120604	8	2820	56.24	0.0492943441180268	-0.0481346889968809
2	C	26	50	20120604	8	2822	56.28	0.0500851016314278	-0.0465116668020235
2	C	26	50	20120604	8	2824	56.32	0.0513890772466139	-0.0448835534383414
2	C	26	50	20120604	8	2826	56.36	0.052609048576195	-0.0430196906738118
2	C	26	50	20120604	8	2828	56.4	0.0538920231199799	-0.0415060578980039
2	C	26	50	20120604	8	2830	56.44	0.0554131512276684	-0.039298753369852
2	C	26	50	20120604	8	2832	56.48	0.0567446332966427	-0.0362927010216717
2	C	26	50	20120604	8	2834	56.52	0.0575961312825475	-0.0329084879669129
2	C	26	50	20120604	8	2836	56.56	0.0578521746480151	-0.0302306038758813
2	C	26	50	20120604	8	2838	56.6	0.0583620693479288	-0.0276532703691345
2	C	26	50	20120604	8	2840	56.64	0.0581662714802182	-0.0252094386226757
2	C	26	50	20120604	8	2842	56.68	0.0588694891741082	-0.0221285036663677
2	C	26	50	20120604	8	2844	56.72	0.0591986473807506	-0.0190147589554128
2	C	26	50	20120604	8	2846	56.76	0.0594017991589855	-0.0153373087184959
2	C	26	50	20120604	8	2848	56.8	0.0585850201160369	-0.0131515709471702
2	C	26	50	20120604	8	2850	56.84	0.0581103393338264	-0.0107197600159915
2	C	26	50	20120604	8	2852	56.88	0.0571322692340891	-0.00724828998443428
2	C	26	50	20120604	8	2854	56.92	0.0568709932784407	-0.00446433987622473
2	C	26	50	20120604	8	2856	56.96	0.0558913675437848	-0.00164750930269
2	C	26	50	20120604	8	2858	57	0.0541431167379792	0.001611687273155
2	C	26	50	20120604	8	2860	57.04	0.0534724966667019	0.0039178453293168
2	C	26	50	20120604	8	2862	57.08	0.0524867898137279	0.0071913254621419
2	C	26	50	20120604	8	2864	57.12	0.0521854209035862	0.0098762099103072
2	C	26	50	20120604	8	2866	57.16	0.0532781837232318	0.012020299092221
2	C	26	50	20120604	8	2868	57.2	0.055550612785931	0.0151749145751286
2	C	26	50	20120604	8	2870	57.24	0.0567669778709281	0.0173041545146375
2	C	26	50	20120604	8	2872	57.28	0.0579376638578606	0.0194362228812712
2	C	26	50	20120604	8	2874	57.32	0.0581628773676685	0.0225857471953542
2	C	26	50	20120604	8	2876	57.36	0.058614294336778	0.0245034207859321
2	C	26	50	20120604	8	2878	57.4	0.0589365228969647	0.0281979830069537
2	C	26	50	20120604	8	2880	57.44	0.0595596961032244	0.0315671346872732
2	C	26	50	20120604	8	2882	57.48	0.0599081512539253	0.0342107311704851
2	C	26	50	20120604	8	2884	57.52	0.060150476747838	0.0368099849874487
2	C	26	50	20120604	8	2886	57.56	0.0608468850034252	0.0403245390351836
2	C	26	50	20120604	8	2888	57.6	0.0611082387408195	0.0435799101633424
2	C	26	50	20120604	8	2890	57.64	0.0598671079479181	0.0464404569065172
2	C	26	50	20120604	8	2892	57.68	0.0591546441257573	0.0496634326446028
2	C	26	50	20120604	8	2894	57.72	0.0582840401146248	0.0522163851095343
2	C	26	50	20120604	8	2896	57.76	0.0561994963947547	0.0554215516562289
2	C	26	50	20120604	8	2898	57.8	0.0543686130904996	0.0580791842090473
2	C	26	50	20120604	8	2900	57.84	0.0526982147413026	0.0601686140367754
2	C	26	50	20120604	8	2902	57.88	0.0511010019439585	0.0620237793878964
2	C	26	50	20120604	8	2904	57.92	0.0488190976503914	0.0639712221739623
2	C	26	50	20120604	8	2906	57.96	0.0459886199159797	0.0659067855661042
2	C	26	50	20120604	8	2908	58	0.0423419288240445	0.0671787292441026
2	C	26	50	20120604	8	2910	58.04	0.0398739847363472	0.0680331970784884
2	C	26	50	20120604	8	2912	58.08	0.0374356684227816	0.069256421099263
2	C	26	50	20120604	8	2914	58.12	0.0343434197579747	0.0706281375440868
2	C	26	50	20120604	8	2916	58.16	0.0316202808329472	0.0714707966952268
2	C	26	50	20120604	8	2918	58.2	0.0282181779766244	0.0727949955643549
2	C	26	50	20120604	8	2920	58.24	0.0261603558220153	0.0745752075966701
2	C	26	50	20120604	8	2922	58.28	0.0238901895010159	0.0765109124101683
2	C	26	50	20120604	8	2924	58.32	0.0219355342257819	0.0783600673536492
2	C	26	50	20120604	8	2926	58.36	0.0201093602526895	0.0808701550055053
2	C	26	50	20120604	8	2928	58.4	0.0179310471025662	0.083409941142171
2	C	26	50	20120604	8	2930	58.44	0.0156629313912323	0.0859618895154733
2	C	26	50	20120604	8	2932	58.48	0.0132968106800258	0.0881481222615455
2	C	26	50	20120604	8	2934	58.52	0.0106525848717787	0.0906010049748035
2	C	26	50	20120604	8	2936	58.56	0.00864235100354353	0.0928809293693835
2	C	26	50	20120604	8	2938	58.6	0.00617461904788062	0.0954055127102545
2	C	26	50	20120604	8	2940	58.64	0.00400825600235938	0.0968668902949325
2	C	26	50	20120604	8	2942	58.68	0.0016483578308274	0.0992175960783085
2	C	26	50	20120604	8	2944	58.72	0.000474348442023369	0.101752078914116
2	C	26	50	20120604	8	2946	58.76	-0.000695064752702935	0.103927846479827
2	C	26	50	20120604	8	2948	58.8	-0.00179638356440099	0.105782799698913
2	C	26	50	20120604	8	2950	58.84	-0.00302894139468726	0.108549779244375
2	C	26	50	20120604	8	2952	58.88	-0.00459185951314387	0.112018491559486
2	C	26	50	20120604	8	2954	58.92	-0.00477224245302457	0.113455968934960
2	C	26	50	20120604	8	2956	58.96	-0.00346098363799223	0.115990522481445
2	C	26	50	20120604	8	2958	59	-0.00163926443762134	0.118445243672334
2	C	26	50	20120604	8	2960	59.04	0.00048834915629087	0.120995989964108
2	C	26	50	20120604	8	2962	59.08	0.0026103766066317	0.122873499889515
2	C	26	50	20120604	8	2964	59.12	0.00499452854075838	0.124788274342290
2	C	26	50	20120604	8	2966	59.16	0.00648440252871843	0.127470330363329
2	C	26	50	20120604	8	2968	59.2	0.00793524422235699	0.130474261391166
2	C	26	50	20120604	8	2970	59.24	0.00870104086638203	0.133180359042768
2	C	26	50	20120604	8	2972	59.28	0.00999950104867493	0.136026958811790
2	C	26	50	20120604	8	2974	59.32	0.0112089364872163	0.138696711174839
2	C	26	50	20120604	8	2976	59.36	0.0116250688279446	0.141178302423413
2	C	26	50	20120604	8	2978	59.4	0.0117905318147423	0.144808588638024
2	C	26	50	20120604	8	2980	59.44	0.0118350795419570	0.146734040403195
2	C	26	50	20120604	8	2982	59.48	0.0118944765115767	0.148753537370264
2	C	26	50	20120604	8	2984	59.52	0.0129056392086734	0.151167599921235
2	C	26	50	20120604	8	2986	59.56	0.0138651831107436	0.153739347284411
2	C	26	50	20120604	8	2988	59.6	0.0156994181011415	0.157074062864485
2	C	26	50	20120604	8	2990	59.64	0.0171737357399155	0.159085781656961
2	C	26	50	20120604	8	2992	59.68	0.0176100206239076	0.161159725846182
2	C	26	50	20120604	8	2994	59.72	0.0183107634440634	0.162547776457651
2	C	26	50	20120604	8	2996	59.76	0.0194357703329312	0.164996487240900
2	C	26	50	20120604	8	2998	59.8	0.0212459636927688	0.168561719631643
2	C	26	50	20120604	8	3000	59.84	0.0230116093253916	0.170562124715620
2	C	26	50	20120604	8	3002	59.88	0.0247199793087383	0.172615562808185
2	C	26	50	20120604	8	3004	59.92	0.0265931051721015	0.174367066305185
2	C	26	50	20120604	8	3006	59.96	0.0287858433005609	0.174439898303647
2	C	26	50	20120604	8	3008	60	0.0316397262694298	0.174297062733847
2	C	26	50	20120604	8	3010	60.04	0.0349129235595424	0.174764460316211
2	C	26	50	20120604	8	3012	60.08	0.0372357693357402	0.174753853714494
2	C	26	50	20120604	8	3014	60.12	0.0395706359272182	0.176172309917554
2	C	26	50	20120604	8	3016	60.16	0.0398697420956601	0.177039929938069
2	C	26	50	20120604	8	3018	60.2	0.0387419067796675	0.177507327520433
2	C	26	50	20120604	8	3020	60.24	0.0383756254670129	0.178937097431993
2	C	26	50	20120604	8	3022	60.28	0.0369267636723617	0.180838507566603
2	C	26	50	20120604	8	3024	60.32	0.0348379702407366	0.182469095804020
2	C	26	50	20120604	8	3026	60.36	0.0329903002214962	0.184480814596496
2	C	26	50	20120604	8	3028	60.4	0.0316312409880556	0.186909019283090
2	C	26	50	20120604	8	3030	60.44	0.0302127847849954	0.189030339626650
2	C	26	50	20120604	8	3032	60.48	0.0287533163886264	0.190839118772925
2	C	26	50	20120604	8	3034	60.52	0.0266298747247231	0.193464606251470
2	C	26	50	20120604	8	3036	60.56	0.0237356866693266	0.195698356573239
2	C	26	50	20120604	8	3038	60.6	0.0215302206188058	0.197587038785788
2	C	26	50	20120604	8	3040	60.64	0.0189740296048164	0.199902813494174
2	C	26	50	20120604	8	3042	60.68	0.0168208894561034	0.201138129040906
2	C	26	50	20120604	8	3044	60.72	0.0142130796470874	0.203054388417923
2	C	26	50	20120604	8	3046	60.76	0.0124941030620229	0.204496179144762
2	C	26	50	20120604	8	3048	60.8	0.00997538870743643	0.206543960383078
2	C	26	50	20120604	8	3050	60.84	0.00819842936631464	0.208371831412446
2	C	26	50	20120604	8	3052	60.88	0.00615630498224791	0.210033532348234
2	C	26	50	20120604	8	3054	60.92	0.00453632334654951	0.211397541329143
2	C	26	50	20120604	8	3056	60.96	0.00241712432333341	0.213758570871525
2	C	26	50	20120604	8	3058	61	0.001702946474335	0.214213947638609
2	C	26	50	20120604	8	3060	61.04	0.000887652355626909	0.214859536129831
2	C	26	50	20120604	8	3062	61.08	-0.000388675384414811	0.215297235227387
2	C	26	50	20120604	8	3064	61.12	-0.00192451131315196	0.216667608169326
2	C	26	50	20120604	8	3066	61.16	-0.00382238591385665	0.217370472309826
2	C	26	50	20120604	8	3068	61.2	-0.00628806725985416	0.218522349256379
2	C	26	50	20120604	8	3070	61.24	-0.0085741434834303	0.219561089117942
2	C	26	50	20120604	8	3072	61.28	-0.0108121364458857	0.220003030856183
2	C	26	50	20120604	8	3074	61.32	-0.0140315936206281	0.219951412061157
2	C	26	50	20120604	8	3076	61.36	-0.0165375800531532	0.220402546187554
2	C	26	50	20120604	8	3078	61.4	-0.0197499661600837	0.219486842905916
2	C	26	50	20120604	8	3080	61.44	-0.0223980810556273	0.219136825049230
2	C	26	50	20120604	8	3082	61.48	-0.0257978504595722	0.218301024833867
2	C	26	50	20120604	8	3084	61.52	-0.0282387830682282	0.217881003405842
2	C	26	50	20120604	8	3086	61.56	-0.0311251929490317	0.217391685513261
2	C	26	50	20120604	8	3088	61.6	-0.0335541047424075	0.215939995291484
2	C	26	50	20120604	8	3090	61.64	-0.0361965627837016	0.213973531333005
2	C	26	50	20120604	8	3092	61.68	-0.0389910487829508	0.212334457814215
2	C	26	50	20120604	8	3094	61.72	-0.0413082377048991	0.211200965643973
2	C	26	50	20120604	8	3096	61.76	-0.0436445185099395	0.210516486279784
2	C	26	50	20120604	8	3098	61.8	-0.0467161903674139	0.209946558214148
2	C	26	50	20120604	8	3100	61.84	-0.0493685479036446	0.209090251902131
2	C	26	50	20120604	8	3102	61.88	-0.052250715143761	0.208093231340658
2	C	26	50	20120604	8	3104	61.92	-0.0552877387689572	0.207239753455766
2	C	26	50	20120604	8	3106	61.96	-0.0581988973871022	0.205379355514464
2	C	26	50	20120604	8	3108	62	-0.0608844889420487	0.204298896352811
2	C	26	50	20120604	8	3110	62.04	-0.0632610748336167	0.203094693504450
2	C	26	50	20120604	8	3112	62.08	-0.0657309988203013	0.202593354796589
2	C	26	50	20120604	8	3114	62.12	-0.0684611381024626	0.201131765079877
2	C	26	50	20120604	8	3116	62.16	-0.0714316936902272	0.199814425146526
2	C	26	50	20120604	8	3118	62.2	-0.0742256140040515	0.198710490039738
2	C	26	50	20120604	8	3120	62.24	-0.0766212210680334	0.198506913997434
2	C	26	50	20120604	8	3122	62.28	-0.0768952249457432	0.197689852111773
2	C	26	50	20120604	8	3124	62.32	-0.0814489926165846	0.195769350094070
2	C	26	50	20120604	8	3126	62.36	-0.0843935266748016	0.193222210046880
2	C	26	50	20120604	8	3128	62.4	-0.087386002572783	0.190936840930085
2	C	26	50	20120604	8	3130	62.44	-0.0900863726594564	0.188710232386807
2	C	26	50	20120604	8	3132	62.48	-0.0924153702646505	0.187188750725728
2	C	26	50	20120604	8	3134	62.52	-0.0953553788394679	0.186204599507672
2	C	26	50	20120604	8	3136	62.56	-0.097336974883065	0.185116786435495
2	C	26	50	20120604	8	3138	62.6	-0.100554664290854	0.183456146159878
2	C	26	50	20120604	8	3140	62.64	-0.103331896884643	0.181933320995914
2	C	26	50	20120604	8	3142	62.68	-0.106085582822617	0.180228981521220
2	C	26	50	20120604	8	3144	62.72	-0.108988539002101	0.178016161560175
2	C	26	50	20120604	8	3146	62.76	-0.111883292742922	0.176170754282635
2	C	26	50	20120604	8	3148	62.8	-0.114812058319919	0.174903689641426
2	C	26	50	20120604	8	3150	62.84	-0.117306660333267	0.173944923556816
2	C	26	50	20120604	8	3152	62.88	-0.119946855632861	0.172987642396446
2	C	26	50	20120604	8	3154	62.92	-0.122495480604292	0.171556246139290
2	C	26	50	20120604	8	3156	62.96	-0.125375738656099	0.169875241188375
2	C	26	50	20120604	8	3158	63	-0.128249915589588	0.168248400616898
2	C	26	50	20120604	8	3160	63.04	-0.130761558876363	0.166414165626501
2	C	26	50	20120604	8	3162	63.08	-0.133738831978549	0.163728220518164
2	C	26	50	20120604	8	3164	63.12	-0.136051848970488	0.162448993640320
2	C	26	50	20120604	8	3166	63.16	-0.138429919786296	0.160056780688887
2	C	26	50	20120604	8	3168	63.2	-0.140739825508398	0.158128712628626
2	C	26	50	20120604	8	3170	63.24	-0.143121856122182	0.156002654669632
2	C	26	50	20120604	8	3172	63.28	-0.145438691490739	0.154216149386965
2	C	26	50	20120604	8	3174	63.32	-0.148011994488833	0.151795581453606
2	C	26	50	20120604	8	3176	63.36	-0.150177296874183	0.150358599052880
2	C	26	50	20120604	8	3178	63.4	-0.151886338608972	0.149403333146836
2	C	26	50	20120604	8	3180	63.44	-0.154538406231422	0.148222047629253
2	C	26	50	20120604	8	3182	63.48	-0.157091698107609	0.147456321695906
2	C	26	50	20120604	8	3184	63.52	-0.159980816207384	0.146158193853800
2	C	26	50	20120604	8	3186	63.56	-0.164024271985311	0.144346367077298
2	C	26	50	20120604	8	3188	63.6	-0.166489925047037	0.143502816971614
2	C	26	50	20120604	8	3190	63.64	-0.169061877471179	0.142203656753608
2	C	26	50	20120604	8	3192	63.68	-0.172424149002518	0.140759058812847
2	C	26	50	20120604	8	3194	63.72	-0.175594108702577	0.139601525012045
2	C	26	50	20120604	8	3196	63.76	-0.178744976519544	0.137876184465950
2	C	26	50	20120604	8	3198	63.8	-0.18206540854264	0.136295235124573
2	C	26	50	20120604	8	3200	63.84	-0.185209276002474	0.134760742698720
2	C	26	50	20120604	8	3202	63.88	-0.187500301973518	0.133352185990596
2	C	26	50	20120604	8	3204	63.92	-0.190405096630632	0.131486838301826
2	C	26	50	20120604	8	3206	63.96	-0.193006118214549	0.130358013036340
2	C	26	50	20120604	8	3208	64	-0.196059405295712	0.128908444134908
2	C	26	50	20120604	8	3210	64.04	-0.199285579984876	0.127211034306668
2	C	26	50	20120604	8	3212	64.08	-0.201911703859525	0.125313230416642
2	C	26	50	20120604	8	3214	64.12	-0.204044762175652	0.123478571162176
2	C	26	50	20120604	8	3216	64.16	-0.2063987913609	0.121602546161010
2	C	26	50	20120604	8	3218	64.2	-0.209426339755229	0.119482922873725
2	C	26	50	20120604	8	3220	64.24	-0.211588884424131	0.117904448406081
2	C	26	50	20120604	8	3222	64.28	-0.213739337567076	0.115834605436193
2	C	26	50	20120604	8	3224	64.32	-0.216217676124457	0.113499102448611
2	C	26	50	20120604	8	3226	64.36	-0.21870718696898	0.111016662671900
2	C	26	50	20120604	8	3228	64.4	-0.221346463029759	0.108118585529208
2	C	26	50	20120604	8	3230	64.44	-0.223000951476379	0.105881441094890
2	C	26	50	20120604	8	3232	64.48	-0.225104735571765	0.103120047693000
2	C	26	50	20120604	8	3234	64.52	-0.226965204223745	0.100814101768872
2	C	26	50	20120604	8	3236	64.56	-0.228724132341947	0.0980510820213855
2	C	26	50	20120604	8	3238	64.6	-0.230805713284404	0.0953557323928585
2	C	26	50	20120604	8	3240	64.64	-0.232133094134047	0.0938940012547895
2	C	26	50	20120604	8	3242	64.68	-0.23254455957002	0.0918420480864645
2	C	26	50	20120604	8	3244	64.72	-0.233460757826403	0.0901239907402155
2	C	26	50	20120604	8	3246	64.76	-0.233177137296469	0.0880373893396125
2	C	26	50	20120604	8	3248	64.8	-0.233418826394279	0.0871451620031105
2	C	26	50	20120604	8	3250	64.84	-0.233056575590277	0.0874154889255585
2	C	26	50	20120604	8	3252	64.88	-0.232192703235701	0.0868708045720105
2	C	26	50	20120604	8	3254	64.92	-0.23144366502239	0.0851025426442974
2	C	26	50	20120604	8	3256	64.96	-0.230232886080965	0.0831398263517579
2	C	26	50	20120604	8	3258	65	-0.228989863070317	0.0815346232477862
2	C	26	50	20120604	8	3260	65.04	-0.228149042396808	0.0786645475336282
2	C	26	50	20120604	8	3262	65.08	-0.227254623029285	0.0765141651013618
2	C	26	50	20120604	8	3264	65.12	-0.225898957908394	0.0745153156523037
2	C	26	50	20120604	8	3266	65.16	-0.225206134684188	0.071511384624467
2	C	26	50	20120604	8	3268	65.2	-0.22445582367867	0.0687459607139245
2	C	26	50	20120604	8	3270	65.24	-0.223161959690455	0.0652908955596908
2	C	26	50	20120604	8	3272	65.28	-0.222111906120393	0.0626809644303312
2	C	26	50	20120604	8	3274	65.32	-0.221539856734413	0.0602930648302643
2	C	26	50	20120604	8	3276	65.36	-0.220034426397267	0.0582389196309174
2	C	26	50	20120604	8	3278	65.4	-0.217966846169078	0.0555858549879054
2	C	26	50	20120604	8	3280	65.44	-0.216126247217649	0.0536236336701127
2	C	26	50	20120604	8	3282	65.48	-0.214388178749493	0.0511233040918371
2	C	26	50	20120604	8	3284	65.52	-0.21314084238748	0.049079765494208
2	C	26	50	20120604	8	3286	65.56	-0.211494697800877	0.0458185890193756
2	C	26	50	20120604	8	3288	65.6	-0.21002462280279	0.0429244009639791
2	C	26	50	20120604	8	3290	65.64	-0.209012045892131	0.0410802664786446
2	C	26	50	20120604	8	3292	65.68	-0.208035531427313	0.0382681028098657
2	C	26	50	20120604	8	3294	65.72	-0.207092958087991	0.0355478630226411
2	C	26	50	20120604	8	3296	65.76	-0.205913503976972	0.0322485027816246
2	C	26	50	20120604	8	3298	65.8	-0.205436206899671	0.0297757503678152
2	C	26	50	20120604	8	3300	65.84	-0.204333827427801	0.0269607582719116
2	C	26	50	20120604	8	3302	65.88	-0.202793041751596	0.0243465845018649
2	C	26	50	20120604	8	3304	65.92	-0.201609344999889	0.0229281282988047
2	C	26	50	20120604	8	3306	65.96	-0.201142654524306	0.0225066926572175
2	C	26	50	20120604	8	3308	66	-0.201214779415987	0.0222238499447429
2	C	26	50	20120604	8	3310	66.04	-0.200963049401885	0.0207898373924966
2	C	26	50	20120604	8	3312	66.08	-0.200031082664281	0.0200007062246924
2	C	26	50	20120604	8	3314	66.12	-0.199769453155242	0.0198083731802097
2	C	26	50	20120604	8	3316	66.16	-0.199275185515193	0.0188714566951375
2	C	26	50	20120604	8	3318	66.2	-0.199453376424052	0.0188898414714483
2	C	26	50	20120604	8	3320	66.24	-0.198121187248296	0.0176198776924373
2	C	26	50	20120604	8	3322	66.28	-0.196523125922815	0.015545226396436
2	C	26	50	20120604	8	3324	66.32	-0.194717175203664	0.0131198501369661
2	C	26	50	20120604	8	3326	66.36	-0.193433776395811	0.0119948432480983
2	C	26	50	20120604	8	3328	66.4	-0.191287707314909	0.0105488098805718
2	C	26	50	20120604	8	3330	66.44	-0.190329577626402	0.0085498190101575
2	C	26	50	20120604	8	3332	66.48	-0.186880310747774	0.0057793746414686
2	C	26	50	20120604	8	3334	66.52	-0.184997285389474	0.0038312954592996
2	C	26	50	20120604	8	3336	66.56	-0.182219769952973	0.0018245264142922
2	C	26	50	20120604	8	3338	66.6	-0.179681963715295	-0.000153251252686599
2	C	26	50	20120604	8	3340	66.64	-0.177114458992806	-0.0014012947214808
2	C	26	50	20120604	8	3342	66.68	-0.175512155026637	-0.0025934767545613
2	C	26	50	20120604	8	3344	66.72	-0.173647514444649	-0.0033324033409013
2	C	26	50	20120604	8	3346	66.76	-0.172291990745114	-0.00414204060535988
2	C	26	50	20120604	8	3348	66.8	-0.169368811311689	-0.00699026671997929
2	C	26	50	20120604	8	3350	66.84	-0.167187386891728	-0.00883227988497026
2	C	26	50	20120604	8	3352	66.88	-0.164020255618794	-0.0103603376391144
2	C	26	50	20120604	8	3354	66.92	-0.161161422902456	-0.0116932339216510
2	C	26	50	20120604	8	3356	66.96	-0.158062880987297	-0.0129094575852919
2	C	26	50	20120604	8	3358	67	-0.155136166019966	-0.0145322676481150
2	C	26	50	20120604	8	3360	67.04	-0.153646999138787	-0.0155476729858989
2	C	26	50	20120604	8	3362	67.08	-0.153060100510402	-0.0149763307067002
2	C	26	50	20120604	8	3364	67.12	-0.151475474213763	-0.0139856741062578
2	C	26	50	20120604	8	3366	67.16	-0.149121515739193	-0.0131901789774230
2	C	26	50	20120604	8	3368	67.2	-0.146375820107846	-0.0129490555650383
2	C	26	50	20120604	8	3370	67.24	-0.143700198758514	-0.0122745464064645
2	C	26	50	20120604	8	3372	67.28	-0.140541269924241	-0.0113118912345571
2	C	26	50	20120604	8	3374	67.32	-0.138190210587474	-0.0109231946369389
2	C	26	50	20120604	8	3376	67.36	-0.134946358228781	-0.0110685050804727
2	C	26	50	20120604	8	3378	67.4	-0.131797258178766	-0.0112067444561947
2	C	26	50	20120604	8	3380	67.44	-0.129301807637281	-0.0104968799585615
2	C	26	50	20120604	8	3382	67.48	-0.126323191032211	-0.0106968497562811
2	C	26	50	20120604	8	3384	67.52	-0.123551615292672	-0.010833887050475
2	C	26	50	20120604	8	3386	67.56	-0.120857679877708	-0.0100737472606995
2	C	26	50	20120604	8	3388	67.6	-0.117733682118425	-0.0101901370368828
2	C	26	50	20120604	8	3390	67.64	-0.114418341264154	-0.00955671078229588
2	C	26	50	20120604	8	3392	67.68	-0.111626471559995	-0.0093695396173158
2	C	26	50	20120604	8	3394	67.72	-0.109045956072733	-0.00978941962398437
2	C	26	50	20120604	8	3396	67.76	-0.107064996425239	-0.0111619845969456
2	C	26	50	20120604	8	3398	67.8	-0.104323755566613	-0.0129108717988542
2	C	26	50	20120604	8	3400	67.84	-0.102600677762218	-0.0154686184477622
2	C	26	50	20120604	8	3402	67.88	-0.100924269005381	-0.0176654577955526
2	C	26	50	20120604	8	3404	67.92	-0.0985614716960459	-0.0197420182798632
2	C	26	50	20120604	8	3406	67.96	-0.0964474345523325	-0.0213555652438527
2	C	26	50	20120604	8	3408	68	-0.0939529739603407	-0.0233591523083448
2	C	26	50	20120604	8	3410	68.04	-0.0911346584625655	-0.0249561529736546
2	C	26	50	20120604	8	3412	68.08	-0.0885812958757008	-0.0266249249772549
2	C	26	50	20120604	8	3414	68.12	-0.0855932747504409	-0.0283767820276446
2	C	26	50	20120604	8	3416	68.16	-0.0828535895267336	-0.0296140067626867
2	C	26	50	20120604	8	3418	68.2	-0.0803514214708269	-0.031069515361081
2	C	26	50	20120604	8	3420	68.24	-0.0770916592095569	-0.0329446211234315
2	C	26	50	20120604	8	3422	68.28	-0.0739663886580686	-0.0342239187119542
2	C	26	50	20120604	8	3424	68.32	-0.0718116221637588	-0.0353311772206142
2	C	26	50	20120604	8	3426	68.36	-0.0701250310692727	-0.0368650332503641
2	C	26	50	20120604	8	3428	68.4	-0.0674437528656914	-0.0378935200635999
2	C	26	50	20120604	8	3430	68.44	-0.064154574962324	-0.0390106073565184
2	C	26	50	20120604	8	3432	68.48	-0.0606329710599807	-0.0396161028932485
2	C	26	50	20120604	8	3434	68.52	-0.0579131555368247	-0.0389821109532366
2	C	26	50	20120604	8	3436	68.56	-0.0547670253352914	-0.0382275573070325
2	C	26	50	20120604	8	3438	68.6	-0.0517893279690368	-0.0377378858610608
2	C	26	50	20120604	8	3440	68.64	-0.0487195652998716	-0.0380394669032368
2	C	26	50	20120604	8	3442	68.68	-0.0455364534136822	-0.0374647305114884
2	C	26	50	20120604	8	3444	68.72	-0.0428272444922441	-0.0360771041640879
2	C	26	50	20120604	8	3446	68.76	-0.0400592749972894	-0.0353583301210118
2	C	26	50	20120604	8	3448	68.8	-0.0381088623627425	-0.0344500514605777
2	C	26	50	20120604	8	3450	68.84	-0.035410755017769	-0.0327109223322494
2	C	26	50	20120604	8	3452	68.88	-0.0319093248718929	-0.0307092232428631
2	C	26	50	20120604	8	3454	68.92	-0.0291916235980127	-0.0297491207264358
2	C	26	50	20120604	8	3456	68.96	-0.0268837048459657	-0.0298493106862621
2	C	26	50	20120604	8	3458	69	-0.0248766176029068	-0.0303648268850862
2	C	26	50	20120604	8	3460	69.04	-0.0231431523998958	-0.0305713657048029
2	C	26	50	20120604	8	3462	69.08	-0.0224362931060826	-0.0315343390747618
2	C	26	50	20120604	8	3464	69.12	-0.0216321995587885	-0.0323754850173901
2	C	26	50	20120604	8	3466	69.16	-0.0201482101134615	-0.0314667665365381
2	C	26	50	20120604	8	3468	69.2	-0.0190814907436737	-0.0314856950779637
2	C	26	50	20120604	8	3470	69.24	-0.0176637607392778	-0.0326098343468109
2	C	26	50	20120604	8	3472	69.28	-0.0160735553701352	-0.0329799976756943
2	C	26	50	20120604	8	3474	69.32	-0.0140316289759672	-0.0315196241826453
2	C	26	50	20120604	8	3476	69.36	-0.0120559160607894	-0.028962641209061
2	C	26	50	20120604	8	3478	69.4	-0.00961917659534589	-0.027274543977131
2	C	26	50	20120604	8	3480	69.44	-0.00600372548100345	-0.0257924623058996
2	C	26	50	20120604	8	3482	69.48	-0.00443862947366077	-0.0235529137085255
2	C	26	50	20120604	8	3484	69.52	-0.00430034060046411	-0.0211926690546708
2	C	26	50	20120604	8	3486	69.56	-0.00439959505801892	-0.0165233693281717
2	C	26	50	20120604	8	3488	69.6	-0.00392955501761332	-0.0139298409548153
2	C	26	50	20120604	8	3490	69.64	-0.00206011318058014	-0.0096221535148947
2	C	26	50	20120604	8	3492	69.68	-8.18971073970297e-05	-0.00565336114199334
2	C	26	50	20120604	8	3494	69.72	0.00309331639604648	-0.0037882609405966
2	C	26	50	20120604	8	3496	69.76	0.00699332849234182	-0.0032057817295942
2	C	26	50	20120604	8	3498	69.8	0.0105654763874044	-0.00410959147517124
2	C	26	50	20120604	8	3500	69.84	0.0121672995209619	-0.00591506136171048
2	C	26	50	20120604	8	3502	69.88	0.0133457000428771	-0.00814521250996254
2	C	26	50	20120604	8	3504	69.92	0.0131669222353897	-0.0114251768119710
2	C	26	50	20120604	8	3506	69.96	0.0135109296844369	-0.0149402611897918
2	C	26	50	20120604	8	3508	70	0.0143020195380250	-0.0185363446493976
2	C	26	50	20120604	8	3510	70.04	0.0153986643738994	-0.0210281253066887
2	C	26	50	20120604	8	3512	70.08	0.0178131158335999	-0.0218464246292168
2	C	26	50	20120604	8	3514	70.12	0.0196612666854516	-0.0208797530907923
2	C	26	50	20120604	8	3516	70.16	0.0215886983496099	-0.0190984096876272
2	C	26	50	20120604	8	3518	70.2	0.0232188623229573	-0.0161303996842747
2	C	26	50	20120604	8	3520	70.24	0.0239648599771092	-0.0138006242616213
2	C	26	50	20120604	8	3522	70.28	0.0247526476420291	-0.0128328072102113
2	C	26	50	20120604	8	3524	70.32	0.0243990942514358	-0.0130925982416192
2	C	26	50	20120604	8	3526	70.36	0.0243105644824313	-0.0140225850802358
2	C	26	50	20120604	8	3528	70.4	0.0238090136425356	-0.0147153375937642
2	C	26	50	20120604	8	3530	70.44	0.0235408787511097	-0.0156427788479685
2	C	26	50	20120604	8	3532	70.48	0.0236673801542640	-0.0183604023401028
2	C	26	50	20120604	8	3534	70.52	0.0236058618643007	-0.0205199064498465
2	C	26	50	20120604	8	3536	70.56	0.0231899416556068	-0.0229257665621556
2	C	26	50	20120604	8	3538	70.6	0.0229963358189179	-0.0233746379468528
2	C	26	50	20120604	8	3540	70.64	0.0220394789226163	-0.0290623220520049
2	C	26	50	20120604	8	3542	70.68	0.0217324460871573	-0.0322447339024809
2	C	26	50	20120604	8	3544	70.72	0.0211371456159984	-0.0352277925523505
2	C	26	50	20120604	8	3546	70.76	0.0204447268568707	-0.0386838674550678
2	C	26	50	20120604	8	3548	70.8	0.0205746577279137	-0.0422829349052901
2	C	26	50	20120604	8	3550	70.84	0.0207290686357214	-0.0456766444041203
2	C	26	50	20120604	8	3552	70.88	0.0212933822735151	-0.0499499310991362
2	C	26	50	20120604	8	3554	70.92	0.0225413126052244	-0.0537508846064551
2	C	26	50	20120604	8	3556	70.96	0.0227599500219673	-0.0575949999116976
2	C	26	50	20120604	8	3558	71	0.0230770167026513	-0.0604272454130622
2	C	26	50	20120604	8	3560	71.04	0.0227798197225186	-0.0634865429018658
2	C	26	50	20120604	8	3562	71.08	0.0217393828046807	-0.0666365621906957
2	C	26	50	20120604	8	3564	71.12	0.0211574339237642	-0.0698800609959984
2	C	26	50	20120604	8	3566	71.16	0.0227570508841644	-0.0732358483581535
2	C	26	50	20120604	8	3568	71.2	0.0257767503932216	-0.0766065556733916
2	C	26	50	20120604	8	3570	71.24	0.0271010199730277	-0.078084126003359
2	C	26	50	20120604	8	3572	71.28	0.0293389422248050	-0.0813815770560663
2	C	26	50	20120604	8	3574	71.32	0.0314478174890158	-0.0829722844710235
2	C	26	50	20120604	8	3576	71.36	0.0324275846450279	-0.083641207486026
2	C	26	50	20120604	8	3578	71.4	0.0330701325770921	-0.0844862708002221
2	C	26	50	20120604	8	3580	71.44	0.0328244129706298	-0.0848857154209143
2	C	26	50	20120604	8	3582	71.48	0.0313207504004366	-0.0859870342326124
2	C	26	50	20120604	8	3584	71.52	0.0293709741619928	-0.0877880352042945
2	C	26	50	20120604	8	3586	71.56	0.0278114501560858	-0.0893297401193155
2	C	26	50	20120604	8	3588	71.6	0.0260402890905698	-0.0930755675819732
2	C	26	50	20120604	8	3590	71.64	0.0247294545396062	-0.0959988884367546
2	C	26	50	20120604	8	3592	71.68	0.0237580312436121	-0.0986566199845223
2	C	26	50	20120604	8	3594	71.72	0.0230768045706170	-0.102319291689712
2	C	26	50	20120604	8	3596	71.76	0.0223826378435261	-0.106111151803825
2	C	26	50	20120604	8	3598	71.8	0.0213693538260858	-0.109623351185979
2	C	26	50	20120604	8	3600	71.84	0.0213145530505438	-0.113199260889117
2	C	26	50	20120604	8	3602	71.88	0.0197770200655318	-0.116289741786971
2	C	26	50	20120604	8	3604	71.92	0.0189358458386323	-0.120806598483834
2	C	26	50	20120604	8	3606	71.96	0.0175656850287271	-0.124559284882269
2	C	26	50	20120604	8	3608	72	0.0154274648330971	-0.126180327178140
2	C	26	50	20120604	8	3610	72.04	0.0132862747889861	-0.126573124995089
2	C	26	50	20120604	8	3612	72.08	0.0102586556839797	-0.127610804196480
2	C	26	50	20120604	8	3614	72.12	0.00695236579650766	-0.128306031583742
2	C	26	50	20120604	8	3616	72.16	0.00432341349473421	-0.127381489467342
2	C	26	50	20120604	8	3618	72.2	0.00169905738703845	-0.126334547167117
2	C	26	50	20120604	8	3620	72.24	-3.9385847712195e-06	-0.124289170091856
2	C	26	50	20120604	8	3622	72.28	-0.00199932321060155	-0.122580446555119
2	C	26	50	20120604	8	3624	72.32	-0.00420740555621278	-0.119774717558049
2	C	26	50	20120604	8	3626	72.36	-0.00529161238380611	-0.118356473487023
2	C	26	50	20120604	8	3628	72.4	-0.00757712292195728	-0.115198534602244
2	C	26	50	20120604	8	3630	72.44	-0.00859662947907204	-0.113236454705808
2	C	26	50	20120604	8	3632	72.48	-0.0085408387540364	-0.111447545260084
2	C	26	50	20120604	8	3634	72.52	-0.00713779747880606	-0.108357347204943
2	C	26	50	20120604	8	3636	72.56	-0.00599292088938691	-0.106409338733452
2	C	26	50	20120604	8	3638	72.6	-0.0043610598597646	-0.103942384595248
2	C	26	50	20120604	8	3640	72.64	-0.00346656978156362	-0.100852893646888
2	C	26	50	20120604	8	3642	72.68	-0.00285046764311579	-0.0997307858958228
2	C	26	50	20120604	8	3644	72.72	-0.00208827724367481	-0.0951335311579385
2	C	26	50	20120604	8	3646	72.76	-0.00178987818201408	-0.091751298002167
2	C	26	50	20120604	8	3648	72.8	-0.000618555798978569	-0.0886724843662027
2	C	26	50	20120604	8	3650	72.84	0.00156753552573776	-0.0859052926887072
2	C	26	50	20120604	8	3652	72.88	0.00293847415310225	-0.0847903267161323
2	C	26	50	20120604	8	3654	72.92	0.00598971062460031	-0.0840134284956426
2	C	26	50	20120604	8	3656	72.96	0.00847342319351806	-0.0829823960979945
2	C	26	50	20120604	8	3658	73	0.0112382814186355	-0.0817255137944354
2	C	26	50	20120604	8	3660	73.04	0.0141959676629826	-0.0787956875572671
2	C	26	50	20120604	8	3662	73.08	0.0159478954240504	-0.0766989745296927
2	C	26	50	20120604	8	3664	73.12	0.0189413612715256	-0.0736391820661423
2	C	26	50	20120604	8	3666	73.16	0.0208291949559374	-0.0718971538000111
2	C	26	50	20120604	8	3668	73.2	0.0239385556048490	-0.0692341189513845
2	C	26	50	20120604	8	3670	73.24	0.0260269954830835	-0.0680762315971915
2	C	26	50	20120604	8	3672	73.28	0.0287340123734999	-0.0670782917969029
2	C	26	50	20120604	8	3674	73.32	0.031321033243149	-0.0673602859812401
2	C	26	50	20120604	8	3676	73.36	0.0333072961915021	-0.0690966573931218
2	C	26	50	20120604	8	3678	73.4	0.0342770224312213	-0.0712799202907134
2	C	26	50	20120604	8	3680	73.44	0.0364011004912276	-0.0736349394254552
2	C	26	50	20120604	8	3682	73.48	0.0380396083245930	-0.0760086968898984
2	C	26	50	20120604	8	3684	73.52	0.0404678130111876	-0.0783541700830942
2	C	26	50	20120604	8	3686	73.56	0.0428156196567613	-0.080943382983765
2	C	26	50	20120604	8	3688	73.6	0.0452934632393952	-0.0833315654265444
2	C	26	50	20120604	8	3690	73.64	0.0471213342687624	-0.0850062771271066
2	C	26	50	20120604	8	3692	73.68	0.0484820198477997	-0.0883127791466131
2	C	26	50	20120604	8	3694	73.72	0.0501442157583349	-0.0910357766502843
2	C	26	50	20120604	8	3696	73.76	0.0516229174591522	-0.0928499298080965
2	C	26	50	20120604	8	3698	73.8	0.0532358987377169	-0.0951400365403254
2	C	26	50	20120604	8	3700	73.84	0.0548706589051421	-0.0964438707341553
2	C	26	50	20120604	8	3702	73.88	0.0583210571546199	-0.0973004598888847
2	C	26	50	20120604	8	3704	73.92	0.0597479986390544	-0.0980556499311919
2	C	26	50	20120604	8	3706	73.96	0.0622815622360458	-0.0978498818578666
2	C	26	50	20120604	8	3708	74	0.065490200677036	-0.097277337497140
2	C	26	50	20120604	8	3710	74.04	0.0677880926549257	-0.0958760569177947
2	C	26	50	20120604	8	3712	74.08	0.0703086596292789	-0.0946212110817654
2	C	26	50	20120604	8	3714	74.12	0.0721701253018203	-0.0927922723211586
2	C	26	50	20120604	8	3716	74.16	0.0738203654508992	-0.0901732958818541
2	C	26	50	20120604	8	3718	74.2	0.0757797498562858	-0.0885504943043124
2	C	26	50	20120604	8	3720	74.24	0.0782773782866573	-0.0865167279223992
2	C	26	50	20120604	8	3722	74.28	0.0792310814867148	-0.0856719191666444
2	C	26	50	20120604	8	3724	74.32	0.0799012914360591	-0.0841828795646862
2	C	26	50	20120604	8	3726	74.36	0.0812482167171344	-0.0814853803315445
2	C	26	50	20120604	8	3728	74.4	0.08112998846332	-0.0786464880264367
2	C	26	50	20120604	8	3730	74.44	0.0814456409304417	-0.0768006564848274
2	C	26	50	20120604	8	3732	74.48	0.0810075175688185	-0.0740101302835528
2	C	26	50	20120604	8	3734	74.52	0.080875500732771	-0.0736019175387738
2	C	26	50	20120604	8	3736	74.56	0.0808750764687023	-0.0714121492587953
2	C	26	50	20120604	8	3738	74.6	0.0807212100331161	-0.0689457608060166
2	C	26	50	20120604	8	3740	74.64	0.080932705671369	-0.0667743065916708
2	C	26	50	20120604	8	3742	74.68	0.079310532004649	-0.0648687245270512
2	C	26	50	20120604	8	3744	74.72	0.0768914489955316	-0.0633103318919942
2	C	26	50	20120604	8	3746	74.76	0.07443043455429	-0.0618709453282108
2	C	26	50	20120604	8	3748	74.8	0.071674203031903	-0.0593780403711376
2	C	26	50	20120604	8	3750	74.84	0.0693140927283366	-0.0575783829023398
2	C	26	50	20120604	8	3752	74.88	0.0666707861589051	-0.0561324909561695
2	C	26	50	20120604	8	3754	74.92	0.0638333787780378	-0.0539712190794728
2	C	26	50	20120604	8	3756	74.96	0.0611664548421146	-0.0527170944923604
2	C	26	50	20120604	8	3758	75	0.0580956315127777	-0.0517118714922256
2	C	26	50	20120604	8	3760	75.04	0.0548917306872214	-0.0515705915573445
2	C	26	50	20120604	8	3762	75.08	0.0514682024954286	-0.0512594645736224
2	C	26	50	20120604	8	3764	75.12	0.0480859410553859	-0.0509480830314591
2	C	26	50	20120604	8	3766	75.16	0.0448090526678756	-0.0514727704052352
2	C	26	50	20120604	8	3768	75.2	0.0413629394854917	-0.0509811473445474
2	C	26	50	20120604	8	3770	75.24	0.0388970955049345	-0.0500899311707433
2	C	26	50	20120604	8	3772	75.28	0.0360845712116972	-0.0488907558515969
2	C	26	50	20120604	8	3774	75.32	0.0325290325478179	-0.0487830571248611
2	C	26	50	20120604	8	3776	75.36	0.0293658193535579	-0.0479530969044044
2	C	26	50	20120604	8	3778	75.4	0.0267922335127514	-0.0466457978873467
2	C	26	50	20120604	8	3780	75.44	0.0240373949907233	-0.0459343989679984
2	C	26	50	20120604	8	3782	75.48	0.0212672829622215	-0.0460685583375929
2	C	26	50	20120604	8	3784	75.52	0.0192641484460694	-0.0467469990098702
2	C	26	50	20120604	8	3786	75.56	0.0163001760224376	-0.0475708420495628
2	C	26	50	20120604	8	3788	75.6	0.0137338026707991	-0.046412459720623
2	C	26	50	20120604	8	3790	75.64	0.0123098310348456	-0.0453018778100914
2	C	26	50	20120604	8	3792	75.68	0.0108768791427711	-0.043764132693045
2	C	26	50	20120604	8	3794	75.72	0.00951364797932163	-0.0417316956718805
2	C	26	50	20120604	8	3796	75.76	0.00926099872640363	-0.0394164159382414
2	C	26	50	20120604	8	3798	75.8	0.00936936284062043	-0.0366753518563108
2	C	26	50	20120604	8	3800	75.84	0.00946871134337723	-0.0329444443467362
2	C	26	50	20120604	8	3802	75.88	0.0100196677340743	-0.029591930888978
2	C	26	50	20120604	8	3804	75.92	0.0111992059908004	-0.0263098813290718
2	C	26	50	20120604	8	3806	75.96	0.0112261333241348	-0.0234171916329446
2	C	26	50	20120604	8	3808	76	0.0106156314713939	-0.0189410501445419
2	C	26	50	20120604	8	3810	76.04	0.00903451949545743	-0.0155519509819251
2	C	26	50	20120604	8	3812	76.08	0.00562019783395566	-0.00987597656506942
2	C	26	50	20120604	8	3814	76.12	0.00453423526022465	-0.00918177943238699
2	C	26	50	20120604	8	3816	76.16	0.00130916577896002	-0.00739995731793098
2	C	26	50	20120604	8	3818	76.2	-0.00123074056585863	-0.0075617079941274
2	C	26	50	20120604	8	3820	76.24	-0.00364118273010982	-0.00901040008315115
2	C	26	50	20120604	8	3822	76.28	-0.00500438136664744	-0.0108842995213329
2	C	26	50	20120604	8	3824	76.32	-0.00801904344699541	-0.0142121533372041
2	C	26	50	20120604	8	3826	76.36	-0.00923283466330899	-0.0174976825695805
2	C	26	50	20120604	8	3828	76.4	-0.0107413621281567	-0.0207956003127633
2	C	26	50	20120604	8	3830	76.44	-0.0110004955502582	-0.0241292764458707
2	C	26	50	20120604	8	3832	76.48	-0.00990773980168031	-0.0260436902741874
2	C	26	50	20120604	8	3834	76.52	-0.00740667483235224	-0.0285487150414901
2	C	26	50	20120604	8	3836	76.56	-0.00512716763077336	-0.0307631684191998
2	C	26	50	20120604	8	3838	76.6	-0.00327529739725266	-0.032667788818597
2	C	26	50	20120604	8	3840	76.64	-0.00105484068297066	-0.0335502580815178
2	C	26	50	20120604	8	3842	76.68	0.00196231324167422	-0.0338443437918133
2	C	26	50	20120604	8	3844	76.72	0.00554839114032617	-0.0344297716380933
2	C	26	50	20120604	8	3846	76.76	0.00943790977198873	-0.0342162183191071
2	C	26	50	20120604	8	3848	76.8	0.0134224847682461	-0.0347592480427871
2	C	26	50	20120604	8	3850	76.84	0.0162752646505364	-0.0343550375223897
2	C	26	50	20120604	8	3852	76.88	0.0184144691388058	-0.032837238473427
2	C	26	50	20120604	8	3854	76.92	0.0189489626694233	-0.0302633075645112
2	C	26	50	20120604	8	3856	76.96	0.0192446888674512	-0.0268230775105468
2	C	26	50	20120604	8	3858	77	0.0187409035701270	-0.0244410186124924
2	C	26	50	20120604	8	3860	77.04	0.0180747170583677	-0.0230085121976900
2	C	26	50	20120604	8	3862	77.08	0.0167017136792022	-0.0192269899847181
2	C	26	50	20120604	8	3864	77.12	0.0156105206366107	-0.0172972814367244
2	C	26	50	20120604	8	3866	77.16	0.0136005130425455	-0.0147287726226068
2	C	26	50	20120604	8	3868	77.2	0.0110985429765375	-0.0122557939346274
2	C	26	50	20120604	8	3870	77.24	0.00779754224778872	-0.0106057319764574
2	C	26	50	20120604	8	3872	77.28	0.00407582359083566	-0.00834515048787695
2	C	26	50	20120604	8	3874	77.32	0.000366047967416839	-0.00758109686206754
2	C	26	50	20120604	8	3876	77.36	-0.00296379564693655	-0.00853640519451838
2	C	26	50	20120604	8	3878	77.4	-0.00478690204939078	-0.0105253847057033
2	C	26	50	20120604	8	3880	77.44	-0.00485191217406087	-0.012971506205341
2	C	26	50	20120604	8	3882	77.48	-0.00451490508214736	-0.0144851106968777
2	C	26	50	20120604	8	3884	77.52	-0.00418378818972113	-0.0162146585283209
2	C	26	50	20120604	8	3886	77.56	-0.00304932657608209	-0.0165684035448519
2	C	26	50	20120604	8	3888	77.6	-0.00079563655019111	-0.0175159117823995
2	C	26	50	20120604	8	3890	77.64	0.00050162155057373	-0.0188247098658333
2	C	26	50	20120604	8	3892	77.68	0.00318383313510617	-0.0210551792121369
2	C	26	50	20120604	8	3894	77.72	0.00575937766169661	-0.0235848890771708
2	C	26	50	20120604	8	3896	77.76	0.00823968197592904	-0.0279020022504847
2	C	26	50	20120604	8	3898	77.8	0.00910373817826773	-0.0310330993618499
2	C	26	50	20120604	8	3900	77.84	0.00965005594848033	-0.0352396705320609
2	C	26	50	20120604	8	3902	77.88	0.00825945268153102	-0.0387691303907432
2	C	26	50	20120604	8	3904	77.92	0.0060590070891566	-0.0416423173747385
2	C	26	50	20120604	8	3906	77.96	0.0028901787599472	-0.0432212868171281
2	C	26	50	20120604	8	3908	78	-0.000698600286608878	-0.0440727140923548
2	C	26	50	20120604	8	3910	78.04	-0.00418887935854568	-0.0440540464733315
2	C	26	50	20120604	8	3912	78.08	-0.00748569401514984	-0.0440515008889192
2	C	26	50	20120604	8	3914	78.12	-0.00969420062482978	-0.043138979587798
2	C	26	50	20120604	8	3916	78.16	-0.0121876712673279	-0.0409123710445197
2	C	26	50	20120604	8	3918	78.2	-0.0138733996915410	-0.0387535881836928
2	C	26	50	20120604	8	3920	78.24	-0.0150489364309924	-0.0365012692378505
2	C	26	50	20120604	8	3922	78.28	-0.0155635828884756	-0.0338433821265909
2	C	26	50	20120604	8	3924	78.32	-0.0152979087286482	-0.0308946902805005
2	C	26	50	20120604	8	3926	78.36	-0.0145990227708997	-0.0281779676424055
2	C	26	50	20120604	8	3928	78.4	-0.0140029416538544	-0.0250985077108431
2	C	26	50	20120604	8	3930	78.44	-0.0133612351788598	-0.0220836235989658
2	C	26	50	20120604	8	3932	78.48	-0.0127405722016733	-0.0190742832042531
2	C	26	50	20120604	8	3934	78.52	-0.0115525126011271	-0.0155572825670552
2	C	26	50	20120604	8	3936	78.56	-0.00991605537742706	-0.0127132708088517
2	C	26	50	20120604	8	3938	78.6	-0.00914469380303409	-0.00922650605761738
2	C	26	50	20120604	8	3940	78.64	-0.00826834030666376	-0.00658051884637836
2	C	26	50	20120604	8	3942	78.68	-0.006252443220218	-0.0029965417619733
2	C	26	50	20120604	8	3944	78.72	-0.00428812179528521	-0.001517578431647
2	C	26	50	20120604	8	3946	78.76	-0.00250699759522223	-0.00139766019262550
2	C	26	50	20120604	8	3948	78.8	0.000704759186672999	-0.000964550218081
2	C	26	50	20120604	8	3950	78.84	0.00361625014500518	-0.0002170464264852
2	C	26	50	20120604	8	3952	78.88	0.00600368305459656	0.000324922637023000
2	C	26	50	20120604	8	3954	78.92	0.00871567090568473	0.0008401701352702
2	C	26	50	20120604	8	3956	78.96	0.0109594550726781	-0.000142276955442600
2	C	26	50	20120604	8	3958	79	0.0127616651969560	-0.0015394563154569
2	C	26	50	20120604	8	3960	79.04	0.0141767555717378	-0.0032421977288253
2	C	26	50	20120604	8	3962	79.08	0.0151771561036249	-0.00650024879168484
2	C	26	50	20120604	8	3964	79.12	0.0162225356978633	-0.00895531646489672
2	C	26	50	20120604	8	3966	79.16	0.0176902065328941	-0.0111892082080213
2	C	26	50	20120604	8	3968	79.2	0.0194290528185099	-0.0138769917939894
2	C	26	50	20120604	8	3970	79.24	0.0216566513112819	-0.0164905291679330
2	C	26	50	20120604	8	3972	79.28	0.0232190744549917	-0.0194332247485190
2	C	26	50	20120604	8	3974	79.32	0.0244337424837140	-0.0223011084316554
2	C	26	50	20120604	8	3976	79.36	0.0261215356597281	-0.0246534405606287
2	C	26	50	20120604	8	3978	79.4	0.0267723567411322	-0.0277212940414846
2	C	26	50	20120604	8	3980	79.44	0.0254115863092812	-0.0296702358939266
2	C	26	50	20120604	8	3982	79.48	0.0237183979085266	-0.0320815619416543
2	C	26	50	20120604	8	3984	79.52	0.0226714697504374	-0.0355476438195389
2	C	26	50	20120604	8	3986	79.56	0.0218105014834121	-0.0382981428272509
2	C	26	50	20120604	8	3988	79.6	0.0216602504847981	-0.0420891452208381
2	C	26	50	20120604	8	3990	79.64	0.0210539842016766	-0.0452554208945674
2	C	26	50	20120604	8	3992	79.68	0.0202885835374490	-0.0479803558708192
2	C	26	50	20120604	8	3994	79.72	0.0186520131766640	-0.0518160283210944
2	C	26	50	20120604	8	3996	79.76	0.0186063340785994	-0.0548966097240117
2	C	26	50	20120604	8	3998	79.8	0.0188413763726658	-0.0565385116699268
2	C	26	50	20120604	8	4000	79.84	0.0201672722980687	-0.0598904099447854
2	C	26	50	20120604	8	4002	79.88	0.0209016026903309	-0.0635032306219018
2	C	26	50	20120604	8	4004	79.92	0.0204586002919175	-0.0662211369567486
[truncated: 291 more rows]
