# Supplementary material for: How Do Ants Make Sense of Gravity? A Boltzmann Walker Analysis of Lasius niger Trajectories on Various Inclines
Source: PLoS One. 2013 Oct 29;8(10):e76531. doi: 10.1371/journal.pone.0076531 (PMC3812222; doi:10.1371/journal.pone.0076531)
Supplement: Dataset S2 — Trajectories for . (ZIP) [file pone.0076531.s006.zip › Incline2/2-C-26-50-20120604-09.txt]

Pente	Colonie	Temperature	Humidite	Date	Indiv	Frame	Time	X	Y
2	C	26	50	20120604	9	16	0	0	0
2	C	26	50	20120604	9	18	0.04	0.000152423937752499	-0.00062038720554183
2	C	26	50	20120604	9	20	0.08	0.000428011734652199	-0.0026549738313211
2	C	26	50	20120604	9	22	0.12	0.000751694106381	-0.0047455746278789
2	C	26	50	20120604	9	24	0.16	0.0012379834606183	-0.005297907755479
2	C	26	50	20120604	9	26	0.2	0.0024559798409596	-0.0057188533720668
2	C	26	50	20120604	9	28	0.24	0.0034655869031377	-0.0052742246280567
2	C	26	50	20120604	9	30	0.28	0.0045437479677519	-0.0053043120215962
2	C	26	50	20120604	9	32	0.32	0.00481330414380803	-0.0048530435449108
2	C	26	50	20120604	9	34	0.36	0.00647830726826456	-0.0049485524578456
2	C	26	50	20120604	9	36	0.4	0.00687861455922989	-0.0052740478513614
2	C	26	50	20120604	9	38	0.44	0.00826438828686366	-0.0063037226039896
2	C	26	50	20120604	9	40	0.48	0.00939558943113465	-0.0069439087994047
2	C	26	50	20120604	9	42	0.52	0.0103101401287179	-0.0077473023109854
2	C	26	50	20120604	9	44	0.56	0.0120061640276651	-0.0084143444219499
2	C	26	50	20120604	9	46	0.6	0.0127015328362839	-0.0096168502140358
2	C	26	50	20120604	9	48	0.64	0.0135338682284186	-0.0114723691185474
2	C	26	50	20120604	9	50	0.68	0.0138363685094102	-0.0132961389285837
2	C	26	50	20120604	9	52	0.72	0.0151469909283395	-0.0168934032565141
2	C	26	50	20120604	9	54	0.76	0.0161498097654183	-0.019089394076167
2	C	26	50	20120604	9	56	0.8	0.0172820998541323	-0.0197719642520464
2	C	26	50	20120604	9	58	0.84	0.0185092836728815	-0.02043558396619
2	C	26	50	20120604	9	60	0.88	0.0198671408247940	-0.0206508979810613
2	C	26	50	20120604	9	62	0.92	0.0212726569737585	-0.0213034868294183
2	C	26	50	20120604	9	64	0.96	0.0225338526286829	-0.0229895122384795
2	C	26	50	20120604	9	66	1	0.0229798248755772	-0.0255220151752991
2	C	26	50	20120604	9	68	1.04	0.0232833151060625	-0.0274048991122427
2	C	26	50	20120604	9	70	1.08	0.0240884975977996	-0.0287913233781151
2	C	26	50	20120604	9	72	1.12	0.0248411420556946	-0.0296582362918499
2	C	26	50	20120604	9	74	1.16	0.0260995799941723	-0.0309257251971267
2	C	26	50	20120604	9	76	1.2	0.0277032274632252	-0.0326092757324538
2	C	26	50	20120604	9	78	1.24	0.0290789744167018	-0.0337055740860054
2	C	26	50	20120604	9	80	1.28	0.0307311294109442	-0.0352840485536481
2	C	26	50	20120604	9	82	1.32	0.0316302156832229	-0.0349499405995375
2	C	26	50	20120604	9	84	1.36	0.0326694505195327	-0.0341053015494102
2	C	26	50	20120604	9	86	1.4	0.0328344185315835	-0.0332926237257925
2	C	26	50	20120604	9	88	1.44	0.0324387922875097	-0.0325013005269666
2	C	26	50	20120604	9	90	1.48	0.0325692534886386	-0.0305757780511175
2	C	26	50	20120604	9	92	1.52	0.0332040939567879	-0.0295327955488674
2	C	26	50	20120604	9	94	1.56	0.0333694862329074	-0.0280025457637016
2	C	26	50	20120604	9	96	1.6	0.0335570109512781	-0.0258124946410106
2	C	26	50	20120604	9	98	1.64	0.0338060963860188	-0.0241211942153617
2	C	26	50	20120604	9	100	1.68	0.0337395364247058	-0.0236319682466622
2	C	26	50	20120604	9	102	1.72	0.0334729713103341	-0.0209305233576815
2	C	26	50	20120604	9	104	1.76	0.0335460861515087	-0.0188367801785881
2	C	26	50	20120604	9	106	1.8	0.0334888882839786	-0.0171399289647069
2	C	26	50	20120604	9	108	1.84	0.0341342010035572	-0.015453330799153
2	C	26	50	20120604	9	110	1.88	0.0348670125304535	-0.01329103220341
2	C	26	50	20120604	9	112	1.92	0.0351338710941394	-0.0111658970187659
2	C	26	50	20120604	9	114	1.96	0.036058832524862	-0.0099227375365093
2	C	26	50	20120604	9	116	2	0.0366470110165208	-0.0093774097157904
2	C	26	50	20120604	9	118	2.04	0.0367968328013186	-0.0078310520381492
2	C	26	50	20120604	9	120	2.08	0.0359159191733164	-0.0075124297225465
2	C	26	50	20120604	9	122	2.12	0.0352679972297152	-0.0067257734284765
2	C	26	50	20120604	9	124	2.16	0.0339761697090298	-0.0061926997682755
2	C	26	50	20120604	9	126	2.2	0.0334231839218707	-0.0049195115823423
2	C	26	50	20120604	9	128	2.24	0.0321694977409626	-0.0044129261421646
2	C	26	50	20120604	9	130	2.28	0.0320599244741499	-0.0030022198294262
2	C	26	50	20120604	9	132	2.32	0.0321543656558452	-0.0020500581221517
2	C	26	50	20120604	9	134	2.36	0.0315281943168333	-0.000700431693172151
2	C	26	50	20120604	9	136	2.4	0.0314104044692232	0.000381597245535130
2	C	26	50	20120604	9	138	2.44	0.0306179640416831	0.00220177495312305
2	C	26	50	20120604	9	140	2.48	0.0298508097526382	0.00459892350988794
2	C	26	50	20120604	9	142	2.52	0.0293262143027437	0.00639660815076631
2	C	26	50	20120604	9	144	2.56	0.0291921115016916	0.0080274438755559
2	C	26	50	20120604	9	146	2.6	0.0281603719972624	0.0105371779740213
2	C	26	50	20120604	9	148	2.64	0.0273972977143449	0.0125028994703809
2	C	26	50	20120604	9	150	2.68	0.0262895513020059	0.0134258081701177
2	C	26	50	20120604	9	152	2.72	0.0252159510761303	0.0139788363836837
2	C	26	50	20120604	9	154	2.76	0.0244119918791246	0.0143653197370769
2	C	26	50	20120604	9	156	2.8	0.0236693600532513	0.0133983370716686
2	C	26	50	20120604	9	158	2.84	0.0223915403179013	0.0131132811149689
2	C	26	50	20120604	9	160	2.88	0.0216107742233185	0.0129663372547705
2	C	26	50	20120604	9	162	2.92	0.0204906817265800	0.0128832592790489
2	C	26	50	20120604	9	164	2.96	0.0179805134645509	0.0126689309710306
2	C	26	50	20120604	9	166	3	0.0157721935310612	0.0121707996995288
2	C	26	50	20120604	9	168	3.04	0.0128028965933670	0.0122884056993757
2	C	26	50	20120604	9	170	3.08	0.0103279203287308	0.0115025661136380
2	C	26	50	20120604	9	172	3.12	0.0095870315210731	0.0104626842746233
2	C	26	50	20120604	9	174	3.16	0.00856889675111384	0.00951940382852046
2	C	26	50	20120604	9	176	3.2	0.00919971378167817	0.00887949340475007
2	C	26	50	20120604	9	178	3.24	0.00959057412604684	0.00833137251224551
2	C	26	50	20120604	9	180	3.28	0.00903684587676747	0.00711761665127099
2	C	26	50	20120604	9	182	3.32	0.00870796344176979	0.00606045665805804
2	C	26	50	20120604	9	184	3.36	0.0084316628812347	0.00314308115709283
2	C	26	50	20120604	9	186	3.4	0.00852944726379144	0.00091703264238521
2	C	26	50	20120604	9	188	3.44	0.00824212856539191	-0.00154568592619911
2	C	26	50	20120604	9	190	3.48	0.0074473829697451	-0.0042639882408433
2	C	26	50	20120604	9	192	3.52	0.00591161068061822	-0.0072976813931001
2	C	26	50	20120604	9	194	3.56	0.00470439555736968	-0.0097240051756568
2	C	26	50	20120604	9	196	3.6	0.0036392240443259	-0.0130710385558608
2	C	26	50	20120604	9	198	3.64	0.0028475826474485	-0.0150089707557197
2	C	26	50	20120604	9	200	3.68	0.0028237672910581	-0.0169849947978812
2	C	26	50	20120604	9	202	3.72	0.0027088412259119	-0.0184262693367703
2	C	26	50	20120604	9	204	3.76	0.0025808548985171	-0.0194115519256756
2	C	26	50	20120604	9	206	3.8	0.0027681674848534	-0.0210883142359033
2	C	26	50	20120604	9	208	3.84	0.0018617980127285	-0.0226180690463222
2	C	26	50	20120604	9	210	3.88	0.0013023351274537	-0.0223857137580243
2	C	26	50	20120604	9	212	3.92	0.0013828745898309	-0.0225679351755361
2	C	26	50	20120604	9	214	3.96	0.0021548230628522	-0.0230397875306219
2	C	26	50	20120604	9	216	4	0.0022710007070012	-0.0226737183500016
2	C	26	50	20120604	9	218	4.04	0.0023810265221538	-0.0228367771737432
2	C	26	50	20120604	9	220	4.08	0.0025345394043494	-0.0228440603735894
2	C	26	50	20120604	9	222	4.12	0.0021365797078976	-0.0229922699549262
2	C	26	50	20120604	9	224	4.16	0.0023093966052196	-0.0233577027394434
2	C	26	50	20120604	9	226	4.2	0.0025796528169891	-0.0231689052288666
2	C	26	50	20120604	9	228	4.24	0.002292355331793	-0.0231604906581704
2	C	26	50	20120604	9	230	4.28	0.0022932038599304	-0.0231254181618236
2	C	26	50	20120604	9	232	4.32	0.0022948302055272	-0.0230552024584518
2	C	26	50	20120604	9	234	4.36	0.0027092654899806	-0.0228555862141228
2	C	26	50	20120604	9	236	4.4	0.002838807452294	-0.0232278072237394
2	C	26	50	20120604	9	238	4.44	0.0026603337007225	-0.0234489902248945
2	C	26	50	20120604	9	240	4.48	0.0029974115033141	-0.0231887042187398
2	C	26	50	20120604	9	242	4.52	0.002750065551255	-0.0235715318300742
2	C	26	50	20120604	9	244	4.56	0.0026947698009663	-0.0236510106322795
2	C	26	50	20120604	9	246	4.6	0.0026130282570611	-0.02357619873483
2	C	26	50	20120604	9	248	4.64	0.0024373122219362	-0.0230777591647716
2	C	26	50	20120604	9	250	4.68	0.0024698391338708	-0.0228048159472336
2	C	26	50	20120604	9	252	4.72	0.0017307004154965	-0.0231154479562088
2	C	26	50	20120604	9	254	4.76	0.0017264577748094	-0.0228085636131739
2	C	26	50	20120604	9	256	4.8	0.0012908799975985	-0.0224609499195426
2	C	26	50	20120604	9	258	4.84	0.0014914861914211	-0.0225748648219917
2	C	26	50	20120604	9	260	4.88	0.000636735514322799	-0.0228490808317359
2	C	26	50	20120604	9	262	4.92	0.0005834196630214	-0.0231548338039209
2	C	26	50	20120604	9	264	4.96	0.0002168555076542	-0.02320673544166
2	C	26	50	20120604	9	266	5	-0.0007733061180413	-0.023256162205665
2	C	26	50	20120604	9	268	5.04	-0.0012687051289406	-0.0231773905102408
2	C	26	50	20120604	9	270	5.08	-0.000999580288021	-0.0227515708066102
2	C	26	50	20120604	9	272	5.12	-0.000570649314553201	-0.0223403175026722
2	C	26	50	20120604	9	274	5.16	-0.000395711096887701	-0.0218563736216281
2	C	26	50	20120604	9	276	5.2	0.0002957686244347	-0.0216967796211143
2	C	26	50	20120604	9	278	5.24	0.0005643277799293	-0.0211180834313912
2	C	26	50	20120604	9	280	5.28	0.000581793317424599	-0.0204154314229261
2	C	26	50	20120604	9	282	5.32	0.0011639543303755	-0.0201988446158487
2	C	26	50	20120604	9	284	5.36	0.0013717023026881	-0.0202243004599714
2	C	26	50	20120604	9	286	5.4	0.0011979944508218	-0.0189421320179171
2	C	26	50	20120604	9	288	5.44	0.0014388986601043	-0.01813326549985
2	C	26	50	20120604	9	290	5.48	0.0013162156335684	-0.0165549324535635
2	C	26	50	20120604	9	292	5.52	0.0007915918994027	-0.0148297828262992
2	C	26	50	20120604	9	294	5.56	0.0003523371669296	-0.013751020720921
2	C	26	50	20120604	9	296	5.6	-0.000181486026459400	-0.0116148935613634
2	C	26	50	20120604	9	298	5.64	-0.00096824131547880	-0.0105775396290914
2	C	26	50	20120604	9	300	5.68	-0.0022361693340668	-0.0080782558617452
2	C	26	50	20120604	9	302	5.72	-0.0026456824482164	-0.0068070624240417
2	C	26	50	20120604	9	304	5.76	-0.003074281081497	-0.006128713675646
2	C	26	50	20120604	9	306	5.8	-0.0030650250537313	-0.0043501209178596
2	C	26	50	20120604	9	308	5.84	-0.0031544174930089	-0.0026386255225401
2	C	26	50	20120604	9	310	5.88	-0.003536842053478	-0.000757841692736681
2	C	26	50	20120604	9	312	5.92	-0.0038938319830278	0.000614129310528328
2	C	26	50	20120604	9	314	5.96	-0.0043569939957728	0.00188678716637569
2	C	26	50	20120604	9	316	6	-0.0042383202646863	0.00274250657976422
2	C	26	50	20120604	9	318	6.04	-0.0040650296058209	0.00402599731149935
2	C	26	50	20120604	9	320	6.08	-0.0037131732715025	0.0052702224036752
2	C	26	50	20120604	9	322	6.12	-0.0033052433694359	0.0061325391233322
2	C	26	50	20120604	9	324	6.16	-0.0027239308846225	0.00674581283465529
2	C	26	50	20120604	9	326	6.2	-0.0022409769530721	0.00725846525101554
2	C	26	50	20120604	9	328	6.24	-0.0015906508464148	0.00777486533331607
2	C	26	50	20120604	9	330	6.28	-0.0008169346064405	0.00829939714360025
2	C	26	50	20120604	9	332	6.32	-0.000106518565518000	0.0089591843389898
2	C	26	50	20120604	9	334	6.36	0.0007053107299623	0.0104604427461270
2	C	26	50	20120604	9	336	6.4	0.0012686909868049	0.0112799370791153
2	C	26	50	20120604	9	338	6.44	0.0018671083846552	0.0122645762008497
2	C	26	50	20120604	9	340	6.48	0.0027080492663169	0.0138766877380735
2	C	26	50	20120604	9	342	6.52	0.0034272687866652	0.0149975439101358
2	C	26	50	20120604	9	344	6.56	0.0040774888273053	0.0166265411572943
2	C	26	50	20120604	9	346	6.6	0.00467197259013193	0.0169313939825469
2	C	26	50	20120604	9	348	6.64	0.0055326891271431	0.0179786452884351
2	C	26	50	20120604	9	350	6.68	0.00550257132801203	0.0180203695382725
2	C	26	50	20120604	9	352	6.72	0.00666716841845168	0.0195641172847844
2	C	26	50	20120604	9	354	6.76	0.00797526646617211	0.0226657209723064
2	C	26	50	20120604	9	356	6.8	0.008578173992083	0.0235186614560449
2	C	26	50	20120604	9	358	6.84	0.00875348697634258	0.0248619734214684
2	C	26	50	20120604	9	360	6.88	0.00875599013434799	0.0253519559944238
2	C	26	50	20120604	9	362	6.92	0.00961568348784678	0.0272578845413662
2	C	26	50	20120604	9	364	6.96	0.0101374929370234	0.0284398488814586
2	C	26	50	20120604	9	366	7	0.010672419216991	0.0292079789778615
2	C	26	50	20120604	9	368	7.04	0.0115783644250472	0.0291026200674647
2	C	26	50	20120604	9	370	7.08	0.011898259532856	0.0289057615395824
2	C	26	50	20120604	9	372	7.12	0.0126832894813293	0.0283901392747412
2	C	26	50	20120604	9	374	7.16	0.0128979671000976	0.027096275286526
2	C	26	50	20120604	9	376	7.2	0.0133488183837821	0.0271118316357121
2	C	26	50	20120604	9	378	7.24	0.0141894269252567	0.0264764254821379
2	C	26	50	20120604	9	380	7.28	0.0146627642045829	0.0259122956921073
2	C	26	50	20120604	9	382	7.32	0.0159482136221020	0.0252523529332259
2	C	26	50	20120604	9	384	7.36	0.0172254747430948	0.0239226244890689
2	C	26	50	20120604	9	386	7.4	0.0190625028052784	0.0229331346148155
2	C	26	50	20120604	9	388	7.44	0.0208416753906253	0.0221989244307061
2	C	26	50	20120604	9	390	7.48	0.0228584004991119	0.0205838359739335
2	C	26	50	20120604	9	392	7.52	0.0248786922542027	0.0199100169515781
2	C	26	50	20120604	9	394	7.56	0.0267464398633882	0.0195468511514014
2	C	26	50	20120604	9	396	7.6	0.0292226302303677	0.0189081484660133
2	C	26	50	20120604	9	398	7.64	0.0314602908526359	0.0182095764636757
2	C	26	50	20120604	9	400	7.68	0.0330638676110108	0.0173850899568121
2	C	26	50	20120604	9	402	7.72	0.0354178472987842	0.0163549555847761
2	C	26	50	20120604	9	404	7.76	0.0367329810589775	0.0148817127483096
2	C	26	50	20120604	9	406	7.8	0.0377200314148358	0.0135552511374817
2	C	26	50	20120604	9	408	7.84	0.0384735951115463	0.0123386739204503
2	C	26	50	20120604	9	410	7.88	0.0399426094494613	0.0104125857591762
2	C	26	50	20120604	9	412	7.92	0.0407190834058823	0.00934011690415061
2	C	26	50	20120604	9	414	7.96	0.0414754755297175	0.00803797976659559
2	C	26	50	20120604	9	416	8	0.0423456411346457	0.00616881370120706
2	C	26	50	20120604	9	418	8.04	0.0441723100824849	0.00448823301436099
2	C	26	50	20120604	9	420	8.08	0.0452417383783514	0.00351341560581722
2	C	26	50	20120604	9	422	8.12	0.0463316020601942	0.00179139846159362
2	C	26	50	20120604	9	424	8.16	0.0471885447683142	-2.77751543650111e-05
2	C	26	50	20120604	9	426	8.2	0.0489409675041288	-0.002514033307695
2	C	26	50	20120604	9	428	8.24	0.0504000116364292	-0.0046364850221046
2	C	26	50	20120604	9	430	8.28	0.0526850979105116	-0.0064818922996452
2	C	26	50	20120604	9	432	8.32	0.053238338256112	-0.0079706349167554
2	C	26	50	20120604	9	434	8.36	0.0550860789860305	-0.0096599837276882
2	C	26	50	20120604	9	436	8.4	0.0554819173621388	-0.0098933289654797
2	C	26	50	20120604	9	438	8.44	0.0565199501169206	-0.0107446855300283
2	C	26	50	20120604	9	440	8.48	0.0569026363068988	-0.0108226086973151
2	C	26	50	20120604	9	442	8.52	0.0579618822651162	-0.011400032094832
2	C	26	50	20120604	9	444	8.56	0.0588850808786334	-0.012706341162396
2	C	26	50	20120604	9	446	8.6	0.0603093353572993	-0.0131761429078164
2	C	26	50	20120604	9	448	8.64	0.0617579143092381	-0.0131854767173281
2	C	26	50	20120604	9	450	8.68	0.0632489903787262	-0.0127962144342849
2	C	26	50	20120604	9	452	8.72	0.064683922169788	-0.012725998730913
2	C	26	50	20120604	9	454	8.76	0.0655960899175187	-0.012300461869995
2	C	26	50	20120604	9	456	8.8	0.0670434667879294	-0.011621710070734
2	C	26	50	20120604	9	458	8.84	0.0677661299183021	-0.0114695406914227
2	C	26	50	20120604	9	460	8.88	0.067619475971884	-0.0111557267019321
2	C	26	50	20120604	9	462	8.92	0.06739185829902	-0.0110788641948171
2	C	26	50	20120604	9	464	8.96	0.067679650758963	-0.0109746366552702
2	C	26	50	20120604	9	466	9	0.0668444162290254	-0.0114881375997679
2	C	26	50	20120604	9	468	9.04	0.06643832480459	-0.0121989920468947
2	C	26	50	20120604	9	470	9.08	0.0659608863059328	-0.0125125231936728
2	C	26	50	20120604	9	472	9.12	0.0653464812237598	-0.0123923857515492
2	C	26	50	20120604	9	474	9.16	0.0655856247371571	-0.0136742289244842
2	C	26	50	20120604	9	476	9.2	0.0655209244666785	-0.0140057912941826
2	C	26	50	20120604	9	478	9.24	0.0654978020749337	-0.0151177167075984
2	C	26	50	20120604	9	480	9.28	0.0661441683836164	-0.0161159393505995
2	C	26	50	20120604	9	482	9.32	0.066581372506424	-0.017250916445082
2	C	26	50	20120604	9	484	9.36	0.0669120863479849	-0.0185927929837397
2	C	26	50	20120604	9	486	9.4	0.0672512854709201	-0.0199400435339344
2	C	26	50	20120604	9	488	9.44	0.0678692260869991	-0.021592905634958
2	C	26	50	20120604	9	490	9.48	0.0684086778503663	-0.0227147305433104
2	C	26	50	20120604	9	492	9.52	0.069184444700006	-0.0243787649314767
2	C	26	50	20120604	9	494	9.56	0.0703572520072821	-0.0254715277511224
2	C	26	50	20120604	9	496	9.6	0.0707003402175138	-0.0263056309102101
2	C	26	50	20120604	9	498	9.64	0.0711540199283231	-0.0273641697616463
2	C	26	50	20120604	9	500	9.68	0.0718925222505943	-0.0283900402797918
2	C	26	50	20120604	9	502	9.72	0.0730071346697786	-0.0296102944520854
2	C	26	50	20120604	9	504	9.76	0.0740485615371102	-0.0314882286415606
2	C	26	50	20120604	9	506	9.8	0.0743681738022065	-0.0321305644415905
2	C	26	50	20120604	9	508	9.84	0.0751270407997759	-0.033422872794887
2	C	26	50	20120604	9	510	9.88	0.0750497540285922	-0.0340941292622674
2	C	26	50	20120604	9	512	9.92	0.074820792852844	-0.0351372531858738
2	C	26	50	20120604	9	514	9.96	0.0748488649920571	-0.0354859275396769
2	C	26	50	20120604	9	516	10	0.0744726134737878	-0.0357136866338971
2	C	26	50	20120604	9	518	10.04	0.073836924477501	-0.0356945947508051
2	C	26	50	20120604	9	520	10.08	0.0737746283700785	-0.0347735881683096
2	C	26	50	20120604	9	522	10.12	0.0736258531033169	-0.0341592537968147
2	C	26	50	20120604	9	524	10.16	0.0731902046154278	-0.0334410454391635
2	C	26	50	20120604	9	526	10.2	0.0727414039414087	-0.0328593086902814
2	C	26	50	20120604	9	528	10.24	0.0725132912937979	-0.0326887545346592
2	C	26	50	20120604	9	530	10.28	0.0713692632325162	-0.0319824255709319
2	C	26	50	20120604	9	532	10.32	0.0707516054591498	-0.0318474388864034
2	C	26	50	20120604	9	534	10.36	0.0694766919326704	-0.0313362006836055
2	C	26	50	20120604	9	536	10.4	0.0679603650800262	-0.0313298437936427
2	C	26	50	20120604	9	538	10.44	0.066417953058224	-0.030430191835939
2	C	26	50	20120604	9	540	10.48	0.064798558321154	-0.0297543179612775
2	C	26	50	20120604	9	542	10.52	0.0627390320392022	-0.0293553753863999
2	C	26	50	20120604	9	544	10.56	0.0612514349350776	-0.0294376684735943
2	C	26	50	20120604	9	546	10.6	0.0605240695446101	-0.0290613815999859
2	C	26	50	20120604	9	548	10.64	0.058108734201433	-0.0288921002365699
2	C	26	50	20120604	9	550	10.68	0.0566029644530319	-0.0287220269135589
2	C	26	50	20120604	9	552	10.72	0.0544866433544153	-0.0290130225672206
2	C	26	50	20120604	9	554	10.76	0.0520865044430727	-0.0294871440279672
2	C	26	50	20120604	9	556	10.8	0.0499946131766393	-0.0303654986365283
2	C	26	50	20120604	9	558	10.84	0.0487214320617739	-0.0305090059577701
2	C	26	50	20120604	9	560	10.88	0.0459272854737796	-0.0303129393894827
2	C	26	50	20120604	9	562	10.92	0.0441166324945343	-0.030663558286934
2	C	26	50	20120604	9	564	10.96	0.0424034683272111	-0.0310012583434931
2	C	26	50	20120604	9	566	11	0.0405932891095092	-0.0320097198926857
2	C	26	50	20120604	9	568	11.04	0.0391615392989627	-0.0333923964926179
2	C	26	50	20120604	9	570	11.08	0.037431743980146	-0.0339136049010305
2	C	26	50	20120604	9	572	11.12	0.035955587863741	-0.034230954424427
2	C	26	50	20120604	9	574	11.16	0.0343163022129162	-0.0350949682003589
2	C	26	50	20120604	9	576	11.2	0.0329925276078569	-0.0352750682975271
2	C	26	50	20120604	9	578	11.24	0.0310968450381738	-0.0356001252848385
2	C	26	50	20120604	9	580	11.28	0.0301112088958779	-0.0363389811605004
2	C	26	50	20120604	9	582	11.32	0.0284743981187873	-0.0371274052215234
2	C	26	50	20120604	9	584	11.36	0.0272611443036274	-0.0375972069669437
2	C	26	50	20120604	9	586	11.4	0.0259739978298335	-0.0387005056776291
2	C	26	50	20120604	9	588	11.44	0.0236300095608782	-0.0401915817471171
2	C	26	50	20120604	9	590	11.48	0.0224011286858542	-0.0409308618868477
2	C	26	50	20120604	9	592	11.52	0.0211455898851793	-0.0407941074353662
2	C	26	50	20120604	9	594	11.56	0.0206298261989818	-0.0405326193476834
2	C	26	50	20120604	9	596	11.6	0.0192016826330194	-0.0402751617686534
2	C	26	50	20120604	9	598	11.64	0.0179262034211151	-0.03982501759175
2	C	26	50	20120604	9	600	11.68	0.0164010448047738	-0.0399711765634213
2	C	26	50	20120604	9	602	11.72	0.0163863369837251	-0.0404422511010478
2	C	26	50	20120604	9	604	11.76	0.0164889381776753	-0.0411081335568911
2	C	26	50	20120604	9	606	11.8	0.0159089691957461	-0.042023978259884
2	C	26	50	20120604	9	608	11.84	0.0163114543755975	-0.0431601574358945
2	C	26	50	20120604	9	610	11.88	0.0162365717674698	-0.0442770325967787
2	C	26	50	20120604	9	612	11.92	0.0157722854549427	-0.0465021562158165
2	C	26	50	20120604	9	614	11.96	0.0154829373600812	-0.0476363554928397
2	C	26	50	20120604	9	616	12	0.0157524864650695	-0.0498016578781891
2	C	26	50	20120604	9	618	12.04	0.0159320208768128	-0.0518495098271835
2	C	26	50	20120604	9	620	12.08	0.0156495317177288	-0.0528522579535842
2	C	26	50	20120604	9	622	12.12	0.0158951806135130	-0.0543688605778731
2	C	26	50	20120604	9	624	12.16	0.0153917205853081	-0.0538979274616028
2	C	26	50	20120604	9	626	12.2	0.0148703000448612	-0.0543261513282894
2	C	26	50	20120604	9	628	12.24	0.0148015692657299	-0.0545968318041276
2	C	26	50	20120604	9	630	12.28	0.0141458691475356	-0.0546678960356368
2	C	26	50	20120604	9	632	12.32	0.0131291910175456	-0.054933202499938
2	C	26	50	20120604	9	634	12.36	0.0125074320248482	-0.0545555367681063
2	C	26	50	20120604	9	636	12.4	0.0121907188975548	-0.0537012810657548
2	C	26	50	20120604	9	638	12.44	0.0118470650018981	-0.0534376716577285
2	C	26	50	20120604	9	640	12.48	0.0118194878374318	-0.0526097910383153
2	C	26	50	20120604	9	642	12.52	0.0111416552769864	-0.0513600505132462
2	C	26	50	20120604	9	644	12.56	0.0110077999633078	-0.050677621758723
2	C	26	50	20120604	9	646	12.6	0.0104238711834039	-0.0499903139674097
2	C	26	50	20120604	9	648	12.64	0.0095951420358533	-0.0485789288321614
2	C	26	50	20120604	9	650	12.68	0.00933577526851408	-0.0475498056228225
2	C	26	50	20120604	9	652	12.72	0.00832206698700504	-0.0463065704801403
2	C	26	50	20120604	9	654	12.76	0.00751228830119021	-0.0450992563619424
2	C	26	50	20120604	9	656	12.8	0.00691612657397183	-0.0440246661865732
2	C	26	50	20120604	9	658	12.84	0.0056742349341739	-0.0417833498222462
2	C	26	50	20120604	9	660	12.88	0.00508542711747986	-0.0407663181388656
2	C	26	50	20120604	9	662	12.92	0.00454823809581244	-0.0393624990461759
2	C	26	50	20120604	9	664	12.96	0.0040485257335479	-0.0373217181649934
2	C	26	50	20120604	9	666	13	0.0032770015245953	-0.0360614417488846
2	C	26	50	20120604	9	668	13.04	0.0025476915904795	-0.0338487632091957
2	C	26	50	20120604	9	670	13.08	0.0019769857073838	-0.0320030023782644
2	C	26	50	20120604	9	672	13.12	0.0018183109456855	-0.0312669042190492
2	C	26	50	20120604	9	674	13.16	0.0019245183842198	-0.0310543479206246
2	C	26	50	20120604	9	676	13.2	0.0019211949823482	-0.0287351083890108
2	C	26	50	20120604	9	678	13.24	0.00144835267776870	-0.0277452296060278
2	C	26	50	20120604	9	680	13.28	0.0017076487344298	-0.0267062776124304
2	C	26	50	20120604	9	682	13.32	0.0019670862124472	-0.0246898212045207
2	C	26	50	20120604	9	684	13.36	0.0021611870238829	-0.0234251607263686
2	C	26	50	20120604	9	686	13.4	0.0019612172261633	-0.0217528531888624
2	C	26	50	20120604	9	688	13.44	0.0023219831059247	-0.0201952383712646
2	C	26	50	20120604	9	690	13.48	0.0021230527551735	-0.0179268893146929
2	C	26	50	20120604	9	692	13.52	0.0019244052471348	-0.0156622172133833
2	C	26	50	20120604	9	694	13.56	0.0025161334148351	-0.013377576416573
2	C	26	50	20120604	9	696	13.6	0.0031539437314654	-0.0120982788280503
2	C	26	50	20120604	9	698	13.64	0.0039678377787467	-0.0101277277923752
2	C	26	50	20120604	9	700	13.68	0.00512542814809158	-0.0093976258986645
2	C	26	50	20120604	9	702	13.72	0.00606049908446486	-0.0083700512531764
2	C	26	50	20120604	9	704	13.76	0.00616155171456423	-0.0079836244683258
2	C	26	50	20120604	9	706	13.8	0.00652546421950189	-0.0077046354878086
2	C	26	50	20120604	9	708	13.84	0.00714492511516037	-0.0070068978714728
2	C	26	50	20120604	9	710	13.88	0.00745128619917725	-0.0067819389201061
2	C	26	50	20120604	9	712	13.92	0.00780759730621715	-0.0068095867952505
2	C	26	50	20120604	9	714	13.96	0.00736864662965998	-0.0064965011257445
2	C	26	50	20120604	9	716	14	0.00775701088709106	-0.0056567623256108
2	C	26	50	20120604	9	718	14.04	0.00781863524307147	-0.0060231497042826
2	C	26	50	20120604	9	720	14.08	0.00856140849030107	-0.0054912922677454
2	C	26	50	20120604	9	722	14.12	0.0089641623707293	-0.0051283909255048
2	C	26	50	20120604	9	724	14.16	0.00964175451486913	-0.0040898349117049
2	C	26	50	20120604	9	726	14.2	0.00998936113743262	-0.0036686750417623
2	C	26	50	20120604	9	728	14.24	0.00996122535860921	-0.003333089234479
2	C	26	50	20120604	9	730	14.28	0.0100021244148330	-0.0032899840050979
2	C	26	50	20120604	9	732	14.32	0.0108866513584871	-0.0028977589446415
2	C	26	50	20120604	9	734	14.36	0.0114510286358911	-0.0029986984376559
2	C	26	50	20120604	9	736	14.4	0.0119245992604552	-0.0032591470783704
2	C	26	50	20120604	9	738	14.44	0.0126523111332455	-0.002402105375301
2	C	26	50	20120604	9	740	14.48	0.0140748756267044	-0.00100464317257422
2	C	26	50	20120604	9	742	14.52	0.0164745909810850	0.00117246082495323
2	C	26	50	20120604	9	744	14.56	0.0175239657286371	0.00201841509369357
2	C	26	50	20120604	9	746	14.6	0.0176362472144217	0.0022889329349721
2	C	26	50	20120604	9	748	14.64	0.0182503835960179	0.00200278096276153
2	C	26	50	20120604	9	750	14.68	0.0186381609548206	0.00128110778188254
2	C	26	50	20120604	9	752	14.72	0.0191647999433127	0.00148991641436693
2	C	26	50	20120604	9	754	14.76	0.0201572030975046	0.000959777247307938
2	C	26	50	20120604	9	756	14.8	0.0217668001630145	0.00148926870455536
2	C	26	50	20120604	9	758	14.84	0.0240027114031061	0.00115046273299052
2	C	26	50	20120604	9	760	14.88	0.0254453294448794	-1.75574613768600e-05
2	C	26	50	20120604	9	762	14.92	0.0269152559505422	-0.0021131461891691
2	C	26	50	20120604	9	764	14.96	0.0283167345197861	-0.0035061536191744
2	C	26	50	20120604	9	766	15	0.0291363476467137	-0.0048391149555349
2	C	26	50	20120604	9	768	15.04	0.0290741547768812	-0.0056688015256673
2	C	26	50	20120604	9	770	15.08	0.0289965406152578	-0.0053983777295907
2	C	26	50	20120604	9	772	15.12	0.0284918424430792	-0.004358189006233
2	C	26	50	20120604	9	774	15.16	0.0286567185312484	-0.0035881709347243
2	C	26	50	20120604	9	776	15.2	0.0281989376011083	-0.0026919838002484
2	C	26	50	20120604	9	778	15.24	0.0280082096890188	-0.0025731403635344
2	C	26	50	20120604	9	780	15.28	0.0276197888630452	-0.0020969110174731
2	C	26	50	20120604	9	782	15.32	0.028053719081456	-0.0016942349187908
2	C	26	50	20120604	9	784	15.36	0.0280431831904163	-0.00044201951998752
2	C	26	50	20120604	9	786	15.4	0.0280154787467294	0.00078242072445073
2	C	26	50	20120604	9	788	15.44	0.0280813103880579	0.00294114701673514
2	C	26	50	20120604	9	790	15.48	0.0273952188204082	0.00486244099403273
2	C	26	50	20120604	9	792	15.52	0.0271747429260342	0.00533676822285267
2	C	26	50	20120604	9	794	15.56	0.0261718958046842	0.00560204640288261
2	C	26	50	20120604	9	796	15.6	0.0252885921557616	0.00639187053533236
2	C	26	50	20120604	9	798	15.64	0.0248163791762174	0.00624248008567108
2	C	26	50	20120604	9	800	15.68	0.0238559160353317	0.00705245676138465
2	C	26	50	20120604	9	802	15.72	0.0222184193646634	0.00895725393747716
2	C	26	50	20120604	9	804	15.76	0.0207266220462585	0.00971998173807184
2	C	26	50	20120604	9	806	15.8	0.0190889344567592	0.0112734104835249
2	C	26	50	20120604	9	808	15.84	0.0166486948127488	0.0125303352134909
2	C	26	50	20120604	9	810	15.88	0.0150419997134689	0.0127101878232857
2	C	26	50	20120604	9	812	15.92	0.0125358577174519	0.0136890640247535
2	C	26	50	20120604	9	814	15.96	0.0109407662404513	0.0134395401838084
2	C	26	50	20120604	9	816	16	0.0108521643465551	0.0122913246361685
2	C	26	50	20120604	9	818	16.04	0.0118053856533412	0.0110937675308908
2	C	26	50	20120604	9	820	16.08	0.0115897085391378	0.0103251046295282
2	C	26	50	20120604	9	822	16.12	0.0121444288592312	0.0104607510446835
2	C	26	50	20120604	9	824	16.16	0.0122380554539145	0.00986093216119288
2	C	26	50	20120604	9	826	16.2	0.0125064929870428	0.00916320727277911
2	C	26	50	20120604	9	828	16.24	0.0123932979192969	0.00797031671870384
2	C	26	50	20120604	9	830	16.28	0.0118679663712432	0.00693422921467704
2	C	26	50	20120604	9	832	16.32	0.0114970605802396	0.00594514239128892
2	C	26	50	20120604	9	834	16.36	0.0105179793178053	0.00557813275864967
2	C	26	50	20120604	9	836	16.4	0.00875379103225849	0.00412832273380486
2	C	26	50	20120604	9	838	16.44	0.00748922954905572	0.00316829799912351
2	C	26	50	20120604	9	840	16.48	0.00656767849433873	0.00198704076581232
2	C	26	50	20120604	9	842	16.52	0.00732720946517566	0.00151801754495806
2	C	26	50	20120604	9	844	16.56	0.00787004190606373	-6.79671038076504e-05
2	C	26	50	20120604	9	846	16.6	0.008615834499249	-0.00140051690402151
2	C	26	50	20120604	9	848	16.64	0.00901595087138341	-0.0030334032384765
2	C	26	50	20120604	9	850	16.68	0.00948909723187876	-0.0043368343814411
2	C	26	50	20120604	9	852	16.72	0.0096022343168686	-0.0063860298333198
2	C	26	50	20120604	9	854	16.76	0.00910434629009954	-0.0073381349720518
2	C	26	50	20120604	9	856	16.8	0.00842701577546875	-0.009558810889436
2	C	26	50	20120604	9	858	16.84	0.00756406265970869	-0.0106333303541271
2	C	26	50	20120604	9	860	16.88	0.00717884502745388	-0.0116174957143181
2	C	26	50	20120604	9	862	16.92	0.00614506198442696	-0.0134633343269953
2	C	26	50	20120604	9	864	16.96	0.00612423768972102	-0.014081734562482
2	C	26	50	20120604	9	866	17	0.00745699255090142	-0.0136993312152163
2	C	26	50	20120604	9	868	17.04	0.00824067899649047	-0.0139467478779535
2	C	26	50	20120604	9	870	17.08	0.00882100153181027	-0.0134344490149838
2	C	26	50	20120604	9	872	17.12	0.0090652362140321	-0.0133136751767572
2	C	26	50	20120604	9	874	17.16	0.0099233810036801	-0.013789133776427
2	C	26	50	20120604	9	876	17.2	0.0099211182619803	-0.0139431416333694
2	C	26	50	20120604	9	878	17.24	0.0104568223594072	-0.014552526257396
2	C	26	50	20120604	9	880	17.28	0.0104551960138105	-0.0146292473431547
2	C	26	50	20120604	9	882	17.32	0.0104501755556641	-0.0151472030603739
2	C	26	50	20120604	9	884	17.36	0.0103634135536125	-0.0159221213818762
2	C	26	50	20120604	9	886	17.4	0.0102917836366783	-0.0160141159741086
2	C	26	50	20120604	9	888	17.44	0.0107884554397837	-0.016240814408157
2	C	26	50	20120604	9	890	17.48	0.0113725256410438	-0.0159919128211793
2	C	26	50	20120604	9	892	17.52	0.0122977041535483	-0.0161766091124253
2	C	26	50	20120604	9	894	17.56	0.0128323475908034	-0.0163258793539337
2	C	26	50	20120604	9	896	17.6	0.0140526017630971	-0.0171450625599384
2	C	26	50	20120604	9	898	17.64	0.015504857670298	-0.0177786302358815
2	C	26	50	20120604	9	900	17.68	0.0173204957523507	-0.0190968894080476
2	C	26	50	20120604	9	902	17.72	0.0192653929540043	-0.0202901321012999
2	C	26	50	20120604	9	904	17.76	0.0207421854665124	-0.021123316021572
2	C	26	50	20120604	9	906	17.8	0.0227839562971885	-0.0215817333478152
2	C	26	50	20120604	9	908	17.84	0.0234731732768111	-0.0221945827950696
2	C	26	50	20120604	9	910	17.88	0.0239357625330633	-0.0222572324558827
2	C	26	50	20120604	9	912	17.92	0.0236331915413936	-0.0207849654267742
2	C	26	50	20120604	9	914	17.96	0.0244967103425786	-0.0194957683433149
2	C	26	50	20120604	9	916	18	0.024985038285666	-0.0180016517146677
2	C	26	50	20120604	9	918	18.04	0.0249888566622844	-0.0165543455549351
2	C	26	50	20120604	9	920	18.08	0.0250203582693863	-0.0157252274986548
2	C	26	50	20120604	9	922	18.12	0.0249575671872169	-0.0134791735188939
2	C	26	50	20120604	9	924	18.16	0.0248655160264421	-0.0118447527627237
2	C	26	50	20120604	9	926	18.2	0.0243526302648440	-0.0103241408429854
2	C	26	50	20120604	9	928	18.24	0.0240510916490748	-0.0079540886180756
2	C	26	50	20120604	9	930	18.28	0.0242601760532039	-0.0068055421444621
2	C	26	50	20120604	9	932	18.32	0.0243880563145815	-0.0052190420148529
2	C	26	50	20120604	9	934	18.36	0.0243443429733685	-0.0035309094275838
2	C	26	50	20120604	9	936	18.4	0.0246078986412795	-0.0026740911702573
2	C	26	50	20120604	9	938	18.44	0.0237544539904061	-0.00110824067997908
2	C	26	50	20120604	9	940	18.48	0.0227725188450029	0.000836397720592599
2	C	26	50	20120604	9	942	18.52	0.0217525300410633	0.0019988657125141
2	C	26	50	20120604	9	944	18.56	0.0200662903786474	0.00417675247724832
2	C	26	50	20120604	9	946	18.6	0.0180878409602265	0.0060632355877081
2	C	26	50	20120604	9	948	18.64	0.0166979158086804	0.00716897310968179
2	C	26	50	20120604	9	950	18.68	0.0147446132287188	0.00774187314511947
2	C	26	50	20120604	9	952	18.72	0.0137693914258069	0.00753272361645587
2	C	26	50	20120604	9	954	18.76	0.0135295145719669	0.00697293341145207
2	C	26	50	20120604	9	956	18.8	0.0132027758725977	0.00704582077637525
2	C	26	50	20120604	9	958	18.84	0.0138384841728995	0.00738746132689384
2	C	26	50	20120604	9	960	18.88	0.0137457681196183	0.00763496305457678
2	C	26	50	20120604	9	962	18.92	0.0149232453722093	0.00827662547681892
2	C	26	50	20120604	9	964	18.96	0.0156869468588417	0.00870874620897661
2	C	26	50	20120604	9	966	19	0.0161429755783781	0.00890530633779729
2	C	26	50	20120604	9	968	19.04	0.0160699993301325	0.0097565950200949
2	C	26	50	20120604	9	970	19.08	0.0163437599631096	0.0110743479038056
2	C	26	50	20120604	9	972	19.12	0.0169922002159814	0.0124083380805328
2	C	26	50	20120604	9	974	19.16	0.0179951604744164	0.0133328377705273
2	C	26	50	20120604	9	976	19.2	0.0189374651131612	0.0143237489294109
2	C	26	50	20120604	9	978	19.24	0.02081044036278	0.0151105134108185
2	C	26	50	20120604	9	980	19.28	0.0223593499887945	0.0164206486331755
2	C	26	50	20120604	9	982	19.32	0.0233396962652604	0.0159918456460351
2	C	26	50	20120604	9	984	19.36	0.0237427082396638	0.0154843232893724
2	C	26	50	20120604	9	986	19.4	0.0245283604421045	0.0144886603729192
2	C	26	50	20120604	9	988	19.44	0.0248367721357868	0.0137448123233822
2	C	26	50	20120604	9	990	19.48	0.02474569678237	0.0128134112712033
2	C	26	50	20120604	9	992	19.52	0.0251888547442752	0.0116073982294828
2	C	26	50	20120604	9	994	19.56	0.0262844672042491	0.0101720209611488
2	C	26	50	20120604	9	996	19.6	0.026992988198998	0.00967625425472326
2	C	26	50	20120604	9	998	19.64	0.029061226036494	0.00788750744355909
2	C	26	50	20120604	9	1000	19.68	0.0313281396663	0.0069710263444632
2	C	26	50	20120604	9	1002	19.72	0.0325174225615776	0.00548207159531869
2	C	26	50	20120604	9	1004	19.76	0.0337506874986451	0.00381973426342724
2	C	26	50	20120604	9	1006	19.8	0.0338468469498186	0.00205181881803682
2	C	26	50	20120604	9	1008	19.84	0.033818796023809	0.00068436622710359
2	C	26	50	20120604	9	1010	19.88	0.0338408436132464	-0.00069379903156461
2	C	26	50	20120604	9	1012	19.92	0.0333419939212549	-0.00107272341346687
2	C	26	50	20120604	9	1014	19.96	0.0327965883187901	-0.00132892234242637
2	C	26	50	20120604	9	1016	20	0.0329229624427237	-0.0019860225320474
2	C	26	50	20120604	9	1018	20.04	0.0323760294896116	-0.0029896050444499
2	C	26	50	20120604	9	1020	20.08	0.0322032125922896	-0.0041420476764277
2	C	26	50	20120604	9	1022	20.12	0.0313686851691332	-0.004601101398774
2	C	26	50	20120604	9	1024	20.16	0.0301987473011752	-0.0060476594395321
2	C	26	50	20120604	9	1026	20.2	0.0294017842186626	-0.00686922983803
2	C	26	50	20120604	9	1028	20.24	0.0289497831793519	-0.007081804521231
2	C	26	50	20120604	9	1030	20.28	0.0279319765069391	-0.0071741498384268
2	C	26	50	20120604	9	1032	20.32	0.0274692034029237	-0.0075865769396217
2	C	26	50	20120604	9	1034	20.36	0.0252196209603247	-0.0091552155519381
2	C	26	50	20120604	9	1036	20.4	0.0244833884508210	-0.0101611385877863
2	C	26	50	20120604	9	1038	20.44	0.0233888295799511	-0.0112937398034841
2	C	26	50	20120604	9	1040	20.48	0.0232203048207910	-0.0131020451882158
2	C	26	50	20120604	9	1042	20.52	0.0233117407986662	-0.0150189338902666
2	C	26	50	20120604	9	1044	20.56	0.0233906539154466	-0.0173786906404424
2	C	26	50	20120604	9	1046	20.6	0.0226127657454633	-0.0184076017177469
2	C	26	50	20120604	9	1048	20.64	0.0213261142464162	-0.0193151025607218
2	C	26	50	20120604	9	1050	20.68	0.0201888744102339	-0.0209733386732823
2	C	26	50	20120604	9	1052	20.72	0.0188987580879591	-0.0232007957446981
2	C	26	50	20120604	9	1054	20.76	0.0176101266899247	-0.0254467083031028
2	C	26	50	20120604	9	1056	20.8	0.0174943025991663	-0.0276012626653782
2	C	26	50	20120604	9	1058	20.84	0.0184589376700610	-0.0289184611773725
2	C	26	50	20120604	9	1060	20.88	0.0193073243861287	-0.0298526906566762
2	C	26	50	20120604	9	1062	20.92	0.0205429934862522	-0.0306403369002399
2	C	26	50	20120604	9	1064	20.96	0.0221910472611636	-0.0318031740019011
2	C	26	50	20120604	9	1066	21	0.0235946542218189	-0.0322585507689853
2	C	26	50	20120604	9	1068	21.04	0.0248093929612193	-0.0328125689320449
2	C	26	50	20120604	9	1070	21.08	0.0253774825492246	-0.0331736176545188
2	C	26	50	20120604	9	1072	21.12	0.0274102731237797	-0.034463946108828
2	C	26	50	20120604	9	1074	21.16	0.028171473573727	-0.0353921651804916
2	C	26	50	20120604	9	1076	21.2	0.0284693776606409	-0.0368121063077923
2	C	26	50	20120604	9	1078	21.24	0.0275977978421503	-0.0372882720142433
2	C	26	50	20120604	9	1080	21.28	0.0272670132899113	-0.0380788173956099
2	C	26	50	20120604	9	1082	21.32	0.026297287050192	-0.0389864596599409
2	C	26	50	20120604	9	1084	21.36	0.0262228994168112	-0.0410249070887455
2	C	26	50	20120604	9	1086	21.4	0.0257569160480093	-0.042414937599202
2	C	26	50	20120604	9	1088	21.44	0.0257577645761467	-0.0437096501155546
2	C	26	50	20120604	9	1090	21.48	0.0246532637839333	-0.0449370460663382
2	C	26	50	20120604	9	1092	21.52	0.0232511417475185	-0.0461066713930989
2	C	26	50	20120604	9	1094	21.56	0.0234686477934115	-0.0450680729528921
2	C	26	50	20120604	9	1096	21.6	0.0226538486494502	-0.0451873618668782
2	C	26	50	20120604	9	1098	21.64	0.0226631824589619	-0.0448527589380207
2	C	26	50	20120604	9	1100	21.68	0.0219077095739422	-0.0442247066949709
2	C	26	50	20120604	9	1102	21.72	0.0217239325215118	-0.0431505407836704
2	C	26	50	20120604	9	1104	21.76	0.0213914509129979	-0.0428102810005634
2	C	26	50	20120604	9	1106	21.8	0.0212519387450698	-0.0420130181047756
2	C	26	50	20120604	9	1108	21.84	0.0208493121438622	-0.0414973958399343
2	C	26	50	20120604	9	1110	21.88	0.0198157341618018	-0.0406386146541833
2	C	26	50	20120604	9	1112	21.92	0.0188771913311329	-0.0392009958573529
2	C	26	50	20120604	9	1114	21.96	0.0178516743663780	-0.037811318900287
2	C	26	50	20120604	9	1116	22	0.0165540627122226	-0.0369187380103952
2	C	26	50	20120604	9	1118	22.04	0.0151308688937284	-0.036261906521351
2	C	26	50	20120604	9	1120	22.08	0.0139399596528540	-0.0356086812768909
2	C	26	50	20120604	9	1122	22.12	0.0119969716395097	-0.0346960892650915
2	C	26	50	20120604	9	1124	22.16	0.0105825459451022	-0.0344879877393883
2	C	26	50	20120604	9	1126	22.2	0.0098854800802085	-0.0341125140385783
2	C	26	50	20120604	9	1128	22.24	0.00858228228248169	-0.0334174280726719
2	C	26	50	20120604	9	1130	22.28	0.00738762537566702	-0.0319744352643045
2	C	26	50	20120604	9	1132	22.32	0.00637476562229541	-0.030745907942671
2	C	26	50	20120604	9	1134	22.36	0.00548741732258441	-0.028810910235954
2	C	26	50	20120604	9	1136	22.4	0.00583036411145989	-0.0277593010309734
2	C	26	50	20120604	9	1138	22.44	0.0065877461847888	-0.0271682304725795
2	C	26	50	20120604	9	1140	22.48	0.00717026075113028	-0.0256857103951438
2	C	26	50	20120604	9	1142	22.52	0.00704170873831056	-0.0247213581669616
2	C	26	50	20120604	9	1144	22.56	0.00768376169562795	-0.0234612938828872
2	C	26	50	20120604	9	1146	22.6	0.00805598270524455	-0.0225687837036735
2	C	26	50	20120604	9	1148	22.64	0.00847253931004154	-0.0208387055421444
2	C	26	50	20120604	9	1150	22.68	0.00861318284881955	-0.0188963539249031
2	C	26	50	20120604	9	1152	22.72	0.00901481950053351	-0.0167907313518858
2	C	26	50	20120604	9	1154	22.76	0.00895386689599523	-0.015032863893856
2	C	26	50	20120604	9	1156	22.8	0.00904812422992739	-0.0132149630701035
2	C	26	50	20120604	9	1158	22.84	0.00934553334209445	-0.011685491102397
2	C	26	50	20120604	9	1160	22.88	0.00910796667681921	-0.0097531309039739
2	C	26	50	20120604	9	1162	22.92	0.00979093283249605	-0.0070442472516551
2	C	26	50	20120604	9	1164	22.96	0.00966351926159405	-0.0058295862940006
2	C	26	50	20120604	9	1166	23	0.00972208184521192	-0.0034228917956897
2	C	26	50	20120604	9	1168	23.04	0.0094685062824106	-0.0021829022731332
2	C	26	50	20120604	9	1170	23.08	0.0082646499163727	-0.0013987844924076
2	C	26	50	20120604	9	1172	23.12	0.007867814519703	0.00093410927115087
2	C	26	50	20120604	9	1174	23.16	0.00776396457517725	0.00188100020447846
2	C	26	50	20120604	9	1176	23.2	0.00832527937311198	0.0017694760300565
2	C	26	50	20120604	9	1178	23.24	0.0093305200509163	0.00232394320592221
2	C	26	50	20120604	9	1180	23.28	0.0105366801708473	0.00410891548108841
2	C	26	50	20120604	9	1182	23.32	0.0109827775756419	0.00524178751868335
2	C	26	50	20120604	9	1184	23.36	0.0115984909467815	0.00544974041054114
2	C	26	50	20120604	9	1186	23.4	0.0117129918286202	0.00571204259026111
2	C	26	50	20120604	9	1188	23.44	0.0118392705638491	0.0062218488311164
2	C	26	50	20120604	9	1190	23.48	0.0123743806915798	0.0064896018848805
2	C	26	50	20120604	9	1192	23.52	0.0134170831795446	0.0067785228872462
2	C	26	50	20120604	9	1194	23.56	0.0137105409790184	0.00658000124421451
2	C	26	50	20120604	9	1196	23.6	0.0145765247544426	0.00703251564304841
2	C	26	50	20120604	9	1198	23.64	0.0156283735979114	0.00740743702275168
2	C	26	50	20120604	9	1200	23.68	0.0166071664314897	0.00805035413526635
2	C	26	50	20120604	9	1202	23.72	0.0168665331988289	0.0087362477130173
2	C	26	50	20120604	9	1204	23.76	0.0172034554379287	0.00947571170051095
2	C	26	50	20120604	9	1206	23.8	0.0185554294614217	0.00974913575066016
2	C	26	50	20120604	9	1208	23.84	0.0187788327778698	0.00921672677083356
2	C	26	50	20120604	9	1210	23.88	0.0189243482823702	0.00826359632726878
2	C	26	50	20120604	9	1212	23.92	0.0192301578230978	0.00759287726104209
2	C	26	50	20120604	9	1214	23.96	0.0201693158366663	0.00769192170788289
2	C	26	50	20120604	9	1216	24	0.021370174069952	0.00743724305850293
2	C	26	50	20120604	9	1218	24.04	0.0221357373687392	0.00657513139981248
2	C	26	50	20120604	9	1220	24.08	0.0224338748008909	0.00598423761811394
2	C	26	50	20120604	9	1222	24.12	0.0233383421557744	0.00524779297657597
2	C	26	50	20120604	9	1224	24.16	0.0248563448514901	0.00429738489411875
2	C	26	50	20120604	9	1226	24.2	0.0262325019268997	0.00394155461969006
2	C	26	50	20120604	9	1228	24.24	0.0276280690834529	0.00378247680712652
2	C	26	50	20120604	9	1230	24.28	0.0298576899016191	0.00254147612187288
2	C	26	50	20120604	9	1232	24.32	0.0309737377475693	0.00223242096101967
2	C	26	50	20120604	9	1234	24.36	0.0320781607580367	0.00251589299852955
2	C	26	50	20120604	9	1236	24.4	0.0324417833491941	0.00325145375659104
2	C	26	50	20120604	9	1238	24.44	0.0322293967563969	0.00442018812880742
2	C	26	50	20120604	9	1240	24.48	0.0320816326523324	0.00517186385041215
2	C	26	50	20120604	9	1242	24.52	0.0312255384723498	0.00595031770582042
2	C	26	50	20120604	9	1244	24.56	0.030659534849349	0.00640990175825262
2	C	26	50	20120604	9	1246	24.6	0.0302461248697283	0.00712842831395533
2	C	26	50	20120604	9	1248	24.64	0.0294560744631086	0.00767777957225916
2	C	26	50	20120604	9	1250	24.68	0.0288813027160211	0.0092041756254675
2	C	26	50	20120604	9	1252	24.72	0.0279992082196943	0.0102640367665846
2	C	26	50	20120604	9	1254	24.76	0.0266554083505918	0.0110343730361448
2	C	26	50	20120604	9	1256	24.8	0.0256735057321005	0.0117728895005517
2	C	26	50	20120604	9	1258	24.84	0.0236855881538795	0.0115725378651703
2	C	26	50	20120604	9	1260	24.88	0.0225356133245680	0.0118734330137686
2	C	26	50	20120604	9	1262	24.92	0.0206291261632685	0.0123252318205399
2	C	26	50	20120604	9	1264	24.96	0.0194384043056911	0.0134916716312513
2	C	26	50	20120604	9	1266	25	0.0177754341132305	0.0137138976149088
2	C	26	50	20120604	9	1268	25.04	0.0173928752024730	0.0149386489863307
2	C	26	50	20120604	9	1270	25.08	0.0164346535900836	0.0159149583901828
2	C	26	50	20120604	9	1272	25.12	0.0155328803120364	0.0168595540548987
2	C	26	50	20120604	9	1274	25.16	0.0138455184711588	0.0166474008073393
2	C	26	50	20120604	9	1276	25.2	0.0137206009871944	0.015827114514756
2	C	26	50	20120604	9	1278	25.24	0.0129936810739990	0.0151938862500678
2	C	26	50	20120604	9	1280	25.28	0.0126138515954168	0.0141241892536244
2	C	26	50	20120604	9	1282	25.32	0.0126264522382575	0.0138605091349200
2	C	26	50	20120604	9	1284	25.36	0.0120628669204484	0.0128226531568334
2	C	26	50	20120604	9	1286	25.4	0.0118395010806598	0.0125365669455535
2	C	26	50	20120604	9	1288	25.44	0.0108999025395665	0.00992589123275336
2	C	26	50	20120604	9	1290	25.48	0.0105618772138881	0.00938291807761583
2	C	26	50	20120604	9	1292	25.52	0.0100215557091800	0.00878339759318682
2	C	26	50	20120604	9	1294	25.56	0.0097704620911807	0.00782680939746204
2	C	26	50	20120604	9	1296	25.6	0.00878051259751953	0.00592186372894548
2	C	26	50	20120604	9	1298	25.64	0.00904883275092214	0.00398929705534221
2	C	26	50	20120604	9	1300	25.68	0.00857429056164073	0.00229633068611688
2	C	26	50	20120604	9	1302	25.72	0.00835011649880115	0.000868279044035958
2	C	26	50	20120604	9	1304	25.76	0.00826252152496133	-0.0007021358205148
2	C	26	50	20120604	9	1306	25.8	0.00819536052288423	-0.0018312580708491
2	C	26	50	20120604	9	1308	25.84	0.00800554477854251	-0.0016168350105221
2	C	26	50	20120604	9	1310	25.88	0.00811951624953416	-0.0018989564740799
2	C	26	50	20120604	9	1312	25.92	0.00823840918372287	-0.00119421142954252
2	C	26	50	20120604	9	1314	25.96	0.008017516096348	-0.00124187749766231
2	C	26	50	20120604	9	1316	26	0.00814882582561434	-0.001606391043364
2	C	26	50	20120604	9	1318	26.04	0.00812845407924836	-0.0019961412300862
2	C	26	50	20120604	9	1320	26.08	0.00824960268406905	-0.0020703379446361
2	C	26	50	20120604	9	1322	26.12	0.00808463467201823	-0.0018075063540691
2	C	26	50	20120604	9	1324	26.16	0.00839963660090121	-0.002211886580094
2	C	26	50	20120604	9	1326	26.2	0.00814333867699234	-0.0021206273789141
2	C	26	50	20120604	9	1328	26.24	0.00814279420477082	-0.0021451144867466
2	C	26	50	20120604	9	1330	26.28	0.00820853392221773	-0.0015559319034585
2	C	26	50	20120604	9	1332	26.32	0.00801958084814906	-0.00153046191720016
2	C	26	50	20120604	9	1334	26.36	0.00806289113849674	-0.00131129417037139
2	C	26	50	20120604	9	1336	26.4	0.00797154001343525	-0.00110595743218263
2	C	26	50	20120604	9	1338	26.44	0.00782219906124865	-0.00145314686174522
2	C	26	50	20120604	9	1340	26.48	0.00754810325965731	-0.00137265689684276
2	C	26	50	20120604	9	1342	26.52	0.00764300406076036	-0.00135710761872446
2	C	26	50	20120604	9	1344	26.56	0.00779387236359432	-0.00150076343239033
2	C	26	50	20120604	9	1346	26.6	0.00758505666004212	-0.0017292225623239
2	C	26	50	20120604	9	1348	26.64	0.00758807600599779	-0.0015961945635793
2	C	26	50	20120604	9	1350	26.68	0.00804621048952855	-0.00144918706377058
2	C	26	50	20120604	9	1352	26.72	0.00798614883953457	-0.00126495746300024
2	C	26	50	20120604	9	1354	26.76	0.00794720139802681	-0.00104145515160279
2	C	26	50	20120604	9	1356	26.8	0.0079591727158323	-0.00138661518470338
2	C	26	50	20120604	9	1358	26.84	0.00787533813585482	-0.00111341740872415
2	C	26	50	20120604	9	1360	26.88	0.00767678255169764	-0.00136019767535825
2	C	26	50	20120604	9	1362	26.92	0.00760083221233039	-0.00105316483989924
2	C	26	50	20120604	9	1364	26.96	0.00802803784525206	-0.00126823843846494
2	C	26	50	20120604	9	1366	27	0.00757290149447352	-0.00123708331368586
2	C	26	50	20120604	9	1368	27.04	0.00764190097418171	-0.00117936925820542
2	C	26	50	20120604	9	1370	27.08	0.00789689075054539	-0.00098789181292791
2	C	26	50	20120604	9	1372	27.12	0.00766314246188855	-0.00142688491589196
2	C	26	50	20120604	9	1374	27.16	0.0078092377939495	-0.00115366592670929
2	C	26	50	20120604	9	1376	27.2	0.00799469776051911	-0.00108640592968282
2	C	26	50	20120604	9	1378	27.24	0.00789549067911864	-0.000958066048897461
2	C	26	50	20120604	9	1380	27.28	0.00778237480733223	-0.00120189768025402
2	C	26	50	20120604	9	1382	27.32	0.00809305631378216	-0.00129719446115453
2	C	26	50	20120604	9	1384	27.36	0.00811622820300164	-0.00157039930820157
2	C	26	50	20120604	9	1386	27.4	0.00815184517157001	-0.00131214269850882
2	C	26	50	20120604	9	1388	27.44	0.00817555446194319	-0.0015853192612846
2	C	26	50	20120604	9	1390	27.48	0.00819649896480194	-0.00146187255942506
2	C	26	50	20120604	9	1392	27.52	0.00810499227624859	-0.00128211894457963
2	C	26	50	20120604	9	1394	27.56	0.0079029153003211	-0.00145961688879308
2	C	26	50	20120604	9	1396	27.6	0.00807935258436276	-0.00125478219641896
2	C	26	50	20120604	9	1398	27.64	0.00768459608162975	-0.0017069981961912
2	C	26	50	20120604	9	1400	27.68	0.00796762971293529	-0.00134698892068569
2	C	26	50	20120604	9	1402	27.72	0.00777842915149321	-0.00153651475124712
2	C	26	50	20120604	9	1404	27.76	0.00807694842130673	-0.00156449496657867
2	C	26	50	20120604	9	1406	27.8	0.00800142234600819	-0.00139421658260114
2	C	26	50	20120604	9	1408	27.84	0.00774981254005859	-0.0016395614224694
2	C	26	50	20120604	9	1410	27.88	0.00806148399600218	-0.00153474698429415
2	C	26	50	20120604	9	1412	27.92	0.00759969377041268	-0.0017307074865644
2	C	26	50	20120604	9	1414	27.96	0.00770172220787009	-0.0017340238173681
2	C	26	50	20120604	9	1416	28	0.00780319910203817	-0.0017379199757325
2	C	26	50	20120604	9	1418	28.04	0.0077781816641198	-0.0019975837279198
2	C	26	50	20120604	9	1420	28.08	0.00784060505076294	-0.0018060143587607
2	C	26	50	20120604	9	1422	28.12	0.00780946406811948	-0.0018174412043447
2	C	26	50	20120604	9	1424	28.16	0.00787982826391536	-0.00149677535014443
2	C	26	50	20120604	9	1426	28.2	0.00820210632157675	-0.0016882386532863
2	C	26	50	20120604	9	1428	28.24	0.00806156884881592	-0.0020257053646076
2	C	26	50	20120604	9	1430	28.28	0.00784200512218969	-0.0018098185932435
2	C	26	50	20120604	9	1432	28.32	0.00814379829640011	-0.00149077201357216
2	C	26	50	20120604	9	1434	28.36	0.00802629129150253	-0.00111814088202247
2	C	26	50	20120604	9	1436	28.4	0.00767403190631882	-0.00116695246312778
2	C	26	50	20120604	9	1438	28.44	0.0078799131167291	-0.00142756373840189
2	C	26	50	20120604	9	1440	28.48	0.00772761645819714	-0.00107741860249394
2	C	26	50	20120604	9	1442	28.52	0.00789029344427692	-0.00128096636052630
2	C	26	50	20120604	9	1444	28.56	0.00789622607017107	-0.000904354217798531
2	C	26	50	20120604	9	1446	28.6	0.00785591391257563	-0.00130499384895102
2	C	26	50	20120604	9	1448	28.64	0.00775800790765254	-0.00127567720180302
2	C	26	50	20120604	9	1450	28.68	0.00778640531598499	-0.00136163310212406
2	C	26	50	20120604	9	1452	28.72	0.00774845489503871	-0.000982715791289631
2	C	26	50	20120604	9	1454	28.76	0.00770508803614854	-0.00091078181843952
2	C	26	50	20120604	9	1456	28.8	0.00770802960035827	-0.00127222652071083
2	C	26	50	20120604	9	1458	28.84	0.00790688924043136	-0.00144110483326162
2	C	26	50	20120604	9	1460	28.88	0.00815089764848322	-0.0012428886603594
2	C	26	50	20120604	9	1462	28.92	0.0083642883329097	-0.00153038413545423
2	C	26	50	20120604	9	1464	28.96	0.00833876177810886	-0.00147275493278753
2	C	26	50	20120604	9	1466	29	0.00855450005704888	-0.00154367774294054
2	C	26	50	20120604	9	1468	29.04	0.0084153697267826	-0.0017101589635031
2	C	26	50	20120604	9	1470	29.08	0.0083442701399343	-0.0016336853651178
2	C	26	50	20120604	9	1472	29.12	0.00825115124791985	-0.00136704246900014
2	C	26	50	20120604	9	1474	29.16	0.00827879205199643	-0.00137474286184726
2	C	26	50	20120604	9	1476	29.2	0.00802651756567251	-0.0017846031654264
2	C	26	50	20120604	9	1478	29.24	0.00793385122199801	-0.0027385962792642
2	C	26	50	20120604	9	1480	29.28	0.00746804462989137	-0.002858839787405
2	C	26	50	20120604	9	1482	29.32	0.00742930932041797	-0.0029845775152356
2	C	26	50	20120604	9	1484	29.36	0.00732622022278878	-0.0036532247585934
2	C	26	50	20120604	9	1486	29.4	0.00726874658361394	-0.0034442888468884
2	C	26	50	20120604	9	1488	29.44	0.0078400464364058	-0.0036051839238796
2	C	26	50	20120604	9	1490	29.48	0.00778179497977165	-0.003499556312906
2	C	26	50	20120604	9	1492	29.52	0.00801562105017442	-0.0039859609255486
2	C	26	50	20120604	9	1494	29.56	0.00810608829175943	-0.0041703319476751
2	C	26	50	20120604	9	1496	29.6	0.00795145110978174	-0.0048178366982755
2	C	26	50	20120604	9	1498	29.64	0.00772432841166462	-0.0051999572028287
2	C	26	50	20120604	9	1500	29.68	0.00775970496392739	-0.0051342174853818
2	C	26	50	20120604	9	1502	29.72	0.00761092969716574	-0.0056515368064979
2	C	26	50	20120604	9	1504	29.76	0.00711265983273482	-0.0060204626985141
2	C	26	50	20120604	9	1506	29.8	0.00681934486883083	-0.006343886269161
2	C	26	50	20120604	9	1508	29.84	0.00620088806480164	-0.006715944644218
2	C	26	50	20120604	9	1510	29.88	0.00492187331899142	-0.0073425826737055
2	C	26	50	20120604	9	1512	29.92	0.00492642001559444	-0.0076863992039218
2	C	26	50	20120604	9	1514	29.96	0.00545549852248165	-0.0084936535185278
2	C	26	50	20120604	9	1516	30	0.00541131141972531	-0.0093917569123807
2	C	26	50	20120604	9	1518	30.04	0.00595386738186193	-0.0097861032931806
2	C	26	50	20120604	9	1520	30.08	0.00649941440568298	-0.0110151397316966
2	C	26	50	20120604	9	1522	30.12	0.00724630301437908	-0.012220516377314
2	C	26	50	20120604	9	1524	30.16	0.00725983703817099	-0.0126322929402702
2	C	26	50	20120604	9	1526	30.2	0.00694837064319394	-0.0134137307862951
2	C	26	50	20120604	9	1528	30.24	0.007224920105316	-0.0137759815902969
2	C	26	50	20120604	9	1530	30.28	0.00679061512031122	-0.0155750026629917
2	C	26	50	20120604	9	1532	30.32	0.00665569914646083	-0.0152351671439535
2	C	26	50	20120604	9	1534	30.36	0.00686238645860166	-0.0157275255956937
2	C	26	50	20120604	9	1536	30.4	0.00676098734617951	-0.0161010193975164
2	C	26	50	20120604	9	1538	30.44	0.00635079470241319	-0.0166490978636141
2	C	26	50	20120604	9	1540	30.48	0.00660811086008697	-0.0166580781197352
2	C	26	50	20120604	9	1542	30.52	0.00705669940207172	-0.0165634672324124
2	C	26	50	20120604	9	1544	30.56	0.0078294964032305	-0.0157171311260102
2	C	26	50	20120604	9	1546	30.6	0.00757210953487859	-0.0152856545681302
2	C	26	50	20120604	9	1548	30.64	0.00819867685368799	-0.0156529965409566
2	C	26	50	20120604	9	1550	30.68	0.00882708265012848	-0.0155806595172412
2	C	26	50	20120604	9	1552	30.72	0.00874512897418896	-0.0165995296782529
2	C	26	50	20120604	9	1554	30.76	0.0090470635697556	-0.0175225868704139
2	C	26	50	20120604	9	1556	30.8	0.00945676123877509	-0.0180335422304993
2	C	26	50	20120604	9	1558	30.84	0.0103310987737123	-0.0191761560782186
2	C	26	50	20120604	9	1560	30.88	0.0106112544804184	-0.0200139361925684
2	C	26	50	20120604	9	1562	30.92	0.0113426857348777	-0.0217641668973614
2	C	26	50	20120604	9	1564	30.96	0.0118477013980012	-0.0226474846884196
2	C	26	50	20120604	9	1566	31	0.0127076846652802	-0.0244654562228502
2	C	26	50	20120604	9	1568	31.04	0.0128736426268247	-0.0263110756324252
2	C	26	50	20120604	9	1570	31.08	0.0133745570706173	-0.0272892871535187
2	C	26	50	20120604	9	1572	31.12	0.0142517230326792	-0.0289192389948318
2	C	26	50	20120604	9	1574	31.16	0.0149296970144809	-0.0296732976662891
2	C	26	50	20120604	9	1576	31.2	0.0148988671588211	-0.0311801422169977
2	C	26	50	20120604	9	1578	31.24	0.0140190849016688	-0.0326669049351205
2	C	26	50	20120604	9	1580	31.28	0.0137826283940400	-0.0340191759434617
2	C	26	50	20120604	9	1582	31.32	0.0133602735136373	-0.0356249447328582
2	C	26	50	20120604	9	1584	31.36	0.0137170795954240	-0.0364309050420546
2	C	26	50	20120604	9	1586	31.4	0.0141907704281409	-0.0375739431538427
2	C	26	50	20120604	9	1588	31.44	0.0143047560412682	-0.0389184359875908
2	C	26	50	20120604	9	1590	31.48	0.0152744115703093	-0.0404806469992662
2	C	26	50	20120604	9	1592	31.52	0.016400549830027	-0.0418889208646773
2	C	26	50	20120604	9	1594	31.56	0.0175401938292653	-0.0429746833271893
2	C	26	50	20120604	9	1596	31.6	0.0182442600512928	-0.0431306003724409
2	C	26	50	20120604	9	1598	31.64	0.0193569632821679	-0.0439132261578582
2	C	26	50	20120604	9	1600	31.68	0.0204275936595625	-0.0449130044357778
2	C	26	50	20120604	9	1602	31.72	0.0215542976047051	-0.0461965446649877
2	C	26	50	20120604	9	1604	31.76	0.0216964260677236	-0.0457960393841236
2	C	26	50	20120604	9	1606	31.8	0.0226184225997128	-0.0461227934277099
2	C	26	50	20120604	9	1608	31.84	0.0237636527425225	-0.0470447192490209
2	C	26	50	20120604	9	1610	31.88	0.0239145493296277	-0.0484901869311225
2	C	26	50	20120604	9	1612	31.92	0.0245467735026866	-0.049424345699748
2	C	26	50	20120604	9	1614	31.96	0.0255181967986807	-0.050533371975361
2	C	26	50	20120604	9	1616	32	0.026476043644476	-0.0522018611362488
2	C	26	50	20120604	9	1618	32.04	0.0271439059993067	-0.0514194474828659
2	C	26	50	20120604	9	1620	32.08	0.0271240362987553	-0.0513096337997476
2	C	26	50	20120604	9	1622	32.12	0.0270089900254563	-0.0502882180543236
2	C	26	50	20120604	9	1624	32.16	0.0272283345489804	-0.0492333561581495
2	C	26	50	20120604	9	1626	32.2	0.0274829637008856	-0.0487137033846555
2	C	26	50	20120604	9	1628	32.24	0.027566048747675	-0.0477024699768807
2	C	26	50	20120604	9	1630	32.28	0.0276445376003868	-0.0471796352228713
2	C	26	50	20120604	9	1632	32.32	0.0284985811707039	-0.0458079894887257
2	C	26	50	20120604	9	1634	32.36	0.028771029413495	-0.0437291662627153
2	C	26	50	20120604	9	1636	32.4	0.029199465412216	-0.0418546968964679
2	C	26	50	20120604	9	1638	32.44	0.0297062488422924	-0.0406863443619134
2	C	26	50	20120604	9	1640	32.48	0.0306723688374276	-0.0381610539142619
2	C	26	50	20120604	9	1642	32.52	0.0314195685731074	-0.0364701494684105
2	C	26	50	20120604	9	1644	32.56	0.0316901783382675	-0.0341838611128
2	C	26	50	20120604	9	1646	32.6	0.0321834560288232	-0.0322175385756764
2	C	26	50	20120604	9	1648	32.64	0.0320756929553704	-0.0304192246097628
2	C	26	50	20120604	9	1650	32.68	0.0321135231681639	-0.0277038638593284
2	C	26	50	20120604	9	1652	32.72	0.0315691216573283	-0.0258267074873124
2	C	26	50	20120604	9	1654	32.76	0.0319035831648296	-0.0241695320349236
2	C	26	50	20120604	9	1656	32.8	0.0313800413040391	-0.0227964720872156
2	C	26	50	20120604	9	1658	32.84	0.0312172936072812	-0.0209958670953309
2	C	26	50	20120604	9	1660	32.88	0.0311044181518004	-0.019966482256483
2	C	26	50	20120604	9	1662	32.92	0.0316410061327038	-0.0191027866786027
2	C	26	50	20120604	9	1664	32.96	0.0318939735836732	-0.017392613572964
2	C	26	50	20120604	9	1666	33	0.0329644625397116	-0.0157536107648517
2	C	26	50	20120604	9	1668	33.04	0.033693786615963	-0.0145959214005574
2	C	26	50	20120604	9	1670	33.08	0.0343096815721239	-0.0116588777244735
2	C	26	50	20120604	9	1672	33.12	0.0347822007289044	-0.0101961262313194
2	C	26	50	20120604	9	1674	33.16	0.034356451735952	-0.0083141615331914
2	C	26	50	20120604	9	1676	33.2	0.0345832986624244	-0.0067531455319762
2	C	26	50	20120604	9	1678	33.24	0.0341901967895594	-0.0057559340516722
2	C	26	50	20120604	9	1680	33.28	0.0336047972275507	-0.0042092652470473
2	C	26	50	20120604	9	1682	33.32	0.0327281686666425	-0.0026878118702394
2	C	26	50	20120604	9	1684	33.36	0.0326855442698725	-0.0019581342405974
2	C	26	50	20120604	9	1686	33.4	0.031462355604437	-0.00070291363797411
2	C	26	50	20120604	9	1688	33.44	0.0309309931426465	0.000500681098554759
2	C	26	50	20120604	9	1690	33.48	0.0294122904112175	0.0024335079874535
2	C	26	50	20120604	9	1692	33.52	0.0281448792876866	0.00391122680984496
2	C	26	50	20120604	9	1694	33.56	0.0271136701133431	0.00521219722121103
2	C	26	50	20120604	9	1696	33.6	0.0260851833001073	0.00708233909395759
2	C	26	50	20120604	9	1698	33.64	0.025104673681975	0.00855652238244311
2	C	26	50	20120604	9	1700	33.68	0.023967759114912	0.00945336005515764
2	C	26	50	20120604	9	1702	33.72	0.0216646274757737	0.0115736338806811
2	C	26	50	20120604	9	1704	33.76	0.0196915937881899	0.0127251933362893
2	C	26	50	20120604	9	1706	33.8	0.0182152686732642	0.0139224941153588
2	C	26	50	20120604	9	1708	33.84	0.0169010753650899	0.014248123859163
2	C	26	50	20120604	9	1710	33.88	0.015529061935418	0.0152300264776543
2	C	26	50	20120604	9	1712	33.92	0.0141319320728784	0.0163259288514084
2	C	26	50	20120604	9	1714	33.96	0.0127680220869189	0.0179143169561234
2	C	26	50	20120604	9	1716	34	0.0122019972507147	0.0192442575323147
2	C	26	50	20120604	9	1718	34.04	0.0127055492028011	0.0205890544219787
2	C	26	50	20120604	9	1720	34.08	0.0135717762229580	0.0212531620398013
2	C	26	50	20120604	9	1722	34.12	0.0144706220789311	0.0222775617758419
2	C	26	50	20120604	9	1724	34.16	0.0151854151108292	0.0224769305327974
2	C	26	50	20120604	9	1726	34.2	0.0169365226280308	0.0228598712812168
2	C	26	50	20120604	9	1728	34.24	0.0182943373535364	0.0236967745831579
2	C	26	50	20120604	9	1730	34.28	0.0194889942603511	0.0240133462890952
2	C	26	50	20120604	9	1732	34.32	0.0209687849056114	0.0242321675536011
2	C	26	50	20120604	9	1734	34.36	0.0223504362007109	0.0235810989848236
2	C	26	50	20120604	9	1736	34.4	0.0229721739802048	0.0230823977852562
2	C	26	50	20120604	9	1738	34.44	0.0230248463643354	0.0222697270327063
2	C	26	50	20120604	9	1740	34.48	0.0232460930051008	0.0219998314453952
2	C	26	50	20120604	9	1742	34.52	0.0232698376508131	0.020900435964142
2	C	26	50	20120604	9	1744	34.56	0.0229378156617069	0.0197727067141666
2	C	26	50	20120604	9	1746	34.6	0.0230302486601436	0.0190189874539643
2	C	26	50	20120604	9	1748	34.64	0.0235396554563782	0.0175607847787336
2	C	26	50	20120604	9	1750	34.68	0.0249018683860629	0.0159595697570079
2	C	26	50	20120604	9	1752	34.72	0.0257569301901449	0.0150567075345176
2	C	26	50	20120604	9	1754	34.76	0.0265437986162493	0.0135999261439171
2	C	26	50	20120604	9	1756	34.8	0.0274418242283562	0.0123544282595351
2	C	26	50	20120604	9	1758	34.84	0.0285920536161089	0.0107185579344635
2	C	26	50	20120604	9	1760	34.88	0.0293689871919376	0.0096760350516211
2	C	26	50	20120604	9	1762	34.92	0.0303705756632171	0.00841493839164613
2	C	26	50	20120604	9	1764	34.96	0.0314533682772481	0.00723993905334845
2	C	26	50	20120604	9	1766	35	0.0325470503357093	0.00557675319331957
2	C	26	50	20120604	9	1768	35.04	0.0335380604895423	0.0040750705221137
2	C	26	50	20120604	9	1770	35.08	0.0336257134461382	0.00243907998888925
2	C	26	50	20120604	9	1772	35.12	0.034697609544671	0.0002817608390994
2	C	26	50	20120604	9	1774	35.16	0.0352232515126017	-0.0016315499026386
2	C	26	50	20120604	9	1776	35.2	0.0358385758335902	-0.0035258889694374
2	C	26	50	20120604	9	1778	35.24	0.0362129252346182	-0.0060423335112562
2	C	26	50	20120604	9	1780	35.28	0.0365879817424273	-0.0077448981479294
2	C	26	50	20120604	9	1782	35.32	0.037023156468773	-0.0099349280574169
2	C	26	50	20120604	9	1784	35.36	0.0383523475117762	-0.0119694439725181
2	C	26	50	20120604	9	1786	35.4	0.0385649674498112	-0.0131591582029323
2	C	26	50	20120604	9	1788	35.44	0.0396834830984277	-0.0151070818216094
2	C	26	50	20120604	9	1790	35.48	0.0407340387143044	-0.0159587848684807
2	C	26	50	20120604	9	1792	35.52	0.0415268044109638	-0.0161339069339094
2	C	26	50	20120604	9	1794	35.56	0.0426388641746681	-0.0171283182713599
2	C	26	50	20120604	9	1796	35.6	0.0437028618904551	-0.0164737353818798
2	C	26	50	20120604	9	1798	35.64	0.0441757961189161	-0.016589679680791
2	C	26	50	20120604	9	1800	35.68	0.0453973301544837	-0.0160319774914014
2	C	26	50	20120604	9	1802	35.72	0.0464288292426074	-0.015567436620433
2	C	26	50	20120604	9	1804	35.76	0.0480320878029307	-0.0149351770920351
2	C	26	50	20120604	9	1806	35.8	0.0488480607441487	-0.0148168357011357
2	C	26	50	20120604	9	1808	35.84	0.0488447090580059	-0.0144792204973904
2	C	26	50	20120604	9	1810	35.88	0.0495172241754568	-0.0147433390222992
2	C	26	50	20120604	9	1812	35.92	0.0489269950741326	-0.014524072280521
2	C	26	50	20120604	9	1814	35.96	0.0488144943852458	-0.0148057129114676
2	C	26	50	20120604	9	1816	36	0.0486689435254064	-0.0147514353949438
2	C	26	50	20120604	9	1818	36.04	0.048508394930738	-0.0149740679650004
2	C	26	50	20120604	9	1820	36.08	0.0482286988434396	-0.0151034331506184
2	C	26	50	20120604	9	1822	36.12	0.0478712634366176	-0.015487455772413
2	C	26	50	20120604	9	1824	36.16	0.0479781991951365	-0.0155191129430068
2	C	26	50	20120604	9	1826	36.2	0.047704223601698	-0.0161039326774549
2	C	26	50	20120604	9	1828	36.24	0.0474209495540868	-0.0166212590696388
2	C	26	50	20120604	9	1830	36.28	0.0477140170306174	-0.0173441626163171
2	C	26	50	20120604	9	1832	36.32	0.0480514766708709	-0.0188702121872026
2	C	26	50	20120604	9	1834	36.36	0.0479415993481423	-0.019417364343417
2	C	26	50	20120604	9	1836	36.4	0.0485235128737197	-0.0201916816241553
2	C	26	50	20120604	9	1838	36.44	0.0486087758093952	-0.0213835949566589
2	C	26	50	20120604	9	1840	36.48	0.0491000028902855	-0.0228151326351711
2	C	26	50	20120604	9	1842	36.52	0.0489042262357784	-0.0243035004856872
2	C	26	50	20120604	9	1844	36.56	0.0496897650182914	-0.0266437979400874
2	C	26	50	20120604	9	1846	36.6	0.0498570526234273	-0.0284527323670118
2	C	26	50	20120604	9	1848	36.64	0.0503976357576444	-0.0295954876360874
2	C	26	50	20120604	9	1850	36.68	0.0508189299778753	-0.0317856801801346
2	C	26	50	20120604	9	1852	36.72	0.0515314744102092	-0.0336023152827487
2	C	26	50	20120604	9	1854	36.76	0.0515873924144654	-0.0352590099025263
2	C	26	50	20120604	9	1856	36.8	0.0520524211891128	-0.0373587988445988
2	C	26	50	20120604	9	1858	36.84	0.0522061179190715	-0.0386307708068685
2	C	26	50	20120604	9	1860	36.88	0.0521952991853193	-0.0401915676049815
2	C	26	50	20120604	9	1862	36.92	0.0527257070529551	-0.0418034104416284
2	C	26	50	20120604	9	1864	36.96	0.0531546380264229	-0.04349919392427
2	C	26	50	20120604	9	1866	37	0.0533235446232449	-0.0448772955433279
2	C	26	50	20120604	9	1868	37.04	0.0529775572752104	-0.0454622849834036
2	C	26	50	20120604	9	1870	37.08	0.0531855880902354	-0.0461519969377729
2	C	26	50	20120604	9	1872	37.12	0.053373042097928	-0.0461440066311455
2	C	26	50	20120604	9	1874	37.16	0.0528482981556095	-0.0462692352420936
2	C	26	50	20120604	9	1876	37.2	0.0532637233895566	-0.0463585428285575
2	C	26	50	20120604	9	1878	37.24	0.0525739407245091	-0.0460087371039045
2	C	26	50	20120604	9	1880	37.28	0.0523308374131372	-0.0454033122778526
2	C	26	50	20120604	9	1882	37.32	0.0514835113572413	-0.045076982498335
2	C	26	50	20120604	9	1884	37.36	0.0512650860725328	-0.0450967107775301
2	C	26	50	20120604	9	1886	37.4	0.0504383368239695	-0.0449552894212928
2	C	26	50	20120604	9	1888	37.44	0.0496765706885972	-0.044957198609602
2	C	26	50	20120604	9	1890	37.48	0.0487087536371872	-0.0451242879419964
2	C	26	50	20120604	9	1892	37.52	0.0479782416215434	-0.0448522639632739
2	C	26	50	20120604	9	1894	37.56	0.0471467547575461	-0.0443617439891648
2	C	26	50	20120604	9	1896	37.6	0.046466164480654	-0.0439750272905339
2	C	26	50	20120604	9	1898	37.64	0.0444939022465685	-0.0438959727523972
2	C	26	50	20120604	9	1900	37.68	0.043013857042867	-0.0451708155681985
2	C	26	50	20120604	9	1902	37.72	0.0414717985744553	-0.0458804679337973
2	C	26	50	20120604	9	1904	37.76	0.040553266865694	-0.0463224096720389
2	C	26	50	20120604	9	1906	37.8	0.0395083751751347	-0.0465822714141249
2	C	26	50	20120604	9	1908	37.84	0.0381903281350029	-0.0476184656912757
2	C	26	50	20120604	9	1910	37.88	0.0371805796514685	-0.0489430181137943
2	C	26	50	20120604	9	1912	37.92	0.0366470675850633	-0.0500204367162883
2	C	26	50	20120604	9	1914	37.96	0.0360218437691381	-0.0511106539515217
2	C	26	50	20120604	9	1916	38	0.035505655818872	-0.0524369034303152
2	C	26	50	20120604	9	1918	38.04	0.0351745177132423	-0.0538789062891889
2	C	26	50	20120604	9	1920	38.08	0.0353487488241267	-0.0549610625071168
2	C	26	50	20120604	9	1922	38.12	0.0355118783585464	-0.0566897264550835
2	C	26	50	20120604	9	1924	38.16	0.035798256604927	-0.0583833886173816
2	C	26	50	20120604	9	1926	38.2	0.0363591337037641	-0.0592559583853658
2	C	26	50	20120604	9	1928	38.24	0.0371686295468665	-0.0600535748345442
2	C	26	50	20120604	9	1930	38.28	0.0381527807649219	-0.0618159677759735
2	C	26	50	20120604	9	1932	38.32	0.0387411643175473	-0.0625831079228828
2	C	26	50	20120604	9	1934	38.36	0.0392649890210502	-0.0631466720274885
2	C	26	50	20120604	9	1936	38.4	0.0403049309641413	-0.0640238379895504
2	C	26	50	20120604	9	1938	38.44	0.0398513926746882	-0.0653727148853419
2	C	26	50	20120604	9	1940	38.48	0.0396274519570865	-0.0662384257175486
2	C	26	50	20120604	9	1942	38.52	0.0389833483901037	-0.0667585027551113
2	C	26	50	20120604	9	1944	38.56	0.0385405581237246	-0.0676742060367479
2	C	26	50	20120604	9	1946	38.6	0.0378574929730984	-0.0684196380054747
2	C	26	50	20120604	9	1948	38.64	0.0370374612389564	-0.0694038599342083
2	C	26	50	20120604	9	1950	38.68	0.0361429004500773	-0.0709991635432432
2	C	26	50	20120604	9	1952	38.72	0.0358254802160026	-0.0727107155071053
2	C	26	50	20120604	9	1954	38.76	0.0353976099027067	-0.0740426925508264
2	C	26	50	20120604	9	1956	38.8	0.0346696434714751	-0.0762407339801447
2	C	26	50	20120604	9	1958	38.84	0.0348003875153165	-0.077939275179233
2	C	26	50	20120604	9	1960	38.88	0.0353332631856187	-0.0804077849523552
2	C	26	50	20120604	9	1962	38.92	0.035514636074993	-0.0814836479199305
2	C	26	50	20120604	9	1964	38.96	0.0359726998478457	-0.083278284930582
2	C	26	50	20120604	9	1966	39	0.0365540123326591	-0.0846333136553698
2	C	26	50	20120604	9	1968	39.04	0.0373176876563406	-0.0856822358545819
2	C	26	50	20120604	9	1970	39.08	0.0381243550723182	-0.0865542399371411
2	C	26	50	20120604	9	1972	39.12	0.0382842319155445	-0.0876770547949873
2	C	26	50	20120604	9	1974	39.16	0.038146275382535	-0.0878195368113964
2	C	26	50	20120604	9	1976	39.2	0.0385022329361843	-0.0884942581020046
2	C	26	50	20120604	9	1978	39.24	0.0383451845200828	-0.0882857323122326
2	C	26	50	20120604	9	1980	39.28	0.0378902320170674	-0.08795282643965
2	C	26	50	20120604	9	1982	39.32	0.0373812565559693	-0.0878133849824
2	C	26	50	20120604	9	1984	39.36	0.0368961813040753	-0.0878761760645694
2	C	26	50	20120604	9	1986	39.4	0.0367942165062282	-0.0874445580853331
2	C	26	50	20120604	9	1988	39.44	0.0361226064854572	-0.0868281023934947
2	C	26	50	20120604	9	1990	39.48	0.0360983527228625	-0.085956451864326
2	C	26	50	20120604	9	1992	39.52	0.035149910397257	-0.0858493251869763
2	C	26	50	20120604	9	1994	39.56	0.0346498444816019	-0.0850734876266584
2	C	26	50	20120604	9	1996	39.6	0.0336980787541248	-0.0840712344750046
2	C	26	50	20120604	9	1998	39.64	0.0333950127877082	-0.0839110040783877
2	C	26	50	20120604	9	2000	39.68	0.0325248471827801	-0.0834272016187
2	C	26	50	20120604	9	2002	39.72	0.0313724752614804	-0.082867102337322
2	C	26	50	20120604	9	2004	39.76	0.0295938895747618	-0.0823364186980415
2	C	26	50	20120604	9	2006	39.8	0.0272687810568642	-0.0820597985252413
2	C	26	50	20120604	9	2008	39.84	0.0262773466389626	-0.0811055579240301
2	C	26	50	20120604	9	2010	39.88	0.0248207066697183	-0.081234817043631
2	C	26	50	20120604	9	2012	39.92	0.0231037099836411	-0.0810969312212996
2	C	26	50	20120604	9	2014	39.96	0.0215083356639280	-0.080574520731359
2	C	26	50	20120604	9	2016	40	0.0194934348909369	-0.0806147551072085
2	C	26	50	20120604	9	2018	40.04	0.0179936614080403	-0.0810889409146722
2	C	26	50	20120604	9	2020	40.08	0.0162534716195402	-0.0811715309867148
2	C	26	50	20120604	9	2022	40.12	0.0147406166611916	-0.0815856834284558
2	C	26	50	20120604	9	2024	40.16	0.0142672793818653	-0.0823038210754288
2	C	26	50	20120604	9	2026	40.2	0.0119165028878106	-0.0835901190210853
2	C	26	50	20120604	9	2028	40.24	0.0103528776625728	-0.0840887000124999
2	C	26	50	20120604	9	2030	40.28	0.00920531406738516	-0.0853353999784099
2	C	26	50	20120604	9	2032	40.32	0.0082613265145011	-0.0863291678486895
2	C	26	50	20120604	9	2034	40.36	0.00731818748975449	-0.0877534223273554
2	C	26	50	20120604	9	2036	40.4	0.00673418799917252	-0.0884782774887498
2	C	26	50	20120604	9	2038	40.44	0.00557990688956361	-0.0887731410165045
2	C	26	50	20120604	9	2040	40.48	0.00520266542180059	-0.0894053651895634
2	C	26	50	20120604	9	2042	40.52	0.00467975995711313	-0.0899767781794403
2	C	26	50	20120604	9	2044	40.56	0.0041901592218196	-0.0906322661656002
2	C	26	50	20120604	9	2046	40.6	0.0037805322634782	-0.0900106485942591
2	C	26	50	20120604	9	2048	40.64	0.0035271759037791	-0.0900438119022968
2	C	26	50	20120604	9	2050	40.68	0.0034899113764105	-0.0898344375843874
2	C	26	50	20120604	9	2052	40.72	0.0033820775922796	-0.0897912333600569
2	C	26	50	20120604	9	2054	40.76	0.0031337416907269	-0.0892767424660656
2	C	26	50	20120604	9	2056	40.8	0.0035968966324041	-0.0887927985850215
2	C	26	50	20120604	9	2058	40.84	0.0039718753584673	-0.0879320375002831
2	C	26	50	20120604	9	2060	40.88	0.0033780470836268	-0.0880885909416378
2	C	26	50	20120604	9	2062	40.92	0.0034939418850633	-0.0872934493661936
2	C	26	50	20120604	9	2064	40.96	0.0036840121878462	-0.0868810646914056
2	C	26	50	20120604	9	2066	41	0.0035321256512474	-0.0863662909547018
2	C	26	50	20120604	9	2068	41.04	0.0035023564557594	-0.0852332937592065
2	C	26	50	20120604	9	2070	41.08	0.0025484694079387	-0.0841303486019118
2	C	26	50	20120604	9	2072	41.12	0.002303103354867	-0.0829958664821761
2	C	26	50	20120604	9	2074	41.16	0.0020560402455205	-0.081829564557287
2	C	26	50	20120604	9	2076	41.2	0.0018567775545821	-0.0804348671420746
2	C	26	50	20120604	9	2078	41.24	0.0012205935835485	-0.0778104403237008
2	C	26	50	20120604	9	2080	41.28	0.0010032289590118	-0.0768757865803284
2	C	26	50	20120604	9	2082	41.32	-5.23400439434996e-05	-0.0749722551253742
2	C	26	50	20120604	9	2084	41.36	-0.0010796247756513	-0.0732668549905085
2	C	26	50	20120604	9	2086	41.4	-0.00174105245877320	-0.0716481461470163
2	C	26	50	20120604	9	2088	41.44	-0.0027227995137726	-0.0691029859988134
2	C	26	50	20120604	9	2090	41.48	-0.0036346844187908	-0.0673490783387583
2	C	26	50	20120604	9	2092	41.52	-0.004236715132293	-0.0655473702602949
2	C	26	50	20120604	9	2094	41.56	-0.0052364934102127	-0.0630916591199122
2	C	26	50	20120604	9	2096	41.6	-0.0057982897478654	-0.0614464337721255
2	C	26	50	20120604	9	2098	41.64	-0.0061703693361257	-0.0594371191427058
2	C	26	50	20120604	9	2100	41.68	-0.0066833045951984	-0.0580544425427736
2	C	26	50	20120604	9	2102	41.72	-0.0073561874081756	-0.0555631639312971
2	C	26	50	20120604	9	2104	41.76	-0.0082340604770187	-0.0535529300630619
2	C	26	50	20120604	9	2106	41.8	-0.008925540198341	-0.0518256803286575
2	C	26	50	20120604	9	2108	41.84	-0.0095264395409933	-0.050106703743593
2	C	26	50	20120604	9	2110	41.88	-0.0101509562501373	-0.0481798377648597
2	C	26	50	20120604	9	2112	41.92	-0.0108564366857271	-0.0459624216097368
2	C	26	50	20120604	9	2114	41.96	-0.0121336129539062	-0.0443110444329537
2	C	26	50	20120604	9	2116	42	-0.0134521549687848	-0.0420028357671265
2	C	26	50	20120604	9	2118	42.04	-0.0139694035792228	-0.0414178463270508
2	C	26	50	20120604	9	2120	42.08	-0.0154587118817578	-0.0390882123257537
2	C	26	50	20120604	9	2122	42.12	-0.0172816331636568	-0.0382450581998668
2	C	26	50	20120604	9	2124	42.16	-0.0185115322724458	-0.0366026329949336
2	C	26	50	20120604	9	2126	42.2	-0.0200275762823776	-0.035936531335988
2	C	26	50	20120604	9	2128	42.24	-0.0220676500567789	-0.0342901746173514
2	C	26	50	20120604	9	2130	42.28	-0.0234514509564931	-0.0335560634281913
2	C	26	50	20120604	9	2132	42.32	-0.0246251350761778	-0.0328069262199311
2	C	26	50	20120604	9	2134	42.36	-0.0263095956579322	-0.0319622256515138
2	C	26	50	20120604	9	2136	42.4	-0.0280735039291937	-0.0310028634758864
2	C	26	50	20120604	9	2138	42.44	-0.0295354754835681	-0.0304441501237996
2	C	26	50	20120604	9	2140	42.48	-0.0313588988112817	-0.0293364602800031
2	C	26	50	20120604	9	2142	42.52	-0.0320944737114788	-0.028484071339554
2	C	26	50	20120604	9	2144	42.56	-0.0327375802579001	-0.0275462426867341
2	C	26	50	20120604	9	2146	42.6	-0.0334332814067062	-0.0269247877499526
2	C	26	50	20120604	9	2148	42.64	-0.0351460495942318	-0.0247928466625396
2	C	26	50	20120604	9	2150	42.68	-0.0368723093791425	-0.0237837345751082
2	C	26	50	20120604	9	2152	42.72	-0.0390898669556217	-0.0228129476752172
2	C	26	50	20120604	9	2154	42.76	-0.040213388920249	-0.02251065952626
2	C	26	50	20120604	9	2156	42.8	-0.0420480481747156	-0.0213717933444809
2	C	26	50	20120604	9	2158	42.84	-0.0435175574873775	-0.0207659442543603
2	C	26	50	20120604	9	2160	42.88	-0.0451140631779405	-0.0198293106120006
2	C	26	50	20120604	9	2162	42.92	-0.046496951909907	-0.0194117640577099
2	C	26	50	20120604	9	2164	42.96	-0.0474879620637399	-0.0186248249209274
2	C	26	50	20120604	9	2166	43	-0.0494798111556643	-0.0183205568729829
2	C	26	50	20120604	9	2168	43.04	-0.0510587098873758	-0.0175013736669782
2	C	26	50	20120604	9	2170	43.08	-0.0532161633874541	-0.0162648560387173
2	C	26	50	20120604	9	2172	43.12	-0.0551330591605727	-0.0162755333511132
2	C	26	50	20120604	9	2174	43.16	-0.0569989725347677	-0.0155658809855144
2	C	26	50	20120604	9	2176	43.2	-0.0583516678071776	-0.0158922814757101
2	C	26	50	20120604	9	2178	43.24	-0.0598365920476693	-0.0156978271108838
2	C	26	50	20120604	9	2180	43.28	-0.061432319920773	-0.0159684368760439
2	C	26	50	20120604	9	2182	43.32	-0.0628460385083993	-0.0164827156380009
2	C	26	50	20120604	9	2184	43.36	-0.0644600097364576	-0.0167335264132878
2	C	26	50	20120604	9	2186	43.4	-0.0660266048101764	-0.0173303952472873
2	C	26	50	20120604	9	2188	43.44	-0.0680441925889359	-0.0176076518161906
2	C	26	50	20120604	9	2190	43.48	-0.0691962109568451	-0.0187118697656915
2	C	26	50	20120604	9	2192	43.52	-0.0705988279680067	-0.0186485129980972
2	C	26	50	20120604	9	2194	43.56	-0.0712168392947638	-0.0189385681997399
2	C	26	50	20120604	9	2196	43.6	-0.0722571347912454	-0.0190949802197384
2	C	26	50	20120604	9	2198	43.64	-0.0722124456426744	-0.0185951971467957
2	C	26	50	20120604	9	2200	43.68	-0.0722504879875023	-0.019013097254477
2	C	26	50	20120604	9	2202	43.72	-0.0716147282805374	-0.0187209914431688
2	C	26	50	20120604	9	2204	43.76	-0.0710336279277583	-0.0178437547704288
2	C	26	50	20120604	9	2206	43.8	-0.0705436736390742	-0.0181142231142326
2	C	26	50	20120604	9	2208	43.84	-0.0695952313134686	-0.017835552331767
2	C	26	50	20120604	9	2210	43.88	-0.0693172676377842	-0.0177004242258823
2	C	26	50	20120604	9	2212	43.92	-0.069067446811991	-0.0174005402399811
2	C	26	50	20120604	9	2214	43.96	-0.0686020998392921	-0.0173834989665544
2	C	26	50	20120604	9	2216	44	-0.0681142668709515	-0.0170508052260062
2	C	26	50	20120604	9	2218	44.04	-0.0678619004607461	-0.0167038279284779
2	C	26	50	20120604	9	2220	44.08	-0.0667580360646357	-0.0167845088122113
2	C	26	50	20120604	9	2222	44.12	-0.0661538133201118	-0.0167912263266326
2	C	26	50	20120604	9	2224	44.16	-0.0656066540928297	-0.0168666039095071
2	C	26	50	20120604	9	2226	44.2	-0.0642164821610169	-0.0158646336005658
2	C	26	50	20120604	9	2228	44.24	-0.063602077078844	-0.0156230152134343
2	C	26	50	20120604	9	2230	44.28	-0.0623551649808996	-0.0151058373136745
2	C	26	50	20120604	9	2232	44.32	-0.0614515532252213	-0.0150472181615141
2	C	26	50	20120604	9	2234	44.36	-0.0598801498253904	-0.0140871792846971
2	C	26	50	20120604	9	2236	44.4	-0.0585522740010002	-0.0134993614174967
2	C	26	50	20120604	9	2238	44.44	-0.05691093774051	-0.0128933709060199
2	C	26	50	20120604	9	2240	44.48	-0.0559278471826263	-0.0123584446260522
2	C	26	50	20120604	9	2242	44.52	-0.0539062996058921	-0.0112629240899599
2	C	26	50	20120604	9	2244	44.56	-0.052617243943789	-0.0100030012272417
2	C	26	50	20120604	9	2246	44.6	-0.0506551640473526	-0.0088959548506161
2	C	26	50	20120604	9	2248	44.64	-0.0488975794320353	-0.0079767160350736
2	C	26	50	20120604	9	2250	44.68	-0.0469176097340349	-0.0081019446460217
2	C	26	50	20120604	9	2252	44.72	-0.0451870365977589	-0.0083289259227826
2	C	26	50	20120604	9	2254	44.76	-0.0432620798073348	-0.0083299865829544
2	C	26	50	20120604	9	2256	44.8	-0.0421643672402208	-0.0088647007308876
2	C	26	50	20120604	9	2258	44.84	-0.0401095149340927	-0.0093220573969591
2	C	26	50	20120604	9	2260	44.88	-0.0379000183749191	-0.0100858034313187
2	C	26	50	20120604	9	2262	44.92	-0.0367982752991523	-0.0105510089826613
2	C	26	50	20120604	9	2264	44.96	-0.0352010625018081	-0.0114843899338276
2	C	26	50	20120604	9	2266	45	-0.034510289887267	-0.012717654870895
2	C	26	50	20120604	9	2268	45.04	-0.0340460035747399	-0.0129493030524117
2	C	26	50	20120604	9	2270	45.08	-0.033398293763173	-0.0131819411834221
2	C	26	50	20120604	9	2272	45.12	-0.0330235271691442	-0.0142137513985295
2	C	26	50	20120604	9	2274	45.16	-0.0325080463256592	-0.0143694563117468
2	C	26	50	20120604	9	2276	45.2	-0.0319394617629071	-0.0148623804489119
2	C	26	50	20120604	9	2278	45.24	-0.0315415727771334	-0.0153172622412492
2	C	26	50	20120604	9	2280	45.28	-0.0314187483292413	-0.0160182171934395
2	C	26	50	20120604	9	2282	45.32	-0.0311208442423274	-0.0163257379325775
2	C	26	50	20120604	9	2284	45.36	-0.0308859433696172	-0.0166411075569867
2	C	26	50	20120604	9	2286	45.4	-0.030207050149	-0.0172132276536447
2	C	26	50	20120604	9	2288	45.44	-0.0295017111347664	-0.0183668723671506
2	C	26	50	20120604	9	2290	45.48	-0.0289008825027922	-0.0191091223553621
2	C	26	50	20120604	9	2292	45.52	-0.0280345777008894	-0.020546345172395
2	C	26	50	20120604	9	2294	45.56	-0.0266862806326585	-0.0224989356958279
2	C	26	50	20120604	9	2296	45.6	-0.0257401788304987	-0.0238995657369344
2	C	26	50	20120604	9	2298	45.64	-0.0247180489072257	-0.0243376254589473
2	C	26	50	20120604	9	2300	45.68	-0.0230250797095733	-0.0262991538120944
2	C	26	50	20120604	9	2302	45.72	-0.0213304176982866	-0.0284066247622377
2	C	26	50	20120604	9	2304	45.76	-0.02012234980426	-0.0305019702452973
2	C	26	50	20120604	9	2306	45.8	-0.0191980622462998	-0.0321169597071205
2	C	26	50	20120604	9	2308	45.84	-0.0179886621630974	-0.0327951811762956
2	C	26	50	20120604	9	2310	45.88	-0.0167716960373363	-0.0354774139740314
2	C	26	50	20120604	9	2312	45.92	-0.0149668484047645	-0.0375170210579571
2	C	26	50	20120604	9	2314	45.96	-0.0137931925693511	-0.0381764688420917
2	C	26	50	20120604	9	2316	46	-0.0119305318863495	-0.0396339573394734
2	C	26	50	20120604	9	2318	46.04	-0.0106858118194268	-0.0413821374346009
2	C	26	50	20120604	9	2320	46.08	-0.0088896191738567	-0.0424309182124568
2	C	26	50	20120604	9	2322	46.12	-0.0070195338696527	-0.043268910458841
2	C	26	50	20120604	9	2324	46.16	-0.0057335187667087	-0.0435279236727896
2	C	26	50	20120604	9	2326	46.2	-0.0032597056927275	-0.0448249696415201
2	C	26	50	20120604	9	2328	46.24	-0.0009761750535637	-0.0457113987024156
2	C	26	50	20120604	9	2330	46.28	0.000343993306911599	-0.046002443853552
2	C	26	50	20120604	9	2332	46.32	0.0022877591377153	-0.0458890946365277
2	C	26	50	20120604	9	2334	46.36	0.0042319492325877	-0.0457761696835723
2	C	26	50	20120604	9	2336	46.4	0.00713575394020837	-0.0466542548844497
2	C	26	50	20120604	9	2338	46.44	0.00899834391253186	-0.0470771754502774
2	C	26	50	20120604	9	2340	46.48	0.0112818038410176	-0.0470259102086414
2	C	26	50	20120604	9	2342	46.52	0.0133909619479408	-0.0476171928990695
2	C	26	50	20120604	9	2344	46.56	0.0155206261515185	-0.0483436744060606
2	C	26	50	20120604	9	2346	46.6	0.0169742255616036	-0.0482611550446961
2	C	26	50	20120604	9	2348	46.64	0.0196266538085125	-0.0490241939722745
2	C	26	50	20120604	9	2350	46.68	0.0215728945130503	-0.0497631205586145
2	C	26	50	20120604	9	2352	46.72	0.0225760669035197	-0.049931482683215
2	C	26	50	20120604	9	2354	46.76	0.0243395912157989	-0.0501235328849853
2	C	26	50	20120604	9	2356	46.8	0.0268402743474652	-0.050796203565928
2	C	26	50	20120604	9	2358	46.84	0.0279775848943256	-0.0518476713495524
2	C	26	50	20120604	9	2360	46.88	0.029731068290312	-0.0525322921350972
2	C	26	50	20120604	9	2362	46.92	0.0317140785474716	-0.053162041434422
2	C	26	50	20120604	9	2364	46.96	0.0331464647541212	-0.0541414550370435
2	C	26	50	20120604	9	2366	47	0.0345596883670006	-0.0551796292131816
2	C	26	50	20120604	9	2368	47.04	0.035563497153573	-0.0565695183022818
2	C	26	50	20120604	9	2370	47.08	0.0361024539421934	-0.0574258246142988
2	C	26	50	20120604	9	2372	47.12	0.0369415068487494	-0.0597005871293759
2	C	26	50	20120604	9	2374	47.16	0.0370257939770668	-0.061425927675471
2	C	26	50	20120604	9	2376	47.2	0.0374480781467914	-0.0633143270453078
2	C	26	50	20120604	9	2378	47.24	0.0381031418688826	-0.0653503703110564
2	C	26	50	20120604	9	2380	47.28	0.039209410428049	-0.0672790040567427
2	C	26	50	20120604	9	2382	47.32	0.0394464326211027	-0.0692771463990196
2	C	26	50	20120604	9	2384	47.36	0.0404838289797815	-0.0715229882467462
2	C	26	50	20120604	9	2386	47.4	0.041771965403069	-0.0726315195476124
2	C	26	50	20120604	9	2388	47.44	0.042826756588565	-0.0730654709792266
2	C	26	50	20120604	9	2390	47.48	0.0434600414217957	-0.0726884416434979
2	C	26	50	20120604	9	2392	47.52	0.0451708155681984	-0.0727421817588681
2	C	26	50	20120604	9	2394	47.56	0.0470737813377276	-0.0724632988443681
2	C	26	50	20120604	9	2396	47.6	0.0485271686157785	-0.0721108768246247
2	C	26	50	20120604	9	2398	47.64	0.0499318362366056	-0.0715357868794857
2	C	26	50	20120604	9	2400	47.68	0.0518837337953929	-0.0707984159280644
2	C	26	50	20120604	9	2402	47.72	0.0524236805335069	-0.0698368921270069
2	C	26	50	20120604	9	2404	47.76	0.0528924216187555	-0.0697794043456964
2	C	26	50	20120604	9	2406	47.8	0.0532285801825316	-0.0704141033924895
2	C	26	50	20120604	9	2408	47.84	0.0542887453795646	-0.0708588028471777
2	C	26	50	20120604	9	2410	47.88	0.054350970776309	-0.0717370294694114
2	C	26	50	20120604	9	2412	47.92	0.0549001806132566	-0.0722059119760162
2	C	26	50	20120604	9	2414	47.96	0.0552754421820323	-0.0736935939329546
2	C	26	50	20120604	9	2416	48	0.0560902413259935	-0.0752719269792411
2	C	26	50	20120604	9	2418	48.04	0.0571634172878004	-0.0761963276742862
2	C	26	50	20120604	9	2420	48.08	0.0582920304212522	-0.0783786713330623
2	C	26	50	20120604	9	2422	48.12	0.0596891319995206	-0.0794579991238654
2	C	26	50	20120604	9	2424	48.16	0.0605977642133453	-0.0808968200022238
2	C	26	50	20120604	9	2426	48.2	0.0612158462507805	-0.082364702969289
2	C	26	50	20120604	9	2428	48.24	0.062260808652018	-0.084116206466288
2	C	26	50	20120604	9	2430	48.28	0.0625051140449179	-0.0852844175794863
2	C	26	50	20120604	9	2432	48.32	0.0626021290952967	-0.0868236476207732
2	C	26	50	20120604	9	2434	48.36	0.0625727134531993	-0.0886491144870844
2	C	26	50	20120604	9	2436	48.4	0.0621784307120097	-0.090396799607465
2	C	26	50	20120604	9	2438	48.44	0.0620299382879605	-0.092147595997683
2	C	26	50	20120604	9	2440	48.48	0.0622405146873979	-0.09419834708448
2	C	26	50	20120604	9	2442	48.52	0.0617453985192111	-0.096150103221911
2	C	26	50	20120604	9	2444	48.56	0.0613951685304894	-0.09703490593721
2	C	26	50	20120604	9	2446	48.6	0.0609515297359729	-0.099131760386141
2	C	26	50	20120604	9	2448	48.64	0.0605381551116913	-0.10107531408491
2	C	26	50	20120604	9	2450	48.68	0.0609436808507018	-0.103588725138638
2	C	26	50	20120604	9	2452	48.72	0.0609498326796981	-0.105020828502575
2	C	26	50	20120604	9	2454	48.76	0.061349630853781	-0.106868215679103
2	C	26	50	20120604	9	2456	48.8	0.0610517974775452	-0.108809365214816
2	C	26	50	20120604	9	2458	48.84	0.0616637983966621	-0.111010235071259
2	C	26	50	20120604	9	2460	48.88	0.0622240390993962	-0.11328973520177
2	C	26	50	20120604	9	2462	48.92	0.0622040279774887	-0.115172265585323
2	C	26	50	20120604	9	2464	48.96	0.0624196248350725	-0.117307091668403
2	C	26	50	20120604	9	2466	49	0.0629952804656364	-0.119432583941972
2	C	26	50	20120604	9	2468	49.04	0.0632892247545757	-0.12109166858267
2	C	26	50	20120604	9	2470	49.08	0.0634442225610118	-0.123100417526665
2	C	26	50	20120604	9	2472	49.12	0.063778684068513	-0.124265022395279
2	C	26	50	20120604	9	2474	49.16	0.063636838448207	-0.126750219888437
2	C	26	50	20120604	9	2476	49.2	0.0634702440905594	-0.12797464599074
2	C	26	50	20120604	9	2478	49.24	0.0629714509671104	-0.129461974394288
2	C	26	50	20120604	9	2480	49.28	0.0625895425945916	-0.131217084135871
2	C	26	50	20120604	9	2482	49.32	0.0626186753939765	-0.132104361724904
2	C	26	50	20120604	9	2484	49.36	0.0620025732555286	-0.134076694669667
2	C	26	50	20120604	9	2486	49.4	0.0611560250170921	-0.135678432950411
2	C	26	50	20120604	9	2488	49.44	0.0603482969409427	-0.137887646666872
2	C	26	50	20120604	9	2490	49.48	0.0598828085468876	-0.139502890687137
2	C	26	50	20120604	9	2492	49.52	0.0596003900984817	-0.141073657690864
2	C	26	50	20120604	9	2494	49.56	0.0591409828227448	-0.142670092670749
2	C	26	50	20120604	9	2496	49.6	0.0590279871591112	-0.144488629890605
2	C	26	50	20120604	9	2498	49.64	0.0585286283502372	-0.146064205220445
2	C	26	50	20120604	9	2500	49.68	0.0581604378492734	-0.147853680351594
2	C	26	50	20120604	9	2502	49.72	0.057946255205252	-0.148562837742446
2	C	26	50	20120604	9	2504	49.76	0.0576709785353361	-0.150870339301492
2	C	26	50	20120604	9	2506	49.8	0.0574881207217212	-0.152560748772596
2	C	26	50	20120604	9	2508	49.84	0.0572646042681882	-0.154716080952331
2	C	26	50	20120604	9	2510	49.88	0.0575272237267208	-0.155792721737365
2	C	26	50	20120604	9	2512	49.92	0.0580832217887678	-0.156171518840047
2	C	26	50	20120604	9	2514	49.96	0.0584463211209071	-0.158262080038625
2	C	26	50	20120604	9	2516	50	0.0590083295905942	-0.16065719212786
2	C	26	50	20120604	9	2518	50.04	0.0598512008737685	-0.162801139888418
2	C	26	50	20120604	9	2520	50.08	0.0604796773808871	-0.164185089280556
2	C	26	50	20120604	9	2522	50.12	0.060536811608807	-0.164539491199287
2	C	26	50	20120604	9	2524	50.16	0.0609375997323836	-0.165650497373887
2	C	26	50	20120604	9	2526	50.2	0.0609209120123476	-0.165835476507846
2	C	26	50	20120604	9	2528	50.24	0.0608253818862092	-0.166189807715898
2	C	26	50	20120604	9	2530	50.28	0.060635099451392	-0.167173463959207
2	C	26	50	20120604	9	2532	50.32	0.0603774297403276	-0.16710869297805
2	C	26	50	20120604	9	2534	50.36	0.0597822579626028	-0.166507440082007
2	C	26	50	20120604	9	2536	50.4	0.0596120573603713	-0.166068114638856
2	C	26	50	20120604	9	2538	50.44	0.0594960211375785	-0.164949542421697
2	C	26	50	20120604	9	2540	50.48	0.0587330529206783	-0.164248799601541
2	C	26	50	20120604	9	2542	50.52	0.0588855758533802	-0.163973240088913
2	C	26	50	20120604	9	2544	50.56	0.0586926064127944	-0.163138076269653
2	C	26	50	20120604	9	2546	50.6	0.05823348197977	-0.162140560733433
2	C	26	50	20120604	9	2548	50.64	0.0579633671893567	-0.161318902653695
2	C	26	50	20120604	9	2550	50.68	0.0567163136700561	-0.16019714845602
2	C	26	50	20120604	9	2552	50.72	0.0556636438049037	-0.159474980300394
2	C	26	50	20120604	9	2554	50.76	0.0542362073457224	-0.158216825204629
2	C	26	50	20120604	9	2556	50.8	0.0523035430913833	-0.156919425682508
2	C	26	50	20120604	9	2558	50.84	0.0503364427368005	-0.155687574959003
2	C	26	50	20120604	9	2560	50.88	0.049008425491054	-0.155004580519055
2	C	26	50	20120604	9	2562	50.92	0.0475379262288985	-0.153792316653389
2	C	26	50	20120604	9	2564	50.96	0.0460773971723577	-0.153041015698378
2	C	26	50	20120604	9	2566	51	0.0438762444732021	-0.151388436440067
2	C	26	50	20120604	9	2568	51.04	0.0419008709692793	-0.149948484190859
2	C	26	50	20120604	9	2570	51.08	0.040302951065154	-0.148859398326475
2	C	26	50	20120604	9	2572	51.12	0.0384453108402988	-0.14696230154323
2	C	26	50	20120604	9	2574	51.16	0.0368873424693105	-0.145466982833055
2	C	26	50	20120604	9	2576	51.2	0.0348943620065362	-0.143889074050837
2	C	26	50	20120604	9	2578	51.24	0.0329114224600548	-0.142777714322846
2	C	26	50	20120604	9	2580	51.28	0.0314626313760816	-0.141270799061459
2	C	26	50	20120604	9	2582	51.32	0.0299982839429224	-0.139225068432808
2	C	26	50	20120604	9	2584	51.36	0.0281444620946856	-0.13810197073225
2	C	26	50	20120604	9	2586	51.4	0.0268902667968951	-0.136621077000411
2	C	26	50	20120604	9	2588	51.44	0.0249933114350059	-0.134559648601218
2	C	26	50	20120604	9	2590	51.48	0.0236634557116284	-0.132103654618122
2	C	26	50	20120604	9	2592	51.52	0.0220910623623039	-0.130444569977425
2	C	26	50	20120604	9	2594	51.56	0.0209017794670262	-0.128406617523367
2	C	26	50	20120604	9	2596	51.6	0.0196323106627620	-0.126937178921383
2	C	26	50	20120604	9	2598	51.64	0.0181405274864927	-0.124708024793692
2	C	26	50	20120604	9	2600	51.68	0.0161457085460874	-0.122758036423214
2	C	26	50	20120604	9	2602	51.72	0.0151537791534389	-0.121075687969415
2	C	26	50	20120604	9	2604	51.76	0.0133942146391343	-0.118807713679437
2	C	26	50	20120604	9	2606	51.8	0.0115985169683110	-0.117202086311397
2	C	26	50	20120604	9	2608	51.84	0.0097680296438534	-0.115410631281261
2	C	26	50	20120604	9	2610	51.88	0.00773997668473229	-0.114354001618134
2	C	26	50	20120604	9	2612	51.92	0.00582103030194821	-0.112825378178565
2	C	26	50	20120604	9	2614	51.96	0.0035854415025488	-0.112031155841936
2	C	26	50	20120604	9	2616	52	0.0013552974253646	-0.111349009930126
2	C	26	50	20120604	9	2618	52.04	-0.000169295505551701	-0.110883945800139
2	C	26	50	20120604	9	2620	52.08	-0.0020912117368168	-0.111396032531074
2	C	26	50	20120604	9	2622	52.12	-0.0041083752515076	-0.11140557847262
2	C	26	50	20120604	9	2624	52.16	-0.0064163010746224	-0.111983072580816
2	C	26	50	20120604	9	2626	52.2	-0.007099578357283	-0.112151717548129
2	C	26	50	20120604	9	2628	52.24	-0.0088674867316056	-0.113171224105243
2	C	26	50	20120604	9	2630	52.28	-0.0105499058960827	-0.114023075644539
2	C	26	50	20120604	9	2632	52.32	-0.0121522805729296	-0.114700413230237
2	C	26	50	20120604	9	2634	52.36	-0.0135327651418401	-0.115883897849909
2	C	26	50	20120604	9	2636	52.4	-0.0153233716438387	-0.116896262628534
2	C	26	50	20120604	9	2638	52.44	-0.0166643289436809	-0.119069626031189
2	C	26	50	20120604	9	2640	52.48	-0.0182619660050938	-0.11940521890954
2	C	26	50	20120604	9	2642	52.52	-0.0189119385583605	-0.119953085243603
2	C	26	50	20120604	9	2644	52.56	-0.0203869633039156	-0.120677162587538
2	C	26	50	20120604	9	2646	52.6	-0.0216551593159737	-0.121483617871482
2	C	26	50	20120604	9	2648	52.64	-0.0234515640935781	-0.122606149886615
2	C	26	50	20120604	9	2650	52.68	-0.0250696365409673	-0.123339914593453
2	C	26	50	20120604	9	2652	52.72	-0.0265869462720374	-0.12424656690829
2	C	26	50	20120604	9	2654	52.76	-0.0281188224027999	-0.126077690628851
2	C	26	50	20120604	9	2656	52.8	-0.029513944082081	-0.127776868224042
2	C	26	50	20120604	9	2658	52.84	-0.0304953375836898	-0.128472732007408
2	C	26	50	20120604	9	2660	52.88	-0.0315559977554696	-0.130400305092922
2	C	26	50	20120604	9	2662	52.92	-0.0325822218270057	-0.131212558652471
2	C	26	50	20120604	9	2664	52.96	-0.0337068044518047	-0.132900846803232
2	C	26	50	20120604	9	2666	53	-0.0351191795365467	-0.134428621714664
2	C	26	50	20120604	9	2668	53.04	-0.0357735361518568	-0.135673553913621
2	C	26	50	20120604	9	2670	53.08	-0.037210447841906	-0.137291343518298
2	C	26	50	20120604	9	2672	53.12	-0.0379776586994934	-0.139389329338078
2	C	26	50	20120604	9	2674	53.16	-0.0393574361616227	-0.141088294801235
2	C	26	50	20120604	9	2676	53.2	-0.0403351527079693	-0.142859809420142
2	C	26	50	20120604	9	2678	53.24	-0.041084049499924	-0.145150057573727
2	C	26	50	20120604	9	2680	53.28	-0.0415993182113746	-0.146804192466956
2	C	26	50	20120604	9	2682	53.32	-0.0419790345528718	-0.148094662342622
2	C	26	50	20120604	9	2684	53.36	-0.0426798480837058	-0.149517997582472
2	C	26	50	20120604	9	2686	53.4	-0.0429551247536217	-0.15198629522356
2	C	26	50	20120604	9	2688	53.44	-0.0437925513145809	-0.152939263032565
2	C	26	50	20120604	9	2690	53.48	-0.0443493271940872	-0.154863017741461
2	C	26	50	20120604	9	2692	53.52	-0.0449235686110888	-0.156298373796592
2	C	26	50	20120604	9	2694	53.56	-0.045612573458677	-0.159011966780074
2	C	26	50	20120604	9	2696	53.6	-0.0458469086459622	-0.160481758935448
2	C	26	50	20120604	9	2698	53.64	-0.0458668490571917	-0.162621322633962
2	C	26	50	20120604	9	2700	53.68	-0.0462685564195837	-0.16431123713032
2	C	26	50	20120604	9	2702	53.72	-0.0465301859286228	-0.166245881283646
2	C	26	50	20120604	9	2704	53.76	-0.0467034978006916	-0.167636689611562
2	C	26	50	20120604	9	2706	53.8	-0.0465226905967422	-0.169189283971013
2	C	26	50	20120604	9	2708	53.84	-0.0467773197486475	-0.171515594570439
2	C	26	50	20120604	9	2710	53.88	-0.0464542426603234	-0.173028025264719
2	C	26	50	20120604	9	2712	53.92	-0.04598981492644	-0.175500636257172
2	C	26	50	20120604	9	2714	53.96	-0.0455118107423579	-0.176923335100919
2	C	26	50	20120604	9	2716	54	-0.0450511306744149	-0.178569126134131
2	C	26	50	20120604	9	2718	54.04	-0.0448228058947697	-0.180464808703814
2	C	26	50	20120604	9	2720	54.08	-0.0445565094809749	-0.182155218174919
2	C	26	50	20120604	9	2722	54.12	-0.0441835813645771	-0.184336925437592
2	C	26	50	20120604	9	2724	54.16	-0.0442757173781657	-0.185240395771914
2	C	26	50	20120604	9	2726	54.2	-0.044392107154349	-0.186635800293907
2	C	26	50	20120604	9	2728	54.24	-0.0443539233881649	-0.188410638314685
2	C	26	50	20120604	9	2730	54.28	-0.0439393466823553	-0.190291754484676
2	C	26	50	20120604	9	2732	54.32	-0.0442262906141608	-0.192154415167678
2	C	26	50	20120604	9	2734	54.36	-0.0441994205564757	-0.193482361702746
2	C	26	50	20120604	9	2736	54.4	-0.0439894098424633	-0.193862078044243
2	C	26	50	20120604	9	2738	54.44	-0.0437546503911093	-0.194597469096677
2	C	26	50	20120604	9	2740	54.48	-0.0440601205205819	-0.194796873208972
2	C	26	50	20120604	9	2742	54.52	-0.0445678231894739	-0.194579084320366
2	C	26	50	20120604	9	2744	54.56	-0.0446774247405578	-0.194963043302551
2	C	26	50	20120604	9	2746	54.6	-0.044867636464697	-0.195911273496122
2	C	26	50	20120604	9	2748	54.64	-0.0456072701578181	-0.195434683525602
2	C	26	50	20120604	9	2750	54.68	-0.0460279986926241	-0.195114364153724
2	C	26	50	20120604	9	2752	54.72	-0.0467969066064863	-0.194271917134619
2	C	26	50	20120604	9	2754	54.76	-0.0467221654197149	-0.193646622608016
2	C	26	50	20120604	9	2756	54.8	-0.0471918964544571	-0.193113251962967
2	C	26	50	20120604	9	2758	54.84	-0.047128610397541	-0.193026631382271
2	C	26	50	20120604	9	2760	54.88	-0.0469321054230492	-0.192978477410472
2	C	26	50	20120604	9	2762	54.92	-0.0463787943667708	-0.192872764946685
2	C	26	50	20120604	9	2764	54.96	-0.0468623139837461	-0.192345404709276
2	C	26	50	20120604	9	2766	55	-0.0467062555171382	-0.192287916927966
2	C	26	50	20120604	9	2768	55.04	-0.0463714404562464	-0.19248131063262
2	C	26	50	20120604	9	2770	55.08	-0.0463165689700263	-0.191498149364058
2	C	26	50	20120604	9	2772	55.12	-0.046277041700958	-0.191431610615949
2	C	26	50	20120604	9	2774	55.16	-0.0465692889336224	-0.190535494192151
2	C	26	50	20120604	9	2776	55.2	-0.0468910932297404	-0.189441529290977
2	C	26	50	20120604	9	2778	55.24	-0.0474961645024017	-0.188613012275461
2	C	26	50	20120604	9	2780	55.28	-0.0478369899709336	-0.187830952175469
2	C	26	50	20120604	9	2782	55.32	-0.048400341943505	-0.186484125889343
2	C	26	50	20120604	9	2784	55.36	-0.0486169287505824	-0.186492399038683
2	C	26	50	20120604	9	2786	55.4	-0.0488176763657613	-0.185656669533998
2	C	26	50	20120604	9	2788	55.44	-0.0493541582806475	-0.184420151905737
2	C	26	50	20120604	9	2790	55.48	-0.0500919534961375	-0.183437697743957
2	C	26	50	20120604	9	2792	55.52	-0.0506664070451735	-0.18214765213236
2	C	26	50	20120604	9	2794	55.56	-0.0512556391259362	-0.180838585348349
2	C	26	50	20120604	9	2796	55.6	-0.0524802066495951	-0.179418856353083
2	C	26	50	20120604	9	2798	55.64	-0.0539671107890742	-0.177878212098234
2	C	26	50	20120604	9	2800	55.68	-0.0543882635879489	-0.177266140468439
2	C	26	50	20120604	9	2802	55.72	-0.0553992848636894	-0.176417753752371
2	C	26	50	20120604	9	2804	55.76	-0.0566389137617875	-0.17456859880889
2	C	26	50	20120604	9	2806	55.8	-0.0574773302722404	-0.173140455242928
2	C	26	50	20120604	9	2808	55.84	-0.0586465313349324	-0.172143788234845
2	C	26	50	20120604	9	2810	55.88	-0.0601685786814364	-0.171198740021789
2	C	26	50	20120604	9	2812	55.92	-0.0620881614603236	-0.170078187905643
2	C	26	50	20120604	9	2814	55.96	-0.0638964456318519	-0.169129745580037
2	C	26	50	20120604	9	2816	56	-0.0655444994067634	-0.167869186321216
2	C	26	50	20120604	9	2818	56.04	-0.0669914520131054	-0.168044336670916
2	C	26	50	20120604	9	2820	56.08	-0.0683990894824135	-0.1671444018705
2	C	26	50	20120604	9	2822	56.12	-0.0704759328094365	-0.166650063519772
2	C	26	50	20120604	9	2824	56.16	-0.0720604176847193	-0.165699146320433
2	C	26	50	20120604	9	2826	56.2	-0.0730211636683175	-0.165381867507714
2	C	26	50	20120604	9	2828	56.24	-0.0751839911799328	-0.164334854496811
2	C	26	50	20120604	9	2830	56.28	-0.0767230797998634	-0.163715004692423
2	C	26	50	20120604	9	2832	56.32	-0.0789678609874182	-0.162380977039037
2	C	26	50	20120604	9	2834	56.36	-0.0805300012884155	-0.161448161773295
2	C	26	50	20120604	9	2836	56.4	-0.082313324590568	-0.161466546549606
2	C	26	50	20120604	9	2838	56.44	-0.0840489888956685	-0.160337579862764
2	C	26	50	20120604	9	2840	56.48	-0.0864612129690083	-0.160335175699708
2	C	26	50	20120604	9	2842	56.52	-0.0880487384034503	-0.159747499253864
2	C	26	50	20120604	9	2844	56.56	-0.0894978123301363	-0.159927599351032
2	C	26	50	20120604	9	2846	56.6	-0.0919161175217943	-0.159605158658811
2	C	26	50	20120604	9	2848	56.64	-0.0930131936928043	-0.158921032848013
2	C	26	50	20120604	9	2850	56.68	-0.0946822485391173	-0.158564368187582
2	C	26	50	20120604	9	2852	56.72	-0.0966907146403993	-0.157869706485745
2	C	26	50	20120604	9	2854	56.76	-0.0983442131375263	-0.156711182735449
2	C	26	50	20120604	9	2856	56.8	-0.0999891556426003	-0.156585105596363
2	C	26	50	20120604	9	2858	56.84	-0.101336476903473	-0.15635218462264
2	C	26	50	20120604	9	2860	56.88	-0.102885465018340	-0.155377367214097
2	C	26	50	20120604	9	2862	56.92	-0.104847969178846	-0.15529152445086
2	C	26	50	20120604	9	2864	56.96	-0.106654202740708	-0.154278664697489
2	C	26	50	20120604	9	2866	57	-0.108663870923519	-0.153459764334197
2	C	26	50	20120604	9	2868	57.04	-0.110048810265151	-0.152165334660557
2	C	26	50	20120604	9	2870	57.08	-0.111967615226579	-0.150844742036013
2	C	26	50	20120604	9	2872	57.12	-0.113417396260045	-0.149752757033826
2	C	26	50	20120604	9	2874	57.16	-0.115124422740508	-0.147779858403638
2	C	26	50	20120604	9	2876	57.2	-0.116670087453503	-0.147369807181228
2	C	26	50	20120604	9	2878	57.24	-0.118150415499917	-0.146039385772425
2	C	26	50	20120604	9	2880	57.28	-0.119685473611195	-0.144569381485016
2	C	26	50	20120604	9	2882	57.32	-0.120601318314188	-0.14350221593085
2	C	26	50	20120604	9	2884	57.36	-0.122903495359172	-0.140765875322217
2	C	26	50	20120604	9	2886	57.4	-0.124129406385715	-0.139532893227862
2	C	26	50	20120604	9	2888	57.44	-0.125417465027257	-0.137821984731171
2	C	26	50	20120604	9	2890	57.48	-0.127098307343612	-0.136032247970513
2	C	26	50	20120604	9	2892	57.52	-0.128189726094688	-0.134448682899732
2	C	26	50	20120604	9	2894	57.56	-0.129395548783263	-0.132723843833766
2	C	26	50	20120604	9	2896	57.6	-0.131089691778172	-0.131386082656574
2	C	26	50	20120604	9	2898	57.64	-0.131863280738926	-0.129341115703247
2	C	26	50	20120604	9	2900	57.68	-0.133457707535552	-0.127108878589991
2	C	26	50	20120604	9	2902	57.72	-0.134672248285054	-0.124942572113012
2	C	26	50	20120604	9	2904	57.76	-0.136756304101245	-0.122859930510383
2	C	26	50	20120604	9	2906	57.8	-0.137954637963322	-0.121398552925705
2	C	26	50	20120604	9	2908	57.84	-0.139156507359304	-0.119592814338589
2	C	26	50	20120604	9	2910	57.88	-0.140354841221381	-0.117288565470736
2	C	26	50	20120604	9	2912	57.92	-0.141392661844129	-0.116075382366255
2	C	26	50	20120604	9	2914	57.96	-0.142002400021546	-0.115129061360993
2	C	26	50	20120604	9	2916	58	-0.143135609349075	-0.113452794025512
2	C	26	50	20120604	9	2918	58.04	-0.144158085754671	-0.110661136453387
2	C	26	50	20120604	9	2920	58.08	-0.144999684245639	-0.109238296188284
2	C	26	50	20120604	9	2922	58.12	-0.145943459666489	-0.107154664636161
2	C	26	50	20120604	9	2924	58.16	-0.146607432934023	-0.105022737690884
2	C	26	50	20120604	9	2926	58.2	-0.147537914747387	-0.102924115475
2	C	26	50	20120604	9	2928	58.24	-0.148696933472429	-0.101417200213614
2	C	26	50	20120604	9	2930	58.28	-0.149521985664718	-0.09961775487685
2	C	26	50	20120604	9	2932	58.32	-0.150445254988913	-0.09732694103784
2	C	26	50	20120604	9	2934	58.36	-0.151297530792277	-0.095501686303563
2	C	26	50	20120604	9	2936	58.4	-0.152039073673708	-0.092652965214197
2	C	26	50	20120604	9	2938	58.44	-0.152585950058277	-0.0912688744007024
2	C	26	50	20120604	9	2940	58.48	-0.152360524416435	-0.0901776672159754
2	C	26	50	20120604	9	2942	58.52	-0.152266408503859	-0.0884106780804683
2	C	26	50	20120604	9	2944	58.56	-0.152739250808439	-0.086854548187111
2	C	26	50	20120604	9	2946	58.6	-0.152738897255048	-0.0848933875294902
2	C	26	50	20120604	9	2948	58.64	-0.152698733589877	-0.0823455403755188
2	C	26	50	20120604	9	2950	58.68	-0.153052499112504	-0.0808448476538066
2	C	26	50	20120604	9	2952	58.72	-0.152546281367853	-0.0785099103516505
2	C	26	50	20120604	9	2954	58.76	-0.152425012554879	-0.0763783369597636
2	C	26	50	20120604	9	2956	58.8	-0.151839669561413	-0.0744039534053346
2	C	26	50	20120604	9	2958	58.84	-0.151368665734465	-0.0726192866002979
2	C	26	50	20120604	9	2960	58.88	-0.151175908425913	-0.071199840447744
2	C	26	50	20120604	9	2962	58.92	-0.151307995972639	-0.069349483422735
2	C	26	50	20120604	9	2964	58.96	-0.150617930464879	-0.0683863332760808
2	C	26	50	20120604	9	2966	59	-0.149985564870464	-0.0662440118611199
2	C	26	50	20120604	9	2968	59.04	-0.149140289424233	-0.0647996755498683
2	C	26	50	20120604	9	2970	59.08	-0.148042364725085	-0.0633901996029292
2	C	26	50	20120604	9	2972	59.12	-0.147021443954408	-0.0621186801889995
2	C	26	50	20120604	9	2974	59.16	-0.146129570171297	-0.0606332609737609
2	C	26	50	20120604	9	2976	59.2	-0.145339944028746	-0.0588164915208583
2	C	26	50	20120604	9	2978	59.24	-0.144120326252556	-0.0574070862845973
2	C	26	50	20120604	9	2980	59.28	-0.143274272988866	-0.0560809075164819
2	C	26	50	20120604	9	2982	59.32	-0.142256746330739	-0.0549615574818636
2	C	26	50	20120604	9	2984	59.36	-0.140783347930780	-0.0530776128847483
2	C	26	50	20120604	9	2986	59.4	-0.139721839230863	-0.0520404286581039
2	C	26	50	20120604	9	2988	59.44	-0.138221429351863	-0.0506077596087418
2	C	26	50	20120604	9	2990	59.48	-0.136652712957801	-0.0493112793254363
2	C	26	50	20120604	9	2992	59.52	-0.135324907844089	-0.0478997527688317
2	C	26	50	20120604	9	2994	59.56	-0.134084571839209	-0.0463357032795252
2	C	26	50	20120604	9	2996	59.6	-0.132586848965978	-0.0454165351746607
2	C	26	50	20120604	9	2998	59.64	-0.130883358019422	-0.0440540111179924
2	C	26	50	20120604	9	3000	59.68	-0.129531228432437	-0.0428096446044603
2	C	26	50	20120604	9	3002	59.72	-0.127724641317183	-0.0417326502660351
2	C	26	50	20120604	9	3004	59.76	-0.126167945738401	-0.0404821319235067
2	C	26	50	20120604	9	3006	59.8	-0.124306699268962	-0.0390624029282403
2	C	26	50	20120604	9	3008	59.84	-0.123419704522641	-0.0382565840404002
2	C	26	50	20120604	9	3010	59.88	-0.121805662583905	-0.0364411580903818
2	C	26	50	20120604	9	3012	59.92	-0.119969094141129	-0.03476906268491
2	C	26	50	20120604	9	3014	59.96	-0.118575528096767	-0.0339705977075941
2	C	26	50	20120604	9	3016	60	-0.117089401774747	-0.0324996034706917
2	C	26	50	20120604	9	3018	60.04	-0.115051802874080	-0.0314740157952588
2	C	26	50	20120604	9	3020	60.08	-0.113698117652176	-0.030574858812302
2	C	26	50	20120604	9	3022	60.12	-0.112038325904697	-0.0301826266807778
2	C	26	50	20120604	9	3024	60.16	-0.109831092087223	-0.0297877075434851
2	C	26	50	20120604	9	3026	60.2	-0.107874244780968	-0.0282613468456158
2	C	26	50	20120604	9	3028	60.24	-0.106496588639182	-0.0277877974342552
2	C	26	50	20120604	9	3030	60.28	-0.104200825052704	-0.0265056007079296
2	C	26	50	20120604	9	3032	60.32	-0.102485171869511	-0.0260914482661887
2	C	26	50	20120604	9	3034	60.36	-0.100494736991149	-0.0249663706666427
2	C	26	50	20120604	9	3036	60.4	-0.0983816897969293	-0.0239342068981447
2	C	26	50	20120604	9	3038	60.44	-0.0959780217156423	-0.0233482275085754
2	C	26	50	20120604	9	3040	60.48	-0.0950814103170973	-0.0228914365279289
2	C	26	50	20120604	9	3042	60.52	-0.0934524484252773	-0.0232822544458907
2	C	26	50	20120604	9	3044	60.56	-0.0911469267652193	-0.0227426612611673
2	C	26	50	20120604	9	3046	60.6	-0.0894171314464023	-0.0225221146561152
2	C	26	50	20120604	9	3048	60.64	-0.0877195801968083	-0.021904598304105
2	C	26	50	20120604	9	3050	60.68	-0.0862835877455743	-0.0222154424451146
2	C	26	50	20120604	9	3052	60.72	-0.0840885161647368	-0.0225443178090445
2	C	26	50	20120604	9	3054	60.76	-0.0823433059180903	-0.0223804811678435
2	C	26	50	20120604	9	3056	60.8	-0.0802221269958869	-0.022757369082216
2	C	26	50	20120604	9	3058	60.84	-0.0782309850107437	-0.0226157355939443
2	C	26	50	20120604	9	3060	60.88	-0.0762025077875539	-0.0232342418954482
2	C	26	50	20120604	9	3062	60.92	-0.0747732328507415	-0.0239248730886331
2	C	26	50	20120604	9	3064	60.96	-0.0729394221244123	-0.0250561025171753
2	C	26	50	20120604	9	3066	61	-0.0716570839767305	-0.0258583151604315
2	C	26	50	20120604	9	3068	61.04	-0.0701958478134085	-0.0269518557975365
2	C	26	50	20120604	9	3070	61.08	-0.0683087212357778	-0.0278688318713792
2	C	26	50	20120604	9	3072	61.12	-0.0661048108201756	-0.0288350225771925
2	C	26	50	20120604	9	3074	61.16	-0.0646031281489697	-0.0293765956609033
2	C	26	50	20120604	9	3076	61.2	-0.0623447705112161	-0.0302368617708948
2	C	26	50	20120604	9	3078	61.24	-0.0607245767434834	-0.0304514686789849
2	C	26	50	20120604	9	3080	61.28	-0.058469330375567	-0.031337049211743
2	C	26	50	20120604	9	3082	61.32	-0.0562629450862306	-0.032561121760655
2	C	26	50	20120604	9	3084	61.36	-0.0543793540425059	-0.0330580764064729
2	C	26	50	20120604	9	3086	61.4	-0.0518440226785615	-0.0335840931409976
2	C	26	50	20120604	9	3088	61.44	-0.0495520067580235	-0.0345542436447855
2	C	26	50	20120604	9	3090	61.48	-0.0471193472987074	-0.035592064267533
2	C	26	50	20120604	9	3092	61.52	-0.0451380765242296	-0.0371596775750167
2	C	26	50	20120604	9	3094	61.56	-0.0428821513338033	-0.038245199621223
2	C	26	50	20120604	9	3096	61.6	-0.0407694081954994	-0.0393448001634428
2	C	26	50	20120604	9	3098	61.64	-0.0394457325853894	-0.0403471664521816
2	C	26	50	20120604	9	3100	61.68	-0.0379948908917509	-0.041775239307466
2	C	26	50	20120604	9	3102	61.72	-0.0362606019093398	-0.0431568234274212
2	C	26	50	20120604	9	3104	61.76	-0.0346930416348647	-0.0440795023174542
2	C	26	50	20120604	9	3106	61.8	-0.0331923489131525	-0.0447814472191381
2	C	26	50	20120604	9	3108	61.84	-0.032650273783627	-0.0447981420102419
2	C	26	50	20120604	9	3110	61.88	-0.0308458928415308	-0.0459031943457446
2	C	26	50	20120604	9	3112	61.92	-0.0283577608552307	-0.0466198824238162
2	C	26	50	20120604	9	3114	61.96	-0.026442484356641	-0.0476604678340782
2	C	26	50	20120604	9	3116	62	-0.0238522107957984	-0.0485357246078309
2	C	26	50	20120604	9	3118	62.04	-0.0220364312923895	-0.0487394420714907
2	C	26	50	20120604	9	3120	62.08	-0.0200847458656365	-0.0495996374708042
2	C	26	50	20120604	9	3122	62.12	-0.017948010594247	-0.0500181032639104
2	C	26	50	20120604	9	3124	62.16	-0.0165909312597938	-0.0503293716689887
2	C	26	50	20120604	9	3126	62.2	-0.014790778816249	-0.0514563584568438
2	C	26	50	20120604	9	3128	62.24	-0.0129006823901374	-0.0520260036797677
2	C	26	50	20120604	9	3130	62.28	-0.011025010942362	-0.0531464850852359
2	C	26	50	20120604	9	3132	62.32	-0.0095562087364813	-0.0541146556900365
2	C	26	50	20120604	9	3134	62.36	-0.0078515157083967	-0.0545457079838478
2	C	26	50	20120604	9	3136	62.4	-0.0054064818804099	-0.0559153738190062
2	C	26	50	20120604	9	3138	62.44	-0.0039769241008851	-0.0571531642394732
2	C	26	50	20120604	9	3140	62.48	-0.0022374414191662	-0.0582327748729888
2	C	26	50	20120604	9	3142	62.52	2.74357431099929e-06	-0.0592506550845069
2	C	26	50	20120604	9	3144	62.56	0.0011976833238381	-0.0603840765440708
2	C	26	50	20120604	9	3146	62.6	0.0032963055397217	-0.0610921025640729
2	C	26	50	20120604	9	3148	62.64	0.0041542381973353	-0.0610978301290005
2	C	26	50	20120604	9	3150	62.68	0.00568017463113587	-0.060877637077339
2	C	26	50	20120604	9	3152	62.72	0.0065972214156567	-0.0606740610350354
2	C	26	50	20120604	9	3154	62.76	0.0075615029331608	-0.0602191792426981
2	C	26	50	20120604	9	3156	62.8	0.00826457920569458	-0.0601223763243536
2	C	26	50	20120604	9	3158	62.84	0.0100034962019885	-0.0600464330560542
2	C	26	50	20120604	9	3160	62.88	0.00981908275345508	-0.0600816469737573
2	C	26	50	20120604	9	3162	62.92	0.0103509684742636	-0.0602060977672461
2	C	26	50	20120604	9	3164	62.96	0.0102394577348705	-0.0604021784776692
2	C	26	50	20120604	9	3166	63	0.0100645195172049	-0.0608180986863631
2	C	26	50	20120604	9	3168	63.04	0.0105285936976977	-0.0615197607453345
2	C	26	50	20120604	9	3170	63.08	0.0105879906673173	-0.0617086996772675
2	C	26	50	20120604	9	3172	63.12	0.0101627366491117	-0.0618289078300693
2	C	26	50	20120604	9	3174	63.16	0.0107073502919816	-0.0623182257226503
2	C	26	50	20120604	9	3176	63.2	0.0107871119368995	-0.0622097555424163
2	C	26	50	20120604	9	3178	63.24	0.0103817983299233	-0.0625054675983085
2	C	26	50	20120604	9	3180	63.28	0.0104397103753025	-0.0623529446656066
2	C	26	50	20120604	9	3182	63.32	0.0102626508372934	-0.0629364491814418
2	C	26	50	20120604	9	3184	63.36	0.0100614082473677	-0.0631750270094141
2	C	26	50	20120604	9	3186	63.4	0.0100005263535075	-0.0633869469117357
2	C	26	50	20120604	9	3188	63.44	0.0105160779076707	-0.064092144504613
2	C	26	50	20120604	9	3190	63.48	0.0109827683832538	-0.0644807703915532
2	C	26	50	20120604	9	3192	63.52	0.0109447260384260	-0.0642972054711571
2	C	26	50	20120604	9	3194	63.56	0.0110457715974575	-0.0646813765853758
2	C	26	50	20120604	9	3196	63.6	0.0110207400174035	-0.065361471887521
2	C	26	50	20120604	9	3198	63.64	0.0107800408690876	-0.065303064867395
2	C	26	50	20120604	9	3200	63.68	0.0103149060284231	-0.0661573912804246
2	C	26	50	20120604	9	3202	63.72	0.0102893794736222	-0.0663124597975388
2	C	26	50	20120604	9	3204	63.76	0.0105730000035562	-0.0673309056944818
2	C	26	50	20120604	9	3206	63.8	0.0115030575528508	-0.0679991923133812
2	C	26	50	20120604	9	3208	63.84	0.0117542925922064	-0.0677592709825246
2	C	26	50	20120604	9	3210	63.88	0.0125298473098118	-0.0675057024907911
2	C	26	50	20120604	9	3212	63.92	0.0141801638264231	-0.0682745396939752
2	C	26	50	20120604	9	3214	63.96	0.0145305352365010	-0.0682273756716701
2	C	26	50	20120604	9	3216	64	0.0147231511236963	-0.0691723531740478
2	C	26	50	20120604	9	3218	64.04	0.0145572638728299	-0.0696039711532841
2	C	26	50	20120604	9	3220	64.08	0.0150973520323002	-0.070404274608231
2	C	26	50	20120604	9	3222	64.12	0.0153359298602725	-0.0707902134894026
2	C	26	50	20120604	9	3224	64.16	0.0158255305955661	-0.0710894610792008
2	C	26	50	20120604	9	3226	64.2	0.0155208382835528	-0.0711677377998781
2	C	26	50	20120604	9	3228	64.24	0.0161023629004006	-0.0720045279647343
2	C	26	50	20120604	9	3230	64.28	0.0156097216059479	-0.0718787336683612
2	C	26	50	20120604	9	3232	64.32	0.0154050141927944	-0.0724658444287804
2	C	26	50	20120604	9	3234	64.36	0.0153819625117278	-0.0725864768456508
2	C	26	50	20120604	9	3236	64.4	0.0154487841025499	-0.0729908712138114
2	C	26	50	20120604	9	3238	64.44	0.0156006706391488	-0.0741465665369827
2	C	26	50	20120604	9	3240	64.48	0.0161889127704178	-0.0750457942306176
2	C	26	50	20120604	9	3242	64.52	0.0166063179033523	-0.0760785236845406
2	C	26	50	20120604	9	3244	64.56	0.0179723067832484	-0.0765812766059642
2	C	26	50	20120604	9	3246	64.6	0.0191910760313016	-0.0769957826010958
2	C	26	50	20120604	9	3248	64.64	0.0203051934757391	-0.0768328651987104
2	C	26	50	20120604	9	3250	64.68	0.0219492167419978	-0.0777055763880508
2	C	26	50	20120604	9	3252	64.72	0.0224035328489102	-0.0775786507208278
2	C	26	50	20120604	9	3254	64.76	0.0240164434167967	-0.0782874545582892
2	C	26	50	20120604	9	3256	64.8	0.0254685579026414	-0.0794241994197247
2	C	26	50	20120604	9	3258	64.84	0.0269457746792182	-0.0797960668759507
2	C	26	50	20120604	9	3260	64.88	0.0282175062251822	-0.0798524232864113
2	C	26	50	20120604	9	3262	64.92	0.0300957232573699	-0.079866565422035
2	C	26	50	20120604	9	3264	64.96	0.0323409287089934	-0.079924972442161
2	C	26	50	20120604	9	3266	65	0.0337644760808782	-0.079206269109763
2	C	26	50	20120604	9	3268	65.04	0.0354428647367026	-0.0793092238571038
2	C	26	50	20120604	9	3270	65.08	0.0370601593666325	-0.0798524232864113
2	C	26	50	20120604	9	3272	65.12	0.0387048897396724	-0.0811440245329266
2	C	26	50	20120604	9	3274	65.16	0.0409424584380591	-0.081848020044276
2	C	26	50	20120604	9	3276	65.2	0.042180743833273	-0.0832099077048413
2	C	26	50	20120604	9	3278	65.24	0.0435170342283593	-0.0847803918658566
2	C	26	50	20120604	9	3280	65.28	0.0445354801253023	-0.0855913726331994
2	C	26	50	20120604	9	3282	65.32	0.0450808008749534	-0.0868619020976354
2	C	26	50	20120604	9	3284	65.36	0.0455559766319107	-0.0875692917215344
2	C	26	50	20120604	9	3286	65.4	0.04618367532157	-0.0889175322212228
2	C	26	50	20120604	9	3288	65.44	0.0470499518392017	-0.0904267102243093
2	C	26	50	20120604	9	3290	65.48	0.0472337996023102	-0.0914016690542093
2	C	26	50	20120604	9	3292	65.52	0.0482296180822552	-0.093583729870273
2	C	26	50	20120604	9	3294	65.56	0.0483593014659248	-0.094914504832466
2	C	26	50	20120604	9	3296	65.6	0.048730673947404	-0.09590021168544
2	C	26	50	20120604	9	3298	65.64	0.0488960662235235	-0.097613743548289
2	C	26	50	20120604	9	3300	65.68	0.0487537963391487	-0.099245038892487
2	C	26	50	20120604	9	3302	65.72	0.048504258356068	-0.1005269527761
2	C	26	50	20120604	9	3304	65.76	0.0479796558351057	-0.102245151543705
2	C	26	50	20120604	9	3306	65.8	0.0476420123470892	-0.104318035072753
2	C	26	50	20120604	9	3308	65.84	0.0466971055553896	-0.105895095326834
2	C	26	50	20120604	9	3310	65.88	0.0462854986980609	-0.107251396843828
2	C	26	50	20120604	9	3312	65.92	0.0460488300583977	-0.108852781571181
2	C	26	50	20120604	9	3314	65.96	0.0456317077681758	-0.110785940800267
2	C	26	50	20120604	9	3316	66	0.04584277914236	-0.113656440778494
2	C	26	50	20120604	9	3318	66.04	0.0457888976056336	-0.114093574190623
2	C	26	50	20120604	9	3320	66.08	0.0456998728618822	-0.116192196406507
2	C	26	50	20120604	9	3322	66.12	0.0448033321740157	-0.117763316963625
2	C	26	50	20120604	9	3324	66.16	0.0444796186895886	-0.119911365943513
2	C	26	50	20120604	9	3326	66.2	0.0440641227449633	-0.120397572566257
2	C	26	50	20120604	9	3328	66.24	0.0429702992651459	-0.121673829595621
2	C	26	50	20120604	9	3330	66.28	0.0422401408028926	-0.123432121317719
2	C	26	50	20120604	9	3332	66.32	0.0420092704388352	-0.123893508492444
2	C	26	50	20120604	9	3334	66.36	0.0421839965244664	-0.12530835845092
2	C	26	50	20120604	9	3336	66.4	0.0424528385226735	-0.124475245241326
2	C	26	50	20120604	9	3338	66.44	0.0424261805970228	-0.123642061321054
2	C	26	50	20120604	9	3340	66.48	0.0430328075046028	-0.123615261974047
2	C	26	50	20120604	9	3342	66.52	0.0432362421255501	-0.122812200802653
2	C	26	50	20120604	9	3344	66.56	0.0438423033477051	-0.122531408699844
2	C	26	50	20120604	9	3346	66.6	0.0444740325460172	-0.122222120193753
2	C	26	50	20120604	9	3348	66.64	0.0452225050739031	-0.121805987853025
2	C	26	50	20120604	9	3350	66.68	0.0463477948054834	-0.121086577413846
2	C	26	50	20120604	9	3352	66.72	0.0483412702430045	-0.120767530834174
2	C	26	50	20120604	9	3354	66.76	0.0494708026152719	-0.120448342833147
2	C	26	50	20120604	9	3356	66.8	0.0514224173313468	-0.119751135546897
2	C	26	50	20120604	9	3358	66.84	0.053209771142152	-0.120085102079651
2	C	26	50	20120604	9	3360	66.88	0.0548293285137817	-0.119712881070034
2	C	26	50	20120604	9	3362	66.92	0.0565895294241894	-0.119648322220912
2	C	26	50	20120604	9	3364	66.96	0.0579639328747817	-0.119747529302313
2	C	26	50	20120604	9	3366	67	0.0594018345143245	-0.119235937546124
2	C	26	50	20120604	9	3368	67.04	0.0603885313167922	-0.118995945504589
2	C	26	50	20120604	9	3370	67.08	0.0608310387404587	-0.118819310230649
2	C	26	50	20120604	9	3372	67.12	0.0611344582602659	-0.118527204419341
2	C	26	50	20120604	9	3374	67.16	0.0610438778815959	-0.117839967338706
2	C	26	50	20120604	9	3376	67.2	0.0606193309701715	-0.116715950399331
2	C	26	50	20120604	9	3378	67.24	0.0596208961951361	-0.116121980703135
2	C	26	50	20120604	9	3380	67.28	0.0588319064486881	-0.115558982283954
2	C	26	50	20120604	9	3382	67.32	0.0585291940356622	-0.114653956314713
2	C	26	50	20120604	9	3384	67.36	0.0580712716841658	-0.113757062073456
2	C	26	50	20120604	9	3386	67.4	0.0573698217572287	-0.11218587080566
2	C	26	50	20120604	9	3388	67.44	0.0564964034611071	-0.110967667243032
2	C	26	50	20120604	9	3390	67.48	0.0560104796810757	-0.108596879627069
2	C	26	50	20120604	9	3392	67.52	0.0558510978125962	-0.106657568568987
2	C	26	50	20120604	9	3394	67.56	0.0554884227445257	-0.104749016655887
2	C	26	50	20120604	9	3396	67.6	0.0549690528137441	-0.102926448927378
2	C	26	50	20120604	9	3398	67.64	0.0538297623678964	-0.100551418670729
2	C	26	50	20120604	9	3400	67.68	0.0535623345832516	-0.099038351580346
2	C	26	50	20120604	9	3402	67.72	0.0527415957423284	-0.097566650236662
2	C	26	50	20120604	9	3404	67.76	0.0521070381168916	-0.094941304179473
2	C	26	50	20120604	9	3406	67.8	0.0519118766452841	-0.093655218365851
2	C	26	50	20120604	9	3408	67.84	0.0520766325253006	-0.0914281148478257
2	C	26	50	20120604	9	3410	67.88	0.0519471612736653	-0.0890805910449644
2	C	26	50	20120604	9	3412	67.92	0.0521125535497849	-0.087343158972911
2	C	26	50	20120604	9	3414	67.96	0.0520380952057259	-0.0854650126514014
2	C	26	50	20120604	9	3416	68	0.0518963910067761	-0.0831949170410801
2	C	26	50	20120604	9	3418	68.04	0.052004154080229	-0.0813011436597063
2	C	26	50	20120604	9	3420	68.08	0.0523608894513376	-0.0805229726470105
2	C	26	50	20120604	9	3422	68.12	0.0533573443273857	-0.0791600950369515
2	C	26	50	20120604	9	3424	68.16	0.0542890989329552	-0.0784870000919401
2	C	26	50	20120604	9	3426	68.2	0.0557072722933029	-0.0775984497107011
2	C	26	50	20120604	9	3428	68.24	0.055286614469175	-0.0772466640870608
2	C	26	50	20120604	9	3430	68.28	0.05507858365415	-0.0776676754645792
2	C	26	50	20120604	9	3432	68.32	0.0545252018871934	-0.0770888378534999
2	C	26	50	20120604	9	3434	68.36	0.0533155543166175	-0.0777100311607723
2	C	26	50	20120604	9	3436	68.4	0.0527071596420846	-0.0777135666946782
2	C	26	50	20120604	9	3438	68.44	0.0519253116741267	-0.0776106826580156
2	C	26	50	20120604	9	3440	68.48	0.050943988883196	-0.0773466489859205
2	C	26	50	20120604	9	3442	68.52	0.0492162441740448	-0.0769540633010057
2	C	26	50	20120604	9	3444	68.56	0.0475309965824429	-0.0758873927215858
2	C	26	50	20120604	9	3446	68.6	0.0462089897443365	-0.0751422435955715
2	C	26	50	20120604	9	3448	68.64	0.0443727041442732	-0.0738200246254307
2	C	26	50	20120604	9	3450	68.68	0.0425791277937935	-0.0725986390822872
2	C	26	50	20120604	9	3452	68.72	0.040777914690077	-0.0708125580636881
2	C	26	50	20120604	9	3454	68.76	0.0402852026849462	-0.0695754040393241
2	C	26	50	20120604	9	3456	68.8	0.0389604381303932	-0.0674953080211076
2	C	26	50	20120604	9	3458	68.84	0.0385055563380559	-0.0659384710209692
2	C	26	50	20120604	9	3460	68.88	0.0378046013858657	-0.0640159183936011
2	C	26	50	20120604	9	3462	68.92	0.0377960453938133	-0.0624627583487249
2	C	26	50	20120604	9	3464	68.96	0.0377884086405765	-0.061391350153871
2	C	26	50	20120604	9	3466	69	0.0373581341642245	-0.0600962840841279
2	C	26	50	20120604	9	3468	69.04	0.0364580579424521	-0.0580644127483883
2	C	26	50	20120604	9	3470	69.08	0.0353662850723001	-0.0567128488468283
2	C	26	50	20120604	9	3472	69.12	0.0346658250948567	-0.0549257071680575
2	C	26	50	20120604	9	3474	69.16	0.0332251657388672	-0.0532403888657774
2	C	26	50	20120604	9	3476	69.2	0.0318506208669187	-0.0514687328255146
2	C	26	50	20120604	9	3478	69.24	0.0308700758934473	-0.0491261587701216
2	C	26	50	20120604	9	3480	69.28	0.0301073905192595	-0.0470708821999248
2	C	26	50	20120604	9	3482	69.32	0.0300914806166828	-0.0454734572705463
2	C	26	50	20120604	9	3484	69.36	0.0297827577960168	-0.0435730370854293
2	C	26	50	20120604	9	3486	69.4	0.029543331439907	-0.0412531611577125
2	C	26	50	20120604	9	3488	69.44	0.0290424169961144	-0.039835129218721
2	C	26	50	20120604	9	3490	69.48	0.0279179757926716	-0.0379229710610363
2	C	26	50	20120604	9	3492	69.52	0.0273793725574418	-0.0369834382808738
2	C	26	50	20120604	9	3494	69.56	0.0269271070601949	-0.0362610579932136
2	C	26	50	20120604	9	3496	69.6	0.0269505122946522	-0.0355796191881841
2	C	26	50	20120604	9	3498	69.64	0.0276133541913364	-0.0342487028046348
2	C	26	50	20120604	9	3500	69.68	0.027968251084814	-0.0337311713514844
2	C	26	50	20120604	9	3502	69.72	0.0284777215206589	-0.0325376458155196
2	C	26	50	20120604	9	3504	69.76	0.0284812570545648	-0.0322688038173125
2	C	26	50	20120604	9	3506	69.8	0.0275327440182812	-0.0312799856945012
2	C	26	50	20120604	9	3508	69.84	0.0268710334924468	-0.0307823239419021
2	C	26	50	20120604	9	3510	69.88	0.0260044741321027	-0.0303786366805227
2	C	26	50	20120604	9	3512	69.92	0.0244134131637548	-0.0301003901621258
2	C	26	50	20120604	9	3514	69.96	0.0238007758485348	-0.0299154110281674
2	C	26	50	20120604	9	3516	70	0.022570268627914	-0.0293872022626211
2	C	26	50	20120604	9	3518	70.04	0.0211109416529012	-0.0294368411586603
2	C	26	50	20120604	9	3520	70.08	0.0199049003269094	-0.029538523113795
2	C	26	50	20120604	9	3522	70.12	0.0187817319156727	-0.0293085719885531
2	C	26	50	20120604	9	3524	70.16	0.0175026464591843	-0.0288884798498502
2	C	26	50	20120604	9	3526	70.2	0.0169940952621550	-0.028982525051748
2	C	26	50	20120604	9	3528	70.24	0.0160240154690452	-0.0292767521833997
2	C	26	50	20120604	9	3530	70.28	0.0152623907550291	-0.0295381695604044
2	C	26	50	20120604	9	3532	70.32	0.0146533596843932	-0.0300094562300652
2	C	26	50	20120604	9	3534	70.36	0.0147526374764717	-0.0301797275429749
2	C	26	50	20120604	9	3536	70.4	0.0138769564386503	-0.0308425694396592
2	C	26	50	20120604	9	3538	70.44	0.0136325096243941	-0.031002729125598
2	C	26	50	20120604	9	3540	70.48	0.0135727591013839	-0.0311286648433273
2	C	26	50	20120604	9	3542	70.52	0.0136691377556596	-0.030859752134442
2	C	26	50	20120604	9	3544	70.56	0.0134220039356349	-0.0304274977591027
2	C	26	50	20120604	9	3546	70.6	0.0129925072767422	-0.0301947182067361
2	C	26	50	20120604	9	3548	70.64	0.0130074272298252	-0.0298416597908896
2	C	26	50	20120604	9	3550	70.68	0.0128290948996100	-0.0297473317462794
2	C	26	50	20120604	9	3552	70.72	0.0130709254187758	-0.0298565090332946
2	C	26	50	20120604	9	3554	70.76	0.0125020580133112	-0.0296566099462531
2	C	26	50	20120604	9	3556	70.8	0.0125905877823157	-0.0295007636116796
2	C	26	50	20120604	9	3558	70.84	0.0126743799358864	-0.0296720955847611
2	C	26	50	20120604	9	3560	70.88	0.0119528481763636	-0.0289840806866666
2	C	26	50	20120604	9	3562	70.92	0.0122677228260260	-0.0284763073070965
2	C	26	50	20120604	9	3564	70.96	0.0119105631908487	-0.0275350774706591
2	C	26	50	20120604	9	3566	71	0.0113822837146242	-0.0270376278500944
2	C	26	50	20120604	9	3568	71.04	0.0108004762550639	-0.026284700549487
2	C	26	50	20120604	9	3570	71.08	0.0100505188029374	-0.0257801091504322
2	C	26	50	20120604	9	3572	71.12	0.00919159619583014	-0.0254300205830668
2	C	26	50	20120604	9	3574	71.16	0.00792297591970336	-0.0260066661631244
2	C	26	50	20120604	9	3576	71.2	0.00718461501878837	-0.0261316826420382
2	C	26	50	20120604	9	3578	71.24	0.00651180291648937	-0.0268094444918055
2	C	26	50	20120604	9	3580	71.28	0.00668949885060154	-0.0272243040403276
2	C	26	50	20120604	9	3582	71.32	0.00673157170408214	-0.0275934844907851
2	C	26	50	20120604	9	3584	71.36	0.00631211596148228	-0.0279665540285392
2	C	26	50	20120604	9	3586	71.4	0.00650756027580225	-0.0280927018783028
2	C	26	50	20120604	9	3588	71.44	0.0062158787285628	-0.0280022629209891
2	C	26	50	20120604	9	3590	71.48	0.00632017697878781	-0.0284847218777927
2	C	26	50	20120604	9	3592	71.52	0.0062367383786078	-0.0286086069858565
2	C	26	50	20120604	9	3594	71.56	0.00603365731105102	-0.0284333859254785
2	C	26	50	20120604	9	3596	71.6	0.00585454716337647	-0.0289036826456457
2	C	26	50	20120604	9	3598	71.64	0.00561568649269166	-0.0295304620964894
2	C	26	50	20120604	9	3600	71.68	0.0052917608762301	-0.0298801263997862
2	C	26	50	20120604	9	3602	71.72	0.00551966139180652	-0.029780495054317
2	C	26	50	20120604	9	3604	71.76	0.00491840849576359	-0.029720320267238
2	C	26	50	20120604	9	3606	71.8	0.00458210851063128	-0.0295746562703136
2	C	26	50	20120604	9	3608	71.84	0.00477903774919173	-0.0291138347810143
2	C	26	50	20120604	9	3610	71.88	0.0044838913787245	-0.0293676861154603
2	C	26	50	20120604	9	3612	71.92	0.0042404345139619	-0.0288754690850763
2	C	26	50	20120604	9	3614	71.96	0.0035435807811026	-0.0300637620308603
2	C	26	50	20120604	9	3616	72	0.003848343803794	-0.0307505041367487
2	C	26	50	20120604	9	3618	72.04	0.003488992137595	-0.0312699447782083
2	C	26	50	20120604	9	3620	72.08	0.0032986389920996	-0.0319555555132468
2	C	26	50	20120604	9	3622	72.12	0.0032819512720636	-0.0326575711256088
2	C	26	50	20120604	9	3624	72.16	0.0027197306703422	-0.0336378332563677
2	C	26	50	20120604	9	3626	72.2	0.0023014062985922	-0.0348034280744756
2	C	26	50	20120604	9	3628	72.24	0.0024384435927861	-0.0351185148561724
2	C	26	50	20120604	9	3630	72.28	0.0025631065183093	-0.0357554059339871
2	C	26	50	20120604	9	3632	72.32	0.0032721931984832	-0.0361141919147612
2	C	26	50	20120604	9	3634	72.36	0.0033059929026239	-0.0370788269856558
2	C	26	50	20120604	9	3636	72.4	0.0034501719753078	-0.0387206582208929
2	C	26	50	20120604	9	3638	72.44	0.0039283175807462	-0.0385352548228658
2	C	26	50	20120604	9	3640	72.48	0.003993159272581	-0.039002581694552
2	C	26	50	20120604	9	3642	72.52	0.0042827194994769	-0.0398359070361803
2	C	26	50	20120604	9	3644	72.56	0.0039857346513785	-0.0408432513566587
2	C	26	50	20120604	9	3646	72.6	0.0038297468954488	-0.0411573481888617
2	C	26	50	20120604	9	3648	72.64	0.0040094934392264	-0.0418145332312965
2	C	26	50	20120604	9	3650	72.68	0.0038585968521212	-0.0430671021834904
2	C	26	50	20120604	9	3652	72.72	0.0038190695830529	-0.0439629357645756
2	C	26	50	20120604	9	3654	72.76	0.0039477630172288	-0.0450760632595195
2	C	26	50	20120604	9	3656	72.8	0.0035090739701807	-0.0470819837763894
2	C	26	50	20120604	9	3658	72.84	0.0032316052692431	-0.0490460435718132
2	C	26	50	20120604	9	3660	72.88	0.0028183013556396	-0.0489375026809011
2	C	26	50	20120604	9	3662	72.92	0.001864485018497	-0.0482953790129056
2	C	26	50	20120604	9	3664	72.96	0.0014904962419274	-0.047845729810749
2	C	26	50	20120604	9	3666	73	0.000438816326268699	-0.0478537201173765
2	C	26	50	20120604	9	3668	73.04	0.0001558321924378	-0.0466635179832833
2	C	26	50	20120604	9	3670	73.08	3.98666803232001e-05	-0.0464771246357625
2	C	26	50	20120604	9	3672	73.12	-0.000623258059073501	-0.0459489158702161
2	C	26	50	20120604	9	3674	73.16	-0.000971508148807901	-0.0450583148793117
2	C	26	50	20120604	9	3676	73.2	-0.0009537597686001	-0.0443538243932155
2	C	26	50	20120604	9	3678	73.24	-0.002176559525306	-0.0430835070608139
2	C	26	50	20120604	9	3680	73.28	-0.0027007377821996	-0.0431151147339329
2	C	26	50	20120604	9	3682	73.32	-0.0034171076622197	-0.0437645923124528
2	C	26	50	20120604	9	3684	73.36	-0.0038829496096654	-0.0437776030772266
2	C	26	50	20120604	9	3686	73.4	-0.0043895209077074	-0.0440552131995204
2	C	26	50	20120604	9	3688	73.44	-0.0045577416109517	-0.0448978723506604
2	C	26	50	20120604	9	3690	73.48	-0.0047639339483457	-0.0449463798758498
2	C	26	50	20120604	9	3692	73.52	-0.0050527870684604	-0.0455965645611509
2	C	26	50	20120604	9	3694	73.56	-0.004948276686201	-0.0465269756638361
2	C	26	50	20120604	9	3696	73.6	-0.0052557267146609	-0.0465834027849748
2	C	26	50	20120604	9	3698	73.64	-0.0054868092107527	-0.0471004392633784
2	C	26	50	20120604	9	3700	73.68	-0.0059238719122041	-0.0477052276933273
2	C	26	50	20120604	9	3702	73.72	-0.0063383779073356	-0.0483027329234299
2	C	26	50	20120604	9	3704	73.76	-0.0065906028961849	-0.0490950460717494
2	C	26	50	20120604	9	3706	73.8	-0.0062400193540726	-0.0499441398945982
2	C	26	50	20120604	9	3708	73.84	-0.0062241094514959	-0.0500936929788192
2	C	26	50	20120604	9	3710	73.88	-0.0064119877232572	-0.0513162098928126
2	C	26	50	20120604	9	3712	73.92	-0.0065457723262577	-0.0534571878048892
2	C	26	50	20120604	9	3714	73.96	-0.006469121951177	-0.0544247927242649
2	C	26	50	20120604	9	3716	74	-0.006774804212684	-0.056397408511741
2	C	26	50	20120604	9	3718	74.04	-0.0067349233902251	-0.0584427855870012
2	C	26	50	20120604	9	3720	74.08	-0.0072812340893698	-0.0593275175916218
2	C	26	50	20120604	9	3722	74.12	-0.0079317016173833	-0.0613182353126963
2	C	26	50	20120604	9	3724	74.16	-0.0079710874650954	-0.0618159677759735
2	C	26	50	20120604	9	3726	74.2	-0.0090277878389006	-0.0620322010296604
2	C	26	50	20120604	9	3728	74.24	-0.0093705224957417	-0.0615998052329648
2	C	26	50	20120604	9	3730	74.28	-0.0100209193130771	-0.0614725260123512
2	C	26	50	20120604	9	3732	74.32	-0.010140632491132	-0.060660131031446
2	C	26	50	20120604	9	3734	74.36	-0.0111517244775506	-0.0604356246284193
2	C	26	50	20120604	9	3736	74.4	-0.0114039494663998	-0.059448008587136
2	C	26	50	20120604	9	3738	74.44	-0.0114758622260465	-0.0590494124945812
2	C	26	50	20120604	9	3740	74.48	-0.0116434465331877	-0.0582385024379164
2	C	26	50	20120604	9	3742	74.52	-0.0127740395656269	-0.0572677155380254
2	C	26	50	20120604	9	3744	74.56	-0.012925501838157	-0.0560441379638602
2	C	26	50	20120604	9	3746	74.6	-0.012775878043258	-0.0556166212039548
2	C	26	50	20120604	9	3748	74.64	-0.0126660643601397	-0.0541379902138157
2	C	26	50	20120604	9	3750	74.68	-0.0127304817879058	-0.0530537833862223
2	C	26	50	20120604	9	3752	74.72	-0.0131647867729106	-0.0518293572839197
2	C	26	50	20120604	9	3754	74.76	-0.0132835807121499	-0.0501280583683849
2	C	26	50	20120604	9	3756	74.8	-0.0133127135115348	-0.0480662764158011
2	C	26	50	20120604	9	3758	74.84	-0.0131180470146741	-0.0459676541999176
2	C	26	50	20120604	9	3760	74.88	-0.0129596550956884	-0.0447030644324435
2	C	26	50	20120604	9	3762	74.92	-0.0124445985162721	-0.0420774355325417
2	C	26	50	20120604	9	3764	74.96	-0.0121061065001181	-0.0411769350467006
2	C	26	50	20120604	9	3766	75	-0.0112196067285445	-0.0393569129026045
2	C	26	50	20120604	9	3768	75.04	-0.0107126111664337	-0.0375085357765829
2	C	26	50	20120604	9	3770	75.08	-0.0095180956809753	-0.0353847405592891
2	C	26	50	20120604	9	3772	75.12	-0.0085705725941853	-0.0339606275019794
2	C	26	50	20120604	9	3774	75.16	-0.0075591270543761	-0.0313689397275745
2	C	26	50	20120604	9	3776	75.2	-0.0068245138194014	-0.0295559886512903
2	C	26	50	20120604	9	3778	75.24	-0.0056804857581197	-0.0274077275393674
2	C	26	50	20120604	9	3780	75.28	-0.0049776216176203	-0.0253176613155362
2	C	26	50	20120604	9	3782	75.32	-0.0039014263098578	-0.0230404734241996
2	C	26	50	20120604	9	3784	75.36	-0.0030639643935595	-0.0209727164193149
2	C	26	50	20120604	9	3786	75.4	-0.0027073492306037	-0.0189637765564892
2	C	26	50	20120604	9	3788	75.44	-0.0017823121394554	-0.0165410873027879
2	C	26	50	20120604	9	3790	75.48	-0.000436829356213701	-0.0145825429402574
2	C	26	50	20120604	9	3792	75.52	0.0003177384321261	-0.012803122867537
2	C	26	50	20120604	9	3794	75.56	0.000823171288250499	-0.0106593094572679
2	C	26	50	20120604	9	3796	75.6	0.00113911366915240	-0.0093327842068297
2	C	26	50	20120604	9	3798	75.64	0.0016318186032154	-0.0064704088855187
2	C	26	50	20120604	9	3800	75.68	0.0017446155698435	-0.0048260455008983
2	C	26	50	20120604	9	3802	75.72	0.0018118642531615	-0.0030353004059705
2	C	26	50	20120604	9	3804	75.76	0.0024642034928248	-0.000750176655228621
2	C	26	50	20120604	9	3806	75.8	0.0031133770154287	0.000643481313015389
2	C	26	50	20120604	9	3808	75.84	0.0042103754046937	0.00144152909733034
2	C	26	50	20120604	9	3810	75.88	0.00519672572483863	0.00184139091102352
2	C	26	50	20120604	9	3812	75.92	0.00621553931730783	0.00245061997155822
2	C	26	50	20120604	9	3814	75.96	0.0064187971615599	0.00220719846213475
2	C	26	50	20120604	9	3816	76	0.00734185081818691	0.00238634042961446
2	C	26	50	20120604	9	3818	76.04	0.00751529138368991	0.00255781240983863
2	C	26	50	20120604	9	3820	76.08	0.00773500572406054	0.00305970053966888
2	C	26	50	20120604	9	3822	76.12	0.00765918266391391	0.00325435996546172
2	C	26	50	20120604	9	3824	76.16	0.0079898116526611	0.00344110686637309
2	C	26	50	20120604	9	3826	76.2	0.00847788857284122	0.00340550757547425
2	C	26	50	20120604	9	3828	76.24	0.00930070885328555	0.00319364169611073
2	C	26	50	20120604	9	3830	76.28	0.00988835149942555	0.00371447378229438
2	C	26	50	20120604	9	3832	76.32	0.0101367151195641	0.00381327130744719
2	C	26	50	20120604	9	3834	76.36	0.0111743328026654	0.00521381437441961
2	C	26	50	20120604	9	3836	76.4	0.0114240086715684	0.0056393689130072
2	C	26	50	20120604	9	3838	76.44	0.0115576263973686	0.00599383871398889
2	C	26	50	20120604	9	3840	76.48	0.0111970938628450	0.00592466245758541
2	C	26	50	20120604	9	3842	76.52	0.0114271941876177	0.00631086226115929
2	C	26	50	20120604	9	3844	76.56	0.0121908983612558	0.00613235965963113
2	C	26	50	20120604	9	3846	76.6	0.0120580380882397	0.00614604415574608
2	C	26	50	20120604	9	3848	76.64	0.0122290348927069	0.00573992020439871
2	C	26	50	20120604	9	3850	76.68	0.0123640611752152	0.00551692983831085
2	C	26	50	20120604	9	3852	76.72	0.0124589160143774	0.00602450169244827
2	C	26	50	20120604	9	3854	76.76	0.0122335535171707	0.00602688513727561
2	C	26	50	20120604	9	3856	76.8	0.0126260159533735	0.00603267938237269
2	C	26	50	20120604	9	3858	76.84	0.0126159340248874	0.0060318860085642
2	C	26	50	20120604	9	3860	76.88	0.0130482124418573	0.00598574446266465
2	C	26	50	20120604	9	3862	76.92	0.013299127161841	0.00577816124623206
2	C	26	50	20120604	9	3864	76.96	0.0140768625967596	0.00555047003426287
2	C	26	50	20120604	9	3866	77	0.0150799854897542	0.00517559737421682
2	C	26	50	20120604	9	3868	77.04	0.0155625717257784	0.00528545348374196
2	C	26	50	20120604	9	3870	77.08	0.0169461689787397	0.0056358545923047
2	C	26	50	20120604	9	3872	77.12	0.0175949196514885	0.00572691014673166
2	C	26	50	20120604	9	3874	77.16	0.0183729534854687	0.00573971302211182
2	C	26	50	20120604	9	3876	77.2	0.0184928575823546	0.00615716765252092
2	C	26	50	20120604	9	3878	77.24	0.0177352421637878	0.00630958451920568
2	C	26	50	20120604	9	3880	77.28	0.0177889327816834	0.00661055037848211
2	C	26	50	20120604	9	3882	77.32	0.0178796192263705	0.00697398205080856
2	C	26	50	20120604	9	3884	77.36	0.0179675974520857	0.00664065191415723
2	C	26	50	20120604	9	3886	77.4	0.0178988355602561	0.00599682836145975
2	C	26	50	20120604	9	3888	77.44	0.0180803272435696	0.00572063810958253
2	C	26	50	20120604	9	3890	77.48	0.0185638086767788	0.00536781021054676
2	C	26	50	20120604	9	3892	77.52	0.0190545393687087	0.00507034311562364
2	C	26	50	20120604	9	3894	77.56	0.0190981367444095	0.00415692803153098
2	C	26	50	20120604	9	3896	77.6	0.0199120951384080	0.00359031700380517
2	C	26	50	20120604	9	3898	77.64	0.0201404064830243	0.00358833781192463
2	C	26	50	20120604	9	3900	77.68	0.0208237035646747	0.00267135325280054
2	C	26	50	20120604	9	3902	77.72	0.0219420650640129	0.00142284450774426
2	C	26	50	20120604	9	3904	77.76	0.0226351987080964	0.000939635310645838
2	C	26	50	20120604	9	3906	77.8	0.0237343304385203	-0.000115787321205731
2	C	26	50	20120604	9	3908	77.84	0.0248428610322796	-0.00091036391833184
2	C	26	50	20120604	9	3910	77.88	0.0256715208833657	-0.0013918315114282
2	C	26	50	20120604	9	3912	77.92	0.0265980973459766	-0.00150639907343638
2	C	26	50	20120604	9	3914	77.96	0.0279321037861597	-0.00054970481169442
2	C	26	50	20120604	9	3916	78	0.0286883969150456	2.25991327267201e-05
2	C	26	50	20120604	9	3918	78.04	0.0296774695962981	0.000155082659249829
2	C	26	50	20120604	9	3920	78.08	0.0296953735399977	0.000541530657303909
2	C	26	50	20120604	9	3922	78.12	0.0296673791825306	-0.000350406765416991
2	C	26	50	20120604	9	3924	78.16	0.0297113117268457	-0.0009369306272078
2	C	26	50	20120604	9	3926	78.2	0.0293098377096914	-0.00098824536631851
2	C	26	50	20120604	9	3928	78.24	0.0294007999260232	-0.0016093396786415
2	C	26	50	20120604	9	3930	78.28	0.0294273517856568	-0.0022444983448423
2	C	26	50	20120604	9	3932	78.32	0.0298727088496515	-0.0029373003558455
2	C	26	50	20120604	9	3934	78.36	0.0306673837346202	-0.0041853155403685
2	C	26	50	20120604	9	3936	78.4	0.030814610437531	-0.0050888495143008
2	C	26	50	20120604	9	3938	78.44	0.0303187305940205	-0.0052369742428238
2	C	26	50	20120604	9	3940	78.48	0.03030314666767	-0.0066489526406616
2	C	26	50	20120604	9	3942	78.52	0.0300623683233946	-0.0067278035320452
2	C	26	50	20120604	9	3944	78.56	0.0299740061386972	-0.006246661915175
2	C	26	50	20120604	9	3946	78.6	0.0300381718364492	-0.0056438222715151
2	C	26	50	20120604	9	3948	78.64	0.030468792795124	-0.0048986802165685
2	C	26	50	20120604	9	3950	78.68	0.0300651691733549	-0.0042625740272809
2	C	26	50	20120604	9	3952	78.72	0.0299397072171689	-0.0035885810566573
2	C	26	50	20120604	9	3954	78.76	0.0299713290324236	-0.0028178912337065
2	C	26	50	20120604	9	3956	78.8	0.0298935614286287	-0.0021789354040907
2	C	26	50	20120604	9	3958	78.84	0.029671310696234	-0.0016157319239434
2	C	26	50	20120604	9	3960	78.88	0.0290211755084076	-0.00087852360708179
2	C	26	50	20120604	9	3962	78.92	0.0283345253264008	-0.000234398826895530
2	C	26	50	20120604	9	3964	78.96	0.0281121119594464	0.00136540198126779
2	C	26	50	20120604	9	3966	79	0.0280477511002228	0.00175160956301626
2	C	26	50	20120604	9	3968	79.04	0.0275076982960915	0.00361798255661909
2	C	26	50	20120604	9	3970	79.08	0.0272164551550564	0.00458397527253366
2	C	26	50	20120604	9	3972	79.12	0.0269576328599387	0.00560515767271983
2	C	26	50	20120604	9	3974	79.16	0.0272177915868729	0.00694209860604486
2	C	26	50	20120604	9	3976	79.2	0.0276745118568413	0.00846785119208232
2	C	26	50	20120604	9	3978	79.24	0.028602200598419	0.00986681246118522
2	C	26	50	20120604	9	3980	79.28	0.0293553471021286	0.0116209251822069
2	C	26	50	20120604	9	3982	79.32	0.0293077022472122	0.0127391297038397
2	C	26	50	20120604	9	3984	79.36	0.0290569197561966	0.0128291161128135
2	C	26	50	20120604	9	3986	79.4	0.0285786822268767	0.0131673464994584
2	C	26	50	20120604	9	3988	79.44	0.0274699670782474	0.0126692321985194
2	C	26	50	20120604	9	3990	79.48	0.0273486346256636	0.0119093681803885
2	C	26	50	20120604	9	3992	79.52	0.0265032319002126	0.0120448356975282
2	C	26	50	20120604	9	3994	79.56	0.0259672732443445	0.0116368068005123
2	C	26	50	20120604	9	3996	79.6	0.0248556023893698	0.0112715012952157
2	C	26	50	20120604	9	3998	79.64	0.0239655034442800	0.0113153348445815
2	C	26	50	20120604	9	4000	79.68	0.0229631088712700	0.0123475268973507
2	C	26	50	20120604	9	4002	79.72	0.0223576769741502	0.0131073202048035
2	C	26	50	20120604	9	4004	79.76	0.0217871910012635	0.0143378762157922
2	C	26	50	20120604	9	4006	79.8	0.0218871476158521	0.0152911127253742
2	C	26	50	20120604	9	4008	79.84	0.0221647711731747	0.0165409812367707
2	C	26	50	20120604	9	4010	79.88	0.0216247183690435	0.0171163893799612
2	C	26	50	20120604	9	4012	79.92	0.0210266757377872	0.0166124768034165
[truncated: 8,020 more rows]
