# Supplementary material for: How Do Ants Make Sense of Gravity? A Boltzmann Walker Analysis of Lasius niger Trajectories on Various Inclines
Source: PLoS One. 2013 Oct 29;8(10):e76531. doi: 10.1371/journal.pone.0076531 (PMC3812222; doi:10.1371/journal.pone.0076531)
Supplement: Dataset S2 — Trajectories for . (ZIP) [file pone.0076531.s006.zip › Incline2/2-C-26-50-20120604-10.txt]

Pente	Colonie	Temperature	Humidite	Date	Indiv	Frame	Time	X	Y
2	C	26	50	20120604	10	22	0	0	0
2	C	26	50	20120604	10	24	0.04	0.00213054808705417	-0.00126476654416932
2	C	26	50	20120604	10	26	0.08	0.00402100513762417	-0.00313569330544299
2	C	26	50	20120604	10	28	0.12	0.00596517401929317	-0.00528114720344453
2	C	26	50	20120604	10	30	0.16	0.00821580297992837	-0.00848118015490771
2	C	26	50	20120604	10	32	0.2	0.00854224589653097	-0.00981177126933771
2	C	26	50	20120604	10	34	0.24	0.00783593107493937	-0.0103717149872237
2	C	26	50	20120604	10	36	0.28	0.00689366179153357	-0.010351329098722
2	C	26	50	20120604	10	38	0.32	0.00579877058047647	-0.0110181378644488
2	C	26	50	20120604	10	40	0.36	0.00448519599073577	-0.0116892352328034
2	C	26	50	20120604	10	42	0.4	0.00381771193803307	-0.0132314103738339
2	C	26	50	20120604	10	44	0.44	0.00222226690764187	-0.0139295368988994
2	C	26	50	20120604	10	46	0.48	0.00201787062147207	-0.013564712226214
2	C	26	50	20120604	10	48	0.52	0.00052005582435927	-0.01476172379861
2	C	26	50	20120604	10	50	0.56	-0.00138206141703255	-0.0155903115248044
2	C	26	50	20120604	10	52	0.6	-0.00366986298115475	-0.0164134121023768
2	C	26	50	20120604	10	54	0.64	-0.00573008222775206	-0.0175436445103576
2	C	26	50	20120604	10	56	0.68	-0.00854323584602463	-0.019642761700988
2	C	26	50	20120604	10	58	0.72	-0.0103126291445877	-0.0214562784626971
2	C	26	50	20120604	10	60	0.76	-0.0121658853073995	-0.0234286114074607
2	C	26	50	20120604	10	62	0.8	-0.0132352428925880	-0.0228683707047266
2	C	26	50	20120604	10	64	0.84	-0.0136872255471224	-0.0239134745273204
2	C	26	50	20120604	10	66	0.88	-0.0137087923039486	-0.0250945549839362
2	C	26	50	20120604	10	68	0.92	-0.0129528244441820	-0.0257604374397796
2	C	26	50	20120604	10	70	0.96	-0.0117043567113191	-0.0264043288747281
2	C	26	50	20120604	10	72	1	-0.0109172054425022	-0.0275734592267419
2	C	26	50	20120604	10	74	1.04	-0.0087830864662031	-0.0292991533262277
2	C	26	50	20120604	10	76	1.08	-0.00710285933274763	-0.0309495405535171
2	C	26	50	20120604	10	78	1.12	-0.00499150919480271	-0.0318330704766097
2	C	26	50	20120604	10	80	1.16	-0.00475363847361156	-0.0329890486424935
2	C	26	50	20120604	10	82	1.2	-0.00435574948783789	-0.033915429236526
2	C	26	50	20120604	10	84	1.24	-0.00215749592648515	-0.0341804528581147
2	C	26	50	20120604	10	86	1.28	-0.00082410466920168	-0.0338792960800073
2	C	26	50	20120604	10	88	1.32	0.000114438161467221	-0.0337597243233087
2	C	26	50	20120604	10	90	1.36	0.00099153341285107	-0.033575169453419
2	C	26	50	20120604	10	92	1.4	0.00186304252066347	-0.0338162221551255
2	C	26	50	20120604	10	94	1.44	0.00280943423660347	-0.0334739824730312
2	C	26	50	20120604	10	96	1.48	0.00399758576103127	-0.033516196747868
2	C	26	50	20120604	10	98	1.52	0.00512287549261157	-0.0332781846053206
2	C	26	50	20120604	10	100	1.56	0.00652075488833927	-0.033305832480465
2	C	26	50	20120604	10	102	1.6	0.00683421532443917	-0.0322255854508463
2	C	26	50	20120604	10	104	1.64	0.00793645337495277	-0.0314924571401121
2	C	26	50	20120604	10	106	1.68	0.00850659357262357	-0.0310887698787327
2	C	26	50	20120604	10	108	1.72	0.00852400961264417	-0.0298801617551252
2	C	26	50	20120604	10	110	1.76	0.00773703512052257	-0.0296030819629173
2	C	26	50	20120604	10	112	1.8	0.00745324488496117	-0.0287597439892674
2	C	26	50	20120604	10	114	1.84	0.00700954245083447	-0.0282287704362066
2	C	26	50	20120604	10	116	1.88	0.00706252596194877	-0.0278901157854929
2	C	26	50	20120604	10	118	1.92	0.00608330327815817	-0.0272011321511081
2	C	26	50	20120604	10	120	1.96	0.00547432877606467	-0.0268474514812943
2	C	26	50	20120604	10	122	2	0.00489110710294207	-0.0260595931056962
2	C	26	50	20120604	10	124	2.04	0.00480341171993927	-0.0263956243902517
2	C	26	50	20120604	10	126	2.08	0.00411512812126787	-0.0258116814682122
2	C	26	50	20120604	10	128	2.12	0.00323320333056857	-0.0249801451067403
2	C	26	50	20120604	10	130	2.16	0.00233637979998967	-0.0245427995625764
2	C	26	50	20120604	10	132	2.2	0.00138074619841957	-0.0232108013056518
2	C	26	50	20120604	10	134	2.24	0.00105860956211437	-0.0226033753674092
2	C	26	50	20120604	10	136	2.28	-0.00021224517144096	-0.0213123822327256
2	C	26	50	20120604	10	138	2.32	-0.00111343862192759	-0.0208259493358118
2	C	26	50	20120604	10	140	2.36	-0.00251614048590297	-0.0197303015204989
2	C	26	50	20120604	10	142	2.4	-0.003123177515416	-0.0184606771527428
2	C	26	50	20120604	10	144	2.44	-0.00400169405142997	-0.0179200303789154
2	C	26	50	20120604	10	146	2.48	-0.00394031011175517	-0.0166353517077878
2	C	26	50	20120604	10	148	2.52	-0.00421335232424254	-0.0151522235185203
2	C	26	50	20120604	10	150	2.56	-0.00413366139000282	-0.0142125493170015
2	C	26	50	20120604	10	152	2.6	-0.00364001600392087	-0.0131338437801658
2	C	26	50	20120604	10	154	2.64	-0.0040085034897328	-0.0129275948742293
2	C	26	50	20120604	10	156	2.68	-0.00366945285922166	-0.0118583857814649
2	C	26	50	20120604	10	158	2.72	-0.00284000246275422	-0.010299201186813
2	C	26	50	20120604	10	160	2.76	-0.00172709417091252	-0.00818559537823609
2	C	26	50	20120604	10	162	2.8	-0.00125512160767394	-0.00734012901317477
2	C	26	50	20120604	10	164	2.84	-0.00070094222426817	-0.00687094386486762
2	C	26	50	20120604	10	166	2.88	0.00028732576946734	-0.0067358709133118
2	C	26	50	20120604	10	168	2.92	0.00217489782437017	-0.00612137390725726
2	C	26	50	20120604	10	170	2.96	0.00364003721712427	-0.00520042389330428
2	C	26	50	20120604	10	172	3	0.00571304802539327	-0.00445210692891018
2	C	26	50	20120604	10	174	3.04	0.00662339143762847	-0.00358447276625866
2	C	26	50	20120604	10	176	3.08	0.00632703591456537	-0.00293429515202544
2	C	26	50	20120604	10	178	3.12	0.00508002482167167	-0.00318527563293979
2	C	26	50	20120604	10	180	3.16	0.00523866422803087	-0.00316650194789929
2	C	26	50	20120604	10	182	3.2	0.00462664209571047	-0.00337137199561247
2	C	26	50	20120604	10	184	3.24	0.00434733491714177	-0.00370229796920777
2	C	26	50	20120604	10	186	3.28	0.00413304620710317	-0.00374659820904911
2	C	26	50	20120604	10	188	3.32	0.00380439004627547	-0.00373414605863242
2	C	26	50	20120604	10	190	3.36	0.00352141298351247	-0.00392336076221012
2	C	26	50	20120604	10	192	3.4	0.00384981458589887	-0.00398443357490121
2	C	26	50	20120604	10	194	3.44	0.00341509947896107	-0.00374824576784928
2	C	26	50	20120604	10	196	3.48	0.00355367826593797	-0.00326827582691547
2	C	26	50	20120604	10	198	3.52	0.00371136307814257	-0.00319671662065939
2	C	26	50	20120604	10	200	3.56	0.00365205096133667	-0.00267478696332998
2	C	26	50	20120604	10	202	3.6	0.00397429366365897	-0.00207705545905736
2	C	26	50	20120604	10	204	3.64	0.00363413287550137	-0.00261025639847889
2	C	26	50	20120604	10	206	3.68	0.00345191145798957	-0.00338418477048757
2	C	26	50	20120604	10	208	3.72	0.00308717163811797	-0.00333159016810291
2	C	26	50	20120604	10	210	3.76	0.00319586102145417	-0.00401966870580773
2	C	26	50	20120604	10	212	3.8	0.00302298755558967	-0.00373320560661344
2	C	26	50	20120604	10	214	3.84	0.00269376570933697	-0.00423086028814472
2	C	26	50	20120604	10	216	3.88	0.00149145083608207	-0.00401132484578973
2	C	26	50	20120604	10	218	3.92	0.00148341810304777	-0.00362281209593459
2	C	26	50	20120604	10	220	3.96	0.000584367186108171	-0.00363345405299145
2	C	26	50	20120604	10	222	4	-0.000513104964700209	-0.00286006308213648
2	C	26	50	20120604	10	224	4.04	-0.00162420306318207	-0.00294519166752352
2	C	26	50	20120604	10	226	4.08	-0.00216954502603657	-0.00230922689959216
2	C	26	50	20120604	10	228	4.12	-0.0035189451808461	-0.00190445069376973
2	C	26	50	20120604	10	230	4.16	-0.0040511703129096	-0.00115208907858724
2	C	26	50	20120604	10	232	4.2	-0.00467213027494419	-0.000605375328577241
2	C	26	50	20120604	10	234	4.24	-0.00540590205284928	0.000212584582695920
2	C	26	50	20120604	10	236	4.28	-0.00622362861888465	0.000150783450020220
2	C	26	50	20120604	10	238	4.32	-0.00727583179356148	0.00117152037293425
2	C	26	50	20120604	10	240	4.36	-0.00834248328109829	0.00136539985994745
2	C	26	50	20120604	10	242	4.4	-0.0102107308147781	0.00140258024160902
2	C	26	50	20120604	10	244	4.44	-0.0111871894181610	0.00110370529708455
2	C	26	50	20120604	10	246	4.48	-0.0116236404722466	0.00100521592906699
2	C	26	50	20120604	10	248	4.52	-0.0121304642074096	0.000233477466759640
2	C	26	50	20120604	10	250	4.56	-0.0129240381271199	0.00029562013201066
2	C	26	50	20120604	10	252	4.6	-0.0142046650763913	-0.00057274942169329
2	C	26	50	20120604	10	254	4.64	-0.0149312455783317	-0.00117258810417384
2	C	26	50	20120604	10	256	4.68	-0.014813780999841	-0.00182265965238988
2	C	26	50	20120604	10	258	4.72	-0.015174351011024	-0.00410877618105251
2	C	26	50	20120604	10	260	4.76	-0.0147882190897011	-0.00569633909215384
2	C	26	50	20120604	10	262	4.8	-0.0137589473879381	-0.00782343649811577
2	C	26	50	20120604	10	264	4.84	-0.0123378678187197	-0.0099408182569042
2	C	26	50	20120604	10	266	4.88	-0.0113646908979083	-0.0124233853128364
2	C	26	50	20120604	10	268	4.92	-0.00975825742813747	-0.0140390111707627
2	C	26	50	20120604	10	270	4.96	-0.00893942777552345	-0.0160095763485734
2	C	26	50	20120604	10	272	5	-0.00804861465258463	-0.0184393366700866
2	C	26	50	20120604	10	274	5.04	-0.00763580571372793	-0.0203594144237205
2	C	26	50	20120604	10	276	5.08	-0.00725651363629946	-0.0226545416140958
2	C	26	50	20120604	10	278	5.12	-0.007331325533749	-0.0234648859853356
2	C	26	50	20120604	10	280	5.16	-0.0084013902257186	-0.0249596390100859
2	C	26	50	20120604	10	282	5.2	-0.00907448517073008	-0.025299403818446
2	C	26	50	20120604	10	284	5.24	-0.0101525401693271	-0.0242417134951471
2	C	26	50	20120604	10	286	5.28	-0.0111900779493621	-0.0239197677776729
2	C	26	50	20120604	10	288	5.32	-0.0120410809605201	-0.0235435162594036
2	C	26	50	20120604	10	290	5.36	-0.0123686128215657	-0.0232097618586835
2	C	26	50	20120604	10	292	5.4	-0.0130004834412340	-0.0222680370474993
2	C	26	50	20120604	10	294	5.44	-0.0127587236327463	-0.0220627639489208
2	C	26	50	20120604	10	296	5.48	-0.0125365506820975	-0.0219989829172578
2	C	26	50	20120604	10	298	5.52	-0.0121129230094887	-0.0223168274154011
2	C	26	50	20120604	10	300	5.56	-0.0114077254166113	-0.022202346827527
2	C	26	50	20120604	10	302	5.6	-0.0109930780001235	-0.0224423388690617
2	C	26	50	20120604	10	304	5.64	-0.0101246094514702	-0.0220363181553044
2	C	26	50	20120604	10	306	5.68	-0.0100941331492011	-0.0215749309805802
2	C	26	50	20120604	10	308	5.72	-0.00962942257260528	-0.0207010884203899
2	C	26	50	20120604	10	310	5.76	-0.00907052537275544	-0.0205534445244781
2	C	26	50	20120604	10	312	5.8	-0.00852973010650396	-0.0194478123614148
2	C	26	50	20120604	10	314	5.84	-0.00844607937428959	-0.0191236039022408
2	C	26	50	20120604	10	316	5.88	-0.00866924227443207	-0.0188643785562578
2	C	26	50	20120604	10	318	5.92	-0.00855469097587984	-0.0188926628275053
2	C	26	50	20120604	10	320	5.96	-0.0082933443095533	-0.0184289422004031
2	C	26	50	20120604	10	322	6	-0.00771882004983923	-0.0179996576735448
2	C	26	50	20120604	10	324	6.04	-0.00740224834390201	-0.0182384476335515
2	C	26	50	20120604	10	326	6.08	-0.00654728553476936	-0.0182597315476652
2	C	26	50	20120604	10	328	6.12	-0.00590098993676485	-0.0178860963244862
2	C	26	50	20120604	10	330	6.16	-0.00533700156809046	-0.0179282398886449
2	C	26	50	20120604	10	332	6.2	-0.0042857317743648	-0.0178087954111669
2	C	26	50	20120604	10	334	6.24	-0.00340758293387704	-0.0178156614180122
2	C	26	50	20120604	10	336	6.28	-0.00208925305103284	-0.0179423749532009
2	C	26	50	20120604	10	338	6.32	-0.00088237733903926	-0.0183755627094914
2	C	26	50	20120604	10	340	6.36	-0.00063599305220262	-0.0186508818058142
2	C	26	50	20120604	10	342	6.4	-0.00098950401638902	-0.0184811337519225
2	C	26	50	20120604	10	344	6.44	-0.00139282358224221	-0.0192776046881154
2	C	26	50	20120604	10	346	6.48	-0.00168054533150701	-0.0199968029952603
2	C	26	50	20120604	10	348	6.52	-0.0015109316279038	-0.0205313262243626
2	C	26	50	20120604	10	350	6.56	-0.00136518277816563	-0.0219129280219874
2	C	26	50	20120604	10	352	6.6	-0.00190194753576433	-0.0223409397566396
2	C	26	50	20120604	10	354	6.64	-0.0017741026297258	-0.0232972309675163
2	C	26	50	20120604	10	356	6.68	-0.00093695891147905	-0.0238182979545726
2	C	26	50	20120604	10	358	6.72	-0.000188062119524379	-0.0242054389172723
2	C	26	50	20120604	10	360	6.76	0.00030472059628453	-0.0251956005429678
2	C	26	50	20120604	10	362	6.8	0.000470890689863371	-0.0266520990908559
2	C	26	50	20120604	10	364	6.84	0.000373875639484570	-0.0280467965060682
2	C	26	50	20120604	10	366	6.88	0.00044642479523427	-0.0285464381576546
2	C	26	50	20120604	10	368	6.92	0.000138338370671330	-0.0285120020574108
2	C	26	50	20120604	10	370	6.96	-0.000805790603568949	-0.0297715006560603
2	C	26	50	20120604	10	372	7	-0.00073621129630019	-0.0300701825604335
2	C	26	50	20120604	10	374	7.04	-0.000802891465766089	-0.0293591866919504
2	C	26	50	20120604	10	376	7.08	-0.00115234363702848	-0.029642029404425
2	C	26	50	20120604	10	378	7.12	-0.00201642812363844	-0.0290849706822063
2	C	26	50	20120604	10	380	7.16	-0.0015095032722058	-0.0286674241279156
2	C	26	50	20120604	10	382	7.2	-0.00201444822465111	-0.0283825308057756
2	C	26	50	20120604	10	384	7.24	-0.00221562010389869	-0.027808289388774
2	C	26	50	20120604	10	386	7.28	-0.00258692187469974	-0.0274623020407394
2	C	26	50	20120604	10	388	7.32	-0.00292095911813227	-0.0271377400281748
2	C	26	50	20120604	10	390	7.36	-0.00416886116557029	-0.0271312346457879
2	C	26	50	20120604	10	392	7.4	-0.00508074607058846	-0.0267086676333508
2	C	26	50	20120604	10	394	7.44	-0.00554135542785337	-0.0257105157010278
2	C	26	50	20120604	10	396	7.48	-0.00662436017391869	-0.025235622786783
2	C	26	50	20120604	10	398	7.52	-0.00781180459156526	-0.0244805034551538
2	C	26	50	20120604	10	400	7.56	-0.0088149062713565	-0.0243598710382834
2	C	26	50	20120604	10	402	7.6	-0.0103630458580863	-0.0232864829444422
2	C	26	50	20120604	10	404	7.64	-0.0108877898004049	-0.0222226407921471
2	C	26	50	20120604	10	406	7.68	-0.0110324638478356	-0.0219665267160013
2	C	26	50	20120604	10	408	7.72	-0.0117599353043203	-0.020856086226826
2	C	26	50	20120604	10	410	7.76	-0.0116280598896291	-0.0201870925011454
2	C	26	50	20120604	10	412	7.8	-0.0110949720872925	-0.0194509236312521
2	C	26	50	20120604	10	414	7.84	-0.0105073663521265	-0.0185840107175173
2	C	26	50	20120604	10	416	7.88	-0.0104246348587277	-0.0181252398378835
2	C	26	50	20120604	10	418	7.92	-0.00921449231340501	-0.0173554833958838
2	C	26	50	20120604	10	420	7.96	-0.00940908809958755	-0.0174144561014348
2	C	26	50	20120604	10	422	8	-0.00940618896178469	-0.0166944092661525
2	C	26	50	20120604	10	424	8.04	-0.00978010702767613	-0.0158928330189995
2	C	26	50	20120604	10	426	8.08	-0.00977041966477388	-0.0159313703385741
2	C	26	50	20120604	10	428	8.12	-0.0105341656991335	-0.0148712051415411
2	C	26	50	20120604	10	430	8.16	-0.0107348426036342	-0.0142464055896847
2	C	26	50	20120604	10	432	8.2	-0.010456532445627	-0.0130421956702562
2	C	26	50	20120604	10	434	8.24	-0.0106908039933019	-0.0121811446717375
2	C	26	50	20120604	10	436	8.28	-0.010143786187376	-0.0122036306673793
2	C	26	50	20120604	10	438	8.32	-0.010413271652754	-0.0113838039942038
2	C	26	50	20120604	10	440	8.36	-0.0104689421696368	-0.0107537647810987
2	C	26	50	20120604	10	442	8.4	-0.0108283362622427	-0.0095191704832827
2	C	26	50	20120604	10	444	8.44	-0.0104396608778279	-0.00911908239541951
2	C	26	50	20120604	10	446	8.48	-0.0102210093189494	-0.00856345202889871
2	C	26	50	20120604	10	448	8.52	-0.0103080824479847	-0.00726551510562396
2	C	26	50	20120604	10	450	8.56	-0.0106554627963782	-0.00631224324070294
2	C	26	50	20120604	10	452	8.6	-0.0108958013202357	-0.00548323832150765
2	C	26	50	20120604	10	454	8.64	-0.0109268786632688	-0.00409163096292909
2	C	26	50	20120604	10	456	8.68	-0.0107237763825086	-0.00395098035308327
2	C	26	50	20120604	10	458	8.72	-0.0105669613116449	-0.00251896891302771
2	C	26	50	20120604	10	460	8.76	-0.00916587872219844	-0.00138462114358044
2	C	26	50	20120604	10	462	8.8	-0.00950924270407481	-0.000635038458048009
2	C	26	50	20120604	10	464	8.84	-0.00916883160011667	0.00011338740079039
2	C	26	50	20120604	10	466	8.88	-0.00941735608704793	0.00147311647648475
2	C	26	50	20120604	10	468	8.92	-0.0103042909414240	0.00361138666456418
2	C	26	50	20120604	10	470	8.96	-0.0108182670616786	0.00477174040720993
2	C	26	50	20120604	10	472	9	-0.0123971940776613	0.0060085267360477
2	C	26	50	20120604	10	474	9.04	-0.0132545610498500	0.00675161111026102
2	C	26	50	20120604	10	476	9.08	-0.0140370984469196	0.00627950773226791
2	C	26	50	20120604	10	478	9.12	-0.0147689772999714	0.0062837553227025
2	C	26	50	20120604	10	480	9.16	-0.0164191608805079	0.00600333657227379
2	C	26	50	20120604	10	482	9.2	-0.0172351055374547	0.00562391721562471
2	C	26	50	20120604	10	484	9.24	-0.0176877599434312	0.00528902437298695
2	C	26	50	20120604	10	486	9.28	-0.0186575286095573	0.00468320356713757
2	C	26	50	20120604	10	488	9.32	-0.0190499021624377	0.00418582465725095
2	C	26	50	20120604	10	490	9.36	-0.0185018378384757	0.00473589716447159
2	C	26	50	20120604	10	492	9.4	-0.0181021103750709	0.00527954914211905
2	C	26	50	20120604	10	494	9.44	-0.0175321823094346	0.00548257364113333
2	C	26	50	20120604	10	496	9.48	-0.0171388329491961	0.00619079765103415
2	C	26	50	20120604	10	498	9.52	-0.0167243340251324	0.00607475435717363
2	C	26	50	20120604	10	500	9.56	-0.0164283249843920	0.00624496910154086
2	C	26	50	20120604	10	502	9.6	-0.0160756342640718	0.00627772228764542
2	C	26	50	20120604	10	504	9.64	-0.0161908361008627	0.00645060989564553
2	C	26	50	20120604	10	506	9.68	-0.0159450924527699	0.00683613441224337
2	C	26	50	20120604	10	508	9.72	-0.015436649443078	0.00611251456639578
2	C	26	50	20120604	10	510	9.76	-0.0151062403645397	0.00620253562360185
2	C	26	50	20120604	10	512	9.8	-0.0154384589293311	0.00604922921658636
2	C	26	50	20120604	10	514	9.84	-0.0150157823153429	0.00601009439178159
2	C	26	50	20120604	10	516	9.88	-0.0149800104903894	0.00561931112205206
2	C	26	50	20120604	10	518	9.92	-0.0149194955849487	0.00578774466443748
2	C	26	50	20120604	10	520	9.96	-0.0148756874914271	0.00568085416075263
2	C	26	50	20120604	10	522	10	-0.0142197483711408	0.0060781194783453
2	C	26	50	20120604	10	524	10.04	-0.0139413802303775	0.00507195744040509
2	C	26	50	20120604	10	526	10.08	-0.0138048867012983	0.00551418979953375
2	C	26	50	20120604	10	528	10.12	-0.0128694508978259	0.00551607494621239
2	C	26	50	20120604	10	530	10.16	-0.0127838655214582	0.00523416278626181
2	C	26	50	20120604	10	532	10.2	-0.0115351177743099	0.00547727741134225
2	C	26	50	20120604	10	534	10.24	-0.0103447954320639	0.00555342574060822
2	C	26	50	20120604	10	536	10.28	-0.00909878135973164	0.00612733481742266
2	C	26	50	20120604	10	538	10.32	-0.00865388391514469	0.00627608179991306
2	C	26	50	20120604	10	540	10.36	-0.00767790685147977	0.00686529973854019
2	C	26	50	20120604	10	542	10.4	-0.00686691901306911	0.00735086289411318
2	C	26	50	20120604	10	544	10.44	-0.00658549051415686	0.00833316149240191
2	C	26	50	20120604	10	546	10.48	-0.00592793777619587	0.0082312532630973
2	C	26	50	20120604	10	548	10.52	-0.00570613252107327	0.00836355294185731
2	C	26	50	20120604	10	550	10.56	-0.00523071210516962	0.00735780244006375
2	C	26	50	20120604	10	552	10.6	-0.00498674895195177	0.00675731604777163
2	C	26	50	20120604	10	554	10.64	-0.00457384879632029	0.00628469365340113
2	C	26	50	20120604	10	556	10.68	-0.00448997673968341	0.00598840671969582
2	C	26	50	20120604	10	558	10.72	-0.00393732612113856	0.00508920306769144
2	C	26	50	20120604	10	560	10.76	-0.00338586061355898	0.0042421103570334
2	C	26	50	20120604	10	562	10.8	-0.00252910175320212	0.00432528025663656
2	C	26	50	20120604	10	564	10.84	-0.00116324722359437	0.00400018791398604
2	C	26	50	20120604	10	566	10.88	-0.00095728823143816	0.0036449869645926
2	C	26	50	20120604	10	568	10.92	-0.00051479494990724	0.00393123793175254
2	C	26	50	20120604	10	570	10.96	-0.00047431308668432	0.00384213540625523
2	C	26	50	20120604	10	572	11	-0.00076571179121129	0.00309519022901663
2	C	26	50	20120604	10	574	11.04	-0.00106318454298866	0.00280716442383591
2	C	26	50	20120604	10	576	11.08	-0.000761702495761959	0.00220227699893769
2	C	26	50	20120604	10	578	11.12	-0.00080044487630318	0.00154587684503003
2	C	26	50	20120604	10	580	11.16	-0.000162238579875440	0.000983175410697399
2	C	26	50	20120604	10	582	11.2	-0.00033291294365044	0.000277037365801080
2	C	26	50	20120604	10	584	11.24	0.00099272842331127	-0.000658691179878699
2	C	26	50	20120604	10	586	11.28	0.00130548175263007	-0.00191843019483379
2	C	26	50	20120604	10	588	11.32	0.00206328101895987	-0.00343016085340032
2	C	26	50	20120604	10	590	11.36	0.00238406001024517	-0.00399312391724199
2	C	26	50	20120604	10	592	11.4	0.00360328180663817	-0.00604907930994875
2	C	26	50	20120604	10	594	11.44	0.00289044038945627	-0.00678002266072909
2	C	26	50	20120604	10	596	11.48	0.00226965013304917	-0.0080042578442008
2	C	26	50	20120604	10	598	11.52	0.00069005490115827	-0.0083341125510226
2	C	26	50	20120604	10	600	11.56	-0.000107650643474630	-0.00874347505142781
2	C	26	50	20120604	10	602	11.6	-0.00134228666059080	-0.00905618524723301
2	C	26	50	20120604	10	604	11.64	-0.00254173068031411	-0.0096503458622606
2	C	26	50	20120604	10	606	11.68	-0.00353587331718771	-0.0107205731887899
2	C	26	50	20120604	10	608	11.72	-0.00469610826589422	-0.0121626609004773
2	C	26	50	20120604	10	610	11.76	-0.00568315862175253	-0.0129606309030463
2	C	26	50	20120604	10	612	11.8	-0.00608950460462919	-0.0135694922680548
2	C	26	50	20120604	10	614	11.84	-0.00600876715235331	-0.0138182665758119
2	C	26	50	20120604	10	616	11.88	-0.00544452422523769	-0.0143524433225914
2	C	26	50	20120604	10	618	11.92	-0.00450568440972068	-0.0154140085910512
2	C	26	50	20120604	10	620	11.96	-0.00446209834772835	-0.0156700943829257
2	C	26	50	20120604	10	622	12	-0.00349601370793222	-0.0156407848068455
2	C	26	50	20120604	10	624	12.04	-0.00338437568931849	-0.0163329857770847
2	C	26	50	20120604	10	626	12.08	-0.00360207972511021	-0.0166393610032372
2	C	26	50	20120604	10	628	12.12	-0.00422299018967011	-0.0169761559631163
2	C	26	50	20120604	10	630	12.16	-0.00446744407499412	-0.0175214130731571
2	C	26	50	20120604	10	632	12.2	-0.00449992856052183	-0.0192947944539661
2	C	26	50	20120604	10	634	12.24	-0.00418625599238747	-0.0200122249941579
2	C	26	50	20120604	10	636	12.28	-0.00363725828747424	-0.0204370547482948
2	C	26	50	20120604	10	638	12.32	-0.00305021823773317	-0.0212311356635673
2	C	26	50	20120604	10	640	12.36	-0.00294938481073597	-0.0216893408577762
2	C	26	50	20120604	10	642	12.4	-0.00328759398417749	-0.0230759065450049
2	C	26	50	20120604	10	644	12.44	-0.0038967664761697	-0.0241087774202841
2	C	26	50	20120604	10	646	12.48	-0.00434379938323584	-0.0245504363158132
2	C	26	50	20120604	10	648	12.52	-0.0045623660893006	-0.0249931558715141
2	C	26	50	20120604	10	650	12.56	-0.0049793469581663	-0.0250947671159706
2	C	26	50	20120604	10	652	12.6	-0.0049679625389892	-0.025139102711151
2	C	26	50	20120604	10	654	12.64	-0.00471241414826839	-0.0254594220830285
2	C	26	50	20120604	10	656	12.68	-0.00407417956756941	-0.025515142097386
2	C	26	50	20120604	10	658	12.72	-0.00404829945937798	-0.0252545025378406
2	C	26	50	20120604	10	660	12.76	-0.00443395549783712	-0.0247484969252236
2	C	26	50	20120604	10	662	12.8	-0.00510747470691731	-0.0243251520953272
2	C	26	50	20120604	10	664	12.84	-0.00526749297149982	-0.0238439659307297
2	C	26	50	20120604	10	666	12.88	-0.00591704126069779	-0.0234749976123066
2	C	26	50	20120604	10	668	12.92	-0.00593634527582418	-0.0228429148606039
2	C	26	50	20120604	10	670	12.96	-0.00587708972756075	-0.0223963062176065
2	C	26	50	20120604	10	672	13	-0.00603583519993713	-0.0220910482201683
2	C	26	50	20120604	10	674	13.04	-0.00667244343503938	-0.0212780875538381
2	C	26	50	20120604	10	676	13.08	-0.00637885269949072	-0.0200437619565989
2	C	26	50	20120604	10	678	13.12	-0.00664019936581727	-0.019849590434485
2	C	26	50	20120604	10	680	13.16	-0.00642417824416478	-0.0193767481299056
2	C	26	50	20120604	10	682	13.2	-0.00628233262385876	-0.0184921575466412
2	C	26	50	20120604	10	684	13.24	-0.00661601631390069	-0.0166718525598327
2	C	26	50	20120604	10	686	13.28	-0.00637248873846004	-0.0163861814202333
2	C	26	50	20120604	10	688	13.32	-0.00687381330418568	-0.0149845402164297
2	C	26	50	20120604	10	690	13.36	-0.00752860125463224	-0.0143895876418072
2	C	26	50	20120604	10	692	13.4	-0.00814047489452858	-0.0131808027415044
2	C	26	50	20120604	10	694	13.44	-0.00904269364984793	-0.0130350892471053
2	C	26	50	20120604	10	696	13.48	-0.0097318116345211	-0.0118880630530713
2	C	26	50	20120604	10	698	13.52	-0.0104903180076321	-0.0109806682761137
2	C	26	50	20120604	10	700	13.56	-0.0114799351611061	-0.0098866538774653
2	C	26	50	20120604	10	702	13.6	-0.0114351045911789	-0.00838137910381101
2	C	26	50	20120604	10	704	13.64	-0.0116214767254962	-0.00732066943455651
2	C	26	50	20120604	10	706	13.68	-0.0118126925412647	-0.00693429214718056
2	C	26	50	20120604	10	708	13.72	-0.0115739803630039	-0.00696618973407989
2	C	26	50	20120604	10	710	13.76	-0.0113824746334552	-0.00611608474853398
2	C	26	50	20120604	10	712	13.8	-0.0112259211921004	-0.00555896945777272
2	C	26	50	20120604	10	714	13.84	-0.0108069109267727	-0.00479600831194025
2	C	26	50	20120604	10	716	13.88	-0.0103241549851211	-0.00414549835751988
2	C	26	50	20120604	10	718	13.92	-0.0100895228129877	-0.00347098919894603
2	C	26	50	20120604	10	720	13.96	-0.0103220195226419	-0.00242086491820589
2	C	26	50	20120604	10	722	14	-0.0103818124720590	-0.00225961628782411
2	C	26	50	20120604	10	724	14.04	-0.00990498915630149	-0.00105387901774824
2	C	26	50	20120604	10	726	14.08	-0.0105231602891911	3.69647140933101e-05
2	C	26	50	20120604	10	728	14.12	-0.0110014830248781	0.000267389954431960
2	C	26	50	20120604	10	730	14.16	-0.0112808244981257	0.000924906276393723
2	C	26	50	20120604	10	732	14.2	-0.0118290125657745	0.00137438223738886
2	C	26	50	20120604	10	734	14.24	-0.0117646304933474	0.00138342613312023
2	C	26	50	20120604	10	736	14.28	-0.0126393781502177	0.00208653068992527
2	C	26	50	20120604	10	738	14.32	-0.0128418157506036	0.00237889813074247
2	C	26	50	20120604	10	740	14.36	-0.0132453262352877	0.00322290785583454
2	C	26	50	20120604	10	742	14.4	-0.0131612088125977	0.0036624454310201
2	C	26	50	20120604	10	744	14.44	-0.0126689330923509	0.00364813571108923
2	C	26	50	20120604	10	746	14.48	-0.0120735880734648	0.00340034074622412
2	C	26	50	20120604	10	748	14.52	-0.0118335083506892	0.0025868030807605
2	C	26	50	20120604	10	750	14.56	-0.0116814103891628	0.00262681047533325
2	C	26	50	20120604	10	752	14.6	-0.0116189092207737	0.00238862155609056
2	C	26	50	20120604	10	754	14.64	-0.0112658599973154	0.00186219964938027
2	C	26	50	20120604	10	756	14.68	-0.0106824742754195	0.00181345877895308
2	C	26	50	20120604	10	758	14.72	-0.0105731110193209	0.00152263495223921
2	C	26	50	20120604	10	760	14.76	-0.00984765545355864	0.00129020817544573
2	C	26	50	20120604	10	762	14.8	-0.00823255575378825	0.00132560459740905
2	C	26	50	20120604	10	764	14.84	-0.00684499870285233	0.00174213433214836
2	C	26	50	20120604	10	766	14.88	-0.00557302674058272	0.00233265334725287
2	C	26	50	20120604	10	768	14.92	-0.00552316157037344	0.00239565656145659
2	C	26	50	20120604	10	770	14.96	-0.00510376946738389	0.00235622121626981
2	C	26	50	20120604	10	772	15	-0.00443202509632448	0.0036580967243158
2	C	26	50	20120604	10	774	15.04	-0.00473515470235134	0.00373877053698138
2	C	26	50	20120604	10	776	15.08	-0.00442384387086615	0.00429249171519294
2	C	26	50	20120604	10	778	15.12	-0.00436851276523831	0.00377963423786615
2	C	26	50	20120604	10	780	15.16	-0.00401906059397591	0.00351910781540577
2	C	26	50	20120604	10	782	15.2	-0.00354079478038477	0.0035027948619638
2	C	26	50	20120604	10	784	15.24	-0.00335604899166416	0.00298041972736224
2	C	26	50	20120604	10	786	15.28	-0.00305364063455411	0.00305936819948172
2	C	26	50	20120604	10	788	15.32	-0.00302978285175687	0.00249628492748725
2	C	26	50	20120604	10	790	15.36	-0.00283109291731127	0.00251053312912815
2	C	26	50	20120604	10	792	15.4	-0.00247266756099562	0.00224712878206835
2	C	26	50	20120604	10	794	15.44	-0.00155792594458145	0.00146291907746122
2	C	26	50	20120604	10	796	15.48	-0.00071323032591163	0.00102705845753784
2	C	26	50	20120604	10	798	15.52	0.00116816161572357	0.00131985016242375
2	C	26	50	20120604	10	800	15.56	0.00248466716307237	0.00150678091109822
2	C	26	50	20120604	10	802	15.6	0.00434319834247177	0.00149532578124300
2	C	26	50	20120604	10	804	15.64	0.00579639470169177	0.00194075355591584
2	C	26	50	20120604	10	806	15.68	0.00808954199307967	0.00209207440708977
2	C	26	50	20120604	10	808	15.72	0.00822368014947077	0.00114943035708998
2	C	26	50	20120604	10	810	15.76	0.00938460806282287	0.000658698250946515
2	C	26	50	20120604	10	812	15.8	0.00963343893912237	0.000142581011358460
2	C	26	50	20120604	10	814	15.84	0.00891289712909337	-0.00066521777546906
2	C	26	50	20120604	10	816	15.88	0.00863783259121177	-0.00171201865433762
2	C	26	50	20120604	10	818	15.92	0.00809146532352457	-0.00296026011303061
2	C	26	50	20120604	10	820	15.96	0.00830989767930087	-0.0044844217088104
2	C	26	50	20120604	10	822	16	0.00772251821830487	-0.00485952771409424
2	C	26	50	20120604	10	824	16.04	0.00730720612144267	-0.00611191281852498
2	C	26	50	20120604	10	826	16.08	0.00675658914200057	-0.00713614992000588
2	C	26	50	20120604	10	828	16.12	0.00567261565964507	-0.00763888162822609
2	C	26	50	20120604	10	830	16.16	0.00500838783366967	-0.00776471835100604
2	C	26	50	20120604	10	832	16.2	0.00425384832960107	-0.0089873625442201
2	C	26	50	20120604	10	834	16.24	0.00369294294649267	-0.0101980990592389
2	C	26	50	20120604	10	836	16.28	0.00377393000746227	-0.0121564079552113
2	C	26	50	20120604	10	838	16.32	0.00369130245876027	-0.0131523346224938
2	C	26	50	20120604	10	840	16.36	0.00363462077918037	-0.0139031123184865
2	C	26	50	20120604	10	842	16.4	0.00368551125422237	-0.0149278726789854
2	C	26	50	20120604	10	844	16.44	0.00458346615565117	-0.0165373184236441
2	C	26	50	20120604	10	846	16.48	0.00580270209417987	-0.0171376096544646
2	C	26	50	20120604	10	848	16.52	0.00760494050272917	-0.0178468731113338
2	C	26	50	20120604	10	850	16.56	0.00927366230174787	-0.0183847487336858
2	C	26	50	20120604	10	852	16.6	0.0100587162918518	-0.0183209436603922
2	C	26	50	20120604	10	854	16.64	0.0104222702936514	-0.019000513582199
2	C	26	50	20120604	10	856	16.68	0.00955414398468017	-0.0192175359670536
2	C	26	50	20120604	10	858	16.72	0.00946251708797397	-0.0202457965061195
2	C	26	50	20120604	10	860	16.76	0.00997320374748257	-0.020915129643055
2	C	26	50	20120604	10	862	16.8	0.0100750624793125	-0.0212677991501718
2	C	26	50	20120604	10	864	16.84	0.0105445389556135	-0.021537390681567
2	C	26	50	20120604	10	866	16.88	0.0110082666537834	-0.0220404193746353
2	C	26	50	20120604	10	868	16.92	0.00991263298060607	-0.0217542249760179
2	C	26	50	20120604	10	870	16.96	0.00988244659211727	-0.0217022455565328
2	C	26	50	20120604	10	872	17	0.00901285374368187	-0.0217996777999125
2	C	26	50	20120604	10	874	17.04	0.00858081150037687	-0.0215114610759009
2	C	26	50	20120604	10	876	17.08	0.00800759538820797	-0.0226226440271965
2	C	26	50	20120604	10	878	17.12	0.00693819537661267	-0.0233155803884881
2	C	26	50	20120604	10	880	17.16	0.00615476348946487	-0.0242616468353088
2	C	26	50	20120604	10	882	17.2	0.00505350831737717	-0.0248805137612711
2	C	26	50	20120604	10	884	17.24	0.00449504245266377	-0.0261243075183104
2	C	26	50	20120604	10	886	17.28	0.00393684528852737	-0.0277543371413694
2	C	26	50	20120604	10	888	17.32	0.00321382860476407	-0.0296176342204741
2	C	26	50	20120604	10	890	17.36	0.00260373687395637	-0.0310479698174583
2	C	26	50	20120604	10	892	17.4	0.00159031143515977	-0.0313074780061537
2	C	26	50	20120604	10	894	17.44	0.000442677129294071	-0.0315228627317032
2	C	26	50	20120604	10	896	17.48	-0.000987799889046369	-0.0324801438920735
2	C	26	50	20120604	10	898	17.52	-0.0019257063236122	-0.0335635729022075
2	C	26	50	20120604	10	900	17.56	-0.00246310747731398	-0.0348871353752325
2	C	26	50	20120604	10	902	17.6	-0.00309900860563504	-0.036814072064644
2	C	26	50	20120604	10	904	17.64	-0.00370188784727469	-0.0385306444866524
2	C	26	50	20120604	10	906	17.68	-0.004677624494634	-0.0396321047197067
2	C	26	50	20120604	10	908	17.72	-0.00452849567448177	-0.041619145485519
2	C	26	50	20120604	10	910	17.76	-0.00485150205212778	-0.0442552395657825
2	C	26	50	20120604	10	912	17.8	-0.00431268668486363	-0.0459336282216069
2	C	26	50	20120604	10	914	17.84	-0.00388849332682983	-0.047819269874997
2	C	26	50	20120604	10	916	17.88	-0.00295914288431635	-0.0495458125026202
2	C	26	50	20120604	10	918	17.92	-0.00241488279483705	-0.0504161902395827
2	C	26	50	20120604	10	920	17.96	-0.00179708360011438	-0.0519651076437719
2	C	26	50	20120604	10	922	18	-0.0019063315978077	-0.0534151715199511
2	C	26	50	20120604	10	924	18.04	-0.00217750704839273	-0.0540384861475671
2	C	26	50	20120604	10	926	18.08	-0.00228060321708973	-0.0540267481749994
2	C	26	50	20120604	10	928	18.12	-0.00296501187060019	-0.0531507135837874
2	C	26	50	20120604	10	930	18.16	-0.00279679116735591	-0.0528567692948481
2	C	26	50	20120604	10	932	18.2	-0.00298834639437935	-0.051942550937452
2	C	26	50	20120604	10	934	18.24	-0.00301606498020187	-0.0518360606562053
2	C	26	50	20120604	10	936	18.28	-0.00359949878535888	-0.0509262263608526
2	C	26	50	20120604	10	938	18.32	-0.00354597080202306	-0.0508250393804648
2	C	26	50	20120604	10	940	18.36	-0.00389535226260734	-0.0502332617152898
2	C	26	50	20120604	10	942	18.4	-0.00372501023901949	-0.0495300440213998
2	C	26	50	20120604	10	944	18.44	-0.00393396029286012	-0.0491986230730576
2	C	26	50	20120604	10	946	18.48	-0.00414107186906966	-0.0492039263739165
2	C	26	50	20120604	10	948	18.52	-0.00402015660948676	-0.0484299272912297
2	C	26	50	20120604	10	950	18.56	-0.0043242832360751	-0.0485873999714
2	C	26	50	20120604	10	952	18.6	-0.00395976969037343	-0.0485985015478646
2	C	26	50	20120604	10	954	18.64	-0.00404829945937798	-0.0480657672989187
2	C	26	50	20120604	10	956	18.68	-0.00429903952398673	-0.0479650752932777
2	C	26	50	20120604	10	958	18.72	-0.0040893116526868	-0.0476480086125937
2	C	26	50	20120604	10	960	18.76	-0.00445467372652589	-0.0469955611855928
2	C	26	50	20120604	10	962	18.8	-0.00402001518813052	-0.0466854948620425
2	C	26	50	20120604	10	964	18.84	-0.00400749939810352	-0.0463233854793969
2	C	26	50	20120604	10	966	18.88	-0.00428871576498141	-0.0455679833050553
2	C	26	50	20120604	10	968	18.92	-0.0040229850366115	-0.045777569754999
2	C	26	50	20120604	10	970	18.96	-0.00427372510122026	-0.0447589117260217
2	C	26	50	20120604	10	972	19	-0.00431487871588531	-0.0443002822677441
2	C	26	50	20120604	10	974	19.04	-0.00439768091996225	-0.0436201162549207
2	C	26	50	20120604	10	976	19.08	-0.0044683208874028	-0.0426928871327508
2	C	26	50	20120604	10	978	19.12	-0.00445347164499787	-0.0418753302723429
2	C	26	50	20120604	10	980	19.16	-0.00444456209955492	-0.0405990025323012
2	C	26	50	20120604	10	982	19.2	-0.00510521196521751	-0.0394172149689041
2	C	26	50	20120604	10	984	19.24	-0.00599510584934078	-0.0381951223189794
2	C	26	50	20120604	10	986	19.28	-0.00718445945529656	-0.0369971420102932
2	C	26	50	20120604	10	988	19.32	-0.00786582754964792	-0.0362466188727418
2	C	26	50	20120604	10	990	19.36	-0.00921378520662383	-0.0346726698884986
2	C	26	50	20120604	10	992	19.4	-0.0106967295481283	-0.032637192308175
2	C	26	50	20120604	10	994	19.44	-0.0115536722562482	-0.0313930379266773
2	C	26	50	20120604	10	996	19.48	-0.0118773857406754	-0.0311162763325209
2	C	26	50	20120604	10	998	19.52	-0.0126330000470514	-0.0295309429291006
2	C	26	50	20120604	10	1000	19.56	-0.0129803308979702	-0.0279726210047217
2	C	26	50	20120604	10	1002	19.6	-0.0135130651469162	-0.0268269665978433
2	C	26	50	20120604	10	1004	19.64	-0.0140215456332674	-0.0252958682845401
2	C	26	50	20120604	10	1006	19.68	-0.0141456428733656	-0.0243919736861493
2	C	26	50	20120604	10	1008	19.72	-0.0147785741532057	-0.0224145495725611
2	C	26	50	20120604	10	1010	19.76	-0.0152408098560674	-0.0207643744773061
2	C	26	50	20120604	10	1012	19.8	-0.0157223495740554	-0.0192988249626188
2	C	26	50	20120604	10	1014	19.84	-0.0160190515794413	-0.0174364471223297
2	C	26	50	20120604	10	1016	19.88	-0.0163183133113750	-0.0157102439059615
2	C	26	50	20120604	10	1018	19.92	-0.0160991314224107	-0.0138307328683642
2	C	26	50	20120604	10	1020	19.96	-0.0159170443551873	-0.0124453056230532
2	C	26	50	20120604	10	1022	20	-0.0158909238306903	-0.010629837246628
2	C	26	50	20120604	10	1024	20.04	-0.0148580670975467	-0.00883370116960041
2	C	26	50	20120604	10	1026	20.08	-0.0139173888043986	-0.0078516429876173
2	C	26	50	20120604	10	1028	20.12	-0.0126541637530123	-0.00747227312844291
2	C	26	50	20120604	10	1030	20.16	-0.0121556322590723	-0.00728977593928647
2	C	26	50	20120604	10	1032	20.2	-0.0121674833687250	-0.00658954223601306
2	C	26	50	20120604	10	1034	20.24	-0.0114413271308533	-0.00575887561588197
2	C	26	50	20120604	10	1036	20.28	-0.0110179328034822	-0.00512327854347682
2	C	26	50	20120604	10	1038	20.32	-0.0109600349002387	-0.00378667702140676
2	C	26	50	20120604	10	1040	20.36	-0.0103324493476644	-0.00311187087798482
2	C	26	50	20120604	10	1042	20.4	-0.0095672749576068	-0.00212885103077928
2	C	26	50	20120604	10	1044	20.44	-0.00948476973837795	-0.00095898528771301
2	C	26	50	20120604	10	1046	20.48	-0.00994414165877579	-0.0007697705841353
2	C	26	50	20120604	10	1048	20.52	-0.0112756343343518	0.00073499153710264
2	C	26	50	20120604	10	1050	20.56	-0.0118608535841313	0.00137088205882198
2	C	26	50	20120604	10	1052	20.6	-0.0119906996023606	0.00120784444828380
2	C	26	50	20120604	10	1054	20.64	-0.0117034798989104	0.00159063670427914
2	C	26	50	20120604	10	1056	20.68	-0.0112314154117903	0.00173774319903719
2	C	26	50	20120604	10	1058	20.72	-0.0111873223542358	0.00183936646430898
2	C	26	50	20120604	10	1060	20.76	-0.0109492706137087	0.00156006777102166
2	C	26	50	20120604	10	1062	20.8	-0.0106430905490278	0.00173197957166374
2	C	26	50	20120604	10	1064	20.84	-0.0102788428754758	0.00165975992767403
2	C	26	50	20120604	10	1066	20.88	-0.0096112498576181	0.00152436729314244
2	C	26	50	20120604	10	1068	20.92	-0.00753642185563216	0.00164479401265022
2	C	26	50	20120604	10	1070	20.96	-0.00742593642107176	0.00194615585172411
2	C	26	50	20120604	10	1072	21	-0.00696099249923817	0.00256618243280754
2	C	26	50	20120604	10	1074	21.04	-0.00637345747475027	0.00326494535397608
2	C	26	50	20120604	10	1076	21.08	-0.0061498696034323	0.00403330101744223
2	C	26	50	20120604	10	1078	21.12	-0.00612687519801489	0.0036542217791549
2	C	26	50	20120604	10	1080	21.16	-0.00548007755419575	0.00393726955259606
2	C	26	50	20120604	10	1082	21.2	-0.00461114938613466	0.00418206284917503
2	C	26	50	20120604	10	1084	21.24	-0.00454033264199883	0.00407642816713358
2	C	26	50	20120604	10	1086	21.28	-0.0041337108874775	0.00400480532126719
2	C	26	50	20120604	10	1088	21.32	-0.00312553218099735	0.00361016902668698
2	C	26	50	20120604	10	1090	21.36	-0.00282916251579863	0.00295645587854783
2	C	26	50	20120604	10	1092	21.4	-0.00210724184754622	0.00250459343216619
2	C	26	50	20120604	10	1094	21.44	-0.00109399318544496	0.00178984282667501
2	C	26	50	20120604	10	1096	21.48	-0.00013872727940099	0.00225194417924823
2	C	26	50	20120604	10	1098	21.52	0.00093113942266987	0.00278275509774935
2	C	26	50	20120604	10	1100	21.56	0.00184310210943397	0.00334535046606481
2	C	26	50	20120604	10	1102	21.6	0.00199882116478687	0.00360541019804959
2	C	26	50	20120604	10	1104	21.64	0.00326382105419397	0.00384838623020091
2	C	26	50	20120604	10	1106	21.68	0.00388846504255857	0.00332415140476483
2	C	26	50	20120604	10	1108	21.72	0.00455293328483957	0.00297095156756215
2	C	26	50	20120604	10	1110	21.76	0.00459164031004167	0.0020786252361116
2	C	26	50	20120604	10	1112	21.8	0.00551942097550097	0.00144768799739447
2	C	26	50	20120604	10	1114	21.84	0.00521788235973177	0.00018377705243038
2	C	26	50	20120604	10	1116	21.88	0.00559644611717557	-0.000866014888122599
2	C	26	50	20120604	10	1118	21.92	0.00564373034763357	-0.00163360051230403
2	C	26	50	20120604	10	1120	21.96	0.00620057693781797	-0.0030640068199663
2	C	26	50	20120604	10	1122	22	0.00626179824293307	-0.00462743405530538
2	C	26	50	20120604	10	1124	22.04	0.00626146590274597	-0.00711932784968146
2	C	26	50	20120604	10	1126	22.08	0.00645924366944377	-0.00798984700800022
2	C	26	50	20120604	10	1128	22.12	0.00736868905606687	-0.00994319413568901
2	C	26	50	20120604	10	1130	22.16	0.00843972955539457	-0.0106604266859821
2	C	26	50	20120604	10	1132	22.2	0.00988102530748707	-0.0116835394876809
2	C	26	50	20120604	10	1134	22.24	0.0106775315990191	-0.0121424305754676
2	C	26	50	20120604	10	1136	22.28	0.0120622800218201	-0.0120420709100138
2	C	26	50	20120604	10	1138	22.32	0.0124962173112987	-0.0119360897456495
2	C	26	50	20120604	10	1140	22.36	0.0129471322345935	-0.0118757806082821
2	C	26	50	20120604	10	1142	22.4	0.0129904283828056	-0.0110381207020851
2	C	26	50	20120604	10	1144	22.44	0.0127184397594222	-0.0112591976372231
2	C	26	50	20120604	10	1146	22.48	0.0125707675792392	-0.0103630387870185
2	C	26	50	20120604	10	1148	22.52	0.0128763932722036	-0.0097028697539671
2	C	26	50	20120604	10	1150	22.56	0.0127773488253628	-0.00834484996749492
2	C	26	50	20120604	10	1152	22.6	0.0127068078528717	-0.00787629273000947
2	C	26	50	20120604	10	1154	22.64	0.0126843713547046	-0.00669325358760969
2	C	26	50	20120604	10	1156	22.68	0.0130253594577962	-0.00646851383934517
2	C	26	50	20120604	10	1158	22.72	0.0127731344689469	-0.0059876105174602
2	C	26	50	20120604	10	1160	22.76	0.0123845015109390	-0.00640056794874096
2	C	26	50	20120604	10	1162	22.8	0.0124098159337055	-0.0062976132014002
2	C	26	50	20120604	10	1164	22.84	0.0123348696859675	-0.00611064709738666
2	C	26	50	20120604	10	1166	22.88	0.0119232345443676	-0.00586948125859517
2	C	26	50	20120604	10	1168	22.92	0.0112992057389026	-0.005288458687562
2	C	26	50	20120604	10	1170	22.96	0.0108201408946488	-0.00479412033683449
2	C	26	50	20120604	10	1172	23	0.00997017025939127	-0.00397348049086063
2	C	26	50	20120604	10	1174	23.04	0.00958818410512647	-0.00286884534835882
2	C	26	50	20120604	10	1176	23.08	0.00907652163825987	-0.0017479396788219
2	C	26	50	20120604	10	1178	23.12	0.00769943118189907	-0.00080345715119103
2	C	26	50	20120604	10	1180	23.16	0.00628564188359467	0.000263284138907000
2	C	26	50	20120604	10	1182	23.2	0.00499251328643197	0.00060484499849135
2	C	26	50	20120604	10	1184	23.24	0.00365656937366847	0.00144854359659970
2	C	26	50	20120604	10	1186	23.28	0.00235596665782857	0.00229268060091239
2	C	26	50	20120604	10	1188	23.32	0.00062762090791337	0.00314627869395736
2	C	26	50	20120604	10	1190	23.36	-0.00118706965105254	0.00394243850316654
2	C	26	50	20120604	10	1192	23.4	-0.00281701442129784	0.0043051630687118
2	C	26	50	20120604	10	1194	23.44	-0.00448428735852198	0.00478576940574867
2	C	26	50	20120604	10	1196	23.48	-0.00686563118070174	0.00438381365795757
2	C	26	50	20120604	10	1198	23.52	-0.00802896203381512	0.0038952440752698
2	C	26	50	20120604	10	1200	23.56	-0.0104811970372616	0.0027169793178566
2	C	26	50	20120604	10	1202	23.6	-0.0115890700217144	0.00187743921472840
2	C	26	50	20120604	10	1204	23.64	-0.0130367792323123	0.00162527786548947
2	C	26	50	20120604	10	1206	23.68	-0.0135698387503776	0.00156579604305606
2	C	26	50	20120604	10	1208	23.72	-0.0147307454505263	0.00177325410158838
2	C	26	50	20120604	10	1210	23.76	-0.0149811956013547	0.00178751644536491
2	C	26	50	20120604	10	1212	23.8	-0.0149266988817287	0.00233858597314702
2	C	26	50	20120604	10	1214	23.84	-0.0167224814053657	0.00437460095462432
2	C	26	50	20120604	10	1216	23.88	-0.0165147263619852	0.00448545408471094
2	C	26	50	20120604	10	1218	23.92	-0.0163468097146569	0.00514554533601639
2	C	26	50	20120604	10	1220	23.96	-0.0160122633543419	0.00606195572443415
2	C	26	50	20120604	10	1222	24	-0.0160070639981798	0.00673126976948663
2	C	26	50	20120604	10	1224	24.04	-0.0157139611663102	0.00672348452382576
2	C	26	50	20120604	10	1226	24.08	-0.0159523636318008	0.00672422557173244
2	C	26	50	20120604	10	1228	24.12	-0.0157093232529324	0.00653864610411682
2	C	26	50	20120604	10	1230	24.16	-0.0162720826700211	0.00608106174966182
2	C	26	50	20120604	10	1232	24.2	-0.0157840658539174	0.0062910583215386
2	C	26	50	20120604	10	1234	24.24	-0.0159352311415994	0.00514761008781745
2	C	26	50	20120604	10	1236	24.28	-0.0161276207546247	0.00524594035680925
2	C	26	50	20120604	10	1238	24.32	-0.0164643591459613	0.00485261928084205
2	C	26	50	20120604	10	1240	24.36	-0.0169053462900483	0.00476372888737909
2	C	26	50	20120604	10	1242	24.4	-0.0170243947877289	0.00456761989268481
2	C	26	50	20120604	10	1244	24.44	-0.0185859481900978	0.00429425948214591
2	C	26	50	20120604	10	1246	24.48	-0.0196692994184859	0.00379511987637413
2	C	26	50	20120604	10	1248	24.52	-0.0206827036440790	0.00322819701455782
2	C	26	50	20120604	10	1250	24.56	-0.0227866645161605	0.00256947755040786
2	C	26	50	20120604	10	1252	24.6	-0.0240959222190021	0.00209764640852552
2	C	26	50	20120604	10	1254	24.64	-0.0261819437920449	0.00164136454476146
2	C	26	50	20120604	10	1256	24.68	-0.0276737269683142	0.00137853295419443
2	C	26	50	20120604	10	1258	24.72	-0.0284582619420406	0.00138708894624678
2	C	26	50	20120604	10	1260	24.76	-0.0303316706481163	0.00101373656578029
2	C	26	50	20120604	10	1262	24.8	-0.0317375403504714	0.00082522189791595
2	C	26	50	20120604	10	1264	24.84	-0.0321128726299252	0.00043900017403186
2	C	26	50	20120604	10	1266	24.88	-0.0328756994254692	-0.00112681708222763
2	C	26	50	20120604	10	1268	24.92	-0.0335140754275245	-0.00256535511787354
2	C	26	50	20120604	10	1270	24.96	-0.0340274349506659	-0.00418547817492816
2	C	26	50	20120604	10	1272	25	-0.0341535120897514	-0.00561404600495934
2	C	26	50	20120604	10	1274	25.04	-0.034495327507777	-0.00695175061360806
2	C	26	50	20120604	10	1276	25.08	-0.0349604623484415	-0.0085114867515493
2	C	26	50	20120604	10	1278	25.12	-0.0354830071886706	-0.0110313395480535
2	C	26	50	20120604	10	1280	25.16	-0.0358499319684961	-0.0127940789718057
2	C	26	50	20120604	10	1282	25.2	-0.035919956753037	-0.0137396009464049
2	C	26	50	20120604	10	1284	25.24	-0.0357803385190917	-0.0163825186071068
2	C	26	50	20120604	10	1286	25.28	-0.0355798737466253	-0.0174364612644653
2	C	26	50	20120604	10	1288	25.32	-0.0350712659810535	-0.019006294887242
2	C	26	50	20120604	10	1290	25.36	-0.0343420621129548	-0.0202733241731111
2	C	26	50	20120604	10	1292	25.4	-0.0334401000373971	-0.021354184264309
2	C	26	50	20120604	10	1294	25.44	-0.0324679265011081	-0.0219108618559727
2	C	26	50	20120604	10	1296	25.48	-0.0313894458242289	-0.0225366527715364
2	C	26	50	20120604	10	1298	25.52	-0.0303770951877397	-0.0238482509978237
2	C	26	50	20120604	10	1300	25.56	-0.0290268394337249	-0.0252638434184201
2	C	26	50	20120604	10	1302	25.6	-0.0277272620227178	-0.026513216247963
2	C	26	50	20120604	10	1304	25.64	-0.0272086840515312	-0.0287415784160587
2	C	26	50	20120604	10	1306	25.68	-0.0269143649959979	-0.0306144426499128
2	C	26	50	20120604	10	1308	25.72	-0.0267312950503487	-0.0323049228316955
2	C	26	50	20120604	10	1310	25.76	-0.0266031673015977	-0.0343662805202105
2	C	26	50	20120604	10	1312	25.8	-0.0260987880345774	-0.0359031771091194
2	C	26	50	20120604	10	1314	25.84	-0.0261119402207074	-0.0372176886153452
2	C	26	50	20120604	10	1316	25.88	-0.0254548965996289	-0.0385949912037404
2	C	26	50	20120604	10	1318	25.92	-0.0245802762219793	-0.0382067188701909
2	C	26	50	20120604	10	1320	25.96	-0.0237869731241661	-0.0385341800205584
2	C	26	50	20120604	10	1322	26	-0.0230586531395439	-0.0390055374008973
2	C	26	50	20120604	10	1324	26.04	-0.0214950986249842	-0.0392953097598276
2	C	26	50	20120604	10	1326	26.08	-0.0207742032615645	-0.0402190033480915
2	C	26	50	20120604	10	1328	26.12	-0.0198578635838249	-0.0415945381695337
2	C	26	50	20120604	10	1330	26.16	-0.0190645604860117	-0.0426169438644514
2	C	26	50	20120604	10	1332	26.2	-0.0174261233633244	-0.0443782761457089
2	C	26	50	20120604	10	1334	26.24	-0.0166181831551406	-0.0449299608563907
2	C	26	50	20120604	10	1336	26.28	-0.0154752864647088	-0.0457306178647282
2	C	26	50	20120604	10	1338	26.32	-0.0136962765139216	-0.0462487150033036
2	C	26	50	20120604	10	1340	26.36	-0.0124417276627404	-0.0460853733368495
2	C	26	50	20120604	10	1342	26.4	-0.0101084167061811	-0.0469544075709278
2	C	26	50	20120604	10	1344	26.44	-0.00840167306843108	-0.0472135622062326
2	C	26	50	20120604	10	1346	26.48	-0.00740550103509547	-0.0479352353871116
2	C	26	50	20120604	10	1348	26.52	-0.00622456199983582	-0.0487148206133698
2	C	26	50	20120604	10	1350	26.56	-0.00531663689279229	-0.0499108210230687
2	C	26	50	20120604	10	1352	26.6	-0.00392300013775173	-0.0518113119188638
2	C	26	50	20120604	10	1354	26.64	-0.00365422885022272	-0.0530862961560213
2	C	26	50	20120604	10	1356	26.68	-0.00243609599827266	-0.0542533758983697
2	C	26	50	20120604	10	1358	26.72	-0.00153467627361605	-0.0552738724049781
2	C	26	50	20120604	10	1360	26.76	-0.000400406285914699	-0.0565621502496219
2	C	26	50	20120604	10	1362	26.8	0.000374158482197040	-0.0565488566421356
2	C	26	50	20120604	10	1364	26.84	0.00192583360283277	-0.0571482003498693
2	C	26	50	20120604	10	1366	26.88	0.00306922526801147	-0.0574594687549476
2	C	26	50	20120604	10	1368	26.92	0.00490480376129357	-0.0571212595815061
2	C	26	50	20120604	10	1370	26.96	0.00577829276809337	-0.0565214208990255
2	C	26	50	20120604	10	1372	27	0.00739452673785147	-0.0551781301468054
2	C	26	50	20120604	10	1374	27.04	0.00910855357544767	-0.0543218238347885
2	C	26	50	20120604	10	1376	27.08	0.0101168171347416	-0.0534440921873017
2	C	26	50	20120604	10	1378	27.12	0.0108221561489751	-0.0524249391835775
2	C	26	50	20120604	10	1380	27.16	0.0114270860002802	-0.0514873863024023
2	C	26	50	20120604	10	1382	27.2	0.0116770482474297	-0.0502665664446837
2	C	26	50	20120604	10	1384	27.24	0.0120021759454193	-0.0490298366843884
2	C	26	50	20120604	10	1386	27.28	0.0119826597982585	-0.0481886624574889
2	C	26	50	20120604	10	1388	27.32	0.0122010850829670	-0.0468682819649793
2	C	26	50	20120604	10	1390	27.36	0.0124108836649451	-0.0456924340985441
2	C	26	50	20120604	10	1392	27.4	0.0124137828027479	-0.0445318597385827
2	C	26	50	20120604	10	1394	27.44	0.0124366223517803	-0.0428140852350462
2	C	26	50	20120604	10	1396	27.48	0.0125566890832257	-0.0416260044212965
2	C	26	50	20120604	10	1398	27.52	0.0126145304179268	-0.0401958102456686
2	C	26	50	20120604	10	1400	27.56	0.0126806449019677	-0.0392769249835167
2	C	26	50	20120604	10	1402	27.6	0.0122228639718276	-0.0376119713565349
2	C	26	50	20120604	10	1404	27.64	0.0115037363753609	-0.0363912222094944
2	C	26	50	20120604	10	1406	27.68	0.0115572643586967	-0.0346552043510033
2	C	26	50	20120604	10	1408	27.72	0.0107538496339125	-0.0337351170073234
2	C	26	50	20120604	10	1410	27.76	0.0106337899735349	-0.0327058453055604
2	C	26	50	20120604	10	1412	27.8	0.0103479915547149	-0.0321998255508077
2	C	26	50	20120604	10	1414	27.84	0.00946924167346307	-0.0294635627239214
2	C	26	50	20120604	10	1416	27.88	0.00873653055572977	-0.0287359569171482
2	C	26	50	20120604	10	1418	27.92	0.00816535091109067	-0.0275844830214606
2	C	26	50	20120604	10	1420	27.96	0.00738881331505947	-0.0265629894942907
2	C	26	50	20120604	10	1422	28	0.00644738548872327	-0.0246478473459895
2	C	26	50	20120604	10	1424	28.04	0.00594926411671647	-0.022188141052293
2	C	26	50	20120604	10	1426	28.08	0.00542117555932287	-0.0210659838037534
2	C	26	50	20120604	10	1428	28.12	0.00453202413731987	-0.019713606729395
2	C	26	50	20120604	10	1430	28.16	0.00378980950444737	-0.0182818922741876
2	C	26	50	20120604	10	1432	28.2	0.00365691585599117	-0.0161523270655593
2	C	26	50	20120604	10	1434	28.24	0.00345873503842807	-0.0147832764133006
2	C	26	50	20120604	10	1436	28.28	0.00400757010878167	-0.0142634327209757
2	C	26	50	20120604	10	1438	28.32	0.00410506457755807	-0.01287560979789
2	C	26	50	20120604	10	1440	28.36	0.00395428890571247	-0.0118414159258232
2	C	26	50	20120604	10	1442	28.4	0.00320245882269737	-0.0112631781534264
2	C	26	50	20120604	10	1444	28.44	0.00243589397786527	-0.0103261813410239
2	C	26	50	20120604	10	1446	28.48	0.00225480230485777	-0.00964601695454621
2	C	26	50	20120604	10	1448	28.52	0.00168531759517327	-0.0083825394660389
2	C	26	50	20120604	10	1450	28.56	0.00165836339178117	-0.00769135602245794
2	C	26	50	20120604	10	1452	28.6	0.00160555665736217	-0.00663075241922061
2	C	26	50	20120604	10	1454	28.64	0.00111679030807037	-0.00644465605654794
2	C	26	50	20120604	10	1456	28.68	0.000174443242918720	-0.00672868670841495
2	C	26	50	20120604	10	1458	28.72	-0.00121464327998491	-0.00593677307542679
2	C	26	50	20120604	10	1460	28.76	-0.00307279686436323	-0.00530787654688016
2	C	26	50	20120604	10	1462	28.8	-0.00388771692358408	-0.00488694365821441
2	C	26	50	20120604	10	1464	28.84	-0.00495554574391157	-0.00583876454002043
2	C	26	50	20120604	10	1466	28.88	-0.00588003836283829	-0.00537458429351052
2	C	26	50	20120604	10	1468	28.92	-0.00758360709114074	-0.00636479541668073
2	C	26	50	20120604	10	1470	28.96	-0.00970039488023297	-0.00644655817378933
2	C	26	50	20120604	10	1472	29	-0.0110532810714738	-0.00746608594410753
2	C	26	50	20120604	10	1474	29.04	-0.0124678764715087	-0.00784355368604053
2	C	26	50	20120604	10	1476	29.08	-0.0140894066710579	-0.00826168713895957
2	C	26	50	20120604	10	1478	29.12	-0.0153077021575676	-0.0084942333460884
2	C	26	50	20120604	10	1480	29.16	-0.0161727200251287	-0.00872820083784741
2	C	26	50	20120604	10	1482	29.2	-0.0157596565278308	-0.00868447335449881
2	C	26	50	20120604	10	1484	29.24	-0.0151037584197378	-0.00803377955231533
2	C	26	50	20120604	10	1486	29.28	-0.0147884948613458	-0.00765636130785701
2	C	26	50	20120604	10	1488	29.32	-0.0140975101147703	-0.00747920277489854
2	C	26	50	20120604	10	1490	29.36	-0.0137078447808618	-0.00714207547483223
2	C	26	50	20120604	10	1492	29.4	-0.0136177240215996	-0.00690330672802897
2	C	26	50	20120604	10	1494	29.44	-0.0128567357036866	-0.00623371903265218
2	C	26	50	20120604	10	1496	29.48	-0.0128023026236709	-0.00632610960468201
2	C	26	50	20120604	10	1498	29.52	-0.0122445509368065	-0.00623214925559794
2	C	26	50	20120604	10	1500	29.56	-0.0119732835623400	-0.00669473144078237
2	C	26	50	20120604	10	1502	29.6	-0.0115400816639138	-0.006520500329898
2	C	26	50	20120604	10	1504	29.64	-0.0113245484459403	-0.00647209887072578
2	C	26	50	20120604	10	1506	29.68	-0.0109583873414385	-0.00637528888131354
2	C	26	50	20120604	10	1508	29.72	-0.0105206882438841	-0.00602415379591192
2	C	26	50	20120604	10	1510	29.76	-0.0105904372567803	-0.00556177667169404
2	C	26	50	20120604	10	1512	29.8	-0.0104025519139512	-0.00445487878749243
2	C	26	50	20120604	10	1514	29.84	-0.0103961384554459	-0.00369659868855141
2	C	26	50	20120604	10	1516	29.88	-0.0105197548629329	-0.00265986701024694
2	C	26	50	20120604	10	1518	29.92	-0.0105620681327191	-0.00102326836519068
2	C	26	50	20120604	10	1520	29.96	-0.0105739574261380	-0.00045693664464343
2	C	26	50	20120604	10	1522	30	-0.0107092262462722	0.00020495702184727
2	C	26	50	20120604	10	1524	30.04	-0.0103097403305439	0.00107107627893077
2	C	26	50	20120604	10	1526	30.08	-0.00939702860556645	0.00142530997695822
2	C	26	50	20120604	10	1528	30.12	-0.00759441168275727	0.00139500854219607
2	C	26	50	20120604	10	1530	30.16	-0.00676614922568222	0.00123021023577273
2	C	26	50	20120604	10	1532	30.2	-0.00657933161409273	0.00091771146489515
2	C	26	50	20120604	10	1534	30.24	-0.005247453565321	0.000898435734040005
2	C	26	50	20120604	10	1536	30.28	-0.0031521406091734	0.00042307612931954
2	C	26	50	20120604	10	1538	30.32	-0.00247088565190703	0.00021029355672488
2	C	26	50	20120604	10	1540	30.36	-0.000747185593544199	-0.000131437008486950
2	C	26	50	20120604	10	1542	30.4	0.000411741207617071	-0.000915215377957559
2	C	26	50	20120604	10	1544	30.44	0.00195908883475197	-0.00213682719527106
2	C	26	50	20120604	10	1546	30.48	0.00176814879062817	-0.00309554378240722
2	C	26	50	20120604	10	1548	30.52	0.00253302619583767	-0.00420393366191713
2	C	26	50	20120604	10	1550	30.56	0.00306530082537587	-0.00572707702393202
2	C	26	50	20120604	10	1552	30.6	0.00390292537623387	-0.00767644314044271
2	C	26	50	20120604	10	1554	30.64	0.00464706333955107	-0.00927565704997761
2	C	26	50	20120604	10	1556	30.68	0.00538439893563337	-0.0094164066547728
2	C	26	50	20120604	10	1558	30.72	0.00634790970674597	-0.00956079078842331
2	C	26	50	20120604	10	1560	30.76	0.00755114381881647	-0.0091729922164172
2	C	26	50	20120604	10	1562	30.8	0.00854846136513757	-0.00864194088161041
2	C	26	50	20120604	10	1564	30.84	0.00844148318021187	-0.00748121802922492
2	C	26	50	20120604	10	1566	30.88	0.00919588126292417	-0.00627087749400353
2	C	26	50	20120604	10	1568	30.92	0.00944614049492167	-0.00548745974899133
2	C	26	50	20120604	10	1570	30.96	0.00959929275265887	-0.00485842462751559
2	C	26	50	20120604	10	1572	31	0.00996201731820417	-0.00427677980251497
2	C	26	50	20120604	10	1574	31.04	0.00971323593937927	-0.00380134241604857
2	C	26	50	20120604	10	1576	31.08	0.00952199891040737	-0.0030712193091344
2	C	26	50	20120604	10	1578	31.12	0.00931149322164817	-0.00251776683149969
2	C	26	50	20120604	10	1580	31.16	0.00868181463300157	-0.00148758296198901
2	C	26	50	20120604	10	1582	31.2	0.00802639735751977	-0.00062130644435737
2	C	26	50	20120604	10	1584	31.24	0.00707583371157067	0.000119953594360490
2	C	26	50	20120604	10	1586	31.28	0.00621415338801677	0.00106082987740731
2	C	26	50	20120604	10	1588	31.32	0.00571995645864547	0.00224827429505387
2	C	26	50	20120604	10	1590	31.36	0.00498219659849447	0.00294841607444573
2	C	26	50	20120604	10	1592	31.4	0.00426130830614257	0.00357695622117464
2	C	26	50	20120604	10	1594	31.44	0.00372179290316507	0.00442151748955605
2	C	26	50	20120604	10	1596	31.48	0.00272951702819377	0.00428666515531596
2	C	26	50	20120604	10	1598	31.52	0.00065216458428837	0.0052103304593087
2	C	26	50	20120604	10	1600	31.56	-0.000554619203823669	0.00626497315238062
2	C	26	50	20120604	10	1602	31.6	-0.00207681504275176	0.00693680237625377
2	C	26	50	20120604	10	1604	31.64	-0.00317295910560373	0.0080913251749605
2	C	26	50	20120604	10	1606	31.68	-0.00476046205405001	0.009098279313917
2	C	26	50	20120604	10	1608	31.72	-0.00588279607928492	0.0107188973457184
2	C	26	50	20120604	10	1610	31.76	-0.0070996844233001	0.0118891873528534
2	C	26	50	20120604	10	1612	31.8	-0.00782796905258318	0.0117861406816311
2	C	26	50	20120604	10	1614	31.84	-0.00896296028920133	0.0118630597572886
2	C	26	50	20120604	10	1616	31.88	-0.0107096342468849	0.0113788259624642
2	C	26	50	20120604	10	1618	31.92	-0.0116625949848222	0.0110872221969707
2	C	26	50	20120604	10	1620	31.96	-0.0137059285214848	0.00966156057581021
2	C	26	50	20120604	10	1622	32	-0.0145385396852641	0.0083268328867103
2	C	26	50	20120604	10	1624	32.04	-0.0158846885630938	0.00767343652240911
2	C	26	50	20120604	10	1626	32.08	-0.0176227485459689	0.0046460380347184
2	C	26	50	20120604	10	1628	32.12	-0.0184223873205416	0.00356270801953374
2	C	26	50	20120604	10	1630	32.16	-0.0189429664039189	0.00253627888703116
2	C	26	50	20120604	10	1632	32.2	-0.0199306460848124	0.00125851572022363
2	C	26	50	20120604	10	1634	32.24	-0.0213696295977305	-0.0004973081992085
2	C	26	50	20120604	10	1636	32.28	-0.0223331757241821	-0.0017631990431599
2	C	26	50	20120604	10	1638	32.32	-0.0233872315186257	-0.00259174434294743
2	C	26	50	20120604	10	1640	32.36	-0.0247442118581295	-0.00390989037802852
2	C	26	50	20120604	10	1642	32.4	-0.0259679379247188	-0.00524900212917179
2	C	26	50	20120604	10	1644	32.44	-0.0269940347170342	-0.0070196540778054
2	C	26	50	20120604	10	1646	32.48	-0.0267515253753585	-0.00777891705517227
2	C	26	50	20120604	10	1648	32.52	-0.0264740637454887	-0.00853014022843701
2	C	26	50	20120604	10	1650	32.56	-0.0257881913809412	-0.0094084870588235
2	C	26	50	20120604	10	1652	32.6	-0.025030293119662	-0.0111027361197499
2	C	26	50	20120604	10	1654	32.64	-0.0239110625860897	-0.0115543164305259
2	C	26	50	20120604	10	1656	32.68	-0.0234334550889119	-0.0137291216239077
2	C	26	50	20120604	10	1658	32.72	-0.0229945821941006	-0.0151385692865756
2	C	26	50	20120604	10	1660	32.76	-0.0225079866626271	-0.0172256303065867
2	C	26	50	20120604	10	1662	32.8	-0.0220556645968377	-0.0189022370533225
2	C	26	50	20120604	10	1664	32.84	-0.0215266073031539	-0.0209920204344413
2	C	26	50	20120604	10	1666	32.88	-0.0206859916906115	-0.0219070236803645
2	C	26	50	20120604	10	1668	32.92	-0.0196489842406624	-0.0225643147888164
2	C	26	50	20120604	10	1670	32.96	-0.0185142192782142	-0.0230327023206744
2	C	26	50	20120604	10	1672	33	-0.0166818934761255	-0.0238264296825563
2	C	26	50	20120604	10	1674	33.04	-0.0151152276917286	-0.024626591716147
2	C	26	50	20120604	10	1676	33.08	-0.0139279954061164	-0.0259917320679057
2	C	26	50	20120604	10	1678	33.12	-0.0129691586108275	-0.0275565593746716
2	C	26	50	20120604	10	1680	33.16	-0.0126492635030187	-0.0285429733344268
2	C	26	50	20120604	10	1682	33.2	-0.0121372474827615	-0.0301351656736245
2	C	26	50	20120604	10	1684	33.24	-0.0108650916727288	-0.0319761181784437
2	C	26	50	20120604	10	1686	33.28	-0.0104290896314491	-0.032081759931553
2	C	26	50	20120604	10	1688	33.32	-0.00817207549657981	-0.0324829016085201
2	C	26	50	20120604	10	1690	33.36	-0.00671161715071711	-0.0333329853808626
2	C	26	50	20120604	10	1692	33.4	-0.00449992856052183	-0.0341733110796247
2	C	26	50	20120604	10	1694	33.44	-0.00371602998289842	-0.0347906152996005
2	C	26	50	20120604	10	1696	33.48	-0.00299513461947874	-0.036673428525866
2	C	26	50	20120604	10	1698	33.52	-0.00221576152525493	-0.0385664948004586
2	C	26	50	20120604	10	1700	33.56	-0.00196869841590835	-0.0395609697775193
2	C	26	50	20120604	10	1702	33.6	-0.00108389570060962	-0.0397887288717395
2	C	26	50	20120604	10	1704	33.64	-0.00062922604030667	-0.0401943253214281
2	C	26	50	20120604	10	1706	33.68	-0.00056183876405959	-0.0396940472737387
2	C	26	50	20120604	10	1708	33.72	6.11223101657597e-05	-0.0403048461113276
2	C	26	50	20120604	10	1710	33.76	0.000137843395924500	-0.0407028765184575
2	C	26	50	20120604	10	1712	33.8	0.00081107976229217	-0.0420676633168257
2	C	26	50	20120604	10	1714	33.84	0.00054768248630027	-0.0416355503628426
2	C	26	50	20120604	10	1716	33.88	0.00056012756564907	-0.0421443844025844
2	C	26	50	20120604	10	1718	33.92	0.00022191839220757	-0.0422189841679996
2	C	26	50	20120604	10	1720	33.96	-2.40840569672197e-05	-0.0423719313647702
2	C	26	50	20120604	10	1722	34	0.000396927320551271	-0.0432577947402407
2	C	26	50	20120604	10	1724	34.04	0.00019370483163823	-0.0439835691404506
2	C	26	50	20120604	10	1726	34.08	2.19485944880308e-05	-0.0447188894822065
2	C	26	50	20120604	10	1728	34.12	0.000160187970209991	-0.0466799087184712
2	C	26	50	20120604	10	1730	34.16	-0.00044467117041698	-0.0487409835642737
2	C	26	50	20120604	10	1732	34.2	-0.00094791906658745	-0.0497352464093001
2	C	26	50	20120604	10	1734	34.24	-0.00136390998595949	-0.0517497229182225
2	C	26	50	20120604	10	1736	34.28	-0.00176264749987059	-0.0530732146805693
2	C	26	50	20120604	10	1738	34.32	-0.00109132032181208	-0.0537820185180307
2	C	26	50	20120604	10	1740	34.36	-0.0003162605789535	-0.0550138692415358
2	C	26	50	20120604	10	1742	34.4	0.000475416173262971	-0.0556436185408605
2	C	26	50	20120604	10	1744	34.44	0.00145716322826237	-0.0571764846211167
2	C	26	50	20120604	10	1746	34.48	0.00244244581716767	-0.0579069259260824
2	C	26	50	20120604	10	1748	34.52	0.00334061285063087	-0.0598296906854849
2	C	26	50	20120604	10	1750	34.56	0.00395226021635717	-0.0593209980670993
2	C	26	50	20120604	10	1752	34.6	0.00519591962310807	-0.0598370445960092
2	C	26	50	20120604	10	1754	34.64	0.00596772667477327	-0.0595521512738692
2	C	26	50	20120604	10	1756	34.68	0.00782480121420347	-0.0585962136163831
2	C	26	50	20120604	10	1758	34.72	0.00866364198872507	-0.0582181236204826
2	C	26	50	20120604	10	1760	34.76	0.0104505008247835	-0.0579980719901774
2	C	26	50	20120604	10	1762	34.8	0.0112302981830760	-0.057531240093238
2	C	26	50	20120604	10	1764	34.84	0.0113267475480299	-0.0569211483624303
2	C	26	50	20120604	10	1766	34.88	0.0114364905204700	-0.0564801965736823
2	C	26	50	20120604	10	1768	34.92	0.0108228632557563	-0.0560753072307749
2	C	26	50	20120604	10	1770	34.96	0.0108937860659093	-0.0557810800991232
2	C	26	50	20120604	10	1772	35	0.0102813608827237	-0.0558119806654611
2	C	26	50	20120604	10	1774	35.04	0.0104069430470624	-0.0554612557019925
2	C	26	50	20120604	10	1776	35.08	0.00978122425639037	-0.0549831808072323
2	C	26	50	20120604	10	1778	35.12	0.0100000030944895	-0.0551195109946451
2	C	26	50	20120604	10	1780	35.16	0.00990963484785387	-0.0543514516089202
2	C	26	50	20120604	10	1782	35.2	0.0102216103597134	-0.053841769041041
2	C	26	50	20120604	10	1784	35.24	0.0105091906876220	-0.0527288536781315
2	C	26	50	20120604	10	1786	35.28	0.0106515312826748	-0.0525767550094982
2	C	26	50	20120604	10	1788	35.32	0.0105299796269889	-0.0517488036794069
2	C	26	50	20120604	10	1790	35.36	0.0105299796269889	-0.0517488036794069
2	C	26	50	20120604	10	1792	35.4	0.0103854470009143	-0.0511701074896838
2	C	26	50	20120604	10	1794	35.44	0.0102372374195776	-0.0502330495832554
2	C	26	50	20120604	10	1796	35.48	0.0100842902228070	-0.0501075381295948
2	C	26	50	20120604	10	1798	35.52	0.00937492069992057	-0.0491482770702372
2	C	26	50	20120604	10	1800	35.56	0.00920274019870167	-0.0481893695642701
2	C	26	50	20120604	10	1802	35.6	0.00917997136034747	-0.0477373869097356
2	C	26	50	20120604	10	1804	35.64	0.00855757597154707	-0.0461765194009444
2	C	26	50	20120604	10	1806	35.68	0.00825019665376527	-0.0439513250712285
2	C	26	50	20120604	10	1808	35.72	0.00793885753800887	-0.0426672898672719
2	C	26	50	20120604	10	1810	35.76	0.00755341363158407	-0.0418273177219004
2	C	26	50	20120604	10	1812	35.8	0.00696404012946507	-0.0399996588245675
2	C	26	50	20120604	10	1814	35.84	0.00693950352415787	-0.038407607906726
2	C	26	50	20120604	10	1816	35.88	0.00617667672861387	-0.0365008237605783
2	C	26	50	20120604	10	1818	35.92	0.00541950678731927	-0.0357932927153231
2	C	26	50	20120604	10	1820	35.96	0.00521345587128157	-0.034637738813508
2	C	26	50	20120604	10	1822	36	0.00460555617149547	-0.033006655601345
2	C	26	50	20120604	10	1824	36.04	0.00429966177795417	-0.0317992000617909
2	C	26	50	20120604	10	1826	36.08	0.00425080069937417	-0.0297527623263589
2	C	26	50	20120604	10	1828	36.12	0.00430447010406627	-0.0276617768637121
2	C	26	50	20120604	10	1830	36.16	0.00439116139543967	-0.026805329130339
2	C	26	50	20120604	10	1832	36.2	0.00389800391303677	-0.0251344570195986
2	C	26	50	20120604	10	1834	36.24	0.00408359115882697	-0.0233445859086523
2	C	26	50	20120604	10	1836	36.28	0.00396244255400627	-0.0214175290110881
2	C	26	50	20120604	10	1838	36.32	0.00429655050811697	-0.0194982290749134
2	C	26	50	20120604	10	1840	36.36	0.00439887593042247	-0.0180099743614823
2	C	26	50	20120604	10	1842	36.4	0.00456435305935577	-0.0156875387072176
2	C	26	50	20120604	10	1844	36.44	0.00461409095034437	-0.0143566647500751
2	C	26	50	20120604	10	1846	36.48	0.00507793956377387	-0.0124740770908729
2	C	26	50	20120604	10	1848	36.52	0.00472418040510727	-0.0112471697508751
2	C	26	50	20120604	10	1850	36.56	0.00406978136339037	-0.0090413218626924
2	C	26	50	20120604	10	1852	36.6	0.00310080465685927	-0.00804708730193727
2	C	26	50	20120604	10	1854	36.64	0.00255376563772987	-0.00734763848719097
2	C	26	50	20120604	10	1856	36.68	0.00157138925769527	-0.00611167947328719
2	C	26	50	20120604	10	1858	36.72	0.000426929861276971	-0.00493697004876979
2	C	26	50	20120604	10	1860	36.76	-0.000556924371930339	-0.00383641491239542
2	C	26	50	20120604	10	1862	36.8	-0.00151831382269938	-0.00287748619322491
2	C	26	50	20120604	10	1864	36.84	-0.00222233761831996	-0.00223737070848798
2	C	26	50	20120604	10	1866	36.88	-0.00201362090971712	-0.00232013755722586
2	C	26	50	20120604	10	1868	36.92	-0.00161979778793528	-0.00242244883739575
2	C	26	50	20120604	10	1870	36.96	-0.00164589709922887	-0.00209345326531308
2	C	26	50	20120604	10	1872	37	-0.00098205111091532	-0.00179676540206283
2	C	26	50	20120604	10	1874	37.04	-0.00111722164320694	-0.00124701816396154
2	C	26	50	20120604	10	1876	37.08	-0.0009387761759067	-0.00079220708230235
2	C	26	50	20120604	10	1878	37.12	-0.00070759468486557	2.14748329446400e-05
2	C	26	50	20120604	10	1880	37.16	-0.00089082726507444	0.00044445903838262
2	C	26	50	20120604	10	1882	37.2	-0.000876119444025759	0.00142732332209629
2	C	26	50	20120604	10	1884	37.24	-0.00116306337583126	0.00267245351095206
2	C	26	50	20120604	10	1886	37.28	-0.00180803668415495	0.00385990499966644
2	C	26	50	20120604	10	1888	37.32	-0.00290557247457365	0.00413039455667373
2	C	26	50	20120604	10	1890	37.36	-0.00331257606675681	0.00430251141828235
2	C	26	50	20120604	10	1892	37.4	-0.004293241248381	0.00453289387866074
2	C	26	50	20120604	10	1894	37.44	-0.00523563073993956	0.0042878813789796
2	C	26	50	20120604	10	1896	37.48	-0.00641247774825648	0.00420190638677547
2	C	26	50	20120604	10	1898	37.52	-0.00789185261472948	0.0028601373283485
2	C	26	50	20120604	10	1900	37.56	-0.00983337140160393	0.00185157522857159
2	C	26	50	20120604	10	1902	37.6	-0.0110329927637079	0.00117118661853353
2	C	26	50	20120604	10	1904	37.64	-0.0120613473479757	-1.87659068659101e-05
2	C	26	50	20120604	10	1906	37.68	-0.0131004945030447	-0.0006677230547948
2	C	26	50	20120604	10	1908	37.72	-0.0138435244300359	-0.00113390229217512
2	C	26	50	20120604	10	1910	37.76	-0.0160849030197596	-0.00353247354778376
2	C	26	50	20120604	10	1912	37.8	-0.0170140498155201	-0.00373510772385483
2	C	26	50	20120604	10	1914	37.84	-0.018894402310187	-0.00502604428999586
2	C	26	50	20120604	10	1916	37.88	-0.0207886635952398	-0.00603459776307004
2	C	26	50	20120604	10	1918	37.92	-0.0223856289052106	-0.00653971949221065
2	C	26	50	20120604	10	1920	37.96	-0.0231705810719379	-0.00676027316833055
2	C	26	50	20120604	10	1922	38	-0.0234867850823489	-0.00645283728200626
2	C	26	50	20120604	10	1924	38.04	-0.0230658444155086	-0.00529311145018221
2	C	26	50	20120604	10	1926	38.08	-0.0226527243496682	-0.00547514901993087
2	C	26	50	20120604	10	1928	38.12	-0.0224106604852646	-0.00500501493432337
2	C	26	50	20120604	10	1930	38.16	-0.0216854729836831	-0.00500273097942014
2	C	26	50	20120604	10	1932	38.2	-0.0215939804372654	-0.00394757916946576
2	C	26	50	20120604	10	1934	38.24	-0.0209240816149048	-0.00343830672351959
2	C	26	50	20120604	10	1936	38.28	-0.0202601719869810	-0.00238422971587261
2	C	26	50	20120604	10	1938	38.32	-0.0190000582054319	-0.00241877188213357
2	C	26	50	20120604	10	1940	38.36	-0.0189384338494515	-0.00174600927730926
2	C	26	50	20120604	10	1942	38.4	-0.0178476014313184	-0.00070747447671276
2	C	26	50	20120604	10	1944	38.44	-0.0174475699119978	5.91848375853035e-06
2	C	26	50	20120604	10	1946	38.48	-0.0168431986750498	0.00030385792601149
2	C	26	50	20120604	10	1948	38.52	-0.0169174024606675	0.00044830569927227
2	C	26	50	20120604	10	1950	38.56	-0.0149350285996110	0.00123701260300775
2	C	26	50	20120604	10	1952	38.6	-0.0150573227174173	0.00170061302195708
2	C	26	50	20120604	10	1954	38.64	-0.0141869308383191	0.00221310987482547
2	C	26	50	20120604	10	1956	38.68	-0.0138054538009368	0.00284634521058146
2	C	26	50	20120604	10	1958	38.72	-0.0130783005425036	0.00348778298499921
2	C	26	50	20120604	10	1960	38.76	-0.0127278973126205	0.00345110182072516
2	C	26	50	20120604	10	1962	38.8	-0.0117490363139485	0.00379533448328222
2	C	26	50	20120604	10	1964	38.84	-0.0111501985411167	0.00378697966310911
2	C	26	50	20120604	10	1966	38.88	-0.00926628788512693	0.00475576686502293
2	C	26	50	20120604	10	1968	38.92	-0.00794335968688467	0.0042382050062809
2	C	26	50	20120604	10	1970	38.96	-0.00639315746967412	0.00435859912816607
2	C	26	50	20120604	10	1972	39	-0.00567298335517125	0.003218530864859
2	C	26	50	20120604	10	1974	39.04	-0.00475763362692526	0.00263009074369118
2	C	26	50	20120604	10	1976	39.08	-0.00342982851321316	0.00229087747862036
2	C	26	50	20120604	10	1978	39.12	-0.00176882054207034	0.00167593499529367
2	C	26	50	20120604	10	1980	39.16	-0.000492096822231159	0.00191786450940884
2	C	26	50	20120604	10	1982	39.2	0.000406947023640671	0.00212114356686435
2	C	26	50	20120604	10	1984	39.24	0.00186602651128007	0.00176154441329193
2	C	26	50	20120604	10	1986	39.28	0.00354928713282677	0.00180339806367036
2	C	26	50	20120604	10	1988	39.32	0.00494517955849937	0.00199972626146680
2	C	26	50	20120604	10	1990	39.36	0.00492679478218847	0.00138949310930281
2	C	26	50	20120604	10	1992	39.4	0.00503715293752827	0.000703790450382783
2	C	26	50	20120604	10	1994	39.44	0.00512651709253467	-8.84661293942502e-05
2	C	26	50	20120604	10	1996	39.48	0.00499954192783697	-0.00102677561482536
2	C	26	50	20120604	10	1998	39.52	0.00549409241059887	-0.00235005524513787
2	C	26	50	20120604	10	2000	39.56	0.00584483151620297	-0.00286057219901893
2	C	26	50	20120604	10	2002	39.6	0.00648958562142457	-0.0038763876587359
2	C	26	50	20120604	10	2004	39.64	0.00664536831638777	-0.00476641589314759
2	C	26	50	20120604	10	2006	39.68	0.00694314512408097	-0.00557229134953028
2	C	26	50	20120604	10	2008	39.72	0.00660576326557347	-0.005877004874747
2	C	26	50	20120604	10	2010	39.76	0.00717499836656427	-0.00602223046546709
2	C	26	50	20120604	10	2012	39.8	0.00684916356179347	-0.0054665859568107
2	C	26	50	20120604	10	2014	39.84	0.00708994756292317	-0.0048135587022493
2	C	26	50	20120604	10	2016	39.88	0.00786742561097337	-0.00437634043730604
2	C	26	50	20120604	10	2018	39.92	0.00848460255172867	-0.00435256750732255
2	C	26	50	20120604	10	2020	39.96	0.0105126555108498	-0.00409030160218046
2	C	26	50	20120604	10	2022	40	0.0110415006724992	-0.00341395396597552
2	C	26	50	20120604	10	2024	40.04	0.0121822053319094	-0.00261209487610998
2	C	26	50	20120604	10	2026	40.08	0.0131867919359411	-0.00236481963472904
2	C	26	50	20120604	10	2028	40.12	0.0140447245935547	-0.00202293350602535
2	C	26	50	20120604	10	2030	40.16	0.0144506745966339	-0.00173987866151637
2	C	26	50	20120604	10	2032	40.2	0.0153106578639130	-0.00195215211722857
2	C	26	50	20120604	10	2034	40.24	0.0159083045153719	-0.00224842985854574
2	C	26	50	20120604	10	2036	40.28	0.0168100777934191	-0.00284303595084551
2	C	26	50	20120604	10	2038	40.32	0.0169110526417725	-0.00331128206134724
2	C	26	50	20120604	10	2040	40.36	0.0177909763202810	-0.00388474566088953
2	C	26	50	20120604	10	2042	40.4	0.0180820214714174	-0.00458845832952638
2	C	26	50	20120604	10	2044	40.44	0.0185946031770996	-0.00544059271153429
2	C	26	50	20120604	10	2046	40.48	0.0188681827907406	-0.00663128982037431
2	C	26	50	20120604	10	2048	40.52	0.0197022152391502	-0.00762272423827597
2	C	26	50	20120604	10	2050	40.56	0.0202462631965951	-0.00945059526764321
2	C	26	50	20120604	10	2052	40.6	0.0210926700136754	-0.0113792997240076
2	C	26	50	20120604	10	2054	40.64	0.0210354650750774	-0.0128507182249787
2	C	26	50	20120604	10	2056	40.68	0.0218336472096808	-0.0136759118386234
2	C	26	50	20120604	10	2058	40.72	0.0228517395532332	-0.015440850364465
2	C	26	50	20120604	10	2060	40.76	0.0233211877452629	-0.016473014132963
2	C	26	50	20120604	10	2062	40.8	0.0239142382026441	-0.0173455131902691
2	C	26	50	20120604	10	2064	40.84	0.0243878653957506	-0.0185762961825346
2	C	26	50	20120604	10	2066	40.88	0.0238835497683406	-0.0194757430792717
2	C	26	50	20120604	10	2068	40.92	0.0242096886290272	-0.0208916324847162
2	C	26	50	20120604	10	2070	40.96	0.0244511938790737	-0.0221218992890314
2	C	26	50	20120604	10	2072	41	0.0240259893583428	-0.0221847822950824
2	C	26	50	20120604	10	2074	41.04	0.0237084559871832	-0.0233709256362515
2	C	26	50	20120604	10	2076	41.08	0.0230386632308398	-0.0233980997498525
2	C	26	50	20120604	10	2078	41.12	0.0231156530171754	-0.0239811234330765
2	C	26	50	20120604	10	2080	41.16	0.0230882455583366	-0.0241960556102859
2	C	26	50	20120604	10	2082	41.2	0.0229344003359539	-0.0245348799666271
2	C	26	50	20120604	10	2084	41.24	0.0227005530523477	-0.0258657327105661
2	C	26	50	20120604	10	2086	41.28	0.0230524305998695	-0.0268135174268651
2	C	26	50	20120604	10	2088	41.32	0.0232844959743871	-0.0277169241215769
2	C	26	50	20120604	10	2090	41.36	0.0237833880927855	-0.0284666411573977
2	C	26	50	20120604	10	2092	41.4	0.0243679886241315	-0.0296570200681862
2	C	26	50	20120604	10	2094	41.44	0.0242185062505886	-0.0296612627088733
2	C	26	50	20120604	10	2096	41.48	0.0238369443603926	-0.0300506027736625
2	C	26	50	20120604	10	2098	41.52	0.0237114965463423	-0.0293959703867078
2	C	26	50	20120604	10	2100	41.56	0.0234631889290608	-0.0295802141296137
2	C	26	50	20120604	10	2102	41.6	0.0226897626028668	-0.0289928841660924
2	C	26	50	20120604	10	2104	41.64	0.0224656875349766	-0.0283217620490004
2	C	26	50	20120604	10	2106	41.68	0.0222963637451536	-0.0284290018634352
2	C	26	50	20120604	10	2108	41.72	0.0215221171750934	-0.027493888500655
2	C	26	50	20120604	10	2110	41.76	0.0214355885182796	-0.0272820180958081
2	C	26	50	20120604	10	2112	41.8	0.0206707464684092	-0.0270908517775143
2	C	26	50	20120604	10	2114	41.84	0.0196479525718687	-0.0271676782221834
2	C	26	50	20120604	10	2116	41.88	0.0185291455952583	-0.0268024094864395
2	C	26	50	20120604	10	2118	41.92	0.0177798775722435	-0.026306603889141
2	C	26	50	20120604	10	2120	41.96	0.0163230933532159	-0.0258225214151678
2	C	26	50	20120604	10	2122	42	0.0144937161864047	-0.0258296844068612
2	C	26	50	20120604	10	2124	42.04	0.0128771357343239	-0.0259524310730074
2	C	26	50	20120604	10	2126	42.08	0.0118290620632492	-0.0266410116565268
2	C	26	50	20120604	10	2128	42.12	0.0106209701275919	-0.028083863043538
2	C	26	50	20120604	10	2130	42.16	0.00966579614542947	-0.0287659523868062
2	C	26	50	20120604	10	2132	42.2	0.00876182376529277	-0.030194456577227
2	C	26	50	20120604	10	2134	42.24	0.00850631072991107	-0.0316154230093605
2	C	26	50	20120604	10	2136	42.28	0.00832585707935227	-0.03244231367928
2	C	26	50	20120604	10	2138	42.32	0.00793008941392217	-0.034121055888495
2	C	26	50	20120604	10	2140	42.36	0.00748517782719957	-0.0351688467168572
2	C	26	50	20120604	10	2142	42.4	0.00711253255351427	-0.0368984299036395
2	C	26	50	20120604	10	2144	42.44	0.00734354433892787	-0.0383002690973419
2	C	26	50	20120604	10	2146	42.48	0.00712207849506027	-0.0395296449471128
2	C	26	50	20120604	10	2148	42.52	0.00775147424099437	-0.0408655817888085
2	C	26	50	20120604	10	2150	42.56	0.00820282049942577	-0.0419062308386808
2	C	26	50	20120604	10	2152	42.6	0.00840243674375477	-0.0433934885315504
2	C	26	50	20120604	10	2154	42.64	0.00865925792668167	-0.045404500217245
2	C	26	50	20120604	10	2156	42.68	0.00909023950981487	-0.0467380328958847
2	C	26	50	20120604	10	2158	42.72	0.00963534812743157	-0.0478997386266961
2	C	26	50	20120604	10	2160	42.76	0.00992830246687717	-0.0488249878498787
2	C	26	50	20120604	10	2162	42.8	0.00948777494219797	-0.0495029618316803
2	C	26	50	20120604	10	2164	42.84	0.00910742220459777	-0.0494912945697907
2	C	26	50	20120604	10	2166	42.88	0.00901889243559317	-0.0496942342159913
2	C	26	50	20120604	10	2168	42.92	0.00884932822946467	-0.0495519643316165
2	C	26	50	20120604	10	2170	42.96	0.00852717037995607	-0.050062354006277
2	C	26	50	20120604	10	2172	43	0.00884798472658037	-0.0509178825008346
2	C	26	50	20120604	10	2174	43.04	0.00923052949520227	-0.0527733306946681
2	C	26	50	20120604	10	2176	43.08	0.00940044725472147	-0.0536253236553198
2	C	26	50	20120604	10	2178	43.12	0.00988149199796267	-0.0549785139024765
2	C	26	50	20120604	10	2180	43.16	0.00980547801898507	-0.0556465176786634
2	C	26	50	20120604	10	2182	43.2	0.0102491875241797	-0.0571371694840828
2	C	26	50	20120604	10	2184	43.24	0.0107096554600884	-0.0582230026572728
2	C	26	50	20120604	10	2186	43.28	0.0102897047427417	-0.0599301705590915
2	C	26	50	20120604	10	2188	43.32	0.0100173979213067	-0.0608100235269219
2	C	26	50	20120604	10	2190	43.36	0.00941303375542657	-0.0613250093956601
2	C	26	50	20120604	10	2192	43.4	0.00893948434406597	-0.0613027355320527
2	C	26	50	20120604	10	2194	43.44	0.00855467683374417	-0.0609634656984394
2	C	26	50	20120604	10	2196	43.48	0.00813119058249157	-0.0604361761717086
2	C	26	50	20120604	10	2198	43.52	0.00796579830637207	-0.0602652684626958
2	C	26	50	20120604	10	2200	43.56	0.00708891518702257	-0.0600619752631047
2	C	26	50	20120604	10	2202	43.6	0.00593392697063247	-0.059649166324248
2	C	26	50	20120604	10	2204	43.64	0.00548632837814137	-0.0590465699253208
2	C	26	50	20120604	10	2206	43.68	0.00426614491652587	-0.0589627070610721
2	C	26	50	20120604	10	2208	43.72	0.00348521618738347	-0.0584097495581842
2	C	26	50	20120604	10	2210	43.76	0.00233963249118317	-0.0580903494251222
2	C	26	50	20120604	10	2212	43.8	0.00117382554104087	-0.0570778432251412
2	C	26	50	20120604	10	2214	43.84	-0.00025212599389989	-0.0560057279235062
2	C	26	50	20120604	10	2216	43.88	-0.00181066005031315	-0.0553447952151311
2	C	26	50	20120604	10	2218	43.92	-0.00344068260230438	-0.0539911099932276
2	C	26	50	20120604	10	2220	43.96	-0.00399943838079799	-0.0539249247985085
2	C	26	50	20120604	10	2222	44	-0.00577576132581672	-0.0528320912681847
2	C	26	50	20120604	10	2224	44.04	-0.00780466281307528	-0.0519082562585645
2	C	26	50	20120604	10	2226	44.08	-0.00922948297716617	-0.0515500359632154
2	C	26	50	20120604	10	2228	44.12	-0.0107383781375401	-0.0510412726341517
2	C	26	50	20120604	10	2230	44.16	-0.0124058773489343	-0.050569490989744
2	C	26	50	20120604	10	2232	44.2	-0.0146343243698437	-0.0499818145438998
2	C	26	50	20120604	10	2234	44.24	-0.0162724079391404	-0.0490795462911058
2	C	26	50	20120604	10	2236	44.28	-0.0185620196966225	-0.0491737329143599
2	C	26	50	20120604	10	2238	44.32	-0.0199669701601620	-0.0484464735899095
2	C	26	50	20120604	10	2240	44.36	-0.0215640415361499	-0.048195874946657
2	C	26	50	20120604	10	2242	44.4	-0.0233559208303548	-0.0481014761913686
2	C	26	50	20120604	10	2244	44.44	-0.0250611795438642	-0.048681586594654
2	C	26	50	20120604	10	2246	44.48	-0.0270019048155088	-0.0488292304905658
2	C	26	50	20120604	10	2248	44.52	-0.0284588983381437	-0.0492431000895943
2	C	26	50	20120604	10	2250	44.56	-0.0299068408939794	-0.0494861326902881
2	C	26	50	20120604	10	2252	44.6	-0.0313454496403034	-0.0505296101672851
2	C	26	50	20120604	10	2254	44.64	-0.0324826894764858	-0.0518311816194151
2	C	26	50	20120604	10	2256	44.68	-0.0343449966060968	-0.0531327530715452
2	C	26	50	20120604	10	2258	44.72	-0.0351500376764777	-0.0546751650933474
2	C	26	50	20120604	10	2260	44.76	-0.0358995001538573	-0.0562086675697067
2	C	26	50	20120604	10	2262	44.8	-0.0368958843192272	-0.057976363811995
2	C	26	50	20120604	10	2264	44.84	-0.0374546400977208	-0.0596834610031355
2	C	26	50	20120604	10	2266	44.88	-0.0379681410422185	-0.0607323832023476
2	C	26	50	20120604	10	2268	44.92	-0.0383399377877664	-0.0627091709198328
2	C	26	50	20120604	10	2270	44.96	-0.0386782176718861	-0.065196772576047
2	C	26	50	20120604	10	2272	45	-0.0391303417477767	-0.0663783480074097
2	C	26	50	20120604	10	2274	45.04	-0.0388035169935123	-0.0681326799315336
2	C	26	50	20120604	10	2276	45.08	-0.0384962790970868	-0.0693437417156718
2	C	26	50	20120604	10	2278	45.12	-0.0385311394613993	-0.0705253878577126
2	C	26	50	20120604	10	2280	45.16	-0.0380186991770734	-0.0721356821305087
2	C	26	50	20120604	10	2282	45.2	-0.0376834598521128	-0.0732583555669986
2	C	26	50	20120604	10	2284	45.24	-0.0370868031501476	-0.0751737664158767
2	C	26	50	20120604	10	2286	45.28	-0.0363998489122249	-0.0763760600759282
2	C	26	50	20120604	10	2288	45.32	-0.0356315773944657	-0.0775500694647322
2	C	26	50	20120604	10	2290	45.36	-0.0353537551401375	-0.0786752884856344
2	C	26	50	20120604	10	2292	45.4	-0.0342625479554104	-0.079919937841879
2	C	26	50	20120604	10	2294	45.44	-0.0334406070329592	-0.0809052204307843
2	C	26	50	20120604	10	2296	45.48	-0.0324664967311966	-0.0817449804441214
2	C	26	50	20120604	10	2298	45.52	-0.0314262719453931	-0.0835443550702068
2	C	26	50	20120604	10	2300	45.56	-0.0303318120694725	-0.0846283497657658
2	C	26	50	20120604	10	2302	45.6	-0.0293230535354318	-0.0852489066769352
2	C	26	50	20120604	10	2304	45.64	-0.0279779950162587	-0.086450139676815
2	C	26	50	20120604	10	2306	45.68	-0.0272319973621069	-0.087145084221365
2	C	26	50	20120604	10	2308	45.72	-0.0257076872739031	-0.0881168610707497
2	C	26	50	20120604	10	2310	45.76	-0.0249239301176359	-0.0887757431694593
2	C	26	50	20120604	10	2312	45.8	-0.0238163887662634	-0.0901253978827101
2	C	26	50	20120604	10	2314	45.84	-0.0228140649039315	-0.0919647947526106
2	C	26	50	20120604	10	2316	45.88	-0.0219457377766344	-0.0935313191156513
2	C	26	50	20120604	10	2318	45.92	-0.0210643998845635	-0.0940879535738013
2	C	26	50	20120604	10	2320	45.96	-0.0196376705321634	-0.0949392394276718
2	C	26	50	20120604	10	2322	46	-0.0189650705618988	-0.0957699484742098
2	C	26	50	20120604	10	2324	46.04	-0.0176252446329065	-0.0972552969787702
2	C	26	50	20120604	10	2326	46.08	-0.0167559275561158	-0.0978520951020917
2	C	26	50	20120604	10	2328	46.12	-0.0157029041375728	-0.0988895621714487
2	C	26	50	20120604	10	2330	46.16	-0.0143845035440505	-0.0999603339701997
2	C	26	50	20120604	10	2332	46.2	-0.0132153024813585	-0.101011731043146
2	C	26	50	20120604	10	2334	46.24	-0.0121390859603926	-0.101534282954443
2	C	26	50	20120604	10	2336	46.28	-0.0110256049120581	-0.102332394378368
2	C	26	50	20120604	10	2338	46.32	-0.0101085581275373	-0.102003660435794
2	C	26	50	20120604	10	2340	46.36	-0.00887996009522567	-0.102636167451566
2	C	26	50	20120604	10	2342	46.4	-0.00777135808368139	-0.102986892415034
2	C	26	50	20120604	10	2344	46.44	-0.00647395856156031	-0.103453865733330
2	C	26	50	20120604	10	2346	46.48	-0.00547976642721204	-0.103279634622446
2	C	26	50	20120604	10	2348	46.52	-0.00452771785702245	-0.103911080978045
2	C	26	50	20120604	10	2350	46.56	-0.00286693616004963	-0.104679776759873
2	C	26	50	20120604	10	2352	46.6	-0.00193878779906417	-0.104158214798070
2	C	26	50	20120604	10	2354	46.64	-0.0003333018523801	-0.104513111691547
2	C	26	50	20120604	10	2356	46.68	0.00066760779638947	-0.104593933996637
2	C	26	50	20120604	10	2358	46.72	0.00195447142747087	-0.105215410146622
2	C	26	50	20120604	10	2360	46.76	0.00311547005150107	-0.105729406065866
2	C	26	50	20120604	10	2362	46.8	0.00408441847376097	-0.106728760079717
2	C	26	50	20120604	10	2364	46.84	0.00536894865246447	-0.107080192149967
2	C	26	50	20120604	10	2366	46.88	0.00607004502601087	-0.107766439281109
2	C	26	50	20120604	10	2368	46.92	0.00676675733751407	-0.109098557746186
2	C	26	50	20120604	10	2370	46.96	0.00730889610664977	-0.109060868954749
2	C	26	50	20120604	10	2372	47	0.00848446113037237	-0.109713316381750
2	C	26	50	20120604	10	2374	47.04	0.00926355138188367	-0.109535691158315
2	C	26	50	20120604	10	2376	47.08	0.0100630063086933	-0.109286930992694
2	C	26	50	20120604	10	2378	47.12	0.0108856543379257	-0.109181430660941
2	C	26	50	20120604	10	2380	47.16	0.0117607696903222	-0.108988107666965
2	C	26	50	20120604	10	2382	47.2	0.0127146567381428	-0.109466536115115
2	C	26	50	20120604	10	2384	47.24	0.0126479058579988	-0.109268687637739
2	C	26	50	20120604	10	2386	47.28	0.0123112523194759	-0.109658939870276
2	C	26	50	20120604	10	2388	47.32	0.0117281013570313	-0.109039443619279
2	C	26	50	20120604	10	2390	47.36	0.0115757198456856	-0.109405512799899
2	C	26	50	20120604	10	2392	47.4	0.0114091961987162	-0.109459889311372
2	C	26	50	20120604	10	2394	47.44	0.0103339696272439	-0.109314366735804
2	C	26	50	20120604	10	2396	47.48	0.0100841488014507	-0.108711416783486
2	C	26	50	20120604	10	2398	47.52	0.00960586177465617	-0.108798532338928
2	C	26	50	20120604	10	2400	47.56	0.00929926027433367	-0.108688506523776
2	C	26	50	20120604	10	2402	47.6	0.00869871448507187	-0.108509679218814
2	C	26	50	20120604	10	2404	47.64	0.00774765586437597	-0.109429907983850
2	C	26	50	20120604	10	2406	47.68	0.00713197798999687	-0.109017594019740
2	C	26	50	20120604	10	2408	47.72	0.00646178218278827	-0.109567440252791
2	C	26	50	20120604	10	2410	47.76	0.00505591248043317	-0.109873617489044
2	C	26	50	20120604	10	2412	47.8	0.00378799931108757	-0.109714023488531
2	C	26	50	20120604	10	2414	47.84	0.00251612634376737	-0.110046151543654
2	C	26	50	20120604	10	2416	47.88	0.00083236367640597	-0.110281193837720
2	C	26	50	20120604	10	2418	47.92	-0.000175192776106789	-0.110295830948091
2	C	26	50	20120604	10	2420	47.96	-0.00176823364344196	-0.110404513260359
2	C	26	50	20120604	10	2422	48	-0.00269341215594645	-0.110501811153451
2	C	26	50	20120604	10	2424	48.04	-0.00466291667358534	-0.111484477447266
2	C	26	50	20120604	10	2426	48.08	-0.00637651924711281	-0.112074770188200
2	C	26	50	20120604	10	2428	48.12	-0.00794071015777559	-0.112496983647247
2	C	26	50	20120604	10	2430	48.16	-0.00838929869976033	-0.112579573719289
2	C	26	50	20120604	10	2432	48.2	-0.0095229322913586	-0.113130975587258
2	C	26	50	20120604	10	2434	48.24	-0.0100914461434326	-0.113030283581617
2	C	26	50	20120604	10	2436	48.28	-0.0111768550525539	-0.113418060940420
2	C	26	50	20120604	10	2438	48.32	-0.0121694915519836	-0.114153593414210
2	C	26	50	20120604	10	2440	48.36	-0.0129137921498606	-0.114222748457410
2	C	26	50	20120604	10	2442	48.4	-0.0144719726528832	-0.115210010945303
2	C	26	50	20120604	10	2444	48.44	-0.0152816806280200	-0.116155483422428
2	C	26	50	20120604	10	2446	48.48	-0.0156575078822206	-0.116628184305651
2	C	26	50	20120604	10	2448	48.52	-0.0161353706449465	-0.117452529391158
2	C	26	50	20120604	10	2450	48.56	-0.0169706758855621	-0.118180071558321
2	C	26	50	20120604	10	2452	48.6	-0.0175547460868222	-0.119860864377201
2	C	26	50	20120604	10	2454	48.64	-0.0175932834063969	-0.120059349250680
2	C	26	50	20120604	10	2456	48.68	-0.0180328916922606	-0.120957162730753
2	C	26	50	20120604	10	2458	48.72	-0.0178091631066932	-0.121965355579369
2	C	26	50	20120604	10	2460	48.76	-0.0173511700445186	-0.122721182017779
2	C	26	50	20120604	10	2462	48.8	-0.0173226029305587	-0.123501686482853
2	C	26	50	20120604	10	2464	48.84	-0.0174009503619141	-0.124788620824612
2	C	26	50	20120604	10	2466	48.88	-0.0172999048028826	-0.125890788164448
2	C	26	50	20120604	10	2468	48.92	-0.0168736608351833	-0.126674262478003
2	C	26	50	20120604	10	2470	48.96	-0.0163082582529466	-0.128194966321622
2	C	26	50	20120604	10	2472	49	-0.0153639171466720	-0.129232786944370
2	C	26	50	20120604	10	2474	49.04	-0.0148919233702299	-0.130048717459181
2	C	26	50	20120604	10	2476	49.08	-0.0138868417914514	-0.130978280033729
2	C	26	50	20120604	10	2478	49.12	-0.0141688359757886	-0.131228595834269
2	C	26	50	20120604	10	2480	49.16	-0.0135899983647093	-0.131773775162564
2	C	26	50	20120604	10	2482	49.2	-0.0139274297206915	-0.131547359571228
2	C	26	50	20120604	10	2484	49.24	-0.0141059034722629	-0.131187442219604
2	C	26	50	20120604	10	2486	49.28	-0.0146310009679721	-0.130813948417781
2	C	26	50	20120604	10	2488	49.32	-0.0147690282116597	-0.129977299674281
2	C	26	50	20120604	10	2490	49.36	-0.0150152427928689	-0.129649202127811
2	C	26	50	20120604	10	2492	49.4	-0.0157655537983859	-0.128940610422384
2	C	26	50	20120604	10	2494	49.44	-0.0161495127805702	-0.128965500581081
2	C	26	50	20120604	10	2496	49.48	-0.0159901309120908	-0.128274232991793
2	C	26	50	20120604	10	2498	49.52	-0.0163134908431274	-0.128469748016791
2	C	26	50	20120604	10	2500	49.56	-0.0168334971700119	-0.127555317527361
2	C	26	50	20120604	10	2502	49.6	-0.0169530689267106	-0.127608704089341
2	C	26	50	20120604	10	2504	49.64	-0.0171484425303524	-0.126350690414932
2	C	26	50	20120604	10	2506	49.68	-0.0176194463573008	-0.126333649141505
2	C	26	50	20120604	10	2508	49.72	-0.0174801463214070	-0.125650725412235
2	C	26	50	20120604	10	2510	49.76	-0.0178342653974253	-0.124960023508372
2	C	26	50	20120604	10	2512	49.8	-0.0181156231856594	-0.123756032792046
2	C	26	50	20120604	10	2514	49.84	-0.0187004004937007	-0.122781073962146
2	C	26	50	20120604	10	2516	49.88	-0.0183715251297708	-0.121831358844334
2	C	26	50	20120604	10	2518	49.92	-0.0192169419973574	-0.121280946925858
2	C	26	50	20120604	10	2520	49.96	-0.0194226393600046	-0.120424852745876
2	C	26	50	20120604	10	2522	50	-0.0197896277794404	-0.118919422408730
2	C	26	50	20120604	10	2524	50.04	-0.0199623739660843	-0.117490996000055
2	C	26	50	20120604	10	2526	50.08	-0.0212914518720025	-0.115850932531771
2	C	26	50	20120604	10	2528	50.12	-0.0218738250169878	-0.114853911970298
2	C	26	50	20120604	10	2530	50.16	-0.0225843259107240	-0.113507580658918
2	C	26	50	20120604	10	2532	50.2	-0.0234317933879761	-0.112025838398942
2	C	26	50	20120604	10	2534	50.24	-0.0241460419476526	-0.110143590858102
2	C	26	50	20120604	10	2536	50.28	-0.0252228241540435	-0.108754126033070
2	C	26	50	20120604	10	2538	50.32	-0.0258932320932865	-0.107699476268930
2	C	26	50	20120604	10	2540	50.36	-0.0265996317676918	-0.107448594782965
2	C	26	50	20120604	10	2542	50.4	-0.0271151833218549	-0.106475545141374
2	C	26	50	20120604	10	2544	50.44	-0.0284214216787408	-0.105796510499401
2	C	26	50	20120604	10	2546	50.48	-0.0299618538015557	-0.105021592177899
2	C	26	50	20120604	10	2548	50.52	-0.0318460105307054	-0.104975913079834
2	C	26	50	20120604	10	2550	50.56	-0.0329943519433524	-0.104647956954720
2	C	26	50	20120604	10	2552	50.6	-0.0351320771642355	-0.104195125772048
2	C	26	50	20120604	10	2554	50.64	-0.0367857877933965	-0.104017854102004
2	C	26	50	20120604	10	2556	50.68	-0.0390338923828229	-0.103754598247369
2	C	26	50	20120604	10	2558	50.72	-0.0406833603712967	-0.104398560392995
2	C	26	50	20120604	10	2560	50.76	-0.0420367627504878	-0.104522586922415
2	C	26	50	20120604	10	2562	50.8	-0.0430944530737866	-0.105048815788974
2	C	26	50	20120604	10	2564	50.84	-0.0455478307617915	-0.105554821401591
2	C	26	50	20120604	10	2566	50.88	-0.0465072332425054	-0.106653099654130
2	C	26	50	20120604	10	2568	50.92	-0.0475601859503703	-0.107003046800140
2	C	26	50	20120604	10	2570	50.96	-0.049028422470826	-0.108378793753616
2	C	26	50	20120604	10	2572	51	-0.0503207308241226	-0.109709851558522
2	C	26	50	20120604	10	2574	51.04	-0.0509857647518285	-0.110251141799520
2	C	26	50	20120604	10	2576	51.08	-0.052141601496356	-0.111376431531100
2	C	26	50	20120604	10	2578	51.12	-0.0526257575094345	-0.112273962168460
2	C	26	50	20120604	10	2580	51.16	-0.0534208283742006	-0.113754360925552
2	C	26	50	20120604	10	2582	51.2	-0.0542361224929087	-0.114371665145528
2	C	26	50	20120604	10	2584	51.24	-0.0553063286062345	-0.115849871871599
2	C	26	50	20120604	10	2586	51.28	-0.0558005962462839	-0.117519350981980
2	C	26	50	20120604	10	2588	51.32	-0.0567994552853881	-0.119066076355148
2	C	26	50	20120604	10	2590	51.36	-0.0568528418473676	-0.119633529547050
2	C	26	50	20120604	10	2592	51.4	-0.0570216282360369	-0.120901584137752
2	C	26	50	20120604	10	2594	51.44	-0.0573939199563316	-0.121117605259404
2	C	26	50	20120604	10	2596	51.48	-0.0575325128854442	-0.122025530366448
2	C	26	50	20120604	10	2598	51.52	-0.0576169414351178	-0.121429156507195
2	C	26	50	20120604	10	2600	51.56	-0.0581031480578617	-0.121910271961114
2	C	26	50	20120604	10	2602	51.6	-0.0582080827041898	-0.122165961773191
2	C	26	50	20120604	10	2604	51.64	-0.0577570192884709	-0.122346910398497
2	C	26	50	20120604	10	2606	51.68	-0.0578063046311196	-0.122354193598343
2	C	26	50	20120604	10	2608	51.72	-0.0577855156917527	-0.121950718468998
2	C	26	50	20120604	10	2610	51.76	-0.0577606255330549	-0.121880856319017
2	C	26	50	20120604	10	2612	51.8	-0.0579113806988039	-0.121129060389259
2	C	26	50	20120604	10	2614	51.84	-0.0578015670156856	-0.120702887132238
2	C	26	50	20120604	10	2616	51.88	-0.0581276139524908	-0.120205720354386
2	C	26	50	20120604	10	2618	51.92	-0.058335149792769	-0.119733726577944
2	C	26	50	20120604	10	2620	51.96	-0.0579806771633602	-0.119598881314772
2	C	26	50	20120604	10	2622	52	-0.0578763082024571	-0.119112109006603
2	C	26	50	20120604	10	2624	52.04	-0.0579270077586681	-0.118501380879692
2	C	26	50	20120604	10	2626	52.08	-0.0574538826113762	-0.118125977889560
2	C	26	50	20120604	10	2628	52.12	-0.0575199970954172	-0.117412153593952
2	C	26	50	20120604	10	2630	52.16	-0.0573318359809434	-0.117740321851101
2	C	26	50	20120604	10	2632	52.2	-0.0568778027167435	-0.117478763052740
2	C	26	50	20120604	10	2634	52.24	-0.0563278857730148	-0.117426225018898
2	C	26	50	20120604	10	2636	52.28	-0.0561376033381975	-0.117359120585363
2	C	26	50	20120604	10	2638	52.32	-0.0562998136338016	-0.116557685759567
2	C	26	50	20120604	10	2640	52.36	-0.0557297441468091	-0.116250942837888
2	C	26	50	20120604	10	2642	52.4	-0.0556487804203632	-0.116159372509724
2	C	26	50	20120604	10	2644	52.44	-0.0546585480839895	-0.114428657952092
2	C	26	50	20120604	10	2646	52.48	-0.0545121769802839	-0.113695388220002
2	C	26	50	20120604	10	2648	52.52	-0.0538298189364389	-0.113124753047584
2	C	26	50	20120604	10	2650	52.56	-0.053440132389327	-0.111780613767226
2	C	26	50	20120604	10	2652	52.6	-0.0535343190125811	-0.110572026856822
2	C	26	50	20120604	10	2654	52.64	-0.052842980712615	-0.108785662995511
2	C	26	50	20120604	10	2656	52.68	-0.0523373993640666	-0.107879859208811
2	C	26	50	20120604	10	2658	52.72	-0.0518584052304908	-0.106738164599907
2	C	26	50	20120604	10	2660	52.76	-0.05159571506128	-0.105440977209820
2	C	26	50	20120604	10	2662	52.8	-0.0503647128659124	-0.104096696508107
2	C	26	50	20120604	10	2664	52.84	-0.0499999164774982	-0.103058593042647
2	C	26	50	20120604	10	2666	52.88	-0.0493945623621244	-0.101846682730371
2	C	26	50	20120604	10	2668	52.92	-0.0487166590910009	-0.100944909452324
2	C	26	50	20120604	10	2670	52.96	-0.0486213410968969	-0.100235822772150
2	C	26	50	20120604	10	2672	53	-0.0488337559739654	-0.100528282136849
2	C	26	50	20120604	10	2674	53.04	-0.0486554236437501	-0.0992686421168427
2	C	26	50	20120604	10	2676	53.08	-0.0479906725587566	-0.0976285079378805
2	C	26	50	20120604	10	2678	53.12	-0.0481855511876517	-0.0965503115179273
2	C	26	50	20120604	10	2680	53.16	-0.0479398315811893	-0.0954195770641318
2	C	26	50	20120604	10	2682	53.2	-0.047526669088942	-0.0929903117173655
2	C	26	50	20120604	10	2684	53.24	-0.0470352298760174	-0.0921340054053486
2	C	26	50	20120604	10	2686	53.28	-0.0471697922964772	-0.0899676423598273
2	C	26	50	20120604	10	2688	53.32	-0.0469318508646079	-0.0887650658570634
2	C	26	50	20120604	10	2690	53.36	-0.0465392651796931	-0.0866031575842636
2	C	26	50	20120604	10	2692	53.4	-0.0466610289674135	-0.0854780092740396
2	C	26	50	20120604	10	2694	53.44	-0.0465133850715017	-0.0842738064256789
2	C	26	50	20120604	10	2696	53.48	-0.0461078593324912	-0.0829976908176715
2	C	26	50	20120604	10	2698	53.52	-0.0457710643726121	-0.0817927101518515
2	C	26	50	20120604	10	2700	53.56	-0.0453532349756089	-0.0795417771353004
2	C	26	50	20120604	10	2702	53.6	-0.0453354865954011	-0.0789840820169786
2	C	26	50	20120604	10	2704	53.64	-0.045288322573096	-0.077498097116315
2	C	26	50	20120604	10	2706	53.68	-0.044768033403499	-0.0754190617582704
2	C	26	50	20120604	10	2708	53.72	-0.0448218442295473	-0.074046355363953
2	C	26	50	20120604	10	2710	53.76	-0.0446459160623880	-0.0719164083176628
2	C	26	50	20120604	10	2712	53.8	-0.0441375062867149	-0.0697856127432352
2	C	26	50	20120604	10	2714	53.84	-0.0438640680944301	-0.0685654999922978
2	C	26	50	20120604	10	2716	53.88	-0.0436401273768283	-0.0665128397171914
2	C	26	50	20120604	10	2718	53.92	-0.0434446830625083	-0.06482907704983
2	C	26	50	20120604	10	2720	53.96	-0.0436385010312316	-0.0632527239025309
2	C	26	50	20120604	10	2722	54	-0.043691816882533	-0.0617317372161986
2	C	26	50	20120604	10	2724	54.04	-0.0435805182751743	-0.059907260299381
2	C	26	50	20120604	10	2726	54.08	-0.0442309858031878	-0.0578257500676022
2	C	26	50	20120604	10	2728	54.12	-0.0443484362395429	-0.0567719488315999
2	C	26	50	20120604	10	2730	54.16	-0.0445493959867561	-0.0546946105298301
2	C	26	50	20120604	10	2732	54.2	-0.0451645081757103	-0.0535396930241181
2	C	26	50	20120604	10	2734	54.24	-0.0457253145638693	-0.0524525163480438
2	C	26	50	20120604	10	2736	54.28	-0.0459361738060191	-0.0520136858796394
2	C	26	50	20120604	10	2738	54.32	-0.0461252541593084	-0.051514044228053
2	C	26	50	20120604	10	2740	54.36	-0.0457490026410391	-0.0516508693902126
2	C	26	50	20120604	10	2742	54.4	-0.0457333048704967	-0.0513534602780455
2	C	26	50	20120604	10	2744	54.44	-0.0451726399036939	-0.0516063923736759
2	C	26	50	20120604	10	2746	54.48	-0.0443809631514774	-0.0515321461616514
2	C	26	50	20120604	10	2748	54.52	-0.044139344764346	-0.0513776433299621
2	C	26	50	20120604	10	2750	54.56	-0.0433999939139373	-0.0516150897870845
2	C	26	50	20120604	10	2752	54.6	-0.0419423639951994	-0.0518342928892524
2	C	26	50	20120604	10	2754	54.64	-0.041004740403346	-0.0520983265613474
2	C	26	50	20120604	10	2756	54.68	-0.0395543936844543	-0.0523332981447357
2	C	26	50	20120604	10	2758	54.72	-0.0380279622759069	-0.0510964976737623
2	C	26	50	20120604	10	2760	54.76	-0.0369519578869753	-0.0508806179734661
2	C	26	50	20120604	10	2762	54.8	-0.0351152480228433	-0.0498724958355284
2	C	26	50	20120604	10	2764	54.84	-0.0337616335116179	-0.0492389988702634
2	C	26	50	20120604	10	2766	54.88	-0.0316089883376517	-0.0478259873894183
2	C	26	50	20120604	10	2768	54.92	-0.0302516968711641	-0.0476654034394108
2	C	26	50	20120604	10	2770	54.96	-0.0284803943842918	-0.0465618925966911
2	C	26	50	20120604	10	2772	55	-0.0273758935920784	-0.0455422446182201
2	C	26	50	20120604	10	2774	55.04	-0.0262894947334634	-0.0445073231332755
2	C	26	50	20120604	10	2776	55.08	-0.0256940401130262	-0.0436978980008512
2	C	26	50	20120604	10	2778	55.12	-0.0240760383763151	-0.043227530570006
2	C	26	50	20120604	10	2780	55.16	-0.0226669866934447	-0.0425593853724628
2	C	26	50	20120604	10	2782	55.2	-0.0213818201186382	-0.041797336394378
2	C	26	50	20120604	10	2784	55.24	-0.0198438628695574	-0.0409449898803358
2	C	26	50	20120604	10	2786	55.28	-0.0189983752912927	-0.0406882394080869
2	C	26	50	20120604	10	2788	55.32	-0.0183445136507295	-0.0400275895424243
2	C	26	50	20120604	10	2790	55.36	-0.0171927781255328	-0.0400620963533463
2	C	26	50	20120604	10	2792	55.4	-0.0170717921552718	-0.0400153565951098
2	C	26	50	20120604	10	2794	55.44	-0.0161064499775959	-0.0399924463353994
2	C	26	50	20120604	10	2796	55.48	-0.0152824584454793	-0.0402892190514634
2	C	26	50	20120604	10	2798	55.52	-0.0156322641701322	-0.0401491411981103
2	C	26	50	20120604	10	2800	55.56	-0.0152479516345573	-0.040479713618315
2	C	26	50	20120604	10	2802	55.6	-0.0152825998668355	-0.0401557172911754
2	C	26	50	20120604	10	2804	55.64	-0.0156324055914885	-0.0394577321874661
2	C	26	50	20120604	10	2806	55.68	-0.015767392276017	-0.0388856120908081
2	C	26	50	20120604	10	2808	55.72	-0.0154463657973583	-0.03890583534475
2	C	26	50	20120604	10	2810	55.76	-0.0156395473699785	-0.0388160327835393
2	C	26	50	20120604	10	2812	55.8	-0.0149067726126348	-0.0384566104066622
2	C	26	50	20120604	10	2814	55.84	-0.0147492292217865	-0.0380378617708435
2	C	26	50	20120604	10	2816	55.88	-0.0142430114771350	-0.0370936620859251
2	C	26	50	20120604	10	2818	55.92	-0.0144001306039147	-0.0369539377859627
2	C	26	50	20120604	10	2820	55.96	-0.01472391479902	-0.0364536597382732
2	C	26	50	20120604	10	2822	56	-0.0149385924177882	-0.0363296332088531
2	C	26	50	20120604	10	2824	56.04	-0.0152946206821157	-0.0352653667924892
2	C	26	50	20120604	10	2826	56.08	-0.0156280922401232	-0.0343137424863683
2	C	26	50	20120604	10	2828	56.12	-0.0162077076686618	-0.0334296468778508
2	C	26	50	20120604	10	2830	56.16	-0.016082054793645	-0.0325891090470543
2	C	26	50	20120604	10	2832	56.2	-0.0163596649159388	-0.0323403488814329
2	C	26	50	20120604	10	2834	56.24	-0.0160160110202822	-0.0310553944386607
2	C	26	50	20120604	10	2836	56.28	-0.0162986416007224	-0.0302264531590757
2	C	26	50	20120604	10	2838	56.32	-0.0157688064895794	-0.0290332104658234
2	C	26	50	20120604	10	2840	56.36	-0.0152034039073426	-0.0275716207491108
2	C	26	50	20120604	10	2842	56.4	-0.0141285308892609	-0.0269589127232127
2	C	26	50	20120604	10	2844	56.44	-0.0137116207310733	-0.0256196524796454
2	C	26	50	20120604	10	2846	56.48	-0.0125265804764828	-0.0243614973838802
2	C	26	50	20120604	10	2848	56.52	-0.0122157363354732	-0.0229636886988306
2	C	26	50	20120604	10	2850	56.56	-0.0109640866220949	-0.0219026749736602
2	C	26	50	20120604	10	2852	56.6	-0.00989543614368766	-0.0206323576412585
2	C	26	50	20120604	10	2854	56.64	-0.00915007488563892	-0.0195529591397773
2	C	26	50	20120604	10	2856	56.68	-0.00803157337915804	-0.0185664037586658
2	C	26	50	20120604	10	2858	56.72	-0.00710073801240407	-0.0175024908956925
2	C	26	50	20120604	10	2860	56.76	-0.00682107728044479	-0.0166920758137746
2	C	26	50	20120604	10	2862	56.8	-0.00588017978419453	-0.0154693255545434
2	C	26	50	20120604	10	2864	56.84	-0.00526040069048452	-0.0135595008492367
2	C	26	50	20120604	10	2866	56.88	-0.00480105705435793	-0.0116292336868858
2	C	26	50	20120604	10	2868	56.92	-0.00417678076151958	-0.010017836327511
2	C	26	50	20120604	10	2870	56.96	-0.00344034319104941	-0.00880622300008351
2	C	26	50	20120604	10	2872	57	-0.00296820799325115	-0.00677802861960615
2	C	26	50	20120604	10	2874	57.04	-0.002750182223874	-0.00542139122689117
2	C	26	50	20120604	10	2876	57.08	-0.00180822053191806	-0.0034790148609125
2	C	26	50	20120604	10	2878	57.12	-0.00141197203387674	-0.00243826681609089
2	C	26	50	20120604	10	2880	57.16	-0.00151237412573742	-0.00244117302496156
2	C	26	50	20120604	10	2882	57.2	-0.0014161793192248	-0.00105491846471659
2	C	26	50	20120604	10	2884	57.24	-0.000818568023104989	3.38492016154004e-05
2	C	26	50	20120604	10	2886	57.28	-0.000683376277609929	0.00116080063413146
2	C	26	50	20120604	10	2888	57.32	-0.000237170685477779	0.00376150401999652
2	C	26	50	20120604	10	2890	57.36	-0.000123425488656110	0.00448703800390079
2	C	26	50	20120604	10	2892	57.4	-0.000433336248714559	0.00489126266643389
2	C	26	50	20120604	10	2894	57.44	-0.00097692458675171	0.00557648449274272
2	C	26	50	20120604	10	2896	57.48	-0.00167889777270685	0.0051440038432334
2	C	26	50	20120604	10	2898	57.52	-0.00289124649118681	0.00622463271051393
2	C	26	50	20120604	10	2900	57.56	-0.00399632781806755	0.00667016725831073
2	C	26	50	20120604	10	2902	57.6	-0.0051112223728576	0.00814147191509005
2	C	26	50	20120604	10	2904	57.64	-0.00524256038639519	0.00884842313278473
2	C	26	50	20120604	10	2906	57.68	-0.0056577593461723	0.0108943517513343
2	C	26	50	20120604	10	2908	57.72	-0.004348904694196	0.0108699707095190
2	C	26	50	20120604	10	2910	57.76	-0.00361904321679087	0.0108066280840603
2	C	26	50	20120604	10	2912	57.8	-0.00298840296292184	0.0108932769490269
2	C	26	50	20120604	10	2914	57.84	-0.00230356297427485	0.0103671117220781
2	C	26	50	20120604	10	2916	57.88	-0.00147104019884315	0.00952864924968447
2	C	26	50	20120604	10	2918	57.92	4.76589970519088e-06	0.00875330312857952
2	C	26	50	20120604	10	2920	57.96	0.000682287333166871	0.00825057849142713
2	C	26	50	20120604	10	2922	58	0.00176846698867977	0.00682654321586335
2	C	26	50	20120604	10	2924	58.04	0.00268094586339407	0.00513157997708795
2	C	26	50	20120604	10	2926	58.08	0.00328644140012417	0.00354575159892088
2	C	26	50	20120604	10	2928	58.12	0.00457996597708437	0.00234443374622743
2	C	26	50	20120604	10	2930	58.16	0.00604522557799127	0.00144330393535111
2	C	26	50	20120604	10	2932	58.2	0.00807037939930957	0.000988492853691922
2	C	26	50	20120604	10	2934	58.24	0.00985653112858677	0.000204594276068520
2	C	26	50	20120604	10	2936	58.28	0.0111418391247496	-0.00105370224105295
2	C	26	50	20120604	10	2938	58.32	0.0111113628224804	-0.00217199161549947
2	C	26	50	20120604	10	2940	58.36	0.0108290150847527	-0.00300673117069019
2	C	26	50	20120604	10	2942	58.4	0.0101929725350754	-0.00387710890765271
2	C	26	50	20120604	10	2944	58.44	0.00993545838750277	-0.00524152801049465
2	C	26	50	20120604	10	2946	58.48	0.0102170495209748	-0.00578838318186089
2	C	26	50	20120604	10	2948	58.52	0.0104225630358588	-0.00751426112910977
2	C	26	50	20120604	10	2950	58.56	0.0112249383136746	-0.0089999419738574
2	C	26	50	20120604	10	2952	58.6	0.0115213150499412	-0.0101347493627124
2	C	26	50	20120604	10	2954	58.64	0.0110286313290816	-0.0111610158606553
2	C	26	50	20120604	10	2956	58.68	0.0105507261399489	-0.0115362491451598
2	C	26	50	20120604	10	2958	58.72	0.0100552705605071	-0.0127420641969816
2	C	26	50	20120604	10	2960	58.76	0.0104311119568434	-0.0129221501520142
2	C	26	50	20120604	10	2962	58.8	0.0100129855749921	-0.0130927891604501
2	C	26	50	20120604	10	2964	58.84	0.0108800894075578	-0.0134891437245086
2	C	26	50	20120604	10	2966	58.88	0.0107421611588195	-0.0136892973699913
2	C	26	50	20120604	10	2968	58.92	0.0107677159978916	-0.0142192456182193
2	C	26	50	20120604	10	2970	58.96	0.0109986287883559	-0.0139440679432528
2	C	26	50	20120604	10	2972	59	0.0108131829639219	-0.0144400750659839
2	C	26	50	20120604	10	2974	59.04	0.0109606854384774	-0.0144765617758931
2	C	26	50	20120604	10	2976	59.08	0.0110362963665897	-0.0149882737402344
2	C	26	50	20120604	10	2978	59.12	0.0116252173203687	-0.0154105154835521
2	C	26	50	20120604	10	2980	59.16	0.0123500017710849	-0.0167486443562695
2	C	26	50	20120604	10	2982	59.2	0.0126425601307330	-0.0175743046603898
2	C	26	50	20120604	10	2984	59.24	0.0135720661367384	-0.0185555425985068
2	C	26	50	20120604	10	2986	59.28	0.0142611275528690	-0.0192679668226878
2	C	26	50	20120604	10	2988	59.32	0.0152771622156882	-0.01949106608322
2	C	26	50	20120604	10	2990	59.36	0.0146537344509873	-0.0193512427883082
2	C	26	50	20120604	10	2992	59.4	0.0135951107467373	-0.0193735307940512
2	C	26	50	20120604	10	2994	59.44	0.0132984030844971	-0.0202688750572438
2	C	26	50	20120604	10	2996	59.48	0.0129169628166674	-0.0197746342872521
2	C	26	50	20120604	10	2998	59.52	0.0124366004314701	-0.0199114841981491
2	C	26	50	20120604	10	3000	59.56	0.0121530293990108	-0.0198241070131979
2	C	26	50	20120604	10	3002	59.6	0.0114060856359858	-0.0199917889010749
2	C	26	50	20120604	10	3004	59.64	0.0109019460781642	-0.0209542750744615
2	C	26	50	20120604	10	3006	59.68	0.00993818074861037	-0.0205970235154026
2	C	26	50	20120604	10	3008	59.72	0.00874681895939607	-0.0209223209190197
2	C	26	50	20120604	10	3010	59.76	0.00746614251264997	-0.021419523052211
2	C	26	50	20120604	10	3012	59.8	0.00553638446718167	-0.0222802770658816
2	C	26	50	20120604	10	3014	59.84	0.00423996075241857	-0.022864785673346
2	C	26	50	20120604	10	3016	59.88	0.00356278580127967	-0.0227137971623593
2	C	26	50	20120604	10	3018	59.92	0.00229801925711037	-0.0221656833409225
2	C	26	50	20120604	10	3020	59.96	0.00174688608971797	-0.0222313169923522
2	C	26	50	20120604	10	3022	60	0.000196971664967320	-0.0222690128548573
2	C	26	50	20120604	10	3024	60.04	-0.00074186815054968	-0.0216827647647112
2	C	26	50	20120604	10	3026	60.08	-0.00104351990340386	-0.0214744511069736
2	C	26	50	20120604	10	3028	60.12	-0.00201536746346666	-0.0204201548962245
2	C	26	50	20120604	10	3030	60.16	-0.00241417568805587	-0.0200675914551248
2	C	26	50	20120604	10	3032	60.2	-0.00279870035566511	-0.0200583990669694
2	C	26	50	20120604	10	3034	60.24	-0.00316837578086944	-0.0190763691692575
2	C	26	50	20120604	10	3036	60.28	-0.0027079926977745	-0.0187739537410797
2	C	26	50	20120604	10	3038	60.32	-0.00264057006618837	-0.0173514316740276
2	C	26	50	20120604	10	3040	60.36	-0.00352524550226648	-0.0166196610083133
2	C	26	50	20120604	10	3042	60.4	-0.00434230031685972	-0.015426269822637
2	C	26	50	20120604	10	3044	60.44	-0.00497605891163379	-0.0145480926978779
2	C	26	50	20120604	10	3046	60.48	-0.00587882213917465	-0.0122741080002601
2	C	26	50	20120604	10	3048	60.52	-0.00672136108216186	-0.0111955792401197
2	C	26	50	20120604	10	3050	60.56	-0.00697597609193151	-0.0096733621879882
2	C	26	50	20120604	10	3052	60.6	-0.00728125530257318	-0.00858346315080631
2	C	26	50	20120604	10	3054	60.64	-0.00678770891144059	-0.00645939923293567
2	C	26	50	20120604	10	3056	60.68	-0.00671335663339883	-0.00539410751173908
2	C	26	50	20120604	10	3058	60.72	-0.00699163850713479	-0.00462133172378374
2	C	26	50	20120604	10	3060	60.76	-0.00707455384829673	-0.00314040970767351
2	C	26	50	20120604	10	3062	60.8	-0.00766966198641114	-0.00218766110177056
2	C	26	50	20120604	10	3064	60.84	-0.00784020129279093	-0.0005020026811288
2	C	26	50	20120604	10	3066	60.88	-0.00821072383191912	0.000680323697635545
2	C	26	50	20120604	10	3068	60.92	-0.00814613104167129	0.00121715068063100
2	C	26	50	20120604	10	3070	60.96	-0.00781806955764657	0.00191155004585284
2	C	26	50	20120604	10	3072	61	-0.00746579603032725	0.00194696902452248
2	C	26	50	20120604	10	3074	61.04	-0.00731327097630496	0.00315146673641092
2	C	26	50	20120604	10	3076	61.08	-0.00650807646375256	0.00353385806286133
2	C	26	50	20120604	10	3078	61.12	-0.00600847723857302	0.00374937006763136
2	C	26	50	20120604	10	3080	61.16	-0.00450859768965917	0.0044876390446648
2	C	26	50	20120604	10	3082	61.2	-0.00334966381743004	0.00464883110650409
2	C	26	50	20120604	10	3084	61.24	-0.00282478552482308	0.0050617036849711
2	C	26	50	20120604	10	3086	61.28	-0.00232138206516076	0.00566841544536478
2	C	26	50	20120604	10	3088	61.32	-0.00110128345635899	0.00562693656158038
2	C	26	50	20120604	10	3090	61.36	0.000285699423870611	0.00604161933340723
2	C	26	50	20120604	10	3092	61.4	0.00140792031202057	0.00675787607634233
2	C	26	50	20120604	10	3094	61.44	0.00233099871738487	0.00762717193992964
2	C	26	50	20120604	10	3096	61.48	0.00155837142185357	0.00798288907727334
2	C	26	50	20120604	10	3098	61.52	0.00156759209428027	0.00820658937856952
2	C	26	50	20120604	10	3100	61.56	0.00138313621933997	0.00839033814672865
2	C	26	50	20120604	10	3102	61.6	0.000721036784775971	0.00866367027299631
2	C	26	50	20120604	10	3104	61.64	0.000315107994900161	0.00852074277931508
2	C	26	50	20120604	10	3106	61.68	-0.000427644039125999	0.00907512156683314
2	C	26	50	20120604	10	3108	61.72	-0.00098952996720789	0.0101192543196842
2	C	26	50	20120604	10	3110	61.76	-0.00272699972805279	0.0110759367727430
2	C	26	50	20120604	10	3112	61.8	-0.00407606047160736	0.0112823129579001
2	C	26	50	20120604	10	3114	61.84	-0.00525171034814374	0.0116852365439558
2	C	26	50	20120604	10	3116	61.88	-0.00729442163083887	0.0128020197809584
2	C	26	50	20120604	10	3118	61.92	-0.00944367269225538	0.0128581216329777
2	C	26	50	20120604	10	3120	61.96	-0.00999911213994523	0.0126121969655489
2	C	26	50	20120604	10	3122	62	-0.0104106624287314	0.0128674766556928
2	C	26	50	20120604	10	3124	62.04	-0.0117985291924375	0.0126216014857387
2	C	26	50	20120604	10	3126	62.08	-0.0132840756868967	0.0119802556352025
2	C	26	50	20120604	10	3128	62.12	-0.014644648128849	0.0107999529960459
2	C	26	50	20120604	10	3130	62.16	-0.0160827760425618	0.00974917817706703
2	C	26	50	20120604	10	3132	62.2	-0.0174434135383380	0.0080455938924154
2	C	26	50	20120604	10	3134	62.24	-0.0178654417354078	0.0072038553943045
2	C	26	50	20120604	10	3136	62.28	-0.0195865254986802	0.00469102416813749
2	C	26	50	20120604	10	3138	62.32	-0.0209569408670266	0.00291241019714772
2	C	26	50	20120604	10	3140	62.36	-0.0226290786989053	0.00188710536442722
2	C	26	50	20120604	10	3142	62.4	-0.0236526369778762	0.000493461538318841
2	C	26	50	20120604	10	3144	62.44	-0.0249768358470043	-0.00102222184715452
2	C	26	50	20120604	10	3146	62.48	-0.0252036827734767	-0.00227096535166215
2	C	26	50	20120604	10	3148	62.52	-0.0242869188316684	-0.0025994164515233
2	C	26	50	20120604	10	3150	62.56	-0.0237081802155385	-0.00344897696484769
2	C	26	50	20120604	10	3152	62.6	-0.0230790036727065	-0.00426044563586956
2	C	26	50	20120604	10	3154	62.64	-0.0222581870500373	-0.00613852831776884
2	C	26	50	20120604	10	3156	62.68	-0.0214561794677477	-0.00829690812773047
2	C	26	50	20120604	10	3158	62.72	-0.0212889635632395	-0.0103437552779888
2	C	26	50	20120604	10	3160	62.76	-0.0212934883395323	-0.0127217560902259
2	C	26	50	20120604	10	3162	62.8	-0.0207990580649233	-0.0146052269257978
2	C	26	50	20120604	10	3164	62.84	-0.0208896384435932	-0.0159801960618151
2	C	26	50	20120604	10	3166	62.88	-0.0205646804512312	-0.016933771982652
2	C	26	50	20120604	10	3168	62.92	-0.0191943782199698	-0.0174122711414809
2	C	26	50	20120604	10	3170	62.96	-0.0187544163807155	-0.0170257665748844
2	C	26	50	20120604	10	3172	63	-0.0172855717484279	-0.0170917113532978
2	C	26	50	20120604	10	3174	63.04	-0.0155711347888987	-0.0169553670237494
2	C	26	50	20120604	10	3176	63.08	-0.0132828311789618	-0.0169977580752816
2	C	26	50	20120604	10	3178	63.12	-0.0116869618845019	-0.0168924698755629
2	C	26	50	20120604	10	3180	63.16	-0.00988214253620135	-0.0168895000270819
2	C	26	50	20120604	10	3182	63.2	-0.00798914697228685	-0.0174583674325465
2	C	26	50	20120604	10	3184	63.24	-0.00631676872410254	-0.0181259469446647
2	C	26	50	20120604	10	3186	63.28	-0.00538084218852403	-0.0179256943042327
2	C	26	50	20120604	10	3188	63.32	-0.00358040690226684	-0.0188522870302995
2	C	26	50	20120604	10	3190	63.36	-0.00398444771703683	-0.0184242045849692
2	C	26	50	20120604	10	3192	63.4	-0.00257853558827487	-0.0186938526849069
2	C	26	50	20120604	10	3194	63.44	-0.00237940017655712	-0.0183496189616896
2	C	26	50	20120604	10	3196	63.48	-0.0016696276028055	-0.0174012685599657
2	C	26	50	20120604	10	3198	63.52	-0.00105924595821745	-0.0169375408617957
2	C	26	50	20120604	10	3200	63.56	-0.00078524915157548	-0.0165472957003267
2	C	26	50	20120604	10	3202	63.6	-0.000604731861406369	-0.0162008911592912
2	C	26	50	20120604	10	3204	63.64	-0.000460863915706149	-0.0153658970456592
2	C	26	50	20120604	10	3206	63.68	0.000348080384106891	-0.0140605637854533
2	C	26	50	20120604	10	3208	63.72	0.00035337661389797	-0.0136744198433151
2	C	26	50	20120604	10	3210	63.76	0.00065487280326027	-0.012320607342191
2	C	26	50	20120604	10	3212	63.8	0.00084795538093107	-0.0121188980617897
2	C	26	50	20120604	10	3214	63.84	0.00174882426940517	-0.010879183603771
2	C	26	50	20120604	10	3216	63.88	0.00236710571095257	-0.0096353955035859
2	C	26	50	20120604	10	3218	63.92	0.00240697734102337	-0.0086297574317706
2	C	26	50	20120604	10	3220	63.96	0.00283115655692157	-0.00713261438609995
2	C	26	50	20120604	10	3222	64	0.00292713923139987	-0.00551012959239617
2	C	26	50	20120604	10	3224	64.04	0.00325942285001497	-0.00317036982199238
2	C	26	50	20120604	10	3226	64.08	0.00375997666934917	-0.00161071146579702
2	C	26	50	20120604	10	3228	64.12	0.00387406127742577	-0.000465099485325451
2	C	26	50	20120604	10	3230	64.16	0.00397068741907497	0.00088310565902388
2	C	26	50	20120604	10	3232	64.2	0.00449341610706707	0.00203868077404237
2	C	26	50	20120604	10	3234	64.24	0.00453844466689307	0.00270245605167781
2	C	26	50	20120604	10	3236	64.28	0.00532870720554717	0.00361660369839578
2	C	26	50	20120604	10	3238	64.32	0.00602264058740017	0.00422714090647568
2	C	26	50	20120604	10	3240	64.36	0.00699933182891407	0.00530756471278966
2	C	26	50	20120604	10	3242	64.4	0.00845839010335007	0.00657553445067775
2	C	26	50	20120604	10	3244	64.44	0.0100268731521746	0.0066283058297577
2	C	26	50	20120604	10	3246	64.48	0.0118645729658004	0.00713325078220302
2	C	26	50	20120604	10	3248	64.52	0.0128305515395793	0.00774044337520791
2	C	26	50	20120604	10	3250	64.56	0.0146589175436934	0.007239316799381
2	C	26	50	20120604	10	3252	64.6	0.0159713077295756	0.00688350066708793
2	C	26	50	20120604	10	3254	64.64	0.0177089519336634	0.00664817553030905
2	C	26	50	20120604	10	3256	64.68	0.0192465556293536	0.00653708905498464
2	C	26	50	20120604	10	3258	64.72	0.0215539864777215	0.00636512068580007
2	C	26	50	20120604	10	3260	64.76	0.0232541540224064	0.00583167933007294
2	C	26	50	20120604	10	3262	64.8	0.0241446135919547	0.00572978524290396
2	C	26	50	20120604	10	3264	64.84	0.0261069763311036	0.00455994778410893
2	C	26	50	20120604	10	3266	64.88	0.0278029719457795	0.00395035102804801
2	C	26	50	20120604	10	3268	64.92	0.0282908756247982	0.00244124373563968
2	C	26	50	20120604	10	3270	64.96	0.0300506522711372	0.00148134628017894
2	C	26	50	20120604	10	3272	65	0.0303158880247602	2.54841283939605e-05
2	C	26	50	20120604	10	3274	65.04	0.0314406120709156	-0.00151643291866143
2	C	26	50	20120604	10	3276	65.08	0.0323614772320548	-0.00355947654154372
2	C	26	50	20120604	10	3278	65.12	0.0335311025588155	-0.00517259924146459
2	C	26	50	20120604	10	3280	65.16	0.0341802265839447	-0.00771521380525518
2	C	26	50	20120604	10	3282	65.2	0.0350885759550570	-0.0092291294237756
2	C	26	50	20120604	10	3284	65.24	0.0351131832710423	-0.0103244378278335
2	C	26	50	20120604	10	3286	65.28	0.0363023954556418	-0.0125437631712656
2	C	26	50	20120604	10	3288	65.32	0.0372583331131279	-0.0142176970543685
2	C	26	50	20120604	10	3290	65.36	0.037242281789195	-0.014615444618786
2	C	26	50	20120604	10	3292	65.4	0.0388393531651829	-0.0179582212161673
2	C	26	50	20120604	10	3294	65.44	0.0392266355492388	-0.0194672577978975
2	C	26	50	20120604	10	3296	65.48	0.0401465107608843	-0.0205738091997763
2	C	26	50	20120604	10	3298	65.52	0.0402284644368239	-0.0202306502788665
2	C	26	50	20120604	10	3300	65.56	0.0404817500858449	-0.0203831025008903
2	C	26	50	20120604	10	3302	65.6	0.0404119586465418	-0.0193558884798606
2	C	26	50	20120604	10	3304	65.64	0.0401458743647813	-0.0186772781019559
2	C	26	50	20120604	10	3306	65.68	0.0397089530846861	-0.0179329067934008
2	C	26	50	20120604	10	3308	65.72	0.0400636378461293	-0.0173099457191754
2	C	26	50	20120604	10	3310	65.76	0.0400072107249906	-0.0159028032246142
2	C	26	50	20120604	10	3312	65.8	0.0402969830839208	-0.0160487500642511
2	C	26	50	20120604	10	3314	65.84	0.0403765325968043	-0.0145401377465896
2	C	26	50	20120604	10	3316	65.88	0.0407628957420447	-0.0140911249405361
2	C	26	50	20120604	10	3318	65.92	0.0401788255407846	-0.0123251964652009
2	C	26	50	20120604	10	3320	65.96	0.0404952558253655	-0.0107689251504874
2	C	26	50	20120604	10	3322	66	0.0405553599017664	-0.0091588430097256
2	C	26	50	20120604	10	3324	66.04	0.040571835489768	-0.00777666138454028
2	C	26	50	20120604	10	3326	66.08	0.0403012964352861	-0.0060096015383551
2	C	26	50	20120604	10	3328	66.12	0.0395330249175269	-0.00447553337657089
2	C	26	50	20120604	10	3330	66.16	0.0390442727103707	-0.00300800396289633
2	C	26	50	20120604	10	3332	66.2	0.0386097555933316	-0.00225599590110444
2	C	26	50	20120604	10	3334	66.24	0.0380449186965198	-0.00184318696224773
2	C	26	50	20120604	10	3336	66.28	0.0366893949969852	-0.00058354694224201
2	C	26	50	20120604	10	3338	66.32	0.036838240974425	-0.00138533532142944
2	C	26	50	20120604	10	3340	66.36	0.0363720454735887	-0.000781819683686719
2	C	26	50	20120604	10	3342	66.4	0.0347828229828719	-0.000280834529216049
2	C	26	50	20120604	10	3344	66.44	0.0341760546539357	0.00010701354026477
2	C	26	50	20120604	10	3346	66.48	0.0326028127764738	0.00130223613250439
2	C	26	50	20120604	10	3348	66.52	0.0311208583844630	0.00095745086599783
2	C	26	50	20120604	10	3350	66.56	0.0292450455153313	0.00152624756078429
2	C	26	50	20120604	10	3352	66.6	0.0268649240898574	0.00224622368538843
2	C	26	50	20120604	10	3354	66.64	0.0251236736411855	0.00271086355130611
2	C	26	50	20120604	10	3356	66.68	0.0228624168656291	0.00338452418174254
2	C	26	50	20120604	10	3358	66.72	0.0209583904359281	0.00360662642171323
2	C	26	50	20120604	10	3360	66.76	0.0192042706438386	0.00331155076192409
2	C	26	50	20120604	10	3362	66.8	0.0177597222005526	0.00414332046863382
2	C	26	50	20120604	10	3364	66.84	0.0161002840064640	0.00445572024456204
2	C	26	50	20120604	10	3366	66.88	0.0147602459454374	0.00484568963438642
2	C	26	50	20120604	10	3368	66.92	0.0132986562287248	0.00614054357209523
2	C	26	50	20120604	10	3370	66.96	0.0116258537164718	0.006863277413146
2	C	26	50	20120604	10	3372	67	0.00948603545951627	0.00847615969676126
2	C	26	50	20120604	10	3374	67.04	0.00818457007340337	0.00969220658370683
2	C	26	50	20120604	10	3376	67.08	0.00680168841250467	0.0111334952647316
2	C	26	50	20120604	10	3378	67.12	0.00529400240472647	0.0126174224846618
2	C	26	50	20120604	10	3380	67.16	0.00423045016621167	0.0138165978038083
2	C	26	50	20120604	10	3382	67.2	0.00279800880523307	0.0153387003046413
2	C	26	50	20120604	10	3384	67.24	0.00183693613830207	0.0172837827682715
2	C	26	50	20120604	10	3386	67.28	0.000844356207414871	0.0178846255423814
2	C	26	50	20120604	10	3388	67.32	-0.000557716331525269	0.0179700652547521
2	C	26	50	20120604	10	3390	67.36	-0.00233336045403406	0.0189338093711025
2	C	26	50	20120604	10	3392	67.4	-0.00327517718909985	0.0189788732862676
2	C	26	50	20120604	10	3394	67.44	-0.0051139093786261	0.0182315745556384
2	C	26	50	20120604	10	3396	67.48	-0.00618984305687956	0.0183701674847509
2	C	26	50	20120604	10	3398	67.52	-0.00843264434544705	0.0173254879262259
2	C	26	50	20120604	10	3400	67.56	-0.00974482239929492	0.0160858590281278
2	C	26	50	20120604	10	3402	67.6	-0.0117793807408030	0.0156653426253561
2	C	26	50	20120604	10	3404	67.64	-0.0125844359533195	0.0141510593113095
2	C	26	50	20120604	10	3406	67.68	-0.0140832619131294	0.0133799876506969
2	C	26	50	20120604	10	3408	67.72	-0.0154462809445445	0.0117725925157036
2	C	26	50	20120604	10	3410	67.76	-0.0168591015065587	0.0104835156403971
2	C	26	50	20120604	10	3412	67.8	-0.0186827786856067	0.0095761074284106
2	C	26	50	20120604	10	3414	67.84	-0.0198949866898372	0.00780033531957441
2	C	26	50	20120604	10	3416	67.88	-0.0213402705241756	0.00621391297171114
2	C	26	50	20120604	10	3418	67.92	-0.0228433532668082	0.00486116113075878
2	C	26	50	20120604	10	3420	67.96	-0.0251860687435574	0.00466013067286745
2	C	26	50	20120604	10	3422	68	-0.0271095264676054	0.00434873498856852
2	C	26	50	20120604	10	3424	68.04	-0.0288305536623354	0.00457055438582674
2	C	26	50	20120604	10	3426	68.08	-0.0305204681586931	0.00533246194255524
2	C	26	50	20120604	10	3428	68.12	-0.0329123982674128	0.00547833807151403
2	C	26	50	20120604	10	3430	68.16	-0.0343794327063405	0.00661062816022805
2	C	26	50	20120604	10	3432	68.2	-0.0359709179387571	0.00714484733341448
2	C	26	50	20120604	10	3434	68.24	-0.0376835305627909	0.00822502365235505
2	C	26	50	20120604	10	3436	68.28	-0.0388918346304825	0.00942512528138486
2	C	26	50	20120604	10	3438	68.32	-0.0397046538754564	0.0104892502763925
2	C	26	50	20120604	10	3440	68.36	-0.0406932598662333	0.0110719769747683
2	C	26	50	20120604	10	3442	68.4	-0.0417601425776876	0.0127274553708823
2	C	26	50	20120604	10	3444	68.44	-0.043175699642945	0.0139192838505722
2	C	26	50	20120604	10	3446	68.48	-0.0447509214193942	0.0145881361548966
2	C	26	50	20120604	10	3448	68.52	-0.0456312693619715	0.0157941774808883
2	C	26	50	20120604	10	3450	68.56	-0.047124396041125	0.0172809401990112
2	C	26	50	20120604	10	3452	68.6	-0.0478918897414249	0.0184684553273359
2	C	26	50	20120604	10	3454	68.64	-0.0487998855591465	0.0198489398962464
2	C	26	50	20120604	10	3456	68.68	-0.049785875254833	0.0209244493104311
2	C	26	50	20120604	10	3458	68.72	-0.0506315749651321	0.0225213792650628
2	C	26	50	20120604	10	3460	68.76	-0.0514105945059654	0.0244258299588325
2	C	26	50	20120604	10	3462	68.8	-0.0521995135417352	0.025639437327383
2	C	26	50	20120604	10	3464	68.84	-0.0521545415504517	0.0257843942175262
2	C	26	50	20120604	10	3466	68.88	-0.0523676635343014	0.0249015006905367
2	C	26	50	20120604	10	3468	68.92	-0.0521335404790505	0.0243985356370787
2	C	26	50	20120604	10	3470	68.96	-0.052345389670694	0.0239314208974269
2	C	26	50	20120604	10	3472	69	-0.0538264955345673	0.023849255089453
2	C	26	50	20120604	10	3474	69.04	-0.0547305315543143	0.0243489674517176
2	C	26	50	20120604	10	3476	69.08	-0.0560889543916518	0.023523278863326
2	C	26	50	20120604	10	3478	69.12	-0.0564402450405453	0.0228235259926638
2	C	26	50	20120604	10	3480	69.16	-0.0572472660099135	0.0216278791363555
2	C	26	50	20120604	10	3482	69.2	-0.0571731612192451	0.0208721234086233
2	C	26	50	20120604	10	3484	69.24	-0.0570094659994005	0.020260546753575
2	C	26	50	20120604	10	3486	69.28	-0.0570219817894275	0.0189548740821141
2	C	26	50	20120604	10	3488	69.32	-0.0568692467246912	0.0182555454755206
2	C	26	50	20120604	10	3490	69.36	-0.0569058748559566	0.01647929324118
2	C	26	50	20120604	10	3492	69.4	-0.0573936371136191	0.0149672161002907
2	C	26	50	20120604	10	3494	69.44	-0.0572823385062603	0.0135689831511724
2	C	26	50	20120604	10	3496	69.48	-0.0569836566018871	0.0119589010104106
2	C	26	50	20120604	10	3498	69.52	-0.0568097790443934	0.0101640518677248
2	C	26	50	20120604	10	3500	69.56	-0.0563684029915767	0.00857857704294833
2	C	26	50	20120604	10	3502	69.6	-0.0558668521516811	0.00612937128495249
2	C	26	50	20120604	10	3504	69.64	-0.0558040610695118	0.00467782248453274
2	C	26	50	20120604	10	3506	69.68	-0.0552500429064521	0.00222663682754957
2	C	26	50	20120604	10	3508	69.72	-0.0551820899447801	0.000775724423232901
2	C	26	50	20120604	10	3510	69.76	-0.0541263088097904	-0.00063007456844408
2	C	26	50	20120604	10	3512	69.8	-0.0534167978655478	-0.00223548980445001
2	C	26	50	20120604	10	3514	69.84	-0.051994311153835	-0.00414489024568805
2	C	26	50	20120604	10	3516	69.88	-0.0509148419416755	-0.00616368010597565
2	C	26	50	20120604	10	3518	69.92	-0.0505648240849881	-0.0083813083931329
2	C	26	50	20120604	10	3520	69.96	-0.0495595303741752	-0.00970381020598611
2	C	26	50	20120604	10	3522	70	-0.048187531086639	-0.0116914166572234
2	C	26	50	20120604	10	3524	70.04	-0.0471272244682498	-0.012755541652231
2	C	26	50	20120604	10	3526	70.08	-0.0459877926010457	-0.0143282885549461
2	C	26	50	20120604	10	3528	70.12	-0.0456101975798921	-0.0142374960442417
2	C	26	50	20120604	10	3530	70.16	-0.0446930093740151	-0.0145882917183884
2	C	26	50	20120604	10	3532	70.2	-0.0442804832778708	-0.0157161270343809
2	C	26	50	20120604	10	3534	70.24	-0.0430348510432004	-0.0182380870090931
2	C	26	50	20120604	10	3536	70.28	-0.0422808772245568	-0.0201716563601121
2	C	26	50	20120604	10	3538	70.32	-0.0411906104918487	-0.021367282003217
2	C	26	50	20120604	10	3540	70.36	-0.0397890612119267	-0.0226095908360158
2	C	26	50	20120604	10	3542	70.4	-0.0377133952176943	-0.0251929594991401
2	C	26	50	20120604	10	3544	70.44	-0.0362827315231637	-0.0261658422635305
2	C	26	50	20120604	10	3546	70.48	-0.0346640078304291	-0.0284103554576153
2	C	26	50	20120604	10	3548	70.52	-0.0333553511683515	-0.0292199361535314
2	C	26	50	20120604	10	3550	70.56	-0.0322164001337587	-0.0312702064077174
2	C	26	50	20120604	10	3552	70.6	-0.0317851144947096	-0.0326504293471188
2	C	26	50	20120604	10	3554	70.64	-0.0306061695005729	-0.0347051968004332
2	C	26	50	20120604	10	3556	70.68	-0.0300320695049275	-0.0370650242612871
2	C	26	50	20120604	10	3558	70.72	-0.0291715205522235	-0.0390183360336368
2	C	26	50	20120604	10	3560	70.76	-0.0285929657838567	-0.0410258121854254
2	C	26	50	20120604	10	3562	70.8	-0.028273707072151	-0.0427468393801553
2	C	26	50	20120604	10	3564	70.84	-0.0283230631254778	-0.0450966966353945
2	C	26	50	20120604	10	3566	70.88	-0.0277113450490733	-0.0464336234265839
2	C	26	50	20120604	10	3568	70.92	-0.0272370885309315	-0.0486015421070237
2	C	26	50	20120604	10	3570	70.96	-0.0267412652559635	-0.0481409327497588
2	C	26	50	20120604	10	3572	71	-0.0259875601378967	-0.0485304778755145
2	C	26	50	20120604	10	3574	71.04	-0.0247702758140841	-0.0483566003180207
2	C	26	50	20120604	10	3576	71.08	-0.0226918768521425	-0.0488120477957829
2	C	26	50	20120604	10	3578	71.12	-0.0207783751915735	-0.0490091184556996
2	C	26	50	20120604	10	3580	71.16	-0.0184782275430519	-0.0496899915753042
2	C	26	50	20120604	10	3582	71.2	-0.0167124404890728	-0.0491520247361774
2	C	26	50	20120604	10	3584	71.24	-0.0154231726949354	-0.0493099216804164
2	C	26	50	20120604	10	3586	71.28	-0.0137134592087044	-0.0480599690233129
2	C	26	50	20120604	10	3588	71.32	-0.0119652084028988	-0.0470127438803757
2	C	26	50	20120604	10	3590	71.36	-0.0107357618424498	-0.0462754436396324
2	C	26	50	20120604	10	3592	71.4	-0.00886546440621133	-0.0453184453219746
2	C	26	50	20120604	10	3594	71.44	-0.00709776816392309	-0.0445711041649385
2	C	26	50	20120604	10	3596	71.48	-0.00498712513275936	-0.0445762660444412
2	C	26	50	20120604	10	3598	71.52	-0.00382308594957006	-0.0440981204390028
2	C	26	50	20120604	10	3600	71.56	-0.00214236384136776	-0.0438741797214011
2	C	26	50	20120604	10	3602	71.6	-0.000389658262840669	-0.0427054029227778
2	C	26	50	20120604	10	3604	71.64	0.000239737483093480	-0.0416637639234119
2	C	26	50	20120604	10	3606	71.68	0.00087323444835847	-0.0406794005733221
2	C	26	50	20120604	10	3608	71.72	0.00149732689343377	-0.0402814408768703
2	C	26	50	20120604	10	3610	71.76	0.00245397165770107	-0.03867581350883
2	C	26	50	20120604	10	3612	71.8	0.00344144627762807	-0.0377259569696621
2	C	26	50	20120604	10	3614	71.84	0.00474061356670207	-0.0364890150773325
2	C	26	50	20120604	10	3616	71.88	0.00531633990794417	-0.035458336233075
2	C	26	50	20120604	10	3618	71.92	0.00563517435558117	-0.0343326929481041
2	C	26	50	20120604	10	3620	71.96	0.00648334893961447	-0.0331900791003848
2	C	26	50	20120604	10	3622	72	0.00739898151057287	-0.0320908816090303
2	C	26	50	20120604	10	3624	72.04	0.00877589519023847	-0.029814810946408
2	C	26	50	20120604	10	3626	72.08	0.00955106099911417	-0.0278031982199494
2	C	26	50	20120604	10	3628	72.12	0.0103616669998630	-0.0262675249257719
2	C	26	50	20120604	10	3630	72.16	0.0112278303804097	-0.024476324454077
2	C	26	50	20120604	10	3632	72.2	0.0128980554884453	-0.0222914670306939
2	C	26	50	20120604	10	3634	72.24	0.0139781257413687	-0.0214318726721445
2	C	26	50	20120604	10	3636	72.28	0.0150418582921127	-0.0205418055468598
2	C	26	50	20120604	10	3638	72.32	0.0160936584159243	-0.0209820007313519
2	C	26	50	20120604	10	3640	72.36	0.0173572582339047	-0.0216360745039494
2	C	26	50	20120604	10	3642	72.4	0.0177777463524051	-0.0227412399765371
2	C	26	50	20120604	10	3644	72.44	0.0186476149724851	-0.0238443406973238
2	C	26	50	20120604	10	3646	72.48	0.0199347119488043	-0.0251240413367117
2	C	26	50	20120604	10	3648	72.52	0.0211785410611827	-0.026166005605197
2	C	26	50	20120604	10	3650	72.56	0.0228378802603219	-0.0288184621363771
2	C	26	50	20120604	10	3652	72.6	0.0235945693690053	-0.0304622591284658
2	C	26	50	20120604	10	3654	72.64	0.0242004919982311	-0.0314116885751379
2	C	26	50	20120604	10	3656	72.68	0.0249826704820408	-0.0329691850089183
2	C	26	50	20120604	10	3658	72.72	0.025826492526851	-0.0351664878086352
2	C	26	50	20120604	10	3660	72.76	0.0268894041266221	-0.0364856775333253
2	C	26	50	20120604	10	3662	72.8	0.0280634912971721	-0.0379660692193497
2	C	26	50	20120604	10	3664	72.84	0.0296535962571517	-0.0386230081886246
2	C	26	50	20120604	10	3666	72.88	0.0316109802574543	-0.0400563426254677
2	C	26	50	20120604	10	3668	72.92	0.0332558032614826	-0.0409423962126624
2	C	26	50	20120604	10	3670	72.96	0.0354153936382536	-0.0420615185588971
2	C	26	50	20120604	10	3672	73	0.036587960529224	-0.0425362276253789
2	C	26	50	20120604	10	3674	73.04	0.0385825885507984	-0.0433615414471764
2	C	26	50	20120604	10	3676	73.08	0.040465359350657	-0.0449704639328171
2	C	26	50	20120604	10	3678	73.12	0.042138989177844	-0.0458677329406681
2	C	26	50	20120604	10	3680	73.16	0.0437185030924551	-0.0467974581497756
2	C	26	50	20120604	10	3682	73.2	0.0454915874884159	-0.0477427750634083
2	C	26	50	20120604	10	3684	73.24	0.0475164655380896	-0.0493023627089255
2	C	26	50	20120604	10	3686	73.28	0.0487115325668373	-0.0504152922139706
2	C	26	50	20120604	10	3688	73.32	0.0495971413838666	-0.0512628021176296
2	C	26	50	20120604	10	3690	73.36	0.050358264052068	-0.0525208935737845
2	C	26	50	20120604	10	3692	73.4	0.0505954559507492	-0.0537499582965717
2	C	26	50	20120604	10	3694	73.44	0.051813673655513	-0.055982280262642
2	C	26	50	20120604	10	3696	73.48	0.0515779101125298	-0.0566342468570317
2	C	26	50	20120604	10	3698	73.52	0.0520307554373373	-0.0583823420993454
2	C	26	50	20120604	10	3700	73.56	0.0523822136705379	-0.0599969235605559
2	C	26	50	20120604	10	3702	73.6	0.0522315879053299	-0.0618410700667057
2	C	26	50	20120604	10	3704	73.64	0.0518932585237355	-0.0633307107094279
2	C	26	50	20120604	10	3706	73.68	0.0519404579013798	-0.0649254132776989
2	C	26	50	20120604	10	3708	73.72	0.0515348543806233	-0.0665830200652242
2	C	26	50	20120604	10	3710	73.76	0.0516276550745863	-0.0679615671615542
2	C	26	50	20120604	10	3712	73.8	0.0519013902517192	-0.0705554328248452
2	C	26	50	20120604	10	3714	73.84	0.0520830247706026	-0.0722422572645692
2	C	26	50	20120604	10	3716	73.88	0.0518179445804714	-0.0743343599559302
2	C	26	50	20120604	10	3718	73.92	0.0520321979351709	-0.0755411083887032
2	C	26	50	20120604	10	3720	73.96	0.0517948221887266	-0.0761417955993211
2	C	26	50	20120604	10	3722	74	0.0515109895267583	-0.0778726515783096
2	C	26	50	20120604	10	3724	74.04	0.0519367385197107	-0.0819820026371752
2	C	26	50	20120604	10	3726	74.08	0.0521536788801787	-0.0824269142238978
2	C	26	50	20120604	10	3728	74.12	0.0517771445191969	-0.084704151612709
2	C	26	50	20120604	10	3730	74.16	0.0513807404576637	-0.0856181578380708
2	C	26	50	20120604	10	3732	74.2	0.0512074285855949	-0.0870897177603981
2	C	26	50	20120604	10	3734	74.24	0.0505540619197785	-0.0886665658824441
2	C	26	50	20120604	10	3736	74.28	0.0498562889481037	-0.089375652562618
2	C	26	50	20120604	10	3738	74.32	0.0499017559141339	-0.089911427370723
2	C	26	50	20120604	10	3740	74.36	0.0494651174767513	-0.0914695371630676
2	C	26	50	20120604	10	3742	74.4	0.0490066294398299	-0.09250078169275
2	C	26	50	20120604	10	3744	74.44	0.0492803504748272	-0.0943031261673164
2	C	26	50	20120604	10	3746	74.48	0.0496637437715865	-0.0954499119450448
2	C	26	50	20120604	10	3748	74.52	0.0502917960146364	-0.097316532426021
2	C	26	50	20120604	10	3750	74.56	0.0510409049386255	-0.0985657072656647
2	C	26	50	20120604	10	3752	74.6	0.0516071560489997	-0.100197144031219
2	C	26	50	20120604	10	3754	74.64	0.0519983982310302	-0.101457703290040
2	C	26	50	20120604	10	3756	74.68	0.0528328549435084	-0.103116505088026
2	C	26	50	20120604	10	3758	74.72	0.0528742206902078	-0.103847299946382
2	C	26	50	20120604	10	3760	74.76	0.0531349309604313	-0.104949891550286
2	C	26	50	20120604	10	3762	74.8	0.0526678869314576	-0.105063382188667
2	C	26	50	20120604	10	3764	74.84	0.0518836348004436	-0.104779903080089
2	C	26	50	20120604	10	3766	74.88	0.0516816143930586	-0.103839238929077
2	C	26	50	20120604	10	3768	74.92	0.0509207674965019	-0.103832167861265
2	C	26	50	20120604	10	3770	74.96	0.050954213647252	-0.102975649417213
2	C	26	50	20120604	10	3772	75	0.0500401367112122	-0.102925232703715
2	C	26	50	20120604	10	3774	75.04	0.0495424749586131	-0.102606893230825
2	C	26	50	20120604	10	3776	75.08	0.0489587583107436	-0.101823065363879
2	C	26	50	20120604	10	3778	75.12	0.0476008304481529	-0.100981891136980
2	C	26	50	20120604	10	3780	75.16	0.0476204173059918	-0.101158879964311
2	C	26	50	20120604	10	3782	75.2	0.0471160380389714	-0.100348040618324
2	C	26	50	20120604	10	3784	75.24	0.0467192804240476	-0.0997407066039627
2	C	26	50	20120604	10	3786	75.28	0.0461651208396317	-0.0993431004609017
2	C	26	50	20120604	10	3788	75.32	0.0454967635100542	-0.097918421718167
2	C	26	50	20120604	10	3790	75.36	0.0445929396223416	-0.0970672065749746
2	C	26	50	20120604	10	3792	75.4	0.0437438457994928	-0.0958176074712618
2	C	26	50	20120604	10	3794	75.44	0.0426566691234185	-0.0949871105567582
2	C	26	50	20120604	10	3796	75.48	0.0410344247460203	-0.0935730384157413
2	C	26	50	20120604	10	3798	75.52	0.0395191656246156	-0.0918271210623136
2	C	26	50	20120604	10	3800	75.56	0.0375696722288843	-0.091276143458413
2	C	26	50	20120604	10	3802	75.6	0.0363933293877024	-0.0905304286469737
2	C	26	50	20120604	10	3804	75.64	0.0342002377058523	-0.0904274031889548
2	C	26	50	20120604	10	3806	75.68	0.0323780942414127	-0.0900768903575207
2	C	26	50	20120604	10	3808	75.72	0.0300104886059658	-0.0891722886523487
2	C	26	50	20120604	10	3810	75.76	0.0281824761552423	-0.0896894665521086
2	C	26	50	20120604	10	3812	75.8	0.0265886574704478	-0.089670657511729
2	C	26	50	20120604	10	3814	75.84	0.0247864544172377	-0.0896386255745412
2	C	26	50	20120604	10	3816	75.88	0.0231540277021904	-0.0901642887556753
2	C	26	50	20120604	10	3818	75.92	0.0210549812222381	-0.0912228983177897
2	C	26	50	20120604	10	3820	75.96	0.0190904971627457	-0.0921982814117584
2	C	26	50	20120604	10	3822	76	0.0175871174352650	-0.0929296419555397
2	C	26	50	20120604	10	3824	76.04	0.0161012032452795	-0.0934448399563122
2	C	26	50	20120604	10	3826	76.08	0.0145297998454487	-0.0948315470648971
2	C	26	50	20120604	10	3828	76.12	0.0126829783543457	-0.09492615795222
2	C	26	50	20120604	10	3830	76.16	0.0120198536149489	-0.095227102598293
2	C	26	50	20120604	10	3832	76.2	0.00944909620126707	-0.0956232238171136
2	C	26	50	20120604	10	3834	76.24	0.00768083427355387	-0.0969936674697312
2	C	26	50	20120604	10	3836	76.28	0.00580374861221607	-0.0976548123101406
2	C	26	50	20120604	10	3838	76.32	0.00361228327596267	-0.0985460496971477
2	C	26	50	20120604	10	3840	76.36	0.00172197471781667	-0.0986859861291447
2	C	26	50	20120604	10	3842	76.4	5.504119184754e-05	-0.0986830162806637
2	C	26	50	20120604	10	3844	76.44	-0.00193772713889237	-0.0989899006236987
2	C	26	50	20120604	10	3846	76.48	-0.00311810048872708	-0.0988403475394777
2	C	26	50	20120604	10	3848	76.52	-0.00523425895278406	-0.097607931130548
2	C	26	50	20120604	10	3850	76.56	-0.00686590785037203	-0.0969516653269287
2	C	26	50	20120604	10	3852	76.6	-0.00887939440980072	-0.0967329571995077
2	C	26	50	20120604	10	3854	76.64	-0.0105241954935188	-0.0962090617853266
2	C	26	50	20120604	10	3856	76.68	-0.0126085341524223	-0.0955017428721057
2	C	26	50	20120604	10	3858	76.72	-0.0150235159422088	-0.0952652156537988
2	C	26	50	20120604	10	3860	76.76	-0.0170196783854984	-0.0953490785180476
2	C	26	50	20120604	10	3862	76.8	-0.0195995574766575	-0.0963919903096196
2	C	26	50	20120604	10	3864	76.84	-0.0217800626578024	-0.0966290832133514
2	C	26	50	20120604	10	3866	76.88	-0.0235755481965913	-0.0972466702760398
2	C	26	50	20120604	10	3868	76.92	-0.0251065050885383	-0.0973122190746558
2	C	26	50	20120604	10	3870	76.96	-0.0266962225540019	-0.0976328212892458
2	C	26	50	20120604	10	3872	77	-0.0284217752321314	-0.0987057144083397
2	C	26	50	20120604	10	3874	77.04	-0.0299465802950821	-0.0998079524588537
2	C	26	50	20120604	10	3876	77.08	-0.0306871332270188	-0.100359283616145
2	C	26	50	20120604	10	3878	77.12	-0.0312196553439303	-0.100951202702676
2	C	26	50	20120604	10	3880	77.16	-0.0312427777356752	-0.101813378000977
2	C	26	50	20120604	10	3882	77.2	-0.0318836286114645	-0.102777800939837
2	C	26	50	20120604	10	3884	77.24	-0.0328420411426848	-0.103307848183015
2	C	26	50	20120604	10	3886	77.28	-0.0336793262822878	-0.104890282448632
2	C	26	50	20120604	10	3888	77.32	-0.0345509768114564	-0.106142497847436
2	C	26	50	20120604	10	3890	77.36	-0.0357766049952871	-0.106852220923712
2	C	26	50	20120604	10	3892	77.4	-0.0371113397554548	-0.107694102257393
2	C	26	50	20120604	10	3894	77.44	-0.0385999409512087	-0.108483799110622
2	C	26	50	20120604	10	3896	77.48	-0.0395281600228723	-0.109211058435073
2	C	26	50	20120604	10	3898	77.52	-0.0409135943392511	-0.109599330768622
2	C	26	50	20120604	10	3900	77.56	-0.0414372069107197	-0.109283607590822
2	C	26	50	20120604	10	3902	77.6	-0.0435074741446777	-0.109603361277275
2	C	26	50	20120604	10	3904	77.64	-0.0446260463618367	-0.108885011498268
2	C	26	50	20120604	10	3906	77.68	-0.0459718119877909	-0.108601320257656
2	C	26	50	20120604	10	3908	77.72	-0.0476231184538959	-0.107371449433138
2	C	26	50	20120604	10	3910	77.76	-0.0486849099965256	-0.107043634729380
2	C	26	50	20120604	10	3912	77.8	-0.0500945980754991	-0.105669301989466
2	C	26	50	20120604	10	3914	77.84	-0.0513014879296283	-0.104468068989586
2	C	26	50	20120604	10	3916	77.88	-0.0522409499991127	-0.102499059446694
2	C	26	50	20120604	10	3918	77.92	-0.0528598805646853	-0.101344141940982
2	C	26	50	20120604	10	3920	77.96	-0.0542051512158927	-0.0986680963275807
2	C	26	50	20120604	10	3922	78	-0.0548504568644036	-0.0968702066257361
2	C	26	50	20120604	10	3924	78.04	-0.055483600276278	-0.0954818731715544
2	C	26	50	20120604	10	3926	78.08	-0.0558544070723322	-0.0936968528131271
2	C	26	50	20120604	10	3928	78.12	-0.0568272445818887	-0.0919184792584429
2	C	26	50	20120604	10	3930	78.16	-0.0572948542962874	-0.089793976934368
2	C	26	50	20120604	10	3932	78.2	-0.0575855458940331	-0.0883973703308464
2	C	26	50	20120604	10	3934	78.24	-0.0580458016979075	-0.0862745650630462
2	C	26	50	20120604	10	3936	78.28	-0.0584080525019093	-0.0849903884377333
2	C	26	50	20120604	10	3938	78.32	-0.0584117294571715	-0.0832031053376062
2	C	26	50	20120604	10	3940	78.36	-0.0587806977755947	-0.0817556577565174
2	C	26	50	20120604	10	3942	78.4	-0.0591440092397683	-0.0795267157608611
2	C	26	50	20120604	10	3944	78.44	-0.0599034419227627	-0.078571273078122
2	C	26	50	20120604	10	3946	78.48	-0.0604242967777847	-0.0757164001597593
2	C	26	50	20120604	10	3948	78.52	-0.0605844564637234	-0.0741639472216642
2	C	26	50	20120604	10	3950	78.56	-0.0611429293995045	-0.0723667646266005
2	C	26	50	20120604	10	3952	78.6	-0.0617262217833053	-0.0706103820928112
2	C	26	50	20120604	10	3954	78.64	-0.0618299543481054	-0.0685994411177948
2	C	26	50	20120604	10	3956	78.68	-0.0618742192326077	-0.0668257344678665
2	C	26	50	20120604	10	3958	78.72	-0.0624222057748238	-0.0651873892690607
2	C	26	50	20120604	10	3960	78.76	-0.0629999332282567	-0.0625395360030261
2	C	26	50	20120604	10	3962	78.8	-0.0628725196573546	-0.0608806564232946
2	C	26	50	20120604	10	3964	78.84	-0.0627754551095012	-0.0592883014495372
2	C	26	50	20120604	10	3966	78.88	-0.0628062566808897	-0.0577530594904962
2	C	26	50	20120604	10	3968	78.92	-0.0624447624811437	-0.0556989355043528
2	C	26	50	20120604	10	3970	78.96	-0.0628573522168982	-0.0531190634842614
2	C	26	50	20120604	10	3972	79	-0.0629687349699639	-0.0530672191221716
2	C	26	50	20120604	10	3974	79.04	-0.0621345405941015	-0.0540142677403114
2	C	26	50	20120604	10	3976	79.08	-0.0616259611128009	-0.0536716320784197
2	C	26	50	20120604	10	3978	79.12	-0.060654757019909	-0.0523880140674639
2	C	26	50	20120604	10	3980	79.16	-0.0600473310816663	-0.0511070406358698
2	C	26	50	20120604	10	3982	79.2	-0.059512678452023	-0.0495619508006872
2	C	26	50	20120604	10	3984	79.24	-0.0593276180007848	-0.0482828759508006
2	C	26	50	20120604	10	3986	79.28	-0.0591921653328874	-0.046793255814175
2	C	26	50	20120604	10	3988	79.32	-0.0600619469788334	-0.0450243171852722
2	C	26	50	20120604	10	3990	79.36	-0.0598638015166093	-0.0429329923113705
2	C	26	50	20120604	10	3992	79.4	-0.0603202813702721	-0.0411929722284979
2	C	26	50	20120604	10	3994	79.44	-0.0600089776098547	-0.0395803798586629
2	C	26	50	20120604	10	3996	79.48	-0.0601040056901784	-0.0375887499698407
2	C	26	50	20120604	10	3998	79.52	-0.0603630754726695	-0.0355834092805313
2	C	26	50	20120604	10	4000	79.56	-0.0606403886101153	-0.0339154999472041
2	C	26	50	20120604	10	4002	79.6	-0.0605076646672865	-0.0323060542025454
2	C	26	50	20120604	10	4004	79.64	-0.061512109849962	-0.0303909969070578
2	C	26	50	20120604	10	4006	79.68	-0.061588972357077	-0.0295346198843628
2	C	26	50	20120604	10	4008	79.72	-0.0624744114684788	-0.0280328665024788
2	C	26	50	20120604	10	4010	79.76	-0.0631889428708678	-0.0264770194518341
2	C	26	50	20120604	10	4012	79.8	-0.0636535120261074	-0.0247010500602059
2	C	26	50	20120604	10	4014	79.84	-0.0643546083996538	-0.0235253436151271
2	C	26	50	20120604	10	4016	79.88	-0.064512646765249	-0.0220833407562533
2	C	26	50	20120604	10	4018	79.92	-0.0648121064870815	-0.0208690262809217
[truncated: 5,470 more rows]
