# Supplementary material for: How Do Ants Make Sense of Gravity? A Boltzmann Walker Analysis of Lasius niger Trajectories on Various Inclines
Source: PLoS One. 2013 Oct 29;8(10):e76531. doi: 10.1371/journal.pone.0076531 (PMC3812222; doi:10.1371/journal.pone.0076531)
Supplement: Dataset S2 — Trajectories for . (ZIP) [file pone.0076531.s006.zip › Incline2/2-C-26-50-20120604-11.txt]

Pente	Colonie	Temperature	Humidite	Date	Indiv	Frame	Time	X	Y
2	C	26	50	20120604	11	26	0	0	0
2	C	26	50	20120604	11	28	0.04	-0.00241484036843018	-0.0006207690432036
2	C	26	50	20120604	11	30	0.08	-0.00552540309886984	-0.0024173859528424
2	C	26	50	20120604	11	32	0.12	-0.00822968801152644	-0.00366220246913
2	C	26	50	20120604	11	34	0.16	-0.00919391550607244	-0.0050332992055708
2	C	26	50	20120604	11	36	0.2	-0.00933122857191114	-0.0057729258276241
2	C	26	50	20120604	11	38	0.24	-0.00845711731114394	-0.0060523885696847
2	C	26	50	20120604	11	40	0.28	-0.00890504824382214	-0.0072085576543993
2	C	26	50	20120604	11	42	0.32	-0.00901784591755704	-0.00899422855106536
2	C	26	50	20120604	11	44	0.36	-0.00860633098410994	-0.0116795584765028
2	C	26	50	20120604	11	46	0.4	-0.00831483328463354	-0.0126945112659467
2	C	26	50	20120604	11	48	0.44	-0.00830423375398354	-0.0163832115717523
2	C	26	50	20120604	11	50	0.48	-0.00906572411771114	-0.0204075188980446
2	C	26	50	20120604	11	52	0.52	-0.00985853931184534	-0.0232546065707463
2	C	26	50	20120604	11	54	0.56	-0.0102899027326403	-0.027094733793743
2	C	26	50	20120604	11	56	0.6	-0.0104832186555489	-0.0308149710619895
2	C	26	50	20120604	11	58	0.64	-0.0102391876200801	-0.0334589225128054
2	C	26	50	20120604	11	60	0.68	-0.00992975203577864	-0.0361889260304647
2	C	26	50	20120604	11	62	0.72	-0.00871376878844334	-0.0393302196216147
2	C	26	50	20120604	11	64	0.76	-0.00806658930696234	-0.0414802838558296
2	C	26	50	20120604	11	66	0.8	-0.00673295056230554	-0.0435122612575863
2	C	26	50	20120604	11	68	0.84	-0.00553857649820334	-0.0464418753627203
2	C	26	50	20120604	11	70	0.88	-0.00356002101376523	-0.049031653948816
2	C	26	50	20120604	11	72	0.92	-0.00249533033333264	-0.0506705153355721
2	C	26	50	20120604	11	74	0.96	-0.00090412794362856	-0.0533138926156818
2	C	26	50	20120604	11	76	1	0.00101807113034896	-0.0562899636363397
2	C	26	50	20120604	11	78	1.04	0.00270119740160729	-0.0588042232182047
2	C	26	50	20120604	11	80	1.08	0.00417296945596897	-0.0602009005324044
2	C	26	50	20120604	11	82	1.12	0.00536232306192475	-0.0604237805898344
2	C	26	50	20120604	11	84	1.16	0.00811600899989952	-0.0614935624390915
2	C	26	50	20120604	11	86	1.2	0.00972439408438644	-0.0631059073215531
2	C	26	50	20120604	11	88	1.24	0.0117106570327394	-0.064766759729204
2	C	26	50	20120604	11	90	1.28	0.0136690599739137	-0.0651255457099781
2	C	26	50	20120604	11	92	1.32	0.0145178709540500	-0.0653413546995962
2	C	26	50	20120604	11	94	1.36	0.0165319939095818	-0.0666427140196919
2	C	26	50	20120604	11	96	1.4	0.0197186413296771	-0.0683674888803622
2	C	26	50	20120604	11	98	1.44	0.0214113842531596	-0.0700613631746945
2	C	26	50	20120604	11	100	1.48	0.0232278001526716	-0.0718709908491072
2	C	26	50	20120604	11	102	1.52	0.0260265995032861	-0.0751663205814708
2	C	26	50	20120604	11	104	1.56	0.0280754414017741	-0.0765469465717376
2	C	26	50	20120604	11	106	1.6	0.0305556891474640	-0.0789205626148246
2	C	26	50	20120604	11	108	1.64	0.0326239764824347	-0.0816610256559911
2	C	26	50	20120604	11	110	1.68	0.0343563880963417	-0.0839462533514298
2	C	26	50	20120604	11	112	1.72	0.0365318728193403	-0.0854470167838202
2	C	26	50	20120604	11	114	1.76	0.0375391464291405	-0.0867682458044672
2	C	26	50	20120604	11	116	1.8	0.0395466932916072	-0.0882316032881328
2	C	26	50	20120604	11	118	1.84	0.0403042167862924	-0.0891190930092
2	C	26	50	20120604	11	120	1.88	0.0406067877779621	-0.0894609791379037
2	C	26	50	20120604	11	122	1.92	0.0411330873551993	-0.0895607519047291
2	C	26	50	20120604	11	124	1.96	0.0409632403063582	-0.089147094437735
2	C	26	50	20120604	11	126	2	0.0411161167924508	-0.0896611610676576
2	C	26	50	20120604	11	128	2.04	0.0415126622753402	-0.0895712170850907
2	C	26	50	20120604	11	130	2.08	0.0421786154418617	-0.0893643176409155
2	C	26	50	20120604	11	132	2.12	0.0427655140702465	-0.0889578726630895
2	C	26	50	20120604	11	134	2.16	0.0427117032441982	-0.0888602212166076
2	C	26	50	20120604	11	136	2.2	0.0441971931701149	-0.0878033794214462
2	C	26	50	20120604	11	138	2.24	0.0446250634834109	-0.0874059146997413
2	C	26	50	20120604	11	140	2.28	0.0458107401341045	-0.0867443455952631
2	C	26	50	20120604	11	142	2.32	0.0456524189257968	-0.0861314961480088
2	C	26	50	20120604	11	144	2.36	0.0460457117174928	-0.0854299047997154
2	C	26	50	20120604	11	146	2.4	0.0463794661182128	-0.0858318242941419
2	C	26	50	20120604	11	148	2.44	0.0468943812762729	-0.084830136827913
2	C	26	50	20120604	11	150	2.48	0.047181113076044	-0.0837056249137921
2	C	26	50	20120604	11	152	2.52	0.0479276764156208	-0.0820949770876053
2	C	26	50	20120604	11	154	2.56	0.0500586134114046	-0.0799486251639917
2	C	26	50	20120604	11	156	2.6	0.0515390828791749	-0.0779960912091013
2	C	26	50	20120604	11	158	2.64	0.0533260548523182	-0.0760717990990514
2	C	26	50	20120604	11	160	2.68	0.0549601291261657	-0.0741596904388415
2	C	26	50	20120604	11	162	2.72	0.0561509535142263	-0.0717198326324929
2	C	26	50	20120604	11	164	2.76	0.0586673132032314	-0.0696456975244418
2	C	26	50	20120604	11	166	2.8	0.0602036653199189	-0.0675809952208518
2	C	26	50	20120604	11	168	2.84	0.0616101289919702	-0.0665261050404065
2	C	26	50	20120604	11	170	2.88	0.06346045066164	-0.0640152042157521
2	C	26	50	20120604	11	172	2.92	0.0655010335529239	-0.0633951988478721
2	C	26	50	20120604	11	174	2.96	0.0674367525085576	-0.0606313164301126
2	C	26	50	20120604	11	176	3	0.068953708686237	-0.0596135776399508
2	C	26	50	20120604	11	178	3.04	0.0705056666495854	-0.058068407901702
2	C	26	50	20120604	11	180	3.08	0.0725813786057585	-0.0561431682685654
2	C	26	50	20120604	11	182	3.12	0.0739808136364048	-0.0544825279929488
2	C	26	50	20120604	11	184	3.16	0.0768832041304631	-0.0533018010897235
2	C	26	50	20120604	11	186	3.2	0.0786190098569198	-0.0517618639416554
2	C	26	50	20120604	11	188	3.24	0.0804408704786469	-0.0511331753025024
2	C	26	50	20120604	11	190	3.28	0.0821830401661344	-0.0504345538026901
2	C	26	50	20120604	11	192	3.32	0.083803728908614	-0.0499609336806514
2	C	26	50	20120604	11	194	3.36	0.0849153714793173	-0.0487638726107807
2	C	26	50	20120604	11	196	3.4	0.0866445304020309	-0.0478440681098132
2	C	26	50	20120604	11	198	3.44	0.086813246080022	-0.0481361032104433
2	C	26	50	20120604	11	200	3.48	0.0870001344022896	-0.0485212642741556
2	C	26	50	20120604	11	202	3.52	0.0869714258669734	-0.0481819944405423
2	C	26	50	20120604	11	204	3.56	0.0871834164799732	-0.0479222034091343
2	C	26	50	20120604	11	206	3.6	0.0877307171286116	-0.0488656252765934
2	C	26	50	20120604	11	208	3.64	0.0877956295311245	-0.0492334622241667
2	C	26	50	20120604	11	210	3.68	0.0879606682538534	-0.0496145927792262
2	C	26	50	20120604	11	212	3.72	0.0881688404902347	-0.0498156939477957
2	C	26	50	20120604	11	214	3.76	0.0884429150786227	-0.0498745252319904
2	C	26	50	20120604	11	216	3.8	0.0884798967632787	-0.0508578986325865
2	C	26	50	20120604	11	218	3.84	0.088355587391146	-0.0508762834088974
2	C	26	50	20120604	11	220	3.88	0.0883589107930177	-0.0512672427482154
2	C	26	50	20120604	11	222	3.92	0.088546294090032	-0.0512710611248338
2	C	26	50	20120604	11	224	3.96	0.0884709165071576	-0.0520855067154045
2	C	26	50	20120604	11	226	4	0.0896918777862324	-0.0524968307300207
2	C	26	50	20120604	11	228	4.04	0.0892410265025479	-0.0525176196693876
2	C	26	50	20120604	11	230	4.08	0.0897135152537368	-0.0532613545818396
2	C	26	50	20120604	11	232	4.12	0.0918146830540326	-0.055450486465715
2	C	26	50	20120604	11	234	4.16	0.0930657670819859	-0.0568741045482779
2	C	26	50	20120604	11	236	4.2	0.0950313118016502	-0.0592574079542672
2	C	26	50	20120604	11	238	4.24	0.0971674106769366	-0.0612786726882889
2	C	26	50	20120604	11	240	4.28	0.0990874177198925	-0.062941999969674
2	C	26	50	20120604	11	242	4.32	0.0999090757996312	-0.0638725524937155
2	C	26	50	20120604	11	244	4.36	0.100690711635555	-0.0642116809059726
2	C	26	50	20120604	11	246	4.4	0.101552886933856	-0.0643369095169207
2	C	26	50	20120604	11	248	4.44	0.101890742553906	-0.0638548041135078
2	C	26	50	20120604	11	250	4.48	0.102662620316250	-0.0644943114864129
2	C	26	50	20120604	11	252	4.52	0.103731270794657	-0.0645740024206526
2	C	26	50	20120604	11	254	4.56	0.104938867755567	-0.0656178334510402
2	C	26	50	20120604	11	256	4.6	0.105643570373698	-0.0666511993010662
2	C	26	50	20120604	11	258	4.64	0.106968122796217	-0.0689753178694701
2	C	26	50	20120604	11	260	4.68	0.107611165703028	-0.0700392307324434
2	C	26	50	20120604	11	262	4.72	0.108070643689443	-0.0711509440138249
2	C	26	50	20120604	11	264	4.76	0.108736384723930	-0.0720281099758868
2	C	26	50	20120604	11	266	4.8	0.109696565022103	-0.0741608147386236
2	C	26	50	20120604	11	268	4.84	0.109825399877635	-0.0751166816854315
2	C	26	50	20120604	11	270	4.88	0.111492899089029	-0.0777738475477744
2	C	26	50	20120604	11	272	4.92	0.113493657726397	-0.0800058301025897
2	C	26	50	20120604	11	274	4.96	0.115228614924716	-0.0816989265794627
2	C	26	50	20120604	11	276	5	0.116479628241991	-0.0831844165053794
2	C	26	50	20120604	11	278	5.04	0.118354380450951	-0.0849229799482828
2	C	26	50	20120604	11	280	5.08	0.119000039652853	-0.0869176574673319
2	C	26	50	20120604	11	282	5.12	0.120979231533394	-0.089420108365951
2	C	26	50	20120604	11	284	5.16	0.122237174497125	-0.0920300394953107
2	C	26	50	20120604	11	286	5.2	0.123159383161148	-0.0944623454012362
2	C	26	50	20120604	11	288	5.24	0.123697774264344	-0.095407464324970
2	C	26	50	20120604	11	290	5.28	0.124883663047071	-0.096719076693393
2	C	26	50	20120604	11	292	5.32	0.125633832631232	-0.097385949098730
2	C	26	50	20120604	11	294	5.36	0.126964466172069	-0.0982827019186309
2	C	26	50	20120604	11	296	5.4	0.127129151341407	-0.0995209166031666
2	C	26	50	20120604	11	298	5.44	0.128072714630223	-0.101620740900578
2	C	26	50	20120604	11	300	5.48	0.129918263329120	-0.103839641979942
2	C	26	50	20120604	11	302	5.52	0.13069438373215	-0.106037612698582
2	C	26	50	20120604	11	304	5.56	0.132767267261198	-0.109098324400948
2	C	26	50	20120604	11	306	5.6	0.134302891057901	-0.110665485160091
2	C	26	50	20120604	11	308	5.64	0.135852869122262	-0.113421787393157
2	C	26	50	20120604	11	310	5.68	0.137651748773601	-0.115527551387530
2	C	26	50	20120604	11	312	5.72	0.138074952182141	-0.116669882392537
2	C	26	50	20120604	11	314	5.76	0.138476942387245	-0.118020102791212
2	C	26	50	20120604	11	316	5.8	0.138894064677467	-0.119441458132076
2	C	26	50	20120604	11	318	5.84	0.138949077585044	-0.120669136925572
2	C	26	50	20120604	11	320	5.88	0.140869650313424	-0.123554061882135
2	C	26	50	20120604	11	322	5.92	0.141692298342657	-0.126358871640389
2	C	26	50	20120604	11	324	5.96	0.142538846581093	-0.127990025563230
2	C	26	50	20120604	11	326	6	0.142539270845162	-0.129542407790647
2	C	26	50	20120604	11	328	6.04	0.143422730057577	-0.131833858025760
2	C	26	50	20120604	11	330	6.08	0.144801164016822	-0.134405322546223
2	C	26	50	20120604	11	332	6.12	0.146058046320381	-0.136009394279345
2	C	26	50	20120604	11	334	6.16	0.147623934287318	-0.138120461574577
2	C	26	50	20120604	11	336	6.2	0.149464674660103	-0.140501148685476
2	C	26	50	20120604	11	338	6.24	0.150824441000325	-0.141788790134017
2	C	26	50	20120604	11	340	6.28	0.153447807158527	-0.145223914877021
2	C	26	50	20120604	11	342	6.32	0.154838332643730	-0.146667473370814
2	C	26	50	20120604	11	344	6.36	0.155371066892676	-0.147988773102139
2	C	26	50	20120604	11	346	6.4	0.157775229948711	-0.150855383993069
2	C	26	50	20120604	11	348	6.44	0.159290984044862	-0.152661617554932
2	C	26	50	20120604	11	350	6.48	0.162196627230114	-0.154370553223704
2	C	26	50	20120604	11	352	6.52	0.164228145012463	-0.155300398640964
2	C	26	50	20120604	11	354	6.56	0.166268643050933	-0.156569160338447
2	C	26	50	20120604	11	356	6.6	0.169247471788037	-0.158851206053370
2	C	26	50	20120604	11	358	6.64	0.170710122164922	-0.159590486193101
2	C	26	50	20120604	11	360	6.68	0.172922164308508	-0.161181264318736
2	C	26	50	20120604	11	362	6.72	0.172311789734987	-0.161108573741630
2	C	26	50	20120604	11	364	6.76	0.172384268180059	-0.160740524662023
2	C	26	50	20120604	11	366	6.8	0.172350327054562	-0.160955485123503
2	C	26	50	20120604	11	368	6.84	0.171656301748827	-0.160727443186571
2	C	26	50	20120604	11	370	6.88	0.171553417712165	-0.160592739344755
2	C	26	50	20120604	11	372	6.92	0.171586510309524	-0.161065935202725
2	C	26	50	20120604	11	374	6.96	0.171413693412202	-0.160552858522296
2	C	26	50	20120604	11	376	7	0.171396510717419	-0.161018346916351
2	C	26	50	20120604	11	378	7.04	0.170735860851757	-0.161799204934815
2	C	26	50	20120604	11	380	7.08	0.17057824675023	-0.161558010811752
2	C	26	50	20120604	11	382	7.12	0.17030014165319	-0.162860006527951
2	C	26	50	20120604	11	384	7.16	0.170219602190813	-0.163486432425404
2	C	26	50	20120604	11	386	7.2	0.16987955453974	-0.164353981735242
2	C	26	50	20120604	11	388	7.24	0.170131425975199	-0.166735375952922
2	C	26	50	20120604	11	390	7.28	0.169227227320892	-0.170183744805938
2	C	26	50	20120604	11	392	7.32	0.169192161895613	-0.173024609938965
2	C	26	50	20120604	11	394	7.36	0.168502464083379	-0.175822900172697
2	C	26	50	20120604	11	396	7.4	0.168174960506605	-0.178118989028295
2	C	26	50	20120604	11	398	7.44	0.1669552578776	-0.181236566258004
2	C	26	50	20120604	11	400	7.48	0.166739109476727	-0.184408421004237
2	C	26	50	20120604	11	402	7.52	0.166024747779966	-0.186107075340410
2	C	26	50	20120604	11	404	7.56	0.166340866937563	-0.188404422846078
2	C	26	50	20120604	11	406	7.6	0.165236076231569	-0.190985652511190
2	C	26	50	20120604	11	408	7.64	0.164847146288713	-0.191951581587494
2	C	26	50	20120604	11	410	7.68	0.164893320361525	-0.192370683776703
2	C	26	50	20120604	11	412	7.72	0.164770778756345	-0.192565350273564
2	C	26	50	20120604	11	414	7.76	0.16419816368494	-0.193854971621092
2	C	26	50	20120604	11	416	7.8	0.163676743144493	-0.194493771887216
2	C	26	50	20120604	11	418	7.84	0.163225821150131	-0.194414363795688
2	C	26	50	20120604	11	420	7.88	0.163401325053221	-0.194549986876320
2	C	26	50	20120604	11	422	7.92	0.163282955378051	-0.194601888514059
2	C	26	50	20120604	11	424	7.96	0.162884359285496	-0.195932451344218
2	C	26	50	20120604	11	426	8	0.162683328827604	-0.196771292118739
2	C	26	50	20120604	11	428	8.04	0.162725401681085	-0.198501228858912
2	C	26	50	20120604	11	430	8.08	0.162133482594554	-0.200513018362066
2	C	26	50	20120604	11	432	8.12	0.162256519174480	-0.203475795775238
2	C	26	50	20120604	11	434	8.16	0.161898793853878	-0.203926859190957
2	C	26	50	20120604	11	436	8.2	0.162073802782222	-0.204047420897149
2	C	26	50	20120604	11	438	8.24	0.161621183731584	-0.204334576960989
2	C	26	50	20120604	11	440	8.28	0.161786717429060	-0.204695130708716
2	C	26	50	20120604	11	442	8.32	0.162314501930538	-0.205110626653341
2	C	26	50	20120604	11	444	8.36	0.162637437597505	-0.204716980308255
2	C	26	50	20120604	11	446	8.4	0.163600941297550	-0.204269664558476
2	C	26	50	20120604	11	448	8.44	0.164615922371265	-0.205086090048034
2	C	26	50	20120604	11	450	8.48	0.165393810541249	-0.204296888169552
2	C	26	50	20120604	11	452	8.52	0.167215671162976	-0.206071372636939
2	C	26	50	20120604	11	454	8.56	0.168944971507046	-0.207879020412365
2	C	26	50	20120604	11	456	8.6	0.171251270984564	-0.209460394017810
2	C	26	50	20120604	11	458	8.64	0.173674101659621	-0.210959177551213
2	C	26	50	20120604	11	460	8.68	0.17614197503664	-0.212882437285362
2	C	26	50	20120604	11	462	8.72	0.177151582098819	-0.213890912976691
2	C	26	50	20120604	11	464	8.76	0.179347360786437	-0.215393302754678
2	C	26	50	20120604	11	466	8.8	0.181194040856184	-0.217394697788148
2	C	26	50	20120604	11	468	8.84	0.18265435778069	-0.218885844568314
2	C	26	50	20120604	11	470	8.88	0.184380688276279	-0.219845105627672
2	C	26	50	20120604	11	472	8.92	0.18567886561586	-0.220857753249009
2	C	26	50	20120604	11	474	8.96	0.186793478035044	-0.221499594074292
2	C	26	50	20120604	11	476	9	0.187313555072607	-0.221750263428223
2	C	26	50	20120604	11	478	9.04	0.188325354165807	-0.223213338069176
2	C	26	50	20120604	11	480	9.08	0.190322365137234	-0.224337496429906
2	C	26	50	20120604	11	482	9.12	0.192712598189679	-0.225856149663861
2	C	26	50	20120604	11	484	9.16	0.19505559650914	-0.226545225222127
2	C	26	50	20120604	11	486	9.2	0.197939460805531	-0.228308466691694
2	C	26	50	20120604	11	488	9.24	0.200077327447771	-0.229122063754127
2	C	26	50	20120604	11	490	9.28	0.202138685136286	-0.229986713926162
2	C	26	50	20120604	11	492	9.32	0.2038978960972	-0.231087042788366
2	C	26	50	20120604	11	494	9.36	0.206976002626383	-0.233279710206148
2	C	26	50	20120604	11	496	9.4	0.209748073340669	-0.233908823109369
2	C	26	50	20120604	11	498	9.44	0.212414035611369	-0.235359636518737
2	C	26	50	20120604	11	500	9.48	0.2143931638523	-0.236727951779943
2	C	26	50	20120604	11	502	9.52	0.217044976916309	-0.236681120097825
2	C	26	50	20120604	11	504	9.56	0.218770020477557	-0.237405494426608
2	C	26	50	20120604	11	506	9.6	0.220940718087646	-0.238273941762058
2	C	26	50	20120604	11	508	9.64	0.221964431930109	-0.238272704325191
2	C	26	50	20120604	11	510	9.68	0.22244247146953	-0.238189230369672
2	C	26	50	20120604	11	512	9.72	0.224033518295743	-0.238723746527706
2	C	26	50	20120604	11	514	9.76	0.224096132601217	-0.238456071255688
2	C	26	50	20120604	11	516	9.8	0.224488817281081	-0.238187837369313
2	C	26	50	20120604	11	518	9.84	0.225990337317727	-0.239875368915818
2	C	26	50	20120604	11	520	9.88	0.227858316857937	-0.240606713903250
2	C	26	50	20120604	11	522	9.92	0.229678315031113	-0.241582615942886
2	C	26	50	20120604	11	524	9.96	0.232309793047598	-0.242118976306116
2	C	26	50	20120604	11	526	10	0.234338998590773	-0.242287458638869
2	C	26	50	20120604	11	528	10.04	0.234414743869173	-0.242452129666072
2	C	26	50	20120604	11	530	10.08	0.234323597805078	-0.242686111299967
2	C	26	50	20120604	11	532	10.12	0.234547941573545	-0.242311860893888
2	C	26	50	20120604	11	534	10.16	0.234772716677149	-0.243690803970016
2	C	26	50	20120604	11	536	10.2	0.235300663813186	-0.244681722199967
2	C	26	50	20120604	11	538	10.24	0.235969947452647	-0.245494534373873
2	C	26	50	20120604	11	540	10.28	0.236611816562201	-0.246322033155625
2	C	26	50	20120604	11	542	10.32	0.238476216727885	-0.248061049146868
2	C	26	50	20120604	11	544	10.36	0.24081892654778	-0.251635408871942
2	C	26	50	20120604	11	546	10.4	0.243064914059503	-0.253482155409726
2	C	26	50	20120604	11	548	10.44	0.245250497681551	-0.255529312979861
2	C	26	50	20120604	11	550	10.48	0.24746000838286	-0.257577999314858
2	C	26	50	20120604	11	552	10.52	0.249468531052685	-0.259430279670311
2	C	26	50	20120604	11	554	10.56	0.256037036861957	-0.268269630623093
2	C	26	50	20120604	11	556	10.6	0.254869940149046	-0.265352478567871
2	C	26	50	20120604	11	558	10.64	0.255844220863543	-0.266413251169629
2	C	26	50	20120604	11	560	10.68	0.255848466332657	-0.267393298339927
