# Supplementary material for: How Do Ants Make Sense of Gravity? A Boltzmann Walker Analysis of Lasius niger Trajectories on Various Inclines
Source: PLoS One. 2013 Oct 29;8(10):e76531. doi: 10.1371/journal.pone.0076531 (PMC3812222; doi:10.1371/journal.pone.0076531)
Supplement: Dataset S2 — Trajectories for . (ZIP) [file pone.0076531.s006.zip › Incline2/2-C-26-50-20120604-12.txt]

Pente	Colonie	Temperature	Humidite	Date	Indiv	Frame	Time	X	Y
2	C	26	50	20120604	12	8	0	0	0
2	C	26	50	20120604	12	10	0.04	0.00126273714770731	-0.0037200746336868
2	C	26	50	20120604	12	12	0.08	0.00149870575165707	-0.0051603875073535
2	C	26	50	20120604	12	14	0.12	0.00285027672428485	-0.0074242676490682
2	C	26	50	20120604	12	16	0.16	0.00439290087812143	-0.0094758672640028
2	C	26	50	20120604	12	18	0.2	0.00424172144830374	-0.0100825648822609
2	C	26	50	20120604	12	20	0.24	0.0076814423853857	-0.0145403781628952
2	C	26	50	20120604	12	22	0.28	0.00905846213106839	-0.0168646381526554
2	C	26	50	20120604	12	24	0.32	0.0100658771622249	-0.0182308391645859
2	C	26	50	20120604	12	26	0.36	0.0107141526592167	-0.0186133839332078
2	C	26	50	20120604	12	28	0.4	0.0104161071509466	-0.0184837712602163
2	C	26	50	20120604	12	30	0.44	0.0098761604128325	-0.0187644926523474
2	C	26	50	20120604	12	32	0.48	0.00889229203748955	-0.0196280114535324
2	C	26	50	20120604	12	34	0.52	0.00818150830104082	-0.0199928785526247
2	C	26	50	20120604	12	36	0.56	0.00833141493865238	-0.0194448707972051
2	C	26	50	20120604	12	38	0.6	0.00738629601491844	-0.0185946456035064
2	C	26	50	20120604	12	40	0.64	0.00628603786339217	-0.0179951604744164
2	C	26	50	20120604	12	42	0.68	0.00593700995619849	-0.0178154139306388
2	C	26	50	20120604	12	44	0.72	0.00379256722089405	-0.017229717383782
2	C	26	50	20120604	12	46	0.76	0.00221324422511389	-0.0173754520913846
2	C	26	50	20120604	12	48	0.8	-0.00096109953698878	-0.0162545464218476
2	C	26	50	20120604	12	50	0.84	-0.00228112647610778	-0.015341812988692
2	C	26	50	20120604	12	52	0.88	-0.00560028570699748	-0.0145658340070179
2	C	26	50	20120604	12	54	0.92	-0.00663829724857588	-0.0146897403282852
2	C	26	50	20120604	12	56	0.96	-0.00574283843408468	-0.0129677726815363
2	C	26	50	20120604	12	58	1	-0.00475888520592798	-0.0124325777009919
2	C	26	50	20120604	12	60	1.04	-0.00429844555429048	-0.0123049873533946
2	C	26	50	20120604	12	62	1.08	-0.00421842227986368	-0.0112435988616301
2	C	26	50	20120604	12	64	1.12	-0.00364671230513868	-0.0100725734634427
2	C	26	50	20120604	12	66	1.16	-0.00270030644706298	-0.0076131287992553
2	C	26	50	20120604	12	68	1.2	-0.00205606852979178	-0.0055679567849616
2	C	26	50	20120604	12	70	1.24	-0.00180580222672638	-0.0055010149859867
2	C	26	50	20120604	12	72	1.28	-0.000246200439073530	-0.0023222942329085
2	C	26	50	20120604	12	74	1.32	0.00174321620552357	0.0007968527738547
2	C	26	50	20120604	12	76	1.36	0.00265999428946755	0.0015441797887552
2	C	26	50	20120604	12	78	1.4	0.00381865946111983	0.0035592926937806
2	C	26	50	20120604	12	80	1.44	0.00461749920502971	0.00605871010430851
2	C	26	50	20120604	12	82	1.48	0.00671029486103629	0.0078785766849127
2	C	26	50	20120604	12	84	1.52	0.00691295166452435	0.00871931250560788
2	C	26	50	20120604	12	86	1.56	0.00781618865360861	0.0102761424346785
2	C	26	50	20120604	12	88	1.6	0.00786945430032861	0.0123446921062650
2	C	26	50	20120604	12	90	1.64	0.00815776860507605	0.0131145630995632
2	C	26	50	20120604	12	92	1.68	0.0094268152665919	0.0130563802322868
2	C	26	50	20120604	12	94	1.72	0.0099300129581809	0.0144922390403388
2	C	26	50	20120604	12	96	1.76	0.0110126280884098	0.0154719856902542
2	C	26	50	20120604	12	98	1.8	0.0120727005201041	0.0177796507253171
2	C	26	50	20120604	12	100	1.84	0.0130786399537586	0.0206757103580131
2	C	26	50	20120604	12	102	1.88	0.0145021873256433	0.0222786790045561
2	C	26	50	20120604	12	104	1.92	0.0158735290038731	0.0241717664923522
2	C	26	50	20120604	12	106	1.96	0.0186644787621096	0.0248596406761972
2	C	26	50	20120604	12	108	2	0.0212616473211755	0.0255046981302279
2	C	26	50	20120604	12	110	2.04	0.0233788452322008	0.0255621364140637
2	C	26	50	20120604	12	112	2.08	0.0250320396734115	0.0248006036239292
2	C	26	50	20120604	12	114	2.12	0.0270341630268666	0.0239932078879670
2	C	26	50	20120604	12	116	2.16	0.0288837351633484	0.0226506313135959
2	C	26	50	20120604	12	118	2.2	0.0307185570523747	0.0214561653256121
2	C	26	50	20120604	12	120	2.24	0.0325880059604757	0.0192688012086897
2	C	26	50	20120604	12	122	2.28	0.0341319736171965	0.0179259347205383
2	C	26	50	20120604	12	124	2.32	0.0356603849247312	0.0153573693378782
2	C	26	50	20120604	12	126	2.36	0.0371419857633514	0.0122870409832880
2	C	26	50	20120604	12	128	2.4	0.0383978074067387	0.0103745999828909
2	C	26	50	20120604	12	130	2.44	0.0397039043422684	0.00819268058818358
2	C	26	50	20120604	12	132	2.48	0.0410020109711707	0.00593729279891097
2	C	26	50	20120604	12	134	2.52	0.04191460298297	0.0037710004640679
2	C	26	50	20120604	12	136	2.56	0.0433798696549448	0.000730724147678198
2	C	26	50	20120604	12	138	2.6	0.0447514446784123	-0.0018285074254703
2	C	26	50	20120604	12	140	2.64	0.0457775980392702	-0.003898633238072
2	C	26	50	20120604	12	142	2.68	0.0463232723423119	-0.0059982454034492
2	C	26	50	20120604	12	144	2.72	0.0468855141572368	-0.0089237370760489
2	C	26	50	20120604	12	146	2.76	0.0470879871129617	-0.0114576259421597
2	C	26	50	20120604	12	148	2.8	0.0471811060049762	-0.0138294812893615
2	C	26	50	20120604	12	150	2.84	0.0472780574157446	-0.0156637799193697
2	C	26	50	20120604	12	152	2.88	0.0472900994442283	-0.0181386324403192
2	C	26	50	20120604	12	154	2.92	0.0475960291931086	-0.0207810551262743
2	C	26	50	20120604	12	156	2.96	0.0484840046965345	-0.0231309215739016
2	C	26	50	20120604	12	158	3	0.0497350105891886	-0.0248407131954318
2	C	26	50	20120604	12	160	3.04	0.0506535164885524	-0.0282699240508716
2	C	26	50	20120604	12	162	3.08	0.0508025675269587	-0.0304687503687171
2	C	26	50	20120604	12	164	3.12	0.0516127846189779	-0.0325084564475922
2	C	26	50	20120604	12	166	3.16	0.0516193536409751	-0.0356226324936837
2	C	26	50	20120604	12	168	3.2	0.0521191013585787	-0.037132340826856
2	C	26	50	20120604	12	170	3.24	0.0524304121900639	-0.0390115053821305
2	C	26	50	20120604	12	172	3.28	0.0522498595445557	-0.0406366771816028
2	C	26	50	20120604	12	174	3.32	0.0513050517478055	-0.0422470138808058
2	C	26	50	20120604	12	176	3.36	0.0507266384007949	-0.0432074063110134
2	C	26	50	20120604	12	178	3.4	0.0500508564500149	-0.0434552472378193
2	C	26	50	20120604	12	180	3.44	0.0492961613824545	-0.0435401707622398
2	C	26	50	20120604	12	182	3.48	0.0480804326935605	-0.0446289030732327
2	C	26	50	20120604	12	184	3.52	0.0470488346104874	-0.045499139388839
2	C	26	50	20120604	12	186	3.56	0.0461788104269155	-0.0469323034129479
2	C	26	50	20120604	12	188	3.6	0.0460955132480917	-0.0479757101792668
2	C	26	50	20120604	12	190	3.64	0.0463936294670399	-0.0469993371358044
2	C	26	50	20120604	12	192	3.68	0.0467841645422893	-0.046620681454479
2	C	26	50	20120604	12	194	3.72	0.0476017921133753	-0.0461170092942398
2	C	26	50	20120604	12	196	3.76	0.0472481680121039	-0.0449864162618006
2	C	26	50	20120604	12	198	3.8	0.047901958941989	-0.0443894767171229
2	C	26	50	20120604	12	200	3.84	0.0481688917518869	-0.0435830214331797
2	C	26	50	20120604	12	202	3.88	0.0484002570906911	-0.0430657021120636
2	C	26	50	20120604	12	204	3.92	0.0474200656706103	-0.0431745965563663
2	C	26	50	20120604	12	206	3.96	0.047584962971983	-0.0426363468745271
2	C	26	50	20120604	12	208	4	0.0467853666238173	-0.0425044007491577
2	C	26	50	20120604	12	210	4.04	0.0460548546081735	-0.0419172899887385
2	C	26	50	20120604	12	212	4.08	0.0456741483171827	-0.0418529432716506
2	C	26	50	20120604	12	214	4.12	0.0445211399997799	-0.0410458515916042
2	C	26	50	20120604	12	216	4.16	0.0436617224179257	-0.0402551647888814
2	C	26	50	20120604	12	218	4.2	0.0421157041515395	-0.0391706044078975
2	C	26	50	20120604	12	220	4.24	0.0405855250770518	-0.0377749170431915
2	C	26	50	20120604	12	222	4.28	0.0397328250096189	-0.0362115746606662
2	C	26	50	20120604	12	224	4.32	0.0388924286001787	-0.0343704807344908
2	C	26	50	20120604	12	226	4.36	0.037855668637603	-0.0321020821804443
2	C	26	50	20120604	12	228	4.4	0.0367410562184186	-0.0305920556492204
2	C	26	50	20120604	12	230	4.44	0.0355000838174362	-0.0293705993953988
2	C	26	50	20120604	12	232	4.48	0.0343894311962265	-0.0272270051882318
2	C	26	50	20120604	12	234	4.52	0.0333999059666341	-0.0243110382439747
2	C	26	50	20120604	12	236	4.56	0.0322106230713564	-0.0229407360127133
2	C	26	50	20120604	12	238	4.6	0.0316453619104759	-0.0215893135325096
2	C	26	50	20120604	12	240	4.64	0.0302805751121077	-0.0203396437181186
2	C	26	50	20120604	12	242	4.68	0.0288901203375825	-0.0190976813676425
2	C	26	50	20120604	12	244	4.72	0.0276409313558027	-0.0168012955271967
2	C	26	50	20120604	12	246	4.76	0.0266651098556297	-0.0148897171970726
2	C	26	50	20120604	12	248	4.8	0.0262965799434109	-0.0122772263411652
2	C	26	50	20120604	12	250	4.84	0.0259220608367554	-0.0100799980846452
2	C	26	50	20120604	12	252	4.88	0.0251605563308922	-0.0079548098669924
2	C	26	50	20120604	12	254	4.92	0.0247566003689359	-0.0048969124496156
2	C	26	50	20120604	12	256	4.96	0.0244737930118004	-0.0027942243697402
2	C	26	50	20120604	12	258	5	0.024175515572506	-5.69786644280187e-06
2	C	26	50	20120604	12	260	5.04	0.0236112252692361	0.0021911223894645
2	C	26	50	20120604	12	262	5.08	0.0233016574559665	0.0044486350346145
2	C	26	50	20120604	12	264	5.12	0.0223863147987883	0.00670098933579587
2	C	26	50	20120604	12	266	5.16	0.0215311681418926	0.00889333148445789
2	C	26	50	20120604	12	268	5.2	0.0216237072063464	0.0105187366291680
2	C	26	50	20120604	12	270	5.24	0.0217086731571738	0.0126893847417832
2	C	26	50	20120604	12	272	5.28	0.0218736553113603	0.013764102196373
2	C	26	50	20120604	12	274	5.32	0.0207484433615259	0.0148534355481299
2	C	26	50	20120604	12	276	5.36	0.0196560411663386	0.0184301725662024
2	C	26	50	20120604	12	278	5.4	0.0193435211822576	0.0217349987426374
2	C	26	50	20120604	12	280	5.44	0.0209986248117775	0.0232456121724897
2	C	26	50	20120604	12	282	5.48	0.0245394973739082	0.0236677902761971
2	C	26	50	20120604	12	284	5.52	0.0276439860570975	0.0232456404567609
2	C	26	50	20120604	12	286	5.56	0.0295737794579049	0.0226989479199543
2	C	26	50	20120604	12	288	5.6	0.0303837844178897	0.0221973829379231
2	C	26	50	20120604	12	290	5.64	0.0314342905362917	0.021337512807729
2	C	26	50	20120604	12	292	5.68	0.0326956276125723	0.0193948076370971
2	C	26	50	20120604	12	294	5.72	0.032594723474897	0.0177450568059108
2	C	26	50	20120604	12	296	5.76	0.0336712228385754	0.0145234783108249
2	C	26	50	20120604	12	298	5.8	0.0346335244570921	0.0131820260362359
2	C	26	50	20120604	12	300	5.84	0.0354156552677626	0.0115448617057546
2	C	26	50	20120604	12	302	5.88	0.0352616474108201	0.0116080770519927
2	C	26	50	20120604	12	304	5.92	0.0346635057846144	0.0125828237498584
2	C	26	50	20120604	12	306	5.96	0.0344252107993546	0.0136331601626329
2	C	26	50	20120604	12	308	6	0.0335877842383953	0.0144637984984927
2	C	26	50	20120604	12	310	6.04	0.0330986077671705	0.0146015428994679
2	C	26	50	20120604	12	312	6.08	0.0325827026596168	0.0148708091617437
2	C	26	50	20120604	12	314	6.12	0.0311865910308421	0.0156319389010129
2	C	26	50	20120604	12	316	6.16	0.0299638619848143	0.0166950032358487
2	C	26	50	20120604	12	318	6.2	0.0280277329072474	0.0188298293189290
2	C	26	50	20120604	12	320	6.24	0.0260033074059138	0.0193004583792834
2	C	26	50	20120604	12	322	6.28	0.0243569506872771	0.0196017565787470
2	C	26	50	20120604	12	324	6.32	0.0230111850613229	0.020785311909097
2	C	26	50	20120604	12	326	6.36	0.0219587697546117	0.0226074836578079
2	C	26	50	20120604	12	328	6.4	0.0218883065638665	0.0231771642360708
2	C	26	50	20120604	12	330	6.44	0.0213313256233936	0.0253306508671066
2	C	26	50	20120604	12	332	6.48	0.0214578645032073	0.027381718030635
2	C	26	50	20120604	12	334	6.52	0.0214472628512370	0.0293190442399825
2	C	26	50	20120604	12	336	6.56	0.0206078139648835	0.0311935560326368
2	C	26	50	20120604	12	338	6.6	0.0194721014793486	0.031613110770186
2	C	26	50	20120604	12	340	6.64	0.0183664198188106	0.031498326126396
2	C	26	50	20120604	12	342	6.68	0.0173414614684129	0.0309516689449285
2	C	26	50	20120604	12	344	6.72	0.0165410024499741	0.0303226408945206
2	C	26	50	20120604	12	346	6.76	0.0152327417676940	0.0294728116806193
2	C	26	50	20120604	12	348	6.8	0.0144450106713166	0.0285599509682431
2	C	26	50	20120604	12	350	6.84	0.0127929688141592	0.0267652715311848
2	C	26	50	20120604	12	352	6.88	0.0122832791752121	0.0262334070235797
2	C	26	50	20120604	12	354	6.92	0.0114567491297510	0.0255139188026546
2	C	26	50	20120604	12	356	6.96	0.0115351177743099	0.0242767152808159
2	C	26	50	20120604	12	358	7	0.0102860772849542	0.0234971654098968
2	C	26	50	20120604	12	360	7.04	0.00902249160910943	0.0212605159503256
2	C	26	50	20120604	12	362	7.08	0.00799759124146777	0.0181467090139739
2	C	26	50	20120604	12	364	7.12	0.00691790848306047	0.0163702432333854
2	C	26	50	20120604	12	366	7.16	0.00622036885662338	0.0148057765510780
2	C	26	50	20120604	12	368	7.2	0.00599959597740131	0.0131622624017017
2	C	26	50	20120604	12	370	7.24	0.0056644344341867	0.00994320827782462
2	C	26	50	20120604	12	372	7.28	0.00586027472830413	0.00574829729843543
2	C	26	50	20120604	12	374	7.32	0.00530157551835301	0.0041530078315361
2	C	26	50	20120604	12	376	7.36	0.00452638849627382	0.0010901606666909
2	C	26	50	20120604	12	378	7.4	0.00313028393856692	-0.00132928296688480
2	C	26	50	20120604	12	380	7.44	0.00268438947341849	-0.0051902344845874
2	C	26	50	20120604	12	382	7.48	0.00393285720628146	-0.007255551971077
2	C	26	50	20120604	12	384	7.52	0.00533123157675597	-0.007810347951596
2	C	26	50	20120604	12	386	7.56	0.00695319311144168	-0.0086471381164522
2	C	26	50	20120604	12	388	7.6	0.00927172553627425	-0.0090603006086995
2	C	26	50	20120604	12	390	7.64	0.0118067740575061	-0.0095803776462622
2	C	26	50	20120604	12	392	7.68	0.0144660612401925	-0.0097075154455195
2	C	26	50	20120604	12	394	7.72	0.0167707343721138	-0.0105655895244894
2	C	26	50	20120604	12	396	7.76	0.0190611946577333	-0.0112536044225839
2	C	26	50	20120604	12	398	7.8	0.0191123891886912	-0.011385974812022
2	C	26	50	20120604	12	400	7.84	0.0188619319667949	-0.0115636000354561
2	C	26	50	20120604	12	402	7.88	0.0174390917016914	-0.0104709786371666
2	C	26	50	20120604	12	404	7.92	0.0165289038529480	-0.0095097376788216
2	C	26	50	20120604	12	406	7.96	0.0169168933437851	-0.0091122729571167
2	C	26	50	20120604	12	408	8	0.0178303338837219	-0.0081100198054629
2	C	26	50	20120604	12	410	8.04	0.0182632600105033	-0.007166704004021
2	C	26	50	20120604	12	412	8.08	0.0185039733009549	-0.0061119693870675
2	C	26	50	20120604	12	414	8.12	0.0187481019171595	-0.0043648145967727
2	C	26	50	20120604	12	416	8.16	0.0195321631293426	-0.0032964964585526
2	C	26	50	20120604	12	418	8.2	0.0203403720381032	-0.0020238598159087
2	C	26	50	20120604	12	420	8.24	0.0212298840845646	-0.000220624386797999
2	C	26	50	20120604	12	422	8.28	0.0219374872547115	0.0018757365015993
2	C	26	50	20120604	12	424	8.32	0.0229183914384278	0.0037108256769889
2	C	26	50	20120604	12	426	8.36	0.0240119037912615	0.00625928094279207
2	C	26	50	20120604	12	428	8.4	0.0244533293415528	0.00753452680945858
2	C	26	50	20120604	12	430	8.44	0.0239645771343967	0.0097411242308293
2	C	26	50	20120604	12	432	8.48	0.02357988276116	0.0117956654099737
2	C	26	50	20120604	12	434	8.52	0.0236147572676081	0.0129636078225951
2	C	26	50	20120604	12	436	8.56	0.0246803247604493	0.0138180332305741
2	C	26	50	20120604	12	438	8.6	0.0256185493930667	0.0151143367371843
2	C	26	50	20120604	12	440	8.64	0.027005468633686	0.0166216055519616
2	C	26	50	20120604	12	442	8.68	0.030598348899573	0.016994321536325
2	C	26	50	20120604	12	444	8.72	0.0322819701455781	0.0169903617383504
2	C	26	50	20120604	12	446	8.76	0.0328430593764497	0.0167331870020328
2	C	26	50	20120604	12	448	8.8	0.0324902130926376	0.0165052157757783
2	C	26	50	20120604	12	450	8.84	0.0318760201424989	0.0175706842736702
2	C	26	50	20120604	12	452	8.88	0.0309893789495691	0.0173533903598115
2	C	26	50	20120604	12	454	8.92	0.0305596701586421	0.0178704975488933
2	C	26	50	20120604	12	456	8.96	0.029354053096719	0.0189590177278518
2	C	26	50	20120604	12	458	9	0.0282336282597933	0.0200443700684307
2	C	26	50	20120604	12	460	9.04	0.0267064190337866	0.0208900697787298
2	C	26	50	20120604	12	462	9.08	0.0250289142614387	0.0209526840842039
2	C	26	50	20120604	12	464	9.12	0.0227057785714606	0.0215856931457899
2	C	26	50	20120604	12	466	9.16	0.0205044278824063	0.0217592030077574
2	C	26	50	20120604	12	468	9.2	0.0188780115749991	0.0228217723678465
2	C	26	50	20120604	12	470	9.24	0.0171603643506832	0.0244937404940977
2	C	26	50	20120604	12	472	9.28	0.0165562264589731	0.0257448810905935
2	C	26	50	20120604	12	474	9.32	0.0157270164788112	0.0276563887100395
2	C	26	50	20120604	12	476	9.36	0.0150183399205705	0.0288454736154184
2	C	26	50	20120604	12	478	9.4	0.0137297650910786	0.0296201232363439
2	C	26	50	20120604	12	480	9.44	0.0125566254436154	0.0294917621423551
2	C	26	50	20120604	12	482	9.48	0.0117272457578261	0.0288623805385566
2	C	26	50	20120604	12	484	9.52	0.0104260137169510	0.0285573488152883
2	C	26	50	20120604	12	486	9.56	0.00983255313763674	0.0277924148415364
2	C	26	50	20120604	12	488	9.6	0.00906006726346168	0.0265411611079555
2	C	26	50	20120604	12	490	9.64	0.00831021587735241	0.0247311869512201
2	C	26	50	20120604	12	492	9.68	0.00775302987591303	0.0223685310632415
2	C	26	50	20120604	12	494	9.72	0.00638068410605399	0.0206900080571287
2	C	26	50	20120604	12	496	9.76	0.00498438862951616	0.0195472386459175
2	C	26	50	20120604	12	498	9.8	0.0030850432467066	0.0184434591026209
2	C	26	50	20120604	12	500	9.84	0.00135440647082034	0.0171795835129959
2	C	26	50	20120604	12	502	9.88	0.00077959936839379	0.0161846559875952
2	C	26	50	20120604	12	504	9.92	0.000261679006513710	0.0142502168952353
2	C	26	50	20120604	12	506	9.96	0.00115766108002299	0.0126696423204525
2	C	26	50	20120604	12	508	10	0.00200816204536636	0.011387141538211
2	C	26	50	20120604	12	510	10.04	0.00273651031425975	0.0100060629996043
2	C	26	50	20120604	12	512	10.08	0.00368196864924866	0.00727838444904156
2	C	26	50	20120604	12	514	10.12	0.00424674190645017	0.0050268221074552
2	C	26	50	20120604	12	516	10.16	0.00542608288038434	0.002100785962634
2	C	26	50	20120604	12	518	10.2	0.00577061358844967	-0.00172567995735010
2	C	26	50	20120604	12	520	10.24	0.00651485761778414	-0.0043760010260511
2	C	26	50	20120604	12	522	10.28	0.00743098516348943	-0.0070847856834205
2	C	26	50	20120604	12	524	10.32	0.00872237427797042	-0.0094499871558114
2	C	26	50	20120604	12	526	10.36	0.0101501642905423	-0.0105329919018767
2	C	26	50	20120604	12	528	10.4	0.0121717118672765	-0.0116753229068836
2	C	26	50	20120604	12	530	10.44	0.0144866380475250	-0.0117362755114218
2	C	26	50	20120604	12	532	10.48	0.0156567583490325	-0.0116930005764132
2	C	26	50	20120604	12	534	10.52	0.0181213790348583	-0.0118002686751192
2	C	26	50	20120604	12	536	10.56	0.0197289155912077	-0.0116010059841809
2	C	26	50	20120604	12	538	10.6	0.0226106868515266	-0.0119589151525462
2	C	26	50	20120604	12	540	10.64	0.0254115438828744	-0.0116009706288418
2	C	26	50	20120604	12	542	10.68	0.0277101783228843	-0.0117378947859508
2	C	26	50	20120604	12	544	10.72	0.0301555798463974	-0.0106361375680484
2	C	26	50	20120604	12	546	10.76	0.0323903908283375	-0.010151415869545
2	C	26	50	20120604	12	548	10.8	0.034503034971692	-0.0082729654921195
2	C	26	50	20120604	12	550	10.84	0.0360935161124792	-0.0073497103100598
2	C	26	50	20120604	12	552	10.88	0.0382260228853173	-0.004939593414928
2	C	26	50	20120604	12	554	10.92	0.0390395068106655	-0.003017790320748
2	C	26	50	20120604	12	556	10.96	0.0389173399720799	-0.000393554421205002
2	C	26	50	20120604	12	558	11	0.0391667860312791	0.0017161481579398
2	C	26	50	20120604	12	560	11.04	0.0383384811477972	0.003716836084629
2	C	26	50	20120604	12	562	11.08	0.0380299704591655	0.00586707709553914
2	C	26	50	20120604	12	564	11.12	0.0379306219564088	0.00801349972983091
2	C	26	50	20120604	12	566	11.16	0.0372801544283953	0.0102272389296916
2	C	26	50	20120604	12	568	11.2	0.0373290155069752	0.0121202344936061
2	C	26	50	20120604	12	570	11.24	0.0371826444032696	0.0148865776429641
2	C	26	50	20120604	12	572	11.28	0.0372629010229343	0.0174470820083188
2	C	26	50	20120604	12	574	11.32	0.0374516985335111	0.0190718719701292
2	C	26	50	20120604	12	576	11.36	0.0377026507301542	0.0205176932056213
2	C	26	50	20120604	12	578	11.4	0.0383372790662691	0.0204153748543836
2	C	26	50	20120604	12	580	11.44	0.0386122021827945	0.0201364919398837
2	C	26	50	20120604	12	582	11.48	0.0384664674751919	0.0192241120601187
2	C	26	50	20120604	12	584	11.52	0.0398601749409106	0.0179924734686479
2	C	26	50	20120604	12	586	11.56	0.0411447758302922	0.0167374296427199
2	C	26	50	20120604	12	588	11.6	0.041950382586098	0.015317347094063
2	C	26	50	20120604	12	590	11.64	0.044140433708789	0.0131212148530538
2	C	26	50	20120604	12	592	11.68	0.0464436219164698	0.0109414874893682
2	C	26	50	20120604	12	594	11.72	0.0486012875485825	0.00854651682148932
2	C	26	50	20120604	12	596	11.76	0.0508539176214085	0.00697426489352104
2	C	26	50	20120604	12	598	11.8	0.0533500752696751	0.0047888099649078
2	C	26	50	20120604	12	600	11.84	0.0541819156870629	0.0032720659192626
2	C	26	50	20120604	12	602	11.88	0.0557612386828431	0.0024650449498944
2	C	26	50	20120604	12	604	11.92	0.0564679211999609	0.000661215551087498
2	C	26	50	20120604	12	606	11.96	0.0571536026456775	-0.00159127310038220
2	C	26	50	20120604	12	608	12	0.0573593000083247	-0.0037854961530822
2	C	26	50	20120604	12	610	12.04	0.0576270813463601	-0.0069222925451038
2	C	26	50	20120604	12	612	12.08	0.0578244348489892	-0.0096433101497878
2	C	26	50	20120604	12	614	12.12	0.0580153536799096	-0.0120256943169615
2	C	26	50	20120604	12	616	12.16	0.0584466888164334	-0.0146404337724331
2	C	26	50	20120604	12	618	12.2	0.0587230968571992	-0.0170011097614244
2	C	26	50	20120604	12	620	12.24	0.0585112476655557	-0.0195242081780542
2	C	26	50	20120604	12	622	12.28	0.0576029053655113	-0.0212683506934612
2	C	26	50	20120604	12	624	12.32	0.0560882897112775	-0.0240305855524205
2	C	26	50	20120604	12	626	12.36	0.0553789555437302	-0.0254546632543911
2	C	26	50	20120604	12	628	12.4	0.0549165642773767	-0.0278402435442158
2	C	26	50	20120604	12	630	12.44	0.0542834137944344	-0.0302342313336688
2	C	26	50	20120604	12	632	12.48	0.0545078706999865	-0.0327049826352874
2	C	26	50	20120604	12	634	12.52	0.055020098852278	-0.0351196108716832
2	C	26	50	20120604	12	636	12.56	0.0569220110327033	-0.0377392222928772
2	C	26	50	20120604	12	638	12.6	0.0588594694710188	-0.0404780024199046
2	C	26	50	20120604	12	640	12.64	0.0603006732992298	-0.0432070315444194
2	C	26	50	20120604	12	642	12.68	0.063072496526142	-0.0458522119468211
2	C	26	50	20120604	12	644	12.72	0.064697343056495	-0.0472107903476504
2	C	26	50	20120604	12	646	12.76	0.0670170068521774	-0.0479312614470014
2	C	26	50	20120604	12	648	12.8	0.0695578112226082	-0.0498064803464368
2	C	26	50	20120604	12	650	12.84	0.0714188738442843	-0.0508347974540452
2	C	26	50	20120604	12	652	12.88	0.073973247593846	-0.0517916331371434
2	C	26	50	20120604	12	654	12.92	0.0747712812360254	-0.0529156571475854
2	C	26	50	20120604	12	656	12.96	0.0754420992972014	-0.0536679621942253
2	C	26	50	20120604	12	658	13	0.0759995610702854	-0.0554583777773931
2	C	26	50	20120604	12	660	13.04	0.0758160102920251	-0.0568858708051169
2	C	26	50	20120604	12	662	13.08	0.0755972526671293	-0.0591009322946584
2	C	26	50	20120604	12	664	13.12	0.0748151784250014	-0.0617311008200955
2	C	26	50	20120604	12	666	13.16	0.0743597026629679	-0.063797365829672
2	C	26	50	20120604	12	668	13.2	0.0745245999643406	-0.0659531929841535
2	C	26	50	20120604	12	670	13.24	0.0748143723232708	-0.0677606993382226
2	C	26	50	20120604	12	672	13.28	0.0740059371403403	-0.0692606849531536
2	C	26	50	20120604	12	674	13.32	0.073676142537595	-0.0723142548770296
2	C	26	50	20120604	12	676	13.36	0.0736582527360308	-0.0750559199997242
2	C	26	50	20120604	12	678	13.4	0.0743783702819912	-0.077258981887189
2	C	26	50	20120604	12	680	13.44	0.0735953909431834	-0.0787419969393716
2	C	26	50	20120604	12	682	13.48	0.0730561513118505	-0.0786702963117592
2	C	26	50	20120604	12	684	13.52	0.0721036784775922	-0.0774052822802165
2	C	26	50	20120604	12	686	13.56	0.0721750255518139	-0.0769322985542808
2	C	26	50	20120604	12	688	13.6	0.0707639939699562	-0.0755403588555151
2	C	26	50	20120604	12	690	13.64	0.0696983840507081	-0.074463435227768
2	C	26	50	20120604	12	692	13.68	0.0684896557189478	-0.0721748134197796
2	C	26	50	20120604	12	694	13.72	0.066087543272579	-0.0706878385696224
2	C	26	50	20120604	12	696	13.76	0.0640749759519658	-0.0683430724832078
2	C	26	50	20120604	12	698	13.8	0.0620782478232512	-0.0662069028972433
2	C	26	50	20120604	12	700	13.84	0.0604795501016666	-0.0649759007018756
2	C	26	50	20120604	12	702	13.88	0.0581966558586058	-0.0638556314284418
2	C	26	50	20120604	12	704	13.92	0.0569207523826328	-0.0625175025557243
2	C	26	50	20120604	12	706	13.96	0.0544171701131637	-0.0604661857835022
2	C	26	50	20120604	12	708	14	0.0524373418365195	-0.0592299509979537
2	C	26	50	20120604	12	710	14.04	0.0505830250135359	-0.0570950542041953
2	C	26	50	20120604	12	712	14.08	0.0494732209204636	-0.0561106908541055
2	C	26	50	20120604	12	714	14.12	0.0494747058447041	-0.0563882302657212
2	C	26	50	20120604	12	716	14.16	0.0496191677601005	-0.0556876995775997
2	C	26	50	20120604	12	718	14.2	0.0495536189614845	-0.0548256657006552
2	C	26	50	20120604	12	720	14.24	0.0488105204451356	-0.0541988155391333
2	C	26	50	20120604	12	722	14.28	0.0486623108637989	-0.053026998181351
2	C	26	50	20120604	12	724	14.32	0.047991337239131	-0.0507005461605691
2	C	26	50	20120604	12	726	14.36	0.0471216666089496	-0.0486518456834373
2	C	26	50	20120604	12	728	14.4	0.0468562187232922	-0.046936546053635
2	C	26	50	20120604	12	730	14.44	0.0467128881787457	-0.0452976846668789
2	C	26	50	20120604	12	732	14.48	0.0472104792206666	-0.0434495196728917
2	C	26	50	20120604	12	734	14.52	0.04695740570368	-0.0416046073700979
2	C	26	50	20120604	12	736	14.56	0.0465763458592986	-0.0404799540346206
2	C	26	50	20120604	12	738	14.6	0.0462906747196992	-0.0380711240738306
2	C	26	50	20120604	12	740	14.64	0.0453927905289485	-0.0357052862053366
2	C	26	50	20120604	12	742	14.68	0.0440713281630637	-0.0324388983535269
2	C	26	50	20120604	12	744	14.72	0.0430079527012441	-0.0312613110044101
2	C	26	50	20120604	12	746	14.76	0.0421466754285554	-0.0299924998094524
2	C	26	50	20120604	12	748	14.8	0.0418096683366419	-0.0301292542609338
2	C	26	50	20120604	12	750	14.84	0.0421184972233251	-0.0296580736572902
2	C	26	50	20120604	12	752	14.88	0.0418621215176703	-0.029586068973762
2	C	26	50	20120604	12	754	14.92	0.0416465812286291	-0.0296072963193332
2	C	26	50	20120604	12	756	14.96	0.0420413942999046	-0.0296103015231532
2	C	26	50	20120604	12	758	15	0.0419755555875083	-0.0301136979117477
2	C	26	50	20120604	12	760	15.04	0.0418027669744575	-0.0296643739787106
2	C	26	50	20120604	12	762	15.08	0.0418151766984674	-0.0300145686120932
2	C	26	50	20120604	12	764	15.12	0.041414494640908	-0.0296511510819024
2	C	26	50	20120604	12	766	15.16	0.0415635881057212	-0.0299165636122207
2	C	26	50	20120604	12	768	15.2	0.0418402789891995	-0.0301266450369113
2	C	26	50	20120604	12	770	15.24	0.0420775698828301	-0.0299320633928643
2	C	26	50	20120604	12	772	15.28	0.0415611627294617	-0.0301898108856747
2	C	26	50	20120604	12	774	15.32	0.04196369033572	-0.0299127240223989
2	C	26	50	20120604	12	776	15.36	0.0416315057120542	-0.0300607780402437
2	C	26	50	20120604	12	778	15.4	0.0418564858766243	-0.0298124633518945
2	C	26	50	20120604	12	780	15.44	0.0416930522862886	-0.0300183233491013
2	C	26	50	20120604	12	782	15.48	0.0415991626478827	-0.0297422547195904
2	C	26	50	20120604	12	784	15.52	0.0415392070639059	-0.0298949827132589
2	C	26	50	20120604	12	786	15.56	0.0415051598723917	-0.029871188570072
2	C	26	50	20120604	12	788	15.6	0.0415272781725073	-0.0291887739576845
2	C	26	50	20120604	12	790	15.64	0.0415224344910561	-0.0297894258129634
2	C	26	50	20120604	12	792	15.68	0.0417798637858149	-0.029396373437573
2	C	26	50	20120604	12	794	15.72	0.0413296064718266	-0.0296913501024128
2	C	26	50	20120604	12	796	15.76	0.041735323129668	-0.0294841890287286
2	C	26	50	20120604	12	798	15.8	0.0417556878049661	-0.0293330095989109
2	C	26	50	20120604	12	800	15.84	0.0416311875140026	-0.0293763340313942
2	C	26	50	20120604	12	802	15.88	0.0416697672599842	-0.0291667758657218
2	C	26	50	20120604	12	804	15.92	0.0417031073447171	-0.0288183489992921
2	C	26	50	20120604	12	806	15.96	0.0417528876621126	-0.0290019139196881
2	C	26	50	20120604	12	808	16	0.0418697936262462	-0.0284934122201334
2	C	26	50	20120604	12	810	16.04	0.0418099228950832	-0.028321776191136
2	C	26	50	20120604	12	812	16.08	0.041829396615837	-0.0288856655648611
2	C	26	50	20120604	12	814	16.12	0.0419752868869314	-0.028757877227365
2	C	26	50	20120604	12	816	16.16	0.0420273653013658	-0.0284952224134933
2	C	26	50	20120604	12	818	16.2	0.0419044135742531	-0.0282144161685485
2	C	26	50	20120604	12	820	16.24	0.0420892937132621	-0.0286203944558989
2	C	26	50	20120604	12	822	16.28	0.0419327897693821	-0.0285929092153142
2	C	26	50	20120604	12	824	16.32	0.0419428801831497	-0.0284520040470272
2	C	26	50	20120604	12	826	16.36	0.0418459782698559	-0.0285173689978801
2	C	26	50	20120604	12	828	16.4	0.0415449699841725	-0.0284642582075451
2	C	26	50	20120604	12	830	16.44	0.0417376000135034	-0.0284700423410152
2	C	26	50	20120604	12	832	16.48	0.0417007102527289	-0.0289097001243536
2	C	26	50	20120604	12	834	16.52	0.0413906015027717	-0.0288290616670271
2	C	26	50	20120604	12	836	16.56	0.0415271438222188	-0.0287688868799481
2	C	26	50	20120604	12	838	16.6	0.0417535169871479	-0.0288078201793202
2	C	26	50	20120604	12	840	16.64	0.0415123370062208	-0.0292476971657608
2	C	26	50	20120604	12	842	16.68	0.0417474146556263	-0.0289199885280199
2	C	26	50	20120604	12	844	16.72	0.0412990806720827	-0.0292035666315469
2	C	26	50	20120604	12	846	16.76	0.0414472195427413	-0.0290518922269824
2	C	26	50	20120604	12	848	16.8	0.041551531935102	-0.0290086738605163
2	C	26	50	20120604	12	850	16.84	0.0417051862386538	-0.0290020977674512
2	C	26	50	20120604	12	852	16.88	0.0414685246700585	-0.0289966459741683
2	C	26	50	20120604	12	854	16.92	0.0416750493476396	-0.0288936417293528
2	C	26	50	20120604	12	856	16.96	0.0414095236802363	-0.0294207969057952
2	C	26	50	20120604	12	858	17	0.0415212960491384	-0.0294924480359329
2	C	26	50	20120604	12	860	17.04	0.0416834073497933	-0.029790380407118
2	C	26	50	20120604	12	862	17.08	0.041736525211196	-0.0292917852735677
2	C	26	50	20120604	12	864	17.12	0.0417689107017743	-0.0292685921711448
2	C	26	50	20120604	12	866	17.16	0.0413429778610588	-0.029399944326818
2	C	26	50	20120604	12	868	17.2	0.0414582291953244	-0.0292820059867839
2	C	26	50	20120604	12	870	17.24	0.0415344977327432	-0.0291845242459296
2	C	26	50	20120604	12	872	17.28	0.041583514374815	-0.0293518822789008
2	C	26	50	20120604	12	874	17.32	0.0415113117013881	-0.0295181301542256
2	C	26	50	20120604	12	876	17.36	0.0415651932381145	-0.0291392623408658
2	C	26	50	20120604	12	878	17.4	0.0415670246446778	-0.028934491288102
2	C	26	50	20120604	12	880	17.44	0.0417943241194902	-0.0295192332408042
2	C	26	50	20120604	12	882	17.48	0.0416787758003765	-0.0290962490353662
2	C	26	50	20120604	12	884	17.52	0.0418833771475128	-0.0289226189652459
2	C	26	50	20120604	12	886	17.56	0.0417565504752392	-0.0291490062723106
2	C	26	50	20120604	12	888	17.6	0.0421027570263759	-0.0289910315463257
2	C	26	50	20120604	12	890	17.64	0.0417139260784693	-0.029369538735227
2	C	26	50	20120604	12	892	17.68	0.0419414942538585	-0.0291777501629658
2	C	26	50	20120604	12	894	17.72	0.0417065580258093	-0.0293196311386109
2	C	26	50	20120604	12	896	17.76	0.0420318978558332	-0.0292431928955646
2	C	26	50	20120604	12	898	17.8	0.0418779889938402	-0.0292068900334185
2	C	26	50	20120604	12	900	17.84	0.0419513018249136	-0.0292221069713496
2	C	26	50	20120604	12	902	17.88	0.0419922220943409	-0.0291801967524287
2	C	26	50	20120604	12	904	17.92	0.0420331423637681	-0.0291382865335078
2	C	26	50	20120604	12	906	17.96	0.0417029376390896	-0.0291153621316617
2	C	26	50	20120604	12	908	18	0.0420590719694342	-0.0289162055067405
2	C	26	50	20120604	12	910	18.04	0.0417118471845326	-0.0294390756160889
2	C	26	50	20120604	12	912	18.08	0.0420300523071343	-0.0294295933141532
2	C	26	50	20120604	12	914	18.12	0.041667780289929	-0.0294169573159734
2	C	26	50	20120604	12	916	18.16	0.0417724038092734	-0.0296933229303323
2	C	26	50	20120604	12	918	18.2	0.0418915937283102	-0.029423660688259
2	C	26	50	20120604	12	920	18.24	0.042125228879882	-0.0294307246850031
2	C	26	50	20120604	12	922	18.28	0.0420738575722288	-0.0297058245782237
2	C	26	50	20120604	12	924	18.32	0.041484441643703	-0.0293911337763245
2	C	26	50	20120604	12	926	18.36	0.0417450458479093	-0.0294460406178836
2	C	26	50	20120604	12	928	18.4	0.0419350737242854	-0.0295726551581229
2	C	26	50	20120604	12	930	18.44	0.0421298038607563	-0.0291529236438783
2	C	26	50	20120604	12	932	18.48	0.0415672721320512	-0.0293594978189342
2	C	26	50	20120604	12	934	18.52	0.041785386289776	-0.0296133067269733
2	C	26	50	20120604	12	936	18.56	0.0415727804938766	-0.0298718744636497
2	C	26	50	20120604	12	938	18.6	0.0418702956720609	-0.0293808948701329
2	C	26	50	20120604	12	940	18.64	0.0416490136759563	-0.0294207332661849
2	C	26	50	20120604	12	942	18.68	0.0418741776882896	-0.0295146158335231
2	C	26	50	20120604	12	944	18.72	0.0419029427921482	-0.0296609303686862
2	C	26	50	20120604	12	946	18.76	0.041924262061601	-0.0295741330112955
2	C	26	50	20120604	12	948	18.8	0.0420207892083008	-0.029510557040599
2	C	26	50	20120604	12	950	18.84	0.0414823839629697	-0.0296607606630587
2	C	26	50	20120604	12	952	18.88	0.0418801032431159	-0.0293995129916815
2	C	26	50	20120604	12	954	18.92	0.0419367495673568	-0.0293756764220877
2	C	26	50	20120604	12	956	18.96	0.041723783146999	-0.0291257707434808
2	C	26	50	20120604	12	958	19	0.0420218286552691	-0.0290204825437621
2	C	26	50	20120604	12	960	19.04	0.041944407533797	-0.0288290616670271
2	C	26	50	20120604	12	962	19.08	0.0419765172527307	-0.0293568390974369
2	C	26	50	20120604	12	964	19.12	0.042021531670421	-0.0293225727028206
2	C	26	50	20120604	12	966	19.16	0.0420793730051221	-0.0293502912886431
2	C	26	50	20120604	12	968	19.2	0.0417885894834948	-0.0293675659073075
2	C	26	50	20120604	12	970	19.24	0.0417862206757778	-0.0296407566122189
2	C	26	50	20120604	12	972	19.28	0.0417862206757778	-0.0296407566122189
2	C	26	50	20120604	12	974	19.32	0.0419127503632033	-0.0297144795652254
2	C	26	50	20120604	12	976	19.36	0.0418274732853922	-0.0292486376177797
2	C	26	50	20120604	12	978	19.4	0.0421455299155699	-0.0290481021346352
2	C	26	50	20120604	12	980	19.44	0.0421211842290937	-0.029272983304256
2	C	26	50	20120604	12	982	19.48	0.0418844519498202	-0.0291251909159202
2	C	26	50	20120604	12	984	19.52	0.04168871772172	-0.029100166406934
2	C	26	50	20120604	12	986	19.56	0.0420069087021861	-0.0290906982471339
2	C	26	50	20120604	12	988	19.6	0.0418830660205291	-0.0290970197817577
2	C	26	50	20120604	12	990	19.64	0.0418270560923913	-0.0291258768094979
2	C	26	50	20120604	12	992	19.68	0.0422849148042774	-0.0291702053336105
2	C	26	50	20120604	12	994	19.72	0.0423411510065852	-0.0292716539435074
2	C	26	50	20120604	12	996	19.76	0.0419557636687029	-0.0292600715344315
2	C	26	50	20120604	12	998	19.8	0.04169886470403	-0.0292523711415844
2	C	26	50	20120604	12	1000	19.84	0.0418401304967754	-0.029191574100538
2	C	26	50	20120604	12	1002	19.88	0.0422227954735502	-0.0296744078239356
2	C	26	50	20120604	12	1004	19.92	0.0419682299612552	-0.0298323825499205
2	C	26	50	20120604	12	1006	19.96	0.0420907362110958	-0.0298897642652138
2	C	26	50	20120604	12	1008	20	0.0419012457358734	-0.0297992404550863
2	C	26	50	20120604	12	1010	20.04	0.0422257370377599	-0.0297242164256024
2	C	26	50	20120604	12	1012	20.08	0.0417271914016843	-0.0296556624231663
2	C	26	50	20120604	12	1014	20.12	0.0417596617450764	-0.0295876953193587
2	C	26	50	20120604	12	1016	20.16	0.0420166384914952	-0.0295954593518161
2	C	26	50	20120604	12	1018	20.2	0.0417141311394358	-0.0296313874473682
2	C	26	50	20120604	12	1020	20.24	0.0413682498574184	-0.029683112308412
2	C	26	50	20120604	12	1022	20.28	0.0418415093549988	-0.0298113178389089
2	C	26	50	20120604	12	1024	20.32	0.0416175969216682	-0.029564155734613
2	C	26	50	20120604	12	1026	20.36	0.0417980293590236	-0.0299987647755337
2	C	26	50	20120604	12	1028	20.4	0.0420074107480007	-0.029664508328999
2	C	26	50	20120604	12	1030	20.44	0.0416083479649703	-0.0299715058091189
2	C	26	50	20120604	12	1032	20.48	0.0415944957431269	-0.0296067730603151
2	C	26	50	20120604	12	1034	20.52	0.0415766695811731	-0.0296790464444202
2	C	26	50	20120604	12	1036	20.56	0.0417174757545108	-0.0294975109204862
2	C	26	50	20120604	12	1038	20.6	0.0418243761576906	-0.0292477749475067
2	C	26	50	20120604	12	1040	20.64	0.0417529513017229	-0.0296887338073224
2	C	26	50	20120604	12	1042	20.68	0.0416863418429352	-0.0295833748969256
2	C	26	50	20120604	12	1044	20.72	0.0420395416801379	-0.030073470606966
2	C	26	50	20120604	12	1046	20.76	0.0418182455418977	-0.0295412737591738
2	C	26	50	20120604	12	1048	20.8	0.0417119956769566	-0.0294469881409704
2	C	26	50	20120604	12	1050	20.84	0.0420876956519367	-0.0299335341749692
2	C	26	50	20120604	12	1052	20.88	0.0415022890188601	-0.0292468557086912
2	C	26	50	20120604	12	1054	20.92	0.0418725159873538	-0.0296533148286528
2	C	26	50	20120604	12	1056	20.96	0.0421104149928162	-0.0295763533265885
2	C	26	50	20120604	12	1058	21	0.0420081673522566	-0.0298876217316668
2	C	26	50	20120604	12	1060	21.04	0.041805644899057	-0.0297845326340376
2	C	26	50	20120604	12	1062	21.08	0.0421091209874066	-0.029479925174838
2	C	26	50	20120604	12	1064	21.12	0.0421099129470015	-0.0293921590811572
2	C	26	50	20120604	12	1066	21.16	0.0421636530623717	-0.0293302165271252
2	C	26	50	20120604	12	1068	21.2	0.0424131769033168	-0.0294069517550196
2	C	26	50	20120604	12	1070	21.24	0.042187319926338	-0.0295800585661219
2	C	26	50	20120604	12	1072	21.28	0.0422775326094818	-0.0296363584080399
2	C	26	50	20120604	12	1074	21.32	0.042125228879882	-0.0294131884368297
2	C	26	50	20120604	12	1076	21.36	0.0419517402311179	-0.0296630446179619
2	C	26	50	20120604	12	1078	21.4	0.0416563039468704	-0.029459404936048
2	C	26	50	20120604	12	1080	21.44	0.0417941332006592	-0.0293724873705046
2	C	26	50	20120604	12	1082	21.48	0.0414828082270384	-0.0292760945740932
2	C	26	50	20120604	12	1084	21.52	0.0419368627044418	-0.0299741998859552
2	C	26	50	20120604	12	1086	21.56	0.041886566199096	-0.0295640284553924
2	C	26	50	20120604	12	1088	21.6	0.0420005164568842	-0.0296772008957213
2	C	26	50	20120604	12	1090	21.64	0.0420571344968538	-0.0297133552654434
2	C	26	50	20120604	12	1092	21.68	0.0420116958150947	-0.0297951392357554
2	C	26	50	20120604	12	1094	21.72	0.0419662571333357	-0.0298769232060674
2	C	26	50	20120604	12	1096	21.76	0.041993042338207	-0.029839955663547
2	C	26	50	20120604	12	1098	21.8	0.0418537352312455	-0.0296670044159366
2	C	26	50	20120604	12	1100	21.84	0.0421742101666148	-0.0295268417097698
2	C	26	50	20120604	12	1102	21.88	0.0420394073298494	-0.0297695490413442
2	C	26	50	20120604	12	1104	21.92	0.0419241772087873	-0.0294869608873109
2	C	26	50	20120604	12	1106	21.96	0.0416896511026711	-0.0296114611782744
2	C	26	50	20120604	12	1108	22	0.0422226823364652	-0.0295495044821068
2	C	26	50	20120604	12	1110	22.04	0.0420154293388994	-0.0294521358783374
2	C	26	50	20120604	12	1112	22.08	0.0417077671784051	-0.0297798798714174
2	C	26	50	20120604	12	1114	22.12	0.0417261448836482	-0.0296438395977849
2	C	26	50	20120604	12	1116	22.16	0.0420729807598202	-0.0293810080072179
2	C	26	50	20120604	12	1118	22.2	0.042198145731158	-0.0293935874368552
2	C	26	50	20120604	12	1120	22.24	0.0423133263547455	-0.0295464002833374
2	C	26	50	20120604	12	1122	22.28	0.0419205568220676	-0.0292832575657866
2	C	26	50	20120604	12	1124	22.32	0.0420368263900981	-0.0295817768356002
2	C	26	50	20120604	12	1126	22.36	0.0420599699950463	-0.029488346816602
2	C	26	50	20120604	12	1128	22.4	0.0421030257269528	-0.029679767693337
2	C	26	50	20120604	12	1130	22.44	0.0422831965347991	-0.0295188301899389
2	C	26	50	20120604	12	1132	22.48	0.0422414843057769	-0.0297698460261923
2	C	26	50	20120604	12	1134	22.52	0.0418996759588192	-0.0294680457809141
2	C	26	50	20120604	12	1136	22.56	0.0416691237928133	-0.0293846425360732
2	C	26	50	20120604	12	1138	22.6	0.0419059267827648	-0.0294337935284334
2	C	26	50	20120604	12	1140	22.64	0.0422419863515916	-0.0294439334396756
2	C	26	50	20120604	12	1142	22.68	0.0424298646233528	-0.0295937693666091
2	C	26	50	20120604	12	1144	22.72	0.0420105361599736	-0.0292108144760541
2	C	26	50	20120604	12	1146	22.76	0.0421146929888424	-0.0295145168385737
2	C	26	50	20120604	12	1148	22.8	0.0422822772959836	-0.0294842526683389
2	C	26	50	20120604	12	1150	22.84	0.0420245510163767	-0.029441175723229
2	C	26	50	20120604	12	1152	22.88	0.0417854782136575	-0.0292885113691708
2	C	26	50	20120604	12	1154	22.92	0.0421341808517319	-0.0293864173740939
2	C	26	50	20120604	12	1156	22.96	0.0418871813819956	-0.0295215525510465
2	C	26	50	20120604	12	1158	23	0.0421949566795748	-0.0294044132416751
2	C	26	50	20120604	12	1160	23.04	0.0421170547254915	-0.0297647336441644
2	C	26	50	20120604	12	1162	23.08	0.0422497574551168	-0.0298031507555862
2	C	26	50	20120604	12	1164	23.12	0.0415974797337435	-0.0297835356134761
2	C	26	50	20120604	12	1166	23.16	0.0420435792598584	-0.0296281983957851
2	C	26	50	20120604	12	1168	23.2	0.0416559291802763	-0.0295787150632376
2	C	26	50	20120604	12	1170	23.24	0.0417822396645997	-0.0295447527245372
2	C	26	50	20120604	12	1172	23.28	0.0417152766524213	-0.0295308227209479
2	C	26	50	20120604	12	1174	23.32	0.0421622671330806	-0.0295324207822733
2	C	26	50	20120604	12	1176	23.36	0.0417138200124521	-0.0298650438121435
2	C	26	50	20120604	12	1178	23.4	0.0417864823052868	-0.0297947856823648
2	C	26	50	20120604	12	1180	23.44	0.0422579528227108	-0.0297634184255514
2	C	26	50	20120604	12	1182	23.48	0.0419812690103003	-0.0297551382051437
2	C	26	50	20120604	12	1184	23.52	0.04186919965655	-0.0296635608059122
2	C	26	50	20120604	12	1186	23.56	0.0417726300834434	-0.0296865912737754
2	C	26	50	20120604	12	1188	23.6	0.0418260944271689	-0.0297908117422545
2	C	26	50	20120604	12	1190	23.64	0.0418765606381422	-0.0297624072628543
2	C	26	50	20120604	12	1192	23.68	0.0417430235225151	-0.0296949846312681
2	C	26	50	20120604	12	1194	23.72	0.0421871785049818	-0.0296752351388696
2	C	26	50	20120604	12	1196	23.76	0.0422554779489766	-0.0296101883860682
2	C	26	50	20120604	12	1198	23.8	0.0418115563117477	-0.0294868689634293
2	C	26	50	20120604	12	1200	23.84	0.0419627993811757	-0.0298192869323329
2	C	26	50	20120604	12	1202	23.88	0.042216714355232	-0.0296213748153466
2	C	26	50	20120604	12	1204	23.92	0.0422410105442335	-0.0293964017218443
2	C	26	50	20120604	12	1206	23.96	0.0422848440935993	-0.0294927167365097
2	C	26	50	20120604	12	1208	24	0.0419400164006858	-0.0293442667388674
2	C	26	50	20120604	12	1210	24.04	0.0422240329104172	-0.0295351431433809
2	C	26	50	20120604	12	1212	24.08	0.0424291787297751	-0.0293455536732092
2	C	26	50	20120604	12	1214	24.12	0.0421577982182235	-0.0295988322511624
2	C	26	50	20120604	12	1216	24.16	0.0424660402062783	-0.0293146318936679
2	C	26	50	20120604	12	1218	24.2	0.0423941981573098	-0.0295609878962333
2	C	26	50	20120604	12	1220	24.24	0.0421774982131474	-0.029203375712716
2	C	26	50	20120604	12	1222	24.28	0.041879912324285	-0.0293205079510195
2	C	26	50	20120604	12	1224	24.32	0.0419096178801626	-0.0294630536070389
2	C	26	50	20120604	12	1226	24.36	0.0419393092939047	-0.029605613405194
2	C	26	50	20120604	12	1228	24.4	0.0421038813261580	-0.0293747147568653
2	C	26	50	20120604	12	1230	24.44	0.041915656572074	-0.0297364635150525
2	C	26	50	20120604	12	1232	24.48	0.0419195244461671	-0.0292958864928986
2	C	26	50	20120604	12	1234	24.52	0.0418391122630105	-0.0293122348016797
2	C	26	50	20120604	12	1236	24.56	0.0420604508276575	-0.029382507073594
2	C	26	50	20120604	12	1238	24.6	0.042044385361589	-0.0293820262409828
2	C	26	50	20120604	12	1240	24.64	0.041900510344821	-0.0298061983858131
2	C	26	50	20120604	12	1242	24.68	0.0422616014937017	-0.0295243031964253
2	C	26	50	20120604	12	1244	24.72	0.0421128969376182	-0.0298128734738275
2	C	26	50	20120604	12	1246	24.76	0.0420096310632937	-0.0295204423934
2	C	26	50	20120604	12	1248	24.8	0.0421958476341191	-0.0296546866158083
2	C	26	50	20120604	12	1250	24.84	0.0421803478534755	-0.0297660700759808
2	C	26	50	20120604	12	1252	24.88	0.0417145483324367	-0.0297879479597907
2	C	26	50	20120604	12	1254	24.92	0.0420475178446296	-0.0298338462609575
2	C	26	50	20120604	12	1256	24.96	0.0416975777696882	-0.0297736644028108
2	C	26	50	20120604	12	1258	25	0.0417935675152343	-0.0294784119663263
2	C	26	50	20120604	12	1260	25.04	0.0417700420726242	-0.029620307084107
2	C	26	50	20120604	12	1262	25.08	0.0417927472713681	-0.029286474901641
2	C	26	50	20120604	12	1264	25.12	0.0416990626939287	-0.0293084588514681
2	C	26	50	20120604	12	1266	25.16	0.0416027901056702	-0.0296284600252941
2	C	26	50	20120604	12	1268	25.2	0.041957262735079	-0.0296023677850683
2	C	26	50	20120604	12	1270	25.24	0.0420351576180945	-0.0296323773968619
2	C	26	50	20120604	12	1272	25.28	0.0419978577353869	-0.0293790563925018
2	C	26	50	20120604	12	1274	25.32	0.0417024780196819	-0.0294539602138329
2	C	26	50	20120604	12	1276	25.36	0.0416850478375256	-0.0293493437655563
2	C	26	50	20120604	12	1278	25.4	0.0419846419096465	-0.0298220517198473
2	C	26	50	20120604	12	1280	25.44	0.0422180083606415	-0.0297327936308582
2	C	26	50	20120604	12	1282	25.48	0.0418140806829565	-0.0294274932070131
2	C	26	50	20120604	12	1284	25.52	0.0422311039782291	-0.0298375020030163
2	C	26	50	20120604	12	1286	25.56	0.0421056703063144	-0.0294458991965273
2	C	26	50	20120604	12	1288	25.6	0.0419788789893799	-0.0297530027426645
2	C	26	50	20120604	12	1290	25.64	0.0416671014674191	-0.0297850488219879
2	C	26	50	20120604	12	1292	25.68	0.0419049721886102	-0.0293418342915401
2	C	26	50	20120604	12	1294	25.72	0.0420361334254525	-0.0296531804783644
2	C	26	50	20120604	12	1296	25.76	0.0419787163548202	-0.0296817475923243
2	C	26	50	20120604	12	1298	25.8	0.0420440530214018	-0.0298326441794295
2	C	26	50	20120604	12	1300	25.84	0.0421230297777925	-0.0292135792635685
2	C	26	50	20120604	12	1302	25.88	0.042319471112674	-0.0293445283683764
2	C	26	50	20120604	12	1304	25.92	0.0420032317469239	-0.0296641618466762
2	C	26	50	20120604	12	1306	25.96	0.0422498352368627	-0.0297271297055409
2	C	26	50	20120604	12	1308	26	0.0424354790511955	-0.0296747048087837
2	C	26	50	20120604	12	1310	26.04	0.0420821802190434	-0.0297972039875564
2	C	26	50	20120604	12	1312	26.08	0.0422678876729864	-0.0297448568725452
2	C	26	50	20120604	12	1314	26.12	0.0424925708527085	-0.0295782978702367
2	C	26	50	20120604	12	1316	26.16	0.0424358113913826	-0.0292823524691067
2	C	26	50	20120604	12	1318	26.2	0.042328755424711	-0.0293256274041153
2	C	26	50	20120604	12	1320	26.24	0.0425768296967546	-0.0288558044454916
2	C	26	50	20120604	12	1322	26.28	0.042574446746902	-0.0286961185210962
2	C	26	50	20120604	12	1324	26.32	0.0421758365122116	-0.0283422257192479
2	C	26	50	20120604	12	1326	26.36	0.0423188417876387	-0.0285089332139805
2	C	26	50	20120604	12	1328	26.4	0.0425377832602975	-0.028855111480846
2	C	26	50	20120604	12	1330	26.44	0.0422476927033157	-0.0286399035319919
2	C	26	50	20120604	12	1332	26.48	0.0419762556232217	-0.0287400793496826
2	C	26	50	20120604	12	1334	26.52	0.0422848299514637	-0.0286811137151994
2	C	26	50	20120604	12	1336	26.56	0.0420719483839196	-0.0285381791504504
2	C	26	50	20120604	12	1338	26.6	0.0422479401906892	-0.0279974616659448
2	C	26	50	20120604	12	1340	26.64	0.041756819175816	-0.0280819962816357
2	C	26	50	20120604	12	1342	26.68	0.0418547888203494	-0.0270044009024464
2	C	26	50	20120604	12	1344	26.72	0.0413589160479067	-0.0265048087483347
2	C	26	50	20120604	12	1346	26.76	0.0403427116794601	-0.0247587711867542
2	C	26	50	20120604	12	1348	26.8	0.0391136469566729	-0.0234677073413926
2	C	26	50	20120604	12	1350	26.84	0.0377138018040935	-0.0224744203037242
2	C	26	50	20120604	12	1352	26.88	0.0359779253669587	-0.0214836929926037
2	C	26	50	20120604	12	1354	26.92	0.0338793102221429	-0.0203487088270534
2	C	26	50	20120604	12	1356	26.96	0.0327039149040478	-0.0187197186509627
2	C	26	50	20120604	12	1358	27	0.0305351971929452	-0.0182168455213862
2	C	26	50	20120604	12	1360	27.04	0.0280075025822376	-0.0172785855334298
2	C	26	50	20120604	12	1362	27.08	0.0258646225529196	-0.0156658800265098
2	C	26	50	20120604	12	1364	27.12	0.024956626735198	-0.0145845016260413
2	C	26	50	20120604	12	1366	27.16	0.0238903097091687	-0.0142401406236034
2	C	26	50	20120604	12	1368	27.2	0.0227259876832669	-0.0145027600821361
2	C	26	50	20120604	12	1370	27.24	0.0218532057832483	-0.0138546967171786
2	C	26	50	20120604	12	1372	27.28	0.0214432252715164	-0.0129447917111478
2	C	26	50	20120604	12	1374	27.32	0.0204535586205677	-0.01259929933786
2	C	26	50	20120604	12	1376	27.36	0.0205116827979812	-0.0111091425071875
2	C	26	50	20120604	12	1378	27.4	0.02051811746969	-0.0107130919990449
2	C	26	50	20120604	12	1380	27.44	0.0204606296883796	-0.0099977120685185
2	C	26	50	20120604	12	1382	27.48	0.0203206932563827	-0.010060573861366
2	C	26	50	20120604	12	1384	27.52	0.020678644851155	-0.0099140471941685
2	C	26	50	20120604	12	1386	27.56	0.0211861424590804	-0.0088419955321437
2	C	26	50	20120604	12	1388	27.6	0.0219204092117323	-0.0082215729712629
2	C	26	50	20120604	12	1390	27.64	0.0226035804283757	-0.0076734591498261
2	C	26	50	20120604	12	1392	27.68	0.0233113023924619	-0.0068021126765734
2	C	26	50	20120604	12	1394	27.72	0.0241426266218995	-0.0060304682594679
2	C	26	50	20120604	12	1396	27.76	0.0247515728397217	-0.0045618216170791
2	C	26	50	20120604	12	1398	27.8	0.0258675570460616	-0.0028897686380141
2	C	26	50	20120604	12	1400	27.84	0.0267950477977405	-0.000139073761723802
2	C	26	50	20120604	12	1402	27.88	0.0273657890361752	0.002490055316745
2	C	26	50	20120604	12	1404	27.92	0.0268361024174562	0.00533454083649193
2	C	26	50	20120604	12	1406	27.96	0.0255781948090644	0.00761103576318296
2	C	26	50	20120604	12	1408	28	0.0248535729929079	0.00816146889486201
2	C	26	50	20120604	12	1410	28.04	0.0232674052034858	0.00972616892240722
2	C	26	50	20120604	12	1412	28.08	0.0225173558274778	0.0115430585834626
2	C	26	50	20120604	12	1414	28.12	0.0211138549328397	0.0132488759113292
2	C	26	50	20120604	12	1416	28.16	0.0190757115599510	0.0156463850925525
2	C	26	50	20120604	12	1418	28.2	0.0174635080988457	0.0198673883121675
2	C	26	50	20120604	12	1420	28.24	0.0170848778733645	0.0235777218428367
2	C	26	50	20120604	12	1422	28.28	0.0166694130414376	0.0272670910716572
2	C	26	50	20120604	12	1424	28.32	0.0161123896745579	0.0274524591143453
2	C	26	50	20120604	12	1426	28.36	0.014297472841422	0.0259202152880565
2	C	26	50	20120604	12	1428	28.4	0.0127893413563717	0.0249438281024585
2	C	26	50	20120604	12	1430	28.44	0.0109462675312090	0.0237495671754413
2	C	26	50	20120604	12	1432	28.48	0.0087259946646901	0.0221863662142722
2	C	26	50	20120604	12	1434	28.52	0.00789337642984294	0.0215227465001286
2	C	26	50	20120604	12	1436	28.56	0.0069625622762924	0.0200280995413956
2	C	26	50	20120604	12	1438	28.6	0.00566385814216003	0.0187681590010079
2	C	26	50	20120604	12	1440	28.64	0.00167822602126472	0.0160240932507911
2	C	26	50	20120604	12	1442	28.68	0.000175249344649270	0.0146746153142357
2	C	26	50	20120604	12	1444	28.72	-0.00100677156398558	0.013980554653162
2	C	26	50	20120604	12	1446	28.76	-0.00050913809565778	0.0150667272376070
2	C	26	50	20120604	12	1448	28.8	0.00076675123817963	0.0154792250494800
2	C	26	50	20120604	12	1450	28.84	0.00130459786915356	0.0165427631458593
2	C	26	50	20120604	12	1452	28.88	0.00212120720647465	0.0176789847482767
2	C	26	50	20120604	12	1454	28.92	0.00326766064401584	0.0193667991374943
2	C	26	50	20120604	12	1456	28.96	0.00410957591882204	0.0210477956031277
2	C	26	50	20120604	12	1458	29	0.00527596411073843	0.0227410631998418
2	C	26	50	20120604	12	1460	29.04	0.00774069793364914	0.0237834093059889
2	C	26	50	20120604	12	1462	29.08	0.00895021822500435	0.0235261214325864
2	C	26	50	20120604	12	1464	29.12	0.0104828933864296	0.0226252461801513
2	C	26	50	20120604	12	1466	29.16	0.0139843306033736	0.0211751257354295
2	C	26	50	20120604	12	1468	29.2	0.0148691128125756	0.0208680214821856
2	C	26	50	20120604	12	1470	29.24	0.0147546675800406	0.0206745217115139
2	C	26	50	20120604	12	1472	29.28	0.0149408912219339	0.0199194730905629
2	C	26	50	20120604	12	1474	29.32	0.0144478185923447	0.0204137619438158
2	C	26	50	20120604	12	1476	29.36	0.0142583118536663	0.0206736965179003
2	C	26	50	20120604	12	1478	29.4	0.0136665568159083	0.0210762156388772
2	C	26	50	20120604	12	1480	29.44	0.0137638759222030	0.0211749489587342
2	C	26	50	20120604	12	1482	29.48	0.0132707184398001	0.0215991635299715
2	C	26	50	20120604	12	1484	29.52	0.0126196357288870	0.0217538572804917
2	C	26	50	20120604	12	1486	29.56	0.0126960951851367	0.0218838447200772
2	C	26	50	20120604	12	1488	29.6	0.0117941380593263	0.0213146661876289
2	C	26	50	20120604	12	1490	29.64	0.0120386697263963	0.0206566184749211
2	C	26	50	20120604	12	1492	29.68	0.0122013467124760	0.0196042880210236
2	C	26	50	20120604	12	1494	29.72	0.0129053551638795	0.018530561718009
2	C	26	50	20120604	12	1496	29.76	0.0126317831162810	0.0170158324317155
2	C	26	50	20120604	12	1498	29.8	0.0122604042708407	0.0155372502319442
2	C	26	50	20120604	12	1500	29.84	0.0123593497227322	0.0140027507350235
2	C	26	50	20120604	12	1502	29.88	0.0119022518577426	0.0126771984635162
2	C	26	50	20120604	12	1504	29.92	0.0113485646206566	0.0120108549740515
2	C	26	50	20120604	12	1506	29.96	0.0100469691268959	0.0108122283697673
2	C	26	50	20120604	12	1508	30	0.00876851299544284	0.00917900262405726
2	C	26	50	20120604	12	1510	30.04	0.00885123741777386	0.00638896432646169
2	C	26	50	20120604	12	1512	30.08	0.0103431549443315	0.00549475001990537
2	C	26	50	20120604	12	1514	30.12	0.0112295486498879	0.0042282298509187
2	C	26	50	20120604	12	1516	30.16	0.0133058404336216	0.0039041486709653
2	C	26	50	20120604	12	1518	30.2	0.0144251621839687	0.0033790228909849
2	C	26	50	20120604	12	1520	30.24	0.0156124015406487	0.0025123998910305
2	C	26	50	20120604	12	1522	30.28	0.0178521905543283	0.0015617231079964
2	C	26	50	20120604	12	1524	30.32	0.0203154606662020	0.0002630437226014
2	C	26	50	20120604	12	1526	30.36	0.0218014172825942	-0.0010952659776511
2	C	26	50	20120604	12	1528	30.4	0.0240157716653546	-0.0014044342755893
2	C	26	50	20120604	12	1530	30.44	0.0262637518039875	-0.00102533735963240
2	C	26	50	20120604	12	1532	30.48	0.0280506643801613	-0.000186654977029802
2	C	26	50	20120604	12	1534	30.52	0.02873747012566	0.000895423459152098
2	C	26	50	20120604	12	1536	30.56	0.0287500636974329	0.002031892548943
2	C	26	50	20120604	12	1538	30.6	0.0289718548104199	0.0038808777867964
2	C	26	50	20120604	12	1540	30.64	0.0288717002059326	0.00652825729128762
2	C	26	50	20120604	12	1542	30.68	0.0285352870837153	0.00885339409345648
2	C	26	50	20120604	12	1544	30.72	0.0284597044398743	0.0105382244920575
2	C	26	50	20120604	12	1546	30.76	0.0290077121952938	0.0136610908804897
2	C	26	50	20120604	12	1548	30.8	0.0294384816463927	0.0164899422693046
2	C	26	50	20120604	12	1550	30.84	0.0284396933179667	0.0191160661439534
2	C	26	50	20120604	12	1552	30.88	0.0276346805318571	0.0213133721822193
2	C	26	50	20120604	12	1554	30.92	0.0266682706229416	0.0230595794494273
2	C	26	50	20120604	12	1556	30.96	0.0248646816404403	0.0246579660440282
2	C	26	50	20120604	12	1558	31	0.0227306192326837	0.0263827550468341
2	C	26	50	20120604	12	1560	31.04	0.021188354289092	0.0276472684467758
2	C	26	50	20120604	12	1562	31.08	0.0189644553789992	0.0292855415206899
2	C	26	50	20120604	12	1564	31.12	0.0168150346119552	0.0303328656585765
2	C	26	50	20120604	12	1566	31.16	0.0149748740667309	0.0305762376705253
2	C	26	50	20120604	12	1568	31.2	0.0133574733707839	0.0309084010809877
2	C	26	50	20120604	12	1570	31.24	0.0107998540010965	0.0307290929434144
2	C	26	50	20120604	12	1572	31.28	0.00918991328169097	0.0300218447408716
2	C	26	50	20120604	12	1574	31.32	0.0075491427066257	0.029014358999037
2	C	26	50	20120604	12	1576	31.36	0.0057379098998198	0.0276816960617382
2	C	26	50	20120604	12	1578	31.4	0.00328212804875892	0.0263352233290027
2	C	26	50	20120604	12	1580	31.44	0.00206552961852403	0.0252255394440833
2	C	26	50	20120604	12	1582	31.48	0.000239598183057591	0.0236251750718153
2	C	26	50	20120604	12	1584	31.52	-0.00232920973722848	0.0220847832540870
2	C	26	50	20120604	12	1586	31.56	-0.00387507244012288	0.0217895096043991
2	C	26	50	20120604	12	1588	31.6	-0.00645699506987968	0.0217217758458292
2	C	26	50	20120604	12	1590	31.64	-0.00949354493353248	0.0211279970684634
2	C	26	50	20120604	12	1592	31.68	-0.0125725707015312	0.0206765800993540
2	C	26	50	20120604	12	1594	31.72	-0.0154798402323797	0.0202881663444482
2	C	26	50	20120604	12	1596	31.76	-0.0177512793455852	0.0205139455396810
2	C	26	50	20120604	12	1598	31.8	-0.0201772212904800	0.0201056620842239
2	C	26	50	20120604	12	1600	31.84	-0.0223425943865076	0.0202477198365643
2	C	26	50	20120604	12	1602	31.88	-0.0240271348713283	0.0215692316999238
2	C	26	50	20120604	12	1604	31.92	-0.0263083320581142	0.0228958347321079
2	C	26	50	20120604	12	1606	31.96	-0.0284522798186718	0.0243217862670487
2	C	26	50	20120604	12	1608	32	-0.0298505127677901	0.0264609257014943
2	C	26	50	20120604	12	1610	32.04	-0.031345619345931	0.027751536998516
2	C	26	50	20120604	12	1612	32.08	-0.0316126228665070	0.0285526889816003
2	C	26	50	20120604	12	1614	32.12	-0.0321355283311945	0.0292979088182928
2	C	26	50	20120604	12	1616	32.16	-0.0321378617835724	0.0296050052933621
2	C	26	50	20120604	12	1618	32.2	-0.0322730606001352	0.0303017883155434
2	C	26	50	20120604	12	1620	32.24	-0.0331676920996925	0.0318567161273726
2	C	26	50	20120604	12	1622	32.28	-0.0340147353128758	0.0325706818443366
2	C	26	50	20120604	12	1624	32.32	-0.0343370345837407	0.033182894895488
2	C	26	50	20120604	12	1626	32.36	-0.0344697585265694	0.033272909588733
2	C	26	50	20120604	12	1628	32.4	-0.0341596922030191	0.0334651719225376
2	C	26	50	20120604	12	1630	32.44	-0.0340730009116456	0.0320314422130038
2	C	26	50	20120604	12	1632	32.48	-0.033934407982533	0.0314855557779278
2	C	26	50	20120604	12	1634	32.52	-0.0333401554436239	0.0308275222073556
2	C	26	50	20120604	12	1636	32.56	-0.0325187094959194	0.0304901615620515
2	C	26	50	20120604	12	1638	32.6	-0.032213946473228	0.02969905049526
2	C	26	50	20120604	12	1640	32.64	-0.0315564078774027	0.028546537152604
2	C	26	50	20120604	12	1642	32.68	-0.0312636656699914	0.0264436015853552
2	C	26	50	20120604	12	1644	32.72	-0.0307635997543363	0.0243871936443085
2	C	26	50	20120604	12	1646	32.76	-0.0303189002996481	0.0216875306644164
2	C	26	50	20120604	12	1648	32.8	-0.0299654883304111	0.0196128793684150
2	C	26	50	20120604	12	1650	32.84	-0.0300746656174263	0.0179374605610716
2	C	26	50	20120604	12	1652	32.88	-0.0294263901204344	0.0161460762416136
2	C	26	50	20120604	12	1654	32.92	-0.0288338346378001	0.0148594247425666
2	C	26	50	20120604	12	1656	32.96	-0.0280812608905833	0.0132304628507471
2	C	26	50	20120604	12	1658	33	-0.0279537695379353	0.0114665849850773
2	C	26	50	20120604	12	1660	33.04	-0.0279128280553046	0.0097862871409437
2	C	26	50	20120604	12	1662	33.08	-0.0277405061327295	0.00788028081225537
2	C	26	50	20120604	12	1664	33.12	-0.0269341922701424	0.00649923055791992
2	C	26	50	20120604	12	1666	33.16	-0.0262199437104659	0.0043225437533934
2	C	26	50	20120604	12	1668	33.2	-0.0254405706162421	0.0040699652111535
2	C	26	50	20120604	12	1670	33.24	-0.023951262313707	0.003697178516112
2	C	26	50	20120604	12	1672	33.28	-0.0222486906059660	0.0024277804225259
2	C	26	50	20120604	12	1674	33.32	-0.0208835502542073	0.0020161028545191
2	C	26	50	20120604	12	1676	33.36	-0.0195908883475202	0.0013860000018038
2	C	26	50	20120604	12	1678	33.4	-0.0169748053891643	-0.000295429213179699
2	C	26	50	20120604	12	1680	33.44	-0.0147768063862528	-0.00106337546181960
2	C	26	50	20120604	12	1682	33.48	-0.0125952759002751	-0.0036558764090229
2	C	26	50	20120604	12	1684	33.52	-0.0101192057414484	-0.0055031872180185
2	C	26	50	20120604	12	1686	33.56	-0.00876183083636058	-0.0056910075070237
2	C	26	50	20120604	12	1688	33.6	-0.00735338726532198	-0.0060796616782351
2	C	26	50	20120604	12	1690	33.64	-0.00721493575756568	-0.0059980615556861
2	C	26	50	20120604	12	1692	33.68	-0.00745624301771338	-0.0060171110123713
2	C	26	50	20120604	12	1694	33.72	-0.00694426235279528	-0.0058146309855785
2	C	26	50	20120604	12	1696	33.76	-0.00677442944608988	-0.0052591137561428
2	C	26	50	20120604	12	1698	33.8	-0.00689888731064658	-0.004263358915808
2	C	26	50	20120604	12	1700	33.84	-0.00619286240283518	-0.0040313359676973
2	C	26	50	20120604	12	1702	33.88	-0.00599417246838958	-0.0032495516393496
2	C	26	50	20120604	12	1704	33.92	-0.00562035339744758	-0.0026256430420375
2	C	26	50	20120604	12	1706	33.96	-0.00621515040857818	-0.0026925565567412
2	C	26	50	20120604	12	1708	34	-0.00532742734227318	-0.0020638184201135
2	C	26	50	20120604	12	1710	34.04	-0.00511770654204108	-0.00177559462503410
2	C	26	50	20120604	12	1712	34.08	-0.00481795690642828	-0.0008736869966985
2	C	26	50	20120604	12	1714	34.12	-0.00408283455457108	-0.000306601500322502
2	C	26	50	20120604	12	1716	34.16	-0.00278640376874028	0.00147995327982
2	C	26	50	20120604	12	1718	34.2	-0.00151421260336848	0.0028093493837898
2	C	26	50	20120604	12	1720	34.24	-0.000171190551725259	0.004024356823767
2	C	26	50	20120604	12	1722	34.28	0.00102998587961195	0.0049674109956999
2	C	26	50	20120604	12	1724	34.32	0.00251730014102411	0.00630314984749689
2	C	26	50	20120604	12	1726	34.36	0.00426794096775014	0.00731042345729713
2	C	26	50	20120604	12	1728	34.4	0.00569712398068095	0.00721471655446352
2	C	26	50	20120604	12	1730	34.44	0.00597551899150191	0.00737337010295835
2	C	26	50	20120604	12	1732	34.48	0.00520351394993806	0.00691517905088509
2	C	26	50	20120604	12	1734	34.52	0.00595341483352202	0.0066119150945698
2	C	26	50	20120604	12	1736	34.56	0.00627224221009122	0.00647082607851965
2	C	26	50	20120604	12	1738	34.6	0.00715925109854725	0.0069470059271063
2	C	26	50	20120604	12	1740	34.64	0.00813001678523482	0.00706558066324347
2	C	26	50	20120604	12	1742	34.68	0.0095492295925509	0.00671586686247204
2	C	26	50	20120604	12	1744	34.72	0.0106685089164911	0.00569722297563032
2	C	26	50	20120604	12	1746	34.76	0.0116476538185357	0.00582013227633617
2	C	26	50	20120604	12	1748	34.8	0.0135065951198683	0.00601936668300329
2	C	26	50	20120604	12	1750	34.84	0.0153423503898458	0.00624330032953726
2	C	26	50	20120604	12	1752	34.88	0.0176849760640337	0.00644325103537372
2	C	26	50	20120604	12	1754	34.92	0.0191382989953674	0.00677722393208916
2	C	26	50	20120604	12	1756	34.96	0.0205645461009427	0.00655690218699349
2	C	26	50	20120604	12	1758	35	0.0224401256248366	0.00646276506121413
2	C	26	50	20120604	12	1760	35.04	0.024084049896146	0.00558811639929324
2	C	26	50	20120604	12	1762	35.08	0.0262277218850589	0.0046493685076578
2	C	26	50	20120604	12	1764	35.12	0.0262944869073386	0.0046785154491783
2	C	26	50	20120604	12	1766	35.16	0.0255265477297665	0.00539168213547961
2	C	26	50	20120604	12	1768	35.2	0.0254573219758884	0.00627393926636607
2	C	26	50	20120604	12	1770	35.24	0.0257553886973619	0.00664017108154602
2	C	26	50	20120604	12	1772	35.28	0.025616208869621	0.00742532123817213
2	C	26	50	20120604	12	1774	35.32	0.0258593333941964	0.00891465075391067
2	C	26	50	20120604	12	1776	35.36	0.0259869944524718	0.0107636925603066
2	C	26	50	20120604	12	1778	35.4	0.0268323688936515	0.0127367608961227
2	C	26	50	20120604	12	1780	35.44	0.0272347126521467	0.0146357668676773
2	C	26	50	20120604	12	1782	35.48	0.0266387630569627	0.0163937757470633
2	C	26	50	20120604	12	1784	35.52	0.0261691805146445	0.0184486916928017
2	C	26	50	20120604	12	1786	35.56	0.0257045547908624	0.0201323695073493
2	C	26	50	20120604	12	1788	35.6	0.025346497130073	0.0224445874686259
2	C	26	50	20120604	12	1790	35.64	0.0249913739624255	0.0244659370554614
2	C	26	50	20120604	12	1792	35.68	0.0250160519890889	0.0254617555354064
2	C	26	50	20120604	12	1794	35.72	0.026525880530414	0.0256669437811711
2	C	26	50	20120604	12	1796	35.76	0.0273622181469303	0.0259014486740838
2	C	26	50	20120604	12	1798	35.8	0.0291631554790021	0.0262587426595496
2	C	26	50	20120604	12	1800	35.84	0.0304763800508861	0.0257934805396645
2	C	26	50	20120604	12	1802	35.88	0.0322811640438476	0.0241712715176054
2	C	26	50	20120604	12	1804	35.92	0.0330511609021529	0.0237148058060782
2	C	26	50	20120604	12	1806	35.96	0.0353851789654934	0.0220697925903258
2	C	26	50	20120604	12	1808	36	0.036610736438646	0.0203762718493840
2	C	26	50	20120604	12	1810	36.04	0.0382205357366952	0.0188523153145708
2	C	26	50	20120604	12	1812	36.08	0.0398442650383339	0.0171732902626433
2	C	26	50	20120604	12	1814	36.12	0.0414583776877485	0.0157939370645827
2	C	26	50	20120604	12	1816	36.16	0.0421439177121088	0.0140840821569955
2	C	26	50	20120604	12	1818	36.2	0.0435496459931077	0.0118589585379577
2	C	26	50	20120604	12	1820	36.24	0.0443272513203785	0.00998392348628534
2	C	26	50	20120604	12	1822	36.28	0.0449987199197933	0.00801448967932457
2	C	26	50	20120604	12	1824	36.32	0.0454899470006835	0.00586933983723894
2	C	26	50	20120604	12	1826	36.36	0.0455949523576898	0.0033915669652832
2	C	26	50	20120604	12	1828	36.4	0.0462597034426832	0.000832052549422199
2	C	26	50	20120604	12	1830	36.44	0.0470147520636342	-0.00131712780131620
2	C	26	50	20120604	12	1832	36.48	0.0476233588702015	-0.0039619192949882
2	C	26	50	20120604	12	1834	36.52	0.048788105160172	-0.0061926997682755
2	C	26	50	20120604	12	1836	36.56	0.0496285015696122	-0.0080699975616477
2	C	26	50	20120604	12	1838	36.6	0.0502544324923185	-0.0104832115844812
2	C	26	50	20120604	12	1840	36.64	0.0510397028570974	-0.0128578600034687
2	C	26	50	20120604	12	1842	36.68	0.0519807276325683	-0.0141891935800189
2	C	26	50	20120604	12	1844	36.72	0.0531598918298072	-0.014433718176021
2	C	26	50	20120604	12	1846	36.76	0.0543655513181371	-0.0147012449556152
2	C	26	50	20120604	12	1848	36.8	0.0567555722385476	-0.0148607682454508
2	C	26	50	20120604	12	1850	36.84	0.0578882158806522	-0.0138599293073594
2	C	26	50	20120604	12	1852	36.88	0.0598645086233905	-0.0127140627684466
2	C	26	50	20120604	12	1854	36.92	0.06119429363609	-0.0121104764200258
2	C	26	50	20120604	12	1856	36.96	0.0636598335607312	-0.0099792565815295
2	C	26	50	20120604	12	1858	37	0.0648899165172833	-0.0087317787981602
2	C	26	50	20120604	12	1860	37.04	0.0660400964075613	-0.0073256262530926
2	C	26	50	20120604	12	1862	37.08	0.066554163037484	-0.0055465455916273
2	C	26	50	20120604	12	1864	37.12	0.0665198683585964	-0.0040414688078717
2	C	26	50	20120604	12	1866	37.16	0.0651979322311682	-0.0031822633580519
2	C	26	50	20120604	12	1868	37.2	0.0649301508931328	-0.0023094814580334
2	C	26	50	20120604	12	1870	37.24	0.0634268418763302	-0.00206100413512440
2	C	26	50	20120604	12	1872	37.28	0.062035185020277	-0.0011064806912007
2	C	26	50	20120604	12	1874	37.32	0.0606353964362401	0.000335451456994901
2	C	26	50	20120604	12	1876	37.36	0.0591870296163357	0.0016715297200469
2	C	26	50	20120604	12	1878	37.4	0.0571862709789683	0.0031480393898425
2	C	26	50	20120604	12	1880	37.44	0.056365461427367	0.0048627733342199
2	C	26	50	20120604	12	1882	37.48	0.0542548891068814	0.00629820010002858
2	C	26	50	20120604	12	1884	37.52	0.0518608376778181	0.00736515352216096
2	C	26	50	20120604	12	1886	37.56	0.0500935656995986	0.00867224040718429
2	C	26	50	20120604	12	1888	37.6	0.0472969583800058	0.00948753452589238
2	C	26	50	20120604	12	1890	37.64	0.0454274387612267	0.0108053694339897
2	C	26	50	20120604	12	1892	37.68	0.0429773844750934	0.0116337450281498
2	C	26	50	20120604	12	1894	37.72	0.0400160919861622	0.0123206992660725
2	C	26	50	20120604	12	1896	37.76	0.0369018523004605	0.0131123760182890
2	C	26	50	20120604	12	1898	37.8	0.0342592528378101	0.0138456457503794
2	C	26	50	20120604	12	1900	37.84	0.031988096567317	0.0148451411855866
2	C	26	50	20120604	12	1902	37.88	0.0314958088262549	0.0159015587166793
2	C	26	50	20120604	12	1904	37.92	0.0317594182342813	0.016774411327376
2	C	26	50	20120604	12	1906	37.96	0.0321640247344762	0.0177823213332793
2	C	26	50	20120604	12	1908	38	0.0329248009203548	0.0198444568392536
2	C	26	50	20120604	12	1910	38.04	0.0333368320417522	0.0209661403262498
2	C	26	50	20120604	12	1912	38.08	0.0341246197066722	0.023411951971696
2	C	26	50	20120604	12	1914	38.12	0.0347047301099576	0.0249938912625665
2	C	26	50	20120604	12	1916	38.16	0.0356466670531762	0.0266798459609496
2	C	26	50	20120604	12	1918	38.2	0.0360787234386168	0.0284577811094295
2	C	26	50	20120604	12	1920	38.24	0.0367802865026389	0.0296955291034896
2	C	26	50	20120604	12	1922	38.28	0.0376826891057213	0.0318949211067601
2	C	26	50	20120604	12	1924	38.32	0.0387544013564911	0.0341425095082362
2	C	26	50	20120604	12	1926	38.36	0.039552300648382	0.0354072406970665
2	C	26	50	20120604	12	1928	38.4	0.0391172390591213	0.0360093209080434
2	C	26	50	20120604	12	1930	38.44	0.0380700704847266	0.035506935682146
2	C	26	50	20120604	12	1932	38.48	0.0378220739944288	0.034595984158079
2	C	26	50	20120604	12	1934	38.52	0.0364244915835492	0.0348689839441595
2	C	26	50	20120604	12	1936	38.56	0.0351045282840405	0.0348564752252003
2	C	26	50	20120604	12	1938	38.6	0.032854959983577	0.0346694949790511
2	C	26	50	20120604	12	1940	38.64	0.030522688473986	0.0354710217287295
2	C	26	50	20120604	12	1942	38.68	0.0274328581143708	0.0358085096532542
2	C	26	50	20120604	12	1944	38.72	0.0256264831311516	0.0353326267895157
2	C	26	50	20120604	12	1946	38.76	0.0231339175853334	0.0351582683994107
2	C	26	50	20120604	12	1948	38.8	0.0211827271333273	0.0345903202327617
2	C	26	50	20120604	12	1950	38.84	0.0185942001262343	0.0346642341045991
2	C	26	50	20120604	12	1952	38.88	0.0163517170357183	0.0345598297883569
2	C	26	50	20120604	12	1954	38.92	0.0143318240888521	0.0334647759427402
2	C	26	50	20120604	12	1956	38.96	0.0117010615937187	0.0328595349644513
2	C	26	50	20120604	12	1958	39	0.00949163574522327	0.0312733530328937
2	C	26	50	20120604	12	1960	39.04	0.00704167338297155	0.0307438926883446
2	C	26	50	20120604	12	1962	39.08	0.00389195107898982	0.0298775596021705
2	C	26	50	20120604	12	1964	39.12	0.00195089346715806	0.0298659135534843
2	C	26	50	20120604	12	1966	39.16	-0.00032870565830238	0.02938491123665
2	C	26	50	20120604	12	1968	39.2	-0.00227150699545658	0.0283450852590711
2	C	26	50	20120604	12	1970	39.24	-0.00446950175572738	0.027556354313705
2	C	26	50	20120604	12	1972	39.28	-0.00697973082893958	0.0262038004626514
2	C	26	50	20120604	12	1974	39.32	-0.00878461381685048	0.0248958721205585
2	C	26	50	20120604	12	1976	39.36	-0.0111269828112768	0.0230538518844997
2	C	26	50	20120604	12	1978	39.4	-0.0130734851453237	0.0224317605516152
2	C	26	50	20120604	12	1980	39.44	-0.0149011440426566	0.0211417856506966
2	C	26	50	20120604	12	1982	39.48	-0.0170973469943439	0.0192691547620802
2	C	26	50	20120604	12	1984	39.52	-0.0184094543375137	0.0181507946769556
2	C	26	50	20120604	12	1986	39.56	-0.0206475180106472	0.0154671123103183
2	C	26	50	20120604	12	1988	39.6	-0.0212764894925126	0.0129811369997008
2	C	26	50	20120604	12	1990	39.64	-0.0214946319345087	0.0109314465730753
2	C	26	50	20120604	12	1992	39.68	-0.0225438369764333	0.00839576165574036
2	C	26	50	20120604	12	1994	39.72	-0.0241553333307574	0.00606329922731841
2	C	26	50	20120604	12	1996	39.76	-0.0249352013997281	0.0033374732965224
2	C	26	50	20120604	12	1998	39.8	-0.0264860987029045	7.72160605055985e-05
2	C	26	50	20120604	12	2000	39.84	-0.0277576181168342	-0.0029967185386686
2	C	26	50	20120604	12	2002	39.88	-0.0276731188564824	-0.0053634756459781
2	C	26	50	20120604	12	2004	39.92	-0.0276671084488423	-0.0081245154944772
2	C	26	50	20120604	12	2006	39.96	-0.0279081470084132	-0.0112669828828839
2	C	26	50	20120604	12	2008	40	-0.0276962553903628	-0.014248611762842
2	C	26	50	20120604	12	2010	40.04	-0.0274191543849514	-0.0160066772107705
2	C	26	50	20120604	12	2012	40.08	-0.0263243621688437	-0.019145432288576
2	C	26	50	20120604	12	2014	40.12	-0.0254673699632491	-0.0222927433584339
2	C	26	50	20120604	12	2016	40.16	-0.0248926689268397	-0.0255420050840033
2	C	26	50	20120604	12	2018	40.2	-0.0242526736502556	-0.0283880320965332
2	C	26	50	20120604	12	2020	40.24	-0.0233606513747209	-0.0312831464618131
2	C	26	50	20120604	12	2022	40.28	-0.0224355789282336	-0.0321858743340149
2	C	26	50	20120604	12	2024	40.32	-0.0223814145487947	-0.0318180373864417
2	C	26	50	20120604	12	2026	40.36	-0.0221907078499087	-0.0316116329170133
2	C	26	50	20120604	12	2028	40.4	-0.0222040721680732	-0.0320438872923527
2	C	26	50	20120604	12	2030	40.44	-0.0220225578573426	-0.0318196637320384
2	C	26	50	20120604	12	2032	40.48	-0.0219709390623159	-0.0319596708747133
2	C	26	50	20120604	12	2034	40.52	-0.0219576454548296	-0.0314719086170508
2	C	26	50	20120604	12	2036	40.56	-0.0221173808766997	-0.0309709234625802
2	C	26	50	20120604	12	2038	40.6	-0.0222431044623947	-0.0313700145298819
2	C	26	50	20120604	12	2040	40.64	-0.0218508016201924	-0.0311423261463398
2	C	26	50	20120604	12	2042	40.68	-0.0205445632633064	-0.0311440939132928
2	C	26	50	20120604	12	2044	40.72	-0.0197733218970663	-0.0300106724537289
2	C	26	50	20120604	12	2046	40.76	-0.0190579419665398	-0.0303047581640243
2	C	26	50	20120604	12	2048	40.8	-0.0196631546605574	-0.0300332998707268
2	C	26	50	20120604	12	2050	40.84	-0.0199819891081944	-0.0302498866778043
2	C	26	50	20120604	12	2052	40.88	-0.0198307389676986	-0.0304215014935982
2	C	26	50	20120604	12	2054	40.92	-0.0200809840575605	-0.0305637006672949
2	C	26	50	20120604	12	2056	40.96	-0.0201982930725594	-0.0304729788672686
2	C	26	50	20120604	12	2058	41	-0.0207150467082505	-0.0302905453177225
2	C	26	50	20120604	12	2060	41.04	-0.021126512144223	-0.0299923583880961
2	C	26	50	20120604	12	2062	41.08	-0.0218548109156417	-0.0296979403376135
2	C	26	50	20120604	12	2064	41.12	-0.0224030025188244	-0.0302829580619604
2	C	26	50	20120604	12	2066	41.16	-0.0229374126108417	-0.0316062589054763
2	C	26	50	20120604	12	2068	41.2	-0.0233089972243553	-0.0334623434954129
2	C	26	50	20120604	12	2070	41.24	-0.0246013762883299	-0.03570252848889
2	C	26	50	20120604	12	2072	41.28	-0.0250820674781805	-0.038808000050505
2	C	26	50	20120604	12	2074	41.32	-0.0257339492197564	-0.0403958083276594
2	C	26	50	20120604	12	2076	41.36	-0.0261284440929804	-0.0430425797203188
2	C	26	50	20120604	12	2078	41.4	-0.0265297979019819	-0.0452891993855047
2	C	26	50	20120604	12	2080	41.44	-0.0264556224006354	-0.0482534617229168
2	C	26	50	20120604	12	2082	41.48	-0.02652272683417	-0.0513211030717384
2	C	26	50	20120604	12	2084	41.52	-0.0261967506080430	-0.054128882678474
2	C	26	50	20120604	12	2086	41.56	-0.0253808200932318	-0.0565396218275733
2	C	26	50	20120604	12	2088	41.6	-0.0250339135063817	-0.0591421990464085
2	C	26	50	20120604	12	2090	41.64	-0.0241735766857121	-0.0613334522506275
2	C	26	50	20120604	12	2092	41.68	-0.0236677124944512	-0.0639872240004206
2	C	26	50	20120604	12	2094	41.72	-0.0237084418450475	-0.0667769016735578
2	C	26	50	20120604	12	2096	41.76	-0.0238507117294223	-0.0694097430626277
2	C	26	50	20120604	12	2098	41.8	-0.0234343672566596	-0.073179187891777
2	C	26	50	20120604	12	2100	41.84	-0.0224744698011989	-0.0756562536569516
2	C	26	50	20120604	12	2102	41.88	-0.0215939097265873	-0.0783932518748904
2	C	26	50	20120604	12	2104	41.92	-0.0210451241537084	-0.0807139056200665
2	C	26	50	20120604	12	2106	41.96	-0.0200497299378321	-0.0830655306422586
2	C	26	50	20120604	12	2108	42	-0.0195994443395725	-0.085979800530241
2	C	26	50	20120604	12	2110	42.04	-0.0189885747913055	-0.088702939455268
2	C	26	50	20120604	12	2112	42.08	-0.0183379658419357	-0.091055978691023
2	C	26	50	20120604	12	2114	42.12	-0.0176107065174853	-0.094342257456587
2	C	26	50	20120604	12	2116	42.16	-0.0177139441075386	-0.096309994207273
2	C	26	50	20120604	12	2118	42.2	-0.0171609866046507	-0.099235719225111
2	C	26	50	20120604	12	2120	42.24	-0.0163125998885831	-0.102626579083613
2	C	26	50	20120604	12	2122	42.28	-0.0155243172489163	-0.105635177016205
2	C	26	50	20120604	12	2124	42.32	-0.0149405298903687	-0.108248360836758
2	C	26	50	20120604	12	2126	42.36	-0.0146436864636266	-0.110807945963297
2	C	26	50	20120604	12	2128	42.4	-0.0129196187097376	-0.114240383700533
2	C	26	50	20120604	12	2130	42.44	-0.0116106933470832	-0.116533601702599
2	C	26	50	20120604	12	2132	42.48	-0.00981061161421658	-0.119268478600194
2	C	26	50	20120604	12	2134	42.52	-0.00828990777059668	-0.121479318662252
2	C	26	50	20120604	12	2136	42.56	-0.00694640488634228	-0.123811356826605
2	C	26	50	20120604	12	2138	42.6	-0.00600899342652328	-0.125141919656764
2	C	26	50	20120604	12	2140	42.64	-0.00539621468994708	-0.127403671407067
2	C	26	50	20120604	12	2142	42.68	-0.00287276271992658	-0.129198803392466
2	C	26	50	20120604	12	2144	42.72	-0.00109092434201458	-0.130863262044701
2	C	26	50	20120604	12	2146	42.76	0.00096611999513517	-0.132248554939723
2	C	26	50	20120604	12	2148	42.8	0.00374066558315494	-0.134679446632086
2	C	26	50	20120604	12	2150	42.84	0.00510467456406378	-0.135978401789126
2	C	26	50	20120604	12	2152	42.88	0.00663768206567622	-0.136735006044996
2	C	26	50	20120604	12	2154	42.92	0.00792603062099812	-0.138173261237929
2	C	26	50	20120604	12	2156	42.96	0.00967894833155957	-0.139081893451754
2	C	26	50	20120604	12	2158	43	0.0118709793532379	-0.139988404345235
2	C	26	50	20120604	12	2160	43.04	0.0140905875393824	-0.140298824222176
2	C	26	50	20120604	12	2162	43.08	0.0159304793840298	-0.141295844783649
2	C	26	50	20120604	12	2164	43.12	0.0175950087469430	-0.143045226960304
2	C	26	50	20120604	12	2166	43.16	0.017834010838984	-0.144701271041843
2	C	26	50	20120604	12	2168	43.2	0.0192722660319175	-0.146505807547431
2	C	26	50	20120604	12	2170	43.24	0.0193684325541588	-0.149679302781397
2	C	26	50	20120604	12	2172	43.28	0.0205231379278364	-0.152328831890503
2	C	26	50	20120604	12	2174	43.32	0.0212705497955506	-0.153940328244827
2	C	26	50	20120604	12	2176	43.36	0.0230835715825129	-0.1560460922392
2	C	26	50	20120604	12	2178	43.4	0.0252911589533773	-0.157932653131406
2	C	26	50	20120604	12	2180	43.44	0.0269189187636688	-0.160270348150009
2	C	26	50	20120604	12	2182	43.48	0.0287078989200707	-0.161574253054517
2	C	26	50	20120604	12	2184	43.52	0.0303066673523335	-0.164096502943009
2	C	26	50	20120604	12	2186	43.56	0.0314804646091032	-0.166258835479878
2	C	26	50	20120604	12	2188	43.6	0.0326365841963432	-0.169096454992779
2	C	26	50	20120604	12	2190	43.64	0.0333839960640574	-0.17193973135993
2	C	26	50	20120604	12	2192	43.68	0.0346518385227248	-0.175010696110623
2	C	26	50	20120604	12	2194	43.72	0.035065495989719	-0.177327885032572
2	C	26	50	20120604	12	2196	43.76	0.0363750577484764	-0.179797101912475
2	C	26	50	20120604	12	2198	43.8	0.037809777407504	-0.18126010584275
2	C	26	50	20120604	12	2200	43.84	0.0400873683497059	-0.182404911721491
2	C	26	50	20120604	12	2202	43.88	0.0413446042066555	-0.183602750608821
2	C	26	50	20120604	12	2204	43.92	0.0431555046732743	-0.184232782750858
2	C	26	50	20120604	12	2206	43.96	0.0441977800687432	-0.184449157425901
2	C	26	50	20120604	12	2208	44	0.0448589249091526	-0.184362183291816
2	C	26	50	20120604	12	2210	44.04	0.0462674816172763	-0.186723919940979
2	C	26	50	20120604	12	2212	44.08	0.0472390463346266	-0.187843977082378
2	C	26	50	20120604	12	2214	44.12	0.0467299294521723	-0.189294960197373
2	C	26	50	20120604	12	2216	44.16	0.0467794269268553	-0.191830645114708
2	C	26	50	20120604	12	2218	44.2	0.0469837807866182	-0.193724984181507
2	C	26	50	20120604	12	2220	44.24	0.0462865735003683	-0.195738824294326
2	C	26	50	20120604	12	2222	44.28	0.0458403891214396	-0.198652811339596
2	C	26	50	20120604	12	2224	44.32	0.0462611176562456	-0.201524371977994
2	C	26	50	20120604	12	2226	44.36	0.0466429553180863	-0.202592103217586
2	C	26	50	20120604	12	2228	44.4	0.0457194738618567	-0.204762921035829
2	C	26	50	20120604	12	2230	44.44	0.0446863908545431	-0.206851007360673
2	C	26	50	20120604	12	2232	44.48	0.0448766025786823	-0.209237492747177
2	C	26	50	20120604	12	2234	44.52	0.0446948761359174	-0.210970611467865
2	C	26	50	20120604	12	2236	44.56	0.0443745567640399	-0.212558066191629
2	C	26	50	20120604	12	2238	44.6	0.0445852745848335	-0.214629889060506
2	C	26	50	20120604	12	2240	44.64	0.0447429593970381	-0.216012282817725
2	C	26	50	20120604	12	2242	44.68	0.0454776433426909	-0.21714153234728
2	C	26	50	20120604	12	2244	44.72	0.0467723558590435	-0.217495792844655
2	C	26	50	20120604	12	2246	44.76	0.0482028328773838	-0.217872680759027
2	C	26	50	20120604	12	2248	44.8	0.0500349465474382	-0.216971119613014
2	C	26	50	20120604	12	2250	44.84	0.050674878184412	-0.216205322968989
2	C	26	50	20120604	12	2252	44.88	0.0519618125261715	-0.215557613157423
2	C	26	50	20120604	12	2254	44.92	0.0546184127030894	-0.21462069667235
2	C	26	50	20120604	12	2256	44.96	0.0563395106084974	-0.213229110526975
2	C	26	50	20120604	12	2258	45	0.0577268541131854	-0.212734135780145
2	C	26	50	20120604	12	2260	45.04	0.0591785443349614	-0.212115417346606
2	C	26	50	20120604	12	2262	45.08	0.0606712467500462	-0.211178500861534
2	C	26	50	20120604	12	2264	45.12	0.0620762679242639	-0.20906071605188
2	C	26	50	20120604	12	2266	45.16	0.0634968454476677	-0.207542557792673
2	C	26	50	20120604	12	2268	45.2	0.065044702191685	-0.20525223892841
2	C	26	50	20120604	12	2270	45.24	0.0671554159335269	-0.202158646760719
2	C	26	50	20120604	12	2272	45.28	0.0680824329236625	-0.20074089766444
2	C	26	50	20120604	12	2274	45.32	0.068588721378992	-0.199432750119244
2	C	26	50	20120604	12	2276	45.36	0.0689514671577407	-0.197508712567636
2	C	26	50	20120604	12	2278	45.4	0.0694004799637941	-0.19527071960518
2	C	26	50	20120604	12	2280	45.44	0.0701676908213816	-0.19167083898216
2	C	26	50	20120604	12	2282	45.48	0.0709624788434352	-0.189302031265185
2	C	26	50	20120604	12	2284	45.52	0.0710765351672406	-0.187143022130188
2	C	26	50	20120604	12	2286	45.56	0.0717755809311216	-0.184442864175549
2	C	26	50	20120604	12	2288	45.6	0.0728001079463828	-0.181885329658675
2	C	26	50	20120604	12	2290	45.64	0.0734233518633207	-0.178477499237425
2	C	26	50	20120604	12	2292	45.68	0.0740837188862708	-0.17602673784451
2	C	26	50	20120604	12	2294	45.72	0.0750287670993266	-0.172479536676688
2	C	26	50	20120604	12	2296	45.76	0.0757148020984338	-0.170014421016116
2	C	26	50	20120604	12	2298	45.8	0.0757082260053688	-0.167609762985334
2	C	26	50	20120604	12	2300	45.84	0.0760846189449944	-0.164458683036333
2	C	26	50	20120604	12	2302	45.88	0.0758184639525557	-0.161930352029522
2	C	26	50	20120604	12	2304	45.92	0.0763970894316007	-0.15932091587491
2	C	26	50	20120604	12	2306	45.96	0.0760791035121011	-0.156472477628256
2	C	26	50	20120604	12	2308	46	0.0759009126032421	-0.154501063922308
2	C	26	50	20120604	12	2310	46.04	0.0748512125865707	-0.152709608892172
2	C	26	50	20120604	12	2312	46.08	0.0735601770254803	-0.150706941066495
2	C	26	50	20120604	12	2314	46.12	0.0722401500863612	-0.148713465628974
2	C	26	50	20120604	12	2316	46.16	0.0705595693995151	-0.145301463277714
2	C	26	50	20120604	12	2318	46.2	0.0704079657056287	-0.143439226858782
2	C	26	50	20120604	12	2320	46.24	0.0696968284157895	-0.140501693157698
2	C	26	50	20120604	12	2322	46.28	0.0694496945957647	-0.137571089103071
2	C	26	50	20120604	12	2324	46.32	0.0696290168754737	-0.135677739985766
2	C	26	50	20120604	12	2326	46.36	0.0689303246649832	-0.132816856659763
2	C	26	50	20120604	12	2328	46.4	0.0677336878591812	-0.131023845994708
2	C	26	50	20120604	12	2330	46.44	0.066781851421026	-0.128813500907397
2	C	26	50	20120604	12	2332	46.48	0.0655674662350163	-0.127217843744972
2	C	26	50	20120604	12	2334	46.52	0.0641550204395961	-0.124775143369363
2	C	26	50	20120604	12	2336	46.56	0.0629506054592011	-0.122197951283972
2	C	26	50	20120604	12	2338	46.6	0.0618144969938686	-0.119287994747355
2	C	26	50	20120604	12	2340	46.64	0.0611235829579713	-0.116533884545312
2	C	26	50	20120604	12	2342	46.68	0.0599851410402609	-0.114159419974087
2	C	26	50	20120604	12	2344	46.72	0.0597298047815745	-0.110930134015086
2	C	26	50	20120604	12	2346	46.76	0.0590524671958759	-0.108199216915466
2	C	26	50	20120604	12	2348	46.8	0.0584842361865144	-0.104977355577667
2	C	26	50	20120604	12	2350	46.84	0.0577320867033662	-0.10225195391094
2	C	26	50	20120604	12	2352	46.88	0.0571857760042215	-0.100098530919514
2	C	26	50	20120604	12	2354	46.92	0.0563257220262643	-0.098336632952832
2	C	26	50	20120604	12	2356	46.96	0.0550434545892606	-0.097247264245736
2	C	26	50	20120604	12	2358	47	0.0528329680805934	-0.09551068070182
2	C	26	50	20120604	12	2360	47.04	0.0509732772460727	-0.093280465913958
2	C	26	50	20120604	12	2362	47.08	0.0498469268543207	-0.091862646107
2	C	26	50	20120604	12	2364	47.12	0.047710050161575	-0.089628188678451
2	C	26	50	20120604	12	2366	47.16	0.0456107208389102	-0.088259866346177
2	C	26	50	20120604	12	2368	47.2	0.0429386350234844	-0.086019398509987
2	C	26	50	20120604	12	2370	47.24	0.0413916975182825	-0.083919220659185
2	C	26	50	20120604	12	2372	47.28	0.0392838829142436	-0.0812645296705764
2	C	26	50	20120604	12	2374	47.32	0.0372496781261261	-0.0801304718149095
2	C	26	50	20120604	12	2376	47.36	0.0343422671739214	-0.0778088281202397
2	C	26	50	20120604	12	2378	47.4	0.0327526204191359	-0.0765205502755959
2	C	26	50	20120604	12	2380	47.44	0.0319525290962233	-0.0748369997402688
2	C	26	50	20120604	12	2382	47.48	0.0322001578909949	-0.0732981939630507
2	C	26	50	20120604	12	2384	47.52	0.0330173611980121	-0.0731917743924821
2	C	26	50	20120604	12	2386	47.56	0.0340795770047106	-0.072605300028166
2	C	26	50	20120604	12	2388	47.6	0.0350369995864372	-0.0721714193072299
2	C	26	50	20120604	12	2390	47.64	0.0363183477846253	-0.0718552718653614
2	C	26	50	20120604	12	2392	47.68	0.0373671992731593	-0.071629775512841
2	C	26	50	20120604	12	2394	47.72	0.0398955302799699	-0.0704252898217679
2	C	26	50	20120604	12	2396	47.76	0.0409319366891551	-0.0699285473079843
2	C	26	50	20120604	12	2398	47.8	0.0409427554229072	-0.0692633719589221
2	C	26	50	20120604	12	2400	47.84	0.0400935908893803	-0.0679704272095225
2	C	26	50	20120604	12	2402	47.88	0.039426577062687	-0.0664748256566349
2	C	26	50	20120604	12	2404	47.92	0.0381444510470396	-0.0645761025277927
2	C	26	50	20120604	12	2406	47.96	0.0359351666199003	-0.0630876427533951
2	C	26	50	20120604	12	2408	48	0.0337869055079775	-0.0609516852994649
2	C	26	50	20120604	12	2410	48.04	0.0315682872713266	-0.0598757516212114
2	C	26	50	20120604	12	2412	48.08	0.0302155212882386	-0.0582476382575294
2	C	26	50	20120604	12	2414	48.12	0.029044764590628	-0.0566142923036666
2	C	26	50	20120604	12	2416	48.16	0.0280507845883141	-0.0534830113445382
2	C	26	50	20120604	12	2418	48.2	0.0282778365757531	-0.0515485793232461
2	C	26	50	20120604	12	2420	48.24	0.0281311119186569	-0.0492727561479972
2	C	26	50	20120604	12	2422	48.28	0.0280220053423198	-0.0472193887661096
2	C	26	50	20120604	12	2424	48.32	0.0264955739337724	-0.0448612583615306
2	C	26	50	20120604	12	2426	48.36	0.0245062704262603	-0.0440043156534106
2	C	26	50	20120604	12	2428	48.4	0.0227873645518739	-0.0440618034347211
2	C	26	50	20120604	12	2430	48.44	0.0199614830115400	-0.0435320390342561
2	C	26	50	20120604	12	2432	48.48	0.0185090149723047	-0.0431194422274338
2	C	26	50	20120604	12	2434	48.52	0.0147568235486164	-0.0425591308140216
2	C	26	50	20120604	12	2436	48.56	0.0126998499221447	-0.0424952083610023
2	C	26	50	20120604	12	2438	48.6	0.00944192613850585	-0.040659559157042
2	C	26	50	20120604	12	2440	48.64	0.00750084731347066	-0.0397232790680729
2	C	26	50	20120604	12	2442	48.68	0.00543956033563375	-0.0393956764963492
2	C	26	50	20120604	12	2444	48.72	0.00324321596259021	-0.040223344983728
2	C	26	50	20120604	12	2446	48.76	0.00090721800026234	-0.0410827625655822
2	C	26	50	20120604	12	2448	48.8	-0.00141612275068228	-0.042919331008358
2	C	26	50	20120604	12	2450	48.84	-0.00440838651662938	-0.0440196598705624
2	C	26	50	20120604	12	2452	48.88	-0.00569574512245768	-0.0437601516818669
2	C	26	50	20120604	12	2454	48.92	-0.00517001123064548	-0.0433373725373955
2	C	26	50	20120604	12	2456	48.96	-0.00514109056329488	-0.0428829150091269
2	C	26	50	20120604	12	2458	49	-0.00517715300913548	-0.0421089159264401
2	C	26	50	20120604	12	2460	49.04	-0.00456204082018128	-0.0399282693239389
2	C	26	50	20120604	12	2462	49.08	-0.00324024611410928	-0.0377725128801355
2	C	26	50	20120604	12	2464	49.12	-0.00226267098911888	-0.0362528696966875
2	C	26	50	20120604	12	2466	49.16	-0.000170059180875370	-0.0337970878456266
2	C	26	50	20120604	12	2468	49.2	0.00210647110115472	-0.0326578681104569
2	C	26	50	20120604	12	2470	49.24	0.00370658303630176	-0.0310341388088183
2	C	26	50	20120604	12	2472	49.28	0.00444543891196358	-0.0289611138584137
2	C	26	50	20120604	12	2474	49.32	0.00531334177519195	-0.027653249155931
2	C	26	50	20120604	12	2476	49.36	0.00670761492633559	-0.0258031749736345
2	C	26	50	20120604	12	2478	49.4	0.00884180461331282	-0.0239033204739425
2	C	26	50	20120604	12	2480	49.44	0.0113216988056122	-0.0223360182934425
2	C	26	50	20120604	12	2482	49.48	0.0127016883997758	-0.0213805756107033
2	C	26	50	20120604	12	2484	49.52	0.0131609542541565	-0.0203395022967623
2	C	26	50	20120604	12	2486	49.56	0.0142689198695977	-0.0185916050443473
2	C	26	50	20120604	12	2488	49.6	0.0161659459421650	-0.0172193936247767
2	C	26	50	20120604	12	2490	49.64	0.0181824023500746	-0.0153780168558888
2	C	26	50	20120604	12	2492	49.68	0.0194964188815536	-0.0140918603315886
2	C	26	50	20120604	12	2494	49.72	0.0207324415350677	-0.0119818536965279
2	C	26	50	20120604	12	2496	49.76	0.021220925041647	-0.0091593521266081
2	C	26	50	20120604	12	2498	49.8	0.0228272453743328	-0.0058522985638123
2	C	26	50	20120604	12	2500	49.84	0.0236295004439958	-0.0034975198453761
2	C	26	50	20120604	12	2502	49.88	0.0233985028007178	-0.0015724074914602
2	C	26	50	20120604	12	2504	49.92	0.0215704373169858	0.0025206977891077
2	C	26	50	20120604	12	2506	49.96	0.0201811103777765	0.00539381052689099
2	C	26	50	20120604	12	2508	50	0.0189104819183912	0.00864880688845577
2	C	26	50	20120604	12	2510	50.04	0.0182209467407171	0.0117051981683887
2	C	26	50	20120604	12	2512	50.08	0.0177326187976297	0.0154047949896923
2	C	26	50	20120604	12	2514	50.12	0.0172875728606187	0.0179504713258455
2	C	26	50	20120604	12	2516	50.16	0.0171502315105088	0.0183312271143110
2	C	26	50	20120604	12	2518	50.2	0.0158758765983866	0.0175446486019869
2	C	26	50	20120604	12	2520	50.24	0.0155088457525439	0.0173784219398655
2	C	26	50	20120604	12	2522	50.28	0.0144010851980693	0.0171685172918703
2	C	26	50	20120604	12	2524	50.32	0.0141416618621876	0.0166340152759714
2	C	26	50	20120604	12	2526	50.36	0.0133824837376344	0.0158912844551487
2	C	26	50	20120604	12	2528	50.4	0.0121509158568418	0.0152898901377495
2	C	26	50	20120604	12	2530	50.44	0.0096081747209374	0.0150095131066209
2	C	26	50	20120604	12	2532	50.48	0.00670452486970181	0.0147380074371690
2	C	26	50	20120604	12	2534	50.52	0.00521018196688465	0.0136456688815921
2	C	26	50	20120604	12	2536	50.56	0.00054785219192771	0.0133307588765906
2	C	26	50	20120604	12	2538	50.6	-0.000262074986311169	0.0147306252423735
2	C	26	50	20120604	12	2540	50.64	-0.000488688567545879	0.0169056008484895
2	C	26	50	20120604	12	2542	50.68	-0.00075467385435698	0.0189211521597193
2	C	26	50	20120604	12	2544	50.72	-4.79347686966405e-05	0.0212989118485441
2	C	26	50	20120604	12	2546	50.76	0.00145496978302713	0.0228175141708101
2	C	26	50	20120604	12	2548	50.8	0.00311399219832838	0.025400583727766
2	C	26	50	20120604	12	2550	50.84	0.00473635678387936	0.0276668397482654
2	C	26	50	20120604	12	2552	50.88	0.00777683816123558	0.0297523027069511
2	C	26	50	20120604	12	2554	50.92	0.0102893936157579	0.030678817651272
2	C	26	50	20120604	12	2556	50.96	0.0126652299741379	0.0312008463035508
2	C	26	50	20120604	12	2558	51	0.0149056978103274	0.0314667891639551
2	C	26	50	20120604	12	2560	51.04	0.01843590013113	0.0312465536858867
2	C	26	50	20120604	12	2562	51.08	0.0209425229597582	0.0300653318079146
2	C	26	50	20120604	12	2564	51.12	0.0224404565508102	0.0289352351644358
2	C	26	50	20120604	12	2566	51.16	0.0236334743841061	0.0265114272678066
2	C	26	50	20120604	12	2568	51.2	0.0248288454687698	0.0251602098485694
2	C	26	50	20120604	12	2570	51.24	0.0252131226490056	0.0227830229162374
2	C	26	50	20120604	12	2572	51.28	0.0259246983450492	0.0206030692783818
2	C	26	50	20120604	12	2574	51.32	0.0257675438629305	0.0193280496858853
2	C	26	50	20120604	12	2576	51.36	0.0252039161187145	0.0194781613844634
2	C	26	50	20120604	12	2578	51.4	0.0250932185521198	0.0196633880057952
2	C	26	50	20120604	12	2580	51.44	0.0249411976652325	0.0200590778894794
2	C	26	50	20120604	12	2582	51.48	0.0249071009762437	0.0202464753286294
2	C	26	50	20120604	12	2584	51.52	0.0247174266532582	0.0203227297239126
2	C	26	50	20120604	12	2586	51.56	0.0244874260305417	0.0208560791557582
2	C	26	50	20120604	12	2588	51.6	0.0243163486159014	0.0209438593915747
2	C	26	50	20120604	12	2590	51.64	0.0240436246014655	0.0210109567540414
2	C	26	50	20120604	12	2592	51.68	0.0235822586399448	0.0210002582284421
2	C	26	50	20120604	12	2594	51.72	0.0225804509655631	0.0213781148791048
2	C	26	50	20120604	12	2596	51.76	0.0215838122417519	0.0210750913390951
2	C	26	50	20120604	12	2598	51.8	0.0203439005009413	0.0205516201889827
2	C	26	50	20120604	12	2600	51.84	0.0181718735301028	0.0195973018060255
2	C	26	50	20120604	12	2602	51.88	0.0164814287036592	0.018964009901727
2	C	26	50	20120604	12	2604	51.92	0.0143584629226197	0.0188585852303996
2	C	26	50	20120604	12	2606	51.96	0.0130766677622352	0.0188827202697657
2	C	26	50	20120604	12	2608	52	0.0115426562397041	0.0181524061733099
2	C	26	50	20120604	12	2610	52.04	0.00939824108156415	0.0195383785979492
2	C	26	50	20120604	12	2612	52.08	0.00809124612042237	0.0195295892606591
2	C	26	50	20120604	12	2614	52.12	0.00677764678194431	0.0216146986659541
2	C	26	50	20120604	12	2616	52.16	0.00608992886869789	0.023477274496142
2	C	26	50	20120604	12	2618	52.2	0.00548272920462519	0.0238255033726729
2	C	26	50	20120604	12	2620	52.24	0.004959738887124	0.0238841225248333
2	C	26	50	20120604	12	2622	52.28	0.00481052521415801	0.0238996364476125
2	C	26	50	20120604	12	2624	52.32	0.00455789010337568	0.0237543118619431
2	C	26	50	20120604	12	2626	52.36	0.0045143959652649	0.0229807865407997
2	C	26	50	20120604	12	2628	52.4	0.00354580038928879	0.0223732255451618
2	C	26	50	20120604	12	2630	52.44	0.00409526478467761	0.0209183392007349
2	C	26	50	20120604	12	2632	52.48	0.00394300701701861	0.0199408595351599
2	C	26	50	20120604	12	2634	52.52	0.00317968241830061	0.0180569121096175
2	C	26	50	20120604	12	2636	52.56	0.00308864242022284	0.0164041985010180
2	C	26	50	20120604	12	2638	52.6	0.00293852365057694	0.0151135447775894
2	C	26	50	20120604	12	2640	52.64	0.00374257477146416	0.0145024206708811
2	C	26	50	20120604	12	2642	52.68	0.00460185800302986	0.0127003802522306
2	C	26	50	20120604	12	2644	52.72	0.00605259221643768	0.0110254366206442
2	C	26	50	20120604	12	2646	52.76	0.006776868964485	0.00920361701111036
2	C	26	50	20120604	12	2648	52.8	0.00674747453559108	0.00692863529293107
2	C	26	50	20120604	12	2650	52.84	0.00654362272164281	0.0052217290206214
2	C	26	50	20120604	12	2652	52.88	0.00663000995710037	0.0028313616178881
2	C	26	50	20120604	12	2654	52.92	0.0061355231139488	0.0026539555975562
2	C	26	50	20120604	12	2656	52.96	0.00499474067279273	0.0034714488183538
2	C	26	50	20120604	12	2658	53	0.00406616097667075	0.0030344638986483
2	C	26	50	20120604	12	2660	53.04	0.00329899254549021	0.0027643066818282
2	C	26	50	20120604	12	2662	53.08	0.00264469249872268	0.0019968978343421
2	C	26	50	20120604	12	2664	53.12	0.00336159270882866	0.0011121304743824
2	C	26	50	20120604	12	2666	53.16	0.00407586248170862	0.00117341541910780
2	C	26	50	20120604	12	2668	53.2	0.00536739301754585	0.0013112305307611
2	C	26	50	20120604	12	2670	53.24	0.00731076286855209	0.000422439733216498
2	C	26	50	20120604	12	2672	53.28	0.00852516219669749	-0.000703571247280602
2	C	26	50	20120604	12	2674	53.32	0.0103256681936328	-0.0021670701523024
2	C	26	50	20120604	12	2676	53.36	0.0119598626756330	-0.0040723693742096
2	C	26	50	20120604	12	2678	53.4	0.0143870067020559	-0.005932555183477
2	C	26	50	20120604	12	2680	53.44	0.0156583846946293	-0.0075156258451975
2	C	26	50	20120604	12	2682	53.48	0.0166521525649088	-0.009359194645107
2	C	26	50	20120604	12	2684	53.52	0.0179735937175903	-0.011172640696138
2	C	26	50	20120604	12	2686	53.56	0.0189278343188015	-0.0131784905023299
2	C	26	50	20120604	12	2688	53.6	0.0197841406308184	-0.0146792539347203
2	C	26	50	20120604	12	2690	53.64	0.0205200266579992	-0.0167371468000075
2	C	26	50	20120604	12	2692	53.68	0.0200716502480488	-0.0175556228992309
2	C	26	50	20120604	12	2694	53.72	0.0197955250499955	-0.0184856804485256
2	C	26	50	20120604	12	2696	53.76	0.0193283395996656	-0.0210019199293779
2	C	26	50	20120604	12	2698	53.8	0.0186744779591024	-0.0228082242019189
2	C	26	50	20120604	12	2700	53.84	0.0192532448595036	-0.0238821072705069
2	C	26	50	20120604	12	2702	53.88	0.0203098745226306	-0.0240141241065545
2	C	26	50	20120604	12	2704	53.92	0.0210146478514392	-0.0231815058717073
2	C	26	50	20120604	12	2706	53.96	0.0222843994984159	-0.0228171337473619
2	C	26	50	20120604	12	2708	54	0.0233111185446988	-0.0218165776519829
2	C	26	50	20120604	12	2710	54.04	0.0240657429015811	-0.0210963186846663
2	C	26	50	20120604	12	2712	54.08	0.0253569198840277	-0.0202299714563565
2	C	26	50	20120604	12	2714	54.12	0.0272447535684395	-0.0171112062872551
2	C	26	50	20120604	12	2716	54.16	0.0289184328931012	-0.0144740232625487
2	C	26	50	20120604	12	2718	54.2	0.0302502543733305	-0.0123262005568302
2	C	26	50	20120604	12	2720	54.24	0.0315767301262939	-0.0101173969623021
2	C	26	50	20120604	12	2722	54.28	0.0320065159918601	-0.0070539211795285
2	C	26	50	20120604	12	2724	54.32	0.0323972992615897	-0.0045320594926589
2	C	26	50	20120604	12	2726	54.36	0.0328243351888838	-0.00193901407323410
2	C	26	50	20120604	12	2728	54.4	0.0325328021340684	0.0006609539215785
2	C	26	50	20120604	12	2730	54.44	0.0328173489738857	0.0033755439256215
2	C	26	50	20120604	12	2732	54.48	0.0319914341113242	0.0049990469530902
2	C	26	50	20120604	12	2734	54.52	0.0320242297238356	0.00766199694890307
2	C	26	50	20120604	12	2736	54.56	0.0320436751603183	0.00924174420875194
2	C	26	50	20120604	12	2738	54.6	0.0320764849149653	0.0118967887507512
2	C	26	50	20120604	12	2740	54.64	0.0315919753484963	0.0139985929471501
2	C	26	50	20120604	12	2742	54.68	0.0306530082537587	0.0161983314327433
2	C	26	50	20120604	12	2744	54.72	0.0295472346693392	0.0186297888105314
2	C	26	50	20120604	12	2746	54.76	0.028840375375526	0.0208543820994833
2	C	26	50	20120604	12	2748	54.8	0.0278680328407164	0.0227494989837414
2	C	26	50	20120604	12	2750	54.84	0.0259068651120277	0.0247144850890485
2	C	26	50	20120604	12	2752	54.88	0.024651849570371	0.0270595764445824
2	C	26	50	20120604	12	2754	54.92	0.0230259459153801	0.0297840411948247
2	C	26	50	20120604	12	2756	54.96	0.0215539157670433	0.0312471617977185
2	C	26	50	20120604	12	2758	55	0.0201349080206938	0.0336326430925938
2	C	26	50	20120604	12	2760	55.04	0.0185536121969942	0.034792927538775
2	C	26	50	20120604	12	2762	55.08	0.0163887552889169	0.0367020946347753
2	C	26	50	20120604	12	2764	55.12	0.0148945679495916	0.0382736394559624
2	C	26	50	20120604	12	2766	55.16	0.0133344075475816	0.0400184961492183
2	C	26	50	20120604	12	2768	55.2	0.0120463418349721	0.0413122187160772
2	C	26	50	20120604	12	2770	55.24	0.0108720496034556	0.04354504979903
2	C	26	50	20120604	12	2772	55.28	0.0098996363579679	0.0466502385179326
2	C	26	50	20120604	12	2774	55.32	0.0094413604530809	0.0484835542695149
2	C	26	50	20120604	12	2776	55.36	0.00875475976854877	0.0509976017193456
2	C	26	50	20120604	12	2778	55.4	0.00793946564984068	0.0531787432965936
2	C	26	50	20120604	12	2780	55.44	0.00811786869073404	0.0548290598132049
2	C	26	50	20120604	12	2782	55.48	0.00804489527091559	0.0573094489802511
2	C	26	50	20120604	12	2784	55.52	0.00852989981213145	0.0584360822147156
2	C	26	50	20120604	12	2786	55.56	0.00904629989443198	0.0582057775360831
2	C	26	50	20120604	12	2788	55.6	0.0097813373934754	0.0591686448400249
2	C	26	50	20120604	12	2790	55.64	0.0103176778870054	0.0597054095976236
2	C	26	50	20120604	12	2792	55.68	0.0119672872968355	0.0610055668361913
2	C	26	50	20120604	12	2794	55.72	0.0138375847330739	0.0615675753058783
2	C	26	50	20120604	12	2796	55.76	0.0162123321470108	0.0625061888472254
2	C	26	50	20120604	12	2798	55.8	0.0184380214514736	0.0628628535076559
2	C	26	50	20120604	12	2800	55.84	0.0208180014555913	0.0625589390131019
2	C	26	50	20120604	12	2802	55.88	0.0231335640319428	0.0620737930505298
2	C	26	50	20120604	12	2804	55.92	0.0260020134005042	0.0619921929279809
2	C	26	50	20120604	12	2806	55.96	0.0285086362291324	0.061805163184357
2	C	26	50	20120604	12	2808	56	0.0318688076533309	0.0606737923344585
2	C	26	50	20120604	12	2810	56.04	0.0351756632262279	0.0605371793043333
2	C	26	50	20120604	12	2812	56.08	0.037939672923208	0.0605564833194597
2	C	26	50	20120604	12	2814	56.12	0.0404138395505797	0.0600190821657579
2	C	26	50	20120604	12	2816	56.16	0.0427467474562738	0.0590696993881334
2	C	26	50	20120604	12	2818	56.2	0.0455170221193352	0.0582830006676565
2	C	26	50	20120604	12	2820	56.24	0.0472573604002593	0.0565985238224461
2	C	26	50	20120604	12	2822	56.28	0.0491751301573595	0.0539832639363835
2	C	26	50	20120604	12	2824	56.32	0.0514252881848784	0.0510511721290883
2	C	26	50	20120604	12	2826	56.36	0.0527050595349445	0.0481532576209549
2	C	26	50	20120604	12	2828	56.4	0.0541711676639889	0.045629034904543
2	C	26	50	20120604	12	2830	56.44	0.0553555715224764	0.0424392762146104
2	C	26	50	20120604	12	2832	56.48	0.0566685273937836	0.0408649736769767
2	C	26	50	20120604	12	2834	56.52	0.0579508655414654	0.0382538404660892
2	C	26	50	20120604	12	2836	56.56	0.0586419917093971	0.0358034326265653
2	C	26	50	20120604	12	2838	56.6	0.0598393356219803	0.0322082896189785
2	C	26	50	20120604	12	2840	56.64	0.0605706254550834	0.0295379715705056
2	C	26	50	20120604	12	2842	56.68	0.0618045267882539	0.0262347929528708
2	C	26	50	20120604	12	2844	56.72	0.0614001324200933	0.0237420294171539
2	C	26	50	20120604	12	2846	56.76	0.0610612868505488	0.0206562154240558
2	C	26	50	20120604	12	2848	56.8	0.0602461341531969	0.0182919331904804
2	C	26	50	20120604	12	2850	56.84	0.059389757130502	0.0161967050871466
2	C	26	50	20120604	12	2852	56.88	0.0579203892391962	0.0142794557606374
2	C	26	50	20120604	12	2854	56.92	0.0568590926713133	0.0130375641208394
2	C	26	50	20120604	12	2856	56.96	0.0578317887595135	0.0135314074968201
2	C	26	50	20120604	12	2858	57	0.0580248996214556	0.0139708743613276
2	C	26	50	20120604	12	2860	57.04	0.0582516687661821	0.0138247153896563
2	C	26	50	20120604	12	2862	57.08	0.0585772207282404	0.0129102849002259
2	C	26	50	20120604	12	2864	57.12	0.0582972064428905	0.0121434983067072
2	C	26	50	20120604	12	2866	57.16	0.0577170960396051	0.00965108832438083
2	C	26	50	20120604	12	2868	57.2	0.0569896952937985	0.00710387756651253
2	C	26	50	20120604	12	2870	57.24	0.0555800779255031	0.00525755105015633
2	C	26	50	20120604	12	2872	57.28	0.0555100743541656	0.0030294575826375
2	C	26	50	20120604	12	2874	57.32	0.055621726514915	0.000848245294711399
2	C	26	50	20120604	12	2876	57.36	0.0566403845438923	-0.00181047620255000
2	C	26	50	20120604	12	2878	57.4	0.0569177825341518	-0.0044059116428953
2	C	26	50	20120604	12	2880	57.44	0.0558228276834844	-0.0070625825304912
2	C	26	50	20120604	12	2882	57.48	0.0552130895060673	-0.0091931659728844
2	C	26	50	20120604	12	2884	57.52	0.055062758604387	-0.0118971423041418
2	C	26	50	20120604	12	2886	57.56	0.0551066699354987	-0.0142214730045801
2	C	26	50	20120604	12	2888	57.6	0.0546794855157805	-0.0172506689577086
2	C	26	50	20120604	12	2890	57.64	0.0532747401132075	-0.0204767800072619
2	C	26	50	20120604	12	2892	57.68	0.0516306673494741	-0.0224400407720229
2	C	26	50	20120604	12	2894	57.72	0.049585309366097	-0.0245595035460684
2	C	26	50	20120604	12	2896	57.76	0.0477169585948271	-0.0267825390787813
2	C	26	50	20120604	12	2898	57.8	0.0458415346344251	-0.0276791858326649
2	C	26	50	20120604	12	2900	57.84	0.0438182617171448	-0.0293398543925528
2	C	26	50	20120604	12	2902	57.88	0.0423508242273518	-0.0308491526037921
2	C	26	50	20120604	12	2904	57.92	0.0405786661412743	-0.0323668936699987
2	C	26	50	20120604	12	2906	57.96	0.0377741392257322	-0.0362822853387848
2	C	26	50	20120604	12	2908	58	0.036526732153041	-0.0377737856723416
2	C	26	50	20120604	12	2910	58.04	0.0351919266821951	-0.0388840140294826
2	C	26	50	20120604	12	2912	58.08	0.0343322262576285	-0.0415242093290769
2	C	26	50	20120604	12	2914	58.12	0.0338132805909157	-0.0435987899144001
2	C	26	50	20120604	12	2916	58.16	0.0326172801812168	-0.0435983656503314
2	C	26	50	20120604	12	2918	58.2	0.0310337852554276	-0.0451472123438424
2	C	26	50	20120604	12	2920	58.24	0.0301336383229772	-0.0461790225589498
2	C	26	50	20120604	12	2922	58.28	0.0290424311382501	-0.0480794427440668
2	C	26	50	20120604	12	2924	58.32	0.0287227481624757	-0.0495227183951467
2	C	26	50	20120604	12	2926	58.36	0.0278882207393193	-0.0528680405769402
2	C	26	50	20120604	12	2928	58.4	0.0274101458445591	-0.0549861789399845
2	C	26	50	20120604	12	2930	58.44	0.0269314345536958	-0.0571073578621879
2	C	26	50	20120604	12	2932	58.48	0.0265592135440792	-0.0606701860898745
2	C	26	50	20120604	12	2934	58.52	0.0259677894322947	-0.0637380395707304
2	C	26	50	20120604	12	2936	58.56	0.0259418386134252	-0.0663141002852712
2	C	26	50	20120604	12	2938	58.6	0.0254636222973087	-0.069669816936748
2	C	26	50	20120604	12	2940	58.64	0.0251850929361994	-0.0727404281340507
2	C	26	50	20120604	12	2942	58.68	0.0249642634884348	-0.0755693502335438
2	C	26	50	20120604	12	2944	58.72	0.0245482018583846	-0.0789712409578322
2	C	26	50	20120604	12	2946	58.76	0.0245467169341441	-0.082869732774548
2	C	26	50	20120604	12	2948	58.8	0.0239914259788783	-0.085486947103754
2	C	26	50	20120604	12	2950	58.84	0.0247468281532199	-0.08907912026286
2	C	26	50	20120604	12	2952	58.88	0.0251489597796807	-0.091774540602065
2	C	26	50	20120604	12	2954	58.92	0.0258037406590595	-0.094912821918327
2	C	26	50	20120604	12	2956	58.96	0.0263173830249134	-0.098330551834514
2	C	26	50	20120604	12	2958	59	0.0267674564911386	-0.100987364143466
2	C	26	50	20120604	12	2960	59.04	0.0275611131423424	-0.104169486080162
2	C	26	50	20120604	12	2962	59.08	0.0280828165255018	-0.106526272981856
2	C	26	50	20120604	12	2964	59.12	0.0287820744214172	-0.108822036568335
2	C	26	50	20120604	12	2966	59.16	0.0295649123388688	-0.112232341863319
2	C	26	50	20120604	12	2968	59.2	0.0294980907480467	-0.115162945917947
2	C	26	50	20120604	12	2970	59.24	0.0291029594787196	-0.117550704096658
2	C	26	50	20120604	12	2972	59.28	0.0284718666765107	-0.119737431817477
2	C	26	50	20120604	12	2974	59.32	0.0272596028108444	-0.121521037962342
2	C	26	50	20120604	12	2976	59.36	0.0270631685470308	-0.122218103827236
2	C	26	50	20120604	12	2978	59.4	0.0268570469203149	-0.12311436167239
2	C	26	50	20120604	12	2980	59.44	0.0258894420009393	-0.123306977559585
2	C	26	50	20120604	12	2982	59.48	0.0245417671866758	-0.123722685636245
2	C	26	50	20120604	12	2984	59.52	0.0227097949379777	-0.123789719359101
2	C	26	50	20120604	12	2986	59.56	0.0203737262649717	-0.123713139694699
2	C	26	50	20120604	12	2988	59.6	0.0182768718160412	-0.122472450136429
2	C	26	50	20120604	12	2990	59.64	0.0153167814086380	-0.121249296826332
2	C	26	50	20120604	12	2992	59.68	0.0127279927720360	-0.119926512170766
2	C	26	50	20120604	12	2994	59.72	0.0115995210599404	-0.119159230602501
2	C	26	50	20120604	12	2996	59.76	0.0113811664859100	-0.118737087854133
2	C	26	50	20120604	12	2998	59.8	0.0115437303349047	-0.118511167237543
2	C	26	50	20120604	12	3000	59.84	0.0114621302123558	-0.118488398399189
2	C	26	50	20120604	12	3002	59.88	0.0116173401508263	-0.118949785573914
2	C	26	50	20120604	12	3004	59.92	0.0126149971084024	-0.119048851233958
2	C	26	50	20120604	12	3006	59.96	0.0134188360972552	-0.118814657468029
2	C	26	50	20120604	12	3008	60	0.0136769300723883	-0.118490095455464
2	C	26	50	20120604	12	3010	60.04	0.0143008810961073	-0.117780867353934
2	C	26	50	20120604	12	3012	60.08	0.0139648639536875	-0.115902791743103
2	C	26	50	20120604	12	3014	60.12	0.0134182704118303	-0.114271779241618
2	C	26	50	20120604	12	3016	60.16	0.0135444889722721	-0.112282051470037
2	C	26	50	20120604	12	3018	60.2	0.0131989965989843	-0.11010274837042
2	C	26	50	20120604	12	3020	60.24	0.0132117245210457	-0.108342193906622
2	C	26	50	20120604	12	3022	60.28	0.0125041227651123	-0.106369295276433
2	C	26	50	20120604	12	3024	60.32	0.0115493164784761	-0.10437702192044
2	C	26	50	20120604	12	3026	60.36	0.0111747620164816	-0.102106855599441
2	C	26	50	20120604	12	3028	60.4	0.0107916515624347	-0.100487581070523
2	C	26	50	20120604	12	3030	60.44	0.0103036064620598	-0.098581928295226
2	C	26	50	20120604	12	3032	60.48	0.0100629073137439	-0.096287791054344
2	C	26	50	20120604	12	3034	60.52	0.0103538817542021	-0.093635645650148
2	C	26	50	20120604	12	3036	60.56	0.0101131826058862	-0.090524092970214
2	C	26	50	20120604	12	3038	60.6	0.0102035508525219	-0.08790680793033
2	C	26	50	20120604	12	3040	60.64	0.0101222335726854	-0.08625118811286
2	C	26	50	20120604	12	3042	60.68	0.0103113846366528	-0.083521685226802
2	C	26	50	20120604	12	3044	60.72	0.0103519018552148	-0.0804408916918503
2	C	26	50	20120604	12	3046	60.76	0.0097263951965772	-0.0779139748986021
2	C	26	50	20120604	12	3048	60.8	0.00798563972265215	-0.0759019732634139
2	C	26	50	20120604	12	3050	60.84	0.00602214561265335	-0.0735037499043416
2	C	26	50	20120604	12	3052	60.88	0.00362081098374382	-0.0719237905124584
2	C	26	50	20120604	12	3054	60.92	0.00098938380823621	-0.0699543567054976
2	C	26	50	20120604	12	3056	60.96	-0.00123446701859548	-0.0690522298740598
2	C	26	50	20120604	12	3058	61	-0.00380536585363348	-0.0684919184606476
2	C	26	50	20120604	12	3060	61.04	-0.00643933861355338	-0.0676026609726274
2	C	26	50	20120604	12	3062	61.08	-0.00904198654306678	-0.0662139739650551
2	C	26	50	20120604	12	3064	61.12	-0.0108750194519367	-0.0656866844383243
2	C	26	50	20120604	12	3066	61.16	-0.0137064871358419	-0.0639025833187126
2	C	26	50	20120604	12	3068	61.2	-0.0153717943162144	-0.0614355584698308
2	C	26	50	20120604	12	3070	61.24	-0.0173364197970631	-0.0595712007305543
2	C	26	50	20120604	12	3072	61.28	-0.0198008283508544	-0.058132379852196
2	C	26	50	20120604	12	3074	61.32	-0.0226272048659352	-0.055617554584906
2	C	26	50	20120604	12	3076	61.36	-0.024738484293202	-0.0537674804026095
2	C	26	50	20120604	12	3078	61.4	-0.0272356318909623	-0.0515834396875586
2	C	26	50	20120604	12	3080	61.44	-0.0292510983493783	-0.0498950808261195
2	C	26	50	20120604	12	3082	61.48	-0.0308402501294169	-0.0483175255972923
2	C	26	50	20120604	12	3084	61.52	-0.0327502162560799	-0.046754183214767
2	C	26	50	20120604	12	3086	61.56	-0.0342655460881627	-0.045433590590223
2	C	26	50	20120604	12	3088	61.6	-0.0356135744558167	-0.042976535946956
2	C	26	50	20120604	12	3090	61.64	-0.0369821230622608	-0.0408949408623634
2	C	26	50	20120604	12	3092	61.68	-0.0381431075441554	-0.0390865294116144
2	C	26	50	20120604	12	3094	61.72	-0.0401662319690116	-0.0361270541871109
2	C	26	50	20120604	12	3096	61.76	-0.0420559960549361	-0.0343259612915472
2	C	26	50	20120604	12	3098	61.8	-0.044265634035466	-0.0320572091841102
2	C	26	50	20120604	12	3100	61.84	-0.0457718846164783	-0.0308803289417746
2	C	26	50	20120604	12	3102	61.88	-0.0484822249087663	-0.0291375935688622
2	C	26	50	20120604	12	3104	61.92	-0.051271393465021	-0.0274465618437902
2	C	26	50	20120604	12	3106	61.96	-0.0535810870550888	-0.0262826640819571
2	C	26	50	20120604	12	3108	62	-0.0560203226074699	-0.0260548342770588
2	C	26	50	20120604	12	3110	62.04	-0.058619293581721	-0.0258603092015544
2	C	26	50	20120604	12	3112	62.08	-0.0609398059055409	-0.0258436921921965
2	C	26	50	20120604	12	3114	62.12	-0.063420124361909	-0.0259523745044649
2	C	26	50	20120604	12	3116	62.16	-0.0649621828303206	-0.0258809567195651
2	C	26	50	20120604	12	3118	62.2	-0.0662030138099468	-0.025485825450238
2	C	26	50	20120604	12	3120	62.24	-0.0661776286765022	-0.0250876536217519
2	C	26	50	20120604	12	3122	62.28	-0.0670984938376414	-0.0244916333158897
2	C	26	50	20120604	12	3124	62.32	-0.0690694125688427	-0.0233501508390203
2	C	26	50	20120604	12	3126	62.36	-0.0706468970869917	-0.0212544984716177
2	C	26	50	20120604	12	3128	62.4	-0.0718039359130473	-0.0199280368607899
2	C	26	50	20120604	12	3130	62.44	-0.0737260642763467	-0.0182297785044141
2	C	26	50	20120604	12	3132	62.48	-0.076097488288412	-0.016639141800135
2	C	26	50	20120604	12	3134	62.52	-0.0778289099528254	-0.0160689308917862
2	C	26	50	20120604	12	3136	62.56	-0.080086701905154	-0.0160498390086941
2	C	26	50	20120604	12	3138	62.6	-0.0827974664615108	-0.015418675495807
2	C	26	50	20120604	12	3140	62.64	-0.0854754919738986	-0.0135320438929232
2	C	26	50	20120604	12	3142	62.68	-0.0864413291263213	-0.0126845764156711
2	C	26	50	20120604	12	3144	62.72	-0.0871659721556813	-0.0107372043402834
2	C	26	50	20120604	12	3146	62.76	-0.0871055852365679	-0.0096083790747971
2	C	26	50	20120604	12	3148	62.8	-0.087309514832262	-0.007255551971077
2	C	26	50	20120604	12	3150	62.84	-0.0874895442187522	-0.0049805066132874
2	C	26	50	20120604	12	3152	62.88	-0.0875646389589143	-0.0027614641125678
2	C	26	50	20120604	12	3154	62.92	-0.0870901703087381	-0.000171331973081501
2	C	26	50	20120604	12	3156	62.96	-0.0865982361210666	0.0025436045132843
2	C	26	50	20120604	12	3158	63	-0.0865945591658044	0.0047097554267711
2	C	26	50	20120604	12	3160	63.04	-0.0858407126263814	0.00744364237487267
2	C	26	50	20120604	12	3162	63.08	-0.0851228578221209	0.00962648100839555
2	C	26	50	20120604	12	3164	63.12	-0.083912078880695	0.0105026570209638
2	C	26	50	20120604	12	3166	63.16	-0.0827240687776236	0.0122453216831980
2	C	26	50	20120604	12	3168	63.2	-0.0805903740653932	0.0136135025941159
2	C	26	50	20120604	12	3170	63.24	-0.0781751801435725	0.0150479394104309
2	C	26	50	20120604	12	3172	63.28	-0.076037313501333	0.0165928263059673
2	C	26	50	20120604	12	3174	63.32	-0.0745328024030024	0.0180469914014774
2	C	26	50	20120604	12	3176	63.36	-0.0725291446278322	0.0202974294432817
2	C	26	50	20120604	12	3178	63.4	-0.07084014937029	0.0224321848156839
2	C	26	50	20120604	12	3180	63.44	-0.0689357693871984	0.0250247211182263
2	C	26	50	20120604	12	3182	63.48	-0.0677669925885752	0.0268974934281989
2	C	26	50	20120604	12	3184	63.52	-0.0662231663532106	0.0294260365670438
2	C	26	50	20120604	12	3186	63.56	-0.065591790708289	0.0314317449518795
2	C	26	50	20120604	12	3188	63.6	-0.0640597024454922	0.0338595960850835
2	C	26	50	20120604	12	3190	63.64	-0.0623774247023713	0.0365574205873445
2	C	26	50	20120604	12	3192	63.68	-0.0616034963303626	0.0390436787406745
2	C	26	50	20120604	12	3194	63.72	-0.0607420988495212	0.0411341692285745
2	C	26	50	20120604	12	3196	63.76	-0.0603413814366228	0.0432419838326134
2	C	26	50	20120604	12	3198	63.8	-0.0596952272599745	0.0460668754234537
2	C	26	50	20120604	12	3200	63.84	-0.0591563411820322	0.0481809125671671
2	C	26	50	20120604	12	3202	63.88	-0.0585766550428155	0.0501956012081238
2	C	26	50	20120604	12	3204	63.92	-0.0583952821534411	0.052685536316716
2	C	26	50	20120604	12	3206	63.96	-0.0580949739034712	0.0556613952053396
2	C	26	50	20120604	12	3208	64	-0.0571414404090412	0.0570540420108865
2	C	26	50	20120604	12	3210	64.04	-0.0566091304241639	0.0600315272451068
2	C	26	50	20120604	12	3212	64.08	-0.0557256005010713	0.0625101486452
2	C	26	50	20120604	12	3214	64.12	-0.0549984118872991	0.0651022606836737
2	C	26	50	20120604	12	3216	64.16	-0.0533583837743541	0.0682805288884119
2	C	26	50	20120604	12	3218	64.2	-0.0521297857420424	0.0709254618034402
2	C	26	50	20120604	12	3220	64.24	-0.0502663048151747	0.0728351875137976
2	C	26	50	20120604	12	3222	64.28	-0.0489366944578502	0.0750058306766653
2	C	26	50	20120604	12	3224	64.32	-0.0474623930825322	0.0765318922683661
2	C	26	50	20120604	12	3226	64.36	-0.04531102777184	0.0790846113880599
2	C	26	50	20120604	12	3228	64.4	-0.043797472777778	0.0813254964172504
2	C	26	50	20120604	12	3230	64.44	-0.0426214976321222	0.0829916379836246
2	C	26	50	20120604	12	3232	64.48	-0.0402430732629232	0.0859334850360731
2	C	26	50	20120604	12	3234	64.52	-0.0383655633375166	0.0878544113178445
2	C	26	50	20120604	12	3236	64.56	-0.0364765982822549	0.0898870604710433
2	C	26	50	20120604	12	3238	64.6	-0.0340476864888791	0.0909769948635643
2	C	26	50	20120604	12	3240	64.64	-0.0316418970872481	0.0925557521739195
2	C	26	50	20120604	12	3242	64.68	-0.0289591339594264	0.093553055578105
2	C	26	50	20120604	12	3244	64.72	-0.0258869671272052	0.0954651430251115
2	C	26	50	20120604	12	3246	64.76	-0.0232369430433523	0.0975395821890785
2	C	26	50	20120604	12	3248	64.8	-0.0210977328982287	0.0989648973279162
2	C	26	50	20120604	12	3250	64.84	-0.0187880393081609	0.101247155174874
2	C	26	50	20120604	12	3252	64.88	-0.0174746591727850	0.102539887792239
2	C	26	50	20120604	12	3254	64.92	-0.0167845229543470	0.102801800143991
2	C	26	50	20120604	12	3256	64.96	-0.0154286457014218	0.103820811726359
2	C	26	50	20120604	12	3258	65	-0.0140738291086683	0.105213670663940
2	C	26	50	20120604	12	3260	65.04	-0.0122093299480357	0.105549546385003
2	C	26	50	20120604	12	3262	65.08	-0.0107587710971096	0.106076340936988
2	C	26	50	20120604	12	3264	65.12	-0.00838487221131008	0.106052723570496
2	C	26	50	20120604	12	3266	65.16	-0.00625937993774138	0.105564042074018
2	C	26	50	20120604	12	3268	65.2	-0.00545221754701698	0.105952880092992
2	C	26	50	20120604	12	3270	65.24	-0.00447386460456728	0.106895736275026
2	C	26	50	20120604	12	3272	65.28	-0.00235431202796058	0.108189953816632
2	C	26	50	20120604	12	3274	65.32	6.44174277660906e-05	0.109382560113781
2	C	26	50	20120604	12	3276	65.36	0.00334150380517515	0.110786803470540
2	C	26	50	20120604	12	3278	65.4	0.00536566767699978	0.110939821377988
2	C	26	50	20120604	12	3280	65.44	0.00848174584033265	0.111371439357225
2	C	26	50	20120604	12	3282	65.48	0.0118083296924247	0.110753781583858
2	C	26	50	20120604	12	3284	65.52	0.0146050077226957	0.110642977951246
2	C	26	50	20120604	12	3286	65.56	0.0176797201393291	0.109869191000594
2	C	26	50	20120604	12	3288	65.6	0.0205197438152868	0.10864518916236
2	C	26	50	20120604	12	3290	65.64	0.0236368826387914	0.107795741786121
2	C	26	50	20120604	12	3292	65.68	0.0260797244357566	0.106641955651259
2	C	26	50	20120604	12	3294	65.72	0.0286644118530278	0.105222297366670
2	C	26	50	20120604	12	3296	65.76	0.0318582717622912	0.103970294099901
2	C	26	50	20120604	12	3298	65.8	0.0349737842401991	0.103515907282311
2	C	26	50	20120604	12	3300	65.84	0.0378254751780463	0.102368909372548
2	C	26	50	20120604	12	3302	65.88	0.0408509729627092	0.100984747848376
2	C	26	50	20120604	12	3304	65.92	0.0437135533449867	0.0999787470307815
2	C	26	50	20120604	12	3306	65.96	0.0464486423746163	0.0981604926536384
2	C	26	50	20120604	12	3308	66	0.0484560478157268	0.0971109340583232
2	C	26	50	20120604	12	3310	66.04	0.0509198906840932	0.095968390921282
2	C	26	50	20120604	12	3312	66.08	0.0534477974268351	0.0947736633037892
2	C	26	50	20120604	12	3314	66.12	0.0566937711058719	0.0936579195137549
2	C	26	50	20120604	12	3316	66.16	0.0592609222749697	0.0924233817844814
2	C	26	50	20120604	12	3318	66.2	0.0621061785411081	0.0906209665992368
2	C	26	50	20120604	12	3320	66.24	0.0648676426536759	0.0889466084520652
2	C	26	50	20120604	12	3322	66.28	0.0673833871597814	0.0863236665579318
2	C	26	50	20120604	12	3324	66.32	0.0694092198036096	0.084401778610938
2	C	26	50	20120604	12	3326	66.36	0.0710488943631641	0.0827799231422695
2	C	26	50	20120604	12	3328	66.4	0.073483221887377	0.0804071139080199
2	C	26	50	20120604	12	3330	66.44	0.0748665426615868	0.0788382483144267
2	C	26	50	20120604	12	3332	66.48	0.0768008686168617	0.0776123019325445
2	C	26	50	20120604	12	3334	66.52	0.0786207139842624	0.0767695367153873
2	C	26	50	20120604	12	3336	66.56	0.08079781798179	0.0745569359574443
2	C	26	50	20120604	12	3338	66.6	0.0821190540735047	0.0740204469714903
2	C	26	50	20120604	12	3340	66.64	0.0821985470178457	0.0737056288903704
2	C	26	50	20120604	12	3342	66.68	0.0829219879656777	0.0734863550775244
2	C	26	50	20120604	12	3344	66.72	0.0830209122043657	0.073116043256217
2	C	26	50	20120604	12	3346	66.76	0.0840300950024751	0.0728064719074136
2	C	26	50	20120604	12	3348	66.8	0.0846556016611128	0.0730181796777008
2	C	26	50	20120604	12	3350	66.84	0.0853042307114952	0.0724997996964129
2	C	26	50	20120604	12	3352	66.88	0.0866040343966723	0.0726893043137709
2	C	26	50	20120604	12	3354	66.92	0.088518526006735	0.0723740054000399
2	C	26	50	20120604	12	3356	66.96	0.0910301692935095	0.0719749143327382
2	C	26	50	20120604	12	3358	67	0.09397795604292	0.071456322219416
2	C	26	50	20120604	12	3360	67.04	0.0964638606428594	0.0709398514264373
2	C	26	50	20120604	12	3362	67.08	0.0992964596976146	0.0709441647778026
2	C	26	50	20120604	12	3364	67.12	0.102043003857099	0.0699229611644129
2	C	26	50	20120604	12	3366	67.16	0.104723857796612	0.0693662559955848
2	C	26	50	20120604	12	3368	67.2	0.107104757039545	0.0697345879179048
2	C	26	50	20120604	12	3370	67.24	0.109504536033536	0.0688946864832114
2	C	26	50	20120604	12	3372	67.28	0.112305103151103	0.067765719796369
2	C	26	50	20120604	12	3374	67.32	0.114630635933070	0.0677057571413244
2	C	26	50	20120604	12	3376	67.36	0.116512317788485	0.067132222831104
2	C	26	50	20120604	12	3378	67.4	0.118555007857977	0.0660271563534656
2	C	26	50	20120604	12	3380	67.44	0.120112339832862	0.0655813962386056
2	C	26	50	20120604	12	3382	67.48	0.120129734659679	0.0655809719745369
2	C	26	50	20120604	12	3384	67.52	0.122932069544200	0.0635635256171336
2	C	26	50	20120604	12	3386	67.56	0.125363314789953	0.0624234573538265
2	C	26	50	20120604	12	3388	67.6	0.128562478000076	0.0603542507800403
2	C	26	50	20120604	12	3390	67.64	0.130306132611804	0.0589768774809671
2	C	26	50	20120604	12	3392	67.68	0.133077566929986	0.05795482533944
2	C	26	50	20120604	12	3394	67.72	0.135034979921667	0.056375007368913
2	C	26	50	20120604	12	3396	67.76	0.136997837635562	0.0548844969848499
2	C	26	50	20120604	12	3398	67.8	0.139593980182689	0.0526984763708117
2	C	26	50	20120604	12	3400	67.84	0.141819528065795	0.0511616504925809
2	C	26	50	20120604	12	3402	67.88	0.143407760607019	0.0493853275475621
2	C	26	50	20120604	12	3404	67.92	0.145844804128378	0.0476667045158882
2	C	26	50	20120604	12	3406	67.96	0.147235541745616	0.0453821839272307
2	C	26	50	20120604	12	3408	68	0.147324000803942	0.0440760869917011
2	C	26	50	20120604	12	3410	68.04	0.147309646536284	0.043741130509453
2	C	26	50	20120604	12	3412	68.08	0.147173245638193	0.043157696704296
2	C	26	50	20120604	12	3414	68.12	0.146747850198631	0.0422622166766013
2	C	26	50	20120604	12	3416	68.16	0.146928303849190	0.0418540746425005
2	C	26	50	20120604	12	3418	68.2	0.147208459555896	0.039995656600186
2	C	26	50	20120604	12	3420	68.24	0.147992004580129	0.038790675934366
2	C	26	50	20120604	12	3422	68.28	0.148618713320295	0.0376392939625599
2	C	26	50	20120604	12	3424	68.32	0.150582843826397	0.0354389897915417
2	C	26	50	20120604	12	3426	68.36	0.153096537722837	0.0326056836300053
2	C	26	50	20120604	12	3428	68.4	0.154663698481980	0.0315009707057576
2	C	26	50	20120604	12	3430	68.44	0.157370573951041	0.0303907423486166
2	C	26	50	20120604	12	3432	68.48	0.160001294019767	0.0290922114556456
2	C	26	50	20120604	12	3434	68.52	0.159486308151029	0.0302888482614476
2	C	26	50	20120604	12	3436	68.56	0.160816729559831	0.0288877161745265
2	C	26	50	20120604	12	3438	68.6	0.165826510393860	0.0260925937791742
2	C	26	50	20120604	12	3440	68.64	0.167606298162106	0.0239281399219622
2	C	26	50	20120604	12	3442	68.68	0.168934244697175	0.0218308612089629
2	C	26	50	20120604	12	3444	68.72	0.169507708296717	0.0197229758942458
2	C	26	50	20120604	12	3446	68.76	0.169881060677184	0.0179042972530339
2	C	26	50	20120604	12	3448	68.8	0.170646150214427	0.0163712897514215
2	C	26	50	20120604	12	3450	68.84	0.170222593252497	0.0135237707435833
2	C	26	50	20120604	12	3452	68.88	0.170623522797429	0.0109435380990336
2	C	26	50	20120604	12	3454	68.92	0.170397955734231	0.00810874701325671
2	C	26	50	20120604	12	3456	68.96	0.170706254290828	0.0051092000474634
2	C	26	50	20120604	12	3458	69	0.170839897472473	0.0013990107665776
2	C	26	50	20120604	12	3460	69.04	0.171902678964596	-0.00125617519677790
2	C	26	50	20120604	12	3462	69.08	0.172538367960883	-0.0045279582733281
2	C	26	50	20120604	12	3464	69.12	0.173491689323278	-0.0073194744240963
2	C	26	50	20120604	12	3466	69.16	0.173773047111512	-0.0090293293316835
2	C	26	50	20120604	12	3468	69.2	0.173813635040753	-0.0099306076349839
2	C	26	50	20120604	12	3470	69.24	0.174065506476211	-0.0104112988248345
2	C	26	50	20120604	12	3472	69.28	0.173376572339301	-0.0096605635552487
2	C	26	50	20120604	12	3474	69.32	0.173687557901667	-0.0089903677480401
2	C	26	50	20120604	12	3476	69.36	0.173691376278285	-0.0084222781600348
2	C	26	50	20120604	12	3478	69.4	0.174274951504799	-0.0090690687327862
2	C	26	50	20120604	12	3480	69.44	0.173483062620548	-0.0083109795526761
2	C	26	50	20120604	12	3482	69.48	0.173339873497358	-0.0077018070606839
2	C	26	50	20120604	12	3484	69.52	0.172704467343783	-0.0082891299531374
2	C	26	50	20120604	12	3486	69.56	0.171585965837302	-0.0082366626299734
2	C	26	50	20120604	12	3488	69.6	0.170459049760125	-0.0083693865728021
2	C	26	50	20120604	12	3490	69.64	0.169552397445288	-0.0089818824666659
2	C	26	50	20120604	12	3492	69.68	0.167826208371055	-0.0098581291899123
2	C	26	50	20120604	12	3494	69.72	0.167851664215178	-0.0093970955685786
2	C	26	50	20120604	12	3496	69.76	0.167752032869709	-0.0089621541874708
2	C	26	50	20120604	12	3498	69.8	0.167991883489887	-0.0077889226161261
2	C	26	50	20120604	12	3500	69.84	0.168165761047381	-0.0065543848868525
2	C	26	50	20120604	12	3502	69.88	0.167459219951620	-0.0060630870952841
2	C	26	50	20120604	12	3504	69.92	0.167003418920467	-0.0054228726155978
2	C	26	50	20120604	12	3506	69.96	0.166821904609736	-0.0046893907514729
2	C	26	50	20120604	12	3508	70	0.166898413563461	-0.0035239373547213
2	C	26	50	20120604	12	3510	70.04	0.166717818491546	-0.0030653078964437
2	C	26	50	20120604	12	3512	70.08	0.166555183931873	-0.0023864853865046
2	C	26	50	20120604	12	3514	70.12	0.166785700742539	-0.00156765573389060
2	C	26	50	20120604	12	3516	70.16	0.166591599931104	-0.000275418091272201
2	C	26	50	20120604	12	3518	70.2	0.166178649570891	0.000616950666585198
2	C	26	50	20120604	12	3520	70.24	0.166234511006605	0.0018805504845656
2	C	26	50	20120604	12	3522	70.28	0.165256582328224	0.0032558731739734
2	C	26	50	20120604	12	3524	70.32	0.164086320605360	0.00547689557368039
2	C	26	50	20120604	12	3526	70.36	0.163125362489727	0.0061224840649037
2	C	26	50	20120604	12	3528	70.4	0.161596597628802	0.00854078925656171
2	C	26	50	20120604	12	3530	70.44	0.160111673388310	0.00977539769651342
2	C	26	50	20120604	12	3532	70.48	0.158022879956685	0.0113395178964981
2	C	26	50	20120604	12	3534	70.52	0.155811757051915	0.0125621055211696
2	C	26	50	20120604	12	3536	70.56	0.154140863727971	0.0142372414858005
2	C	26	50	20120604	12	3538	70.6	0.151843473795896	0.0155036697309056
2	C	26	50	20120604	12	3540	70.64	0.149691889282102	0.0162346767212963
2	C	26	50	20120604	12	3542	70.68	0.146856037536153	0.0173362783757068
2	C	26	50	20120604	12	3544	70.72	0.144135585616894	0.0182961758311676
2	C	26	50	20120604	12	3546	70.76	0.141213608264997	0.0192450424208418
2	C	26	50	20120604	12	3548	70.8	0.138543855901949	0.0203984750023133
2	C	26	50	20120604	12	3550	70.84	0.136360310161645	0.0210948337604258
2	C	26	50	20120604	12	3552	70.88	0.133581239090225	0.0216848436586479
2	C	26	50	20120604	12	3554	70.92	0.130982055983940	0.0218514380162954
2	C	26	50	20120604	12	3556	70.96	0.128127183065577	0.0224166991771759
2	C	26	50	20120604	12	3558	71	0.125525525085558	0.0223882027738941
2	C	26	50	20120604	12	3560	71.04	0.122850328000295	0.0218009505921187
2	C	26	50	20120604	12	3562	71.08	0.120125492018992	0.0216396595353300
2	C	26	50	20120604	12	3564	71.12	0.117156067802077	0.0211975763757322
2	C	26	50	20120604	12	3566	71.16	0.113517437727448	0.0202069197752898
2	C	26	50	20120604	12	3568	71.2	0.110860483997139	0.0205544627582430
2	C	26	50	20120604	12	3570	71.24	0.108240158398096	0.0202847015212204
2	C	26	50	20120604	12	3572	71.28	0.105964971618951	0.0203825650997366
2	C	26	50	20120604	12	3574	71.32	0.103391102935432	0.0201818881952358
2	C	26	50	20120604	12	3576	71.36	0.102463803102584	0.0200226477481126
2	C	26	50	20120604	12	3578	71.4	0.102205214152704	0.0207409975271200
2	C	26	50	20120604	12	3580	71.44	0.100655589641733	0.0212405684680283
2	C	26	50	20120604	12	3582	71.48	0.0992688118224702	0.0215623020534682
2	C	26	50	20120604	12	3584	71.52	0.0970781950143543	0.0220619437050547
2	C	26	50	20120604	12	3586	71.56	0.0947404999957515	0.0219949099821981
2	C	26	50	20120604	12	3588	71.6	0.0917839451222543	0.0212409927320970
2	C	26	50	20120604	12	3590	71.64	0.0893764586643485	0.0202208497788792
2	C	26	50	20120604	12	3592	71.68	0.0871028982307994	0.0186647198855220
2	C	26	50	20120604	12	3594	71.72	0.0848518945035701	0.0173407331484283
2	C	26	50	20120604	12	3596	71.76	0.0825510397482672	0.016317337504017
2	C	26	50	20120604	12	3598	71.8	0.0799811308627228	0.0151878051317496
2	C	26	50	20120604	12	3600	71.84	0.0771189040338359	0.0135908751771179
2	C	26	50	20120604	12	3602	71.88	0.0749087003678812	0.0127183761198118
2	C	26	50	20120604	12	3604	71.92	0.0729416707239764	0.0113499830768596
2	C	26	50	20120604	12	3606	71.96	0.07088186867038	0.00992106169343785
2	C	26	50	20120604	12	3608	72	0.0684938983596349	0.00852841488789094
2	C	26	50	20120604	12	3610	72.04	0.0662858160140237	0.00693311127885598
2	C	26	50	20120604	12	3612	72.08	0.0637695058224932	0.00537662783210815
2	C	26	50	20120604	12	3614	72.12	0.0615076833615118	0.0032941276508356
2	C	26	50	20120604	12	3616	72.16	0.0593086519826998	0.0012148801607566
2	C	26	50	20120604	12	3618	72.2	0.0574609819634593	-0.000906581604159303
2	C	26	50	20120604	12	3620	72.24	0.0547838049792089	-0.003404012044632
2	C	26	50	20120604	12	3622	72.28	0.0528604745343815	-0.0054321357144313
2	C	26	50	20120604	12	3624	72.32	0.0505216481449289	-0.0073082314262754
2	C	26	50	20120604	12	3626	72.36	0.0486698061956794	-0.0071518901169551
2	C	26	50	20120604	12	3628	72.4	0.0482671795944718	-0.0070097616539366
2	C	26	50	20120604	12	3630	72.44	0.0479378092557951	-0.0070264493739726
2	C	26	50	20120604	12	3632	72.48	0.0482344405505029	-0.0068531375019038
2	C	26	50	20120604	12	3634	72.52	0.048478250968656	-0.0071079787858434
2	C	26	50	20120604	12	3636	72.56	0.0487752358167544	-0.0076525924287133
2	C	26	50	20120604	12	3638	72.6	0.048599236938917	-0.0082723715224233
2	C	26	50	20120604	12	3640	72.64	0.0482772134396969	-0.0096655203737849
2	C	26	50	20120604	12	3642	72.68	0.0471947036683784	-0.0108733294667296
2	C	26	50	20120604	12	3644	72.72	0.0454949391745587	-0.0121284652165391
2	C	26	50	20120604	12	3646	72.76	0.0443322010678468	-0.012539690236206
2	C	26	50	20120604	12	3648	72.8	0.0430509377224724	-0.0129529092969958
2	C	26	50	20120604	12	3650	72.84	0.0419718503479749	-0.0135967017369949
2	C	26	50	20120604	12	3652	72.88	0.0401718874090475	-0.0145809462931455
2	C	26	50	20120604	12	3654	72.92	0.0386651927649766	-0.0160206072143599
2	C	26	50	20120604	12	3656	72.96	0.0370660354239842	-0.0175059203635813
2	C	26	50	20120604	12	3658	73	0.035597098867815	-0.0185107120285796
2	C	26	50	20120604	12	3660	73.04	0.0350242787354436	-0.019342757506934
2	C	26	50	20120604	12	3662	73.08	0.033969324915388	-0.0197401020204861
2	C	26	50	20120604	12	3664	73.12	0.0328267817783468	-0.0208877363263519
2	C	26	50	20120604	12	3666	73.16	0.0326343214546434	-0.0226050017130059
2	C	26	50	20120604	12	3668	73.2	0.0324548577535782	-0.0235103812356372
2	C	26	50	20120604	12	3670	73.24	0.0327012137561436	-0.024333877793007
2	C	26	50	20120604	12	3672	73.28	0.0326297252605657	-0.0257932754786979
2	C	26	50	20120604	12	3674	73.32	0.0340006638879302	-0.027511403535625
2	C	26	50	20120604	12	3676	73.36	0.0354027152136668	-0.0293066062317014
2	C	26	50	20120604	12	3678	73.4	0.0374338794426252	-0.0323926323568339
2	C	26	50	20120604	12	3680	73.44	0.0382092220281963	-0.0356145644053104
2	C	26	50	20120604	12	3682	73.48	0.0396281024953252	-0.0380208487816882
2	C	26	50	20120604	12	3684	73.52	0.040311521199342	-0.0416055266089134
2	C	26	50	20120604	12	3686	73.56	0.0413826465514834	-0.0441792538710762
2	C	26	50	20120604	12	3688	73.6	0.0429544742153829	-0.0463261007694367
2	C	26	50	20120604	12	3690	73.64	0.0441017549678581	-0.04752118194032
2	C	26	50	20120604	12	3692	73.68	0.0454779261854034	-0.0487730437857327
2	C	26	50	20120604	12	3694	73.72	0.0468488648127678	-0.0512498974188729
2	C	26	50	20120604	12	3696	73.76	0.0481708009401961	-0.0533677529392048
2	C	26	50	20120604	12	3698	73.8	0.0489426079918612	-0.0550569603287813
2	C	26	50	20120604	12	3700	73.84	0.0497947423738691	-0.0571569967582272
2	C	26	50	20120604	12	3702	73.88	0.0495970353178494	-0.059936916357784
2	C	26	50	20120604	12	3704	73.92	0.0503334870304552	-0.063192506689045
2	C	26	50	20120604	12	3706	73.96	0.0514587060513573	-0.0658590770715776
2	C	26	50	20120604	12	3708	74	0.0523930769520172	-0.0683961762024749
2	C	26	50	20120604	12	3710	74.04	0.0548641323095517	-0.0701082231410838
2	C	26	50	20120604	12	3712	74.08	0.056176522495434	-0.0718010367752444
2	C	26	50	20120604	12	3714	74.12	0.0579683310789607	-0.0742705364978603
2	C	26	50	20120604	12	3716	74.16	0.0583414713273928	-0.0764149792331647
2	C	26	50	20120604	12	3718	74.2	0.0580470320637067	-0.0783182278454065
2	C	26	50	20120604	12	3720	74.24	0.0571103277106689	-0.0796381840738474
2	C	26	50	20120604	12	3722	74.28	0.0558313129648587	-0.0816723888619648
2	C	26	50	20120604	12	3724	74.32	0.0546046948315344	-0.0834463076439275
2	C	26	50	20120604	12	3726	74.36	0.0535133462254511	-0.085787821039149
2	C	26	50	20120604	12	3728	74.4	0.0531679952735196	-0.089207672275679
2	C	26	50	20120604	12	3730	74.44	0.0520055117252489	-0.091785783599885
2	C	26	50	20120604	12	3732	74.48	0.0506254514204071	-0.094630969155346
2	C	26	50	20120604	12	3734	74.52	0.0495623870855712	-0.097303408524162
2	C	26	50	20120604	12	3736	74.56	0.0481325464633339	-0.099423385364838
2	C	26	50	20120604	12	3738	74.6	0.0470466425794657	-0.102008355624821
2	C	26	50	20120604	12	3740	74.64	0.0465430411299047	-0.104866622655734
2	C	26	50	20120604	12	3742	74.68	0.0458389749078772	-0.106095362109401
2	C	26	50	20120604	12	3744	74.72	0.0450328731773246	-0.105529676684452
2	C	26	50	20120604	12	3746	74.76	0.0434415293662642	-0.103978637959919
2	C	26	50	20120604	12	3748	74.8	0.0418810154108636	-0.103137817286411
2	C	26	50	20120604	12	3750	74.84	0.041999243664678	-0.102493501587393
2	C	26	50	20120604	12	3752	74.88	0.042096965821838	-0.102194961104376
2	C	26	50	20120604	12	3754	74.92	0.0418553474347066	-0.100810233894779
2	C	26	50	20120604	12	3756	74.96	0.0415033496790319	-0.100291076096032
2	C	26	50	20120604	12	3758	75	0.0407782823856032	-0.100027608109361
2	C	26	50	20120604	12	3760	75.04	0.0395842618748916	-0.099319511378681
2	C	26	50	20120604	12	3762	75.08	0.0375811697851464	-0.099034405924507
2	C	26	50	20120604	12	3764	75.12	0.0356791939651108	-0.100369282106031
2	C	26	50	20120604	12	3766	75.16	0.0332251798810029	-0.101786536227563
2	C	26	50	20120604	12	3768	75.2	0.031526214417846	-0.103300098292693
2	C	26	50	20120604	12	3770	75.24	0.0297895601632518	-0.105736929682018
2	C	26	50	20120604	12	3772	75.28	0.0276990696753519	-0.107638056973916
2	C	26	50	20120604	12	3774	75.32	0.0256886943857604	-0.109318496239406
2	C	26	50	20120604	12	3776	75.36	0.0235386655068846	-0.111043553942789
2	C	26	50	20120604	12	3778	75.4	0.0219852226192959	-0.113278930610154
2	C	26	50	20120604	12	3780	75.44	0.0200662055258337	-0.114823322530943
2	C	26	50	20120604	12	3782	75.48	0.0171167924308265	-0.1154067563361
2	C	26	50	20120604	12	3784	75.52	0.0151455908569128	-0.114703114378141
2	C	26	50	20120604	12	3786	75.56	0.0131654090268780	-0.114577673635159
2	C	26	50	20120604	12	3788	75.6	0.0107886817139537	-0.113874950916016
2	C	26	50	20120604	12	3790	75.64	0.0081730937303447	-0.113770723376469
2	C	26	50	20120604	12	3792	75.68	0.00645531922680822	-0.113848151569009
2	C	26	50	20120604	12	3794	75.72	0.00350109780568895	-0.113769026320194
2	C	26	50	20120604	12	3796	75.76	0.001424890874769	-0.113735226616053
2	C	26	50	20120604	12	3798	75.8	-0.00140770817998618	-0.113638989383134
2	C	26	50	20120604	12	3800	75.84	-0.00405136830280828	-0.112416896733209
2	C	26	50	20120604	12	3802	75.88	-0.00639323525142008	-0.111597006420423
2	C	26	50	20120604	12	3804	75.92	-0.00809884751832018	-0.110748407572321
2	C	26	50	20120604	12	3806	75.96	-0.00984929035514748	-0.109671130391184
2	C	26	50	20120604	12	3808	76	-0.0101037780856965	-0.107804439199529
2	C	26	50	20120604	12	3810	76.04	-0.0111689637408759	-0.106750567252849
2	C	26	50	20120604	12	3812	76.08	-0.0135258920639269	-0.104526575004661
2	C	26	50	20120604	12	3814	76.12	-0.0144531918967749	-0.103643115792246
2	C	26	50	20120604	12	3816	76.16	-0.0162825478503827	-0.102232367053101
2	C	26	50	20120604	12	3818	76.2	-0.0174137772789249	-0.10125670111642
2	C	26	50	20120604	12	3820	76.24	-0.0181102067477155	-0.101637902382158
2	C	26	50	20120604	12	3822	76.28	-0.0181722907231037	-0.102384748564447
2	C	26	50	20120604	12	3824	76.32	-0.0181630983349483	-0.104021700762894
2	C	26	50	20120604	12	3826	76.36	-0.0181852307771994	-0.105075784841608
2	C	26	50	20120604	12	3828	76.4	-0.0178720531838119	-0.106438308898277
2	C	26	50	20120604	12	3830	76.44	-0.0172534761716299	-0.109257402213511
2	C	26	50	20120604	12	3832	76.48	-0.0164398791091967	-0.111630876835242
2	C	26	50	20120604	12	3834	76.52	-0.0168133729110194	-0.11400519998511
2	C	26	50	20120604	12	3836	76.56	-0.0167630976188770	-0.117115833426228
2	C	26	50	20120604	12	3838	76.6	-0.0172657091189444	-0.119857427838245
2	C	26	50	20120604	12	3840	76.64	-0.01849904476669	-0.122303875879794
2	C	26	50	20120604	12	3842	76.68	-0.0197826557065779	-0.125619287444743
2	C	26	50	20120604	12	3844	76.72	-0.0206964497999053	-0.127778579422452
2	C	26	50	20120604	12	3846	76.76	-0.0217190676268573	-0.129978954304149
2	C	26	50	20120604	12	3848	76.8	-0.0210030513002278	-0.131180045882672
2	C	26	50	20120604	12	3850	76.84	-0.0196084953063717	-0.132242261689371
2	C	26	50	20120604	12	3852	76.88	-0.0180832659793523	-0.134078618000112
2	C	26	50	20120604	12	3854	76.92	-0.0170139083941639	-0.136522591167927
2	C	26	50	20120604	12	3856	76.96	-0.0157392777103970	-0.138935663769404
2	C	26	50	20120604	12	3858	77	-0.0144064521385385	-0.14144087238447
2	C	26	50	20120604	12	3860	77.04	-0.0129524284643846	-0.14285671229244
2	C	26	50	20120604	12	3862	77.08	-0.0113661051114707	-0.145927959885846
2	C	26	50	20120604	12	3864	77.12	-0.00990366686662068	-0.148055078505011
2	C	26	50	20120604	12	3866	77.16	-0.00873906199800648	-0.151096344770894
2	C	26	50	20120604	12	3868	77.2	-0.00769112974828798	-0.153336459053693
2	C	26	50	20120604	12	3870	77.24	-0.00588235060201278	-0.154654506093825
2	C	26	50	20120604	12	3872	77.28	-0.00536474843818428	-0.15677299801026
2	C	26	50	20120604	12	3874	77.32	-0.00497866813565638	-0.157702136320739
2	C	26	50	20120604	12	3876	77.36	-0.00432247304271528	-0.158040133362146
2	C	26	50	20120604	12	3878	77.4	-0.00350788603078838	-0.15766112412743
2	C	26	50	20120604	12	3880	77.44	-0.00259147564237058	-0.15741080832689
2	C	26	50	20120604	12	3882	77.48	-0.00173658354391608	-0.157123015866947
2	C	26	50	20120604	12	3884	77.52	0.000506359166007671	-0.155824767816689
2	C	26	50	20120604	12	3886	77.56	0.0026170729078495	-0.156019222181515
2	C	26	50	20120604	12	3888	77.6	0.00566965288223185	-0.155489599202406
2	C	26	50	20120604	12	3890	77.64	0.00879647906863875	-0.15605811305448
2	C	26	50	20120604	12	3892	77.68	0.0118236031988984	-0.15680269649507
2	C	26	50	20120604	12	3894	77.72	0.0144469693571005	-0.157798302842981
2	C	26	50	20120604	12	3896	77.76	0.0153761076675796	-0.158823607675701
2	C	26	50	20120604	12	3898	77.8	0.0171990289494785	-0.159901238410229
2	C	26	50	20120604	12	3900	77.84	0.0177823920439574	-0.1597407251709
2	C	26	50	20120604	12	3902	77.88	0.0181974637245139	-0.159297369219096
2	C	26	50	20120604	12	3904	77.92	0.0196505681598522	-0.158476418246138
2	C	26	50	20120604	12	3906	77.96	0.0210251837424789	-0.158582484263316
2	C	26	50	20120604	12	3908	78	0.0224096988200421	-0.158975635633656
2	C	26	50	20120604	12	3910	78.04	0.0247770923234547	-0.159702541404716
2	C	26	50	20120604	12	3912	78.08	0.0275100600327407	-0.160657842666099
2	C	26	50	20120604	12	3914	78.12	0.0296837062781082	-0.161159888480741
2	C	26	50	20120604	12	3916	78.16	0.0319627114338724	-0.161292117448823
2	C	26	50	20120604	12	3918	78.2	0.0349601370793222	-0.162697138623041
2	C	26	50	20120604	12	3920	78.24	0.0380438297520767	-0.162986345296546
2	C	26	50	20120604	12	3922	78.28	0.0404946618556693	-0.163766991182976
2	C	26	50	20120604	12	3924	78.32	0.0428351853013968	-0.163413437792383
2	C	26	50	20120604	12	3926	78.36	0.0461889927645646	-0.163784668852506
2	C	26	50	20120604	12	3928	78.4	0.048004489425261	-0.164445460139525
2	C	26	50	20120604	12	3930	78.44	0.0510553016326904	-0.164600670077995
2	C	26	50	20120604	12	3932	78.48	0.0531757734481126	-0.16532135330938
2	C	26	50	20120604	12	3934	78.52	0.0549755723382667	-0.16671202021594
2	C	26	50	20120604	12	3936	78.56	0.0569954935694042	-0.168458149701402
2	C	26	50	20120604	12	3938	78.6	0.0592648113622662	-0.169205349437082
2	C	26	50	20120604	12	3940	78.64	0.0618079209008036	-0.17128388982038
2	C	26	50	20120604	12	3942	78.68	0.0637818094804859	-0.172583905637591
2	C	26	50	20120604	12	3944	78.72	0.0654238528477573	-0.173845242713872
2	C	26	50	20120604	12	3946	78.76	0.0667165147544444	-0.175919823299195
2	C	26	50	20120604	12	3948	78.8	0.0680836350051905	-0.178010455208451
2	C	26	50	20120604	12	3950	78.84	0.0684511891100512	-0.179205607090013
2	C	26	50	20120604	12	3952	78.88	0.0707205069029132	-0.180848004010675
2	C	26	50	20120604	12	3954	78.92	0.0719270432036518	-0.182488279610993
2	C	26	50	20120604	12	3956	78.96	0.0727355490972605	-0.183784123498196
2	C	26	50	20120604	12	3958	79	0.0751583797723181	-0.186378922542438
2	C	26	50	20120604	12	3960	79.04	0.0762087868957707	-0.186703131001612
2	C	26	50	20120604	12	3962	79.08	0.0786252536097976	-0.189024279721535
2	C	26	50	20120604	12	3964	79.12	0.0796910756610801	-0.191619856583236
2	C	26	50	20120604	12	3966	79.16	0.0804871364753399	-0.193509387323923
2	C	26	50	20120604	12	3968	79.2	0.081525876336903	-0.195716267588006
2	C	26	50	20120604	12	3970	79.24	0.0820023955967446	-0.197062669610063
2	C	26	50	20120604	12	3972	79.28	0.0828376301266821	-0.20016319142421
2	C	26	50	20120604	12	3974	79.32	0.0839244532493659	-0.202676956031328
2	C	26	50	20120604	12	3976	79.36	0.0841882040787484	-0.205493362340794
2	C	26	50	20120604	12	3978	79.4	0.0844371056657261	-0.207675493867536
2	C	26	50	20120604	12	3980	79.44	0.0849985484499882	-0.209895809160462
2	C	26	50	20120604	12	3982	79.48	0.0856328232327125	-0.21207581936686
2	C	26	50	20120604	12	3984	79.52	0.0861023421354204	-0.214158955944236
2	C	26	50	20120604	12	3986	79.56	0.087286745993908	-0.216063194505971
2	C	26	50	20120604	12	3988	79.6	0.0876763618303417	-0.216793635810937
2	C	26	50	20120604	12	3990	79.64	0.0888848073193895	-0.218092590967976
2	C	26	50	20120604	12	3992	79.68	0.0903202340851982	-0.218454629639944
2	C	26	50	20120604	12	3994	79.72	0.0928721824585004	-0.2191553724601
2	C	26	50	20120604	12	3996	79.76	0.0931875520829096	-0.218776363225384
2	C	26	50	20120604	12	3998	79.8	0.0931479541031632	-0.218593929675838
2	C	26	50	20120604	12	4000	79.84	0.0943804412227713	-0.218359877331265
2	C	26	50	20120604	12	4002	79.88	0.0958399096191404	-0.217864902584434
2	C	26	50	20120604	12	4004	79.92	0.0968284448992391	-0.217013546019886
[truncated: 66 more rows]
