# Supplementary material for: How Do Ants Make Sense of Gravity? A Boltzmann Walker Analysis of Lasius niger Trajectories on Various Inclines
Source: PLoS One. 2013 Oct 29;8(10):e76531. doi: 10.1371/journal.pone.0076531 (PMC3812222; doi:10.1371/journal.pone.0076531)
Supplement: Dataset S2 — Trajectories for . (ZIP) [file pone.0076531.s006.zip › Incline2/2-C-26-50-20120604-13.txt]

Pente	Colonie	Temperature	Humidite	Date	Indiv	Frame	Time	X	Y
2	C	26	50	20120604	13	8	0	0	0
2	C	26	50	20120604	13	10	0.04	-0.0007786589163748	-0.0014856384183407
2	C	26	50	20120604	13	12	0.08	-5.49563390338011e-05	-0.0008473119137602
2	C	26	50	20120604	13	14	0.12	0.000434623183056300	-0.000169599561467599
2	C	26	50	20120604	13	16	0.16	0.0009023531056078	1.95727157033011e-05
2	C	26	50	20120604	13	18	0.2	0.00279295864860188	-0.0004788809964907
2	C	26	50	20120604	13	20	0.24	0.00441435449786263	-0.0012540114500274
2	C	26	50	20120604	13	22	0.28	0.00737594397164187	-0.00231249373292120
2	C	26	50	20120604	13	24	0.32	0.00858858967496993	-0.00258228325421510
2	C	26	50	20120604	13	26	0.36	0.0120019355291136	-0.0037819606191762
2	C	26	50	20120604	13	28	0.4	0.0152129427778208	-0.0038749805162413
2	C	26	50	20120604	13	30	0.44	0.0168947821147374	-0.0041720502171534
2	C	26	50	20120604	13	32	0.48	0.0200931462941969	-0.0048364689619597
2	C	26	50	20120604	13	34	0.52	0.0247641593404268	-0.006670838302646
2	C	26	50	20120604	13	36	0.56	0.0283934485344771	-0.0078816950258177
2	C	26	50	20120604	13	38	0.6	0.0318943766345386	-0.0101923361389722
2	C	26	50	20120604	13	40	0.64	0.0343315262219152	-0.0113563399668225
2	C	26	50	20120604	13	42	0.68	0.0359690087504479	-0.0128817460705371
2	C	26	50	20120604	13	44	0.72	0.036715862003805	-0.0137412980026797
2	C	26	50	20120604	13	46	0.76	0.0359786395448077	-0.0130658625342225
2	C	26	50	20120604	13	48	0.8	0.0356600525845441	-0.0120823830676092
2	C	26	50	20120604	13	50	0.84	0.0351934992876765	-0.011506802390364
2	C	26	50	20120604	13	52	0.88	0.0351738664678969	-0.0110078430968215
2	C	26	50	20120604	13	54	0.92	0.0351468221791009	-0.0100095825528969
2	C	26	50	20120604	13	56	0.96	0.0351772803794364	-0.0089726285602205
2	C	26	50	20120604	13	58	1	0.034704001789973	-0.0065549717854808
2	C	26	50	20120604	13	60	1.04	0.033429526669698	-0.0045271168162584
2	C	26	50	20120604	13	62	1.08	0.0324866634165961	-0.0029683776988786
2	C	26	50	20120604	13	64	1.12	0.03165565738521	-0.000427050069429799
2	C	26	50	20120604	13	66	1.16	0.0304647622864712	0.0018293418114721
2	C	26	50	20120604	13	68	1.2	0.0291706932372896	0.00464752295895892
2	C	26	50	20120604	13	70	1.24	0.0276996636450481	0.00766690426996454
2	C	26	50	20120604	13	72	1.28	0.0278506662981705	0.00767309145429992
2	C	26	50	20120604	13	74	1.32	0.0246464684877662	0.0131447261535283
2	C	26	50	20120604	13	76	1.36	0.022906504973436	0.0158710894854780
2	C	26	50	20120604	13	78	1.4	0.0213489608665164	0.0190778894488371
2	C	26	50	20120604	13	80	1.44	0.0193779987967406	0.0218262447138495
2	C	26	50	20120604	13	82	1.48	0.0173580077670927	0.0230237291356212
2	C	26	50	20120604	13	84	1.52	0.0146318848514486	0.0264691210690883
2	C	26	50	20120604	13	86	1.56	0.0134483153789629	0.0275187645172172
2	C	26	50	20120604	13	88	1.6	0.0135749864877447	0.0291566076702083
2	C	26	50	20120604	13	90	1.64	0.0138167887226392	0.0295783544387792
2	C	26	50	20120604	13	92	1.68	0.015713531952494	0.0312476921278044
2	C	26	50	20120604	13	94	1.72	0.0164389386571777	0.031598643365443
2	C	26	50	20120604	13	96	1.76	0.0179168908248069	0.0319809477177593
2	C	26	50	20120604	13	98	1.8	0.0185638228189145	0.0314071305648264
2	C	26	50	20120604	13	100	1.84	0.0199306036584056	0.0312849990815798
2	C	26	50	20120604	13	102	1.88	0.0212582390664902	0.0305534546900355
2	C	26	50	20120604	13	104	1.92	0.0224362506796757	0.0296908127012592
2	C	26	50	20120604	13	106	1.96	0.0235680952911176	0.0287189156437217
2	C	26	50	20120604	13	108	2	0.0241740504472554	0.0285256280050843
2	C	26	50	20120604	13	110	2.04	0.0248733281421607	0.0269202636807666
2	C	26	50	20120604	13	112	2.08	0.0258944978144248	0.0249618946807179
2	C	26	50	20120604	13	114	2.12	0.0265017823313112	0.0242404831293479
2	C	26	50	20120604	13	116	2.16	0.0263707978711642	0.0229612138250965
2	C	26	50	20120604	13	118	2.2	0.0264235975345154	0.0212656636876927
2	C	26	50	20120604	13	120	2.24	0.0266173589346962	0.0190596178096113
2	C	26	50	20120604	13	122	2.28	0.026271845348205	0.0175826343782723
2	C	26	50	20120604	13	124	2.32	0.0267500616643215	0.0154452627107797
2	C	26	50	20120604	13	126	2.36	0.0274734319014753	0.0123191436311539
2	C	26	50	20120604	13	128	2.4	0.0279810355754179	0.00951098218675656
2	C	26	50	20120604	13	130	2.44	0.0285910565955475	0.00712598172449245
2	C	26	50	20120604	13	132	2.48	0.0292243909262529	0.0030547932186075
2	C	26	50	20120604	13	134	2.52	0.02924592232774	0.0018162603360202
2	C	26	50	20120604	13	136	2.56	0.0304842925757676	-0.0002488308762995
2	C	26	50	20120604	13	138	2.6	0.0321592800479745	-0.00319040215710340
2	C	26	50	20120604	13	140	2.64	0.0335306358683399	-0.0052803340306461
2	C	26	50	20120604	13	142	2.68	0.0344518545828697	-0.0076588998212014
2	C	26	50	20120604	13	144	2.72	0.0351163546449559	-0.009613947540699
2	C	26	50	20120604	13	146	2.76	0.0355486691243716	-0.0122275662319224
2	C	26	50	20120604	13	148	2.8	0.0350735428648889	-0.0142905714792376
2	C	26	50	20120604	13	150	2.84	0.0346356952749104	-0.0165103281578062
2	C	26	50	20120604	13	152	2.88	0.0343511484350931	-0.0189993510986507
2	C	26	50	20120604	13	154	2.92	0.0335649517604309	-0.0205652037102492
2	C	26	50	20120604	13	156	2.96	0.0330484031857063	-0.0221854045490498
2	C	26	50	20120604	13	158	3	0.0320080369785465	-0.0241007446872498
2	C	26	50	20120604	13	160	3.04	0.0317926522529971	-0.0255571018137816
2	C	26	50	20120604	13	162	3.08	0.030853402315547	-0.027655016922884
2	C	26	50	20120604	13	164	3.12	0.0304033288493218	-0.030656755919699
2	C	26	50	20120604	13	166	3.16	0.0303261834994943	-0.0331061030990511
2	C	26	50	20120604	13	168	3.2	0.0300796153648945	-0.0346800520832942
2	C	26	50	20120604	13	170	3.24	0.0289971763042542	-0.0364676180261338
2	C	26	50	20120604	13	172	3.28	0.0286166821452977	-0.0377031457049011
2	C	26	50	20120604	13	174	3.32	0.0275645072548921	-0.0389845646137673
2	C	26	50	20120604	13	176	3.36	0.0263764264411425	-0.0389248848014352
2	C	26	50	20120604	13	178	3.4	0.025057955136942	-0.0392785796133847
2	C	26	50	20120604	13	180	3.44	0.0237771019135007	-0.0388557297582351
2	C	26	50	20120604	13	182	3.48	0.0231031584403518	-0.0381212579446167
2	C	26	50	20120604	13	184	3.52	0.0220244670456518	-0.0380746596077365
2	C	26	50	20120604	13	186	3.56	0.0219797071864026	-0.0374215050739544
2	C	26	50	20120604	13	188	3.6	0.0210606097922164	-0.036142348906788
2	C	26	50	20120604	13	190	3.64	0.0199015203564954	-0.0355159937200129
2	C	26	50	20120604	13	192	3.68	0.0188492747554117	-0.0338405042019914
2	C	26	50	20120604	13	194	3.72	0.0182109694640346	-0.0328264423670918
2	C	26	50	20120604	13	196	3.76	0.0172016452445689	-0.0311910458035635
2	C	26	50	20120604	13	198	3.8	0.0164290603754445	-0.0294016413830929
2	C	26	50	20120604	13	200	3.84	0.0149283676537323	-0.0270880587057286
2	C	26	50	20120604	13	202	3.88	0.0143389941516133	-0.0239543735835442
2	C	26	50	20120604	13	204	3.92	0.0135639344087547	-0.0222201942026842
2	C	26	50	20120604	13	206	3.96	0.0118623526505074	-0.0194057677922055
2	C	26	50	20120604	13	208	4	0.0109068392570900	-0.0177886852943099
2	C	26	50	20120604	13	210	4.04	0.00974555779034736	-0.0143805013196689
2	C	26	50	20120604	13	212	4.08	0.00934073915811806	-0.013213704420033
2	C	26	50	20120604	13	214	4.12	0.00861885384520471	-0.010637502284136
2	C	26	50	20120604	13	216	4.16	0.00733460650921371	-0.0078459861333678
2	C	26	50	20120604	13	218	4.2	0.00613782828205547	-0.0057069174096004
2	C	26	50	20120604	13	220	4.24	0.00567838565097952	-0.00235767078517120
2	C	26	50	20120604	13	222	4.28	0.00541605610622712	-0.000355717137343699
2	C	26	50	20120604	13	224	4.32	0.00500332494911634	0.0027988912744961
2	C	26	50	20120604	13	226	4.36	0.00492581897483049	0.00498343403536159
2	C	26	50	20120604	13	228	4.4	0.00486814663865013	0.00645626745700183
2	C	26	50	20120604	13	230	4.44	0.00478668001786149	0.00732610157027098
2	C	26	50	20120604	13	232	4.48	0.00510785725168593	0.00835242944508249
2	C	26	50	20120604	13	234	4.52	0.00552288792004913	0.00910655741300438
2	C	26	50	20120604	13	236	4.56	0.005873660259672	0.0121756504520478
2	C	26	50	20120604	13	238	4.6	0.00577081864941622	0.0139455952939002
2	C	26	50	20120604	13	240	4.64	0.00645878405003605	0.017044950381858
2	C	26	50	20120604	13	242	4.68	0.00829247456821244	0.0200744433198346
2	C	26	50	20120604	13	244	4.72	0.010678097284444	0.0222626983913013
2	C	26	50	20120604	13	246	4.76	0.0136729278480068	0.0234854769348038
2	C	26	50	20120604	13	248	4.8	0.0143835135945568	0.0236675427888237
2	C	26	50	20120604	13	250	4.84	0.0167768720589745	0.0234842324268689
2	C	26	50	20120604	13	252	4.88	0.0192366561344169	0.0232825231464676
2	C	26	50	20120604	13	254	4.92	0.0209379649494467	0.0224318637892053
2	C	26	50	20120604	13	256	4.96	0.0226492453843048	0.0218803798968494
2	C	26	50	20120604	13	258	5	0.0239226032758655	0.021645337602783
2	C	26	50	20120604	13	260	5.04	0.0254789028748502	0.0209437886808966
2	C	26	50	20120604	13	262	5.08	0.0273529196927577	0.0215223010228565
2	C	26	50	20120604	13	264	5.12	0.0270185359670024	0.0214161572239326
2	C	26	50	20120604	13	266	5.16	0.0265970720411439	0.0218516218640585
2	C	26	50	20120604	13	268	5.2	0.0253287911762721	0.0221517321241297
2	C	26	50	20120604	13	270	5.24	0.0246967508509763	0.0222619276449098
2	C	26	50	20120604	13	272	5.28	0.0241321402283345	0.0229771520119444
2	C	26	50	20120604	13	274	5.32	0.0240519543193479	0.0238170534466378
2	C	26	50	20120604	13	276	5.36	0.0231612713040569	0.0245811643480965
2	C	26	50	20120604	13	278	5.4	0.0218976333023103	0.0259073105892999
2	C	26	50	20120604	13	280	5.44	0.0200769394067721	0.0266902545727687
2	C	26	50	20120604	13	282	5.48	0.0182625387615865	0.0285156860837409
2	C	26	50	20120604	13	284	5.52	0.0157246193868230	0.0297805304096561
2	C	26	50	20120604	13	286	5.56	0.0138039264502894	0.0310115113918203
2	C	26	50	20120604	13	288	5.6	0.0121391849553419	0.0322474633346563
2	C	26	50	20120604	13	290	5.64	0.0100699783815557	0.033725811482083
2	C	26	50	20120604	13	292	5.68	0.00841598490968229	0.0357139836187452
2	C	26	50	20120604	13	294	5.72	0.00574828315629981	0.0360034024242849
2	C	26	50	20120604	13	296	5.76	0.00524475241741687	0.0355997151629055
2	C	26	50	20120604	13	298	5.8	0.00515855610079023	0.0347836432267381
2	C	26	50	20120604	13	300	5.84	0.00367880081086895	0.0336182676117323
2	C	26	50	20120604	13	302	5.88	0.00289170611059458	0.0322919332801251
2	C	26	50	20120604	13	304	5.92	0.00201581294073881	0.031241808999385
2	C	26	50	20120604	13	306	5.96	0.00131630048638221	0.0296335229098474
2	C	26	50	20120604	13	308	6	0.0008061300148239	0.027344978883605
2	C	26	50	20120604	13	310	6.04	0.000413975665045700	0.0257534300115781
2	C	26	50	20120604	13	312	6.08	-0.000622197398901701	0.0233982199580054
2	C	26	50	20120604	13	314	6.12	-0.0013298627944453	0.0203368789306042
2	C	26	50	20120604	13	316	6.16	-0.0026775234665732	0.0183480138292964
2	C	26	50	20120604	13	318	6.2	-0.0036797341918201	0.0156300792101784
2	C	26	50	20120604	13	320	6.24	-0.0041857893019119	0.0134542621469927
2	C	26	50	20120604	13	322	6.28	-0.0057494852378278	0.0115446495737203
2	C	26	50	20120604	13	324	6.32	-0.0068255461953019	0.00907259012455653
2	C	26	50	20120604	13	326	6.36	-0.0076752622721181	0.00736512523788974
2	C	26	50	20120604	13	328	6.4	-0.0081690490795563	0.00498438155844838
2	C	26	50	20120604	13	330	6.44	-0.0077282457832324	0.00397082176936339
2	C	26	50	20120604	13	332	6.48	-0.0078072437528266	0.0014251807885493
2	C	26	50	20120604	13	334	6.52	-0.0071802733831519	-0.0015524953645019
2	C	26	50	20120604	13	336	6.56	-0.0068580363376838	-0.0041448280202913
2	C	26	50	20120604	13	338	6.6	-0.0064872521690466	-0.0065443015441527
2	C	26	50	20120604	13	340	6.64	-0.0067238218137604	-0.0081610587729289
2	C	26	50	20120604	13	342	6.68	-0.0068575357060828	-0.0093377551675014
2	C	26	50	20120604	13	344	6.72	-0.0059048436687223	-0.0117927662721708
2	C	26	50	20120604	13	346	6.76	-0.0059526794424696	-0.0131442948183917
2	C	26	50	20120604	13	348	6.8	-0.0051504102306709	-0.0147116535674342
2	C	26	50	20120604	13	350	6.84	-0.0047048056793028	-0.0164279290045946
2	C	26	50	20120604	13	352	6.88	-0.0038913500382258	-0.0181794325015936
2	C	26	50	20120604	13	354	6.92	-0.0033787683325437	-0.0191609674245587
2	C	26	50	20120604	13	356	6.96	-0.0025049964830315	-0.020654589078459
2	C	26	50	20120604	13	358	7	-0.001765787053979	-0.0217366038750307
2	C	26	50	20120604	13	360	7.04	-0.00119981878631730	-0.0233937793274195
2	C	26	50	20120604	13	362	7.08	-0.0009113192195932	-0.0255862346131665
2	C	26	50	20120604	13	364	7.12	-0.0016385078333655	-0.0274153784347398
2	C	26	50	20120604	13	366	7.16	-0.0013270980069309	-0.0293211726313938
2	C	26	50	20120604	13	368	7.2	-0.0014247494534128	-0.0308727770413515
2	C	26	50	20120604	13	370	7.24	-0.00122746666146170	-0.0324253006901246
2	C	26	50	20120604	13	372	7.28	-0.0010557104243115	-0.0342317463840219
2	C	26	50	20120604	13	374	7.32	-0.000540865976929601	-0.0358715977202716
2	C	26	50	20120604	13	376	7.36	-2.00818325857000e-05	-0.0364198176077256
2	C	26	50	20120604	13	378	7.4	0.001020213663896	-0.0373148733713515
2	C	26	50	20120604	13	380	7.44	0.00265737799437717	-0.0390746500176905
2	C	26	50	20120604	13	382	7.48	0.00354734258917856	-0.0405503818700268
2	C	26	50	20120604	13	384	7.52	0.00450582583107692	-0.0427376752762711
2	C	26	50	20120604	13	386	7.56	0.00542159982339163	-0.0445419996498248
2	C	26	50	20120604	13	388	7.6	0.00560862956701546	-0.0457488187932759
2	C	26	50	20120604	13	390	7.64	0.0059734259554296	-0.0478019033324511
2	C	26	50	20120604	13	392	7.68	0.00650269538114773	-0.0499042025035968
2	C	26	50	20120604	13	394	7.72	0.00608762370059122	-0.0509512862251778
2	C	26	50	20120604	13	396	7.76	0.00681226672995121	-0.0532128965541249
2	C	26	50	20120604	13	398	7.8	0.00695807214823186	-0.0543651977647465
2	C	26	50	20120604	13	400	7.84	0.00686006714835941	-0.0552912248053884
2	C	26	50	20120604	13	402	7.88	0.00741019622412254	-0.054958460354162
2	C	26	50	20120604	13	404	7.92	0.00794844590596175	-0.054889305310962
2	C	26	50	20120604	13	406	7.96	0.00899263048973992	-0.0551017908987085
2	C	26	50	20120604	13	408	8	0.00936435652460969	-0.0544684353547997
2	C	26	50	20120604	13	410	8.04	0.0105641753109270	-0.0554001192496911
2	C	26	50	20120604	13	412	8.08	0.011850190413871	-0.0556393334737665
2	C	26	50	20120604	13	414	8.12	0.0142192102628803	-0.0569957764121167
2	C	26	50	20120604	13	416	8.16	0.0153360147130863	-0.0571506327971965
2	C	26	50	20120604	13	418	8.2	0.0172415967777059	-0.0579317736583733
2	C	26	50	20120604	13	420	8.24	0.0181966859070546	-0.0586072727664408
2	C	26	50	20120604	13	422	8.28	0.0194981866485066	-0.0592209000311545
2	C	26	50	20120604	13	424	8.32	0.0222679946210924	-0.0605627765698122
2	C	26	50	20120604	13	426	8.36	0.0240494087349357	-0.0616730049269532
2	C	26	50	20120604	13	428	8.4	0.0263006245941993	-0.0621659290641184
2	C	26	50	20120604	13	430	8.44	0.0281494259842896	-0.0627569289118341
2	C	26	50	20120604	13	432	8.48	0.0302384315479491	-0.0638233166485415
2	C	26	50	20120604	13	434	8.52	0.0315055668998353	-0.0648484800599058
2	C	26	50	20120604	13	436	8.56	0.0327915820027793	-0.0651196555104908
2	C	26	50	20120604	13	438	8.6	0.0334943754326006	-0.0654563090490137
2	C	26	50	20120604	13	440	8.64	0.0362562638092372	-0.0662018117284187
2	C	26	50	20120604	13	442	8.68	0.0388389006168429	-0.0670933319581387
2	C	26	50	20120604	13	444	8.72	0.0402775093631669	-0.0684530275876823
2	C	26	50	20120604	13	446	8.76	0.0413217646576232	-0.0688475931715844
2	C	26	50	20120604	13	448	8.8	0.042658903580847	-0.0706765955718015
2	C	26	50	20120604	13	450	8.84	0.043054600535599	-0.072214411399526
2	C	26	50	20120604	13	452	8.88	0.0432764199328572	-0.0716332403360688
2	C	26	50	20120604	13	454	8.92	0.0431210685730305	-0.0711844396620497
2	C	26	50	20120604	13	456	8.96	0.0429739196518656	-0.0709924601709576
2	C	26	50	20120604	13	458	9	0.0431376148717103	-0.0703650443240107
2	C	26	50	20120604	13	460	9.04	0.042817436921189	-0.0701567306662732
2	C	26	50	20120604	13	462	9.08	0.042744746344083	-0.0688569269810961
2	C	26	50	20120604	13	464	9.12	0.0426379732201239	-0.06811672760255
2	C	26	50	20120604	13	466	9.16	0.0428977642515318	-0.067175144212722
2	C	26	50	20120604	13	468	9.2	0.0429464131980774	-0.0658941495679244
2	C	26	50	20120604	13	470	9.24	0.0433925975770062	-0.063779476028108
2	C	26	50	20120604	13	472	9.28	0.0434710157190397	-0.06263530654547
2	C	26	50	20120604	13	474	9.32	0.0432987645071427	-0.0603340982367765
2	C	26	50	20120604	13	476	9.36	0.0426576307886409	-0.0569069638003997
2	C	26	50	20120604	13	478	9.4	0.0418052842745986	-0.0550517984492786
2	C	26	50	20120604	13	480	9.44	0.0414712470311661	-0.0527972591881434
2	C	26	50	20120604	13	482	9.48	0.0406902475913455	-0.0496870500110944
2	C	26	50	20120604	13	484	9.52	0.0399339261781884	-0.0475066155406276
2	C	26	50	20120604	13	486	9.56	0.0390550631598516	-0.0446144780948965
2	C	26	50	20120604	13	488	9.6	0.0386175761943315	-0.0438405497228878
2	C	26	50	20120604	13	490	9.64	0.0389150560171767	-0.0433107146117447
2	C	26	50	20120604	13	492	9.68	0.0386483353393131	-0.0429131791793616
2	C	26	50	20120604	13	494	9.72	0.0388611037697722	-0.042941392739931
2	C	26	50	20120604	13	496	9.76	0.0384337991419011	-0.0431072092801192
2	C	26	50	20120604	13	498	9.8	0.0378230003043122	-0.042577869143723
2	C	26	50	20120604	13	500	9.84	0.0371819372964885	-0.0412011322407528
2	C	26	50	20120604	13	502	9.88	0.035877749549268	-0.0395704025819804
2	C	26	50	20120604	13	504	9.92	0.0342330191762281	-0.036974896430957
2	C	26	50	20120604	13	506	9.96	0.0328196541419924	-0.0345424491036753
2	C	26	50	20120604	13	508	10	0.0315259315751335	-0.0323656915884706
2	C	26	50	20120604	13	510	10.04	0.030006005548973	-0.0299699431031325
2	C	26	50	20120604	13	512	10.08	0.0280891804865325	-0.0279794375140924
2	C	26	50	20120604	13	514	10.12	0.0249180187049452	-0.0255259891154094
2	C	26	50	20120604	13	516	10.16	0.0227341901219287	-0.023131301290243
2	C	26	50	20120604	13	518	10.2	0.0205350173217604	-0.0215094104662354
2	C	26	50	20120604	13	520	10.24	0.0187434208702681	-0.019280963445326
2	C	26	50	20120604	13	522	10.28	0.0168296363669867	-0.0177307732489308
2	C	26	50	20120604	13	524	10.32	0.0142872339352304	-0.0153413887246233
2	C	26	50	20120604	13	526	10.36	0.0118658174737352	-0.0129308617075584
2	C	26	50	20120604	13	528	10.4	0.00856023469304435	-0.0095401432704126
2	C	26	50	20120604	13	530	10.44	0.00668816948985297	-0.0073835382984718
2	C	26	50	20120604	13	532	10.48	0.00459277875195944	-0.0050273665796766
2	C	26	50	20120604	13	534	10.52	0.00174958016655426	-0.00276116712771970
2	C	26	50	20120604	13	536	10.56	0.00155673800518906	-0.0009648896293359
2	C	26	50	20120604	13	538	10.6	0.00151800976678348	0.0008157254538446
2	C	26	50	20120604	13	540	10.64	0.00191440675724884	0.001963225409422
2	C	26	50	20120604	13	542	10.68	0.00338014011969919	0.00423921829029837
2	C	26	50	20120604	13	544	10.72	0.00402691018635387	0.00628935348708918
2	C	26	50	20120604	13	546	10.76	0.00576356373384125	0.00986851658852791
2	C	26	50	20120604	13	548	10.8	0.00776785083404671	0.0113355439563878
2	C	26	50	20120604	13	550	10.84	0.00849952462613202	0.0117921631100865
2	C	26	50	20120604	13	552	10.88	0.00860742134276649	0.0119363075345382
2	C	26	50	20120604	13	554	10.92	0.00917971107434133	0.0116849735709439
2	C	26	50	20120604	13	556	10.96	0.00959293854970183	0.0121359295771427
2	C	26	50	20120604	13	558	11	0.0104480936211683	0.0127582175564231
2	C	26	50	20120604	13	560	11.04	0.0131957736062757	0.0131547755551025
2	C	26	50	20120604	13	562	11.08	0.0161097521662641	0.0145952850044544
2	C	26	50	20120604	13	564	11.12	0.0180527543217441	0.0171318750184693
2	C	26	50	20120604	13	566	11.16	0.0179473862189591	0.0200636196363350
2	C	26	50	20120604	13	568	11.2	0.0156902186419183	0.0216220667186141
2	C	26	50	20120604	13	570	11.24	0.0131480283421964	0.0230382743221102
2	C	26	50	20120604	13	572	11.28	0.0112338549301854	0.0228815723883314
2	C	26	50	20120604	13	574	11.32	0.00896428257888216	0.0221110805552793
2	C	26	50	20120604	13	576	11.36	0.00807278356236559	0.0214848455766571
2	C	26	50	20120604	13	578	11.4	0.00735614498176865	0.0207237016952523
2	C	26	50	20120604	13	580	11.44	0.00663825482216901	0.0194990846741187
2	C	26	50	20120604	13	582	11.48	0.00632627011792135	0.018998047900853
2	C	26	50	20120604	13	584	11.52	0.00483778418057276	0.0164355798999671
2	C	26	50	20120604	13	586	11.56	0.00343803802294274	0.0146527798568327
2	C	26	50	20120604	13	588	11.6	0.0020143209454305	0.0140161433374592
2	C	26	50	20120604	13	590	11.64	-0.000475211112296401	0.0110031825560267
2	C	26	50	20120604	13	592	11.68	-0.0030740689494626	0.00918021884772093
2	C	26	50	20120604	13	594	11.72	-0.0036773795262388	0.00921487415106688
2	C	26	50	20120604	13	596	11.76	-0.0039229789245483	0.0103043347820444
2	C	26	50	20120604	13	598	11.8	-0.0033123568636546	0.01076116111803
2	C	26	50	20120604	13	600	11.84	-0.002829523140257	0.0111110163401577
2	C	26	50	20120604	13	602	11.88	-0.0024207447100531	0.0117938693587495
2	C	26	50	20120604	13	604	11.92	-0.0023504512249353	0.0131403350204171
2	C	26	50	20120604	13	606	11.96	-0.0016692740494149	0.0150723275233141
2	C	26	50	20120604	13	608	12	-0.0007677341166055	0.0160532048369726
2	C	26	50	20120604	13	610	12.04	-0.000200910249738501	0.016501093343244
2	C	26	50	20120604	13	612	12.08	0.0005709462994013	0.0180158362766984
2	C	26	50	20120604	13	614	12.12	0.00114609281308280	0.0192256818371729
2	C	26	50	20120604	13	616	12.16	0.00203201275709579	0.0205118242193375
2	C	26	50	20120604	13	618	12.2	0.0033995374729207	0.0221056231051421
2	C	26	50	20120604	13	620	12.24	0.00410821968801573	0.0227740002337095
2	C	26	50	20120604	13	622	12.28	0.00636031943075583	0.0227153174419389
2	C	26	50	20120604	13	624	12.32	0.00715141635541171	0.0230072111212127
2	C	26	50	20120604	13	626	12.36	0.00985075406618448	0.0232091749600552
2	C	26	50	20120604	13	628	12.4	0.0109491878822153	0.0239758625586245
2	C	26	50	20120604	13	630	12.44	0.0134099619071513	0.0247087363109175
2	C	26	50	20120604	13	632	12.48	0.0138449810700051	0.0256808737847605
2	C	26	50	20120604	13	634	12.52	0.0140408920748007	0.0259206819785322
2	C	26	50	20120604	13	636	12.56	0.0148915486036359	0.0270712790618111
2	C	26	50	20120604	13	638	12.6	0.0158746179483161	0.0286431279389141
2	C	26	50	20120604	13	640	12.64	0.0170083222505925	0.0301298199463588
2	C	26	50	20120604	13	642	12.68	0.0185425884022755	0.0311107326153564
2	C	26	50	20120604	13	644	12.72	0.0200885006026446	0.0321341636151068
2	C	26	50	20120604	13	646	12.76	0.0212074051599907	0.0325831976343637
2	C	26	50	20120604	13	648	12.8	0.0209304385048677	0.0313302680577114
2	C	26	50	20120604	13	650	12.84	0.0220821811011322	0.031459237263532
2	C	26	50	20120604	13	652	12.88	0.0229042422317363	0.0308741983259817
2	C	26	50	20120604	13	654	12.92	0.0231167561037541	0.0306288746993169
2	C	26	50	20120604	13	656	12.96	0.0230645928365059	0.0297903662649824
2	C	26	50	20120604	13	658	13	0.0237854599156544	0.0282044247497303
2	C	26	50	20120604	13	660	13.04	0.0236068857549199	0.0266256971378599
2	C	26	50	20120604	13	662	13.08	0.0245089906660475	0.0261651097009052
2	C	26	50	20120604	13	664	13.12	0.0258501692903122	0.0247653826351583
2	C	26	50	20120604	13	666	13.16	0.0265712060750881	0.0227506232835235
2	C	26	50	20120604	13	668	13.2	0.0276345532526365	0.0218933270220129
2	C	26	50	20120604	13	670	13.24	0.0280878016283092	0.0205081119087363
2	C	26	50	20120604	13	672	13.28	0.0285491039502197	0.0190748206054068
2	C	26	50	20120604	13	674	13.32	0.0285988984097509	0.0179298591631739
2	C	26	50	20120604	13	676	13.36	0.0291114447600939	0.0159729765015792
2	C	26	50	20120604	13	678	13.4	0.0304420075902527	0.0148843856119425
2	C	26	50	20120604	13	680	13.44	0.0310227543896412	0.0138031486328301
2	C	26	50	20120604	13	682	13.48	0.03200414789125	0.0127344981544229
2	C	26	50	20120604	13	684	13.52	0.0330594340514928	0.0106674836116584
2	C	26	50	20120604	13	686	13.56	0.0351015584355595	0.00883720841923514
2	C	26	50	20120604	13	688	13.6	0.0380376779230804	0.00776827509811544
2	C	26	50	20120604	13	690	13.64	0.0400620539269394	0.00702206531192927
2	C	26	50	20120604	13	692	13.68	0.0424940062794743	0.00660876139832574
2	C	26	50	20120604	13	694	13.72	0.0437805870678432	0.00581913525577472
2	C	26	50	20120604	13	696	13.76	0.0451556976252167	0.00472828162443823
2	C	26	50	20120604	13	698	13.8	0.0449919316946939	0.0034986229319548
2	C	26	50	20120604	13	700	13.84	0.0449010684733114	0.0021136128796447
2	C	26	50	20120604	13	702	13.88	0.0456073267263605	0.000773786950652501
2	C	26	50	20120604	13	704	13.92	0.0457071702038641	0.000241335544419
2	C	26	50	20120604	13	706	13.96	0.0455191505107466	-0.000460609357264899
2	C	26	50	20120604	13	708	14	0.0450722590250367	-0.0019486448675939
2	C	26	50	20120604	13	710	14.04	0.0449429291947577	-0.0036515701287254
2	C	26	50	20120604	13	712	14.08	0.0446907749165865	-0.0054484698810767
2	C	26	50	20120604	13	714	14.12	0.043806679308069	-0.0068652997385402
2	C	26	50	20120604	13	716	14.16	0.0434908429931842	-0.007685303188411
2	C	26	50	20120604	13	718	14.2	0.0433070093722113	-0.0103226559187449
2	C	26	50	20120604	13	720	14.24	0.0423586660415552	-0.0117659739962317
2	C	26	50	20120604	13	722	14.28	0.0416906764075039	-0.013628266983707
2	C	26	50	20120604	13	724	14.32	0.0417575241612769	-0.0159592183249376
2	C	26	50	20120604	13	726	14.36	0.0407470134166324	-0.0168096400943215
2	C	26	50	20120604	13	728	14.4	0.0399361040670745	-0.0193542338499926
2	C	26	50	20120604	13	730	14.44	0.0390576511706708	-0.0219399253588931
2	C	26	50	20120604	13	732	14.48	0.0382742051413873	-0.0220453974063748
2	C	26	50	20120604	13	734	14.52	0.0369731993746822	-0.023574657242047
2	C	26	50	20120604	13	736	14.56	0.0353395493649035	-0.0244412378155945
2	C	26	50	20120604	13	738	14.6	0.0337383979827881	-0.0252121044152407
2	C	26	50	20120604	13	740	14.64	0.0324515343517067	-0.0271845787813606
2	C	26	50	20120604	13	742	14.68	0.0320141888075428	-0.0281494259842896
2	C	26	50	20120604	13	744	14.72	0.0316870812105659	-0.0308023492059453
2	C	26	50	20120604	13	746	14.76	0.0316341896233332	-0.0327490141745518
2	C	26	50	20120604	13	748	14.8	0.0325532163068413	-0.0363418944404388
2	C	26	50	20120604	13	750	14.84	0.0330586562340335	-0.0382351021363877
2	C	26	50	20120604	13	752	14.88	0.0344119171918683	-0.0412862678972076
2	C	26	50	20120604	13	754	14.92	0.0350567985763104	-0.0434215889550348
2	C	26	50	20120604	13	756	14.96	0.0361108826550252	-0.0466787349212144
2	C	26	50	20120604	13	758	15	0.0361144181889311	-0.0476043376977876
2	C	26	50	20120604	13	760	15.04	0.0368582945227394	-0.0485989540962045
2	C	26	50	20120604	13	762	15.08	0.0378589920394746	-0.0503920354719374
2	C	26	50	20120604	13	764	15.12	0.0391382189173192	-0.0525865413673498
2	C	26	50	20120604	13	766	15.16	0.0399330069393729	-0.0539730363439004
2	C	26	50	20120604	13	768	15.2	0.0405680595395565	-0.0559394295917021
2	C	26	50	20120604	13	770	15.24	0.0412539531173074	-0.0576456782547052
2	C	26	50	20120604	13	772	15.28	0.0425896778269688	-0.0590594675530096
2	C	26	50	20120604	13	774	15.32	0.0434652881541121	-0.0608500740550083
2	C	26	50	20120604	13	776	15.36	0.0447860222000124	-0.062550665863762
2	C	26	50	20120604	13	778	15.4	0.0452660769937599	-0.0638542172148794
2	C	26	50	20120604	13	780	15.44	0.0457342523935835	-0.0651984979165931
2	C	26	50	20120604	13	782	15.48	0.0453243425925297	-0.0663124032289963
2	C	26	50	20120604	13	784	15.52	0.0456040740351671	-0.0669852860419734
2	C	26	50	20120604	13	786	15.56	0.044901422026702	-0.0687060303939909
2	C	26	50	20120604	13	788	15.6	0.0438953504984298	-0.0698525333290067
2	C	26	50	20120604	13	790	15.64	0.0421514837546675	-0.070710253854586
2	C	26	50	20120604	13	792	15.68	0.0399936767011987	-0.0718622722224951
2	C	26	50	20120604	13	794	15.72	0.0382928727604107	-0.0724901123335107
2	C	26	50	20120604	13	796	15.76	0.0357779060717645	-0.0731166796523201
2	C	26	50	20120604	13	798	15.8	0.0337555099668928	-0.0736056439915106
2	C	26	50	20120604	13	800	15.84	0.0321640954451544	-0.0743315598130767
2	C	26	50	20120604	13	802	15.88	0.0292515933241251	-0.0740569902499419
2	C	26	50	20120604	13	804	15.92	0.0266018520829848	-0.0741400752967314
2	C	26	50	20120604	13	806	15.96	0.0240211244636882	-0.073822230798588
2	C	26	50	20120604	13	808	16	0.0224570749743817	-0.0724592824778509
2	C	26	50	20120604	13	810	16.04	0.0211761510402622	-0.070877131054946
2	C	26	50	20120604	13	812	16.08	0.0201306936642780	-0.0699243046672972
2	C	26	50	20120604	13	814	16.12	0.0184298190128118	-0.0673003728236701
2	C	26	50	20120604	13	816	16.16	0.0179646841721473	-0.0656342878258384
2	C	26	50	20120604	13	818	16.2	0.0173869072212398	-0.0642624299596584
2	C	26	50	20120604	13	820	16.24	0.0168495767782161	-0.0619822227223661
2	C	26	50	20120604	13	822	16.28	0.0157577331973860	-0.0596404971951106
2	C	26	50	20120604	13	824	16.32	0.0150733952545536	-0.0573125602500883
2	C	26	50	20120604	13	826	16.36	0.0142795971819936	-0.0549279133412147
2	C	26	50	20120604	13	828	16.4	0.0138121995996293	-0.0527133963238947
2	C	26	50	20120604	13	830	16.44	0.0135390442500570	-0.0509968946125644
2	C	26	50	20120604	13	832	16.48	0.0136660406279581	-0.0497861863818168
2	C	26	50	20120604	13	834	16.52	0.0137948047728121	-0.047285786092863
2	C	26	50	20120604	13	836	16.56	0.0137595201444309	-0.0451979119000535
2	C	26	50	20120604	13	838	16.6	0.0142686370268852	-0.0435144320754046
2	C	26	50	20120604	13	840	16.64	0.0143249227266677	-0.0397802011639584
2	C	26	50	20120604	13	842	16.68	0.0152276859542085	-0.0376837002684184
2	C	26	50	20120604	13	844	16.72	0.0161660873635212	-0.0354908914292808
2	C	26	50	20120604	13	846	16.76	0.0173822403164840	-0.0322754647631912
2	C	26	50	20120604	13	848	16.8	0.0182572849582023	-0.0300866157220283
2	C	26	50	20120604	13	850	16.84	0.0191427947802822	-0.026792700203227
2	C	26	50	20120604	13	852	16.88	0.0184593053655873	-0.0243063713392188
2	C	26	50	20120604	13	854	16.92	0.0182443449041066	-0.0222676410677018
2	C	26	50	20120604	13	856	16.96	0.0174201412399555	-0.0201505633648293
2	C	26	50	20120604	13	858	17	0.0165632692425137	-0.0175929581372775
2	C	26	50	20120604	13	860	17.04	0.0157836840162555	-0.0149838048253773
2	C	26	50	20120604	13	862	17.08	0.0152792340385570	-0.0127979963433734
2	C	26	50	20120604	13	864	17.12	0.0146083311245673	-0.0096441586779252
2	C	26	50	20120604	13	866	17.16	0.0138103611219982	-0.0071833563687179
2	C	26	50	20120604	13	868	17.2	0.0120237851286523	-0.0063293127984008
2	C	26	50	20120604	13	870	17.24	0.01056594307788	-0.0066156203341032
2	C	26	50	20120604	13	872	17.28	0.00927137198288366	-0.0048911283161454
2	C	26	50	20120604	13	874	17.32	0.00909134259639357	-0.0030245078351692
2	C	26	50	20120604	13	876	17.36	0.00966887205992768	-0.00164660420601
2	C	26	50	20120604	13	878	17.4	0.0106439793822517	0.000338279884119701
2	C	26	50	20120604	13	880	17.44	0.0104916332262451	0.0034575046726288
2	C	26	50	20120604	13	882	17.48	0.0106723980037876	0.00672856650026218
2	C	26	50	20120604	13	884	17.52	0.0108209823517184	0.0110175863211595
2	C	26	50	20120604	13	886	17.56	0.0121605487725219	0.013605200453398
2	C	26	50	20120604	13	888	17.6	0.0141389261367618	0.0166440200591078
2	C	26	50	20120604	13	890	17.64	0.0166050217766224	0.0186853058852427
2	C	26	50	20120604	13	892	17.68	0.0201056267288849	0.0203760950726888
2	C	26	50	20120604	13	894	17.72	0.0224865754692928	0.0209071534785633
2	C	26	50	20120604	13	896	17.76	0.023496331023895	0.0206747911191976
2	C	26	50	20120604	13	898	17.8	0.0245334162555901	0.0195184876841945
2	C	26	50	20120604	13	900	17.84	0.0240886885166306	0.0199735391821593
2	C	26	50	20120604	13	902	17.88	0.0232989987344693	0.0205307322546665
2	C	26	50	20120604	13	904	17.92	0.022419364969741	0.0206300029756772
2	C	26	50	20120604	13	906	17.96	0.0224404933203629	0.0212229261538378
2	C	26	50	20120604	13	908	18	0.0207325857848511	0.0224145043177272
2	C	26	50	20120604	13	910	18.04	0.0200601116795935	0.0237860241868658
2	C	26	50	20120604	13	912	18.08	0.0181235922790834	0.0251851424336741
2	C	26	50	20120604	13	914	18.12	0.0164659572072868	0.0261025781269246
2	C	26	50	20120604	13	916	18.16	0.0135287770595941	0.026415119324209
2	C	26	50	20120604	13	918	18.2	0.0114073718632207	0.0261476349710218
2	C	26	50	20120604	13	920	18.24	0.0103013366492922	0.0253620322660557
2	C	26	50	20120604	13	922	18.28	0.00851037659390289	0.0236924541607249
2	C	26	50	20120604	13	924	18.32	0.00660455411297766	0.0223325322570113
2	C	26	50	20120604	13	926	18.36	0.005143665846192	0.0210321430874194
2	C	26	50	20120604	13	928	18.4	0.00339869601585109	0.0203217411886325
2	C	26	50	20120604	13	930	18.44	0.00225045218393994	0.0192781491603370
2	C	26	50	20120604	13	932	18.48	-0.000367745023691701	0.0168382842829206
2	C	26	50	20120604	13	934	18.52	-0.0019011060786947	0.0162534362642012
2	C	26	50	20120604	13	936	18.56	-0.0030877443946107	0.0155715307686962
2	C	26	50	20120604	13	938	18.6	-0.0053692032109057	0.0142664449958636
2	C	26	50	20120604	13	940	18.64	-0.0055841636723864	0.0143778850245786
2	C	26	50	20120604	13	942	18.68	-0.0073194037134182	0.0145893099521534
2	C	26	50	20120604	13	944	18.72	-0.0089899434839714	0.0148990934329912
2	C	26	50	20120604	13	946	18.76	-0.0104197133955306	0.0156849719096019
2	C	26	50	20120604	13	948	18.8	-0.0112832321967156	0.0162355252494338
2	C	26	50	20120604	13	950	18.84	-0.0138546967171786	0.0179727451894529
2	C	26	50	20120604	13	952	18.88	-0.0154211503695412	0.0193618564610938
2	C	26	50	20120604	13	954	18.92	-0.0157312166930915	0.0207822218524633
2	C	26	50	20120604	13	956	18.96	-0.014527155266087	0.0208291737427340
2	C	26	50	20120604	13	958	19	-0.0137989767028211	0.0204381436927379
2	C	26	50	20120604	13	960	19.04	-0.0130174822882537	0.0210698728910499
2	C	26	50	20120604	13	962	19.08	-0.0123856116685854	0.0226512464964955
2	C	26	50	20120604	13	964	19.12	-0.0112308214420941	0.0239823891542148
2	C	26	50	20120604	13	966	19.16	-0.0104102523067983	0.0250507285056383
2	C	26	50	20120604	13	968	19.2	-0.0092441342296723	0.02645980847278
2	C	26	50	20120604	13	970	19.24	-0.0083155050360757	0.0261214437358466
2	C	26	50	20120604	13	972	19.28	-0.0076314004384811	0.0258542068700328
2	C	26	50	20120604	13	974	19.32	-0.0062176182112446	0.025667665030088
2	C	26	50	20120604	13	976	19.36	-0.0051829088583343	0.0249590733246609
2	C	26	50	20120604	13	978	19.4	-0.0038549481811303	0.0245737142710499
2	C	26	50	20120604	13	980	19.44	-0.0014210230006759	0.0236370028469443
2	C	26	50	20120604	13	982	19.48	-0.0002358271825935	0.0224778568426808
2	C	26	50	20120604	13	984	19.52	0.00236753775319593	0.0215188178148524
2	C	26	50	20120604	13	986	19.56	0.00493215748001704	0.0207740646686355
2	C	26	50	20120604	13	988	19.6	0.00707094760371268	0.0208964408108283
2	C	26	50	20120604	13	990	19.64	0.00826595806391795	0.0211688042008058
2	C	26	50	20120604	13	992	19.68	0.00994473562847199	0.0216118560966938
2	C	26	50	20120604	13	994	19.72	0.0116501216212021	0.0209191460095722
2	C	26	50	20120604	13	996	19.76	0.0137035385005644	0.0203295815886223
2	C	26	50	20120604	13	998	19.8	0.0138382494134482	0.0197774231163972
2	C	26	50	20120604	13	1000	19.84	0.01386719836507	0.0199438901948241
2	C	26	50	20120604	13	1002	19.88	0.0136617060633894	0.0199035638950930
2	C	26	50	20120604	13	1004	19.92	0.0137914742998727	0.0197616192798377
2	C	26	50	20120604	13	1006	19.96	0.0135289821205607	0.0197548451968739
2	C	26	50	20120604	13	1008	20	0.0138970453423039	0.0197754785727489
2	C	26	50	20120604	13	1010	20.04	0.0139885732440607	0.0198257397227557
2	C	26	50	20120604	13	1012	20.08	0.0135626121190739	0.0196622142085385
2	C	26	50	20120604	13	1014	20.12	0.013428466891615	0.0195403584969366
2	C	26	50	20120604	13	1016	20.16	0.0136153834981538	0.0193262889900002
2	C	26	50	20120604	13	1018	20.2	0.0135916105681704	0.01927901183061
2	C	26	50	20120604	13	1020	20.24	0.0134624221592476	0.0198403414777872
2	C	26	50	20120604	13	1022	20.28	0.0133052040375186	0.0195184806131267
2	C	26	50	20120604	13	1024	20.32	0.0129766468716402	0.0194816332787590
2	C	26	50	20120604	13	1026	20.36	0.0130471454177245	0.0192295497112660
2	C	26	50	20120604	13	1028	20.4	0.0132465636721548	0.0191910548180982
2	C	26	50	20120604	13	1030	20.44	0.0128936466776645	0.0188736345840236
2	C	26	50	20120604	13	1032	20.48	0.0128444956853043	0.0187971044170958
2	C	26	50	20120604	13	1034	20.52	0.0127583559372201	0.0183183506998256
2	C	26	50	20120604	13	1036	20.56	0.0130976611261725	0.0186096716226067
2	C	26	50	20120604	13	1038	20.6	0.0134611210827702	0.0182693340577538
2	C	26	50	20120604	13	1040	20.64	0.0135955208686703	0.0181219800756223
2	C	26	50	20120604	13	1042	20.68	0.0136351329905524	0.0176509055379958
2	C	26	50	20120604	13	1044	20.72	0.0140140121176206	0.0169021812800957
2	C	26	50	20120604	13	1046	20.76	0.0141323727418245	0.0164971171403920
2	C	26	50	20120604	13	1048	20.8	0.0142721867029268	0.0148807086566803
2	C	26	50	20120604	13	1050	20.84	0.0143614660051194	0.0144396295887118
2	C	26	50	20120604	13	1052	20.88	0.0137485529182547	0.0136509297560441
2	C	26	50	20120604	13	1054	20.92	0.01362357179468	0.0139877035027198
2	C	26	50	20120604	13	1056	20.96	0.0127956374351514	0.0130961295328845
2	C	26	50	20120604	13	1058	21	0.0122120883715891	0.0117363327870712
2	C	26	50	20120604	13	1060	21.04	0.0127766629317850	0.0100826426640068
2	C	26	50	20120604	13	1062	21.08	0.0137731390210366	0.00856600468437886
2	C	26	50	20120604	13	1064	21.12	0.0155054799242655	0.00681766902575949
2	C	26	50	20120604	13	1066	21.16	0.0179528259914268	0.00557661884303117
2	C	26	50	20120604	13	1068	21.2	0.0207401885969624	0.00450628969312541
2	C	26	50	20120604	13	1070	21.24	0.0237496378861194	0.00434337511916715
2	C	26	50	20120604	13	1072	21.28	0.0270452787454668	0.00471824070814538
2	C	26	50	20120604	13	1074	21.32	0.028929039494819	0.0063033195531244
2	C	26	50	20120604	13	1076	21.36	0.0297582211907096	0.00767527641425379
2	C	26	50	20120604	13	1078	21.4	0.029668079218244	0.0103172536229367
2	C	26	50	20120604	13	1080	21.44	0.0293083739986544	0.0105991770965958
2	C	26	50	20120604	13	1082	21.48	0.0291578309649398	0.0116078649199584
2	C	26	50	20120604	13	1084	21.52	0.0280724220558184	0.0123776213619581
2	C	26	50	20120604	13	1086	21.56	0.0273046455128061	0.0138443022474952
2	C	26	50	20120604	13	1088	21.6	0.0264880856729597	0.0153384118050746
2	C	26	50	20120604	13	1090	21.64	0.0256337663309979	0.0166956254898162
2	C	26	50	20120604	13	1092	21.68	0.0245176619165052	0.0189073211510793
2	C	26	50	20120604	13	1094	21.72	0.0235587685526738	0.0208458402495666
2	C	26	50	20120604	13	1096	21.76	0.023381320105935	0.0223526494449361
2	C	26	50	20120604	13	1098	21.8	0.0227812636345658	0.0243623939952787
2	C	26	50	20120604	13	1100	21.84	0.0231209237911224	0.0253785403809693
2	C	26	50	20120604	13	1102	21.88	0.0238304227145497	0.0251313478710818
2	C	26	50	20120604	13	1104	21.92	0.0250799532289048	0.0256089963804529
2	C	26	50	20120604	13	1106	21.96	0.0257844507860687	0.0254844678052182
2	C	26	50	20120604	13	1108	22	0.0258480055435618	0.0246770367139169
2	C	26	50	20120604	13	1110	22.04	0.0257775777081556	0.024349363431515
2	C	26	50	20120604	13	1112	22.08	0.0260869298538569	0.023499074598206
2	C	26	50	20120604	13	1114	22.12	0.0262759677807393	0.0235876467936174
2	C	26	50	20120604	13	1116	22.16	0.0265484513788696	0.0231132134987803
2	C	26	50	20120604	13	1118	22.2	0.0274233758124351	0.0215997716418033
2	C	26	50	20120604	13	1120	22.24	0.027974940314964	0.0203241297953394
2	C	26	50	20120604	13	1122	22.28	0.0279351302031832	0.0198242760117186
2	C	26	50	20120604	13	1124	22.32	0.028517934683305	0.0185811752193248
2	C	26	50	20120604	13	1126	22.36	0.0292660890131394	0.0162672036332309
2	C	26	50	20120604	13	1128	22.4	0.0290401683965503	0.0143521463377434
2	C	26	50	20120604	13	1130	22.44	0.0292105104201382	0.0129647321223773
2	C	26	50	20120604	13	1132	22.48	0.0292090962065758	0.0108767872188896
2	C	26	50	20120604	13	1134	22.52	0.0299492814429862	0.00832751170922026
2	C	26	50	20120604	13	1136	22.56	0.0296033082370873	0.00576249600260168
2	C	26	50	20120604	13	1138	22.6	0.0299697946107085	0.0035452141977672
2	C	26	50	20120604	13	1140	22.64	0.0294531046146276	0.0008553022203877
2	C	26	50	20120604	13	1142	22.68	0.028375035473895	-0.0006812549572663
2	C	26	50	20120604	13	1144	22.72	0.026867045410201	-0.0032596632663206
2	C	26	50	20120604	13	1146	22.76	0.0249846352348008	-0.0056680194655673
2	C	26	50	20120604	13	1148	22.8	0.0236594676293825	-0.0063842267110277
2	C	26	50	20120604	13	1150	22.84	0.0211819634580036	-0.0083913634515613
2	C	26	50	20120604	13	1152	22.88	0.0181797860549843	-0.0104304614186046
2	C	26	50	20120604	13	1154	22.92	0.0155617231976411	-0.0114346237585676
2	C	26	50	20120604	13	1156	22.96	0.0129319930784083	-0.0120831820982719
2	C	26	50	20120604	13	1158	23	0.0105603569343086	-0.0131032543408116
2	C	26	50	20120604	13	1160	23.04	0.00830355493147363	-0.0147327112073779
2	C	26	50	20120604	13	1162	23.08	0.00774805184417348	-0.0167110545597816
2	C	26	50	20120604	13	1164	23.12	0.00711236284788677	-0.0191311982290707
2	C	26	50	20120604	13	1166	23.16	0.00802721760138593	-0.020626587649924
2	C	26	50	20120604	13	1168	23.2	0.0089417895121726	-0.0217630496686471
2	C	26	50	20120604	13	1170	23.24	0.0098033284143703	-0.0240707633597275
2	C	26	50	20120604	13	1172	23.28	0.0103732564800067	-0.0261362222675734
2	C	26	50	20120604	13	1174	23.32	0.0108786964071988	-0.0277356978066174
2	C	26	50	20120604	13	1176	23.36	0.0119387201828756	-0.0304280068759851
2	C	26	50	20120604	13	1178	23.4	0.0127822278621530	-0.0334486963345359
2	C	26	50	20120604	13	1180	23.44	0.0131456807476829	-0.0358508794915829
2	C	26	50	20120604	13	1182	23.48	0.0136370492499294	-0.0374068679635839
2	C	26	50	20120604	13	1184	23.52	0.0137952290368808	-0.0389580481094728
2	C	26	50	20120604	13	1186	23.56	0.0142031589389474	-0.0408876718046528
2	C	26	50	20120604	13	1188	23.6	0.0150449695619499	-0.0435294934498438
2	C	26	50	20120604	13	1190	23.64	0.0153703093919739	-0.0455248780756742
2	C	26	50	20120604	13	1192	23.68	0.0160992657726991	-0.0477664772827136
2	C	26	50	20120604	13	1194	23.72	0.0163933514829946	-0.0493013939726353
2	C	26	50	20120604	13	1196	23.76	0.0168128072255944	-0.0509008695116792
2	C	26	50	20120604	13	1198	23.8	0.0161168020208725	-0.0519574991748063
2	C	26	50	20120604	13	1200	23.84	0.0152407674296605	-0.0521794599934208
2	C	26	50	20120604	13	1202	23.88	0.0134194017826802	-0.0534949614491402
2	C	26	50	20120604	13	1204	23.92	0.0112152792350436	-0.0554004020924036
2	C	26	50	20120604	13	1206	23.96	0.00920716668715192	-0.0557414396929699
2	C	26	50	20120604	13	1208	24	0.00823298567471121	-0.0546327669707475
2	C	26	50	20120604	13	1210	24.04	0.00653253528731381	-0.0545600763936415
2	C	26	50	20120604	13	1212	24.08	0.00491849334857739	-0.0538208669645891
2	C	26	50	20120604	13	1214	24.12	0.00334942340112444	-0.0530581815904013
2	C	26	50	20120604	13	1216	24.16	0.00218057589182308	-0.052280929816521
2	C	26	50	20120604	13	1218	24.2	0.00145013458685737	-0.0507479223149086
2	C	26	50	20120604	13	1220	24.24	0.0009694433970068	-0.0492836455924275
2	C	26	50	20120604	13	1222	24.28	0.0001810900466619	-0.0472066608440482
2	C	26	50	20120604	13	1224	24.32	-4.11536146651004e-05	-0.0456590162320652
2	C	26	50	20120604	13	1226	24.36	-6.92964645560012e-06	-0.0439329685791889
2	C	26	50	20120604	13	1228	24.4	-0.000169634916806601	-0.0421176133398487
2	C	26	50	20120604	13	1230	24.44	-0.0005440479574449	-0.0393799080151287
2	C	26	50	20120604	13	1232	24.48	-0.000849164533526901	-0.0369193885486339
2	C	26	50	20120604	13	1234	24.52	-0.00083551737265	-0.0343400751428997
2	C	26	50	20120604	13	1236	24.56	-0.0014652666719748	-0.0315914096630714
2	C	26	50	20120604	13	1238	24.6	-0.0016139712280583	-0.0283686290864574
2	C	26	50	20120604	13	1240	24.64	-0.0012188399587313	-0.0261147969321034
2	C	26	50	20120604	13	1242	24.68	-0.00113999755262890	-0.022860762235761
2	C	26	50	20120604	13	1244	24.72	-0.00106836763569480	-0.0199100763485477
2	C	26	50	20120604	13	1246	24.76	-0.0015693527901654	-0.0171395612691807
2	C	26	50	20120604	13	1248	24.8	-0.0022384172265241	-0.0143486108038374
2	C	26	50	20120604	13	1250	24.84	-0.0038939946175874	-0.01166560725971
2	C	26	50	20120604	13	1252	24.88	-0.004612301970188	-0.0099748866616217
2	C	26	50	20120604	13	1254	24.92	-0.0064236267008754	-0.0073250747098033
2	C	26	50	20120604	13	1256	24.96	-0.0086992589572934	-0.0046355021436787
2	C	26	50	20120604	13	1258	25	-0.0095108690496715	-0.0042975121733393
2	C	26	50	20120604	13	1260	25.04	-0.0110518951421826	-0.00211598875842950
2	C	26	50	20120604	13	1262	25.08	-0.0113962420024848	-0.0011814905785489
2	C	26	50	20120604	13	1264	25.12	-0.0120318956434325	-0.0001582010001548
2	C	26	50	20120604	13	1266	25.16	-0.0122884764100538	0.0019884761925782
2	C	26	50	20120604	13	1268	25.2	-0.0121978677471126	0.0032092677660255
2	C	26	50	20120604	13	1270	25.24	-0.0113024301458248	0.00410832575403293
2	C	26	50	20120604	13	1272	25.28	-0.0106203973710992	0.00525048705341231
2	C	26	50	20120604	13	1274	25.32	-0.0097206676316496	0.00757304291582984
2	C	26	50	20120604	13	1276	25.36	-0.0087597095160171	0.00870936351319662
2	C	26	50	20120604	13	1278	25.4	-0.0083963980518434	0.0107595489145689
2	C	26	50	20120604	13	1280	25.44	-0.0079996404369196	0.0128491201636533
2	C	26	50	20120604	13	1282	25.48	-0.0071568398644234	0.0145978659442057
2	C	26	50	20120604	13	1284	25.52	-0.0060817547143074	0.0151669454817046
2	C	26	50	20120604	13	1286	25.56	-0.0052442927980091	0.0169131810331839
2	C	26	50	20120604	13	1288	25.6	-0.0042601486510215	0.0187807843925860
2	C	26	50	20120604	13	1290	25.64	-0.0029201530164017	0.0201308209434986
2	C	26	50	20120604	13	1292	25.68	-0.0027986579292582	0.0203507452945832
2	C	26	50	20120604	13	1294	25.72	-0.0026206791524336	0.0199589374271278
2	C	26	50	20120604	13	1296	25.76	-0.0020265256084738	0.019651105561006
2	C	26	50	20120604	13	1298	25.8	-0.0020720986405212	0.0194363925868987
2	C	26	50	20120604	13	1300	25.84	-0.0018284225726565	0.0195786695423413
2	C	26	50	20120604	13	1302	25.88	-0.0018319651776303	0.0198253013165513
2	C	26	50	20120604	13	1304	25.92	-0.0017295266182398	0.0195405282025641
2	C	26	50	20120604	13	1306	25.96	-0.0009161629010443	0.0195213443955905
2	C	26	50	20120604	13	1308	26	0.000387197531242100	0.0195386190142549
2	C	26	50	20120604	13	1310	26.04	0.00146750820047113	0.0194530520226635
2	C	26	50	20120604	13	1312	26.08	0.0021559756469056	0.0199422567781596
2	C	26	50	20120604	13	1314	26.12	0.00325383670644365	0.0202342989498574
2	C	26	50	20120604	13	1316	26.16	0.00409146762126264	0.0211932693883280
2	C	26	50	20120604	13	1318	26.2	0.00554168069697272	0.0215893701010521
2	C	26	50	20120604	13	1320	26.24	0.00647468688154494	0.0223105412361164
2	C	26	50	20120604	13	1322	26.28	0.00862093273914141	0.0236283125046035
2	C	26	50	20120604	13	1324	26.32	0.00874639469532734	0.0240981778896341
2	C	26	50	20120604	13	1326	26.36	0.00972689017132404	0.0245365487386307
2	C	26	50	20120604	13	1328	26.4	0.00921654292307046	0.0250427523411466
2	C	26	50	20120604	13	1330	26.44	0.00925292356696251	0.0262041115896352
2	C	26	50	20120604	13	1332	26.48	0.00886382391847899	0.027198395647865
2	C	26	50	20120604	13	1334	26.52	0.00870848670078792	0.0268464827450041
2	C	26	50	20120604	13	1336	26.56	0.00914598073737585	0.0275656881232167
2	C	26	50	20120604	13	1338	26.6	0.00890456034014314	0.0272621837505958
2	C	26	50	20120604	13	1340	26.64	0.00935078714547873	0.0274347602316122
2	C	26	50	20120604	13	1342	26.68	0.00955788457955264	0.0275263164176403
2	C	26	50	20120604	13	1344	26.72	0.0096996382759771	0.0268287343647963
2	C	26	50	20120604	13	1346	26.76	0.0104830206656502	0.0269411289876659
2	C	26	50	20120604	13	1348	26.8	0.0109765953410541	0.0271033534254057
2	C	26	50	20120604	13	1350	26.84	0.0116572987550311	0.0268237209777177
2	C	26	50	20120604	13	1352	26.88	0.0125721040110556	0.0273775906483533
2	C	26	50	20120604	13	1354	26.92	0.0137711661931171	0.027246542548596
2	C	26	50	20120604	13	1356	26.96	0.0146145183089026	0.0282347384174398
2	C	26	50	20120604	13	1358	27	0.0159437376361771	0.0282657096944558
2	C	26	50	20120604	13	1360	27.04	0.0174280113384302	0.028463360181933
2	C	26	50	20120604	13	1362	27.08	0.0193282618179196	0.0285437157965471
2	C	26	50	20120604	13	1364	27.12	0.0212315387144326	0.0295467891920671
2	C	26	50	20120604	13	1366	27.16	0.023081429048966	0.0295809141653271
2	C	26	50	20120604	13	1368	27.2	0.0236527713281647	0.0292190169147159
2	C	26	50	20120604	13	1370	27.24	0.0246772276327478	0.029147599129816
2	C	26	50	20120604	13	1372	27.28	0.0258719382796778	0.0281513026456869
2	C	26	50	20120604	13	1374	27.32	0.0268380752453757	0.0275559724760432
2	C	26	50	20120604	13	1376	27.36	0.0285163083377083	0.0267292373696155
2	C	26	50	20120604	13	1378	27.4	0.029036498512356	0.0268701920353773
2	C	26	50	20120604	13	1380	27.44	0.0307800258448633	0.0257596666933882
2	C	26	50	20120604	13	1382	27.48	0.0321437236987884	0.0253272284702857
2	C	26	50	20120604	13	1384	27.52	0.0335038930898754	0.0240783576865575
2	C	26	50	20120604	13	1386	27.56	0.0351601068770418	0.0232660051320591
2	C	26	50	20120604	13	1388	27.6	0.0371491275418414	0.0224903797037756
2	C	26	50	20120604	13	1390	27.64	0.0383826046109432	0.0225917788161977
2	C	26	50	20120604	13	1392	27.68	0.0392982371819017	0.0216178806464695
2	C	26	50	20120604	13	1394	27.72	0.0404204863543229	0.0211748782480561
2	C	26	50	20120604	13	1396	27.76	0.0421285734949571	0.0204909645692925
2	C	26	50	20120604	13	1398	27.8	0.0441444642174418	0.0196057375899251
2	C	26	50	20120604	13	1400	27.84	0.0456952908099402	0.018985322100112
2	C	26	50	20120604	13	1402	27.88	0.0473908621605474	0.0183209952791872
2	C	26	50	20120604	13	1404	27.92	0.0491585584028356	0.0170369600752306
2	C	26	50	20120604	13	1406	27.96	0.0506215623331106	0.0167801388923036
2	C	26	50	20120604	13	1408	28	0.0518721513863171	0.0164823055160679
2	C	26	50	20120604	13	1410	28.04	0.0532889105331025	0.0154855677973073
2	C	26	50	20120604	13	1412	28.08	0.0551822596504076	0.0147347618170434
2	C	26	50	20120604	13	1414	28.12	0.0564711031804763	0.0133264172409542
2	C	26	50	20120604	13	1416	28.16	0.0581043077129829	0.012546832014696
2	C	26	50	20120604	13	1418	28.2	0.0601988287095355	0.0111925103966894
2	C	26	50	20120604	13	1420	28.24	0.0618287098401705	0.0102973132117072
2	C	26	50	20120604	13	1422	28.28	0.0630597827462163	0.00921473272971064
2	C	26	50	20120604	13	1424	28.32	0.064082824837237	0.00880319658306006
2	C	26	50	20120604	13	1426	28.36	0.0649393432812883	0.00800324668150372
2	C	26	50	20120604	13	1428	28.4	0.0657749313646164	0.00692413102273494
2	C	26	50	20120604	13	1430	28.44	0.0665847100504313	0.00558458793645514
2	C	26	50	20120604	13	1432	28.48	0.0675024639417333	0.0032756721638467
2	C	26	50	20120604	13	1434	28.52	0.0684060049867334	0.0028169012842129
2	C	26	50	20120604	13	1436	28.56	0.0694339968252224	0.0005864036536380
2	C	26	50	20120604	13	1438	28.6	0.0697593366552464	-0.0013804138582324
2	C	26	50	20120604	13	1440	28.64	0.0705804290495602	-0.0035345439564391
2	C	26	50	20120604	13	1442	28.68	0.0705384269067577	-0.00463508495067780
2	C	26	50	20120604	13	1444	28.72	0.0710732824760472	-0.0065895280938774
2	C	26	50	20120604	13	1446	28.76	0.071403289210827	-0.0080600980667111
2	C	26	50	20120604	13	1448	28.8	0.0718271290154702	-0.0095460122566965
2	C	26	50	20120604	13	1450	28.84	0.0722073403317142	-0.0109724587663841
2	C	26	50	20120604	13	1452	28.88	0.0723626916915409	-0.0125459834865585
2	C	26	50	20120604	13	1454	28.92	0.0724857282714674	-0.014109396579762
2	C	26	50	20120604	13	1456	28.96	0.0724882031452015	-0.01500211889101
2	C	26	50	20120604	13	1458	29	0.0721847129147162	-0.0170933164856911
2	C	26	50	20120604	13	1460	29.04	0.0725431453420997	-0.0180858822744427
2	C	26	50	20120604	13	1462	29.08	0.0724213815543794	-0.019622990995386
2	C	26	50	20120604	13	1464	29.12	0.0726132903347934	-0.0219332502708787
2	C	26	50	20120604	13	1466	29.16	0.0722117243937576	-0.0231001885918708
2	C	26	50	20120604	13	1468	29.2	0.0725246191444326	-0.023621114157571
2	C	26	50	20120604	13	1470	29.24	0.0723974813451753	-0.0273974886331758
2	C	26	50	20120604	13	1472	29.28	0.0721657624529804	-0.028781933000061
2	C	26	50	20120604	13	1474	29.32	0.0714556151126348	-0.0307949952954209
2	C	26	50	20120604	13	1476	29.36	0.071368372277972	-0.0328279131491966
2	C	26	50	20120604	13	1478	29.4	0.0711555614211061	-0.0342941414863938
2	C	26	50	20120604	13	1480	29.44	0.0714072490088016	-0.0363570972362343
2	C	26	50	20120604	13	1482	29.48	0.0719888089809885	-0.0380662803923794
2	C	26	50	20120604	13	1484	29.52	0.0722462665600185	-0.0398666449679585
2	C	26	50	20120604	13	1486	29.56	0.0732957968710625	-0.0414187019262561
2	C	26	50	20120604	13	1488	29.6	0.0734290652861127	-0.0430230777152937
2	C	26	50	20120604	13	1490	29.64	0.0747701852205145	-0.0456303006256813
2	C	26	50	20120604	13	1492	29.68	0.0755678299539642	-0.0483929385355059
2	C	26	50	20120604	13	1494	29.72	0.0761753683221851	-0.050518367876571
2	C	26	50	20120604	13	1496	29.76	0.0773200766201903	-0.0516088241138964
2	C	26	50	20120604	13	1498	29.8	0.0782963167275778	-0.0544337072194553
2	C	26	50	20120604	13	1500	29.84	0.0785759470539455	-0.055091700484941
2	C	26	50	20120604	13	1502	29.88	0.0787957526110909	-0.0546535403537652
2	C	26	50	20120604	13	1504	29.92	0.0788467731937806	-0.0549651241284679
2	C	26	50	20120604	13	1506	29.96	0.0785782486865183	-0.0547154807864768
2	C	26	50	20120604	13	1508	30	0.0789633192405626	-0.0547123893156294
2	C	26	50	20120604	13	1510	30.04	0.079567995735508	-0.0544356689457984
2	C	26	50	20120604	13	1512	30.08	0.079595816356839	-0.0543313393707429
2	C	26	50	20120604	13	1514	30.12	0.0800440598307146	-0.0543455437317634
2	C	26	50	20120604	13	1516	30.16	0.0814007113655652	-0.0544503404922692
2	C	26	50	20120604	13	1518	30.2	0.0819743305285993	-0.0546672667106016
2	C	26	50	20120604	13	1520	30.24	0.0838309666618252	-0.0549861153003742
2	C	26	50	20120604	13	1522	30.28	0.0857609863368027	-0.055504947830002
2	C	26	50	20120604	13	1524	30.32	0.0868125884707155	-0.0566750752025773
2	C	26	50	20120604	13	1526	30.36	0.0882633311694047	-0.0568563349548667
2	C	26	50	20120604	13	1528	30.4	0.0888109570871624	-0.0583381054991144
2	C	26	50	20120604	13	1530	30.44	0.0894197689546962	-0.0584180156364562
2	C	26	50	20120604	13	1532	30.48	0.0888601505059295	-0.0594994788897386
2	C	26	50	20120604	13	1534	30.52	0.089192497764155	-0.0606647837940662
2	C	26	50	20120604	13	1536	30.56	0.089115939312956	-0.0616181546539366
2	C	26	50	20120604	13	1538	30.6	0.0893308997744367	-0.0628329641040151
2	C	26	50	20120604	13	1540	30.64	0.0889349461399231	-0.0644960530904149
2	C	26	50	20120604	13	1542	30.68	0.0894128534503762	-0.0668833424573297
2	C	26	50	20120604	13	1544	30.72	0.0891120007281847	-0.0684442594635956
2	C	26	50	20120604	13	1546	30.76	0.0890522502051745	-0.0706649283099119
2	C	26	50	20120604	13	1548	30.8	0.0886735025999675	-0.0724437473418683
2	C	26	50	20120604	13	1550	30.84	0.0882734569385112	-0.0736597942288138
2	C	26	50	20120604	13	1552	30.88	0.0882471808505224	-0.0748542107193229
2	C	26	50	20120604	13	1554	30.92	0.0877099776867193	-0.0766330933908895
2	C	26	50	20120604	13	1556	30.96	0.0875997821659392	-0.0778972871785661
2	C	26	50	20120604	13	1558	31	0.0874216619677583	-0.0800029804622615
2	C	26	50	20120604	13	1560	31.04	0.0878182074506477	-0.0821576762458932
2	C	26	50	20120604	13	1562	31.08	0.0889633668827793	-0.0842680364343444
2	C	26	50	20120604	13	1564	31.12	0.0891417699236727	-0.0849367473173125
2	C	26	50	20120604	13	1566	31.16	0.089404742935596	-0.0862803209122452
2	C	26	50	20120604	13	1568	31.2	0.089522688346698	-0.0881847008953362
2	C	26	50	20120604	13	1570	31.24	0.0907005868227985	-0.0907417404374632
2	C	26	50	20120604	13	1572	31.28	0.0913777829871408	-0.0920642422503162
2	C	26	50	20120604	13	1574	31.32	0.0926396150381682	-0.0943549146679702
2	C	26	50	20120604	13	1576	31.36	0.0923402260270138	-0.0943983310243352
2	C	26	50	20120604	13	1578	31.4	0.0923002744938768	-0.0948073922972522
2	C	26	50	20120604	13	1580	31.44	0.0923311043495365	-0.0951287016186232
2	C	26	50	20120604	13	1582	31.48	0.0918706364136278	-0.0955962406223432
2	C	26	50	20120604	13	1584	31.52	0.0918185933545325	-0.0967810687448992
2	C	26	50	20120604	13	1586	31.56	0.0915501756203941	-0.0976010297683632
2	C	26	50	20120604	13	1588	31.6	0.0908226334532312	-0.0976214651543402
2	C	26	50	20120604	13	1590	31.64	0.0907113348458725	-0.0968644366344012
2	C	26	50	20120604	13	1592	31.68	0.09068361626005	-0.0972683360278152
2	C	26	50	20120604	13	1594	31.72	0.0895569830255855	-0.0973272380226882
2	C	26	50	20120604	13	1596	31.76	0.0891385879431574	-0.0975688564098192
2	C	26	50	20120604	13	1598	31.8	0.088569861959049	-0.0977119041116532
2	C	26	50	20120604	13	1600	31.84	0.0876441884717977	-0.0978229905869782
2	C	26	50	20120604	13	1602	31.88	0.0868264194793555	-0.0983409463041972
2	C	26	50	20120604	13	1604	31.92	0.085717676046455	-0.0988189504882792
2	C	26	50	20120604	13	1606	31.96	0.0845589401641246	-0.0996863583767612
2	C	26	50	20120604	13	1608	32	0.0834839964353648	-0.0998972176189102
2	C	26	50	20120604	13	1610	32.04	0.0818903898826047	-0.101595475975286
2	C	26	50	20120604	13	1612	32.08	0.08139895066968	-0.102159040079892
2	C	26	50	20120604	13	1614	32.12	0.0808409727086457	-0.102483672803135
2	C	26	50	20120604	13	1616	32.16	0.079059912148193	-0.104377870448577
2	C	26	50	20120604	13	1618	32.2	0.0774566182325306	-0.105753475980697
2	C	26	50	20120604	13	1620	32.24	0.0772364958915473	-0.105949556691120
2	C	26	50	20120604	13	1622	32.28	0.0765781087675845	-0.107064734795730
2	C	26	50	20120604	13	1624	32.32	0.076097488288412	-0.106621873818673
2	C	26	50	20120604	13	1626	32.36	0.0750987706706641	-0.106756506949811
2	C	26	50	20120604	13	1628	32.4	0.0752692541156082	-0.106307423433079
2	C	26	50	20120604	13	1630	32.44	0.0742749205599037	-0.106263724234002
2	C	26	50	20120604	13	1632	32.48	0.0733986738366573	-0.105937889429231
2	C	26	50	20120604	13	1634	32.52	0.0717736717428125	-0.106126050543705
2	C	26	50	20120604	13	1636	32.56	0.0709584483347825	-0.106641460676512
2	C	26	50	20120604	13	1638	32.6	0.0692794939935332	-0.106296675410005
2	C	26	50	20120604	13	1640	32.64	0.0678768769823716	-0.107095423230033
2	C	26	50	20120604	13	1642	32.68	0.0667091608439201	-0.107259047739200
2	C	26	50	20120604	13	1644	32.72	0.0652641174258873	-0.107572720307334
2	C	26	50	20120604	13	1646	32.76	0.0643832745085632	-0.107713929531537
2	C	26	50	20120604	13	1648	32.8	0.0639993155263789	-0.107560487360020
2	C	26	50	20120604	13	1650	32.84	0.0641654856199577	-0.107428258391938
2	C	26	50	20120604	13	1652	32.88	0.0640876331633491	-0.107764911930461
2	C	26	50	20120604	13	1654	32.92	0.0639590811505294	-0.107504555213628
2	C	26	50	20120604	13	1656	32.96	0.0635742736402076	-0.107674402262469
2	C	26	50	20120604	13	1658	33	0.0639212509377359	-0.107830884993145
2	C	26	50	20120604	13	1660	33.04	0.0640373578712067	-0.107410722143764
2	C	26	50	20120604	13	1662	33.08	0.0640863603711429	-0.107620520725742
2	C	26	50	20120604	13	1664	33.12	0.0638800973230708	-0.107983761479238
2	C	26	50	20120604	13	1666	33.16	0.0638278421319411	-0.107842269412323
2	C	26	50	20120604	13	1668	33.2	0.0637081289538863	-0.107707424149150
2	C	26	50	20120604	13	1670	33.24	0.0641601116084207	-0.107620308593708
2	C	26	50	20120604	13	1672	33.28	0.0643105132207791	-0.107833359866880
2	C	26	50	20120604	13	1674	33.32	0.0636600456927656	-0.108277352214787
2	C	26	50	20120604	13	1676	33.36	0.0639060481419404	-0.107830531439755
2	C	26	50	20120604	13	1678	33.4	0.0641946891300207	-0.108082120032501
2	C	26	50	20120604	13	1680	33.44	0.0641556568356992	-0.107525768417063
2	C	26	50	20120604	13	1682	33.48	0.064155515414343	-0.107511767702796
2	C	26	50	20120604	13	1684	33.52	0.0641560103890898	-0.107498544805988
2	C	26	50	20120604	13	1686	33.56	0.064086996767246	-0.107588771631267
2	C	26	50	20120604	13	1688	33.6	0.064155515414343	-0.107684301757405
2	C	26	50	20120604	13	1690	33.64	0.0641553032823086	-0.107766538276057
2	C	26	50	20120604	13	1692	33.68	0.0640349537081507	-0.107695969019295
2	C	26	50	20120604	13	1694	33.72	0.0639074623555027	-0.107751335480262
2	C	26	50	20120604	13	1696	33.76	0.0637792638960736	-0.107805994834448
2	C	26	50	20120604	13	1698	33.8	0.0636118210102886	-0.107779690462187
2	C	26	50	20120604	13	1700	33.84	0.0635477571359131	-0.107768801017757
2	C	26	50	20120604	13	1702	33.88	0.0637829408513358	-0.107841915858932
2	C	26	50	20120604	13	1704	33.92	0.0635976788746649	-0.107758477258752
2	C	26	50	20120604	13	1706	33.96	0.0639418277450684	-0.107694342673698
2	C	26	50	20120604	13	1708	34	0.0636448428969701	-0.107658987334639
2	C	26	50	20120604	13	1710	34.04	0.0641238370305458	-0.107595771988401
2	C	26	50	20120604	13	1712	34.08	0.0642322365001017	-0.107452017179786
2	C	26	50	20120604	13	1714	34.12	0.064017841724046	-0.107762578478083
2	C	26	50	20120604	13	1716	34.16	0.0643729507495578	-0.107495150693438
2	C	26	50	20120604	13	1718	34.2	0.0642020430405451	-0.107823036107874
2	C	26	50	20120604	13	1720	34.24	0.0639980427341727	-0.107239319460005
2	C	26	50	20120604	13	1722	34.28	0.0644249230979751	-0.107115080798550
2	C	26	50	20120604	13	1724	34.32	0.0646777844829274	-0.107618823669468
2	C	26	50	20120604	13	1726	34.36	0.0644376510200364	-0.107451663626395
2	C	26	50	20120604	13	1728	34.4	0.0641033309338914	-0.107228783568965
2	C	26	50	20120604	13	1730	34.44	0.064367081763274	-0.107506676533971
2	C	26	50	20120604	13	1732	34.48	0.0646284991402787	-0.107034541336173
2	C	26	50	20120604	13	1734	34.52	0.0645029169759399	-0.106925364049158
2	C	26	50	20120604	13	1736	34.56	0.0643578186644404	-0.107177942591398
2	C	26	50	20120604	13	1738	34.6	0.0640944920991266	-0.106496574497046
2	C	26	50	20120604	13	1740	34.64	0.0644710264601084	-0.106571174262462
2	C	26	50	20120604	13	1742	34.68	0.064485097885054	-0.106313858104788
2	C	26	50	20120604	13	1744	34.72	0.0644986036245747	-0.106632692552425
2	C	26	50	20120604	13	1746	34.76	0.0647711932887221	-0.106362931315402
2	C	26	50	20120604	13	1748	34.8	0.0645151499232544	-0.106074502459356
2	C	26	50	20120604	13	1750	34.84	0.0652100944678046	-0.106064037278995
2	C	26	50	20120604	13	1752	34.88	0.0646082051756586	-0.106189336600621
2	C	26	50	20120604	13	1754	34.92	0.0644300849774777	-0.105914908458842
2	C	26	50	20120604	13	1756	34.96	0.0647395856156031	-0.106014115540243
2	C	26	50	20120604	13	1758	35	0.0639867290256738	-0.105348515927112
2	C	26	50	20120604	13	1760	35.04	0.0641195236791806	-0.104993689744313
2	C	26	50	20120604	13	1762	35.08	0.0638476411218144	-0.104250166963895
2	C	26	50	20120604	13	1764	35.12	0.0641140789569655	-0.104222731220785
2	C	26	50	20120604	13	1766	35.16	0.0643898506016282	-0.103693815348457
2	C	26	50	20120604	13	1768	35.2	0.0641891736971275	-0.102747565053873
2	C	26	50	20120604	13	1770	35.24	0.0640157204037024	-0.101850458680582
2	C	26	50	20120604	13	1772	35.28	0.0640597024454922	-0.101062600304984
2	C	26	50	20120604	13	1774	35.32	0.0636198113169161	-0.0995494625039232
2	C	26	50	20120604	13	1776	35.36	0.0631416657114777	-0.0983814635227592
2	C	26	50	20120604	13	1778	35.4	0.0628874608236411	-0.0967448648777032
2	C	26	50	20120604	13	1780	35.44	0.0622329627869749	-0.0948481216478482
2	C	26	50	20120604	13	1782	35.48	0.0616215275532829	-0.0937483584710682
2	C	26	50	20120604	13	1784	35.52	0.0609691508369602	-0.0931632983203152
2	C	26	50	20120604	13	1786	35.56	0.0607409674786713	-0.0925415393276172
2	C	26	50	20120604	13	1788	35.6	0.0605745852530581	-0.0912951222044202
2	C	26	50	20120604	13	1790	35.64	0.0599527555496826	-0.0908760907258892
2	C	26	50	20120604	13	1792	35.68	0.0587794532676598	-0.0901501041936442
2	C	26	50	20120604	13	1794	35.72	0.05792024781784	-0.0894423610163552
2	C	26	50	20120604	13	1796	35.76	0.0572390211448449	-0.0898039754242542
2	C	26	50	20120604	13	1798	35.8	0.0568925388220635	-0.0890021163343882
2	C	26	50	20120604	13	1800	35.84	0.0568528701316389	-0.0887589423123382
2	C	26	50	20120604	13	1802	35.88	0.0565027815642735	-0.0892490380223782
2	C	26	50	20120604	13	1804	35.92	0.0552455457073238	-0.0884344510104522
2	C	26	50	20120604	13	1806	35.96	0.0552217869194759	-0.0887863073447702
2	C	26	50	20120604	13	1808	36	0.0544340699652341	-0.0888287337516412
2	C	26	50	20120604	13	1810	36.04	0.054644999918062	-0.0887761957177992
2	C	26	50	20120604	13	1812	36.08	0.0542893252071252	-0.0886114398377832
2	C	26	50	20120604	13	1814	36.12	0.0543328122741682	-0.0889625183546422
2	C	26	50	20120604	13	1816	36.16	0.0539485704492714	-0.0887146067171582
2	C	26	50	20120604	13	1818	36.2	0.0541689049222891	-0.0886993332106842
2	C	26	50	20120604	13	1820	36.24	0.0537607628881883	-0.0883324862126042
2	C	26	50	20120604	13	1822	36.28	0.0524326042210856	-0.0880512698457272
2	C	26	50	20120604	13	1824	36.32	0.0528007240113713	-0.0876506231435062
2	C	26	50	20120604	13	1826	36.36	0.0519017791604488	-0.0876303291788862
2	C	26	50	20120604	13	1828	36.4	0.0511497710986569	-0.0877920444997442
2	C	26	50	20120604	13	1830	36.44	0.0501401640364788	-0.0876779174652602
2	C	26	50	20120604	13	1832	36.48	0.0495686803359238	-0.0865332530078752
2	C	26	50	20120604	13	1834	36.52	0.0491375573314344	-0.0864350358759682
2	C	26	50	20120604	13	1836	36.56	0.0477480217957247	-0.0867216262543832
2	C	26	50	20120604	13	1838	36.6	0.0470448748125128	-0.0862737448191802
2	C	26	50	20120604	13	1840	36.64	0.0462423793265442	-0.0862842807102202
2	C	26	50	20120604	13	1842	36.68	0.0450518943497385	-0.0862688657823902
2	C	26	50	20120604	13	1844	36.72	0.0447109981705285	-0.0865076557423962
2	C	26	50	20120604	13	1846	36.76	0.0435478782261547	-0.086165911035049
2	C	26	50	20120604	13	1848	36.8	0.042428881744927	-0.086185497892888
2	C	26	50	20120604	13	1850	36.84	0.0417859802594722	-0.0859879322582245
2	C	26	50	20120604	13	1852	36.88	0.0405450785691679	-0.0858948062951422
2	C	26	50	20120604	13	1854	36.92	0.0387677656746555	-0.0867294044289762
2	C	26	50	20120604	13	1856	36.96	0.0368539811713741	-0.0869903975419122
2	C	26	50	20120604	13	1858	37	0.0353274790521486	-0.0872664520292882
2	C	26	50	20120604	13	1860	37.04	0.0335044163488935	-0.0880295616675442
2	C	26	50	20120604	13	1862	37.08	0.0323016277140952	-0.0877045753909112
2	C	26	50	20120604	13	1864	37.12	0.0302173597658697	-0.0873494663653992
2	C	26	50	20120604	13	1866	37.16	0.0284184801145311	-0.0876614418772582
2	C	26	50	20120604	13	1868	37.2	0.0269775379158292	-0.0878390671006932
2	C	26	50	20120604	13	1870	37.24	0.0252537530046526	-0.0888283094875722
2	C	26	50	20120604	13	1872	37.28	0.0238311955822615	-0.0895653975962812
2	C	26	50	20120604	13	1874	37.32	0.023178323891192	-0.0902167136524322
2	C	26	50	20120604	13	1876	37.36	0.0203168748797644	-0.0908514834099032
2	C	26	50	20120604	13	1878	37.4	0.0187608156970852	-0.0911727927312752
2	C	26	50	20120604	13	1880	37.44	0.0164124433660866	-0.0919789651725052
2	C	26	50	20120604	13	1882	37.48	0.0143221650102210	-0.0923226897788402
2	C	26	50	20120604	13	1884	37.52	0.0123961475596251	-0.0930283823464642
2	C	26	50	20120604	13	1886	37.56	0.0123926827363973	-0.0922998502298082
2	C	26	50	20120604	13	1888	37.6	0.0117403767307527	-0.0922792734224752
2	C	26	50	20120604	13	1890	37.64	0.0118069154788624	-0.0921012946456512
2	C	26	50	20120604	13	1892	37.68	0.0116986574306627	-0.0906537763538842
2	C	26	50	20120604	13	1894	37.72	0.0116128853781048	-0.0902653625989782
2	C	26	50	20120604	13	1896	37.76	0.0113326589607206	-0.0892257034985992
2	C	26	50	20120604	13	1898	37.8	0.0113004856021766	-0.0884394714685982
2	C	26	50	20120604	13	1900	37.84	0.0112743933619508	-0.0877720333778362
2	C	26	50	20120604	13	1902	37.88	0.0114718882859362	-0.0871378293057902
2	C	26	50	20120604	13	1904	37.92	0.0118088953778497	-0.0866250354680732
2	C	26	50	20120604	13	1906	37.96	0.0116394018823993	-0.0863616381920812
2	C	26	50	20120604	13	1908	38	0.0113705598841922	-0.0848980685763816
2	C	26	50	20120604	13	1910	38.04	0.0114918286971657	-0.0834659652124445
2	C	26	50	20120604	13	1912	38.08	0.0111530538382992	-0.0817633227940254
2	C	26	50	20120604	13	1914	38.12	0.0109441744951367	-0.0803522205014895
2	C	26	50	20120604	13	1916	38.16	0.0104219054265523	-0.0785136014490483
2	C	26	50	20120604	13	1918	38.2	0.0100759887891958	-0.076296538847316
2	C	26	50	20120604	13	1920	38.24	0.0101779535870429	-0.0749234788996079
2	C	26	50	20120604	13	1922	38.28	0.00912514230053428	-0.0732189980035578
2	C	26	50	20120604	13	1924	38.32	0.00840368125168965	-0.07175196356463
2	C	26	50	20120604	13	1926	38.36	0.00763045998646216	-0.0709901974292578
2	C	26	50	20120604	13	1928	38.4	0.00641480200824625	-0.0692071569698178
2	C	26	50	20120604	13	1930	38.44	0.00565685424949238	-0.0678860693705269
2	C	26	50	20120604	13	1932	38.48	0.00442054875326583	-0.0651574857232843
2	C	26	50	20120604	13	1934	38.52	0.00310936064891161	-0.063473793766601
2	C	26	50	20120604	13	1936	38.56	0.00202501239996203	-0.0616684794435536
2	C	26	50	20120604	13	1938	38.6	0.000884661293942499	-0.060259286339327
2	C	26	50	20120604	13	1940	38.64	0.000449719912834599	-0.0579655026518359
2	C	26	50	20120604	13	1942	38.68	-0.000349169328549901	-0.0561309848187255
2	C	26	50	20120604	13	1944	38.72	-0.0010617208319516	-0.053656323216607
2	C	26	50	20120604	13	1946	38.76	-0.0010197893998272	-0.0519624489222746
2	C	26	50	20120604	13	1948	38.8	-0.0016931671875512	-0.0498092380628834
2	C	26	50	20120604	13	1950	38.84	-0.0016489023030489	-0.0472961805625465
2	C	26	50	20120604	13	1952	38.88	-0.0018768735293035	-0.0454400252619318
2	C	26	50	20120604	13	1954	38.92	-0.0020115066604414	-0.0446709759267133
2	C	26	50	20120604	13	1956	38.96	-0.0020544987527375	-0.0427776268094082
2	C	26	50	20120604	13	1958	39	-0.0019835052319064	-0.0417049458223482
2	C	26	50	20120604	13	1960	39.04	-0.0027757476695478	-0.039656598898607
2	C	26	50	20120604	13	1962	39.08	-0.0028764396751887	-0.0381193487563074
2	C	26	50	20120604	13	1964	39.12	-0.0029444633475389	-0.0366583247250198
2	C	26	50	20120604	13	1966	39.16	-0.0029890110747537	-0.035029150701166
2	C	26	50	20120604	13	1968	39.2	-0.0028541658115814	-0.0334334228280623
2	C	26	50	20120604	13	1970	39.24	-0.0022844498779794	-0.0332893851767346
2	C	26	50	20120604	13	1972	39.28	-0.0025132696323713	-0.0325589438717689
2	C	26	50	20120604	13	1974	39.32	-0.0021450791314075	-0.0312637363806695
2	C	26	50	20120604	13	1976	39.36	-0.002066731700052	-0.0302620489144406
2	C	26	50	20120604	13	1978	39.4	-0.001784808226393	-0.0291810947780408
2	C	26	50	20120604	13	1980	39.44	-0.0017331187206882	-0.0286081261532453
2	C	26	50	20120604	13	1982	39.48	-0.0016115670650023	-0.0275172725219088
2	C	26	50	20120604	13	1984	39.52	-0.00153498740059980	-0.0252387623408914
2	C	26	50	20120604	13	1986	39.56	-0.0014502052975355	-0.0240565505134256
2	C	26	50	20120604	13	1988	39.6	-0.001042275395469	-0.0230535195443125
2	C	26	50	20120604	13	1990	39.64	-0.000592343350600001	-0.0203969900780728
2	C	26	50	20120604	13	1992	39.68	-0.0010405783391941	-0.0195277437119601
2	C	26	50	20120604	13	1994	39.72	-0.0007183497790074	-0.0183610882336805
2	C	26	50	20120604	13	1996	39.76	-3.92444263558004e-05	-0.0169481474635135
2	C	26	50	20120604	13	1998	39.8	0.0003590688234865	-0.0157575917760297
2	C	26	50	20120604	13	2000	39.84	0.0010168195513463	-0.0142698391084132
2	C	26	50	20120604	13	2002	39.88	0.00133084567287121	-0.0142361101149506
2	C	26	50	20120604	13	2004	39.92	0.00141110229253588	-0.0137882993904252
2	C	26	50	20120604	13	2006	39.96	0.00189448048815501	-0.0130496556467977
2	C	26	50	20120604	13	2008	40	0.00233698791182154	-0.0132439685902678
2	C	26	50	20120604	13	2010	40.04	0.00300294107834304	-0.0131390339439397
2	C	26	50	20120604	13	2012	40.08	0.00370191613154593	-0.0125061026640996
2	C	26	50	20120604	13	2014	40.12	0.00423797378236346	-0.0118441800062309
2	C	26	50	20120604	13	2016	40.16	0.00527211744984879	-0.0119221738841958
2	C	26	50	20120604	13	2018	40.2	0.00628101740524575	-0.010807915018402
2	C	26	50	20120604	13	2020	40.24	0.00678454814412869	-0.009993257295797
2	C	26	50	20120604	13	2022	40.28	0.00760549911708628	-0.0098350067981674
2	C	26	50	20120604	13	2024	40.32	0.0077416878831428	-0.0084779274637142
2	C	26	50	20120604	13	2026	40.36	0.00817210378085105	-0.0083249802669436
2	C	26	50	20120604	13	2028	40.4	0.00819133708529933	-0.0079637901231135
2	C	26	50	20120604	13	2030	40.44	0.00853484955959975	-0.0065822448940312
2	C	26	50	20120604	13	2032	40.48	0.00934823448999864	-0.0056612383115357
2	C	26	50	20120604	13	2034	40.52	0.0095054243274564	-0.004229983475736
2	C	26	50	20120604	13	2036	40.56	0.0100663509237683	-0.0016092123994209
2	C	26	50	20120604	13	2038	40.6	0.0107514737551277	0.0011427976954825
2	C	26	50	20120604	13	2040	40.64	0.0121320361057841	0.00467774470278683
2	C	26	50	20120604	13	2042	40.68	0.0125581386521272	0.00761971903445596
2	C	26	50	20120604	13	2044	40.72	0.0129605898908530	0.0107140692206165
2	C	26	50	20120604	13	2046	40.76	0.0137166765445588	0.0142813578778788
2	C	26	50	20120604	13	2048	40.8	0.0131137690186479	0.0179619759531754
2	C	26	50	20120604	13	2050	40.84	0.0114438373599265	0.0213947955280730
2	C	26	50	20120604	13	2052	40.88	0.00988459619673207	0.0238893692571497
2	C	26	50	20120604	13	2054	40.92	0.00924638282923653	0.0243636752727662
2	C	26	50	20120604	13	2056	40.96	0.00860198934847342	0.0236614687415733
2	C	26	50	20120604	13	2058	41	0.00930284530571428	0.0237472549362669
2	C	26	50	20120604	13	2060	41.04	0.00970107370274292	0.0236891024745821
2	C	26	50	20120604	13	2062	41.08	0.0104007700048626	0.0237291388605329
2	C	26	50	20120604	13	2064	41.12	0.0109325072332471	0.0240027396873774
2	C	26	50	20120604	13	2066	41.16	0.0113830261767445	0.0238360958322552
2	C	26	50	20120604	13	2068	41.2	0.0128941133681401	0.0243528070415394
2	C	26	50	20120604	13	2070	41.24	0.0142424033653032	0.0239980586404859
2	C	26	50	20120604	13	2072	41.28	0.0153795654197396	0.0242503755532167
2	C	26	50	20120604	13	2074	41.32	0.0160127583290887	0.0236856305802865
2	C	26	50	20120604	13	2076	41.36	0.0170639715542719	0.0237011586452013
2	C	26	50	20120604	13	2078	41.4	0.0162778950877624	0.0238171807258584
2	C	26	50	20120604	13	2080	41.44	0.0159904773944135	0.0244714454172869
2	C	26	50	20120604	13	2082	41.48	0.0147513434710622	0.0246281402799978
2	C	26	50	20120604	13	2084	41.52	0.0149653139830493	0.0247606520907922
2	C	26	50	20120604	13	2086	41.56	0.0147279948051474	0.0249644544072658
2	C	26	50	20120604	13	2088	41.6	0.0138669013802219	0.0250207754623873
2	C	26	50	20120604	13	2090	41.64	0.0139813961102316	0.0256247860748768
2	C	26	50	20120604	13	2092	41.68	0.0123298280146176	0.0264344304104032
2	C	26	50	20120604	13	2094	41.72	0.0109083029681271	0.0269289950353007
2	C	26	50	20120604	13	2096	41.76	0.00980138387072204	0.0270457383648746
2	C	26	50	20120604	13	2098	41.8	0.00895890856734514	0.0280407507430891
2	C	26	50	20120604	13	2100	41.84	0.00759023975274827	0.0285230046389261
2	C	26	50	20120604	13	2102	41.88	0.00731484994574736	0.0279678833892878
2	C	26	50	20120604	13	2104	41.92	0.0078887590225618	0.0277860367383701
2	C	26	50	20120604	13	2106	41.96	0.00852452580059443	0.0274459961583653
2	C	26	50	20120604	13	2108	42	0.00876034591212015	0.0278542089031443
2	C	26	50	20120604	13	2110	42.04	0.00870564413152755	0.0281087956286427
2	C	26	50	20120604	13	2112	42.08	0.0090351063940858	0.028258935611492
2	C	26	50	20120604	13	2114	42.12	0.0100115077218194	0.028381576211621
2	C	26	50	20120604	13	2116	42.16	0.0100228002171150	0.0284924293417076
2	C	26	50	20120604	13	2118	42.2	0.0103946818154766	0.0292273395615304
2	C	26	50	20120604	13	2120	42.24	0.0115648021169841	0.0297241527859921
2	C	26	50	20120604	13	2122	42.28	0.0119185676396117	0.0290953227254829
2	C	26	50	20120604	13	2124	42.32	0.0125218711453201	0.0296385221547904
2	C	26	50	20120604	13	2126	42.36	0.0130757691002270	0.029246975916844
2	C	26	50	20120604	13	2128	42.4	0.0135602362402891	0.0285771053787547
2	C	26	50	20120604	13	2130	42.44	0.0139495833761460	0.0281092693901861
2	C	26	50	20120604	13	2132	42.48	0.0143597972331158	0.0276820849704678
2	C	26	50	20120604	13	2134	42.52	0.0154461607363918	0.0266298040140451
2	C	26	50	20120604	13	2136	42.56	0.0159006748332028	0.0258937199969655
2	C	26	50	20120604	13	2138	42.6	0.0172695062823594	0.0243469804816624
2	C	26	50	20120604	13	2140	42.64	0.0180846165533044	0.0227092221814850
2	C	26	50	20120604	13	2142	42.68	0.0184302920672484	0.0213201399012221
2	C	26	50	20120604	13	2144	42.72	0.0186999479453607	0.0196331167644926
2	C	26	50	20120604	13	2146	42.76	0.0189378964482978	0.0187024016058915
2	C	26	50	20120604	13	2148	42.8	0.0188272554502455	0.0178608243281267
2	C	26	50	20120604	13	2150	42.84	0.0188569044375807	0.0180358544696738
2	C	26	50	20120604	13	2152	42.88	0.0188872746738326	0.0178330208894904
2	C	26	50	20120604	13	2154	42.92	0.0186592751633069	0.0179698319095144
2	C	26	50	20120604	13	2156	42.96	0.0189152266048930	0.0180673914321147
2	C	26	50	20120604	13	2158	43	0.0188768519198780	0.0183676360424743
2	C	26	50	20120604	13	2160	43.04	0.0185232348896744	0.0189232169115204
2	C	26	50	20120604	13	2162	43.08	0.0186013419047243	0.0192724852350197
2	C	26	50	20120604	13	2164	43.12	0.0186597064984434	0.0191509618636050
2	C	26	50	20120604	13	2166	43.16	0.0186721303645888	0.0191757176720143
2	C	26	50	20120604	13	2168	43.2	0.0187014823670759	0.0194120822557615
2	C	26	50	20120604	13	2170	43.24	0.0187014823670759	0.0194120822557615
2	C	26	50	20120604	13	2172	43.28	0.0186319596283496	0.0192641696592729
2	C	26	50	20120604	13	2174	43.32	0.0185604994170429	0.018887225176358
2	C	26	50	20120604	13	2176	43.36	0.0185410115541534	0.0185160082583707
2	C	26	50	20120604	13	2178	43.4	0.0184148495622541	0.0175477810850276
2	C	26	50	20120604	13	2180	43.44	0.018685579535567	0.0167519536160055
2	C	26	50	20120604	13	2182	43.48	0.019303329232815	0.0171284384795127
2	C	26	50	20120604	13	2184	43.52	0.0195513257231128	0.0162221821444728
2	C	26	50	20120604	13	2186	43.56	0.0199120562475351	0.0157019141880791
2	C	26	50	20120604	13	2188	43.6	0.0200175848635594	0.0158522592318950
2	C	26	50	20120604	13	2190	43.64	0.0208398651972656	0.0150490283548740
2	C	26	50	20120604	13	2192	43.68	0.0218361715808896	0.0149430118351707
2	C	26	50	20120604	13	2194	43.72	0.0234728197234205	0.0145180901571522
2	C	26	50	20120604	13	2196	43.76	0.0255416444595449	0.0145971305531533
2	C	26	50	20120604	13	2198	43.8	0.027564436544214	0.0149072251609748
2	C	26	50	20120604	13	2200	43.84	0.0300196527098499	0.0162777395242706
2	C	26	50	20120604	13	2202	43.88	0.0330112093690159	0.0175047819216636
2	C	26	50	20120604	13	2204	43.92	0.0352705569562631	0.0169594611720125
2	C	26	50	20120604	13	2206	43.96	0.0355867751088097	0.0158405354014630
2	C	26	50	20120604	13	2208	44	0.0352708397989756	0.0148347467159032
2	C	26	50	20120604	13	2210	44.04	0.0360434953787781	0.0133685608051129
2	C	26	50	20120604	13	2212	44.08	0.0360736181276567	0.0123257197242190
2	C	26	50	20120604	13	2214	44.12	0.0363351769260176	0.0121596203413183
2	C	26	50	20120604	13	2216	44.16	0.0364472533508356	0.0108785549858426
2	C	26	50	20120604	13	2218	44.2	0.0362717494477451	0.0100154604487263
2	C	26	50	20120604	13	2220	44.24	0.0361646227703954	0.00804086476226285
2	C	26	50	20120604	13	2222	44.28	0.0357147614362045	0.00628865415848259
2	C	26	50	20120604	13	2224	44.32	0.0344875846885231	0.00448419543464045
2	C	26	50	20120604	13	2226	44.36	0.0331558763453788	0.00438907543043523
2	C	26	50	20120604	13	2228	44.4	0.0319756232036969	0.0028923212934942
2	C	26	50	20120604	13	2230	44.44	0.0309370954741682	0.0010826229084035
2	C	26	50	20120604	13	2232	44.48	0.0295286731163331	0.000342982144214601
2	C	26	50	20120604	13	2234	44.52	0.0276326582064629	-0.000614419224308599
2	C	26	50	20120604	13	2236	44.56	0.0260159306761715	-0.00154101053616190
2	C	26	50	20120604	13	2238	44.6	0.0239999607577273	-0.0026254379810709
2	C	26	50	20120604	13	2240	44.64	0.0220483955391271	-0.0026201558934155
2	C	26	50	20120604	13	2242	44.68	0.0210529235415049	-0.0040455488139991
2	C	26	50	20120604	13	2244	44.72	0.0201524584110029	-0.005997764570838
2	C	26	50	20120604	13	2246	44.76	0.0196671003163964	-0.007708114453172
2	C	26	50	20120604	13	2248	44.8	0.0183714119926858	-0.0094260869466072
2	C	26	50	20120604	13	2250	44.84	0.0179257932991820	-0.0117408717054995
2	C	26	50	20120604	13	2252	44.88	0.0181740584900567	-0.0128119263469628
2	C	26	50	20120604	13	2254	44.92	0.0178634971917595	-0.0141732483221031
2	C	26	50	20120604	13	2256	44.96	0.0182165556076060	-0.0145022651073892
2	C	26	50	20120604	13	2258	45	0.0185435217832266	-0.014633221283265
2	C	26	50	20120604	13	2260	45.04	0.017778573667339	-0.014672536420299
2	C	26	50	20120604	13	2262	45.08	0.0175535015788873	-0.0140487975286143
2	C	26	50	20120604	13	2264	45.12	0.0164882452130298	-0.0130942740846906
2	C	26	50	20120604	13	2266	45.16	0.0151053564810633	-0.0136611615911678
2	C	26	50	20120604	13	2268	45.2	0.0136178159454811	-0.0137568331386624
2	C	26	50	20120604	13	2270	45.24	0.0104720392973384	-0.0138913248484441
2	C	26	50	20120604	13	2272	45.28	0.00938309485431113	-0.0127152648499746
2	C	26	50	20120604	13	2274	45.32	0.0093219301177385	-0.011578449277861
2	C	26	50	20120604	13	2276	45.36	0.00822817734859915	-0.0102571495465358
2	C	26	50	20120604	13	2278	45.4	0.00834357717528879	-0.0091659423618087
2	C	26	50	20120604	13	2280	45.44	0.00777789175033955	-0.0066702796882889
2	C	26	50	20120604	13	2282	45.48	0.00697475986826787	-0.0047733950370779
2	C	26	50	20120604	13	2284	45.52	0.00674327432131083	-0.0025276451132328
2	C	26	50	20120604	13	2286	45.56	0.0064273460825445	-0.0012656080012389
2	C	26	50	20120604	13	2288	45.6	0.00549612180706087	0.0011861786965083
2	C	26	50	20120604	13	2290	45.64	0.00433596464010029	0.00459988517511038
2	C	26	50	20120604	13	2292	45.68	0.00387124416400956	0.00701834168761955
2	C	26	50	20120604	13	2294	45.72	0.00311965612364569	0.00901169408856074
2	C	26	50	20120604	13	2296	45.76	0.00261370000850328	0.0114494235034979
2	C	26	50	20120604	13	2298	45.8	0.00257278681014382	0.0146406529755353
2	C	26	50	20120604	13	2300	45.84	0.00259840528882622	0.0175543076806179
2	C	26	50	20120604	13	2302	45.88	0.00255200494184475	0.0202812932665351
2	C	26	50	20120604	13	2304	45.92	0.00322241288108772	0.0232858606904748
2	C	26	50	20120604	13	2306	45.96	0.00389418553641837	0.0246715283520914
2	C	26	50	20120604	13	2308	46	0.00400363152401043	0.0259032942227828
2	C	26	50	20120604	13	2310	46.04	0.00485432340818472	0.0257262771111805
2	C	26	50	20120604	13	2312	46.08	0.00536192708212729	0.0260001112832628
2	C	26	50	20120604	13	2314	46.12	0.00697000103963049	0.0267320799388759
2	C	26	50	20120604	13	2316	46.16	0.00812578121561553	0.026731174842196
2	C	26	50	20120604	13	2318	46.2	0.00963739166602926	0.0277777918733014
2	C	26	50	20120604	13	2320	46.24	0.0115925207028066	0.0288382894105216
2	C	26	50	20120604	13	2322	46.28	0.0147279948051474	0.0304951608069945
2	C	26	50	20120604	13	2324	46.32	0.0163689845833149	0.0317985636656878
2	C	26	50	20120604	13	2326	46.36	0.0183853066409361	0.0327848998436971
2	C	26	50	20120604	13	2328	46.4	0.0201333948121821	0.0338212567554076
2	C	26	50	20120604	13	2330	46.44	0.0222624721171313	0.0345437996776274
2	C	26	50	20120604	13	2332	46.48	0.0242229539522423	0.0343421752500399
2	C	26	50	20120604	13	2334	46.52	0.0259685248233472	0.0345299757400552
2	C	26	50	20120604	13	2336	46.56	0.0275451466712232	0.0345451926779864
2	C	26	50	20120604	13	2338	46.6	0.0294462315367145	0.0343087785967644
2	C	26	50	20120604	13	2340	46.64	0.0314812042427963	0.0335545176927677
2	C	26	50	20120604	13	2342	46.68	0.0331653869315858	0.0334379907378688
2	C	26	50	20120604	13	2344	46.72	0.0336204313584828	0.0342765274564745
2	C	26	50	20120604	13	2346	46.76	0.033990184565433	0.0340572465725608
2	C	26	50	20120604	13	2348	46.8	0.0348156751639258	0.0335421758510089
2	C	26	50	20120604	13	2350	46.84	0.0342984477666913	0.0340347959322581
2	C	26	50	20120604	13	2352	46.88	0.0333488083093052	0.0345596056355073
2	C	26	50	20120604	13	2354	46.92	0.0331440217001922	0.0353355931024628
2	C	26	50	20120604	13	2356	46.96	0.0322298860742895	0.0356872959946097
2	C	26	50	20120604	13	2358	47	0.0315480428041812	0.0356856498500231
2	C	26	50	20120604	13	2360	47.04	0.0312277022191003	0.0369881617541721
2	C	26	50	20120604	13	2362	47.08	0.029722766856701	0.0378350635459993
2	C	26	50	20120604	13	2364	47.12	0.0291050737279954	0.0387995218401987
2	C	26	50	20120604	13	2366	47.16	0.0283918999706263	0.0396005182597911
2	C	26	50	20120604	13	2368	47.2	0.0275226818887849	0.0407008188377243
2	C	26	50	20120604	13	2370	47.24	0.0262356061256692	0.0421659440883428
2	C	26	50	20120604	13	2372	47.28	0.0254091043644793	0.043028366874017
2	C	26	50	20120604	13	2374	47.32	0.0238817537171163	0.0443048360354149
2	C	26	50	20120604	13	2376	47.36	0.0219891117065924	0.0462677644599888
2	C	26	50	20120604	13	2378	47.4	0.0206319616614611	0.0475081004648681
2	C	26	50	20120604	13	2380	47.44	0.0197813829143718	0.0484852513257898
2	C	26	50	20120604	13	2382	47.48	0.0183675936160674	0.0505300627156251
2	C	26	50	20120604	13	2384	47.52	0.0172500113484021	0.0516788991030189
2	C	26	50	20120604	13	2386	47.56	0.0158732037347537	0.0532596363123614
2	C	26	50	20120604	13	2388	47.6	0.0151700567515418	0.0548787694199223
2	C	26	50	20120604	13	2390	47.64	0.0140115330012458	0.0568549914519825
2	C	26	50	20120604	13	2392	47.68	0.0137661669481741	0.0579027822803447
2	C	26	50	20120604	13	2394	47.72	0.0133274779011259	0.0600159001852426
2	C	26	50	20120604	13	2396	47.76	0.0136013403574795	0.0614710552302464
2	C	26	50	20120604	13	2398	47.8	0.0139649346643656	0.0634963504729209
2	C	26	50	20120604	13	2400	47.84	0.0138054820852080	0.0654518542762923
2	C	26	50	20120604	13	2402	47.88	0.0137536511581471	0.0679539516215209
2	C	26	50	20120604	13	2404	47.92	0.0141757939065154	0.0692818981565892
2	C	26	50	20120604	13	2406	47.96	0.0153201755211878	0.0716451904406709
2	C	26	50	20120604	13	2408	48	0.0157592888323046	0.0726127953600466
2	C	26	50	20120604	13	2410	48.04	0.0167287322293114	0.0746304538494843
2	C	26	50	20120604	13	2412	48.08	0.0174588199808865	0.0767406726165793
2	C	26	50	20120604	13	2414	48.12	0.0192019796178675	0.0785893325853134
2	C	26	50	20120604	13	2416	48.16	0.0210642867474785	0.0805891012731871
2	C	26	50	20120604	13	2418	48.2	0.0215000766567238	0.0820707021118073
2	C	26	50	20120604	13	2420	48.24	0.0229541710415558	0.082993617882612
2	C	26	50	20120604	13	2422	48.28	0.0240476409679827	0.0848794716680365
2	C	26	50	20120604	13	2424	48.32	0.0253781330874633	0.0868978372642553
2	C	26	50	20120604	13	2426	48.36	0.0256403282819273	0.0865038373657782
2	C	26	50	20120604	13	2428	48.4	0.025560283794297	0.0866840081736245
2	C	26	50	20120604	13	2430	48.44	0.0256943512400099	0.0866753814708941
2	C	26	50	20120604	13	2432	48.48	0.0257827395876583	0.0880606036552385
2	C	26	50	20120604	13	2434	48.52	0.0251901133943458	0.086861845529093
2	C	26	50	20120604	13	2436	48.56	0.0250103668505682	0.0862732498444333
2	C	26	50	20120604	13	2438	48.6	0.0248023360355431	0.0860005894696077
2	C	26	50	20120604	13	2440	48.64	0.0242937141278356	0.0856975942138693
2	C	26	50	20120604	13	2442	48.68	0.0234389634507373	0.0855438691996394
2	C	26	50	20120604	13	2444	48.72	0.0222467814176568	0.085040692014147
2	C	26	50	20120604	13	2446	48.76	0.0203343404172597	0.0845641020436273
2	C	26	50	20120604	13	2448	48.8	0.0194687002957311	0.0839637683863999
2	C	26	50	20120604	13	2450	48.84	0.0165947354942765	0.0833555151332232
2	C	26	50	20120604	13	2452	48.88	0.0143967647756362	0.0816530848468385
2	C	26	50	20120604	13	2454	48.92	0.0120940715427022	0.0800666907832465
2	C	26	50	20120604	13	2456	48.96	0.0102876258488050	0.0792032426927396
2	C	26	50	20120604	13	2458	49	0.00756300199953697	0.0773446832290689
2	C	26	50	20120604	13	2460	49.04	0.00575789980852396	0.0762404652795679
2	C	26	50	20120604	13	2462	49.08	0.00341341656482183	0.0742809309675438
2	C	26	50	20120604	13	2464	49.12	0.00143231549597149	0.072971157076752
2	C	26	50	20120604	13	2466	49.16	-0.0008391943279122	0.0716091279948304
2	C	26	50	20120604	13	2468	49.2	-0.0014004956908181	0.0708021777361403
2	C	26	50	20120604	13	2470	49.24	-0.0027483119264377	0.0689687205632017
2	C	26	50	20120604	13	2472	49.28	-0.0039986888476099	0.067632218036081
2	C	26	50	20120604	13	2474	49.32	-0.0052724002925612	0.0660001448744244
2	C	26	50	20120604	13	2476	49.36	-0.0064196103343583	0.0634295288820988
2	C	26	50	20120604	13	2478	49.4	-0.007160163266295	0.0615437458073524
2	C	26	50	20120604	13	2480	49.44	-0.0093669021090219	0.0596197082557438
2	C	26	50	20120604	13	2482	49.48	-0.0113866112081251	0.0575867055491543
2	C	26	50	20120604	13	2484	49.52	-0.0127356295252728	0.055484618510043
2	C	26	50	20120604	13	2486	49.56	-0.0149565246457591	0.0530299538876964
2	C	26	50	20120604	13	2488	49.6	-0.0158247244938356	0.051536671645051
2	C	26	50	20120604	13	2490	49.64	-0.0171324124196229	0.0488002037571981
2	C	26	50	20120604	13	2492	49.68	-0.018701892489009	0.0467281121877447
2	C	26	50	20120604	13	2494	49.72	-0.0203020708921934	0.0445833201416903
2	C	26	50	20120604	13	2496	49.76	-0.0213840687182023	0.0425215551596693
2	C	26	50	20120604	13	2498	49.8	-0.0231025008310453	0.040481672304099
2	C	26	50	20120604	13	2500	49.84	-0.0234844728431745	0.0400168273772147
2	C	26	50	20120604	13	2502	49.88	-0.025095014603344	0.03775362605801
2	C	26	50	20120604	13	2504	49.92	-0.0274765431713125	0.0361180951441933
2	C	26	50	20120604	13	2506	49.96	-0.0292675739373799	0.0350254030352258
2	C	26	50	20120604	13	2508	50	-0.0292215412859247	0.0351726933777469
2	C	26	50	20120604	13	2510	50.04	-0.0338609395879677	0.0318970212139002
2	C	26	50	20120604	13	2512	50.08	-0.0353725924647883	0.0305365477668973
2	C	26	50	20120604	13	2514	50.12	-0.0365436320051114	0.0289664171592726
2	C	26	50	20120604	13	2516	50.16	-0.0385781196359413	0.0271105447013704
2	C	26	50	20120604	13	2518	50.2	-0.039549330799901	0.0252770875284318
2	C	26	50	20120604	13	2520	50.24	-0.0412502761620453	0.0240189324326666
2	C	26	50	20120604	13	2522	50.28	-0.0428460747458271	0.0224193154722664
2	C	26	50	20120604	13	2524	50.32	-0.0449064424848484	0.0203668673291943
2	C	26	50	20120604	13	2526	50.36	-0.0455737391542542	0.0200312037401650
2	C	26	50	20120604	13	2528	50.4	-0.0472661992350242	0.0195856557573394
2	C	26	50	20120604	13	2530	50.44	-0.0495995101915835	0.0169205702990473
2	C	26	50	20120604	13	2532	50.48	-0.0508692618385602	0.0161261358303842
2	C	26	50	20120604	13	2534	50.52	-0.0522474836657709	0.0153742691899485
2	C	26	50	20120604	13	2536	50.56	-0.0541285291250834	0.0147268422210941
2	C	26	50	20120604	13	2538	50.6	-0.0565690374696706	0.0131509840485418
2	C	26	50	20120604	13	2540	50.64	-0.0582472847041388	0.0133544893801673
2	C	26	50	20120604	13	2542	50.68	-0.0607095719375866	0.0126271593450388
2	C	26	50	20120604	13	2544	50.72	-0.0629381603798522	0.0127737425807788
2	C	26	50	20120604	13	2546	50.76	-0.0655453337927651	0.0123499734868137
2	C	26	50	20120604	13	2548	50.8	-0.0671709015720349	0.0122704239739302
2	C	26	50	20120604	13	2550	50.84	-0.0691010202419617	0.0126355739157349
2	C	26	50	20120604	13	2552	50.88	-0.070560064374262	0.0130260382803061
2	C	26	50	20120604	13	2554	50.92	-0.0726505548621619	0.0133812887271743
2	C	26	50	20120604	13	2556	50.96	-0.074878789751037	0.0139005879472777
2	C	26	50	20120604	13	2558	51	-0.0762115446122174	0.0138601414393938
2	C	26	50	20120604	13	2560	51.04	-0.0785268243458565	0.0137305287664023
2	C	26	50	20120604	13	2562	51.08	-0.0803783834523935	0.0134604846866672
2	C	26	50	20120604	13	2564	51.12	-0.0809975968606785	0.0135898145169462
2	C	26	50	20120604	13	2566	51.16	-0.0824018402174369	0.0129181337854971
2	C	26	50	20120604	13	2568	51.2	-0.0832906027307103	0.0123009002761993
2	C	26	50	20120604	13	2570	51.24	-0.0847565765094662	0.0110312193399008
2	C	26	50	20120604	13	2572	51.28	-0.0858879473593647	0.00951291965933702
2	C	26	50	20120604	13	2574	51.32	-0.0868513803487314	0.00882313699428954
2	C	26	50	20120604	13	2576	51.36	-0.0874243489735268	0.0073450716895753
2	C	26	50	20120604	13	2578	51.4	-0.0873774677939341	0.00632492873635747
2	C	26	50	20120604	13	2580	51.44	-0.0874973223933453	0.00510806867661355
2	C	26	50	20120604	13	2582	51.48	-0.0880839381790176	0.0024325180379599
2	C	26	50	20120604	13	2584	51.52	-0.0881316678867477	0.000243527575440701
2	C	26	50	20120604	13	2586	51.56	-0.0895907827297262	-0.0017818383779119
2	C	26	50	20120604	13	2588	51.6	-0.0894802619398272	-0.0036568734295843
2	C	26	50	20120604	13	2590	51.64	-0.0898864947856182	-0.0052435503358888
2	C	26	50	20120604	13	2592	51.68	-0.0906297347233232	-0.0068631784181966
2	C	26	50	20120604	13	2594	51.72	-0.0905311640380262	-0.0088600479682674
2	C	26	50	20120604	13	2596	51.76	-0.0906192695429622	-0.0109144760103268
2	C	26	50	20120604	13	2598	51.8	-0.0901801562318452	-0.012121365864456
2	C	26	50	20120604	13	2600	51.84	-0.0894590487363912	-0.0137803797944759
2	C	26	50	20120604	13	2602	51.88	-0.0883346782436264	-0.0151082556188661
2	C	26	50	20120604	13	2604	51.92	-0.0881703466276786	-0.0154265950917563
2	C	26	50	20120604	13	2606	51.96	-0.087237955626006	-0.0170095243321205
2	C	26	50	20120604	13	2608	52	-0.0854385809999206	-0.0179764928553931
2	C	26	50	20120604	13	2610	52.04	-0.0844177309399216	-0.0190119093150846
2	C	26	50	20120604	13	2612	52.08	-0.0833127351729614	-0.020676650810032
2	C	26	50	20120604	13	2614	52.12	-0.0820671665779013	-0.0216550744631599
2	C	26	50	20120604	13	2616	52.16	-0.080513935822347	-0.0225915666841633
2	C	26	50	20120604	13	2618	52.2	-0.0794395577790121	-0.0238490853838255
2	C	26	50	20120604	13	2620	52.24	-0.0779120657102929	-0.0245033005777793
2	C	26	50	20120604	13	2622	52.28	-0.0767761693769948	-0.0249332215007407
2	C	26	50	20120604	13	2624	52.32	-0.0756455763445556	-0.0249045836761026
2	C	26	50	20120604	13	2626	52.36	-0.0735335898105077	-0.0252277314751049
2	C	26	50	20120604	13	2628	52.4	-0.0722287656671841	-0.0252345904108824
2	C	26	50	20120604	13	2630	52.44	-0.0715556000114946	-0.0252624504180612
2	C	26	50	20120604	13	2632	52.48	-0.0702782116112811	-0.0248273676155971
2	C	26	50	20120604	13	2634	52.52	-0.0678932111490169	-0.024798729790959
2	C	26	50	20120604	13	2636	52.56	-0.0655335958201974	-0.0241958505493194
2	C	26	50	20120604	13	2638	52.6	-0.0642214884770277	-0.0235959411561607
2	C	26	50	20120604	13	2640	52.64	-0.0619438268241477	-0.0232629645729
2	C	26	50	20120604	13	2642	52.68	-0.0596958636560775	-0.0223075926008388
2	C	26	50	20120604	13	2644	52.72	-0.0583340467061904	-0.0223793639391292
2	C	26	50	20120604	13	2646	52.76	-0.0560360203780122	-0.0213217443265085
2	C	26	50	20120604	13	2648	52.8	-0.0542383428082016	-0.0214168501885781
2	C	26	50	20120604	13	2650	52.84	-0.0520040268010084	-0.0206793378158006
2	C	26	50	20120604	13	2652	52.88	-0.0493755694739818	-0.0199117026941444
2	C	26	50	20120604	13	2654	52.92	-0.0478318846599734	-0.0192906508082283
2	C	26	50	20120604	13	2656	52.96	-0.045695785784687	-0.0189110051774092
2	C	26	50	20120604	13	2658	53	-0.0436522471870578	-0.0184006155027488
2	C	26	50	20120604	13	2660	53.04	-0.0409157439438659	-0.0181613305679953
2	C	26	50	20120604	13	2662	53.08	-0.0384489312270185	-0.0184580325733811
2	C	26	50	20120604	13	2664	53.12	-0.0361308937769328	-0.018403726772586
2	C	26	50	20120604	13	2666	53.16	-0.0345494565318769	-0.0188389439253385
2	C	26	50	20120604	13	2668	53.2	-0.0322641510546923	-0.0197292691445983
2	C	26	50	20120604	13	2670	53.24	-0.030448159419249	-0.02142392125639
2	C	26	50	20120604	13	2672	53.28	-0.0295212838504696	-0.0222807932538318
2	C	26	50	20120604	13	2674	53.32	-0.0285729334487457	-0.0234636202641973
2	C	26	50	20120604	13	2676	53.36	-0.028020831545063	-0.0243561233723431
2	C	26	50	20120604	13	2678	53.4	-0.0260728089314366	-0.0253272072570822
2	C	26	50	20120604	13	2680	53.44	-0.0250879506066	-0.0268589419664885
2	C	26	50	20120604	13	2682	53.48	-0.0245572245409126	-0.0269542316763212
2	C	26	50	20120604	13	2684	53.52	-0.0240292844759431	-0.0284089058887138
2	C	26	50	20120604	13	2686	53.56	-0.0236860760575586	-0.0291171228275468
2	C	26	50	20120604	13	2688	53.6	-0.0240083329020165	-0.0304429904686785
2	C	26	50	20120604	13	2690	53.64	-0.0237857993269093	-0.0318520492226167
2	C	26	50	20120604	13	2692	53.68	-0.0229804400584769	-0.0323848895375798
2	C	26	50	20120604	13	2694	53.72	-0.0224249016158377	-0.034483900662193
2	C	26	50	20120604	13	2696	53.76	-0.0213889194707213	-0.0350015735366997
2	C	26	50	20120604	13	2698	53.8	-0.0213474830133437	-0.0370786289957571
2	C	26	50	20120604	13	2700	53.84	-0.0211373308779751	-0.038909328452249
2	C	26	50	20120604	13	2702	53.88	-0.0215866972374192	-0.0408263656467239
2	C	26	50	20120604	13	2704	53.92	-0.0219777979980934	-0.0432317307842862
2	C	26	50	20120604	13	2706	53.96	-0.0229413724088163	-0.045822782162588
2	C	26	50	20120604	13	2708	54	-0.0232097194322766	-0.0466473393801297
2	C	26	50	20120604	13	2710	54.04	-0.0241249277391664	-0.047580791041974
2	C	26	50	20120604	13	2712	54.08	-0.0254443889928605	-0.050993712632049
2	C	26	50	20120604	13	2714	54.12	-0.026136010135539	-0.0528772329650956
2	C	26	50	20120604	13	2716	54.16	-0.0267114536340687	-0.0549595210143338
2	C	26	50	20120604	13	2718	54.2	-0.0268298233092393	-0.0569255607087449
2	C	26	50	20120604	13	2720	54.24	-0.0268834927139313	-0.0595634225559613
2	C	26	50	20120604	13	2722	54.28	-0.0280729877412434	-0.0627722731289858
2	C	26	50	20120604	13	2724	54.32	-0.0281200810528704	-0.0644000329392773
2	C	26	50	20120604	13	2726	54.36	-0.0287255058789223	-0.0665914982755306
2	C	26	50	20120604	13	2728	54.4	-0.0293656496479305	-0.0676307331118405
2	C	26	50	20120604	13	2730	54.44	-0.0302498159671261	-0.0693518310172485
2	C	26	50	20120604	13	2732	54.48	-0.0316321390136677	-0.0708652516610221
2	C	26	50	20120604	13	2734	54.52	-0.0323192346729467	-0.0721400944768233
2	C	26	50	20120604	13	2736	54.56	-0.0335138915797614	-0.0738837490885512
2	C	26	50	20120604	13	2738	54.6	-0.034923650369413	-0.0757510059656305
2	C	26	50	20120604	13	2740	54.64	-0.0365895939458885	-0.0771841699897394
2	C	26	50	20120604	13	2742	54.68	-0.0378843771729192	-0.0779196317528516
2	C	26	50	20120604	13	2744	54.72	-0.0395132683540605	-0.0789077427688817
2	C	26	50	20120604	13	2746	54.76	-0.0396039194434086	-0.0799357346073706
2	C	26	50	20120604	13	2748	54.8	-0.0411865658410604	-0.0811588879174671
2	C	26	50	20120604	13	2750	54.84	-0.0428081738223555	-0.0827263315193234
2	C	26	50	20120604	13	2752	54.88	-0.0435128057298079	-0.0835476360456715
2	C	26	50	20120604	13	2754	54.92	-0.0451454445768895	-0.0850022254052504
2	C	26	50	20120604	13	2756	54.96	-0.0464003469814613	-0.0858064179474939
2	C	26	50	20120604	13	2758	55	-0.0482664724876907	-0.0875083532591322
2	C	26	50	20120604	13	2760	55.04	-0.0488341378116272	-0.0890266529396952
2	C	26	50	20120604	13	2762	55.08	-0.0502765649345697	-0.0901170823069632
2	C	26	50	20120604	13	2764	55.12	-0.0516052185764192	-0.0926379179818932
2	C	26	50	20120604	13	2766	55.16	-0.0530915570304733	-0.0939856635068352
2	C	26	50	20120604	13	2768	55.2	-0.0541079523177509	-0.0965189442611142
2	C	26	50	20120604	13	2770	55.24	-0.0542483837244945	-0.0975424106162032
2	C	26	50	20120604	13	2772	55.28	-0.0549793907148852	-0.100167332409324
2	C	26	50	20120604	13	2774	55.32	-0.0563945235160738	-0.101019183948619
2	C	26	50	20120604	13	2776	55.36	-0.0574433750046078	-0.103217366799294
2	C	26	50	20120604	13	2778	55.4	-0.0574224446438847	-0.104371082223478
2	C	26	50	20120604	13	2780	55.44	-0.0567209947169476	-0.106102079623822
2	C	26	50	20120604	13	2782	55.48	-0.055643788246488	-0.108075897492827
2	C	26	50	20120604	13	2784	55.52	-0.054496012519266	-0.109636623580261
2	C	26	50	20120604	13	2786	55.56	-0.0536706774842651	-0.110299324055589
2	C	26	50	20120604	13	2788	55.6	-0.0523457007976777	-0.111846332271469
2	C	26	50	20120604	13	2790	55.64	-0.0505833785669265	-0.111901698732436
2	C	26	50	20120604	13	2792	55.68	-0.0488439665958857	-0.112563479968949
2	C	26	50	20120604	13	2794	55.72	-0.0471947107394462	-0.112310618583997
2	C	26	50	20120604	13	2796	55.76	-0.0452450052116805	-0.110611653120840
2	C	26	50	20120604	13	2798	55.8	-0.0439893957003276	-0.109835037743062
2	C	26	50	20120604	13	2800	55.84	-0.0429708790927065	-0.108750618783435
2	C	26	50	20120604	13	2802	55.88	-0.04028528753776	-0.106960224413470
2	C	26	50	20120604	13	2804	55.92	-0.0391882820774272	-0.105283957077990
2	C	26	50	20120604	13	2806	55.96	-0.037399160499669	-0.103666238183991
2	C	26	50	20120604	13	2808	56	-0.03573710601049	-0.101929937482787
2	C	26	50	20120604	13	2810	56.04	-0.0339710361137985	-0.0992483057258162
2	C	26	50	20120604	13	2812	56.08	-0.0334622727847347	-0.0980614269935942
2	C	26	50	20120604	13	2814	56.12	-0.0317029204024645	-0.0957421874619802
2	C	26	50	20120604	13	2816	56.16	-0.0301440327926606	-0.0937740264472262
2	C	26	50	20120604	13	2818	56.2	-0.0287105859258393	-0.0909620041998032
2	C	26	50	20120604	13	2820	56.24	-0.02792916222195	-0.0882658767538172
2	C	26	50	20120604	13	2822	56.28	-0.0273607897912323	-0.0873535675847302
2	C	26	50	20120604	13	2824	56.32	-0.0263537283134664	-0.0857205751842578
2	C	26	50	20120604	13	2826	56.36	-0.0248893101696291	-0.0839724657998084
2	C	26	50	20120604	13	2828	56.4	-0.0237005222490982	-0.0816989760769374
2	C	26	50	20120604	13	2830	56.44	-0.0227167245844334	-0.0805724842638291
2	C	26	50	20120604	13	2832	56.48	-0.0218920966562136	-0.0810066478274777
2	C	26	50	20120604	13	2834	56.52	-0.0210613168989976	-0.0817810004635551
2	C	26	50	20120604	13	2836	56.56	-0.0204657208572041	-0.0821620603079365
2	C	26	50	20120604	13	2838	56.6	-0.0190819835971002	-0.0819074311560312
2	C	26	50	20120604	13	2840	56.64	-0.0182451227215659	-0.0820301141825671
2	C	26	50	20120604	13	2842	56.68	-0.0160712643441641	-0.0828413777926224
2	C	26	50	20120604	13	2844	56.72	-0.0161136200403572	-0.082800012045923
2	C	26	50	20120604	13	2846	56.76	-0.0149033360736783	-0.0823551004592004
2	C	26	50	20120604	13	2848	56.8	-0.0134769602746688	-0.0822672777969771
2	C	26	50	20120604	13	2850	56.84	-0.012443170160574	-0.0829711318869701
2	C	26	50	20120604	13	2852	56.88	-0.011427694112112	-0.0832127502741016
2	C	26	50	20120604	13	2854	56.92	-0.010735790126721	-0.0834379637839095
2	C	26	50	20120604	13	2856	56.96	-0.0090744427443232	-0.0848403686630368
2	C	26	50	20120604	13	2858	57	-0.0080889480233835	-0.085046066025684
2	C	26	50	20120604	13	2860	57.04	-0.006540384172585	-0.0857353537159846
2	C	26	50	20120604	13	2862	57.08	-0.0051891031137375	-0.0864167218103362
2	C	26	50	20120604	13	2864	57.12	-0.0043403628442793	-0.0862951701546502
2	C	26	50	20120604	13	2866	57.16	-0.0035351803525421	-0.0863816493139892
2	C	26	50	20120604	13	2868	57.2	-0.0027446349711756	-0.0866147117090682
2	C	26	50	20120604	13	2870	57.24	-0.0021994556428808	-0.0865349500641502
2	C	26	50	20120604	13	2872	57.28	-0.00135941278683110	-0.0857579811329826
2	C	26	50	20120604	13	2874	57.32	-0.0007682008070811	-0.0861350811793893
2	C	26	50	20120604	13	2876	57.36	0.0006401437690082	-0.0861945488596872
2	C	26	50	20120604	13	2878	57.4	0.00252352268069855	-0.0866136510488962
2	C	26	50	20120604	13	2880	57.44	0.00342649804027377	-0.0871866903843702
2	C	26	50	20120604	13	2882	57.48	0.00501041723013163	-0.0875903069350712
2	C	26	50	20120604	13	2884	57.52	0.00632429234025437	-0.0869063225456292
2	C	26	50	20120604	13	2886	57.56	0.00771453498274524	-0.0870503601969572
2	C	26	50	20120604	13	2888	57.6	0.00873064742731031	-0.0862961601041432
2	C	26	50	20120604	13	2890	57.64	0.00996511444590578	-0.0854532888209693
2	C	26	50	20120604	13	2892	57.68	0.0111048291558223	-0.0848007706832903
2	C	26	50	20120604	13	2894	57.72	0.0133498931860895	-0.083985900828651
2	C	26	50	20120604	13	2896	57.76	0.0144367870194514	-0.0825959410288726
2	C	26	50	20120604	13	2898	57.8	0.0156028768123061	-0.0818430844389432
2	C	26	50	20120604	13	2900	57.84	0.0159390353760822	-0.080695167290365
2	C	26	50	20120604	13	2902	57.88	0.0155842091932828	-0.0797682917215857
2	C	26	50	20120604	13	2904	57.92	0.0153554601495689	-0.0785750490283334
2	C	26	50	20120604	13	2906	57.96	0.0151772692407099	-0.0774688511798451
2	C	26	50	20120604	13	2908	58	0.0151707638583230	-0.0762892556474697
2	C	26	50	20120604	13	2910	58.04	0.0157954926995013	-0.0754760121384271
2	C	26	50	20120604	13	2912	58.08	0.0161140443044259	-0.0750926895523459
2	C	26	50	20120604	13	2914	58.12	0.0158144431612371	-0.0747442980412553
2	C	26	50	20120604	13	2916	58.16	0.0157417525841312	-0.0736255136920619
2	C	26	50	20120604	13	2918	58.2	0.015477648201358	-0.0739505706793734
2	C	26	50	20120604	13	2920	58.24	0.0149826027438493	-0.0723596511323817
2	C	26	50	20120604	13	2922	58.28	0.0148032804641404	-0.0718229570854612
2	C	26	50	20120604	13	2924	58.32	0.0146989822139154	-0.0696404720053289
2	C	26	50	20120604	13	2926	58.36	0.0141657529902226	-0.0685728114764153
2	C	26	50	20120604	13	2928	58.4	0.0132306749827815	-0.0679314656258791
2	C	26	50	20120604	13	2930	58.44	0.0112463212227377	-0.0657274844995988
2	C	26	50	20120604	13	2932	58.48	0.0101678419600720	-0.0645119679427391
2	C	26	50	20120604	13	2934	58.52	0.0091578106338251	-0.0622017086672464
2	C	26	50	20120604	13	2936	58.56	0.00906369472124917	-0.0592180716040298
2	C	26	50	20120604	13	2938	58.6	0.00874634519785264	-0.0559034378565397
2	C	26	50	20120604	13	2940	58.64	0.00833961737731414	-0.053103295003041
2	C	26	50	20120604	13	2942	58.68	0.00826954309529856	-0.0517240832263366
2	C	26	50	20120604	13	2944	58.72	0.00773723311042133	-0.0495068792032481
2	C	26	50	20120604	13	2946	58.76	0.00655480915092118	-0.0451447374701083
2	C	26	50	20120604	13	2948	58.8	0.00651775675558701	-0.0415920915800708
2	C	26	50	20120604	13	2950	58.84	0.00656089026923939	-0.0395803727875951
2	C	26	50	20120604	13	2952	58.88	0.00692490884019422	-0.0363337627124552
2	C	26	50	20120604	13	2954	58.92	0.00774027366958043	-0.0330777481171255
2	C	26	50	20120604	13	2956	58.96	0.00847227060946474	-0.0293590735548654
2	C	26	50	20120604	13	2958	59	0.00918227652845415	-0.0263349899837649
2	C	26	50	20120604	13	2960	59.04	0.0096888478264962	-0.0230257302478119
2	C	26	50	20120604	13	2962	59.08	0.00935926535578515	-0.0197647659050139
2	C	26	50	20120604	13	2964	59.12	0.0088803419328875	-0.0165456622836621
2	C	26	50	20120604	13	2966	59.16	0.00806554278892624	-0.0137779756314198
2	C	26	50	20120604	13	2968	59.2	0.00794505179341205	-0.0118064205041155
2	C	26	50	20120604	13	2970	59.24	0.0069596984938286	-0.0095684982523382
2	C	26	50	20120604	13	2972	59.28	0.00480140353668071	-0.0057277134200351
2	C	26	50	20120604	13	2974	59.32	0.00452075285522778	-0.00287969943745000
2	C	26	50	20120604	13	2976	59.36	0.00370405159402512	0.000405228754162401
2	C	26	50	20120604	13	2978	59.4	0.00383460471903559	0.0030622319819456
2	C	26	50	20120604	13	2980	59.44	0.00413245223740699	0.00453257568060924
2	C	26	50	20120604	13	2982	59.48	0.00501487459793501	0.00744877337502222
2	C	26	50	20120604	13	2984	59.52	0.00663186752661455	0.00969896157478753
2	C	26	50	20120604	13	2986	59.56	0.00798394266637732	0.0129246533100196
2	C	26	50	20120604	13	2988	59.6	0.00808561189358988	0.0160001873847328
2	C	26	50	20120604	13	2990	59.64	0.00858874523846179	0.0193142398904487
2	C	26	50	20120604	13	2992	59.68	0.00969233386292745	0.0209257998843832
2	C	26	50	20120604	13	2994	59.72	0.00969233386292745	0.0209257998843832
2	C	26	50	20120604	13	2996	59.76	0.00907454173927258	0.020602574303635
2	C	26	50	20120604	13	2998	59.8	0.00882561893909148	0.0201223427331922
2	C	26	50	20120604	13	3000	59.84	0.0089972620391567	0.0200392152599959
2	C	26	50	20120604	13	3002	59.88	0.00974566385636454	0.0192785804954735
2	C	26	50	20120604	13	3004	59.92	0.00996382751156403	0.0194292861637478
2	C	26	50	20120604	13	3006	59.96	0.0102449943809672	0.0197528370136153
2	C	26	50	20120604	13	3008	60	0.0104192820603941	0.0195638273710041
2	C	26	50	20120604	13	3010	60.04	0.0101242700402152	0.0194897437935392
2	C	26	50	20120604	13	3012	60.08	0.0101780242977211	0.0194558450944492
2	C	26	50	20120604	13	3014	60.12	0.0102979283946069	0.0195901176011287
2	C	26	50	20120604	13	3016	60.16	0.0106319302827003	0.0200688925316023
2	C	26	50	20120604	13	3018	60.2	0.0106225894021208	0.0195096771337009
2	C	26	50	20120604	13	3020	60.24	0.0111654211359021	0.0199620416258972
2	C	26	50	20120604	13	3022	60.28	0.0111876808573739	0.0195146975918473
2	C	26	50	20120604	13	3024	60.32	0.0117217303249328	0.0188497768012264
2	C	26	50	20120604	13	3026	60.36	0.0122353231933121	0.0188215420274536
2	C	26	50	20120604	13	3028	60.4	0.0122546979191166	0.0186717202426558
2	C	26	50	20120604	13	3030	60.44	0.0125014993989541	0.0184293876776753
2	C	26	50	20120604	13	3032	60.48	0.0122200779711097	0.0182247156198609
2	C	26	50	20120604	13	3034	60.52	0.0124989608856097	0.0175403211084860
2	C	26	50	20120604	13	3036	60.56	0.012744454217902	0.0175615343119216
2	C	26	50	20120604	13	3038	60.6	0.0130620017311973	0.0175912186545959
2	C	26	50	20120604	13	3040	60.64	0.0131484879616042	0.0173928257049983
2	C	26	50	20120604	13	3042	60.68	0.0129669665798058	0.0171978975786286
2	C	26	50	20120604	13	3044	60.72	0.0132721913432253	0.0170521253943667
2	C	26	50	20120604	13	3046	60.76	0.0130649008690001	0.0169857089757302
2	C	26	50	20120604	13	3048	60.8	0.0128256654317213	0.0167381579627046
2	C	26	50	20120604	13	3050	60.84	0.0127690615338873	0.0167617965423997
2	C	26	50	20120604	13	3052	60.88	0.0129379313611567	0.0167197958138107
2	C	26	50	20120604	13	3054	60.92	0.0127623418981457	0.0165600328147762
2	C	26	50	20120604	13	3056	60.96	0.0131489801079239	0.0159871992473760
2	C	26	50	20120604	13	3058	61	0.0130613420005704	0.0163686685065837
2	C	26	50	20120604	13	3060	61.04	0.0126088070956399	0.0161856558365838
2	C	26	50	20120604	13	3062	61.08	0.0125160990326653	0.0157792030805832
2	C	26	50	20120604	13	3064	61.12	0.0125891261925991	0.0158618242653241
2	C	26	50	20120604	13	3066	61.16	0.0127136080987863	0.015601394009386
2	C	26	50	20120604	13	3068	61.2	0.0128418342060906	0.0153625481172329
2	C	26	50	20120604	13	3070	61.24	0.013028770894462	0.0155504628757041
2	C	26	50	20120604	13	3072	61.28	0.0131414062871906	0.0159158882356001
2	C	26	50	20120604	13	3074	61.32	0.0134527885364607	0.0157014220417594
2	C	26	50	20120604	13	3076	61.36	0.0144757273898913	0.0150810956474008
2	C	26	50	20120604	13	3078	61.4	0.0148584277220051	0.0147097514501929
2	C	26	50	20120604	13	3080	61.44	0.0156433940308681	0.0144123635512292
2	C	26	50	20120604	13	3082	61.48	0.0156475376766059	0.0143377072172716
2	C	26	50	20120604	13	3084	61.52	0.0167363194850735	0.0141543473578421
2	C	26	50	20120604	13	3086	61.56	0.0171246837425046	0.0141999769584320
2	C	26	50	20120604	13	3088	61.6	0.019754802770467	0.0135828495151515
2	C	26	50	20120604	13	3090	61.64	0.0223688351191574	0.0121514815422668
2	C	26	50	20120604	13	3092	61.68	0.0259275197011062	0.0101775646783133
2	C	26	50	20120604	13	3094	61.72	0.0288490657178668	0.0101630619182312
2	C	26	50	20120604	13	3096	61.76	0.0326683332908185	0.00948725168317994
2	C	26	50	20120604	13	3098	61.8	0.0343347011313627	0.00979738871740835
2	C	26	50	20120604	13	3100	61.84	0.0354940026991181	0.010011712782786
2	C	26	50	20120604	13	3102	61.88	0.0353742188103851	0.00947219030874066
2	C	26	50	20120604	13	3104	61.92	0.0349285294062032	0.00827541208158243
2	C	26	50	20120604	13	3106	61.96	0.0352752238610189	0.00779804429360339
2	C	26	50	20120604	13	3108	62	0.035545197230076	0.00688092679840444
2	C	26	50	20120604	13	3110	62.04	0.0360384749206317	0.00571420060944664
2	C	26	50	20120604	13	3112	62.08	0.035726994383519	0.00436129320500242
2	C	26	50	20120604	13	3114	62.12	0.0354281639867218	0.001844268835623
2	C	26	50	20120604	13	3116	62.16	0.0354987261724164	-0.000331081537087099
2	C	26	50	20120604	13	3118	62.2	0.0355404878989133	-0.001874370371298
2	C	26	50	20120604	13	3120	62.24	0.0360728615234008	-0.0049438572688185
2	C	26	50	20120604	13	3122	62.28	0.0360977516820986	-0.007002527951565
2	C	26	50	20120604	13	3124	62.32	0.0363001822114167	-0.0085459440649965
2	C	26	50	20120604	13	3126	62.36	0.036378827334727	-0.0111026859151684
2	C	26	50	20120604	13	3128	62.4	0.0365616915123029	-0.0139431274912338
2	C	26	50	20120604	13	3130	62.44	0.0362294078936877	-0.0171220815895498
2	C	26	50	20120604	13	3132	62.48	0.0357481298052087	-0.0196488781746452
2	C	26	50	20120604	13	3134	62.52	0.0353974896945539	-0.0212099436733351
2	C	26	50	20120604	13	3136	62.56	0.0351748217691583	-0.0233673971734134
2	C	26	50	20120604	13	3138	62.6	0.0351856334318426	-0.0260870076356028
2	C	26	50	20120604	13	3140	62.64	0.034648302988819	-0.0283181416622807
2	C	26	50	20120604	13	3142	62.68	0.0348010380535552	-0.0309242544150219
2	C	26	50	20120604	13	3144	62.72	0.0351847849037052	-0.0337005677699946
2	C	26	50	20120604	13	3146	62.76	0.0344075331298249	-0.035445141620538
2	C	26	50	20120604	13	3148	62.8	0.0335097196497524	-0.0381573911011353
2	C	26	50	20120604	13	3150	62.84	0.0332154218074225	-0.0399305320656387
2	C	26	50	20120604	13	3152	62.88	0.032689475783576	-0.0420152242779328
2	C	26	50	20120604	13	3154	62.92	0.0315701964596358	-0.0446974924310078
2	C	26	50	20120604	13	3156	62.96	0.0313606100096921	-0.0467350913316749
2	C	26	50	20120604	13	3158	63	0.0313297094433542	-0.048092665640875
2	C	26	50	20120604	13	3160	63.04	0.031595369461046	-0.0495319814939802
2	C	26	50	20120604	13	3162	63.08	0.0321177799509867	-0.0505529022646573
2	C	26	50	20120604	13	3164	63.12	0.0324077644419513	-0.0518407558452324
2	C	26	50	20120604	13	3166	63.16	0.0327408824465682	-0.051835735387086
2	C	26	50	20120604	13	3168	63.2	0.0327904506319294	-0.0518529180818688
2	C	26	50	20120604	13	3170	63.24	0.0331078708660041	-0.0511258001787747
2	C	26	50	20120604	13	3172	63.28	0.0328455342501839	-0.0500504321859462
2	C	26	50	20120604	13	3174	63.32	0.0331802078897194	-0.0496562201554347
2	C	26	50	20120604	13	3176	63.36	0.0333897943396631	-0.048822682681772
2	C	26	50	20120604	13	3178	63.4	0.0334580301440476	-0.0485208187968834
2	C	26	50	20120604	13	3180	63.44	0.0349913204883725	-0.0478206416621525
2	C	26	50	20120604	13	3182	63.48	0.0362259996390024	-0.0467238483338541
2	C	26	50	20120604	13	3184	63.52	0.0371797452654668	-0.045183345500361
2	C	26	50	20120604	13	3186	63.56	0.0388448403138049	-0.044005729866973
2	C	26	50	20120604	13	3188	63.6	0.0403500585189167	-0.042953342844533
2	C	26	50	20120604	13	3190	63.64	0.0419495340579606	-0.0409853232511346
2	C	26	50	20120604	13	3192	63.68	0.0431683033060138	-0.038716217590307
2	C	26	50	20120604	13	3194	63.72	0.0441683644266459	-0.0372930237718128
2	C	26	50	20120604	13	3196	63.76	0.0459799720000459	-0.0352623545176013
2	C	26	50	20120604	13	3198	63.8	0.0469468344573013	-0.0337442316137329
2	C	26	50	20120604	13	3200	63.84	0.0484943305768602	-0.0320107664107218
2	C	26	50	20120604	13	3202	63.88	0.0498379183139284	-0.0314700277130129
2	C	26	50	20120604	13	3204	63.92	0.0520196609319404	-0.0308403844797053
2	C	26	50	20120604	13	3206	63.96	0.0544879720080572	-0.0295948024496164
2	C	26	50	20120604	13	3208	64	0.0560178159139306	-0.0297221339961317
2	C	26	50	20120604	13	3210	64.04	0.0582122617052666	-0.0296924249047202
2	C	26	50	20120604	13	3212	64.08	0.060048660442415	-0.0283156455753431
2	C	26	50	20120604	13	3214	64.12	0.0596906098526933	-0.0283581851192993
2	C	26	50	20120604	13	3216	64.16	0.0590265446612776	-0.028119982057921
2	C	26	50	20120604	13	3218	64.2	0.0588321185807226	-0.027688052951701
2	C	26	50	20120604	13	3220	64.24	0.0580866724698601	-0.027583980975646
2	C	26	50	20120604	13	3222	64.28	0.05681689960968	-0.0275208575532894
2	C	26	50	20120604	13	3224	64.32	0.0560685543610146	-0.0271803997802837
2	C	26	50	20120604	13	3226	64.36	0.0545942932907832	-0.0266225773827413
2	C	26	50	20120604	13	3228	64.4	0.0535645973249515	-0.0248918698961769
2	C	26	50	20120604	13	3230	64.44	0.052223838015008	-0.023536431049456
2	C	26	50	20120604	13	3232	64.48	0.0501928081363381	-0.0214129257459425
2	C	26	50	20120604	13	3234	64.52	0.0483639612996129	-0.0195255021834638
2	C	26	50	20120604	13	3236	64.56	0.0468769652362522	-0.017682166728792
2	C	26	50	20120604	13	3238	64.6	0.045978875984535	-0.0161417275349093
2	C	26	50	20120604	13	3240	64.64	0.0436931745275529	-0.0142990567606118
2	C	26	50	20120604	13	3242	64.68	0.0420193396393994	-0.0128090130670243
2	C	26	50	20120604	13	3244	64.72	0.0401044803338106	-0.0112845049889217
2	C	26	50	20120604	13	3246	64.76	0.0379457893968652	-0.0095958279294311
2	C	26	50	20120604	13	3248	64.8	0.0352898135952352	-0.0090057593413462
2	C	26	50	20120604	13	3250	64.84	0.0330250085578507	-0.0077378588999226
2	C	26	50	20120604	13	3252	64.88	0.0307198651999199	-0.0062229285831712
2	C	26	50	20120604	13	3254	64.92	0.0291864235347438	-0.0051255087582647
2	C	26	50	20120604	13	3256	64.96	0.0276827991483168	-0.0052699324898949
2	C	26	50	20120604	13	3258	65	0.0255998393476365	-0.0049993580800739
2	C	26	50	20120604	13	3260	65.04	0.024379167982342	-0.0042457873122955
2	C	26	50	20120604	13	3262	65.08	0.023171182112702	-0.0038879559256761
2	C	26	50	20120604	13	3264	65.12	0.0226172982999307	-0.00299255367972740
2	C	26	50	20120604	13	3266	65.16	0.021605046658391	-0.0032419785257231
2	C	26	50	20120604	13	3268	65.2	0.0209478333316849	-0.00307866514354030
2	C	26	50	20120604	13	3270	65.24	0.0192190208912941	-0.0034554894183024
2	C	26	50	20120604	13	3272	65.28	0.018558880142514	-0.0035872799801799
2	C	26	50	20120604	13	3274	65.32	0.0172285718707965	-0.00322039055569350
2	C	26	50	20120604	13	3276	65.36	0.0166940062152873	-0.0025439651377426
2	C	26	50	20120604	13	3278	65.4	0.0152287254011769	-0.0017928904569019
2	C	26	50	20120604	13	3280	65.44	0.0157623718178706	-0.0014794370918697
2	C	26	50	20120604	13	3282	65.48	0.0151750559964848	0.000352825070608700
2	C	26	50	20120604	13	3284	65.52	0.0153857384619394	0.0018638769066653
2	C	26	50	20120604	13	3286	65.56	0.0147328243444629	0.0032620674293767
2	C	26	50	20120604	13	3288	65.6	0.0149747114321712	0.00557968061539371
2	C	26	50	20120604	13	3290	65.64	0.0150019421143147	0.0070220723829971
2	C	26	50	20120604	13	3292	65.68	0.0148276487780336	0.00901639069180138
2	C	26	50	20120604	13	3294	65.72	0.0145205947293712	0.00922266788200912
2	C	26	50	20120604	13	3296	65.76	0.0141459822846206	0.0104631014676242
2	C	26	50	20120604	13	3298	65.8	0.0144931780781442	0.0103593894089208
2	C	26	50	20120604	13	3300	65.84	0.0146330395568222	0.0113272163598258
2	C	26	50	20120604	13	3302	65.88	0.0144737404198362	0.0126744082201577
2	C	26	50	20120604	13	3304	65.92	0.0146545122684465	0.0142382385063620
2	C	26	50	20120604	13	3306	65.96	0.0148461452772159	0.0148451836119935
2	C	26	50	20120604	13	3308	66	0.0146044547651928	0.0157384588807444
2	C	26	50	20120604	13	3310	66.04	0.0152476758629127	0.0151264494763461
2	C	26	50	20120604	13	3312	66.08	0.0151985460837558	0.0154264183150611
2	C	26	50	20120604	13	3314	66.12	0.0149332466905225	0.0151666767811278
2	C	26	50	20120604	13	3316	66.16	0.0151910790361465	0.015092550777256
2	C	26	50	20120604	13	3318	66.2	0.0149923749595653	0.0147091221251576
2	C	26	50	20120604	13	3320	66.24	0.0151342064377357	0.0145505887848156
2	C	26	50	20120604	13	3322	66.28	0.0153745237483897	0.0150203198195578
2	C	26	50	20120604	13	3324	66.32	0.0152890769649512	0.0150004218347352
2	C	26	50	20120604	13	3326	66.36	0.0143528180891855	0.0151604047439787
2	C	26	50	20120604	13	3328	66.4	0.0137423607841719	0.0152341962863430
2	C	26	50	20120604	13	3330	66.44	0.0117255479944445	0.0145211399086995
2	C	26	50	20120604	13	3332	66.48	0.0116084468688393	0.0147927198243634
2	C	26	50	20120604	13	3334	66.52	0.0107187318120210	0.0144006622775035
2	C	26	50	20120604	13	3336	66.56	0.00923858344144004	0.0140068024568797
2	C	26	50	20120604	13	3338	66.6	0.0081505653082961	0.0139127218996428
2	C	26	50	20120604	13	3340	66.64	0.00510762319934136	0.0131140518613604
2	C	26	50	20120604	13	3342	66.68	0.00424140325025222	0.0128215500702548
2	C	26	50	20120604	13	3344	66.72	0.00256217313735822	0.0133380137921656
2	C	26	50	20120604	13	3346	66.76	0.0010780479275292	0.0144459440522678
2	C	26	50	20120604	13	3348	66.8	-0.0003691380240506	0.0149915688578348
2	C	26	50	20120604	13	3350	66.84	-0.0015285385867553	0.0169272312449261
2	C	26	50	20120604	13	3352	66.88	-0.0022083864015271	0.0184071703826104
2	C	26	50	20120604	13	3354	66.92	-0.0021470873146661	0.0195500600019744
2	C	26	50	20120604	13	3356	66.96	-0.001463378696869	0.0204717807623189
2	C	26	50	20120604	13	3358	67	-0.0014501416579252	0.0205531828949691
2	C	26	50	20120604	13	3360	67.04	-0.000931514189263901	0.0216844476788504
2	C	26	50	20120604	13	3362	67.08	0.000141817336034800	0.0225159486849833
2	C	26	50	20120604	13	3364	67.12	0.0006012231975581	0.0238895021932246
2	C	26	50	20120604	13	3366	67.16	0.00171966954971007	0.0250983167920122
2	C	26	50	20120604	13	3368	67.2	0.00255102913448672	0.0260382879783791
2	C	26	50	20120604	13	3370	67.24	0.00404465078838706	0.0281142827772647
2	C	26	50	20120604	13	3372	67.28	0.00473187372688664	0.0293766663715814
2	C	26	50	20120604	13	3374	67.32	0.00643995379645306	0.0309754277327764
2	C	26	50	20120604	13	3376	67.36	0.00782562145806965	0.0324349173423488
2	C	26	50	20120604	13	3378	67.4	0.00875320413363016	0.0334477770957205
2	C	26	50	20120604	13	3380	67.44	0.0106324818259896	0.034415876989843
2	C	26	50	20120604	13	3382	67.48	0.0120212395442400	0.0359833913023773
2	C	26	50	20120604	13	3384	67.52	0.0132263616314163	0.0365601783037912
2	C	26	50	20120604	13	3386	67.56	0.0147119222680111	0.0376159594387808
2	C	26	50	20120604	13	3388	67.6	0.0170110799670391	0.0385515324209687
2	C	26	50	20120604	13	3390	67.64	0.0182188183493058	0.0391230161215237
2	C	26	50	20120604	13	3392	67.68	0.0197901510384585	0.0401075916036478
2	C	26	50	20120604	13	3394	67.72	0.0211086223426590	0.0403324515600652
2	C	26	50	20120604	13	3396	67.76	0.0219887581532018	0.0408236786409554
2	C	26	50	20120604	13	3398	67.8	0.0225117343285674	0.0406560943338142
2	C	26	50	20120604	13	3400	67.84	0.0239509794709945	0.0407630088791296
2	C	26	50	20120604	13	3402	67.88	0.0253762451123576	0.0419188244104537
2	C	26	50	20120604	13	3404	67.92	0.0260063126097338	0.0423371134268646
2	C	26	50	20120604	13	3406	67.96	0.0278315107754682	0.0433822031073227
2	C	26	50	20120604	13	3408	68	0.0286313899663464	0.0443270391883442
2	C	26	50	20120604	13	3410	68.04	0.0293171986912836	0.0449710154761064
2	C	26	50	20120604	13	3412	68.08	0.0307116132637835	0.0458111997535123
2	C	26	50	20120604	13	3414	68.12	0.0319500754356926	0.0454714703004912
2	C	26	50	20120604	13	3416	68.16	0.0335829405569443	0.0462967911933565
2	C	26	50	20120604	13	3418	68.2	0.0350341640882446	0.0471603524209484
2	C	26	50	20120604	13	3420	68.24	0.0370266566473399	0.0475645275860068
2	C	26	50	20120604	13	3422	68.28	0.0390493709502631	0.0484945497799624
2	C	26	50	20120604	13	3424	68.32	0.0401086876191587	0.0483075200363386
2	C	26	50	20120604	13	3426	68.36	0.0425446846224819	0.0492987281800702
2	C	26	50	20120604	13	3428	68.4	0.0440601417337853	0.0495128542555492
2	C	26	50	20120604	13	3430	68.44	0.045751074463908	0.049822185188047
2	C	26	50	20120604	13	3432	68.48	0.0476947221371685	0.0500158384716009
2	C	26	50	20120604	13	3434	68.52	0.0490539560966947	0.0499837025190057
2	C	26	50	20120604	13	3436	68.56	0.0501622469812552	0.0499035448942903
2	C	26	50	20120604	13	3438	68.6	0.0516791890167991	0.0501908565216221
2	C	26	50	20120604	13	3440	68.64	0.0532786221294362	0.0493613212723409
2	C	26	50	20120604	13	3442	68.68	0.054645339329317	0.0487998572748753
2	C	26	50	20120604	13	3444	68.72	0.0560495685439398	0.0480004872008796
2	C	26	50	20120604	13	3446	68.76	0.0576456782547053	0.0477430720482564
2	C	26	50	20120604	13	3448	68.8	0.0584955003975387	0.046875996499962
2	C	26	50	20120604	13	3450	68.84	0.0602792974612346	0.0460100240382463
2	C	26	50	20120604	13	3452	68.88	0.0614579737547944	0.0453174129460741
2	C	26	50	20120604	13	3454	68.92	0.0629921833379349	0.0450337924161402
2	C	26	50	20120604	13	3456	68.96	0.0635559595745749	0.0446848352196246
2	C	26	50	20120604	13	3458	69	0.0645490203380733	0.0438165080923275
2	C	26	50	20120604	13	3460	69.04	0.0647695669431254	0.0436419234280526
2	C	26	50	20120604	13	3462	69.08	0.0652618546841875	0.0433552623389595
2	C	26	50	20120604	13	3464	69.12	0.0650155693923002	0.0433728692978111
2	C	26	50	20120604	13	3466	69.16	0.0656784112889845	0.0424229420479651
2	C	26	50	20120604	13	3468	69.2	0.0660790579912048	0.041760241572637
2	C	26	50	20120604	13	3470	69.24	0.0667354652161802	0.0408861868804123
2	C	26	50	20120604	13	3472	69.28	0.0679786296481843	0.0402048894967391
2	C	26	50	20120604	13	3474	69.32	0.0693439114212993	0.0392821151472907
2	C	26	50	20120604	13	3476	69.36	0.0695418306093534	0.0387740589250081
2	C	26	50	20120604	13	3478	69.4	0.0692091368688051	0.0388271626442752
2	C	26	50	20120604	13	3480	69.44	0.0695445883258	0.0389056514969869
2	C	26	50	20120604	13	3482	69.48	0.0696686855658983	0.0383893928360426
2	C	26	50	20120604	13	3484	69.52	0.0696457753061878	0.0381461481033145
2	C	26	50	20120604	13	3486	69.56	0.0696269662658083	0.0369826746055501
2	C	26	50	20120604	13	3488	69.6	0.0695590840148143	0.0373857254708265
2	C	26	50	20120604	13	3490	69.64	0.0693108188239398	0.0370985694069866
2	C	26	50	20120604	13	3492	69.68	0.0689914894015559	0.0365522587078419
2	C	26	50	20120604	13	3494	69.72	0.0687737712236286	0.0368727902117537
2	C	26	50	20120604	13	3496	69.76	0.0686527852533675	0.0365861998333388
2	C	26	50	20120604	13	3498	69.8	0.0687142328326527	0.036387290695791
2	C	26	50	20120604	13	3500	69.84	0.0681948629018711	0.0362424045163259
2	C	26	50	20120604	13	3502	69.88	0.0680195004201369	0.0358440205558054
2	C	26	50	20120604	13	3504	69.92	0.0677254147098414	0.0355185393044253
2	C	26	50	20120604	13	3506	69.96	0.0676679269285309	0.0354797191421381
2	C	26	50	20120604	13	3508	70	0.0676090956443362	0.0349891284573509
2	C	26	50	20120604	13	3510	70.04	0.0675954484834593	0.0344147456189931
2	C	26	50	20120604	13	3512	70.08	0.0675474359330167	0.0345798550524001
2	C	26	50	20120604	13	3514	70.12	0.0676726645439649	0.0343443177835869
2	C	26	50	20120604	13	3516	70.16	0.0677681239594251	0.0339978354608055
2	C	26	50	20120604	13	3518	70.2	0.0684757964260366	0.0330651616164204
2	C	26	50	20120604	13	3520	70.24	0.0688989998345767	0.0318833740530233
2	C	26	50	20120604	13	3522	70.28	0.0699817924486077	0.0301422650257077
2	C	26	50	20120604	13	3524	70.32	0.0708275628695849	0.0271535367936665
2	C	26	50	20120604	13	3526	70.36	0.0719202549785525	0.0250629755950885
2	C	26	50	20120604	13	3528	70.4	0.0723920366229601	0.024383304557012
2	C	26	50	20120604	13	3530	70.44	0.0734642933459514	0.0225862633833045
2	C	26	50	20120604	13	3532	70.48	0.0749744612985315	0.0209242088941255
2	C	26	50	20120604	13	3534	70.52	0.0769131359605107	0.0195840294117426
2	C	26	50	20120604	13	3536	70.56	0.0781023481451102	0.0169408642636673
2	C	26	50	20120604	13	3538	70.6	0.079388858222801	0.0155340046118186
2	C	26	50	20120604	13	3540	70.64	0.0800560841815286	0.0135576411584022
2	C	26	50	20120604	13	3542	70.68	0.0802484879366895	0.0124660804202845
2	C	26	50	20120604	13	3544	70.72	0.0816668734290716	0.0099457397201013
2	C	26	50	20120604	13	3546	70.76	0.0824386804807367	0.00779267028206637
2	C	26	50	20120604	13	3548	70.8	0.0831072499423486	0.00583985348446349
2	C	26	50	20120604	13	3550	70.84	0.0836413984048569	0.0036348116980114
2	C	26	50	20120604	13	3552	70.88	0.0837452723910132	0.001948715578272
2	C	26	50	20120604	13	3554	70.92	0.0836579447035367	0.0003517149129622
2	C	26	50	20120604	13	3556	70.96	0.083019922254872	-0.0006479219436012
2	C	26	50	20120604	13	3558	71	0.0826419736803278	-0.0017356643051005
2	C	26	50	20120604	13	3560	71.04	0.0827573735070175	-0.0018059507191504
2	C	26	50	20120604	13	3562	71.08	0.0824584794706099	-0.0015332196336468
2	C	26	50	20120604	13	3564	71.12	0.0825037343046059	-0.00115223049994350
2	C	26	50	20120604	13	3566	71.16	0.0823184016172569	-0.0012169307704220
2	C	26	50	20120604	13	3568	71.2	0.0819555144171519	-0.000495823274967999
2	C	26	50	20120604	13	3570	71.24	0.081646862307164	-0.000728249273944
2	C	26	50	20120604	13	3572	71.28	0.0816275582920376	-0.00118949502731200
2	C	26	50	20120604	13	3574	71.32	0.0820385994639414	-0.0013756762427984
2	C	26	50	20120604	13	3576	71.36	0.0815669592408899	-0.0014367702686929
2	C	26	50	20120604	13	3578	71.4	0.0815530292373006	-0.0013983743704745
2	C	26	50	20120604	13	3580	71.44	0.0819462513183184	-0.00110570287374140
2	C	26	50	20120604	13	3582	71.48	0.082221386566878	-0.0013621705032777
2	C	26	50	20120604	13	3584	71.52	0.0817925970147666	-0.00072464302936
2	C	26	50	20120604	13	3586	71.56	0.0821800208201787	-0.000318834447636999
2	C	26	50	20120604	13	3588	71.6	0.0815977890965497	-0.000137532268940799
2	C	26	50	20120604	13	3590	71.64	0.0811102389709216	-0.0004992173875177
2	C	26	50	20120604	13	3592	71.68	0.0811875257421052	0.000101611244456500
2	C	26	50	20120604	13	3594	71.72	0.0803636756313448	-0.000218495995386599
2	C	26	50	20120604	13	3596	71.76	0.0795779385760903	-0.0009089150565372
2	C	26	50	20120604	13	3598	71.8	0.0787835041074272	-0.00112988592565800
2	C	26	50	20120604	13	3600	71.84	0.0778687907752843	-0.0015452404489269
2	C	26	50	20120604	13	3602	71.88	0.0762232825847851	-0.001871853071157
2	C	26	50	20120604	13	3604	71.92	0.0751010334123639	-0.0031533426907014
2	C	26	50	20120604	13	3606	71.96	0.0743068110757352	-0.0040287408858103
2	C	26	50	20120604	13	3608	72	0.0723957842889004	-0.0055539702128297
2	C	26	50	20120604	13	3610	72.04	0.07040867281241	-0.0077189897554667
2	C	26	50	20120604	13	3612	72.08	0.0685199905998607	-0.0099168190527507
2	C	26	50	20120604	13	3614	72.12	0.0663819825362651	-0.0106929394557811
2	C	26	50	20120604	13	3616	72.16	0.0653568898355789	-0.0128899909356058
2	C	26	50	20120604	13	3618	72.2	0.0644675616368806	-0.0140673944369595
2	C	26	50	20120604	13	3620	72.24	0.0640308524888198	-0.0160389495642638
2	C	26	50	20120604	13	3622	72.28	0.0629190684967602	-0.0187858472771392
2	C	26	50	20120604	13	3624	72.32	0.0612858639642536	-0.0216914197517129
2	C	26	50	20120604	13	3626	72.36	0.0606018442194728	-0.0236660507935153
2	C	26	50	20120604	13	3628	72.4	0.0596787799562441	-0.0266953033151863
2	C	26	50	20120604	13	3630	72.44	0.0580616408898061	-0.0306980792399915
2	C	26	50	20120604	13	3632	72.48	0.0565711163636073	-0.0330880435918596
2	C	26	50	20120604	13	3634	72.52	0.0554145442280274	-0.0349201855461851
2	C	26	50	20120604	13	3636	72.56	0.0531714671678152	-0.0353218151268313
2	C	26	50	20120604	13	3638	72.6	0.0520623065419138	-0.0356574009341146
2	C	26	50	20120604	13	3640	72.64	0.0513357543242446	-0.036019934580829
2	C	26	50	20120604	13	3642	72.68	0.0501770750104567	-0.0354484650224096
2	C	26	50	20120604	13	3644	72.72	0.0500550000957527	-0.0350127741081137
2	C	26	50	20120604	13	3646	72.76	0.0493553886464467	-0.0337486086047084
2	C	26	50	20120604	13	3648	72.8	0.0486305688403914	-0.0333576139100513
2	C	26	50	20120604	13	3650	72.84	0.0466999056982431	-0.0319053367896469
2	C	26	50	20120604	13	3652	72.88	0.0456613921108501	-0.030675734665706
2	C	26	50	20120604	13	3654	72.92	0.0450772017014372	-0.0296217000844659
2	C	26	50	20120604	13	3656	72.96	0.0434277973525736	-0.0277262367178851
2	C	26	50	20120604	13	3658	73	0.0419572485929434	-0.0266097646078662
2	C	26	50	20120604	13	3660	73.04	0.0402674967311453	-0.0247652553559377
2	C	26	50	20120604	13	3662	73.08	0.0375638173847361	-0.0230438604656815
2	C	26	50	20120604	13	3664	73.12	0.0349934630219195	-0.0220532250784426
2	C	26	50	20120604	13	3666	73.16	0.0317835305755198	-0.021132522551863
2	C	26	50	20120604	13	3668	73.2	0.0297023738971315	-0.020792262768756
2	C	26	50	20120604	13	3670	73.24	0.0272057212741181	-0.020213000893608
2	C	26	50	20120604	13	3672	73.28	0.0247995783190965	-0.0200671954753274
2	C	26	50	20120604	13	3674	73.32	0.0215301994056024	-0.0209646554020093
2	C	26	50	20120604	13	3676	73.36	0.0205205216327461	-0.0215896670859001
2	C	26	50	20120604	13	3678	73.4	0.0194010301767716	-0.0225101786936488
2	C	26	50	20120604	13	3680	73.44	0.0182333847489982	-0.0231883648074848
2	C	26	50	20120604	13	3682	73.48	0.0185898372773943	-0.0248977954510033
2	C	26	50	20120604	13	3684	73.52	0.0184892159824315	-0.0261988012177084
2	C	26	50	20120604	13	3686	73.56	0.0193238848269441	-0.029000641127482
2	C	26	50	20120604	13	3688	73.6	0.0196069396714531	-0.0311771865106523
2	C	26	50	20120604	13	3690	73.64	0.0200058893173985	-0.0341033357925585
2	C	26	50	20120604	13	3692	73.68	0.0202772061893398	-0.0365494302807171
2	C	26	50	20120604	13	3694	73.72	0.0207728173322735	-0.0384895191562586
2	C	26	50	20120604	13	3696	73.76	0.0213125519383531	-0.0396404768639959
2	C	26	50	20120604	13	3698	73.8	0.0217732320062962	-0.041242992962199
2	C	26	50	20120604	13	3700	73.84	0.0222515897437689	-0.0446121446425186
2	C	26	50	20120604	13	3702	73.88	0.0229293515935362	-0.0472705125863894
2	C	26	50	20120604	13	3704	73.92	0.0228305687762044	-0.0492086215629436
2	C	26	50	20120604	13	3706	73.96	0.0237186948933747	-0.0515038901746751
2	C	26	50	20120604	13	3708	74	0.0241192708849169	-0.0544154023462107
2	C	26	50	20120604	13	3710	74.04	0.0243712837417318	-0.0565628856406743
2	C	26	50	20120604	13	3712	74.08	0.0254237414748498	-0.0599400276276212
2	C	26	50	20120604	13	3714	74.12	0.0253545157209717	-0.0618043146562196
2	C	26	50	20120604	13	3716	74.16	0.0260819164667783	-0.0645304234297281
2	C	26	50	20120604	13	3718	74.2	0.0261921544139653	-0.066847965905067
2	C	26	50	20120604	13	3720	74.24	0.0260719462611635	-0.0672944331267082
2	C	26	50	20120604	13	3722	74.28	0.0260836135230531	-0.0674270156481806
2	C	26	50	20120604	13	3724	74.32	0.0262082764485763	-0.0676315816399779
2	C	26	50	20120604	13	3726	74.36	0.0266359346298379	-0.0690568260681375
2	C	26	50	20120604	13	3728	74.4	0.0272389552928338	-0.0701029198402249
2	C	26	50	20120604	13	3730	74.44	0.0275803464467907	-0.0720873443109468
2	C	26	50	20120604	13	3732	74.48	0.0280142978784049	-0.07283892810867
2	C	26	50	20120604	13	3734	74.52	0.029218783569478	-0.0744852141166285
2	C	26	50	20120604	13	3736	74.56	0.0296745138899528	-0.0756527181230456
2	C	26	50	20120604	13	3738	74.6	0.0299784283845068	-0.0772374858410409
2	C	26	50	20120604	13	3740	74.64	0.0307740649346979	-0.079281590124095
2	C	26	50	20120604	13	3742	74.68	0.0311764794038711	-0.0810934098295293
2	C	26	50	20120604	13	3744	74.72	0.0320483420650741	-0.0825412816746869
2	C	26	50	20120604	13	3746	74.76	0.0324386650082891	-0.0836626116082925
2	C	26	50	20120604	13	3748	74.8	0.0326208864258009	-0.084777931134258
2	C	26	50	20120604	13	3750	74.84	0.0334377361794276	-0.0861439200141542
2	C	26	50	20120604	13	3752	74.88	0.03413522630839	-0.0890173191301842
2	C	26	50	20120604	13	3754	74.92	0.0345283069680516	-0.0906935157549862
2	C	26	50	20120604	13	3756	74.96	0.0346060887139821	-0.0923926933501782
2	C	26	50	20120604	13	3758	75	0.0351183875769518	-0.0953078824769752
2	C	26	50	20120604	13	3760	75.04	0.0345565205286209	-0.0966741541995842
2	C	26	50	20120604	13	3762	75.08	0.0335668538776722	-0.0963497336083762
2	C	26	50	20120604	13	3764	75.12	0.0325194873133787	-0.0968456983047002
2	C	26	50	20120604	13	3766	75.16	0.0306248654038675	-0.0961678657442542
2	C	26	50	20120604	13	3768	75.2	0.029262270636521	-0.0960497789117962
2	C	26	50	20120604	13	3770	75.24	0.0267800429918438	-0.0960207875337682
2	C	26	50	20120604	13	3772	75.28	0.0243885371471927	-0.0961911295573562
2	C	26	50	20120604	13	3774	75.32	0.0227498171817929	-0.0960905082623932
2	C	26	50	20120604	13	3776	75.36	0.0205232086385146	-0.0968862155232622
2	C	26	50	20120604	13	3778	75.4	0.0172592744472356	-0.0985875851494752
2	C	26	50	20120604	13	3780	75.44	0.0147914717808946	-0.0996669129402782
2	C	26	50	20120604	13	3782	75.48	0.0124845359072734	-0.101144553980924
2	C	26	50	20120604	13	3784	75.52	0.0104762819380255	-0.102333271190776
2	C	26	50	20120604	13	3786	75.56	0.00802608623053603	-0.103957707599196
2	C	26	50	20120604	13	3788	75.6	0.0070192368848045	-0.105559799433330
2	C	26	50	20120604	13	3790	75.64	0.00465276262020748	-0.107599590365019
2	C	26	50	20120604	13	3792	75.68	0.00393441284120006	-0.108969044068143
2	C	26	50	20120604	13	3794	75.72	0.00389290567314442	-0.108431996467832
2	C	26	50	20120604	13	3796	75.76	0.00251715871966786	-0.108312212579099
2	C	26	50	20120604	13	3798	75.8	0.00112818886938310	-0.108740789999176
2	C	26	50	20120604	13	3800	75.84	-0.000384948931678	-0.108754012895984
2	C	26	50	20120604	13	3802	75.88	-0.0015856869568108	-0.109626794796003
2	C	26	50	20120604	13	3804	75.92	-0.0040534189124738	-0.110949720872925
2	C	26	50	20120604	13	3806	75.96	-0.0054566723197385	-0.111277182023292
2	C	26	50	20120604	13	3808	76	-0.0074193179015998	-0.112373480376844
2	C	26	50	20120604	13	3810	76.04	-0.0088152881090183	-0.113110144221484
2	C	26	50	20120604	13	3812	76.08	-0.0090004793750111	-0.113680142997799
2	C	26	50	20120604	13	3814	76.12	-0.0087884180513333	-0.113723912907554
2	C	26	50	20120604	13	3816	76.16	-0.010039714211321	-0.114789098562734
2	C	26	50	20120604	13	3818	76.2	-0.0108952427058786	-0.116252880310468
2	C	26	50	20120604	13	3820	76.24	-0.0109392247476684	-0.117146521860531
2	C	26	50	20120604	13	3822	76.28	-0.0114148954793726	-0.117691913320861
2	C	26	50	20120604	13	3824	76.32	-0.0113292648481709	-0.117682791643383
2	C	26	50	20120604	13	3826	76.36	-0.0112952530119958	-0.117777614662740
2	C	26	50	20120604	13	3828	76.4	-0.0113921266410183	-0.119287287640574
2	C	26	50	20120604	13	3830	76.44	-0.0120421699049631	-0.121158787158340
2	C	26	50	20120604	13	3832	76.48	-0.012284636820232	-0.122949959345764
2	C	26	50	20120604	13	3834	76.52	-0.0131963803038939	-0.124879370908909
2	C	26	50	20120604	13	3836	76.56	-0.0136748087520448	-0.127049764463083
2	C	26	50	20120604	13	3838	76.6	-0.0152416159577979	-0.128967579475017
2	C	26	50	20120604	13	3840	76.64	-0.0155191553694136	-0.128962983280940
2	C	26	50	20120604	13	3842	76.68	-0.016303619632462	-0.129913759058923
2	C	26	50	20120604	13	3844	76.72	-0.0168922860277998	-0.131667030322875
2	C	26	50	20120604	13	3846	76.76	-0.0177538249299975	-0.133496739829874
2	C	26	50	20120604	13	3848	76.8	-0.0185725131612553	-0.134946450152662
2	C	26	50	20120604	13	3850	76.84	-0.018869710141388	-0.135533136649013
2	C	26	50	20120604	13	3852	76.88	-0.0190966207074707	-0.135145005736819
2	C	26	50	20120604	13	3854	76.92	-0.0190069595676163	-0.135582563413018
2	C	26	50	20120604	13	3856	76.96	-0.01991976371145	-0.136059931200997
2	C	26	50	20120604	13	3858	77	-0.0206687312140828	-0.137302176394185
2	C	26	50	20120604	13	3860	77.04	-0.0209862928695137	-0.137466861563523
2	C	26	50	20120604	13	3862	77.08	-0.0225316040291188	-0.138337027168452
2	C	26	50	20120604	13	3864	77.12	-0.0228693182278135	-0.139437568162690
2	C	26	50	20120604	13	3866	77.16	-0.0238992192546117	-0.140298470668785
2	C	26	50	20120604	13	3868	77.2	-0.0242028509064532	-0.142396173645853
2	C	26	50	20120604	13	3870	77.24	-0.0244533788390275	-0.143815831930441
2	C	26	50	20120604	13	3872	77.28	-0.0243206548961988	-0.145531060849565
2	C	26	50	20120604	13	3874	77.32	-0.0244817338209531	-0.147868897289524
2	C	26	50	20120604	13	3876	77.36	-0.0248735416884086	-0.149947720515535
2	C	26	50	20120604	13	3878	77.4	-0.0249957297401976	-0.151526831379281
2	C	26	50	20120604	13	3880	77.44	-0.0252306306129078	-0.153587199118302
2	C	26	50	20120604	13	3882	77.48	-0.0250629755950885	-0.156861881332655
2	C	26	50	20120604	13	3884	77.52	-0.0246959164649745	-0.158801545944128
2	C	26	50	20120604	13	3886	77.56	-0.0243448379481154	-0.160771898989904
2	C	26	50	20120604	13	3888	77.6	-0.0236641769605452	-0.162971425343463
2	C	26	50	20120604	13	3890	77.64	-0.0232660758427372	-0.164236439375006
2	C	26	50	20120604	13	3892	77.68	-0.0218681257363314	-0.166094008889183
2	C	26	50	20120604	13	3894	77.72	-0.0208329214086743	-0.166662522741257
2	C	26	50	20120604	13	3896	77.76	-0.0183021862388076	-0.16777904434875
2	C	26	50	20120604	13	3898	77.8	-0.0173263788807702	-0.168715253727041
2	C	26	50	20120604	13	3900	77.84	-0.0147928152837788	-0.169527719418625
2	C	26	50	20120604	13	3902	77.88	-0.0125696715637283	-0.171526003182258
2	C	26	50	20120604	13	3904	77.92	-0.0109843381603081	-0.171424179805767
2	C	26	50	20120604	13	3906	77.96	-0.0095573966758736	-0.172803038029081
2	C	26	50	20120604	13	3908	78	-0.0081361120456887	-0.174345945025630
2	C	26	50	20120604	13	3910	78.04	-0.0076100246004858	-0.175939763710424
2	C	26	50	20120604	13	3912	78.08	-0.0067381619392828	-0.17667020501539
2	C	26	50	20120604	13	3914	78.12	-0.0057779109304315	-0.179053154867989
2	C	26	50	20120604	13	3916	78.16	-0.0052079828647952	-0.181509643825831
2	C	26	50	20120604	13	3918	78.2	-0.0044534999292691	-0.182722331955566
2	C	26	50	20120604	13	3920	78.24	-0.0048657431827009	-0.184500705510250
2	C	26	50	20120604	13	3922	78.28	-0.0042010628083855	-0.187231551899192
2	C	26	50	20120604	13	3924	78.32	-0.0037520500023321	-0.189602480936511
2	C	26	50	20120604	13	3926	78.36	-0.0035844656951908	-0.192219483133682
2	C	26	50	20120604	13	3928	78.4	-0.0037725560989865	-0.194869719349569
2	C	26	50	20120604	13	3930	78.44	-0.0036085073257512	-0.195995433345218
2	C	26	50	20120604	13	3932	78.48	-0.0035851728019721	-0.198017051632631
2	C	26	50	20120604	13	3934	78.52	-0.0039153916687862	-0.198860630022586
2	C	26	50	20120604	13	3936	78.56	-0.0045496664515105	-0.199650468297172
2	C	26	50	20120604	13	3938	78.6	-0.004911705123478	-0.200694157906203
2	C	26	50	20120604	13	3940	78.64	-0.004934332540476	-0.201019427025549
2	C	26	50	20120604	13	3942	78.68	-0.0050474696254658	-0.202145141021198
2	C	26	50	20120604	13	3944	78.72	-0.005438499675462	-0.202526271576257
2	C	26	50	20120604	13	3946	78.76	-0.0052843503971633	-0.20333237330681
2	C	26	50	20120604	13	3948	78.8	-0.0049887797626273	-0.203879673955448
2	C	26	50	20120604	13	3950	78.84	-0.0051323224392082	-0.20451819137886
2	C	26	50	20120604	13	3952	78.88	-0.0051570711765497	-0.205538546464112
2	C	26	50	20120604	13	3954	78.92	-0.0048318020572039	-0.206961245307859
2	C	26	50	20120604	13	3956	78.96	-0.0045015831903898	-0.207240552486428
2	C	26	50	20120604	13	3958	79	-0.0036940672462748	-0.207943416626927
2	C	26	50	20120604	13	3960	79.04	-0.0023562212162699	-0.209016804720769
2	C	26	50	20120604	13	3962	79.08	-0.0012884899766781	-0.209351973335051
2	C	26	50	20120604	13	3964	79.12	-0.0002716704253319	-0.211105598152394
2	C	26	50	20120604	13	3966	79.16	0.0010103141689593	-0.211703103382496
2	C	26	50	20120604	13	3968	79.2	0.00178176766723386	-0.212118175063053
2	C	26	50	20120604	13	3970	79.24	0.00248675312807687	-0.212066556268026
2	C	26	50	20120604	13	3972	79.28	0.00356933361007343	-0.211693910994341
2	C	26	50	20120604	13	3974	79.32	0.00420643681992252	-0.211401875893711
2	C	26	50	20120604	13	3976	79.36	0.0047381811193748	-0.210669313268402
2	C	26	50	20120604	13	3978	79.4	0.00571328137063107	-0.209419855586045
2	C	26	50	20120604	13	3980	79.44	0.00709850355497549	-0.20870779905739
2	C	26	50	20120604	13	3982	79.48	0.0084907968071318	-0.207930688704866
2	C	26	50	20120604	13	3984	79.52	0.0094319559328911	-0.207432178424130
2	C	26	50	20120604	13	3986	79.56	0.0114259970558372	-0.207671180516171
2	C	26	50	20120604	13	3988	79.6	0.0136986382505708	-0.208259493358118
2	C	26	50	20120604	13	3990	79.64	0.0148172811784079	-0.208801137152507
2	C	26	50	20120604	13	3992	79.68	0.0171118426833582	-0.209965742021121
2	C	26	50	20120604	13	3994	79.72	0.0193533711797196	-0.210558297503755
2	C	26	50	20120604	13	3996	79.76	0.0216175270930789	-0.211331872322373
2	C	26	50	20120604	13	3998	79.8	0.0239283520539965	-0.212656990430317
2	C	26	50	20120604	13	4000	79.84	0.0258057205580468	-0.213097517954996
2	C	26	50	20120604	13	4002	79.88	0.0272913519053197	-0.214113630399561
2	C	26	50	20120604	13	4004	79.92	0.0290082071700407	-0.214475669071529
[truncated: 46 more rows]
