# Supplementary material for: How Do Ants Make Sense of Gravity? A Boltzmann Walker Analysis of Lasius niger Trajectories on Various Inclines
Source: PLoS One. 2013 Oct 29;8(10):e76531. doi: 10.1371/journal.pone.0076531 (PMC3812222; doi:10.1371/journal.pone.0076531)
Supplement: Dataset S2 — Trajectories for . (ZIP) [file pone.0076531.s006.zip › Incline2/2-C-26-50-20120604-14.txt]

Pente	Colonie	Temperature	Humidite	Date	Indiv	Frame	Time	X	Y
2	C	26	50	20120604	14	16	0	0	0
2	C	26	50	20120604	14	18	0.04	0.000349508739804889	-0.0009611561055313
2	C	26	50	20120604	14	20	0.08	0.00120780202187693	-0.0024042266956446
2	C	26	50	20120604	14	22	0.12	0.00169490667023291	-0.0043297279582902
2	C	26	50	20120604	14	24	0.16	0.00266852199724866	-0.0057943582341619
2	C	26	50	20120604	14	26	0.2	0.00322112594674595	-0.0071138901985342
2	C	26	50	20120604	14	28	0.24	0.00369121053487877	-0.008876000297251
2	C	26	50	20120604	14	30	0.28	0.00424091534657319	-0.0091070827933428
2	C	26	50	20120604	14	32	0.32	0.00483035955937029	-0.0086146536309245
2	C	26	50	20120604	14	34	0.36	0.0060118642800549	-0.0086104817009155
2	C	26	50	20120604	14	36	0.4	0.00740882443696704	-0.0089706818952519
2	C	26	50	20120604	14	38	0.44	0.00861125951837476	-0.0089337002105959
2	C	26	50	20120604	14	40	0.48	0.0103749959626884	-0.010025543791426
2	C	26	50	20120604	14	42	0.52	0.0126170901444747	-0.0113737135804363
2	C	26	50	20120604	14	44	0.56	0.014537380030143	-0.0125460259129655
2	C	26	50	20120604	14	46	0.6	0.0164045661965442	-0.0138722753917589
2	C	26	50	20120604	14	48	0.64	0.0180997132830827	-0.0147270967795354
2	C	26	50	20120604	14	50	0.68	0.0194391856586844	-0.0153473001373141
2	C	26	50	20120604	14	52	0.72	0.0211976188021391	-0.016170231009259
2	C	26	50	20120604	14	54	0.76	0.0230906850767317	-0.0170856514481831
2	C	26	50	20120604	14	56	0.8	0.0246706939660896	-0.0174289730036526
2	C	26	50	20120604	14	58	0.84	0.0261817175178750	-0.0180225820753909
2	C	26	50	20120604	14	60	0.88	0.0267802692660138	-0.0188472948564244
2	C	26	50	20120604	14	62	0.92	0.0275830193104236	-0.0193829565274444
2	C	26	50	20120604	14	64	0.96	0.0280212699512674	-0.0203046136481786
2	C	26	50	20120604	14	66	1	0.0283417731709080	-0.0213110670141127
2	C	26	50	20120604	14	68	1.04	0.0276613525996435	-0.0219912047426648
2	C	26	50	20120604	14	70	1.08	0.0276431092446888	-0.0227217874689867
2	C	26	50	20120604	14	72	1.12	0.027084212044839	-0.0237653356566618
2	C	26	50	20120604	14	74	1.16	0.0270348559915122	-0.0253243646878219
2	C	26	50	20120604	14	76	1.2	0.0273730651649537	-0.0276361088875551
2	C	26	50	20120604	14	78	1.24	0.0268989500681681	-0.0283246187603964
2	C	26	50	20120604	14	80	1.28	0.0276496146270758	-0.0298760110383197
2	C	26	50	20120604	14	82	1.32	0.0280879501207333	-0.0318090288460494
2	C	26	50	20120604	14	84	1.36	0.0287918042107264	-0.0325267422289537
2	C	26	50	20120604	14	86	1.4	0.0291749146647733	-0.0332048576321116
2	C	26	50	20120604	14	88	1.44	0.0287893293369922	-0.032090103791571
2	C	26	50	20120604	14	90	1.48	0.0292476052418792	-0.0316855680020542
2	C	26	50	20120604	14	92	1.52	0.0302679603271314	-0.0322765678497699
2	C	26	50	20120604	14	94	1.56	0.0304384437720755	-0.0313825727463158
2	C	26	50	20120604	14	96	1.6	0.0307637128914213	-0.0311208018159205
2	C	26	50	20120604	14	98	1.64	0.0315442880671731	-0.0305879968562964
2	C	26	50	20120604	14	100	1.68	0.0318252215913386	-0.0301752586281179
2	C	26	50	20120604	14	102	1.72	0.0317781989903897	-0.0293276497295095
2	C	26	50	20120604	14	104	1.76	0.0313627737564426	-0.0290676465660673
2	C	26	50	20120604	14	106	1.8	0.0313207009029620	-0.0282201790888152
2	C	26	50	20120604	14	108	1.84	0.0317690066022342	-0.0276576049337032
2	C	26	50	20120604	14	110	1.88	0.0311292163866166	-0.0263296583986348
2	C	26	50	20120604	14	112	1.92	0.0311764511195999	-0.0253507397707602
2	C	26	50	20120604	14	114	1.96	0.0316103459826716	-0.0241371889707522
2	C	26	50	20120604	14	116	2	0.031627882230845	-0.0233129853066011
2	C	26	50	20120604	14	118	2.04	0.031910972430693	-0.0206371871805741
2	C	26	50	20120604	14	120	2.08	0.0323473563096345	-0.0191687102438127
2	C	26	50	20120604	14	122	2.12	0.0332904811922455	-0.0179816335216924
2	C	26	50	20120604	14	124	2.16	0.0337098096556248	-0.01581433709522
2	C	26	50	20120604	14	126	2.2	0.0339880349608182	-0.0146253582558582
2	C	26	50	20120604	14	128	2.24	0.0335361322093501	-0.0139041708573379
2	C	26	50	20120604	14	130	2.28	0.0331057629806894	-0.0133370952604569
2	C	26	50	20120604	14	132	2.32	0.0325130879970090	-0.0128391287448351
2	C	26	50	20120604	14	134	2.36	0.0323091746647708	-0.0118312024754758
2	C	26	50	20120604	14	136	2.4	0.0323537973453043	-0.0124262285892036
2	C	26	50	20120604	14	138	2.44	0.0324105118346389	-0.0116696198078506
2	C	26	50	20120604	14	140	2.48	0.032455666683736	-0.0119921604849705
2	C	26	50	20120604	14	142	2.52	0.0325604881929791	-0.0120112240837913
2	C	26	50	20120604	14	144	2.56	0.0321055675097688	-0.0119614119465906
2	C	26	50	20120604	14	146	2.6	0.0319995474545316	-0.0120268440725877
2	C	26	50	20120604	14	148	2.64	0.0318359879991889	-0.0117836757073919
2	C	26	50	20120604	14	150	2.68	0.0316871073735169	-0.0119455670978378
2	C	26	50	20120604	14	152	2.72	0.0315608103242223	-0.0119080982166095
2	C	26	50	20120604	14	154	2.76	0.0312771289831052	-0.012426821851793
2	C	26	50	20120604	14	156	2.8	0.0308526739955624	-0.0122660752672259
2	C	26	50	20120604	14	158	2.84	0.0306569397674621	-0.0119084277283695
2	C	26	50	20120604	14	160	2.88	0.0308106859948955	-0.0120536462480218
2	C	26	50	20120604	14	162	2.92	0.0303431045647681	-0.0120539715171412
2	C	26	50	20120604	14	164	2.96	0.0300338938404230	-0.0117016131370081
2	C	26	50	20120604	14	166	3	0.0306477403082389	-0.0116182381764384
2	C	26	50	20120604	14	168	3.04	0.0303558607711007	-0.0113568773679762
2	C	26	50	20120604	14	170	3.08	0.0296269043903755	-0.010759018584483
2	C	26	50	20120604	14	172	3.12	0.0290027836610290	-0.0105438035645611
2	C	26	50	20120604	14	174	3.16	0.0291910791257912	-0.0105346889581516
2	C	26	50	20120604	14	176	3.2	0.0283630924403608	-0.0098286781924759
2	C	26	50	20120604	14	178	3.24	0.028517934683305	-0.0098764927530197
2	C	26	50	20120604	14	180	3.28	0.0285186064347472	-0.0098203838299325
2	C	26	50	20120604	14	182	3.32	0.0281757657118889	-0.0099510925184349
2	C	26	50	20120604	14	184	3.36	0.0287159387241729	-0.0100173342816964
2	C	26	50	20120604	14	186	3.4	0.0283809680997892	-0.0100789374244734
2	C	26	50	20120604	14	188	3.44	0.0288617512135214	-0.0100429244761076
2	C	26	50	20120604	14	190	3.48	0.0287398247912414	-0.0102219851263074
2	C	26	50	20120604	14	192	3.52	0.0289179167051510	-0.0102916634285256
2	C	26	50	20120604	14	194	3.56	0.0288276757377360	-0.0096907782280089
2	C	26	50	20120604	14	196	3.6	0.0285275301223257	-0.0099871054668007
2	C	26	50	20120604	14	198	3.64	0.0285882847369653	-0.0099106530816188
2	C	26	50	20120604	14	200	3.68	0.0286273523866258	-0.0099256083900409
2	C	26	50	20120604	14	202	3.72	0.0286183721305048	-0.0101267802692885
2	C	26	50	20120604	14	204	3.76	0.0287559397547846	-0.0103434731423831
2	C	26	50	20120604	14	206	3.8	0.0288336295768336	-0.0099497065891437
2	C	26	50	20120604	14	208	3.84	0.0289771439691432	-0.0103034296853645
2	C	26	50	20120604	14	210	3.88	0.028655686155348	-0.0099348927020779
2	C	26	50	20120604	14	212	3.92	0.0283387962513592	-0.0099741724837728
2	C	26	50	20120604	14	214	3.96	0.0288086687074577	-0.0098888246952836
2	C	26	50	20120604	14	216	4	0.0288172388416457	-0.0098109580965393
2	C	26	50	20120604	14	218	4.04	0.0288257311940877	-0.0097330278581848
2	C	26	50	20120604	14	220	4.08	0.0286803853952148	-0.0102193405469458
2	C	26	50	20120604	14	222	4.12	0.0282800710331817	-0.0100521310063986
2	C	26	50	20120604	14	224	4.16	0.0284642157811383	-0.0099320501328175
2	C	26	50	20120604	14	226	4.2	0.0286484383108408	-0.0100353372203454
2	C	26	50	20120604	14	228	4.24	0.0284898201176851	-0.0104978699080552
2	C	26	50	20120604	14	230	4.28	0.0287945124296983	-0.0104116735914285
2	C	26	50	20120604	14	232	4.32	0.0283091119086850	-0.0103797547913258
2	C	26	50	20120604	14	234	4.36	0.0284416449326828	-0.0102228972940552
2	C	26	50	20120604	14	236	4.4	0.0283404084548203	-0.0099678933755559
2	C	26	50	20120604	14	238	4.44	0.0282901473048136	-0.0103301300374221
2	C	26	50	20120604	14	240	4.48	0.0286893302959968	-0.0103858995492543
2	C	26	50	20120604	14	242	4.52	0.0286243047563989	-0.0103954879172072
2	C	26	50	20120604	14	244	4.56	0.0287449654575406	-0.0103765091712001
2	C	26	50	20120604	14	246	4.6	0.0284778487998796	-0.010670920150615
2	C	26	50	20120604	14	248	4.64	0.0281676551971086	-0.0102197011714042
2	C	26	50	20120604	14	250	4.68	0.0281326746246433	-0.0099165432811061
2	C	26	50	20120604	14	252	4.72	0.0283960648295675	-0.009858779728151
2	C	26	50	20120604	14	254	4.76	0.0283778073324773	-0.0101716179102835
2	C	26	50	20120604	14	256	4.8	0.0283861794767665	-0.0101048387458683
2	C	26	50	20120604	14	258	4.84	0.0280840751755724	-0.0100591879320749
2	C	26	50	20120604	14	260	4.88	0.0285232874816386	-0.0098820293991164
2	C	26	50	20120604	14	262	4.92	0.0280509189386026	-0.0102145322208337
2	C	26	50	20120604	14	264	4.96	0.028296709255743	-0.0101231740247044
2	C	26	50	20120604	14	266	5	0.0286572559324022	-0.0103376465825061
2	C	26	50	20120604	14	268	5.04	0.0283854723699853	-0.0098099752181135
2	C	26	50	20120604	14	270	5.08	0.0281214740532294	-0.0097040152669527
2	C	26	50	20120604	14	272	5.12	0.0286931698858187	-0.0099269660350608
2	C	26	50	20120604	14	274	5.16	0.0288050058943311	-0.0103228326954403
2	C	26	50	20120604	14	276	5.2	0.0284084179850349	-0.0100005758509823
2	C	26	50	20120604	14	278	5.24	0.0285727071745757	-0.0100926835802997
2	C	26	50	20120604	14	280	5.28	0.0285865028278767	-0.010064745791375
2	C	26	50	20120604	14	282	5.32	0.0284966507691913	-0.0103333544443443
2	C	26	50	20120604	14	284	5.36	0.0284192367187870	-0.0100659832282421
2	C	26	50	20120604	14	286	5.4	0.0285840491673460	-0.0101605375470223
2	C	26	50	20120604	14	288	5.44	0.0281465480596902	-0.0103699260070673
2	C	26	50	20120604	14	290	5.48	0.0283069835172736	-0.0098873326999753
2	C	26	50	20120604	14	292	5.52	0.0283796104547693	-0.0097397524436738
2	C	26	50	20120604	14	294	5.56	0.0284197458356695	-0.009860695987528
2	C	26	50	20120604	14	296	5.6	0.028155464676201	-0.0100856620099625
2	C	26	50	20120604	14	298	5.64	0.0280707391416792	-0.0104890098600869
2	C	26	50	20120604	14	300	5.68	0.0281009184591003	-0.0103401780247828
2	C	26	50	20120604	14	302	5.72	0.0279874914603301	-0.0101468621018742
2	C	26	50	20120604	14	304	5.76	0.0284509858132623	-0.0103757667090799
2	C	26	50	20120604	14	306	5.8	0.0282043257547810	-0.0101678985286145
2	C	26	50	20120604	14	308	5.84	0.0284842834715884	-0.0101819558114245
2	C	26	50	20120604	14	310	5.88	0.0283904504017249	-0.0103126998552659
2	C	26	50	20120604	14	312	5.92	0.0280072763080677	-0.0107387246198629
2	C	26	50	20120604	14	314	5.96	0.0281130099850585	-0.0104740333384614
2	C	26	50	20120604	14	316	6	0.0282136383510892	-0.0100687833710956
2	C	26	50	20120604	14	318	6.04	0.0284121868641786	-0.0102369404347295
2	C	26	50	20120604	14	320	6.08	0.0279963585793662	-0.0103557838714436
2	C	26	50	20120604	14	322	6.12	0.0283019064905847	-0.0101287248129367
2	C	26	50	20120604	14	324	6.16	0.0283313079905465	-0.0103316786012729
2	C	26	50	20120604	14	326	6.2	0.0281113199998515	-0.010212679601067
2	C	26	50	20120604	14	328	6.24	0.0281898512789701	-0.0101151978602126
2	C	26	50	20120604	14	330	6.28	0.0282367041742915	-0.010599806421631
2	C	26	50	20120604	14	332	6.32	0.0283250359533973	-0.0100981000182436
2	C	26	50	20120604	14	334	6.36	0.0283140192297464	-0.0102836306954913
2	C	26	50	20120604	14	336	6.4	0.0282733959451673	-0.0104209861877368
2	C	26	50	20120604	14	338	6.44	0.0283432298108773	-0.0103703856264751
2	C	26	50	20120604	14	340	6.48	0.0283042328718948	-0.0102781435468693
2	C	26	50	20120604	14	342	6.52	0.0282775466619728	-0.01030525402086
2	C	26	50	20120604	14	344	6.56	0.0282722999296564	-0.0101897269149497
2	C	26	50	20120604	14	346	6.6	0.0283666421164024	-0.0099081428525456
2	C	26	50	20120604	14	348	6.64	0.0280916765734702	-0.0104296058193994
2	C	26	50	20120604	14	350	6.68	0.0282112483301688	-0.0104647490264244
2	C	26	50	20120604	14	352	6.72	0.0285729688040848	-0.0103922352260137
2	C	26	50	20120604	14	354	6.76	0.0284230621664732	-0.0101364039925804
2	C	26	50	20120604	14	356	6.8	0.0281812528605109	-0.0104528837746361
2	C	26	50	20120604	14	358	6.84	0.0285953699469128	-0.0103028003603292
2	C	26	50	20120604	14	360	6.88	0.0284158213930339	-0.0102659742391651
2	C	26	50	20120604	14	362	6.92	0.0280922281167595	-0.010089925863853
2	C	26	50	20120604	14	364	6.96	0.0284666411573978	-0.0102373576277304
2	C	26	50	20120604	14	366	7	0.0282448641865464	-0.010275145414117
2	C	26	50	20120604	14	368	7.04	0.0286711081542457	-0.0102976314097588
2	C	26	50	20120604	14	370	7.08	0.0285932344844336	-0.0102872581532788
2	C	26	50	20120604	14	372	7.12	0.0283943112047502	-0.0103238297160017
2	C	26	50	20120604	14	374	7.16	0.0286909000730511	-0.0103230943249493
2	C	26	50	20120604	14	376	7.2	0.0286786529836009	-0.0103090370421393
2	C	26	50	20120604	14	378	7.24	0.0285553618452332	-0.0102612083394599
2	C	26	50	20120604	14	380	7.28	0.0280701522430508	-0.0101302450925163
2	C	26	50	20120604	14	382	7.32	0.0281156899197592	-0.0101968545513041
2	C	26	50	20120604	14	384	7.36	0.0280910543195027	-0.0101967414142191
2	C	26	50	20120604	14	386	7.4	0.0280942999396283	-0.0099273408016548
2	C	26	50	20120604	14	388	7.44	0.0279948736551257	-0.010068203543535
2	C	26	50	20120604	14	390	7.48	0.0279958636046194	-0.0099858963142049
2	C	26	50	20120604	14	392	7.52	0.0282938101179401	-0.0101529432201924
2	C	26	50	20120604	14	394	7.56	0.0283218681150176	-0.0103122685201293
2	C	26	50	20120604	14	396	7.6	0.0283367880681007	-0.0103215316189629
2	C	26	50	20120604	14	398	7.64	0.0283517009501159	-0.0103308017888642
2	C	26	50	20120604	14	400	7.68	0.0284025772830222	-0.0103364939984528
2	C	26	50	20120604	14	402	7.72	0.0284888938078017	-0.0105150596739058
2	C	26	50	20120604	14	404	7.76	0.0285005186432844	-0.0106554627963782
2	C	26	50	20120604	14	406	7.8	0.0283724686762793	-0.0106978114215035
2	C	26	50	20120604	14	408	7.84	0.0281212053526525	-0.0103873491181557
2	C	26	50	20120604	14	410	7.88	0.0284039278569743	-0.0104385224359102
2	C	26	50	20120604	14	412	7.92	0.0286013025728069	-0.0101875490260637
2	C	26	50	20120604	14	414	7.96	0.0282030529625748	-0.0100130421435346
2	C	26	50	20120604	14	416	8	0.0282668622785091	-0.0102586627550476
2	C	26	50	20120604	14	418	8.04	0.0284028318414635	-0.0100333148949512
2	C	26	50	20120604	14	420	8.08	0.0281490370755600	-0.0103435367819934
2	C	26	50	20120604	14	422	8.12	0.0281203285402438	-0.0103726695813783
2	C	26	50	20120604	14	424	8.16	0.028093635259254	-0.0103997871264368
2	C	26	50	20120604	14	426	8.2	0.0280669419782642	-0.0104269046714953
2	C	26	50	20120604	14	428	8.24	0.0280717432333085	-0.0100317804732361
2	C	26	50	20120604	14	430	8.28	0.028305053115761	-0.0105420640818793
2	C	26	50	20120604	14	432	8.32	0.0282783598347712	-0.0105691816269378
2	C	26	50	20120604	14	434	8.36	0.0282249662017238	-0.0106234237881227
2	C	26	50	20120604	14	436	8.4	0.0280084642474601	-0.0105893270991338
2	C	26	50	20120604	14	438	8.44	0.0282472895628059	-0.0105243086306037
2	C	26	50	20120604	14	440	8.48	0.0281878855221184	-0.0106704039626647
2	C	26	50	20120604	14	442	8.52	0.0279168373507540	-0.0105907271705606
2	C	26	50	20120604	14	444	8.56	0.0282032792367448	-0.0103906937332307
2	C	26	50	20120604	14	446	8.6	0.0278946766242316	-0.0102594759278459
2	C	26	50	20120604	14	448	8.64	0.0282964405551662	-0.0105246551129265
2	C	26	50	20120604	14	450	8.68	0.0280390678289499	-0.0104018872335769
2	C	26	50	20120604	14	452	8.72	0.0279543493654959	-0.0103815296293466
2	C	26	50	20120604	14	454	8.76	0.0283273906189787	-0.0102613497608161
2	C	26	50	20120604	14	456	8.8	0.0282680219336303	-0.0100339159357153
2	C	26	50	20120604	14	458	8.84	0.0283754597379637	-0.0105160637655351
2	C	26	50	20120604	14	460	8.88	0.0284194488508214	-0.0102988334912868
2	C	26	50	20120604	14	462	8.92	0.0282387901392960	-0.0101682237977338
2	C	26	50	20120604	14	464	8.96	0.0286452421881898	-0.0107056178803678
2	C	26	50	20120604	14	466	9	0.028596564957373	-0.0105076562659068
2	C	26	50	20120604	14	468	9.04	0.0281557263057100	-0.0102063156400363
2	C	26	50	20120604	14	470	9.08	0.0282395184592806	-0.0103077854631366
2	C	26	50	20120604	14	472	9.12	0.0284410651051222	-0.0103360485211806
2	C	26	50	20120604	14	474	9.16	0.0283123716709463	-0.0107153405986091
2	C	26	50	20120604	14	476	9.2	0.0284998115365032	-0.0107287190589092
2	C	26	50	20120604	14	478	9.24	0.0285776781352475	-0.0108325789029298
2	C	26	50	20120604	14	480	9.28	0.0282825954043905	-0.0103764313894542
2	C	26	50	20120604	14	482	9.32	0.0281880976541527	-0.0102972637142326
2	C	26	50	20120604	14	484	9.36	0.0282281764665104	-0.0105892422463201
2	C	26	50	20120604	14	486	9.4	0.0282574506872515	-0.0103536342668288
2	C	26	50	20120604	14	488	9.44	0.0281912725636003	-0.010553879836193
2	C	26	50	20120604	14	490	9.48	0.0281912725636003	-0.010553879836193
2	C	26	50	20120604	14	492	9.52	0.0282236863384499	-0.0106805650871103
2	C	26	50	20120604	14	494	9.56	0.0281333393050177	-0.0100761089973487
2	C	26	50	20120604	14	496	9.6	0.0282772991745994	-0.0100348210323952
2	C	26	50	20120604	14	498	9.64	0.0279149140203091	-0.010018479794682
2	C	26	50	20120604	14	500	9.68	0.0282535191735481	-0.0105289684642918
2	C	26	50	20120604	14	502	9.72	0.0281168212906091	-0.0106721717296177
2	C	26	50	20120604	14	504	9.76	0.0281990931646002	-0.0107205731887899
2	C	26	50	20120604	14	506	9.8	0.0279889127449603	-0.0107730687962252
2	C	26	50	20120604	14	508	9.84	0.0281201234792773	-0.0103929564749305
2	C	26	50	20120604	14	510	9.88	0.0278376979598036	-0.0104844631634839
2	C	26	50	20120604	14	512	9.92	0.0280189011435504	-0.0108327415374895
2	C	26	50	20120604	14	514	9.96	0.0281589577837001	-0.0104245500059139
2	C	26	50	20120604	14	516	10	0.0281422629925962	-0.0105365627911217
2	C	26	50	20120604	14	518	10.04	0.0281255611304246	-0.0106485826473973
2	C	26	50	20120604	14	520	10.08	0.0278855478756865	-0.0107283655055186
2	C	26	50	20120604	14	522	10.12	0.0279155645585478	-0.0104570839889163
2	C	26	50	20120604	14	524	10.16	0.0281854247905199	-0.0105515251706116
2	C	26	50	20120604	14	526	10.2	0.0279566262493313	-0.0105885563527424
2	C	26	50	20120604	14	528	10.24	0.0285118959913937	-0.0108067200079418
2	C	26	50	20120604	14	530	10.28	0.0283954213623966	-0.0103917331801991
2	C	26	50	20120604	14	532	10.32	0.0282870431060442	-0.0106740597047234
2	C	26	50	20120604	14	534	10.36	0.0283592174951999	-0.0108411702503212
2	C	26	50	20120604	14	536	10.4	0.0281798174337451	-0.0106562688981088
2	C	26	50	20120604	14	538	10.44	0.0280760424425381	-0.0102939190991575
2	C	26	50	20120604	14	540	10.48	0.0279442872359996	-0.0103033448325508
2	C	26	50	20120604	14	542	10.52	0.0283535889252217	-0.0107193781783297
2	C	26	50	20120604	14	544	10.56	0.0282866612683823	-0.0108824723574104
2	C	26	50	20120604	14	546	10.6	0.0280785880269504	-0.0105170819993
2	C	26	50	20120604	14	548	10.64	0.0283517645897262	-0.0104212478172458
2	C	26	50	20120604	14	550	10.68	0.0280783334685092	-0.0104915978709061
2	C	26	50	20120604	14	552	10.72	0.0280353625894165	-0.0104648480213738
2	C	26	50	20120604	14	554	10.76	0.0284512686559748	-0.010647578555768
2	C	26	50	20120604	14	556	10.8	0.0285787246532836	-0.0106512201556911
2	C	26	50	20120604	14	558	10.84	0.0280369465086063	-0.0102382627244104
2	C	26	50	20120604	14	560	10.88	0.0284690877468607	-0.0100205162622118
2	C	26	50	20120604	14	562	10.92	0.0282353889556785	-0.0103640994471903
2	C	26	50	20120604	14	564	10.96	0.0284948900733062	-0.0099942896716976
2	C	26	50	20120604	14	566	11	0.0281178890218487	-0.0100969332920546
2	C	26	50	20120604	14	568	11.04	0.0281458338818412	-0.0106294412668306
2	C	26	50	20120604	14	570	11.08	0.0282072814611263	-0.0106777366599856
2	C	26	50	20120604	14	572	11.12	0.0280843226629458	-0.0107999883513849
2	C	26	50	20120604	14	574	11.16	0.0280531321828277	-0.010344830787403
2	C	26	50	20120604	14	576	11.2	0.0278274024850695	-0.010742670275702
2	C	26	50	20120604	14	578	11.24	0.0277173625277812	-0.0106496291654334
2	C	26	50	20120604	14	580	11.28	0.0274705256926046	-0.0108367861882779
2	C	26	50	20120604	14	582	11.32	0.0270511830870898	-0.010180619379608
2	C	26	50	20120604	14	584	11.36	0.0266335021825107	-0.010451646337769
2	C	26	50	20120604	14	586	11.4	0.0255329399750685	-0.0099817243841959
2	C	26	50	20120604	14	588	11.44	0.0246676109805237	-0.0098978332356759
2	C	26	50	20120604	14	590	11.48	0.0229456928312494	-0.0091214017056618
2	C	26	50	20120604	14	592	11.52	0.0216583483675568	-0.0084568486105671
2	C	26	50	20120604	14	594	11.56	0.0197468266059752	-0.0081473479724417
2	C	26	50	20120604	14	596	11.6	0.0182183304456268	-0.0075376946478383
2	C	26	50	20120604	14	598	11.64	0.0168352366526937	-0.0069094939123644
2	C	26	50	20120604	14	600	11.68	0.0161176010515353	-0.005755417863722
2	C	26	50	20120604	14	602	11.72	0.0155113489105494	-0.0044932110461006
2	C	26	50	20120604	14	604	11.76	0.0155666305187025	-0.0033502577871263
2	C	26	50	20120604	14	606	11.8	0.0154755339520822	-0.0030419804437324
2	C	26	50	20120604	14	608	11.84	0.0157615515740044	-0.003196207503777
2	C	26	50	20120604	14	610	11.88	0.0156684963216003	-0.0030361185285163
2	C	26	50	20120604	14	612	11.92	0.0156098347430330	-0.0026285138955692
2	C	26	50	20120604	14	614	11.96	0.0155807372989872	-0.002855459816991
2	C	26	50	20120604	14	616	12	0.0160389566353317	-0.0027879876879302
2	C	26	50	20120604	14	618	12.04	0.0159498399676988	-0.0027539263542804
2	C	26	50	20120604	14	620	12.08	0.0159038850979895	-0.0025562122271928
2	C	26	50	20120604	14	622	12.12	0.0159904915365492	-0.0028637471084665
2	C	26	50	20120604	14	624	12.16	0.0160686834044128	-0.0025578668570608
2	C	26	50	20120604	14	626	12.2	0.0161380293664438	-0.0027874856421155
2	C	26	50	20120604	14	628	12.24	0.0160607355241923	-0.0026161607401018
2	C	26	50	20120604	14	630	12.28	0.0160031133925934	-0.0024955919628417
2	C	26	50	20120604	14	632	12.32	0.0160031133925934	-0.0024955919628417
2	C	26	50	20120604	14	634	12.36	0.0158935401257807	-0.0024743504751349
2	C	26	50	20120604	14	636	12.4	0.0159383424114367	-0.0025545646683927
2	C	26	50	20120604	14	638	12.44	0.0159151705222172	-0.0024951464855696
2	C	26	50	20120604	14	640	12.48	0.0158919279223196	-0.0024356575920683
2	C	26	50	20120604	14	642	12.52	0.0158393898884774	-0.0026892967944799
2	C	26	50	20120604	14	644	12.56	0.0155630242741185	-0.002471677611502
2	C	26	50	20120604	14	646	12.6	0.0160894652727119	-0.002603411604837
2	C	26	50	20120604	14	648	12.64	0.0161948666095155	-0.0028743324969808
2	C	26	50	20120604	14	650	12.68	0.0157176685271640	-0.0025527827593041
2	C	26	50	20120604	14	652	12.72	0.0156453880719911	-0.0026701766271167
2	C	26	50	20120604	14	654	12.76	0.0156423050864251	-0.0028555517408725
2	C	26	50	20120604	14	656	12.8	0.0157707015357530	-0.0030041997284136
2	C	26	50	20120604	14	658	12.84	0.0159078448959641	-0.0026171648317311
2	C	26	50	20120604	14	660	12.88	0.0159861852562518	-0.0027506736630869
2	C	26	50	20120604	14	662	12.92	0.0162563707573431	-0.0031526638681915
2	C	26	50	20120604	14	664	12.96	0.0162826185610608	-0.003286222197022
2	C	26	50	20120604	14	666	13	0.0160134230094631	-0.0030463008661654
2	C	26	50	20120604	14	668	13.04	0.0162986698849937	-0.003028198932567
2	C	26	50	20120604	14	670	13.08	0.0161310572935813	-0.0027779114162982
2	C	26	50	20120604	14	672	13.12	0.0162442368049780	-0.0029199974529099
2	C	26	50	20120604	14	674	13.16	0.0159203748281267	-0.0025357626990809
2	C	26	50	20120604	14	676	13.2	0.0155334672106649	-0.0020988909164604
2	C	26	50	20120604	14	678	13.24	0.0155022060198686	-0.0018070043082544
2	C	26	50	20120604	14	680	13.28	0.0154620494257650	-0.002050383391271
2	C	26	50	20120604	14	682	13.32	0.0154425686339433	-0.0017693438010884
2	C	26	50	20120604	14	684	13.36	0.0156843355134988	-0.0008152375501656
2	C	26	50	20120604	14	686	13.4	0.0153567117285716	-0.0006077229230908
2	C	26	50	20120604	14	688	13.44	0.0148551750308117	0.0007002266322056
2	C	26	50	20120604	14	690	13.48	0.0147432258852142	0.0021224163590705
2	C	26	50	20120604	14	692	13.52	0.0141428144462409	0.002721540863702
2	C	26	50	20120604	14	694	13.56	0.0137619101653513	0.0044212275757757
2	C	26	50	20120604	14	696	13.6	0.0132023178795356	0.00650762886516004
2	C	26	50	20120604	14	698	13.64	0.0128274063286166	0.0093009941001611
2	C	26	50	20120604	14	700	13.68	0.0123509492941717	0.0115526540224833
2	C	26	50	20120604	14	702	13.72	0.0126678957667029	0.0136163239501728
2	C	26	50	20120604	14	704	13.76	0.0119986121272420	0.0147143971417452
2	C	26	50	20120604	14	706	13.8	0.0114249081113942	0.0157006272537373
2	C	26	50	20120604	14	708	13.84	0.0104819670765463	0.0165894180512819
2	C	26	50	20120604	14	710	13.88	0.00970384556132516	0.0166983337087881
2	C	26	50	20120604	14	712	13.92	0.00918536658508794	0.0166304797420655
2	C	26	50	20120604	14	714	13.96	0.00900863938726598	0.0168316445502452
2	C	26	50	20120604	14	716	14	0.00845787391539978	0.016644402674587
2	C	26	50	20120604	14	718	14.04	0.00896367446705033	0.0167221066387716
2	C	26	50	20120604	14	720	14.08	0.00933347717147527	0.0168006237757546
2	C	26	50	20120604	14	722	14.12	0.00999948690653926	0.0170735104247501
2	C	26	50	20120604	14	724	14.16	0.0104305179871471	0.0170646503767818
2	C	26	50	20120604	14	726	14.2	0.0105586740201694	0.0171812947114063
2	C	26	50	20120604	14	728	14.24	0.0107114373691769	0.0170552882829989
2	C	26	50	20120604	14	730	14.28	0.0112992269521061	0.0172404936911273
2	C	26	50	20120604	14	732	14.32	0.0116535793733621	0.0168729042309274
2	C	26	50	20120604	14	734	14.36	0.0125957638039541	0.01746785680555
2	C	26	50	20120604	14	736	14.4	0.0132588744012152	0.0169526588047775
2	C	26	50	20120604	14	738	14.44	0.0135688841562230	0.0174439990227528
2	C	26	50	20120604	14	740	14.48	0.0149808066926251	0.0168566761302992
2	C	26	50	20120604	14	742	14.52	0.0155368542521468	0.0164772779868536
2	C	26	50	20120604	14	744	14.56	0.0166554123271701	0.0162996527634195
2	C	26	50	20120604	14	746	14.6	0.0182525756270396	0.0153014371914863
2	C	26	50	20120604	14	748	14.64	0.0192133923213159	0.0147015419404632
2	C	26	50	20120604	14	750	14.68	0.0199274499621615	0.0137179776210362
2	C	26	50	20120604	14	752	14.72	0.0213519802124721	0.0135936611778358
2	C	26	50	20120604	14	754	14.76	0.0217635587855296	0.0128264927466552
2	C	26	50	20120604	14	756	14.8	0.0218734573214616	0.0127386842265675
2	C	26	50	20120604	14	758	14.84	0.0213664759014865	0.0126371578349247
2	C	26	50	20120604	14	760	14.88	0.0213129267049472	0.0125722949298865
2	C	26	50	20120604	14	762	14.92	0.0211932276690279	0.0119076994083849
2	C	26	50	20120604	14	764	14.96	0.0210302466270323	0.011772012688143
2	C	26	50	20120604	14	766	15	0.0212911195318154	0.0113010300743981
2	C	26	50	20120604	14	768	15.04	0.0213207543770149	0.0097292094815663
2	C	26	50	20120604	14	770	15.08	0.0210591319390437	0.00859006752814258
2	C	26	50	20120604	14	772	15.12	0.0211473505810646	0.00738767487314173
2	C	26	50	20120604	14	774	15.16	0.0211095486525423	0.00632881075258612
2	C	26	50	20120604	14	776	15.2	0.0215438253532759	0.00539469441036744
2	C	26	50	20120604	14	778	15.24	0.0218956958297299	0.003575888489935
2	C	26	50	20120604	14	780	15.28	0.0223864420780090	0.0025329201298205
2	C	26	50	20120604	14	782	15.32	0.0231606250084589	0.0014544832935616
2	C	26	50	20120604	14	784	15.36	0.0238225618084632	0.0003666136528418
2	C	26	50	20120604	14	786	15.4	0.0245047642888164	-0.000179569767082300
2	C	26	50	20120604	14	788	15.44	0.0252494820796943	-0.0011053210360796
2	C	26	50	20120604	14	790	15.48	0.0251851141494028	-0.0009647694211831
2	C	26	50	20120604	14	792	15.52	0.0247150649166091	-0.0010338891090441
2	C	26	50	20120604	14	794	15.56	0.0243436500087230	-0.0010086171126845
2	C	26	50	20120604	14	796	15.6	0.0240529584109773	-0.0013636554275183
2	C	26	50	20120604	14	798	15.64	0.0231603117601548	-0.0016252799868098
2	C	26	50	20120604	14	800	15.68	0.0229335214022249	-0.0015029010161899
2	C	26	50	20120604	14	802	15.72	0.0224130123224189	-0.0020792715317096
2	C	26	50	20120604	14	804	15.76	0.0209759761815762	-0.0027807751987621
2	C	26	50	20120604	14	806	15.8	0.0200405870471514	-0.0041507521609041
2	C	26	50	20120604	14	808	15.84	0.0190298698273268	-0.0050302303621405
2	C	26	50	20120604	14	810	15.88	0.0181373879323843	-0.0065487846011455
2	C	26	50	20120604	14	812	15.92	0.0168580903438616	-0.0077420980050759
2	C	26	50	20120604	14	814	15.96	0.0163496947103241	-0.0097973604331371
2	C	26	50	20120604	14	816	16	0.0163612912615356	-0.0110779308138659
2	C	26	50	20120604	14	818	16.04	0.0165496645080437	-0.0127232268723308
2	C	26	50	20120604	14	820	16.08	0.0163185113012738	-0.014073164428294
2	C	26	50	20120604	14	822	16.12	0.0158315268610706	-0.0161221477481383
2	C	26	50	20120604	14	824	16.16	0.0150585177278775	-0.0170485990528489
2	C	26	50	20120604	14	826	16.2	0.0147839481647427	-0.0178327097625067
2	C	26	50	20120604	14	828	16.24	0.0143294199257960	-0.0191632018819873
2	C	26	50	20120604	14	830	16.28	0.0143063682447293	-0.0192602169323661
2	C	26	50	20120604	14	832	16.32	0.0145576739947630	-0.0200463782516893
2	C	26	50	20120604	14	834	16.36	0.0143755939986075	-0.0206073260612046
2	C	26	50	20120604	14	836	16.4	0.0141527139411775	-0.0214363380514677
2	C	26	50	20120604	14	838	16.44	0.0139815233894522	-0.0222729160842895
2	C	26	50	20120604	14	840	16.48	0.0138804071197426	-0.0236400363350356
2	C	26	50	20120604	14	842	16.52	0.0145443096765986	-0.0242528857822899
2	C	26	50	20120604	14	844	16.56	0.0153562803934351	-0.0254988786414187
2	C	26	50	20120604	14	846	16.6	0.0152780036727578	-0.0255969543519693
2	C	26	50	20120604	14	848	16.64	0.0154605079329820	-0.0269249715977158
2	C	26	50	20120604	14	850	16.68	0.0153810998414548	-0.0282853743340406
2	C	26	50	20120604	14	852	16.72	0.0151968278142776	-0.0303563486747797
2	C	26	50	20120604	14	854	16.76	0.0148618006213514	-0.0322857602379254
2	C	26	50	20120604	14	856	16.8	0.0147229955602045	-0.0335218536021176
2	C	26	50	20120604	14	858	16.84	0.0149571893261334	-0.0343221570570645
2	C	26	50	20120604	14	860	16.88	0.0152509214830383	-0.0353775846386635
2	C	26	50	20120604	14	862	16.92	0.0155518661291114	-0.0365218248319796
2	C	26	50	20120604	14	864	16.96	0.0158594575789275	-0.0373542309347924
2	C	26	50	20120604	14	866	17	0.0161181172394855	-0.0367550286484149
2	C	26	50	20120604	14	868	17.04	0.0163364718135159	-0.0375707470311917
2	C	26	50	20120604	14	870	17.08	0.0168505384434386	-0.0375728683515353
2	C	26	50	20120604	14	872	17.12	0.0171422199906780	-0.0375638880954142
2	C	26	50	20120604	14	874	17.16	0.0169844644677953	-0.0380293764894693
2	C	26	50	20120604	14	876	17.2	0.0167396641001485	-0.0381085724489622
2	C	26	50	20120604	14	878	17.24	0.0171055918594126	-0.0375918895239492
2	C	26	50	20120604	14	880	17.28	0.0169539174548480	-0.0379029457969932
2	C	26	50	20120604	14	882	17.32	0.0161901714204884	-0.0367220067617335
2	C	26	50	20120604	14	884	17.36	0.0161922220301539	-0.0362758930934829
2	C	26	50	20120604	14	886	17.4	0.0157125207897969	-0.0362825398972261
2	C	26	50	20120604	14	888	17.44	0.0155674224782975	-0.0357297238156944
2	C	26	50	20120604	14	890	17.48	0.0153726145600805	-0.0356790242594834
2	C	26	50	20120604	14	892	17.52	0.0149597349105457	-0.0353922924597122
2	C	26	50	20120604	14	894	17.56	0.0148596085903297	-0.0344012115952011
2	C	26	50	20120604	14	896	17.6	0.0143664016104521	-0.0338801446081448
2	C	26	50	20120604	14	898	17.64	0.0141476934830311	-0.0336351321084636
2	C	26	50	20120604	14	900	17.68	0.0134220605041774	-0.0329290152767708
2	C	26	50	20120604	14	902	17.72	0.0124596174643044	-0.031966713658254
2	C	26	50	20120604	14	904	17.76	0.0116947400590949	-0.0316290701702374
2	C	26	50	20120604	14	906	17.8	0.0103141847795063	-0.0304603640822923
2	C	26	50	20120604	14	908	17.84	0.00928067750812407	-0.0300715967739959
2	C	26	50	20120604	14	910	17.88	0.00802832068796457	-0.0291470546575945
2	C	26	50	20120604	14	912	17.92	0.00673869934043655	-0.0285402156179802
2	C	26	50	20120604	14	914	17.96	0.00580503554655783	-0.02765095812996
2	C	26	50	20120604	14	916	18	0.00483460220005741	-0.0269172641338008
2	C	26	50	20120604	14	918	18.04	0.00380646894021218	-0.0256164704991301
2	C	26	50	20120604	14	920	18.08	0.00308281586034586	-0.0242203588703554
2	C	26	50	20120604	14	922	18.12	0.00308620997289556	-0.0233620726593511
2	C	26	50	20120604	14	924	18.16	0.00373236414954382	-0.0230495314620667
2	C	26	50	20120604	14	926	18.2	0.00452177816006048	-0.021767264025063
2	C	26	50	20120604	14	928	18.24	0.00467217977241886	-0.0209451109705774
2	C	26	50	20120604	14	930	18.28	0.00574174948964164	-0.0193634545224193
2	C	26	50	20120604	14	932	18.32	0.0064777062275006	-0.0179287348633918
2	C	26	50	20120604	14	934	18.36	0.00704968490280239	-0.0157920703026804
2	C	26	50	20120604	14	936	18.4	0.0077084962908339	-0.0142053933963759
2	C	26	50	20120604	14	938	18.44	0.00798836915482754	-0.0125472279944935
2	C	26	50	20120604	14	940	18.48	0.00805059455157195	-0.0104167152627784
2	C	26	50	20120604	14	942	18.52	0.0085075269535747	-0.0082410891184236
2	C	26	50	20120604	14	944	18.56	0.00845746379346669	-0.0066276128651122
2	C	26	50	20120604	14	946	18.6	0.00889191019982771	-0.0048602701762145
2	C	26	50	20120604	14	948	18.64	0.00848546522200168	-0.0027168881010818
2	C	26	50	20120604	14	950	18.68	0.00798421843802197	-0.00110855251406960
2	C	26	50	20120604	14	952	18.72	0.00755646126181098	-0.000284730687580399
2	C	26	50	20120604	14	954	18.76	0.00710050466716627	0.000324215530241801
2	C	26	50	20120604	14	956	18.8	0.00710737067401159	0.0010309758291056
2	C	26	50	20120604	14	958	18.84	0.00733312158497321	0.0014359075984199
2	C	26	50	20120604	14	960	18.88	0.00745526013928756	0.0023750373277172
2	C	26	50	20120604	14	962	18.92	0.00826981886694322	0.002586009706952
2	C	26	50	20120604	14	964	18.96	0.00865925792668171	0.0031932376552959
2	C	26	50	20120604	14	966	19	0.00958413238327028	0.0041799132445602
2	C	26	50	20120604	14	968	19.04	0.00921048301795568	0.0049913324181074
2	C	26	50	20120604	14	970	19.08	0.00911157999247112	0.00533154270373967
2	C	26	50	20120604	14	972	19.12	0.00886120055232077	0.00602625390305202
2	C	26	50	20120604	14	974	19.16	0.00873101512283652	0.00762461928444953
2	C	26	50	20120604	14	976	19.2	0.00821165226312281	0.0083675551662388
2	C	26	50	20120604	14	978	19.24	0.00788193544212334	0.00937138516601466
2	C	26	50	20120604	14	980	19.28	0.00837762436680292	0.0107365750152481
2	C	26	50	20120604	14	982	19.32	0.00924074506687012	0.0117518368103554
2	C	26	50	20120604	14	984	19.36	0.0096638268530439	0.0120260867612250
2	C	26	50	20120604	14	986	19.4	0.0108797287830993	0.0127314434531281
2	C	26	50	20120604	14	988	19.44	0.0110009834539372	0.0139935017783255
2	C	26	50	20120604	14	990	19.48	0.0111451342423499	0.0140044477912983
2	C	26	50	20120604	14	992	19.52	0.0112928629910754	0.0146789569498721
2	C	26	50	20120604	14	994	19.56	0.0118595878629930	0.0146840269054932
2	C	26	50	20120604	14	996	19.6	0.0124684845833405	0.0157769099332917
2	C	26	50	20120604	14	998	19.64	0.0128240178729211	0.0159154462938618
2	C	26	50	20120604	14	1000	19.68	0.0136447637849121	0.0153344802913711
2	C	26	50	20120604	14	1002	19.72	0.0140540866873376	0.0149250159675894
2	C	26	50	20120604	14	1004	19.76	0.0149868383134686	0.0151528669856912
2	C	26	50	20120604	14	1006	19.8	0.0152845444104838	0.0149748740667309
2	C	26	50	20120604	14	1008	19.84	0.0157879902965530	0.0151220088457602
2	C	26	50	20120604	14	1010	19.88	0.0163775264332316	0.0146326273135688
2	C	26	50	20120604	14	1012	19.92	0.0165650723648057	0.0146036005802011
2	C	26	50	20120604	14	1014	19.96	0.0172472253476842	0.0145462754334503
2	C	26	50	20120604	14	1016	20	0.0177602313174351	0.015024520033838
2	C	26	50	20120604	14	1018	20.04	0.0174069607695543	0.0152680476092786
2	C	26	50	20120604	14	1020	20.08	0.0172063899310707	0.0151057453897929
2	C	26	50	20120604	14	1022	20.12	0.0168708677633977	0.0153238312632464
2	C	26	50	20120604	14	1024	20.16	0.0166834137557051	0.0156754188969880
2	C	26	50	20120604	14	1026	20.2	0.0162501057912618	0.0161585778895050
2	C	26	50	20120604	14	1028	20.24	0.0158760250908107	0.0166021247601399
2	C	26	50	20120604	14	1030	20.28	0.0152305426656045	0.0174450879671958
2	C	26	50	20120604	14	1032	20.32	0.0147159669187995	0.0180947352513431
2	C	26	50	20120604	14	1034	20.36	0.0138327693358940	0.0190373439460038
2	C	26	50	20120604	14	1036	20.4	0.0127877857214531	0.0193818251565945
2	C	26	50	20120604	14	1038	20.44	0.0122617689869284	0.0196372321259591
2	C	26	50	20120604	14	1040	20.48	0.0120870923987719	0.0198187676498931
2	C	26	50	20120604	14	1042	20.52	0.00956565214754397	0.0198741305753261
2	C	26	50	20120604	14	1044	20.56	0.00852243417873568	0.0193381952539817
2	C	26	50	20120604	14	1046	20.6	0.00640283069044075	0.0196059850772984
2	C	26	50	20120604	14	1048	20.64	0.00437504643189647	0.0195704741747472
2	C	26	50	20120604	14	1050	20.68	0.0035767363109657	0.0182809228307906
2	C	26	50	20120604	14	1052	20.72	0.00272453546092036	0.017919892493093
2	C	26	50	20120604	14	1054	20.76	0.0017488306333662	0.0164923181480894
2	C	26	50	20120604	14	1056	20.8	0.00165349849712662	0.0159287823277550
2	C	26	50	20120604	14	1058	20.84	0.00130447058993294	0.0153050292939347
2	C	26	50	20120604	14	1060	20.88	0.00050107707835223	0.0144446288336547
2	C	26	50	20120604	14	1062	20.92	-0.00030280433690751	0.0138567543979118
2	C	26	50	20120604	14	1064	20.96	-0.0008493271680866	0.0130925982416192
2	C	26	50	20120604	14	1066	21	-0.00114550591445439	0.0129297939763188
2	C	26	50	20120604	14	1068	21.04	-0.00248236906603349	0.0122057095613159
2	C	26	50	20120604	14	1070	21.08	-0.00302687664288619	0.0107618187273365
2	C	26	50	20120604	14	1072	21.12	-0.00353971997807736	0.00987468963072762
2	C	26	50	20120604	14	1074	21.16	-0.00344588690821391	0.00926424434652927
2	C	26	50	20120604	14	1076	21.2	-0.00372392129457646	0.0083072460288714
2	C	26	50	20120604	14	1078	21.24	-0.00406802632435952	0.00616389082379642
2	C	26	50	20120604	14	1080	21.28	-0.00392614937922309	0.00577975909542548
2	C	26	50	20120604	14	1082	21.32	-0.00402333576157496	0.0045122293900873
2	C	26	50	20120604	14	1084	21.36	-0.00378019285222328	0.0028714192170423
2	C	26	50	20120604	14	1086	21.4	-0.00336333926257819	0.0018113812992299
2	C	26	50	20120604	14	1088	21.44	-0.0028879089471796	0.0004393395852868
2	C	26	50	20120604	14	1090	21.48	-0.00243504948023649	-0.0015110306228532
2	C	26	50	20120604	14	1092	21.52	-0.00210846514227767	-0.0037814515022938
2	C	26	50	20120604	14	1094	21.56	-0.00224069411035956	-0.0057845435920391
2	C	26	50	20120604	14	1096	21.6	-0.00184190002790596	-0.0077084255801558
2	C	26	50	20120604	14	1098	21.64	-0.00151245897855115	-0.0093303164041634
2	C	26	50	20120604	14	1100	21.68	-0.00124793033170927	-0.0117846133309838
2	C	26	50	20120604	14	1102	21.72	-0.00048234581971859	-0.0131206915940358
2	C	26	50	20120604	14	1104	21.76	0.00090542194903812	-0.0152039695927676
2	C	26	50	20120604	14	1106	21.8	0.00216258709530969	-0.0161699481665465
2	C	26	50	20120604	14	1108	21.84	0.00361880280048526	-0.0174168602644909
2	C	26	50	20120604	14	1110	21.88	0.00396493156987608	-0.0188160124524247
2	C	26	50	20120604	14	1112	21.92	0.00451923257564821	-0.0196592372889896
2	C	26	50	20120604	14	1114	21.96	0.0052105708756143	-0.0207131799463482
2	C	26	50	20120604	14	1116	22	0.00525766418724133	-0.022002094187095
2	C	26	50	20120604	14	1118	22.04	0.00620723788369674	-0.0221640923506649
2	C	26	50	20120604	14	1120	22.08	0.00662308738171255	-0.0228897960401966
2	C	26	50	20120604	14	1122	22.12	0.00791787060874324	-0.0243373143319636
2	C	26	50	20120604	14	1124	22.16	0.00903241231724947	-0.0247434764670772
2	C	26	50	20120604	14	1126	22.2	0.0104146646531129	-0.0249720133787567
2	C	26	50	20120604	14	1128	22.24	0.0110700112179166	-0.0251533155574529
2	C	26	50	20120604	14	1130	22.28	0.0121260751956187	-0.0248165205975737
2	C	26	50	20120604	14	1132	22.32	0.0139056508318309	-0.0254655739120249
2	C	26	50	20120604	14	1134	22.36	0.0151109850510415	-0.0262975557507689
2	C	26	50	20120604	14	1136	22.4	0.0161936362437163	-0.0265934799386955
2	C	26	50	20120604	14	1138	22.44	0.0177686458881312	-0.0274814646345096
2	C	26	50	20120604	14	1140	22.48	0.0193324125347252	-0.0283003649978017
2	C	26	50	20120604	14	1142	22.52	0.0204771477027881	-0.0294613636218319
2	C	26	50	20120604	14	1144	22.56	0.0213402422399044	-0.0307622986778589
2	C	26	50	20120604	14	1146	22.6	0.0229207673172126	-0.0316755977964395
2	C	26	50	20120604	14	1148	22.64	0.0244298746096209	-0.0332261415462253
2	C	26	50	20120604	14	1150	22.68	0.0245045450857142	-0.0336082620507785
2	C	26	50	20120604	14	1152	22.72	0.0243194245303996	-0.0333884932631858
2	C	26	50	20120604	14	1154	22.76	0.0246487948690763	-0.0330749621164077
2	C	26	50	20120604	14	1156	22.8	0.0239777505337303	-0.0322578295200685
2	C	26	50	20120604	14	1158	22.84	0.0237098984850168	-0.0319170040515366
2	C	26	50	20120604	14	1160	22.88	0.0236550269987967	-0.030956045935904
2	C	26	50	20120604	14	1162	22.92	0.0236926450795558	-0.0298406556992604
2	C	26	50	20120604	14	1164	22.96	0.0236335309526486	-0.0291949257866808
2	C	26	50	20120604	14	1166	23	0.0238099540945547	-0.0279622265350383
2	C	26	50	20120604	14	1168	23.04	0.0236188231316000	-0.0270328760925248
2	C	26	50	20120604	14	1170	23.08	0.0233907811946673	-0.0258247841568676
2	C	26	50	20120604	14	1172	23.12	0.0235424555992318	-0.0236652093364458
2	C	26	50	20120604	14	1174	23.16	0.0240761090869933	-0.0220738655253855
2	C	26	50	20120604	14	1176	23.2	0.0245908828236971	-0.0202516513502677
2	C	26	50	20120604	14	1178	23.24	0.0252711761157411	-0.0182155515159767
2	C	26	50	20120604	14	1180	23.28	0.0255821404649035	-0.0166877978177485
2	C	26	50	20120604	14	1182	23.32	0.0259430124106820	-0.0154537904185608
2	C	26	50	20120604	14	1184	23.36	0.0255985806975661	-0.0141945039519457
2	C	26	50	20120604	14	1186	23.4	0.0253104983238428	-0.0129078595239664
2	C	26	50	20120604	14	1188	23.44	0.0247522799465029	-0.0116908156164594
2	C	26	50	20120604	14	1190	23.48	0.0247867867574248	-0.0099547270472902
2	C	26	50	20120604	14	1192	23.52	0.0245780559066864	-0.008247764206438
2	C	26	50	20120604	14	1194	23.56	0.0246707929610390	-0.0064511826521383
2	C	26	50	20120604	14	1196	23.6	0.0240201981538049	-0.0046990286169005
2	C	26	50	20120604	14	1198	23.64	0.0236127724188733	-0.0026751383954003
2	C	26	50	20120604	14	1200	23.68	0.0229397609124621	-0.0010258698110387
2	C	26	50	20120604	14	1202	23.72	0.0227886019887410	0.0003397153108854
2	C	26	50	20120604	14	1204	23.76	0.0221946959321546	0.000763618755139
2	C	26	50	20120604	14	1206	23.8	0.0213440252611838	0.0015917610040612
2	C	26	50	20120604	14	1208	23.84	0.0214092275774770	0.0027709393434357
2	C	26	50	20120604	14	1210	23.88	0.0212264687588115	0.0038434364827326
2	C	26	50	20120604	14	1212	23.92	0.0217856700145773	0.0047561911290916
2	C	26	50	20120604	14	1214	23.96	0.0219698501178729	0.00578140403793055
2	C	26	50	20120604	14	1216	24	0.0218456043853506	0.00720501504942562
2	C	26	50	20120604	14	1218	24.04	0.0229167438796277	0.00897774589199592
2	C	26	50	20120604	14	1220	24.08	0.0234469537573648	0.0107625046209142
2	C	26	50	20120604	14	1222	24.12	0.024366164288636	0.0126032167094278
2	C	26	50	20120604	14	1224	24.16	0.0256612303583792	0.0142099754483180
2	C	26	50	20120604	14	1226	24.2	0.0265770750613720	0.0150978187227758
2	C	26	50	20120604	14	1228	24.24	0.0277795101427797	0.0155565188917315
2	C	26	50	20120604	14	1230	24.28	0.0279813184181304	0.0161343665533172
2	C	26	50	20120604	14	1232	24.32	0.0276629789452402	0.0156088447935393
2	C	26	50	20120604	14	1234	24.36	0.0273950561858486	0.0157791868171271
2	C	26	50	20120604	14	1236	24.4	0.0264874139215175	0.0159034961892597
2	C	26	50	20120604	14	1238	24.44	0.0257450225119498	0.0155423767561078
2	C	26	50	20120604	14	1240	24.48	0.0255540329703513	0.0156309772357905
2	C	26	50	20120604	14	1242	24.52	0.0250901002112148	0.0154363107389298
2	C	26	50	20120604	14	1244	24.56	0.0241630832210792	0.0156624434875533
2	C	26	50	20120604	14	1246	24.6	0.0231951954589911	0.0152117336252249
2	C	26	50	20120604	14	1248	24.64	0.0223382527508711	0.0155851567163696
2	C	26	50	20120604	14	1250	24.68	0.0214772088234203	0.0158318662723256
2	C	26	50	20120604	14	1252	24.72	0.0210755014610282	0.0159575191473424
2	C	26	50	20120604	14	1254	24.76	0.0201664732674060	0.0161496824861977
2	C	26	50	20120604	14	1256	24.8	0.0190414168810635	0.0163795416875580
2	C	26	50	20120604	14	1258	24.84	0.0176736531631466	0.0163288209181435
2	C	26	50	20120604	14	1260	24.88	0.0165441066487436	0.0164587305759831
2	C	26	50	20120604	14	1262	24.92	0.0158572796900414	0.0170714810282881
2	C	26	50	20120604	14	1264	24.96	0.0152889638278662	0.0182194406032732
2	C	26	50	20120604	14	1266	25	0.015121641150234	0.0185055713622803
2	C	26	50	20120604	14	1268	25.04	0.0147175649801249	0.0201493047147588
2	C	26	50	20120604	14	1270	25.08	0.0141349231345629	0.0207278594831256
2	C	26	50	20120604	14	1272	25.12	0.0136576048440585	0.0214493983137161
2	C	26	50	20120604	14	1274	25.16	0.0129442896653331	0.0211229695392492
2	C	26	50	20120604	14	1276	25.2	0.0123427044291031	0.0205383548657676
2	C	26	50	20120604	14	1278	25.24	0.0119370231266007	0.0202216700227454
2	C	26	50	20120604	14	1280	25.28	0.0117121928686682	0.0201297871533844
2	C	26	50	20120604	14	1282	25.32	0.0111885979748691	0.0198984889897244
2	C	26	50	20120604	14	1284	25.36	0.011109318576776	0.0199162359557186
2	C	26	50	20120604	14	1286	25.4	0.0111389682712179	0.019149003177821
2	C	26	50	20120604	14	1288	25.44	0.0108108473902236	0.0191740580923988
2	C	26	50	20120604	14	1290	25.48	0.0102832629999650	0.0184631166711379
2	C	26	50	20120604	14	1292	25.52	0.0102620215122582	0.0184748970701124
2	C	26	50	20120604	14	1294	25.56	0.00958976802431634	0.0177745714429575
2	C	26	50	20120604	14	1296	25.6	0.00954514251535565	0.0177298752233187
2	C	26	50	20120604	14	1298	25.64	0.00956834268884638	0.0172891709219442
2	C	26	50	20120604	14	1300	25.68	0.0096154360004734	0.0175135924721571
2	C	26	50	20120604	14	1302	25.72	0.00953369445656824	0.0172509588714888
2	C	26	50	20120604	14	1304	25.76	0.0094310508362112	0.0167518263367849
2	C	26	50	20120604	14	1306	25.8	0.00955080644067296	0.0166108999552944
2	C	26	50	20120604	14	1308	25.84	0.0096884377045631	0.0169232290205445
2	C	26	50	20120604	14	1310	25.88	0.00991361585903196	0.0164819590337450
2	C	26	50	20120604	14	1312	25.92	0.00950620921598352	0.0164200871903912
2	C	26	50	20120604	14	1314	25.96	0.00966076154514747	0.0167614712732803
2	C	26	50	20120604	14	1316	26	0.00948421112402081	0.0162699613496775
2	C	26	50	20120604	14	1318	26.04	0.00936359284928601	0.0165563537381937
2	C	26	50	20120604	14	1320	26.08	0.00952283329640922	0.0160561039747754
2	C	26	50	20120604	14	1322	26.12	0.00967992413891762	0.0161285541355758
2	C	26	50	20120604	14	1324	26.16	0.00954729211997046	0.0159382929139619
2	C	26	50	20120604	14	1326	26.2	0.00938141901123972	0.0159029941434451
2	C	26	50	20120604	14	1328	26.24	0.00938001186874516	0.0162704280401531
2	C	26	50	20120604	14	1330	26.28	0.00901662969389339	0.0160100147547777
2	C	26	50	20120604	14	1332	26.32	0.0089601460042122	0.016224013551036
2	C	26	50	20120604	14	1334	26.36	0.00700841037287776	0.0162764037995609
2	C	26	50	20120604	14	1336	26.4	0.00708532379168098	0.0160772033340193
2	C	26	50	20120604	14	1338	26.44	0.00592766907561902	0.0161465853584961
2	C	26	50	20120604	14	1340	26.48	0.0054746894005231	0.0159889726711831
2	C	26	50	20120604	14	1342	26.52	0.0041072486889838	0.0167768485830294
2	C	26	50	20120604	14	1344	26.56	0.0041485756862316	0.0167786058848020
2	C	26	50	20120604	14	1346	26.6	0.00291326204868701	0.0178378254679365
2	C	26	50	20120604	14	1348	26.64	0.00279887095224714	0.0180045517434251
2	C	26	50	20120604	14	1350	26.68	0.00284589916762389	0.0178141476438151
2	C	26	50	20120604	14	1352	26.72	0.00254029313222795	0.0171070888044683
2	C	26	50	20120604	14	1354	26.76	0.00212222544023956	0.0169865009353251
2	C	26	50	20120604	14	1356	26.8	0.00215137945282789	0.0166688049296058
2	C	26	50	20120604	14	1358	26.84	0.00217598676881318	0.0163490371010176
2	C	26	50	20120604	14	1360	26.88	0.00246448633553729	0.0159914673439072
2	C	26	50	20120604	14	1362	26.92	0.00218882075689171	0.0155835020865016
2	C	26	50	20120604	14	1364	26.96	0.00182342332771356	0.0149444401908686
2	C	26	50	20120604	14	1366	27	0.00108022581641525	0.0143436681274369
2	C	26	50	20120604	14	1368	27.04	-0.00048745113067876	0.0134764087313794
2	C	26	50	20120604	14	1370	27.08	-0.0017596210828471	0.0129983762630261
2	C	26	50	20120604	14	1372	27.12	-0.00274991705883104	0.0118010394215107
2	C	26	50	20120604	14	1374	27.16	-0.0043941383149885	0.0109119657812536
2	C	26	50	20120604	14	1376	27.2	-0.00480574517231723	0.0099643719837855
2	C	26	50	20120604	14	1378	27.24	-0.00529216392709543	0.00899514071881311
2	C	26	50	20120604	14	1380	27.28	-0.00535858953812013	0.00701010813625936
2	C	26	50	20120604	14	1382	27.32	-0.00623349982955003	0.00593962625128886
2	C	26	50	20120604	14	1384	27.36	-0.00653425921364633	0.004080598682929
2	C	26	50	20120604	14	1386	27.4	-0.00747980381566253	0.0028745587711508
2	C	26	50	20120604	14	1388	27.44	-0.00781870453953603	0.0017641734363044
2	C	26	50	20120604	14	1390	27.48	-0.00824412331362173	0.0005943593120331
2	C	26	50	20120604	14	1392	27.52	-0.00870039739921113	-0.0012180479991363
2	C	26	50	20120604	14	1394	27.56	-0.00871768616001113	-0.0023905371083608
2	C	26	50	20120604	14	1396	27.6	-0.00866777149232723	-0.0037136682462493
2	C	26	50	20120604	14	1398	27.64	-0.00816602266253283	-0.0054043464179307
2	C	26	50	20120604	14	1400	27.68	-0.00743290849393423	-0.0074494265083428
2	C	26	50	20120604	14	1402	27.72	-0.00724981026401383	-0.0091798157968556
2	C	26	50	20120604	14	1404	27.76	-0.00662407733120623	-0.0108370761020582
2	C	26	50	20120604	14	1406	27.8	-0.00607435837737613	-0.0111091849335944
2	C	26	50	20120604	14	1408	27.84	-0.00573388646223483	-0.0124463945674963
2	C	26	50	20120604	14	1410	27.88	-0.00567045898396243	-0.013927712563404
2	C	26	50	20120604	14	1412	27.92	-0.00487418603766823	-0.015447355746852
2	C	26	50	20120604	14	1414	27.96	-0.00449072203023073	-0.0170447806762305
2	C	26	50	20120604	14	1416	28	-0.00413610797946572	-0.0187358265434381
2	C	26	50	20120604	14	1418	28.04	-0.00342610206047631	-0.0197042092802731
2	C	26	50	20120604	14	1420	28.08	-0.00312600594254073	-0.0206481968331571
2	C	26	50	20120604	14	1422	28.12	-0.00259093824121688	-0.0229974176922932
2	C	26	50	20120604	14	1424	28.16	-0.00230880263552344	-0.0241678208365132
2	C	26	50	20120604	14	1426	28.2	-0.00172254040324167	-0.0259606900802117
2	C	26	50	20120604	14	1428	28.24	-0.00160105945823383	-0.026107485447986
2	C	26	50	20120604	14	1430	28.28	-0.00098856356437004	-0.0271600846024603
2	C	26	50	20120604	14	1432	28.32	0.000236145380645049	-0.0276506752872475
2	C	26	50	20120604	14	1434	28.36	0.00171477637078425	-0.0290576056497744
2	C	26	50	20120604	14	1436	28.4	0.00239734654666362	-0.0291832585247913
2	C	26	50	20120604	14	1438	28.44	0.00374176866973361	-0.0296224425465862
2	C	26	50	20120604	14	1440	28.48	0.00457070994931859	-0.0299346301904801
2	C	26	50	20120604	14	1442	28.52	0.00594504268923276	-0.0303460249157744
2	C	26	50	20120604	14	1444	28.56	0.00759019732634139	-0.030855283219585
2	C	26	50	20120604	14	1446	28.6	0.0087398822418726	-0.0309221048104071
2	C	26	50	20120604	14	1448	28.64	0.00965424202062492	-0.0317501975618547
2	C	26	50	20120604	14	1450	28.68	0.0113836837860510	-0.0325175498407983
2	C	26	50	20120604	14	1452	28.72	0.0123162162090798	-0.0329626028488771
2	C	26	50	20120604	14	1454	28.76	0.0138455467554301	-0.0337484813254878
2	C	26	50	20120604	14	1456	28.8	0.0154576795058573	-0.0350340721643631
2	C	26	50	20120604	14	1458	28.84	0.0171317548103165	-0.035972614995032
2	C	26	50	20120604	14	1460	28.88	0.0179672014722884	-0.0373239667645576
2	C	26	50	20120604	14	1462	28.92	0.0199332411666994	-0.0381369981415659
2	C	26	50	20120604	14	1464	28.96	0.0215333531018465	-0.03910127965907
2	C	26	50	20120604	14	1466	29	0.0221491723975818	-0.0396281449217321
2	C	26	50	20120604	14	1468	29.04	0.0224958668523976	-0.0410117407604798
2	C	26	50	20120604	14	1470	29.08	0.0227991449508485	-0.0410873304753887
2	C	26	50	20120604	14	1472	29.12	0.0227561528585524	-0.0412180038085519
2	C	26	50	20120604	14	1474	29.16	0.0226576528839331	-0.041633429042499
2	C	26	50	20120604	14	1476	29.2	0.0228982106108927	-0.0417820628879044
2	C	26	50	20120604	14	1478	29.24	0.0230167924180977	-0.0416190747748409
2	C	26	50	20120604	14	1480	29.28	0.0232542388752202	-0.0409266758147031
2	C	26	50	20120604	14	1482	29.32	0.0233622847913855	-0.040262136861744
2	C	26	50	20120604	14	1484	29.36	0.0235797908372785	-0.0395881226779169
2	C	26	50	20120604	14	1486	29.4	0.0238929684306660	-0.0391432818018725
2	C	26	50	20120604	14	1488	29.44	0.0241946201835202	-0.0382397407568723
2	C	26	50	20120604	14	1490	29.48	0.0253305872274963	-0.0374358310573413
2	C	26	50	20120604	14	1492	29.52	0.0254937167619161	-0.0361908281477062
2	C	26	50	20120604	14	1494	29.56	0.0258069650659817	-0.0353058133003731
2	C	26	50	20120604	14	1496	29.6	0.0262485532508327	-0.0343801398131218
2	C	26	50	20120604	14	1498	29.64	0.0261252338281938	-0.0334255456585199
2	C	26	50	20120604	14	1500	29.68	0.0260651297517929	-0.0323810075213512
2	C	26	50	20120604	14	1502	29.72	0.0261612255633562	-0.0311294992293291
2	C	26	50	20120604	14	1504	29.76	0.0253906205932191	-0.0292770208839766
2	C	26	50	20120604	14	1506	29.8	0.0250789279240721	-0.0276830607778259
2	C	26	50	20120604	14	1508	29.84	0.0253959946047561	-0.0256071366896184
2	C	26	50	20120604	14	1510	29.88	0.0255838728765174	-0.0232269445534664
2	C	26	50	20120604	14	1512	29.92	0.0259956918658804	-0.0215570411790162
2	C	26	50	20120604	14	1514	29.96	0.0261806709998388	-0.0198000222491239
2	C	26	50	20120604	14	1516	30	0.0263913322520899	-0.017951843113001
2	C	26	50	20120604	14	1518	30.04	0.0266910606744993	-0.0162634983936975
2	C	26	50	20120604	14	1520	30.08	0.0267875736790634	-0.0139496399446886
2	C	26	50	20120604	14	1522	30.12	0.0273647849445460	-0.0118350371155502
2	C	26	50	20120604	14	1524	30.16	0.0275038162798629	-0.0091979389436575
2	C	26	50	20120604	14	1526	30.2	0.0278720322366709	-0.0065323330547744
2	C	26	50	20120604	14	1528	30.24	0.0272579495951901	-0.0053295755326745
2	C	26	50	20120604	14	1530	30.28	0.0271131751385964	-0.0035856677767189
2	C	26	50	20120604	14	1532	30.32	0.0261764000748805	-0.0013645039556557
2	C	26	50	20120604	14	1534	30.36	0.0255535379956045	0.0009129031387831
2	C	26	50	20120604	14	1536	30.4	0.0245202357851888	0.0025840015236934
2	C	26	50	20120604	14	1538	30.44	0.0242117745940318	0.0033190885202115
2	C	26	50	20120604	14	1540	30.48	0.0236262548238702	0.0053846534940746
2	C	26	50	20120604	14	1542	30.52	0.0233633525226251	0.00681145355715281
2	C	26	50	20120604	14	1544	30.56	0.0234835606754268	0.00909427708953546
2	C	26	50	20120604	14	1546	30.6	0.0236510742718899	0.0103271177625342
2	C	26	50	20120604	14	1548	30.64	0.0241625175356543	0.0122595628137711
2	C	26	50	20120604	14	1550	30.68	0.0246842209188137	0.0142506340882362
2	C	26	50	20120604	14	1552	30.72	0.0250070151644254	0.0163880057557288
2	C	26	50	20120604	14	1554	30.76	0.0257238800191923	0.0182411912078625
2	C	26	50	20120604	14	1556	30.8	0.026276130415299	0.0191424695111629
2	C	26	50	20120604	14	1558	30.84	0.0258607758920300	0.0203396012917117
2	C	26	50	20120604	14	1560	30.88	0.0251658879160224	0.0213624453928336
2	C	26	50	20120604	14	1562	30.92	0.0246681978791520	0.0222538524854686
2	C	26	50	20120604	14	1564	30.96	0.0235132662313044	0.0234126025099347
2	C	26	50	20120604	14	1566	31	0.0227231733982778	0.0244271310353099
2	C	26	50	20120604	14	1568	31.04	0.0212229756513125	0.0251755328525177
2	C	26	50	20120604	14	1570	31.08	0.0203677724258742	0.0251979057110745
2	C	26	50	20120604	14	1572	31.12	0.0193737217128822	0.025486688120511
2	C	26	50	20120604	14	1574	31.16	0.0186047218751383	0.0250141498718475
2	C	26	50	20120604	14	1576	31.2	0.0174566845184073	0.024644594654796
2	C	26	50	20120604	14	1578	31.24	0.0163033509318852	0.0242881138421286
2	C	26	50	20120604	14	1580	31.28	0.0152607856226359	0.0234121570326625
2	C	26	50	20120604	14	1582	31.32	0.0142812914098413	0.0231956508357581
2	C	26	50	20120604	14	1584	31.36	0.0143838247215405	0.0225407257065960
2	C	26	50	20120604	14	1586	31.4	0.0143149454499851	0.0221185900292955
2	C	26	50	20120604	14	1588	31.44	0.0141918593725840	0.0219924916770065
2	C	26	50	20120604	14	1590	31.48	0.0141322785552012	0.0215237223074867
2	C	26	50	20120604	14	1592	31.52	0.0141958262416264	0.0209997066851528
2	C	26	50	20120604	14	1594	31.56	0.0139968605355362	0.0206840400758955
2	C	26	50	20120604	14	1596	31.6	0.0138759877023602	0.0208000904408238
2	C	26	50	20120604	14	1598	31.64	0.0137074770853356	0.0200956353100667
2	C	26	50	20120604	14	1600	31.68	0.0131271262657445	0.0199209092244355
2	C	26	50	20120604	14	1602	31.72	0.0123481986487929	0.0191573116824999
2	C	26	50	20120604	14	1604	31.76	0.0124254854199766	0.0194566865515187
2	C	26	50	20120604	14	1606	31.8	0.0121074641451379	0.0187316546134291
2	C	26	50	20120604	14	1608	31.84	0.0115829252637859	0.0187456482566288
2	C	26	50	20120604	14	1610	31.88	0.010989415186997	0.018431615064036
2	C	26	50	20120604	14	1612	31.92	0.0112579248450170	0.0191764884184057
2	C	26	50	20120604	14	1614	31.96	0.0113557035707194	0.0193039232025112
2	C	26	50	20120604	14	1616	32	0.0112142610012787	0.0195820636548909
2	C	26	50	20120604	14	1618	32.04	0.0107745732366128	0.0205981848675801
2	C	26	50	20120604	14	1620	32.08	0.0103966631286775	0.021402098526909
2	C	26	50	20120604	14	1622	32.12	0.00979475828018232	0.0231115164425054
2	C	26	50	20120604	14	1624	32.16	0.00929580252217365	0.0239214294786087
2	C	26	50	20120604	14	1626	32.2	0.00891769131306977	0.0252301639224322
2	C	26	50	20120604	14	1628	32.24	0.00833218568504387	0.02580868333546
2	C	26	50	20120604	14	1630	32.28	0.00736105937389789	0.0270184016167139
2	C	26	50	20120604	14	1632	32.32	0.00668368643286024	0.02680762015631
2	C	26	50	20120604	14	1634	32.36	0.00596048590133389	0.0278359231217827
2	C	26	50	20120604	14	1636	32.4	0.00538075026464247	0.0274473608744529
2	C	26	50	20120604	14	1638	32.44	0.00406161428006772	0.0282393487536531
2	C	26	50	20120604	14	1640	32.48	0.00325066179699612	0.0288489737939853
2	C	26	50	20120604	14	1642	32.52	0.00274766138819907	0.0288938397192516
2	C	26	50	20120604	14	1644	32.56	0.00194183542929107	0.0300409012686246
2	C	26	50	20120604	14	1646	32.6	0.00165720373666004	0.0309167732252769
2	C	26	50	20120604	14	1648	32.64	0.00147653795406688	0.0324229813798824
2	C	26	50	20120604	14	1650	32.68	0.00110435937085715	0.0334684104715954
2	C	26	50	20120604	14	1652	32.72	0.000558091098119299	0.0348531093969218
2	C	26	50	20120604	14	1654	32.76	0.00012845301787035	0.036508163528967
2	C	26	50	20120604	14	1656	32.8	-0.00063649509801726	0.0383588033966885
2	C	26	50	20120604	14	1658	32.84	-0.00130881222556943	0.0400496371318617
2	C	26	50	20120604	14	1660	32.88	-0.00135427919159972	0.042279215523621
2	C	26	50	20120604	14	1662	32.92	-0.00099231123031033	0.0431882012908363
2	C	26	50	20120604	14	1664	32.96	-0.00092895446271601	0.0446147185112021
2	C	26	50	20120604	14	1666	33	-0.00030790257679986	0.0462204873005986
2	C	26	50	20120604	14	1668	33.04	-0.000112387551801781	0.0477035023527812
2	C	26	50	20120604	14	1670	33.08	0.0005979012099001	0.049261753566482
2	C	26	50	20120604	14	1672	33.12	0.00165898564574864	0.0502089938105595
2	C	26	50	20120604	14	1674	33.16	0.00244380346218759	0.0515669923838282
2	C	26	50	20120604	14	1676	33.2	0.00285159194289787	0.0523614268524913
2	C	26	50	20120604	14	1678	33.24	0.00382648006211976	0.0529648010688778
2	C	26	50	20120604	14	1680	33.28	0.00510415130504573	0.0532484215988117
2	C	26	50	20120604	14	1682	33.32	0.00587178642670185	0.0540419368286593
2	C	26	50	20120604	14	1684	33.36	0.00673700228416171	0.0551785402687385
2	C	26	50	20120604	14	1686	33.4	0.00727136287870438	0.0561291039146876
2	C	26	50	20120604	14	1688	33.44	0.0076898993824887	0.0570817888809802
2	C	26	50	20120604	14	1690	33.48	0.0077634384877321	0.0580600004020737
2	C	26	50	20120604	14	1692	33.52	0.00846304993703807	0.0601540264238795
2	C	26	50	20120604	14	1694	33.56	0.00878252078077816	0.0615030447410272
2	C	26	50	20120604	14	1696	33.6	0.00911599233878573	0.0626964995663139
2	C	26	50	20120604	14	1698	33.64	0.0098383726264459	0.0653259468428342
2	C	26	50	20120604	14	1700	33.68	0.0102980627448953	0.0669072497376017
2	C	26	50	20120604	14	1702	33.72	0.0111166802654749	0.068717938072186
2	C	26	50	20120604	14	1704	33.76	0.0111018310230700	0.0695125846728835
2	C	26	50	20120604	14	1706	33.8	0.0116443940562745	0.0699367780309173
2	C	26	50	20120604	14	1708	33.84	0.0118049780062819	0.0715537191074566
2	C	26	50	20120604	14	1710	33.88	0.0114324034432747	0.072166002869286
2	C	26	50	20120604	14	1712	33.92	0.0109853705362086	0.0729712560717013
2	C	26	50	20120604	14	1714	33.96	0.0111190137178529	0.0741835199373675
2	C	26	50	20120604	14	1716	34	0.0109886939380802	0.0760244724421866
2	C	26	50	20120604	14	1718	34.04	0.010921235951155	0.0780098868624022
2	C	26	50	20120604	14	1720	34.08	0.0108249280075574	0.0790129885421935
2	C	26	50	20120604	14	1722	34.12	0.0105920070338345	0.0815762506239947
2	C	26	50	20120604	14	1724	34.16	0.00989168847774737	0.0849252497610504
2	C	26	50	20120604	14	1726	34.2	0.00956967204959502	0.0860092444566094
2	C	26	50	20120604	14	1728	34.24	0.0092796875586304	0.0880394187360741
2	C	26	50	20120604	14	1730	34.28	0.00831392111688584	0.0896859875867451
2	C	26	50	20120604	14	1732	34.32	0.00796340828545166	0.090895635157321
2	C	26	50	20120604	14	1734	34.36	0.00710172796189773	0.09309289876918
2	C	26	50	20120604	14	1736	34.4	0.00614621456848035	0.0941413259936453
2	C	26	50	20120604	14	1738	34.44	0.00512727369679054	0.0954896372040118
2	C	26	50	20120604	14	1740	34.48	0.00406611855026389	0.096927114579486
2	C	26	50	20120604	14	1742	34.52	0.00246289534527962	0.0984272416157732
2	C	26	50	20120604	14	1744	34.56	0.00107958234924439	0.0996419803551736
2	C	26	50	20120604	14	1746	34.6	-0.00104202083702773	0.100615807814224
2	C	26	50	20120604	14	1748	34.64	-0.00171292375101753	0.101484559205590
2	C	26	50	20120604	14	1750	34.68	-0.00234613787357008	0.102060497678866
2	C	26	50	20120604	14	1752	34.72	-0.00332505650144475	0.102872539106381
2	C	26	50	20120604	14	1754	34.76	-0.00461015236557313	0.103108147085872
2	C	26	50	20120604	14	1756	34.8	-0.00541731475629763	0.104293187340462
2	C	26	50	20120604	14	1758	34.84	-0.00640280947723733	0.105506511866300
2	C	26	50	20120604	14	1760	34.88	-0.00697500028457343	0.106845489267155
2	C	26	50	20120604	14	1762	34.92	-0.00787132884040553	0.108148262800813
2	C	26	50	20120604	14	1764	34.96	-0.00845723751929673	0.108997922309087
2	C	26	50	20120604	14	1766	35	-0.00943658041124003	0.109511706096297
2	C	26	50	20120604	14	1768	35.04	-0.0102337725963498	0.110385548656488
2	C	26	50	20120604	14	1770	35.08	-0.0115784775621322	0.111178286068876
2	C	26	50	20120604	14	1772	35.12	-0.0124726140869426	0.111528516057598
2	C	26	50	20120604	14	1774	35.16	-0.0144428964220408	0.112635986698292
2	C	26	50	20120604	14	1776	35.2	-0.0154649485635678	0.112678554526519
2	C	26	50	20120604	14	1778	35.24	-0.0163650954960183	0.113336588097092
2	C	26	50	20120604	14	1780	35.28	-0.0172242302351600	0.113735820585750
2	C	26	50	20120604	14	1782	35.32	-0.0191483384974467	0.115104567182092
2	C	26	50	20120604	14	1784	35.36	-0.0212568602082669	0.115444614833165
2	C	26	50	20120604	14	1786	35.4	-0.0229230159167767	0.115860605752537
2	C	26	50	20120604	14	1788	35.44	-0.0249199561775256	0.116519699983281
2	C	26	50	20120604	14	1790	35.48	-0.0259239063854543	0.116415048179665
2	C	26	50	20120604	14	1792	35.52	-0.0278872590740969	0.116569763143389
2	C	26	50	20120604	14	1794	35.56	-0.0288446109451453	0.116567288269655
2	C	26	50	20120604	14	1796	35.6	-0.0307907809390051	0.116668616671398
2	C	26	50	20120604	14	1798	35.64	-0.0326203490246471	0.116971258373747
2	C	26	50	20120604	14	1800	35.68	-0.0336267741063099	0.116767399488730
2	C	26	50	20120604	14	1802	35.72	-0.0346293808113544	0.116464404232993
2	C	26	50	20120604	14	1804	35.76	-0.0354431192951438	0.116126690034298
2	C	26	50	20120604	14	1806	35.8	-0.0368511810285206	0.115742518920079
2	C	26	50	20120604	14	1808	35.84	-0.0389194683634913	0.115147842117101
2	C	26	50	20120604	14	1810	35.88	-0.0415157523319739	0.114725204393986
2	C	26	50	20120604	14	1812	35.92	-0.0432615989747235	0.114290333723556
2	C	26	50	20120604	14	1814	35.96	-0.0453085316849023	0.113325274388593
2	C	26	50	20120604	14	1816	36	-0.0476569040159009	0.112860634522675
2	C	26	50	20120604	14	1818	36.04	-0.0491725874013743	0.112112869101570
2	C	26	50	20120604	14	1820	36.08	-0.0504388035144451	0.111381225715076
2	C	26	50	20120604	14	1822	36.12	-0.0514990394221562	0.110398771553296
2	C	26	50	20120604	14	1824	36.16	-0.0518954434836894	0.109722353206413
2	C	26	50	20120604	14	1826	36.2	-0.0525651443161511	0.108167354683905
2	C	26	50	20120604	14	1828	36.24	-0.0538062581384898	0.106750878379833
2	C	26	50	20120604	14	1830	36.28	-0.0543252745158807	0.105555867919627
2	C	26	50	20120604	14	1832	36.32	-0.0546410684043586	0.104223254479803
2	C	26	50	20120604	14	1834	36.36	-0.0544384116008705	0.103626880620550
2	C	26	50	20120604	14	1836	36.4	-0.054546528227714	0.103622001583760
2	C	26	50	20120604	14	1838	36.44	-0.0547916821487513	0.103365533954224
2	C	26	50	20120604	14	1840	36.48	-0.0546911315644666	0.103799838939229
2	C	26	50	20120604	14	1842	36.52	-0.0545962378344314	0.104415163260217
2	C	26	50	20120604	14	1844	36.56	-0.0544919395842064	0.105295864756185
2	C	26	50	20120604	14	1846	36.6	-0.0545204359874882	0.105504956231382
2	C	26	50	20120604	14	1848	36.64	-0.0542765548586569	0.105767222136524
2	C	26	50	20120604	14	1850	36.68	-0.0537522351804071	0.106209517428156
2	C	26	50	20120604	14	1852	36.72	-0.0536318856062492	0.106158747161267
2	C	26	50	20120604	14	1854	36.76	-0.053920809437042	0.107045034800806
2	C	26	50	20120604	14	1856	36.8	-0.0537308098449372	0.107305745071030
2	C	26	50	20120604	14	1858	36.84	-0.0542012479864606	0.106908846034750
2	C	26	50	20120604	14	1860	36.88	-0.0542967781125989	0.107042418505716
2	C	26	50	20120604	14	1862	36.92	-0.0535049599390262	0.106987122755427
2	C	26	50	20120604	14	1864	36.96	-0.0536283500723432	0.107145161121022
2	C	26	50	20120604	14	1866	37	-0.0530687457657122	0.106825124591857
2	C	26	50	20120604	14	1868	37.04	-0.0530762410975928	0.106390536764140
2	C	26	50	20120604	14	1870	37.08	-0.0525809127973716	0.106351292337784
2	C	26	50	20120604	14	1872	37.12	-0.0520751193167889	0.106195233871176
2	C	26	50	20120604	14	1874	37.16	-0.0518965041438611	0.105488551354058
2	C	26	50	20120604	14	1876	37.2	-0.0512548754506125	0.105353776801564
2	C	26	50	20120604	14	1878	37.24	-0.0507143630270735	0.104826557985512
2	C	26	50	20120604	14	1880	37.28	-0.0504841290591191	0.104748493396869
2	C	26	50	20120604	14	1882	37.32	-0.0498346514805993	0.103979514772328
2	C	26	50	20120604	14	1884	37.36	-0.0492752593060026	0.102376574410056
2	C	26	50	20120604	14	1886	37.4	-0.0487693244040636	0.101005423650658
2	C	26	50	20120604	14	1888	37.44	-0.0482240743650907	0.0995392377398672
2	C	26	50	20120604	14	1890	37.48	-0.0481046440297483	0.0988620415755248
2	C	26	50	20120604	14	1892	37.52	-0.0466026785158299	0.0976391003974627
2	C	26	50	20120604	14	1894	37.56	-0.045771403783867	0.0965638738259904
2	C	26	50	20120604	14	1896	37.6	-0.044863761519536	0.0947276589366052
2	C	26	50	20120604	14	1898	37.64	-0.0442930556364403	0.0925216979113375
2	C	26	50	20120604	14	1900	37.68	-0.0436370726755335	0.0912089541720647
2	C	26	50	20120604	14	1902	37.72	-0.0429637655984877	0.0883505457197962
2	C	26	50	20120604	14	1904	37.76	-0.0426048381963574	0.0872706522435681
2	C	26	50	20120604	14	1906	37.8	-0.041487185218014	0.0853729190642196
2	C	26	50	20120604	14	1908	37.84	-0.0407592187867824	0.0835994245463257
2	C	26	50	20120604	14	1910	37.88	-0.0394555260143088	0.0815664218397362
2	C	26	50	20120604	14	1912	37.92	-0.0384288069680259	0.0792770929249666
2	C	26	50	20120604	14	1914	37.96	-0.0378250791982488	0.0775468026314032
2	C	26	50	20120604	14	1916	38	-0.0369532872477239	0.0752066327390663
2	C	26	50	20120604	14	1918	38.04	-0.0357932785731874	0.0728967270169642
2	C	26	50	20120604	14	1920	38.08	-0.0346514425429274	0.0710258638953008
2	C	26	50	20120604	14	1922	38.12	-0.0335060002680833	0.0690686630356546
2	C	26	50	20120604	14	1924	38.16	-0.0325686595189424	0.0678146798698984
2	C	26	50	20120604	14	1926	38.2	-0.0313184240191265	0.0664172247382394
2	C	26	50	20120604	14	1928	38.24	-0.0300244186095551	0.065390788534669
2	C	26	50	20120604	14	1930	38.28	-0.0291468283834245	0.0642553871761177
2	C	26	50	20120604	14	1932	38.32	-0.0279513936591505	0.0634290621916232
2	C	26	50	20120604	14	1934	38.36	-0.0262214569189776	0.0623284504867063
2	C	26	50	20120604	14	1936	38.4	-0.0243349667374500	0.0608048475052836
2	C	26	50	20120604	14	1938	38.44	-0.0225964740052248	0.0593029527020434
2	C	26	50	20120604	14	1940	38.48	-0.0208144942059565	0.0582608894386088
2	C	26	50	20120604	14	1942	38.52	-0.0192085839952038	0.0564173913493773
2	C	26	50	20120604	14	1944	38.56	-0.0181738746422935	0.0550158349983875
2	C	26	50	20120604	14	1946	38.6	-0.0162661005466522	0.052884473738535
2	C	26	50	20120604	14	1948	38.64	-0.0149849644804984	0.0516451983938275
2	C	26	50	20120604	14	1950	38.68	-0.0130706142917921	0.0495276257162081
2	C	26	50	20120604	14	1952	38.72	-0.0117240001377004	0.0482914616413378
2	C	26	50	20120604	14	1954	38.76	-0.0106015388332449	0.0478916634672549
2	C	26	50	20120604	14	1956	38.8	-0.0102966343891972	0.0478003052711256
2	C	26	50	20120604	14	1958	38.84	-0.00937810268043593	0.0472251446153085
2	C	26	50	20120604	14	1960	38.88	-0.00790116874657163	0.0457503320017877
2	C	26	50	20120604	14	1962	38.92	-0.00631116843839553	0.0441583517946243
2	C	26	50	20120604	14	1964	38.96	-0.00531556209048483	0.0432327490180511
2	C	26	50	20120604	14	1966	39	-0.00330122700291876	0.0414528905391264
2	C	26	50	20120604	14	1968	39.04	-0.00228334679140072	0.0404582034300313
2	C	26	50	20120604	14	1970	39.08	-0.00061457478780047	0.0384927294210452
2	C	26	50	20120604	14	1972	39.12	0.00097287993596333	0.0368762833192527
2	C	26	50	20120604	14	1974	39.16	0.00213875759678371	0.035645210413207
2	C	26	50	20120604	14	1976	39.2	0.00421991427517195	0.0339423558627535
2	C	26	50	20120604	14	1978	39.24	0.00544250189984349	0.0324260360811771
2	C	26	50	20120604	14	1980	39.28	0.00725568632136547	0.0303929414507061
2	C	26	50	20120604	14	1982	39.32	0.00843599603158987	0.02930102008813
2	C	26	50	20120604	14	1984	39.36	0.00790993687065833	0.0287371448565406
2	C	26	50	20120604	14	1986	39.4	0.00833896683907545	0.0281126705738035
2	C	26	50	20120604	14	1988	39.44	0.00823162802969133	0.0278607991383449
2	C	26	50	20120604	14	1990	39.48	0.00787344308968129	0.0280775627221176
2	C	26	50	20120604	14	1992	39.52	0.00791019142909955	0.0279032114030804
2	C	26	50	20120604	14	1994	39.56	0.00801255220674412	0.0278121643339349
2	C	26	50	20120604	14	1996	39.6	0.00855434449355706	0.0279087480491771
2	C	26	50	20120604	14	1998	39.64	0.00830146189540132	0.027268413361338
2	C	26	50	20120604	14	2000	39.68	0.0085330322951721	0.0267797389359278
2	C	26	50	20120604	14	2002	39.72	0.00821368873065263	0.026368287642091
2	C	26	50	20120604	14	2004	39.76	0.00788108691398591	0.0263611529346688
2	C	26	50	20120604	14	2006	39.8	0.0075267344927299	0.025704682070083
2	C	26	50	20120604	14	2008	39.84	0.00691573766524223	0.0252370157871419
2	C	26	50	20120604	14	2010	39.88	0.00603881919055373	0.0248438573457343
2	C	26	50	20120604	14	2012	39.92	0.00502144102485034	0.0239553423198344
2	C	26	50	20120604	14	2014	39.96	0.0046040217497803	0.0236509469926692
2	C	26	50	20120604	14	2016	40	0.00435163412637138	0.023251424590231
2	C	26	50	20120604	14	2018	40.04	0.00395305924701996	0.022641905615916
2	C	26	50	20120604	14	2020	40.08	0.00366170296889986	0.0217287337765561
2	C	26	50	20120604	14	2022	40.12	0.00328351397805004	0.0207579893030719
2	C	26	50	20120604	14	2024	40.16	0.00294983028800811	0.0203192719717526
2	C	26	50	20120604	14	2026	40.2	0.00267086817754864	0.0186668680759232
2	C	26	50	20120604	14	2028	40.24	0.00295451699175381	0.017512898093298
2	C	26	50	20120604	14	2030	40.28	0.00282151162042619	0.0172367177409157
2	C	26	50	20120604	14	2032	40.32	0.00359844307493456	0.0168362315519348
2	C	26	50	20120604	14	2034	40.36	0.0041687664132616	0.0163979660618486
2	C	26	50	20120604	14	2036	40.4	0.0042603353272117	0.0157850303475669
2	C	26	50	20120604	14	2038	40.44	0.00421625216915219	0.0152026579096884
2	C	26	50	20120604	14	2040	40.48	0.00446608077311999	0.0140289759113241
2	C	26	50	20120604	14	2042	40.52	0.00429331181763776	0.0141073885379248
2	C	26	50	20120604	14	2044	40.56	0.00436074095460628	0.0130623135652877
2	C	26	50	20120604	14	2046	40.6	0.00389338933418275	0.0126624977135353
2	C	26	50	20120604	14	2048	40.64	0.00319853034955314	0.0119883696855165
2	C	26	50	20120604	14	2050	40.68	0.00279803638239757	0.0120736071653479
2	C	26	50	20120604	14	2052	40.72	0.00268526275029326	0.0120766661092833
2	C	26	50	20120604	14	2054	40.76	0.00191447746792695	0.0102351160992340
2	C	26	50	20120604	14	2056	40.8	0.00240351958886338	0.00967522187882271
2	C	26	50	20120604	14	2058	40.84	0.00203868784511018	0.00969403799027008
2	C	26	50	20120604	14	2060	40.88	0.00249954468974852	0.00932158363541569
2	C	26	50	20120604	14	2062	40.92	0.00302028640768554	0.00883635282002986
2	C	26	50	20120604	14	2064	40.96	0.00370057969972949	0.00784719528596362
2	C	26	50	20120604	14	2066	41	0.00378052519241044	0.007164596825813
2	C	26	50	20120604	14	2068	41.04	0.00372681336131151	0.00648544904675457
2	C	26	50	20120604	14	2070	41.08	0.00414783888096561	0.00545373782659652
2	C	26	50	20120604	14	2072	41.12	0.00425048957239046	0.0040987444571478
2	C	26	50	20120604	14	2074	41.16	0.00414812172367808	0.0043009557833637
2	C	26	50	20120604	14	2076	41.2	0.0036857445994602	0.0036494417373141
2	C	26	50	20120604	14	2078	41.24	0.00380065652247082	0.0030908485933801
2	C	26	50	20120604	14	2080	41.28	0.00295485781722235	0.002534553546485
2	C	26	50	20120604	14	2082	41.32	0.00216953795496875	0.0018605464337258
2	C	26	50	20120604	14	2084	41.36	0.00109182943869452	0.0010898778239784
2	C	26	50	20120604	14	2086	41.4	0.00013328962825366	0.000283054844509001
2	C	26	50	20120604	14	2088	41.44	-0.00018830960689779	-0.000294361481940199
2	C	26	50	20120604	14	2090	41.48	0.00121816113622131	-0.000755006194544099
2	C	26	50	20120604	14	2092	41.52	0.00146653239311309	-0.0014518245720644
2	C	26	50	20120604	14	2094	41.56	0.00132414937165337	-0.0026501160077344
2	C	26	50	20120604	14	2096	41.6	0.00215176836155754	-0.0034111255388508
2	C	26	50	20120604	14	2098	41.64	0.00213331287456857	-0.004281927539882
2	C	26	50	20120604	14	2100	41.68	0.00247717890225959	-0.00507805906482
2	C	26	50	20120604	14	2102	41.72	0.00274580876843236	-0.0060526643413294
2	C	26	50	20120604	14	2104	41.76	0.00299591243693803	-0.0062305016967978
2	C	26	50	20120604	14	2106	41.8	0.00368385662435443	-0.006719890300057
2	C	26	50	20120604	14	2108	41.84	0.00412169714326514	-0.0071305779185702
2	C	26	50	20120604	14	2110	41.88	0.00427556357885133	-0.0081616810268964
2	C	26	50	20120604	14	2112	41.92	0.00470824221825938	-0.00954881239955
2	C	26	50	20120604	14	2114	41.96	0.00488424109609671	-0.0112667283244427
2	C	26	50	20120604	14	2116	42	0.0053576490861011	-0.0125270047405515
2	C	26	50	20120604	14	2118	42.04	0.00601511697124836	-0.0141567444498303
2	C	26	50	20120604	14	2120	42.08	0.00668785836286923	-0.0151609775004714
2	C	26	50	20120604	14	2122	42.12	0.00798341940735923	-0.0153558561293664
2	C	26	50	20120604	14	2124	42.16	0.00925486811061076	-0.0166599731659088
2	C	26	50	20120604	14	2126	42.2	0.0103339837693796	-0.0169283201893691
2	C	26	50	20120604	14	2128	42.24	0.0119017102139482	-0.0173609988287771
2	C	26	50	20120604	14	2130	42.28	0.0123809164795584	-0.0167986368056995
2	C	26	50	20120604	14	2132	42.32	0.0130904981344791	-0.0169285323214034
2	C	26	50	20120604	14	2134	42.36	0.0138901651933229	-0.0170312749367098
2	C	26	50	20120604	14	2136	42.4	0.0144912766680096	-0.0161033387077587
2	C	26	50	20120604	14	2138	42.44	0.0151568055704624	-0.015173210447786
2	C	26	50	20120604	14	2140	42.48	0.0155098639863088	-0.0151840291815381
2	C	26	50	20120604	14	2142	42.52	0.0162335170661752	-0.0139051558570841
2	C	26	50	20120604	14	2144	42.56	0.0173177946044466	-0.012697134632105
2	C	26	50	20120604	14	2146	42.6	0.0178633274861321	-0.0122500310143608
2	C	26	50	20120604	14	2148	42.64	0.0181536655304873	-0.0116656779703882
2	C	26	50	20120604	14	2150	42.68	0.0180488723055154	-0.0113471970761418
2	C	26	50	20120604	14	2152	42.72	0.0191112790310448	-0.0094946692333146
2	C	26	50	20120604	14	2154	42.76	0.0196755714556351	-0.0086028449476787
2	C	26	50	20120604	14	2156	42.8	0.0197481206113848	-0.007365266659246
2	C	26	50	20120604	14	2158	42.84	0.0204108564420519	-0.006210950194298
2	C	26	50	20120604	14	2160	42.88	0.0206062583299650	-0.0045932737267063
2	C	26	50	20120604	14	2162	42.92	0.0209559367753974	-0.0030269473535643
2	C	26	50	20120604	14	2164	42.96	0.0208456564018035	-0.00150861938872930
2	C	26	50	20120604	14	2166	43	0.0211529996571395	-4.41665966596991e-05
2	C	26	50	20120604	14	2168	43.04	0.0207602803290430	0.0017565593104845
2	C	26	50	20120604	14	2170	43.08	0.0206401641001229	0.0036549500991395
2	C	26	50	20120604	14	2172	43.12	0.0203548182296429	0.00557351464426171
2	C	26	50	20120604	14	2174	43.16	0.0203417438252587	0.00752237871495777
2	C	26	50	20120604	14	2176	43.2	0.0198240355954130	0.00899616602364583
2	C	26	50	20120604	14	2178	43.24	0.0203244338512553	0.010442248888647
2	C	26	50	20120604	14	2180	43.28	0.0196907742514306	0.0115902155346999
2	C	26	50	20120604	14	2182	43.32	0.0185445400169916	0.0131742620037784
2	C	26	50	20120604	14	2184	43.36	0.0179812092576237	0.0139149068595966
2	C	26	50	20120604	14	2186	43.4	0.0167194620594100	0.0153224170496841
2	C	26	50	20120604	14	2188	43.44	0.0154363390232011	0.0153569167895382
2	C	26	50	20120604	14	2190	43.48	0.0141501259303584	0.0158259831439061
2	C	26	50	20120604	14	2192	43.52	0.0131959136134184	0.0153975330030495
2	C	26	50	20120604	14	2194	43.56	0.0128280271683704	0.0145788235585883
2	C	26	50	20120604	14	2196	43.6	0.0125587043375521	0.0149316981266716
2	C	26	50	20120604	14	2198	43.64	0.0120556120048735	0.0145526747498200
2	C	26	50	20120604	14	2200	43.68	0.0113277728528626	0.0146494918103001
2	C	26	50	20120604	14	2202	43.72	0.011049851603585	0.0142478410164505
2	C	26	50	20120604	14	2204	43.76	0.0103929423327949	0.0144641803361545
2	C	26	50	20120604	14	2206	43.8	0.00864719468499467	0.0144087290223739
2	C	26	50	20120604	14	2208	43.84	0.00713633942462324	0.014685892253182
2	C	26	50	20120604	14	2210	43.88	0.00611885519290267	0.0143719651266064
2	C	26	50	20120604	14	2212	43.92	0.00484277331388877	0.0144874896162216
2	C	26	50	20120604	14	2214	43.96	0.00373315115939129	0.0145849732662643
2	C	26	50	20120604	14	2216	44	0.00302309362160685	0.0147983165745364
2	C	26	50	20120604	14	2218	44.04	0.00311684890972437	0.0152429099632075
2	C	26	50	20120604	14	2220	44.08	0.0034337246715775	0.0154453051371865
2	C	26	50	20120604	14	2222	44.12	0.00370396461989103	0.0160696075929757
2	C	26	50	20120604	14	2224	44.16	0.00369097436121385	0.0163414540878961
2	C	26	50	20120604	14	2226	44.2	0.00422941071924329	0.0172073940226999
2	C	26	50	20120604	14	2228	44.24	0.00441366931139166	0.0175137133874167
2	C	26	50	20120604	14	2230	44.28	0.00482356426320309	0.0177795989721717
2	C	26	50	20120604	14	2232	44.32	0.00622261038511974	0.0188597257936376
2	C	26	50	20120604	14	2234	44.36	0.00755526625135078	0.0191013583229047
2	C	26	50	20120604	14	2236	44.4	0.00913461894561574	0.0197232714648803
2	C	26	50	20120604	14	2238	44.44	0.0109931989153831	0.0199713888704376
2	C	26	50	20120604	14	2240	44.48	0.0125111443354495	0.0203739030416670
2	C	26	50	20120604	14	2242	44.52	0.0133461738044205	0.0203330534829179
2	C	26	50	20120604	14	2244	44.56	0.0148157114013536	0.0203180203927499
2	C	26	50	20120604	14	2246	44.6	0.0163110513247323	0.0196573493138838
2	C	26	50	20120604	14	2248	44.64	0.0177684478982324	0.0187411722707039
2	C	26	50	20120604	14	2250	44.68	0.0185423762702411	0.0179683752695451
2	C	26	50	20120604	14	2252	44.72	0.0206911606411821	0.0163322433149644
2	C	26	50	20120604	14	2254	44.76	0.0218473792233714	0.0158885055254986
2	C	26	50	20120604	14	2256	44.8	0.0226909576133270	0.015223683729827
2	C	26	50	20120604	14	2258	44.84	0.0238878065511633	0.0140619072883375
2	C	26	50	20120604	14	2260	44.88	0.0247013329029184	0.013759477718024
2	C	26	50	20120604	14	2262	44.92	0.0247067069144555	0.0133015553665276
2	C	26	50	20120604	14	2264	44.96	0.0247379610341839	0.0125455167960830
2	C	26	50	20120604	14	2266	45	0.0245281624522059	0.0123258187191683
2	C	26	50	20120604	14	2268	45.04	0.0246696545191213	0.0118798464722739
2	C	26	50	20120604	14	2270	45.08	0.0247127173220956	0.0118094893475459
2	C	26	50	20120604	14	2272	45.12	0.0243315867670360	0.0123067268360763
2	C	26	50	20120604	14	2274	45.16	0.0237014132036426	0.0126481179900331
2	C	26	50	20120604	14	2276	45.2	0.0237327380340491	0.0127345971493722
2	C	26	50	20120604	14	2278	45.24	0.0234550572010772	0.0131200410557970
2	C	26	50	20120604	14	2280	45.28	0.0228987762963177	0.0128638562689731
2	C	26	50	20120604	14	2282	45.32	0.0225672846372974	0.0125620630947627
2	C	26	50	20120604	14	2284	45.36	0.0217767533980665	0.0114506467982293
2	C	26	50	20120604	14	2286	45.4	0.0213523054815915	0.00991688976342883
2	C	26	50	20120604	14	2288	45.44	0.0213621413369178	0.00881967924212948
2	C	26	50	20120604	14	2290	45.48	0.0213041232255214	0.00672901197753427
2	C	26	50	20120604	14	2292	45.52	0.0208166367395036	0.0048441410705356
2	C	26	50	20120604	14	2294	45.56	0.0203040408916859	0.0028514293083382
2	C	26	50	20120604	14	2296	45.6	0.0198594572681595	0.0009377606362186
2	C	26	50	20120604	14	2298	45.64	0.0192916054023830	-0.000786635080866599
2	C	26	50	20120604	14	2300	45.68	0.0185592690512437	-0.0029464786018653
2	C	26	50	20120604	14	2302	45.72	0.0171947085270455	-0.0047139485699836
2	C	26	50	20120604	14	2304	45.76	0.0165226176736633	-0.005803939531047
2	C	26	50	20120604	14	2306	45.8	0.0151404643327492	-0.0077794968827329
2	C	26	50	20120604	14	2308	45.84	0.0138771544285491	-0.009607785105101
2	C	26	50	20120604	14	2310	45.88	0.0125673098270791	-0.0123120442790708
2	C	26	50	20120604	14	2312	45.92	0.0121916239942347	-0.0138681741724281
2	C	26	50	20120604	14	2314	45.96	0.0119765928220759	-0.0154025251769247
2	C	26	50	20120604	14	2316	46	0.0120780626451762	-0.0168699838799212
2	C	26	50	20120604	14	2318	46.04	0.0122584455850569	-0.0180357908300635
2	C	26	50	20120604	14	2320	46.08	0.0124771537124779	-0.0195411504565315
2	C	26	50	20120604	14	2322	46.12	0.0131918265362231	-0.021425802160428
2	C	26	50	20120604	14	2324	46.16	0.0136855284908475	-0.0226847350736525
2	C	26	50	20120604	14	2326	46.2	0.014609504921824	-0.0236149340443034
2	C	26	50	20120604	14	2328	46.24	0.0152685284418899	-0.0243479209336814
2	C	26	50	20120604	14	2330	46.28	0.0169479777578861	-0.0250685334543886
2	C	26	50	20120604	14	2332	46.32	0.0177003393730686	-0.0259265368226804
2	C	26	50	20120604	14	2334	46.36	0.0194161339776177	-0.0270031068970369
2	C	26	50	20120604	14	2336	46.4	0.0204157708341811	-0.0273034151470068
2	C	26	50	20120604	14	2338	46.44	0.0213781431633760	-0.0284584033633969
2	C	26	50	20120604	14	2340	46.48	0.0225949325124418	-0.0295702580661346
2	C	26	50	20120604	14	2342	46.52	0.0228589661845369	-0.0301138817595109
2	C	26	50	20120604	14	2344	46.56	0.0230428139476454	-0.0306261099118024
2	C	26	50	20120604	14	2346	46.6	0.0222087107885577	-0.0303946031516419
2	C	26	50	20120604	14	2348	46.64	0.0215699812331119	-0.0308002703120086
2	C	26	50	20120604	14	2350	46.68	0.0212983815184582	-0.0309935225953069
2	C	26	50	20120604	14	2352	46.72	0.0202177809354489	-0.0313798857405473
2	C	26	50	20120604	14	2354	46.76	0.0195416454312783	-0.03212998461403
2	C	26	50	20120604	14	2356	46.8	0.0184619640870846	-0.032944642336635
2	C	26	50	20120604	14	2358	46.84	0.0179623931461763	-0.0341155404556018
2	C	26	50	20120604	14	2360	46.88	0.0167040966290548	-0.0357208849809296
2	C	26	50	20120604	14	2362	46.92	0.0166499322496159	-0.0365626248932541
2	C	26	50	20120604	14	2364	46.96	0.0165797165462441	-0.0379793133293613
2	C	26	50	20120604	14	2366	47	0.0167580488764594	-0.0407528689678874
2	C	26	50	20120604	14	2368	47.04	0.0164901968277459	-0.0418910280428853
2	C	26	50	20120604	14	2370	47.08	0.0160618315397031	-0.0445687000018825
2	C	26	50	20120604	14	2372	47.12	0.0156794989031155	-0.0464568872396849
2	C	26	50	20120604	14	2374	47.16	0.0156078689861813	-0.047455675568111
2	C	26	50	20120604	14	2376	47.2	0.0151076616491699	-0.0490748086756719
2	C	26	50	20120604	14	2378	47.24	0.0151373601339798	-0.0504040280029464
2	C	26	50	20120604	14	2380	47.28	0.0152587703683095	-0.0508693749756452
2	C	26	50	20120604	14	2382	47.32	0.0150708920965482	-0.052714852963864
2	C	26	50	20120604	14	2384	47.36	0.0151752610574514	-0.0533038729125924
2	C	26	50	20120604	14	2386	47.4	0.0160858024595853	-0.054235061832737
2	C	26	50	20120604	14	2388	47.44	0.0165575841039930	-0.0554744785988008
2	C	26	50	20120604	14	2390	47.48	0.0171331690238788	-0.0556781253517825
2	C	26	50	20120604	14	2392	47.52	0.0179005213028225	-0.0574757322109149
2	C	26	50	20120604	14	2394	47.56	0.0188057594040975	-0.0581828389921015
2	C	26	50	20120604	14	2396	47.6	0.0195411504565315	-0.0586874303911562
2	C	26	50	20120604	14	2398	47.64	0.0207922344844849	-0.0594675813028393
2	C	26	50	20120604	14	2400	47.68	0.0215081093897581	-0.0604790268426485
2	C	26	50	20120604	14	2402	47.72	0.0224466522204270	-0.0613462933097738
2	C	26	50	20120604	14	2404	47.76	0.0230010946475554	-0.0623071807147282
2	C	26	50	20120604	14	2406	47.8	0.0239169393505482	-0.0632452285706503
2	C	26	50	20120604	14	2408	47.84	0.0250363600958446	-0.0640508353264561
2	C	26	50	20120604	14	2410	47.88	0.0256520379702238	-0.0650719682291676
2	C	26	50	20120604	14	2412	47.92	0.0271778329826681	-0.0666433009183204
2	C	26	50	20120604	14	2414	47.96	0.0273061021527753	-0.0674055620284395
2	C	26	50	20120604	14	2416	48	0.0288249675187640	-0.0684836170270365
2	C	26	50	20120604	14	2418	48.04	0.0293320337915529	-0.0696348575774863
2	C	26	50	20120604	14	2420	48.08	0.0300661520517808	-0.0698143212785515
2	C	26	50	20120604	14	2422	48.12	0.0310022200087155	-0.0704712234782738
2	C	26	50	20120604	14	2424	48.16	0.0316454043368828	-0.0704925781030656
2	C	26	50	20120604	14	2426	48.2	0.0328742145012288	-0.0709294286724826
2	C	26	50	20120604	14	2428	48.24	0.0337434608673414	-0.0720441825130232
2	C	26	50	20120604	14	2430	48.28	0.0347965549965625	-0.072764512191018
2	C	26	50	20120604	14	2432	48.32	0.0354108893680574	-0.07353568284658
2	C	26	50	20120604	14	2434	48.36	0.0356977625891848	-0.0746020705832875
2	C	26	50	20120604	14	2436	48.4	0.0373702822587253	-0.0757801811914224
2	C	26	50	20120604	14	2438	48.44	0.0378815204615232	-0.0767914853098754
2	C	26	50	20120604	14	2440	48.48	0.0395659902356658	-0.0782619845720309
2	C	26	50	20120604	14	2442	48.52	0.039635852385647	-0.0791585959705755
2	C	26	50	20120604	14	2444	48.56	0.0400507826448473	-0.0801971944107822
2	C	26	50	20120604	14	2446	48.6	0.0407375247507357	-0.0809778402972122
2	C	26	50	20120604	14	2448	48.64	0.0407834159808347	-0.0818241764036144
2	C	26	50	20120604	14	2450	48.68	0.0414099125889660	-0.0827767906592289
2	C	26	50	20120604	14	2452	48.72	0.041698341445012	-0.0838219651925007
2	C	26	50	20120604	14	2454	48.76	0.0431118479006039	-0.0854706553635155
2	C	26	50	20120604	14	2456	48.8	0.043565456900735	-0.0862435937860305
2	C	26	50	20120604	14	2458	48.84	0.0446990197816552	-0.0875808034199325
2	C	26	50	20120604	14	2460	48.88	0.0452552299757365	-0.0890794455319785
2	C	26	50	20120604	14	2462	48.92	0.0450981108489569	-0.0886638081659975
2	C	26	50	20120604	14	2464	48.96	0.0457581243185164	-0.0899681373345745
2	C	26	50	20120604	14	2466	49	0.0463209813163409	-0.0905550359629595
2	C	26	50	20120604	14	2468	49.04	0.0473599333099383	-0.0920333841103855
2	C	26	50	20120604	14	2470	49.08	0.0479119008633325	-0.0927188534240675
2	C	26	50	20120604	14	2472	49.12	0.048484303802703	-0.0938647199629805
2	C	26	50	20120604	14	2474	49.16	0.0499954617047768	-0.0951197637889085
2	C	26	50	20120604	14	2476	49.2	0.0506302314622479	-0.0959006218073735
2	C	26	50	20120604	14	2478	49.24	0.0511611272335628	-0.0970667823109055
2	C	26	50	20120604	14	2480	49.28	0.0511850274427669	-0.0972606709903075
2	C	26	50	20120604	14	2482	49.32	0.0516008062301046	-0.0977796873676985
2	C	26	50	20120604	14	2484	49.36	0.0515741483044539	-0.0980099920463305
2	C	26	50	20120604	14	2486	49.4	0.0519187921496042	-0.0988561160206985
2	C	26	50	20120604	14	2488	49.44	0.0516787293973914	-0.0989519289895495
2	C	26	50	20120604	14	2490	49.48	0.0516538392386936	-0.0993077451218425
2	C	26	50	20120604	14	2492	49.52	0.0515369544877635	-0.100524888024298
2	C	26	50	20120604	14	2494	49.56	0.0515556928174649	-0.101464986489886
2	C	26	50	20120604	14	2496	49.6	0.0517058115871108	-0.102932728035595
2	C	26	50	20120604	14	2498	49.64	0.0516708098014421	-0.104157083427219
2	C	26	50	20120604	14	2500	49.68	0.0523311768243922	-0.104678998942414
2	C	26	50	20120604	14	2502	49.72	0.0529145399188711	-0.106004824157138
2	C	26	50	20120604	14	2504	49.76	0.0535184798206825	-0.107298758856031
2	C	26	50	20120604	14	2506	49.8	0.0535680480060437	-0.107431624220216
2	C	26	50	20120604	14	2508	49.84	0.053741642720825	-0.108403542490957
2	C	26	50	20120604	14	2510	49.88	0.0537411477460782	-0.108609098432249
2	C	26	50	20120604	14	2512	49.92	0.0542858320996262	-0.109218412345596
2	C	26	50	20120604	14	2514	49.96	0.054920389725063	-0.109433797071147
2	C	26	50	20120604	14	2516	50	0.0553600687216048	-0.110467728606598
2	C	26	50	20120604	14	2518	50.04	0.0563550386734124	-0.111886821205760
2	C	26	50	20120604	14	2520	50.08	0.0564923588103188	-0.112288316436119
2	C	26	50	20120604	14	2522	50.12	0.0572261942278342	-0.113701257206285
2	C	26	50	20120604	14	2524	50.16	0.0573974554902376	-0.114658538366655
2	C	26	50	20120604	14	2526	50.2	0.0572191938707004	-0.116028982019274
2	C	26	50	20120604	14	2528	50.24	0.0574187394043513	-0.117307289658303
2	C	26	50	20120604	14	2530	50.28	0.0576660146457322	-0.118064106046207
2	C	26	50	20120604	14	2532	50.32	0.0574128704180674	-0.117682268384365
2	C	26	50	20120604	14	2534	50.36	0.0577874248800619	-0.118753040183116
2	C	26	50	20120604	14	2536	50.4	0.0580875917086756	-0.119438580207476
2	C	26	50	20120604	14	2538	50.44	0.0581512313189824	-0.120189527609096
2	C	26	50	20120604	14	2540	50.48	0.0587529791897722	-0.122512373385294
2	C	26	50	20120604	14	2542	50.52	0.0590172249939016	-0.123687796987660
2	C	26	50	20120604	14	2544	50.56	0.0596784405449891	-0.125355791173801
2	C	26	50	20120604	14	2546	50.6	0.0602111040832569	-0.127269717098440
2	C	26	50	20120604	14	2548	50.64	0.060600295655622	-0.128638392984105
2	C	26	50	20120604	14	2550	50.68	0.0611153522350383	-0.130082022188575
2	C	26	50	20120604	14	2552	50.72	0.0616814619240563	-0.130664253912203
2	C	26	50	20120604	14	2554	50.76	0.062597306627049	-0.131309700982071
2	C	26	50	20120604	14	2556	50.8	0.0626716942604299	-0.131386634199863
2	C	26	50	20120604	14	2558	50.84	0.0630943319835451	-0.131507054484699
2	C	26	50	20120604	14	2560	50.88	0.0636327230867405	-0.131105842097055
2	C	26	50	20120604	14	2562	50.92	0.064173518352992	-0.130938399211270
2	C	26	50	20120604	14	2564	50.96	0.0641713970326484	-0.130825969233061
2	C	26	50	20120604	14	2566	51	0.064910677172379	-0.130953602007065
2	C	26	50	20120604	14	2568	51.04	0.0666915256007973	-0.131022544918231
2	C	26	50	20120604	14	2570	51.08	0.0685525599382022	-0.131246061371764
2	C	26	50	20120604	14	2572	51.12	0.0697642581184435	-0.132164168816457
2	C	26	50	20120604	14	2574	51.16	0.0715284895375039	-0.132785715677119
2	C	26	50	20120604	14	2576	51.2	0.0724515467296648	-0.133084539002849
2	C	26	50	20120604	14	2578	51.24	0.0730351219561781	-0.132608444007075
2	C	26	50	20120604	14	2580	51.28	0.0737456228499143	-0.132262810212431
2	C	26	50	20120604	14	2582	51.32	0.075200141498815	-0.132049971071294
2	C	26	50	20120604	14	2584	51.36	0.076131613261672	-0.131664385743513
2	C	26	50	20120604	14	2586	51.4	0.078216234763288	-0.131671386100647
2	C	26	50	20120604	14	2588	51.44	0.0798393276688237	-0.132009807406124
2	C	26	50	20120604	14	2590	51.48	0.0811868610617309	-0.131779502727492
2	C	26	50	20120604	14	2592	51.52	0.0823653959339345	-0.132050536756719
2	C	26	50	20120604	14	2594	51.56	0.0849720036614225	-0.133156239630461
2	C	26	50	20120604	14	2596	51.6	0.0859607510735557	-0.133639688536759
2	C	26	50	20120604	14	2598	51.64	0.0868088549469108	-0.134611677518177
2	C	26	50	20120604	14	2600	51.68	0.0869078498962769	-0.135622840215274
2	C	26	50	20120604	14	2602	51.72	0.0880323618103979	-0.137103309683044
2	C	26	50	20120604	14	2604	51.76	0.0886643031407443	-0.138925028883416
2	C	26	50	20120604	14	2606	51.8	0.0896512120752464	-0.139964687983793
2	C	26	50	20120604	14	2608	51.84	0.0905116903172723	-0.140647116738318
2	C	26	50	20120604	14	2610	51.88	0.0920384045685322	-0.142395721097514
2	C	26	50	20120604	14	2612	51.92	0.0924896801162854	-0.143576448000738
2	C	26	50	20120604	14	2614	51.96	0.0932876501188544	-0.144882827778981
2	C	26	50	20120604	14	2616	52	0.0943271677978768	-0.146687293573890
2	C	26	50	20120604	14	2618	52.04	0.0951758373566569	-0.147884991039864
2	C	26	50	20120604	14	2620	52.08	0.0959513213635842	-0.149027180623515
2	C	26	50	20120604	14	2622	52.12	0.0963494931920703	-0.149845232458669
2	C	26	50	20120604	14	2624	52.16	0.0963371188233996	-0.150126307404192
2	C	26	50	20120604	14	2626	52.2	0.095995303405374	-0.151002695548795
2	C	26	50	20120604	14	2628	52.24	0.0955831308626203	-0.151511034613790
2	C	26	50	20120604	14	2630	52.28	0.0958823077417404	-0.152143824472273
2	C	26	50	20120604	14	2632	52.32	0.0964358309300532	-0.152932389954652
2	C	26	50	20120604	14	2634	52.36	0.097273681755081	-0.153289549589829
2	C	26	50	20120604	14	2636	52.4	0.0980041230600468	-0.154032718816857
2	C	26	50	20120604	14	2638	52.44	0.0990976636971518	-0.154378847586248
2	C	26	50	20120604	14	2640	52.48	0.100359707880214	-0.155520966459220
2	C	26	50	20120604	14	2642	52.52	0.101463360144289	-0.156658842691506
2	C	26	50	20120604	14	2644	52.56	0.103274189900230	-0.158294451387067
2	C	26	50	20120604	14	2646	52.6	0.10409655508675	-0.158777405318619
2	C	26	50	20120604	14	2648	52.64	0.105341275153673	-0.159151959780613
2	C	26	50	20120604	14	2650	52.68	0.106543144549656	-0.159962516283886
2	C	26	50	20120604	14	2652	52.72	0.108260424078446	-0.160690412004441
2	C	26	50	20120604	14	2654	52.76	0.109706316024616	-0.160909049421184
2	C	26	50	20120604	14	2656	52.8	0.111621656162816	-0.162154476594887
2	C	26	50	20120604	14	2658	52.84	0.113147592596616	-0.163065230129055
2	C	26	50	20120604	14	2660	52.88	0.115231436280773	-0.164215692862045
2	C	26	50	20120604	14	2662	52.92	0.116927431895449	-0.165353781226365
2	C	26	50	20120604	14	2664	52.96	0.118318664487434	-0.165355548993319
2	C	26	50	20120604	14	2666	53	0.120440904069809	-0.166549640214708
2	C	26	50	20120604	14	2668	53.04	0.122116040034440	-0.166348114782071
2	C	26	50	20120604	14	2670	53.08	0.123924677759359	-0.167135973157669
2	C	26	50	20120604	14	2672	53.12	0.125485898821540	-0.167640918110114
2	C	26	50	20120604	14	2674	53.16	0.127226017899362	-0.167831200544931
2	C	26	50	20120604	14	2676	53.2	0.129051838319064	-0.167017957035889
2	C	26	50	20120604	14	2678	53.24	0.130758228403424	-0.167111860816430
2	C	26	50	20120604	14	2680	53.28	0.132626970204743	-0.167131094120879
2	C	26	50	20120604	14	2682	53.32	0.134218455437160	-0.167593046981028
2	C	26	50	20120604	14	2684	53.36	0.136393303764055	-0.167393855000768
2	C	26	50	20120604	14	2686	53.4	0.137992496460387	-0.168000835461737
2	C	26	50	20120604	14	2688	53.44	0.140022882871886	-0.168371783679149
2	C	26	50	20120604	14	2690	53.48	0.141114585031360	-0.168431251359446
2	C	26	50	20120604	14	2692	53.52	0.142219792930355	-0.168144873113066
2	C	26	50	20120604	14	2694	53.56	0.143810005370565	-0.167103375535055
2	C	26	50	20120604	14	2696	53.6	0.145153720386854	-0.166270191614784
2	C	26	50	20120604	14	2698	53.64	0.145594106490177	-0.165474837907304
2	C	26	50	20120604	14	2700	53.68	0.146761964049984	-0.164544568225975
2	C	26	50	20120604	14	2702	53.72	0.148157792836047	-0.163533405528879
2	C	26	50	20120604	14	2704	53.76	0.149361429998982	-0.162421692247498
2	C	26	50	20120604	14	2706	53.8	0.150349823857725	-0.161545021260182
2	C	26	50	20120604	14	2708	53.84	0.151732854011048	-0.160846470471048
2	C	26	50	20120604	14	2710	53.88	0.152384665041945	-0.160017882744854
2	C	26	50	20120604	14	2712	53.92	0.152238435359596	-0.158315735301182
2	C	26	50	20120604	14	2714	53.96	0.152705125835179	-0.157028800959423
2	C	26	50	20120604	14	2716	54	0.153142259247309	-0.155450397202458
2	C	26	50	20120604	14	2718	54.04	0.154192949213474	-0.154625981406273
2	C	26	50	20120604	14	2720	54.08	0.155101793559333	-0.153562987782114
2	C	26	50	20120604	14	2722	54.12	0.155583545409355	-0.153075579077842
2	C	26	50	20120604	14	2724	54.16	0.156273964470506	-0.151786947679808
2	C	26	50	20120604	14	2726	54.2	0.156811860598954	-0.151922217207049
2	C	26	50	20120604	14	2728	54.24	0.157819989807960	-0.150984798676162
2	C	26	50	20120604	14	2730	54.28	0.158050655111051	-0.151103444122977
2	C	26	50	20120604	14	2732	54.32	0.158267673253265	-0.151074516384559
2	C	26	50	20120604	14	2734	54.36	0.158994529526850	-0.151442261408251
2	C	26	50	20120604	14	2736	54.4	0.158732214124233	-0.151622552424250
2	C	26	50	20120604	14	2738	54.44	0.158710725149153	-0.152235182668402
2	C	26	50	20120604	14	2740	54.48	0.158695946617426	-0.152945754272817
2	C	26	50	20120604	14	2742	54.52	0.158735968861241	-0.153703348478180
2	C	26	50	20120604	14	2744	54.56	0.159044125996482	-0.155123360316159
2	C	26	50	20120604	14	2746	54.6	0.159839338282605	-0.156141169816998
2	C	26	50	20120604	14	2748	54.64	0.160762961160191	-0.157990819735226
2	C	26	50	20120604	14	2750	54.68	0.161631288287488	-0.158924200686392
2	C	26	50	20120604	14	2752	54.72	0.162195418077518	-0.159912877387848
2	C	26	50	20120604	14	2754	54.76	0.162950749541182	-0.160518019371188
2	C	26	50	20120604	14	2756	54.8	0.163998116105475	-0.162204327622960
2	C	26	50	20120604	14	2758	54.84	0.164817652864870	-0.163252966979461
2	C	26	50	20120604	14	2760	54.88	0.165538336096256	-0.164312778623103
2	C	26	50	20120604	14	2762	54.92	0.165778398848469	-0.165387934483896
2	C	26	50	20120604	14	2764	54.96	0.166634139475061	-0.167308295080244
2	C	26	50	20120604	14	2766	55	0.167439746230866	-0.168015896836176
2	C	26	50	20120604	14	2768	55.04	0.167923902243945	-0.169337691542249
2	C	26	50	20120604	14	2770	55.08	0.168280284061663	-0.170582199477137
2	C	26	50	20120604	14	2772	55.12	0.168194370587749	-0.171946562011436
2	C	26	50	20120604	14	2774	55.16	0.168289264317784	-0.173195171165655
2	C	26	50	20120604	14	2776	55.2	0.168189279418924	-0.174490166524720
2	C	26	50	20120604	14	2778	55.24	0.167800158557237	-0.176037528293991
2	C	26	50	20120604	14	2780	55.28	0.166914436603123	-0.177829761141586
2	C	26	50	20120604	14	2782	55.32	0.166843867346361	-0.179052914451684
2	C	26	50	20120604	14	2784	55.36	0.166103455835780	-0.181037833897153
2	C	26	50	20120604	14	2786	55.4	0.165839068610294	-0.182109737066752
2	C	26	50	20120604	14	2788	55.44	0.165191288088049	-0.183393913692066
2	C	26	50	20120604	14	2790	55.48	0.164949881832952	-0.184398995270844
2	C	26	50	20120604	14	2792	55.52	0.164451937237641	-0.185865676156381
2	C	26	50	20120604	14	2794	55.56	0.163959578785901	-0.188113073639026
2	C	26	50	20120604	14	2796	55.6	0.163839865607846	-0.189078486527380
2	C	26	50	20120604	14	2798	55.64	0.163939426242637	-0.190032514996557
2	C	26	50	20120604	14	2800	55.68	0.163410015395562	-0.191345400157187
2	C	26	50	20120604	14	2802	55.72	0.163136577203278	-0.192850618362298
2	C	26	50	20120604	14	2804	55.76	0.162385700512336	-0.193782514389225
2	C	26	50	20120604	14	2806	55.8	0.161856784640008	-0.194259104359744
2	C	26	50	20120604	14	2808	55.84	0.161733040953300	-0.194828325318599
2	C	26	50	20120604	14	2810	55.88	0.161032298133144	-0.197220467559352
2	C	26	50	20120604	14	2812	55.92	0.160772224259024	-0.197975516180305
2	C	26	50	20120604	14	2814	55.96	0.160819458992007	-0.199775244359781
2	C	26	50	20120604	14	2816	56	0.160605205637308	-0.201215620873057
2	C	26	50	20120604	14	2818	56.04	0.160305180230050	-0.202789852700013
2	C	26	50	20120604	14	2820	56.08	0.159788568015715	-0.203928718881792
2	C	26	50	20120604	14	2822	56.12	0.158556010185429	-0.205335224980250
2	C	26	50	20120604	14	2824	56.16	0.158521644795864	-0.207005835461481
2	C	26	50	20120604	14	2826	56.2	0.157596749126072	-0.208947550682619
2	C	26	50	20120604	14	2828	56.24	0.157361423989293	-0.209977663841452
2	C	26	50	20120604	14	2830	56.28	0.157159615713942	-0.211179321105400
2	C	26	50	20120604	14	2832	56.32	0.156474994928397	-0.212593676089129
2	C	26	50	20120604	14	2834	56.36	0.156373030130550	-0.214469064694192
2	C	26	50	20120604	14	2836	56.4	0.156329118799438	-0.215679702214262
2	C	26	50	20120604	14	2838	56.44	0.155630992274373	-0.217403133572048
2	C	26	50	20120604	14	2840	56.48	0.154962069259370	-0.218794719717424
2	C	26	50	20120604	14	2842	56.52	0.154257578773274	-0.220890796348894
2	C	26	50	20120604	14	2844	56.56	0.154107813557019	-0.221207438765509
2	C	26	50	20120604	14	2846	56.6	0.152850860542782	-0.223361003178291
2	C	26	50	20120604	14	2848	56.64	0.152612353425488	-0.224564003945124
2	C	26	50	20120604	14	2850	56.68	0.151359077366512	-0.225924760234840
2	C	26	50	20120604	14	2852	56.72	0.151271608257680	-0.226613270107682
2	C	26	50	20120604	14	2854	56.76	0.149648939616213	-0.227651868547887
2	C	26	50	20120604	14	2856	56.8	0.148645767225743	-0.227946519943609
2	C	26	50	20120604	14	2858	56.84	0.147225260413018	-0.228222927984374
2	C	26	50	20120604	14	2860	56.88	0.146603077156252	-0.228634393420346
2	C	26	50	20120604	14	2862	56.92	0.145572044758604	-0.228256869109872
2	C	26	50	20120604	14	2864	56.96	0.144596025268532	-0.228954288528155
2	C	26	50	20120604	14	2866	57	0.144574599933062	-0.229115721006301
2	C	26	50	20120604	14	2868	57.04	0.143584438307366	-0.229203614379202
2	C	26	50	20120604	14	2870	57.08	0.143064431980482	-0.230064446174618
2	C	26	50	20120604	14	2872	57.12	0.142757971901516	-0.230475558057200
2	C	26	50	20120604	14	2874	57.16	0.142397630285823	-0.230347995993875
2	C	26	50	20120604	14	2876	57.2	0.141891129698459	-0.230079507549058
2	C	26	50	20120604	14	2878	57.24	0.141132121279533	-0.230624969720064
2	C	26	50	20120604	14	2880	57.28	0.140071461107754	-0.230104539129111
2	C	26	50	20120604	14	2882	57.32	0.138944262187864	-0.229961774269990
2	C	26	50	20120604	14	2884	57.36	0.138403891185681	-0.231074901764934
2	C	26	50	20120604	14	2886	57.4	0.137986981027494	-0.232344582701233
2	C	26	50	20120604	14	2888	57.44	0.137657115714070	-0.232084720959147
2	C	26	50	20120604	14	2890	57.48	0.137628265757398	-0.232816435056318
2	C	26	50	20120604	14	2892	57.52	0.137825972813418	-0.233816566887629
2	C	26	50	20120604	14	2894	57.56	0.137521916897507	-0.233549280524339
2	C	26	50	20120604	14	2896	57.6	0.137669277950707	-0.233325551938772
2	C	26	50	20120604	14	2898	57.64	0.137012941436409	-0.234278873301169
2	C	26	50	20120604	14	2900	57.68	0.135996404727776	-0.233985848251044
2	C	26	50	20120604	14	2902	57.72	0.135106935107721	-0.235392920034927
2	C	26	50	20120604	14	2904	57.76	0.134911137240010	-0.235583061048389
2	C	26	50	20120604	14	2906	57.8	0.134107156829801	-0.236613315628577
2	C	26	50	20120604	14	2908	57.84	0.133817243049515	-0.237280824430017
2	C	26	50	20120604	14	2910	57.88	0.133549037447411	-0.238630903407337
2	C	26	50	20120604	14	2912	57.92	0.133908742667000	-0.239788649340173
2	C	26	50	20120604	14	2914	57.96	0.134710318914153	-0.241582154979976
2	C	26	50	20120604	14	2916	58	0.134283438550351	-0.242447441548114
