# Supplementary material for: How Do Ants Make Sense of Gravity? A Boltzmann Walker Analysis of Lasius niger Trajectories on Various Inclines
Source: PLoS One. 2013 Oct 29;8(10):e76531. doi: 10.1371/journal.pone.0076531 (PMC3812222; doi:10.1371/journal.pone.0076531)
Supplement: Dataset S2 — Trajectories for . (ZIP) [file pone.0076531.s006.zip › Incline2/2-C-26-50-20120604-15.txt]

Pente	Colonie	Temperature	Humidite	Date	Indiv	Frame	Time	X	Y
2	C	26	50	20120604	15	6	0	0	0
2	C	26	50	20120604	15	8	0.04	0.00065716382923134	-0.0017384715190219
2	C	26	50	20120604	15	10	0.08	0.000407802622845899	-0.0020130057268175
2	C	26	50	20120604	15	12	0.12	0.00101940049109758	-0.0019870336947446
2	C	26	50	20120604	15	14	0.16	0.00182548807951462	-0.0020856185221776
2	C	26	50	20120604	15	16	0.2	0.00284174901650374	-0.0025612114721358
2	C	26	50	20120604	15	18	0.24	0.00389385319623121	-0.0027581407106963
2	C	26	50	20120604	15	20	0.28	0.0049140951443984	-0.003062592606404
2	C	26	50	20120604	15	22	0.32	0.00585322487369569	-0.0033112608481438
2	C	26	50	20120604	15	24	0.36	0.00676178637684229	-0.0027008155639455
2	C	26	50	20120604	15	26	0.4	0.0078958300903737	-0.002980278306006
2	C	26	50	20120604	15	28	0.44	0.0088455381371175	-0.003050076816377
2	C	26	50	20120604	15	30	0.48	0.0095512876268376	-0.0020467767931336
2	C	26	50	20120604	15	32	0.52	0.0095643817877852	-0.0021649216507742
2	C	26	50	20120604	15	34	0.56	0.0101032194713393	-0.0010821774311314
2	C	26	50	20120604	15	36	0.6	0.0099284792435725	-0.000319576909757299
2	C	26	50	20120604	15	38	0.64	0.0097780210626716	0.000122378970619900
2	C	26	50	20120604	15	40	0.68	0.0099509440260108	0.00102249054773132
2	C	26	50	20120604	15	42	0.72	0.010831256613249	0.00227304424559879
2	C	26	50	20120604	15	44	0.76	0.0121909310295892	0.00346895273141616
2	C	26	50	20120604	15	46	0.8	0.0129075130416436	0.00463327475731793
2	C	26	50	20120604	15	48	0.84	0.0142199527250005	0.00599195922416445
2	C	26	50	20120604	15	50	0.88	0.0154007786231752	0.00719371548306223
2	C	26	50	20120604	15	52	0.92	0.0162304270095414	0.00778902868214319
2	C	26	50	20120604	15	54	0.96	0.0170712476830503	0.00774540019374398
2	C	26	50	20120604	15	56	1	0.0181947696476776	0.00705773884904006
2	C	26	50	20120604	15	58	1.04	0.0193806584304056	0.00672617647934169
2	C	26	50	20120604	15	60	1.08	0.0199033517630587	0.00609642718001695
2	C	26	50	20120604	15	62	1.12	0.0194669961683884	0.00523029208374154
2	C	26	50	20120604	15	64	1.16	0.0199322724304092	0.00537779455829706
2	C	26	50	20120604	15	66	1.2	0.020746788731658	0.0038871427528777
2	C	26	50	20120604	15	68	1.24	0.0205702241683957	0.00364990842778961
2	C	26	50	20120604	15	70	1.28	0.021345708175323	0.0029626713471544
2	C	26	50	20120604	15	72	1.32	0.0222042772290397	0.00242640156430253
2	C	26	50	20120604	15	74	1.36	0.0227483251864846	0.0023531453017716
2	C	26	50	20120604	15	76	1.4	0.0229016259366459	0.00219404627600463
2	C	26	50	20120604	15	78	1.44	0.0225758618425532	0.00224828136612164
2	C	26	50	20120604	15	80	1.48	0.0230133488080733	0.00174927611063829
2	C	26	50	20120604	15	82	1.52	0.0224095503276181	0.00132027442649241
2	C	26	50	20120604	15	84	1.56	0.0227572347319276	0.00236884307231394
2	C	26	50	20120604	15	86	1.6	0.022545951225709	0.00321666410295661
2	C	26	50	20120604	15	88	1.64	0.0219830942278845	0.00304059451444116
2	C	26	50	20120604	15	90	1.68	0.0227301525422081	0.00326085827678077
2	C	26	50	20120604	15	92	1.72	0.0224262380476541	0.00356675267032207
2	C	26	50	20120604	15	94	1.76	0.0223633762548066	0.0044041792312813
2	C	26	50	20120604	15	96	1.8	0.0223672653421032	0.00469685072801441
2	C	26	50	20120604	15	98	1.84	0.0220521785604065	0.0051990379640131
2	C	26	50	20120604	15	100	1.88	0.0218750483117192	0.00572151916463184
2	C	26	50	20120604	15	102	1.92	0.0221404254866985	0.00673727805580632
2	C	26	50	20120604	15	104	1.96	0.0226481281555905	0.00748143723232704
2	C	26	50	20120604	15	106	2	0.0228727759799734	0.00828421556100812
2	C	26	50	20120604	15	108	2.04	0.0231831958569143	0.00863451626040794
2	C	26	50	20120604	15	110	2.08	0.0227449310739349	0.0084956404885829
2	C	26	50	20120604	15	112	2.12	0.0227209601540527	0.0101007021711982
2	C	26	50	20120604	15	114	2.16	0.0218471883045405	0.00996529122260102
2	C	26	50	20120604	15	116	2.2	0.021020934030724	0.0105249662399102
2	C	26	50	20120604	15	118	2.24	0.0199116956230767	0.0113458465021896
2	C	26	50	20120604	15	120	2.28	0.0192090436146116	0.0112764793269552
2	C	26	50	20120604	15	122	2.32	0.0195246960817333	0.0115279264983452
2	C	26	50	20120604	15	124	2.36	0.0174860365208943	0.0137624546375728
2	C	26	50	20120604	15	126	2.4	0.0167874857317601	0.0148869665516937
2	C	26	50	20120604	15	128	2.44	0.0157559725015008	0.0167391479121982
2	C	26	50	20120604	15	130	2.48	0.0152405623686939	0.0177963432607502
2	C	26	50	20120604	15	132	2.52	0.0152080283856916	0.0181674399705847
2	C	26	50	20120604	15	134	2.56	0.0149933083405164	0.0176541228738501
2	C	26	50	20120604	15	136	2.6	0.0150155114934457	0.0174888013084087
2	C	26	50	20120604	15	138	2.64	0.014451798896416	0.0164188143981850
2	C	26	50	20120604	15	140	2.68	0.0140634063547136	0.0163391022507419
2	C	26	50	20120604	15	142	2.72	0.0135754390360846	0.0163182355296291
2	C	26	50	20120604	15	144	2.76	0.0123925625282445	0.0150873323292108
2	C	26	50	20120604	15	146	2.8	0.0113777299469534	0.0147483382672421
2	C	26	50	20120604	15	148	2.84	0.009071218337401	0.0153026392730143
2	C	26	50	20120604	15	150	2.88	0.0087743819817267	0.0154545187385453
2	C	26	50	20120604	15	152	2.92	0.0084837398814556	0.015359929064426
2	C	26	50	20120604	15	154	2.96	0.0082594880368701	0.0153023281460305
2	C	26	50	20120604	15	156	3	0.00684944640450599	0.0147559467362077
2	C	26	50	20120604	15	158	3.04	0.00501439117024191	0.0149269392980342
2	C	26	50	20120604	15	160	3.08	0.00371140550454945	0.0139622052321902
2	C	26	50	20120604	15	162	3.12	0.00291352742586199	0.0134260415153555
2	C	26	50	20120604	15	164	3.16	0.00210305577540159	0.0124105937511647
2	C	26	50	20120604	15	166	3.2	0.00199394919906451	0.0119325471406757
2	C	26	50	20120604	15	168	3.24	0.00070699364410156	0.0116868204631456
2	C	26	50	20120604	15	170	3.28	0.000289454160878709	0.0109470382776004
2	C	26	50	20120604	15	172	3.32	-0.00157306792919378	0.0110438723086432
2	C	26	50	20120604	15	174	3.36	-0.00226318152021485	0.0100577779611531
2	C	26	50	20120604	15	176	3.4	-0.00304420429455917	0.00905682942151058
2	C	26	50	20120604	15	178	3.44	-0.00246382872623079	0.00761354599225612
2	C	26	50	20120604	15	180	3.48	-0.00249025330664373	0.00697509220845498
2	C	26	50	20120604	15	182	3.52	-0.00236315793379326	0.00560804266838703
2	C	26	50	20120604	15	184	3.56	-0.00256249840647756	0.00333919863706843
2	C	26	50	20120604	15	186	3.6	-0.00326816976089830	0.00082029336365103
2	C	26	50	20120604	15	188	3.64	-0.00370197977115624	-0.0010958387341439
2	C	26	50	20120604	15	190	3.68	-0.00346965276712959	-0.0018745471479934
2	C	26	50	20120604	15	192	3.72	-0.00340283117630746	-0.0019415243023074
2	C	26	50	20120604	15	194	3.76	-0.00321234368052362	-0.0031800147584878
2	C	26	50	20120604	15	196	3.8	-0.00244348526413605	-0.0039043254476606
2	C	26	50	20120604	15	198	3.84	-0.00205803428664345	-0.0042759029901063
2	C	26	50	20120604	15	200	3.88	-0.00196344461252413	-0.0031492202581671
2	C	26	50	20120604	15	202	3.92	-0.0015156409590665	-0.0045951899860833
2	C	26	50	20120604	15	204	3.96	-0.00103902270427552	-0.0048635794359505
2	C	26	50	20120604	15	206	4	-0.00074310558741676	-0.0044020579109378
2	C	26	50	20120604	15	208	4.04	-0.000673908117809841	-0.0044894138826856
2	C	26	50	20120604	15	210	4.08	-0.000206376185157110	-0.0051847897623723
2	C	26	50	20120604	15	212	4.12	-0.00038830061782078	-0.0049416015981866
2	C	26	50	20120604	15	214	4.16	-0.000538292108246071	-0.0052784107002014
2	C	26	50	20120604	15	216	4.2	-0.000331180532036531	-0.0055360097005876
2	C	26	50	20120604	15	218	4.24	0.000483547901246609	-0.0058626930334958
2	C	26	50	20120604	15	220	4.28	0.00111350226153789	-0.0074400432013565
2	C	26	50	20120604	15	222	4.32	0.00254483487908351	-0.0078491681138832
2	C	26	50	20120604	15	224	4.36	0.0027941112326552	-0.0085243631660348
2	C	26	50	20120604	15	226	4.4	0.00231917589200345	-0.0084372900369995
2	C	26	50	20120604	15	228	4.44	0.00343582477871762	-0.0094988128790524
2	C	26	50	20120604	15	230	4.48	0.00323732576310293	-0.0095527792685925
2	C	26	50	20120604	15	232	4.52	0.00403330879561682	-0.0096317701671189
2	C	26	50	20120604	15	234	4.56	0.0045316210864546	-0.0101823800754932
2	C	26	50	20120604	15	236	4.6	0.00517182142400528	-0.010389859347229
2	C	26	50	20120604	15	238	4.64	0.00537374990750872	-0.0104798245429993
2	C	26	50	20120604	15	240	4.68	0.00550744258662766	-0.0104135898508056
2	C	26	50	20120604	15	242	4.72	0.00662117819340334	-0.0109932335636154
2	C	26	50	20120604	15	244	4.76	0.00681945093484805	-0.0108386600212481
2	C	26	50	20120604	15	246	4.8	0.0073433958465038	-0.0109755771072892
2	C	26	50	20120604	15	248	4.84	0.0079902288456621	-0.0119748886947333
2	C	26	50	20120604	15	250	4.88	0.0085837247803154	-0.011735370414742
2	C	26	50	20120604	15	252	4.92	0.0087749193828804	-0.0126936485956738
2	C	26	50	20120604	15	254	4.96	0.009449435612522	-0.0127439168167483
2	C	26	50	20120604	15	256	5	0.0103612498068621	-0.0137502004770549
2	C	26	50	20120604	15	258	5.04	0.0106539990853411	-0.0133462940125734
2	C	26	50	20120604	15	260	5.08	0.0108065573733821	-0.013660709042828
2	C	26	50	20120604	15	262	5.12	0.0116342400028966	-0.0147282140082497
2	C	26	50	20120604	15	264	5.16	0.0127968932567948	-0.0149232057742297
2	C	26	50	20120604	15	266	5.2	0.0130064726356707	-0.0155174653842066
2	C	26	50	20120604	15	268	5.24	0.0134570057213037	-0.0163361889708035
2	C	26	50	20120604	15	270	5.28	0.0135703761515313	-0.0165407337493973
2	C	26	50	20120604	15	272	5.32	0.014410192733411	-0.0175927106499042
2	C	26	50	20120604	15	274	5.36	0.0146016772497563	-0.0173784572952046
2	C	26	50	20120604	15	276	5.4	0.0147057845811504	-0.0171425452597974
2	C	26	50	20120604	15	278	5.44	0.0138922935847343	-0.0175278123895269
2	C	26	50	20120604	15	280	5.48	0.0138631819985529	-0.0175852082469558
2	C	26	50	20120604	15	282	5.52	0.0139479853148206	-0.0181867227725077
2	C	26	50	20120604	15	284	5.56	0.0133296487189442	-0.0176536066859
2	C	26	50	20120604	15	286	5.6	0.0131333063790121	-0.0185340041259519
2	C	26	50	20120604	15	288	5.64	0.01256863211676	-0.019015239788024
2	C	26	50	20120604	15	290	5.68	0.0124092926746874	-0.0193513559253932
2	C	26	50	20120604	15	292	5.72	0.0123177223465237	-0.0197795090814017
2	C	26	50	20120604	15	294	5.76	0.0125356526564854	-0.0200798880420497
2	C	26	50	20120604	15	296	5.8	0.0120739119283706	-0.0205991872621531
2	C	26	50	20120604	15	298	5.84	0.0127878069346565	-0.0204965153575248
2	C	26	50	20120604	15	300	5.88	0.0130602551774477	-0.0211502355767318
2	C	26	50	20120604	15	302	5.92	0.0130394662380808	-0.0217041830291134
2	C	26	50	20120604	15	304	5.96	0.0135113185931666	-0.0208523314898179
2	C	26	50	20120604	15	306	6	0.0132436079658094	-0.0214281992524162
2	C	26	50	20120604	15	308	6.04	0.0133889891200213	-0.0210020967060732
2	C	26	50	20120604	15	310	6.08	0.0132064848597971	-0.0207065967822154
2	C	26	50	20120604	15	312	6.12	0.0128926708703065	-0.0209444675034065
2	C	26	50	20120604	15	314	6.16	0.0129010854410026	-0.0212229968645159
2	C	26	50	20120604	15	316	6.2	0.0129469059604235	-0.020890515256002
2	C	26	50	20120604	15	318	6.24	0.0126607398460773	-0.0210624129145084
2	C	26	50	20120604	15	320	6.28	0.0121505623034512	-0.021450119562633
2	C	26	50	20120604	15	322	6.32	0.0119100045764916	-0.0213746005584023
2	C	26	50	20120604	15	324	6.36	0.0114189189169575	-0.0216395534693129
2	C	26	50	20120604	15	326	6.4	0.0109063372112754	-0.0221215881620478
2	C	26	50	20120604	15	328	6.44	0.0104547081101315	-0.0223735303081845
2	C	26	50	20120604	15	330	6.48	0.0098427779016927	-0.022702759225505
2	C	26	50	20120604	15	332	6.52	0.0100988212671603	-0.0229671464509906
2	C	26	50	20120604	15	334	6.56	0.0096450001349948	-0.0232655455126514
2	C	26	50	20120604	15	336	6.6	0.0096470507446602	-0.0231366399464411
2	C	26	50	20120604	15	338	6.64	0.0095951491069212	-0.0231925013821548
2	C	26	50	20120604	15	340	6.68	0.0097837344854636	-0.0237520349781077
2	C	26	50	20120604	15	342	6.72	0.009310185074103	-0.0238560503856203
2	C	26	50	20120604	15	344	6.76	0.0097686731110243	-0.0236251093108847
2	C	26	50	20120604	15	346	6.8	0.0096085134250856	-0.0240758898838911
2	C	26	50	20120604	15	348	6.84	0.009589704384706	-0.0238254326619949
2	C	26	50	20120604	15	350	6.88	0.0095368835081514	-0.0246533839920862
2	C	26	50	20120604	15	352	6.92	0.0094530913545808	-0.0247060634472846
2	C	26	50	20120604	15	354	6.96	0.0094720418163166	-0.0244847390247732
2	C	26	50	20120604	15	356	7	0.0095206200521841	-0.0237699247796717
2	C	26	50	20120604	15	358	7.04	0.0094310296230078	-0.0237100328353052
2	C	26	50	20120604	15	360	7.08	0.0096442930282136	-0.0231461858879871
2	C	26	50	20120604	15	362	7.12	0.0096087255571199	-0.0229263463897162
2	C	26	50	20120604	15	364	7.16	0.0097229233022816	-0.0226202398641405
2	C	26	50	20120604	15	366	7.2	0.0096464143485572	-0.0224660905858419
2	C	26	50	20120604	15	368	7.24	0.0089750871704987	-0.0218306844322676
2	C	26	50	20120604	15	370	7.28	0.0092047554530281	-0.0223949556436545
2	C	26	50	20120604	15	372	7.32	0.0079329531963859	-0.02130289993079
2	C	26	50	20120604	15	374	7.36	0.00708859698897108	-0.0207139506927397
2	C	26	50	20120604	15	376	7.4	0.00608973794986697	-0.0201208295246804
2	C	26	50	20120604	15	378	7.44	0.00447060484230601	-0.0189806905506952
2	C	26	50	20120604	15	380	7.48	0.00359930786652795	-0.018052683611066
2	C	26	50	20120604	15	382	7.52	0.00321874299689335	-0.0186161062943155
2	C	26	50	20120604	15	384	7.56	0.00070462483638458	-0.0165488796195166
2	C	26	50	20120604	15	386	7.6	-0.00071835685007523	-0.0162961596559205
2	C	26	50	20120604	15	388	7.64	-0.00191994340334553	-0.0154547732969866
2	C	26	50	20120604	15	390	7.68	-0.00277426981637512	-0.0148154073454378
2	C	26	50	20120604	15	392	7.72	-0.00482353597893185	-0.0138795515205374
2	C	26	50	20120604	15	394	7.76	-0.00635710916596923	-0.0127225834051599
2	C	26	50	20120604	15	396	7.8	-0.00546481111878993	-0.0128224975933416
2	C	26	50	20120604	15	398	7.84	-0.00850664307009822	-0.0110596803878435
2	C	26	50	20120604	15	400	7.88	-0.00783665939492396	-0.0110965206511434
2	C	26	50	20120604	15	402	7.92	-0.00838473786102166	-0.0097963634125757
2	C	26	50	20120604	15	404	7.96	-0.00809232799379759	-0.0091282394282359
2	C	26	50	20120604	15	406	8	-0.0078833991531604	-0.0093664424896142
2	C	26	50	20120604	15	408	8.04	-0.00802800248991305	-0.0090628815484508
2	C	26	50	20120604	15	410	8.08	-0.00782451130042318	-0.0083233751345503
2	C	26	50	20120604	15	412	8.12	-0.00783407845517264	-0.0073483243807688
2	C	26	50	20120604	15	414	8.16	-0.0076963976938078	-0.00625860919135
2	C	26	50	20120604	15	416	8.2	-0.00800236986909503	-0.0053233119808067
2	C	26	50	20120604	15	418	8.24	-0.00759557840894622	-0.0044639580385629
2	C	26	50	20120604	15	420	8.28	-0.0072513517567968	-0.0027496554293221
2	C	26	50	20120604	15	422	8.32	-0.00704816462322285	-0.000504414622359501
2	C	26	50	20120604	15	424	8.36	-0.00746602230449722	0.00150902951066235
2	C	26	50	20120604	15	426	8.4	-0.00696314422517332	0.00475004142141561
2	C	26	50	20120604	15	428	8.44	-0.00679607822730272	0.00497308623472563
2	C	26	50	20120604	15	430	8.48	-0.00587707558542512	0.00791453306473599
2	C	26	50	20120604	15	432	8.52	-0.00481759698907666	0.00859705445024746
2	C	26	50	20120604	15	434	8.56	-0.00493340128084514	0.00941392683129116
2	C	26	50	20120604	15	436	8.6	-0.00446110132716687	0.0102676500822364
2	C	26	50	20120604	15	438	8.64	-0.00395763634921458	0.0102851149126249
2	C	26	50	20120604	15	440	8.68	-0.00308892172740141	0.0112127301150974
2	C	26	50	20120604	15	442	8.72	-0.00298432182542354	0.0104547856090347
2	C	26	50	20120604	15	444	8.76	-0.00298789596735973	0.0106563035463410
2	C	26	50	20120604	15	446	8.8	-0.00255508509898360	0.0109497238691554
2	C	26	50	20120604	15	448	8.84	-0.00264122908970843	0.0104722768852168
2	C	26	50	20120604	15	450	8.88	-0.00228553740820885	0.0101137086933314
2	C	26	50	20120604	15	452	8.92	-0.00238898430186931	0.0100196832904235
2	C	26	50	20120604	15	454	8.96	-0.00271858445024989	0.0100183914063342
2	C	26	50	20120604	15	456	9	-0.00285003630797925	0.0096339565412862
2	C	26	50	20120604	15	458	9.04	-0.00298073792541378	0.0093822406693194
2	C	26	50	20120604	15	460	9.08	-0.00325376599576552	0.0090229795127884
2	C	26	50	20120604	15	462	9.12	-0.00302415993863288	0.00898460341355984
2	C	26	50	20120604	15	464	9.16	-0.00342394609190047	0.00903206654203343
2	C	26	50	20120604	15	466	9.2	-0.00327122729062015	0.00871221598195185
2	C	26	50	20120604	15	468	9.24	-0.00290743923647598	0.00868240860269771
2	C	26	50	20120604	15	470	9.28	-0.00235720480180245	0.00844731610404984
2	C	26	50	20120604	15	472	9.32	-0.00231536529355964	0.00830264912768688
2	C	26	50	20120604	15	474	9.36	-0.00203605740788417	0.00743184783376243
2	C	26	50	20120604	15	476	9.4	-0.00107158497154916	0.00607734943906054
2	C	26	50	20120604	15	478	9.44	-0.000429857283351121	0.00562485766764364
2	C	26	50	20120604	15	480	9.48	0.000321952788542039	0.00500973133655384
2	C	26	50	20120604	15	482	9.52	0.0012239947671661	0.00461361011773314
2	C	26	50	20120604	15	484	9.56	0.00174112316945126	0.00377128330678028
2	C	26	50	20120604	15	486	9.6	0.00167799267602692	0.00349353176313021
2	C	26	50	20120604	15	488	9.64	0.0032699658121225	0.00253876083183307
2	C	26	50	20120604	15	490	9.68	0.00358306562376409	0.00224299927846618
2	C	26	50	20120604	15	492	9.72	0.00390403553388029	0.00203901311422948
2	C	26	50	20120604	15	494	9.76	0.00404881564732824	0.00161923917357809
2	C	26	50	20120604	15	496	9.8	0.00410484678866946	0.00129965519275302
2	C	26	50	20120604	15	498	9.84	0.00422702069832287	-2.08101525704003e-05
2	C	26	50	20120604	15	500	9.88	0.00443564548304415	-0.0008087816652534
2	C	26	50	20120604	15	502	9.92	0.00472382685171673	-0.0012230401730115
2	C	26	50	20120604	15	504	9.96	0.00499954192783699	-0.0022079550663907
2	C	26	50	20120604	15	506	10	0.00581982822042025	-0.0023965687292044
2	C	26	50	20120604	15	508	10.04	0.00602172134858464	-0.0020382635810415
2	C	26	50	20120604	15	510	10.08	0.00701695292990127	-0.0018915601371487
2	C	26	50	20120604	15	512	10.12	0.00714353918586928	-0.0015430837732444
2	C	26	50	20120604	15	514	10.16	0.0085365439288688	-0.0012134262077932
2	C	26	50	20120604	15	516	10.2	0.0094169581980621	-0.000183388143700799
2	C	26	50	20120604	15	518	10.24	0.0094687891251231	0.000301899240227549
2	C	26	50	20120604	15	520	10.28	0.0100510915594302	0.00073429503692312
2	C	26	50	20120604	15	522	10.32	0.0105756233697144	0.00126434228010056
2	C	26	50	20120604	15	524	10.36	0.0113045797504396	0.00332548783658123
2	C	26	50	20120604	15	526	10.4	0.0118573180502254	0.00494977575257703
2	C	26	50	20120604	15	528	10.44	0.0123830024445629	0.00677158687682949
2	C	26	50	20120604	15	530	10.48	0.013490105389731	0.00892407648730383
2	C	26	50	20120604	15	532	10.52	0.0144208700458069	0.00942407169228084
2	C	26	50	20120604	15	534	10.56	0.0151933134935751	0.00964398190122986
2	C	26	50	20120604	15	536	10.6	0.0152950661593878	0.00898502909184211
2	C	26	50	20120604	15	538	10.64	0.0157746259783885	0.0086123838181568
2	C	26	50	20120604	15	540	10.68	0.0167298565290934	0.00749975129795977
2	C	26	50	20120604	15	542	10.72	0.0168391045267867	0.00652231759432561
2	C	26	50	20120604	15	544	10.76	0.0173527468926407	0.00674350059548076
2	C	26	50	20120604	15	546	10.8	0.0176437213330989	0.00540176547817928
2	C	26	50	20120604	15	548	10.84	0.0172157803091248	0.00472760987299603
2	C	26	50	20120604	15	550	10.88	0.0172384077261228	0.00436005576813526
2	C	26	50	20120604	15	552	10.92	0.017230770972886	0.00452127611424579
2	C	26	50	20120604	15	554	10.96	0.0172198532441845	0.00355081448347413
2	C	26	50	20120604	15	556	11	0.016937943912661	0.00327470342755641
2	C	26	50	20120604	15	558	11.04	0.0170797046801533	0.00295543057371505
2	C	26	50	20120604	15	560	11.08	0.0165864057763941	0.00233838798324824
2	C	26	50	20120604	15	562	11.12	0.0169588530601807	0.00233239171774378
2	C	26	50	20120604	15	564	11.16	0.016567731086303	0.00109288302779845
2	C	26	50	20120604	15	566	11.2	0.0167636350200307	0.00092434412650263
2	C	26	50	20120604	15	568	11.24	0.0165656663345019	0.0007986417540111
2	C	26	50	20120604	15	570	11.28	0.016772756697508	0.00094520377654763
2	C	26	50	20120604	15	572	11.32	0.0172638989255846	0.00034414887040345
2	C	26	50	20120604	15	574	11.36	0.0172145499433256	-5.59250753240995e-05
2	C	26	50	20120604	15	576	11.4	0.0179246619283321	7.70463548779993e-05
2	C	26	50	20120604	15	578	11.44	0.0177773433015397	-0.000330346146034799
2	C	26	50	20120604	15	580	11.48	0.017326499088923	-6.23456048973008e-05
2	C	26	50	20120604	15	582	11.52	0.0172316195010234	-0.0004673622270253
2	C	26	50	20120604	15	584	11.56	0.0165629298312587	0.000239836478042810
2	C	26	50	20120604	15	586	11.6	0.0163013498196944	0.000260392072171900
2	C	26	50	20120604	15	588	11.64	0.0162653722266676	7.69120045895997e-05
2	C	26	50	20120604	15	590	11.68	0.0159721421155774	0.000377510168339829
2	C	26	50	20120604	15	592	11.72	0.015226052537544	-0.0002729785728771
2	C	26	50	20120604	15	594	11.76	0.0150767115853574	-0.0008498362849691
2	C	26	50	20120604	15	596	11.8	0.0150309334923434	-0.0006707544215658
2	C	26	50	20120604	15	598	11.84	0.0146803499502311	-0.0011235856042377
2	C	26	50	20120604	15	600	11.88	0.0142366263029009	-0.0029250956928023
2	C	26	50	20120604	15	602	11.92	0.0137833779272281	-0.004147110560981
2	C	26	50	20120604	15	604	11.96	0.0138191787435596	-0.0047293210714066
2	C	26	50	20120604	15	606	12	0.013086597733474	-0.0059090764099145
2	C	26	50	20120604	15	608	12.04	0.0131951662015506	-0.0064521775513795
2	C	26	50	20120604	15	610	12.08	0.0131465999864984	-0.0075349581445951
2	C	26	50	20120604	15	612	12.12	0.0131056160774608	-0.0079723461151659
2	C	26	50	20120604	15	614	12.16	0.0133219766103683	-0.0076568492115361
2	C	26	50	20120604	15	616	12.2	0.0134912650448522	-0.0080251033521102
2	C	26	50	20120604	15	618	12.24	0.0135110993900644	-0.0087574892007242
2	C	26	50	20120604	15	620	12.28	0.0138077236137044	-0.0090455008637693
2	C	26	50	20120604	15	622	12.32	0.0144377274714704	-0.0091706870483106
2	C	26	50	20120604	15	624	12.36	0.0147919384713701	-0.0096553875336105
2	C	26	50	20120604	15	626	12.4	0.0145369911214133	-0.0102764747748657
2	C	26	50	20120604	15	628	12.44	0.0146540950754456	-0.0106136162170676
2	C	26	50	20120604	15	630	12.48	0.0146482967998399	-0.0110247280996495
2	C	26	50	20120604	15	632	12.52	0.0148467746022512	-0.0113930670930374
2	C	26	50	20120604	15	634	12.56	0.0147737728981615	-0.0122417649360887
2	C	26	50	20120604	15	636	12.6	0.0151876495682578	-0.012100548640818
2	C	26	50	20120604	15	638	12.64	0.0151210966780125	-0.0120703693233969
2	C	26	50	20120604	15	640	12.68	0.0155259930919877	-0.012416561732398
2	C	26	50	20120604	15	642	12.72	0.0160595758690711	-0.0126607964146199
2	C	26	50	20120604	15	644	12.76	0.0160507511764419	-0.0126892786757661
2	C	26	50	20120604	15	646	12.8	0.0167317162199279	-0.0137074912274713
2	C	26	50	20120604	15	648	12.84	0.0166756638653833	-0.0134681143688362
2	C	26	50	20120604	15	650	12.88	0.0172406209703479	-0.0142158302924663
2	C	26	50	20120604	15	652	12.92	0.0175200059306625	-0.0151665282887038
2	C	26	50	20120604	15	654	12.96	0.018483297498673	-0.0164451894811234
2	C	26	50	20120604	15	656	13	0.0186140415425143	-0.0162324210506644
2	C	26	50	20120604	15	658	13.04	0.0186239056821119	-0.0165461289741378
2	C	26	50	20120604	15	660	13.08	0.0187910940094556	-0.0163390598243351
2	C	26	50	20120604	15	662	13.12	0.0185594034015321	-0.0165076765073768
2	C	26	50	20120604	15	664	13.16	0.0189196248090719	-0.0162753000058755
2	C	26	50	20120604	15	666	13.2	0.0188624198704739	-0.0167676584576157
2	C	26	50	20120604	15	668	13.24	0.0187458462465275	-0.0168675443615261
2	C	26	50	20120604	15	670	13.28	0.0184780295531531	-0.0166089907669853
2	C	26	50	20120604	15	672	13.32	0.0185318262370658	-0.0172409462394673
2	C	26	50	20120604	15	674	13.36	0.0185704271962508	-0.0171367257709882
2	C	26	50	20120604	15	676	13.4	0.0180486460313454	-0.0170690627230965
2	C	26	50	20120604	15	678	13.44	0.0185463219260801	-0.0179607102320371
2	C	26	50	20120604	15	680	13.48	0.0181865318536768	-0.0185469158957764
2	C	26	50	20120604	15	682	13.52	0.0186407418945719	-0.0189652756228654
2	C	26	50	20120604	15	684	13.56	0.0189620441448753	-0.0195496357379058
2	C	26	50	20120604	15	686	13.6	0.0193554642157919	-0.0200255327437799
2	C	26	50	20120604	15	688	13.64	0.0192915205495692	-0.0198699904651223
2	C	26	50	20120604	15	690	13.68	0.019312875174361	-0.0198397262948875
2	C	26	50	20120604	15	692	13.72	0.0193103295899487	-0.0198275640582511
2	C	26	50	20120604	15	694	13.76	0.0199789768333065	-0.0205560183931617
2	C	26	50	20120604	15	696	13.8	0.0200166090562013	-0.0208527062564119
2	C	26	50	20120604	15	698	13.84	0.0197586070049498	-0.021180146193576
2	C	26	50	20120604	15	700	13.88	0.020271110928886	-0.0210598036904859
2	C	26	50	20120604	15	702	13.92	0.0206421298569745	-0.0214131449490448
2	C	26	50	20120604	15	704	13.96	0.0205229823643446	-0.0217502227516364
2	C	26	50	20120604	15	706	14	0.0202662460342314	-0.0221012871263599
2	C	26	50	20120604	15	708	14.04	0.0203028529522934	-0.0215955855696587
2	C	26	50	20120604	15	710	14.08	0.0200871712418959	-0.0216933218689543
2	C	26	50	20120604	15	712	14.12	0.0200231427228595	-0.0215197625095121
2	C	26	50	20120604	15	714	14.16	0.0197521440489697	-0.0212124892577475
2	C	26	50	20120604	15	716	14.2	0.0198893015513165	-0.0211593360410057
2	C	26	50	20120604	15	718	14.24	0.019920852655893	-0.0210098395253272
2	C	26	50	20120604	15	720	14.28	0.0197669225806965	-0.021411256973939
2	C	26	50	20120604	15	722	14.32	0.0195926419723375	-0.0213851435205098
2	C	26	50	20120604	15	724	14.36	0.0197128784094104	-0.0208778368314153
2	C	26	50	20120604	15	726	14.4	0.0195384280954239	-0.0205211085313745
2	C	26	50	20120604	15	728	14.44	0.0191976591954345	-0.0207167791198645
2	C	26	50	20120604	15	730	14.48	0.019279839145544	-0.0209619896094443
2	C	26	50	20120604	15	732	14.52	0.0192749742508894	-0.0208836987466314
2	C	26	50	20120604	15	734	14.56	0.0190289859438502	-0.0210485111951903
2	C	26	50	20120604	15	736	14.6	0.0192966612158684	-0.0202615367030688
2	C	26	50	20120604	15	738	14.64	0.0186004368080443	-0.020086605556471
2	C	26	50	20120604	15	740	14.68	0.0188609208040978	-0.0204769426418216
2	C	26	50	20120604	15	742	14.72	0.0184975174160426	-0.0205640086997891
2	C	26	50	20120604	15	744	14.76	0.0183447964934419	-0.0207724496367473
2	C	26	50	20120604	15	746	14.8	0.0182582819787638	-0.0201411093471649
2	C	26	50	20120604	15	748	14.84	0.0181263075691231	-0.0203716544421029
2	C	26	50	20120604	15	750	14.88	0.0167691433818562	-0.0205652037102493
2	C	26	50	20120604	15	752	14.92	0.0165769164033906	-0.0199941796291021
2	C	26	50	20120604	15	754	14.96	0.0161199557171166	-0.0201668833893391
2	C	26	50	20120604	15	756	15	0.0152714205086249	-0.0199860125457794
2	C	26	50	20120604	15	758	15.04	0.0141517239916838	-0.0190737670163028
2	C	26	50	20120604	15	760	15.08	0.0129812147814467	-0.0191144610115601
2	C	26	50	20120604	15	762	15.12	0.0117794373093455	-0.0183332282265018
2	C	26	50	20120604	15	764	15.16	0.0113502871327755	-0.0179828638874917
2	C	26	50	20120604	15	766	15.2	0.0097201655858349	-0.0178817051913751
2	C	26	50	20120604	15	768	15.24	0.0087756123475259	-0.0177515975436368
2	C	26	50	20120604	15	770	15.28	0.0077885619916677	-0.0164978265099149
2	C	26	50	20120604	15	772	15.32	0.00628511155350881	-0.0161396062145658
2	C	26	50	20120604	15	774	15.36	0.00485527093127149	-0.0155438687514161
2	C	26	50	20120604	15	776	15.4	0.00353446617469314	-0.0151042604655525
2	C	26	50	20120604	15	778	15.44	0.00278083176730452	-0.0153093214320966
2	C	26	50	20120604	15	780	15.48	0.00088953325966486	-0.014818518615275
2	C	26	50	20120604	15	782	15.52	-0.00072938771586174	-0.0146935728470393
2	C	26	50	20120604	15	784	15.56	-0.00203194911748548	-0.0140227406437276
2	C	26	50	20120604	15	786	15.6	-0.0036684063411855	-0.0148163265842533
2	C	26	50	20120604	15	788	15.64	-0.00534368372717267	-0.0145852440881615
2	C	26	50	20120604	15	790	15.68	-0.00727486305727125	-0.0151304941271345
2	C	26	50	20120604	15	792	15.72	-0.00830257205304778	-0.0146332566386041
2	C	26	50	20120604	15	794	15.76	-0.00949984525495284	-0.0142966738107593
2	C	26	50	20120604	15	796	15.8	-0.00977844532674035	-0.0141931533779936
2	C	26	50	20120604	15	798	15.84	-0.0107494443586657	-0.0137550300163704
2	C	26	50	20120604	15	800	15.88	-0.0108686625619738	-0.0131183510705901
2	C	26	50	20120604	15	802	15.92	-0.0101775363940420	-0.0129462412800493
2	C	26	50	20120604	15	804	15.96	-0.0103483026816986	-0.0125234621355778
2	C	26	50	20120604	15	806	16	-0.0103277965850442	-0.0115852728582995
2	C	26	50	20120604	15	808	16.04	-0.0100962049720699	-0.0111595380074827
2	C	26	50	20120604	15	810	16.08	-0.0104003315986583	-0.0098904934672872
2	C	26	50	20120604	15	812	16.12	-0.0101341553930162	-0.0088717152301571
2	C	26	50	20120604	15	814	16.16	-0.0101905895852227	-0.0079021233407263
2	C	26	50	20120604	15	816	16.2	-0.0103830781931973	-0.0064591871009014
2	C	26	50	20120604	15	818	16.24	-0.0102368202265767	-0.0060257589283053
2	C	26	50	20120604	15	820	16.28	-0.0102074823662253	-0.0053624149858063
2	C	26	50	20120604	15	822	16.32	-0.0103843227011322	-0.0049822107406302
2	C	26	50	20120604	15	824	16.36	-0.0100245538419323	-0.0043878097092969
2	C	26	50	20120604	15	826	16.4	-0.0101112734175770	-0.0029244946520382
2	C	26	50	20120604	15	828	16.44	-0.0102018467251792	-0.0012758822627696
2	C	26	50	20120604	15	830	16.48	-0.0102757676680845	0.000155825121369999
2	C	26	50	20120604	15	832	16.52	-0.00961205603005934	0.00174523853091772
2	C	26	50	20120604	15	834	16.56	-0.00949588616408498	0.00298337614081433
2	C	26	50	20120604	15	836	16.6	-0.00932873248497351	0.00467679010863215
2	C	26	50	20120604	15	838	16.64	-0.00920486859011306	0.00656441873207746
2	C	26	50	20120604	15	840	16.68	-0.0090696132050077	0.00843108163946057
2	C	26	50	20120604	15	842	16.72	-0.00898875554457902	0.00979386732563797
2	C	26	50	20120604	15	844	16.76	-0.00890217031922273	0.0111511517210577
2	C	26	50	20120604	15	846	16.8	-0.00911783788748462	0.0118576079640056
2	C	26	50	20120604	15	848	16.84	-0.00867175957457309	0.0138057366436492
2	C	26	50	20120604	15	850	16.88	-0.00854509200132524	0.0149766877956246
2	C	26	50	20120604	15	852	16.92	-0.0084662771723874	0.0164717243701941
2	C	26	50	20120604	15	854	16.96	-0.00830089408865602	0.0168073929089708
2	C	26	50	20120604	15	856	17	-0.00814408113911263	0.0172159075883454
2	C	26	50	20120604	15	858	17.04	-0.0085649758440122	0.0173673026857313
2	C	26	50	20120604	15	860	17.08	-0.00928868478531423	0.0174459053826348
2	C	26	50	20120604	15	862	17.12	-0.0093899247987106	0.0171291250801971
2	C	26	50	20120604	15	864	17.16	-0.0100567512421069	0.0171109842557258
2	C	26	50	20120604	15	866	17.2	-0.0114605109378269	0.0167324445399125
2	C	26	50	20120604	15	868	17.24	-0.0123622559316029	0.0167394731813175
2	C	26	50	20120604	15	870	17.28	-0.0135752198329824	0.0165209842569987
2	C	26	50	20120604	15	872	17.32	-0.0146155789690744	0.0165550031642416
2	C	26	50	20120604	15	874	17.36	-0.0146155789690744	0.0165550031642416
2	C	26	50	20120604	15	876	17.4	-0.0154836656800659	0.0168769771659871
2	C	26	50	20120604	15	878	17.44	-0.0155764027344185	0.0167665624421048
2	C	26	50	20120604	15	880	17.48	-0.0144816670868533	0.0175398473469426
2	C	26	50	20120604	15	882	17.52	-0.0146757749693568	0.0179989647088992
2	C	26	50	20120604	15	884	17.56	-0.0143263652245013	0.0184364799586905
2	C	26	50	20120604	15	886	17.6	-0.0138014657186909	0.0186076846525514
2	C	26	50	20120604	15	888	17.64	-0.0139304490666471	0.0188249007846641
2	C	26	50	20120604	15	890	17.68	-0.0128055645072525	0.0197554724005887
2	C	26	50	20120604	15	892	17.72	-0.0121334114284736	0.0202021998375254
2	C	26	50	20120604	15	894	17.76	-0.0107755648831627	0.0218544856465223
2	C	26	50	20120604	15	896	17.8	-0.0101367929013101	0.0223738980037107
2	C	26	50	20120604	15	898	17.84	-0.00901831260803261	0.0235622404469693
2	C	26	50	20120604	15	900	17.88	-0.00791631497382463	0.0248202258371071
2	C	26	50	20120604	15	902	17.92	-0.00692005101660746	0.0256418344193712
2	C	26	50	20120604	15	904	17.96	-0.00644952802227031	0.0258589303433311
2	C	26	50	20120604	15	906	18	-0.0063341494087841	0.0250132094198285
2	C	26	50	20120604	15	908	18.04	-0.00526723134199078	0.025354353086412
2	C	26	50	20120604	15	910	18.08	-0.00496804032073513	0.0252137236897696
2	C	26	50	20120604	15	912	18.12	-0.00395667963373963	0.024657145800162
2	C	26	50	20120604	15	914	18.16	-0.00245522323670374	0.0244318474375404
2	C	26	50	20120604	15	916	18.2	-0.000189483404154560	0.0233920893422124
2	C	26	50	20120604	15	918	18.24	0.00103893078039396	0.0233281386049219
2	C	26	50	20120604	15	920	18.28	0.00257026243893498	0.0237040153565972
2	C	26	50	20120604	15	922	18.32	0.00449714963087176	0.0235434809040645
2	C	26	50	20120604	15	924	18.36	0.00586179500788368	0.0231563399413648
2	C	26	50	20120604	15	926	18.4	0.0073838423543877	0.0234017767051147
2	C	26	50	20120604	15	928	18.44	0.0078892822815799	0.0225504201405661
2	C	26	50	20120604	15	930	18.48	0.0093123325573974	0.0219770293730222
2	C	26	50	20120604	15	932	18.52	0.0095886366534664	0.0209434139143025
2	C	26	50	20120604	15	934	18.56	0.0103838842949279	0.020452080767395
2	C	26	50	20120604	15	936	18.6	0.0110802430530404	0.0199346200249227
2	C	26	50	20120604	15	938	18.64	0.0123214205149893	0.0181484046560351
2	C	26	50	20120604	15	940	18.68	0.0134619696109076	0.0172898497444541
2	C	26	50	20120604	15	942	18.72	0.0133114619325321	0.0162351646249753
2	C	26	50	20120604	15	944	18.76	0.0132699901198155	0.0161677419933891
2	C	26	50	20120604	15	946	18.8	0.0136033343986024	0.0155392513441349
2	C	26	50	20120604	15	948	18.84	0.0134482658814882	0.0149758993715636
2	C	26	50	20120604	15	950	18.88	0.013314997466438	0.0149171175848435
2	C	26	50	20120604	15	952	18.92	0.013081857289613	0.0147565407059039
2	C	26	50	20120604	15	954	18.96	0.0135008604838729	0.0144096624033250
2	C	26	50	20120604	15	956	19	0.0131433119399659	0.0150072029887667
2	C	26	50	20120604	15	958	19.04	0.0131514295258139	0.0144148737803024
2	C	26	50	20120604	15	960	19.08	0.0127624925118901	0.0152399542568621
2	C	26	50	20120604	15	962	19.12	0.0126018873486792	0.014567446210479
2	C	26	50	20120604	15	964	19.16	0.0129163448053406	0.0144235429094397
2	C	26	50	20120604	15	966	19.2	0.0127571255714209	0.0148609379510783
2	C	26	50	20120604	15	968	19.24	0.0130941538765378	0.0147575377264654
2	C	26	50	20120604	15	970	19.28	0.0130007733550143	0.014620967122747
2	C	26	50	20120604	15	972	19.32	0.0128338183729084	0.0147025036056856
2	C	26	50	20120604	15	974	19.36	0.0126379497945197	0.0149241108709095
2	C	26	50	20120604	15	976	19.4	0.0129574701357344	0.0153372945763602
2	C	26	50	20120604	15	978	19.44	0.0130271979354272	0.0146280594037623
2	C	26	50	20120604	15	980	19.48	0.013171723490434	0.0148577347573595
2	C	26	50	20120604	15	982	19.52	0.0127236794206707	0.0151141528894212
2	C	26	50	20120604	15	984	19.56	0.0127145860274647	0.0146432621995578
2	C	26	50	20120604	15	986	19.6	0.0130593005832931	0.0149192459762549
2	C	26	50	20120604	15	988	19.64	0.0129124627891119	0.0152561540732191
2	C	26	50	20120604	15	990	19.68	0.0125657612632283	0.0149342154268126
2	C	26	50	20120604	15	992	19.72	0.0126547082252338	0.0144729060338343
2	C	26	50	20120604	15	994	19.76	0.0127762810941232	0.0148827946216848
2	C	26	50	20120604	15	996	19.8	0.0128489433869579	0.0146829945295927
2	C	26	50	20120604	15	998	19.84	0.0129445795791134	0.0145269714183239
2	C	26	50	20120604	15	1000	19.88	0.0125629681914427	0.01444457933618
2	C	26	50	20120604	15	1002	19.92	0.012666389629259	0.0144855491030820
2	C	26	50	20120604	15	1004	19.96	0.0126830278518203	0.0146212216811882
2	C	26	50	20120604	15	1006	20	0.0125827954655871	0.0146112868309125
2	C	26	50	20120604	15	1008	20.04	0.012485603638513	0.0150063120342224
2	C	26	50	20120604	15	1010	20.08	0.0123358101379865	0.0149503374614237
2	C	26	50	20120604	15	1012	20.12	0.0127312596053651	0.0150087091262106
2	C	26	50	20120604	15	1014	20.16	0.0126390387389627	0.0150174913924330
2	C	26	50	20120604	15	1016	20.2	0.0124570718798922	0.0147648704237863
2	C	26	50	20120604	15	1018	20.24	0.0127591973942897	0.0151244554352231
2	C	26	50	20120604	15	1020	20.28	0.0123865733338079	0.0145900029167988
2	C	26	50	20120604	15	1022	20.32	0.012407390557446	0.0143758626991843
2	C	26	50	20120604	15	1024	20.36	0.0123842045260909	0.0147738153245683
2	C	26	50	20120604	15	1026	20.4	0.012305008566598	0.0146331010751122
2	C	26	50	20120604	15	1028	20.44	0.0119840527986174	0.0148426168143777
2	C	26	50	20120604	15	1030	20.48	0.0117625374572751	0.0153817645218290
2	C	26	50	20120604	15	1032	20.52	0.0113265071317242	0.0149483363492329
2	C	26	50	20120604	15	1034	20.56	0.0114867516704767	0.0146557214210423
2	C	26	50	20120604	15	1036	20.6	0.0106592104623185	0.0148341386040713
2	C	26	50	20120604	15	1038	20.64	0.0109277342624741	0.0145412903306429
2	C	26	50	20120604	15	1040	20.68	0.0104736020033248	0.0145008721070303
2	C	26	50	20120604	15	1042	20.72	0.010352234195402	0.0143447712140155
2	C	26	50	20120604	15	1044	20.76	0.0094681315158166	0.0141564757492534
2	C	26	50	20120604	15	1046	20.8	0.0093951298117269	0.0142917028500875
2	C	26	50	20120604	15	1048	20.84	0.0089576499172746	0.0139549008191405
2	C	26	50	20120604	15	1050	20.88	0.008900657110711	0.0137933976303175
2	C	26	50	20120604	15	1052	20.92	0.0086960557635747	0.0140425467046686
2	C	26	50	20120604	15	1054	20.96	0.008747009878227	0.0140106844731083
2	C	26	50	20120604	15	1056	21	0.0084768031639321	0.0139584504951821
2	C	26	50	20120604	15	1058	21.04	0.0085825297698552	0.0138329248993858
2	C	26	50	20120604	15	1060	21.08	0.0085686987612151	0.0137034960741575
2	C	26	50	20120604	15	1062	21.12	0.0075967027087283	0.0135831535710673
2	C	26	50	20120604	15	1064	21.16	0.00718470694267	0.0139417203487392
2	C	26	50	20120604	15	1066	21.2	0.00692362190585246	0.0136487730803614
2	C	26	50	20120604	15	1068	21.24	0.00655717088757034	0.0133059959971134
2	C	26	50	20120604	15	1070	21.28	0.00637391709415803	0.0134497932321355
2	C	26	50	20120604	15	1072	21.32	0.00613876873407445	0.0133208664527218
2	C	26	50	20120604	15	1074	21.36	0.00607196128538794	0.0127831541720363
2	C	26	50	20120604	15	1076	21.4	0.00591796049951332	0.0129102283316833
2	C	26	50	20120604	15	1078	21.44	0.00568788916611866	0.0129985954661282
2	C	26	50	20120604	15	1080	21.48	0.00564776792735413	0.0126380841448081
2	C	26	50	20120604	15	1082	21.52	0.00600652562385694	0.0124677138369490
2	C	26	50	20120604	15	1084	21.56	0.00583162983259826	0.0126814580747660
2	C	26	50	20120604	15	1086	21.6	0.00554124936183619	0.0126318050365911
2	C	26	50	20120604	15	1088	21.64	0.00539920575163144	0.0124163496003636
2	C	26	50	20120604	15	1090	21.68	0.00537747636024557	0.0125151960573056
2	C	26	50	20120604	15	1092	21.72	0.00509129610376375	0.0122885541917997
2	C	26	50	20120604	15	1094	21.76	0.00442952193831908	0.0116143349470062
2	C	26	50	20120604	15	1096	21.8	0.00470134792714281	0.0116303721288035
2	C	26	50	20120604	15	1098	21.84	0.00459177466033014	0.0116333136930132
2	C	26	50	20120604	15	1100	21.88	0.00449398886355985	0.0117235051629536
2	C	26	50	20120604	15	1102	21.92	0.00485049088943067	0.0112737498947799
2	C	26	50	20120604	15	1104	21.96	0.00468377632363032	0.011010911233145
2	C	26	50	20120604	15	1106	22	0.00471217373196277	0.0111501971269031
2	C	26	50	20120604	15	1108	22.04	0.00496488662449104	0.0110281151411313
2	C	26	50	20120604	15	1110	22.08	0.00469465869699278	0.0109893798316579
2	C	26	50	20120604	15	1112	22.12	0.00479390113373232	0.0109749760665251
2	C	26	50	20120604	15	1114	22.16	0.0048530081895717	0.0105939940038896
2	C	26	50	20120604	15	1116	22.2	0.00495105561585103	0.0110731861273641
2	C	26	50	20120604	15	1118	22.24	0.00511753683641359	0.0108914031160567
2	C	26	50	20120604	15	1120	22.28	0.00485550427650929	0.0102057287414079
2	C	26	50	20120604	15	1122	22.32	0.00517151029702156	0.0101172696830815
2	C	26	50	20120604	15	1124	22.36	0.00489966309499439	0.0096555643103057
2	C	26	50	20120604	15	1126	22.4	0.00497013335680744	0.00961996855494076
2	C	26	50	20120604	15	1128	22.44	0.0050099788239273	0.00993159758447749
2	C	26	50	20120604	15	1130	22.48	0.00473130097039387	0.00982667000921721
2	C	26	50	20120604	15	1132	22.52	0.00452167916511112	0.00939276807507771
2	C	26	50	20120604	15	1134	22.56	0.0042403284479448	0.0098898853554553
2	C	26	50	20120604	15	1136	22.6	0.00440884613603718	0.00977502292991935
2	C	26	50	20120604	15	1138	22.64	0.00429540499513142	0.00963162874576253
2	C	26	50	20120604	15	1140	22.68	0.00376122824835186	0.00958807096804144
2	C	26	50	20120604	15	1142	22.72	0.0038554714401484	0.00972984587766934
2	C	26	50	20120604	15	1144	22.76	0.00384941860610144	0.0098941774936171
2	C	26	50	20120604	15	1146	22.8	0.00319110926388458	0.0097355380872579
2	C	26	50	20120604	15	1148	22.84	0.00279780940112081	0.00980626997857998
2	C	26	50	20120604	15	1150	22.88	0.00299439922842629	0.0103645307823268
2	C	26	50	20120604	15	1152	22.92	0.00238298520793772	0.0101525613825305
2	C	26	50	20120604	15	1154	22.96	0.00228562367523615	0.0100926765092318
2	C	26	50	20120604	15	1156	23	0.00212879446223678	0.0103934302364739
2	C	26	50	20120604	15	1158	23.04	0.00162745575437552	0.00998817319804022
2	C	26	50	20120604	15	1160	23.08	0.00199995253563678	0.0102426397153858
2	C	26	50	20120604	15	1162	23.12	0.00178135047423296	0.00990718118732311
2	C	26	50	20120604	15	1164	23.16	0.00159825224431252	0.0096010463774762
2	C	26	50	20120604	15	1166	23.2	0.00174610120119081	0.0095369188634904
2	C	26	50	20120604	15	1168	23.24	0.00223758991159014	0.00944136752414866
2	C	26	50	20120604	15	1170	23.28	0.00238968858022337	0.00928785464195307
2	C	26	50	20120604	15	1172	23.32	0.00293595685296123	0.00960077767689936
2	C	26	50	20120604	15	1174	23.36	0.00273092417068837	0.00955591882270088
2	C	26	50	20120604	15	1176	23.4	0.00254110842634666	0.00891024547866382
2	C	26	50	20120604	15	1178	23.44	0.00288429563152774	0.00900788278301006
2	C	26	50	20120604	15	1180	23.48	0.00275910237591866	0.00890698571640256
2	C	26	50	20120604	15	1182	23.52	0.00272252374212788	0.00867982766294638
2	C	26	50	20120604	15	1184	23.56	0.00321247803081204	0.00868207626251055
2	C	26	50	20120604	15	1186	23.6	0.00291288395869111	0.00833142908078795
2	C	26	50	20120604	15	1188	23.64	0.0032579237836389	0.00850151654593457
2	C	26	50	20120604	15	1190	23.68	0.0031856362573982	0.00839876685956035
2	C	26	50	20120604	15	1192	23.72	0.00345109828519125	0.00844477122674434
2	C	26	50	20120604	15	1194	23.76	0.00381834833413611	0.00884186118185528
2	C	26	50	20120604	15	1196	23.8	0.00397424416618431	0.00861695172796327
2	C	26	50	20120604	15	1198	23.84	0.00436610860218227	0.00823289375082961
2	C	26	50	20120604	15	1200	23.88	0.00455674459039016	0.00877327889514799
2	C	26	50	20120604	15	1202	23.92	0.0048890635643444	0.00895163243856667
2	C	26	50	20120604	15	1204	23.96	0.00539956637608984	0.00865005139639061
2	C	26	50	20120604	15	1206	24	0.00540303827038547	0.00901222441864655
2	C	26	50	20120604	15	1208	24.04	0.00588510124739158	0.00907570846546148
2	C	26	50	20120604	15	1210	24.08	0.00617680400783447	0.0086456956186185
2	C	26	50	20120604	15	1212	24.12	0.00620794499047793	0.00875528302756679
2	C	26	50	20120604	15	1214	24.16	0.0061208647903748	0.00876246016139584
2	C	26	50	20120604	15	1216	24.2	0.00628434080711732	0.00820134971732088
2	C	26	50	20120604	15	1218	24.24	0.0065492230073498	0.00842380551068216
2	C	26	50	20120604	15	1220	24.28	0.00649648698360891	0.00848159027684073
2	C	26	50	20120604	15	1222	24.32	0.006464836884083	0.00851626679339012
2	C	26	50	20120604	15	1224	24.36	0.00664550266667616	0.0079619233612111
2	C	26	50	20120604	15	1226	24.4	0.00642230441119463	0.00765688456687505
2	C	26	50	20120604	15	1228	24.44	0.00687887618873897	0.00725928549488166
2	C	26	50	20120604	15	1230	24.48	0.00711336693951605	0.0071228987389264
2	C	26	50	20120604	15	1232	24.52	0.0069410520880087	0.00685996108234218
2	C	26	50	20120604	15	1234	24.56	0.00670549360599203	0.00658436621437473
2	C	26	50	20120604	15	1236	24.6	0.00699654582819622	0.00680786145470436
2	C	26	50	20120604	15	1238	24.64	0.00684973631828627	0.00565604107669397
2	C	26	50	20120604	15	1240	24.68	0.00681549113687341	0.00585743215904371
2	C	26	50	20120604	15	1242	24.72	0.00674103279281446	0.00553291257288595
2	C	26	50	20120604	15	1244	24.76	0.0071875848672694	0.00470709670527381
2	C	26	50	20120604	15	1246	24.8	0.007284232222122	0.00469315255954881
2	C	26	50	20120604	15	1248	24.84	0.0079442739759527	0.00400035761961348
2	C	26	50	20120604	15	1250	24.88	0.0085112816905828	0.00341874107888411
2	C	26	50	20120604	15	1252	24.92	0.0091112122969449	0.00292958582086269
2	C	26	50	20120604	15	1254	24.96	0.0089945467491169	0.00218515087269731
2	C	26	50	20120604	15	1256	25	0.0092549176080854	0.00193555632107408
2	C	26	50	20120604	15	1258	25.04	0.0087655431469619	0.00190990248705263
2	C	26	50	20120604	15	1260	25.08	0.0090561286786905	0.00141772081200773
2	C	26	50	20120604	15	1262	25.12	0.0083354242341017	0.00155897953368537
2	C	26	50	20120604	15	1264	25.16	0.0076413565019602	0.00084270864861464
2	C	26	50	20120604	15	1266	25.2	0.0080174100303309	0.00086803721351675
2	C	26	50	20120604	15	1268	25.24	0.0076176620608295	0.00085762223773665
2	C	26	50	20120604	15	1270	25.28	0.00674866388919703	0.00039082640324313
2	C	26	50	20120604	15	1272	25.32	0.00659502302067404	0.00057263699171504
2	C	26	50	20120604	15	1274	25.36	0.00588476678588408	0.000423257855762251
2	C	26	50	20120604	15	1276	25.4	0.00573448750299885	-0.000458028417513599
2	C	26	50	20120604	15	1278	25.44	0.00555181353714712	-0.0015060596621815
2	C	26	50	20120604	15	1280	25.48	0.00572460922126567	-0.0013912467341202
2	C	26	50	20120604	15	1282	25.52	0.00570265355570983	-0.0031309061925344
2	C	26	50	20120604	15	1284	25.56	0.00586791148154094	-0.0033477687712565
2	C	26	50	20120604	15	1286	25.6	0.00674037518350796	-0.0034321619655911
2	C	26	50	20120604	15	1288	25.64	0.00693173242063267	-0.003357335926006
2	C	26	50	20120604	15	1290	25.68	0.0072867919486699	-0.0033880738577841
2	C	26	50	20120604	15	1292	25.72	0.007328468822353	-0.0036563925969732
2	C	26	50	20120604	15	1294	25.76	0.0073456373750002	-0.003507560761669
2	C	26	50	20120604	15	1296	25.8	0.0076610635679519	-0.0034823311917163
2	C	26	50	20120604	15	1298	25.84	0.00695048489246973	-0.0032439725668461
2	C	26	50	20120604	15	1300	25.88	0.00689904994520622	-0.0037028424414293
2	C	26	50	20120604	15	1302	25.92	0.00649901135481774	-0.0041014668182554
2	C	26	50	20120604	15	1304	25.96	0.00631529087092986	-0.0040599030816573
2	C	26	50	20120604	15	1306	26	0.00591571189994915	-0.0045416478606119
2	C	26	50	20120604	15	1308	26.04	0.00548707791132949	-0.0042102834808122
2	C	26	50	20120604	15	1310	26.08	0.00516726765633443	-0.0043528927764419
2	C	26	50	20120604	15	1312	26.12	0.00511955209073997	-0.004182819453431
2	C	26	50	20120604	15	1314	26.16	0.00467587794088447	-0.0040598182288436
2	C	26	50	20120604	15	1316	26.2	0.0046558738900447	-0.0036214756641182
2	C	26	50	20120604	15	1318	26.24	0.00442316504835621	-0.0038498004437633
2	C	26	50	20120604	15	1320	26.28	0.00432494084538159	-0.0035059414871401
2	C	26	50	20120604	15	1322	26.32	0.00387456332324044	-0.003997896888015
2	C	26	50	20120604	15	1324	26.36	0.00358672843689064	-0.0034500729803586
2	C	26	50	20120604	15	1326	26.4	0.00252071546677724	-0.0037821091116003
2	C	26	50	20120604	15	1328	26.44	0.00194217484054603	-0.0036276628484536
2	C	26	50	20120604	15	1330	26.48	0.00056313984053696	-0.0037090154836291
2	C	26	50	20120604	15	1332	26.52	-0.000505913688735541	-0.0038337986173051
2	C	26	50	20120604	15	1334	26.56	-0.00205998590135953	-0.0045175638036447
2	C	26	50	20120604	15	1336	26.6	-0.00245734455704731	-0.0047241450497683
2	C	26	50	20120604	15	1338	26.64	-0.00274407635681845	-0.0052129679676026
2	C	26	50	20120604	15	1340	26.68	-0.00379009941822771	-0.0060561928041675
2	C	26	50	20120604	15	1342	26.72	-0.00423281897392861	-0.0073266515579254
2	C	26	50	20120604	15	1344	26.76	-0.00424476907853066	-0.0072741135240832
2	C	26	50	20120604	15	1346	26.8	-0.00428274071268038	-0.0084708917512415
2	C	26	50	20120604	15	1348	26.84	-0.00406085060474404	-0.0087168234897382
2	C	26	50	20120604	15	1350	26.88	-0.0039765634764266	-0.0085691795938264
2	C	26	50	20120604	15	1352	26.92	-0.00372455061961172	-0.0090818320101866
2	C	26	50	20120604	15	1354	26.96	-0.00331902488060123	-0.0096173239755792
2	C	26	50	20120604	15	1356	27	-0.00284201064601279	-0.0103404113700206
2	C	26	50	20120604	15	1358	27.04	-0.00286067826503611	-0.0111405734036113
2	C	26	50	20120604	15	1360	27.08	-0.00270122568587855	-0.0110655493741274
2	C	26	50	20120604	15	1362	27.12	-0.00279498804506388	-0.0110902981114689
2	C	26	50	20120604	15	1364	27.16	-0.00281323140001850	-0.0119309066529435
2	C	26	50	20120604	15	1366	27.2	-0.0031411168144547	-0.0119216435541099
2	C	26	50	20120604	15	1368	27.24	-0.00305803176766528	-0.0123103401517282
2	C	26	50	20120604	15	1370	27.28	-0.00314309671344202	-0.013043256330428
2	C	26	50	20120604	15	1372	27.32	-0.00307570943719494	-0.0122206790118737
2	C	26	50	20120604	15	1374	27.36	-0.00284971810992772	-0.0125506150359754
2	C	26	50	20120604	15	1376	27.4	-0.00279159393251419	-0.0120662468908626
2	C	26	50	20120604	15	1378	27.44	-0.00244313171074546	-0.012178535447715
2	C	26	50	20120604	15	1380	27.48	-0.00172301416478508	-0.0124090522583818
2	C	26	50	20120604	15	1382	27.52	-0.00147764811171334	-0.0118386999286768
2	C	26	50	20120604	15	1384	27.56	-0.00129889151742939	-0.0114801967906152
2	C	26	50	20120604	15	1386	27.6	-0.00146400095083644	-0.0118762472987578
2	C	26	50	20120604	15	1388	27.64	-0.00145572780149656	-0.0114821766896025
2	C	26	50	20120604	15	1390	27.68	-0.00132731721003308	-0.0113879900663485
2	C	26	50	20120604	15	1392	27.72	-0.00127159719567558	-0.01100869798892
2	C	26	50	20120604	15	1394	27.76	-0.00101060408273963	-0.0111288354310436
2	C	26	50	20120604	15	1396	27.8	-0.00110691202633724	-0.0105160566944673
2	C	26	50	20120604	15	1398	27.84	-0.00047122303005053	-0.0103322089313588
2	C	26	50	20120604	15	1400	27.88	-9.70928321247302e-05	-0.0095478153789886
2	C	26	50	20120604	15	1402	27.92	0.000270673404770399	-0.0085597750736366
2	C	26	50	20120604	15	1404	27.96	0.00084505624312823	-0.0080627497171406
2	C	26	50	20120604	15	1406	28	0.00206862674622562	-0.0081452054388948
2	C	26	50	20120604	15	1408	28.04	0.0025608013502027	-0.00759957356226
2	C	26	50	20120604	15	1410	28.08	0.00333454587444827	-0.0073220765770511
2	C	26	50	20120604	15	1412	28.12	0.00480905443205314	-0.0074956925050359
2	C	26	50	20120604	15	1414	28.16	0.00634408425905977	-0.0080412536709925
2	C	26	50	20120604	15	1416	28.2	0.0079520875058849	-0.0084081996640215
2	C	26	50	20120604	15	1418	28.24	0.008550999878482	-0.0086555526871483
2	C	26	50	20120604	15	1420	28.28	0.0089850008075709	-0.009255200450798
2	C	26	50	20120604	15	1422	28.32	0.0093628362450301	-0.0095492578768222
2	C	26	50	20120604	15	1424	28.36	0.0093171854312367	-0.010067114599092
2	C	26	50	20120604	15	1426	28.4	0.0094514932932553	-0.0097906782740549
2	C	26	50	20120604	15	1428	28.44	0.0097946522141651	-0.0100491258025786
2	C	26	50	20120604	15	1430	28.48	0.0096670477244322	-0.0098076205525321
2	C	26	50	20120604	15	1432	28.52	0.0096747056908725	-0.0106435409760474
2	C	26	50	20120604	15	1434	28.56	0.0097449072521087	-0.0101998456129885
2	C	26	50	20120604	15	1436	28.6	0.0097869306081146	-0.0097406292560825
2	C	26	50	20120604	15	1438	28.64	0.0096378866407761	-0.009212689191113
2	C	26	50	20120604	15	1440	28.68	0.0097048213686832	-0.0092069899104567
2	C	26	50	20120604	15	1442	28.72	0.0096257385462753	-0.0089016894866116
2	C	26	50	20120604	15	1444	28.76	0.009798718078157	-0.0085151637068116
2	C	26	50	20120604	15	1446	28.8	0.0094453273221234	-0.0086827268007493
2	C	26	50	20120604	15	1448	28.84	0.0096574027879368	-0.0088432966086212
2	C	26	50	20120604	15	1450	28.88	0.0097519005381746	-0.0089453745435533
2	C	26	50	20120604	15	1452	28.92	0.0098958533366886	-0.0082365848482275
2	C	26	50	20120604	15	1454	28.96	0.0098729218637747	-0.0081593900009254
2	C	26	50	20120604	15	1456	29	0.0099052649279461	-0.0080892874346385
2	C	26	50	20120604	15	1458	29.04	0.0095090659273795	-0.008381683159727
2	C	26	50	20120604	15	1460	29.08	0.010110750158559	-0.0075411382578627
2	C	26	50	20120604	15	1462	29.12	0.0098920349600701	-0.0075299023311097
2	C	26	50	20120604	15	1464	29.16	0.0098891923908098	-0.006842608681932
2	C	26	50	20120604	15	1466	29.2	0.0103880632960047	-0.0063704664130659
2	C	26	50	20120604	15	1468	29.24	0.0108157568326054	-0.0054622231079708
2	C	26	50	20120604	15	1470	29.28	0.0117985433345731	-0.0050418693397589
2	C	26	50	20120604	15	1472	29.32	0.0122855779793578	-0.0044366064411598
2	C	26	50	20120604	15	1474	29.36	0.0135970057929108	-0.0040150018010519
2	C	26	50	20120604	15	1476	29.4	0.0143040418634192	-0.0035171279164185
2	C	26	50	20120604	15	1478	29.44	0.0149928770053799	-0.0033009229470029
2	C	26	50	20120604	15	1480	29.48	0.0148277887851763	-0.0025331959014652
2	C	26	50	20120604	15	1482	29.52	0.0142265217469977	-0.0025585951770455
2	C	26	50	20120604	15	1484	29.56	0.0141418032835438	-0.0013818351428626
2	C	26	50	20120604	15	1486	29.6	0.01437587684132	-0.0012535447595519
2	C	26	50	20120604	15	1488	29.64	0.0146352011822523	-0.0008423338820207
2	C	26	50	20120604	15	1490	29.68	0.0147460260280677	0.00030100828568325
2	C	26	50	20120604	15	1492	29.72	0.0149377226764474	0.00041563029491359
2	C	26	50	20120604	15	1494	29.76	0.0156194796795284	0.00124220276678161
2	C	26	50	20120604	15	1496	29.8	0.0157312520484305	0.00179351271086932
2	C	26	50	20120604	15	1498	29.84	0.0166173134137998	0.00259995385267696
2	C	26	50	20120604	15	1500	29.88	0.0161376475287819	0.00251259080986136
2	C	26	50	20120604	15	1502	29.92	0.0161491168007727	0.00301535787342062
2	C	26	50	20120604	15	1504	29.96	0.0152695325335192	0.00362706180768947
2	C	26	50	20120604	15	1506	30	0.0153446626290202	0.00382650127532314
2	C	26	50	20120604	15	1508	30.04	0.0150313153300052	0.00435461104592012
2	C	26	50	20120604	15	1510	30.08	0.0144514948405001	0.0052899789671415
2	C	26	50	20120604	15	1512	30.12	0.0150691808981378	0.00569242172058601
2	C	26	50	20120604	15	1514	30.16	0.0154498518337895	0.00743172762560963
2	C	26	50	20120604	15	1516	30.2	0.0154913590018452	0.00877049289443012
2	C	26	50	20120604	15	1518	30.24	0.0143097835704825	0.00944917398301296
2	C	26	50	20120604	15	1520	30.28	0.0132531539073554	0.00980803067446514
2	C	26	50	20120604	15	1522	30.32	0.0129460574322861	0.00940052503646733
2	C	26	50	20120604	15	1524	30.36	0.0119592192084621	0.0100940553674551
2	C	26	50	20120604	15	1526	30.4	0.0116731238047941	0.00991657156537727
2	C	26	50	20120604	15	1528	30.44	0.0117485720983467	0.00998325173484316
2	C	26	50	20120604	15	1530	30.48	0.0110600622255053	0.0096983584127031
2	C	26	50	20120604	15	1532	30.52	0.0110201319055717	0.0102287521382033
2	C	26	50	20120604	15	1534	30.56	0.010685161281188	0.0101772889066686
2	C	26	50	20120604	15	1536	30.6	0.0103349100792629	0.00960951751671483
2	C	26	50	20120604	15	1538	30.64	0.0104831974423455	0.00944301508294883
2	C	26	50	20120604	15	1540	30.68	0.0102903269967091	0.00988037476924833
2	C	26	50	20120604	15	1542	30.72	0.0105949132427052	0.00971380162480422
2	C	26	50	20120604	15	1544	30.76	0.0105082007381283	0.00955069330358792
2	C	26	50	20120604	15	1546	30.8	0.0105766628166828	0.00981901204277696
2	C	26	50	20120604	15	1548	30.84	0.0109425693627434	0.00917498625754007
2	C	26	50	20120604	15	1550	30.88	0.0110654079527711	0.00984795392333093
2	C	26	50	20120604	15	1552	30.92	0.0106304665716633	0.0093008654067269
2	C	26	50	20120604	15	1554	30.96	0.0108659543430018	0.00959362882734156
2	C	26	50	20120604	15	1556	31	0.0112194653071882	0.00954423034760787
2	C	26	50	20120604	15	1558	31.04	0.0110201460477074	0.0097189705753747
2	C	26	50	20120604	15	1560	31.08	0.0108227713318748	0.0100207283942461
2	C	26	50	20120604	15	1562	31.12	0.0112983784239686	0.01000795097471
2	C	26	50	20120604	15	1564	31.16	0.0105687007943266	0.009241928056515
2	C	26	50	20120604	15	1566	31.2	0.0099713228434446	0.00909640548094681
2	C	26	50	20120604	15	1568	31.24	0.0095902417858597	0.00895097482926017
2	C	26	50	20120604	15	1570	31.28	0.009678821052339	0.00912336039144564
2	C	26	50	20120604	15	1572	31.32	0.0093482415610664	0.00884538964469339
2	C	26	50	20120604	15	1574	31.36	0.0092029806150073	0.00879227885435847
2	C	26	50	20120604	15	1576	31.4	0.0088784963841886	0.00811612213698446
2	C	26	50	20120604	15	1578	31.44	0.0086988346932247	0.00794973991137127
2	C	26	50	20120604	15	1580	31.48	0.0083929332286156	0.0079943371360607
2	C	26	50	20120604	15	1582	31.52	0.0081152806799149	0.00707943995615467
2	C	26	50	20120604	15	1584	31.56	0.0080696722925284	0.00723217502089097
2	C	26	50	20120604	15	1586	31.6	0.0079346502526608	0.00726541611067455
2	C	26	50	20120604	15	1588	31.64	0.0078331662874249	0.00656239640668326
2	C	26	50	20120604	15	1590	31.68	0.0075128327734118	0.00597619074294399
2	C	26	50	20120604	15	1592	31.72	0.00711237699002239	0.00620815712251224
2	C	26	50	20120604	15	1594	31.76	0.00714633225765497	0.006004680075158
2	C	26	50	20120604	15	1596	31.8	0.00700985357781815	0.0059877590098842
2	C	26	50	20120604	15	1598	31.84	0.00668720075356273	0.00607391290010397
2	C	26	50	20120604	15	1600	31.88	0.00614110925752017	0.00581740991522855
2	C	26	50	20120604	15	1602	31.92	0.00595791203265036	0.00652178726423972
2	C	26	50	20120604	15	1604	31.96	0.00573307328943647	0.00686018735651216
2	C	26	50	20120604	15	1606	32	0.00510893134688655	0.00711247598497171
2	C	26	50	20120604	15	1608	32.04	0.00502726758472731	0.00781878373549552
2	C	26	50	20120604	15	1610	32.08	0.0052094395047644	0.00824183865161162
2	C	26	50	20120604	15	1612	32.12	0.00480114190717167	0.00847221404092219
2	C	26	50	20120604	15	1614	32.16	0.00475394252952746	0.00867798918531529
2	C	26	50	20120604	15	1616	32.2	0.00487813876457507	0.0085849056486399
2	C	26	50	20120604	15	1618	32.24	0.00475647397180411	0.00880986460000658
2	C	26	50	20120604	15	1620	32.28	0.0044249469574448	0.00870304197857273
2	C	26	50	20120604	15	1622	32.32	0.00446673696821292	0.00838280745950897
2	C	26	50	20120604	15	1624	32.36	0.00450835020228575	0.00852733301451569
2	C	26	50	20120604	15	1626	32.4	0.00467645069737723	0.00841144528414702
2	C	26	50	20120604	15	1628	32.44	0.0048027116842259	0.00848242466284253
2	C	26	50	20120604	15	1630	32.48	0.00442093766199547	0.00859661533693634
2	C	26	50	20120604	15	1632	32.52	0.00467768813424431	0.00912473924966895
2	C	26	50	20120604	15	1634	32.56	0.00471821949494192	0.00861239796029243
2	C	26	50	20120604	15	1636	32.6	0.0047592104750473	0.00925502367410257
2	C	26	50	20120604	15	1638	32.64	0.00423589488842676	0.00889134451440271
2	C	26	50	20120604	15	1640	32.68	0.0047245268874301	0.00876612297452238
2	C	26	50	20120604	15	1642	32.72	0.00489989644023218	0.00858525213096268
2	C	26	50	20120604	15	1644	32.76	0.00456364595257454	0.00893035559552077
2	C	26	50	20120604	15	1646	32.8	0.0043948524928375	0.00908664740736643
2	C	26	50	20120604	15	1648	32.84	0.00438802184133124	0.008670783767215
2	C	26	50	20120604	15	1650	32.88	0.00448741277049482	0.00867795382997623
2	C	26	50	20120604	15	1652	32.92	0.0046761324993257	0.00862986349778774
2	C	26	50	20120604	15	1654	32.96	0.00444826733908833	0.00861430007753382
2	C	26	50	20120604	15	1656	33	0.0047644501362959	0.00898860705215492
2	C	26	50	20120604	15	1658	33.04	0.00486546033998839	0.00879302838754653
2	C	26	50	20120604	15	1660	33.08	0.00523735608048565	0.00853407174214039
2	C	26	50	20120604	15	1662	33.12	0.00522709596109063	0.00910625547840874
2	C	26	50	20120604	15	1664	33.16	0.00529073557139742	0.0091146983333761
2	C	26	50	20120604	15	1666	33.2	0.00508116326358935	0.00867555673798801
2	C	26	50	20120604	15	1668	33.24	0.00531281851617388	0.0088446188983019
2	C	26	50	20120604	15	1670	33.28	0.00503565387115218	0.00845452930032472
2	C	26	50	20120604	15	1672	33.32	0.00492147733919399	0.0085999882362826
2	C	26	50	20120604	15	1674	33.36	0.00481947011494002	0.00887468507863795
2	C	26	50	20120604	15	1676	33.4	0.00484539972060613	0.00871751645438362
2	C	26	50	20120604	15	1678	33.44	0.00490059647594555	0.00858656027850787
2	C	26	50	20120604	15	1680	33.48	0.00487123740239069	0.00897199004279703
2	C	26	50	20120604	15	1682	33.52	0.0047494948278738	0.00874583608097014
2	C	26	50	20120604	15	1684	33.56	0.00515255276421794	0.0083265712572012
2	C	26	50	20120604	15	1686	33.6	0.00506600289420071	0.00839800318423667
2	C	26	50	20120604	15	1688	33.64	0.00504771004177141	0.00866333086174129
2	C	26	50	20120604	15	1690	33.68	0.00498889289971232	0.00896280472570942
2	C	26	50	20120604	15	1692	33.72	0.00504714435634646	0.0086308605183492
2	C	26	50	20120604	15	1694	33.76	0.00523099919052278	0.00875302735693481
2	C	26	50	20120604	15	1696	33.8	0.00466742801484929	0.00880393197411243
2	C	26	50	20120604	15	1698	33.84	0.00480032166330549	0.0084080370294617
2	C	26	50	20120604	15	1700	33.88	0.00489263445358939	0.00849030890345276
2	C	26	50	20120604	15	1702	33.92	0.00504672009227775	0.00847420808204514
2	C	26	50	20120604	15	1704	33.96	0.00468396017139343	0.00844573996303457
2	C	26	50	20120604	15	1706	34	0.00462886948207119	0.00830377413457575
2	C	26	50	20120604	15	1708	34.04	0.00474721794403838	0.00831587273160185
2	C	26	50	20120604	15	1710	34.08	0.00500548869586677	0.00874732807627844
2	C	26	50	20120604	15	1712	34.12	0.00486401784215477	0.0087108342953014
2	C	26	50	20120604	15	1714	34.16	0.00459719109827403	0.00875159900123681
2	C	26	50	20120604	15	1716	34.2	0.00478161161787529	0.00880272989258441
2	C	26	50	20120604	15	1718	34.24	0.00483373952978437	0.00872895037103541
2	C	26	50	20120604	15	1720	34.28	0.00472206615583157	0.00875746798752066
2	C	26	50	20120604	15	1722	34.32	0.00463514151922031	0.00875321827576573
2	C	26	50	20120604	15	1724	34.36	0.00450774916152174	0.00819763033565183
2	C	26	50	20120604	15	1726	34.4	0.00484964236129325	0.00793268449580905
2	C	26	50	20120604	15	1728	34.44	0.00468857757867458	0.00821780409211909
2	C	26	50	20120604	15	1730	34.48	0.00442433177454517	0.00797588872013954
2	C	26	50	20120604	15	1732	34.52	0.00476792203059152	0.00824733994236925
2	C	26	50	20120604	15	1734	34.56	0.00457379293488457	0.00832741271427081
2	C	26	50	20120604	15	1736	34.6	0.00479180102659219	0.00789553310552551
2	C	26	50	20120604	15	1738	34.64	0.00443437976190583	0.00796364870175721
2	C	26	50	20120604	15	1740	34.68	0.00448706628817204	0.00834754404433119
2	C	26	50	20120604	15	1742	34.72	0.00457166454347319	0.00818061027542867
2	C	26	50	20120604	15	1744	34.76	0.00474919077195789	0.00809632314711124
2	C	26	50	20120604	15	1746	34.8	0.00431125832916563	0.00798774690086004
2	C	26	50	20120604	15	1748	34.84	0.00426849958210727	0.0078337319728498
2	C	26	50	20120604	15	1750	34.88	0.0044974748999911	0.00845365248791605
2	C	26	50	20120604	15	1752	34.92	0.00485782358675158	0.008229195582364
2	C	26	50	20120604	15	1754	34.96	0.00476555322287455	0.00803340478572126
2	C	26	50	20120604	15	1756	35	0.00467764570783744	0.00834801073480678
2	C	26	50	20120604	15	1758	35.04	0.00457831841828416	0.00812112138192745
2	C	26	50	20120604	15	1760	35.08	0.00437200587273736	0.00850395606432966
2	C	26	50	20120604	15	1762	35.12	0.0044677339887744	0.00836599953132016
2	C	26	50	20120604	15	1764	35.16	0.00442361052562836	0.00830499035823939
2	C	26	50	20120604	15	1766	35.2	0.00428387208353027	0.00818836016575048
2	C	26	50	20120604	15	1768	35.24	0.00466681990301747	0.00852919270535021
2	C	26	50	20120604	15	1770	35.28	0.00474199949599322	0.00878918172665688
2	C	26	50	20120604	15	1772	35.32	0.00470874426407402	0.0084919493911851
2	C	26	50	20120604	15	1774	35.36	0.00444044673808841	0.00861270201620834
2	C	26	50	20120604	15	1776	35.4	0.00447039271027166	0.00830004061077108
2	C	26	50	20120604	15	1778	35.44	0.00444584196282886	0.00766749116859284
2	C	26	50	20120604	15	1780	35.48	0.00438701067863414	0.00789400575487814
2	C	26	50	20120604	15	1782	35.52	0.00471557491558028	0.00843531013801207
2	C	26	50	20120604	15	1784	35.56	0.00460269238903166	0.0080265175656725
2	C	26	50	20120604	15	1786	35.6	0.00456178626174002	0.00815885259977156
2	C	26	50	20120604	15	1788	35.64	0.00483974993742445	0.00848119429704326
2	C	26	50	20120604	15	1790	35.68	0.00467864272839891	0.0082064974546879
2	C	26	50	20120604	15	1792	35.72	0.00438785213570375	0.0084727514420759
2	C	26	50	20120604	15	1794	35.76	0.00467278081318287	0.00814815407417221
2	C	26	50	20120604	15	1796	35.8	0.00454061548471129	0.00789628970978138
2	C	26	50	20120604	15	1798	35.84	0.00491147884930801	0.00811281994831632
2	C	26	50	20120604	15	1800	35.88	0.00477135149848028	0.00808993090180931
2	C	26	50	20120604	15	1802	35.92	0.00461587285943298	0.00816100927545418
2	C	26	50	20120604	15	1804	35.96	0.00459583345325415	0.00813947080289924
2	C	26	50	20120604	15	1806	36	0.00449325347250742	0.0079807465437263
2	C	26	50	20120604	15	1808	36.04	0.00486452695903723	0.0077561977142927
2	C	26	50	20120604	15	1810	36.08	0.00448785117669915	0.00813731412721662
2	C	26	50	20120604	15	1812	36.12	0.00456860277111066	0.0079458861794138
2	C	26	50	20120604	15	1814	36.16	0.00486593410153179	0.00776116867496444
2	C	26	50	20120604	15	1816	36.2	0.00472295003930806	0.00812361039779723
2	C	26	50	20120604	15	1818	36.24	0.00447544852375714	0.00801576247153066
2	C	26	50	20120604	15	1820	36.28	0.00467081505633117	0.00790152937102997
2	C	26	50	20120604	15	1822	36.32	0.00437439589365777	0.0082085127090143
2	C	26	50	20120604	15	1824	36.36	0.0045331696503054	0.00786217180758912
2	C	26	50	20120604	15	1826	36.4	0.00461126252321964	0.00823870616857096
2	C	26	50	20120604	15	1828	36.44	0.00463259593480804	0.00807450890291163
2	C	26	50	20120604	15	1830	36.48	0.00477630124594858	0.00804358712337035
2	C	26	50	20120604	15	1832	36.52	0.00436488530745081	0.00797228954662331
2	C	26	50	20120604	15	1834	36.56	0.00443133920274672	0.00786670436205653
2	C	26	50	20120604	15	1836	36.6	0.00434834607983886	0.0083054146223081
2	C	26	50	20120604	15	1838	36.64	0.00417070671426918	0.00823381298964515
2	C	26	50	20120604	15	1840	36.68	0.00438857338462056	0.00794056873641928
2	C	26	50	20120604	15	1842	36.72	0.00415214516126303	0.00811341391801252
2	C	26	50	20120604	15	1844	36.76	0.0045698189947743	0.00783103789601348
2	C	26	50	20120604	15	1846	36.8	0.0045890098728157	0.00810854902335795
2	C	26	50	20120604	15	1848	36.84	0.00458555919172351	0.00791282186632552
2	C	26	50	20120604	15	1850	36.88	0.00465567590014597	0.0082021982454583
2	C	26	50	20120604	15	1852	36.92	0.00448171348983845	0.00809855053347198
2	C	26	50	20120604	15	1854	36.96	0.00420741969834838	0.00794971162710002
2	C	26	50	20120604	15	1856	37	0.00447098667996785	0.0080911754097442
2	C	26	50	20120604	15	1858	37.04	0.00427974965099595	0.00786838727619575
2	C	26	50	20120604	15	1860	37.08	0.00447550509229964	0.00783365419110387
2	C	26	50	20120604	15	1862	37.12	0.00458872703010323	0.00812073954426561
2	C	26	50	20120604	15	1864	37.16	0.00457366565566395	0.00791644225304519
2	C	26	50	20120604	15	1866	37.2	0.00448635918139085	0.00823949812816589
2	C	26	50	20120604	15	1868	37.24	0.0044537332745069	0.00820675908419695
2	C	26	50	20120604	15	1870	37.28	0.00449493638664664	0.00834144171280955
2	C	26	50	20120604	15	1872	37.32	0.00459942555570258	0.00839390196490579
2	C	26	50	20120604	15	1874	37.36	0.00471133934596097	0.00801533820746194
2	C	26	50	20120604	15	1876	37.4	0.00436912794813793	0.00769657447050305
2	C	26	50	20120604	15	1878	37.44	0.00474078327232958	0.0081339624410738
2	C	26	50	20120604	15	1880	37.48	0.00462531980602963	0.00846817646120162
2	C	26	50	20120604	15	1882	37.52	0.00439551717321181	0.00842738347099497
2	C	26	50	20120604	15	1884	37.56	0.0044525382640467	0.00837976690034987
2	C	26	50	20120604	15	1886	37.6	0.00490269658308568	0.00810406596636523
2	C	26	50	20120604	15	1888	37.64	0.00467858615985641	0.00773011961620254
2	C	26	50	20120604	15	1890	37.68	0.00443558184343384	0.00799375730850013
2	C	26	50	20120604	15	1892	37.72	0.00472811191881072	0.00771399758159148
2	C	26	50	20120604	15	1894	37.76	0.00460192164264017	0.00802844796718514
2	C	26	50	20120604	15	1896	37.8	0.00480240762830999	0.00794353151383245
2	C	26	50	20120604	15	1898	37.84	0.00437680005671381	0.00845802240782378
2	C	26	50	20120604	15	1900	37.88	0.00436395192649965	0.00803281788709287
2	C	26	50	20120604	15	1902	37.92	0.00445577681310453	0.00785087931229358
2	C	26	50	20120604	15	1904	37.96	0.00405194105930108	0.00780158689857706
2	C	26	50	20120604	15	1906	38	0.00398980758643822	0.00764740226493933
2	C	26	50	20120604	15	1908	38.04	0.00439665561512952	0.00797925454841799
2	C	26	50	20120604	15	1910	38.08	0.00445839310819492	0.00752245649670367
2	C	26	50	20120604	15	1912	38.12	0.00440946839000463	0.00776088583225196
2	C	26	50	20120604	15	1914	38.16	0.0042296016380742	0.00774981961112639
2	C	26	50	20120604	15	1916	38.2	0.0045750657270907	0.00794687612890746
2	C	26	50	20120604	15	1918	38.24	0.0042724452379463	0.00769286215990182
2	C	26	50	20120604	15	1920	38.28	0.00477622346420265	0.00777725535423643
2	C	26	50	20120604	15	1922	38.32	0.00426220633175472	0.0079949947453672
2	C	26	50	20120604	15	1924	38.36	0.00436649043984411	0.0082474318662508
2	C	26	50	20120604	15	1926	38.4	0.00482966659472473	0.00746946591452155
2	C	26	50	20120604	15	1928	38.44	0.00457974677398216	0.0078207424212794
2	C	26	50	20120604	15	1930	38.48	0.00471785887048351	0.00776220812193278
2	C	26	50	20120604	15	1932	38.52	0.00432910570432277	0.0077545289422891
2	C	26	50	20120604	15	1934	38.56	0.00426467413442106	0.00779695534916029
2	C	26	50	20120604	15	1936	38.6	0.0045628469219118	0.00760486272098315
2	C	26	50	20120604	15	1938	38.64	0.00462824015703593	0.0080511885212681
2	C	26	50	20120604	15	1940	38.68	0.00457082308640358	0.00811897177731264
2	C	26	50	20120604	15	1942	38.72	0.0046860249231945	0.00809702318282461
2	C	26	50	20120604	15	1944	38.76	0.0046509241425764	0.00793932422848439
2	C	26	50	20120604	15	1946	38.8	0.00465586681897689	0.00801521799930914
2	C	26	50	20120604	15	1948	38.84	0.00467926498236635	0.00790863579418089
2	C	26	50	20120604	15	1950	38.88	0.00473424960567142	0.00835989719979852
2	C	26	50	20120604	15	1952	38.92	0.00432728136882731	0.0080380787615449
2	C	26	50	20120604	15	1954	38.96	0.00461361718880099	0.00833031185207368
2	C	26	50	20120604	15	1956	39	0.00429717276208439	0.00841901132670572
2	C	26	50	20120604	15	1958	39.04	0.00440738242500013	0.0087325141892126
2	C	26	50	20120604	15	1960	39.08	0.00459267268594225	0.00794054045214803
2	C	26	50	20120604	15	1962	39.12	0.0044586759509074	0.00776217983766153
2	C	26	50	20120604	15	1964	39.16	0.00476779475137091	0.0079431426051028
2	C	26	50	20120604	15	1966	39.2	0.004577271900248	0.00810712066765996
2	C	26	50	20120604	15	1968	39.24	0.00483308899154567	0.00767527641425371
2	C	26	50	20120604	15	1970	39.28	0.00464254492721933	0.00783928983214993
2	C	26	50	20120604	15	1972	39.32	0.00494655134565487	0.00832635205409903
2	C	26	50	20120604	15	1974	39.36	0.00462927253293646	0.00848999070540123
2	C	26	50	20120604	15	1976	39.4	0.00466602794342254	0.00806199311288463
2	C	26	50	20120604	15	1978	39.44	0.00494916764074526	0.00809890408686257
2	C	26	50	20120604	15	1980	39.48	0.00478332988735358	0.00796115261481962
2	C	26	50	20120604	15	1982	39.52	0.00469663859598011	0.00796085562997152
2	C	26	50	20120604	15	1984	39.56	0.00438623286117483	0.00796844995680146
2	C	26	50	20120604	15	1986	39.6	0.00494995960034019	0.00794328402645903
2	C	26	50	20120604	15	1988	39.64	0.00469534459057053	0.00824503477426258
2	C	26	50	20120604	15	1990	39.68	0.00414204060535987	0.00794536999146353
2	C	26	50	20120604	15	1992	39.72	0.00464825835001132	0.00785420978523296
2	C	26	50	20120604	15	1994	39.76	0.00470218938421242	0.00786111821848516
2	C	26	50	20120604	15	1996	39.8	0.00443020783189683	0.00787427040461523
2	C	26	50	20120604	15	1998	39.84	0.00469635575326763	0.0078115005356493
2	C	26	50	20120604	15	2000	39.88	0.0043309088266148	0.00818391953516463
2	C	26	50	20120604	15	2002	39.92	0.00439115432437189	0.00783370368857855
2	C	26	50	20120604	15	2004	39.96	0.00440612377492961	0.00796577002210077
2	C	26	50	20120604	15	2006	40	0.00436824406466145	0.00820227602720423
2	C	26	50	20120604	15	2008	40.04	0.00419373011106461	0.00787488558751486
2	C	26	50	20120604	15	2010	40.08	0.00445253119297889	0.00802305274244469
2	C	26	50	20120604	15	2012	40.12	0.00468057312991155	0.00752930836141337
2	C	26	50	20120604	15	2014	40.16	0.0044599911695204	0.00790625991539611
2	C	26	50	20120604	15	2016	40.2	0.00424732880507855	0.0077153764398148
2	C	26	50	20120604	15	2018	40.24	0.00460352677503346	0.00753994324740241
2	C	26	50	20120604	15	2020	40.28	0.00444985125827819	0.00802861767281263
2	C	26	50	20120604	15	2022	40.32	0.00431549389878493	0.00793442397849077
2	C	26	50	20120604	15	2024	40.36	0.00459406568630119	0.00758037561315066
2	C	26	50	20120604	15	2026	40.4	0.00447547680802839	0.00801415026806955
2	C	26	50	20120604	15	2028	40.44	0.00485223744318021	0.00790460528552813
2	C	26	50	20120604	15	2030	40.48	0.0043110037707244	0.00804120417351775
2	C	26	50	20120604	15	2032	40.52	0.00447771126545694	0.00773562090696017
2	C	26	50	20120604	15	2034	40.56	0.00432385897200637	0.0080586414267418
2	C	26	50	20120604	15	2036	40.6	0.00407175419130993	0.00807697670557797
2	C	26	50	20120604	15	2038	40.64	0.00404506091032014	0.00831018759308111
2	C	26	50	20120604	15	2040	40.68	0.00392653567165765	0.0080966554872984
2	C	26	50	20120604	15	2042	40.72	0.00392804180910158	0.00810308308793938
2	C	26	50	20120604	15	2044	40.76	0.00393469568391254	0.00850194081000328
2	C	26	50	20120604	15	2046	40.8	0.0035107215289809	0.00830653185102237
2	C	26	50	20120604	15	2048	40.84	0.0034903992800896	0.00815656864486833
2	C	26	50	20120604	15	2050	40.88	0.00313599029029109	0.00887230919985317
2	C	26	50	20120604	15	2052	40.92	0.00292889992728498	0.00821735154377913
2	C	26	50	20120604	15	2054	40.96	0.00257375554643404	0.00869496681913158
2	C	26	50	20120604	15	2056	41	0.00211878183021518	0.00848718349147991
2	C	26	50	20120604	15	2058	41.04	0.00201888885523696	0.00841223724374195
2	C	26	50	20120604	15	2060	41.08	0.00218490338532393	0.00861487990509439
2	C	26	50	20120604	15	2062	41.12	0.00216755098491362	0.00843934771773264
2	C	26	50	20120604	15	2064	41.16	0.00169861898083413	0.00905555592219766
2	C	26	50	20120604	15	2066	41.2	0.00112236230950616	0.0085873593091706
2	C	26	50	20120604	15	2068	41.24	0.00059701096246258	0.00811390959986613
2	C	26	50	20120604	15	2070	41.28	0.00047982851957757	0.00819495747201895
2	C	26	50	20120604	15	2072	41.32	7.965133625998e-05	0.0076350307246957
2	C	26	50	20120604	15	2074	41.36	0.000124429580285390	0.00744018462271262
2	C	26	50	20120604	15	2076	41.4	-0.000118249467017831	0.00691350320781363
2	C	26	50	20120604	15	2078	41.44	-9.90728018227301e-05	0.00735282858025415
2	C	26	50	20120604	15	2080	41.48	-0.000300038135179521	0.00675001446314905
2	C	26	50	20120604	15	2082	41.52	-0.00031671312729346	0.00586092526654277
2	C	26	50	20120604	15	2084	41.56	-0.00064868561892492	0.00547789966530964
2	C	26	50	20120604	15	2086	41.6	-0.0008633915219644	0.00551795019339605
2	C	26	50	20120604	15	2088	41.64	-0.000694074803209281	0.00544693545936148
2	C	26	50	20120604	15	2090	41.68	-0.00111801360280186	0.00520254521364779
2	C	26	50	20120604	15	2092	41.72	-0.00079094136116403	0.00552980130304873
2	C	26	50	20120604	15	2094	41.76	-0.00127296898283108	0.00528589896101406
2	C	26	50	20120604	15	2096	41.8	-0.00108229763928413	0.0055660758809236
2	C	26	50	20120604	15	2098	41.84	-0.00095241626571579	0.00552985787159123
2	C	26	50	20120604	15	2100	41.88	-0.00101053337206151	0.00581103888313006
2	C	26	50	20120604	15	2102	41.92	-0.00145258117632028	0.00564517284546713
2	C	26	50	20120604	15	2104	41.96	-0.00163909473199385	0.0056698862274696
2	C	26	50	20120604	15	2106	42	-0.00140827386541113	0.00586723265903095
2	C	26	50	20120604	15	2108	42.04	-0.00170899930838196	0.00573163079160281
2	C	26	50	20120604	15	2110	42.08	-0.00180199799224361	0.00563885838191113
2	C	26	50	20120604	15	2112	42.12	-0.00192454666849105	0.00615870207423605
2	C	26	50	20120604	15	2114	42.16	-0.00146065633576143	0.00583925951476721
2	C	26	50	20120604	15	2116	42.2	-0.00137689953752988	0.00646074273581988
2	C	26	50	20120604	15	2118	42.24	-0.00165273411469616	0.00793656721914454
2	C	26	50	20120604	15	2120	42.28	-0.00187438804896759	0.00874183032105472
2	C	26	50	20120604	15	2122	42.32	-0.00235638667925661	0.00881676313376384
2	C	26	50	20120604	15	2124	42.36	-0.00187742931523347	0.0102300956410876
2	C	26	50	20120604	15	2126	42.4	-0.00272065556601199	0.0115512454657751
2	C	26	50	20120604	15	2128	42.44	-0.00306018844334790	0.0120160776647373
2	C	26	50	20120604	15	2130	42.48	-0.00333429838707486	0.0128273907722673
2	C	26	50	20120604	15	2132	42.52	-0.0034746661542082	0.0133075092056252
2	C	26	50	20120604	15	2134	42.56	-0.00385423400328133	0.013031376936504
2	C	26	50	20120604	15	2136	42.6	-0.00465005510834232	0.0131064002588811
2	C	26	50	20120604	15	2138	42.64	-0.00487571268120882	0.0126272590470949
2	C	26	50	20120604	15	2140	42.68	-0.0048404923995447	0.0130238108939453
2	C	26	50	20120604	15	2142	42.72	-0.00487057060069603	0.0124577740369258
2	C	26	50	20120604	15	2144	42.76	-0.00464419955708731	0.012529953375829
2	C	26	50	20120604	15	2146	42.8	-0.00505212875204705	0.0118636897894306
2	C	26	50	20120604	15	2148	42.84	-0.00494052184613169	0.0118887468253287
2	C	26	50	20120604	15	2150	42.88	-0.00532472336594194	0.011409510154127
2	C	26	50	20120604	15	2152	42.92	-0.00514655862003383	0.0113344316774209
2	C	26	50	20120604	15	2154	42.96	-0.0051575307959575	0.0103286733974528
2	C	26	50	20120604	15	2156	43	-0.00527481859775291	0.0108352800508339
2	C	26	50	20120604	15	2158	43.04	-0.00559365304538993	0.0105123302417304
2	C	26	50	20120604	15	2160	43.08	-0.00555657943685232	0.0097721945027946
2	C	26	50	20120604	15	2162	43.12	-0.00559230247143786	0.00919924002013477
2	C	26	50	20120604	15	2164	43.16	-0.00515953190814826	0.00939688343654422
2	C	26	50	20120604	15	2166	43.2	-0.00504887676796038	0.00907290832260798
2	C	26	50	20120604	15	2168	43.24	-0.00533799010337056	0.00898391751998209
2	C	26	50	20120604	15	2170	43.28	-0.00509985209581611	0.0089543901550133
2	C	26	50	20120604	15	2172	43.32	-0.0055573770533015	0.00850888318438097
2	C	26	50	20120604	15	2174	43.36	-0.00537821245840479	0.00821033068054873
2	C	26	50	20120604	15	2176	43.4	-0.00537587900602688	0.0081852849583591
2	C	26	50	20120604	15	2178	43.44	-0.00535576959627671	0.00860181398599163
2	C	26	50	20120604	15	2180	43.48	-0.00604825977318935	0.00832845286834594
2	C	26	50	20120604	15	2182	43.52	-0.00581919677406466	0.0082180706713756
2	C	26	50	20120604	15	2184	43.56	-0.00573816728668815	0.00871269681456305
2	C	26	50	20120604	15	2186	43.6	-0.00592066447584458	0.00807745329554849
2	C	26	50	20120604	15	2188	43.64	-0.00613665307058514	0.00827562279940315
2	C	26	50	20120604	15	2190	43.68	-0.00588635848324854	0.00858650229575181
2	C	26	50	20120604	15	2192	43.72	-0.00636585607685251	0.00852584101920738
2	C	26	50	20120604	15	2194	43.76	-0.00591814434727644	0.0088624379891878
2	C	26	50	20120604	15	2196	43.8	-0.00614858337619732	0.00891427598731659
2	C	26	50	20120604	15	2198	43.84	-0.00619367557563359	0.00873909028227762
2	C	26	50	20120604	15	2200	43.88	-0.00651101095689448	0.00883443656065282
2	C	26	50	20120604	15	2202	43.92	-0.00642050128890261	0.00889749634339903
2	C	26	50	20120604	15	2204	43.96	-0.00646830170731082	0.00891351938306072
2	C	26	50	20120604	15	2206	44	-0.00662155295999738	0.00817230884181754
2	C	26	50	20120604	15	2208	44.04	-0.00663476171466994	0.00871069994501298
2	C	26	50	20120604	15	2210	44.08	-0.00665769318758382	0.0087786458356172
2	C	26	50	20120604	15	2212	44.12	-0.0066341394607025	0.0084120321827754
2	C	26	50	20120604	15	2214	44.16	-0.00664979480483797	0.00815811013765132
2	C	26	50	20120604	15	2216	44.2	-0.00663606986221514	0.00842274485051038
2	C	26	50	20120604	15	2218	44.24	-0.00772516986873428	0.00738150183094195
2	C	26	50	20120604	15	2220	44.28	-0.006408459260419	0.00855541929586442
2	C	26	50	20120604	15	2222	44.32	-0.00637021892569243	0.00846046899728669
2	C	26	50	20120604	15	2224	44.36	-0.00617535726736017	0.00825026312180267
2	C	26	50	20120604	15	2226	44.4	-0.00594798778897641	0.00818626359414426
2	C	26	50	20120604	15	2228	44.44	-0.00602142012109586	0.00840255978033463
2	C	26	50	20120604	15	2230	44.48	-0.00602900101289696	0.00766559965795317
2	C	26	50	20120604	15	2232	44.52	-0.005416654318564	0.00755795749975992
2	C	26	50	20120604	15	2234	44.56	-0.00524087040118815	0.00834864713090985
2	C	26	50	20120604	15	2236	44.6	-0.00487434633877553	0.00811858053513061
2	C	26	50	20120604	15	2238	44.64	-0.0050872238758109	0.00755313149597833
2	C	26	50	20120604	15	2240	44.68	-0.00467749933673373	0.00732180999779452
2	C	26	50	20120604	15	2242	44.72	-0.00473173301263718	0.00754122381778314
2	C	26	50	20120604	15	2244	44.76	-0.00470834899138334	0.00748439364577918
2	C	26	50	20120604	15	2246	44.8	-0.00491201978599563	0.0070343442211845
2	C	26	50	20120604	15	2248	44.84	-0.00449012098946677	0.00714417558197231
2	C	26	50	20120604	15	2250	44.88	-0.00414915409957861	0.0065797629492292
2	C	26	50	20120604	15	2252	44.92	-0.00389297638382254	0.00605987683049742
2	C	26	50	20120604	15	2254	44.96	-0.004106593342419	0.00496107531894039
2	C	26	50	20120604	15	2256	45	-0.00390351934593003	0.00593673418455378
2	C	26	50	20120604	15	2258	45.04	-0.0037850294626066	0.00434766018626106
2	C	26	50	20120604	15	2260	45.08	-0.00377616234357052	0.00425705152331982
2	C	26	50	20120604	15	2262	45.12	-0.00366907102155982	0.00405404823750897
2	C	26	50	20120604	15	2264	45.16	-0.00349827644963202	0.00314180977910021
2	C	26	50	20120604	15	2266	45.2	-0.00382797912849587	0.00291350621265851
2	C	26	50	20120604	15	2268	45.24	-0.00358307976589972	0.00253466668357
2	C	26	50	20120604	15	2270	45.28	-0.00363051248878172	0.00184226772343214
2	C	26	50	20120604	15	2272	45.32	-0.00371473597748885	0.00172575773909603
2	C	26	50	20120604	15	2274	45.36	-0.0039095792510448	0.00126413721913401
2	C	26	50	20120604	15	2276	45.4	-0.00389948176620946	0.000405893434536651
2	C	26	50	20120604	15	2278	45.44	-0.00421179668932393	-0.000143358828817801
2	C	26	50	20120604	15	2280	45.48	-0.00392802766696596	-0.0002526704661214
2	C	26	50	20120604	15	2282	45.52	-0.00383305615518479	-0.0006669714002864
2	C	26	50	20120604	15	2284	45.56	-0.00401324110516675	-0.0010160983024295
2	C	26	50	20120604	15	2286	45.6	-0.00395994646706872	-0.000884343095890999
2	C	26	50	20120604	15	2288	45.64	-0.00388586996067162	-0.0014415998080085
2	C	26	50	20120604	15	2290	45.68	-0.0032670383900484	-0.0023062782643147
2	C	26	50	20120604	15	2292	45.72	-0.00327023451269936	-0.0027215337926343
2	C	26	50	20120604	15	2294	45.76	-0.00306753528280443	-0.0037077921888976
2	C	26	50	20120604	15	2296	45.8	-0.00316339067806207	-0.0045934010059269
2	C	26	50	20120604	15	2298	45.84	-0.00297388606070408	-0.0054938307810899
2	C	26	50	20120604	15	2300	45.88	-0.00274301569664667	-0.0055671577542989
2	C	26	50	20120604	15	2302	45.92	-0.00312061071780029	-0.0059409343988341
2	C	26	50	20120604	15	2304	45.96	-0.00316445133823385	-0.0060925380927205
2	C	26	50	20120604	15	2306	46	-0.00349551873318539	-0.0065254288641629
2	C	26	50	20120604	15	2308	46.04	-0.00354423839040915	-0.0064321614797244
2	C	26	50	20120604	15	2310	46.08	-0.00353264183919769	-0.006662536869035
2	C	26	50	20120604	15	2312	46.12	-0.0033386117384401	-0.0066169991923266
2	C	26	50	20120604	15	2314	46.16	-0.0030315859740489	-0.0068196559958146
2	C	26	50	20120604	15	2316	46.2	-0.00300344312415768	-0.0067843006567553
2	C	26	50	20120604	15	2318	46.24	-0.00303929343796383	-0.0063762293333326
2	C	26	50	20120604	15	2320	46.28	-0.0028602540009674	-0.0066365860501654
2	C	26	50	20120604	15	2322	46.32	-0.002778371035706	-0.0064335049826087
2	C	26	50	20120604	15	2324	46.36	-0.00279576586252319	-0.0064585365626627
2	C	26	50	20120604	15	2326	46.4	-0.00276599666703523	-0.0063044579950421
2	C	26	50	20120604	15	2328	46.44	-0.00264981902288628	-0.0061167211446371
2	C	26	50	20120604	15	2330	46.48	-0.00165704110210037	-0.0059822294348554
2	C	26	50	20120604	15	2332	46.52	-0.00219946271394857	-0.0054768602183414
2	C	26	50	20120604	15	2334	46.56	-0.00139590656780818	-0.0057138824113951
2	C	26	50	20120604	15	2336	46.6	-0.00128991126130832	-0.0056497478263415
2	C	26	50	20120604	15	2338	46.64	-0.00089882464276966	-0.0056850465968583
2	C	26	50	20120604	15	2340	46.68	-0.000471534157034251	-0.0059528420770293
2	C	26	50	20120604	15	2342	46.72	0.00057737390004225	-0.0069098545368228
2	C	26	50	20120604	15	2344	46.76	0.00162010184385118	-0.0067273927030054
2	C	26	50	20120604	15	2346	46.8	0.00226630551797413	-0.0074351570934985
2	C	26	50	20120604	15	2348	46.84	0.00341368526539867	-0.0069639128502445
2	C	26	50	20120604	15	2350	46.88	0.00489159500662105	-0.0074453959996901
2	C	26	50	20120604	15	2352	46.92	0.00588713064385359	-0.0074760137233154
2	C	26	50	20120604	15	2354	46.96	0.0073901638890115	-0.0073029069122132
2	C	26	50	20120604	15	2356	47	0.0084983911339618	-0.0075637798169963
2	C	26	50	20120604	15	2358	47.04	0.0091921335969839	-0.0080470873019373
2	C	26	50	20120604	15	2360	47.08	0.0095490528158556	-0.0082267207086299
2	C	26	50	20120604	15	2362	47.12	0.0100651064158334	-0.0084098542938894
2	C	26	50	20120604	15	2364	47.16	0.0100927896463168	-0.0082275975210386
2	C	26	50	20120604	15	2366	47.2	0.0104994255429738	-0.0090822987006622
2	C	26	50	20120604	15	2368	47.24	0.0106422823259769	-0.0097866972628768
2	C	26	50	20120604	15	2370	47.28	0.0111193602001756	-0.009711821725817
2	C	26	50	20120604	15	2372	47.32	0.0108585650771384	-0.009139362217904
2	C	26	50	20120604	15	2374	47.36	0.0111071979635392	-0.0095040737535044
2	C	26	50	20120604	15	2376	47.4	0.0107518343795861	-0.0088803772882266
2	C	26	50	20120604	15	2378	47.44	0.0109001146716009	-0.0089042067867526
2	C	26	50	20120604	15	2380	47.48	0.0108194125746641	-0.0083319664819418
2	C	26	50	20120604	15	2382	47.52	0.0110338285639233	-0.0082036760986311
2	C	26	50	20120604	15	2384	47.56	0.0106499897898918	-0.0076903377886931
2	C	26	50	20120604	15	2386	47.6	0.0108079574448089	-0.0071590177533095
2	C	26	50	20120604	15	2388	47.64	0.0109223885352083	-0.0062469702137317
2	C	26	50	20120604	15	2390	47.68	0.0112406926527594	-0.0061890228130134
2	C	26	50	20120604	15	2392	47.72	0.0110618653477974	-0.0057521015329183
2	C	26	50	20120604	15	2394	47.76	0.0114875372661106	-0.0043984226749758
2	C	26	50	20120604	15	2396	47.8	0.0119647509048114	-0.0041016626868338
2	C	26	50	20120604	15	2398	47.84	0.0132211643965745	-0.0027666189210027
2	C	26	50	20120604	15	2400	47.88	0.0136272204656709	-0.0025329554851596
2	C	26	50	20120604	15	2402	47.92	0.0135956410768231	-0.0014457505248141
2	C	26	50	20120604	15	2404	47.96	0.0136259830288038	-0.0010050037970327
2	C	26	50	20120604	15	2406	48	0.013524421281822	-0.000517828437998601
2	C	26	50	20120604	15	2408	48.04	0.0135846526374435	9.43704710171002e-05
2	C	26	50	20120604	15	2410	48.08	0.0133731004306481	0.000423189266404479
2	C	26	50	20120604	15	2412	48.12	0.013353598425623	0.00109820754186078
2	C	26	50	20120604	15	2414	48.16	0.013222161417136	0.00220746009164374
2	C	26	50	20120604	15	2416	48.2	0.0132046958796407	0.00278778262696354
2	C	26	50	20120604	15	2418	48.24	0.0132318841353773	0.00386502445276218
2	C	26	50	20120604	15	2420	48.28	0.0133483375511709	0.00504609783831026
2	C	26	50	20120604	15	2422	48.32	0.0133892083231235	0.00607295830594937
2	C	26	50	20120604	15	2424	48.36	0.0128043673754719	0.00719662876300072
2	C	26	50	20120604	15	2426	48.4	0.0127403247142999	0.00821332810619417
2	C	26	50	20120604	15	2428	48.44	0.0128032218624864	0.00922134417811466
2	C	26	50	20120604	15	2430	48.48	0.0125377032661509	0.0107162386242211
2	C	26	50	20120604	15	2432	48.52	0.0125457501413208	0.0116060759398019
2	C	26	50	20120604	15	2434	48.56	0.0120978899193206	0.0133062222712834
2	C	26	50	20120604	15	2436	48.6	0.0125670835529092	0.0134763945892438
2	C	26	50	20120604	15	2438	48.64	0.0133124094556188	0.0140888551277685
2	C	26	50	20120604	15	2440	48.68	0.0138715329296387	0.0145563092786753
2	C	26	50	20120604	15	2442	48.72	0.0141451337564832	0.0149189631335424
2	C	26	50	20120604	15	2444	48.76	0.0145861774691127	0.0146532819026472
2	C	26	50	20120604	15	2446	48.8	0.0159712016635584	0.0145006034064534
2	C	26	50	20120604	15	2448	48.84	0.0156124863934624	0.0142848651275134
2	C	26	50	20120604	15	2450	48.88	0.0159157149944387	0.0150708638122769
2	C	26	50	20120604	15	2452	48.92	0.0153819978670669	0.0145487290939810
2	C	26	50	20120604	15	2454	48.96	0.0150028542820625	0.0142312310781604
2	C	26	50	20120604	15	2456	49	0.0140747129921448	0.0144320423329496
2	C	26	50	20120604	15	2458	49.04	0.014054185682287	0.0150028401399268
2	C	26	50	20120604	15	2460	49.08	0.0133718347095098	0.0148919587255689
2	C	26	50	20120604	15	2462	49.12	0.0125646298923784	0.0148437057588208
2	C	26	50	20120604	15	2464	49.16	0.012240287082916	0.0156422343757469
2	C	26	50	20120604	15	2466	49.2	0.0113862859390057	0.0156779715524681
2	C	26	50	20120604	15	2468	49.24	0.0106644289103636	0.0160242134589439
2	C	26	50	20120604	15	2470	49.28	0.0099498338683643	0.0152661879184441
2	C	26	50	20120604	15	2472	49.32	0.0092210189089954	0.0149009672659612
2	C	26	50	20120604	15	2474	49.36	0.00844478536888	0.0149672655977653
2	C	26	50	20120604	15	2476	49.4	0.0079901439928483	0.0151871475224431
2	C	26	50	20120604	15	2478	49.44	0.007473022661631	0.0156073952246378
2	C	26	50	20120604	15	2480	49.48	0.00639460703857555	0.0156610717003977
2	C	26	50	20120604	15	2482	49.52	0.00587523710779403	0.0157380756288689
2	C	26	50	20120604	15	2484	49.56	0.00515861266933271	0.0162550696808657
2	C	26	50	20120604	15	2486	49.6	0.00436105844555103	0.0164148418722883
2	C	26	50	20120604	15	2488	49.64	0.0037692136052318	0.0169064613974422
2	C	26	50	20120604	15	2490	49.68	0.00325197489428877	0.0168194066531832
2	C	26	50	20120604	15	2492	49.72	0.00262579648420903	0.0165261623999573
2	C	26	50	20120604	15	2494	49.76	0.00203569112657151	0.0163324116063783
2	C	26	50	20120604	15	2496	49.8	0.00205222964707668	0.0156295128176466
2	C	26	50	20120604	15	2498	49.84	0.00166975346781254	0.0153148524213389
2	C	26	50	20120604	15	2500	49.88	0.0007801176776644	0.0145048297836846
2	C	26	50	20120604	15	2502	49.92	0.00044382971334736	0.0150514254468621
2	C	26	50	20120604	15	2504	49.96	0.000250436008692840	0.0148918880148908
2	C	26	50	20120604	15	2506	50	-0.0003560141221918	0.0148238996978797
2	C	26	50	20120604	15	2508	50.04	-0.0009510515496281	0.0148157750409639
2	C	26	50	20120604	15	2510	50.08	-0.00115567410996786	0.0143068561484083
2	C	26	50	20120604	15	2512	50.12	-0.0015652869261736	0.0132455878647967
2	C	26	50	20120604	15	2514	50.16	-0.00180562757135144	0.0123910019435784
2	C	26	50	20120604	15	2516	50.2	-0.00187430885300809	0.0121035559659582
2	C	26	50	20120604	15	2518	50.24	-0.00235011747053461	0.0113806771680173
2	C	26	50	20120604	15	2520	50.28	-0.00259526219918383	0.0114439823168166
2	C	26	50	20120604	15	2522	50.32	-0.00262994154416035	0.0110064797949473
2	C	26	50	20120604	15	2524	50.36	-0.00310001835411857	0.0101908639426538
2	C	26	50	20120604	15	2526	50.4	-0.00281148413916218	0.0100693144082882
2	C	26	50	20120604	15	2528	50.44	-0.00303109594904954	0.00961817321082333
2	C	26	50	20120604	15	2530	50.48	-0.0026871592106804	0.00887122237673048
2	C	26	50	20120604	15	2532	50.52	-0.00296545027680452	0.0084155465034779
2	C	26	50	20120604	15	2534	50.56	-0.00282731696709973	0.00835182911142519
2	C	26	50	20120604	15	2536	50.6	-0.00230897234115093	0.00638035176586678
2	C	26	50	20120604	15	2538	50.64	-0.00254939571782217	0.00589821100711474
2	C	26	50	20120604	15	2540	50.68	-0.00153510053768475	0.0047097130003642
2	C	26	50	20120604	15	2542	50.72	-0.0015139156185204	0.00481350213370676
2	C	26	50	20120604	15	2544	50.76	-0.00118409273150375	0.00405179256687699
2	C	26	50	20120604	15	2546	50.8	-0.00136053001554541	0.00415600596428826
2	C	26	50	20120604	15	2548	50.84	-0.00150620108353766	0.00392560936177425
2	C	26	50	20120604	15	2550	50.88	-0.00154999927756435	0.00281778516768928
2	C	26	50	20120604	15	2552	50.92	-0.00169002763344272	0.00324953749721398
2	C	26	50	20120604	15	2554	50.96	-0.00090331477083019	0.00236377311669284
2	C	26	50	20120604	15	2556	51	-0.00110514425938427	0.00203087431517802
2	C	26	50	20120604	15	2558	51.04	-0.0008730435295276	0.00193582502165093
2	C	26	50	20120604	15	2560	51.08	-0.00063889219000548	0.00190291627205451
2	C	26	50	20120604	15	2562	51.12	0.000120250579208579	0.00047080583704958
2	C	26	50	20120604	15	2564	51.16	0.000322228560186709	0.000176182725600400
2	C	26	50	20120604	15	2566	51.2	0.00062095289096678	0.00042460347996685
2	C	26	50	20120604	15	2568	51.24	0.00078317732870659	0.000218382858301600
2	C	26	50	20120604	15	2570	51.28	0.0016480608459793	-0.000897905403954199
2	C	26	50	20120604	15	2572	51.32	0.00226185781632047	-0.0009296969248363
2	C	26	50	20120604	15	2574	51.36	0.00309949650931405	-0.0012419552794083
2	C	26	50	20120604	15	2576	51.4	0.0043091582220255	-0.0022202233690443
2	C	26	50	20120604	15	2578	51.44	0.0048717818746122	-0.0034013250388636
2	C	26	50	20120604	15	2580	51.48	0.00530572623515857	-0.0043827256115402
2	C	26	50	20120604	15	2582	51.52	0.00594003637322196	-0.0042401375291139
2	C	26	50	20120604	15	2584	51.56	0.00685986208739286	-0.005580083666259
2	C	26	50	20120604	15	2586	51.6	0.0073339347577716	-0.0067380134468588
2	C	26	50	20120604	15	2588	51.64	0.00895323757096	-0.0076822555581841
2	C	26	50	20120604	15	2590	51.68	0.0102093915545345	-0.0085158849557284
2	C	26	50	20120604	15	2592	51.72	0.0107451734337073	-0.0097212828145493
2	C	26	50	20120604	15	2594	51.76	0.0116896701034738	-0.0108556800814712
2	C	26	50	20120604	15	2596	51.8	0.0117502974388928	-0.0108937648527059
2	C	26	50	20120604	15	2598	51.84	0.0119050689711589	-0.0113305588535805
2	C	26	50	20120604	15	2600	51.88	0.0124407023579077	-0.0123268015975942
2	C	26	50	20120604	15	2602	51.92	0.0121457893326782	-0.0138260588925406
2	C	26	50	20120604	15	2604	51.96	0.0127742799819324	-0.0153678203761041
2	C	26	50	20120604	15	2606	52	0.0132660798193155	-0.0163318119798279
2	C	26	50	20120604	15	2608	52.04	0.0128995580903553	-0.017056978268206
2	C	26	50	20120604	15	2610	52.08	0.0138387302460594	-0.0182842398687012
2	C	26	50	20120604	15	2612	52.12	0.0140962938911066	-0.0190591935455426
2	C	26	50	20120604	15	2614	52.16	0.0142555626225011	-0.0197707975258575
2	C	26	50	20120604	15	2616	52.2	0.0149136386194801	-0.0195956754604288
2	C	26	50	20120604	15	2618	52.24	0.0150368236918307	-0.0205031692323358
2	C	26	50	20120604	15	2620	52.28	0.0156918520585828	-0.0217467225730695
2	C	26	50	20120604	15	2622	52.32	0.0161693329836468	-0.0230570904335576
2	C	26	50	20120604	15	2624	52.36	0.0163256742929672	-0.0236986484161281
2	C	26	50	20120604	15	2626	52.4	0.0167502919150697	-0.0240303522071827
2	C	26	50	20120604	15	2628	52.44	0.0168968044401316	-0.0254871335977833
2	C	26	50	20120604	15	2630	52.48	0.0166109211684979	-0.0261062055847121
2	C	26	50	20120604	15	2632	52.52	0.0169486353671925	-0.0267935133760254
2	C	26	50	20120604	15	2634	52.56	0.0168363468103401	-0.0277257629563418
2	C	26	50	20120604	15	2636	52.6	0.0167418066336955	-0.0284219095824199
2	C	26	50	20120604	15	2638	52.64	0.0169446755692179	-0.029503570825601
2	C	26	50	20120604	15	2640	52.68	0.0165467158727661	-0.0305397651027517
2	C	26	50	20120604	15	2642	52.72	0.0165493321678565	-0.0310879849902057
2	C	26	50	20120604	15	2644	52.76	0.0168883898694354	-0.0322668027051218
2	C	26	50	20120604	15	2646	52.8	0.0166543375248627	-0.0331016129709906
2	C	26	50	20120604	15	2648	52.84	0.0169593126795885	-0.03336585877512
2	C	26	50	20120604	15	2650	52.88	0.0168388923947524	-0.0332322863041539
2	C	26	50	20120604	15	2652	52.92	0.0167256845990844	-0.0333003806871821
2	C	26	50	20120604	15	2654	52.96	0.0167481705947262	-0.0338233568625477
2	C	26	50	20120604	15	2656	53	0.0165767679109665	-0.0338485298639579
2	C	26	50	20120604	15	2658	53.04	0.0164125070056969	-0.0334636516429581
2	C	26	50	20120604	15	2660	53.08	0.0161037841850309	-0.0337658690812372
2	C	26	50	20120604	15	2662	53.12	0.0158824597625195	-0.033156060193142
2	C	26	50	20120604	15	2664	53.16	0.0154412251310591	-0.0332805109866308
2	C	26	50	20120604	15	2666	53.2	0.0148779438691659	-0.0330590451427632
2	C	26	50	20120604	15	2668	53.24	0.01476954439961	-0.0321736767420395
2	C	26	50	20120604	15	2670	53.28	0.0139562301798892	-0.0326536608251089
2	C	26	50	20120604	15	2672	53.32	0.0133374410356728	-0.0324959053022262
2	C	26	50	20120604	15	2674	53.36	0.012154592812104	-0.0325664745589886
2	C	26	50	20120604	15	2676	53.4	0.0114434555222647	-0.0322865309843169
2	C	26	50	20120604	15	2678	53.44	0.0112209290182253	-0.0325984357854983
2	C	26	50	20120604	15	2680	53.48	0.0099231759427136	-0.0322841268212608
2	C	26	50	20120604	15	2682	53.52	0.0089234683754721	-0.0324992287040978
2	C	26	50	20120604	15	2684	53.56	0.0078435041885658	-0.0314704590481495
2	C	26	50	20120604	15	2686	53.6	0.00617614639852796	-0.0310453464513001
2	C	26	50	20120604	15	2688	53.64	0.0050588469735751	-0.03099761674357
2	C	26	50	20120604	15	2690	53.68	0.00340874258899817	-0.0305428056619108
2	C	26	50	20120604	15	2692	53.72	0.0019631334855404	-0.0304668623936114
2	C	26	50	20120604	15	2694	53.76	0.0007676280505883	-0.0297941917126686
2	C	26	50	20120604	15	2696	53.8	-0.000523336799823981	-0.0289257938746934
2	C	26	50	20120604	15	2698	53.84	-0.00221296845346924	-0.0287451280921003
2	C	26	50	20120604	15	2700	53.88	-0.00343520252475018	-0.0286515778649493
2	C	26	50	20120604	15	2702	53.92	-0.00455002707596889	-0.0282326878077744
2	C	26	50	20120604	15	2704	53.96	-0.00614943190433475	-0.0275484205756202
2	C	26	50	20120604	15	2706	54	-0.00796012023891914	-0.0274811747207293
2	C	26	50	20120604	15	2708	54.04	-0.00946251001690619	-0.0273396826538139
2	C	26	50	20120604	15	2710	54.08	-0.0101883551277942	-0.0264534657249528
2	C	26	50	20120604	15	2712	54.12	-0.0119250093823884	-0.0258804263894792
2	C	26	50	20120604	15	2714	54.16	-0.0132547236844096	-0.0245422268060837
2	C	26	50	20120604	15	2716	54.2	-0.0149109798979829	-0.0237385999492652
2	C	26	50	20120604	15	2718	54.24	-0.016234613081686	-0.0228834957187763
2	C	26	50	20120604	15	2720	54.28	-0.0181775303843523	-0.0225141738469625
2	C	26	50	20120604	15	2722	54.32	-0.0196298570022313	-0.0209588924817427
2	C	26	50	20120604	15	2724	54.36	-0.0217709551224607	-0.0203745606509736
2	C	26	50	20120604	15	2726	54.4	-0.0229139437367741	-0.0198954038828382
2	C	26	50	20120604	15	2728	54.44	-0.0237422061938492	-0.0188462412673204
2	C	26	50	20120604	15	2730	54.48	-0.0250431200366727	-0.0180985677700972
2	C	26	50	20120604	15	2732	54.52	-0.0267441997491054	-0.0168696939661409
2	C	26	50	20120604	15	2734	54.56	-0.0271371460584786	-0.0155268204069217
2	C	26	50	20120604	15	2736	54.6	-0.0281103788407257	-0.0143233536567203
2	C	26	50	20120604	15	2738	54.64	-0.0282953233264518	-0.0131040533714745
2	C	26	50	20120604	15	2740	54.68	-0.0293465719069741	-0.0109501424763699
2	C	26	50	20120604	15	2742	54.72	-0.0296233617854017	-0.0099392343377144
2	C	26	50	20120604	15	2744	54.76	-0.0298336058446519	-0.0086274593347318
2	C	26	50	20120604	15	2746	54.8	-0.0304363012385285	-0.0060812102420859
2	C	26	50	20120604	15	2748	54.84	-0.030670473791254	-0.0054635029712448
2	C	26	50	20120604	15	2750	54.88	-0.0302047379098255	-0.0040735078161273
2	C	26	50	20120604	15	2752	54.92	-0.0298550665354609	-0.0028139455778675
2	C	26	50	20120604	15	2754	54.96	-0.0300268722700858	-0.0011422249389897
2	C	26	50	20120604	15	2756	55	-0.029402991957045	0.000631693842972949
2	C	26	50	20120604	15	2758	55.04	-0.028930432495178	0.00118344926433282
2	C	26	50	20120604	15	2760	55.08	-0.0281661207753934	0.00290857767839364
2	C	26	50	20120604	15	2762	55.12	-0.0274334167287279	0.00518927989043273
2	C	26	50	20120604	15	2764	55.16	-0.0272108902246885	0.00619216943818961
2	C	26	50	20120604	15	2766	55.2	-0.0264485584038913	0.00820650452575573
2	C	26	50	20120604	15	2768	55.24	-0.0259791809225397	0.0098684883042566
2	C	26	50	20120604	15	2770	55.28	-0.0252266071753228	0.0107654532561917
2	C	26	50	20120604	15	2772	55.32	-0.024200524525143	0.0119568574718129
2	C	26	50	20120604	15	2774	55.36	-0.023374553094039	0.0133366349339422
2	C	26	50	20120604	15	2776	55.4	-0.0227057007897147	0.0152671071572596
2	C	26	50	20120604	15	2778	55.44	-0.021750123756687	0.0160908794862742
2	C	26	50	20120604	15	2780	55.48	-0.020804481573935	0.0177688014516230
2	C	26	50	20120604	15	2782	55.52	-0.0199790051175778	0.0180851610255258
2	C	26	50	20120604	15	2784	55.56	-0.0189666898364277	0.0188115223243641
2	C	26	50	20120604	15	2786	55.6	-0.0180301551890174	0.0191618654501708
2	C	26	50	20120604	15	2788	55.64	-0.0164859046895841	0.020308014831796
2	C	26	50	20120604	15	2790	55.68	-0.0160716108264869	0.0206469311120188
2	C	26	50	20120604	15	2792	55.72	-0.014087590113737	0.0222180014645557
2	C	26	50	20120604	15	2794	55.76	-0.0130545134703845	0.0236887772054627
2	C	26	50	20120604	15	2796	55.8	-0.0117900085557242	0.0248480646310824
2	C	26	50	20120604	15	2798	55.84	-0.0108921031517701	0.0262109634543448
2	C	26	50	20120604	15	2800	55.88	-0.00954826085626068	0.0275334511250624
2	C	26	50	20120604	15	2802	55.92	-0.00882209047625335	0.0276264780931953
2	C	26	50	20120604	15	2804	55.96	-0.00772949736223514	0.0291846303119467
2	C	26	50	20120604	15	2806	56	-0.00748706580230534	0.0298658923402809
2	C	26	50	20120604	15	2808	56.04	-0.00683666898496995	0.0302494270583964
2	C	26	50	20120604	15	2810	56.08	-0.00707305478192061	0.0300035660305779
2	C	26	50	20120604	15	2812	56.12	-0.00723151741158451	0.0301900300887768
2	C	26	50	20120604	15	2814	56.16	-0.00725605401689169	0.030637133706521
2	C	26	50	20120604	15	2816	56.2	-0.00721638532646712	0.0309620492724763
2	C	26	50	20120604	15	2818	56.24	-0.00719234369590678	0.0305138849945602
2	C	26	50	20120604	15	2820	56.28	-0.00713952281935214	0.0306542456906257
2	C	26	50	20120604	15	2822	56.32	-0.00645638695804782	0.0305957679598216
2	C	26	50	20120604	15	2824	56.36	-0.0060415981202038	0.0316545896539704
2	C	26	50	20120604	15	2826	56.4	-0.00544161801636701	0.0327025926143669
2	C	26	50	20120604	15	2828	56.44	-0.00484955750847951	0.0332650960588008
2	C	26	50	20120604	15	2830	56.48	-0.00462236409968427	0.0339355039980438
2	C	26	50	20120604	15	2832	56.52	-0.0049859584065704	0.0338273166605223
2	C	26	50	20120604	15	2834	56.56	-0.00451163117775046	0.0341893553324898
2	C	26	50	20120604	15	2836	56.6	-0.00392848021530591	0.0344280038711402
2	C	26	50	20120604	15	2838	56.64	-0.00297713875189753	0.0350286203710801
2	C	26	50	20120604	15	2840	56.68	-0.00249128568254426	0.0349321002954481
2	C	26	50	20120604	15	2842	56.72	-0.00174026757024603	0.0357727795476008
2	C	26	50	20120604	15	2844	56.76	-0.00087766800787656	0.035401053512731
2	C	26	50	20120604	15	2846	56.8	-3.25976226126998e-06	0.036003508490302
2	C	26	50	20120604	15	2848	56.84	0.00105874391240281	0.0369959328576973
2	C	26	50	20120604	15	2850	56.88	0.00187453300585773	0.037691230955638
2	C	26	50	20120604	15	2852	56.92	0.00328492819161241	0.0389077374619914
2	C	26	50	20120604	15	2854	56.96	0.00385796752708599	0.0391569218916815
2	C	26	50	20120604	15	2856	57	0.0045232135868263	0.039569023723757
2	C	26	50	20120604	15	2858	57.04	0.00560883462798201	0.0403679836758197
2	C	26	50	20120604	15	2860	57.08	0.00692624527201066	0.0406262897829872
2	C	26	50	20120604	15	2862	57.12	0.008340034570315	0.0407425381378142
2	C	26	50	20120604	15	2864	57.16	0.009660627194859	0.0412235121703773
2	C	26	50	20120604	15	2866	57.2	0.0115969684044603	0.0418782930497561
2	C	26	50	20120604	15	2868	57.24	0.01219871627525	0.0418863540670616
2	C	26	50	20120604	15	2870	57.28	0.0133103588459534	0.0424310384206096
2	C	26	50	20120604	15	2872	57.32	0.0139375625608659	0.0421664390630896
2	C	26	50	20120604	15	2874	57.36	0.0153824928418137	0.0420365859737925
2	C	26	50	20120604	15	2876	57.4	0.0165429964910971	0.042178714436811
2	C	26	50	20120604	15	2878	57.44	0.0169607622484899	0.0422819449557964
2	C	26	50	20120604	15	2880	57.48	0.018280449776354	0.0422890725921508
2	C	26	50	20120604	15	2882	57.52	0.0193091840769632	0.0422392569194162
2	C	26	50	20120604	15	2884	57.56	0.0202854156990694	0.0424655310893958
2	C	26	50	20120604	15	2886	57.6	0.0217230486380354	0.0423923313954074
2	C	26	50	20120604	15	2888	57.64	0.0230029826226611	0.04241177683189
2	C	26	50	20120604	15	2890	57.68	0.0236108964645828	0.0428919589048582
2	C	26	50	20120604	15	2892	57.72	0.025202395839135	0.0431192795928741
2	C	26	50	20120604	15	2894	57.76	0.0266164962644231	0.0432728349014765
2	C	26	50	20120604	15	2896	57.8	0.0280902623599078	0.0428192824698879
2	C	26	50	20120604	15	2898	57.84	0.0291809144658116	0.0429406113869378
2	C	26	50	20120604	15	2900	57.88	0.0304769669495145	0.0431451809142689
2	C	26	50	20120604	15	2902	57.92	0.0320042186019281	0.0425924638276867
2	C	26	50	20120604	15	2904	57.96	0.0326647977569126	0.0419494209208756
2	C	26	50	20120604	15	2906	58	0.0338814103292831	0.0420306321346949
2	C	26	50	20120604	15	2908	58.04	0.0358282167192459	0.0412983523520981
2	C	26	50	20120604	15	2910	58.08	0.0368109749369424	0.0415989929422552
2	C	26	50	20120604	15	2912	58.12	0.0385394408950104	0.0415824325014398
2	C	26	50	20120604	15	2914	58.16	0.0404670988333387	0.041234309690926
2	C	26	50	20120604	15	2916	58.2	0.0409333933291243	0.040944791890437
2	C	26	50	20120604	15	2918	58.24	0.0425285767300065	0.0410436949159216
2	C	26	50	20120604	15	2920	58.28	0.0436801001231688	0.0407365984408522
2	C	26	50	20120604	15	2922	58.32	0.0449574178127042	0.0403315676765886
2	C	26	50	20120604	15	2924	58.36	0.0465903395024983	0.0401311029041222
2	C	26	50	20120604	15	2926	58.4	0.0471819757463171	0.0399286582326685
2	C	26	50	20120604	15	2928	58.44	0.0476983758286176	0.0393743572268964
2	C	26	50	20120604	15	2930	58.48	0.0489667132620319	0.0391293447272152
2	C	26	50	20120604	15	2932	58.52	0.0504234239419543	0.0392376027754149
2	C	26	50	20120604	15	2934	58.56	0.0510350005970025	0.0389718013363669
2	C	26	50	20120604	15	2936	58.6	0.0510499912607637	0.0395763776342814
2	C	26	50	20120604	15	2938	58.64	0.0516368191784704	0.0394179150046175
2	C	26	50	20120604	15	2940	58.68	0.0515619365703428	0.0393805090558927
2	C	26	50	20120604	15	2942	58.72	0.0511682195145781	0.0400536747115823
2	C	26	50	20120604	15	2944	58.76	0.0509304195040651	0.0402910504580266
2	C	26	50	20120604	15	2946	58.8	0.050656274204999	0.0400959596970972
2	C	26	50	20120604	15	2948	58.84	0.0504017157637719	0.0398015204334112
2	C	26	50	20120604	15	2950	58.88	0.0508326973469051	0.0406578974561062
2	C	26	50	20120604	15	2952	58.92	0.0502270603888188	0.040878868325227
2	C	26	50	20120604	15	2954	58.96	0.0505330254930382	0.041640493039243
2	C	26	50	20120604	15	2956	59	0.0504301414563756	0.0429754399314451
2	C	26	50	20120604	15	2958	59.04	0.0506529508031275	0.0436871429067094
2	C	26	50	20120604	15	2960	59.08	0.0505225603126767	0.044671435546121
2	C	26	50	20120604	15	2962	59.12	0.0505364196055879	0.0467214795261371
2	C	26	50	20120604	15	2964	59.16	0.0509466829600324	0.0482963477491958
2	C	26	50	20120604	15	2966	59.2	0.0510439808531236	0.0496456489090559
2	C	26	50	20120604	15	2968	59.24	0.0511897297028618	0.0503941072948063
2	C	26	50	20120604	15	2970	59.28	0.0513824304428707	0.0520089129088663
2	C	26	50	20120604	15	2972	59.32	0.052035839535094	0.0526086384542619
2	C	26	50	20120604	15	2974	59.36	0.0520909514376197	0.0536660883612551
2	C	26	50	20120604	15	2976	59.4	0.0531030616578032	0.0551456810166168
2	C	26	50	20120604	15	2978	59.44	0.0540975578480674	0.0561761972263146
2	C	26	50	20120604	15	2980	59.48	0.0546161641035253	0.0572451871159768
2	C	26	50	20120604	15	2982	59.52	0.0558624822317734	0.0589146945106295
2	C	26	50	20120604	15	2984	59.56	0.0558538272447717	0.059273650197031
2	C	26	50	20120604	15	2986	59.6	0.0563692303065107	0.0600045935478114
2	C	26	50	20120604	15	2988	59.64	0.0575970293081596	0.0613604213032619
2	C	26	50	20120604	15	2990	59.68	0.0588606079129366	0.0625192491094738
2	C	26	50	20120604	15	2992	59.72	0.0600678442493885	0.0633285398916096
2	C	26	50	20120604	15	2994	59.76	0.0611053678872879	0.0640443582283404
2	C	26	50	20120604	15	2996	59.8	0.0622170316711947	0.0646503982372919
2	C	26	50	20120604	15	2998	59.84	0.0634163979091721	0.065529925936003
2	C	26	50	20120604	15	3000	59.88	0.0650654840599841	0.0661408944792195
2	C	26	50	20120604	15	3002	59.92	0.0660220086160986	0.0666179582112826
2	C	26	50	20120604	15	3004	59.96	0.0673354736042883	0.0675109492231075
2	C	26	50	20120604	15	3006	60	0.0680454370968708	0.0676124614726146
2	C	26	50	20120604	15	3008	60.04	0.0691160745453332	0.0679065401118423
2	C	26	50	20120604	15	3010	60.08	0.0704926700269471	0.0684285263377142
2	C	26	50	20120604	15	3012	60.12	0.0701002964740667	0.0681229854975635
2	C	26	50	20120604	15	3014	60.16	0.0699399953667717	0.0683542801256896
2	C	26	50	20120604	15	3016	60.2	0.0696026347214676	0.0679931606925376
2	C	26	50	20120604	15	3018	60.24	0.0695276814026618	0.0679643107358652
2	C	26	50	20120604	15	3020	60.28	0.0697263784081753	0.0676466783697562
2	C	26	50	20120604	15	3022	60.32	0.069319792008993	0.0676558707579116
2	C	26	50	20120604	15	3024	60.36	0.0695764010598856	0.0678966406169057
2	C	26	50	20120604	15	3026	60.4	0.0691970806981859	0.0684622129047699
2	C	26	50	20120604	15	3028	60.44	0.0689240031303595	0.0685169358985659
2	C	26	50	20120604	15	3030	60.48	0.0690042173236173	0.0694164888613202
2	C	26	50	20120604	15	3032	60.52	0.0691139249407184	0.0699030136821156
2	C	26	50	20120604	15	3034	60.56	0.069433148297085	0.0712863620334899
2	C	26	50	20120604	15	3036	60.6	0.0694002466185564	0.0716715443104057
2	C	26	50	20120604	15	3038	60.64	0.0706580269477276	0.0733293066614228
2	C	26	50	20120604	15	3040	60.68	0.0712958231222222	0.0744918043518292
2	C	26	50	20120604	15	3042	60.72	0.0719514030322637	0.076478823904438
2	C	26	50	20120604	15	3044	60.76	0.0731168988554223	0.0776039297882552
2	C	26	50	20120604	15	3046	60.8	0.0743570863678775	0.0786123418399731
2	C	26	50	20120604	15	3048	60.84	0.0751467549368354	0.0800557164860024
2	C	26	50	20120604	15	3050	60.88	0.0760728951145623	0.0813725190181992
2	C	26	50	20120604	15	3052	60.92	0.0771643073602559	0.0825919317334232
2	C	26	50	20120604	15	3054	60.96	0.0782172742102565	0.0832996607685772
2	C	26	50	20120604	15	3056	61	0.0790178322236446	0.0838468482801306
2	C	26	50	20120604	15	3058	61.04	0.0802104243786582	0.085239438517135
2	C	26	50	20120604	15	3060	61.08	0.0822191874647886	0.0860506172743766
2	C	26	50	20120604	15	3062	61.12	0.0830025910676652	0.0868681034241064
2	C	26	50	20120604	15	3064	61.16	0.0845428605559204	0.0880784793146668
2	C	26	50	20120604	15	3066	61.2	0.085484684362054	0.0889652336446816
2	C	26	50	20120604	15	3068	61.24	0.0871203001286844	0.0893279016416844
2	C	26	50	20120604	15	3070	61.28	0.0884833969418455	0.0898655078563527
2	C	26	50	20120604	15	3072	61.32	0.0899278817455212	0.089391173556465
2	C	26	50	20120604	15	3074	61.36	0.0892511381295188	0.0900650887453426
2	C	26	50	20120604	15	3076	61.4	0.0917634319545321	0.0899937275289853
2	C	26	50	20120604	15	3078	61.44	0.0934735697048318	0.0893612205132139
2	C	26	50	20120604	15	3080	61.48	0.0947852527839329	0.0894566799286741
2	C	26	50	20120604	15	3082	61.52	0.095920654142484	0.0891698067075467
2	C	26	50	20120604	15	3084	61.56	0.0972573688016393	0.0897592509203438
2	C	26	50	20120604	15	3086	61.6	0.0984778351059673	0.0896051016420451
2	C	26	50	20120604	15	3088	61.64	0.0999039280622643	0.0896441339363666
2	C	26	50	20120604	15	3090	61.68	0.101321677158543	0.0905739793536269
2	C	26	50	20120604	15	3092	61.72	0.102691908679126	0.0905472507172981
2	C	26	50	20120604	15	3094	61.76	0.103954801390325	0.0904722973984923
2	C	26	50	20120604	15	3096	61.8	0.105541831850020	0.089923299693579
2	C	26	50	20120604	15	3098	61.84	0.106356277440591	0.0891823932082518
2	C	26	50	20120604	15	3100	61.88	0.107829463708515	0.088832092508852
2	C	26	50	20120604	15	3102	61.92	0.108367430547642	0.0885713115279504
2	C	26	50	20120604	15	3104	61.96	0.109400442844277	0.0883868273687388
2	C	26	50	20120604	15	3106	62	0.110034293362933	0.088585948638321
2	C	26	50	20120604	15	3108	62.04	0.110664254794292	0.0886022828049664
2	C	26	50	20120604	15	3110	62.08	0.111577624623551	0.0891823224975737
2	C	26	50	20120604	15	3112	62.12	0.112873397800075	0.0896316888570178
2	C	26	50	20120604	15	3114	62.16	0.114059569425515	0.090081762323243
2	C	26	50	20120604	15	3116	62.2	0.115232093890079	0.0909372201071225
2	C	26	50	20120604	15	3118	62.24	0.115259176079798	0.0909568069649613
2	C	26	50	20120604	15	3120	62.28	0.116332917727030	0.0915730505247654
2	C	26	50	20120604	15	3122	62.32	0.117835590347730	0.0915043904563122
2	C	26	50	20120604	15	3124	62.36	0.118504301230698	0.091805830077132
2	C	26	50	20120604	15	3126	62.4	0.119943546373125	0.0922814300981581
2	C	26	50	20120604	15	3128	62.44	0.121148880592336	0.0925935470313738
2	C	26	50	20120604	15	3130	62.48	0.122503838606445	0.092924331583613
2	C	26	50	20120604	15	3132	62.52	0.123471372815143	0.0927148158443473
2	C	26	50	20120604	15	3134	62.56	0.124334962327006	0.092271247760509
2	C	26	50	20120604	15	3136	62.6	0.124960610407000	0.0916936829416358
2	C	26	50	20120604	15	3138	62.64	0.125812603367651	0.0917877988542118
2	C	26	50	20120604	15	3140	62.68	0.126586531739660	0.0918270432805676
2	C	26	50	20120604	15	3142	62.72	0.127403452203965	0.0919039057876826
2	C	26	50	20120604	15	3144	62.76	0.127897366290624	0.0918483979053595
2	C	26	50	20120604	15	3146	62.8	0.129854142886201	0.0917866674833619
2	C	26	50	20120604	15	3148	62.84	0.131283064269623	0.0913377960986646
2	C	26	50	20120604	15	3150	62.88	0.132779655772004	0.091204506470411
2	C	26	50	20120604	15	3152	62.92	0.133742664497302	0.0916953092872326
2	C	26	50	20120604	15	3154	62.96	0.134910097793041	0.0913226640135473
2	C	26	50	20120604	15	3156	63	0.135719169372075	0.0910085671813442
2	C	26	50	20120604	15	3158	63.04	0.136727432931369	0.0910355079497074
2	C	26	50	20120604	15	3160	63.08	0.137234923468226	0.0911898693600404
2	C	26	50	20120604	15	3162	63.12	0.138007579048029	0.0904836818176694
2	C	26	50	20120604	15	3164	63.16	0.138978578079954	0.0894688421653105
2	C	26	50	20120604	15	3166	63.2	0.139938192692703	0.0895076623275976
2	C	26	50	20120604	15	3168	63.24	0.140280927349544	0.0890913885655131
2	C	26	50	20120604	15	3170	63.28	0.141340738993186	0.0894599326198675
2	C	26	50	20120604	15	3172	63.32	0.142509657213166	0.0893389466496065
2	C	26	50	20120604	15	3174	63.36	0.143830956944491	0.0896609630777589
2	C	26	50	20120604	15	3176	63.4	0.145807886083332	0.0902932579614959
2	C	26	50	20120604	15	3178	63.44	0.147442292697367	0.09009427811327
2	C	26	50	20120604	15	3180	63.48	0.148544318615846	0.0902650444009265
2	C	26	50	20120604	15	3182	63.52	0.150452022000809	0.090417850176341
2	C	26	50	20120604	15	3184	63.56	0.151506106079524	0.0900468312482524
2	C	26	50	20120604	15	3186	63.6	0.152732653502170	0.0898003338243307
2	C	26	50	20120604	15	3188	63.64	0.153602112000317	0.0893141272015869
2	C	26	50	20120604	15	3190	63.68	0.154144321480131	0.0890278903765626
2	C	26	50	20120604	15	3192	63.72	0.155779364490269	0.0882003633105399
2	C	26	50	20120604	15	3194	63.76	0.156596567797286	0.0875641793395064
2	C	26	50	20120604	15	3196	63.8	0.156878137717554	0.087783241020318
2	C	26	50	20120604	15	3198	63.84	0.157969486323638	0.0864246060509462
2	C	26	50	20120604	15	3200	63.88	0.158538000175712	0.084748762979534
2	C	26	50	20120604	15	3202	63.92	0.158947980687444	0.084005028067082
2	C	26	50	20120604	15	3204	63.96	0.159516777382230	0.0837615004916414
2	C	26	50	20120604	15	3206	64	0.160094483622460	0.0834652227503242
2	C	26	50	20120604	15	3208	64.04	0.160475048492094	0.0840038966962321
2	C	26	50	20120604	15	3210	64.08	0.160638178026514	0.0838534950838738
2	C	26	50	20120604	15	3212	64.12	0.161338850135992	0.0849234183544871
2	C	26	50	20120604	15	3214	64.16	0.162168710654392	0.0860649715420347
2	C	26	50	20120604	15	3216	64.2	0.162591136245473	0.0864571329628807
2	C	26	50	20120604	15	3218	64.24	0.162343295318667	0.0868025546254904
2	C	26	50	20120604	15	3220	64.28	0.162491080635935	0.0873859177199693
2	C	26	50	20120604	15	3222	64.32	0.162808642291366	0.088237910680621
2	C	26	50	20120604	15	3224	64.36	0.162396823302003	0.0889410576638328
2	C	26	50	20120604	15	3226	64.4	0.162872635455063	0.0895626752351739
2	C	26	50	20120604	15	3228	64.44	0.163066877687855	0.0916509736920522
2	C	26	50	20120604	15	3230	64.48	0.163532861056657	0.0929810415474641
2	C	26	50	20120604	15	3232	64.52	0.163907981204077	0.0937698191618776
2	C	26	50	20120604	15	3234	64.56	0.163973742134727	0.0952512078684635
2	C	26	50	20120604	15	3236	64.6	0.164926497811698	0.0959728810493425
2	C	26	50	20120604	15	3238	64.64	0.164869151451744	0.0976113181720298
2	C	26	50	20120604	15	3240	64.68	0.166278415266648	0.0990927068786156
2	C	26	50	20120604	15	3242	64.72	0.166795946719799	0.100156266188198
2	C	26	50	20120604	15	3244	64.76	0.167961612248585	0.101544670353058
2	C	26	50	20120604	15	3246	64.8	0.168639161966318	0.102055060027719
2	C	26	50	20120604	15	3248	64.84	0.170209646127333	0.103018846570476
2	C	26	50	20120604	15	3250	64.88	0.170881821833529	0.103758055999528
2	C	26	50	20120604	15	3252	64.92	0.171677034119651	0.104439282672523
2	C	26	50	20120604	15	3254	64.96	0.173188616285794	0.105319135640354
2	C	26	50	20120604	15	3256	65	0.174324017644345	0.106165047482687
2	C	26	50	20120604	15	3258	65.04	0.175737241257225	0.107139016363094
2	C	26	50	20120604	15	3260	65.08	0.176540585271331	0.107904035189659
2	C	26	50	20120604	15	3262	65.12	0.177864925561815	0.109422264159545
2	C	26	50	20120604	15	3264	65.16	0.178120403241858	0.109381746940983
2	C	26	50	20120604	15	3266	65.2	0.178557253811275	0.109339461955468
2	C	26	50	20120604	15	3268	65.24	0.178631005048552	0.109402889433740
2	C	26	50	20120604	15	3270	65.28	0.178319029536693	0.109376867904193
2	C	26	50	20120604	15	3272	65.32	0.178453167693084	0.109340310483605
2	C	26	50	20120604	15	3274	65.36	0.178709423190586	0.109422052027511
2	C	26	50	20120604	15	3276	65.4	0.178573800109954	0.109567574603079
2	C	26	50	20120604	15	3278	65.44	0.178631924287368	0.109199737655506
2	C	26	50	20120604	15	3280	65.48	0.178568991783842	0.109346108759211
2	C	26	50	20120604	15	3282	65.52	0.178717767050604	0.109924239263509
2	C	26	50	20120604	15	3284	65.56	0.179011852760899	0.109886126208003
2	C	26	50	20120604	15	3286	65.6	0.178536535582586	0.110153553992648
2	C	26	50	20120604	15	3288	65.64	0.178214094890365	0.110395384511814
2	C	26	50	20120604	15	3290	65.68	0.177887835821525	0.110765484201087
2	C	26	50	20120604	15	3292	65.72	0.177976365590530	0.110856559554504
2	C	26	50	20120604	15	3294	65.76	0.177101320948812	0.110929745106356
2	C	26	50	20120604	15	3296	65.8	0.176819538896509	0.111341634806398
2	C	26	50	20120604	15	3298	65.84	0.177139221872283	0.112694966474911
2	C	26	50	20120604	15	3300	65.88	0.177203215035981	0.11336777857721
2	C	26	50	20120604	15	3302	65.92	0.177767344826011	0.114438479665282
2	C	26	50	20120604	15	3304	65.96	0.179655744195848	0.11566983541404
2	C	26	50	20120604	15	3306	66	0.180185791439025	0.116614812916418
2	C	26	50	20120604	15	3308	66.04	0.181189883068310	0.117526980664149
2	C	26	50	20120604	15	3310	66.08	0.182054816083058	0.118209197286638
2	C	26	50	20120604	15	3312	66.12	0.182623329935132	0.119097323403808
2	C	26	50	20120604	15	3314	66.16	0.183947670225616	0.119372458652368
2	C	26	50	20120604	15	3316	66.2	0.185243019138072	0.120073979289983
2	C	26	50	20120604	15	3318	66.24	0.186343630842988	0.120014228766973
2	C	26	50	20120604	15	3320	66.28	0.187636292749676	0.120115981432785
2	C	26	50	20120604	15	3322	66.32	0.188480790378447	0.120600844552645
2	C	26	50	20120604	15	3324	66.36	0.190412181840580	0.120632381515086
2	C	26	50	20120604	15	3326	66.4	0.191271245869043	0.120686899447915
2	C	26	50	20120604	15	3328	66.44	0.193033285257082	0.121146589566365
2	C	26	50	20120604	15	3330	66.48	0.195177586571030	0.121474333559445
2	C	26	50	20120604	15	3332	66.52	0.196108704780497	0.121506294785954
2	C	26	50	20120604	15	3334	66.56	0.197705210471059	0.1220367662932
2	C	26	50	20120604	15	3336	66.6	0.199042915079708	0.122683203312561
2	C	26	50	20120604	15	3338	66.64	0.199947163231490	0.123017806241419
2	C	26	50	20120604	15	3340	66.68	0.201301979824243	0.123678243975047
2	C	26	50	20120604	15	3342	66.72	0.202440138899241	0.123538519675084
2	C	26	50	20120604	15	3344	66.76	0.204071999928863	0.12396151095159
2	C	26	50	20120604	15	3346	66.8	0.205605078141154	0.123862445291546
2	C	26	50	20120604	15	3348	66.84	0.206203219767359	0.124397088728801
2	C	26	50	20120604	15	3350	66.88	0.207559167730963	0.123858556204249
2	C	26	50	20120604	15	3352	66.92	0.207766279307172	0.124160561510494
2	C	26	50	20120604	15	3354	66.96	0.208793139774811	0.123775754000172
2	C	26	50	20120604	15	3356	67	0.210311439455375	0.122960318460108
2	C	26	50	20120604	15	3358	67.04	0.211379807091070	0.122821089134893
2	C	26	50	20120604	15	3360	67.08	0.212401434968528	0.122285950722891
2	C	26	50	20120604	15	3362	67.12	0.213386434714721	0.121548438350113
2	C	26	50	20120604	15	3364	67.16	0.213805607614608	0.121590299071559
2	C	26	50	20120604	15	3366	67.2	0.213737513231580	0.121525457379724
2	C	26	50	20120604	15	3368	67.24	0.213805536903930	0.121785531253845
2	C	26	50	20120604	15	3370	67.28	0.214071691896369	0.121574530590339
2	C	26	50	20120604	15	3372	67.32	0.214187728119162	0.122077919907865
2	C	26	50	20120604	15	3374	67.36	0.214282833981231	0.121917760221927
2	C	26	50	20120604	15	3376	67.4	0.214136109324135	0.121942862512659
2	C	26	50	20120604	15	3378	67.44	0.213711562412711	0.122216088572909
2	C	26	50	20120604	15	3380	67.48	0.213712552362204	0.12249794133589
2	C	26	50	20120604	15	3382	67.52	0.213628123812531	0.12232356880365
2	C	26	50	20120604	15	3384	67.56	0.213755261611788	0.122223301062077
2	C	26	50	20120604	15	3386	67.6	0.213529199573843	0.122848171324612
2	C	26	50	20120604	15	3388	67.64	0.213140785818937	0.122618573752761
2	C	26	50	20120604	15	3390	67.68	0.213250528791377	0.122771874502922
2	C	26	50	20120604	15	3392	67.72	0.213391525883546	0.123616584263727
2	C	26	50	20120604	15	3394	67.76	0.213493702813427	0.123941499829683
2	C	26	50	20120604	15	3396	67.8	0.212969948820602	0.124933358511653
2	C	26	50	20120604	15	3398	67.84	0.213100056468341	0.126094427846361
2	C	26	50	20120604	15	3400	67.88	0.213376605930463	0.127083599522563
2	C	26	50	20120604	15	3402	67.92	0.213545887293879	0.127533743699466
2	C	26	50	20120604	15	3404	67.96	0.213344291150562	0.128429718701908
2	C	26	50	20120604	15	3406	68	0.213229174166585	0.128397757475398
2	C	26	50	20120604	15	3408	68.04	0.213205203246703	0.128199696865988
2	C	26	50	20120604	15	3410	68.08	0.213110875202093	0.128216243164668
2	C	26	50	20120604	15	3412	68.12	0.212847477926101	0.128442870888038
2	C	26	50	20120604	15	3414	68.16	0.212463377522560	0.127984100008404
2	C	26	50	20120604	15	3416	68.2	0.212273731483846	0.127938986595764
2	C	26	50	20120604	15	3418	68.24	0.211841972083253	0.128021435246451
2	C	26	50	20120604	15	3420	68.28	0.210773533736881	0.127361704619604
2	C	26	50	20120604	15	3422	68.32	0.210459366193999	0.127523137097749
2	C	26	50	20120604	15	3424	68.36	0.209644849892751	0.127788938536797
2	C	26	50	20120604	15	3426	68.4	0.209073224770839	0.127544562433219
2	C	26	50	20120604	15	3428	68.44	0.208536742855953	0.127405050265291
2	C	26	50	20120604	15	3430	68.48	0.206804755506115	0.127135925424371
2	C	26	50	20120604	15	3432	68.52	0.205662778054499	0.127156431521025
2	C	26	50	20120604	15	3434	68.56	0.204224452150887	0.126769007715613
2	C	26	50	20120604	15	3436	68.6	0.203484959879122	0.126801393206192
2	C	26	50	20120604	15	3438	68.64	0.201986883452500	0.126707065161581
2	C	26	50	20120604	15	3440	68.68	0.200656179200985	0.126165350656514
2	C	26	50	20120604	15	3442	68.72	0.198461956148285	0.12620572645372
2	C	26	50	20120604	15	3444	68.76	0.196392042467718	0.125775310556012
2	C	26	50	20120604	15	3446	68.8	0.194287409844194	0.125563461364368
2	C	26	50	20120604	15	3448	68.84	0.192900561314253	0.126254516821622
2	C	26	50	20120604	15	3450	68.88	0.190901358311804	0.125848142554474
2	C	26	50	20120604	15	3452	68.92	0.188772825479077	0.125394321422308
2	C	26	50	20120604	15	3454	68.96	0.187573077403437	0.125352389990184
2	C	26	50	20120604	15	3456	69	0.186288900778125	0.125747026284764
2	C	26	50	20120604	15	3458	69.04	0.184548357436234	0.12517250202505
2	C	26	50	20120604	15	3460	69.08	0.182208258254575	0.125095710228613
2	C	26	50	20120604	15	3462	69.12	0.179636864444790	0.124517650434993
2	C	26	50	20120604	15	3464	69.16	0.177574658228138	0.124582987101575
2	C	26	50	20120604	15	3466	69.2	0.176248833013413	0.124259839302573
2	C	26	50	20120604	15	3468	69.24	0.174611244418863	0.123996724869293
2	C	26	50	20120604	15	3470	69.28	0.172445022794698	0.123307649311027
2	C	26	50	20120604	15	3472	69.32	0.170105913562533	0.122761762875951
2	C	26	50	20120604	15	3474	69.36	0.169306034371655	0.121735892357806
2	C	26	50	20120604	15	3476	69.4	0.168485295530732	0.121433745630205
2	C	26	50	20120604	15	3478	69.44	0.167938348435484	0.120953973679169
2	C	26	50	20120604	15	3480	69.48	0.166680971157178	0.120524194177564
2	C	26	50	20120604	15	3482	69.52	0.166410714945408	0.120674242236532
2	C	26	50	20120604	15	3484	69.56	0.165104618009879	0.120311567168461
2	C	26	50	20120604	15	3486	69.6	0.163263311951669	0.119218380084747
2	C	26	50	20120604	15	3488	69.64	0.161933031964223	0.11886008907872
2	C	26	50	20120604	15	3490	69.68	0.159782154557209	0.117216631497886
2	C	26	50	20120604	15	3492	69.72	0.158685361228911	0.116919010253685
2	C	26	50	20120604	15	3494	69.76	0.156530453313245	0.116884715574797
2	C	26	50	20120604	15	3496	69.8	0.155012365764716	0.116147132491341
2	C	26	50	20120604	15	3498	69.84	0.152799404382314	0.115162557009217
2	C	26	50	20120604	15	3500	69.88	0.150862073223219	0.114296916887689
2	C	26	50	20120604	15	3502	69.92	0.149365693852872	0.113527726131114
2	C	26	50	20120604	15	3504	69.96	0.147455657015531	0.112392961168666
2	C	26	50	20120604	15	3506	70	0.146392734102052	0.111782869437858
2	C	26	50	20120604	15	3508	70.04	0.144246028625047	0.111292066621036
2	C	26	50	20120604	15	3510	70.08	0.142193085507228	0.110061205847025
2	C	26	50	20120604	15	3512	70.12	0.139949930665270	0.109119551746519
2	C	26	50	20120604	15	3514	70.16	0.138161445483615	0.108355381448091
2	C	26	50	20120604	15	3516	70.2	0.136076187585896	0.107547158397195
2	C	26	50	20120604	15	3518	70.24	0.134480954687539	0.107378866983272
2	C	26	50	20120604	15	3520	70.28	0.133199394357317	0.106556077532683
2	C	26	50	20120604	15	3522	70.32	0.132049143756361	0.105446414860967
2	C	26	50	20120604	15	3524	70.36	0.130959845759943	0.104762289050169
2	C	26	50	20120604	15	3526	70.4	0.129817797597648	0.104217180432553
2	C	26	50	20120604	15	3528	70.44	0.129207635156162	0.102536316902994
2	C	26	50	20120604	15	3530	70.48	0.128154258184229	0.101778086301528
2	C	26	50	20120604	15	3532	70.52	0.127207654336254	0.100551043904135
2	C	26	50	20120604	15	3534	70.56	0.125860828050128	0.0988445831090973
2	C	26	50	20120604	15	3536	70.6	0.124960681117678	0.0979571640987082
2	C	26	50	20120604	15	3538	70.64	0.124065696064730	0.0958526021858626
2	C	26	50	20120604	15	3540	70.68	0.122749346080873	0.0944253778587157
2	C	26	50	20120604	15	3542	70.72	0.121458664073173	0.0926726722801886
2	C	26	50	20120604	15	3544	70.76	0.120704393269682	0.0910086378920223
2	C	26	50	20120604	15	3546	70.8	0.118852834163145	0.0893246630926265
2	C	26	50	20120604	15	3548	70.84	0.117636044814079	0.0881146619686601
2	C	26	50	20120604	15	3550	70.88	0.116298905890855	0.0866007463501397
2	C	26	50	20120604	15	3552	70.92	0.115027386476925	0.0853592082637324
2	C	26	50	20120604	15	3554	70.96	0.113764423055048	0.084227908124512
2	C	26	50	20120604	15	3556	71	0.112960442644839	0.0824339782206418
2	C	26	50	20120604	15	3558	71.04	0.112313722782766	0.080858968576227
2	C	26	50	20120604	15	3560	71.08	0.111641688497926	0.0795171627482473
2	C	26	50	20120604	15	3562	71.12	0.111427364432549	0.077813813223047
2	C	26	50	20120604	15	3564	71.16	0.111253486875055	0.0767276264964663
2	C	26	50	20120604	15	3566	71.2	0.110957845529841	0.0748284083928774
2	C	26	50	20120604	15	3568	71.24	0.110126500087200	0.0731028557147478
2	C	26	50	20120604	15	3570	71.28	0.109816221631615	0.0713752524269529
2	C	26	50	20120604	15	3572	71.32	0.109407655333445	0.0701207035757717
2	C	26	50	20120604	15	3574	71.36	0.109301801448302	0.0686412240574951
2	C	26	50	20120604	15	3576	71.4	0.109120145716215	0.0666534761849016
2	C	26	50	20120604	15	3578	71.44	0.109649627273967	0.0647437221902729
2	C	26	50	20120604	15	3580	71.48	0.109167875423945	0.0628439384012591
2	C	26	50	20120604	15	3582	71.52	0.109204998529957	0.06034749791028
2	C	26	50	20120604	15	3584	71.56	0.109023696351261	0.0588303296005661
2	C	26	50	20120604	15	3586	71.6	0.109336732523292	0.0569772148591105
2	C	26	50	20120604	15	3588	71.64	0.109001776041044	0.0554369241576519
2	C	26	50	20120604	15	3590	71.68	0.108975118115394	0.0525856574838733
2	C	26	50	20120604	15	3592	71.72	0.109165046996820	0.0509730297586993
2	C	26	50	20120604	15	3594	71.76	0.108616473555976	0.0514862478604845
2	C	26	50	20120604	15	3596	71.8	0.108716599876192	0.0475564312133621
2	C	26	50	20120604	15	3598	71.84	0.108238807824144	0.0450502326488026
2	C	26	50	20120604	15	3600	71.88	0.107666546306130	0.0438320997968526
2	C	26	50	20120604	15	3602	71.92	0.106851888583525	0.0432594140147696
2	C	26	50	20120604	15	3604	71.96	0.106020260298171	0.0426447260898841
2	C	26	50	20120604	15	3606	72	0.105595289122678	0.0418077945036717
2	C	26	50	20120604	15	3608	72.04	0.104638078672986	0.041182782819781
2	C	26	50	20120604	15	3610	72.08	0.103443775319562	0.0403519323518868
2	C	26	50	20120604	15	3612	72.12	0.102821592062796	0.0402299564321321
2	C	26	50	20120604	15	3614	72.16	0.101236046527341	0.0399651449425777
2	C	26	50	20120604	15	3616	72.2	0.0993096755233553	0.0386096919537212
2	C	26	50	20120604	15	3618	72.24	0.0967872135028282	0.0376789272976454
2	C	26	50	20120604	15	3620	72.28	0.0953402608964862	0.036583972446978
2	C	26	50	20120604	15	3622	72.32	0.094188737503324	0.0358632185049146
2	C	26	50	20120604	15	3624	72.36	0.0930441437566172	0.035073875205076
2	C	26	50	20120604	15	3626	72.4	0.0918506889313306	0.0341123514040185
2	C	26	50	20120604	15	3628	72.44	0.0907754623598583	0.0329863545656571
2	C	26	50	20120604	15	3630	72.48	0.089713882949263	0.0317817981639058
2	C	26	50	20120604	15	3632	72.52	0.0881559852889527	0.030618041823429
2	C	26	50	20120604	15	3634	72.56	0.0869577928482321	0.0291310669732718
2	C	26	50	20120604	15	3636	72.6	0.0860869201365228	0.0272606281156771
2	C	26	50	20120604	15	3638	72.64	0.0861219219221915	0.0269584813880761
2	C	26	50	20120604	15	3640	72.68	0.0858498272327909	0.0256405757693006
2	C	26	50	20120604	15	3642	72.72	0.0857392357322133	0.0241850671709062
2	C	26	50	20120604	15	3644	72.76	0.0854752727707964	0.0215505994362395
2	C	26	50	20120604	15	3646	72.8	0.0853753585826147	0.0197830446153075
2	C	26	50	20120604	15	3648	72.84	0.0851302753722555	0.0186171669544871
2	C	26	50	20120604	15	3650	72.88	0.0847058698821873	0.0166835127506544
2	C	26	50	20120604	15	3652	72.92	0.0845491750194764	0.0140700460873889
2	C	26	50	20120604	15	3654	72.96	0.0845220928297569	0.0115027534969349
2	C	26	50	20120604	15	3656	73	0.0843953792945683	0.00999675747436382
2	C	26	50	20120604	15	3658	73.04	0.0839619935483791	0.00810418617451802
2	C	26	50	20120604	15	3660	73.08	0.083438168844876	0.00696602709952015
2	C	26	50	20120604	15	3662	73.12	0.0836942829210218	0.00544079777250078
2	C	26	50	20120604	15	3664	73.16	0.083559084104459	0.004981461207442
2	C	26	50	20120604	15	3666	73.2	0.0842078545761976	0.00294973129305869
2	C	26	50	20120604	15	3668	73.24	0.0846148652394486	0.00049168670029801
2	C	26	50	20120604	15	3670	73.28	0.084893394600558	-0.0010068847010706
2	C	26	50	20120604	15	3672	73.32	0.0855940667100358	-0.0024242802439591
2	C	26	50	20120604	15	3674	73.36	0.0864483931230653	-0.0035468829697708
2	C	26	50	20120604	15	3676	73.4	0.0869274579673192	-0.0040734653897205
2	C	26	50	20120604	15	3678	73.44	0.0880674555199482	-0.0060092409138968
2	C	26	50	20120604	15	3680	73.48	0.0890489904429132	-0.0076734167234193
2	C	26	50	20120604	15	3682	73.52	0.0899023976171273	-0.0090843068839208
2	C	26	50	20120604	15	3684	73.56	0.0903332377789042	-0.0102648216551117
2	C	26	50	20120604	15	3686	73.6	0.0911705229185072	-0.0118735602929893
2	C	26	50	20120604	15	3688	73.64	0.0924150308533955	-0.0127155830480262
2	C	26	50	20120604	15	3690	73.68	0.0930205263901256	-0.013530099349275
2	C	26	50	20120604	15	3692	73.72	0.0939959801947724	-0.0137311298071663
2	C	26	50	20120604	15	3694	73.76	0.0955274320614662	-0.0152402370995746
2	C	26	50	20120604	15	3696	73.8	0.0971907593428513	-0.0168259240563855
2	C	26	50	20120604	15	3698	73.84	0.0982649959648303	-0.0173479102822574
2	C	26	50	20120604	15	3700	73.88	0.0996518444947713	-0.0189524062794478
2	C	26	50	20120604	15	3702	73.92	0.100573911737438	-0.0198030557372152
2	C	26	50	20120604	15	3704	73.96	0.101867917147009	-0.0210888587081248
2	C	26	50	20120604	15	3706	74	0.102390893322375	-0.0214981321130756
2	C	26	50	20120604	15	3708	74.04	0.103884727108310	-0.0230635251052664
2	C	26	50	20120604	15	3710	74.08	0.104689556046656	-0.0247358326427726
2	C	26	50	20120604	15	3712	74.12	0.105234240400204	-0.0258372928758269
2	C	26	50	20120604	15	3714	74.16	0.105675192188952	-0.0269024785310063
2	C	26	50	20120604	15	3716	74.2	0.105960792617873	-0.0283393902210554
2	C	26	50	20120604	15	3718	74.24	0.106364338457897	-0.029014889329123
2	C	26	50	20120604	15	3720	74.28	0.106192511510068	-0.0304001115134674
2	C	26	50	20120604	15	3722	74.32	0.106019128927321	-0.0305437956114045
2	C	26	50	20120604	15	3724	74.36	0.106437241167037	-0.0301992224769323
2	C	26	50	20120604	15	3726	74.4	0.106349489215492	-0.0298655387868904
2	C	26	50	20120604	15	3728	74.44	0.106254383353422	-0.0300582253847637
2	C	26	50	20120604	15	3730	74.48	0.106339377588521	-0.0300609123905322
2	C	26	50	20120604	15	3732	74.52	0.106270363966677	-0.0304113545112883
2	C	26	50	20120604	15	3734	74.56	0.105800774353291	-0.0302374769537945
2	C	26	50	20120604	15	3736	74.6	0.106287334529425	-0.0300493158393208
2	C	26	50	20120604	15	3738	74.64	0.106290870063331	-0.0303710494247606
2	C	26	50	20120604	15	3740	74.68	0.106332801495456	-0.0299769788156054
2	C	26	50	20120604	15	3742	74.72	0.106134104489942	-0.0300130412614459
2	C	26	50	20120604	15	3744	74.76	0.105981015871815	-0.0300727917844562
2	C	26	50	20120604	15	3746	74.8	0.106431372180753	-0.0301145817952243
2	C	26	50	20120604	15	3748	74.84	0.106556176527633	-0.0309825553691308
2	C	26	50	20120604	15	3750	74.88	0.106595633086023	-0.0304353961418486
2	C	26	50	20120604	15	3752	74.92	0.106367308306378	-0.0301588466797266
2	C	26	50	20120604	15	3754	74.96	0.105907830319963	-0.0306862069171355
2	C	26	50	20120604	15	3756	75	0.105799430850407	-0.0308865302682456
2	C	26	50	20120604	15	3758	75.04	0.106170732621208	-0.0301602608932889
2	C	26	50	20120604	15	3760	75.08	0.106036240911426	-0.0305295120544245
2	C	26	50	20120604	15	3762	75.12	0.106015593393415	-0.030568544348746
2	C	26	50	20120604	15	3764	75.16	0.106242574670176	-0.0300926614850075
2	C	26	50	20120604	15	3766	75.2	0.106044231218053	-0.0303249460626273
2	C	26	50	20120604	15	3768	75.24	0.106261878685303	-0.0303024600669856
2	C	26	50	20120604	15	3770	75.28	0.105910163772340	-0.0304646703625897
2	C	26	50	20120604	15	3772	75.32	0.106052221524681	-0.0310254767507488
2	C	26	50	20120604	15	3774	75.36	0.106273545947192	-0.0311789189222663
2	C	26	50	20120604	15	3776	75.4	0.106287051686713	-0.0304413358388106
2	C	26	50	20120604	15	3778	75.44	0.106491476257154	-0.0305423813978421
2	C	26	50	20120604	15	3780	75.48	0.106437382588393	-0.0309175015452616
2	C	26	50	20120604	15	3782	75.52	0.106878263666463	-0.0311469576957566
2	C	26	50	20120604	15	3784	75.56	0.107190875574426	-0.0313943743584938
2	C	26	50	20120604	15	3786	75.6	0.107601280350226	-0.0321096835783421
2	C	26	50	20120604	15	3788	75.64	0.107744469473417	-0.033123321149173
2	C	26	50	20120604	15	3790	75.68	0.108133873177816	-0.0340364081357192
2	C	26	50	20120604	15	3792	75.72	0.107929802160765	-0.035534484562341
2	C	26	50	20120604	15	3794	75.76	0.107837736857855	-0.035950404771035
2	C	26	50	20120604	15	3796	75.8	0.107573703185760	-0.0369243736514413
2	C	26	50	20120604	15	3798	75.84	0.107509002915281	-0.0377258791879163
2	C	26	50	20120604	15	3800	75.88	0.107469404935535	-0.0378870995340268
2	C	26	50	20120604	15	3802	75.92	0.107753944704284	-0.0380536938916744
2	C	26	50	20120604	15	3804	75.96	0.107881082503542	-0.0382758668423232
2	C	26	50	20120604	15	3806	76	0.108085789916695	-0.0382196518532188
2	C	26	50	20120604	15	3808	76.04	0.108010058780430	-0.038712575990384
2	C	26	50	20120604	15	3810	76.08	0.107840494574302	-0.0388510274981403
2	C	26	50	20120604	15	3812	76.12	0.107758540898362	-0.0391323852863744
2	C	26	50	20120604	15	3814	76.16	0.107856970162303	-0.0394893327895174
2	C	26	50	20120604	15	3816	76.2	0.108071364938359	-0.0399721452997116
2	C	26	50	20120604	15	3818	76.24	0.108536782621736	-0.0402873735027645
2	C	26	50	20120604	15	3820	76.28	0.108569238822992	-0.0405264463054837
2	C	26	50	20120604	15	3822	76.32	0.108103609007581	-0.0404377044044448
2	C	26	50	20120604	15	3824	76.36	0.107955187294210	-0.0407770449487362
2	C	26	50	20120604	15	3826	76.4	0.108082254382789	-0.0405863382498502
2	C	26	50	20120604	15	3828	76.44	0.107987077810042	-0.0402558365403236
2	C	26	50	20120604	15	3830	76.48	0.107830170815296	-0.0404325425249421
2	C	26	50	20120604	15	3832	76.52	0.107699073218064	-0.0399965404836625
2	C	26	50	20120604	15	3834	76.56	0.108080203773124	-0.0400962425398098
2	C	26	50	20120604	15	3836	76.6	0.108038838026424	-0.040189934188317
2	C	26	50	20120604	15	3838	76.64	0.107922943224988	-0.04051230416986
2	C	26	50	20120604	15	3840	76.68	0.107695325552124	-0.0404061674420039
2	C	26	50	20120604	15	3842	76.72	0.108317084544821	-0.0408252696312132
2	C	26	50	20120604	15	3844	76.76	0.108452919757487	-0.0407431745339174
2	C	26	50	20120604	15	3846	76.8	0.108794240200766	-0.0401854794155956
2	C	26	50	20120604	15	3848	76.84	0.109120994244352	-0.0406506849669382
2	C	26	50	20120604	15	3850	76.88	0.109893296270764	-0.041196429980658
2	C	26	50	20120604	15	3852	76.92	0.110094043885943	-0.0412728682237042
2	C	26	50	20120604	15	3854	76.96	0.110291750941963	-0.0419760152069161
2	C	26	50	20120604	15	3856	77	0.110657537279871	-0.0427571560680929
2	C	26	50	20120604	15	3858	77.04	0.110728106536633	-0.0439211952512822
2	C	26	50	20120604	15	3860	77.08	0.110740268773270	-0.044815543908127
2	C	26	50	20120604	15	3862	77.12	0.110699256579961	-0.0456669004726756
2	C	26	50	20120604	15	3864	77.16	0.110230091230643	-0.0471345005970282
2	C	26	50	20120604	15	3866	77.2	0.110105711147833	-0.0482516586006249
2	C	26	50	20120604	15	3868	77.24	0.109289709922343	-0.0492896913554067
2	C	26	50	20120604	15	3870	77.28	0.108731590539953	-0.0493245517197192
2	C	26	50	20120604	15	3872	77.32	0.108216038985790	-0.0492121924521887
2	C	26	50	20120604	15	3874	77.36	0.107970460800684	-0.0497872823973277
2	C	26	50	20120604	15	3876	77.4	0.107308820985527	-0.0494717006408841
2	C	26	50	20120604	15	3878	77.44	0.107160894246903	-0.0499335827903552
2	C	26	50	20120604	15	3880	77.48	0.107174965671849	-0.0495829285375648
2	C	26	50	20120604	15	3882	77.52	0.107394522327407	-0.0494708521127467
2	C	26	50	20120604	15	3884	77.56	0.107164924755556	-0.0494515480976203
2	C	26	50	20120604	15	3886	77.6	0.107456889145508	-0.0494480832743925
2	C	26	50	20120604	15	3888	77.64	0.107790431414194	-0.0499432701532574
2	C	26	50	20120604	15	3890	77.68	0.107556803333690	-0.0493029142522149
2	C	26	50	20120604	15	3892	77.72	0.107668101941048	-0.0487532094405205
2	C	26	50	20120604	15	3894	77.76	0.107471667677235	-0.0487884233582236
2	C	26	50	20120604	15	3896	77.8	0.106868788435595	-0.0494719127729185
2	C	26	50	20120604	15	3898	77.84	0.107085728796063	-0.0487628260927446
2	C	26	50	20120604	15	3900	77.88	0.106636998832722	-0.0485355619732713
2	C	26	50	20120604	15	3902	77.92	0.106546701296765	-0.0490826504898753
2	C	26	50	20120604	15	3904	77.96	0.107018695073207	-0.0490971461788896
2	C	26	50	20120604	15	3906	78	0.107360086227164	-0.0490810241442786
2	C	26	50	20120604	15	3908	78.04	0.107513457688003	-0.0487480475610178
2	C	26	50	20120604	15	3910	78.08	0.106938792006933	-0.0487640988849508
2	C	26	50	20120604	15	3912	78.12	0.107125256065131	-0.0487699678712346
2	C	26	50	20120604	15	3914	78.16	0.106689536866564	-0.0486202026549793
2	C	26	50	20120604	15	3916	78.2	0.106041402790929	-0.0485074898340582
2	C	26	50	20120604	15	3918	78.24	0.106014603443922	-0.0482175053430936
2	C	26	50	20120604	15	3920	78.28	0.105826866593517	-0.0483274604475681
2	C	26	50	20120604	15	3922	78.32	0.106011633595441	-0.0485188742532353
2	C	26	50	20120604	15	3924	78.36	0.105630785883094	-0.0482491837268907
2	C	26	50	20120604	15	3926	78.4	0.105921901744908	-0.048033021183882
2	C	26	50	20120604	15	3928	78.44	0.105791652675814	-0.0491645334551367
2	C	26	50	20120604	15	3930	78.48	0.106147822361497	-0.048997868386811
2	C	26	50	20120604	15	3932	78.52	0.105393198004615	-0.0491429666983105
2	C	26	50	20120604	15	3934	78.56	0.104900344578128	-0.0492667103850181
2	C	26	50	20120604	15	3936	78.6	0.104383237389046	-0.0495306733464351
2	C	26	50	20120604	15	3938	78.64	0.103891727465443	-0.049764796401686
2	C	26	50	20120604	15	3940	78.68	0.102978216214829	-0.0491141874523162
2	C	26	50	20120604	15	3942	78.72	0.102577145248540	-0.0491447344652635
2	C	26	50	20120604	15	3944	78.76	0.101083735726674	-0.0489297740037828
2	C	26	50	20120604	15	3946	78.8	0.100266390998300	-0.0489127327303562
2	C	26	50	20120604	15	3948	78.84	0.100277280442730	-0.0491521590864659
2	C	26	50	20120604	15	3950	78.88	0.100070451709233	-0.0488003734628256
2	C	26	50	20120604	15	3952	78.92	0.100183942347614	-0.0491125611067195
2	C	26	50	20120604	15	3954	78.96	0.0998111556525723	-0.0491614928959776
2	C	26	50	20120604	15	3956	79	0.0988752998276723	-0.0486506082465703
2	C	26	50	20120604	15	3958	79.04	0.0990660772372363	-0.0486366075323028
2	C	26	50	20120604	15	3960	79.08	0.0986883407947263	-0.0484825996753604
2	C	26	50	20120604	15	3962	79.12	0.0982589148465113	-0.0482431026085725
2	C	26	50	20120604	15	3964	79.16	0.0974507625062933	-0.0480853470856898
2	C	26	50	20120604	15	3966	79.2	0.096304400992634	-0.0479405316169028
2	C	26	50	20120604	15	3968	79.24	0.0957685554738508	-0.047779169849436
2	C	26	50	20120604	15	3970	79.28	0.0949683934402602	-0.0468200502114346
2	C	26	50	20120604	15	3972	79.32	0.0941734639968502	-0.0463973417776413
2	C	26	50	20120604	15	3974	79.36	0.0938802975253703	-0.0462733152482211
2	C	26	50	20120604	15	3976	79.4	0.0931237639801788	-0.0455548240478575
2	C	26	50	20120604	15	3978	79.44	0.0929919592761656	-0.0460133120847788
2	C	26	50	20120604	15	3980	79.48	0.0922780642698797	-0.0465674009585166
2	C	26	50	20120604	15	3982	79.52	0.0920167176035532	-0.0464964074376855
2	C	26	50	20120604	15	3984	79.56	0.0923629170836221	-0.0477426124288487
2	C	26	50	20120604	15	3986	79.6	0.0922939034617783	-0.0481142677530403
2	C	26	50	20120604	15	3988	79.64	0.0919855341945028	-0.048999636153764
2	C	26	50	20120604	15	3990	79.68	0.0924650940135035	-0.0497377142119665
2	C	26	50	20120604	15	3992	79.72	0.0926639324403732	-0.0504369013972038
2	C	26	50	20120604	15	3994	79.76	0.0931316835761281	-0.0504627107947171
2	C	26	50	20120604	15	3996	79.8	0.0935310574861423	-0.0509274213713129
2	C	26	50	20120604	15	3998	79.84	0.0941744539463439	-0.051651569425926
2	C	26	50	20120604	15	4000	79.88	0.094684065803545	-0.0515223810170032
2	C	26	50	20120604	15	4002	79.92	0.0952742171231233	-0.0518019710382844
[truncated: 781 more rows]
