# Supplementary material for: How Do Ants Make Sense of Gravity? A Boltzmann Walker Analysis of Lasius niger Trajectories on Various Inclines
Source: PLoS One. 2013 Oct 29;8(10):e76531. doi: 10.1371/journal.pone.0076531 (PMC3812222; doi:10.1371/journal.pone.0076531)
Supplement: Dataset S2 — Trajectories for . (ZIP) [file pone.0076531.s006.zip › Incline2/2-C-26-50-20120604-16.txt]

Pente	Colonie	Temperature	Humidite	Date	Indiv	Frame	Time	X	Y
2	C	26	50	20120604	16	12	0	0	0
2	C	26	50	20120604	16	14	0.04	0.00024277804225259	-0.0015144388775385
2	C	26	50	20120604	16	16	0.08	-0.000340344635920710	-0.0043344797158598
2	C	26	50	20120604	16	18	0.12	-0.00078783716239462	-0.0064478451081311
2	C	26	50	20120604	16	20	0.16	-0.00125502261272457	-0.0088882827420402
2	C	26	50	20120604	16	22	0.2	-0.00134680507292258	-0.0127755315609351
2	C	26	50	20120604	16	24	0.24	-0.00039928198613261	-0.0142839317465623
2	C	26	50	20120604	16	26	0.28	0.0007397963276808	-0.0164340313361162
2	C	26	50	20120604	16	28	0.32	0.00213025110220603	-0.0182749131302573
2	C	26	50	20120604	16	30	0.36	0.00397728472534341	-0.0209410592487211
2	C	26	50	20120604	16	32	0.4	0.00528628079867595	-0.0237359695120391
2	C	26	50	20120604	16	34	0.44	0.00699769134118174	-0.0260939584952619
2	C	26	50	20120604	16	36	0.48	0.00863068374165396	-0.0281191123165801
2	C	26	50	20120604	16	38	0.52	0.0104876168597280	-0.0305366396907788
2	C	26	50	20120604	16	40	0.56	0.0116151693330080	-0.0330639807480958
2	C	26	50	20120604	16	42	0.6	0.0125738647069407	-0.0344226157174676
2	C	26	50	20120604	16	44	0.64	0.0140525664077581	-0.0348716285235211
2	C	26	50	20120604	16	46	0.68	0.0150327578278388	-0.0354941653336777
2	C	26	50	20120604	16	48	0.72	0.0166340011338358	-0.0351951298759139
2	C	26	50	20120604	16	50	0.76	0.0186421136817275	-0.0358587495900575
2	C	26	50	20120604	16	52	0.8	0.0215995877940402	-0.0362108180564103
2	C	26	50	20120604	16	54	0.84	0.0238518643134756	-0.0369691193685547
2	C	26	50	20120604	16	56	0.88	0.0267869231408247	-0.037891186611222
2	C	26	50	20120604	16	58	0.92	0.0291498618715158	-0.0394765907253203
2	C	26	50	20120604	16	60	0.96	0.0309208815156756	-0.0416928047989152
2	C	26	50	20120604	16	62	1	0.0331523690957442	-0.0440060339228889
2	C	26	50	20120604	16	64	1.04	0.0339785526588825	-0.0460941202477328
2	C	26	50	20120604	16	66	1.08	0.0349990491654909	-0.0474325319631627
2	C	26	50	20120604	16	68	1.12	0.0352893872098461	-0.0502281493332618
2	C	26	50	20120604	16	70	1.16	0.0360297987204266	-0.0520560910733072
2	C	26	50	20120604	16	72	1.2	0.0364444461369144	-0.0543954831481847
2	C	26	50	20120604	16	74	1.24	0.0369428857069728	-0.0565646746208307
2	C	26	50	20120604	16	76	1.28	0.0371581290111660	-0.05824362896208
2	C	26	50	20120604	16	78	1.32	0.0364873675185324	-0.0609635859065922
2	C	26	50	20120604	16	80	1.36	0.0357388949906464	-0.063307291332835
2	C	26	50	20120604	16	82	1.4	0.0344085442925221	-0.0649728106452418
2	C	26	50	20120604	16	84	1.44	0.0331874415920910	-0.0661833067439551
2	C	26	50	20120604	16	86	1.48	0.0331096598461605	-0.0667103841386515
2	C	26	50	20120604	16	88	1.52	0.0338110390624194	-0.0659858118199697
2	C	26	50	20120604	16	90	1.56	0.0327935124042920	-0.0663802359825155
2	C	26	50	20120604	16	92	1.6	0.0327875727073300	-0.0669408302386402
2	C	26	50	20120604	16	94	1.64	0.0324107555036357	-0.0665227179989246
2	C	26	50	20120604	16	96	1.68	0.0320998406519480	-0.0667667405491121
2	C	26	50	20120604	16	98	1.72	0.0324013509834459	-0.0670737663135033
2	C	26	50	20120604	16	100	1.76	0.0322853147606532	-0.0671142835320653
2	C	26	50	20120604	16	102	1.8	0.0324530404891507	-0.0672763524063132
2	C	26	50	20120604	16	104	1.84	0.0330183016500312	-0.0669414666347433
2	C	26	50	20120604	16	106	1.88	0.0332666375515839	-0.0666972319525214
2	C	26	50	20120604	16	108	1.92	0.0337725724535229	-0.0663740134428411
2	C	26	50	20120604	16	110	1.96	0.0341189840656262	-0.0654325007636912
2	C	26	50	20120604	16	112	2	0.0339519654439099	-0.0644566934056538
2	C	26	50	20120604	16	114	2.04	0.0344568396856771	-0.0644046503465584
2	C	26	50	20120604	16	116	2.08	0.0344884473587961	-0.0641614763245084
2	C	26	50	20120604	16	118	2.12	0.0342529100899829	-0.0639557789618612
2	C	26	50	20120604	16	120	2.16	0.0340366061256179	-0.0638219236481826
2	C	26	50	20120604	16	122	2.2	0.0342486674492958	-0.0640628349285328
2	C	26	50	20120604	16	124	2.24	0.034107528935771	-0.0630141955720332
2	C	26	50	20120604	16	126	2.28	0.0341275400576785	-0.0626643898473802
2	C	26	50	20120604	16	128	2.32	0.0343272270126856	-0.0618762486290697
2	C	26	50	20120604	16	130	2.36	0.0348427078561706	-0.0611940320065809
2	C	26	50	20120604	16	132	2.4	0.0353212777256777	-0.0607724549436375
2	C	26	50	20120604	16	134	2.44	0.0358062115562154	-0.0594826921747532
2	C	26	50	20120604	16	136	2.48	0.0366956811762699	-0.0585867171723117
2	C	26	50	20120604	16	138	2.52	0.0373032980333435	-0.0575105713620239
2	C	26	50	20120604	16	140	2.56	0.0372493457859390	-0.0566455676365984
2	C	26	50	20120604	16	142	2.6	0.0379704532813930	-0.0555856145715998
2	C	26	50	20120604	16	144	2.64	0.0380232034472696	-0.0547327023721326
2	C	26	50	20120604	16	146	2.68	0.0382058491288501	-0.0542505262580415
2	C	26	50	20120604	16	148	2.72	0.0389324013465192	-0.0527028816460585
2	C	26	50	20120604	16	150	2.76	0.0397220981997484	-0.0510722934086423
2	C	26	50	20120604	16	152	2.8	0.0404820258574896	-0.0490139762792864
2	C	26	50	20120604	16	154	2.84	0.0405323011496319	-0.0480335727271712
2	C	26	50	20120604	16	156	2.88	0.0412013655859906	-0.0470004897198577
2	C	26	50	20120604	16	158	2.92	0.0412914509899138	-0.044547819138634
2	C	26	50	20120604	16	160	2.96	0.0414240335113863	-0.0433036647571363
2	C	26	50	20120604	16	162	3	0.0418329533629465	-0.0411399887173836
2	C	26	50	20120604	16	164	3.04	0.0416582979879934	-0.0395239668796598
2	C	26	50	20120604	16	166	3.08	0.0415373120177324	-0.0382684987896631
2	C	26	50	20120604	16	168	3.12	0.0410972794678000	-0.0360807811193501
2	C	26	50	20120604	16	170	3.16	0.0409534539485066	-0.0342828914175052
2	C	26	50	20120604	16	172	3.2	0.0407548983643494	-0.0325581165568349
2	C	26	50	20120604	16	174	3.24	0.0409483486375465	-0.0307541598788074
2	C	26	50	20120604	16	176	3.28	0.0405273867575027	-0.0294014151089229
2	C	26	50	20120604	16	178	3.32	0.0414803050690331	-0.0275162472170761
2	C	26	50	20120604	16	180	3.36	0.0413088387456632	-0.0265314525318498
2	C	26	50	20120604	16	182	3.4	0.0424699292935749	-0.0256481135275881
2	C	26	50	20120604	16	184	3.44	0.0431009018876311	-0.0255925844320616
2	C	26	50	20120604	16	186	3.48	0.0449283627950652	-0.0249633866760261
2	C	26	50	20120604	16	188	3.52	0.0456991197931603	-0.0246057214595003
2	C	26	50	20120604	16	190	3.56	0.0465582623104766	-0.0245347201604945
2	C	26	50	20120604	16	192	3.6	0.0477780229222369	-0.024320182548869
2	C	26	50	20120604	16	194	3.64	0.0491570098389849	-0.0245958255000976
2	C	26	50	20120604	16	196	3.68	0.0501779942492723	-0.0242357030875071
2	C	26	50	20120604	16	198	3.72	0.0496593243542041	-0.0240847428607915
2	C	26	50	20120604	16	200	3.76	0.0499817438332218	-0.0238911582373061
2	C	26	50	20120604	16	202	3.8	0.0499324938459121	-0.0244100685486799
2	C	26	50	20120604	16	204	3.84	0.0490711953600201	-0.0243593407081975
2	C	26	50	20120604	16	206	3.88	0.0489834858348817	-0.0243914716403346
2	C	26	50	20120604	16	208	3.92	0.0485516132972042	-0.0241633307084526
2	C	26	50	20120604	16	210	3.96	0.0478941454120569	-0.0239862711704435
2	C	26	50	20120604	16	212	4	0.0475212314377948	-0.0235867416969375
2	C	26	50	20120604	16	214	4.04	0.04705835933883	-0.0227051209621541
2	C	26	50	20120604	16	216	4.08	0.0465496950047157	-0.0216649386027574
2	C	26	50	20120604	16	218	4.12	0.0457104016818541	-0.0207853967619107
2	C	26	50	20120604	16	220	4.16	0.0452599534490349	-0.0198832911436764
2	C	26	50	20120604	16	222	4.2	0.0442627490397987	-0.017671644979888
2	C	26	50	20120604	16	224	4.24	0.0434797979852621	-0.0169611865125586
2	C	26	50	20120604	16	226	4.28	0.0422625631589242	-0.0147809146766514
2	C	26	50	20120604	16	228	4.32	0.0414979403121559	-0.0133625574685406
2	C	26	50	20120604	16	230	4.36	0.0400426933432705	-0.0120971403861326
2	C	26	50	20120604	16	232	4.4	0.0386410733526704	-0.0105260834686245
2	C	26	50	20120604	16	234	4.44	0.0372861011964251	-0.0089179953689857
2	C	26	50	20120604	16	236	4.48	0.0359782930624849	-0.0071440907291586
2	C	26	50	20120604	16	238	4.52	0.0348579884337120	-0.0055957743657335
2	C	26	50	20120604	16	240	4.56	0.0343224752551160	-0.0043773798842744
2	C	26	50	20120604	16	242	4.6	0.0332790472755937	-0.0021611870238829
2	C	26	50	20120604	16	244	4.64	0.0324140718344395	0.0001040578339194
2	C	26	50	20120604	16	246	4.68	0.0315464730271270	0.0020530067574292
2	C	26	50	20120604	16	248	4.72	0.0306034612816010	0.0050836522794591
2	C	26	50	20120604	16	250	4.76	0.0297067791723784	0.00721055876659016
2	C	26	50	20120604	16	252	4.8	0.0291783582747976	0.00961606532550868
2	C	26	50	20120604	16	254	4.84	0.0277388302896581	0.0121415679051945
2	C	26	50	20120604	16	256	4.88	0.0264412893461808	0.0125144960215923
2	C	26	50	20120604	16	258	4.92	0.0245370507844454	0.0143085673468188
2	C	26	50	20120604	16	260	4.96	0.0228112859742815	0.0149213460833951
2	C	26	50	20120604	16	262	5	0.0213632585656321	0.0151910224676040
2	C	26	50	20120604	16	264	5.04	0.0212148722076001	0.0149859261457209
2	C	26	50	20120604	16	266	5.08	0.0205241915169405	0.0155169845515954
2	C	26	50	20120604	16	268	5.12	0.0197865306517389	0.0155521913982307
2	C	26	50	20120604	16	270	5.16	0.0196574341666976	0.0164301988173622
2	C	26	50	20120604	16	272	5.2	0.0179211193233584	0.0169598783650134
2	C	26	50	20120604	16	274	5.24	0.0162038256524332	0.0182286824889033
2	C	26	50	20120604	16	276	5.28	0.0141362949217184	0.0189442109118538
2	C	26	50	20120604	16	278	5.32	0.0118429213561604	0.0192572753681563
2	C	26	50	20120604	16	280	5.36	0.00889808748466815	0.0195925033794084
2	C	26	50	20120604	16	282	5.4	0.00595289157450394	0.0199865004494584
2	C	26	50	20120604	16	284	5.44	0.00431615857915925	0.0205102473712155
2	C	26	50	20120604	16	286	5.48	0.00379562899325658	0.020171472512349
2	C	26	50	20120604	16	288	5.52	0.00421688078708066	0.0198664407890807
2	C	26	50	20120604	16	290	5.56	0.00449075031450202	0.0205013590389760
2	C	26	50	20120604	16	292	5.6	0.00438928756246956	0.0204618671252467
2	C	26	50	20120604	16	294	5.64	0.00417419275070043	0.0205337162452830
2	C	26	50	20120604	16	296	5.68	0.00433777483346012	0.0213414018950256
2	C	26	50	20120604	16	298	5.72	0.00476359453709066	0.0214705620196771
2	C	26	50	20120604	16	300	5.76	0.00465197773168037	0.0212853353983453
2	C	26	50	20120604	16	302	5.8	0.00483725385048687	0.0211078940226743
2	C	26	50	20120604	16	304	5.84	0.00469062818834002	0.0214874548006797
2	C	26	50	20120604	16	306	5.88	0.00453307772642385	0.0213403978033963
2	C	26	50	20120604	16	308	5.92	0.00500545334052771	0.0212887790083697
2	C	26	50	20120604	16	310	5.96	0.00493987625764047	0.0209805228781792
2	C	26	50	20120604	16	312	6	0.00497853378536794	0.0206938830022896
2	C	26	50	20120604	16	314	6.04	0.00505792773475956	0.0212593421530689
2	C	26	50	20120604	16	316	6.08	0.00497096067174143	0.0207954306071358
2	C	26	50	20120604	16	318	6.12	0.00488924741210751	0.0206799742119037
2	C	26	50	20120604	16	320	6.16	0.00530740207822999	0.0204089543248105
2	C	26	50	20120604	16	322	6.2	0.00520072087815237	0.0202845106023895
2	C	26	50	20120604	16	324	6.24	0.00517972687781895	0.019701168721114
2	C	26	50	20120604	16	326	6.28	0.00533679650712391	0.0192603512826545
2	C	26	50	20120604	16	328	6.32	0.00521136071388889	0.0186076542469599
2	C	26	50	20120604	16	330	6.36	0.00493463801060544	0.0180429552359704
2	C	26	50	20120604	16	332	6.4	0.00476525581376238	0.0175635208577127
2	C	26	50	20120604	16	334	6.44	0.00512240102396137	0.0170523389406146
2	C	26	50	20120604	16	336	6.48	0.00486929922270346	0.0169959118194759
2	C	26	50	20120604	16	338	6.52	0.00464337224215332	0.0157438880466104
2	C	26	50	20120604	16	340	6.56	0.00406923554766602	0.0140285968313787
2	C	26	50	20120604	16	342	6.6	0.0037454336041805	0.0127736697487803
2	C	26	50	20120604	16	344	6.64	0.00208076069859078	0.00931222861270064
2	C	26	50	20120604	16	346	6.68	0.00172867809010237	0.00803624028391389
2	C	26	50	20120604	16	348	6.72	0.00093360015426841	0.00654928664696013
2	C	26	50	20120604	16	350	6.76	0.00064997962433449	0.0051497101949576
2	C	26	50	20120604	16	352	6.8	0.00046909463863915	0.0046479542940954
2	C	26	50	20120604	16	354	6.84	0.00042278621553925	0.0045881967000174
2	C	26	50	20120604	16	356	6.88	0.000198456589207811	0.0037947168255089
2	C	26	50	20120604	16	358	6.92	-0.0008026651915961	0.0032550529301073
2	C	26	50	20120604	16	360	6.96	-0.00161421871543171	0.0024442206551885
2	C	26	50	20120604	16	362	7	-0.0024096643467919	0.0018165431787326
2	C	26	50	20120604	16	364	7.04	-0.00312917378092045	0.0008346122759701
2	C	26	50	20120604	16	366	7.08	-0.0033917083866394	0.0001958685783887
2	C	26	50	20120604	16	368	7.12	-0.0030318263903545	0.000534466660559899
2	C	26	50	20120604	16	370	7.16	-0.00216747320316769	-0.000325219621871101
2	C	26	50	20120604	16	372	7.2	-0.00181603406185016	-0.000524347962521002
2	C	26	50	20120604	16	374	7.24	-0.00096814232052937	-0.0014198987008938
2	C	26	50	20120604	16	376	7.28	-0.00024109512811337	-0.0029008631434109
2	C	26	50	20120604	16	378	7.32	0.000257903056302171	-0.0047575063477046
2	C	26	50	20120604	16	380	7.36	0.00135010019052291	-0.0072725437470289
2	C	26	50	20120604	16	382	7.4	0.00172140196132397	-0.0091878838852289
2	C	26	50	20120604	16	384	7.44	0.00247348073379398	-0.0111410542362224
2	C	26	50	20120604	16	386	7.48	0.00283346879609604	-0.0134189987318149
2	C	26	50	20120604	16	388	7.52	0.00349390652972428	-0.0140545463067454
2	C	26	50	20120604	16	390	7.56	0.00454388938910819	-0.0150857201257497
2	C	26	50	20120604	16	392	7.6	0.00575304198493718	-0.0161995547274747
2	C	26	50	20120604	16	394	7.64	0.00696891209518745	-0.0165868371115306
2	C	26	50	20120604	16	396	7.68	0.00865062415288342	-0.0172841151084587
2	C	26	50	20120604	16	398	7.72	0.0102561808102456	-0.0180697107423569
2	C	26	50	20120604	16	400	7.76	0.0125428934299248	-0.0188787116107125
2	C	26	50	20120604	16	402	7.8	0.0145927252779064	-0.0196933693333175
2	C	26	50	20120604	16	404	7.84	0.0167853219850097	-0.0212631463875516
2	C	26	50	20120604	16	406	7.88	0.0184273653522811	-0.0228088818112254
2	C	26	50	20120604	16	408	7.92	0.0192102032697328	-0.0238113470949136
2	C	26	50	20120604	16	410	7.96	0.0199387353863893	-0.0252321367503517
2	C	26	50	20120604	16	412	8	0.0205909706813557	-0.0259768616122974
2	C	26	50	20120604	16	414	8.04	0.0210720154245969	-0.0266806449916123
2	C	26	50	20120604	16	416	8.08	0.0213156137107157	-0.0279499723745203
2	C	26	50	20120604	16	418	8.12	0.0214929560914373	-0.027513546069172
2	C	26	50	20120604	16	420	8.16	0.0217347866106031	-0.0279576091277571
2	C	26	50	20120604	16	422	8.2	0.0219158059465868	-0.0279792465952614
2	C	26	50	20120604	16	424	8.24	0.0217575554489573	-0.0293168097825539
2	C	26	50	20120604	16	426	8.28	0.0226055179009562	-0.0302151182373733
2	C	26	50	20120604	16	428	8.32	0.0227190085393366	-0.0310685254115873
2	C	26	50	20120604	16	430	8.36	0.0240289238514847	-0.0323822591003538
2	C	26	50	20120604	16	432	8.4	0.0243124736707405	-0.0341225903102102
2	C	26	50	20120604	16	434	8.44	0.0248703102104186	-0.0357927058166947
2	C	26	50	20120604	16	436	8.48	0.0255933268941818	-0.0388966924540693
2	C	26	50	20120604	16	438	8.52	0.0254018423778365	-0.0397573828281295
2	C	26	50	20120604	16	440	8.56	0.0250434099504531	-0.0421214529296705
2	C	26	50	20120604	16	442	8.6	0.0255620727744534	-0.0441281512639998
2	C	26	50	20120604	16	444	8.64	0.0258086409090532	-0.0465790540782705
2	C	26	50	20120604	16	446	8.68	0.0260733109772513	-0.0492765957378191
2	C	26	50	20120604	16	448	8.72	0.0267625279568738	-0.0509751369369073
2	C	26	50	20120604	16	450	8.76	0.0270156014738605	-0.0521007802218781
2	C	26	50	20120604	16	452	8.8	0.0274844839804653	-0.0522292615240197
2	C	26	50	20120604	16	454	8.84	0.0274072679199597	-0.0527567631827849
2	C	26	50	20120604	16	456	8.88	0.0275476286160252	-0.0527442473927579
2	C	26	50	20120604	16	458	8.92	0.0276170665019377	-0.0531439041454845
2	C	26	50	20120604	16	460	8.96	0.0273796907554934	-0.0536339998555249
2	C	26	50	20120604	16	462	9	0.0272638666647351	-0.0538799315940216
2	C	26	50	20120604	16	464	9.04	0.0273289204886042	-0.054979058374698
2	C	26	50	20120604	16	466	9.08	0.0270399259471333	-0.0556863772879189
2	C	26	50	20120604	16	468	9.12	0.0263306978456032	-0.057166776045011
2	C	26	50	20120604	16	470	9.16	0.0261333443429740	-0.0574344159616901
2	C	26	50	20120604	16	472	9.2	0.0257545472402924	-0.0587013391815421
2	C	26	50	20120604	16	474	9.24	0.0244697342188764	-0.05988008618578
2	C	26	50	20120604	16	476	9.28	0.0237602232746338	-0.0616881582252741
2	C	26	50	20120604	16	478	9.32	0.0222803194922885	-0.0627761834294858
2	C	26	50	20120604	16	480	9.36	0.0217289883349974	-0.0647678911000539
2	C	26	50	20120604	16	482	9.4	0.0202333867821097	-0.0672453811292972
2	C	26	50	20120604	16	484	9.44	0.0194837828833738	-0.0692594333741509
2	C	26	50	20120604	16	486	9.48	0.0185023186710869	-0.0716166445399144
2	C	26	50	20120604	16	488	9.52	0.0174300619480956	-0.0733900683471302
2	C	26	50	20120604	16	490	9.56	0.0179103995845557	-0.074118741885143
2	C	26	50	20120604	16	492	9.6	0.0178559523624043	-0.073904205687731
2	C	26	50	20120604	16	494	9.64	0.0179517653312551	-0.0739728657561842
2	C	26	50	20120604	16	496	9.68	0.0175398049205358	-0.0745122468088733
2	C	26	50	20120604	16	498	9.72	0.0172061919411720	-0.0746494255244235
2	C	26	50	20120604	16	500	9.76	0.0169398248166990	-0.0750246870931992
2	C	26	50	20120604	16	502	9.8	0.0159198232848374	-0.0757745738346475
2	C	26	50	20120604	16	504	9.84	0.0160256771699810	-0.0765135711316656
2	C	26	50	20120604	16	506	9.88	0.0158219597063211	-0.0762291020735942
2	C	26	50	20120604	16	508	9.92	0.0157699166472258	-0.0766475678667004
2	C	26	50	20120604	16	510	9.96	0.0156713459619284	-0.0769376230683431
2	C	26	50	20120604	16	512	10	0.0155432182131774	-0.0773115411342346
2	C	26	50	20120604	16	514	10.04	0.0156893771848487	-0.0774318199977144
2	C	26	50	20120604	16	516	10.08	0.0156139996019742	-0.0786389926945561
2	C	26	50	20120604	16	518	10.12	0.0156866194684020	-0.0798219116288031
2	C	26	50	20120604	16	520	10.16	0.0161204294786600	-0.0813490501441317
2	C	26	50	20120604	16	522	10.2	0.0164627398714324	-0.0829706581254268
2	C	26	50	20120604	16	524	10.24	0.0163032165815967	-0.0838682594734645
2	C	26	50	20120604	16	526	10.28	0.0170569924103416	-0.0859810945356505
2	C	26	50	20120604	16	528	10.32	0.0165206519168116	-0.0877050915788615
2	C	26	50	20120604	16	530	10.36	0.0168334052461304	-0.0893862379511325
2	C	26	50	20120604	16	532	10.4	0.0169548154804602	-0.0913660662277765
2	C	26	50	20120604	16	534	10.44	0.0170859130776921	-0.0931826235486445
2	C	26	50	20120604	16	536	10.48	0.0173104194807189	-0.0952799729723225
2	C	26	50	20120604	16	538	10.52	0.0181356130943636	-0.0979285121319345
2	C	26	50	20120604	16	540	10.56	0.0183438560414230	-0.100069277911977
2	C	26	50	20120604	16	542	10.6	0.0186731556694216	-0.101097340461144
2	C	26	50	20120604	16	544	10.64	0.0190071929128541	-0.101799780337575
2	C	26	50	20120604	16	546	10.68	0.0195025919237534	-0.102236065221567
2	C	26	50	20120604	16	548	10.72	0.0196792271976938	-0.102146686924425
2	C	26	50	20120604	16	550	10.76	0.0192848737458261	-0.101990487036461
2	C	26	50	20120604	16	552	10.8	0.0195339167541600	-0.102265692995699
2	C	26	50	20120604	16	554	10.84	0.0197563725475213	-0.103685280569609
2	C	26	50	20120604	16	556	10.88	0.0201327654871469	-0.103643914822910
2	C	26	50	20120604	16	558	10.92	0.0203762223519094	-0.104320121037758
2	C	26	50	20120604	16	560	10.96	0.0207186034553599	-0.105217298121728
2	C	26	50	20120604	16	562	11	0.0213059970584916	-0.106381832279664
2	C	26	50	20120604	16	564	11.04	0.0218279832843635	-0.107233754529638
2	C	26	50	20120604	16	566	11.08	0.0223804458125045	-0.108870918860119
2	C	26	50	20120604	16	568	11.12	0.0230167712048943	-0.110135720759627
2	C	26	50	20120604	16	570	11.16	0.0241888714053891	-0.111982966514798
2	C	26	50	20120604	16	572	11.2	0.0248847351887548	-0.113675709438281
2	C	26	50	20120604	16	574	11.24	0.0263840844075827	-0.114607393333173
2	C	26	50	20120604	16	576	11.28	0.0272649273249068	-0.117025910656865
2	C	26	50	20120604	16	578	11.32	0.0287217087155074	-0.119492157688286
2	C	26	50	20120604	16	580	11.36	0.0289940862476204	-0.120195587514211
2	C	26	50	20120604	16	582	11.4	0.0297366897892225	-0.120305754750721
2	C	26	50	20120604	16	584	11.44	0.0306212803724869	-0.120872147282451
2	C	26	50	20120604	16	586	11.48	0.0307426906068166	-0.120839832502551
2	C	26	50	20120604	16	588	11.52	0.0308615552567341	-0.120880773985182
2	C	26	50	20120604	16	590	11.56	0.0306753033305696	-0.120822366965056
2	C	26	50	20120604	16	592	11.6	0.0303415489298495	-0.120760141568310
2	C	26	50	20120604	16	594	11.64	0.0305973094526047	-0.120790052185155
2	C	26	50	20120604	16	596	11.68	0.0307844099069066	-0.120887208656890
2	C	26	50	20120604	16	598	11.72	0.0305421551236721	-0.120983799443200
2	C	26	50	20120604	16	600	11.76	0.0307029512057139	-0.121312321253740
2	C	26	50	20120604	16	602	11.8	0.0303964911267477	-0.120708027798538
2	C	26	50	20120604	16	604	11.84	0.0300927887642281	-0.120362606135928
2	C	26	50	20120604	16	606	11.88	0.0294775351539177	-0.119922856428708
2	C	26	50	20120604	16	608	11.92	0.0296237648362670	-0.119083662100796
2	C	26	50	20120604	16	610	11.96	0.0304585751021359	-0.118933331199116
2	C	26	50	20120604	16	612	12	0.0311013351662345	-0.117955402520734
2	C	26	50	20120604	16	614	12.04	0.0319302057351413	-0.117396646742241
2	C	26	50	20120604	16	616	12.08	0.0333722085940151	-0.116473660260758
2	C	26	50	20120604	16	618	12.12	0.0345592287475929	-0.115825455474445
2	C	26	50	20120604	16	620	12.16	0.0359238741246048	-0.114575361395985
2	C	26	50	20120604	16	622	12.2	0.0381225519500263	-0.113546238186645
2	C	26	50	20120604	16	624	12.24	0.0398552464066458	-0.112130327567998
2	C	26	50	20120604	16	626	12.28	0.0417804860397824	-0.111554247673364
2	C	26	50	20120604	16	628	12.32	0.0441376972055459	-0.110346792133811
2	C	26	50	20120604	16	630	12.36	0.0456551483579722	-0.109742922942678
2	C	26	50	20120604	16	632	12.4	0.046815298453865	-0.109091889729239
2	C	26	50	20120604	16	634	12.44	0.0484251684625924	-0.108251351898443
2	C	26	50	20120604	16	636	12.48	0.050084040971256	-0.106810268278385
2	C	26	50	20120604	16	638	12.52	0.0524937901708617	-0.106166871818183
2	C	26	50	20120604	16	640	12.56	0.0538924473840487	-0.105063785239532
2	C	26	50	20120604	16	642	12.6	0.0547149539919249	-0.103969749627680
2	C	26	50	20120604	16	644	12.64	0.0548345964593016	-0.103830308170430
2	C	26	50	20120604	16	646	12.68	0.055134056181134	-0.103887230266316
2	C	26	50	20120604	16	648	12.72	0.0563493606059594	-0.102964668048902
2	C	26	50	20120604	16	650	12.76	0.0570103640250126	-0.103029156187346
2	C	26	50	20120604	16	652	12.8	0.0571519268026062	-0.103023357911740
2	C	26	50	20120604	16	654	12.84	0.0571068841006446	-0.102856268579346
2	C	26	50	20120604	16	656	12.88	0.0576473258135055	-0.102667966043516
2	C	26	50	20120604	16	658	12.92	0.0574892167372322	-0.102413124759576
2	C	26	50	20120604	16	660	12.96	0.057562402289085	-0.102624196133761
2	C	26	50	20120604	16	662	13	0.0571410373581759	-0.102269157818927
2	C	26	50	20120604	16	664	13.04	0.0570687710451386	-0.102440419081330
2	C	26	50	20120604	16	666	13.08	0.0569972118388825	-0.102612387450515
2	C	26	50	20120604	16	668	13.12	0.056853244898233	-0.102308048691892
2	C	26	50	20120604	16	670	13.16	0.0566493860132169	-0.102650500506021
2	C	26	50	20120604	16	672	13.2	0.055956987053079	-0.102375577389495
2	C	26	50	20120604	16	674	13.24	0.0557475420244915	-0.101941555247203
2	C	26	50	20120604	16	676	13.28	0.0551582392330507	-0.100567929614070
2	C	26	50	20120604	16	678	13.32	0.0547348236924762	-0.0999787682439845
2	C	26	50	20120604	16	680	13.36	0.0542938719037283	-0.0987877175817545
2	C	26	50	20120604	16	682	13.4	0.0546733761131911	-0.0977902020455345
2	C	26	50	20120604	16	684	13.44	0.0534116854835199	-0.0949888571105075
2	C	26	50	20120604	16	686	13.48	0.0531970078647517	-0.0928743249920475
2	C	26	50	20120604	16	688	13.52	0.0521243975883698	-0.0912302310151105
2	C	26	50	20120604	16	690	13.56	0.0520646470653596	-0.0901218411356005
2	C	26	50	20120604	16	692	13.6	0.0524172105064592	-0.0886704337565375
2	C	26	50	20120604	16	694	13.64	0.0518513129494756	-0.0868392393252985
2	C	26	50	20120604	16	696	13.68	0.0516957494576145	-0.0854419963256735
2	C	26	50	20120604	16	698	13.72	0.0518366051284269	-0.0833240700946638
2	C	26	50	20120604	16	700	13.76	0.0513433981485493	-0.0822446715931825
2	C	26	50	20120604	16	702	13.8	0.0507896628282021	-0.0805007341387422
2	C	26	50	20120604	16	704	13.84	0.0509003957501359	-0.0785040060100276
2	C	26	50	20120604	16	706	13.88	0.0509399230192042	-0.0756718312193411
2	C	26	50	20120604	16	708	13.92	0.0509473476404067	-0.0739789468745024
2	C	26	50	20120604	16	710	13.96	0.0509889962298186	-0.0719605105676054
2	C	26	50	20120604	16	712	14	0.0502384730922672	-0.07185359602229
2	C	26	50	20120604	16	714	14.04	0.0502975165084963	-0.0716322008891005
2	C	26	50	20120604	16	716	14.08	0.0506972439719010	-0.0716626771913696
2	C	26	50	20120604	16	718	14.12	0.0502061583123669	-0.0717645712785386
2	C	26	50	20120604	16	720	14.16	0.0502075725259293	-0.0714632023683969
2	C	26	50	20120604	16	722	14.2	0.0502572821326468	-0.0720054825588889
2	C	26	50	20120604	16	724	14.24	0.050320638900241	-0.0714233922566161
2	C	26	50	20120604	16	726	14.28	0.0497709340885466	-0.0716188365709361
2	C	26	50	20120604	16	728	14.32	0.0497005062531405	-0.0713680965063273
2	C	26	50	20120604	16	730	14.36	0.0492635142623672	-0.0718967295359424
2	C	26	50	20120604	16	732	14.4	0.0489169612289076	-0.0713497824406946
2	C	26	50	20120604	16	734	14.44	0.0488018442449305	-0.0715158111129172
2	C	26	50	20120604	16	736	14.48	0.048757437939072	-0.0716863652685394
2	C	26	50	20120604	16	738	14.52	0.0489836413983735	-0.0718161193628871
2	C	26	50	20120604	16	740	14.56	0.0490821413729928	-0.0720017348929486
2	C	26	50	20120604	16	742	14.6	0.0493980059721489	-0.0720715263322517
2	C	26	50	20120604	16	744	14.64	0.0494883035081064	-0.0727180340622905
2	C	26	50	20120604	16	746	14.68	0.0492589180682895	-0.072656940036396
2	C	26	50	20120604	16	748	14.72	0.0493710652037856	-0.0733121451798435
2	C	26	50	20120604	16	750	14.76	0.0493506298178094	-0.0733909875859458
2	C	26	50	20120604	16	752	14.8	0.0493304065638674	-0.0733956544907016
2	C	26	50	20120604	16	754	14.84	0.0492133096809029	-0.0735028518787295
2	C	26	50	20120604	16	756	14.88	0.0493817425161816	-0.0738569709547477
2	C	26	50	20120604	16	758	14.92	0.0488739691366115	-0.0739782397677212
2	C	26	50	20120604	16	760	14.96	0.0491162946305241	-0.0748189190198739
2	C	26	50	20120604	16	762	15	0.0487433665141263	-0.0756746596464658
2	C	26	50	20120604	16	764	15.04	0.0483743981957032	-0.0759229955480186
2	C	26	50	20120604	16	766	15.08	0.0474791303000429	-0.0763227230114233
2	C	26	50	20120604	16	768	15.12	0.0467749226566592	-0.0771068337210811
2	C	26	50	20120604	16	770	15.16	0.0458472692704206	-0.0779766457726187
2	C	26	50	20120604	16	772	15.2	0.0442854118121358	-0.0789704136428982
2	C	26	50	20120604	16	774	15.24	0.0434960685122972	-0.0796989457595547
2	C	26	50	20120604	16	776	15.28	0.042314775923647	-0.0798709141287393
2	C	26	50	20120604	16	778	15.32	0.0402401953383237	-0.0810073054367842
2	C	26	50	20120604	16	780	15.36	0.0380994295582815	-0.0816140737657204
2	C	26	50	20120604	16	782	15.4	0.0364400620748710	-0.0827763451819567
2	C	26	50	20120604	16	784	15.44	0.0344011903819977	-0.0836904928286747
2	C	26	50	20120604	16	786	15.48	0.0317351149742120	-0.0844400260167325
2	C	26	50	20120604	16	788	15.52	0.0298552715964275	-0.0850930391291585
2	C	26	50	20120604	16	790	15.56	0.0276823324578413	-0.0855945192583755
2	C	26	50	20120604	16	792	15.6	0.0251139792072155	-0.0864782613135025
2	C	26	50	20120604	16	794	15.64	0.0232205593792323	-0.0870071064751525
2	C	26	50	20120604	16	796	15.68	0.0204040823590881	-0.0881337397096165
2	C	26	50	20120604	16	798	15.72	0.0185147637504358	-0.0887546501741765
2	C	26	50	20120604	16	800	15.76	0.0164822560185932	-0.0888126329302335
2	C	26	50	20120604	16	802	15.8	0.0140160089871707	-0.0893308007794875
2	C	26	50	20120604	16	804	15.84	0.0119794000359972	-0.0904136641041965
2	C	26	50	20120604	16	806	15.88	0.00947115086177229	-0.0904941328558955
2	C	26	50	20120604	16	808	15.92	0.00646799765139489	-0.0908955573755745
2	C	26	50	20120604	16	810	15.96	0.00435049568445366	-0.0907129824046725
2	C	26	50	20120604	16	812	16	0.00202227589671883	-0.0915793296329825
2	C	26	50	20120604	16	814	16.04	-0.00074024887602076	-0.0913408932263665
2	C	26	50	20120604	16	816	16.08	-0.00338214123188995	-0.0914393224903075
2	C	26	50	20120604	16	818	16.12	-0.00511992685733404	-0.0915486411986785
2	C	26	50	20120604	16	820	16.16	-0.00768410817795074	-0.0914894563610935
2	C	26	50	20120604	16	822	16.2	-0.0103764172473185	-0.0924267263995565
2	C	26	50	20120604	16	824	16.24	-0.0126996872875850	-0.0921130538314215
2	C	26	50	20120604	16	826	16.28	-0.0144811014014283	-0.0919455402349585
2	C	26	50	20120604	16	828	16.32	-0.0157551663997702	-0.0917063967215615
2	C	26	50	20120604	16	830	16.36	-0.0174532126241116	-0.0917069624069865
2	C	26	50	20120604	16	832	16.4	-0.0200704976639955	-0.0916158870535695
2	C	26	50	20120604	16	834	16.44	-0.0217335421026681	-0.0909046083423745
2	C	26	50	20120604	16	836	16.48	-0.0238233961944650	-0.0907414788079545
2	C	26	50	20120604	16	838	16.52	-0.0268826229725905	-0.0907320035770865
2	C	26	50	20120604	16	840	16.56	-0.0288207319491447	-0.0900423623333955
2	C	26	50	20120604	16	842	16.6	-0.0311416685370333	-0.0893948646538625
2	C	26	50	20120604	16	844	16.64	-0.0336057942481122	-0.0879574579890665
2	C	26	50	20120604	16	846	16.68	-0.0357058306775581	-0.0871570838234415
2	C	26	50	20120604	16	848	16.72	-0.0372503640197038	-0.0866887670022615
2	C	26	50	20120604	16	850	16.76	-0.0394177877253969	-0.0853910846374285
2	C	26	50	20120604	16	852	16.8	-0.0415319662904665	-0.0852058933714355
2	C	26	50	20120604	16	854	16.84	-0.043539371731577	-0.0836496220567221
2	C	26	50	20120604	16	856	16.88	-0.0456219426235276	-0.0828568139336557
2	C	26	50	20120604	16	858	16.92	-0.0479938616103398	-0.0816912191155478
2	C	26	50	20120604	16	860	16.96	-0.0501664471955354	-0.0807588988245534
2	C	26	50	20120604	16	862	17	-0.0523405177049716	-0.079455983869539
2	C	26	50	20120604	16	864	17.04	-0.0546540296716577	-0.0780984802710171
2	C	26	50	20120604	16	866	17.08	-0.0568580815086162	-0.0773906663830494
2	C	26	50	20120604	16	868	17.12	-0.0589825131220131	-0.0759309151439678
2	C	26	50	20120604	16	870	17.16	-0.0614655892948278	-0.074497185434434
2	C	26	50	20120604	16	872	17.2	-0.0632853993068895	-0.0732699309050066
2	C	26	50	20120604	16	874	17.24	-0.0644625906762088	-0.0729879367206694
2	C	26	50	20120604	16	876	17.28	-0.0659983558942679	-0.0720178569275596
2	C	26	50	20120604	16	878	17.32	-0.0673829487535771	-0.070616293505502
2	C	26	50	20120604	16	880	17.36	-0.0689370209662011	-0.0686520993597898
2	C	26	50	20120604	16	882	17.4	-0.070393300310987	-0.0672283469269385
2	C	26	50	20120604	16	884	17.44	-0.0711421546765347	-0.0662136204116645
2	C	26	50	20120604	16	886	17.48	-0.071618200174833	-0.0657319180591168
2	C	26	50	20120604	16	888	17.52	-0.0721070796612097	-0.0651030314300651
2	C	26	50	20120604	16	890	17.56	-0.0727217018251645	-0.0629610586187474
2	C	26	50	20120604	16	892	17.6	-0.073884512763875	-0.0610232586478565
2	C	26	50	20120604	16	894	17.64	-0.074786179975905	-0.0590482033419853
2	C	26	50	20120604	16	896	17.68	-0.0757572992159831	-0.05654124817317
2	C	26	50	20120604	16	898	17.72	-0.076290337520845	-0.0548839100862215
2	C	26	50	20120604	16	900	17.76	-0.0775396820661166	-0.0526177459896036
2	C	26	50	20120604	16	902	17.8	-0.0782208380284336	-0.0508632019334454
2	C	26	50	20120604	16	904	17.84	-0.0787735833992871	-0.0492384826823131
2	C	26	50	20120604	16	906	17.88	-0.0792623356064433	-0.0480723221787802
2	C	26	50	20120604	16	908	17.92	-0.0804466687542526	-0.0446535316024214
2	C	26	50	20120604	16	910	17.96	-0.0808637203337964	-0.043339868624333
2	C	26	50	20120604	16	912	18	-0.0813988587457984	-0.0414117298533936
2	C	26	50	20120604	16	914	18.04	-0.0814854793264938	-0.0389138751488521
2	C	26	50	20120604	16	916	18.08	-0.0825363814246932	-0.0366184651157643
2	C	26	50	20120604	16	918	18.12	-0.0830459225712162	-0.0342695978100188
2	C	26	50	20120604	16	920	18.16	-0.0838146890637223	-0.0316554240399722
2	C	26	50	20120604	16	922	18.2	-0.0842732478113217	-0.0298947988654958
2	C	26	50	20120604	16	924	18.24	-0.0846444788714447	-0.0277300621655713
2	C	26	50	20120604	16	926	18.28	-0.0847162502097351	-0.0262476127988137
2	C	26	50	20120604	16	928	18.32	-0.0847297559492558	-0.0258504309198212
2	C	26	50	20120604	16	930	18.36	-0.0852615002487081	-0.0243923767370145
2	C	26	50	20120604	16	932	18.4	-0.0848201241958914	-0.0227565559094176
2	C	26	50	20120604	16	934	18.44	-0.0848568937485131	-0.020593516265768
2	C	26	50	20120604	16	936	18.48	-0.0847942440877	-0.0189270070038675
2	C	26	50	20120604	16	938	18.52	-0.085322170010534	-0.0164703766246692
2	C	26	50	20120604	16	940	18.56	-0.0851707784486818	-0.0144759819483325
2	C	26	50	20120604	16	942	18.6	-0.0854874915759753	-0.0121754100357421
2	C	26	50	20120604	16	944	18.64	-0.085507502697883	-0.0100164009007452
2	C	26	50	20120604	16	946	18.68	-0.0853624043863834	-0.0080188242438932
2	C	26	50	20120604	16	948	18.72	-0.0852103057177502	-0.0050788863797539
2	C	26	50	20120604	16	950	18.76	-0.0846412968909293	-0.0039193019692861
2	C	26	50	20120604	16	952	18.8	-0.0839231592439563	-0.0015347964817688
2	C	26	50	20120604	16	954	18.84	-0.0831222193929063	0.000202352747572198
2	C	26	50	20120604	16	956	18.88	-0.0826860052195923	0.0017354309598627
2	C	26	50	20120604	16	958	18.92	-0.0822565792713777	0.0034061121517722
2	C	26	50	20120604	16	960	18.96	-0.081706662327649	0.0043391395495478
2	C	26	50	20120604	16	962	19	-0.0811215314662171	0.0056914812685671
2	C	26	50	20120604	16	964	19.04	-0.0804886708970551	0.00732914057379517
2	C	26	50	20120604	16	966	19.08	-0.0793611891344531	0.00869138178775103
2	C	26	50	20120604	16	968	19.12	-0.079402767013187	0.00928125026461686
2	C	26	50	20120604	16	970	19.16	-0.078963582991392	0.00935740566495065
2	C	26	50	20120604	16	972	19.2	-0.0794268793544254	0.00986737107554238
2	C	26	50	20120604	16	974	19.24	-0.0793411780125455	0.00994798124859766
2	C	26	50	20120604	16	976	19.28	-0.0794640731711158	0.00950108976288775
2	C	26	50	20120604	16	978	19.32	-0.0793857257397603	0.0095957006502105
2	C	26	50	20120604	16	980	19.36	-0.0797788771101	0.0096347329445320
2	C	26	50	20120604	16	982	19.4	-0.0801409864927457	0.00988709935473749
2	C	26	50	20120604	16	984	19.44	-0.080163260356353	0.0101172626120137
2	C	26	50	20120604	16	986	19.48	-0.0803220058287294	0.0101953979113348
2	C	26	50	20120604	16	988	19.52	-0.0808852870906226	0.0108293898513467
2	C	26	50	20120604	16	990	19.56	-0.0814282743878958	0.0104969789535109
2	C	26	50	20120604	16	992	19.6	-0.081692378770669	0.0111009188553223
2	C	26	50	20120604	16	994	19.64	-0.0816699634857053	0.011075109457809
2	C	26	50	20120604	16	996	19.68	-0.0819210571037047	0.0107971457821246
2	C	26	50	20120604	16	998	19.72	-0.0817515636082543	0.0107269300787527
2	C	26	50	20120604	16	1000	19.76	-0.0818371235287778	0.0107522445015192
2	C	26	50	20120604	16	1002	19.8	-0.0816134656538885	0.0106926353998652
2	C	26	50	20120604	16	1004	19.84	-0.081642315610561	0.0107319505368992
2	C	26	50	20120604	16	1006	19.88	-0.0813516240128152	0.0107922667453344
2	C	26	50	20120604	16	1008	19.92	-0.081049972259961	0.0105312029217203
2	C	26	50	20120604	16	1010	19.96	-0.0807843829529473	0.0102948878354478
2	C	26	50	20120604	16	1012	20	-0.0807259759328213	0.0104866551945056
2	C	26	50	20120604	16	1014	20.04	-0.0804943984619827	0.0106381881777138
2	C	26	50	20120604	16	1016	20.08	-0.0805596644178862	0.0102435518831336
2	C	26	50	20120604	16	1018	20.12	-0.0804437696164498	0.0099834072983351
2	C	26	50	20120604	16	1020	20.16	-0.080439173422372	0.0100752604692112
2	C	26	50	20120604	16	1022	20.2	-0.0804815998292432	0.0104727959015943
2	C	26	50	20120604	16	1024	20.24	-0.0800436178889763	0.0104982517457170
2	C	26	50	20120604	16	1026	20.28	-0.0805425524337815	0.0105119696172720
2	C	26	50	20120604	16	1028	20.32	-0.0808234152472688	0.0103892158800581
2	C	26	50	20120604	16	1030	20.36	-0.0807544723361031	0.0105428701836099
2	C	26	50	20120604	16	1032	20.4	-0.0809693620869057	0.0104268339608172
2	C	26	50	20120604	16	1034	20.44	-0.0807387038548827	0.0102374707648154
2	C	26	50	20120604	16	1036	20.48	-0.0811443710152494	0.00951091854714624
2	C	26	50	20120604	16	1038	20.52	-0.0810936714590383	0.00946205746856626
2	C	26	50	20120604	16	1040	20.56	-0.0814591042435555	0.00871407991542713
2	C	26	50	20120604	16	1042	20.6	-0.0811434517764338	0.00768764371185673
2	C	26	50	20120604	16	1044	20.64	-0.0810330016972125	0.00825064213103747
2	C	26	50	20120604	16	1046	20.68	-0.0814615791172897	0.00833259580697698
2	C	26	50	20120604	16	1048	20.72	-0.0815057732911138	0.00823621715270126
2	C	26	50	20120604	16	1050	20.76	-0.0816993791278027	0.00771111965699213
2	C	26	50	20120604	16	1052	20.8	-0.081908753445712	0.00769322985542812
2	C	26	50	20120604	16	1054	20.84	-0.0824363965258334	0.00737927444458128
2	C	26	50	20120604	16	1056	20.88	-0.0829375231016603	0.00707896619461135
2	C	26	50	20120604	16	1058	20.92	-0.0839949305822467	0.0065764961159002
2	C	26	50	20120604	16	1060	20.96	-0.084136917623909	0.0059830921051284
2	C	26	50	20120604	16	1062	21	-0.083580919561862	0.0054483072465171
2	C	26	50	20120604	16	1064	21.04	-0.083408031953862	0.0057027949770661
2	C	26	50	20120604	16	1066	21.08	-0.0834233054603355	0.0056671567952943
2	C	26	50	20120604	16	1068	21.12	-0.0837393114808478	0.0050660453206076
2	C	26	50	20120604	16	1070	21.16	-0.0834684895836533	0.0052433877013292
2	C	26	50	20120604	16	1072	21.2	-0.0837776366683881	0.004844013791315
2	C	26	50	20120604	16	1074	21.24	-0.083605951141916	0.0042698430849916
2	C	26	50	20120604	16	1076	21.28	-0.0836733384181631	0.004653872777854
2	C	26	50	20120604	16	1078	21.32	-0.083575545550325	0.004070438972697
2	C	26	50	20120604	16	1080	21.36	-0.0838347001856298	0.0041621507222168
2	C	26	50	20120604	16	1082	21.4	-0.0836782174549532	0.0045292098523308
2	C	26	50	20120604	16	1084	21.44	-0.0837922737787586	0.0043895562630464
2	C	26	50	20120604	16	1086	21.48	-0.0835041277654251	0.0045272299533435
2	C	26	50	20120604	16	1088	21.52	-0.083894309287284	0.0048998752270288
2	C	26	50	20120604	16	1090	21.56	-0.0834878643094578	0.0045029054800706
2	C	26	50	20120604	16	1092	21.6	-0.0835991629168166	0.0053241392957407
2	C	26	50	20120604	16	1094	21.64	-0.083313350355861	0.0054449131339674
2	C	26	50	20120604	16	1096	21.68	-0.0833165323363763	0.0059499995077689
2	C	26	50	20120604	16	1098	21.72	-0.0840675504486746	0.00642793298117289
2	C	26	50	20120604	16	1100	21.76	-0.0840422360259081	0.00643571115576595
2	C	26	50	20120604	16	1102	21.8	-0.0848626213134407	0.00720023500758485
2	C	26	50	20120604	16	1104	21.84	-0.0855375547360833	0.00750620011180426
2	C	26	50	20120604	16	1106	21.88	-0.0862118517626228	0.00851891844381964
2	C	26	50	20120604	16	1108	21.92	-0.0867991039443982	0.0094902710291356
2	C	26	50	20120604	16	1110	21.96	-0.0873181910324672	0.00959386217257944
2	C	26	50	20120604	16	1112	22	-0.088013489130408	0.0102280662446256
2	C	26	50	20120604	16	1114	22.04	-0.089589700856351	0.0119534775013989
2	C	26	50	20120604	16	1116	22.08	-0.0902424311260642	0.0129840856349783
2	C	26	50	20120604	16	1118	22.12	-0.091177933397574	0.0134814645448649
2	C	26	50	20120604	16	1120	22.16	-0.0919080211491491	0.0140523118493168
2	C	26	50	20120604	16	1122	22.2	-0.0924828282515757	0.0147303565417966
2	C	26	50	20120604	16	1124	22.24	-0.0936769901836435	0.0162114624056700
2	C	26	50	20120604	16	1126	22.28	-0.0947744199080453	0.0170597077003814
2	C	26	50	20120604	16	1128	22.32	-0.0957862190012453	0.0183052762954415
2	C	26	50	20120604	16	1130	22.36	-0.0969182262472463	0.0191207825461839
2	C	26	50	20120604	16	1132	22.4	-0.0976988014229983	0.0201320159539588
2	C	26	50	20120604	16	1134	22.44	-0.0980027159175523	0.0214188088743621
2	C	26	50	20120604	16	1136	22.48	-0.0984387179588323	0.0223394619034669
2	C	26	50	20120604	16	1138	22.52	-0.0981952610940693	0.0231971117183681
2	C	26	50	20120604	16	1140	22.56	-0.0985971805884953	0.0235261992143323
2	C	26	50	20120604	16	1142	22.6	-0.0989417537229683	0.0237147845928748
2	C	26	50	20120604	16	1144	22.64	-0.0993638257606583	0.0249006733756027
2	C	26	50	20120604	16	1146	22.68	-0.0994261925787593	0.0257948806110912
2	C	26	50	20120604	16	1148	22.72	-0.0999816249553813	0.0271429796894234
2	C	26	50	20120604	16	1150	22.76	-0.100226354612349	0.0282269036743043
2	C	26	50	20120604	16	1152	22.8	-0.100917268648247	0.0297944886975167
2	C	26	50	20120604	16	1154	22.84	-0.101451346400077	0.0308235411961775
2	C	26	50	20120604	16	1156	22.88	-0.102530320637489	0.03303119927772
2	C	26	50	20120604	16	1158	22.92	-0.103164171156145	0.0343536303798951
2	C	26	50	20120604	16	1160	22.96	-0.104223204982328	0.0360154020263616
2	C	26	50	20120604	16	1162	23	-0.104776516038607	0.0372499397556352
2	C	26	50	20120604	16	1164	23.04	-0.105612881939394	0.0389163075961794
2	C	26	50	20120604	16	1166	23.08	-0.106010983057202	0.0408635382502109
2	C	26	50	20120604	16	1168	23.12	-0.107265744040418	0.0434936219228343
2	C	26	50	20120604	16	1170	23.16	-0.107827540378070	0.045116785539048
2	C	26	50	20120604	16	1172	23.2	-0.108765658944670	0.0473818606912229
2	C	26	50	20120604	16	1174	23.24	-0.109950840620617	0.048967123383965
2	C	26	50	20120604	16	1176	23.28	-0.110524516352194	0.0505289101315717
2	C	26	50	20120604	16	1178	23.32	-0.111051523036212	0.0532036829527661
2	C	26	50	20120604	16	1180	23.36	-0.111543103670493	0.0549847435132188
2	C	26	50	20120604	16	1182	23.4	-0.112236421869447	0.0560620206943565
2	C	26	50	20120604	16	1184	23.44	-0.112687555995844	0.0585991198252538
2	C	26	50	20120604	16	1186	23.48	-0.113129851287476	0.0603078433619911
2	C	26	50	20120604	16	1188	23.52	-0.113534104234280	0.0619372295178793
2	C	26	50	20120604	16	1190	23.56	-0.114296931029824	0.0640254572640794
2	C	26	50	20120604	16	1192	23.6	-0.115260364019191	0.0663825977191647
2	C	26	50	20120604	16	1194	23.64	-0.115967965775124	0.0681555265516338
2	C	26	50	20120604	16	1196	23.68	-0.116236100666550	0.0697470824947284
2	C	26	50	20120604	16	1198	23.72	-0.116245151633349	0.071829653386679
2	C	26	50	20120604	16	1200	23.76	-0.116336297697444	0.0738188154728349
2	C	26	50	20120604	16	1202	23.8	-0.116726549929981	0.0751383474372072
2	C	26	50	20120604	16	1204	23.84	-0.116918246578361	0.0782530820976558
2	C	26	50	20120604	16	1206	23.88	-0.117236798183285	0.0798437188019349
2	C	26	50	20120604	16	1208	23.92	-0.117810615336218	0.0818550840410201
2	C	26	50	20120604	16	1210	23.96	-0.118123085822825	0.0834235175923699
2	C	26	50	20120604	16	1212	24	-0.118382947564911	0.0854504391806412
2	C	26	50	20120604	16	1214	24.04	-0.118679720280975	0.0874941899103046
2	C	26	50	20120604	16	1216	24.08	-0.118809050111254	0.089333445358849
2	C	26	50	20120604	16	1218	24.12	-0.118292437896919	0.0907707106022887
2	C	26	50	20120604	16	1220	24.16	-0.118160138218159	0.0923073243484853
2	C	26	50	20120604	16	1222	24.2	-0.117853183164446	0.0946776169897006
2	C	26	50	20120604	16	1224	24.24	-0.117566804918065	0.0958224228684417
2	C	26	50	20120604	16	1226	24.28	-0.117832323514401	0.097788533273531
2	C	26	50	20120604	16	1228	24.32	-0.117527843334422	0.0996924889925538
2	C	26	50	20120604	16	1230	24.36	-0.117585331115732	0.101333471699653
2	C	26	50	20120604	16	1232	24.4	-0.118028545646180	0.103287349157428
2	C	26	50	20120604	16	1234	24.44	-0.117792584113298	0.105450883775825
2	C	26	50	20120604	16	1236	24.48	-0.117954087302121	0.107240995303076
2	C	26	50	20120604	16	1238	24.52	-0.118787554065106	0.108434096574972
2	C	26	50	20120604	16	1240	24.56	-0.118690326882692	0.110177468343988
2	C	26	50	20120604	16	1242	24.6	-0.118828495547736	0.112177590585252
2	C	26	50	20120604	16	1244	24.64	-0.119451244489927	0.114482263717173
2	C	26	50	20120604	16	1246	24.68	-0.119593302242268	0.115365510797554
2	C	26	50	20120604	16	1248	24.72	-0.119972099344949	0.117052879709499
2	C	26	50	20120604	16	1250	24.76	-0.120239951393663	0.118581078884999
2	C	26	50	20120604	16	1252	24.8	-0.120792626053838	0.120350542894240
2	C	26	50	20120604	16	1254	24.84	-0.121294318315090	0.121111743344187
2	C	26	50	20120604	16	1256	24.88	-0.121799899663638	0.122338573609546
2	C	26	50	20120604	16	1258	24.92	-0.121822668501993	0.122468539835928
2	C	26	50	20120604	16	1260	24.96	-0.122504672992447	0.123141351938227
2	C	26	50	20120604	16	1262	25	-0.122630537999498	0.122858509225753
2	C	26	50	20120604	16	1264	25.04	-0.122563080012573	0.123091430199475
2	C	26	50	20120604	16	1266	25.08	-0.122400940427647	0.122744452901947
2	C	26	50	20120604	16	1268	25.12	-0.122275782527377	0.122845569171657
2	C	26	50	20120604	16	1270	25.16	-0.122242053533914	0.122908996649929
2	C	26	50	20120604	16	1272	25.2	-0.122230386272025	0.122784899409831
2	C	26	50	20120604	16	1274	25.24	-0.122690854207933	0.122744452901947
2	C	26	50	20120604	16	1276	25.28	-0.122674378619932	0.122987202659929
2	C	26	50	20120604	16	1278	25.32	-0.122536351376244	0.123082803496745
2	C	26	50	20120604	16	1280	25.36	-0.122406243728506	0.122702380048467
2	C	26	50	20120604	16	1282	25.4	-0.122264680950912	0.122931624066927
2	C	26	50	20120604	16	1284	25.44	-0.122584646769399	0.123018951754404
2	C	26	50	20120604	16	1286	25.48	-0.122518037310611	0.123238296277928
2	C	26	50	20120604	16	1288	25.52	-0.122370605546734	0.122945907623907
2	C	26	50	20120604	16	1290	25.56	-0.122464862880666	0.123209446321255
2	C	26	50	20120604	16	1292	25.6	-0.122507572130250	0.122930563406756
2	C	26	50	20120604	16	1294	25.64	-0.122515774568912	0.123138735643137
2	C	26	50	20120604	16	1296	25.68	-0.122342957671590	0.123161645902847
2	C	26	50	20120604	16	1298	25.72	-0.122252872267666	0.122970302807858
2	C	26	50	20120604	16	1300	25.76	-0.122550634933224	0.123357019506489
2	C	26	50	20120604	16	1302	25.8	-0.122422790027186	0.123412739520847
2	C	26	50	20120604	16	1304	25.84	-0.122349604475333	0.123280864106155
2	C	26	50	20120604	16	1306	25.88	-0.122447609475205	0.123280439842087
2	C	26	50	20120604	16	1308	25.92	-0.122598364640954	0.123398385253189
2	C	26	50	20120604	16	1310	25.96	-0.122722532591731	0.123108754315615
2	C	26	50	20120604	16	1312	26	-0.122505662941941	0.123131876707359
2	C	26	50	20120604	16	1314	26.04	-0.122777121235238	0.123205486523281
2	C	26	50	20120604	16	1316	26.08	-0.122506016495331	0.123097582028472
2	C	26	50	20120604	16	1318	26.12	-0.122603667941813	0.123183778345098
2	C	26	50	20120604	16	1320	26.16	-0.122662357804652	0.123006294543021
2	C	26	50	20120604	16	1322	26.2	-0.122574747274463	0.123119360917332
2	C	26	50	20120604	16	1324	26.24	-0.122443083991806	0.123030406884259
2	C	26	50	20120604	16	1326	26.28	-0.122688025780809	0.123283268269211
2	C	26	50	20120604	16	1328	26.32	-0.122332209648516	0.123156837576735
2	C	26	50	20120604	16	1330	26.36	-0.122549432851696	0.123045680390733
2	C	26	50	20120604	16	1332	26.4	-0.122766656054877	0.122934523204730
2	C	26	50	20120604	16	1334	26.44	-0.122282570752476	0.122667661105510
2	C	26	50	20120604	16	1336	26.48	-0.122367352855541	0.122912390762479
2	C	26	50	20120604	16	1338	26.52	-0.122355049197548	0.122774787782860
2	C	26	50	20120604	16	1340	26.56	-0.122408647891562	0.123049286635317
2	C	26	50	20120604	16	1342	26.6	-0.122624598302536	0.122820608302281
2	C	26	50	20120604	16	1344	26.64	-0.122501278879897	0.122956655646981
2	C	26	50	20120604	16	1346	26.68	-0.122757958641468	0.123226063330613
2	C	26	50	20120604	16	1348	26.72	-0.122461822321507	0.123037124398680
2	C	26	50	20120604	16	1350	26.76	-0.122640861758503	0.123081530704539
2	C	26	50	20120604	16	1352	26.8	-0.122402001087819	0.123232710134357
2	C	26	50	20120604	16	1354	26.84	-0.122688520755555	0.123291258575839
2	C	26	50	20120604	16	1356	26.88	-0.122486217505458	0.123270116083081
2	C	26	50	20120604	16	1358	26.92	-0.122496541264463	0.123396971039626
2	C	26	50	20120604	16	1360	26.96	-0.122526169038595	0.123098642688644
2	C	26	50	20120604	16	1362	27	-0.122524684114355	0.123244377396246
2	C	26	50	20120604	16	1364	27.04	-0.122578141387012	0.123304057208578
2	C	26	50	20120604	16	1366	27.08	-0.122501632433288	0.123512088023603
2	C	26	50	20120604	16	1368	27.12	-0.122589172252799	0.123598496472264
2	C	26	50	20120604	16	1370	27.16	-0.122550069247799	0.123402840025910
2	C	26	50	20120604	16	1372	27.2	-0.122340341376499	0.123520644015656
2	C	26	50	20120604	16	1374	27.24	-0.122788505654415	0.123660792579687
2	C	26	50	20120604	16	1376	27.28	-0.122680106184859	0.123589586926821
2	C	26	50	20120604	16	1378	27.32	-0.122562443616470	0.123587041342409
2	C	26	50	20120604	16	1380	27.36	-0.122479005016290	0.123319754979121
2	C	26	50	20120604	16	1382	27.4	-0.122492298623776	0.123594960938358
2	C	26	50	20120604	16	1384	27.44	-0.122226992159475	0.123334179957457
2	C	26	50	20120604	16	1386	27.48	-0.122392243014238	0.123505511930538
2	C	26	50	20120604	16	1388	27.52	-0.122427881196010	0.123967676922722
2	C	26	50	20120604	16	1390	27.56	-0.122073620698636	0.123754837781585
2	C	26	50	20120604	16	1392	27.6	-0.122369615597240	0.123692188120772
2	C	26	50	20120604	16	1394	27.64	-0.122432053126019	0.123754201385482
2	C	26	50	20120604	16	1396	27.68	-0.122414092613777	0.123510532388685
2	C	26	50	20120604	16	1398	27.72	-0.122291692429954	0.123228467493669
2	C	26	50	20120604	16	1400	27.76	-0.122449165110124	0.123474045678775
2	C	26	50	20120604	16	1402	27.8	-0.122560039453414	0.123476308420475
2	C	26	50	20120604	16	1404	27.84	-0.122731583558530	0.123813881197814
2	C	26	50	20120604	16	1406	27.88	-0.122360635341119	0.123626215058087
2	C	26	50	20120604	16	1408	27.92	-0.122336876553271	0.123798466269984
2	C	26	50	20120604	16	1410	27.96	-0.122251528764782	0.123639155112183
2	C	26	50	20120604	16	1412	28	-0.122103743447514	0.123874621670318
2	C	26	50	20120604	16	1414	28.04	-0.122491096542248	0.123771525501621
2	C	26	50	20120604	16	1416	28.08	-0.122281934356373	0.123656832781712
2	C	26	50	20120604	16	1418	28.12	-0.122198354334837	0.123494339643396
2	C	26	50	20120604	16	1420	28.16	-0.122399031239338	0.123409628251009
2	C	26	50	20120604	16	1422	28.2	-0.122217304796573	0.123773788243320
2	C	26	50	20120604	16	1424	28.24	-0.122466418515585	0.123700037006043
2	C	26	50	20120604	16	1426	28.28	-0.122263549580062	0.123584707890031
2	C	26	50	20120604	16	1428	28.32	-0.122527653962836	0.123637387345230
2	C	26	50	20120604	16	1430	28.36	-0.122346422494817	0.123633356836577
2	C	26	50	20120604	16	1432	28.4	-0.122757392956043	0.123540584426885
2	C	26	50	20120604	16	1434	28.44	-0.122414587588524	0.123560949102183
2	C	26	50	20120604	16	1436	28.48	-0.122302723295740	0.123934442904006
2	C	26	50	20120604	16	1438	28.52	-0.122207405301636	0.123960464433554
2	C	26	50	20120604	16	1440	28.56	-0.122428093328044	0.123898168326131
2	C	26	50	20120604	16	1442	28.6	-0.122047457747732	0.123759787529053
2	C	26	50	20120604	16	1444	28.64	-0.122253296531735	0.123648701053729
2	C	26	50	20120604	16	1446	28.68	-0.122579414179218	0.123538958081288
2	C	26	50	20120604	16	1448	28.72	-0.122306824515071	0.123426881656470
2	C	26	50	20120604	16	1450	28.76	-0.122359503970269	0.123671187049370
2	C	26	50	20120604	16	1452	28.8	-0.122055872318428	0.123387920072827
2	C	26	50	20120604	16	1454	28.84	-0.122252306582241	0.123369676717872
2	C	26	50	20120604	16	1456	28.88	-0.122595960477898	0.123686460555844
2	C	26	50	20120604	16	1458	28.92	-0.122304137509302	0.123681298676341
2	C	26	50	20120604	16	1460	28.96	-0.122362332397394	0.123451983947202
2	C	26	50	20120604	16	1462	29	-0.122259872624800	0.123512017312925
2	C	26	50	20120604	16	1464	29.04	-0.122157342141528	0.123572121389326
2	C	26	50	20120604	16	1466	29.08	-0.122043002975010	0.123651105216785
2	C	26	50	20120604	16	1468	29.12	-0.121931209392905	0.123864722175381
2	C	26	50	20120604	16	1470	29.16	-0.122000505857461	0.124297471525467
2	C	26	50	20120604	16	1472	29.2	-0.121971585190110	0.124078904819402
2	C	26	50	20120604	16	1474	29.24	-0.121880156283303	0.124175990580459
2	C	26	50	20120604	16	1476	29.28	-0.121619516723758	0.124538453516496
2	C	26	50	20120604	16	1478	29.32	-0.121975898541476	0.124590779418303
2	C	26	50	20120604	16	1480	29.36	-0.121858872369189	0.124460318217174
2	C	26	50	20120604	16	1482	29.4	-0.122481055625955	0.125011932217178
2	C	26	50	20120604	16	1484	29.44	-0.122511885481615	0.125265359287555
2	C	26	50	20120604	16	1486	29.48	-0.122836518204858	0.125855722739169
2	C	26	50	20120604	16	1488	29.52	-0.123600900635320	0.126239681721352
2	C	26	50	20120604	16	1490	29.56	-0.124208658913750	0.126951384696617
2	C	26	50	20120604	16	1492	29.6	-0.124741251741340	0.127234793094516
2	C	26	50	20120604	16	1494	29.64	-0.124871430099756	0.127271491936461
2	C	26	50	20120604	16	1496	29.68	-0.125480249038358	0.127743132159511
2	C	26	50	20120604	16	1498	29.72	-0.126151081241670	0.127997195625991
2	C	26	50	20120604	16	1500	29.76	-0.126898351688028	0.128623126548699
2	C	26	50	20120604	16	1502	29.8	-0.127448975738538	0.128916787994926
2	C	26	50	20120604	16	1504	29.84	-0.128404701263989	0.129423359292967
2	C	26	50	20120604	16	1506	29.88	-0.129320263124270	0.130771953346046
2	C	26	50	20120604	16	1508	29.92	-0.129984377813160	0.131722870545386
2	C	26	50	20120604	16	1510	29.96	-0.131126708818167	0.132536396897141
2	C	26	50	20120604	16	1512	30	-0.132062635353745	0.133108022019053
2	C	26	50	20120604	16	1514	30.04	-0.133153559695760	0.133899415928557
2	C	26	50	20120604	16	1516	30.08	-0.134265838662567	0.134767035949071
2	C	26	50	20120604	16	1518	30.12	-0.135656293437092	0.136185209309419
2	C	26	50	20120604	16	1520	30.16	-0.137019453889863	0.136728408738727
2	C	26	50	20120604	16	1522	30.2	-0.137485295837309	0.137556572200852
2	C	26	50	20120604	16	1524	30.24	-0.138995958764636	0.138981816629012
2	C	26	50	20120604	16	1526	30.28	-0.140358694953339	0.140088297320213
2	C	26	50	20120604	16	1528	30.32	-0.141109005958856	0.141060498433666
2	C	26	50	20120604	16	1530	30.36	-0.142033053100510	0.141649659803751
2	C	26	50	20120604	16	1532	30.4	-0.143310795054114	0.142907602767482
2	C	26	50	20120604	16	1534	30.44	-0.144573617054635	0.144031973260246
2	C	26	50	20120604	16	1536	30.48	-0.145523190751091	0.145386153456897
2	C	26	50	20120604	16	1538	30.52	-0.146764940969532	0.146350576395757
2	C	26	50	20120604	16	1540	30.56	-0.147785720318853	0.147695776336286
2	C	26	50	20120604	16	1542	30.6	-0.148848431100299	0.149424723126967
2	C	26	50	20120604	16	1544	30.64	-0.149607227387190	0.149831238815471
2	C	26	50	20120604	16	1546	30.68	-0.150017844295025	0.150662301415398
2	C	26	50	20120604	16	1548	30.72	-0.149956962401165	0.150730254377070
2	C	26	50	20120604	16	1550	30.76	-0.149896716903408	0.150798985156202
2	C	26	50	20120604	16	1552	30.8	-0.150057795828162	0.150620935668699
2	C	26	50	20120604	16	1554	30.84	-0.149689251773808	0.150432279579478
2	C	26	50	20120604	16	1556	30.88	-0.149956820979809	0.150139254529355
2	C	26	50	20120604	16	1558	30.92	-0.150111677364888	0.150419975921486
2	C	26	50	20120604	16	1560	30.96	-0.149890989338480	0.150207914597808
2	C	26	50	20120604	16	1562	31	-0.150070170196833	0.150532193767660
2	C	26	50	20120604	16	1564	31.04	-0.150108353963017	0.150110758126073
2	C	26	50	20120604	16	1566	31.08	-0.150270281415909	0.150204803327971
2	C	26	50	20120604	16	1568	31.12	-0.150075544208370	0.150410854244008
2	C	26	50	20120604	16	1570	31.16	-0.150189317689463	0.150439916332716
2	C	26	50	20120604	16	1572	31.2	-0.149996348248877	0.150064371921227
2	C	26	50	20120604	16	1574	31.24	-0.149772690373988	0.150005187083642
2	C	26	50	20120604	16	1576	31.28	-0.149500666395265	0.149973155146454
2	C	26	50	20120604	16	1578	31.32	-0.149605247488203	0.149261876435258
2	C	26	50	20120604	16	1580	31.36	-0.149543870619596	0.149038996377828
2	C	26	50	20120604	16	1582	31.4	-0.150631966534485	0.148226672107601
2	C	26	50	20120604	16	1584	31.44	-0.151128779758947	0.148011287382052
2	C	26	50	20120604	16	1586	31.48	-0.151649493192613	0.147697049128492
2	C	26	50	20120604	16	1588	31.52	-0.152458423350290	0.147219044944410
2	C	26	50	20120604	16	1590	31.56	-0.153540791700253	0.147583417068756
2	C	26	50	20120604	16	1592	31.6	-0.154466818740894	0.146788911889415
2	C	26	50	20120604	16	1594	31.64	-0.155747742675014	0.146161354621111
2	C	26	50	20120604	16	1596	31.68	-0.157162521922812	0.145585204015801
2	C	26	50	20120604	16	1598	31.72	-0.159009909099340	0.144565131773261
2	C	26	50	20120604	16	1600	31.76	-0.160271104754264	0.143927604299343
2	C	26	50	20120604	16	1602	31.8	-0.161864145621599	0.143086925047191
2	C	26	50	20120604	16	1604	31.84	-0.163073934613531	0.142466863110768
2	C	26	50	20120604	16	1606	31.88	-0.164702684373317	0.141763009020775
2	C	26	50	20120604	16	1608	31.92	-0.166560678151562	0.140869508892069
2	C	26	50	20120604	16	1610	31.96	-0.168357436482557	0.140081084831046
2	C	26	50	20120604	16	1612	32	-0.169740678767914	0.139242314767202
2	C	26	50	20120604	16	1614	32.04	-0.171474009620637	0.138774705052802
2	C	26	50	20120604	16	1616	32.08	-0.173383975747300	0.138228040800267
2	C	26	50	20120604	16	1618	32.12	-0.174405037939333	0.137926813311482
2	C	26	50	20120604	16	1620	32.16	-0.176438677042026	0.137359713672971
2	C	26	50	20120604	16	1622	32.2	-0.177911085492491	0.137042717702965
2	C	26	50	20120604	16	1624	32.24	-0.179704661842970	0.136932055491709
2	C	26	50	20120604	16	1626	32.28	-0.181866428694414	0.136697861725779
2	C	26	50	20120604	16	1628	32.32	-0.183372919691732	0.136689022891016
2	C	26	50	20120604	16	1630	32.36	-0.185428125551251	0.135909437664756
2	C	26	50	20120604	16	1632	32.4	-0.187311363041585	0.135584663520158
2	C	26	50	20120604	16	1634	32.44	-0.188824712974680	0.135324306803325
2	C	26	50	20120604	16	1636	32.48	-0.190336648694213	0.134976268845625
2	C	26	50	20120604	16	1638	32.52	-0.192234806137630	0.134441413276335
2	C	26	50	20120604	16	1640	32.56	-0.193756004955997	0.134167550819982
2	C	26	50	20120604	16	1642	32.6	-0.196534227499279	0.133800562400546
2	C	26	50	20120604	16	1644	32.64	-0.197959825480829	0.133775035845745
2	C	26	50	20120604	16	1646	32.68	-0.200192090878357	0.134028957890869
2	C	26	50	20120604	16	1648	32.72	-0.202498178223841	0.133687213183522
2	C	26	50	20120604	16	1650	32.76	-0.204403406735070	0.133962701985472
2	C	26	50	20120604	16	1652	32.8	-0.206528262612535	0.133785218183395
2	C	26	50	20120604	16	1654	32.84	-0.208696039871619	0.134205451743453
2	C	26	50	20120604	16	1656	32.88	-0.211184985030717	0.135058293232242
2	C	26	50	20120604	16	1658	32.92	-0.213210421694748	0.135769359811404
2	C	26	50	20120604	16	1660	32.96	-0.214997139109450	0.136594694846404
2	C	26	50	20120604	16	1662	33	-0.216846576895644	0.136880719539394
2	C	26	50	20120604	16	1664	33.04	-0.219264952797980	0.137555228697968
2	C	26	50	20120604	16	1666	33.08	-0.221065953769662	0.138765088400578
2	C	26	50	20120604	16	1668	33.12	-0.222425932241918	0.139372280993584
2	C	26	50	20120604	16	1670	33.16	-0.224188113051313	0.140978756889761
2	C	26	50	20120604	16	1672	33.2	-0.226176568030688	0.142143998154478
2	C	26	50	20120604	16	1674	33.24	-0.228106191725868	0.143430296100135
2	C	26	50	20120604	16	1676	33.28	-0.229470554260167	0.144406457011563
2	C	26	50	20120604	16	1678	33.32	-0.231718234585525	0.145533090246027
2	C	26	50	20120604	16	1680	33.36	-0.232690506409656	0.146846187538691
2	C	26	50	20120604	16	1682	33.4	-0.234189148521703	0.147836561296421
2	C	26	50	20120604	16	1684	33.44	-0.235576845579782	0.149318303556397
2	C	26	50	20120604	16	1686	33.48	-0.237495579830531	0.150384974135818
2	C	26	50	20120604	16	1688	33.52	-0.238751684316631	0.151813046991101
2	C	26	50	20120604	16	1690	33.56	-0.239735269849262	0.152960681296967
2	C	26	50	20120604	16	1692	33.6	-0.240985505349078	0.153565893990985
2	C	26	50	20120604	16	1694	33.64	-0.242529826559189	0.154919296370176
2	C	26	50	20120604	16	1696	33.68	-0.243573091904152	0.155868657934597
2	C	26	50	20120604	16	1698	33.72	-0.244898068590739	0.156741369123937
2	C	26	50	20120604	16	1700	33.76	-0.245923585555494	0.158508923944869
2	C	26	50	20120604	16	1702	33.8	-0.247316090939684	0.159550280101524
2	C	26	50	20120604	16	1704	33.84	-0.248274220628192	0.160557907264714
2	C	26	50	20120604	16	1706	33.88	-0.248737163437835	0.160718632636077
2	C	26	50	20120604	16	1708	33.92	-0.249122960897650	0.160283337701579
2	C	26	50	20120604	16	1710	33.96	-0.249724496636406	0.160137178729907
2	C	26	50	20120604	16	1712	34	-0.250440017988289	0.160299884000258
2	C	26	50	20120604	16	1714	34.04	-0.250445321289147	0.160061235461608
