# Supplementary material for: How Do Ants Make Sense of Gravity? A Boltzmann Walker Analysis of Lasius niger Trajectories on Various Inclines
Source: PLoS One. 2013 Oct 29;8(10):e76531. doi: 10.1371/journal.pone.0076531 (PMC3812222; doi:10.1371/journal.pone.0076531)
Supplement: Dataset S2 — Trajectories for . (ZIP) [file pone.0076531.s006.zip › Incline2/2-C-26-50-20120604-17.txt]

Pente	Colonie	Temperature	Humidite	Date	Indiv	Frame	Time	X	Y
2	C	26	50	20120604	17	2	0	0	0
2	C	26	50	20120604	17	4	0.04	-0.0006250682524333	-0.00438608436875079
2	C	26	50	20120604	17	6	0.08	-0.0010507536057754	-0.0075125499306993
2	C	26	50	20120604	17	8	0.12	-0.0013238665289409	-0.0104252358994917
2	C	26	50	20120604	17	10	0.16	-0.000443836784415201	-0.0137464810953858
2	C	26	50	20120604	17	12	0.2	0.0006760082249499	-0.0165516444070309
2	C	26	50	20120604	17	14	0.24	0.00174579714527487	-0.0205159042254650
2	C	26	50	20120604	17	16	0.28	0.00364621025932402	-0.0222205901824816
2	C	26	50	20120604	17	18	0.32	0.00602174256178804	-0.0248938144398253
2	C	26	50	20120604	17	20	0.36	0.00834331554577971	-0.0272432474309956
2	C	26	50	20120604	17	22	0.4	0.0110244523280047	-0.0293145753251253
2	C	26	50	20120604	17	24	0.44	0.0139200545969637	-0.0313902165706203
2	C	26	50	20120604	17	26	0.48	0.0166010499578325	-0.0337477812897745
2	C	26	50	20120604	17	28	0.52	0.0196324874394573	-0.0356122097397290
2	C	26	50	20120604	17	30	0.56	0.0229893354617842	-0.0370014624327262
2	C	26	50	20120604	17	32	0.6	0.0258749675251284	-0.0379175192677534
2	C	26	50	20120604	17	34	0.64	0.0284315120925083	-0.0386213026470684
2	C	26	50	20120604	17	36	0.68	0.0322075330147226	-0.0396891045973381
2	C	26	50	20120604	17	38	0.72	0.0348735942803728	-0.0401896089191977
2	C	26	50	20120604	17	40	0.76	0.0375489469291277	-0.0413723722899527
2	C	26	50	20120604	17	42	0.8	0.0407626623968068	-0.0415762453171045
2	C	26	50	20120604	17	44	0.84	0.0435711844656626	-0.0416250003296672
2	C	26	50	20120604	17	46	0.88	0.0459120756069163	-0.0417760949066713
2	C	26	50	20120604	17	48	0.92	0.0482161773965584	-0.0410119302650971
2	C	26	50	20120604	17	50	0.96	0.0505315334977299	-0.0399929837365531
2	C	26	50	20120604	17	52	1	0.0529527095429195	-0.0389339781946412
2	C	26	50	20120604	17	54	1.04	0.0552207121171685	-0.0373778907276908
2	C	26	50	20120604	17	56	1.08	0.0570467446689046	-0.0351421605069352
2	C	26	50	20120604	17	58	1.12	0.0580442955604635	-0.0336007030792876
2	C	26	50	20120604	17	60	1.16	0.058955190515988	-0.0313635586449697
2	C	26	50	20120604	17	62	1.2	0.0602549942011651	-0.0279232013117847
2	C	26	50	20120604	17	64	1.24	0.0608601361845046	-0.0265122404406050
2	C	26	50	20120604	17	66	1.28	0.0612764806572672	-0.0239226739865437
2	C	26	50	20120604	17	68	1.32	0.0617500300686279	-0.0210896506677197
2	C	26	50	20120604	17	70	1.36	0.0624342973007821	-0.0181269439652261
2	C	26	50	20120604	17	72	1.4	0.0630845526967612	-0.0155420444159207
2	C	26	50	20120604	17	74	1.44	0.0631799414015433	-0.0122131978221287
2	C	26	50	20120604	17	76	1.48	0.0622365902447623	-0.0101823164358829
2	C	26	50	20120604	17	78	1.52	0.0618100634343506	-0.00824866223205012
2	C	26	50	20120604	17	80	1.56	0.0604208107413534	-0.00710774544060562
2	C	26	50	20120604	17	82	1.6	0.0590645092243595	-0.00572075548930821
2	C	26	50	20120604	17	84	1.64	0.0572413758104262	-0.00430590553083205
2	C	26	50	20120604	17	86	1.68	0.0546368894032818	-0.00144855773873533
2	C	26	50	20120604	17	88	1.72	0.052746722266492	0.000486722810694139
2	C	26	50	20120604	17	90	1.76	0.0503700656642459	0.00168152113886504
2	C	26	50	20120604	17	92	1.8	0.0475496288461271	0.00267917809644114
2	C	26	50	20120604	17	94	1.84	0.0451690831565845	0.00294830293736074
2	C	26	50	20120604	17	96	1.88	0.041948918875061	0.00302749889685364
2	C	26	50	20120604	17	98	1.92	0.0391530893729275	0.0019667680143957
2	C	26	50	20120604	17	100	1.96	0.0355619061633154	0.00087944991696514
2	C	26	50	20120604	17	102	2	0.0329598946299051	5.07207694145102e-05
2	C	26	50	20120604	17	104	2.04	0.0294194109765041	-0.00112731912804228
2	C	26	50	20120604	17	106	2.08	0.0258887348941581	-0.00208549831402473
2	C	26	50	20120604	17	108	2.12	0.0231883648074848	-0.00186638006467065
2	C	26	50	20120604	17	110	2.16	0.0208843351427343	-0.0014490809977534
2	C	26	50	20120604	17	112	2.2	0.0185431470166325	-0.00105559021615871
2	C	26	50	20120604	17	114	2.24	0.0172840090424415	-0.00251253424131891
2	C	26	50	20120604	17	116	2.28	0.0134630932035829	-0.00478952484986355
2	C	26	50	20120604	17	118	2.32	0.0112053245857780	-0.00500146667249538
2	C	26	50	20120604	17	120	2.36	0.00923397310522666	-0.00498601497511289
2	C	26	50	20120604	17	122	2.4	0.00687762460973624	-0.00524693737737073
2	C	26	50	20120604	17	124	2.44	0.00320804447129396	-0.00587711801183199
2	C	26	50	20120604	17	126	2.48	0.0017033283119968	-0.00672500268208497
2	C	26	50	20120604	17	128	2.52	0.000401558869968	-0.00762885485406886
2	C	26	50	20120604	17	130	2.56	-0.0007706615386796	-0.0109244179316703
2	C	26	50	20120604	17	132	2.6	-0.000427460191362901	-0.0133804543411724
2	C	26	50	20120604	17	134	2.64	-0.000547208017650101	-0.0151390649684293
2	C	26	50	20120604	17	136	2.68	-0.000161531473094299	-0.0175675730038330
2	C	26	50	20120604	17	138	2.72	-0.000126395337137101	-0.0197175241009628
2	C	26	50	20120604	17	140	2.76	0.0004793476869663	-0.0223699169925326
2	C	26	50	20120604	17	142	2.8	0.000443426662482	-0.0239478964854285
2	C	26	50	20120604	17	144	2.84	0.0010394469683442	-0.0275225333963608
2	C	26	50	20120604	17	146	2.88	0.0017838394901027	-0.0297951250936197
2	C	26	50	20120604	17	148	2.92	0.00286139951395288	-0.0319928836802256
2	C	26	50	20120604	17	150	2.96	0.00382030701991996	-0.0332555642593904
2	C	26	50	20120604	17	152	3	0.00441844864612566	-0.0336370483678406
2	C	26	50	20120604	17	154	3.04	0.00512958593596497	-0.0336112389703274
2	C	26	50	20120604	17	156	3.08	0.00597090158422072	-0.0326594732428503
2	C	26	50	20120604	17	158	3.12	0.00706939196879403	-0.0327716910890246
2	C	26	50	20120604	17	160	3.16	0.00972443651079328	-0.0334664942122185
2	C	26	50	20120604	17	162	3.2	0.0125255693137857	-0.0340292097886867
2	C	26	50	20120604	17	164	3.24	0.015768855987054	-0.0345842179012400
2	C	26	50	20120604	17	166	3.28	0.0188189610877022	-0.0351024564611717
2	C	26	50	20120604	17	168	3.32	0.0208924103021755	-0.0357424588088235
2	C	26	50	20120604	17	170	3.36	0.0244427934505131	-0.0360988406265415
2	C	26	50	20120604	17	172	3.4	0.0275273346514051	-0.0367623896300071
2	C	26	50	20120604	17	174	3.44	0.0304102089983027	-0.0373743198384459
2	C	26	50	20120604	17	176	3.48	0.0335500671626868	-0.0377657529393073
2	C	26	50	20120604	17	178	3.52	0.0367656776765395	-0.0388452504357380
2	C	26	50	20120604	17	180	3.56	0.0404101979506566	-0.0396330168874545
2	C	26	50	20120604	17	182	3.6	0.043187310336292	-0.0396320057247573
2	C	26	50	20120604	17	184	3.64	0.046178152817609	-0.0398671258005698
2	C	26	50	20120604	17	186	3.68	0.0489905851869647	-0.0398288147551651
2	C	26	50	20120604	17	188	3.72	0.051589400597724	-0.0390295861025255
2	C	26	50	20120604	17	190	3.76	0.0533790100791612	-0.0390191987039099
2	C	26	50	20120604	17	192	3.8	0.056202041979167	-0.0384958194776790
2	C	26	50	20120604	17	194	3.84	0.0570730843965038	-0.0372709408270364
2	C	26	50	20120604	17	196	3.88	0.056950549862392	-0.0359656853485764
2	C	26	50	20120604	17	198	3.92	0.0566157277304323	-0.0341303967690745
2	C	26	50	20120604	17	200	3.96	0.0555023881034541	-0.0324824844155192
2	C	26	50	20120604	17	202	4	0.0545797551753619	-0.0299811648877500
2	C	26	50	20120604	17	204	4.04	0.0534558089466659	-0.0276211960055399
2	C	26	50	20120604	17	206	4.08	0.052680537071773	-0.0248612168172125
2	C	26	50	20120604	17	208	4.12	0.0516203011640619	-0.0230037887243916
2	C	26	50	20120604	17	210	4.16	0.0502069361298262	-0.0203978173930068
2	C	26	50	20120604	17	212	4.2	0.048455361922149	-0.0182400810502161
2	C	26	50	20120604	17	214	4.24	0.0468089344928342	-0.0165014468966346
2	C	26	50	20120604	17	216	4.28	0.0452882306492144	-0.0141351847640718
2	C	26	50	20120604	17	218	4.32	0.0433235344576876	-0.0118269760982447
2	C	26	50	20120604	17	220	4.36	0.041746332782251	-0.00974122322577868
2	C	26	50	20120604	17	222	4.4	0.040263600572781	-0.00860949882248961
2	C	26	50	20120604	17	224	4.44	0.038418617559309	-0.00681316475556331
2	C	26	50	20120604	17	226	4.48	0.0364616288316971	-0.00519304169850869
2	C	26	50	20120604	17	228	4.52	0.0341858763671263	-0.00288829785590925
2	C	26	50	20120604	17	230	4.56	0.0317259225860565	-0.00160284843839023
2	C	26	50	20120604	17	232	4.6	0.029136285421317	-0.00012209612790748
2	C	26	50	20120604	17	234	4.64	0.026888088908009	0.00101976111555599
2	C	26	50	20120604	17	236	4.68	0.0238199667265762	0.00154781431761048
2	C	26	50	20120604	17	238	4.72	0.0214178189248683	0.00081479207289345
2	C	26	50	20120604	17	240	4.76	0.0180636296240387	0.00083201719408315
2	C	26	50	20120604	17	242	4.8	0.0151317343924286	0.000590784887254239
2	C	26	50	20120604	17	244	4.84	0.0123722685636244	0.00060864216190632
2	C	26	50	20120604	17	246	4.88	0.0102110461844024	0.00047178164440766
2	C	26	50	20120604	17	248	4.92	0.00809668872131713	-0.000958549002829021
2	C	26	50	20120604	17	250	4.96	0.00550870830776595	-0.00292899892223435
2	C	26	50	20120604	17	252	5	0.00407758782225469	-0.00415982434090672
2	C	26	50	20120604	17	254	5.04	0.00263660319714587	-0.00605421997624797
2	C	26	50	20120604	17	256	5.08	0.0014019664729229	-0.0084367879911848
2	C	26	50	20120604	17	258	5.12	4.84792409181003e-05	-0.0101989546584442
2	C	26	50	20120604	17	260	5.16	-0.000673102016079299	-0.0118934158514049
2	C	26	50	20120604	17	262	5.2	-0.0020678913551732	-0.0128955770791772
2	C	26	50	20120604	17	264	5.24	-0.0031769671282609	-0.0135621878550052
2	C	26	50	20120604	17	266	5.28	-0.0040757776288949	-0.0125963436315147
2	C	26	50	20120604	17	268	5.32	-0.0053053797528358	-0.0113731054686044
2	C	26	50	20120604	17	270	5.36	-0.0066482108856481	-0.00943517326874552
2	C	26	50	20120604	17	272	5.4	-0.0078741784807338	-0.00708434020614835
2	C	26	50	20120604	17	274	5.44	-0.0100088631424578	-0.00546315648892195
2	C	26	50	20120604	17	276	5.48	-0.011402853450889	-0.00380668814331434
2	C	26	50	20120604	17	278	5.52	-0.0122387950876077	-0.00188958023816138
2	C	26	50	20120604	17	280	5.56	-0.0117544976531731	0.000157423182695560
2	C	26	50	20120604	17	282	5.6	-0.0106555122938529	0.00225498473840734
2	C	26	50	20120604	17	284	5.64	-0.0096147571779635	0.00341439237217986
2	C	26	50	20120604	17	286	5.68	-0.0082874328968626	0.00523004459636818
2	C	26	50	20120604	17	288	5.72	-0.0067108817596647	0.00608082133335621
2	C	26	50	20120604	17	290	5.76	-0.0051620067818824	0.00781283696746575
2	C	26	50	20120604	17	292	5.8	-0.0034489691866731	0.0102961966900998
2	C	26	50	20120604	17	294	5.84	-0.0019167260674912	0.0122587849963119
2	C	26	50	20120604	17	296	5.88	-0.0004582900470227	0.0135115943648112
2	C	26	50	20120604	17	298	5.92	0.001545049530096	0.0152550014891658
2	C	26	50	20120604	17	300	5.96	0.00370774269142288	0.0158542815572892
2	C	26	50	20120604	17	302	6	0.00568388694173711	0.0167037218624607
2	C	26	50	20120604	17	304	6.04	0.00817573123863851	0.0173525630448776
2	C	26	50	20120604	17	306	6.08	0.0111809350586813	0.0182203244867497
2	C	26	50	20120604	17	308	6.12	0.0131774510553615	0.0185951617914566
2	C	26	50	20120604	17	310	6.16	0.0165927768084926	0.0196563876486614
2	C	26	50	20120604	17	312	6.2	0.0193956066677598	0.0200601456207189
2	C	26	50	20120604	17	314	6.24	0.0225228217628964	0.0208773135723971
2	C	26	50	20120604	17	316	6.28	0.0251325054048825	0.0216805515204860
2	C	26	50	20120604	17	318	6.32	0.0282328009448593	0.0217670448219607
2	C	26	50	20120604	17	320	6.36	0.0310248615678491	0.0210009865484268
2	C	26	50	20120604	17	322	6.4	0.0339504310221947	0.0203685643854691
2	C	26	50	20120604	17	324	6.44	0.0362792518506935	0.0191364661745905
2	C	26	50	20120604	17	326	6.48	0.0390859990815285	0.0180708986817493
2	C	26	50	20120604	17	328	6.52	0.0418818851522045	0.0169065907979832
2	C	26	50	20120604	17	330	6.56	0.0440468056998921	0.0154919105451345
2	C	26	50	20120604	17	332	6.6	0.046531112238506	0.0143909877132339
2	C	26	50	20120604	17	334	6.64	0.0484999803600419	0.0122754656452801
2	C	26	50	20120604	17	336	6.68	0.050933841900886	0.0100859802080139
2	C	26	50	20120604	17	338	6.72	0.0525294990633115	0.00790342441720355
2	C	26	50	20120604	17	340	6.76	0.0534162816775976	0.00546935074432514
2	C	26	50	20120604	17	342	6.8	0.0549213584613531	0.00292751399799385
2	C	26	50	20120604	17	344	6.84	0.0566559621062819	0.000200980960416649
2	C	26	50	20120604	17	346	6.88	0.0590623171933378	-0.00210227795794229
2	C	26	50	20120604	17	348	6.92	0.0610332359245391	-0.005107411067307
2	C	26	50	20120604	17	350	6.96	0.0625859717053466	-0.00667188482068224
2	C	26	50	20120604	17	352	7	0.0650576634589842	-0.00966938117681013
2	C	26	50	20120604	17	354	7.04	0.0660882715925636	-0.0121265065307553
2	C	26	50	20120604	17	356	7.08	0.0665464767867725	-0.0140652519034126
2	C	26	50	20120604	17	358	7.12	0.066733930794465	-0.0169943003231216
2	C	26	50	20120604	17	360	7.16	0.0682696960125241	-0.0199567241829026
2	C	26	50	20120604	17	362	7.2	0.0692686257623063	-0.0227572205897920
2	C	26	50	20120604	17	364	7.24	0.0699497817246233	-0.0261724756322448
2	C	26	50	20120604	17	366	7.28	0.0704702830262547	-0.0281653146736629
2	C	26	50	20120604	17	368	7.32	0.0710621314021079	-0.0313076972092559
2	C	26	50	20120604	17	370	7.36	0.0722770822735426	-0.0342922535112881
2	C	26	50	20120604	17	372	7.4	0.0724999623309726	-0.0367119729165084
2	C	26	50	20120604	17	374	7.44	0.0731771584953149	-0.0389728054279962
2	C	26	50	20120604	17	376	7.48	0.0732840730406303	-0.041654437184968
2	C	26	50	20120604	17	378	7.52	0.0740302121161384	-0.0444383165824994
2	C	26	50	20120604	17	380	7.56	0.0739138223399551	-0.047600639529322
2	C	26	50	20120604	17	382	7.6	0.0731255397002883	-0.0506209754344822
2	C	26	50	20120604	17	384	7.64	0.0722672605603519	-0.052870416455725
2	C	26	50	20120604	17	386	7.68	0.0710878700889431	-0.0552281296673032
2	C	26	50	20120604	17	388	7.72	0.0707104306312813	-0.0574581888916737
2	C	26	50	20120604	17	390	7.76	0.0700405176667852	-0.0597742464427721
2	C	26	50	20120604	17	392	7.8	0.0686939035126935	-0.0631369634513829
2	C	26	50	20120604	17	394	7.84	0.0679376315970111	-0.0651262881720983
2	C	26	50	20120604	17	396	7.88	0.0667067778940674	-0.0685040594840806
2	C	26	50	20120604	17	398	7.92	0.0657475946164557	-0.0709888963527805
2	C	26	50	20120604	17	400	7.96	0.0645719518109871	-0.0742109061830029
2	C	26	50	20120604	17	402	8	0.0638635722375945	-0.0766901639791991
2	C	26	50	20120604	17	404	8.04	0.0624671070554291	-0.0799962417346368
2	C	26	50	20120604	17	406	8.08	0.0608537015127958	-0.0821522810211528
2	C	26	50	20120604	17	408	8.12	0.0588237393653655	-0.0840026380461616
2	C	26	50	20120604	17	410	8.16	0.0563615935532739	-0.0860917143204993
2	C	26	50	20120604	17	412	8.2	0.0544898819034731	-0.0882063878603158
2	C	26	50	20120604	17	414	8.24	0.0527616422195751	-0.0906910903787272
2	C	26	50	20120604	17	416	8.28	0.0506059564864498	-0.0926943238898286
2	C	26	50	20120604	17	418	8.32	0.0490045010484185	-0.094525306189033
2	C	26	50	20120604	17	420	8.36	0.047006641548854	-0.0960959317714047
2	C	26	50	20120604	17	422	8.4	0.045690220854319	-0.0974361112537875
2	C	26	50	20120604	17	424	8.44	0.0450409554078335	-0.0992898623913462
2	C	26	50	20120604	17	426	8.48	0.0452144087012586	-0.101635264873864
2	C	26	50	20120604	17	428	8.52	0.0457752858000957	-0.102606829591214
2	C	26	50	20120604	17	430	8.56	0.0456953120231435	-0.105879249063868
2	C	26	50	20120604	17	432	8.6	0.0456703511537677	-0.108778740420123
2	C	26	50	20120604	17	434	8.64	0.0460697957744599	-0.111770579922001
2	C	26	50	20120604	17	436	8.68	0.0459176263951486	-0.114404694103278
2	C	26	50	20120604	17	438	8.72	0.0461779831119815	-0.116537186733980
2	C	26	50	20120604	17	440	8.76	0.047665735779598	-0.118785786298153
2	C	26	50	20120604	17	442	8.8	0.048411874855106	-0.120730895631841
2	C	26	50	20120604	17	444	8.84	0.0495682772850585	-0.122492015781064
2	C	26	50	20120604	17	446	8.88	0.0506928599098576	-0.124416477596742
2	C	26	50	20120604	17	448	8.92	0.0521115989556303	-0.125561707739551
2	C	26	50	20120604	17	450	8.96	0.0534217971104908	-0.126378486782500
2	C	26	50	20120604	17	452	9	0.0546323639198822	-0.126184739524455
2	C	26	50	20120604	17	454	9.04	0.0557463399429635	-0.125437044814028
2	C	26	50	20120604	17	456	9.08	0.0573250972533187	-0.124825609580336
2	C	26	50	20120604	17	458	9.12	0.059724522693919	-0.123894137817479
2	C	26	50	20120604	17	460	9.16	0.0611537269200532	-0.123353059708515
2	C	26	50	20120604	17	462	9.2	0.0636203982155444	-0.123002051902334
2	C	26	50	20120604	17	464	9.24	0.0660466230031517	-0.123384455249600
2	C	26	50	20120604	17	466	9.28	0.0688673426639829	-0.123655206436116
2	C	26	50	20120604	17	468	9.32	0.0714962949657564	-0.123431831403939
2	C	26	50	20120604	17	470	9.36	0.0738757799951273	-0.123179323572378
2	C	26	50	20120604	17	472	9.4	0.0753587950473098	-0.122488268115124
2	C	26	50	20120604	17	474	9.44	0.0766170208537531	-0.121027809769261
2	C	26	50	20120604	17	476	9.48	0.0772112026819842	-0.119887741505954
2	C	26	50	20120604	17	478	9.52	0.0772824083348497	-0.118167562839362
2	C	26	50	20120604	17	480	9.56	0.0766799533572788	-0.116500205049324
2	C	26	50	20120604	17	482	9.6	0.0770851962535768	-0.113569176730628
2	C	26	50	20120604	17	484	9.64	0.0771029446337845	-0.111932153821503
2	C	26	50	20120604	17	486	9.68	0.0767864436385254	-0.109004448904678
2	C	26	50	20120604	17	488	9.72	0.0769938380574474	-0.107348899797886
2	C	26	50	20120604	17	490	9.76	0.0770194353229264	-0.104680137384331
2	C	26	50	20120604	17	492	9.8	0.0771622708927261	-0.102184050446743
2	C	26	50	20120604	17	494	9.84	0.077143744695059	-0.0999992319142325
2	C	26	50	20120604	17	496	9.88	0.0777278856069972	-0.0975751991576469
2	C	26	50	20120604	17	498	9.92	0.0777788680059207	-0.0943379936026968
2	C	26	50	20120604	17	500	9.96	0.0774919240741152	-0.0918163093996293
2	C	26	50	20120604	17	502	10	0.0773951211557708	-0.0889333643420536
2	C	26	50	20120604	17	504	10.04	0.0770788322925461	-0.0860973711747487
2	C	26	50	20120604	17	506	10.08	0.0765595330724427	-0.0842026078438813
2	C	26	50	20120604	17	508	10.12	0.0760634057415588	-0.0814771566796793
2	C	26	50	20120604	17	510	10.16	0.0755014255561429	-0.0786502569055804
2	C	26	50	20120604	17	512	10.2	0.0746863789248083	-0.0759219914563894
2	C	26	50	20120604	17	514	10.24	0.073131755168895	-0.0739627187738742
2	C	26	50	20120604	17	516	10.28	0.0722146659579672	-0.071653421163604
2	C	26	50	20120604	17	518	10.32	0.0708563774709182	-0.0691229051968394
2	C	26	50	20120604	17	520	10.36	0.0693611577556924	-0.0673232901544485
2	C	26	50	20120604	17	522	10.4	0.0676422023838313	-0.0645881799116154
2	C	26	50	20120604	17	524	10.44	0.066349773822382	-0.0624870616087942
2	C	26	50	20120604	17	526	10.48	0.0649231646781347	-0.060345468513818
2	C	26	50	20120604	17	528	10.52	0.0630890216116183	-0.0568142267460470
2	C	26	50	20120604	17	530	10.56	0.062128696356555	-0.054671201759839
2	C	26	50	20120604	17	532	10.6	0.0609216353825847	-0.0526086009776026
2	C	26	50	20120604	17	534	10.64	0.0598002396880485	-0.0494395555666114
2	C	26	50	20120604	17	536	10.68	0.0588201967603917	-0.0470987422071035
2	C	26	50	20120604	17	538	10.72	0.0576189991158511	-0.0459608306194791
2	C	26	50	20120604	17	540	10.76	0.0556679005877265	-0.0431344328911950
2	C	26	50	20120604	17	542	10.8	0.0543423582157142	-0.0411625949211782
2	C	26	50	20120604	17	544	10.84	0.052895900584119	-0.0398142837108117
2	C	26	50	20120604	17	546	10.88	0.0511992756444078	-0.0384863301046754
2	C	26	50	20120604	17	548	10.92	0.0487260848243941	-0.0361434166380276
2	C	26	50	20120604	17	550	10.96	0.0465700031114713	-0.0342910514297600
2	C	26	50	20120604	17	552	11	0.044594537683667	-0.0329269929513765
2	C	26	50	20120604	17	554	11.04	0.0421283684339905	-0.0318853468809428
2	C	26	50	20120604	17	556	11.08	0.0397782431852813	-0.0306058930218214
2	C	26	50	20120604	17	558	11.12	0.0381726907705598	-0.0293577038890303
2	C	26	50	20120604	17	560	11.16	0.0360510755634724	-0.0276871054286143
2	C	26	50	20120604	17	562	11.2	0.0347753604607459	-0.0270021548484667
2	C	26	50	20120604	17	564	11.24	0.0330604034948897	-0.0253478894233252
2	C	26	50	20120604	17	566	11.28	0.0322565729913183	-0.0230874019799467
2	C	26	50	20120604	17	568	11.32	0.0320881168215158	-0.0208928487083798
2	C	26	50	20120604	17	570	11.36	0.0311329004129466	-0.0182317796166050
2	C	26	50	20120604	17	572	11.4	0.0306962549044961	-0.0152542307427743
2	C	26	50	20120604	17	574	11.44	0.0302458278848802	-0.0134709074406218
2	C	26	50	20120604	17	576	11.48	0.0303609519399252	-0.0112278162382740
2	C	26	50	20120604	17	578	11.52	0.0306316041314922	-0.00913127291632717
2	C	26	50	20120604	17	580	11.56	0.0305595499504893	-0.0064878956362175
2	C	26	50	20120604	17	582	11.6	0.0308230179371594	-0.00413563421792233
2	C	26	50	20120604	17	584	11.64	0.0314642223663393	-0.00116804847863862
2	C	26	50	20120604	17	586	11.68	0.031683354757829	0.0017215433826802
2	C	26	50	20120604	17	588	11.72	0.0318981525847501	0.00339019517812765
2	C	26	50	20120604	17	590	11.76	0.0311859617058068	0.0057647940996405
2	C	26	50	20120604	17	592	11.8	0.0304382952796514	0.00732549190280425
2	C	26	50	20120604	17	594	11.84	0.0288791813956775	0.00849909116967515
2	C	26	50	20120604	17	596	11.88	0.0265624379510014	0.00924040070586765
2	C	26	50	20120604	17	598	11.92	0.0250336247239722	0.00965665212337795
2	C	26	50	20120604	17	600	11.96	0.0223113402667791	0.00997166225469955
2	C	26	50	20120604	17	602	12	0.0197577231214732	0.00992708624321355
2	C	26	50	20120604	17	604	12.04	0.0175375280367003	0.0100630133797610
2	C	26	50	20120604	17	606	12.08	0.0151321982544771	0.0102203092832360
2	C	26	50	20120604	17	608	12.12	0.0125580113729065	0.0103474824378324
2	C	26	50	20120604	17	610	12.16	0.00951589657888574	0.0105882947232332
2	C	26	50	20120604	17	612	12.2	0.00653851033961479	0.0110768630826263
2	C	26	50	20120604	17	614	12.24	0.00391817766950399	0.0115658203507491
2	C	26	50	20120604	17	616	12.28	0.00201729079391144	0.0119863650377919
2	C	26	50	20120604	17	618	12.32	0.000334044314500299	0.0131038270973045
2	C	26	50	20120604	17	620	12.36	0.0005601134235135	0.0136797726416487
2	C	26	50	20120604	17	622	12.4	0.0013435453106613	0.0147311979988662
2	C	26	50	20120604	17	624	12.44	0.00232681264524023	0.0161442448350504
2	C	26	50	20120604	17	626	12.48	0.0030044330736513	0.0176580897428926
2	C	26	50	20120604	17	628	12.52	0.0033928609706927	0.0189755145290569
2	C	26	50	20120604	17	630	12.56	0.00406093545755775	0.0205868694620248
2	C	26	50	20120604	17	632	12.6	0.00473007060459458	0.0219991738360888
2	C	26	50	20120604	17	634	12.64	0.0060522895747353	0.0236514702516873
2	C	26	50	20120604	17	636	12.68	0.00770211111659975	0.0255569816056288
2	C	26	50	20120604	17	638	12.72	0.0093534175827047	0.0270043584760396
2	C	26	50	20120604	17	640	12.76	0.0116141793835143	0.0290170672180090
2	C	26	50	20120604	17	642	12.8	0.0131504395763202	0.0301478723824824
2	C	26	50	20120604	17	644	12.84	0.0151053776942667	0.0315894509772875
2	C	26	50	20120604	17	646	12.88	0.0169488757834981	0.0336532835395367
2	C	26	50	20120604	17	648	12.92	0.0191458565526447	0.0346474756738850
2	C	26	50	20120604	17	650	12.96	0.0216218616576475	0.0359629771296045
2	C	26	50	20120604	17	652	13	0.0236364795879261	0.0364905494990476
2	C	26	50	20120604	17	654	13.04	0.0254536733048974	0.0365309252962535
2	C	26	50	20120604	17	656	13.08	0.0280747060107216	0.0364221015626289
2	C	26	50	20120604	17	658	13.12	0.0308462110395823	0.0363087523456046
2	C	26	50	20120604	17	660	13.16	0.0328452019099967	0.0362661845173771
2	C	26	50	20120604	17	662	13.2	0.035252971210615	0.0361836651560127
2	C	26	50	20120604	17	664	13.24	0.0373712651371511	0.0356252487887741
2	C	26	50	20120604	17	666	13.28	0.0403029439940862	0.0357450185353715
2	C	26	50	20120604	17	668	13.32	0.0424875645366976	0.0351755713023464
2	C	26	50	20120604	17	670	13.36	0.0446926063231498	0.0340463217727913
2	C	26	50	20120604	17	672	13.4	0.0464521496242509	0.0330913245673242
2	C	26	50	20120604	17	674	13.44	0.0486001137513257	0.0309323295744630
2	C	26	50	20120604	17	676	13.48	0.0506497193251374	0.0294604302408807
2	C	26	50	20120604	17	678	13.52	0.052692112409781	0.0277007384473556
2	C	26	50	20120604	17	680	13.56	0.0547138791896174	0.0255228424902331
2	C	26	50	20120604	17	682	13.6	0.0567978077265879	0.0236951694507646
2	C	26	50	20120604	17	684	13.64	0.0584145366710928	0.0211681112361602
2	C	26	50	20120604	17	686	13.68	0.0597253712220564	0.0186583064270167
2	C	26	50	20120604	17	688	13.72	0.0602518829313279	0.0169585631464003
2	C	26	50	20120604	17	690	13.76	0.0610304782080924	0.0143959374607022
2	C	26	50	20120604	17	692	13.8	0.0616028811474629	0.0116097246107929
2	C	26	50	20120604	17	694	13.84	0.0622296605983067	0.00816823590675795
2	C	26	50	20120604	17	696	13.88	0.0626495406049753	0.00566847201390727
2	C	26	50	20120604	17	698	13.92	0.0637705169851903	0.00260875026103496
2	C	26	50	20120604	17	700	13.96	0.0646941398627762	-0.000108378256352470
2	C	26	50	20120604	17	702	14	0.0658833520473757	-0.00273754269016029
2	C	26	50	20120604	17	704	14.04	0.0665949136012837	-0.00630524995463701
2	C	26	50	20120604	17	706	14.08	0.0673690541053268	-0.00893512149522602
2	C	26	50	20120604	17	708	14.12	0.0672792515441161	-0.0104500270632401
2	C	26	50	20120604	17	710	14.16	0.0676306129036877	-0.0125002831752905
2	C	26	50	20120604	17	712	14.2	0.0670544622983769	-0.0156201797152418
2	C	26	50	20120604	17	714	14.24	0.0673022325145046	-0.0176112509897068
2	C	26	50	20120604	17	716	14.28	0.0664554721440337	-0.0199805536814287
2	C	26	50	20120604	17	718	14.32	0.0655953474553984	-0.0238443265551882
2	C	26	50	20120604	17	720	14.36	0.065154112823938	-0.0260574293589457
2	C	26	50	20120604	17	722	14.4	0.0647705073951443	-0.0288692394743342
2	C	26	50	20120604	17	724	14.44	0.0637273127608598	-0.0315100711700316
2	C	26	50	20120604	17	726	14.48	0.0623279484408916	-0.0347288212379927
2	C	26	50	20120604	17	728	14.52	0.0611688590051706	-0.0366197661922417
2	C	26	50	20120604	17	730	14.56	0.0600127818443375	-0.0396315743896209
2	C	26	50	20120604	17	732	14.6	0.0594173908635106	-0.0421088593578976
2	C	26	50	20120604	17	734	14.64	0.0584955003975387	-0.0448412260264196
2	C	26	50	20120604	17	736	14.68	0.0574633012737016	-0.0476964878535118
2	C	26	50	20120604	17	738	14.72	0.0564327603152664	-0.048684743826432
2	C	26	50	20120604	17	740	14.76	0.0539576355582062	-0.0508439332736582
2	C	26	50	20120604	17	742	14.8	0.052199032709124	-0.0515448457994414
2	C	26	50	20120604	17	744	14.84	0.0496195142424233	-0.0521972154446963
2	C	26	50	20120604	17	746	14.88	0.0469391835619288	-0.0533066377001068
2	C	26	50	20120604	17	748	14.92	0.0440797851601666	-0.0542968700364804
2	C	26	50	20120604	17	750	14.96	0.0415304530819548	-0.0553996030617408
2	C	26	50	20120604	17	752	15	0.038798828875553	-0.0558003204746393
2	C	26	50	20120604	17	754	15.04	0.0359445923532935	-0.0556005628089542
2	C	26	50	20120604	17	756	15.08	0.0338709310067859	-0.0555693086892257
2	C	26	50	20120604	17	758	15.12	0.0321200639058898	-0.0550882639459844
2	C	26	50	20120604	17	760	15.16	0.0288366135674501	-0.0551945420951967
2	C	26	50	20120604	17	762	15.2	0.0249920032874607	-0.0546369883982311
2	C	26	50	20120604	17	764	15.24	0.0228457220745252	-0.054738741064044
2	C	26	50	20120604	17	766	15.28	0.0195746461047562	-0.0549128307535721
2	C	26	50	20120604	17	768	15.32	0.0159560978627122	-0.055537347462716
2	C	26	50	20120604	17	770	15.36	0.0134974875845266	-0.0559006589268896
2	C	26	50	20120604	17	772	15.4	0.0112305739547206	-0.0563155184754119
2	C	26	50	20120604	17	774	15.44	0.00914213407648615	-0.0580222621131617
2	C	26	50	20120604	17	776	15.48	0.00772495066563208	-0.059577189924991
2	C	26	50	20120604	17	778	15.52	0.00655256762242478	-0.0616344463941752
2	C	26	50	20120604	17	780	15.56	0.00558262925067118	-0.063824426806188
2	C	26	50	20120604	17	782	15.6	0.00485459210876152	-0.066524584760827
2	C	26	50	20120604	17	784	15.64	0.00402275169137366	-0.0686287931202819
2	C	26	50	20120604	17	786	15.68	0.00342786275636143	-0.0709691044339749
2	C	26	50	20120604	17	788	15.72	0.00205169153881616	-0.0741022945814126
2	C	26	50	20120604	17	790	15.76	0.0014022139602963	-0.075969551458492
2	C	26	50	20120604	17	792	15.8	0.000314754441509500	-0.0786289093518565
2	C	26	50	20120604	17	794	15.84	-0.000632768645280401	-0.0818065058051526
2	C	26	50	20120604	17	796	15.88	-0.0011310667939826	-0.084474207558535
2	C	26	50	20120604	17	798	15.92	-0.0016434363676304	-0.087059389950553
2	C	26	50	20120604	17	800	15.96	-0.0018749431277908	-0.0905561744048768
2	C	26	50	20120604	17	802	16	-0.0023749383327679	-0.0932235933155467
2	C	26	50	20120604	17	804	16.04	-0.0029822016364509	-0.0963044575611766
2	C	26	50	20120604	17	806	16.08	-0.0039642315341628	-0.0988145452130326
2	C	26	50	20120604	17	808	16.12	-0.0044580041994653	-0.101110874484936
2	C	26	50	20120604	17	810	16.16	-0.0052778945122511	-0.103250650315484
2	C	26	50	20120604	17	812	16.2	-0.0050288515039172	-0.105751545579185
2	C	26	50	20120604	17	814	16.24	-0.0047785357033772	-0.108051481095673
2	C	26	50	20120604	17	816	16.28	-0.0048894807573454	-0.110997500078130
2	C	26	50	20120604	17	818	16.32	-0.0043808588496379	-0.112671433961233
2	C	26	50	20120604	17	820	16.36	-0.0046396599315521	-0.114512315755374
2	C	26	50	20120604	17	822	16.4	-0.005025174548655	-0.117179522534010
2	C	26	50	20120604	17	824	16.44	-0.0049987994657168	-0.120378120058707
2	C	26	50	20120604	17	826	16.48	-0.0049773741302469	-0.122015425810545
2	C	26	50	20120604	17	828	16.52	-0.0047783942820209	-0.123896612691213
2	C	26	50	20120604	17	830	16.56	-0.0043148857869532	-0.126354162309227
2	C	26	50	20120604	17	832	16.6	-0.0037342804089209	-0.128585296335905
2	C	26	50	20120604	17	834	16.64	-0.0040278711444695	-0.131045603670366
2	C	26	50	20120604	17	836	16.68	-0.0033760601135718	-0.133377500413362
2	C	26	50	20120604	17	838	16.72	-0.0038391443445708	-0.134726023755763
2	C	26	50	20120604	17	840	16.76	-0.0037907075300596	-0.137437424708223
2	C	26	50	20120604	17	842	16.8	-0.0041012688283567	-0.139692246812071
2	C	26	50	20120604	17	844	16.84	-0.0042895006535086	-0.139781200845144
2	C	26	50	20120604	17	846	16.88	-0.00383504312524	-0.140129592356235
2	C	26	50	20120604	17	848	16.92	-0.0045062288819422	-0.139222232934616
2	C	26	50	20120604	17	850	16.96	-0.0049338163525258	-0.138385937744507
2	C	26	50	20120604	17	852	17	-0.0054952591367879	-0.137882477716302
2	C	26	50	20120604	17	854	17.04	-0.0063187556941577	-0.137128277623488
2	C	26	50	20120604	17	856	17.08	-0.0068781478687544	-0.136308670153415
2	C	26	50	20120604	17	858	17.12	-0.0079755068824778	-0.135112316190326
2	C	26	50	20120604	17	860	17.16	-0.0097069285468912	-0.132719042578722
2	C	26	50	20120604	17	862	17.2	-0.0115309104889619	-0.131418319654729
2	C	26	50	20120604	17	864	17.24	-0.0133767420305712	-0.129515919570625
2	C	26	50	20120604	17	866	17.28	-0.0151079515629503	-0.127448127210401
2	C	26	50	20120604	17	868	17.32	-0.0163307513196562	-0.125536605448819
2	C	26	50	20120604	17	870	17.36	-0.0182456671937874	-0.122757605088078
2	C	26	50	20120604	17	872	17.4	-0.0187935335278508	-0.121982050370473
2	C	26	50	20120604	17	874	17.44	-0.0196812353809524	-0.119926208114851
2	C	26	50	20120604	17	876	17.48	-0.0201347029597273	-0.117624363410054
2	C	26	50	20120604	17	878	17.52	-0.0204798417796245	-0.115133862616037
2	C	26	50	20120604	17	880	17.56	-0.0209310466166996	-0.112328557883036
2	C	26	50	20120604	17	882	17.6	-0.0216406989822984	-0.109976155043384
2	C	26	50	20120604	17	884	17.64	-0.0226387094932651	-0.107779315695594
2	C	26	50	20120604	17	886	17.68	-0.0227972428336071	-0.105007457113343
2	C	26	50	20120604	17	888	17.72	-0.0235475538391242	-0.102896106975398
2	C	26	50	20120604	17	890	17.76	-0.0242561455445512	-0.100241415986789
2	C	26	50	20120604	17	892	17.8	-0.0248136992415168	-0.097519267011255
2	C	26	50	20120604	17	894	17.84	-0.0256885317512008	-0.0957700262559558
2	C	26	50	20120604	17	896	17.88	-0.026320331660191	-0.093431129155825
2	C	26	50	20120604	17	898	17.92	-0.0259474742544713	-0.0918683524587245
2	C	26	50	20120604	17	900	17.96	-0.0257127148031174	-0.0884964430619584
2	C	26	50	20120604	17	902	18	-0.0254267608208055	-0.0867985382589733
2	C	26	50	20120604	17	904	18.04	-0.0253542823757339	-0.0839597166645437
2	C	26	50	20120604	17	906	18.08	-0.0246573579321965	-0.0822070817966947
2	C	26	50	20120604	17	908	18.12	-0.024152907954498	-0.0789628758846108
2	C	26	50	20120604	17	910	18.16	-0.0234456597519552	-0.0769300853100558
2	C	26	50	20120604	17	912	18.2	-0.0227494424151989	-0.0746011584155397
2	C	26	50	20120604	17	914	18.24	-0.0222346686784951	-0.0718478260309555
2	C	26	50	20120604	17	916	18.28	-0.021963422517232	-0.0691708611787395
2	C	26	50	20120604	17	918	18.32	-0.0212181319698613	-0.0671693247239128
2	C	26	50	20120604	17	920	18.36	-0.0209530376375945	-0.0640346496522348
2	C	26	50	20120604	17	922	18.4	-0.0201146918378197	-0.0617521089625645
2	C	26	50	20120604	17	924	18.44	-0.0194492336460451	-0.0592200302898136
2	C	26	50	20120604	17	926	18.48	-0.0183215397514088	-0.0563766125013063
2	C	26	50	20120604	17	928	18.52	-0.0176866992832595	-0.0545683990404561
2	C	26	50	20120604	17	930	18.56	-0.016825867487843	-0.0517385577021476
2	C	26	50	20120604	17	932	18.6	-0.0159977040257173	-0.0500836449914586
2	C	26	50	20120604	17	934	18.64	-0.0149064968409902	-0.0472772795982854
2	C	26	50	20120604	17	936	18.68	-0.0132488264138546	-0.0448070020582102
2	C	26	50	20120604	17	938	18.72	-0.0128251280305676	-0.0427517254880133
2	C	26	50	20120604	17	940	18.76	-0.0120707370189231	-0.0409920690498271
2	C	26	50	20120604	17	942	18.8	-0.011063046216122	-0.0378524371596130
2	C	26	50	20120604	17	944	18.84	-0.0104460531231298	-0.0351611604661458
2	C	26	50	20120604	17	946	18.88	-0.0104306099110287	-0.0326338476931001
2	C	26	50	20120604	17	948	18.92	-0.0103560030745457	-0.0309815583485692
2	C	26	50	20120604	17	950	18.96	-0.0100099803711721	-0.0278651619871849
2	C	26	50	20120604	17	952	19	-0.0100513029843579	-0.0246270096162546
2	C	26	50	20120604	17	954	19.04	-0.0100956251445094	-0.0222650742700861
2	C	26	50	20120604	17	956	19.08	-0.0103234195940687	-0.0189417077538484
2	C	26	50	20120604	17	958	19.12	-0.0104726686223737	-0.0159592232746851
2	C	26	50	20120604	17	960	19.16	-0.0109812481036743	-0.0135193937526078
2	C	26	50	20120604	17	962	19.2	-0.0120360675734415	-0.0108611389458219
2	C	26	50	20120604	17	964	19.24	-0.0123172839403194	-0.00873182829563488
2	C	26	50	20120604	17	966	19.28	-0.0131975611722186	-0.00607105618870802
2	C	26	50	20120604	17	968	19.32	-0.013367054667669	-0.00443488180772047
2	C	26	50	20120604	17	970	19.36	-0.0141101531840179	-0.00255122005331762
2	C	26	50	20120604	17	972	19.4	-0.0141156686169112	-0.00102160666425488
2	C	26	50	20120604	17	974	19.44	-0.0147240632914441	0.00137548532396751
2	C	26	50	20120604	17	976	19.48	-0.0138139461533789	0.00203245823436793
2	C	26	50	20120604	17	978	19.52	-0.0125800448202083	0.00213937277968334
2	C	26	50	20120604	17	980	19.56	-0.0106203690868279	0.00183404407156699
2	C	26	50	20120604	17	982	19.6	-0.0085220085004534	0.00241665056179002
2	C	26	50	20120604	17	984	19.64	-0.0065068885243602	0.0022247488524438
2	C	26	50	20120604	17	986	19.68	-0.0043917270808647	0.00248615915838065
2	C	26	50	20120604	17	988	19.72	-0.0024524160227825	0.00382259097482323
2	C	26	50	20120604	17	990	19.76	-0.0006520019497287	0.00445345043179443
2	C	26	50	20120604	17	992	19.8	0.0004940837922863	0.00395834133467542
2	C	26	50	20120604	17	994	19.84	0.00145206498837	0.00364777296531048
2	C	26	50	20120604	17	996	19.88	0.00315943088008739	0.00324569790739218
2	C	26	50	20120604	17	998	19.92	0.00446281676821799	0.00373506246902083
2	C	26	50	20120604	17	1000	19.96	0.00637908604472847	0.00344008156154037
2	C	26	50	20120604	17	1002	20	0.00825393724863773	0.00266356517871255
2	C	26	50	20120604	17	1004	20.04	0.00944100689969027	0.00105203346904935
2	C	26	50	20120604	17	1006	20.08	0.0102681733412545	-0.00030358215436682
2	C	26	50	20120604	17	1008	20.12	0.0105875876164521	-0.00071766388542966
2	C	26	50	20120604	17	1010	20.16	0.0102767785479388	-0.00229371325965564
2	C	26	50	20120604	17	1012	20.2	0.0103392927270927	-0.00249250332042146
2	C	26	50	20120604	17	1014	20.24	0.0104211311446268	-0.00352575674046927
2	C	26	50	20120604	17	1016	20.28	0.0102955143320558	-0.00337423153543559
2	C	26	50	20120604	17	1018	20.32	0.0100676230088676	-0.00311361106777332
2	C	26	50	20120604	17	1020	20.36	0.0101603883474914	-0.00344345516799341
2	C	26	50	20120604	17	1022	20.4	0.0102349435651794	-0.00339864086152215
2	C	26	50	20120604	17	1024	20.44	0.0105170317947185	-0.00341378072481413
2	C	26	50	20120604	17	1026	20.48	0.0103329273518484	-0.00323817711966748
2	C	26	50	20120604	17	1028	20.52	0.0101355554644430	-0.00297526491892739
2	C	26	50	20120604	17	1030	20.56	0.0103349581625240	-0.00338377606276804
2	C	26	50	20120604	17	1032	20.6	0.0105104811574976	-0.00368103597540428
2	C	26	50	20120604	17	1034	20.64	0.0104148315303133	-0.00343171931674605
2	C	26	50	20120604	17	1036	20.68	0.0106069326437718	-0.00339283692906217
2	C	26	50	20120604	17	1038	20.72	0.0115011596782502	-0.00394295327690324
2	C	26	50	20120604	17	1040	20.76	0.0120789120218417	-0.00406053297237793
2	C	26	50	20120604	17	1042	20.8	0.0118811298710818	-0.00485454614682078
2	C	26	50	20120604	17	1044	20.84	0.0113748590934217	-0.0040661326923995
2	C	26	50	20120604	17	1046	20.88	0.0114089451758088	-0.0048827908200885
2	C	26	50	20120604	17	1048	20.92	0.0109000665883398	-0.00472883458194109
2	C	26	50	20120604	17	1050	20.96	0.0107840508716437	-0.00497381101917639
2	C	26	50	20120604	17	1052	21	0.0109875286261047	-0.00525895960686446
2	C	26	50	20120604	17	1054	21.04	0.0114988361253672	-0.00572108075842755
2	C	26	50	20120604	17	1056	21.08	0.0118328168002572	-0.00657888613682058
2	C	26	50	20120604	17	1058	21.12	0.0117894782256383	-0.00751149634159533
2	C	26	50	20120604	17	1060	21.16	0.0126846046999423	-0.00974702857245222
2	C	26	50	20120604	17	1062	21.2	0.0117315661802591	-0.0110871797705638
2	C	26	50	20120604	17	1064	21.24	0.0112889385484398	-0.0125865360604596
2	C	26	50	20120604	17	1066	21.28	0.0113819867297761	-0.0134617150524664
2	C	26	50	20120604	17	1068	21.32	0.0124540454628686	-0.0147053320328105
2	C	26	50	20120604	17	1070	21.36	0.0130533043177886	-0.0156868810979111
2	C	26	50	20120604	17	1072	21.4	0.0143687421338978	-0.0166934688141335
2	C	26	50	20120604	17	1074	21.44	0.0155960461607998	-0.0165275320657925
2	C	26	50	20120604	17	1076	21.48	0.0165000821805468	-0.0164485482383340
2	C	26	50	20120604	17	1078	21.52	0.0179793000693144	-0.0170222027567071
2	C	26	50	20120604	17	1080	21.56	0.0192587532213290	-0.0163428004192075
2	C	26	50	20120604	17	1082	21.6	0.0201559161631628	-0.0165935546259519
2	C	26	50	20120604	17	1084	21.64	0.0215097710906938	-0.0159640598850683
2	C	26	50	20120604	17	1086	21.68	0.0236358113720179	-0.0160951044492917
2	C	26	50	20120604	17	1088	21.72	0.0259116380828007	-0.0157540633131917
2	C	26	50	20120604	17	1090	21.76	0.0273880134023079	-0.0148305040752160
2	C	26	50	20120604	17	1092	21.8	0.0290222927371219	-0.0145817297674590
2	C	26	50	20120604	17	1094	21.84	0.0307111536443757	-0.0141274773001570
2	C	26	50	20120604	17	1096	21.88	0.0328261453822437	-0.0151162600676292
2	C	26	50	20120604	17	1098	21.92	0.0336897066098356	-0.0161334614566373
2	C	26	50	20120604	17	1100	21.96	0.0340880622860848	-0.0173713508720537
2	C	26	50	20120604	17	1102	22	0.0342107948100954	-0.0180309612907480
2	C	26	50	20120604	17	1104	22.04	0.036497641780063	-0.0209791086646169
2	C	26	50	20120604	17	1106	22.08	0.0375814384857232	-0.0224926565876110
2	C	26	50	20120604	17	1108	22.12	0.0384783892955227	-0.0248823380967666
2	C	26	50	20120604	17	1110	22.16	0.0389170500582996	-0.0265628763572058
2	C	26	50	20120604	17	1112	22.2	0.0395275589821083	-0.0286775569680901
2	C	26	50	20120604	17	1114	22.24	0.0395083115355244	-0.0305344335176215
2	C	26	50	20120604	17	1116	22.28	0.040251330148807	-0.0327970429884505
2	C	26	50	20120604	17	1118	22.32	0.0409818471141983	-0.0344818613662361
2	C	26	50	20120604	17	1120	22.36	0.0412060042064751	-0.0353248698281260
2	C	26	50	20120604	17	1122	22.4	0.0408244847426859	-0.0357983131734695
2	C	26	50	20120604	17	1124	22.44	0.0409622432857967	-0.0377255892741359
2	C	26	50	20120604	17	1126	22.48	0.0409163661978333	-0.0400172374991477
2	C	26	50	20120604	17	1128	22.52	0.0415814142676749	-0.0423083200387347
2	C	26	50	20120604	17	1130	22.56	0.0420890037994818	-0.0448697153586336
2	C	26	50	20120604	17	1132	22.6	0.0432865174176925	-0.0470650414979122
2	C	26	50	20120604	17	1134	22.64	0.0444826592487477	-0.0494703359247963
2	C	26	50	20120604	17	1136	22.68	0.0457947100233749	-0.0514747573752903
2	C	26	50	20120604	17	1138	22.72	0.0478145039752918	-0.0531051900492146
2	C	26	50	20120604	17	1140	22.76	0.049017596666006	-0.0534681974574724
2	C	26	50	20120604	17	1142	22.8	0.0498178506234783	-0.0532261335930687
2	C	26	50	20120604	17	1144	22.84	0.0515051417536778	-0.0533937249712777
2	C	26	50	20120604	17	1146	22.88	0.0527444100273175	-0.0531087680095274
2	C	26	50	20120604	17	1148	22.92	0.0531553380621363	-0.0522144617790896
2	C	26	50	20120604	17	1150	22.96	0.0524298394335711	-0.0514625314990435
2	C	26	50	20120604	17	1152	23	0.0513041183668543	-0.0512536592269488
2	C	26	50	20120604	17	1154	23.04	0.0506126669298032	-0.0502467815969461
2	C	26	50	20120604	17	1156	23.08	0.0501581104065853	-0.0490945086705957
2	C	26	50	20120604	17	1158	23.12	0.0494651528320903	-0.0476938644873537
2	C	26	50	20120604	17	1160	23.16	0.0488516316333937	-0.0456400374860583
2	C	26	50	20120604	17	1162	23.2	0.0477944362848417	-0.0433114641449329
2	C	26	50	20120604	17	1164	23.24	0.046498790387538	-0.0411661870236266
2	C	26	50	20120604	17	1166	23.28	0.0461605882851643	-0.0401103988175691
2	C	26	50	20120604	17	1168	23.32	0.0449579976402647	-0.0388723396965253
2	C	26	50	20120604	17	1170	23.36	0.0445641822966574	-0.0378529314272531
2	C	26	50	20120604	17	1172	23.4	0.0435811589068469	-0.0356952693377453
2	C	26	50	20120604	17	1174	23.44	0.0430780481964631	-0.0334914338683909
2	C	26	50	20120604	17	1176	23.48	0.0423997418744743	-0.0312120539460327
2	C	26	50	20120604	17	1178	23.52	0.0413342733765824	-0.0287972842882806
2	C	26	50	20120604	17	1180	23.56	0.0402245329231204	-0.0269794612462739
2	C	26	50	20120604	17	1182	23.6	0.0391981320748891	-0.0249730811099962
2	C	26	50	20120604	17	1184	23.64	0.0379276450368599	-0.0217924723818122
2	C	26	50	20120604	17	1186	23.68	0.0378614315578696	-0.0200933230708923
2	C	26	50	20120604	17	1188	23.72	0.0369862384237272	-0.0173874446223935
2	C	26	50	20120604	17	1190	23.76	0.0363945243981625	-0.0145709039626390
2	C	26	50	20120604	17	1192	23.8	0.0351520670729396	-0.0128507252960465
2	C	26	50	20120604	17	1194	23.84	0.0342038368793685	-0.0106855643320533
2	C	26	50	20120604	17	1196	23.88	0.0327408329490935	-0.00749283579363982
2	C	26	50	20120604	17	1198	23.92	0.0324149981443228	-0.00573836244815975
2	C	26	50	20120604	17	1200	23.96	0.0313988856997577	-0.00379240458633438
2	C	26	50	20120604	17	1202	24	0.0305515596438618	-0.00087283139749324
2	C	26	50	20120604	17	1204	24.04	0.029850251138281	0.000271550217179069
2	C	26	50	20120604	17	1206	24.08	0.0288958620446457	0.0015782199092015
2	C	26	50	20120604	17	1208	24.12	0.0279007648136175	0.0024190264405748
2	C	26	50	20120604	17	1210	24.16	0.0262605599239772	0.00341265288949814
2	C	26	50	20120604	17	1212	24.2	0.0250851646058821	0.00332176138384442
2	C	26	50	20120604	17	1214	24.24	0.0223433085643565	0.00325753487490925
2	C	26	50	20120604	17	1216	24.28	0.0201900821486162	0.00350171440280215
2	C	26	50	20120604	17	1218	24.32	0.0181785068988171	0.00357868792568177
2	C	26	50	20120604	17	1220	24.36	0.0155555996529160	0.00362188578605124
2	C	26	50	20120604	17	1222	24.4	0.0135745834368793	0.003284680704239
2	C	26	50	20120604	17	1224	24.44	0.0108892464403741	0.00369382682996916
2	C	26	50	20120604	17	1226	24.48	0.00896201276611451	0.00401884139087374
2	C	26	50	20120604	17	1228	24.52	0.00609958794732887	0.00482050249084056
2	C	26	50	20120604	17	1230	24.56	0.00397128845983891	0.00561191761354798
2	C	26	50	20120604	17	1232	24.6	0.00248640664575404	0.00746373127852615
2	C	26	50	20120604	17	1234	24.64	0.00198745088774537	0.00984340722672795
2	C	26	50	20120604	17	1236	24.68	0.00207065614268759	0.0113669889949472
2	C	26	50	20120604	17	1238	24.72	0.00191036210646041	0.0128251209594997
2	C	26	50	20120604	17	1240	24.76	0.0021315026812087	0.0133251444487480
2	C	26	50	20120604	17	1242	24.8	0.00185387841677923	0.0121712734610721
2	C	26	50	20120604	17	1244	24.84	0.00182522645000555	0.0110767287323378
2	C	26	50	20120604	17	1246	24.88	0.00161375909602391	0.0103888128291927
2	C	26	50	20120604	17	1248	24.92	0.0011491970118522	0.00959756741211285
2	C	26	50	20120604	17	1250	24.96	0.000195954138309201	0.00834253136435945
2	C	26	50	20120604	17	1252	25	0.0004612160548831	0.00705159267689805
2	C	26	50	20120604	17	1254	25.04	-6.30668538140998e-05	0.00517885713647809
2	C	26	50	20120604	17	1256	25.08	-0.000280014285349900	0.00280169848841734
2	C	26	50	20120604	17	1258	25.12	-0.0013757964509513	0.00055191805591954
2	C	26	50	20120604	17	1260	25.16	-0.0024528685711224	-0.00279765383762895
2	C	26	50	20120604	17	1262	25.2	-0.0037959118359691	-0.00538017043708189
2	C	26	50	20120604	17	1264	25.24	-0.0047109080108245	-0.0073971218197384
2	C	26	50	20120604	17	1266	25.28	-0.0054808270873838	-0.0104290330629066
2	C	26	50	20120604	17	1268	25.32	-0.0060730290166276	-0.0142080238336020
2	C	26	50	20120604	17	1270	25.36	-0.0072540953311078	-0.0165173780124147
2	C	26	50	20120604	17	1272	25.4	-0.0080073408297668	-0.0187369508432201
2	C	26	50	20120604	17	1274	25.44	-0.0092595350153666	-0.0206482109752927
2	C	26	50	20120604	17	1276	25.48	-0.0103442933862493	-0.0225485745918673
2	C	26	50	20120604	17	1278	25.52	-0.0104481086825427	-0.0250463465649153
2	C	26	50	20120604	17	1280	25.56	-0.0099877418629038	-0.0271788795007043
2	C	26	50	20120604	17	1282	25.6	-0.0085740374174131	-0.0289192672791031
2	C	26	50	20120604	17	1284	25.64	-0.0077448627925904	-0.0308727416860125
2	C	26	50	20120604	17	1286	25.68	-0.0065513019012865	-0.0330587976553898
2	C	26	50	20120604	17	1288	25.72	-0.0062183465312292	-0.0356884358507409
2	C	26	50	20120604	17	1290	25.76	-0.0051399379792416	-0.0379866036002754
2	C	26	50	20120604	17	1292	25.8	-0.0042589536405613	-0.0406821653608365
2	C	26	50	20120604	17	1294	25.84	-0.0031760903158522	-0.0426299617002931
2	C	26	50	20120604	17	1296	25.88	-0.0015756955379927	-0.0452191746009638
2	C	26	50	20120604	17	1298	25.92	-0.0006850945470882	-0.0477523846445647
2	C	26	50	20120604	17	1300	25.96	0.0008003953788285	-0.049968315875447
2	C	26	50	20120604	17	1302	26	0.0015650606520036	-0.0534663731219768
2	C	26	50	20120604	17	1304	26.04	0.00194562552163818	-0.0555960373255545
2	C	26	50	20120604	17	1306	26.08	0.00189570378288641	-0.0561396610189307
2	C	26	50	20120604	17	1308	26.12	0.00291747308170098	-0.0574497884631132
2	C	26	50	20120604	17	1310	26.16	0.00349956338397374	-0.0594994081790605
2	C	26	50	20120604	17	1312	26.2	0.00468403795313933	-0.0609250061606107
2	C	26	50	20120604	17	1314	26.24	0.00510073597929256	-0.0629827576045417
2	C	26	50	20120604	17	1316	26.28	0.00505102637257515	-0.0645535953189476
2	C	26	50	20120604	17	1318	26.32	0.00608255374497008	-0.065563343802482
2	C	26	50	20120604	17	1320	26.36	0.00793305219133527	-0.0667256859293963
2	C	26	50	20120604	17	1322	26.4	0.00977605530581989	-0.0681804874210095
2	C	26	50	20120604	17	1324	26.44	0.0124608690433071	-0.070539466353726
2	C	26	50	20120604	17	1326	26.48	0.0138545057983477	-0.072172953728945
2	C	26	50	20120604	17	1328	26.52	0.0158843265244218	-0.0743970873984893
2	C	26	50	20120604	17	1330	26.56	0.0180606597755577	-0.076321832056879
2	C	26	50	20120604	17	1332	26.6	0.0195620596040511	-0.0777362577512866
2	C	26	50	20120604	17	1334	26.64	0.0210617623762697	-0.0806382946919543
2	C	26	50	20120604	17	1336	26.68	0.0226394590264531	-0.0834965617228665
2	C	26	50	20120604	17	1338	26.72	0.02355176819554	-0.0850114672908805
2	C	26	50	20120604	17	1340	26.76	0.0255160401229981	-0.0876933111798868
2	C	26	50	20120604	17	1342	26.8	0.0270242281765909	-0.0897391832298938
2	C	26	50	20120604	17	1344	26.84	0.0289179308472866	-0.092264897941614
2	C	26	50	20120604	17	1346	26.88	0.0304611913972262	-0.095005573114815
2	C	26	50	20120604	17	1348	26.92	0.031788218693479	-0.0971804214417105
2	C	26	50	20120604	17	1350	26.96	0.0332790826309327	-0.099364250024727
2	C	26	50	20120604	17	1352	27	0.0341162263491795	-0.102346614295737
2	C	26	50	20120604	17	1354	27.04	0.0351441474769903	-0.104469136720825
2	C	26	50	20120604	17	1356	27.08	0.0363788973382983	-0.106620862655976
2	C	26	50	20120604	17	1358	27.12	0.0364054138425928	-0.108610166163488
2	C	26	50	20120604	17	1360	27.16	0.0361543202245935	-0.111425794655495
2	C	26	50	20120604	17	1362	27.2	0.0349302476756814	-0.113356549721525
2	C	26	50	20120604	17	1364	27.24	0.0344195044476304	-0.114990885624881
2	C	26	50	20120604	17	1366	27.28	0.034252415115236	-0.116022766550667
2	C	26	50	20120604	17	1368	27.32	0.0345486928565532	-0.117321297443638
2	C	26	50	20120604	17	1370	27.36	0.0352145753123965	-0.118746046897050
2	C	26	50	20120604	17	1372	27.4	0.0359882208416927	-0.120023152454552
2	C	26	50	20120604	17	1374	27.44	0.0378025154208612	-0.120493237042684
2	C	26	50	20120604	17	1376	27.48	0.0391936773021676	-0.121760796658639
2	C	26	50	20120604	17	1378	27.52	0.0410219725956035	-0.123610870840936
2	C	26	50	20120604	17	1380	27.56	0.0424205590981124	-0.125066167307296
2	C	26	50	20120604	17	1382	27.6	0.0446591884566709	-0.126121241335504
2	C	26	50	20120604	17	1384	27.64	0.0458373697754839	-0.127340152004914
2	C	26	50	20120604	17	1386	27.68	0.0487558115934751	-0.128650208738418
2	C	26	50	20120604	17	1388	27.72	0.0512178866948886	-0.130987974467699
2	C	26	50	20120604	17	1390	27.76	0.0522544345254299	-0.132174570357208
2	C	26	50	20120604	17	1392	27.8	0.0543046906374803	-0.134532417919074
2	C	26	50	20120604	17	1394	27.84	0.0551129843990547	-0.135701194717698
2	C	26	50	20120604	17	1396	27.88	0.0570782462760064	-0.137946046615931
2	C	26	50	20120604	17	1398	27.92	0.0589074608082579	-0.140365129625048
2	C	26	50	20120604	17	1400	27.96	0.0600011428667192	-0.141722279670179
2	C	26	50	20120604	17	1402	28	0.061763818650861	-0.142830457417655
2	C	26	50	20120604	17	1404	28.04	0.0630528743129641	-0.143457661132567
2	C	26	50	20120604	17	1406	28.08	0.0642382681209452	-0.143003415736333
2	C	26	50	20120604	17	1408	28.12	0.0658374608172767	-0.142559635520460
2	C	26	50	20120604	17	1410	28.16	0.0680459674269566	-0.142379111159223
2	C	26	50	20120604	17	1412	28.2	0.0705559843681345	-0.142172848111151
2	C	26	50	20120604	17	1414	28.24	0.0716425953587839	-0.141757988562629
2	C	26	50	20120604	17	1416	28.28	0.0732723350680626	-0.141307702964370
2	C	26	50	20120604	17	1418	28.32	0.0750379099900073	-0.141045437059228
2	C	26	50	20120604	17	1420	28.36	0.0767049849373328	-0.139949704391101
2	C	26	50	20120604	17	1422	28.4	0.0776417600010487	-0.139342441087418
2	C	26	50	20120604	17	1424	28.44	0.0790247194436933	-0.137521075440438
2	C	26	50	20120604	17	1426	28.48	0.0804933802282178	-0.135882709028428
2	C	26	50	20120604	17	1428	28.52	0.0815958304107657	-0.134558227316588
2	C	26	50	20120604	17	1430	28.56	0.0836214792068308	-0.133433432559754
2	C	26	50	20120604	17	1432	28.6	0.0846210453527162	-0.131736659127619
2	C	26	50	20120604	17	1434	28.64	0.0855397184828337	-0.129753083185035
2	C	26	50	20120604	17	1436	28.68	0.086591751951883	-0.127514524537154
2	C	26	50	20120604	17	1438	28.72	0.0853818215385948	-0.127112251489337
2	C	26	50	20120604	17	1440	28.76	0.0843421624382162	-0.126621731515228
2	C	26	50	20120604	17	1442	28.8	0.083340899236056	-0.124490511676732
2	C	26	50	20120604	17	1444	28.84	0.081787314927111	-0.123010607894387
2	C	26	50	20120604	17	1446	28.88	0.0807559996867505	-0.121240366067686
2	C	26	50	20120604	17	1448	28.92	0.0800831168737734	-0.119855568147410
2	C	26	50	20120604	17	1450	28.96	0.0784034554257428	-0.117337843742317
2	C	26	50	20120604	17	1452	29	0.0771439568270933	-0.115814170050217
2	C	26	50	20120604	17	1454	29.04	0.0755825236328772	-0.113776429728193
2	C	26	50	20120604	17	1456	29.08	0.0733632690001232	-0.112051442735489
2	C	26	50	20120604	17	1458	29.12	0.0710307358610232	-0.111114314118382
2	C	26	50	20120604	17	1460	29.16	0.0695527412669871	-0.110333809653308
2	C	26	50	20120604	17	1462	29.2	0.0666516235651349	-0.108893291718675
2	C	26	50	20120604	17	1464	29.24	0.0646220149710951	-0.107312413087976
2	C	26	50	20120604	17	1466	29.28	0.0615604547405917	-0.105500593382542
2	C	26	50	20120604	17	1468	29.32	0.0597126432999951	-0.104337544148847
2	C	26	50	20120604	17	1470	29.36	0.0574902066867257	-0.102400778675176
2	C	26	50	20120604	17	1472	29.4	0.054986200153188	-0.100752229925518
2	C	26	50	20120604	17	1474	29.44	0.0531077709889659	-0.100205141408914
2	C	26	50	20120604	17	1476	29.48	0.0504337052745527	-0.0987306116381056
2	C	26	50	20120604	17	1478	29.52	0.0477280318870205	-0.0978289090707367
2	C	26	50	20120604	17	1480	29.56	0.0452512489645584	-0.0961988158080672
2	C	26	50	20120604	17	1482	29.6	0.0430098618895533	-0.094766641733452
2	C	26	50	20120604	17	1484	29.64	0.0405018955580408	-0.0931797526951132
2	C	26	50	20120604	17	1486	29.68	0.0386984197126245	-0.0923543469494341
2	C	26	50	20120604	17	1488	29.72	0.0353264396051802	-0.0909779635998545
2	C	26	50	20120604	17	1490	29.76	0.0330131397705284	-0.0904662304223098
2	C	26	50	20120604	17	1492	29.8	0.0297476499443309	-0.0902330973165525
2	C	26	50	20120604	17	1494	29.84	0.0276301479773896	-0.0897276573893604
2	C	26	50	20120604	17	1496	29.88	0.0256597949316133	-0.089207721773154
2	C	26	50	20120604	17	1498	29.92	0.0225060986875213	-0.0888104691834834
2	C	26	50	20120604	17	1500	29.96	0.0197803434674034	-0.089499756873784
2	C	26	50	20120604	17	1502	30	0.0169986561008936	-0.0911110410960738
2	C	26	50	20120604	17	1504	30.04	0.0150552438234805	-0.0917663876608775
2	C	26	50	20120604	17	1506	30.08	0.0134453738147531	-0.0936285533691323
2	C	26	50	20120604	17	1508	30.12	0.0119038103210883	-0.0950094622021115
2	C	26	50	20120604	17	1510	30.16	0.0100116632853113	-0.097498973046635
2	C	26	50	20120604	17	1512	30.2	0.0085063036588432	-0.099825566488773
2	C	26	50	20120604	17	1514	30.24	0.00639219580445166	-0.10148995443033
2	C	26	50	20120604	17	1516	30.28	0.00475199091481135	-0.103251498843622
2	C	26	50	20120604	17	1518	30.32	0.00281883168572545	-0.104315906681342
2	C	26	50	20120604	17	1520	30.36	0.000242488128472300	-0.106257834034515
2	C	26	50	20120604	17	1522	30.4	-0.001310106230979	-0.108538889799945
2	C	26	50	20120604	17	1524	30.44	-0.0025367243643033	-0.111025855060056
2	C	26	50	20120604	17	1526	30.48	-0.0042625598851454	-0.112851534058401
2	C	26	50	20120604	17	1528	30.52	-0.0057575957526081	-0.115811270912414
2	C	26	50	20120604	17	1530	30.56	-0.0069698596182743	-0.117394341574134
2	C	26	50	20120604	17	1532	30.6	-0.0083728301828265	-0.119931935679778
2	C	26	50	20120604	17	1534	30.64	-0.0096960391024609	-0.122451993537249
2	C	26	50	20120604	17	1536	30.68	-0.0101743968399336	-0.124662904309985
2	C	26	50	20120604	17	1538	30.72	-0.0106541687909687	-0.126259197868514
2	C	26	50	20120604	17	1540	30.76	-0.0107081917490513	-0.129060472092862
2	C	26	50	20120604	17	1542	30.8	-0.0106026207066202	-0.131329789885724
2	C	26	50	20120604	17	1544	30.84	-0.0110860696129174	-0.134183884986628
2	C	26	50	20120604	17	1546	30.88	-0.0119137381002963	-0.136618807187644
2	C	26	50	20120604	17	1548	30.92	-0.0128659988025202	-0.139518864229324
2	C	26	50	20120604	17	1550	30.96	-0.0136187139710933	-0.142300268753121
2	C	26	50	20120604	17	1552	31	-0.0140193606733136	-0.145500209780703
2	C	26	50	20120604	17	1554	31.04	-0.014280636628962	-0.148794266720860
2	C	26	50	20120604	17	1556	31.08	-0.0145259319713556	-0.150994146627810
2	C	26	50	20120604	17	1558	31.12	-0.0142169263079771	-0.154554429271084
2	C	26	50	20120604	17	1560	31.16	-0.01414953903173	-0.157709044753992
2	C	26	50	20120604	17	1562	31.2	-0.0140574737288195	-0.161454023688512
2	C	26	50	20120604	17	1564	31.24	-0.0136590190576209	-0.163181839108341
2	C	26	50	20120604	17	1566	31.28	-0.0138305631627368	-0.165346575808266
2	C	26	50	20120604	17	1568	31.32	-0.0141378010591623	-0.165616337045288
2	C	26	50	20120604	17	1570	31.36	-0.0144470895652533	-0.166128706618936
2	C	26	50	20120604	17	1572	31.4	-0.014065464035447	-0.166409922985814
2	C	26	50	20120604	17	1574	31.44	-0.0132563217457352	-0.167192195217841
2	C	26	50	20120604	17	1576	31.48	-0.0129053139395542	-0.166928020124389
2	C	26	50	20120604	17	1578	31.52	-0.0127735799462191	-0.167493917681373
2	C	26	50	20120604	17	1580	31.56	-0.0113709629350575	-0.166754001145539
2	C	26	50	20120604	17	1582	31.6	-0.0096112569993966	-0.167952264296938
2	C	26	50	20120604	17	1584	31.64	-0.0076575209629782	-0.169024945283998
2	C	26	50	20120604	17	1586	31.68	-0.0056316600348788	-0.170598257872138
2	C	26	50	20120604	17	1588	31.72	-0.0033462909180838	-0.171154043802151
2	C	26	50	20120604	17	1590	31.76	-0.0017531793400705	-0.171632755093014
2	C	26	50	20120604	17	1592	31.8	-3.20814346625002e-05	-0.172007521687043
2	C	26	50	20120604	17	1594	31.84	0.00182053833204629	-0.173587198236214
2	C	26	50	20120604	17	1596	31.88	0.00339950777443581	-0.174255414144435
2	C	26	50	20120604	17	1598	31.92	0.00486887566574148	-0.175601745455814
2	C	26	50	20120604	17	1600	31.96	0.00506969399159845	-0.177054142784371
2	C	26	50	20120604	17	1602	32	0.0043159181628536	-0.178358047688879
2	C	26	50	20120604	17	1604	32.04	0.00371204897172027	-0.179817516085248
2	C	26	50	20120604	17	1606	32.08	0.00328424936910241	-0.181672257172301
2	C	26	50	20120604	17	1608	32.12	0.00290948277507355	-0.183488107386388
2	C	26	50	20120604	17	1610	32.16	0.00285079291223508	-0.186048541041064
2	C	26	50	20120604	17	1612	32.2	0.00283240813592422	-0.188656350850080
2	C	26	50	20120604	17	1614	32.24	0.00325101535038666	-0.190155417226196
2	C	26	50	20120604	17	1616	32.28	0.00437036538500494	-0.192202491357731
2	C	26	50	20120604	17	1618	32.32	0.00588003836283826	-0.193379824148406
2	C	26	50	20120604	17	1620	32.36	0.00671230304429479	-0.194804644312497
2	C	26	50	20120604	17	1622	32.4	0.00746325044591493	-0.196998089547738
2	C	26	50	20120604	17	1624	32.44	0.00701494474664264	-0.197263961697464
2	C	26	50	20120604	17	1626	32.48	0.00621803540424541	-0.196444424938069
2	C	26	50	20120604	17	1628	32.52	0.00508737166112811	-0.195466496259688
2	C	26	50	20120604	17	1630	32.56	0.00407267343012543	-0.195479931288530
2	C	26	50	20120604	17	1632	32.6	0.00271573551702846	-0.195080415957160
2	C	26	50	20120604	17	1634	32.64	0.000627649192184601	-0.195050010365569
2	C	26	50	20120604	17	1636	32.68	-0.0015000351124058	-0.194762217905626
2	C	26	50	20120604	17	1638	32.72	-0.0045992841343464	-0.194327347235196
2	C	26	50	20120604	17	1640	32.76	-0.0063126038651614	-0.194318154847041
2	C	26	50	20120604	17	1642	32.8	-0.0085597892157722	-0.193814694818836
2	C	26	50	20120604	17	1644	32.84	-0.0116611595580564	-0.193362146478877
2	C	26	50	20120604	17	1646	32.88	-0.014373621170688	-0.191851766394262
2	C	26	50	20120604	17	1648	32.92	-0.0170401208425425	-0.191712466358368
2	C	26	50	20120604	17	1650	32.96	-0.0184529201913532	-0.191380126171211
2	C	26	50	20120604	17	1652	33	-0.0184260501336682	-0.191807218667047
2	C	26	50	20120604	17	1654	33.04	-0.0200813871084258	-0.192131780679612
2	C	26	50	20120604	17	1656	33.08	-0.0203903927718044	-0.191678525232871
2	C	26	50	20120604	17	1658	33.12	-0.0205325212348229	-0.190279160912903
2	C	26	50	20120604	17	1660	33.16	-0.0211979087159194	-0.188789286924943
2	C	26	50	20120604	17	1662	33.2	-0.0217600586069627	-0.187176376357057
2	C	26	50	20120604	17	1664	33.24	-0.0217190464136539	-0.185818731337179
2	C	26	50	20120604	17	1666	33.28	-0.0211752812989215	-0.184266631952474
2	C	26	50	20120604	17	1668	33.32	-0.0216377291338174	-0.182268348188841
2	C	26	50	20120604	17	1670	33.36	-0.0222677612758546	-0.179321834231637
2	C	26	50	20120604	17	1672	33.4	-0.0232053141570299	-0.177387260788988
2	C	26	50	20120604	17	1674	33.44	-0.0243335737370911	-0.175270465928828
2	C	26	50	20120604	17	1676	33.48	-0.0258713188541375	-0.172775298230055
2	C	26	50	20120604	17	1678	33.52	-0.0270508436758348	-0.171544861720113
2	C	26	50	20120604	17	1680	33.56	-0.0285521727936501	-0.169581084767401
2	C	26	50	20120604	17	1682	33.6	-0.0303086260381175	-0.167974538160545
2	C	26	50	20120604	17	1684	33.64	-0.0323796003788566	-0.166095896864289
2	C	26	50	20120604	17	1686	33.68	-0.0341369021514614	-0.163969485351905
2	C	26	50	20120604	17	1688	33.72	-0.036330842361449	-0.163177030782229
2	C	26	50	20120604	17	1690	33.76	-0.0380825579904824	-0.161217425759527
2	C	26	50	20120604	17	1692	33.8	-0.0406356377346345	-0.160624446012824
2	C	26	50	20120604	17	1694	33.84	-0.0423880604704491	-0.159748835685680
2	C	26	50	20120604	17	1696	33.88	-0.0448787733965007	-0.158953764820914
2	C	26	50	20120604	17	1698	33.92	-0.0453440496585214	-0.158963664315851
2	C	26	50	20120604	17	1700	33.96	-0.0445385843240718	-0.158374715077801
2	C	26	50	20120604	17	1702	34	-0.0436092338815583	-0.158000160615806
2	C	26	50	20120604	17	1704	34.04	-0.0426233148965499	-0.157563380757067
2	C	26	50	20120604	17	1706	34.08	-0.041678832368919	-0.156443111483633
2	C	26	50	20120604	17	1708	34.12	-0.0402796801809852	-0.155238696503238
2	C	26	50	20120604	17	1710	34.16	-0.0384039380225317	-0.153945186068414
2	C	26	50	20120604	17	1712	34.2	-0.0371517933344066	-0.152480626503220
2	C	26	50	20120604	17	1714	34.24	-0.0353434384522001	-0.149726728433211
2	C	26	50	20120604	17	1716	34.28	-0.0337788232774686	-0.148109363092603
2	C	26	50	20120604	17	1718	34.32	-0.031397146217076	-0.146700947805836
2	C	26	50	20120604	17	1720	34.36	-0.0296250659127444	-0.145196295286149
2	C	26	50	20120604	17	1722	34.4	-0.0279212921234754	-0.143613436756463
2	C	26	50	20120604	17	1724	34.44	-0.02686798586222	-0.141968423540710
2	C	26	50	20120604	17	1726	34.48	-0.0252818746413404	-0.140635597968852
2	C	26	50	20120604	17	1728	34.52	-0.0229573318088678	-0.138444556896667
2	C	26	50	20120604	17	1730	34.56	-0.0221622609441016	-0.137347410014978
2	C	26	50	20120604	17	1732	34.6	-0.0204495776093897	-0.136194896672322
2	C	26	50	20120604	17	1734	34.64	-0.0188116354614491	-0.135188259458625
2	C	26	50	20120604	17	1736	34.68	-0.0181664005236164	-0.133505698872792
2	C	26	50	20120604	17	1738	34.72	-0.0168492727223003	-0.131458412609222
2	C	26	50	20120604	17	1740	34.76	-0.0159374585279602	-0.129741203791111
2	C	26	50	20120604	17	1742	34.8	-0.0146973346551152	-0.127332656673033
2	C	26	50	20120604	17	1744	34.84	-0.0134175420918457	-0.124724776153339
2	C	26	50	20120604	17	1746	34.88	-0.0123112735326794	-0.122197930070769
2	C	26	50	20120604	17	1748	34.92	-0.0114947066217651	-0.120419556516085
2	C	26	50	20120604	17	1750	34.96	-0.0105668411034921	-0.117166299637202
2	C	26	50	20120604	17	1752	35	-0.0098083276593133	-0.115030342183271
2	C	26	50	20120604	17	1754	35.04	-0.009429742688666	-0.112771277438737
2	C	26	50	20120604	17	1756	35.08	-0.0086700271629592	-0.111014541351557
2	C	26	50	20120604	17	1758	35.12	-0.0079888712006422	-0.109221813529215
2	C	26	50	20120604	17	1760	35.16	-0.0076569552775533	-0.106305846584957
2	C	26	50	20120604	17	1762	35.2	-0.006942282453808	-0.104523301100264
2	C	26	50	20120604	17	1764	35.24	-0.005767070983476	-0.101540159011794
2	C	26	50	20120604	17	1766	35.28	-0.0054382663302242	-0.0992840641157404
2	C	26	50	20120604	17	1768	35.32	-0.0049835966699213	-0.0969842700206092
2	C	26	50	20120604	17	1770	35.36	-0.0047857481925453	-0.0944863446053897
2	C	26	50	20120604	17	1772	35.4	-0.0047815762625363	-0.0915868532491343
2	C	26	50	20120604	17	1774	35.44	-0.0047914757574729	-0.0898145608127683
2	C	26	50	20120604	17	1776	35.48	-0.0047304524422565	-0.0873885481571954
2	C	26	50	20120604	17	1778	35.52	-0.0040360028724532	-0.0849359482866499
2	C	26	50	20120604	17	1780	35.56	-0.004466135927449	-0.0827738278818157
2	C	26	50	20120604	17	1782	35.6	-0.0043534231065278	-0.0804545176395239
2	C	26	50	20120604	17	1784	35.64	-0.0043674238207953	-0.0777940990859876
2	C	26	50	20120604	17	1786	35.68	-0.003776636105114	-0.075743701552581
2	C	26	50	20120604	17	1788	35.72	-0.0031677464558342	-0.0765811281135401
2	C	26	50	20120604	17	1790	35.76	-0.0023385223335367	-0.0758948809823987
2	C	26	50	20120604	17	1792	35.8	-0.000214656405564799	-0.0748931935161698
2	C	26	50	20120604	17	1794	35.84	0.00198380928782226	-0.0747337409370122
2	C	26	50	20120604	17	1796	35.88	0.00407932023386859	-0.0740549891377513
2	C	26	50	20120604	17	1798	35.92	0.00614110218645232	-0.0737524888567596
2	C	26	50	20120604	17	1800	35.96	0.00782832967704155	-0.0730604434500124
2	C	26	50	20120604	17	1802	36	0.00990220315558357	-0.0711948836292079
2	C	26	50	20120604	17	1804	36.04	0.0110059261303377	-0.0697582547818712
2	C	26	50	20120604	17	1806	36.08	0.0129412066797671	-0.0676143777319917
2	C	26	50	20120604	17	1808	36.12	0.0149014480985725	-0.0664919164275362
2	C	26	50	20120604	17	1810	36.16	0.0162292532122846	-0.0655025326193
2	C	26	50	20120604	17	1812	36.2	0.0180333654538039	-0.063267226662613
2	C	26	50	20120604	17	1814	36.24	0.0192906013107536	-0.0621980812094590
2	C	26	50	20120604	17	1816	36.28	0.0207380488918425	-0.0610865093494337
2	C	26	50	20120604	17	1818	36.32	0.0225502928613455	-0.0593032567579594
2	C	26	50	20120604	17	1820	36.36	0.0246320152251587	-0.0581703302731422
2	C	26	50	20120604	17	1822	36.4	0.0255579008444443	-0.0581395004174826
2	C	26	50	20120604	17	1824	36.44	0.0264173891369766	-0.0583908768781944
2	C	26	50	20120604	17	1826	36.48	0.0272976663688757	-0.0587903214988867
2	C	26	50	20120604	17	1828	36.52	0.0284559779871374	-0.0598564263928815
2	C	26	50	20120604	17	1830	36.56	0.0292642717487117	-0.0596853772625125
2	C	26	50	20120604	17	1832	36.6	0.0299906825450247	-0.0583379852909615
2	C	26	50	20120604	17	1834	36.64	0.0312551308911425	-0.0568387774934899
2	C	26	50	20120604	17	1836	36.68	0.031549852997541	-0.0550669093211926
2	C	26	50	20120604	17	1838	36.72	0.0317444487837236	-0.0526641604787208
2	C	26	50	20120604	17	1840	36.76	0.0305704393949195	-0.0512709479877489
2	C	26	50	20120604	17	1842	36.8	0.0300028447816611	-0.0497234447971222
2	C	26	50	20120604	17	1844	36.84	0.0287296990221347	-0.0479857298823562
2	C	26	50	20120604	17	1846	36.88	0.0278190869093227	-0.0463036642712696
2	C	26	50	20120604	17	1848	36.92	0.026635743711007	-0.0450330640961556
2	C	26	50	20120604	17	1850	36.96	0.0252258434999991	-0.0428999350693501
2	C	26	50	20120604	17	1852	37	0.0242909776245924	-0.0414534067270768
2	C	26	50	20120604	17	1854	37.04	0.0228021642968041	-0.039945218673484
2	C	26	50	20120604	17	1856	37.08	0.0213621413369177	-0.0384264240181734
2	C	26	50	20120604	17	1858	37.12	0.0191390683275453	-0.0365499747529386
2	C	26	50	20120604	17	1860	37.16	0.0166766396727413	-0.0341912079522565
2	C	26	50	20120604	17	1862	37.2	0.014391058423912	-0.0328399976040872
2	C	26	50	20120604	17	1864	37.24	0.0129672989199929	-0.0315481842255374
2	C	26	50	20120604	17	1866	37.28	0.0108188963867138	-0.0297220809631231
2	C	26	50	20120604	17	1868	37.32	0.00939153063821065	-0.0284720575953417
2	C	26	50	20120604	17	1870	37.36	0.00793644630388497	-0.0262326504193238
2	C	26	50	20120604	17	1872	37.4	0.00796260925478887	-0.0250062444180338
2	C	26	50	20120604	17	1874	37.44	0.0081840750986565	-0.0233056526092803
2	C	26	50	20120604	17	1876	37.48	0.00792342846804333	-0.0205701322445141
2	C	26	50	20120604	17	1878	37.52	0.00725434281848118	-0.0176482043900917
2	C	26	50	20120604	17	1880	37.56	0.00735741777397474	-0.0159779969597256
2	C	26	50	20120604	17	1882	37.6	0.00770141108088637	-0.0142204689129507
2	C	26	50	20120604	17	1884	37.64	0.00852730473024445	-0.0130107294184934
2	C	26	50	20120604	17	1886	37.68	0.00914325837626824	-0.0130434189649877
2	C	26	50	20120604	17	1888	37.72	0.00901799440998105	-0.0130475555396576
2	C	26	50	20120604	17	1890	37.76	0.0097013919007944	-0.0132582945736546
2	C	26	50	20120604	17	1892	37.8	0.0101497188132701	-0.0132440605141494
2	C	26	50	20120604	17	1894	37.84	0.0104854036155028	-0.0130470959202498
2	C	26	50	20120604	17	1896	37.88	0.0109168589601794	-0.0135020696364687
2	C	26	50	20120604	17	1898	37.92	0.0108504899176972	-0.0137066073439948
2	C	26	50	20120604	17	1900	37.96	0.0118717642417650	-0.0137710106296252
2	C	26	50	20120604	17	1902	38	0.0117330016070249	-0.0140099844373949
2	C	26	50	20120604	17	1904	38.04	0.0130814188834086	-0.0136939996300862
2	C	26	50	20120604	17	1906	38.08	0.0136541117365594	-0.0142193728974399
2	C	26	50	20120604	17	1908	38.12	0.0140783263077966	-0.0130791419995732
2	C	26	50	20120604	17	1910	38.16	0.0143215074009145	-0.0127814429736259
2	C	26	50	20120604	17	1912	38.2	0.0144205589188231	-0.0112401481805379
2	C	26	50	20120604	17	1914	38.24	0.0146103675920970	-0.0101259812386257
2	C	26	50	20120604	17	1916	38.28	0.0156792287883251	-0.0087388937065925
2	C	26	50	20120604	17	1918	38.32	0.0162992668245383	-0.0082809386867628
2	C	26	50	20120604	17	1920	38.36	0.0173648596318023	-0.00779672907499036
2	C	26	50	20120604	17	1922	38.4	0.0177680943448418	-0.0071691718066873
2	C	26	50	20120604	17	1924	38.44	0.0184202235737911	-0.00658814923565412
2	C	26	50	20120604	17	1926	38.48	0.0178906288789536	-0.00620857431551318
2	C	26	50	20120604	17	1928	38.52	0.0176806464492124	-0.00541169325738719
2	C	26	50	20120604	17	1930	38.56	0.0179713309758904	-0.00444888959305578
2	C	26	50	20120604	17	1932	38.6	0.0168940113683459	-0.00393817464927598
2	C	26	50	20120604	17	1934	38.64	0.0155745218303805	-0.00327246189906009
2	C	26	50	20120604	17	1936	38.68	0.0144765052073506	-0.00247210894663848
2	C	26	50	20120604	17	1938	38.72	0.0135272716292569	-0.00149357286353244
2	C	26	50	20120604	17	1940	38.76	0.0130569678380219	-0.00113531721284428
2	C	26	50	20120604	17	1942	38.8	0.0128219389789844	-0.00028732576946734
2	C	26	50	20120604	17	1944	38.84	0.0140707008682683	-0.0006847452363383
2	C	26	50	20120604	17	1946	38.88	0.0147347154308385	-0.000508236110247671
2	C	26	50	20120604	17	1948	38.92	0.0159871151016690	-0.00053326811456574
2	C	26	50	20120604	17	1950	38.96	0.0173426706210087	-0.00068876443128257
2	C	26	50	20120604	17	1952	39	0.0183766799382056	-0.00123682168417683
2	C	26	50	20120604	17	1954	39.04	0.0191122972648096	-0.00164569910933014
2	C	26	50	20120604	17	1956	39.08	0.0193501538438651	-0.002882782423016
2	C	26	50	20120604	17	1958	39.12	0.0207148628604874	-0.0042012890825555
2	C	26	50	20120604	17	1960	39.16	0.021810786447445	-0.00532437971204628
2	C	26	50	20120604	17	1962	39.2	0.0244550263978277	-0.00721897333728627
2	C	26	50	20120604	17	1964	39.24	0.0256668306440861	-0.00852248933306461
2	C	26	50	20120604	17	1966	39.28	0.0259179384042211	-0.0101039195070527
2	C	26	50	20120604	17	1968	39.32	0.0251940378369814	-0.0116216181468524
2	C	26	50	20120604	17	1970	39.36	0.0254229000177802	-0.0134228595348402
2	C	26	50	20120604	17	1972	39.4	0.0255196251543787	-0.0154656980967560
2	C	26	50	20120604	17	1974	39.44	0.0261368798768799	-0.0186473038455013
2	C	26	50	20120604	17	1976	39.48	0.0269695051827948	-0.0207043411115834
2	C	26	50	20120604	17	1978	39.52	0.0282670461262722	-0.0213275850285212
2	C	26	50	20120604	17	1980	39.56	0.0294410180384168	-0.0219751201847131
2	C	26	50	20120604	17	1982	39.6	0.030413397342779	-0.0216834018679210
2	C	26	50	20120604	17	1984	39.64	0.0314049951023471	-0.0203941121534734
2	C	26	50	20120604	17	1986	39.68	0.0326764367345309	-0.0193561571804374
2	C	26	50	20120604	17	1988	39.72	0.0329542448467234	-0.0188168609805620
2	C	26	50	20120604	17	1990	39.76	0.0331417766361619	-0.0168520870072894
2	C	26	50	20120604	17	1992	39.8	0.0325758225106358	-0.0162325059034781
2	C	26	50	20120604	17	1994	39.84	0.032263634866742	-0.0148626279362854
2	C	26	50	20120604	17	1996	39.88	0.0318489308817117	-0.0129187065419898
2	C	26	50	20120604	17	1998	39.92	0.0315957795829791	-0.0103705836163738
2	C	26	50	20120604	17	2000	39.96	0.0317227406055411	-0.00800209409745037
2	C	26	50	20120604	17	2002	40	0.0310605351049599	-0.00527923801513533
2	C	26	50	20120604	17	2004	40.04	0.0302976375987378	-0.00320946575592419
2	C	26	50	20120604	17	2006	40.08	0.0295581453269729	-0.00173953217919359
2	C	26	50	20120604	17	2008	40.12	0.0283447288772533	-3.36865670557303e-05
2	C	26	50	20120604	17	2010	40.16	0.0263942031056215	0.00122429882308201
2	C	26	50	20120604	17	2012	40.2	0.0254592665195366	0.00179196414701857
2	C	26	50	20120604	17	2014	40.24	0.0229308435888444	0.00283843268569998
2	C	26	50	20120604	17	2016	40.28	0.0209309051953433	0.00343872391652049
2	C	26	50	20120604	17	2018	40.32	0.0186942797774027	0.0047971227122274
2	C	26	50	20120604	17	2020	40.36	0.0163821084851737	0.00577710482870096
2	C	26	50	20120604	17	2022	40.4	0.0137340855135116	0.00552338784454342
2	C	26	50	20120604	17	2024	40.44	0.0114463970864744	0.00457377172168113
2	C	26	50	20120604	17	2026	40.48	0.00982709427328594	0.00380260106611908
2	C	26	50	20120604	17	2028	40.52	0.00834692179036376	0.00271279395281875
2	C	26	50	20120604	17	2030	40.56	0.00835927494583109	0.00146735970804708
2	C	26	50	20120604	17	2032	40.6	0.00675531352136728	1.75758461531707e-05
2	C	26	50	20120604	17	2034	40.64	0.00515801869963648	-0.00222725908151701
2	C	26	50	20120604	17	2036	40.68	0.0033916730313003	-0.00316081680937855
2	C	26	50	20120604	17	2038	40.72	0.00181773818919279	-0.00323793387493476
2	C	26	50	20120604	17	2040	40.76	0.0015052747736543	-0.00217265629587378
2	C	26	50	20120604	17	2042	40.8	-0.000299594072121000	-0.00059954876870026
2	C	26	50	20120604	17	2044	40.84	-0.0012113163425795	0.000584310617565691
2	C	26	50	20120604	17	2046	40.88	-0.0026240308385764	0.00178039588007836
2	C	26	50	20120604	17	2048	40.92	-0.0031903880149678	0.00254721782893611
2	C	26	50	20120604	17	2050	40.96	-0.0042320835828762	0.00262572082378344
2	C	26	50	20120604	17	2052	41	-0.005064037137349	0.00343651774336319
2	C	26	50	20120604	17	2054	41.04	-0.005832315726176	0.00396224456410757
2	C	26	50	20120604	17	2056	41.08	-0.0057290852071906	0.00519868441062256
2	C	26	50	20120604	17	2058	41.12	-0.0061115239097954	0.00442931687735254
2	C	26	50	20120604	17	2060	41.16	-0.0059385726621849	0.00338250892741616
2	C	26	50	20120604	17	2062	41.2	-0.0050574822574875	0.00247476059706793
2	C	26	50	20120604	17	2064	41.24	-0.0054109437241992	0.00147924617303882
2	C	26	50	20120604	17	2066	41.28	-0.0054811877118422	-2.24647824382997e-05
2	C	26	50	20120604	17	2068	41.32	-0.0057637475816044	-0.00226936729033667
2	C	26	50	20120604	17	2070	41.36	-0.0057000372606195	-0.0038288912962436
2	C	26	50	20120604	17	2072	41.4	-0.0047349779256561	-0.00569834020434459
2	C	26	50	20120604	17	2074	41.44	-0.0044825266626369	-0.0083034771497277
2	C	26	50	20120604	17	2076	41.48	-0.0037949572418145	-0.0109751881985595
2	C	26	50	20120604	17	2078	41.52	-0.0035033746895244	-0.0125889190103122
2	C	26	50	20120604	17	2080	41.56	-0.0029740204109925	-0.0152031069224944
2	C	26	50	20120604	17	2082	41.6	-0.0024416156738066	-0.0173857574656135
2	C	26	50	20120604	17	2084	41.64	-0.0010323759005324	-0.0194858405641071
2	C	26	50	20120604	17	2086	41.68	0.0012182530601028	-0.0210937094606438
2	C	26	50	20120604	17	2088	41.72	0.00301045762342701	-0.0219105309299992
2	C	26	50	20120604	17	2090	41.76	0.00509051828630441	-0.0236930410593532
2	C	26	50	20120604	17	2092	41.8	0.00738801428439669	-0.0243735252702281
2	C	26	50	20120604	17	2094	41.84	0.00897716606443533	-0.0245684038991231
2	C	26	50	20120604	17	2096	41.88	0.0106204115132348	-0.0258759150482153
2	C	26	50	20120604	17	2098	41.92	0.0118270185246515	-0.0269293627308269
2	C	26	50	20120604	17	2100	41.96	0.0134655263580169	-0.0285568396984059
2	C	26	50	20120604	17	2102	42	0.0150227876222241	-0.0296963422762880
2	C	26	50	20120604	17	2104	42.04	0.0171704123380439	-0.0313659628080257
2	C	26	50	20120604	17	2106	42.08	0.0183239156301935	-0.0319643872769438
2	C	26	50	20120604	17	2108	42.12	0.0202174768795329	-0.0319152433556514
2	C	26	50	20120604	17	2110	42.16	0.022786607947618	-0.0309477091469538
2	C	26	50	20120604	17	2112	42.2	0.0236733198512259	-0.0306774529351843
2	C	26	50	20120604	17	2114	42.24	0.0260193021613042	-0.0297171170735193
2	C	26	50	20120604	17	2116	42.28	0.027158854236661	-0.0291340580349563
2	C	26	50	20120604	17	2118	42.32	0.0297127612957471	-0.0273931823528785
2	C	26	50	20120604	17	2120	42.36	0.0313324105912583	-0.0252608806410069
2	C	26	50	20120604	17	2122	42.4	0.0322238933443189	-0.0234422394764546
2	C	26	50	20120604	17	2124	42.44	0.0326829986854603	-0.0211965581419673
2	C	26	50	20120604	17	2126	42.48	0.0324315444430025	-0.0190257473947925
2	C	26	50	20120604	17	2128	42.52	0.032721118812034	-0.0167712647021998
2	C	26	50	20120604	17	2130	42.56	0.0325892433973427	-0.0142514896874415
2	C	26	50	20120604	17	2132	42.6	0.0317784818331021	-0.0124236115870064
2	C	26	50	20120604	17	2134	42.64	0.0312619332583775	-0.0101378959878887
2	C	26	50	20120604	17	2136	42.68	0.0305403095749732	-0.00870241972460534
2	C	26	50	20120604	17	2138	42.72	0.0291627312149333	-0.0069647684494497
2	C	26	50	20120604	17	2140	42.76	0.027787125682813	-0.00522952840841791
2	C	26	50	20120604	17	2142	42.8	0.0260032791216425	-0.00307643068611175
2	C	26	50	20120604	17	2144	42.84	0.0243819751962633	-0.000806992685096961
2	C	26	50	20120604	17	2146	42.88	0.0229743942954977	0.00027828894480378
2	C	26	50	20120604	17	2148	42.92	0.0212045413775269	0.000742624754805549
2	C	26	50	20120604	17	2150	42.96	0.0192361399464666	0.00101466287566364
2	C	26	50	20120604	17	2152	43	0.0166568562392173	0.00190365024889343
2	C	26	50	20120604	17	2154	43.04	0.0140988182623154	0.00183079845144134
2	C	26	50	20120604	17	2156	43.08	0.0116740006172027	0.00147098716583456
2	C	26	50	20120604	17	2158	43.12	0.00962817806467035	0.00125573679057357
2	C	26	50	20120604	17	2160	43.16	0.00806959090453782	-6.46119528415999e-05
2	C	26	50	20120604	17	2162	43.2	0.00647453838912085	-0.00110109253752807
2	C	26	50	20120604	17	2164	43.24	0.00550979725220898	-0.00285721344180829
2	C	26	50	20120604	17	2166	43.28	0.00418043650357827	-0.00423563325891773
2	C	26	50	20120604	17	2168	43.32	0.00211715548461842	-0.00631683236371284
2	C	26	50	20120604	17	2170	43.36	-3.38138462764002e-05	-0.00776100604040481
2	C	26	50	20120604	17	2172	43.4	-0.0028159820453973	-0.0097884367455585
2	C	26	50	20120604	17	2174	43.44	-0.0044939040107461	-0.0108306131460781
2	C	26	50	20120604	17	2176	43.48	-0.0064542514955687	-0.0113537660981390
2	C	26	50	20120604	17	2178	43.52	-0.0075964340081515	-0.0116410706544029
2	C	26	50	20120604	17	2180	43.56	-0.0080720198870419	-0.0116119519971536
2	C	26	50	20120604	17	2182	43.6	-0.0073796845665144	-0.0102270904372676
2	C	26	50	20120604	17	2184	43.64	-0.0068905434506286	-0.0096856941302521
2	C	26	50	20120604	17	2186	43.68	-0.0069249300533977	-0.00856632288243036
2	C	26	50	20120604	17	2188	43.72	-0.0065754071714572	-0.00827435849247844
2	C	26	50	20120604	17	2190	43.76	-0.0067049774180418	-0.00637928403462724
2	C	26	50	20120604	17	2192	43.8	-0.0061911229201535	-0.00495708016562674
2	C	26	50	20120604	17	2194	43.84	-0.0055771421020493	-0.00262016296448332
2	C	26	50	20120604	17	2196	43.88	-0.0043545686195133	-0.00030836219620764
2	C	26	50	20120604	17	2198	43.92	-0.0031480111055713	0.000498821407720240
2	C	26	50	20120604	17	2200	43.96	-0.001263387685946	0.00184745788720609
2	C	26	50	20120604	17	2202	44	0.000702164104785999	0.00325962791098156
2	C	26	50	20120604	17	2204	44.04	0.00187391216610381	0.0048932581217704
2	C	26	50	20120604	17	2206	44.08	0.00362397882212352	0.00808709540361685
2	C	26	50	20120604	17	2208	44.12	0.0044076228413057	0.0100559918094238
2	C	26	50	20120604	17	2210	44.16	0.00561345203526312	0.0113801906785519
2	C	26	50	20120604	17	2212	44.2	0.00741129931070116	0.0128188277091471
2	C	26	50	20120604	17	2214	44.24	0.00948479802264916	0.0133745924259564
2	C	26	50	20120604	17	2216	44.28	0.011768328661813	0.0137838658309072
2	C	26	50	20120604	17	2218	44.32	0.0139880782693138	0.0142115240121687
2	C	26	50	20120604	17	2220	44.36	0.0155963219324445	0.0140831134207054
2	C	26	50	20120604	17	2222	44.4	0.0187392065138521	0.0133992633815520
2	C	26	50	20120604	17	2224	44.44	0.0219273954267304	0.0133299810591314
2	C	26	50	20120604	17	2226	44.48	0.0234081477372132	0.0127848724415147
2	C	26	50	20120604	17	2228	44.52	0.0259525866364992	0.0134273638050364
2	C	26	50	20120604	17	2230	44.56	0.0281195314187693	0.0127768802256989
2	C	26	50	20120604	17	2232	44.6	0.0307780176616047	0.0130705647943174
2	C	26	50	20120604	17	2234	44.64	0.0334189129969124	0.0134194583512227
2	C	26	50	20120604	17	2236	44.68	0.0353035152033342	0.0129029663450406
2	C	26	50	20120604	17	2238	44.72	0.0359813053373727	0.0118693600787089
2	C	26	50	20120604	17	2240	44.76	0.0382114140592179	0.00996480331892205
2	C	26	50	20120604	17	2242	44.8	0.0390079203507499	0.00799068139400205
2	C	26	50	20120604	17	2244	44.84	0.0408941984002431	0.00519548828797159
2	C	26	50	20120604	17	2246	44.88	0.0423108868363504	0.00285362133935986
2	C	26	50	20120604	17	2248	44.92	0.0438814417080438	0.00091183540754349
2	C	26	50	20120604	17	2250	44.96	0.0453737198590599	-0.00142218265579707
2	C	26	50	20120604	17	2252	45	0.0463220207633092	-0.00356492833482666
2	C	26	50	20120604	17	2254	45.04	0.0473277387381908	-0.00524678181387887
2	C	26	50	20120604	17	2256	45.08	0.0486556852732591	-0.0078437021784646
2	C	26	50	20120604	17	2258	45.12	0.0497023447307715	-0.0101467489647892
2	C	26	50	20120604	17	2260	45.16	0.0506447766487369	-0.0119621749148075
2	C	26	50	20120604	17	2262	45.2	0.051063808127268	-0.0139382555255115
2	C	26	50	20120604	17	2264	45.24	0.052153742519789	-0.0165655814816882
2	C	26	50	20120604	17	2266	45.28	0.0523489039913965	-0.0190456878060219
2	C	26	50	20120604	17	2268	45.32	0.051655515081765	-0.0211197734165983
2	C	26	50	20120604	17	2270	45.36	0.0514467064492806	-0.0235018040303814
2	C	26	50	20120604	17	2272	45.4	0.0505663585067033	-0.0262063460470637
2	C	26	50	20120604	17	2274	45.44	0.0496776242777012	-0.0287406591772431
2	C	26	50	20120604	17	2276	45.48	0.0495744503272583	-0.0312696336512246
2	C	26	50	20120604	17	2278	45.52	0.0494637386185279	-0.034397569995278
2	C	26	50	20120604	17	2280	45.56	0.0488367187513785	-0.0375558907177189
2	C	26	50	20120604	17	2282	45.6	0.048588896209349	-0.0409509041214536
2	C	26	50	20120604	17	2284	45.64	0.0482495019249421	-0.0431412211162943
2	C	26	50	20120604	17	2286	45.68	0.0486861474333927	-0.0473463073622648
2	C	26	50	20120604	17	2288	45.72	0.0490935470053733	-0.0494711985950695
2	C	26	50	20120604	17	2290	45.76	0.0502076220234039	-0.0518055419275293
2	C	26	50	20120604	17	2292	45.8	0.0517292097505002	-0.05371709904445
2	C	26	50	20120604	17	2294	45.84	0.0534052295986076	-0.0559457228420546
2	C	26	50	20120604	17	2296	45.88	0.0552351370955047	-0.0576884016464245
2	C	26	50	20120604	17	2298	45.92	0.0572089973909157	-0.0595612022406683
2	C	26	50	20120604	17	2300	45.96	0.0592845749968003	-0.0615650650768051
2	C	26	50	20120604	17	2302	46	0.0602134163224314	-0.063440043559935
2	C	26	50	20120604	17	2304	46.04	0.0611262063241295	-0.0658756870098677
2	C	26	50	20120604	17	2306	46.08	0.0616223053707421	-0.0676820690641547
2	C	26	50	20120604	17	2308	46.12	0.0625797491656722	-0.071255199837643
2	C	26	50	20120604	17	2310	46.16	0.0628343783175774	-0.0734687976161476
2	C	26	50	20120604	17	2312	46.2	0.0642334597948331	-0.0757782083635029
2	C	26	50	20120604	17	2314	46.24	0.065192225879444	-0.0779333991218814
2	C	26	50	20120604	17	2316	46.28	0.0666508457476756	-0.0798647905840142
2	C	26	50	20120604	17	2318	46.32	0.0678981113990105	-0.082673913693634
2	C	26	50	20120604	17	2320	46.36	0.0684416643817086	-0.0850190333334393
2	C	26	50	20120604	17	2322	46.4	0.06852354734697	-0.0865282820472038
2	C	26	50	20120604	17	2324	46.44	0.0679942779212519	-0.0884861900136313
2	C	26	50	20120604	17	2326	46.48	0.0675405982104426	-0.0890226012178394
2	C	26	50	20120604	17	2328	46.52	0.0665661343552894	-0.0908160361469628
2	C	26	50	20120604	17	2330	46.56	0.0665715083668264	-0.0934085724495052
2	C	26	50	20120604	17	2332	46.6	0.0660305009685406	-0.0954613741459678
2	C	26	50	20120604	17	2334	46.64	0.0655370111459505	-0.0986376270963797
2	C	26	50	20120604	17	2336	46.68	0.064907968953407	-0.101216869791436
2	C	26	50	20120604	17	2338	46.72	0.0643985692282402	-0.104092248806453
2	C	26	50	20120604	17	2340	46.76	0.0638174688754611	-0.106190800311658
2	C	26	50	20120604	17	2342	46.8	0.0632785120868407	-0.109184831844558
2	C	26	50	20120604	17	2344	46.84	0.0636389951238896	-0.110446451763551
2	C	26	50	20120604	17	2346	46.88	0.0627231504208968	-0.113675949854587
2	C	26	50	20120604	17	2348	46.92	0.0617625458586549	-0.115168298716281
2	C	26	50	20120604	17	2350	46.96	0.0603958498719775	-0.117670608193544
2	C	26	50	20120604	17	2352	47	0.059313905786084	-0.120111611512878
2	C	26	50	20120604	17	2354	47.04	0.0584953589761824	-0.122212850023852
2	C	26	50	20120604	17	2356	47.08	0.0584493263247272	-0.124402830435865
2	C	26	50	20120604	17	2358	47.12	0.0578828630823186	-0.126922322607911
2	C	26	50	20120604	17	2360	47.16	0.057608364229862	-0.128185356740466
2	C	26	50	20120604	17	2362	47.2	0.0575148847133892	-0.128090745853143
2	C	26	50	20120604	17	2364	47.24	0.0559190154189292	-0.127624691773663
2	C	26	50	20120604	17	2366	47.28	0.0539037610925476	-0.126938798195912
2	C	26	50	20120604	17	2368	47.32	0.0522064926856655	-0.126644853906973
2	C	26	50	20120604	17	2370	47.36	0.0508429786795035	-0.125966243529068
2	C	26	50	20120604	17	2372	47.4	0.0481598619982911	-0.124941292249738
2	C	26	50	20120604	17	2374	47.44	0.0461182325889712	-0.124397739267040
2	C	26	50	20120604	17	2376	47.48	0.0442419247450927	-0.123654923593404
2	C	26	50	20120604	17	2378	47.52	0.0412818343376896	-0.123124734928870
2	C	26	50	20120604	17	2380	47.56	0.0382251531439764	-0.122593556314843
2	C	26	50	20120604	17	2382	47.6	0.0356152927252949	-0.122466913490332
2	C	26	50	20120604	17	2384	47.64	0.0338408082579073	-0.122428941856182
2	C	26	50	20120604	17	2386	47.68	0.0330806684681318	-0.121689308163061
2	C	26	50	20120604	17	2388	47.72	0.0311944611293166	-0.119855285304698
2	C	26	50	20120604	17	2390	47.76	0.0301773587352579	-0.118281407031133
2	C	26	50	20120604	17	2392	47.8	0.0301064359251049	-0.117114892974209
2	C	26	50	20120604	17	2394	47.84	0.029839503115207	-0.115901709869728
2	C	26	50	20120604	17	2396	47.88	0.0295792878197303	-0.115218220455033
2	C	26	50	20120604	17	2398	47.92	0.0292033898548516	-0.113024775219792
2	C	26	50	20120604	17	2400	47.96	0.0282024094954039	-0.110927779349505
2	C	26	50	20120604	17	2402	48	0.0277621648134371	-0.108960325441532
2	C	26	50	20120604	17	2404	48.04	0.0268975853520804	-0.105860722866200
2	C	26	50	20120604	17	2406	48.08	0.0261281824634713	-0.102379989735809
2	C	26	50	20120604	17	2408	48.12	0.0257893368939267	-0.100402353490187
2	C	26	50	20120604	17	2410	48.16	0.024752011245926	-0.098136076256484
2	C	26	50	20120604	17	2412	48.2	0.023949303627923	-0.0966351714027374
2	C	26	50	20120604	17	2414	48.24	0.0227636976879076	-0.0945358420800728
2	C	26	50	20120604	17	2416	48.28	0.0213886578412122	-0.091609975640879
2	C	26	50	20120604	17	2418	48.32	0.0201363010210527	-0.0896756850409433
2	C	26	50	20120604	17	2420	48.36	0.0188118193092122	-0.087423479232186
2	C	26	50	20120604	17	2422	48.4	0.0177408353784271	-0.0856750870050242
2	C	26	50	20120604	17	2424	48.44	0.0163756243159902	-0.0833571202656165
2	C	26	50	20120604	17	2426	48.48	0.0156231212794515	-0.081086317548514
2	C	26	50	20120604	17	2428	48.52	0.0150751135240319	-0.0780307677256507
2	C	26	50	20120604	17	2430	48.56	0.0143880178647529	-0.0761188217000004
2	C	26	50	20120604	17	2432	48.6	0.0142863359096183	-0.0736903341706933
2	C	26	50	20120604	17	2434	48.64	0.0134874466682337	-0.0704432998314846
2	C	26	50	20120604	17	2436	48.68	0.0134323630499793	-0.0686859273482018
2	C	26	50	20120604	17	2438	48.72	0.0123782789712645	-0.066071682867477
2	C	26	50	20120604	17	2440	48.76	0.0112474738067910	-0.0642156689882186
2	C	26	50	20120604	17	2442	48.8	0.0100176736929513	-0.0625162085503148
2	C	26	50	20120604	17	2444	48.84	0.00830315188060831	-0.0599636237809094
2	C	26	50	20120604	17	2446	48.88	0.00663586480124856	-0.0575219133547942
2	C	26	50	20120604	17	2448	48.92	0.00565143074048064	-0.0552737380546897
2	C	26	50	20120604	17	2450	48.96	0.00374669720399843	-0.0529273456226783
2	C	26	50	20120604	17	2452	49	0.00332865567496095	-0.0509457495790811
2	C	26	50	20120604	17	2454	49.04	0.00262678148395518	-0.0486497738605685
2	C	26	50	20120604	17	2456	49.08	0.00223179163598438	-0.0465537679397753
2	C	26	50	20120604	17	2458	49.12	0.00279033528244363	-0.0444186590139826
2	C	26	50	20120604	17	2460	49.16	0.00331720054510573	-0.0431440990408938
2	C	26	50	20120604	17	2462	49.2	0.00418835609952756	-0.0408334155013323
2	C	26	50	20120604	17	2464	49.24	0.00482277230360813	-0.0386915890611184
2	C	26	50	20120604	17	2466	49.28	0.00545436008056395	-0.0366373024404152
2	C	26	50	20120604	17	2468	49.32	0.00597669985982645	-0.0339004456438326
2	C	26	50	20120604	17	2470	49.36	0.00635549696250809	-0.0318476439473699
2	C	26	50	20120604	17	2472	49.4	0.00607102790443674	-0.0300921099417181
2	C	26	50	20120604	17	2474	49.44	0.00630649446257186	-0.0278159332130786
2	C	26	50	20120604	17	2476	49.48	0.00655532533887141	-0.0252050828449035
2	C	26	50	20120604	17	2478	49.52	0.00665262323196268	-0.0236522763534179
2	C	26	50	20120604	17	2480	49.56	0.00718924656820515	-0.0225103696124797
2	C	26	50	20120604	17	2482	49.6	0.0084607659821348	-0.0217916662800818
2	C	26	50	20120604	17	2484	49.64	0.0100202192773636	-0.0201105906184889
2	C	26	50	20120604	17	2486	49.68	0.0124226852771230	-0.0196412131371371
2	C	26	50	20120604	17	2488	49.72	0.0127753901395789	-0.0198277479060141
2	C	26	50	20120604	17	2490	49.76	0.0140981040844664	-0.0205806752066217
2	C	26	50	20120604	17	2492	49.8	0.0143166000798531	-0.0204262430856104
2	C	26	50	20120604	17	2494	49.84	0.0153057151875124	-0.0203067278974544
2	C	26	50	20120604	17	2496	49.88	0.0157307712158193	-0.0198265175402150
2	C	26	50	20120604	17	2498	49.92	0.0171629452904345	-0.0190201329669498
2	C	26	50	20120604	17	2500	49.96	0.0171105557490164	-0.0177143118030648
2	C	26	50	20120604	17	2502	50	0.0173518771512998	-0.0165941980931228
2	C	26	50	20120604	17	2504	50.04	0.0175796150323165	-0.0147527011160821
2	C	26	50	20120604	17	2506	50.08	0.0181655166401399	-0.0132441665801665
2	C	26	50	20120604	17	2508	50.12	0.0187957149522707	-0.0121643897765573
2	C	26	50	20120604	17	2510	50.16	0.0198134120231324	-0.0111410358514461
2	C	26	50	20120604	17	2512	50.2	0.0206181801502957	-0.0102211507403056
2	C	26	50	20120604	17	2514	50.24	0.0205068108322588	-0.00882191369955805
2	C	26	50	20120604	17	2516	50.28	0.0190944357475168	-0.00833541009196608
2	C	26	50	20120604	17	2518	50.32	0.0185087321295922	-0.00794481137710645
2	C	26	50	20120604	17	2520	50.36	0.0174204806512105	-0.00666893618540469
2	C	26	50	20120604	17	2522	50.4	0.0166116212042112	-0.0057781372046015
2	C	26	50	20120604	17	2524	50.44	0.0155819323094473	-0.00475628305297319
2	C	26	50	20120604	17	2526	50.48	0.0150484485273133	-0.00402232035623718
2	C	26	50	20120604	17	2528	50.52	0.0130586613587629	-0.00477334129696254
2	C	26	50	20120604	17	2530	50.56	0.0127921250943479	-0.00503185897047891
2	C	26	50	20120604	17	2532	50.6	0.0113920255247486	-0.00520126322905354
2	C	26	50	20120604	17	2534	50.64	0.0104969973382871	-0.00421784669494376
2	C	26	50	20120604	17	2536	50.68	0.0103160621480103	-0.00348130235134964
2	C	26	50	20120604	17	2538	50.72	0.0105246349603832	-0.00261615260837382
2	C	26	50	20120604	17	2540	50.76	0.0103961632041832	-0.00209103142458752
2	C	26	50	20120604	17	2542	50.8	0.0113769139457279	-0.00211476829212517
2	C	26	50	20120604	17	2544	50.84	0.0131916639016634	-4.73761543400356e-07
2	C	26	50	20120604	17	2546	50.88	0.015019911818945	0.000350454141571329
2	C	26	50	20120604	17	2548	50.92	0.0169791038912871	0.00118420657569552
2	C	26	50	20120604	17	2550	50.96	0.0185469371089797	0.00145011337365393
2	C	26	50	20120604	17	2552	51	0.0193659788936281	0.00115761158254831
2	C	26	50	20120604	17	2554	51.04	0.0209383793140204	0.00129536305459126
2	C	26	50	20120604	17	2556	51.08	0.0239659772058234	0.00151522376606559
2	C	26	50	20120604	17	2558	51.12	0.0258031749736345	0.00150052301608472
2	C	26	50	20120604	17	2560	51.16	0.0286275998739992	0.00137554896357781
2	C	26	50	20120604	17	2562	51.2	0.0306828481599248	0.00136765765189977
2	C	26	50	20120604	17	2564	51.24	0.0324466765281199	0.000657276966316331
2	C	26	50	20120604	17	2566	51.28	0.0343171860963927	-8.49730218951909e-05
2	C	26	50	20120604	17	2568	51.32	0.035103418126394	-0.000273416979081401
2	C	26	50	20120604	17	2570	51.36	0.036426414913994	-0.00051482323417849
2	C	26	50	20120604	17	2572	51.4	0.0374075255728904	-0.00065277976718799
2	C	26	50	20120604	17	2574	51.44	0.0374387089819407	-0.00045910321982099
2	C	26	50	20120604	17	2576	51.48	0.0363779780994828	-8.638723545756e-05
2	C	26	50	20120604	17	2578	51.52	0.0351524913370084	0.000117895913627229
2	C	26	50	20120604	17	2580	51.56	0.0349909881481854	0.00072699769494132
2	C	26	50	20120604	17	2582	51.6	0.0341001043145684	0.00153868556906536
2	C	26	50	20120604	17	2584	51.64	0.0325345699010214	0.00295714177212558
2	C	26	50	20120604	17	2586	51.68	0.031699215162931	0.0044269127142965
2	C	26	50	20120604	17	2588	51.72	0.0300295168494474	0.00591318752874031
2	C	26	50	20120604	17	2590	51.76	0.0279467621097337	0.00745175288965285
2	C	26	50	20120604	17	2592	51.8	0.0258440316034515	0.00798781761153825
2	C	26	50	20120604	17	2594	51.84	0.0238847108376752	0.00839051350921035
2	C	26	50	20120604	17	2596	51.88	0.0225346304461422	0.00915440237913975
2	C	26	50	20120604	17	2598	51.92	0.0203594214947883	0.00952762040931785
2	C	26	50	20120604	17	2600	51.96	0.0180835771063360	0.0106868017689204
2	C	26	50	20120604	17	2602	52	0.0160791132294352	0.0114268172997033
2	C	26	50	20120604	17	2604	52.04	0.0130709678451827	0.0117493711290095
2	C	26	50	20120604	17	2606	52.08	0.0108870614804202	0.0115895013568510
2	C	26	50	20120604	17	2608	52.12	0.0084421761448574	0.0114268738682458
2	C	26	50	20120604	17	2610	52.16	0.00662892808372512	0.0110028077894326
2	C	26	50	20120604	17	2612	52.2	0.00467131003107797	0.0101491248435739
2	C	26	50	20120604	17	2614	52.24	0.00307757619909724	0.00937153365843875
2	C	26	50	20120604	17	2616	52.28	0.0015798908025254	0.00697907534095345
2	C	26	50	20120604	17	2618	52.32	0.000324986276633301	0.00542280190491963
2	C	26	50	20120604	17	2620	52.36	-0.0007926242753033	0.00343488432669864
2	C	26	50	20120604	17	2622	52.4	-0.0020670498981036	0.0017472255009729
2	C	26	50	20120604	17	2624	52.44	-0.0041998253715185	0.00098227738508529
2	C	26	50	20120604	17	2626	52.48	-0.006281498237857	0.00064065288589064
2	C	26	50	20120604	17	2628	52.52	-0.008410094710195	0.000628568431000159
2	C	26	50	20120604	17	2630	52.56	-0.0105623863307707	0.00101196172775951
2	C	26	50	20120604	17	2632	52.6	-0.0132129053893703	0.00174028171238165
2	C	26	50	20120604	17	2634	52.64	-0.0142125422459337	0.00235468679455464
2	C	26	50	20120604	17	2636	52.68	-0.0148371296657558	0.0034909366812433
2	C	26	50	20120604	17	2638	52.72	-0.0151996633124701	0.00420476097685112
2	C	26	50	20120604	17	2640	52.76	-0.0159383777667757	0.0051386369027642
2	C	26	50	20120604	17	2642	52.8	-0.0168385954099043	0.00618225580111742
2	C	26	50	20120604	17	2644	52.84	-0.0177125086807728	0.00810862680510395
2	C	26	50	20120604	17	2646	52.88	-0.0186564962336568	0.00955310453771185
2	C	26	50	20120604	17	2648	52.92	-0.0202425367438582	0.0119831477019375
2	C	26	50	20120604	17	2650	52.96	-0.0208979540193401	0.0131872798396201
2	C	26	50	20120604	17	2652	53	-0.0217942825751721	0.0129829259798571
2	C	26	50	20120604	17	2654	53.04	-0.021313874228034	0.0117778746033590
2	C	26	50	20120604	17	2656	53.08	-0.0210931862016257	0.0106433217729453
2	C	26	50	20120604	17	2658	53.12	-0.020946178701817	0.00969360665513355
2	C	26	50	20120604	17	2660	53.16	-0.0208501536009319	0.00804562359090025
2	C	26	50	20120604	17	2662	53.2	-0.0202869430497168	0.00596835599980849
2	C	26	50	20120604	17	2664	53.24	-0.0203952010979164	0.00410703881969114
2	C	26	50	20120604	17	2666	53.28	-0.0209198036188787	0.00179048629384589
2	C	26	50	20120604	17	2668	53.32	-0.021647628628754	-0.00083054641197828
2	C	26	50	20120604	17	2670	53.36	-0.0222664177729704	-0.00334183614536231
2	C	26	50	20120604	17	2672	53.4	-0.0221018033143102	-0.00632554391925706
2	C	26	50	20120604	17	2674	53.44	-0.0219509774378831	-0.00841751933139746
2	C	26	50	20120604	17	2676	53.48	-0.0207660078939707	-0.0114347439667205
2	C	26	50	20120604	17	2678	53.52	-0.0203963324687663	-0.0141213254711606
2	C	26	50	20120604	17	2680	53.56	-0.0206509616206716	-0.0175418131037944
2	C	26	50	20120604	17	2682	53.6	-0.0213210867172021	-0.0187475008763954
2	C	26	50	20120604	17	2684	53.64	-0.0221455025133875	-0.0208300010576680
2	C	26	50	20120604	17	2686	53.68	-0.0226420328951367	-0.0234587412274071
2	C	26	50	20120604	17	2688	53.72	-0.0236896398757358	-0.0254787048849515
2	C	26	50	20120604	17	2690	53.76	-0.0247203257910611	-0.0276372119741337
2	C	26	50	20120604	17	2692	53.8	-0.0243722666201577	-0.0294003332355477
2	C	26	50	20120604	17	2694	53.84	-0.0230658797708477	-0.0296159371641993
2	C	26	50	20120604	17	2696	53.88	-0.0216415192261646	-0.0308998663021387
2	C	26	50	20120604	17	2698	53.92	-0.0197312278303823	-0.0320531291779827
2	C	26	50	20120604	17	2700	53.96	-0.0183509596361468	-0.0324769647399853
2	C	26	50	20120604	17	2702	54	-0.0160752100000031	-0.0329552489383527
2	C	26	50	20120604	17	2704	54.04	-0.0137116490153446	-0.0331472849979874
2	C	26	50	20120604	17	2706	54.08	-0.0111921427011632	-0.0344246875403365
2	C	26	50	20120604	17	2708	54.12	-0.0085822539982105	-0.0346353629347233
2	C	26	50	20120604	17	2710	54.16	-0.0058019667031275	-0.0349146135447495
2	C	26	50	20120604	17	2712	54.2	-0.0032371136310686	-0.0346115829336720
2	C	26	50	20120604	17	2714	54.24	-0.0014029493513488	-0.0345072846834470
2	C	26	50	20120604	17	2716	54.28	0.0005985871034778	-0.0343901878004825
2	C	26	50	20120604	17	2718	54.32	0.00248776429077391	-0.0350685153356746
2	C	26	50	20120604	17	2720	54.36	0.00521776215157893	-0.0351662374928347
2	C	26	50	20120604	17	2722	54.4	0.00697372042129949	-0.0348308567465178
2	C	26	50	20120604	17	2724	54.44	0.00935511463897954	-0.0337191434651363
2	C	26	50	20120604	17	2726	54.48	0.0114736772660926	-0.0330640090323671
2	C	26	50	20120604	17	2728	54.52	0.0141480965338963	-0.0340178960801878
2	C	26	50	20120604	17	2730	54.56	0.0159552493345748	-0.0346504030959590
2	C	26	50	20120604	17	2732	54.6	0.0175073487192792	-0.0356233820268717
2	C	26	50	20120604	17	2734	54.64	0.018967241379717	-0.0367004470759751
2	C	26	50	20120604	17	2736	54.68	0.0205004610133638	-0.0378188778717779
2	C	26	50	20120604	17	2738	54.72	0.0208245280511816	-0.0396517693592916
2	C	26	50	20120604	17	2740	54.76	0.0213238161493774	-0.0406912870383139
2	C	26	50	20120604	17	2742	54.8	0.0219377262568036	-0.0432493165299343
2	C	26	50	20120604	17	2744	54.84	0.0221592628113493	-0.0447432210265472
2	C	26	50	20120604	17	2746	54.88	0.0227481413387215	-0.0470120438446623
2	C	26	50	20120604	17	2748	54.92	0.0233749915002433	-0.0482998974252374
2	C	26	50	20120604	17	2750	54.96	0.0246905636666409	-0.050289483775462
2	C	26	50	20120604	17	2752	55	0.0254344400004492	-0.0521095766302362
2	C	26	50	20120604	17	2754	55.04	0.0269242432777311	-0.0537272248135566
2	C	26	50	20120604	17	2756	55.08	0.0277276580025153	-0.0552581109948255
2	C	26	50	20120604	17	2758	55.12	0.0292183805186127	-0.056482537097128
2	C	26	50	20120604	17	2760	55.16	0.0308669999789492	-0.0574502127271818
2	C	26	50	20120604	17	2762	55.2	0.0327097202507213	-0.0577438034627306
2	C	26	50	20120604	17	2764	55.24	0.0348634967955374	-0.0584405157742336
2	C	26	50	20120604	17	2766	55.28	0.0364201923743196	-0.0587230049333176
2	C	26	50	20120604	17	2768	55.32	0.0391267142899892	-0.0586814270545839
2	C	26	50	20120604	17	2770	55.36	0.0405977085268916	-0.0579755223549253
2	C	26	50	20120604	17	2772	55.4	0.0428837847504677	-0.0576660924274782
2	C	26	50	20120604	17	2774	55.44	0.0455192424346281	-0.0571348431027726
2	C	26	50	20120604	17	2776	55.48	0.047116879496041	-0.0570279285574572
2	C	26	50	20120604	17	2778	55.52	0.0495075368125546	-0.0563015177611444
2	C	26	50	20120604	17	2780	55.56	0.051057946212052	-0.0552402848328718
2	C	26	50	20120604	17	2782	55.6	0.0510447445284473	-0.0540734667200323
2	C	26	50	20120604	17	2784	55.64	0.0511160845316012	-0.053038198752765
2	C	26	50	20120604	17	2786	55.68	0.0506079081011658	-0.0519502937567061
2	C	26	50	20120604	17	2788	55.72	0.0499440055443098	-0.050734565067812
2	C	26	50	20120604	17	2790	55.76	0.0484997682280075	-0.0485616683556327
2	C	26	50	20120604	17	2792	55.8	0.0475976979651122	-0.0466667070348665
2	C	26	50	20120604	17	2794	55.84	0.0468902305594672	-0.0450736732385991
2	C	26	50	20120604	17	2796	55.88	0.0460398427312089	-0.0428175995557487
2	C	26	50	20120604	17	2798	55.92	0.0450152237920661	-0.0404561669625016
2	C	26	50	20120604	17	2800	55.96	0.0443116737579889	-0.0384905303189558
2	C	26	50	20120604	17	2802	56	0.0431788144483161	-0.0355753447276919
2	C	26	50	20120604	17	2804	56.04	0.0423805509964329	-0.0320865611865973
2	C	26	50	20120604	17	2806	56.08	0.0416309046712901	-0.0308717234522475
2	C	26	50	20120604	17	2808	56.12	0.0405695020373901	-0.0281448722166187
2	C	26	50	20120604	17	2810	56.16	0.0393381604307674	-0.0259055923198217
2	C	26	50	20120604	17	2812	56.2	0.0388107294826804	-0.0236900146423297
2	C	26	50	20120604	17	2814	56.24	0.0376784606071698	-0.0205333980472314
2	C	26	50	20120604	17	2816	56.28	0.0368503254293154	-0.0182504048092214
2	C	26	50	20120604	17	2818	56.32	0.0370479405614536	-0.0156035132084092
2	C	26	50	20120604	17	2820	56.36	0.0364023732834337	-0.0139236891258189
2	C	26	50	20120604	17	2822	56.4	0.0364753467032521	-0.0113065455072913
2	C	26	50	20120604	17	2824	56.44	0.0366823875687836	-0.00843173217769931
2	C	26	50	20120604	17	2826	56.48	0.0367787662230593	-0.0057013807635037
2	C	26	50	20120604	17	2828	56.52	0.0365885544989201	-0.00412184563568919
2	C	26	50	20120604	17	2830	56.56	0.0363406428614361	0.000107501443943789
2	C	26	50	20120604	17	2832	56.6	0.0368249402958708	0.00178921350163976
2	C	26	50	20120604	17	2834	56.64	0.0364106464327736	0.00350967501094474
2	C	26	50	20120604	17	2836	56.68	0.0359858166786367	0.0054998977572724
2	C	26	50	20120604	17	2838	56.72	0.0350117629454166	0.00713198506106465
2	C	26	50	20120604	17	2840	56.76	0.0333590988342918	0.00876414307553515
2	C	26	50	20120604	17	2842	56.8	0.0311275971120877	0.0105111352312702
2	C	26	50	20120604	17	2844	56.84	0.0291044797582992	0.0114014675215979
2	C	26	50	20120604	17	2846	56.88	0.0265006806589461	0.0125213323299528
2	C	26	50	20120604	17	2848	56.92	0.0250058979357111	0.0135422120884366
2	C	26	50	20120604	17	2850	56.96	0.0221973970800587	0.0143719453276165
2	C	26	50	20120604	17	2852	57	0.0201656176682007	0.0147273159826375
2	C	26	50	20120604	17	2854	57.04	0.0189085020194038	0.0153436514663232
2	C	26	50	20120604	17	2856	57.08	0.0167016288263884	0.0154630040199196
2	C	26	50	20120604	17	2858	57.12	0.0140988111912476	0.0166520323567560
2	C	26	50	20120604	17	2860	57.16	0.0117740562267406	0.0175639879724524
2	C	26	50	20120604	17	2862	57.2	0.00992440630851284	0.0189067837499255
2	C	26	50	20120604	17	2864	57.24	0.00756691230003688	0.0201204618291542
2	C	26	50	20120604	17	2866	57.28	0.0058407939364824	0.0215040576679018
2	C	26	50	20120604	17	2868	57.32	0.00399008335808285	0.0226301252169414
2	C	26	50	20120604	17	2870	57.36	0.0013747782171863	0.0240183172497669
2	C	26	50	20120604	17	2872	57.4	-0.0005163788690971	0.0246887251890099
2	C	26	50	20120604	17	2874	57.44	-0.0018067073234063	0.0257291621068477
2	C	26	50	20120604	17	2876	57.48	-0.004017405964108	0.0264505524450142
2	C	26	50	20120604	17	2878	57.52	-0.0056920257407886	0.0271051424055621
2	C	26	50	20120604	17	2880	57.56	-0.0077131419823863	0.0272535711900009
2	C	26	50	20120604	17	2882	57.6	-0.0099792636525973	0.0272062091777970
2	C	26	50	20120604	17	2884	57.64	-0.0122645054901717	0.0269140185136751
2	C	26	50	20120604	17	2886	57.68	-0.0135173643561458	0.0262870905704073
2	C	26	50	20120604	17	2888	57.72	-0.0134510094557992	0.0250137609631178
2	C	26	50	20120604	17	2890	57.76	-0.0125174163725986	0.0243587679517047
2	C	26	50	20120604	17	2892	57.8	-0.0125249046334114	0.0225873311145441
2	C	26	50	20120604	17	2894	57.84	-0.012525612305878	0.0205121135674323
2	C	26	50	20120604	17	2896	57.88	-0.0131162368213143	0.0181887945953766
2	C	26	50	20120604	17	2898	57.92	-0.0130238745335557	0.0152513457471070
2	C	26	50	20120604	17	2900	57.96	-0.0134885851101515	0.0121727442431771
2	C	26	50	20120604	17	2902	58	-0.0136183887019739	0.00976181417524685
2	C	26	50	20120604	17	2904	58.04	-0.0134699387043316	0.00694239559089295
2	C	26	50	20120604	17	2906	58.08	-0.0131399319695519	0.0050472787066349
2	C	26	50	20120604	17	2908	58.12	-0.0126827874355148	0.00193197836076132
2	C	26	50	20120604	17	2910	58.16	-0.0122062681756731	-0.00143024367310259
2	C	26	50	20120604	17	2912	58.2	-0.0116306125451092	-0.00348601521804624
2	C	26	50	20120604	17	2914	58.24	-0.0105411731273351	-0.0065061389911721
2	C	26	50	20120604	17	2916	58.28	-0.0096321166494416	-0.00925834000490638
2	C	26	50	20120604	17	2918	58.32	-0.0087152607837517	-0.0125844500954551
2	C	26	50	20120604	17	2920	58.36	-0.0076260617822832	-0.0145764830351425
2	C	26	50	20120604	17	2922	58.4	-0.0069279069729465	-0.0163647136583566
2	C	26	50	20120604	17	2924	58.44	-0.0049124426358508	-0.0204780223938765
2	C	26	50	20120604	17	2926	58.48	-0.0038254901126261	-0.0224959517052114
2	C	26	50	20120604	17	2928	58.52	-0.0021833265372019	-0.0247117203015340
2	C	26	50	20120604	17	2930	58.56	-0.0012554398057255	-0.0274209504361757
2	C	26	50	20120604	17	2932	58.6	2.21324422509939e-06	-0.0296801495309989
2	C	26	50	20120604	17	2934	58.64	0.0015123104861271	-0.0320529170459484
2	C	26	50	20120604	17	2936	58.68	0.00201357848331021	-0.0337583878914922
2	C	26	50	20120604	17	2938	58.72	0.00240503279737509	-0.0371427423676072
2	C	26	50	20120604	17	2940	58.76	0.0027477674542162	-0.0391604715677231
2	C	26	50	20120604	17	2942	58.8	0.00272287729551843	-0.0402437591565009
2	C	26	50	20120604	17	2944	58.84	0.00244519646254648	-0.0422406994172499
2	C	26	50	20120604	17	2946	58.88	0.001531331658541	-0.0456148715557158
2	C	26	50	20120604	17	2948	58.92	0.0014259020374661	-0.0466717840615554
2	C	26	50	20120604	17	2950	58.96	0.00279486076584323	-0.0487697698813358
2	C	26	50	20120604	17	2952	59	0.00397558766906853	-0.0492831294044773
2	C	26	50	20120604	17	2954	59.04	0.00530926176906447	-0.050488534334366
2	C	26	50	20120604	17	2956	59.08	0.00632070730887371	-0.0510655334678142
2	C	26	50	20120604	17	2958	59.12	0.00625565348500454	-0.0522933536826665
2	C	26	50	20120604	17	2960	59.16	0.0058957361333806	-0.0531332551173598
2	C	26	50	20120604	17	2962	59.2	0.00617638681483354	-0.0540785861731282
2	C	26	50	20120604	17	2964	59.24	0.00614152645052104	-0.0544071786943455
2	C	26	50	20120604	17	2966	59.28	0.00600420631361461	-0.0549707427989512
2	C	26	50	20120604	17	2968	59.32	0.00578132625618461	-0.0555159221272460
2	C	26	50	20120604	17	2970	59.36	0.00603835957114591	-0.0560524040421322
2	C	26	50	20120604	17	2972	59.4	0.00563035895840128	-0.0562748598354936
2	C	26	50	20120604	17	2974	59.44	0.00581456027490038	-0.056636262111358
2	C	26	50	20120604	17	2976	59.48	0.00567299749730683	-0.0575566322977505
2	C	26	50	20120604	17	2978	59.52	0.00646184582239855	-0.0572412626733413
2	C	26	50	20120604	17	2980	59.56	0.00718231692174951	-0.0573431567605103
2	C	26	50	20120604	17	2982	59.6	0.00793312290201339	-0.0573848760606002
2	C	26	50	20120604	17	2984	59.64	0.00929515198393492	-0.0575048013706895
2	C	26	50	20120604	17	2986	59.68	0.0112491001523877	-0.0587333994030010
2	C	26	50	20120604	17	2988	59.72	0.0137026192617488	-0.0598961657939842
2	C	26	50	20120604	17	2990	59.76	0.0146045339611522	-0.06119038333559
2	C	26	50	20120604	17	2992	59.8	0.0144438085897885	-0.0628988240296149
2	C	26	50	20120604	17	2994	59.84	0.0152542943823845	-0.0646178006146794
2	C	26	50	20120604	17	2996	59.88	0.0146758810353740	-0.0672380555030442
2	C	26	50	20120604	17	2998	59.92	0.0146024126408087	-0.0701755892041274
2	C	26	50	20120604	17	3000	59.96	0.0144894876878532	-0.0717788124091118
2	C	26	50	20120604	17	3002	60	0.0138579706215755	-0.0750246446667923
2	C	26	50	20120604	17	3004	60.04	0.0125161647935959	-0.0769286003858153
2	C	26	50	20120604	17	3006	60.08	0.0119181645887464	-0.0772106652808306
2	C	26	50	20120604	17	3008	60.12	0.0105313160588053	-0.0790618001232989
2	C	26	50	20120604	17	3010	60.16	0.00932089067077011	-0.0794405265153024
2	C	26	50	20120604	17	3012	60.2	0.00750136350142089	-0.0805945247821988
2	C	26	50	20120604	17	3014	60.24	0.00548766480995783	-0.0823135013672633
2	C	26	50	20120604	17	3016	60.28	0.00423071179572063	-0.0840942790850035
2	C	26	50	20120604	17	3018	60.32	0.00276586938781458	-0.0857083210237398
2	C	26	50	20120604	17	3020	60.36	0.0015896679679889	-0.0880091050683647
2	C	26	50	20120604	17	3022	60.4	0.000180828417152799	-0.089670806004153
2	C	26	50	20120604	17	3024	60.44	-0.0017743925435061	-0.0922212694532148
2	C	26	50	20120604	17	3026	60.48	-0.003535936956798	-0.0943076587217838
2	C	26	50	20120604	17	3028	60.52	-0.0051339275716015	-0.096218331955228
2	C	26	50	20120604	17	3030	60.56	-0.0065670208850323	-0.0988122117606547
2	C	26	50	20120604	17	3032	60.6	-0.0081300097141671	-0.101530188806179
2	C	26	50	20120604	17	3034	60.64	-0.0092680980784868	-0.103487248244469
2	C	26	50	20120604	17	3036	60.68	-0.0100172070024758	-0.105087572311651
2	C	26	50	20120604	17	3038	60.72	-0.0110628765104945	-0.106524271869666
2	C	26	50	20120604	17	3040	60.76	-0.0106358547253359	-0.108305685983509
2	C	26	50	20120604	17	3042	60.8	-0.010479159862625	-0.110015187337706
2	C	26	50	20120604	17	3044	60.84	-0.0097791948599284	-0.110845259988141
2	C	26	50	20120604	17	3046	60.88	-0.0088197923792145	-0.111235441509999
2	C	26	50	20120604	17	3048	60.92	-0.0072739862448626	-0.110690332892383
2	C	26	50	20120604	17	3050	60.96	-0.0051949508868179	-0.111497000308360
2	C	26	50	20120604	17	3052	61	-0.0032853383135455	-0.111601793533332
2	C	26	50	20120604	17	3054	61.04	-0.0010110000625371	-0.112667544873937
2	C	26	50	20120604	17	3056	61.08	0.0009107040366936	-0.112620522272988
2	C	26	50	20120604	17	3058	61.12	0.00372562542191908	-0.113566701856893
2	C	26	50	20120604	17	3060	61.16	0.0057145753760406	-0.114536710939325
2	C	26	50	20120604	17	3062	61.2	0.00806344268178607	-0.116204492993432
2	C	26	50	20120604	17	3064	61.24	0.00974628611033193	-0.117177966899091
2	C	26	50	20120604	17	3066	61.28	0.0121143867205257	-0.118623151738480
2	C	26	50	20120604	17	3068	61.32	0.0136657082877709	-0.119509510088698
2	C	26	50	20120604	17	3070	61.36	0.0141444195786341	-0.119014111077798
2	C	26	50	20120604	17	3072	61.4	0.0153805836535045	-0.119645840276110
2	C	26	50	20120604	17	3074	61.44	0.0172986815081511	-0.120345875989485
2	C	26	50	20120604	17	3076	61.48	0.0190964297886398	-0.120280256480191
2	C	26	50	20120604	17	3078	61.52	0.0206397610492575	-0.119985392952436
2	C	26	50	20120604	17	3080	61.56	0.0224967648780097	-0.119751482029220
2	C	26	50	20120604	17	3082	61.6	0.0238288126324089	-0.118969846193296
2	C	26	50	20120604	17	3084	61.64	0.0250388844670534	-0.118659779869746
2	C	26	50	20120604	17	3086	61.68	0.0277273044491246	-0.118302266681178
2	C	26	50	20120604	17	3088	61.72	0.030759024773462	-0.118047213265204
2	C	26	50	20120604	17	3090	61.76	0.0330159681976532	-0.118298377593881
2	C	26	50	20120604	17	3092	61.8	0.0356928623391911	-0.118595150309945
2	C	26	50	20120604	17	3094	61.84	0.0388413259931023	-0.119605747321617
2	C	26	50	20120604	17	3096	61.88	0.041211194370249	-0.120273609676448
2	C	26	50	20120604	17	3098	61.92	0.042606881734955	-0.120730542078451
2	C	26	50	20120604	17	3100	61.96	0.0447911345820403	-0.121842821045257
2	C	26	50	20120604	17	3102	62	0.047068654813564	-0.123450145469572
2	C	26	50	20120604	17	3104	62.04	0.0488780703559423	-0.124732200774541
2	C	26	50	20120604	17	3106	62.08	0.0512682326977091	-0.126184456681742
2	C	26	50	20120604	17	3108	62.12	0.053447535797326	-0.127257844775584
2	C	26	50	20120604	17	3110	62.16	0.0548681840314079	-0.128125394085421
2	C	26	50	20120604	17	3112	62.2	0.0563124496319814	-0.129113575812130
2	C	26	50	20120604	17	3114	62.24	0.0580293756073805	-0.128505393269631
2	C	26	50	20120604	17	3116	62.28	0.059479015219491	-0.128431783453709
2	C	26	50	20120604	17	3118	62.32	0.0604009410408021	-0.127320353015040
2	C	26	50	20120604	17	3120	62.36	0.0604655706006025	-0.126117281537530
2	C	26	50	20120604	17	3122	62.4	0.061244165877367	-0.124782900330753
2	C	26	50	20120604	17	3124	62.44	0.0609392614333194	-0.123090935224729
2	C	26	50	20120604	17	3126	62.48	0.0613322006716247	-0.120770422900909
2	C	26	50	20120604	17	3128	62.52	0.0609346652392416	-0.119438375146510
2	C	26	50	20120604	17	3130	62.56	0.0608011634789536	-0.117698043936654
2	C	26	50	20120604	17	3132	62.6	0.060596385355122	-0.116574875525417
2	C	26	50	20120604	17	3134	62.64	0.0599385639165842	-0.113957378353499
2	C	26	50	20120604	17	3136	62.68	0.0596465288159541	-0.111931517425399
2	C	26	50	20120604	17	3138	62.72	0.0587393108156918	-0.110038592572163
2	C	26	50	20120604	17	3140	62.76	0.0584253554048449	-0.108348607365127
2	C	26	50	20120604	17	3142	62.8	0.0581950507262125	-0.105374304111422
2	C	26	50	20120604	17	3144	62.84	0.0576794284613713	-0.103062913465079
2	C	26	50	20120604	17	3146	62.88	0.0573124400419354	-0.100187110185994
2	C	26	50	20120604	17	3148	62.92	0.0572771554135542	-0.0992284855227392
2	C	26	50	20120604	17	3150	62.96	0.0571364411640981	-0.0973736030143306
2	C	26	50	20120604	17	3152	63	0.0565537851764004	-0.096805372004969
2	C	26	50	20120604	17	3154	63.04	0.0561519363926521	-0.0953981587997298
2	C	26	50	20120604	17	3156	63.08	0.054934369226127	-0.092736821007378
2	C	26	50	20120604	17	3158	63.12	0.0547822705574937	-0.0910115511719609
2	C	26	50	20120604	17	3160	63.16	0.0538375758978285	-0.0897813267940526
2	C	26	50	20120604	17	3162	63.2	0.0537395708979561	-0.0892180455321593
2	C	26	50	20120604	17	3164	63.24	0.0524514344746685	-0.0863674859651619
2	C	26	50	20120604	17	3166	63.28	0.0516492218314124	-0.0841493627032578
2	C	26	50	20120604	17	3168	63.32	0.0512978604718408	-0.0820108596649154
2	C	26	50	20120604	17	3170	63.36	0.0499792477462841	-0.0795014791198406
2	C	26	50	20120604	17	3172	63.4	0.0491940763764546	-0.0764549802637765
2	C	26	50	20120604	17	3174	63.44	0.0481112837624236	-0.0753898653192752
2	C	26	50	20120604	17	3176	63.48	0.0469581340236646	-0.0730151179053383
2	C	26	50	20120604	17	3178	63.52	0.0463776700669886	-0.0712395020671008
2	C	26	50	20120604	17	3180	63.56	0.0460975143602824	-0.0702785439514683
2	C	26	50	20120604	17	3182	63.6	0.0457854681377448	-0.0700934941068317
2	C	26	50	20120604	17	3184	63.64	0.0450218635247415	-0.06832254517335
2	C	26	50	20120604	17	3186	63.68	0.0439844671660627	-0.0670701883531905
2	C	26	50	20120604	17	3188	63.72	0.0421370092788566	-0.0652073155381546
2	C	26	50	20120604	17	3190	63.76	0.0406148912216744	-0.0630308408656624
2	C	26	50	20120604	17	3192	63.8	0.0389027028617093	-0.0605968379034620
2	C	26	50	20120604	17	3194	63.84	0.0370983077774775	-0.0574753857285921
2	C	26	50	20120604	17	3196	63.88	0.0354266366360744	-0.0548552015509053
2	C	26	50	20120604	17	3198	63.92	0.0344519606488868	-0.0523653371529912
2	C	26	50	20120604	17	3200	63.96	0.0335877347409206	-0.0498470470624736
2	C	26	50	20120604	17	3202	64	0.032932388176117	-0.0473320096631493
2	C	26	50	20120604	17	3204	64.04	0.0321342060415136	-0.0449443929057948
2	C	26	50	20120604	17	3206	64.08	0.0315311853785177	-0.0419527655359506
2	C	26	50	20120604	17	3208	64.12	0.0316695661755959	-0.0396124542222576
2	C	26	50	20120604	17	3210	64.16	0.0314599160860419	-0.0371448566168830
2	C	26	50	20120604	17	3212	64.2	0.0321974284588195	-0.0340983577608190
2	C	26	50	20120604	17	3214	64.24	0.0327045583712186	-0.0319319310756873
2	C	26	50	20120604	17	3216	64.28	0.0330780026755667	-0.0292994220268046
2	C	26	50	20120604	17	3218	64.32	0.0340255993014619	-0.0268878315211407
2	C	26	50	20120604	17	3220	64.36	0.0342325949121593	-0.0238477418809412
2	C	26	50	20120604	17	3222	64.4	0.0342291654442706	-0.0214608675857071
2	C	26	50	20120604	17	3224	64.44	0.0344583246099175	-0.0194598402477629
2	C	26	50	20120604	17	3226	64.48	0.034427409901444	-0.0165056329687791
2	C	26	50	20120604	17	3228	64.52	0.0349255242023831	-0.0141280288434463
2	C	26	50	20120604	17	3230	64.56	0.0350508800925519	-0.0110464009224928
2	C	26	50	20120604	17	3232	64.6	0.0353616535228833	-0.00882728771109507
2	C	26	50	20120604	17	3234	64.64	0.0353178129024498	-0.00522472008230585
2	C	26	50	20120604	17	3236	64.68	0.0352033323145757	-0.00230175278091501
2	C	26	50	20120604	17	3238	64.72	0.035278639186772	-0.00085692149491654
2	C	26	50	20120604	17	3240	64.76	0.0338653448632145	0.000413537258841329
2	C	26	50	20120604	17	3242	64.8	0.0323724303160953	0.00203585234691762
2	C	26	50	20120604	17	3244	64.84	0.0306223763879977	0.00313621656446107
2	C	26	50	20120604	17	3246	64.88	0.0283067925984427	0.00431307559359328
2	C	26	50	20120604	17	3248	64.92	0.0264829662198638	0.00563231057311739
2	C	26	50	20120604	17	3250	64.96	0.0245605196585129	0.00721789146391105
2	C	26	50	20120604	17	3252	65	0.0221854399043888	0.00842624502907735
2	C	26	50	20120604	17	3254	65.04	0.0198737169178591	0.00973161364462235
2	C	26	50	20120604	17	3256	65.08	0.0176214898958984	0.0115078163814882
2	C	26	50	20120604	17	3258	65.12	0.0159700702927085	0.0129111829258379
2	C	26	50	20120604	17	3260	65.16	0.0135383583564792	0.0154577290033319
2	C	26	50	20120604	17	3262	65.2	0.0119777736904004	0.0171116517645272
2	C	26	50	20120604	17	3264	65.24	0.0104007841469982	0.0196394170859129
2	C	26	50	20120604	17	3266	65.28	0.00921447110020154	0.0203209973122986
2	C	26	50	20120604	17	3268	65.32	0.0084857975621888	0.0221544544852373
2	C	26	50	20120604	17	3270	65.36	0.00719652976805137	0.0244792094497443
2	C	26	50	20120604	17	3272	65.4	0.00685874485867856	0.0260180859376405
2	C	26	50	20120604	17	3274	65.44	0.00656748757550782	0.0286668372292872
2	C	26	50	20120604	17	3276	65.48	0.00560334747935996	0.0298197748360119
2	C	26	50	20120604	17	3278	65.52	0.00463800530168408	0.0319519846240019
2	C	26	50	20120604	17	3280	65.56	0.00250706830590031	0.0338483035897880
2	C	26	50	20120604	17	3282	65.6	0.0011400894765105	0.0350328488696316
2	C	26	50	20120604	17	3284	65.64	3.44573134472004e-05	0.0366726294952033
2	C	26	50	20120604	17	3286	65.68	-0.0016588512954602	0.0369701093180484
2	C	26	50	20120604	17	3288	65.72	-0.0045959607324748	0.0379966162322969
2	C	26	50	20120604	17	3290	65.76	-0.0066511665919935	0.0382652460984697
2	C	26	50	20120604	17	3292	65.8	-0.0089375963689602	0.0372534470052698
2	C	26	50	20120604	17	3294	65.84	-0.0109033532206588	0.0364668614218780
2	C	26	50	20120604	17	3296	65.88	-0.0128966165261456	0.0360688310147481
2	C	26	50	20120604	17	3298	65.92	-0.015551767134162	0.0352044990407646
2	C	26	50	20120604	17	3300	65.96	-0.0180644781521762	0.0344210883668203
2	C	26	50	20120604	17	3302	66	-0.020410778660306	0.0338439690252193
2	C	26	50	20120604	17	3304	66.04	-0.0225997196253505	0.0335715702799027
2	C	26	50	20120604	17	3306	66.08	-0.0253500927680554	0.0334876968090524
2	C	26	50	20120604	17	3308	66.12	-0.0281605204896865	0.0329393036804370
2	C	26	50	20120604	17	3310	66.16	-0.0304491988662174	0.0331197007624534
2	C	26	50	20120604	17	3312	66.2	-0.0334335218230117	0.0327014683145848
2	C	26	50	20120604	17	3314	66.24	-0.0363939657838055	0.0321089835426287
2	C	26	50	20120604	17	3316	66.28	-0.0388767803271111	0.0318471913990300
2	C	26	50	20120604	17	3318	66.32	-0.0415181777082335	0.0308834755669508
2	C	26	50	20120604	17	3320	66.36	-0.044069701817467	0.0300367859071580
2	C	26	50	20120604	17	3322	66.4	-0.0459844055595639	0.0301705705101585
2	C	26	50	20120604	17	3324	66.44	-0.0480670471621927	0.0306646260181737
2	C	26	50	20120604	17	3326	66.48	-0.0502648057487986	0.0310944762304569
2	C	26	50	20120604	17	3328	66.52	-0.0528876062215757	0.0310958904440193
2	C	26	50	20120604	17	3330	66.56	-0.0552424839349613	0.0306576963717180
2	C	26	50	20120604	17	3332	66.6	-0.0577984628169163	0.0303146788721644
2	C	26	50	20120604	17	3334	66.64	-0.0604113637947568	0.0298850407919155
2	C	26	50	20120604	17	3336	66.68	-0.0628348308659175	0.0295650749734285
2	C	26	50	20120604	17	3338	66.72	-0.0649198766316022	0.0281451338461279
2	C	26	50	20120604	17	3340	66.76	-0.0660844107895384	0.0276442901130134
2	C	26	50	20120604	17	3342	66.8	-0.0654971586077629	0.0282237641201957
2	C	26	50	20120604	17	3344	66.84	-0.064566959637112	0.0289008188631818
2	C	26	50	20120604	17	3346	66.88	-0.0640773589018185	0.0294004605147683
2	C	26	50	20120604	17	3348	66.92	-0.0643937184757213	0.0304367962132754
2	C	26	50	20120604	17	3350	66.96	-0.0634524179286058	0.0326967094859476
2	C	26	50	20120604	17	3352	67	-0.0627569784093088	0.0334560714582638
2	C	26	50	20120604	17	3354	67.04	-0.0625830301411369	0.0362594670029560
2	C	26	50	20120604	17	3356	67.08	-0.0627540085608278	0.0379102784943140
2	C	26	50	20120604	17	3358	67.12	-0.0624825502675303	0.0388185571547481
2	C	26	50	20120604	17	3360	67.16	-0.061586645975767	0.0406577418926143
2	C	26	50	20120604	17	3362	67.2	-0.0609631192161167	0.042748656644583
2	C	26	50	20120604	17	3364	67.24	-0.0609647455617134	0.0449465566525451
2	C	26	50	20120604	17	3366	67.28	-0.0604394359339699	0.0471112226417916
2	C	26	50	20120604	17	3368	67.32	-0.0604041513055887	0.0496079459754832
2	C	26	50	20120604	17	3370	67.36	-0.0594149796293868	0.0515129623546777
2	C	26	50	20120604	17	3372	67.4	-0.0591027849144252	0.0531270820751601
2	C	26	50	20120604	17	3374	67.44	-0.0588906882354083	0.0556617416876624
2	C	26	50	20120604	17	3376	67.48	-0.0582908212686565	0.0580914595827687
2	C	26	50	20120604	17	3378	67.52	-0.0575594536538074	0.0602101707023057
2	C	26	50	20120604	17	3380	67.56	-0.0571128945082847	0.0631911419729573
2	C	26	50	20120604	17	3382	67.6	-0.0571288680504717	0.0656691340480152
2	C	26	50	20120604	17	3384	67.64	-0.0568922276950798	0.0674529240406433
2	C	26	50	20120604	17	3386	67.68	-0.0565625108740803	0.0694922836371956
2	C	26	50	20120604	17	3388	67.72	-0.0556770364073394	0.0722626219398673
2	C	26	50	20120604	17	3390	67.76	-0.05419420520292	0.0748160128110033
2	C	26	50	20120604	17	3392	67.8	-0.053096344143382	0.076352280074877
2	C	26	50	20120604	17	3394	67.84	-0.051245987118373	0.0787909499418331
2	C	26	50	20120604	17	3396	67.88	-0.0492950795090793	0.0803897183740958
2	C	26	50	20120604	17	3398	67.92	-0.0477283430140043	0.0817683644653753
2	C	26	50	20120604	17	3400	67.96	-0.0453036738613156	0.083435015148632
2	C	26	50	20120604	17	3402	68	-0.0434454679510355	0.0851079590822413
2	C	26	50	20120604	17	3404	68.04	-0.0413958482350882	0.0859512546294843
2	C	26	50	20120604	17	3406	68.08	-0.0389111457166768	0.0869777615437329
2	C	26	50	20120604	17	3408	68.12	-0.0369634200878984	0.0887768533271057
2	C	26	50	20120604	17	3410	68.16	-0.0348944256461466	0.0897461553027562
2	C	26	50	20120604	17	3412	68.2	-0.0323144051336312	0.0914124524326223
2	C	26	50	20120604	17	3414	68.24	-0.0296700379040279	0.0924419291953519
2	C	26	50	20120604	17	3416	68.28	-0.0279289995873904	0.0932753252476583
2	C	26	50	20120604	17	3418	68.32	-0.0250527013335578	0.0933445510015365
2	C	26	50	20120604	17	3420	68.36	-0.022769170694394	0.0938999126674804
2	C	26	50	20120604	17	3422	68.4	-0.0208620329948558	0.0939701283708523
2	C	26	50	20120604	17	3424	68.44	-0.0174852445612994	0.0938290605680056
2	C	26	50	20120604	17	3426	68.48	-0.0146666462208117	0.0937282978516864
2	C	26	50	20120604	17	3428	68.52	-0.013302142265156	0.09291632713485
2	C	26	50	20120604	17	3430	68.56	-0.0103129897690462	0.0925160339860202
2	C	26	50	20120604	17	3432	68.6	-0.0077575765725161	0.0919023360106284
2	C	26	50	20120604	17	3434	68.64	-0.005705128429444	0.0907476306369507
2	C	26	50	20120604	17	3436	68.68	-0.00402221429022	0.0901909961788007
2	C	26	50	20120604	17	3438	68.72	-0.0016096366634897	0.0887867528220423
2	C	26	50	20120604	17	3440	68.76	0.0008097291883401	0.087019622265179
2	C	26	50	20120604	17	3442	68.8	0.00370391724373665	0.0853174748215068
2	C	26	50	20120604	17	3444	68.84	0.00591511085918511	0.0843053928855945
2	C	26	50	20120604	17	3446	68.88	0.00751472781958532	0.083477370844825
2	C	26	50	20120604	17	3448	68.92	0.00990503158270832	0.0816401660059461
2	C	26	50	20120604	17	3450	68.96	0.012069273307886	0.0796095674624127
2	C	26	50	20120604	17	3452	69	0.0137103267256637	0.077553725206791
2	C	26	50	20120604	17	3454	69.04	0.0160147170148726	0.075276629239336
2	C	26	50	20120604	17	3456	69.08	0.0174239808297774	0.0732209284050704
2	C	26	50	20120604	17	3458	69.12	0.01944220500464	0.071153913862306
2	C	26	50	20120604	17	3460	69.16	0.0212457515607344	0.0697341848670396
2	C	26	50	20120604	17	3462	69.2	0.0241419195151183	0.0679910252300585
2	C	26	50	20120604	17	3464	69.24	0.0257661437915038	0.0668326429011186
2	C	26	50	20120604	17	3466	69.28	0.027113677184411	0.0659205458640661
2	C	26	50	20120604	17	3468	69.32	0.0292888083540189	0.065832228227096
2	C	26	50	20120604	17	3470	69.36	0.0314131692567377	0.0651017162114522
2	C	26	50	20120604	17	3472	69.4	0.0336611324248078	0.065146334649345
2	C	26	50	20120604	17	3474	69.44	0.0362923474682811	0.064562335158763
2	C	26	50	20120604	17	3476	69.48	0.0384413863976632	0.064091543463849
2	C	26	50	20120604	17	3478	69.52	0.0407372206948197	0.0629279285447285
2	C	26	50	20120604	17	3480	69.56	0.0433397272029768	0.0623371408290471
2	C	26	50	20120604	17	3482	69.6	0.0462773316147382	0.0614538230379889
2	C	26	50	20120604	17	3484	69.64	0.0487683273835022	0.0605758792584676
2	C	26	50	20120604	17	3486	69.68	0.0512975776291283	0.0593544937153242
2	C	26	50	20120604	17	3488	69.72	0.0538070288848813	0.0584118496653244
2	C	26	50	20120604	17	3490	69.76	0.0561237228320827	0.0574834891723046
2	C	26	50	20120604	17	3492	69.8	0.0584646776129467	0.0565602834877195
2	C	26	50	20120604	17	3494	69.84	0.0611223172368329	0.0559850733344278
2	C	26	50	20120604	17	3496	69.88	0.0636112553248637	0.0547687860311765
2	C	26	50	20120604	17	3498	69.92	0.0668382856132325	0.0531016333021053
2	C	26	50	20120604	17	3500	69.96	0.0692768140588325	0.0517335231018655
2	C	26	50	20120604	17	3502	70	0.0719021671870897	0.0503103929229817
2	C	26	50	20120604	17	3504	70.04	0.0737481260079197	0.0489906629687107
2	C	26	50	20120604	17	3506	70.08	0.0760353477444813	0.0469059566142808
2	C	26	50	20120604	17	3508	70.12	0.0790588019905465	0.0451012716162687
2	C	26	50	20120604	17	3510	70.16	0.0808962896721379	0.0438368232701509
2	C	26	50	20120604	17	3512	70.2	0.0830234082913033	0.0422256097585393
2	C	26	50	20120604	17	3514	70.24	0.0849043830399376	0.0402077391370673
2	C	26	50	20120604	17	3516	70.28	0.0867330318867641	0.0385328153044706
2	C	26	50	20120604	17	3518	70.32	0.0885016473678679	0.0362726191890859
2	C	26	50	20120604	17	3520	70.36	0.0906033101429106	0.0337588545819678
2	C	26	50	20120604	17	3522	70.4	0.0932180495983822	0.0313505903066027
2	C	26	50	20120604	17	3524	70.44	0.0948604465190442	0.0296950411998107
2	C	26	50	20120604	17	3526	70.48	0.0961876152366532	0.0274047930462255
2	C	26	50	20120604	17	3528	70.52	0.0975555840155367	0.0252827655958846
2	C	26	50	20120604	17	3530	70.56	0.0992331948539018	0.0220445700914409
2	C	26	50	20120604	17	3532	70.6	0.100956626211688	0.0200480540947606
2	C	26	50	20120604	17	3534	70.64	0.101929675853279	0.0175625030482119
2	C	26	50	20120604	17	3536	70.68	0.103828681824833	0.0149770378134814
2	C	26	50	20120604	17	3538	70.72	0.105757881255944	0.0126232914709456
2	C	26	50	20120604	17	3540	70.76	0.106500201954834	0.0103253358534456
2	C	26	50	20120604	17	3542	70.8	0.10732009226762	0.00931749655822045
2	C	26	50	20120604	17	3544	70.84	0.107495596170710	0.00773287026158135
2	C	26	50	20120604	17	3546	70.88	0.107410884778324	0.00515433467330652
2	C	26	50	20120604	17	3548	70.92	0.108256867331336	0.0032752691129814
2	C	26	50	20120604	17	3550	70.96	0.108982712442224	0.00190369408951385
2	C	26	50	20120604	17	3552	71	0.110254868252256	-0.00083613255554967
2	C	26	50	20120604	17	3554	71.04	0.110926266140993	-0.00369150044865905
2	C	26	50	20120604	17	3556	71.08	0.111750186962432	-0.00561468947213023
2	C	26	50	20120604	17	3558	71.12	0.112869324865016	-0.00924334934114523
2	C	26	50	20120604	17	3560	71.16	0.114029828514299	-0.0110806956013804
2	C	26	50	20120604	17	3562	71.2	0.11556552302168	-0.0141465691832489
2	C	26	50	20120604	17	3564	71.24	0.116315621895163	-0.0167241148220302
2	C	26	50	20120604	17	3566	71.28	0.116730622865041	-0.0194391927297521
2	C	26	50	20120604	17	3568	71.32	0.117987929432669	-0.0221306532709825
2	C	26	50	20120604	17	3570	71.36	0.118949594655083	-0.0248030926397989
2	C	26	50	20120604	17	3572	71.4	0.119531543535999	-0.0270341559557987
2	C	26	50	20120604	17	3574	71.44	0.119532674906849	-0.0283845884865088
2	C	26	50	20120604	17	3576	71.48	0.119247852295387	-0.0300617043501272
2	C	26	50	20120604	17	3578	71.52	0.118608839897229	-0.0325455583404010
2	C	26	50	20120604	17	3580	71.56	0.117785131207825	-0.0350325236005122
2	C	26	50	20120604	17	3582	71.6	0.117447487719808	-0.0369132155064342
2	C	26	50	20120604	17	3584	71.64	0.116916733369849	-0.0393641890313830
2	C	26	50	20120604	17	3586	71.68	0.116481579856707	-0.0420291330683188
2	C	26	50	20120604	17	3588	71.72	0.116370139827992	-0.0449152601064099
2	C	26	50	20120604	17	3590	71.76	0.115890933562382	-0.0479966193267864
2	C	26	50	20120604	17	3592	71.8	0.115494953764918	-0.0504276524405059
2	C	26	50	20120604	17	3594	71.84	0.116323187937721	-0.0525084555655035
2	C	26	50	20120604	17	3596	71.88	0.117513814335883	-0.053441977938026
2	C	26	50	20120604	17	3598	71.92	0.119189515985939	-0.0549539136575590
2	C	26	50	20120604	17	3600	71.96	0.12029748160138	-0.0562288978947165
2	C	26	50	20120604	17	3602	72	0.120741968924034	-0.0561818045830895
2	C	26	50	20120604	17	3604	72.04	0.122058318907891	-0.0561552173681168
2	C	26	50	20120604	17	3606	72.08	0.123295967907002	-0.0560149980934075
2	C	26	50	20120604	17	3608	72.12	0.124853087749853	-0.0567616321436624
2	C	26	50	20120604	17	3610	72.16	0.125699777409646	-0.0587108426966812
2	C	26	50	20120604	17	3612	72.2	0.125693554869971	-0.0604706900536984
2	C	26	50	20120604	17	3614	72.24	0.126045906179036	-0.0617955960296075
2	C	26	50	20120604	17	3616	72.28	0.126360992960733	-0.0633755554214908
2	C	26	50	20120604	17	3618	72.32	0.127602884600531	-0.0641149769825776
2	C	26	50	20120604	17	3620	72.36	0.128902971128421	-0.0652133966564727
2	C	26	50	20120604	17	3622	72.4	0.129390309122014	-0.0670807242442301
2	C	26	50	20120604	17	3624	72.44	0.130816684921024	-0.0672736229741379
2	C	26	50	20120604	17	3626	72.48	0.131797017762461	-0.0671602030464356
2	C	26	50	20120604	17	3628	72.52	0.13243150467722	-0.0684377328680053
2	C	26	50	20120604	17	3630	72.56	0.132751753338419	-0.0695529109726146
2	C	26	50	20120604	17	3632	72.6	0.133682800837207	-0.071839199328225
2	C	26	50	20120604	17	3634	72.64	0.134664830734919	-0.0727946420109644
2	C	26	50	20120604	17	3636	72.68	0.136673791810948	-0.073362378045579
2	C	26	50	20120604	17	3638	72.72	0.137898359334607	-0.0743326699707232
2	C	26	50	20120604	17	3640	72.76	0.139536089350513	-0.074813431871252
2	C	26	50	20120604	17	3642	72.8	0.14109412843218	-0.0761106899720168
2	C	26	50	20120604	17	3644	72.84	0.142591922016089	-0.0761897445101535
2	C	26	50	20120604	17	3646	72.88	0.14364501614531	-0.0768973462660868
2	C	26	50	20120604	17	3648	72.92	0.144676048542958	-0.078308660690657
2	C	26	50	20120604	17	3650	72.96	0.145856421892793	-0.078412393255457
2	C	26	50	20120604	17	3652	73	0.148285475107525	-0.0801637553311
2	C	26	50	20120604	17	3654	73.04	0.15009913329059	-0.0807599170583183
2	C	26	50	20120604	17	3656	73.08	0.15249219477016	-0.0815191376092783
2	C	26	50	20120604	17	3658	73.12	0.154741006466368	-0.0816306483486715
2	C	26	50	20120604	17	3660	73.16	0.155678417926187	-0.0818373356608122
2	C	26	50	20120604	17	3662	73.2	0.155335753980024	-0.082008879765928
2	C	26	50	20120604	17	3664	73.24	0.156125521543931	-0.082633325764394
2	C	26	50	20120604	17	3666	73.28	0.155558563326776	-0.0840954811665315
2	C	26	50	20120604	17	3668	73.32	0.155369836526877	-0.0853236549347744
2	C	26	50	20120604	17	3670	73.36	0.155014727501365	-0.0876063370458009
2	C	26	50	20120604	17	3672	73.4	0.155335046873242	-0.0892135907594379
2	C	26	50	20120604	17	3674	73.44	0.155403565520339	-0.0910641599164811
2	C	26	50	20120604	17	3676	73.48	0.155514086310239	-0.0928812122120962
2	C	26	50	20120604	17	3678	73.52	0.15606315472583	-0.095384016664106
2	C	26	50	20120604	17	3680	73.56	0.157153018407673	-0.0981591986482289
2	C	26	50	20120604	17	3682	73.6	0.157857508893769	-0.0990471126333648
2	C	26	50	20120604	17	3684	73.64	0.158570626082596	-0.101168079423534
2	C	26	50	20120604	17	3686	73.68	0.159409325435761	-0.103754605318436
2	C	26	50	20120604	17	3688	73.72	0.159644084887115	-0.106418983669947
2	C	26	50	20120604	17	3690	73.76	0.159423608992741	-0.108186609201557
2	C	26	50	20120604	17	3692	73.8	0.159272783116314	-0.110103787817389
2	C	26	50	20120604	17	3694	73.84	0.158576919332948	-0.111192802971094
2	C	26	50	20120604	17	3696	73.88	0.157847538688154	-0.113774803382597
2	C	26	50	20120604	17	3698	73.92	0.157624800052081	-0.115813392232757
2	C	26	50	20120604	17	3700	73.96	0.157169493995675	-0.117814433712837
2	C	26	50	20120604	17	3702	74	0.156479004223846	-0.119968634521722
2	C	26	50	20120604	17	3704	74.04	0.156088186305884	-0.121072216075120
2	C	26	50	20120604	17	3706	74.08	0.155851729798255	-0.120840567893603
2	C	26	50	20120604	17	3708	74.12	0.155868134675579	-0.121418132712476
2	C	26	50	20120604	17	3710	74.16	0.155265326144617	-0.123083015628780
2	C	26	50	20120604	17	3712	74.2	0.154604464146921	-0.123861257352154
2	C	26	50	20120604	17	3714	74.24	0.152879618575572	-0.125048701769801
2	C	26	50	20120604	17	3716	74.28	0.15160668494808	-0.125546646365112
2	C	26	50	20120604	17	3718	74.32	0.150176349351096	-0.127111332250522
2	C	26	50	20120604	17	3720	74.36	0.148165111391231	-0.128933065593028
2	C	26	50	20120604	17	3722	74.4	0.147404922103981	-0.129925185904508
2	C	26	50	20120604	17	3724	74.44	0.146214437127176	-0.131455082136283
2	C	26	50	20120604	17	3726	74.48	0.145509182965756	-0.133318577205286
2	C	26	50	20120604	17	3728	74.52	0.144933739467226	-0.134592642203628
2	C	26	50	20120604	17	3730	74.56	0.145301739049359	-0.134663048825831
2	C	26	50	20120604	17	3732	74.6	0.145516713652975	-0.135180636847524
2	C	26	50	20120604	17	3734	74.64	0.146343342693386	-0.136109046838018
2	C	26	50	20120604	17	3736	74.68	0.147314971050347	-0.135360864223913
2	C	26	50	20120604	17	3738	74.72	0.148623740849509	-0.135104269315156
2	C	26	50	20120604	17	3740	74.76	0.150798009348844	-0.134166023469335
2	C	26	50	20120604	17	3742	74.8	0.150854203124745	-0.133644553431413
2	C	26	50	20120604	17	3744	74.84	0.150463915536869	-0.132032314614969
2	C	26	50	20120604	17	3746	74.88	0.150835797135231	-0.130495121041212
2	C	26	50	20120604	17	3748	74.92	0.151385714078959	-0.127992175167846
2	C	26	50	20120604	17	3750	74.96	0.151837413890781	-0.126253541014264
2	C	26	50	20120604	17	3752	75	0.153106458430977	-0.123161575192170
2	C	26	50	20120604	17	3754	75.04	0.153908105388808	-0.122185979966167
2	C	26	50	20120604	17	3756	75.08	0.156087408488425	-0.118964401471081
2	C	26	50	20120604	17	3758	75.12	0.157293803367807	-0.116878365755902
2	C	26	50	20120604	17	3760	75.16	0.158822709650089	-0.115444211782300
2	C	26	50	20120604	17	3762	75.2	0.160667056267458	-0.114083526203263
2	C	26	50	20120604	17	3764	75.24	0.162933192079804	-0.112214784401943
2	C	26	50	20120604	17	3766	75.28	0.164534152543089	-0.111667413042626
2	C	26	50	20120604	17	3768	75.32	0.166178105098669	-0.110126698077099
2	C	26	50	20120604	17	3770	75.36	0.168228007657329	-0.108831985560746
2	C	26	50	20120604	17	3772	75.4	0.171116750990511	-0.106852581548171
2	C	26	50	20120604	17	3774	75.44	0.172890669772473	-0.106079925968368
2	C	26	50	20120604	17	3776	75.48	0.174982857316648	-0.105007386402665
2	C	26	50	20120604	17	3778	75.52	0.175655669418947	-0.104748938874141
2	C	26	50	20120604	17	3780	75.56	0.176574271838387	-0.105122927650710
2	C	26	50	20120604	17	3782	75.6	0.177720633352046	-0.105410578689297
2	C	26	50	20120604	17	3784	75.64	0.179669136798284	-0.106594558283716
2	C	26	50	20120604	17	3786	75.68	0.181038731922764	-0.107555587110027
2	C	26	50	20120604	17	3788	75.72	0.183467360873427	-0.108791185499472
2	C	26	50	20120604	17	3790	75.76	0.185750042984454	-0.110277382532170
2	C	26	50	20120604	17	3792	75.8	0.188631644539145	-0.110929900669849
2	C	26	50	20120604	17	3794	75.84	0.189754600818348	-0.111214086885208
2	C	26	50	20120604	17	3796	75.88	0.191558642349189	-0.111016591961222
2	C	26	50	20120604	17	3798	75.92	0.192098235533912	-0.111519274171968
2	C	26	50	20120604	17	3800	75.96	0.192904054421752	-0.112532133925339
2	C	26	50	20120604	17	3802	76	0.194147925960538	-0.113997895572061
2	C	26	50	20120604	17	3804	76.04	0.196542684496382	-0.115503538041241
2	C	26	50	20120604	17	3806	76.08	0.198629073764951	-0.117193098984209
2	C	26	50	20120604	17	3808	76.12	0.20113718151782	-0.119042183217011
2	C	26	50	20120604	17	3810	76.16	0.203015610682042	-0.120132188320210
2	C	26	50	20120604	17	3812	76.2	0.204523940156991	-0.120716894917574
2	C	26	50	20120604	17	3814	76.24	0.205214642060854	-0.121540815739012
2	C	26	50	20120604	17	3816	76.28	0.206705505998308	-0.122845852014370
2	C	26	50	20120604	17	3818	76.32	0.207438563598364	-0.124573526012843
2	C	26	50	20120604	17	3820	76.36	0.208617734866671	-0.127460218736359
2	C	26	50	20120604	17	3822	76.4	0.209276475544024	-0.129334334549216
2	C	26	50	20120604	17	3824	76.44	0.209574521052294	-0.132020279657553
2	C	26	50	20120604	17	3826	76.48	0.210042908584152	-0.133775035845746
2	C	26	50	20120604	17	3828	76.52	0.210636666148314	-0.136681456848457
2	C	26	50	20120604	17	3830	76.56	0.210909821497887	-0.137788573935760
2	C	26	50	20120604	17	3832	76.6	0.211962774205752	-0.139466467616838
2	C	26	50	20120604	17	3834	76.64	0.213147814460342	-0.141392697199468
2	C	26	50	20120604	17	3836	76.68	0.213444092201659	-0.141447144421620
2	C	26	50	20120604	17	3838	76.72	0.214184645133596	-0.142133532974117
2	C	26	50	20120604	17	3840	76.76	0.215368554017337	-0.143454196309340
2	C	26	50	20120604	17	3842	76.8	0.217165948744435	-0.144953333396133
2	C	26	50	20120604	17	3844	76.84	0.218610072923652	-0.146097220036059
2	C	26	50	20120604	17	3846	76.88	0.220287118076592	-0.147896311819432
2	C	26	50	20120604	17	3848	76.92	0.220618539024934	-0.149087998877765
2	C	26	50	20120604	17	3850	76.96	0.221812983799715	-0.150638542627551
2	C	26	50	20120604	17	3852	77	0.222142354138391	-0.151347205043656
2	C	26	50	20120604	17	3854	77.04	0.22192965641861	-0.151151195043911
2	C	26	50	20120604	17	3856	77.08	0.222023984463221	-0.151261927965845
2	C	26	50	20120604	17	3858	77.12	0.221374082620632	-0.150252957299770
2	C	26	50	20120604	17	3860	77.16	0.220909018490646	-0.149605035356169
2	C	26	50	20120604	17	3862	77.2	0.220308331280028	-0.148156527114908
2	C	26	50	20120604	17	3864	77.24	0.219836832478333	-0.147544738327826
2	C	26	50	20120604	17	3866	77.28	0.219363212356294	-0.146239277788399
2	C	26	50	20120604	17	3868	77.32	0.219504138737784	-0.145775910714687
2	C	26	50	20120604	17	3870	77.36	0.21826549978918	-0.143760444256271
2	C	26	50	20120604	17	3872	77.4	0.216988959917104	-0.141314774032182
2	C	26	50	20120604	17	3874	77.44	0.216270680848774	-0.140624496392387
2	C	26	50	20120604	17	3876	77.48	0.215074751149754	-0.136747642043176
2	C	26	50	20120604	17	3878	77.52	0.214422586565465	-0.135735277264551
2	C	26	50	20120604	17	3880	77.56	0.213097185614809	-0.133206946257740
2	C	26	50	20120604	17	3882	77.6	0.212044374328301	-0.130961811516795
2	C	26	50	20120604	17	3884	77.64	0.210568713186642	-0.128377265520880
2	C	26	50	20120604	17	3886	77.68	0.209220189844241	-0.125993679272178
2	C	26	50	20120604	17	3888	77.72	0.207962741855257	-0.123101824669160
2	C	26	50	20120604	17	3890	77.76	0.206880444215973	-0.121768645543910
2	C	26	50	20120604	17	3892	77.8	0.206016076886651	-0.119974291375972
2	C	26	50	20120604	17	3894	77.84	0.206034815216352	-0.117984139340322
2	C	26	50	20120604	17	3896	77.88	0.206591803227893	-0.115796563091365
2	C	26	50	20120604	17	3898	77.92	0.207093778331857	-0.114110891235695
2	C	26	50	20120604	17	3900	77.96	0.207454544211619	-0.111715072039678
2	C	26	50	20120604	17	3902	78	0.20729325315483	-0.109772013315656
2	C	26	50	20120604	17	3904	78.04	0.208252938478256	-0.106536858370371
2	C	26	50	20120604	17	3906	78.08	0.209602381059473	-0.104764565934005
2	C	26	50	20120604	17	3908	78.12	0.210542408814382	-0.102985909536608
2	C	26	50	20120604	17	3910	78.16	0.211565097352012	-0.101652094015256
2	C	26	50	20120604	17	3912	78.2	0.211789815887073	-0.0998321425818381
2	C	26	50	20120604	17	3914	78.24	0.211095083474558	-0.0985780887054037
2	C	26	50	20120604	17	3916	78.28	0.209983299482498	-0.0972192416039976
2	C	26	50	20120604	17	3918	78.32	0.208146518907688	-0.0963803301187978
2	C	26	50	20120604	17	3920	78.36	0.20765295837442	-0.0951358221839096
2	C	26	50	20120604	17	3922	78.4	0.205573993727053	-0.093829159562955
2	C	26	50	20120604	17	3924	78.44	0.203604206366702	-0.0934612519047036
2	C	26	50	20120604	17	3926	78.48	0.201864016578202	-0.0928821314509118
2	C	26	50	20120604	17	3928	78.52	0.200132877756501	-0.09219213665383
2	C	26	50	20120604	17	3930	78.56	0.198112815104007	-0.0915845905074344
2	C	26	50	20120604	17	3932	78.6	0.195862589194237	-0.0917587509076407
2	C	26	50	20120604	17	3934	78.64	0.193598574702234	-0.0916907272352906
2	C	26	50	20120604	17	3936	78.68	0.191859021309837	-0.0915324060269829
2	C	26	50	20120604	17	3938	78.72	0.188782470415572	-0.09260218787624
2	C	26	50	20120604	17	3940	78.76	0.18712543638454	-0.0925862072629852
2	C	26	50	20120604	17	3942	78.8	0.185111879114433	-0.0936041581851814
2	C	26	50	20120604	17	3944	78.84	0.183101150271451	-0.0949516208674105
2	C	26	50	20120604	17	3946	78.88	0.181092967012881	-0.095696911414781
2	C	26	50	20120604	17	3948	78.92	0.178237033434347	-0.0967087105079809
2	C	26	50	20120604	17	3950	78.96	0.175810737936061	-0.097515731477349
2	C	26	50	20120604	17	3952	79	0.173328439580706	-0.0991537443359678
2	C	26	50	20120604	17	3954	79.04	0.170413886850011	-0.100026172682596
2	C	26	50	20120604	17	3956	79.08	0.168003430543624	-0.101374554603640
2	C	26	50	20120604	17	3958	79.12	0.165602944442852	-0.101826254415462
2	C	26	50	20120604	17	3960	79.16	0.16241954971395	-0.102046871731192
2	C	26	50	20120604	17	3962	79.2	0.159296188350771	-0.102740614194215
2	C	26	50	20120604	17	3964	79.24	0.157266296914019	-0.103053650366246
2	C	26	50	20120604	17	3966	79.28	0.154371260330485	-0.103427144168069
2	C	26	50	20120604	17	3968	79.32	0.151934853205229	-0.103916179217937
2	C	26	50	20120604	17	3970	79.36	0.150498648621961	-0.104204042388559
2	C	26	50	20120604	17	3972	79.4	0.150592693823859	-0.104685582106547
2	C	26	50	20120604	17	3974	79.44	0.149455595409033	-0.107092644300384
2	C	26	50	20120604	17	3976	79.48	0.148791480720142	-0.109477856894682
2	C	26	50	20120604	17	3978	79.52	0.147845371846915	-0.111592106170430
2	C	26	50	20120604	17	3980	79.56	0.146592732184043	-0.114554530030211
2	C	26	50	20120604	17	3982	79.6	0.145899696827802	-0.116599553552081
2	C	26	50	20120604	17	3984	79.64	0.145502797791522	-0.118417737218546
2	C	26	50	20120604	17	3986	79.68	0.14566974570256	-0.121148512896810
2	C	26	50	20120604	17	3988	79.72	0.146379398068159	-0.124190769112187
2	C	26	50	20120604	17	3990	79.76	0.146580965927204	-0.126985919791810
2	C	26	50	20120604	17	3992	79.8	0.146907995742435	-0.129173361690479
2	C	26	50	20120604	17	3994	79.84	0.147741130165232	-0.131553320481393
2	C	26	50	20120604	17	3996	79.88	0.147571113410764	-0.131695052964614
2	C	26	50	20120604	17	3998	79.92	0.147301005691418	-0.131075620353227
[truncated: 129 more rows]
