# Supplementary material for: How Do Ants Make Sense of Gravity? A Boltzmann Walker Analysis of Lasius niger Trajectories on Various Inclines
Source: PLoS One. 2013 Oct 29;8(10):e76531. doi: 10.1371/journal.pone.0076531 (PMC3812222; doi:10.1371/journal.pone.0076531)
Supplement: Dataset S2 — Trajectories for . (ZIP) [file pone.0076531.s006.zip › Incline2/2-C-26-50-20120604-18.txt]

Pente	Colonie	Temperature	Humidite	Date	Indiv	Frame	Time	X	Y
2	C	26	50	20120604	18	4	0	0	0
2	C	26	50	20120604	18	6	0.04	0.00255695468931300	-0.000750438284737661
2	C	26	50	20120604	18	8	0.08	0.0073502335690779	-0.0019134309498908
2	C	26	50	20120604	18	10	0.12	0.0107212237270285	-0.00323536707731905
2	C	26	50	20120604	18	12	0.16	0.0162157262595605	-0.00464632794849869
2	C	26	50	20120604	18	14	0.2	0.0174967916150362	-0.00489827009463545
2	C	26	50	20120604	18	16	0.24	0.0203701200203877	-0.00757657844973574
2	C	26	50	20120604	18	18	0.28	0.021292187263055	-0.0122750201680079
2	C	26	50	20120604	18	20	0.32	0.0201068641657519	-0.0163979476770723
2	C	26	50	20120604	18	22	0.36	0.0177297832994371	-0.0216439021760172
2	C	26	50	20120604	18	24	0.4	0.0154850728225604	-0.0258088318278841
2	C	26	50	20120604	18	26	0.44	0.0125391104086454	-0.0298216769532533
2	C	26	50	20120604	18	28	0.48	0.0095401503414805	-0.0341545232524486
2	C	26	50	20120604	18	30	0.52	0.0073741549914855	-0.0381243480012505
2	C	26	50	20120604	18	32	0.56	0.0057445001350204	-0.0432803443754928
2	C	26	50	20120604	18	34	0.6	0.0044573183058875	-0.0481413852980988
2	C	26	50	20120604	18	36	0.64	0.0034052848368382	-0.05250197139632
2	C	26	50	20120604	18	38	0.68	0.000808364472252403	-0.0567655424441624
2	C	26	50	20120604	18	40	0.72	-0.0017321287711946	-0.0598049702324146
2	C	26	50	20120604	18	42	0.76	-0.0044318624617648	-0.062983980899273
2	C	26	50	20120604	18	44	0.8	-0.00765598654126299	-0.0660205802604006
2	C	26	50	20120604	18	46	0.84	-0.0110697566594754	-0.068487958662673
2	C	26	50	20120604	18	48	0.88	-0.0130373519888051	-0.0714713835938553
2	C	26	50	20120604	18	50	0.92	-0.0137939562446747	-0.0750739512226445
2	C	26	50	20120604	18	52	0.96	-0.0139111238383173	-0.0778566285386479
2	C	26	50	20120604	18	54	1	-0.0113257293142649	-0.0823963247845437
2	C	26	50	20120604	18	56	1.04	-0.00918135728963862	-0.0858175902346366
2	C	26	50	20120604	18	58	1.08	-0.00717777022514654	-0.089640704468478
2	C	26	50	20120604	18	60	1.12	-0.0042152756546874	-0.0935057501344436
2	C	26	50	20120604	18	62	1.16	-0.0011527254746903	-0.096062011859111
2	C	26	50	20120604	18	64	1.2	0.00182468904885190	-0.0989366130566688
2	C	26	50	20120604	18	66	1.24	0.0041959009288828	-0.100450811517902
2	C	26	50	20120604	18	68	1.28	0.008607115872637	-0.102390829682765
2	C	26	50	20120604	18	70	1.32	0.0128648886448737	-0.105287987586643
2	C	26	50	20120604	18	72	1.36	0.0166406267243755	-0.106349284154525
2	C	26	50	20120604	18	74	1.4	0.0203550586459484	-0.107291716072491
2	C	26	50	20120604	18	76	1.44	0.0243515554625367	-0.108306485014172
2	C	26	50	20120604	18	78	1.48	0.0290951105934485	-0.108908939991743
2	C	26	50	20120604	18	80	1.52	0.0327904506319294	-0.109641502617052
2	C	26	50	20120604	18	82	1.56	0.0351968764296634	-0.108615349256194
2	C	26	50	20120604	18	84	1.6	0.0380516786373479	-0.106425227422825
2	C	26	50	20120604	18	86	1.64	0.0415239264863644	-0.104341737292059
2	C	26	50	20120604	18	88	1.68	0.0457112007125168	-0.104085976769304
2	C	26	50	20120604	18	90	1.72	0.050062240869192	-0.104389113446398
2	C	26	50	20120604	18	92	1.76	0.0528777986505206	-0.104368041664319
2	C	26	50	20120604	18	94	1.8	0.0578415468330939	-0.104317271397430
2	C	26	50	20120604	18	96	1.84	0.0622280837501847	-0.104774415931467
2	C	26	50	20120604	18	98	1.88	0.0656023902389391	-0.105301924661300
2	C	26	50	20120604	18	100	1.92	0.0703440291104739	-0.105826817096042
2	C	26	50	20120604	18	102	1.96	0.0729857234764443	-0.107242501440520
2	C	26	50	20120604	18	104	2	0.0762572873498923	-0.108099026955639
2	C	26	50	20120604	18	106	2.04	0.0784871627264997	-0.109680457129627
2	C	26	50	20120604	18	108	2.08	0.0802300112364971	-0.112523903202406
2	C	26	50	20120604	18	110	2.12	0.081422815523545	-0.115647278707721
2	C	26	50	20120604	18	112	2.16	0.0827456426055176	-0.119337838704361
2	C	26	50	20120604	18	114	2.2	0.084467193059266	-0.123126064289619
2	C	26	50	20120604	18	116	2.24	0.084910230813018	-0.126542415347583
2	C	26	50	20120604	18	118	2.28	0.085358960776359	-0.129537295408620
2	C	26	50	20120604	18	120	2.32	0.085956748849174	-0.133555500403391
2	C	26	50	20120604	18	122	2.36	0.086453491362958	-0.138079216036032
2	C	26	50	20120604	18	124	2.4	0.087505878385398	-0.142573374605219
2	C	26	50	20120604	18	126	2.44	0.088154012461033	-0.146678412312719
2	C	26	50	20120604	18	128	2.48	0.089070988534876	-0.149622239264155
2	C	26	50	20120604	18	130	2.52	0.090722365711659	-0.150795046571431
2	C	26	50	20120604	18	132	2.56	0.092444029302492	-0.150719527567200
2	C	26	50	20120604	18	134	2.6	0.094353500454408	-0.149884858722688
2	C	26	50	20120604	18	136	2.64	0.097532581831945	-0.149529961829210
2	C	26	50	20120604	18	138	2.68	0.101701117728396	-0.148752710055330
2	C	26	50	20120604	18	140	2.72	0.105772426442433	-0.148694939431307
2	C	26	50	20120604	18	142	2.76	0.107598473136305	-0.147714592447734
2	C	26	50	20120604	18	144	2.8	0.110651993562707	-0.146288831831625
2	C	26	50	20120604	18	146	2.84	0.112106667775099	-0.144559800188132
2	C	26	50	20120604	18	148	2.88	0.115024994476106	-0.141374187123836
2	C	26	50	20120604	18	150	2.92	0.115182589344328	-0.139021732806811
2	C	26	50	20120604	18	152	2.96	0.115391037352354	-0.136055568352157
2	C	26	50	20120604	18	154	3	0.116199720022658	-0.133241530850408
2	C	26	50	20120604	18	156	3.04	0.117276884066711	-0.130768538020293
2	C	26	50	20120604	18	158	3.08	0.117835102444051	-0.127188145260162
2	C	26	50	20120604	18	160	3.12	0.117442163205746	-0.123918271371921
2	C	26	50	20120604	18	162	3.16	0.11605962802717	-0.120728654103345
2	C	26	50	20120604	18	164	3.2	0.115120590221754	-0.117413737513142
2	C	26	50	20120604	18	166	3.24	0.113230352374286	-0.114873244269695
2	C	26	50	20120604	18	168	3.28	0.110805683221597	-0.112527771076499
2	C	26	50	20120604	18	170	3.32	0.109244603580772	-0.110329871068537
2	C	26	50	20120604	18	172	3.36	0.106473452105302	-0.107891059780225
2	C	26	50	20120604	18	174	3.4	0.103829438429089	-0.105579669133882
2	C	26	50	20120604	18	176	3.44	0.100867721676089	-0.10226510609707
2	C	26	50	20120604	18	178	3.48	0.098788262053976	-0.0997271584380354
2	C	26	50	20120604	18	180	3.52	0.096237869315592	-0.097240122467246
2	C	26	50	20120604	18	182	3.56	0.093706709881657	-0.0938287565120896
2	C	26	50	20120604	18	184	3.6	0.091192379589114	-0.0918982135780941
2	C	26	50	20120604	18	186	3.64	0.088166245408348	-0.0910395031030212
2	C	26	50	20120604	18	188	3.68	0.085083189131696	-0.0903791360800711
2	C	26	50	20120604	18	190	3.72	0.0819142193811306	-0.0899644886635833
2	C	26	50	20120604	18	192	3.76	0.0782990723227041	-0.0906041303867768
2	C	26	50	20120604	18	194	3.8	0.0746249879140657	-0.0902038655222184
2	C	26	50	20120604	18	196	3.84	0.0713587768389513	-0.0918578731362274
2	C	26	50	20120604	18	198	3.88	0.0675430744983904	-0.0935819536180385
2	C	26	50	20120604	18	200	3.92	0.0628314155401643	-0.095926219072852
2	C	26	50	20120604	18	202	3.96	0.059905909725429	-0.0970797152939338
2	C	26	50	20120604	18	204	4	0.0556644357644987	-0.0982042625633939
2	C	26	50	20120604	18	206	4.04	0.0516758585438597	-0.0979233290392285
2	C	26	50	20120604	18	208	4.08	0.0479430418459759	-0.097785443216897
2	C	26	50	20120604	18	210	4.12	0.0437189273565237	-0.0983637151425514
2	C	26	50	20120604	18	212	4.16	0.0393673922251017	-0.0986790847669606
2	C	26	50	20120604	18	214	4.2	0.0358954979294758	-0.0986765391825484
2	C	26	50	20120604	18	216	4.24	0.0308305627665146	-0.0983922115458333
2	C	26	50	20120604	18	218	4.28	0.0270804926631699	-0.098126905081532
2	C	26	50	20120604	18	220	4.32	0.0225325939786124	-0.0987643618447717
2	C	26	50	20120604	18	222	4.36	0.018465669326618	-0.09891589482798
2	C	26	50	20120604	18	224	4.4	0.0150486465172121	-0.0994525888749006
2	C	26	50	20120604	18	226	4.44	0.0091760539887797	-0.0998070615043094
2	C	26	50	20120604	18	228	4.48	0.005083956335375	-0.100671782387022
2	C	26	50	20120604	18	230	4.52	0.0014516195110978	-0.102450368073741
2	C	26	50	20120604	18	232	4.56	-0.0019550088286246	-0.106224126254255
2	C	26	50	20120604	18	234	4.6	-0.0036327610883459	-0.109994773164933
2	C	26	50	20120604	18	236	4.64	-0.0039643234580443	-0.113400411555162
2	C	26	50	20120604	18	238	4.68	-0.003114381107058	-0.118039456303814
2	C	26	50	20120604	18	240	4.72	-0.0021045619128455	-0.121072449420358
2	C	26	50	20120604	18	242	4.76	-0.000876670987315099	-0.123564505849293
2	C	26	50	20120604	18	244	4.8	-0.000118086832458199	-0.126455016949428
2	C	26	50	20120604	18	246	4.84	-0.000913935514683599	-0.130321688960990
2	C	26	50	20120604	18	248	4.88	-0.000525168206387299	-0.133597856099584
2	C	26	50	20120604	18	250	4.92	0.000833325341628301	-0.135151228276494
2	C	26	50	20120604	18	252	4.96	0.002936190198199	-0.139297773152050
2	C	26	50	20120604	18	254	5	0.0052115183987011	-0.141826528422930
2	C	26	50	20120604	18	256	5.04	0.0077940844956287	-0.144503422564468
2	C	26	50	20120604	18	258	5.08	0.0103954596329359	-0.145314544753167
2	C	26	50	20120604	18	260	5.12	0.0134015826917943	-0.146996539653575
2	C	26	50	20120604	18	262	5.16	0.0159619456357926	-0.149335012489637
2	C	26	50	20120604	18	264	5.2	0.0188200712453486	-0.150351832040983
2	C	26	50	20120604	18	266	5.24	0.0216912783303566	-0.151453150852681
2	C	26	50	20120604	18	268	5.28	0.0250986137768603	-0.151141528894213
2	C	26	50	20120604	18	270	5.32	0.027912474501914	-0.152762641900761
2	C	26	50	20120604	18	272	5.36	0.0316789494825823	-0.152610896785518
2	C	26	50	20120604	18	274	5.4	0.034962399821022	-0.152635291969469
2	C	26	50	20120604	18	276	5.44	0.0374169795905549	-0.151770288244044
2	C	26	50	20120604	18	278	5.48	0.0414558321033362	-0.151525770719109
2	C	26	50	20120604	18	280	5.52	0.0440524696252094	-0.150285364003552
2	C	26	50	20120604	18	282	5.56	0.0472478144587133	-0.149308920249411
2	C	26	50	20120604	18	284	5.6	0.0509344570837856	-0.148286655975850
2	C	26	50	20120604	18	286	5.64	0.0536222406697538	-0.147039956009940
2	C	26	50	20120604	18	288	5.68	0.0564345457598889	-0.146934455678187
2	C	26	50	20120604	18	290	5.72	0.0600707716714626	-0.145459148089919
2	C	26	50	20120604	18	292	5.76	0.063970819123097	-0.144509150129395
2	C	26	50	20120604	18	294	5.8	0.067936768926738	-0.144000952485756
2	C	26	50	20120604	18	296	5.84	0.0711300631505765	-0.143501735098239
2	C	26	50	20120604	18	298	5.88	0.0747030737159121	-0.144138838308088
2	C	26	50	20120604	18	300	5.92	0.0782344356918358	-0.143684805043888
2	C	26	50	20120604	18	302	5.96	0.0810021930547562	-0.143060995441525
2	C	26	50	20120604	18	304	6	0.0826899155200923	-0.141207809989391
2	C	26	50	20120604	18	306	6.04	0.08441214479635	-0.138801101348945
2	C	26	50	20120604	18	308	6.08	0.085858461006589	-0.135937743149208
2	C	26	50	20120604	18	310	6.12	0.086186063578313	-0.132989602846407
2	C	26	50	20120604	18	312	6.16	0.087062946697662	-0.130219087767040
2	C	26	50	20120604	18	314	6.2	0.087747822041648	-0.127680178442783
2	C	26	50	20120604	18	316	6.24	0.088014464937766	-0.123815776243988
2	C	26	50	20120604	18	318	6.28	0.086942102148758	-0.120637013064503
2	C	26	50	20120604	18	320	6.32	0.085989954583619	-0.118047969869460
2	C	26	50	20120604	18	322	6.36	0.08370614817281	-0.115752552765304
2	C	26	50	20120604	18	324	6.4	0.0815854147278789	-0.113900760313529
2	C	26	50	20120604	18	326	6.44	0.0785074637621876	-0.112328777086138
2	C	26	50	20120604	18	328	6.48	0.0761866968799265	-0.111751820379097
2	C	26	50	20120604	18	330	6.52	0.0706214907403437	-0.109326719891271
2	C	26	50	20120604	18	332	6.56	0.0677750536058807	-0.108630552051989
2	C	26	50	20120604	18	334	6.6	0.0640985933184574	-0.108133668116850
2	C	26	50	20120604	18	336	6.64	0.0600819439586054	-0.106545789129017
2	C	26	50	20120604	18	338	6.68	0.056620514843341	-0.105362940905448
2	C	26	50	20120604	18	340	6.72	0.0536575960088131	-0.103670268692644
2	C	26	50	20120604	18	342	6.76	0.0496107531894044	-0.101607708922601
2	C	26	50	20120604	18	344	6.8	0.0476717956847128	-0.0996052532289588
2	C	26	50	20120604	18	346	6.84	0.0437976990519479	-0.0987445628548985
2	C	26	50	20120604	18	348	6.88	0.0398613770224386	-0.097212121038711
2	C	26	50	20120604	18	350	6.92	0.0363619762730245	-0.0947333582172616
2	C	26	50	20120604	18	352	6.96	0.0349692587567995	-0.0945937753386554
2	C	26	50	20120604	18	354	7	0.0299532553830965	-0.0923458121705852
2	C	26	50	20120604	18	356	7.04	0.0255784564385734	-0.0910487662018547
2	C	26	50	20120604	18	358	7.08	0.0209693223067652	-0.0899649836383301
2	C	26	50	20120604	18	360	7.12	0.0175248637542493	-0.0887913278029167
2	C	26	50	20120604	18	362	7.16	0.014464010630527	-0.0905659536916606
2	C	26	50	20120604	18	364	7.2	0.0102849388430364	-0.0876814529991663
2	C	26	50	20120604	18	366	7.24	0.0056326004868977	-0.0872690683243783
2	C	26	50	20120604	18	368	7.28	0.0021315026812087	-0.0867448900674847
2	C	26	50	20120604	18	370	7.32	-0.000931047498788298	-0.0868927460954308
2	C	26	50	20120604	18	372	7.36	-0.0048404287599344	-0.0874081562282377
2	C	26	50	20120604	18	374	7.4	-0.00942926892712262	-0.0863395764605086
2	C	26	50	20120604	18	376	7.44	-0.0111561651081364	-0.0841771025022838
2	C	26	50	20120604	18	378	7.48	-0.0121871267951064	-0.0808490337259512
2	C	26	50	20120604	18	380	7.52	-0.0132207047771668	-0.0778069896426086
2	C	26	50	20120604	18	382	7.56	-0.0139843801008482	-0.0757463390608748
2	C	26	50	20120604	18	384	7.6	-0.0136346450868734	-0.0737069016825765
2	C	26	50	20120604	18	386	7.64	-0.0138475549386886	-0.0723722376330869
2	C	26	50	20120604	18	388	7.68	-0.0135966027420455	-0.0701037683683624
2	C	26	50	20120604	18	390	7.72	-0.0133297406428257	-0.0668623908834032
2	C	26	50	20120604	18	392	7.76	-0.0127542971442961	-0.0635826882109038
2	C	26	50	20120604	18	394	7.8	-0.0120633831083987	-0.0603222895535307
2	C	26	50	20120604	18	396	7.84	-0.0106717262523455	-0.0575926452461163
2	C	26	50	20120604	18	398	7.88	-0.0100323603007966	-0.0543167609502353
2	C	26	50	20120604	18	400	7.92	-0.0086862411214518	-0.050543144191077
2	C	26	50	20120604	18	402	7.96	-0.0085482845884423	-0.0475511632678424
2	C	26	50	20120604	18	404	8	-0.00813003092737046	-0.044168435137324
2	C	26	50	20120604	18	406	8.04	-0.0072231664804987	-0.0418671561179524
2	C	26	50	20120604	18	408	8.08	-0.0039877286925015	-0.0382914585468483
2	C	26	50	20120604	18	410	8.12	-0.000725003653818399	-0.0358646751448839
2	C	26	50	20120604	18	412	8.16	0.0021453761162556	-0.0338527230071704
2	C	26	50	20120604	18	414	8.2	0.0062465508994104	-0.031209460985466
2	C	26	50	20120604	18	416	8.24	0.0070258624753442	-0.0295841668565206
2	C	26	50	20120604	18	418	8.28	0.0080951493498545	-0.0281167788642023
2	C	26	50	20120604	18	420	8.32	0.0086928030723812	-0.0265465704748316
2	C	26	50	20120604	18	422	8.36	0.0089799025676785	-0.0236495398501747
2	C	26	50	20120604	18	424	8.4	0.0084942616303596	-0.020302944876175
2	C	26	50	20120604	18	426	8.44	0.0069929325125443	-0.0172523448007800
2	C	26	50	20120604	18	428	8.48	0.0040691166830161	-0.0143322059265139
2	C	26	50	20120604	18	430	8.52	0.0028980064320149	-0.0122271490389215
2	C	26	50	20120604	18	432	8.56	0.0012721558100327	-0.00865166359985177
2	C	26	50	20120604	18	434	8.6	-0.0011439714927392	-0.00493728824682133
2	C	26	50	20120604	18	436	8.64	-0.0040362857151656	-0.00327887535756546
2	C	26	50	20120604	18	438	8.68	-0.00756066784005227	-0.00100423375774792
2	C	26	50	20120604	18	440	8.72	-0.0106666845809956	0.00049170084243372
2	C	26	50	20120604	18	442	8.76	-0.0139432830547257	0.000549238121218818
2	C	26	50	20120604	18	444	8.8	-0.0170168853137127	-0.000508572410232801
2	C	26	50	20120604	18	446	8.84	-0.0200272934396650	-0.00216777018801579
2	C	26	50	20120604	18	448	8.88	-0.0231530448237645	-0.00467285152386099
2	C	26	50	20120604	18	450	8.92	-0.0254728146854642	-0.00832328321066873
2	C	26	50	20120604	18	452	8.96	-0.026715010381178	-0.0117548794908349
2	C	26	50	20120604	18	454	9	-0.0274512499617495	-0.0156300792101784
2	C	26	50	20120604	18	456	9.04	-0.0285853290306199	-0.0199342169740574
2	C	26	50	20120604	18	458	9.08	-0.0287423915888571	-0.0243870663650879
2	C	26	50	20120604	18	460	9.12	-0.029986574254626	-0.0278899743641367
2	C	26	50	20120604	18	462	9.16	-0.0311646565784897	-0.0319453307491909
2	C	26	50	20120604	18	464	9.2	-0.0309756327937429	-0.0360959909862134
2	C	26	50	20120604	18	466	9.24	-0.0317605496051312	-0.0397999294431536
2	C	26	50	20120604	18	468	9.28	-0.0327302051341723	-0.0431540904597119
2	C	26	50	20120604	18	470	9.32	-0.0323142849254784	-0.0468741792355344
2	C	26	50	20120604	18	472	9.36	-0.0311592967090883	-0.0494940098598305
2	C	26	50	20120604	18	474	9.4	-0.0279334048626371	-0.0521134869307361
2	C	26	50	20120604	18	476	9.44	-0.0251628897832701	-0.0543434895865641
2	C	26	50	20120604	18	478	9.48	-0.0217598676881318	-0.0557866945269659
2	C	26	50	20120604	18	480	9.52	-0.0189310162993169	-0.0582190004328913
2	C	26	50	20120604	18	482	9.56	-0.0166947203931363	-0.0605507557545321
2	C	26	50	20120604	18	484	9.6	-0.0142187152881335	-0.0644515810236258
2	C	26	50	20120604	18	486	9.64	-0.0119591555688518	-0.0688194503216932
2	C	26	50	20120604	18	488	9.68	-0.0101742059211026	-0.0725673283940163
2	C	26	50	20120604	18	490	9.72	-0.00925447213081331	-0.077901388397897
2	C	26	50	20120604	18	492	9.76	-0.00868800888840477	-0.0804225776262176
2	C	26	50	20120604	18	494	9.8	-0.00814657722605023	-0.0851875580925994
2	C	26	50	20120604	18	496	9.84	-0.00835581012260333	-0.0897374366761443
2	C	26	50	20120604	18	498	9.88	-0.00819826673175497	-0.0937645512163579
2	C	26	50	20120604	18	500	9.92	-0.00693205061868422	-0.0976289604862205
2	C	26	50	20120604	18	502	9.96	-0.00644909668713381	-0.100835265474833
2	C	26	50	20120604	18	504	10	-0.0058045688560823	-0.104393497508442
2	C	26	50	20120604	18	506	10.04	-0.0053902749929851	-0.108891615875604
2	C	26	50	20120604	18	508	10.08	-0.0056683800900257	-0.110596521035723
2	C	26	50	20120604	18	510	10.12	-0.0057062810134973	-0.115218736642983
2	C	26	50	20120604	18	512	10.16	-0.0045935070719441	-0.118839194073336
2	C	26	50	20120604	18	514	10.2	-0.0032184672252487	-0.118763392226393
2	C	26	50	20120604	18	516	10.24	-0.000658811388031498	-0.118137673435721
2	C	26	50	20120604	18	518	10.28	0.0016815706363397	-0.117038829497757
2	C	26	50	20120604	18	520	10.32	0.0038663891688499	-0.117340481250611
2	C	26	50	20120604	18	522	10.36	0.0067249390424746	-0.116915368653762
2	C	26	50	20120604	18	524	10.4	0.0106160769486661	-0.117328813988722
2	C	26	50	20120604	18	526	10.44	0.013048665697304	-0.118026586960397
2	C	26	50	20120604	18	528	10.48	0.0173825231591964	-0.118661427428546
2	C	26	50	20120604	18	530	10.52	0.0207372498611797	-0.118020576552757
2	C	26	50	20120604	18	532	10.56	0.0241416861698805	-0.119086469314717
2	C	26	50	20120604	18	534	10.6	0.0281814579214774	-0.119154987961814
2	C	26	50	20120604	18	536	10.64	0.0303949849893037	-0.119020354830676
2	C	26	50	20120604	18	538	10.68	0.0348114325232387	-0.122188334631748
2	C	26	50	20120604	18	540	10.72	0.0376824981868904	-0.118300449416750
2	C	26	50	20120604	18	542	10.76	0.0420441449452834	-0.117191493851815
2	C	26	50	20120604	18	544	10.8	0.0438285289076076	-0.116514439108829
2	C	26	50	20120604	18	546	10.84	0.0462009428691666	-0.114228292174575
2	C	26	50	20120604	18	548	10.88	0.0486914436631838	-0.111795774136615
2	C	26	50	20120604	18	550	10.92	0.0504807066622982	-0.109348901830997
2	C	26	50	20120604	18	552	10.96	0.0511025363656737	-0.109308313901757
2	C	26	50	20120604	18	554	11	0.052367338265182	-0.106173921672791
2	C	26	50	20120604	18	556	11.04	0.053084203119949	-0.104017387411528
2	C	26	50	20120604	18	558	11.08	0.0526144013745286	-0.101371676679041
2	C	26	50	20120604	18	560	11.12	0.0530936076401387	-0.099157230372399
2	C	26	50	20120604	18	562	11.16	0.05184648341016	-0.096668002370588
2	C	26	50	20120604	18	564	11.2	0.0505575691694132	-0.0941852090404858
2	C	26	50	20120604	18	566	11.24	0.0487483657590693	-0.0913557919662459
2	C	26	50	20120604	18	568	11.28	0.0464740275080609	-0.0893959748115093
2	C	26	50	20120604	18	570	11.32	0.0445929820487484	-0.0875302028586705
2	C	26	50	20120604	18	572	11.36	0.0426932689704126	-0.0851779414403753
2	C	26	50	20120604	18	574	11.4	0.0406469726563369	-0.0837438581774509
2	C	26	50	20120604	18	576	11.44	0.0372416878194987	-0.0813512916726281
2	C	26	50	20120604	18	578	11.48	0.0350092102899365	-0.0797414923745788
2	C	26	50	20120604	18	580	11.52	0.0331925822583902	-0.0769869579084666
2	C	26	50	20120604	18	582	11.56	0.0311373056881934	-0.0741831380997057
2	C	26	50	20120604	18	584	11.6	0.0288822007416332	-0.0726785562906969
2	C	26	50	20120604	18	586	11.64	0.0278185000106943	-0.0702087030146904
2	C	26	50	20120604	18	588	11.68	0.026088916823912	-0.0670709873838533
2	C	26	50	20120604	18	590	11.72	0.0232894103665164	-0.0636940575289407
2	C	26	50	20120604	18	592	11.76	0.0221796981973256	-0.0616353656329907
2	C	26	50	20120604	18	594	11.8	0.0194056758683239	-0.057839517436632
2	C	26	50	20120604	18	596	11.84	0.0179045093850683	-0.0558263632173904
2	C	26	50	20120604	18	598	11.88	0.0160822952099506	-0.0539249530827798
2	C	26	50	20120604	18	600	11.92	0.0143063399604581	-0.0511144723281401
2	C	26	50	20120604	18	602	11.96	0.0112792441144697	-0.0485797490760276
2	C	26	50	20120604	18	604	12	0.0084856844251038	-0.0456934028348344
2	C	26	50	20120604	18	606	12.04	0.0064608629439727	-0.0438257429068898
2	C	26	50	20120604	18	608	12.08	0.0046451329380385	-0.0401789316068017
2	C	26	50	20120604	18	610	12.12	0.0016981240060873	-0.0364102645951118
2	C	26	50	20120604	18	612	12.16	0.000198626294835302	-0.0351380451454688
2	C	26	50	20120604	18	614	12.2	-0.0029027723317202	-0.0322427540034936
2	C	26	50	20120604	18	616	12.24	-0.00646494295010019	-0.0290970268528255
2	C	26	50	20120604	18	618	12.28	-0.00951098925782435	-0.0277163018676095
2	C	26	50	20120604	18	620	12.32	-0.0113447999841535	-0.0254944309397651
2	C	26	50	20120604	18	622	12.36	-0.0157551663997703	-0.0218072791978103
2	C	26	50	20120604	18	624	12.4	-0.0175717520049098	-0.0193951682615555
2	C	26	50	20120604	18	626	12.44	-0.0183464086969031	-0.0152990471705659
2	C	26	50	20120604	18	628	12.48	-0.0175358026961542	-0.0135083487446856
2	C	26	50	20120604	18	630	12.52	-0.0159186565586484	-0.0124076168316160
2	C	26	50	20120604	18	632	12.56	-0.0129058513407078	-0.00987165614263635
2	C	26	50	20120604	18	634	12.6	-0.0115469483778659	-0.00644832523363551
2	C	26	50	20120604	18	636	12.64	-0.00943197785320135	-0.00241163646760462
2	C	26	50	20120604	18	638	12.68	-0.00774853267678469	0.000728376553164619
2	C	26	50	20120604	18	640	12.72	-0.00680409257556069	0.00297510935543552
2	C	26	50	20120604	18	642	12.76	-0.00684661797738125	0.00638077602993552
2	C	26	50	20120604	18	644	12.8	-0.00832583586614882	0.00844830676065032
2	C	26	50	20120604	18	646	12.84	-0.0104458056357564	0.0104875249358464
2	C	26	50	20120604	18	648	12.88	-0.0136132197514034	0.0128597267653710
2	C	26	50	20120604	18	650	12.92	-0.0165700574676131	0.0133531458772830
2	C	26	50	20120604	18	652	12.96	-0.0196970957860543	0.0135004362198041
2	C	26	50	20120604	18	654	13	-0.0234183159327267	0.0132438978795897
2	C	26	50	20120604	18	656	13.04	-0.0269246958260711	0.0122220083726223
2	C	26	50	20120604	18	658	13.08	-0.0303664815149541	0.0105066946006843
2	C	26	50	20120604	18	660	13.12	-0.0332758228686715	0.00841066746668772
2	C	26	50	20120604	18	662	13.16	-0.03714790424711	0.00541299433386462
2	C	26	50	20120604	18	664	13.2	-0.0389537064738364	0.00355755321109892
2	C	26	50	20120604	18	666	13.24	-0.0408955914006021	0.00084449762877112
2	C	26	50	20120604	18	668	13.28	-0.0422746617559502	-0.00461952860149171
2	C	26	50	20120604	18	670	13.32	-0.042790001178079	-0.00799850906606975
2	C	26	50	20120604	18	672	13.36	-0.0433778190452794	-0.0120766060052069
2	C	26	50	20120604	18	674	13.4	-0.0442093059092766	-0.0154130893522357
2	C	26	50	20120604	18	676	13.44	-0.04377507163495	-0.0190379308446323
2	C	26	50	20120604	18	678	13.48	-0.0425719294467611	-0.0212445989766811
2	C	26	50	20120604	18	680	13.52	-0.0391576997091409	-0.0241242559877243
2	C	26	50	20120604	18	682	13.56	-0.0365816107103289	-0.0252041070375455
2	C	26	50	20120604	18	684	13.6	-0.0333785421494541	-0.0265527173540805
2	C	26	50	20120604	18	686	13.64	-0.0300551070438586	-0.0269224260133035
2	C	26	50	20120604	18	688	13.68	-0.0262824660920584	-0.0273562501656971
2	C	26	50	20120604	18	690	13.72	-0.0240545140458958	-0.0277434618390748
2	C	26	50	20120604	18	692	13.76	-0.0202535181121700	-0.0281777809662152
2	C	26	50	20120604	18	694	13.8	-0.0164298381929038	-0.0285565780688969
2	C	26	50	20120604	18	696	13.84	-0.0128198459429121	-0.0286618662686155
2	C	26	50	20120604	18	698	13.88	-0.00811849094470149	-0.0305523021059821
2	C	26	50	20120604	18	700	13.92	-0.0044569435392935	-0.0312059445434432
2	C	26	50	20120604	18	702	13.96	-0.000564235856047798	-0.0317784747620343
2	C	26	50	20120604	18	704	14	0.0028879372314508	-0.0328203895330449
2	C	26	50	20120604	18	706	14.04	0.0065676608166692	-0.0323287275814841
2	C	26	50	20120604	18	708	14.08	0.0093637696259813	-0.0307901374718342
2	C	26	50	20120604	18	710	14.12	0.0116848334930905	-0.0267660776329153
2	C	26	50	20120604	18	712	14.16	0.0121505976587903	-0.025189165871259
2	C	26	50	20120604	18	714	14.2	0.0136764350976415	-0.0218884904116296
2	C	26	50	20120604	18	716	14.24	0.014106992416706	-0.0187939790051229
2	C	26	50	20120604	18	718	14.28	0.0139588535460474	-0.0158660619562638
2	C	26	50	20120604	18	720	14.32	0.0132342105166874	-0.0122419982813265
2	C	26	50	20120604	18	722	14.36	0.0121421548038229	-0.00903343055101438
2	C	26	50	20120604	18	724	14.4	0.0101862974470609	-0.00676121362034953
2	C	26	50	20120604	18	726	14.44	0.0081627699713394	-0.0035797280797569
2	C	26	50	20120604	18	728	14.48	0.0069966094678065	-0.00102961818408573
2	C	26	50	20120604	18	730	14.52	0.0067501332570883	0.00241948605998262
2	C	26	50	20120604	18	732	14.56	0.0055195128993825	0.00543823804595292
2	C	26	50	20120604	18	734	14.6	0.0040928542576605	0.00827430192393592
2	C	26	50	20120604	18	736	14.64	0.00196383352125380	0.0109675938717295
2	C	26	50	20120604	18	738	14.68	-0.000101582960185299	0.0131867353673985
2	C	26	50	20120604	18	740	14.72	-0.0028313333336169	0.0162502401415502
2	C	26	50	20120604	18	742	14.76	-0.0042218517477524	0.0177560169610191
2	C	26	50	20120604	18	744	14.8	-0.00633850518655622	0.0198368907966949
2	C	26	50	20120604	18	746	14.84	-0.00992063742936915	0.0227697575930224
2	C	26	50	20120604	18	748	14.88	-0.01176378196521	0.0249622128787694
2	C	26	50	20120604	18	750	14.92	-0.0148286655975850	0.0275698812664291
2	C	26	50	20120604	18	752	14.96	-0.0167051148628197	0.0297021617650971
2	C	26	50	20120604	18	754	15	-0.0196504267384960	0.0311410533541337
2	C	26	50	20120604	18	756	15.04	-0.0225056532102492	0.0326911021291727
2	C	26	50	20120604	18	758	15.08	-0.0259553443529459	0.0340866480725225
2	C	26	50	20120604	18	760	15.12	-0.0291902164555181	0.0350797088360208
2	C	26	50	20120604	18	762	15.16	-0.0319579031077604	0.0355205899140907
2	C	26	50	20120604	18	764	15.2	-0.035161450379926	0.0359982405447822
2	C	26	50	20120604	18	766	15.24	-0.0391424615580063	0.0357255801699566
2	C	26	50	20120604	18	768	15.28	-0.0418804497254387	0.036967754652467
2	C	26	50	20120604	18	770	15.32	-0.0458682491286184	0.0380449611229266
2	C	26	50	20120604	18	772	15.36	-0.0499342545417973	0.0382112726378617
2	C	26	50	20120604	18	774	15.4	-0.0531666517706353	0.0389143489103955
2	C	26	50	20120604	18	776	15.44	-0.0570912923961194	0.0383998014478617
2	C	26	50	20120604	18	778	15.48	-0.0601961912012417	0.0373948683615072
2	C	26	50	20120604	18	780	15.52	-0.0632599660901838	0.0371011135771853
2	C	26	50	20120604	18	782	15.56	-0.0666078819396507	0.0367111668147779
2	C	26	50	20120604	18	784	15.6	-0.0702711546856048	0.0360893017560634
2	C	26	50	20120604	18	786	15.64	-0.0737927020194057	0.0352882770521996
2	C	26	50	20120604	18	788	15.68	-0.0773617952131735	0.03434382280884
2	C	26	50	20120604	18	790	15.72	-0.080043214838111	0.0338385950136822
2	C	26	50	20120604	18	792	15.76	-0.0836136798190344	0.0327749649934214
2	C	26	50	20120604	18	794	15.8	-0.0853716886984204	0.0321432357951093
2	C	26	50	20120604	18	796	15.84	-0.0877168790489037	0.0296936764837229
2	C	26	50	20120604	18	798	15.88	-0.089885646257481	0.026186638981072
2	C	26	50	20120604	18	800	15.92	-0.0898577155396241	0.0228449230438625
2	C	26	50	20120604	18	802	15.96	-0.0885909337411284	0.0197222687874646
2	C	26	50	20120604	18	804	16	-0.0873337685948568	0.0174102417450189
2	C	26	50	20120604	18	806	16.04	-0.085817802366671	0.0148983863262099
2	C	26	50	20120604	18	808	16.08	-0.0837273825894492	0.0129474080062381
2	C	26	50	20120604	18	810	16.12	-0.0819234117692861	0.0104913433124648
2	C	26	50	20120604	18	812	16.16	-0.0793131977972141	0.00816991174982942
2	C	26	50	20120604	18	814	16.2	-0.076856143153947	0.00680307434179582
2	C	26	50	20120604	18	816	16.24	-0.0739188215848981	0.00460439651637432
2	C	26	50	20120604	18	818	16.28	-0.0703474373651592	0.00269839018768602
2	C	26	50	20120604	18	820	16.32	-0.0689653971613301	0.00215384725549422
2	C	26	50	20120604	18	822	16.36	-0.0658512988969846	-0.000321026478658691
2	C	26	50	20120604	18	824	16.4	-0.0613764443429236	-0.00383916555777424
2	C	26	50	20120604	18	826	16.44	-0.0592129804352053	-0.0058638951150238
2	C	26	50	20120604	18	828	16.48	-0.0565705223939111	-0.00935374992289189
2	C	26	50	20120604	18	830	16.52	-0.0545282565884881	-0.0117471649558521
2	C	26	50	20120604	18	832	16.56	-0.0521173053073545	-0.0147778246200177
2	C	26	50	20120604	18	834	16.6	-0.0496335220277586	-0.0169721183833958
2	C	26	50	20120604	18	836	16.64	-0.0470291770419705	-0.0176907510051156
2	C	26	50	20120604	18	838	16.68	-0.0443356658910747	-0.0195610484413541
2	C	26	50	20120604	18	840	16.72	-0.0421311473636406	-0.0221762545873013
2	C	26	50	20120604	18	842	16.76	-0.0413740481330242	-0.0254899690959758
2	C	26	50	20120604	18	844	16.8	-0.0402736556312095	-0.0291602704833349
2	C	26	50	20120604	18	846	16.84	-0.0401316968738185	-0.030855884260349
2	C	26	50	20120604	18	848	16.88	-0.0394299711752368	-0.0355878357689815
2	C	26	50	20120604	18	850	16.92	-0.0380051368690102	-0.0397848115001718
2	C	26	50	20120604	18	852	16.96	-0.0367989470505944	-0.0428091142743745
2	C	26	50	20120604	18	854	17	-0.0356487176628417	-0.0463002913719234
2	C	26	50	20120604	18	856	17.04	-0.0344477675056745	-0.0498912624495011
2	C	26	50	20120604	18	858	17.08	-0.0329692072262134	-0.0533067296239884
2	C	26	50	20120604	18	860	17.12	-0.0308745448083045	-0.0566166257560445
2	C	26	50	20120604	18	862	17.16	-0.0295004242004247	-0.0597819892620261
2	C	26	50	20120604	18	864	17.2	-0.0276457538240505	-0.0626722882301261
2	C	26	50	20120604	18	866	17.24	-0.0265043420578591	-0.0658694008305829
2	C	26	50	20120604	18	868	17.28	-0.0254706226544425	-0.0689748016815199
2	C	26	50	20120604	18	870	17.32	-0.0258243881770702	-0.072280596594245
2	C	26	50	20120604	18	872	17.36	-0.0255216757640442	-0.0743493789039626
2	C	26	50	20120604	18	874	17.4	-0.0249930427344291	-0.0773337937846386
2	C	26	50	20120604	18	876	17.44	-0.0245950830379773	-0.0799594226845405
2	C	26	50	20120604	18	878	17.48	-0.0237360190095138	-0.0814000113298518
2	C	26	50	20120604	18	880	17.52	-0.0215861315519942	-0.0823145832406385
2	C	26	50	20120604	18	882	17.56	-0.0206006368310545	-0.0832935725791913
2	C	26	50	20120604	18	884	17.6	-0.0175954330110117	-0.0850275398280169
2	C	26	50	20120604	18	886	17.64	-0.0164167567174518	-0.0866456122754061
2	C	26	50	20120604	18	888	17.68	-0.0143846025389998	-0.0890637053350297
2	C	26	50	20120604	18	890	17.72	-0.0113898638993186	-0.0911461348056241
2	C	26	50	20120604	18	892	17.76	-0.00882596542141427	-0.0929098712499377
2	C	26	50	20120604	18	894	17.8	-0.00721828744370853	-0.0934584446907823
2	C	26	50	20120604	18	896	17.84	-0.0029972135134154	-0.0967998777852793
2	C	26	50	20120604	18	898	17.88	-0.0016974805389164	-0.0977128233504692
2	C	26	50	20120604	18	900	17.92	0.000700742820155902	-0.101696097270249
2	C	26	50	20120604	18	902	17.96	0.0020701965232798	-0.106079522917503
2	C	26	50	20120604	18	904	18	0.0034889355690525	-0.109163215590257
2	C	26	50	20120604	18	906	18.04	0.0050114778903034	-0.114272203505687
2	C	26	50	20120604	18	908	18.08	0.0072386521190067	-0.117446052293043
2	C	26	50	20120604	18	910	18.12	0.0088924334588458	-0.121679642013363
2	C	26	50	20120604	18	912	18.16	0.0105588720100681	-0.123823660484598
2	C	26	50	20120604	18	914	18.2	0.0129782378618979	-0.125640995622926
2	C	26	50	20120604	18	916	18.24	0.0159554402534057	-0.127358982258497
2	C	26	50	20120604	18	918	18.28	0.0191206623380311	-0.129209975679609
2	C	26	50	20120604	18	920	18.32	0.0213969097773487	-0.130805844974069
2	C	26	50	20120604	18	922	18.36	0.0246492474174162	-0.132374561368131
2	C	26	50	20120604	18	924	18.4	0.0267946093915362	-0.132880849823461
2	C	26	50	20120604	18	926	18.44	0.0301243752241436	-0.134704478212141
2	C	26	50	20120604	18	928	18.48	0.0336623840038105	-0.135673568055757
2	C	26	50	20120604	18	930	18.52	0.0370053727332262	-0.135352753709133
2	C	26	50	20120604	18	932	18.56	0.0400501745330154	-0.134449071242776
2	C	26	50	20120604	18	934	18.6	0.0424372963156231	-0.133539802632848
2	C	26	50	20120604	18	936	18.64	0.0453763149409469	-0.132715033283272
2	C	26	50	20120604	18	938	18.68	0.0482412994862804	-0.131972783295061
2	C	26	50	20120604	18	940	18.72	0.0522740708807435	-0.131298769111234
2	C	26	50	20120604	18	942	18.76	0.055146762889992	-0.130243341529635
2	C	26	50	20120604	18	944	18.8	0.0580641440478115	-0.129396369027130
2	C	26	50	20120604	18	946	18.84	0.061071539898876	-0.126933445397579
2	C	26	50	20120604	18	948	18.88	0.0620440945657199	-0.125003468149008
2	C	26	50	20120604	18	950	18.92	0.062875440008361	-0.122661742621753
2	C	26	50	20120604	18	952	18.96	0.0645627382096283	-0.120251781290113
2	C	26	50	20120604	18	954	19	0.0649907499442805	-0.117049082546084
2	C	26	50	20120604	18	956	19.04	0.0662203379260858	-0.114550944998830
2	C	26	50	20120604	18	958	19.08	0.0676981203880876	-0.111709860662701
2	C	26	50	20120604	18	960	19.12	0.0686403401740186	-0.109501919738446
2	C	26	50	20120604	18	962	19.16	0.069409092524389	-0.107743217894414
2	C	26	50	20120604	18	964	19.2	0.0701098424156127	-0.105134693907549
2	C	26	50	20120604	18	966	19.24	0.0711555472789704	-0.101887058527576
2	C	26	50	20120604	18	968	19.28	0.0725651778701626	-0.0987959280107227
2	C	26	50	20120604	18	970	19.32	0.0733279136610639	-0.096299366392352
2	C	26	50	20120604	18	972	19.36	0.0744285465791842	-0.0929798323948683
2	C	26	50	20120604	18	974	19.4	0.0749406474522552	-0.0886564259712019
2	C	26	50	20120604	18	976	19.44	0.0752115542022634	-0.0865060293967999
2	C	26	50	20120604	18	978	19.48	0.0750213424781242	-0.0829301904043395
2	C	26	50	20120604	18	980	19.52	0.0745965834346654	-0.0805901619333589
2	C	26	50	20120604	18	982	19.56	0.0731693591075185	-0.0775244297728465
2	C	26	50	20120604	18	984	19.6	0.0712006324073389	-0.0747781684560741
2	C	26	50	20120604	18	986	19.64	0.069032713726899	-0.0725393976761594
2	C	26	50	20120604	18	988	19.68	0.0665474455230627	-0.071405693373883
2	C	26	50	20120604	18	990	19.72	0.063810518015802	-0.0705633877761336
2	C	26	50	20120604	18	992	19.76	0.0603607561624272	-0.0698655440937806
2	C	26	50	20120604	18	994	19.8	0.0568983300266014	-0.0709096650379485
2	C	26	50	20120604	18	996	19.84	0.0534684873712526	-0.0711087368100559
2	C	26	50	20120604	18	998	19.88	0.0495744856825973	-0.0710565169742653
2	C	26	50	20120604	18	1000	19.92	0.048708725352916	-0.0707778956892744
2	C	26	50	20120604	18	1002	19.96	0.0438946087434163	-0.0697060554521772
2	C	26	50	20120604	18	1004	20	0.0409803904742291	-0.0683251657110811
2	C	26	50	20120604	18	1006	20.04	0.0370096790135236	-0.0670169007861603
2	C	26	50	20120604	18	1008	20.08	0.0346380640826274	-0.0646298285010273
2	C	26	50	20120604	18	1010	20.12	0.0314215626142304	-0.0624744397527501
2	C	26	50	20120604	18	1012	20.16	0.0287890111389407	-0.059791952396573
2	C	26	50	20120604	18	1014	20.2	0.0260699097936337	-0.0585621452116656
2	C	26	50	20120604	18	1016	20.24	0.0229846402727571	-0.0563728224089592
2	C	26	50	20120604	18	1018	20.28	0.0199316148211027	-0.0543148800461973
2	C	26	50	20120604	18	1020	20.32	0.0177093974109355	-0.0515372868279506
2	C	26	50	20120604	18	1022	20.36	0.0147190499043654	-0.0486307880434936
2	C	26	50	20120604	18	1024	20.4	0.0125212488913526	-0.045957189019556
2	C	26	50	20120604	18	1026	20.44	0.0096915560454681	-0.043298601872583
2	C	26	50	20120604	18	1028	20.48	0.0083863076380759	-0.041941027563383
2	C	26	50	20120604	18	1030	20.52	0.0054430393009972	-0.0395302247746734
2	C	26	50	20120604	18	1032	20.56	0.00111184056060210	-0.0373403433576099
2	C	26	50	20120604	18	1034	20.6	-0.0027040965394102	-0.0355036688488169
2	C	26	50	20120604	18	1036	20.64	-0.0060165382558786	-0.033637260499875
2	C	26	50	20120604	18	1038	20.68	-0.00930556766682185	-0.0308890122130476
2	C	26	50	20120604	18	1040	20.72	-0.0116604665934108	-0.0283590760738436
2	C	26	50	20120604	18	1042	20.76	-0.0135659001656064	-0.0257777756980543
2	C	26	50	20120604	18	1044	20.8	-0.0149618915862283	-0.0221207962024528
2	C	26	50	20120604	18	1046	20.84	-0.0145348344457307	-0.0183338929068761
2	C	26	50	20120604	18	1048	20.88	-0.0138894298022705	-0.0145052490980059
2	C	26	50	20120604	18	1050	20.92	-0.0127001964044675	-0.0106735859431800
2	C	26	50	20120604	18	1052	20.96	-0.00970596688166873	-0.00729577927585875
2	C	26	50	20120604	18	1054	21	-0.00848657537964815	-0.00584551740978076
2	C	26	50	20120604	18	1056	21.04	-0.0069001601028527	-0.0032632270844978
2	C	26	50	20120604	18	1058	21.08	-0.0060838710849035	0.00110951630061232
2	C	26	50	20120604	18	1060	21.12	-0.00698482199776416	0.00343274179315162
2	C	26	50	20120604	18	1062	21.16	-0.00924348369143366	0.00494823425979412
2	C	26	50	20120604	18	1064	21.2	-0.0111370661539766	0.00727414180835442
2	C	26	50	20120604	18	1066	21.24	-0.0141421356237310	0.00994375982111392
2	C	26	50	20120604	18	1068	21.28	-0.0165259340044670	0.0114402806128171
2	C	26	50	20120604	18	1070	21.32	-0.019395939007947	0.0127371144495133
2	C	26	50	20120604	18	1072	21.36	-0.0227739295230314	0.0132473627028175
2	C	26	50	20120604	18	1074	21.4	-0.026739554057553	0.0127995944046989
2	C	26	50	20120604	18	1076	21.44	-0.029242803986835	0.0118877589971554
2	C	26	50	20120604	18	1078	21.48	-0.0322404488353869	0.0102539817081561
2	C	26	50	20120604	18	1080	21.52	-0.0347851896692685	0.00880865049766332
2	C	26	50	20120604	18	1082	21.56	-0.0368139235722199	0.00563680777224572
2	C	26	50	20120604	18	1084	21.6	-0.0371798442604162	0.00124546960011072
2	C	26	50	20120604	18	1086	21.64	-0.035922063931245	-0.00185945748928283
2	C	26	50	20120604	18	1088	21.68	-0.034279214462243	-0.00483641946448506
2	C	26	50	20120604	18	1090	21.72	-0.0321378052150299	-0.00793792415705769
2	C	26	50	20120604	18	1092	21.76	-0.0293118883193569	-0.0102225508117324
2	C	26	50	20120604	18	1094	21.8	-0.0268271716588098	-0.0132551338063427
2	C	26	50	20120604	18	1096	21.84	-0.0242962102147732	-0.0153037070042539
2	C	26	50	20120604	18	1098	21.88	-0.0224025471420573	-0.0168854511336528
2	C	26	50	20120604	18	1100	21.92	-0.0199125158669428	-0.0182981486590871
2	C	26	50	20120604	18	1102	21.96	-0.0157962988012319	-0.0195644566960394
2	C	26	50	20120604	18	1104	22	-0.0107786478687287	-0.0200713037657261
2	C	26	50	20120604	18	1106	22.04	-0.00867398696093383	-0.0203992316065692
2	C	26	50	20120604	18	1108	22.08	-0.0047240043355188	-0.0226905976959753
2	C	26	50	20120604	18	1110	22.12	-0.00142101663671490	-0.0258128064751011
2	C	26	50	20120604	18	1112	22.16	0.001568436379777	-0.0280532566336212
2	C	26	50	20120604	18	1114	22.2	0.0045798298590289	-0.0307704180314739
2	C	26	50	20120604	18	1116	22.24	0.008142900270788	-0.0330404128790789
2	C	26	50	20120604	18	1118	22.28	0.011020195545182	-0.0353768987450858
2	C	26	50	20120604	18	1120	22.32	0.0136841708458277	-0.0354990655836714
2	C	26	50	20120604	18	1122	22.36	0.0164113827059148	-0.0345793600776533
2	C	26	50	20120604	18	1124	22.4	0.0176064143793235	-0.0320073086585619
2	C	26	50	20120604	18	1126	22.44	0.0192673162844492	-0.0287540022822042
2	C	26	50	20120604	18	1128	22.48	0.019815465461225	-0.0265821945144678
2	C	26	50	20120604	18	1130	22.52	0.0192815998414291	-0.0238212253766468
2	C	26	50	20120604	18	1132	22.56	0.0193243798016909	-0.0212192845539147
2	C	26	50	20120604	18	1134	22.6	0.0183347838614203	-0.0173214998439800
2	C	26	50	20120604	18	1136	22.64	0.0167289443613457	-0.0144768092632665
2	C	26	50	20120604	18	1138	22.68	0.015032524482601	-0.0120260478703521
2	C	26	50	20120604	18	1140	22.72	0.0130967489584247	-0.00981846049948769
2	C	26	50	20120604	18	1142	22.76	0.0108595338134286	-0.0070131557664863
2	C	26	50	20120604	18	1144	22.8	0.0092109850637703	-0.00402379113834205
2	C	26	50	20120604	18	1146	22.84	0.006918827721876	-0.00171565318319292
2	C	26	50	20120604	18	1148	22.88	0.004569981629334	0.000499691149061119
2	C	26	50	20120604	18	1150	22.92	0.001823069774323	0.00223925868359372
2	C	26	50	20120604	18	1152	22.96	-0.0012654665798827	0.00409785350260352
2	C	26	50	20120604	18	1154	23	-0.0045707453046577	0.00573238032479092
2	C	26	50	20120604	18	1156	23.04	-0.0075893063717971	0.00735115280789342
2	C	26	50	20120604	18	1158	23.08	-0.00937275695317019	0.00949876338157762
2	C	26	50	20120604	18	1160	23.12	-0.0127909959862397	0.0102971717903510
2	C	26	50	20120604	18	1162	23.16	-0.0166270502741767	0.0119925310089238
2	C	26	50	20120604	18	1164	23.2	-0.0197103893935407	0.0130989409894464
2	C	26	50	20120604	18	1166	23.24	-0.0227244320483483	0.0145283573476150
2	C	26	50	20120604	18	1168	23.28	-0.0266130243701275	0.0150284939739483
2	C	26	50	20120604	18	1170	23.32	-0.0295557340928491	0.0154521782150996
2	C	26	50	20120604	18	1172	23.36	-0.0326791803088419	0.0153798977599267
2	C	26	50	20120604	18	1174	23.4	-0.0357757211118106	0.0153348055604905
2	C	26	50	20120604	18	1176	23.44	-0.0397409213822635	0.0149863150544505
2	C	26	50	20120604	18	1178	23.48	-0.042373479928621	0.0140382262822356
2	C	26	50	20120604	18	1180	23.52	-0.0456114138035558	0.0136779341640176
2	C	26	50	20120604	18	1182	23.56	-0.0490352177669933	0.0141473187164370
2	C	26	50	20120604	18	1184	23.6	-0.0509078415845418	0.0146181881930970
2	C	26	50	20120604	18	1186	23.64	-0.0535861357975064	0.0158834284988097
2	C	26	50	20120604	18	1188	23.68	-0.057758744629017	0.0170452332245704
2	C	26	50	20120604	18	1190	23.72	-0.0607963339396382	0.0171856646313141
2	C	26	50	20120604	18	1192	23.76	-0.0638258622329538	0.0180817103444337
2	C	26	50	20120604	18	1194	23.8	-0.0668961905875439	0.0186169194671138
2	C	26	50	20120604	18	1196	23.84	-0.0703084757815159	0.0193065607108050
2	C	26	50	20120604	18	1198	23.88	-0.0737038611234174	0.0204482553197088
2	C	26	50	20120604	18	1200	23.92	-0.0768713459497425	0.0214675497447892
2	C	26	50	20120604	18	1202	23.96	-0.0803700395923755	0.0210874798499014
2	C	26	50	20120604	18	1204	24	-0.0834765011034842	0.0210785703044585
2	C	26	50	20120604	18	1206	24.04	-0.0859002510173573	0.0200799233973887
2	C	26	50	20120604	18	1208	24.08	-0.0879181923495075	0.0177388342662363
2	C	26	50	20120604	18	1210	24.12	-0.089027501467833	0.0172697396275972
2	C	26	50	20120604	18	1212	24.16	-0.0902152994388701	0.0142816477916590
2	C	26	50	20120604	18	1214	24.2	-0.0916309272148056	0.0107507807904821
2	C	26	50	20120604	18	1216	24.24	-0.0917566508005006	0.00788841254023902
2	C	26	50	20120604	18	1218	24.28	-0.0907937127858807	0.00507780450637872
2	C	26	50	20120604	18	1220	24.32	-0.0892397749235452	0.00266840886016372
2	C	26	50	20120604	18	1222	24.36	-0.0875183234647465	0.000232072445585419
2	C	26	50	20120604	18	1224	24.4	-0.0855245651845129	-0.00157896944238956
2	C	26	50	20120604	18	1226	24.44	-0.0834994113631947	-0.00215639283990649
2	C	26	50	20120604	18	1228	24.48	-0.0803205421176924	-0.00304536748521422
2	C	26	50	20120604	18	1230	24.52	-0.0777719171462617	-0.00319237498502291
2	C	26	50	20120604	18	1232	24.56	-0.0751620567275803	-0.00429029968417126
2	C	26	50	20120604	18	1234	24.6	-0.0719240026444928	-0.00508940105759017
2	C	26	50	20120604	18	1236	24.64	-0.0687776603109251	-0.00468323892247662
2	C	26	50	20120604	18	1238	24.68	-0.0663279595781824	-0.00467178379262139
2	C	26	50	20120604	18	1240	24.72	-0.0615624134263757	-0.00541021540421451
2	C	26	50	20120604	18	1242	24.76	-0.0589710084946832	-0.00484834835588368
2	C	26	50	20120604	18	1244	24.8	-0.0556044731094541	-0.00423245834947019
2	C	26	50	20120604	18	1246	24.84	-0.0528597674276004	-0.0032958247071105
2	C	26	50	20120604	18	1248	24.88	-0.0496296329404621	-0.00253123014461348
2	C	26	50	20120604	18	1250	24.92	-0.0463820329158285	-0.00253900831920653
2	C	26	50	20120604	18	1252	24.96	-0.0426234068204314	-0.00162450711909797
2	C	26	50	20120604	18	1254	25	-0.0396706703235526	-0.00111128901731278
2	C	26	50	20120604	18	1256	25.04	-0.0371727519794009	-4.18677925140502e-05
2	C	26	50	20120604	18	1258	25.08	-0.0342343343948411	0.000672698965214019
2	C	26	50	20120604	18	1260	25.12	-0.0311362591701572	0.00207682918488742
2	C	26	50	20120604	18	1262	25.16	-0.0294793842381504	0.00379196971566392
2	C	26	50	20120604	18	1264	25.2	-0.0264872725001613	0.00503370932750392
2	C	26	50	20120604	18	1266	25.24	-0.0234693336869893	0.00664846544408932
2	C	26	50	20120604	18	1268	25.28	-0.0203030862975312	0.00865732045410122
2	C	26	50	20120604	18	1270	25.32	-0.0186945597916881	0.0106472603577164
2	C	26	50	20120604	18	1272	25.36	-0.0161716735070926	0.0130711516929458
2	C	26	50	20120604	18	1274	25.4	-0.0143611265938644	0.0149925729494640
2	C	26	50	20120604	18	1276	25.44	-0.0128187852827403	0.0178105348938486
2	C	26	50	20120604	18	1278	25.48	-0.0120687571199358	0.0198948735527522
2	C	26	50	20120604	18	1280	25.52	-0.0119378716547381	0.0228872787400556
2	C	26	50	20120604	18	1282	25.56	-0.0132641918442097	0.0253468082570567
2	C	26	50	20120604	18	1284	25.6	-0.0140311198590847	0.0277399404473045
2	C	26	50	20120604	18	1286	25.64	-0.0149292161818697	0.0303124656279393
2	C	26	50	20120604	18	1288	25.68	-0.0163065187702649	0.0319523876748671
2	C	26	50	20120604	18	1290	25.72	-0.0175962815391491	0.033741933516694
2	C	26	50	20120604	18	1292	25.76	-0.0202011214996841	0.0365562185058165
2	C	26	50	20120604	18	1294	25.8	-0.0219806264252182	0.038837769245993
2	C	26	50	20120604	18	1296	25.84	-0.024273066609825	0.0402982275918557
2	C	26	50	20120604	18	1298	25.88	-0.0274972614000013	0.0416821062733159
2	C	26	50	20120604	18	1300	25.92	-0.0306831310026373	0.0430846525737994
2	C	26	50	20120604	18	1302	25.96	-0.0340693946670615	0.0431817383348563
2	C	26	50	20120604	18	1304	26	-0.0368180601468899	0.0444533991701422
2	C	26	50	20120604	18	1306	26.04	-0.0397814032454865	0.0456595819174902
2	C	26	50	20120604	18	1308	26.08	-0.0425765963515169	0.0467783662666836
2	C	26	50	20120604	18	1310	26.12	-0.0457155140638821	0.0473834375393449
2	C	26	50	20120604	18	1312	26.16	-0.0497929746069162	0.0481783669827548
2	C	26	50	20120604	18	1314	26.2	-0.0523299323164573	0.0490748369599431
2	C	26	50	20120604	18	1316	26.24	-0.0552597585536256	0.0499104957539494
2	C	26	50	20120604	18	1318	26.28	-0.059014990536473	0.051779732530016
2	C	26	50	20120604	18	1320	26.32	-0.06120744582222	0.0526022391378922
2	C	26	50	20120604	18	1322	26.36	-0.0645904567954508	0.0538099068094807
2	C	26	50	20120604	18	1324	26.4	-0.0676830165872414	0.0544396985352123
2	C	26	50	20120604	18	1326	26.44	-0.0713630053375028	0.0551600352842749
2	C	26	50	20120604	18	1328	26.48	-0.074285201892502	0.055829234070922
2	C	26	50	20120604	18	1330	26.52	-0.0779453775107546	0.0561660502440046
2	C	26	50	20120604	18	1332	26.56	-0.0802233361484827	0.0552547875929539
2	C	26	50	20120604	18	1334	26.6	-0.0833392516772559	0.0537509341039298
2	C	26	50	20120604	18	1336	26.64	-0.0855685896527096	0.0522947466830254
2	C	26	50	20120604	18	1338	26.68	-0.088933760321851	0.0510616443805176
2	C	26	50	20120604	18	1340	26.72	-0.090430330611029	0.049922163015839
2	C	26	50	20120604	18	1342	26.76	-0.0929016688112759	0.0483403651463246
2	C	26	50	20120604	18	1344	26.8	-0.0965489255886362	0.0460822903512835
2	C	26	50	20120604	18	1346	26.84	-0.0988078489118147	0.0435085630891207
2	C	26	50	20120604	18	1348	26.88	-0.101838225733268	0.0419380789281054
2	C	26	50	20120604	18	1350	26.92	-0.104926302468066	0.0408455989511722
2	C	26	50	20120604	18	1352	26.96	-0.107875362009682	0.0399967879710359
2	C	26	50	20120604	18	1354	27	-0.111196289007525	0.0392115458905282
2	C	26	50	20120604	18	1356	27.04	-0.114637282736813	0.0382270411190822
2	C	26	50	20120604	18	1358	27.08	-0.116958785010127	0.0382262633016229
2	C	26	50	20120604	18	1360	27.12	-0.11993916938215	0.0369160651467623
2	C	26	50	20120604	18	1362	27.16	-0.122438791853644	0.0351094073208307
2	C	26	50	20120604	18	1364	27.2	-0.124607771194256	0.0332770108080639
2	C	26	50	20120604	18	1366	27.24	-0.125337081128372	0.0319848438761236
2	C	26	50	20120604	18	1368	27.28	-0.125788993072228	0.0302799387160047
2	C	26	50	20120604	18	1370	27.32	-0.126221176736889	0.0264621277830223
2	C	26	50	20120604	18	1372	27.36	-0.12447419872329	0.0238349432482018
2	C	26	50	20120604	18	1374	27.4	-0.123460843995171	0.0218170726267297
2	C	26	50	20120604	18	1376	27.44	-0.121647256522784	0.0204107786603059
2	C	26	50	20120604	18	1378	27.48	-0.119002889293181	0.0197914238306646
2	C	26	50	20120604	18	1380	27.52	-0.117597726697607	0.0189554821939459
2	C	26	50	20120604	18	1382	27.56	-0.115666688788864	0.0186574366856757
2	C	26	50	20120604	18	1384	27.6	-0.112505072948823	0.018272629175354
2	C	26	50	20120604	18	1386	27.64	-0.110310637764089	0.0171935842272634
2	C	26	50	20120604	18	1388	27.68	-0.107291221097744	0.0158616071835423
2	C	26	50	20120604	18	1390	27.72	-0.103927372718283	0.0145359233901737
2	C	26	50	20120604	18	1392	27.76	-0.102172192266022	0.0150259483895360
2	C	26	50	20120604	18	1394	27.8	-0.09947366065698	0.0142637579900950
2	C	26	50	20120604	18	1396	27.84	-0.0955589053842969	0.0131471656719233
2	C	26	50	20120604	18	1398	27.88	-0.0924617069720217	0.0124245732522288
2	C	26	50	20120604	18	1400	27.92	-0.089646078480015	0.0107250421036469
2	C	26	50	20120604	18	1402	27.96	-0.0893956212581187	0.00898725647820292
2	C	26	50	20120604	18	1404	28	-0.0876563507084341	0.00701478211208302
2	C	26	50	20120604	18	1406	28.04	-0.0853740928614764	0.00622890363547232
2	C	26	50	20120604	18	1408	28.08	-0.0836167203781935	0.00451197766007322
2	C	26	50	20120604	18	1410	28.12	-0.0810432052480651	0.00285826703091222
2	C	26	50	20120604	18	1412	28.16	-0.078625395031154	0.00143436610563692
2	C	26	50	20120604	18	1414	28.2	-0.0766980340776737	0.000255972654789520
2	C	26	50	20120604	18	1416	28.24	-0.0743091445281131	-0.00130984460146995
2	C	26	50	20120604	18	1418	28.28	-0.0720624541522491	-0.00239984970466903
2	C	26	50	20120604	18	1420	28.32	-0.0689541541635093	-0.00422701362725506
2	C	26	50	20120604	18	1422	28.36	-0.0656926948459644	-0.00688064395569194
2	C	26	50	20120604	18	1424	28.4	-0.063670440162449	-0.00830907036436688
2	C	26	50	20120604	18	1426	28.44	-0.0615937382567822	-0.00984610837463208
2	C	26	50	20120604	18	1428	28.48	-0.0601010358416974	-0.0123216892155662
2	C	26	50	20120604	18	1430	28.52	-0.0575028426849056	-0.0143649449704828
2	C	26	50	20120604	18	1432	28.56	-0.0556738402846885	-0.0165275603500638
2	C	26	50	20120604	18	1434	28.6	-0.0534128663518445	-0.0175171562903343
2	C	26	50	20120604	18	1436	28.64	-0.051729032973805	-0.0198833477122189
2	C	26	50	20120604	18	1438	28.68	-0.0500191073555397	-0.0226813692453741
2	C	26	50	20120604	18	1440	28.72	-0.0507161732204334	-0.0237540502324341
2	C	26	50	20120604	18	1442	28.76	-0.0491710741928626	-0.0270696032187397
2	C	26	50	20120604	18	1444	28.8	-0.0479672178268247	-0.0284827631920088
2	C	26	50	20120604	18	1446	28.84	-0.0456022638418072	-0.0318813658697648
2	C	26	50	20120604	18	1448	28.88	-0.0446200147409932	-0.0353362259630319
2	C	26	50	20120604	18	1450	28.92	-0.0435338167007041	-0.0380781852421475
2	C	26	50	20120604	18	1452	28.96	-0.0416496783563307	-0.0417023719536647
2	C	26	50	20120604	18	1454	29	-0.0398663409120426	-0.0420260995802275
2	C	26	50	20120604	18	1456	29.04	-0.0373532197720953	-0.0425755851888198
2	C	26	50	20120604	18	1458	29.08	-0.0347711274367111	-0.0425982338190212
2	C	26	50	20120604	18	1460	29.12	-0.0317543270654568	-0.0447797996603379
2	C	26	50	20120604	18	1462	29.16	-0.0297018789223847	-0.0452811383681992
2	C	26	50	20120604	18	1464	29.2	-0.0271116760722203	-0.0475046356416403
2	C	26	50	20120604	18	1466	29.24	-0.0253621524742085	-0.0498731605159028
2	C	26	50	20120604	18	1468	29.28	-0.0234314681188567	-0.0508066828884252
2	C	26	50	20120604	18	1470	29.32	-0.0209367953948306	-0.050706415146853
2	C	26	50	20120604	18	1472	29.36	-0.0183783416391414	-0.0514884752468453
2	C	26	50	20120604	18	1474	29.4	-0.0149132355686149	-0.0539919160949582
2	C	26	50	20120604	18	1476	29.44	-0.0131616613609377	-0.0566442029205108
2	C	26	50	20120604	18	1478	29.48	-0.0111527002849086	-0.0605807370820544
2	C	26	50	20120604	18	1480	29.52	-0.00912726362087785	-0.063355141248718
2	C	26	50	20120604	18	1482	29.56	-0.0062031649486371	-0.0662510970710674
2	C	26	50	20120604	18	1484	29.6	-0.0033684445735384	-0.0685652454338567
2	C	26	50	20120604	18	1486	29.64	-0.0010958033788048	-0.0708756461307056
2	C	26	50	20120604	18	1488	29.68	0.0011407753700882	-0.0748037657215531
2	C	26	50	20120604	18	1490	29.72	0.00141732483221030	-0.0792823679415543
2	C	26	50	20120604	18	1492	29.76	0.00206793378158	-0.083677814404088
2	C	26	50	20120604	18	1494	29.8	0.002665651143717	-0.0878928072160629
2	C	26	50	20120604	18	1496	29.84	0.0020723885543015	-0.090495384434898
2	C	26	50	20120604	18	1498	29.88	0.00223332605769960	-0.0944235040257456
2	C	26	50	20120604	18	1500	29.92	0.00143698240072730	-0.0980180106372294
2	C	26	50	20120604	18	1502	29.96	-0.000325127697989598	-0.100756493779409
2	C	26	50	20120604	18	1504	30	-0.0030862382571668	-0.103651954627011
2	C	26	50	20120604	18	1506	30.04	-0.0050652887163517	-0.105707372618564
2	C	26	50	20120604	18	1508	30.08	-0.00834739555190721	-0.108382781835862
2	C	26	50	20120604	18	1510	30.12	-0.0100841912278576	-0.111111082640392
2	C	26	50	20120604	18	1512	30.16	-0.0131204370355945	-0.114494235034979
2	C	26	50	20120604	18	1514	30.2	-0.0145586922285279	-0.116295377428018
2	C	26	50	20120604	18	1516	30.24	-0.0145709958865206	-0.118407788226134
2	C	26	50	20120604	18	1518	30.28	-0.0132318063536314	-0.118679953626213
2	C	26	50	20120604	18	1520	30.32	-0.0120032083213198	-0.118202302995522
2	C	26	50	20120604	18	1522	30.36	-0.0104706250837760	-0.118882539719023
2	C	26	50	20120604	18	1524	30.4	-0.0075183835616441	-0.120982010463044
2	C	26	50	20120604	18	1526	30.44	-0.0041483833531871	-0.123708967764690
2	C	26	50	20120604	18	1528	30.48	-0.00163575011691890	-0.124346212395895
2	C	26	50	20120604	18	1530	30.52	0.0012498819464253	-0.123772395242962
2	C	26	50	20120604	18	1532	30.56	0.0044488330245133	-0.124370749001202
2	C	26	50	20120604	18	1534	30.6	0.0078133885107551	-0.124611730992231
2	C	26	50	20120604	18	1536	30.64	0.0103364869273849	-0.125758375348603
2	C	26	50	20120604	18	1538	30.68	0.013685698196475	-0.127875099498085
2	C	26	50	20120604	18	1540	30.72	0.0163425812161054	-0.130334841147120
2	C	26	50	20120604	18	1542	30.76	0.0173905841765019	-0.132833685801155
2	C	26	50	20120604	18	1544	30.8	0.0191088536547852	-0.133890103332248
2	C	26	50	20120604	18	1546	30.84	0.0216866821362789	-0.134714872681824
2	C	26	50	20120604	18	1548	30.88	0.0240778344275393	-0.136301903141519
2	C	26	50	20120604	18	1550	30.92	0.0261241307416151	-0.138143279910407
2	C	26	50	20120604	18	1552	30.96	0.0303442854330926	-0.141241680404210
2	C	26	50	20120604	18	1554	31	0.0329817937269185	-0.142361737545610
2	C	26	50	20120604	18	1556	31.04	0.0358847499064017	-0.142724200481646
2	C	26	50	20120604	18	1558	31.08	0.0390656697615694	-0.142921836826988
2	C	26	50	20120604	18	1560	31.12	0.0420386295123901	-0.145423297776113
2	C	26	50	20120604	18	1562	31.16	0.0442677836400807	-0.146190862187091
2	C	26	50	20120604	18	1564	31.2	0.0468611684707605	-0.147428581896880
2	C	26	50	20120604	18	1566	31.24	0.0492936157980422	-0.149135537666664
2	C	26	50	20120604	18	1568	31.28	0.0511301135301399	-0.150461221460033
2	C	26	50	20120604	18	1570	31.32	0.0536090177729456	-0.151946357832559
2	C	26	50	20120604	18	1572	31.36	0.0547122457729528	-0.151869848878835
2	C	26	50	20120604	18	1574	31.4	0.0556356565185044	-0.150471262376326
2	C	26	50	20120604	18	1576	31.44	0.0568918317152823	-0.148732840354779
2	C	26	50	20120604	18	1578	31.48	0.057860073030761	-0.147071634393737
2	C	26	50	20120604	18	1580	31.52	0.0575268136047878	-0.144102705151569
2	C	26	50	20120604	18	1582	31.56	0.0570816191753527	-0.142012214663669
2	C	26	50	20120604	18	1584	31.6	0.0558108068682043	-0.139815375315879
2	C	26	50	20120604	18	1586	31.64	0.055619958747962	-0.137080215575571
2	C	26	50	20120604	18	1588	31.68	0.0539477926318121	-0.134113761207137
2	C	26	50	20120604	18	1590	31.72	0.0533698742595483	-0.132212563204561
2	C	26	50	20120604	18	1592	31.76	0.0520233308161348	-0.128906344027767
2	C	26	50	20120604	18	1594	31.8	0.0514063801495495	-0.125859067354244
2	C	26	50	20120604	18	1596	31.84	0.050655220615895	-0.123244398609450
2	C	26	50	20120604	18	1598	31.88	0.0495333249968645	-0.119478772156919
2	C	26	50	20120604	18	1600	31.92	0.0494023688209887	-0.117484165348548
2	C	26	50	20120604	18	1602	31.96	0.0496779990442952	-0.114933065503384
2	C	26	50	20120604	18	1604	32	0.0501364870812166	-0.111541498538100
2	C	26	50	20120604	18	1606	32.04	0.0506089051217273	-0.107534960805219
2	C	26	50	20120604	18	1608	32.08	0.0508308659403418	-0.104457702804173
2	C	26	50	20120604	18	1610	32.12	0.0507912679605953	-0.101961615866585
2	C	26	50	20120604	18	1612	32.16	0.0505110415432111	-0.097852123386363
2	C	26	50	20120604	18	1614	32.2	0.0504371488845771	-0.0958061099149997
2	C	26	50	20120604	18	1616	32.24	0.0498430377670242	-0.0937697838065387
2	C	26	50	20120604	18	1618	32.28	0.0483257987466322	-0.0908605343767029
2	C	26	50	20120604	18	1620	32.32	0.0464277827245713	-0.0883542651014653
2	C	26	50	20120604	18	1622	32.36	0.0445449694983058	-0.0864800785779303
2	C	26	50	20120604	18	1624	32.4	0.0420700957641529	-0.0841375752332155
2	C	26	50	20120604	18	1626	32.44	0.0408164661517873	-0.0824659040918124
2	C	26	50	20120604	18	1628	32.48	0.0390742257536218	-0.0805225625250774
2	C	26	50	20120604	18	1630	32.52	0.0361225499169148	-0.0775584416090215
2	C	26	50	20120604	18	1632	32.56	0.0350465738122544	-0.074488650655585
2	C	26	50	20120604	18	1634	32.6	0.0333757299857853	-0.0726921256698279
2	C	26	50	20120604	18	1636	32.64	0.0311808139684398	-0.070723031274122
2	C	26	50	20120604	18	1638	32.68	0.0285843956496687	-0.0680683332144456
2	C	26	50	20120604	18	1640	32.72	0.0270484819391856	-0.0666314285954643
2	C	26	50	20120604	18	1642	32.76	0.0248337810741025	-0.0636395608093146
2	C	26	50	20120604	18	1644	32.8	0.0239525421769809	-0.0612525521637919
2	C	26	50	20120604	18	1646	32.84	0.0218381161245378	-0.0579950879995608
2	C	26	50	20120604	18	1648	32.88	0.0196572573900023	-0.0558672622736143
2	C	26	50	20120604	18	1650	32.92	0.0168083312396695	-0.0535998465979937
2	C	26	50	20120604	18	1652	32.96	0.0156713883883353	-0.0514515713439352
2	C	26	50	20120604	18	1654	33	0.0139307036250883	-0.0492716318482152
2	C	26	50	20120604	18	1656	33.04	0.010814604248552	-0.0464969660520426
2	C	26	50	20120604	18	1658	33.08	0.0092820563663474	-0.043421581883967
2	C	26	50	20120604	18	1660	33.12	0.0075580522520686	-0.0413518166958237
2	C	26	50	20120604	18	1662	33.16	0.0056950380156764	-0.0385173791634374
2	C	26	50	20120604	18	1664	33.2	0.003100550098418	-0.0354712762871707
2	C	26	50	20120604	18	1666	33.24	0.0007690564062863	-0.0321395517687794
2	C	26	50	20120604	18	1668	33.28	-0.000823609694454899	-0.0303157607455396
2	C	26	50	20120604	18	1670	33.32	-0.0032303678323761	-0.0278045912203084
2	C	26	50	20120604	18	1672	33.36	-0.0060340179355095	-0.0251548924055749
2	C	26	50	20120604	18	1674	33.4	-0.00916119767530699	-0.0232051868778093
2	C	26	50	20120604	18	1676	33.44	-0.0122654105868516	-0.0213552682590046
2	C	26	50	20120604	18	1678	33.48	-0.0153669435636954	-0.0191166459715139
2	C	26	50	20120604	18	1680	33.52	-0.0177118793557375	-0.0139249972733642
2	C	26	50	20120604	18	1682	33.56	-0.0179467003253814	-0.0128894061582978
2	C	26	50	20120604	18	1684	33.6	-0.0179476938104090	-0.009526660158309
2	C	26	50	20120604	18	1686	33.64	-0.0176637041707353	-0.00588995199991053
2	C	26	50	20120604	18	1688	33.68	-0.0162718351826477	-0.00363654410962524
2	C	26	50	20120604	18	1690	33.72	-0.0142518573829677	-0.00098444113183572
2	C	26	50	20120604	18	1692	33.76	-0.0116094488391482	0.00104329362923392
2	C	26	50	20120604	18	1694	33.8	-0.00973130958870645	0.00261583547098242
2	C	26	50	20120604	18	1696	33.84	-0.00924832030181698	0.00371351268275742
2	C	26	50	20120604	18	1698	33.88	-0.0104482027277446	0.00345944214520922
2	C	26	50	20120604	18	1700	33.92	-0.0139631598263448	0.00294686043952712
2	C	26	50	20120604	18	1702	33.96	-0.0169613703603217	0.00456098016000952
2	C	26	50	20120604	18	1704	34	-0.0189771408746536	0.00543840775158042
2	C	26	50	20120604	18	1706	34.04	-0.0220371878966453	0.00562200095624772
2	C	26	50	20120604	18	1708	34.08	-0.0262023650358856	0.00426573479459282
2	C	26	50	20120604	18	1710	34.12	-0.027892707331846	0.00272034938877572
2	C	26	50	20120604	18	1712	34.16	-0.030191076606813	-0.000308744033869482
2	C	26	50	20120604	18	1714	34.2	-0.0312540560888351	-0.0030410612049168
2	C	26	50	20120604	18	1716	34.24	-0.0326907132204431	-0.0061983919778641
2	C	26	50	20120604	18	1718	34.28	-0.0330590804981022	-0.00973671895558252
2	C	26	50	20120604	18	1720	34.32	-0.0322983962361051	-0.0122723826597140
2	C	26	50	20120604	18	1722	34.36	-0.030759364184717	-0.0147040663116721
2	C	26	50	20120604	18	1724	34.4	-0.0296918380060919	-0.0180787404959527
2	C	26	50	20120604	18	1726	34.44	-0.0281955576306942	-0.0199623739660843
2	C	26	50	20120604	18	1728	34.48	-0.0278402081888768	-0.0232578734040755
2	C	26	50	20120604	18	1730	34.52	-0.0267148477466184	-0.0258646225529197
2	C	26	50	20120604	18	1732	34.56	-0.0254126681826565	-0.0291830463927569
2	C	26	50	20120604	18	1734	34.6	-0.0227273311861512	-0.0324180882009566
2	C	26	50	20120604	18	1736	34.64	-0.0210159206436454	-0.0351753096728373
2	C	26	50	20120604	18	1738	34.68	-0.0179899985949138	-0.0385665230847299
2	C	26	50	20120604	18	1740	34.72	-0.0158798505384969	-0.0403661098428496
2	C	26	50	20120604	18	1742	34.76	-0.0132907790591824	-0.0445893050934863
2	C	26	50	20120604	18	1744	34.8	-0.0116287952806815	-0.0470951501046552
2	C	26	50	20120604	18	1746	34.84	-0.00878162982623386	-0.048034258620749
2	C	26	50	20120604	18	1748	34.88	-0.0058807949670942	-0.0492769280780063
2	C	26	50	20120604	18	1750	34.92	-0.004167970211026	-0.0491978028291915
2	C	26	50	20120604	18	1752	34.96	-0.0036795715572604	-0.0478318846599734
2	C	26	50	20120604	18	1754	35	-0.0026637419554079	-0.0457466267622543
2	C	26	50	20120604	18	1756	35.04	-0.0024327301699942	-0.043480703081942
2	C	26	50	20120604	18	1758	35.08	-0.0012384268165701	-0.0400807922566409
2	C	26	50	20120604	18	1760	35.12	-0.000917944810133	-0.0360692128524099
2	C	26	50	20120604	18	1762	35.16	0.000618782073148503	-0.0329597390664133
2	C	26	50	20120604	18	1764	35.2	0.000709836213361903	-0.0302914221301312
2	C	26	50	20120604	18	1766	35.24	0.000601055613251002	-0.0274324755696022
2	C	26	50	20120604	18	1768	35.28	0.000822824805927703	-0.0235027798377394
2	C	26	50	20120604	18	1770	35.32	-8.39972145371994e-05	-0.0206482180463606
2	C	26	50	20120604	18	1772	35.36	-0.000957677140167798	-0.0168902071338631
2	C	26	50	20120604	18	1774	35.4	-0.0022796415518673	-0.0139617526838503
2	C	26	50	20120604	18	1776	35.44	-0.0032813714445031	-0.0102233639845307
2	C	26	50	20120604	18	1778	35.48	-0.0041735139281905	-0.00783726043568797
2	C	26	50	20120604	18	1780	35.52	-0.00636357212194928	-0.00435517673134512
2	C	26	50	20120604	18	1782	35.56	-0.0074346812106347	-0.00231900830769631
2	C	26	50	20120604	18	1784	35.6	-0.0102197011714042	0.000460354798823719
2	C	26	50	20120604	18	1786	35.64	-0.0141155484087583	0.00184274855604342
2	C	26	50	20120604	18	1788	35.68	-0.0166781953076599	0.00231885062288412
2	C	26	50	20120604	18	1790	35.72	-0.0199613133059125	0.00259397880037602
2	C	26	50	20120604	18	1792	35.76	-0.0229152377421837	0.00255432425208702
2	C	26	50	20120604	18	1794	35.8	-0.0259248256242699	0.00259802345116432
2	C	26	50	20120604	18	1796	35.84	-0.0292496374667683	0.00265473765765622
2	C	26	50	20120604	18	1798	35.88	-0.0320876854863794	0.00177565826464442
2	C	26	50	20120604	18	1800	35.92	-0.0328009370254944	0.00214611857837582
2	C	26	50	20120604	18	1802	35.96	-0.0323080553147361	0.00376938118953892
2	C	26	50	20120604	18	1804	36	-0.0321118734880434	0.00563970903136892
2	C	26	50	20120604	18	1806	36.04	-0.031382148482247	0.00771477539905082
2	C	26	50	20120604	18	1808	36.08	-0.030861145134801	0.00997794843398432
2	C	26	50	20120604	18	1810	36.12	-0.0288357367550415	0.0119616375136538
2	C	26	50	20120604	18	1812	36.16	-0.0261508310936727	0.0132214401682192
2	C	26	50	20120604	18	1814	36.2	-0.0238868448859409	0.0151164580575279
2	C	26	50	20120604	18	1816	36.24	-0.0217911925185383	0.0154504245902823
2	C	26	50	20120604	18	1818	36.28	-0.0187947568225822	0.0164098270709962
2	C	26	50	20120604	18	1820	36.32	-0.0160468691602132	0.0174950238480832
2	C	26	50	20120604	18	1822	36.36	-0.0129402662277482	0.0182753868918007
2	C	26	50	20120604	18	1824	36.4	-0.00992551646615934	0.0177826041759917
2	C	26	50	20120604	18	1826	36.44	-0.00637873956240573	0.0179400768561620
2	C	26	50	20120604	18	1828	36.48	-0.003270510284344	0.0177459760447263
2	C	26	50	20120604	18	1830	36.52	-0.000489438100733899	0.0174880022777460
2	C	26	50	20120604	18	1832	36.56	0.0032542538994445	0.0157749795317791
2	C	26	50	20120604	18	1834	36.6	0.005231515378473	0.0157562624152811
2	C	26	50	20120604	18	1836	36.64	0.0084460164417861	0.0140650107800001
2	C	26	50	20120604	18	1838	36.68	0.0126074876343862	0.0117927874853742
2	C	26	50	20120604	18	1840	36.72	0.0144939636737781	0.00954893967877062
2	C	26	50	20120604	18	1842	36.76	0.0164129383408334	0.00746337065406772
2	C	26	50	20120604	18	1844	36.8	0.0195610484413541	0.00517651661303232
2	C	26	50	20120604	18	1846	36.84	0.0219677570818006	0.00301573971108252
2	C	26	50	20120604	18	1848	36.88	0.0248108213169173	0.00182277986054272
2	C	26	50	20120604	18	1850	36.92	0.0281274349633947	0.00087525677375272
2	C	26	50	20120604	18	1852	36.96	0.0304680998304784	-0.000777534616592732
2	C	26	50	20120604	18	1854	37	0.0329525902168555	-0.00318127340855828
2	C	26	50	20120604	18	1856	37.04	0.0351343681902066	-0.00509505791183967
2	C	26	50	20120604	18	1858	37.08	0.0369453393675034	-0.00726354227770445
2	C	26	50	20120604	18	1860	37.12	0.0380740939223115	-0.00839682231591214
2	C	26	50	20120604	18	1862	37.16	0.0402669734721272	-0.0110367347727940
2	C	26	50	20120604	18	1864	37.2	0.0426982894285591	-0.0124462814304113
2	C	26	50	20120604	18	1866	37.24	0.0439666975726515	-0.0119739341005786
2	C	26	50	20120604	18	1868	37.28	0.0458229942946224	-0.0120521401105779
2	C	26	50	20120604	18	1870	37.32	0.0484025905430691	-0.0118266437580575
2	C	26	50	20120604	18	1872	37.36	0.0515677419170163	-0.0106412499500764
2	C	26	50	20120604	18	1874	37.4	0.0547818250802216	-0.00891152534193782
2	C	26	50	20120604	18	1876	37.44	0.0575826750405016	-0.00846307822130931
2	C	26	50	20120604	18	1878	37.48	0.0604537407041533	-0.0074043272378387
2	C	26	50	20120604	18	1880	37.52	0.0633171696145682	-0.00587280466046676
2	C	26	50	20120604	18	1882	37.56	0.0658553294056373	-0.00547505709604932
2	C	26	50	20120604	18	1884	37.6	0.0695181425321836	-0.00532062497503819
2	C	26	50	20120604	18	1886	37.64	0.0718214014505426	-0.00513486802362047
2	C	26	50	20120604	18	1888	37.68	0.074307871735907	-0.00454655518167326
2	C	26	50	20120604	18	1890	37.72	0.0785651495333968	-0.00437663742215414
2	C	26	50	20120604	18	1892	37.76	0.0809464730403987	-0.00321097189336812
2	C	26	50	20120604	18	1894	37.8	0.084089491972095	-0.00219295026049385
2	C	26	50	20120604	18	1896	37.84	0.086773740024157	-0.00106971113857902
2	C	26	50	20120604	18	1898	37.88	0.090094737732678	0.000564129790030619
2	C	26	50	20120604	18	1900	37.92	0.092805431578356	0.00042207203769022
2	C	26	50	20120604	18	1902	37.96	0.095690992931022	0.00061794061607892
2	C	26	50	20120604	18	1904	38	0.097325399545057	-8.4782103064271e-05
2	C	26	50	20120604	18	1906	38.04	0.098773624943605	-0.00151971389412613
2	C	26	50	20120604	18	1908	38.08	0.100611536889265	-0.00307336891374922
2	C	26	50	20120604	18	1910	38.12	0.103479208440367	-0.00593439366110811
2	C	26	50	20120604	18	1912	38.16	0.10424733853677	-0.00749504903786493
2	C	26	50	20120604	18	1914	38.2	0.104048500109901	-0.00966657396288882
2	C	26	50	20120604	18	1916	38.24	0.103767637296413	-0.0135689548669011
2	C	26	50	20120604	18	1918	38.28	0.102641923300764	-0.0155020433853089
2	C	26	50	20120604	18	1920	38.32	0.101766312973621	-0.0188318799285945
2	C	26	50	20120604	18	1922	38.36	0.100375787488418	-0.0213462809318158
2	C	26	50	20120604	18	1924	38.4	0.099074357457644	-0.0247374943437083
2	C	26	50	20120604	18	1926	38.44	0.098209777996287	-0.0268421976779101
2	C	26	50	20120604	18	1928	38.48	0.096505579942949	-0.0307975408798333
2	C	26	50	20120604	18	1930	38.52	0.095857940842061	-0.0332112498774136
2	C	26	50	20120604	18	1932	38.56	0.094929863191753	-0.0362665875682425
2	C	26	50	20120604	18	1934	38.6	0.093269505758849	-0.0389601694298164
2	C	26	50	20120604	18	1936	38.64	0.090778015015338	-0.0416900965799433
2	C	26	50	20120604	18	1938	38.68	0.089414288877142	-0.0433751320395109
2	C	26	50	20120604	18	1940	38.72	0.087914515394245	-0.045660642577662
2	C	26	50	20120604	18	1942	38.76	0.085960991489861	-0.0503955002951653
2	C	26	50	20120604	18	1944	38.8	0.085002791090675	-0.0529404483113338
2	C	26	50	20120604	18	1946	38.84	0.083876228566889	-0.0558814468356449
2	C	26	50	20120604	18	1948	38.88	0.0825220483702386	-0.0582397186615801
2	C	26	50	20120604	18	1950	38.92	0.0793537857264541	-0.0617898189672053
2	C	26	50	20120604	18	1952	38.96	0.0778832157536205	-0.0638317312192377
2	C	26	50	20120604	18	1954	39	0.0757279542845639	-0.0656843509859464
2	C	26	50	20120604	18	1956	39.04	0.0730649194359372	-0.068699525011604
2	C	26	50	20120604	18	1958	39.08	0.0699441743678485	-0.0714143907872916
2	C	26	50	20120604	18	1960	39.12	0.0678435015422995	-0.073421725517724
2	C	26	50	20120604	18	1962	39.16	0.0652840578371167	-0.0768565674180158
2	C	26	50	20120604	18	1964	39.2	0.0642958690393407	-0.0779946628534033
2	C	26	50	20120604	18	1966	39.24	0.0620690907904349	-0.0807475285475119
2	C	26	50	20120604	18	1968	39.28	0.060279544948608	-0.084395351010297
2	C	26	50	20120604	18	1970	39.32	0.0585555620475327	-0.0867557300144403
2	C	26	50	20120604	18	1972	39.36	0.0559568102763837	-0.089077295927364
2	C	26	50	20120604	18	1974	39.4	0.0535412981565114	-0.0905792260859434
2	C	26	50	20120604	18	1976	39.44	0.0504211682713223	-0.0934773244418399
2	C	26	50	20120604	18	1978	39.48	0.0481823974914076	-0.0955138626823353
2	C	26	50	20120604	18	1980	39.52	0.0455168170583686	-0.0978584166367155
2	C	26	50	20120604	18	1982	39.56	0.0427875263043448	-0.0996599832938226
2	C	26	50	20120604	18	1984	39.6	0.0401108442948412	-0.103012659386140
2	C	26	50	20120604	18	1986	39.64	0.0383838774031493	-0.105029540058119
2	C	26	50	20120604	18	1988	39.68	0.0355103368657635	-0.105593669848149
2	C	26	50	20120604	18	1990	39.72	0.0338746574595227	-0.105833520468328
2	C	26	50	20120604	18	1992	39.76	0.0297464973602775	-0.107288816934688
2	C	26	50	20120604	18	1994	39.8	0.0251319892169323	-0.108867715666399
2	C	26	50	20120604	18	1996	39.84	0.0218117693258708	-0.109569236304015
2	C	26	50	20120604	18	1998	39.88	0.0183243186810588	-0.111163903516947
2	C	26	50	20120604	18	2000	39.92	0.0159924926487399	-0.112992693785130
2	C	26	50	20120604	18	2002	39.96	0.0119570342485083	-0.115258546754764
2	C	26	50	20120604	18	2004	40	0.0094761501067153	-0.116418414007944
2	C	26	50	20120604	18	2006	40.04	0.0045256248209501	-0.116904408498654
2	C	26	50	20120604	18	2008	40.08	0.00186011509858930	-0.117282286362520
2	C	26	50	20120604	18	2010	40.12	-0.0011921113224024	-0.117410201979236
2	C	26	50	20120604	18	2012	40.16	-0.0046681068373592	-0.117350097902835
2	C	26	50	20120604	18	2014	40.2	-0.00739407418951151	-0.116159966479420
2	C	26	50	20120604	18	2016	40.24	-0.0106608368079152	-0.115516287176506
2	C	26	50	20120604	18	2018	40.28	-0.0153086496806544	-0.114865607516458
2	C	26	50	20120604	18	2020	40.32	-0.0185925242831629	-0.114714640218675
2	C	26	50	20120604	18	2022	40.36	-0.0217395030128336	-0.114635939233929
2	C	26	50	20120604	18	2024	40.4	-0.0250339135063817	-0.113977339977932
2	C	26	50	20120604	18	2026	40.44	-0.0282238136176705	-0.112986259113421
2	C	26	50	20120604	18	2028	40.48	-0.0305467301045464	-0.111392652560661
2	C	26	50	20120604	18	2030	40.52	-0.0329561257507614	-0.109307536084297
2	C	26	50	20120604	18	2032	40.56	-0.0349590057084723	-0.106775033147478
2	C	26	50	20120604	18	2034	40.6	-0.0358174333408328	-0.105327302723677
2	C	26	50	20120604	18	2036	40.64	-0.0377303693159768	-0.102439690761345
2	C	26	50	20120604	18	2038	40.68	-0.0394173139638535	-0.0993492805741692
2	C	26	50	20120604	18	2040	40.72	-0.0404008287858059	-0.0969597546285056
2	C	26	50	20120604	18	2042	40.76	-0.041852024032835	-0.0955270855791435
2	C	26	50	20120604	18	2044	40.8	-0.0431447566502003	-0.0929150331294404
2	C	26	50	20120604	18	2046	40.84	-0.0455504753411532	-0.0907679740990455
2	C	26	50	20120604	18	2048	40.88	-0.0478761495444757	-0.0888986666123008
2	C	26	50	20120604	18	2050	40.92	-0.0500961112840109	-0.0873620528661043
2	C	26	50	20120604	18	2052	40.96	-0.0521315181536563	-0.0850078822594999
2	C	26	50	20120604	18	2054	41	-0.0545388631902059	-0.0831762635641924
2	C	26	50	20120604	18	2056	41.04	-0.0573991101201055	-0.0819870513795929
2	C	26	50	20120604	18	2058	41.08	-0.0589197432530472	-0.0810558624594483
2	C	26	50	20120604	18	2060	41.12	-0.0615623427156976	-0.0801144204909765
2	C	26	50	20120604	18	2062	41.16	-0.0638391558404401	-0.0808166482353729
2	C	26	50	20120604	18	2064	41.2	-0.066468320274248	-0.0806238909268214
2	C	26	50	20120604	18	2066	41.24	-0.0676358242806651	-0.0825738792972996
2	C	26	50	20120604	18	2068	41.28	-0.0688180361081308	-0.0835325039605542
2	C	26	50	20120604	18	2070	41.32	-0.0712041679412449	-0.085836894249763
2	C	26	50	20120604	18	2072	41.36	-0.0731877438838294	-0.0891834892237627
2	C	26	50	20120604	18	2074	41.4	-0.074293022493502	-0.0919992591371257
2	C	26	50	20120604	18	2076	41.44	-0.0762621027470722	-0.0943288224277448
2	C	26	50	20120604	18	2078	41.48	-0.0785535529821854	-0.0966547794737798
2	C	26	50	20120604	18	2080	41.52	-0.0807124914065041	-0.0985716045362203
2	C	26	50	20120604	18	2082	41.56	-0.0828461154080564	-0.100665064872601
2	C	26	50	20120604	18	2084	41.6	-0.0849136249255678	-0.103247489548173
2	C	26	50	20120604	18	2086	41.64	-0.087173043223493	-0.105435772903911
2	C	26	50	20120604	18	2088	41.68	-0.0886142682649076	-0.107665846270417
2	C	26	50	20120604	18	2090	41.72	-0.0907983089799584	-0.110104869690764
2	C	26	50	20120604	18	2092	41.76	-0.0933362566389932	-0.112157459255192
2	C	26	50	20120604	18	2094	41.8	-0.0941207209020415	-0.113309053359032
2	C	26	50	20120604	18	2096	41.84	-0.0953787345764505	-0.115508791844626
2	C	26	50	20120604	18	2098	41.88	-0.09625674906665	-0.119289196828883
2	C	26	50	20120604	18	2100	41.92	-0.0974634267887447	-0.121384707774930
2	C	26	50	20120604	18	2102	41.96	-0.0976344052084356	-0.124056298615609
2	C	26	50	20120604	18	2104	42	-0.097740683357648	-0.126778447591143
2	C	26	50	20120604	18	2106	42.04	-0.0976569619147555	-0.129105111743959
2	C	26	50	20120604	18	2108	42.08	-0.0979658261567778	-0.131586490860499
2	C	26	50	20120604	18	2110	42.12	-0.0969587646790119	-0.134091204500818
2	C	26	50	20120604	18	2112	42.16	-0.0957501070579297	-0.135555834776689
2	C	26	50	20120604	18	2114	42.2	-0.0944090790474094	-0.139282641066933
2	C	26	50	20120604	18	2116	42.24	-0.0936647077388544	-0.141330917279996
2	C	26	50	20120604	18	2118	42.28	-0.0924069769071579	-0.144141454603178
2	C	26	50	20120604	18	2120	42.32	-0.0914486350866157	-0.144848066409618
2	C	26	50	20120604	18	2122	42.36	-0.08950720270819	-0.147300029884060
2	C	26	50	20120604	18	2124	42.4	-0.0868450870983788	-0.149904162737814
2	C	26	50	20120604	18	2126	42.44	-0.084411366978891	-0.150044028459133
2	C	26	50	20120604	18	2128	42.48	-0.0824940469417036	-0.151114234572459
2	C	26	50	20120604	18	2130	42.52	-0.0794357394023937	-0.151532205390818
2	C	26	50	20120604	18	2132	42.56	-0.0769392282007365	-0.152020533333906
2	C	26	50	20120604	18	2134	42.6	-0.0748913762517421	-0.152061616237893
2	C	26	50	20120604	18	2136	42.64	-0.0717391649318906	-0.152552277633358
2	C	26	50	20120604	18	2138	42.68	-0.0691703874171961	-0.152750833217515
2	C	26	50	20120604	18	2140	42.72	-0.0665590420742742	-0.153733004536583
2	C	26	50	20120604	18	2142	42.76	-0.0637898704977914	-0.153809513490308
2	C	26	50	20120604	18	2144	42.8	-0.0602096474432877	-0.153726923418265
2	C	26	50	20120604	18	2146	42.84	-0.0589174098006693	-0.154586411710797
2	C	26	50	20120604	18	2148	42.88	-0.0560691836860499	-0.153889204424547
2	C	26	50	20120604	18	2150	42.92	-0.0528317659990654	-0.154525883370328
2	C	26	50	20120604	18	2152	42.96	-0.0506581904643761	-0.155288073769769
2	C	26	50	20120604	18	2154	43	-0.0476464812619463	-0.155659446251248
2	C	26	50	20120604	18	2156	43.04	-0.0457227265530502	-0.155922914237918
2	C	26	50	20120604	18	2158	43.08	-0.0442001842317993	-0.155389190039478
2	C	26	50	20120604	18	2160	43.12	-0.0419240782138379	-0.154235828168685
2	C	26	50	20120604	18	2162	43.16	-0.0391415423191908	-0.152529650216360
2	C	26	50	20120604	18	2164	43.2	-0.0371007614380083	-0.151972520783463
2	C	26	50	20120604	18	2166	43.24	-0.0340963354354247	-0.152072152128932
2	C	26	50	20120604	18	2168	43.28	-0.0312589280545575	-0.152703386352497
2	C	26	50	20120604	18	2170	43.32	-0.0292673618053456	-0.153637120857054
2	C	26	50	20120604	18	2172	43.36	-0.026568618064269	-0.152807401760010
2	C	26	50	20120604	18	2174	43.4	-0.0247388378465926	-0.152296658531959
2	C	26	50	20120604	18	2176	43.44	-0.0211946772379294	-0.151622220084063
2	C	26	50	20120604	18	2178	43.48	-0.0184418398280920	-0.151935539098807
2	C	26	50	20120604	18	2180	43.52	-0.0164928414071075	-0.152478809238793
2	C	26	50	20120604	18	2182	43.56	-0.0144040479754825	-0.153484315081640
2	C	26	50	20120604	18	2184	43.6	-0.0118597363554170	-0.155097791334951
2	C	26	50	20120604	18	2186	43.64	-0.0101737109463558	-0.156971341462383
2	C	26	50	20120604	18	2188	43.68	-0.00805210776008371	-0.160117683795951
2	C	26	50	20120604	18	2190	43.72	-0.00645637988698003	-0.161283915010162
2	C	26	50	20120604	18	2192	43.76	-0.0044175081941067	-0.162987052403328
2	C	26	50	20120604	18	2194	43.8	-0.0035992442269177	-0.163738565490373
2	C	26	50	20120604	18	2196	43.84	-0.0027022792749825	-0.163343646353080
2	C	26	50	20120604	18	2198	43.88	-0.0015424827324804	-0.163633418712010
2	C	26	50	20120604	18	2200	43.92	0.000668074486865001	-0.164085825630614
2	C	26	50	20120604	18	2202	43.96	0.0028358517459486	-0.165739253417062
2	C	26	50	20120604	18	2204	44	0.004271066379723	-0.167867856960468
2	C	26	50	20120604	18	2206	44.04	0.0058124177413534	-0.170880273269679
2	C	26	50	20120604	18	2208	44.08	0.0076832808630168	-0.173874304802579
2	C	26	50	20120604	18	2210	44.12	0.0089962367343239	-0.177386645606089
2	C	26	50	20120604	18	2212	44.16	0.0101643771368441	-0.180114663567906
2	C	26	50	20120604	18	2214	44.2	0.0121400334834793	-0.182630549495368
2	C	26	50	20120604	18	2216	44.24	0.0134750510863595	-0.185525444657546
2	C	26	50	20120604	18	2218	44.28	0.0145901584802907	-0.188583681486178
2	C	26	50	20120604	18	2220	44.32	0.0147619854281191	-0.191315234981901
2	C	26	50	20120604	18	2222	44.36	0.015640919157134	-0.194215079891547
2	C	26	50	20120604	18	2224	44.4	0.0167425915222226	-0.196443880465847
2	C	26	50	20120604	18	2226	44.44	0.0174044434694132	-0.197158058314846
2	C	26	50	20120604	18	2228	44.48	0.0172149388520552	-0.197518682773251
2	C	26	50	20120604	18	2230	44.52	0.0173266617234827	-0.197406959901823
2	C	26	50	20120604	18	2232	44.56	0.019443032319574	-0.196856123719279
2	C	26	50	20120604	18	2234	44.6	0.0218627517247944	-0.196421960155631
2	C	26	50	20120604	18	2236	44.64	0.0233632323144722	-0.195103913115499
2	C	26	50	20120604	18	2238	44.68	0.0253763653205103	-0.193790815822835
2	C	26	50	20120604	18	2240	44.72	0.0268759266713726	-0.192810270849364
2	C	26	50	20120604	18	2242	44.76	0.0287181519683979	-0.190712072897549
2	C	26	50	20120604	18	2244	44.8	0.0320803740022618	-0.190127366300186
2	C	26	50	20120604	18	2246	44.84	0.0337067195989909	-0.189174186359147
2	C	26	50	20120604	18	2248	44.88	0.0363162264642817	-0.187581499045202
2	C	26	50	20120604	18	2250	44.92	0.0375779170939529	-0.186298595212095
2	C	26	50	20120604	18	2252	44.96	0.0395915450747378	-0.184550839381036
2	C	26	50	20120604	18	2254	45	0.0429886274729143	-0.182439277111057
2	C	26	50	20120604	18	2256	45.04	0.0447964166696958	-0.180846448375756
2	C	26	50	20120604	18	2258	45.08	0.0471342531096547	-0.180004849884788
2	C	26	50	20120604	18	2260	45.12	0.0501273654037393	-0.178589999926312
2	C	26	50	20120604	18	2262	45.16	0.0529136489643267	-0.177076508571860
2	C	26	50	20120604	18	2264	45.2	0.0552025536150276	-0.175399958393667
2	C	26	50	20120604	18	2266	45.24	0.0578824176050465	-0.174745248224966
2	C	26	50	20120604	18	2268	45.28	0.0598893987820883	-0.172565732993315
2	C	26	50	20120604	18	2270	45.32	0.0622620248756816	-0.170982238067526
2	C	26	50	20120604	18	2272	45.36	0.0648372370620849	-0.170143680135717
2	C	26	50	20120604	18	2274	45.4	0.0684081970177551	-0.169244169599369
2	C	26	50	20120604	18	2276	45.44	0.0700856664347639	-0.167961265766263
2	C	26	50	20120604	18	2278	45.48	0.0728310085127207	-0.166826712935849
2	C	26	50	20120604	18	2280	45.52	0.0746444545637517	-0.164488593653177
2	C	26	50	20120604	18	2282	45.56	0.0762407481222804	-0.163259995620866
2	C	26	50	20120604	18	2284	45.6	0.0775275410426836	-0.160639599311145
2	C	26	50	20120604	18	2286	45.64	0.0787282083571384	-0.158519693181147
2	C	26	50	20120604	18	2288	45.68	0.0794711654521311	-0.156065537675683
2	C	26	50	20120604	18	2290	45.72	0.0790147987355533	-0.153802371711818
2	C	26	50	20120604	18	2292	45.76	0.0777236217531067	-0.151675394514008
2	C	26	50	20120604	18	2294	45.8	0.0761718759217928	-0.149352195184420
2	C	26	50	20120604	18	2296	45.84	0.0747379340802246	-0.147004529960203
2	C	26	50	20120604	18	2298	45.88	0.0728047748511387	-0.144577668776492
2	C	26	50	20120604	18	2300	45.92	0.0717122241635274	-0.142080945442801
2	C	26	50	20120604	18	2302	45.96	0.0701141628380458	-0.140318835344084
2	C	26	50	20120604	18	2304	46	0.0681580226385713	-0.137814545967833
2	C	26	50	20120604	18	2306	46.04	0.0653575969423601	-0.134645576217268
2	C	26	50	20120604	18	2308	46.08	0.0636532574676662	-0.132605078178798
2	C	26	50	20120604	18	2310	46.12	0.0613417961106455	-0.130860575038933
2	C	26	50	20120604	18	2312	46.16	0.0583805743323924	-0.128459098988667
2	C	26	50	20120604	18	2314	46.2	0.0563893616365711	-0.127207519985967
2	C	26	50	20120604	18	2316	46.24	0.0535199223185161	-0.125210650435896
2	C	26	50	20120604	18	2318	46.28	0.052103304593087	-0.123521655178354
2	C	26	50	20120604	18	2320	46.32	0.0508426039129095	-0.120411021737236
2	C	26	50	20120604	18	2322	46.36	0.0488249454234718	-0.118423627418033
2	C	26	50	20120604	18	2324	46.4	0.0468428544051278	-0.115447485686697
2	C	26	50	20120604	18	2326	46.44	0.0451004018749279	-0.114006543487995
2	C	26	50	20120604	18	2328	46.48	0.0424049108250448	-0.111527427113155
2	C	26	50	20120604	18	2330	46.52	0.0399842721810089	-0.110204642457589
2	C	26	50	20120604	18	2332	46.56	0.0372206160374194	-0.108752527971744
2	C	26	50	20120604	18	2334	46.6	0.0352048667362909	-0.106334717754833
2	C	26	50	20120604	18	2336	46.64	0.0335660760602129	-0.10377753679135
2	C	26	50	20120604	18	2338	46.68	0.0317075873072203	-0.100947059056938
2	C	26	50	20120604	18	2340	46.72	0.0300921311549215	-0.0984827919245033
2	C	26	50	20120604	18	2342	46.76	0.0279365868431525	-0.0959329648715446
2	C	26	50	20120604	18	2344	46.8	0.0259141200276027	-0.0933455197378267
2	C	26	50	20120604	18	2346	46.84	0.0239376151528301	-0.0909352755634743
2	C	26	50	20120604	18	2348	46.88	0.0215970209964245	-0.0877660936808743
2	C	26	50	20120604	18	2350	46.92	0.0199642407279866	-0.0857031096467625
2	C	26	50	20120604	18	2352	46.96	0.017968078284697	-0.0829089064902258
2	C	26	50	20120604	18	2354	47	0.016034282659508	-0.0812744998761912
2	C	26	50	20120604	18	2356	47.04	0.0141166797796082	-0.0783489869903881
2	C	26	50	20120604	18	2358	47.08	0.0118414222897843	-0.0757938566365705
2	C	26	50	20120604	18	2360	47.12	0.0107838026771635	-0.0730691620766244
2	C	26	50	20120604	18	2362	47.16	0.0076661688789121	-0.0703448210700689
2	C	26	50	20120604	18	2364	47.2	0.0052169631209162	-0.0698602407929217
2	C	26	50	20120604	18	2366	47.24	0.00167994429074300	-0.0700310070805783
2	C	26	50	20120604	18	2368	47.28	-0.0018550946404429	-0.0687495174610339
2	C	26	50	20120604	18	2370	47.32	-0.0050000934711263	-0.0690413404296296
2	C	26	50	20120604	18	2372	47.36	-0.00837716474739516	-0.0699552759443132
2	C	26	50	20120604	18	2374	47.4	-0.0120046932455603	-0.070480868414769
2	C	26	50	20120604	18	2376	47.44	-0.0153198926784753	-0.0713202041640376
2	C	26	50	20120604	18	2378	47.48	-0.0181316320831855	-0.0738250592257128
2	C	26	50	20120604	18	2380	47.52	-0.0193588866126128	-0.075322145702841
2	C	26	50	20120604	18	2382	47.56	-0.0220248205990424	-0.0775499563276473
2	C	26	50	20120604	18	2384	47.6	-0.0232575198506849	-0.0797424823240724
2	C	26	50	20120604	18	2386	47.64	-0.0230563479714373	-0.0813488167988939
2	C	26	50	20120604	18	2388	47.68	-0.0216880256391632	-0.0840555508465979
2	C	26	50	20120604	18	2390	47.72	-0.0216234667900409	-0.0862369045558803
2	C	26	50	20120604	18	2392	47.76	-0.0214377805493013	-0.089237865735236
2	C	26	50	20120604	18	2394	47.8	-0.0221543625613557	-0.090220037054304
2	C	26	50	20120604	18	2396	47.84	-0.0227499586031492	-0.0907327601813425
2	C	26	50	20120604	18	2398	47.88	-0.023378576531624	-0.089801076286451
2	C	26	50	20120604	18	2400	47.92	-0.0250260646211105	-0.0882538559385368
2	C	26	50	20120604	18	2402	47.96	-0.0257942654281916	-0.087912606205936
2	C	26	50	20120604	18	2404	48	-0.0277902157394469	-0.0856971699498006
2	C	26	50	20120604	18	2406	48.04	-0.0294942016607502	-0.083573586864541
2	C	26	50	20120604	18	2408	48.08	-0.0308323305334676	-0.0814026276249422
2	C	26	50	20120604	18	2410	48.12	-0.0320163101278864	-0.0783480677515725
2	C	26	50	20120604	18	2412	48.16	-0.0329229624427238	-0.0762489505609422
2	C	26	50	20120604	18	2414	48.2	-0.0338282005439988	-0.073114204778586
2	C	26	50	20120604	18	2416	48.24	-0.0346984368596051	-0.0703650443240108
2	C	26	50	20120604	18	2418	48.28	-0.0358573141632917	-0.0672440871238877
2	C	26	50	20120604	18	2420	48.32	-0.0370941146342651	-0.0650164886311157
2	C	26	50	20120604	18	2422	48.36	-0.0381955041566413	-0.0619241692556307
2	C	26	50	20120604	18	2424	48.4	-0.0380182324865978	-0.0580802660824225
2	C	26	50	20120604	18	2426	48.44	-0.0371665223686586	-0.0570397584539065
2	C	26	50	20120604	18	2428	48.48	-0.036149490685278	-0.0551668447225777
2	C	26	50	20120604	18	2430	48.52	-0.0351499952500708	-0.0537357313081343
2	C	26	50	20120604	18	2432	48.56	-0.0337973706883391	-0.0506365529968718
2	C	26	50	20120604	18	2434	48.6	-0.0327111132510803	-0.0489351126599807
2	C	26	50	20120604	18	2436	48.64	-0.0312918792305608	-0.0463140799541565
2	C	26	50	20120604	18	2438	48.68	-0.0289514264955114	-0.043250681246022
2	C	26	50	20120604	18	2440	48.72	-0.0275756795420349	-0.0416097692496005
2	C	26	50	20120604	18	2442	48.76	-0.0254402170628515	-0.0397521997354235
2	C	26	50	20120604	18	2444	48.8	-0.0235586766287922	-0.038797252027431
2	C	26	50	20120604	18	2446	48.84	-0.021872651219731	-0.0370712043745547
2	C	26	50	20120604	18	2448	48.88	-0.0194596493289319	-0.03603027248197
2	C	26	50	20120604	18	2450	48.92	-0.0166095847366814	-0.0345937143453114
2	C	26	50	20120604	18	2452	48.96	-0.0120393414778384	-0.0333020423881179
2	C	26	50	20120604	18	2454	49	-0.0116175522828606	-0.0340831832492947
2	C	26	50	20120604	18	2456	49.04	-0.0056222625857567	-0.0299293410317568
2	C	26	50	20120604	18	2458	49.08	-0.0050115203167103	-0.0297053861720194
2	C	26	50	20120604	18	2460	49.12	-0.00115191937295980	-0.0283285785583711
2	C	26	50	20120604	18	2462	49.16	0.0034195896070216	-0.027955021116938
2	C	26	50	20120604	18	2464	49.2	0.0063302956768266	-0.0276191736801457
2	C	26	50	20120604	18	2466	49.24	0.0085427903687525	-0.0258942998245261
2	C	26	50	20120604	18	2468	49.28	0.0088653866244654	-0.0222809700305272
2	C	26	50	20120604	18	2470	49.32	0.0090669474124426	-0.0183573405677402
2	C	26	50	20120604	18	2472	49.36	0.0088141567381684	-0.0158531219021680
2	C	26	50	20120604	18	2474	49.4	0.0084167627271416	-0.0126633632122355
2	C	26	50	20120604	18	2476	49.44	0.007093412386151	-0.0097029192514418
2	C	26	50	20120604	18	2478	49.48	0.005086926183856	-0.00782894485994122
2	C	26	50	20120604	18	2480	49.52	0.00245608590697680	-0.0046652289127598
2	C	26	50	20120604	18	2482	49.56	-4.23627672608978e-05	-0.00215518368731067
2	C	26	50	20120604	18	2484	49.6	-0.00135390442500570	-0.000518938595645
2	C	26	50	20120604	18	2486	49.64	-0.0037092608496821	0.00244226691915202
2	C	26	50	20120604	18	2488	49.68	-0.00718641814108045	0.00414373766163472
2	C	26	50	20120604	18	2490	49.72	-0.0093678849874478	0.00434233567219882
2	C	26	50	20120604	18	2492	49.76	-0.012749453462845	0.00344916081261082
2	C	26	50	20120604	18	2494	49.8	-0.0154132237025241	0.00260068924372942
2	C	26	50	20120604	18	2496	49.84	-0.0179303894932598	0.00080628557831582
2	C	26	50	20120604	18	2498	49.88	-0.0200738281369349	-0.00185758365631268
2	C	26	50	20120604	18	2500	49.92	-0.0225615393947003	-0.00483331173018175
2	C	26	50	20120604	18	2502	49.96	-0.0241741635843404	-0.00731669549444625
2	C	26	50	20120604	18	2504	50	-0.0243552677731379	-0.0104382042378586
2	C	26	50	20120604	18	2506	50.04	-0.0242233287188363	-0.0132621836609512
2	C	26	50	20120604	18	2508	50.08	-0.0237600330629097	-0.0185543680941432
2	C	26	50	20120604	18	2510	50.12	-0.0238846691183752	-0.0189572336974429
2	C	26	50	20120604	18	2512	50.16	-0.024249725014978	-0.0227131961215953
2	C	26	50	20120604	18	2514	50.2	-0.0246492615595518	-0.027048729426559
2	C	26	50	20120604	18	2516	50.24	-0.024447912903609	-0.0302363314408089
2	C	26	50	20120604	18	2518	50.28	-0.0234992089484944	-0.0342817388334519
2	C	26	50	20120604	18	2520	50.32	-0.0218886318329858	-0.03673349017586
2	C	26	50	20120604	18	2522	50.36	-0.0200193950569192	-0.0410934398779781
2	C	26	50	20120604	18	2524	50.4	-0.0185416125949174	-0.0448099224092165
2	C	26	50	20120604	18	2526	50.44	-0.0171691183326343	-0.0476189748081582
2	C	26	50	20120604	18	2528	50.48	-0.0158186858019243	-0.0502327243141361
2	C	26	50	20120604	18	2530	50.52	-0.0130949104807937	-0.0533333875496391
2	C	26	50	20120604	18	2532	50.56	-0.0106672007689459	-0.0556152918432062
2	C	26	50	20120604	18	2534	50.6	-0.0078876347227797	-0.0583404106672211
2	C	26	50	20120604	18	2536	50.64	-0.00634465701555255	-0.0600925505603232
2	C	26	50	20120604	18	2538	50.68	-0.0048799560290027	-0.0648751379855566
2	C	26	50	20120604	18	2540	50.72	-0.0034180834695777	-0.0686838979517398
2	C	26	50	20120604	18	2542	50.76	-0.000955866946807998	-0.0725113962476244
2	C	26	50	20120604	18	2544	50.8	0.0012918133785497	-0.0748082912049527
2	C	26	50	20120604	18	2546	50.84	0.0035621211209053	-0.0780142426401744
2	C	26	50	20120604	18	2548	50.88	0.0057304640654139	-0.0817632520833473
2	C	26	50	20120604	18	2550	50.92	0.0072032967799473	-0.0845528590458064
2	C	26	50	20120604	18	2552	50.96	0.0088717859408351	-0.0882606441636362
2	C	26	50	20120604	18	2554	51	0.0109185772296577	-0.090777802883304
2	C	26	50	20120604	18	2556	51.04	0.0125513574980956	-0.0943675718793538
2	C	26	50	20120604	18	2558	51.08	0.0137754300470076	-0.0978439209477012
2	C	26	50	20120604	18	2560	51.12	0.0144493028094784	-0.101226436946185
2	C	26	50	20120604	18	2562	51.16	0.014321528614118	-0.102762909271025
2	C	26	50	20120604	18	2564	51.2	0.014306679371713	-0.105427429043893
2	C	26	50	20120604	18	2566	51.24	0.0156566169276763	-0.108614854281447
2	C	26	50	20120604	18	2568	51.28	0.0176771038442387	-0.112138791636169
2	C	26	50	20120604	18	2570	51.32	0.0192913579150095	-0.114032918570933
2	C	26	50	20120604	18	2572	51.36	0.0209614027108159	-0.116301599967692
2	C	26	50	20120604	18	2574	51.4	0.022724856312417	-0.118748260141276
2	C	26	50	20120604	18	2576	51.44	0.0247353730233647	-0.120662186065913
2	C	26	50	20120604	18	2578	51.48	0.027313555058249	-0.122876773793911
2	C	26	50	20120604	18	2580	51.52	0.0294861406434447	-0.124482966847377
2	C	26	50	20120604	18	2582	51.56	0.032216916321709	-0.126642541667799
2	C	26	50	20120604	18	2584	51.6	0.0344539193346707	-0.128238057408868
2	C	26	50	20120604	18	2586	51.64	0.0362862451367594	-0.129849341631158
2	C	26	50	20120604	18	2588	51.68	0.037754340235859	-0.130317304898947
2	C	26	50	20120604	18	2590	51.72	0.0395184302335632	-0.129729840585137
2	C	26	50	20120604	18	2592	51.76	0.0428659444463784	-0.130564155876259
2	C	26	50	20120604	18	2594	51.8	0.0451187866512387	-0.130509001547327
2	C	26	50	20120604	18	2596	51.84	0.048070038223877	-0.130770843188400
2	C	26	50	20120604	18	2598	51.88	0.0504719385382115	-0.132400865740391
2	C	26	50	20120604	18	2600	51.92	0.0530547874778516	-0.132444211386078
2	C	26	50	20120604	18	2602	51.96	0.0548444040303566	-0.132317709982924
2	C	26	50	20120604	18	2604	52	0.0576689420678063	-0.132047241639120
2	C	26	50	20120604	18	2606	52.04	0.0604388914617484	-0.132384319441711
2	C	26	50	20120604	18	2608	52.08	0.0631063810830965	-0.132043211130467
2	C	26	50	20120604	18	2610	52.12	0.0622912990964228	-0.131459635903954
2	C	26	50	20120604	18	2612	52.16	0.0644430957422515	-0.129501586516170
2	C	26	50	20120604	18	2614	52.2	0.0653085944424239	-0.128322132405151
2	C	26	50	20120604	18	2616	52.24	0.0656731079881255	-0.126698968788937
2	C	26	50	20120604	18	2618	52.28	0.0643463635345852	-0.124403912309240
2	C	26	50	20120604	18	2620	52.32	0.0625324225088073	-0.121997840064897
2	C	26	50	20120604	18	2622	52.36	0.0610129207467156	-0.120513552220508
2	C	26	50	20120604	18	2624	52.4	0.0587931004285367	-0.118108894189727
2	C	26	50	20120604	18	2626	52.44	0.0566162014919758	-0.116198715931029
2	C	26	50	20120604	18	2628	52.48	0.0546087960508653	-0.113814988260971
2	C	26	50	20120604	18	2630	52.52	0.052930478105719	-0.111519366095849
2	C	26	50	20120604	18	2632	52.56	0.0508166530940399	-0.10951641542746
2	C	26	50	20120604	18	2634	52.6	0.0493641143441265	-0.107321697400013
2	C	26	50	20120604	18	2636	52.64	0.0479448096129289	-0.105014549394358
2	C	26	50	20120604	18	2638	52.68	0.0461736485474128	-0.102596809888125
2	C	26	50	20120604	18	2640	52.72	0.0446248725645799	-0.100150432557254
2	C	26	50	20120604	18	2642	52.76	0.0430078607773625	-0.0980777611602396
2	C	26	50	20120604	18	2644	52.8	0.0410449323527887	-0.0954360102257267
2	C	26	50	20120604	18	2646	52.84	0.0400025862466416	-0.0924807988551137
2	C	26	50	20120604	18	2648	52.88	0.0393630788737365	-0.0896366739598252
2	C	26	50	20120604	18	2650	52.92	0.0385828572513752	-0.0873518705284552
2	C	26	50	20120604	18	2652	52.96	0.0379784930854951	-0.0843415048289097
2	C	26	50	20120604	18	2654	53	0.0371994028339837	-0.0815019054170208
2	C	26	50	20120604	18	2656	53.04	0.0360489401009932	-0.0790393353408605
2	C	26	50	20120604	18	2658	53.08	0.0349833301817451	-0.0767037616426014
2	C	26	50	20120604	18	2660	53.12	0.0345872443182635	-0.0738888756127149
2	C	26	50	20120604	18	2662	53.16	0.0336378686117068	-0.0714645034448743
2	C	26	50	20120604	18	2664	53.2	0.0325527991138404	-0.0681969064404688
2	C	26	50	20120604	18	2666	53.24	0.0318664388456139	-0.0665615523033474
2	C	26	50	20120604	18	2668	53.28	0.0302970082737025	-0.064066815939711
2	C	26	50	20120604	18	2670	53.32	0.0288657039404282	-0.0616139827239276
2	C	26	50	20120604	18	2672	53.36	0.0270953560477104	-0.0592181988832504
2	C	26	50	20120604	18	2674	53.4	0.0255953775038472	-0.057014634949971
2	C	26	50	20120604	18	2676	53.44	0.0240481712980686	-0.0539705968255054
2	C	26	50	20120604	18	2678	53.48	0.0233905407783617	-0.0522035581925236
2	C	26	50	20120604	18	2680	53.52	0.0228101913729842	-0.050503771071287
2	C	26	50	20120604	18	2682	53.56	0.0212869372780474	-0.0475643328487993
2	C	26	50	20120604	18	2684	53.6	0.0206267644266194	-0.0449446616063716
2	C	26	50	20120604	18	2686	53.64	0.0200005577322684	-0.0417973222522424
2	C	26	50	20120604	18	2688	53.68	0.0190155438439399	-0.0388201340028702
2	C	26	50	20120604	18	2690	53.72	0.0186830480932903	-0.035442440472634
2	C	26	50	20120604	18	2692	53.76	0.0183219003758671	-0.0327214511522213
2	C	26	50	20120604	18	2694	53.8	0.0178564261239476	-0.0299466792900315
2	C	26	50	20120604	18	2696	53.84	0.0162657894196685	-0.0263440409505642
2	C	26	50	20120604	18	2698	53.88	0.015374552032661	-0.0243112503760091
2	C	26	50	20120604	18	2700	53.92	0.0148472625059302	-0.0219314825039257
2	C	26	50	20120604	18	2702	53.96	0.0146281301144405	-0.0191260363495681
2	C	26	50	20120604	18	2704	54	0.0139909561939133	-0.0164786992714838
2	C	26	50	20120604	18	2706	54.04	0.0138991737337152	-0.0128588782372336
2	C	26	50	20120604	18	2708	54.08	0.0123824296880701	-0.0113394471858200
2	C	26	50	20120604	18	2710	54.12	0.0102344514188597	-0.0102880501128737
2	C	26	50	20120604	18	2712	54.16	0.007864583041713	-0.00952642539885764
2	C	26	50	20120604	18	2714	54.2	0.0072727346658599	-0.0102703017326659
2	C	26	50	20120604	18	2716	54.24	0.0050116193116596	-0.0108980004223252
2	C	26	50	20120604	18	2718	54.28	0.0027027035390512	-0.0111493768830370
2	C	26	50	20120604	18	2720	54.32	0.000103873986156300	-0.0108178145133386
2	C	26	50	20120604	18	2722	54.36	-0.0034985097948698	-0.00942936792207198
2	C	26	50	20120604	18	2724	54.4	-0.00766204644637776	-0.00967724420421692
2	C	26	50	20120604	18	2726	54.44	-0.0116179482626581	-0.00995298049354062
2	C	26	50	20120604	18	2728	54.48	-0.0160725010739244	-0.0110999324413625
2	C	26	50	20120604	18	2730	54.52	-0.0182332341352538	-0.0127059826592580
2	C	26	50	20120604	18	2732	54.56	-0.0202186577478576	-0.0163761405039405
2	C	26	50	20120604	18	2734	54.6	-0.0203399336318989	-0.0187913132125578
2	C	26	50	20120604	18	2736	54.64	-0.0191407795259558	-0.0208093959660642
2	C	26	50	20120604	18	2738	54.68	-0.0170415774825117	-0.0230618704753984
2	C	26	50	20120604	18	2740	54.72	-0.0152595057593619	-0.0257808303993491
2	C	26	50	20120604	18	2742	54.76	-0.0118174584409699	-0.0279921017965434
2	C	26	50	20120604	18	2744	54.8	-0.0104652227879678	-0.0298282106199115
2	C	26	50	20120604	18	2746	54.84	-0.00824026887455744	-0.0314739592267163
2	C	26	50	20120604	18	2748	54.88	-0.0052721881605269	-0.0365734012005993
2	C	26	50	20120604	18	2750	54.92	-0.0035580906122526	-0.0406075160979467
2	C	26	50	20120604	18	2752	54.96	-0.00162182011332950	-0.0443487473665266
2	C	26	50	20120604	18	2754	55	-0.00180333442406010	-0.0481756799769863
2	C	26	50	20120604	18	2756	55.04	-0.0020588828147809	-0.0515620143520887
2	C	26	50	20120604	18	2758	55.08	-0.0037164118205603	-0.0546784460688122
2	C	26	50	20120604	18	2760	55.12	-0.0056915731924487	-0.0577725332112502
2	C	26	50	20120604	18	2762	55.16	-0.0083083632575857	-0.0600183750589768
2	C	26	50	20120604	18	2764	55.2	-0.0116316237078062	-0.0621061785411081
2	C	26	50	20120604	18	2766	55.24	-0.0151477828879345	-0.0627545954594562
2	C	26	50	20120604	18	2768	55.28	-0.0181341069569196	-0.0647900023291017
2	C	26	50	20120604	18	2770	55.32	-0.0208377297347864	-0.065450510773408
2	C	26	50	20120604	18	2772	55.36	-0.0236224576604552	-0.0666336418396894
2	C	26	50	20120604	18	2774	55.4	-0.026993518529084	-0.0669583452736102
2	C	26	50	20120604	18	2776	55.44	-0.029373710665236	-0.0656447530062
2	C	26	50	20120604	18	2778	55.48	-0.0303157183191327	-0.0650430051354102
2	C	26	50	20120604	18	2780	55.52	-0.032199026520145	-0.0618709241150074
2	C	26	50	20120604	18	2782	55.56	-0.0335011636577	-0.0599936263216352
2	C	26	50	20120604	18	2784	55.6	-0.0347315294569646	-0.0591243092448445
2	C	26	50	20120604	18	2786	55.64	-0.0353560461661086	-0.0571536026456776
2	C	26	50	20120604	18	2788	55.68	-0.0358006041994406	-0.0549718246723265
2	C	26	50	20120604	18	2790	55.72	-0.037258516960891	-0.052236169957272
2	C	26	50	20120604	18	2792	55.76	-0.0371394401789392	-0.0496572101049284
2	C	26	50	20120604	18	2794	55.8	-0.0374684569642253	-0.0465659513896152
2	C	26	50	20120604	18	2796	55.84	-0.0372883356538536	-0.0437948918380266
2	C	26	50	20120604	18	2798	55.88	-0.0373911631219738	-0.0401852389992899
2	C	26	50	20120604	18	2800	55.92	-0.0370671880080375	-0.0364700787577324
2	C	26	50	20120604	18	2802	55.96	-0.0367233007671431	-0.0343642652658841
2	C	26	50	20120604	18	2804	56	-0.0357776727265267	-0.030880576429148
2	C	26	50	20120604	18	2806	56.04	-0.0341350353895591	-0.029431742918768
2	C	26	50	20120604	18	2808	56.08	-0.0332447137058332	-0.0262535136049027
2	C	26	50	20120604	18	2810	56.12	-0.0316309086478685	-0.0226444865556674
2	C	26	50	20120604	18	2812	56.16	-0.0308810572617592	-0.0206214894100317
2	C	26	50	20120604	18	2814	56.2	-0.0293297569077175	-0.0176398110325990
2	C	26	50	20120604	18	2816	56.24	-0.0282144303106841	-0.0148851422161983
2	C	26	50	20120604	18	2818	56.28	-0.0276972594819921	-0.0119941149281137
2	C	26	50	20120604	18	2820	56.32	-0.0267685030091748	-0.0084956051332439
2	C	26	50	20120604	18	2822	56.36	-0.0268286848673216	-0.00650421566072728
2	C	26	50	20120604	18	2824	56.4	-0.0255969119255624	-0.00339941585055433
2	C	26	50	20120604	18	2826	56.44	-0.0241500936695088	-0.000310412805873081
2	C	26	50	20120604	18	2828	56.48	-0.0229332477519005	0.00238768039696482
2	C	26	50	20120604	18	2830	56.52	-0.0220125452253210	0.00528785764679802
2	C	26	50	20120604	18	2832	56.56	-0.0213802079151771	0.00824629342433312
2	C	26	50	20120604	18	2834	56.6	-0.0212030210979473	0.0112509174168154
2	C	26	50	20120604	18	2836	56.64	-0.0206415783136852	0.0138537774783631
2	C	26	50	20120604	18	2838	56.68	-0.0200601951181936	0.0161702592935302
2	C	26	50	20120604	18	2840	56.72	-0.0200930755835188	0.0188390924177626
2	C	26	50	20120604	18	2842	56.76	-0.019847073134344	0.021420951407909
2	C	26	50	20120604	18	2844	56.8	-0.018383432807966	0.0243439187092998
2	C	26	50	20120604	18	2846	56.84	-0.0176754067879639	0.0264841188039172
2	C	26	50	20120604	18	2848	56.88	-0.0164934778032106	0.0281480117707272
2	C	26	50	20120604	18	2850	56.92	-0.0145218519652281	0.0304813934379647
2	C	26	50	20120604	18	2852	56.96	-0.0121548120152062	0.0330414735392506
2	C	26	50	20120604	18	2854	57	-0.0099038082879769	0.0340920927947376
2	C	26	50	20120604	18	2856	57.04	-0.00790587807773432	0.0359898966847642
2	C	26	50	20120604	18	2858	57.08	-0.0056224181492486	0.0369387632744384
2	C	26	50	20120604	18	2860	57.12	-0.0029690706635242	0.0373689670401123
2	C	26	50	20120604	18	2862	57.16	-0.000205838784003400	0.0377260559646115
2	C	26	50	20120604	18	2864	57.2	0.0023405234457275	0.0367177924053176
2	C	26	50	20120604	18	2866	57.24	0.0040560352075642	0.0368227977623238
2	C	26	50	20120604	18	2868	57.28	0.007440248262323	0.0359348130665097
2	C	26	50	20120604	18	2870	57.32	0.00945868456922	0.0355793504876073
2	C	26	50	20120604	18	2872	57.36	0.0127393771912131	0.0345731375379788
2	C	26	50	20120604	18	2874	57.4	0.0141238215580982	0.0340810619289511
2	C	26	50	20120604	18	2876	57.44	0.0166047056998912	0.0332125226696196
2	C	26	50	20120604	18	2878	57.48	0.0209034340968942	0.0324078917211718
2	C	26	50	20120604	18	2880	57.52	0.022981903769514	0.030829346542851
2	C	26	50	20120604	18	2882	57.56	0.0250309083025616	0.0298527401541508
2	C	26	50	20120604	18	2884	57.6	0.0281971981184266	0.0278045275806981
2	C	26	50	20120604	18	2886	57.64	0.0300714129262328	0.0257746078596746
2	C	26	50	20120604	18	2888	57.68	0.0318061579925177	0.023651519749162
2	C	26	50	20120604	18	2890	57.72	0.0339367414349109	0.0210746105064838
2	C	26	50	20120604	18	2892	57.76	0.0359273884453073	0.0190972571035738
2	C	26	50	20120604	18	2894	57.8	0.0384287786837547	0.0172884072466205
2	C	26	50	20120604	18	2896	57.84	0.0409291082620303	0.0149377014632439
2	C	26	50	20120604	18	2898	57.88	0.0434531966281538	0.0132161792937671
2	C	26	50	20120604	18	2900	57.92	0.0458627336957251	0.0120754746343570
2	C	26	50	20120604	18	2902	57.96	0.0483841350560801	0.00937262967394952
2	C	26	50	20120604	18	2904	58	0.0500951920451953	0.00710903944601522
2	C	26	50	20120604	18	2906	58.04	0.053028200262879	0.00377750584645482
2	C	26	50	20120604	18	2908	58.08	0.0543210743016005	0.00135637222767202
2	C	26	50	20120604	18	2910	58.12	0.0547548843118584	-0.00101703168338062
2	C	26	50	20120604	18	2912	58.16	0.0547181147592367	-0.00351764410436872
2	C	26	50	20120604	18	2914	58.2	0.0544770620575302	-0.0063042812183468
2	C	26	50	20120604	18	2916	58.24	0.0538568586997515	-0.00965108832438083
2	C	26	50	20120604	18	2918	58.28	0.0530453122469837	-0.0127014762677415
2	C	26	50	20120604	18	2920	58.32	0.052768974916896	-0.0152332013871018
2	C	26	50	20120604	18	2922	58.36	0.0510236232488932	-0.0180759827795061
2	C	26	50	20120604	18	2924	58.4	0.0495132431642788	-0.0211114507697837
2	C	26	50	20120604	18	2926	58.44	0.0487134346840787	-0.0226924708218387
2	C	26	50	20120604	18	2928	58.48	0.0468869071575957	-0.0256630971202815
2	C	26	50	20120604	18	2930	58.52	0.0446107304289562	-0.0291463051244064
2	C	26	50	20120604	18	2932	58.56	0.0428303062646066	-0.0310148347936919
2	C	26	50	20120604	18	2934	58.6	0.0409963541169212	-0.0338715461896856
2	C	26	50	20120604	18	2936	58.64	0.0393577755728776	-0.0357434699715207
2	C	26	50	20120604	18	2938	58.68	0.0371289042878995	-0.0390163137082426
2	C	26	50	20120604	18	2940	58.72	0.0360906594010833	-0.040617839856952
2	C	26	50	20120604	18	2942	58.76	0.0340860116764194	-0.0435540300551511
2	C	26	50	20120604	18	2944	58.8	0.0333714095633523	-0.0461632540777294
2	C	26	50	20120604	18	2946	58.84	0.0313367663690305	-0.0483082059299163
2	C	26	50	20120604	18	2948	58.88	0.0306686141004195	-0.0509347611397016
2	C	26	50	20120604	18	2950	58.92	0.0300703805503322	-0.0547500477014751
2	C	26	50	20120604	18	2952	58.96	0.0304299379846046	-0.0558587267876586
2	C	26	50	20120604	18	2954	59	0.0301476107529734	-0.0599315706305183
2	C	26	50	20120604	18	2956	59.04	0.0296639002171672	-0.0630976200300776
2	C	26	50	20120604	18	2958	59.08	0.0285128576566161	-0.0653221921058261
2	C	26	50	20120604	18	2960	59.12	0.0289759631008186	-0.0695155262370933
2	C	26	50	20120604	18	2962	59.16	0.0293768219350732	-0.0716558677530668
2	C	26	50	20120604	18	2964	59.2	0.0283549112149024	-0.0743606926124616
2	C	26	50	20120604	18	2966	59.24	0.0274837556604806	-0.0763442685550461
2	C	26	50	20120604	18	2968	59.28	0.0257203727695576	-0.0788199908173365
2	C	26	50	20120604	18	2970	59.32	0.0236315086272544	-0.08052885577543
2	C	26	50	20120604	18	2972	59.36	0.0210948337604258	-0.0832134573808828
2	C	26	50	20120604	18	2974	59.4	0.0200956918786092	-0.0840957852224474
2	C	26	50	20120604	18	2976	59.44	0.0168445563200697	-0.0868051355652418
2	C	26	50	20120604	18	2978	59.48	0.0148694656588594	-0.088551972157485
2	C	26	50	20120604	18	2980	59.52	0.0131230533306849	-0.0909096075873172
2	C	26	50	20120604	18	2982	59.56	0.0093123841761925	-0.096030969871417
2	C	26	50	20120604	18	2984	59.6	0.0076218332837317	-0.0977906758070779
2	C	26	50	20120604	18	2986	59.64	0.004912907205006	-0.100425921359204
2	C	26	50	20120604	18	2988	59.68	0.00186357992181710	-0.102871520872616
2	C	26	50	20120604	18	2990	59.72	-0.00136789806820540	-0.103378516434726
2	C	26	50	20120604	18	2992	59.76	-0.0040684095762349	-0.104860541537415
2	C	26	50	20120604	18	2994	59.8	-0.00723759145883491	-0.106802186047875
2	C	26	50	20120604	18	2996	59.84	-0.0101201122523419	-0.109448108912397
2	C	26	50	20120604	18	2998	59.88	-0.0119235173870800	-0.112554711844863
2	C	26	50	20120604	18	3000	59.92	-0.0131755206538490	-0.115235636495053
2	C	26	50	20120604	18	3002	59.96	-0.0145298422718555	-0.118904601450596
2	C	26	50	20120604	18	3004	60	-0.0148025026466811	-0.119589787921566
2	C	26	50	20120604	18	3006	60.04	-0.0164161203213488	-0.123593426516644
2	C	26	50	20120604	18	3008	60.08	-0.0178087671268957	-0.127800358311313
2	C	26	50	20120604	18	3010	60.12	-0.0193312387374684	-0.130400177813702
2	C	26	50	20120604	18	3012	60.16	-0.0202996921849815	-0.132539175826791
2	C	26	50	20120604	18	3014	60.2	-0.0225896574958542	-0.134915832429037
2	C	26	50	20120604	18	3016	60.24	-0.0240158918735074	-0.137025697642742
2	C	26	50	20120604	18	3018	60.28	-0.0239291298714559	-0.139012031301773
2	C	26	50	20120604	18	3020	60.32	-0.0238220031941061	-0.140656690964135
2	C	26	50	20120604	18	3022	60.36	-0.0244745920424631	-0.143855005646120
2	C	26	50	20120604	18	3024	60.4	-0.0244919161586022	-0.146800458943152
2	C	26	50	20120604	18	3026	60.44	-0.0247306354079308	-0.147847259822021
2	C	26	50	20120604	18	3028	60.48	-0.0244216297445523	-0.152533256460944
2	C	26	50	20120604	18	3030	60.52	-0.0244120838030063	-0.153887719500307
2	C	26	50	20120604	18	3032	60.56	-0.0248932699676037	-0.156761047905658
2	C	26	50	20120604	18	3034	60.6	-0.0252786431633504	-0.161216527733915
2	C	26	50	20120604	18	3036	60.64	-0.0257948311136166	-0.162926311930824
2	C	26	50	20120604	18	3038	60.68	-0.0261342423685861	-0.165965456876364
2	C	26	50	20120604	18	3040	60.72	-0.0258598849374857	-0.168044350813052
2	C	26	50	20120604	18	3042	60.76	-0.0259058468782628	-0.170924396732825
2	C	26	50	20120604	18	3044	60.8	-0.0251944974563892	-0.173634029918332
2	C	26	50	20120604	18	3046	60.84	-0.0252454091446346	-0.176148501632231
2	C	26	50	20120604	18	3048	60.88	-0.0241317159642658	-0.178816415517648
2	C	26	50	20120604	18	3050	60.92	-0.02281720445804	-0.180986526229109
2	C	26	50	20120604	18	3052	60.96	-0.0219891824172705	-0.183216033910191
2	C	26	50	20120604	18	3054	61	-0.0205113292445907	-0.184306392566780
2	C	26	50	20120604	18	3056	61.04	-0.0194237990151258	-0.184515696174012
2	C	26	50	20120604	18	3058	61.08	-0.0172331822070098	-0.187973448334014
2	C	26	50	20120604	18	3060	61.12	-0.0161513088317944	-0.189823239673598
2	C	26	50	20120604	18	3062	61.16	-0.0157616929953607	-0.190666818063553
2	C	26	50	20120604	18	3064	61.2	-0.0141466611071306	-0.192076788985239
2	C	26	50	20120604	18	3066	61.24	-0.0125005165205283	-0.192915417627726
2	C	26	50	20120604	18	3068	61.28	-0.0106203195893532	-0.194423676391997
2	C	26	50	20120604	18	3070	61.32	-0.00813342503992015	-0.196688539412138
2	C	26	50	20120604	18	3072	61.36	-0.00671001908939165	-0.197267659865930
2	C	26	50	20120604	18	3074	61.4	-0.0038009817915902	-0.198290136271525
2	C	26	50	20120604	18	3076	61.44	-0.00253526065326630	-0.198468327180384
2	C	26	50	20120604	18	3078	61.48	-0.000214536197411998	-0.199319683744933
2	C	26	50	20120604	18	3080	61.52	0.0021910410721846	-0.201139776599707
2	C	26	50	20120604	18	3082	61.56	0.0038690054639403	-0.201892845321671
2	C	26	50	20120604	18	3084	61.6	0.0064690370983632	-0.202122655025557
2	C	26	50	20120604	18	3086	61.64	0.0097768826207539	-0.202947141532420
2	C	26	50	20120604	18	3088	61.68	0.011388378975078	-0.203991538248233
2	C	26	50	20120604	18	3090	61.72	0.0140089167061554	-0.204213569777525
2	C	26	50	20120604	18	3092	61.76	0.0162801436873266	-0.205518888895596
2	C	26	50	20120604	18	3094	61.8	0.019003211901676	-0.206421864255171
2	C	26	50	20120604	18	3096	61.84	0.0211273606723604	-0.205984872264397
2	C	26	50	20120604	18	3098	61.88	0.0243036843334503	-0.206358224644864
2	C	26	50	20120604	18	3100	61.92	0.0266343082842412	-0.207382115264022
2	C	26	50	20120604	18	3102	61.96	0.0302242894123253	-0.208614602383630
2	C	26	50	20120604	18	3104	62	0.0332634343578651	-0.210127810895369
2	C	26	50	20120604	18	3106	62.04	0.0351365602212282	-0.210719659271223
2	C	26	50	20120604	18	3108	62.08	0.0366094636464398	-0.211771127054847
2	C	26	50	20120604	18	3110	62.12	0.0380067066460644	-0.213685972218300
2	C	26	50	20120604	18	3112	62.16	0.0399470076536403	-0.216784514133460
2	C	26	50	20120604	18	3114	62.2	0.0418165979830975	-0.218511268893117
2	C	26	50	20120604	18	3116	62.24	0.0439096340554098	-0.219120794938500
2	C	26	50	20120604	18	3118	62.28	0.0472450567422667	-0.219347776215261
2	C	26	50	20120604	18	3120	62.32	0.0497729634850086	-0.220905532454215
2	C	26	50	20120604	18	3122	62.36	0.0516871015416806	-0.221949929170027
2	C	26	50	20120604	18	3124	62.4	0.0526671515404051	-0.223228378230413
2	C	26	50	20120604	18	3126	62.44	0.0559163071999573	-0.226228632302987
2	C	26	50	20120604	18	3128	62.48	0.0583119849746173	-0.226910283240051
2	C	26	50	20120604	18	3130	62.52	0.0584173438850141	-0.226493797345932
2	C	26	50	20120604	18	3132	62.56	0.0637902947618601	-0.228269696026882
2	C	26	50	20120604	18	3134	62.6	0.0648961390569577	-0.228316435785118
2	C	26	50	20120604	18	3136	62.64	0.0670380362078499	-0.228878514965484
2	C	26	50	20120604	18	3138	62.68	0.0696103492564503	-0.229401915404918
2	C	26	50	20120604	18	3140	62.72	0.0714877177605006	-0.230938458440436
2	C	26	50	20120604	18	3142	62.76	0.0736402215131106	-0.232675041984352
2	C	26	50	20120604	18	3144	62.8	0.0744824564001819	-0.233501579100881
2	C	26	50	20120604	18	3146	62.84	0.0773846347622058	-0.234375350950394
2	C	26	50	20120604	18	3148	62.88	0.0790713672780482	-0.234702458547370
2	C	26	50	20120604	18	3150	62.92	0.0814007891473111	-0.234047465535957
2	C	26	50	20120604	18	3152	62.96	0.0831470600541294	-0.234057647873606
2	C	26	50	20120604	18	3154	63	0.086901938483586	-0.233255647362385
2	C	26	50	20120604	18	3156	63.04	0.088422218063137	-0.233334843321878
2	C	26	50	20120604	18	3158	63.08	0.090769883287355	-0.232545641443395
2	C	26	50	20120604	18	3160	63.12	0.093140600192639	-0.232884557723618
2	C	26	50	20120604	18	3162	63.16	0.095911751668109	-0.232998401915389
2	C	26	50	20120604	18	3164	63.2	0.098701500051924	-0.233707417884885
2	C	26	50	20120604	18	3166	63.24	0.10098870764635	-0.233873870821176
2	C	26	50	20120604	18	3168	63.28	0.103619569136433	-0.233853647567234
2	C	26	50	20120604	18	3170	63.32	0.107020257779193	-0.233072082441989
2	C	26	50	20120604	18	3172	63.36	0.109819622815233	-0.233502781182409
2	C	26	50	20120604	18	3174	63.4	0.1122398371952	-0.233383492268423
2	C	26	50	20120604	18	3176	63.44	0.114296740110994	-0.232961420230733
2	C	26	50	20120604	18	3178	63.48	0.11599082653736	-0.232053636545046
2	C	26	50	20120604	18	3180	63.52	0.117506580633512	-0.231499547671308
2	C	26	50	20120604	18	3182	63.56	0.118497590787345	-0.230562277632845
2	C	26	50	20120604	18	3184	63.6	0.12232204852407	-0.229484222634248
2	C	26	50	20120604	18	3186	63.64	0.124638601049915	-0.228342881578735
2	C	26	50	20120604	18	3188	63.68	0.12632186874253	-0.226803863669482
2	C	26	50	20120604	18	3190	63.72	0.129580570343628	-0.224965032485007
2	C	26	50	20120604	18	3192	63.76	0.131467626210581	-0.223448500571396
2	C	26	50	20120604	18	3194	63.8	0.133882961553758	-0.222296057939418
2	C	26	50	20120604	18	3196	63.84	0.134784310567736	-0.221671894783665
2	C	26	50	20120604	18	3198	63.88	0.135663739271498	-0.220973485415887
2	C	26	50	20120604	18	3200	63.92	0.136557875796308	-0.218652407406642
2	C	26	50	20120604	18	3202	63.96	0.137672276083458	-0.216405222056031
2	C	26	50	20120604	18	3204	64	0.13859002997476	-0.214580957271248
2	C	26	50	20120604	18	3206	64.04	0.140307238792872	-0.212805765697079
2	C	26	50	20120604	18	3208	64.08	0.141278237824797	-0.210996138022667
2	C	26	50	20120604	18	3210	64.12	0.142864278334999	-0.209619401119696
2	C	26	50	20120604	18	3212	64.16	0.143720867489728	-0.209015956192632
2	C	26	50	20120604	18	3214	64.2	0.145560688623697	-0.208768539529895
2	C	26	50	20120604	18	3216	64.24	0.147190216200942	-0.210605249394027
2	C	26	50	20120604	18	3218	64.28	0.148962155083917	-0.211352024865638
2	C	26	50	20120604	18	3220	64.32	0.151991117691808	-0.212315387144326
2	C	26	50	20120604	18	3222	64.36	0.153620645269052	-0.213807028899239
2	C	26	50	20120604	18	3224	64.4	0.156981382378676	-0.214949147772212
2	C	26	50	20120604	18	3226	64.44	0.159129784911955	-0.215144097111785
2	C	26	50	20120604	18	3228	64.48	0.161636407740583	-0.216107954365220
2	C	26	50	20120604	18	3230	64.52	0.164179375857764	-0.217756715246913
2	C	26	50	20120604	18	3232	64.56	0.166695756759973	-0.218280893503807
2	C	26	50	20120604	18	3234	64.6	0.168407591566547	-0.218619668362673
2	C	26	50	20120604	18	3236	64.64	0.170859696462346	-0.220811840805708
2	C	26	50	20120604	18	3238	64.68	0.172494527340449	-0.220943362667008
2	C	26	50	20120604	18	3240	64.72	0.175489053848096	-0.222587456643945
2	C	26	50	20120604	18	3242	64.76	0.178729653515596	-0.224669956825218
2	C	26	50	20120604	18	3244	64.8	0.179387192111421	-0.223986962385269
2	C	26	50	20120604	18	3246	64.84	0.181052428581116	-0.225342486084804
2	C	26	50	20120604	18	3248	64.88	0.18177388962996	-0.225248935857653
2	C	26	50	20120604	18	3250	64.92	0.184260572047359	-0.225893322267348
2	C	26	50	20120604	18	3252	64.96	0.187357035068582	-0.227025357797621
2	C	26	50	20120604	18	3254	65	0.189530794451034	-0.227052114718221
2	C	26	50	20120604	18	3256	65.04	0.191611046032743	-0.226569924461995
2	C	26	50	20120604	18	3258	65.08	0.195041553368466	-0.226616968276147
2	C	26	50	20120604	18	3260	65.12	0.197062202919588	-0.225662635751054
2	C	26	50	20120604	18	3262	65.16	0.200048589921076	-0.225565487057494
2	C	26	50	20120604	18	3264	65.2	0.202327397794049	-0.225828020956106
2	C	26	50	20120604	18	3266	65.24	0.205320559585608	-0.225997040690013
2	C	26	50	20120604	18	3268	65.28	0.207346137670995	-0.227007779123041
2	C	26	50	20120604	18	3270	65.32	0.210742428109576	-0.228095959890745
2	C	26	50	20120604	18	3272	65.36	0.212894974288593	-0.230061603605358
2	C	26	50	20120604	18	3274	65.4	0.214814578280684	-0.230035631573285
2	C	26	50	20120604	18	3276	65.44	0.217786512726672	-0.231283710397419
2	C	26	50	20120604	18	3278	65.48	0.21990441067341	-0.231562904438902
2	C	26	50	20120604	18	3280	65.52	0.222674642910065	-0.231587158201497
2	C	26	50	20120604	18	3282	65.56	0.225415883768691	-0.230907840716811
2	C	26	50	20120604	18	3284	65.6	0.228150972798321	-0.230050827298013
2	C	26	50	20120604	18	3286	65.64	0.227354629141348	-0.229664888416841
2	C	26	50	20120604	18	3288	65.68	0.233052142030759	-0.229718982085602
2	C	26	50	20120604	18	3290	65.72	0.231415331253668	-0.230019361046250
2	C	26	50	20120604	18	3292	65.76	0.233284568029735	-0.230410037542856
2	C	26	50	20120604	18	3294	65.8	0.233929166571465	-0.231398855665667
2	C	26	50	20120604	18	3296	65.84	0.233327630832709	-0.232130499052161
2	C	26	50	20120604	18	3298	65.88	0.234688599254459	-0.235198847507763
2	C	26	50	20120604	18	3300	65.92	0.2349990191314	-0.236816000716337
