# Supplementary material for: How Do Ants Make Sense of Gravity? A Boltzmann Walker Analysis of Lasius niger Trajectories on Various Inclines
Source: PLoS One. 2013 Oct 29;8(10):e76531. doi: 10.1371/journal.pone.0076531 (PMC3812222; doi:10.1371/journal.pone.0076531)
Supplement: Dataset S2 — Trajectories for . (ZIP) [file pone.0076531.s006.zip › Incline2/2-C-26-50-20120604-19.txt]

Pente	Colonie	Temperature	Humidite	Date	Indiv	Frame	Time	X	Y
2	C	26	50	20120604	19	12	0	0	0
2	C	26	50	20120604	19	14	0.04	-0.00039108025457763	-0.00137440981455332
2	C	26	50	20120604	19	16	0.08	0.00038921349267529	-0.00221704209563564
2	C	26	50	20120604	19	18	0.12	0.00169017612586677	-0.00159033264836323
2	C	26	50	20120604	19	20	0.16	0.00331585704222151	-0.00281300512584851
2	C	26	50	20120604	19	22	0.2	0.00613683833256181	-0.00423702625927666
2	C	26	50	20120604	19	24	0.24	0.00884598361438964	-0.00640096392853842
2	C	26	50	20120604	19	26	0.28	0.0110720688986499	-0.008559195246076
2	C	26	50	20120604	19	28	0.32	0.0134337419082026	-0.0106446582047617
2	C	26	50	20120604	19	30	0.36	0.0157002503658229	-0.0127848392074959
2	C	26	50	20120604	19	32	0.4	0.0182057085895825	-0.0154773229322386
2	C	26	50	20120604	19	34	0.44	0.0206348268581384	-0.0176294080776342
2	C	26	50	20120604	19	36	0.48	0.0215549537997981	-0.0169672336897513
2	C	26	50	20120604	19	38	0.52	0.0213308235775790	-0.0149847664905997
2	C	26	50	20120604	19	40	0.56	0.0215237859470970	-0.0126965053070697
2	C	26	50	20120604	19	42	0.6	0.0210440917778078	-0.0106802539601266
2	C	26	50	20120604	19	44	0.64	0.0203321130308989	-0.00841064625348433
2	C	26	50	20120604	19	46	0.68	0.0195240384724267	-0.00600463764875117
2	C	26	50	20120604	19	48	0.72	0.0186103009476418	-0.00262567132630876
2	C	26	50	20120604	19	50	0.76	0.0182775506385511	-0.00204625388766887
2	C	26	50	20120604	19	52	0.8	0.0176772806209340	0.00316832628339475
2	C	26	50	20120604	19	54	0.84	0.0165048763645233	0.00389284910460193
2	C	26	50	20120604	19	56	0.88	0.0144265905396666	0.00438665005417574
2	C	26	50	20120604	19	58	0.92	0.0130814400966120	0.00405294515093037
2	C	26	50	20120604	19	60	0.96	0.0100927613620456	0.00441548586871253
2	C	26	50	20120604	19	62	1	0.00670847971792898	0.00417257842591898
2	C	26	50	20120604	19	64	1.04	0.00415930815295645	0.00445759407753219
2	C	26	50	20120604	19	66	1.08	0.00140741473067198	0.00299998890753158
2	C	26	50	20120604	19	68	1.12	-0.00038256598182536	0.00156689912963471
2	C	26	50	20120604	19	70	1.16	-0.00213331287456857	0.00128724546874324
2	C	26	50	20120604	19	72	1.2	-0.00256704510308059	-4.64357023205204e-05
2	C	26	50	20120604	19	74	1.24	-0.00234225585734138	-0.00107649229261058
2	C	26	50	20120604	19	76	1.28	-0.00201304815322436	-0.00255621929826061
2	C	26	50	20120604	19	78	1.32	-0.00053874465658603	-0.00537252661277727
2	C	26	50	20120604	19	80	1.36	3.74059487246977e-06	-0.00761604207919376
2	C	26	50	20120604	19	82	1.4	0.00065019882743665	-0.0104347606278343
2	C	26	50	20120604	19	84	1.44	0.00176969028341119	-0.013892229945124
2	C	26	50	20120604	19	86	1.48	0.00316187746955032	-0.0169926456932536
2	C	26	50	20120604	19	88	1.52	0.0045593326012093	-0.018583423818889
2	C	26	50	20120604	19	90	1.56	0.00692531189105949	-0.0193681709246498
2	C	26	50	20120604	19	92	1.6	0.00894056621744115	-0.0195148248710679
2	C	26	50	20120604	19	94	1.64	0.0112682203197510	-0.021333079248211
2	C	26	50	20120604	19	96	1.68	0.0127387195819066	-0.0236007706954762
2	C	26	50	20120604	19	98	1.72	0.0148014914839839	-0.0261155252520881
2	C	26	50	20120604	19	100	1.76	0.0159779757465221	-0.0286448462083924
2	C	26	50	20120604	19	102	1.8	0.0171020633965744	-0.0302221893051852
2	C	26	50	20120604	19	104	1.84	0.0179331259965029	-0.0326391509939589
2	C	26	50	20120604	19	106	1.88	0.0177999777896055	-0.0351828262179213
2	C	26	50	20120604	19	108	1.92	0.0173938156544919	-0.0344982054323765
2	C	26	50	20120604	19	110	1.96	0.0183100139108753	-0.0331848960076787
2	C	26	50	20120604	19	112	2	0.0175737036196258	-0.0319029821240656
2	C	26	50	20120604	19	114	2.04	0.0181509148851084	-0.0314529086578404
2	C	26	50	20120604	19	116	2.08	0.0206812823594488	-0.0305505838365039
2	C	26	50	20120604	19	118	2.12	0.0222730080081710	-0.028501360100354
2	C	26	50	20120604	19	120	2.16	0.0236904671906697	-0.0276799919343955
2	C	26	50	20120604	19	122	2.2	0.0250615543104582	-0.0255245819729149
2	C	26	50	20120604	19	124	2.24	0.0256836951408174	-0.0237239769810302
2	C	26	50	20120604	19	126	2.28	0.0251945151340587	-0.0212698957217781
2	C	26	50	20120604	19	128	2.32	0.0250122548256739	-0.0195182189836176
2	C	26	50	20120604	19	130	2.36	0.0243575305148377	-0.0175754572444432
2	C	26	50	20120604	19	132	2.4	0.0230872838931142	-0.0163254338766616
2	C	26	50	20120604	19	134	2.44	0.0218386464546237	-0.0133300164144704
2	C	26	50	20120604	19	136	2.48	0.0213804129761436	-0.0117591362736576
2	C	26	50	20120604	19	138	2.52	0.0199198344221281	-0.0096764027471473
2	C	26	50	20120604	19	140	2.56	0.0188597045804341	-0.00750604454831238
2	C	26	50	20120604	19	142	2.6	0.0176380786209850	-0.00497661045492311
2	C	26	50	20120604	19	144	2.64	0.0172205249956266	-0.00285847916294662
2	C	26	50	20120604	19	146	2.68	0.0163058045924158	-0.000319407204129771
2	C	26	50	20120604	19	148	2.72	0.0155687518390460	0.00291228998899492
2	C	26	50	20120604	19	150	2.76	0.0146405186252468	0.00445641320920761
2	C	26	50	20120604	19	152	2.8	0.0131070020067519	0.00645053918496741
2	C	26	50	20120604	19	154	2.84	0.0108601065699214	0.00760339900994615
2	C	26	50	20120604	19	156	2.88	0.00930593394813449	0.00677269844868956
2	C	26	50	20120604	19	158	2.92	0.00822179005304468	0.00690861215020821
2	C	26	50	20120604	19	160	2.96	0.00646977319652246	0.00602617541419934
2	C	26	50	20120604	19	162	3	0.00439844459528593	0.00539758647710252
2	C	26	50	20120604	19	164	3.04	0.00236674296517387	0.00489030807227929
2	C	26	50	20120604	19	166	3.08	-7.53716502485901e-05	0.00424281632537267
2	C	26	50	20120604	19	168	3.12	-0.00206637107559364	0.00429597775162419
2	C	26	50	20120604	19	170	3.16	-0.00539395901931504	0.00238830265093225
2	C	26	50	20120604	19	172	3.2	-0.00800334567645307	0.00155600261413663
2	C	26	50	20120604	19	174	3.24	-0.00899502758172817	0.00076081154121767
2	C	26	50	20120604	19	176	3.28	-0.00882191369955807	-0.00128480595034814
2	C	26	50	20120604	19	178	3.32	-0.00871238285915227	-0.003045713967537
2	C	26	50	20120604	19	180	3.36	-0.00740963053869757	-0.00392434364063597
2	C	26	50	20120604	19	182	3.4	-0.00780175660420457	-0.00357450256064393
2	C	26	50	20120604	19	184	3.44	-0.00766893366642647	-0.00216198605454568
2	C	26	50	20120604	19	186	3.48	-0.00749150643289117	-0.0012245887368623
2	C	26	50	20120604	19	188	3.52	-0.00800380529586087	-0.00027000872439608
2	C	26	50	20120604	19	190	3.56	-0.00836323474380577	0.0012757196282099
2	C	26	50	20120604	19	192	3.6	-0.00866370562833537	0.00170339902267496
2	C	26	50	20120604	19	194	3.64	-0.00790657811344767	0.00391894841589552
2	C	26	50	20120604	19	196	3.68	-0.00778829329109077	0.00580739021213919
2	C	26	50	20120604	19	198	3.72	-0.00744432826845047	0.0072950297426707
2	C	26	50	20120604	19	200	3.76	-0.00626954106218709	0.00835243722325706
2	C	26	50	20120604	19	202	3.8	-0.0058253931507882	0.00784793067701608
2	C	26	50	20120604	19	204	3.84	-0.00426847766179706	0.00815878259620028
2	C	26	50	20120604	19	206	3.88	-0.0028000650717528	0.00879555275875542
2	C	26	50	20120604	19	208	3.92	-0.00069621026568846	0.00971008224313523
2	C	26	50	20120604	19	210	3.96	0.00115320630730151	0.0109723456292991
2	C	26	50	20120604	19	212	4	0.00286931203883440	0.011557250216561
2	C	26	50	20120604	19	214	4.04	0.00609884548520865	0.0118492216775808
2	C	26	50	20120604	19	216	4.08	0.00753992910526684	0.0116015504564024
2	C	26	50	20120604	19	218	4.12	0.0096393362096775	0.0111655413440549
2	C	26	50	20120604	19	220	4.16	0.0102738231244362	0.0105645712907245
2	C	26	50	20120604	19	222	4.2	0.0124429686351414	0.00970343190385817
2	C	26	50	20120604	19	224	4.24	0.0128006833491419	0.00808734996205803
2	C	26	50	20120604	19	226	4.28	0.0134391017776040	0.00699482755871794
2	C	26	50	20120604	19	228	4.32	0.0150046715464901	0.00561692392955878
2	C	26	50	20120604	19	230	4.36	0.0161764747621368	0.00454256002835956
2	C	26	50	20120604	19	232	4.4	0.0179365059669170	0.00270814119019855
2	C	26	50	20120604	19	234	4.44	0.0182785476591126	0.00134871426123179
2	C	26	50	20120604	19	236	4.48	0.0188559003459514	-0.000392111923371371
2	C	26	50	20120604	19	238	4.52	0.0200403678440491	-0.00297482651272305
2	C	26	50	20120604	19	240	4.56	0.0217596343428939	-0.00525184469843216
2	C	26	50	20120604	19	242	4.6	0.0236714177339846	-0.00762215855285102
2	C	26	50	20120604	19	244	4.64	0.0248502849463753	-0.0093869768705399
2	C	26	50	20120604	19	246	4.68	0.0262213508529604	-0.0106698241351041
2	C	26	50	20120604	19	248	4.72	0.0282035125819826	-0.0112142963566178
2	C	26	50	20120604	19	250	4.76	0.0295061305521488	-0.0108406752755744
2	C	26	50	20120604	19	252	4.8	0.0304827864383236	-0.0101457307310243
2	C	26	50	20120604	19	254	4.84	0.0305257078199417	-0.00951152665897809
2	C	26	50	20120604	19	256	4.88	0.031049744655479	-0.00859773256565067
2	C	26	50	20120604	19	258	4.92	0.0303380416802148	-0.0095026171135351
2	C	26	50	20120604	19	260	4.96	0.0298070044875437	-0.00973666945810789
2	C	26	50	20120604	19	262	5	0.0289938316891791	-0.0101957231804542
2	C	26	50	20120604	19	264	5.04	0.0281908977970062	-0.0109743325993543
2	C	26	50	20120604	19	266	5.08	0.0280709724869169	-0.0123874147908775
2	C	26	50	20120604	19	268	5.12	0.0280630458198998	-0.0139809577040273
2	C	26	50	20120604	19	270	5.16	0.0286620642585142	-0.0149613329718712
2	C	26	50	20120604	19	272	5.2	0.0297439871312043	-0.0172367530962548
2	C	26	50	20120604	19	274	5.24	0.0306090615673079	-0.0203836611152474
2	C	26	50	20120604	19	276	5.28	0.0312366259066788	-0.0224633257983274
2	C	26	50	20120604	19	278	5.32	0.0323594690487962	-0.0246911788495406
2	C	26	50	20120604	19	280	5.36	0.0333184684786448	-0.0268427421501316
2	C	26	50	20120604	19	282	5.4	0.0334552257585534	-0.0289550086984649
2	C	26	50	20120604	19	284	5.44	0.0344357155776959	-0.0304208254995154
2	C	26	50	20120604	19	286	5.48	0.0360430711147094	-0.033632826940357
2	C	26	50	20120604	19	288	5.52	0.0378065176452427	-0.0353407090200246
2	C	26	50	20120604	19	290	5.56	0.0384082160185578	-0.0368398248936148
2	C	26	50	20120604	19	292	5.6	0.0390490739654149	-0.0386288686896271
2	C	26	50	20120604	19	294	5.64	0.0389448888522749	-0.0394188059591618
2	C	26	50	20120604	19	296	5.68	0.0379818306295023	-0.0397111026893009
2	C	26	50	20120604	19	298	5.72	0.0381237186762152	-0.0404646946702826
2	C	26	50	20120604	19	300	5.76	0.0383909413998934	-0.0409529448316241
2	C	26	50	20120604	19	302	5.8	0.0396235416565865	-0.0428911528031277
2	C	26	50	20120604	19	304	5.84	0.0405471008945621	-0.0441034803084042
2	C	26	50	20120604	19	306	5.88	0.0415339320473182	-0.0443484291684751
2	C	26	50	20120604	19	308	5.92	0.0419020306244005	-0.0446510920840264
2	C	26	50	20120604	19	310	5.96	0.0413499640760569	-0.0438183607120942
2	C	26	50	20120604	19	312	6	0.0408082919973968	-0.043222156558469
2	C	26	50	20120604	19	314	6.04	0.0396423011994914	-0.0432686559003998
2	C	26	50	20120604	19	316	6.08	0.0392555562165892	-0.0434865437839546
2	C	26	50	20120604	19	318	6.12	0.0377346614541385	-0.0441425055316579
2	C	26	50	20120604	19	320	6.16	0.0368258524636185	-0.0437467025108888
2	C	26	50	20120604	19	322	6.2	0.0357622295144255	-0.0445049967519654
2	C	26	50	20120604	19	324	6.24	0.0343936526237102	-0.0455399606633169
2	C	26	50	20120604	19	326	6.28	0.0323373153933416	-0.0474725542069779
2	C	26	50	20120604	19	328	6.32	0.0310182784037162	-0.0496836771117482
2	C	26	50	20120604	19	330	6.36	0.0297723562552655	-0.0506607572619918
2	C	26	50	20120604	19	332	6.4	0.0284985033889580	-0.0531481467861717
2	C	26	50	20120604	19	334	6.44	0.0279514855830320	-0.0538367273696911
2	C	26	50	20120604	19	336	6.48	0.0269613239573365	-0.0562921556673614
2	C	26	50	20120604	19	338	6.52	0.0261914260939806	-0.0584271938824761
2	C	26	50	20120604	19	340	6.56	0.0255481003444571	-0.0595220780224653
2	C	26	50	20120604	19	342	6.6	0.0250693890535938	-0.0604803491323293
2	C	26	50	20120604	19	344	6.64	0.0247448977517073	-0.0597332908180058
2	C	26	50	20120604	19	346	6.68	0.0249718083177901	-0.0590133854040797
2	C	26	50	20120604	19	348	6.72	0.0252337206695415	-0.0577555838617051
2	C	26	50	20120604	19	350	6.76	0.0253224625705805	-0.0571580079209243
2	C	26	50	20120604	19	352	6.8	0.0254010928446484	-0.0568143540252677
2	C	26	50	20120604	19	354	6.84	0.0257707682698527	-0.0557114088679729
2	C	26	50	20120604	19	356	6.88	0.0254043455358419	-0.0545465211566462
2	C	26	50	20120604	19	358	6.92	0.0256104671625577	-0.0538601326041484
2	C	26	50	20120604	19	360	6.96	0.0252332964054728	-0.0525463282047038
2	C	26	50	20120604	19	362	7	0.0251867687792708	-0.0512284225859283
2	C	26	50	20120604	19	364	7.04	0.0253409887682475	-0.0491107084869527
2	C	26	50	20120604	19	366	7.08	0.0246509939711657	-0.04688501918249
2	C	26	50	20120604	19	368	7.12	0.0236860053468804	-0.0446425714473131
2	C	26	50	20120604	19	370	7.16	0.0221513714996713	-0.0425614854796029
2	C	26	50	20120604	19	372	7.2	0.0212469819265337	-0.0411208261236135
2	C	26	50	20120604	19	374	7.24	0.0195822404315862	-0.039608678272046
2	C	26	50	20120604	19	376	7.28	0.0176736885184856	-0.0379935756731378
2	C	26	50	20120604	19	378	7.32	0.0158089065151404	-0.0355674923068868
2	C	26	50	20120604	19	380	7.36	0.0147148709032886	-0.0343860582968803
2	C	26	50	20120604	19	382	7.4	0.0134179663559143	-0.0327371559938314
2	C	26	50	20120604	19	384	7.44	0.0120799789045532	-0.0307977035143929
2	C	26	50	20120604	19	386	7.48	0.0106877563630750	-0.0295797120837991
2	C	26	50	20120604	19	388	7.52	0.00889099803207997	-0.0274146925411621
2	C	26	50	20120604	19	390	7.56	0.00811890813770238	-0.0264132172069676
2	C	26	50	20120604	19	392	7.6	0.00731266498579348	-0.0258082166449844
2	C	26	50	20120604	19	394	7.64	0.0064424286701872	-0.0238774615789545
2	C	26	50	20120604	19	396	7.68	0.00580567901372871	-0.0227515354512712
2	C	26	50	20120604	19	398	7.72	0.00437223214690734	-0.0208010521060462
2	C	26	50	20120604	19	400	7.76	0.00454582686168864	-0.0201276743183223
2	C	26	50	20120604	19	402	7.8	0.00529033959159995	-0.0184425681480766
2	C	26	50	20120604	19	404	7.84	0.0057264123435577	-0.0169365014148274
2	C	26	50	20120604	19	406	7.88	0.00597184910730755	-0.0138691429087183
2	C	26	50	20120604	19	408	7.92	0.00553825122908396	-0.0124426256883525
2	C	26	50	20120604	19	410	7.96	0.00539661774081229	-0.0103866561535101
2	C	26	50	20120604	19	412	8	0.00522794448922805	-0.00855339697047027
2	C	26	50	20120604	19	414	8.04	0.00482651289848064	-0.00791318956185178
2	C	26	50	20120604	19	416	8.08	0.00469485668689151	-0.00677611236022913
2	C	26	50	20120604	19	418	8.12	0.00449941944363937	-0.00487004239193048
2	C	26	50	20120604	19	420	8.16	0.00443105636003425	-0.00349049120397115
2	C	26	50	20120604	19	422	8.2	0.00484678423568369	-0.00145010064573187
2	C	26	50	20120604	19	424	8.24	0.00501675290689107	0.000795367849614254
2	C	26	50	20120604	19	426	8.28	0.00610696307105667	0.00224193154722663
2	C	26	50	20120604	19	428	8.32	0.00706183299730318	0.00337123057425623
2	C	26	50	20120604	19	430	8.36	0.00840867342556482	0.00372230909111536
2	C	26	50	20120604	19	432	8.4	0.00895411438336868	0.00302837570926231
2	C	26	50	20120604	19	434	8.44	0.00985993231220428	0.00222780355373853
2	C	26	50	20120604	19	436	8.48	0.0106513191506404	0.000871480823541174
2	C	26	50	20120604	19	438	8.52	0.0120127471917980	-0.00038361249986151
2	C	26	50	20120604	19	440	8.56	0.0141895471334095	-0.00119695500385353
2	C	26	50	20120604	19	442	8.6	0.0165478331014804	-0.00165733808694846
2	C	26	50	20120604	19	444	8.64	0.0183237034981591	-0.00202824387795205
2	C	26	50	20120604	19	446	8.68	0.0183350384198615	-0.00132125730491831
2	C	26	50	20120604	19	448	8.72	0.0182573344556770	-1.57189837457807e-05
2	C	26	50	20120604	19	450	8.76	0.0174462122669779	0.00109832775001363
2	C	26	50	20120604	19	452	8.8	0.0166398630490518	0.00158336764656854
2	C	26	50	20120604	19	454	8.84	0.0160839286266151	0.00168712142457204
2	C	26	50	20120604	19	456	8.88	0.0149125355329015	0.00211736761665281
2	C	26	50	20120604	19	458	8.92	0.0148175003815100	0.00206468816145441
2	C	26	50	20120604	19	460	8.96	0.0137540683511479	0.00264803711379769
2	C	26	50	20120604	19	462	9	0.0127404095671136	0.00289792157920121
2	C	26	50	20120604	19	464	9.04	0.0112517305896138	0.00327927133736292
2	C	26	50	20120604	19	466	9.08	0.00968985191812547	0.00328903648201111
2	C	26	50	20120604	19	468	9.12	0.00903828130353332	0.00330240080017554
2	C	26	50	20120604	19	470	9.16	0.00852823811119565	0.00332810413167167
2	C	26	50	20120604	19	472	9.2	0.00743223674249213	0.00333542975792476
2	C	26	50	20120604	19	474	9.24	0.00648454395007467	0.00303471138602174
2	C	26	50	20120604	19	476	9.28	0.00454495853456134	0.00204024206581523
2	C	26	50	20120604	19	478	9.32	0.00369599227377586	0.00183363790943187
2	C	26	50	20120604	19	480	9.36	0.00284102812114032	0.000862507284934526
2	C	26	50	20120604	19	482	9.4	0.00308271191564903	0.000785389865824932
2	C	26	50	20120604	19	484	9.44	0.00155603712094754	-0.000320806427028381
2	C	26	50	20120604	19	486	9.48	0.00085086265753301	-0.00097804288319722
2	C	26	50	20120604	19	488	9.52	-0.00081680662011305	-0.00291823039306366
2	C	26	50	20120604	19	490	9.56	-0.00235537551655952	-0.00335103277615842
2	C	26	50	20120604	19	492	9.6	-0.00338018254610605	-0.00215231990484686
2	C	26	50	20120604	19	494	9.64	-0.00450975027371251	-0.00137203464287531
2	C	26	50	20120604	19	496	9.68	-0.0054320155062785	-0.000144087148802381
2	C	26	50	20120604	19	498	9.72	-0.00549229635937465	0.000488837059969887
2	C	26	50	20120604	19	500	9.76	-0.00475049891950309	0.00112589784341209
2	C	26	50	20120604	19	502	9.8	-0.00423001883107511	0.00100074701420989
2	C	26	50	20120604	19	504	9.84	-0.00378791445827384	0.00147830572101985
2	C	26	50	20120604	19	506	9.88	-0.00379721998351426	0.00150029674191475
2	C	26	50	20120604	19	508	9.92	-0.00316409071377545	0.00257802647139241
2	C	26	50	20120604	19	510	9.96	-0.00217585241852475	0.00309062231921016
2	C	26	50	20120604	19	512	10	-0.00121063539874915	0.00486359569940641
2	C	26	50	20120604	19	514	10.04	-7.21114566521902e-05	0.00555968292851495
2	C	26	50	20120604	19	516	10.08	0.00083476076839415	0.00701777317376745
2	C	26	50	20120604	19	518	10.12	0.00216856921867853	0.00860093575936945
2	C	26	50	20120604	19	520	10.16	0.00375909278587267	0.00955127313114854
2	C	26	50	20120604	19	522	10.2	0.00476281671963136	0.0090177752068789
2	C	26	50	20120604	19	524	10.24	0.00577491279767928	0.00948395656557958
2	C	26	50	20120604	19	526	10.28	0.00755509654572329	0.00946209282390529
2	C	26	50	20120604	19	528	10.32	0.0088599631154537	0.00909360533809336
2	C	26	50	20120604	19	530	10.36	0.0110681600123635	0.00947310813334262
2	C	26	50	20120604	19	532	10.4	0.0131878384539772	0.00931480248138414
2	C	26	50	20120604	19	534	10.44	0.0152220856685015	0.00913119513458124
2	C	26	50	20120604	19	536	10.48	0.0170043836658213	0.00875264551927302
2	C	26	50	20120604	19	538	10.52	0.0183407164873145	0.00762618199043598
2	C	26	50	20120604	19	540	10.56	0.0187817248446049	0.00663405460788875
2	C	26	50	20120604	19	542	10.6	0.0197475124995529	0.00582269907395187
2	C	26	50	20120604	19	544	10.64	0.0197433334984761	0.00429288062392259
2	C	26	50	20120604	19	546	10.68	0.0214204352199587	0.00241156646403329
2	C	26	50	20120604	19	548	10.72	0.0220519522862364	0.000880609572086291
2	C	26	50	20120604	19	550	10.76	0.0228902273753331	-4.66195500836309e-05
2	C	26	50	20120604	19	552	10.8	0.0241826064393077	-0.000515077792619721
2	C	26	50	20120604	19	554	10.84	0.0252624999155358	-0.00178164745908106
2	C	26	50	20120604	19	556	10.88	0.0275401615684158	-0.00363900484122376
2	C	26	50	20120604	19	558	10.92	0.0288570772376977	-0.00501531748012526
2	C	26	50	20120604	19	560	10.96	0.0293735480306763	-0.00643957195879121
2	C	26	50	20120604	19	562	11	0.0290974935433011	-0.00720126738348535
2	C	26	50	20120604	19	564	11.04	0.0288859271943701	-0.00785618968422033
2	C	26	50	20120604	19	566	11.08	0.0287712344744616	-0.00911399122659499
2	C	26	50	20120604	19	568	11.12	0.0286603954865106	-0.0112044463591558
2	C	26	50	20120604	19	570	11.16	0.0292588835950391	-0.013094974120404
2	C	26	50	20120604	19	572	11.2	0.0292970320058841	-0.0140566746981568
2	C	26	50	20120604	19	574	11.24	0.0304697756735498	-0.0149735729902535
2	C	26	50	20120604	19	576	11.28	0.0306501656844983	-0.0154288719755917
2	C	26	50	20120604	19	578	11.32	0.0316524541914912	-0.015737700862275
2	C	26	50	20120604	19	580	11.36	0.0328635584020363	-0.0159048891896187
2	C	26	50	20120604	19	582	11.4	0.0337895642294747	-0.0162836367948257
2	C	26	50	20120604	19	584	11.44	0.0350546560427634	-0.0171409966959465
2	C	26	50	20120604	19	586	11.48	0.03551700488271	-0.0176256052573649
2	C	26	50	20120604	19	588	11.52	0.0356263377332171	-0.0191994693887943
2	C	26	50	20120604	19	590	11.56	0.0359910634109531	-0.0203992881751117
2	C	26	50	20120604	19	592	11.6	0.0363218691763956	-0.0222195012380386
2	C	26	50	20120604	19	594	11.64	0.0366276009353772	-0.0237317410134876
2	C	26	50	20120604	19	596	11.68	0.0376560241090028	-0.0251965763503259
2	C	26	50	20120604	19	598	11.72	0.0382498028863685	-0.0262831661277718
2	C	26	50	20120604	19	600	11.76	0.0393996999339341	-0.0289845968746169
2	C	26	50	20120604	19	602	11.8	0.0399057338308224	-0.0300098734230661
2	C	26	50	20120604	19	604	11.84	0.0409162106343415	-0.0326961508715904
2	C	26	50	20120604	19	606	11.88	0.0420302927234399	-0.0340483158139144
2	C	26	50	20120604	19	608	11.92	0.043046405168005	-0.0360645600897897
2	C	26	50	20120604	19	610	11.96	0.0447137318453445	-0.0391224037670512
2	C	26	50	20120604	19	612	12	0.0456456301350119	-0.0413296353217833
2	C	26	50	20120604	19	614	12.04	0.0467372168946592	-0.0423698340860573
2	C	26	50	20120604	19	616	12.08	0.0479038257038913	-0.0442070148833056
2	C	26	50	20120604	19	618	12.12	0.0488696161872664	-0.0460449027873351
2	C	26	50	20120604	19	620	12.16	0.0498873988180487	-0.0470453443314155
2	C	26	50	20120604	19	622	12.2	0.0499426478992899	-0.0478666248161331
2	C	26	50	20120604	19	624	12.24	0.0503788832858073	-0.050400096489243
2	C	26	50	20120604	19	626	12.28	0.0502041218448371	-0.0518328008939441
2	C	26	50	20120604	19	628	12.32	0.0499902432567316	-0.0537854550569873
2	C	26	50	20120604	19	630	12.36	0.0498846580721648	-0.0563010015731941
2	C	26	50	20120604	19	632	12.4	0.0495002182573693	-0.0577356363794078
2	C	26	50	20120604	19	634	12.44	0.0504402035858718	-0.0602353012773092
2	C	26	50	20120604	19	636	12.48	0.0508325417834132	-0.0621911232787321
2	C	26	50	20120604	19	638	12.52	0.0512920197698282	-0.0634783404632041
2	C	26	50	20120604	19	640	12.56	0.0514764332183616	-0.0655869328847024
2	C	26	50	20120604	19	642	12.6	0.0514606647371412	-0.06624701706494
2	C	26	50	20120604	19	644	12.64	0.051027915387055	-0.0681877423365846
2	C	26	50	20120604	19	646	12.68	0.0509765794347409	-0.0690774240886735
2	C	26	50	20120604	19	648	12.72	0.0506500375231889	-0.0711201141581652
2	C	26	50	20120604	19	650	12.76	0.0503237077436713	-0.0730785878100176
2	C	26	50	20120604	19	652	12.8	0.0502154496954717	-0.074763552558907
2	C	26	50	20120604	19	654	12.84	0.0503162831224689	-0.0754085753647054
2	C	26	50	20120604	19	656	12.88	0.0507849534970393	-0.0767352491075676
2	C	26	50	20120604	19	658	12.92	0.0512729278867362	-0.0770963685407196
2	C	26	50	20120604	19	660	12.96	0.0505615077541844	-0.0766757107165917
2	C	26	50	20120604	19	662	13	0.050264522906086	-0.0761747962727991
2	C	26	50	20120604	19	664	13.04	0.0497563959731254	-0.075214686685304
2	C	26	50	20120604	19	666	13.08	0.0495730431847637	-0.0746021200807621
2	C	26	50	20120604	19	668	13.12	0.0487754267355853	-0.0743208330032061
2	C	26	50	20120604	19	670	13.16	0.047834904005929	-0.0741043876174849
2	C	26	50	20120604	19	672	13.2	0.046156727482139	-0.0729561169155161
2	C	26	50	20120604	19	674	13.24	0.0446959862935638	-0.0729702590511398
2	C	26	50	20120604	19	676	13.28	0.0439132897974684	-0.0724760621217685
2	C	26	50	20120604	19	678	13.32	0.0432859446611997	-0.0726307770854922
2	C	26	50	20120604	19	680	13.36	0.0421462299512833	-0.0724490506427272
2	C	26	50	20120604	19	682	13.4	0.0416766403378973	-0.0725911083950676
2	C	26	50	20120604	19	684	13.44	0.0407717557900129	-0.0726302114000672
2	C	26	50	20120604	19	686	13.48	0.0397905037097603	-0.0735813407314412
2	C	26	50	20120604	19	688	13.52	0.0388982763732591	-0.0736681734441709
2	C	26	50	20120604	19	690	13.56	0.0387871191872566	-0.0733147614749339
2	C	26	50	20120604	19	692	13.6	0.0394017364014639	-0.07298227986642
2	C	26	50	20120604	19	694	13.64	0.0393405716648913	-0.0719625611772709
2	C	26	50	20120604	19	696	13.68	0.0397122976997611	-0.0715930978841009
2	C	26	50	20120604	19	698	13.72	0.0401338747627045	-0.0709899357997488
2	C	26	50	20120604	19	700	13.76	0.0400312028580762	-0.0704204319981811
2	C	26	50	20120604	19	702	13.8	0.0403369558302613	-0.0691479226347578
2	C	26	50	20120604	19	704	13.84	0.0397230457228351	-0.0682868079966288
2	C	26	50	20120604	19	706	13.88	0.0397417840525365	-0.0673960655843681
2	C	26	50	20120604	19	708	13.92	0.0394906197238591	-0.0654942311856888
2	C	26	50	20120604	19	710	13.96	0.0391615322278948	-0.0640104383160469
2	C	26	50	20120604	19	712	14	0.0380950737805093	-0.0621501817961014
2	C	26	50	20120604	19	714	14.04	0.0372722136192425	-0.0610478730349097
2	C	26	50	20120604	19	716	14.08	0.0360471511208368	-0.0604337507954492
2	C	26	50	20120604	19	718	14.12	0.0352947895056543	-0.0599046935017654
2	C	26	50	20120604	19	720	14.16	0.0336693631477408	-0.0585698880309195
2	C	26	50	20120604	19	722	14.2	0.032000873986853	-0.0579644632048676
2	C	26	50	20120604	19	724	14.24	0.0301895492561656	-0.0571460578163223
2	C	26	50	20120604	19	726	14.28	0.0285161103478095	-0.0561947163529139
2	C	26	50	20120604	19	728	14.32	0.0261171798819560	-0.0547103577978471
2	C	26	50	20120604	19	730	14.36	0.0237373412991946	-0.0537298835350539
2	C	26	50	20120604	19	732	14.4	0.0223043894071200	-0.0533138926156818
2	C	26	50	20120604	19	734	14.44	0.0213740490151129	-0.0532152512197063
2	C	26	50	20120604	19	736	14.48	0.0195017009692090	-0.0530417979262812
2	C	26	50	20120604	19	738	14.52	0.0168351305866765	-0.0535374090692149
2	C	26	50	20120604	19	740	14.56	0.0151969055960234	-0.0533921693363592
2	C	26	50	20120604	19	742	14.6	0.0145831369099535	-0.0536611527559225
2	C	26	50	20120604	19	744	14.64	0.0129729133478355	-0.054004099544798
2	C	26	50	20120604	19	746	14.68	0.0123041317541893	-0.0537127715509491
2	C	26	50	20120604	19	748	14.72	0.0127071826194656	-0.0538987406344012
2	C	26	50	20120604	19	750	14.76	0.0133415281128681	-0.0535519047582292
2	C	26	50	20120604	19	752	14.8	0.0131588117206095	-0.0536359090438342
2	C	26	50	20120604	19	754	14.84	0.0137320631881174	-0.0532238779224368
2	C	26	50	20120604	19	756	14.88	0.0144639187066455	-0.0532957199714053
2	C	26	50	20120604	19	758	14.92	0.0150670100803195	-0.0532023111656106
2	C	26	50	20120604	19	760	14.96	0.0151859454409151	-0.0530821030128089
2	C	26	50	20120604	19	762	15	0.0155923197080630	-0.0529308528723131
2	C	26	50	20120604	19	764	15.04	0.0160236548445868	-0.052761005823472
2	C	26	50	20120604	19	766	15.08	0.0166811934404121	-0.0527371763249461
2	C	26	50	20120604	19	768	15.12	0.0173129933494023	-0.0513166695122204
2	C	26	50	20120604	19	770	15.16	0.0176656275011800	-0.0506560196465578
2	C	26	50	20120604	19	772	15.2	0.0182966495927109	-0.049873676703853
2	C	26	50	20120604	19	774	15.24	0.0192321518642207	-0.047889817918556
2	C	26	50	20120604	19	776	15.28	0.0193404806230985	-0.046396974082115
2	C	26	50	20120604	19	778	15.32	0.0200359908530736	-0.044527525174014
2	C	26	50	20120604	19	780	15.36	0.0199315511814923	-0.0421348879585131
2	C	26	50	20120604	19	782	15.4	0.0200488601964912	-0.040087177430875
2	C	26	50	20120604	19	784	15.44	0.0189845937801273	-0.0389898184171516
2	C	26	50	20120604	19	786	15.48	0.0181941191094389	-0.0372649728458032
2	C	26	50	20120604	19	788	15.52	0.0175466214299064	-0.035577179669789
2	C	26	50	20120604	19	790	15.56	0.0164195639313731	-0.0340392931313864
2	C	26	50	20120604	19	792	15.6	0.0158867589717490	-0.0335255800548544
2	C	26	50	20120604	19	794	15.64	0.0152561611442869	-0.0326718193272498
2	C	26	50	20120604	19	796	15.68	0.0147547517257475	-0.0314369987552637
2	C	26	50	20120604	19	798	15.72	0.0137208909009747	-0.0290894749524025
2	C	26	50	20120604	19	800	15.76	0.0124487350909420	-0.0270571793525942
2	C	26	50	20120604	19	802	15.8	0.0113541337936652	-0.0262787962078641
2	C	26	50	20120604	19	804	15.84	0.0100603405161282	-0.0253686790697989
2	C	26	50	20120604	19	806	15.88	0.00882757055380754	-0.0232281254217909
2	C	26	50	20120604	19	808	15.92	0.00749219939753674	-0.0210149519073552
2	C	26	50	20120604	19	810	15.96	0.00616078803924059	-0.0199226840624563
2	C	26	50	20120604	19	812	16	0.00486324709576328	-0.0178429415976304
2	C	26	50	20120604	19	814	16.04	0.00341424387975580	-0.0160897410443565
2	C	26	50	20120604	19	816	16.08	0.00221661712446015	-0.014168744051907
2	C	26	50	20120604	19	818	16.12	0.00220736816776223	-0.0136986028952317
2	C	26	50	20120604	19	820	16.16	0.00278270560027466	-0.012838230719223
2	C	26	50	20120604	19	822	16.2	0.00246990984454898	-0.0117031122033842
2	C	26	50	20120604	19	824	16.24	0.00273682851231128	-0.0096035141801426
2	C	26	50	20120604	19	826	16.28	0.00242958354481791	-0.00647263627187949
2	C	26	50	20120604	19	828	16.32	0.00182823165382563	-0.00448235695700933
2	C	26	50	20120604	19	830	16.36	0.00149053159726656	-0.00199672105764676
2	C	26	50	20120604	19	832	16.4	0.00140321734481886	-0.00070154114371183
2	C	26	50	20120604	19	834	16.44	0.00176278467858613	0.000628989866641748
2	C	26	50	20120604	19	836	16.48	0.00238750135752780	0.00175733203677505
2	C	26	50	20120604	19	838	16.52	0.00370762955433792	0.00444304889104318
2	C	26	50	20120604	19	840	16.56	0.00496479470060948	0.00616271844075324
2	C	26	50	20120604	19	842	16.6	0.00608333863349723	0.0083684956182578
2	C	26	50	20120604	19	844	16.64	0.00632927037199391	0.00958186257050267
2	C	26	50	20120604	19	846	16.68	0.00589354410235895	0.0099091610863105
2	C	26	50	20120604	19	848	16.72	0.00524655553970888	0.00959294293376386
2	C	26	50	20120604	19	850	16.76	0.00388876909847447	0.00965593200583196
2	C	26	50	20120604	19	852	16.8	0.00325260634064438	0.00988293449579628
2	C	26	50	20120604	19	854	16.84	0.00248331658912028	0.009883132485695
2	C	26	50	20120604	19	856	16.88	0.0014576016344667	0.00934403427571839
2	C	26	50	20120604	19	858	16.92	2.22031529292007e-06	0.00908834446364133
2	C	26	50	20120604	19	860	16.96	-0.00213504528618248	0.008355859620078
2	C	26	50	20120604	19	862	17	-0.00290876011194323	0.00745553025407798
2	C	26	50	20120604	19	864	17.04	-0.00355722087091173	0.00631250487021199
2	C	26	50	20120604	19	866	17.08	-0.00396441538192582	0.00618590447210835
2	C	26	50	20120604	19	868	17.12	-0.00386652351913835	0.00594967423864954
2	C	26	50	20120604	19	870	17.16	-0.00388668313346998	0.00564382934258293
2	C	26	50	20120604	19	872	17.2	-0.00344791418335557	0.00627358783429582
2	C	26	50	20120604	19	874	17.24	-0.00353089528544816	0.0060717562244214
2	C	26	50	20120604	19	876	17.28	-0.00310473758477621	0.00679479977824233
2	C	26	50	20120604	19	878	17.32	-0.00254252546833616	0.00758232439943966
2	C	26	50	20120604	19	880	17.36	-0.00234398826895529	0.0079503833785422
2	C	26	50	20120604	19	882	17.4	-0.00182908018196306	0.00840926032419321
2	C	26	50	20120604	19	884	17.44	-0.00138056942172424	0.00862326619151932
2	C	26	50	20120604	19	886	17.48	-0.00105124150945442	0.00941771480231803
2	C	26	50	20120604	19	888	17.52	-2.19203102167801e-05	0.00959524103080272
2	C	26	50	20120604	19	890	17.56	0.00052200743907534	0.0105557253848918
2	C	26	50	20120604	19	892	17.6	0.00110684838672693	0.0115813908420707
2	C	26	50	20120604	19	894	17.64	0.0026586507865833	0.0119819951178842
2	C	26	50	20120604	19	896	17.68	0.00394526693029128	0.0128703121538854
2	C	26	50	20120604	19	898	17.72	0.00569257728407792	0.0138298914112946
2	C	26	50	20120604	19	900	17.76	0.00690711096251175	0.0143750636685216
2	C	26	50	20120604	19	902	17.8	0.0091216421219674	0.0142064752697511
2	C	26	50	20120604	19	904	17.84	0.0104797184769821	0.0141104430977982
2	C	26	50	20120604	19	906	17.88	0.0115988775927695	0.0138917137571737
2	C	26	50	20120604	19	908	17.92	0.0131392460759740	0.0132345216436711
2	C	26	50	20120604	19	910	17.96	0.0140348272199384	0.0125739827937732
2	C	26	50	20120604	19	912	18	0.0141253170889404	0.0115977709706569
2	C	26	50	20120604	19	914	18.04	0.0148902333850228	0.0105928626330398
2	C	26	50	20120604	19	916	18.08	0.0156529046170750	0.00936095534099218
2	C	26	50	20120604	19	918	18.12	0.0171099405661168	0.00800178297046665
2	C	26	50	20120604	19	920	18.16	0.0185061511898409	0.00752382121279141
2	C	26	50	20120604	19	922	18.2	0.0200399011535736	0.00618070723726662
2	C	26	50	20120604	19	924	18.24	0.0213124600144716	0.00526537872222407
2	C	26	50	20120604	19	926	18.28	0.0228572054886517	0.00308791410023822
2	C	26	50	20120604	19	928	18.32	0.0230023745108293	0.00124738585948775
2	C	26	50	20120604	19	930	18.36	0.0235188453038079	0.000555694006131072
2	C	26	50	20120604	19	932	18.4	0.0248006177660648	-0.00110268352778573
2	C	26	50	20120604	19	934	18.44	0.0262994012994678	-0.00309361338089458
2	C	26	50	20120604	19	936	18.48	0.0269226452164056	-0.00384965195133924
2	C	26	50	20120604	19	938	18.52	0.0270173975250846	-0.00495302137270273
2	C	26	50	20120604	19	940	18.56	0.0284615217043019	-0.00650010029926077
2	C	26	50	20120604	19	942	18.6	0.0292845939976030	-0.00753827447539886
2	C	26	50	20120604	19	944	18.64	0.0303570628526287	-0.0080876257337027
2	C	26	50	20120604	19	946	18.68	0.031423379878658	-0.00905636202392829
2	C	26	50	20120604	19	948	18.72	0.0321995709923665	-0.00907778735939819
2	C	26	50	20120604	19	950	18.76	0.0334913843709162	-0.0093509427089706
2	C	26	50	20120604	19	952	18.8	0.0337392252977221	-0.00882464313173343
2	C	26	50	20120604	19	954	18.84	0.0343044864586026	-0.0090165519121475
2	C	26	50	20120604	19	956	18.88	0.0352134015151398	-0.00878900494996163
2	C	26	50	20120604	19	958	18.92	0.0358843751398077	-0.00908719187958799
2	C	26	50	20120604	19	960	18.96	0.0373437728254986	-0.00926007948758809
2	C	26	50	20120604	19	962	19	0.0386894677407747	-0.00968257578934709
2	C	26	50	20120604	19	964	19.04	0.0402411428614105	-0.0109683787602567
2	C	26	50	20120604	19	966	19.08	0.0411468052267542	-0.0123835822721235
2	C	26	50	20120604	19	968	19.12	0.0415228446129892	-0.0133264384541576
2	C	26	50	20120604	19	970	19.16	0.0418047680866483	-0.0144336969628176
2	C	26	50	20120604	19	972	19.2	0.0414746906411904	-0.0159729270041045
2	C	26	50	20120604	19	974	19.24	0.041336168422756	-0.0176055658511861
2	C	26	50	20120604	19	976	19.28	0.0415975150890825	-0.0201043397945431
2	C	26	50	20120604	19	978	19.32	0.0413973331593286	-0.0209676464636938
2	C	26	50	20120604	19	980	19.36	0.042520925834634	-0.0233367370233812
2	C	26	50	20120604	19	982	19.4	0.0431972522576355	-0.0251908629275339
2	C	26	50	20120604	19	984	19.44	0.0450204280979757	-0.0268904930710651
2	C	26	50	20120604	19	986	19.48	0.0463575245947926	-0.0287793591313775
2	C	26	50	20120604	19	988	19.52	0.0478483531769072	-0.0304558032435536
2	C	26	50	20120604	19	990	19.56	0.0501186821324663	-0.0325852341018935
2	C	26	50	20120604	19	992	19.6	0.0504913274061516	-0.0334995231699677
2	C	26	50	20120604	19	994	19.64	0.051095606719218	-0.0346758801532852
2	C	26	50	20120604	19	996	19.68	0.0524104788499022	-0.0361661006235681
2	C	26	50	20120604	19	998	19.72	0.0529381572853627	-0.0373657426331901
2	C	26	50	20120604	19	1000	19.76	0.0533975716321674	-0.0386052230388642
2	C	26	50	20120604	19	1002	19.8	0.0543001368698095	-0.040498133749965
2	C	26	50	20120604	19	1004	19.84	0.0556797021999045	-0.0420300098807275
2	C	26	50	20120604	19	1006	19.88	0.0566290496221899	-0.043666410535885
2	C	26	50	20120604	19	1008	19.92	0.058294144670528	-0.046246784601791
2	C	26	50	20120604	19	1010	19.96	0.059868249218263	-0.0470226787306513
2	C	26	50	20120604	19	1012	20	0.06160088710634	-0.0484605662280586
2	C	26	50	20120604	19	1014	20.04	0.062835820815411	-0.0503780559708734
2	C	26	50	20120604	19	1016	20.08	0.0640777336684124	-0.052510315256338
2	C	26	50	20120604	19	1018	20.12	0.065178769637398	-0.0549086093260884
2	C	26	50	20120604	19	1020	20.16	0.0662630896020763	-0.0571476912329868
2	C	26	50	20120604	19	1022	20.2	0.0663171761997693	-0.0582163487824619
2	C	26	50	20120604	19	1024	20.24	0.0674705027152236	-0.0599965254594381
2	C	26	50	20120604	19	1026	20.28	0.0684108203839133	-0.0619362537105212
2	C	26	50	20120604	19	1028	20.32	0.0694372707296193	-0.0632626304685353
2	C	26	50	20120604	19	1030	20.36	0.0710268078828537	-0.0656121023505787
2	C	26	50	20120604	19	1032	20.4	0.073112924915312	-0.0668179916486125
2	C	26	50	20120604	19	1034	20.44	0.0750043507021722	-0.0689529732951847
2	C	26	50	20120604	19	1036	20.48	0.0766200614129123	-0.0705842969236533
2	C	26	50	20120604	19	1038	20.52	0.0789875397691386	-0.0720677220977689
2	C	26	50	20120604	19	1040	20.56	0.0802771045481241	-0.0733704107786133
2	C	26	50	20120604	19	1042	20.6	0.0822280757970281	-0.0751006374325665
2	C	26	50	20120604	19	1044	20.64	0.0847092710658048	-0.0769851194308355
2	C	26	50	20120604	19	1046	20.68	0.0870540371522194	-0.0790201727470904
2	C	26	50	20120604	19	1048	20.72	0.0887929187931743	-0.081119466714416
2	C	26	50	20120604	19	1050	20.76	0.0895699089375455	-0.0816180972033054
2	C	26	50	20120604	19	1052	20.8	0.0902132205449334	-0.0836858329949867
2	C	26	50	20120604	19	1054	20.84	0.0908135047046861	-0.0852111118194808
2	C	26	50	20120604	19	1056	20.88	0.0924665647956084	-0.087881302588733
2	C	26	50	20120604	19	1058	20.92	0.0934364040309912	-0.089136021286963
2	C	26	50	20120604	19	1060	20.96	0.0952572691877918	-0.0906781559814857
2	C	26	50	20120604	19	1062	21	0.096642334394431	-0.093016715084575
2	C	26	50	20120604	19	1064	21.04	0.0978309455382664	-0.095404650039981
2	C	26	50	20120604	19	1066	21.08	0.0989927502640271	-0.0969835911980993
2	C	26	50	20120604	19	1068	21.12	0.100761316247656	-0.0986685347337853
2	C	26	50	20120604	19	1070	21.16	0.102435879455794	-0.100628500380946
2	C	26	50	20120604	19	1072	21.2	0.103430517067415	-0.102740889965859
2	C	26	50	20120604	19	1074	21.24	0.104333117660396	-0.104823694203047
2	C	26	50	20120604	19	1076	21.28	0.104636459398457	-0.106657229157732
2	C	26	50	20120604	19	1078	21.32	0.105807498938780	-0.109168801733828
2	C	26	50	20120604	19	1080	21.36	0.106390034718325	-0.111249230092232
2	C	26	50	20120604	19	1082	21.4	0.107406635066569	-0.113599872235998
2	C	26	50	20120604	19	1084	21.44	0.108555075474166	-0.115125709674849
2	C	26	50	20120604	19	1086	21.48	0.109587366521884	-0.117579455058381
2	C	26	50	20120604	19	1088	21.52	0.110942720515792	-0.119449922200246
2	C	26	50	20120604	19	1090	21.56	0.112826276204177	-0.121953256982342
2	C	26	50	20120604	19	1092	21.6	0.114190744804494	-0.123816023731361
2	C	26	50	20120604	19	1094	21.64	0.114223321213903	-0.125832642773830
2	C	26	50	20120604	19	1096	21.68	0.115564844199170	-0.128216158311854
2	C	26	50	20120604	19	1098	21.72	0.116218281575665	-0.130283667829365
2	C	26	50	20120604	19	1100	21.76	0.117208867465429	-0.132726792469043
2	C	26	50	20120604	19	1102	21.8	0.118203908127915	-0.135284256275238
2	C	26	50	20120604	19	1104	21.84	0.119276659825653	-0.137049831197183
2	C	26	50	20120604	19	1106	21.88	0.120445083070885	-0.139346231179764
2	C	26	50	20120604	19	1108	21.92	0.121341906601464	-0.141034590041204
2	C	26	50	20120604	19	1110	21.96	0.122202031290100	-0.142626711669723
2	C	26	50	20120604	19	1112	22	0.123506855433423	-0.143873128792921
2	C	26	50	20120604	19	1114	22.04	0.125047923952341	-0.145488584945220
2	C	26	50	20120604	19	1116	22.08	0.126839732535868	-0.146731678666546
2	C	26	50	20120604	19	1118	22.12	0.1287756494814	-0.148925265323142
2	C	26	50	20120604	19	1120	22.16	0.130314030994550	-0.150541994267647
2	C	26	50	20120604	19	1122	22.2	0.132125355725237	-0.152124782086655
2	C	26	50	20120604	19	1124	22.24	0.133389238385930	-0.153557804689408
2	C	26	50	20120604	19	1126	22.28	0.134376076609754	-0.155897196764286
2	C	26	50	20120604	19	1128	22.32	0.135741216961513	-0.157257245947220
2	C	26	50	20120604	19	1130	22.36	0.137470305173548	-0.159640690774565
2	C	26	50	20120604	19	1132	22.4	0.138900428638498	-0.161328908214648
2	C	26	50	20120604	19	1134	22.44	0.139975513788614	-0.161502573640108
2	C	26	50	20120604	19	1136	22.48	0.141058377113323	-0.161979587874696
2	C	26	50	20120604	19	1138	22.52	0.143748069887601	-0.163241207793689
2	C	26	50	20120604	19	1140	22.56	0.144567040961571	-0.164342738737421
2	C	26	50	20120604	19	1142	22.6	0.146523958978505	-0.164860694454641
2	C	26	50	20120604	19	1144	22.64	0.149176457936092	-0.165844138565915
2	C	26	50	20120604	19	1146	22.68	0.150831582778815	-0.167506758740519
2	C	26	50	20120604	19	1148	22.72	0.152851079745884	-0.168755509316094
2	C	26	50	20120604	19	1150	22.76	0.154098557529253	-0.170014017965250
2	C	26	50	20120604	19	1152	22.8	0.155943540542725	-0.171582946491347
2	C	26	50	20120604	19	1154	22.84	0.157863689007037	-0.173505216276002
2	C	26	50	20120604	19	1156	22.88	0.159781574729649	-0.175271356883372
2	C	26	50	20120604	19	1158	22.92	0.161260842115892	-0.176578090215005
2	C	26	50	20120604	19	1160	22.96	0.162791445454448	-0.179051125471527
2	C	26	50	20120604	19	1162	23	0.163506825384974	-0.180523533921991
2	C	26	50	20120604	19	1164	23.04	0.164608780592775	-0.181390163993014
2	C	26	50	20120604	19	1166	23.08	0.165992164299489	-0.183811014769084
2	C	26	50	20120604	19	1168	23.12	0.167662562648686	-0.185923637699235
2	C	26	50	20120604	19	1170	23.16	0.169040713765218	-0.187932528064586
2	C	26	50	20120604	19	1172	23.2	0.169701505052237	-0.189596703874108
2	C	26	50	20120604	19	1174	23.24	0.171001662290805	-0.191072647858479
2	C	26	50	20120604	19	1176	23.28	0.172399824529245	-0.193084154518920
2	C	26	50	20120604	19	1178	23.32	0.173082253283768	-0.194510318185896
2	C	26	50	20120604	19	1180	23.36	0.174260222470547	-0.196313511188599
2	C	26	50	20120604	19	1182	23.4	0.175659162526446	-0.199384900203361
2	C	26	50	20120604	19	1184	23.44	0.177068355630673	-0.201006366763300
2	C	26	50	20120604	19	1186	23.48	0.178262941826810	-0.202996589509628
2	C	26	50	20120604	19	1188	23.52	0.179848133808874	-0.205171791389914
2	C	26	50	20120604	19	1190	23.56	0.180885530167552	-0.206125607727056
2	C	26	50	20120604	19	1192	23.6	0.182375686998225	-0.207596814095993
2	C	26	50	20120604	19	1194	23.64	0.183363656592899	-0.208988965926793
2	C	26	50	20120604	19	1196	23.68	0.184399143763268	-0.209646292390584
2	C	26	50	20120604	19	1198	23.72	0.185753323959919	-0.210617079290475
2	C	26	50	20120604	19	1200	23.76	0.186247096625221	-0.212255940677231
2	C	26	50	20120604	19	1202	23.8	0.187361850465762	-0.214164775433044
2	C	26	50	20120604	19	1204	23.84	0.187810156165034	-0.215100984811335
2	C	26	50	20120604	19	1206	23.88	0.188788226264771	-0.216254134550094
2	C	26	50	20120604	19	1208	23.92	0.189491090405271	-0.217512784620606
2	C	26	50	20120604	19	1210	23.96	0.19043076460679	-0.218899491729191
2	C	26	50	20120604	19	1212	24	0.192370994903687	-0.221490401686137
2	C	26	50	20120604	19	1214	24.04	0.19330076961027	-0.222833268174288
2	C	26	50	20120604	19	1216	24.08	0.194873799355697	-0.223976942682180
2	C	26	50	20120604	19	1218	24.12	0.1964394751906	-0.225224137622836
2	C	26	50	20120604	19	1220	24.16	0.198037960780151	-0.226485191856404
2	C	26	50	20120604	19	1222	24.2	0.198761543149339	-0.227001874781417
2	C	26	50	20120604	19	1224	24.24	0.198906005064735	-0.227198238334553
2	C	26	50	20120604	19	1226	24.28	0.200281610596856	-0.227625755094458
2	C	26	50	20120604	19	1228	24.32	0.201703955887212	-0.228590602297387
2	C	26	50	20120604	19	1230	24.36	0.202920108840175	-0.229604664132287
2	C	26	50	20120604	19	1232	24.4	0.203753717024516	-0.230673173189338
2	C	26	50	20120604	19	1234	24.44	0.205002609021448	-0.231702579241389
2	C	26	50	20120604	19	1236	24.48	0.205624650856857	-0.232845475931821
2	C	26	50	20120604	19	1238	24.52	0.207187568975314	-0.234344330175902
2	C	26	50	20120604	19	1240	24.56	0.208193216239518	-0.236488136515104
2	C	26	50	20120604	19	1242	24.6	0.208296524540249	-0.237656206206946
2	C	26	50	20120604	19	1244	24.64	0.208576963089667	-0.238412386198747
2	C	26	50	20120604	19	1246	24.68	0.208671149712921	-0.239252994740221
2	C	26	50	20120604	19	1248	24.72	0.209002146397195	-0.241344545888293
2	C	26	50	20120604	19	1250	24.76	0.210007793661398	-0.242573356052639
2	C	26	50	20120604	19	1252	24.8	0.210898960337728	-0.243604105607574
2	C	26	50	20120604	19	1254	24.84	0.211736104055975	-0.245021218307751
2	C	26	50	20120604	19	1256	24.88	0.211604157930605	-0.247024168976139
2	C	26	50	20120604	19	1258	24.92	0.212399935902153	-0.248314356009092
2	C	26	50	20120604	19	1260	24.96	0.212533013398372	-0.249950459679402
2	C	26	50	20120604	19	1262	25	0.213159297874469	-0.252008352544689
2	C	26	50	20120604	19	1264	25.04	0.213786077325313	-0.253664113783516
2	C	26	50	20120604	19	1266	25.08	0.213672021001507	-0.255038234391395
2	C	26	50	20120604	19	1268	25.12	0.213106476997914	-0.256001172406015
2	C	26	50	20120604	19	1270	25.16	0.212862030183658	-0.256794334082472
2	C	26	50	20120604	19	1272	25.2	0.212874263130972	-0.258166616212721
