# Supplementary material for: How Do Ants Make Sense of Gravity? A Boltzmann Walker Analysis of Lasius niger Trajectories on Various Inclines
Source: PLoS One. 2013 Oct 29;8(10):e76531. doi: 10.1371/journal.pone.0076531 (PMC3812222; doi:10.1371/journal.pone.0076531)
Supplement: Dataset S2 — Trajectories for . (ZIP) [file pone.0076531.s006.zip › Incline2/2-C-26-50-20120604-20.txt]

Pente	Colonie	Temperature	Humidite	Date	Indiv	Frame	Time	X	Y
2	C	26	50	20120604	20	10	0	0	0
2	C	26	50	20120604	20	12	0.04	-0.0032403592511942	0.000297578817794499
2	C	26	50	20120604	20	14	0.08	-0.0059122130648851	0.0007566524098414
2	C	26	50	20120604	20	16	0.12	-0.0057944756138876	0.000944252010820198
2	C	26	50	20120604	20	18	0.16	-0.004311392679454	0.001633112608625
2	C	26	50	20120604	20	20	0.2	-0.002673959648396	0.0018826364495701
2	C	26	50	20120604	20	22	0.24	-0.0011601500958927	0.00185269047738690
2	C	26	50	20120604	20	24	0.28	4.29143105501999e-05	0.0021478297767863
2	C	26	50	20120604	20	26	0.32	0.0033162600930868	0.0019830809678377
2	C	26	50	20120604	20	28	0.36	0.00633066337235289	0.00148486060088140
2	C	26	50	20120604	20	30	0.4	0.00993158344234194	0.000767903822232997
2	C	26	50	20120604	20	32	0.44	0.0136620666878478	-0.000259451620153003
2	C	26	50	20120604	20	34	0.48	0.0165028681812648	-0.0019265972781565
2	C	26	50	20120604	20	36	0.52	0.0185427227525639	-0.0037114691441598
2	C	26	50	20120604	20	38	0.56	0.0207932668603854	-0.0066529979985567
2	C	26	50	20120604	20	40	0.6	0.0225844687462938	-0.00929442507816391
2	C	26	50	20120604	20	42	0.64	0.0254880316233954	-0.0128688908692552
2	C	26	50	20120604	20	44	0.68	0.0275233607112949	-0.0141036336594954
2	C	26	50	20120604	20	46	0.72	0.0308481555832306	-0.0160618739661099
2	C	26	50	20120604	20	48	0.76	0.0340671177832261	-0.0182766031154643
2	C	26	50	20120604	20	50	0.8	0.0368647857629907	-0.0197863468039757
2	C	26	50	20120604	20	52	0.84	0.0403688534171606	-0.0208084696561809
2	C	26	50	20120604	20	54	0.88	0.0426076241970754	-0.0218711804376261
2	C	26	50	20120604	20	56	0.92	0.0416793344147337	-0.0219888430060156
2	C	26	50	20120604	20	58	0.96	0.0421308928051994	-0.0239014254277689
2	C	26	50	20120604	20	60	1	0.0405249825944466	-0.0245988448460532
2	C	26	50	20120604	20	62	1.04	0.0390683426252023	-0.0254035323630435
2	C	26	50	20120604	20	64	1.08	0.0356203202545093	-0.0279849246627144
2	C	26	50	20120604	20	66	1.12	0.0331943429542754	-0.030907149501985
2	C	26	50	20120604	20	68	1.16	0.032172453447308	-0.0339762545618436
2	C	26	50	20120604	20	70	1.2	0.0316270513803771	-0.0380260778363351
2	C	26	50	20120604	20	72	1.24	0.0313219454108968	-0.0417385899629971
2	C	26	50	20120604	20	74	1.28	0.0321579860425649	-0.0449326337200236
2	C	26	50	20120604	20	76	1.32	0.0333541844421626	-0.0481087593912148
2	C	26	50	20120604	20	78	1.36	0.0356972817565736	-0.0513933835269113
2	C	26	50	20120604	20	80	1.4	0.0373397635300493	-0.0542124627000102
2	C	26	50	20120604	20	82	1.44	0.0402448198166727	-0.057295469479187
2	C	26	50	20120604	20	84	1.48	0.0428042635218555	-0.0586412351051413
2	C	26	50	20120604	20	86	1.52	0.046006615783561	-0.0610114499646108
2	C	26	50	20120604	20	88	1.56	0.0483500030117523	-0.0628057687772107
2	C	26	50	20120604	20	90	1.6	0.0507725367019618	-0.0644567358320606
2	C	26	50	20120604	20	92	1.64	0.0509640282893749	-0.0653554614798809
2	C	26	50	20120604	20	94	1.68	0.0501322515115973	-0.0651609434754443
2	C	26	50	20120604	20	96	1.72	0.047340586868405	-0.0640437218322374
2	C	26	50	20120604	20	98	1.76	0.0480226055009951	-0.0659945445887173
2	C	26	50	20120604	20	100	1.8	0.0474082499162968	-0.0661023288753736
2	C	26	50	20120604	20	102	1.84	0.0455318642906723	-0.0682532133534547
2	C	26	50	20120604	20	104	1.88	0.0427841180496595	-0.070538228916859
2	C	26	50	20120604	20	106	1.92	0.0407188005631699	-0.0724458615911441
2	C	26	50	20120604	20	108	1.96	0.0387270928926017	-0.0741395944641202
2	C	26	50	20120604	20	110	2	0.0367814885841669	-0.0768618848610103
2	C	26	50	20120604	20	112	2.04	0.0351390916635049	-0.0800173488720553
2	C	26	50	20120604	20	114	2.08	0.0329083819008957	-0.0831547109495018
2	C	26	50	20120604	20	116	2.12	0.0312741874188955	-0.0852881228190198
2	C	26	50	20120604	20	118	2.16	0.0294391746110383	-0.0892888622762951
2	C	26	50	20120604	20	120	2.2	0.0279239862003118	-0.0910663873028419
2	C	26	50	20120604	20	122	2.24	0.0261336625410255	-0.0924436191805589
2	C	26	50	20120604	20	124	2.28	0.0249718153888579	-0.0931449983968179
2	C	26	50	20120604	20	126	2.32	0.0236580109894133	-0.0920939548772622
2	C	26	50	20120604	20	128	2.36	0.0217983908655708	-0.090749391332836
2	C	26	50	20120604	20	130	2.4	0.0211061333267892	-0.0899055301001679
2	C	26	50	20120604	20	132	2.44	0.0196562108719662	-0.0884870031864296
2	C	26	50	20120604	20	134	2.48	0.0185117585466157	-0.0870457074343371
2	C	26	50	20120604	20	136	2.52	0.0165481230152607	-0.084374682279083
2	C	26	50	20120604	20	138	2.56	0.0155745783989231	-0.0822617057955414
2	C	26	50	20120604	20	140	2.6	0.0134642182104718	-0.0787706489061452
2	C	26	50	20120604	20	142	2.64	0.0128583691203512	-0.0765289789884276
2	C	26	50	20120604	20	144	2.68	0.0120598334323572	-0.0739548981728743
2	C	26	50	20120604	20	146	2.72	0.011078793484139	-0.0717287846043428
2	C	26	50	20120604	20	148	2.76	0.0107145627811498	-0.0674911643753699
2	C	26	50	20120604	20	150	2.8	0.0102890259202317	-0.0641079412701048
2	C	26	50	20120604	20	152	2.84	0.00959867756975932	-0.0621942981881796
2	C	26	50	20120604	20	154	2.88	0.00899629330286649	-0.0589283840979133
2	C	26	50	20120604	20	156	2.92	0.00840373782023216	-0.0562220036035999
2	C	26	50	20120604	20	158	2.96	0.00669275154179508	-0.0533828991664578
2	C	26	50	20120604	20	160	3	0.00494697560972361	-0.0498685077532825
2	C	26	50	20120604	20	162	3.04	0.0036705771590038	-0.0477206709054284
2	C	26	50	20120604	20	164	3.08	0.0024675763921711	-0.0448723740801309
2	C	26	50	20120604	20	166	3.12	0.0017118630908458	-0.0416050174920309
2	C	26	50	20120604	20	168	3.16	0.000781805541551101	-0.0389856818424816
2	C	26	50	20120604	20	170	3.2	0.000342331605975901	-0.0365278423106875
2	C	26	50	20120604	20	172	3.24	0.000651287771879701	-0.0333834303786325
2	C	26	50	20120604	20	174	3.28	0.00119189989747490	-0.0308488351128473
2	C	26	50	20120604	20	176	3.32	0.0017656527036907	-0.0269144993462864
2	C	26	50	20120604	20	178	3.36	0.0022202587243833	-0.0260164100945692
2	C	26	50	20120604	20	180	3.4	0.001436056090844	-0.0219731523065411
2	C	26	50	20120604	20	182	3.44	0.001040507628516	-0.0186639562101983
2	C	26	50	20120604	20	184	3.48	0.000663768206567701	-0.0160460135610079
2	C	26	50	20120604	20	186	3.52	8.84661293943014e-05	-0.0120628810625841
2	C	26	50	20120604	20	188	3.56	-0.000413183705450699	-0.0091186581313508
2	C	26	50	20120604	20	190	3.6	2.75502236978999e-05	-0.0051235812558899
2	C	26	50	20120604	20	192	3.64	0.0012102486113399	-0.002572631246652
2	C	26	50	20120604	20	194	3.68	0.003497300642274	-0.000488518861918402
2	C	26	50	20120604	20	196	3.72	0.00522083806607717	0.0005622771702639
2	C	26	50	20120604	20	198	3.76	0.00862188026222822	0.0012269575445793
2	C	26	50	20120604	20	200	3.8	0.0110006581848179	0.000905577512529999
2	C	26	50	20120604	20	202	3.84	0.0142203274915946	0.000539649753265897
2	C	26	50	20120604	20	204	3.88	0.0175943935640434	-0.00166189185461930
2	C	26	50	20120604	20	206	3.92	0.0203467572123373	-0.0037898802151255
2	C	26	50	20120604	20	208	3.96	0.0221777677958130	-0.0052759641107384
2	C	26	50	20120604	20	210	4	0.0247727506878183	-0.0065492230073498
2	C	26	50	20120604	20	212	4.04	0.0268106748576048	-0.0087861270253622
2	C	26	50	20120604	20	214	4.08	0.0294810424035524	-0.0108766670107368
2	C	26	50	20120604	20	216	4.12	0.0321747939707538	-0.0130945357141997
2	C	26	50	20120604	20	218	4.16	0.0343844673066227	-0.0152663081265970
2	C	26	50	20120604	20	220	4.2	0.0368169146339044	-0.0174287820848217
2	C	26	50	20120604	20	222	4.24	0.0387967429105486	-0.0198782706855300
2	C	26	50	20120604	20	224	4.28	0.0405528426016254	-0.0226970104473739
2	C	26	50	20120604	20	226	4.32	0.0422052097279021	-0.0255924712949766
2	C	26	50	20120604	20	228	4.36	0.0436837700073632	-0.0284491826909702
2	C	26	50	20120604	20	230	4.4	0.0448998522496478	-0.0316246578239228
2	C	26	50	20120604	20	232	4.44	0.0464054947188283	-0.0357942543805455
2	C	26	50	20120604	20	234	4.48	0.0470557571858753	-0.038378439752002
2	C	26	50	20120604	20	236	4.52	0.0480446460193647	-0.0419873006311438
2	C	26	50	20120604	20	238	4.56	0.0482886897827556	-0.0455258538830322
2	C	26	50	20120604	20	240	4.6	0.049466369055754	-0.0487509042724138
2	C	26	50	20120604	20	242	4.64	0.0503232764085349	-0.0520462693601165
2	C	26	50	20120604	20	244	4.68	0.0516926820283978	-0.0555636787050339
2	C	26	50	20120604	20	246	4.72	0.0533929061416252	-0.0578955188794884
2	C	26	50	20120604	20	248	4.76	0.055416167745197	-0.0614763613595324
2	C	26	50	20120604	20	250	4.8	0.0572602979878908	-0.0637983628502335
2	C	26	50	20120604	20	252	4.84	0.0586781390080514	-0.0666104345951308
2	C	26	50	20120604	20	254	4.88	0.0590943279173222	-0.0684067828041928
2	C	26	50	20120604	20	256	4.92	0.0599991488255963	-0.0722491939820926
2	C	26	50	20120604	20	258	4.96	0.0585715073054485	-0.075003084981034
2	C	26	50	20120604	20	260	5	0.0577459318541419	-0.077744919809356
2	C	26	50	20120604	20	262	5.04	0.0567192835185372	-0.0804529266492662
2	C	26	50	20120604	20	264	5.08	0.0555681843894436	-0.0836365335102023
2	C	26	50	20120604	20	266	5.12	0.0561751648504141	-0.0871395405042005
2	C	26	50	20120604	20	268	5.16	0.0573451437305654	-0.0901291879750572
2	C	26	50	20120604	20	270	5.2	0.0592464124438198	-0.092145715093645
2	C	26	50	20120604	20	272	5.24	0.0610621212365506	-0.094668954931631
2	C	26	50	20120604	20	274	5.28	0.0636598901292737	-0.0967824971005977
2	C	26	50	20120604	20	276	5.32	0.0666131923115775	-0.0992531281940635
2	C	26	50	20120604	20	278	5.36	0.06865510456361	-0.101119677964362
2	C	26	50	20120604	20	280	5.4	0.0704603481759791	-0.103957580319976
2	C	26	50	20120604	20	282	5.44	0.0713958504474889	-0.106501043411904
2	C	26	50	20120604	20	284	5.48	0.0712161746143894	-0.108012908420759
2	C	26	50	20120604	20	286	5.52	0.0710129521254764	-0.109706712004413
2	C	26	50	20120604	20	288	5.56	0.0696680350276596	-0.11168943941886
2	C	26	50	20120604	20	290	5.6	0.0679962931755784	-0.114383657676537
2	C	26	50	20120604	20	292	5.64	0.0662699626799895	-0.116511624823840
2	C	26	50	20120604	20	294	5.68	0.0642337072822066	-0.118659603093050
2	C	26	50	20120604	20	296	5.72	0.0628600109383955	-0.122461504123456
2	C	26	50	20120604	20	298	5.76	0.0623851180241506	-0.125025190469326
2	C	26	50	20120604	20	300	5.8	0.0626053817864902	-0.128353188534981
2	C	26	50	20120604	20	302	5.84	0.0630455557577789	-0.130938017373608
2	C	26	50	20120604	20	304	5.88	0.0636069278313629	-0.133967333534889
2	C	26	50	20120604	20	306	5.92	0.064410908241572	-0.138254521949223
2	C	26	50	20120604	20	308	5.96	0.0648831141500483	-0.139909293238556
2	C	26	50	20120604	20	310	6	0.0661774024023322	-0.143369590982971
2	C	26	50	20120604	20	312	6.04	0.0668657708538173	-0.146652334214629
2	C	26	50	20120604	20	314	6.08	0.0681078039149715	-0.149305045304250
2	C	26	50	20120604	20	316	6.12	0.0692138603421035	-0.151553503447067
2	C	26	50	20120604	20	318	6.16	0.0695647267269282	-0.153394668083921
2	C	26	50	20120604	20	320	6.2	0.0696239115645135	-0.156650399836538
2	C	26	50	20120604	20	322	6.24	0.0690792272109655	-0.158674351576328
2	C	26	50	20120604	20	324	6.28	0.0682420127820407	-0.160073008789515
2	C	26	50	20120604	20	326	6.32	0.0670880852258223	-0.160419420401619
2	C	26	50	20120604	20	328	6.36	0.0661474210748099	-0.160934406270357
2	C	26	50	20120604	20	330	6.4	0.0641412884259055	-0.160783863236642
2	C	26	50	20120604	20	332	6.44	0.0623366812096393	-0.160269160210617
2	C	26	50	20120604	20	334	6.48	0.0589913590278458	-0.160196328212154
2	C	26	50	20120604	20	336	6.52	0.0563326375305844	-0.160049250001668
2	C	26	50	20120604	20	338	6.56	0.0534556321699707	-0.158857562943334
2	C	26	50	20120604	20	340	6.6	0.0508237100197162	-0.157976578604653
2	C	26	50	20120604	20	342	6.64	0.0485500081648109	-0.156982032916915
2	C	26	50	20120604	20	344	6.68	0.0469945853782348	-0.155413457944209
2	C	26	50	20120604	20	346	6.72	0.0458605275225678	-0.153584738386704
2	C	26	50	20120604	20	348	6.76	0.044328509970449	-0.151997000820228
2	C	26	50	20120604	20	350	6.8	0.0434160593800059	-0.148365583234766
2	C	26	50	20120604	20	352	6.84	0.0419648641329768	-0.146459435484721
2	C	26	50	20120604	20	354	6.88	0.0406490798345449	-0.143136599298570
2	C	26	50	20120604	20	356	6.92	0.0393731763585719	-0.140356538277657
2	C	26	50	20120604	20	358	6.96	0.0381143848667036	-0.136945596586569
2	C	26	50	20120604	20	360	7	0.0370718973392002	-0.134803558014320
2	C	26	50	20120604	20	362	7.04	0.0359079288666891	-0.131842406946746
2	C	26	50	20120604	20	364	7.08	0.0346979984534008	-0.129180927733037
2	C	26	50	20120604	20	366	7.12	0.0332308225931168	-0.127479558106825
2	C	26	50	20120604	20	368	7.16	0.0313378270292023	-0.125399037824539
2	C	26	50	20120604	20	370	7.2	0.0292930863500451	-0.123448766611349
2	C	26	50	20120604	20	372	7.24	0.0273119852811948	-0.121606965578392
2	C	26	50	20120604	20	374	7.28	0.0240498895675469	-0.119537617583250
2	C	26	50	20120604	20	376	7.32	0.0213951985789382	-0.117985306066511
2	C	26	50	20120604	20	378	7.36	0.0190620997544132	-0.115966869759614
2	C	26	50	20120604	20	380	7.4	0.0175333348934879	-0.114922331622445
2	C	26	50	20120604	20	382	7.44	0.0161766091124253	-0.112784111426815
2	C	26	50	20120604	20	384	7.48	0.0162224296318462	-0.109919621856228
2	C	26	50	20120604	20	386	7.52	0.0159315966127442	-0.107760895563944
2	C	26	50	20120604	20	388	7.56	0.0167485877877271	-0.105016472724803
2	C	26	50	20120604	20	390	7.6	0.0173091113331737	-0.102791419816443
2	C	26	50	20120604	20	392	7.64	0.0174817160984613	-0.100443330328157
2	C	26	50	20120604	20	394	7.68	0.0157873468293821	-0.097438267929470
2	C	26	50	20120604	20	396	7.72	0.0140123673872476	-0.095491885803576
2	C	26	50	20120604	20	398	7.76	0.0124415296728417	-0.0921095819371264
2	C	26	50	20120604	20	400	7.8	0.011904764915243	-0.0893638155951009
2	C	26	50	20120604	20	402	7.84	0.0119977494569690	-0.0858153416350724
2	C	26	50	20120604	20	404	7.88	0.0117738794500454	-0.0841475595809659
2	C	26	50	20120604	20	406	7.92	0.0104843288131955	-0.080436733903977
2	C	26	50	20120604	20	408	7.96	0.00889256073806643	-0.0772388434860608
2	C	26	50	20120604	20	410	8	0.0074975804801416	-0.0744454888576615
2	C	26	50	20120604	20	412	8.04	0.00572047971766357	-0.0725271081603024
2	C	26	50	20120604	20	414	8.08	0.00413033798813126	-0.0697845237987922
2	C	26	50	20120604	20	416	8.12	0.00396204657420886	-0.0674428689822149
2	C	26	50	20120604	20	418	8.16	0.0039761887098326	-0.0642408066342897
2	C	26	50	20120604	20	420	8.2	0.00474545017708544	-0.0620936768932168
2	C	26	50	20120604	20	422	8.24	0.00503437400787827	-0.0594574413915971
2	C	26	50	20120604	20	424	8.28	0.00403466644063673	-0.057291149056754
2	C	26	50	20120604	20	426	8.32	0.0031020633069298	-0.0552963301163486
2	C	26	50	20120604	20	428	8.36	0.0020583029872203	-0.052214970895972
2	C	26	50	20120604	20	430	8.4	0.001543812093229	-0.0495128330423457
2	C	26	50	20120604	20	432	8.44	0.0017284376737968	-0.0470979926739155
2	C	26	50	20120604	20	434	8.48	0.0017964472040113	-0.0443405449278648
2	C	26	50	20120604	20	436	8.52	0.0035499800974724	-0.0408276879364048
2	C	26	50	20120604	20	438	8.56	0.00455125744176818	-0.0396680469573944
2	C	26	50	20120604	20	440	8.6	0.00506999804751444	-0.0359135998630742
2	C	26	50	20120604	20	442	8.64	0.00542538991573881	-0.0340222306447564
2	C	26	50	20120604	20	444	8.68	0.00634889965623969	-0.0314359451661597
2	C	26	50	20120604	20	446	8.72	0.00690322894628307	-0.0284991468561289
2	C	26	50	20120604	20	448	8.76	0.00824897335903387	-0.0259147634947736
2	C	26	50	20120604	20	450	8.8	0.0089751453653868	-0.0237124810511137
2	C	26	50	20120604	20	452	8.84	0.0107538878176787	-0.0209145314307182
2	C	26	50	20120604	20	454	8.88	0.0112294001574639	-0.0193510023720026
2	C	26	50	20120604	20	456	8.92	0.0126794608516627	-0.0176849771246939
2	C	26	50	20120604	20	458	8.96	0.0144899048808541	-0.0159669943782103
2	C	26	50	20120604	20	460	9	0.0165211214357143	-0.0151007277600736
2	C	26	50	20120604	20	462	9.04	0.0190596531649503	-0.0147102534960075
2	C	26	50	20120604	20	464	9.08	0.0215343925488148	-0.0144650359353598
2	C	26	50	20120604	20	466	9.12	0.024323843947782	-0.0136396301896807
2	C	26	50	20120604	20	468	9.16	0.0273305963316756	-0.0136864335875275
2	C	26	50	20120604	20	470	9.2	0.0293524833196648	-0.0138384474033470
2	C	26	50	20120604	20	472	9.24	0.0314216050406373	-0.0142823548984402
2	C	26	50	20120604	20	474	9.28	0.0305373750818313	-0.0135166360361612
2	C	26	50	20120604	20	476	9.32	0.0290485758961787	-0.0129438229748576
2	C	26	50	20120604	20	478	9.36	0.0282242520238748	-0.0110758094935224
2	C	26	50	20120604	20	480	9.4	0.0263132393791757	-0.00934242207225729
2	C	26	50	20120604	20	482	9.44	0.0249782073746517	-0.0075933083366704
2	C	26	50	20120604	20	484	9.48	0.0226264553327471	-0.0065450369352052
2	C	26	50	20120604	20	486	9.52	0.0208702920020600	-0.0056853435817064
2	C	26	50	20120604	20	488	9.56	0.0180056185837102	-0.0047237773542421
2	C	26	50	20120604	20	490	9.6	0.0156065961939752	-0.0039751421917964
2	C	26	50	20120604	20	492	9.64	0.0122923089288079	-0.0032732326454516
2	C	26	50	20120604	20	494	9.68	0.0096321520047807	-0.0025064672651363
2	C	26	50	20120604	20	496	9.72	0.00745791886078486	-0.00133933802531330
2	C	26	50	20120604	20	498	9.76	0.00485706698249574	-0.0008484362135423
2	C	26	50	20120604	20	500	9.8	0.002138559606885	1.93605836688975e-05
2	C	26	50	20120604	20	502	9.84	4.60467935909006e-05	0.0011983480042125
2	C	26	50	20120604	20	504	9.88	-0.0016091346176749	0.0033735640266341
2	C	26	50	20120604	20	506	9.92	-0.0025685370983889	0.0046884997969286
2	C	26	50	20120604	20	508	9.96	-0.0037867830874239	0.0065601690203226
2	C	26	50	20120604	20	510	10	-0.0050199278163386	0.0079731592879642
2	C	26	50	20120604	20	512	10.04	-0.0072121497568478	0.009886965004449
2	C	26	50	20120604	20	514	10.08	-0.0095448596726431	0.0112215936985996
2	C	26	50	20120604	20	516	10.12	-0.0109816370124039	0.0122246175966449
2	C	26	50	20120604	20	518	10.16	-0.0127830339638835	0.0146125454809831
2	C	26	50	20120604	20	520	10.2	-0.0146186690257082	0.0167941254644355
2	C	26	50	20120604	20	522	10.24	-0.0167938567638586	0.0187324607151597
2	C	26	50	20120604	20	524	10.28	-0.0182183799431014	0.0203281320197208
2	C	26	50	20120604	20	526	10.32	-0.0203249429681377	0.0222500977484606
2	C	26	50	20120604	20	528	10.36	-0.0223316059471279	0.0236685185961817
2	C	26	50	20120604	20	530	10.4	-0.0245011014756898	0.0252557399747077
2	C	26	50	20120604	20	532	10.44	-0.0261035822185538	0.0270278556343784
2	C	26	50	20120604	20	534	10.48	-0.0270641797097279	0.0285537284285687
2	C	26	50	20120604	20	536	10.52	-0.0278906814709178	0.0312395674708886
2	C	26	50	20120604	20	538	10.56	-0.0272766794396101	0.0329336043997806
2	C	26	50	20120604	20	540	10.6	-0.0264084018097877	0.0369550125882701
2	C	26	50	20120604	20	542	10.64	-0.0259381758002986	0.037863786223451
2	C	26	50	20120604	20	544	10.68	-0.025035553994114	0.0413026586323956
2	C	26	50	20120604	20	546	10.72	-0.0237522258969386	0.0434448386260002
2	C	26	50	20120604	20	548	10.76	-0.0224244914939046	0.0453144996661356
2	C	26	50	20120604	20	550	10.8	-0.0203525979143499	0.0465218844950116
2	C	26	50	20120604	20	552	10.84	-0.0178041850749536	0.0488327094559292
2	C	26	50	20120604	20	554	10.88	-0.0148592974633459	0.0502590145442606
2	C	26	50	20120604	20	556	10.92	-0.0127549476825348	0.0510825111016305
2	C	26	50	20120604	20	558	10.96	-0.0100253033751203	0.0509400290852214
2	C	26	50	20120604	20	560	11	-0.0078569604306118	0.0506032341253422
2	C	26	50	20120604	20	562	11.04	-0.0060141694481615	0.0492909146501381
2	C	26	50	20120604	20	564	11.08	-0.0052199471115328	0.0476618820476405
2	C	26	50	20120604	20	566	11.12	-0.0035426898265583	0.0449386724119349
2	C	26	50	20120604	20	568	11.16	-0.0026631197014404	0.0429015684860146
2	C	26	50	20120604	20	570	11.2	-0.0020534522347013	0.0399151737063513
2	C	26	50	20120604	20	572	11.24	-0.0020048739988338	0.037047360733893
2	C	26	50	20120604	20	574	11.28	-0.0015850647028434	0.0347596581647202
2	C	26	50	20120604	20	576	11.32	-0.0017835495763224	0.0324578134599236
2	C	26	50	20120604	20	578	11.36	-0.0019724885082555	0.0299417861111057
2	C	26	50	20120604	20	580	11.4	-0.0023710138901322	0.0269278141669761
2	C	26	50	20120604	20	582	11.44	-0.0034881718937288	0.0236353128617372
2	C	26	50	20120604	20	584	11.48	-0.0044554232597139	0.020677555906712
2	C	26	50	20120604	20	586	11.52	-0.0052854251994707	0.0185030611332071
2	C	26	50	20120604	20	588	11.56	-0.0060873550000143	0.0158579867968226
2	C	26	50	20120604	20	590	11.6	-0.007552324687141	0.0124289573142722
2	C	26	50	20120604	20	592	11.64	-0.0088114202349252	0.0090104990781005
2	C	26	50	20120604	20	594	11.68	-0.0101341978194231	0.0064623054418064
2	C	26	50	20120604	20	596	11.72	-0.0116430222691189	0.0034302315640784
2	C	26	50	20120604	20	598	11.76	-0.0130665837831393	9.47947350858971e-05
2	C	26	50	20120604	20	600	11.8	-0.0148155204825227	-0.0023202365521752
2	C	26	50	20120604	20	602	11.84	-0.016908139361834	-0.0054006836048041
2	C	26	50	20120604	20	604	11.88	-0.0186188427975586	-0.0083187011587266
2	C	26	50	20120604	20	606	11.92	-0.0210324103737826	-0.0107524919888926
2	C	26	50	20120604	20	608	11.96	-0.0228334820561429	-0.0136641455817845
2	C	26	50	20120604	20	610	12	-0.0252186946504413	-0.0159753948067708
2	C	26	50	20120604	20	612	12.04	-0.0270718093918969	-0.0188532486955220
2	C	26	50	20120604	20	614	12.08	-0.0295022768201913	-0.0213418403012299
2	C	26	50	20120604	20	616	12.12	-0.0318623871237577	-0.0238685449624438
2	C	26	50	20120604	20	618	12.16	-0.0346008702659369	-0.0260465752698546
2	C	26	50	20120604	20	620	12.2	-0.0371924873296637	-0.0284304443612688
2	C	26	50	20120604	20	622	12.24	-0.0388512184169711	-0.0299874934934416
2	C	26	50	20120604	20	624	12.28	-0.0420555435065961	-0.0319167636352309
2	C	26	50	20120604	20	626	12.32	-0.0448872940332139	-0.0349343418239445
2	C	26	50	20120604	20	628	12.36	-0.0472882043980547	-0.0364157305305303
2	C	26	50	20120604	20	630	12.4	-0.0507903628639154	-0.0379179081764831
2	C	26	50	20120604	20	632	12.44	-0.0529137338171405	-0.0389400310286882
2	C	26	50	20120604	20	634	12.48	-0.0560632581312235	-0.0402022873437843
2	C	26	50	20120604	20	636	12.52	-0.0592395110816353	-0.0413369815955544
2	C	26	50	20120604	20	638	12.56	-0.0620067734698089	-0.0413169704736468
2	C	26	50	20120604	20	640	12.6	-0.0651626617449226	-0.0422781407213137
2	C	26	50	20120604	20	642	12.64	-0.0680159790283665	-0.0422275118757807
2	C	26	50	20120604	20	644	12.68	-0.0714928937821389	-0.0423982781634372
2	C	26	50	20120604	20	646	12.72	-0.0746956632368452	-0.0420088037483597
2	C	26	50	20120604	20	648	12.76	-0.0778863411655933	-0.0423485685567198
2	C	26	50	20120604	20	650	12.8	-0.080699565494544	-0.0424863836683731
2	C	26	50	20120604	20	652	12.84	-0.0829125975876235	-0.0424462907138798
2	C	26	50	20120604	20	654	12.88	-0.0864197765116304	-0.0428642615322392
2	C	26	50	20120604	20	656	12.92	-0.0892779021211864	-0.044095334438285
2	C	26	50	20120604	20	658	12.96	-0.0921876465257694	-0.0448932337301759
2	C	26	50	20120604	20	660	13	-0.0943496255092474	-0.0460648389559238
2	C	26	50	20120604	20	662	13.04	-0.0957356255110514	-0.0483391064962541
2	C	26	50	20120604	20	664	13.08	-0.0962975632700604	-0.0504356073917941
2	C	26	50	20120604	20	666	13.12	-0.0961264434290124	-0.0523306535653741
2	C	26	50	20120604	20	668	13.16	-0.0953445247503764	-0.0549708488649684
2	C	26	50	20120604	20	670	13.2	-0.0945218060104664	-0.0578130645719478
2	C	26	50	20120604	20	672	13.24	-0.0935557567260094	-0.0601438299440948
2	C	26	50	20120604	20	674	13.28	-0.0917454926554934	-0.0622836057746435
2	C	26	50	20120604	20	676	13.32	-0.0901293293964134	-0.0650000271852497
2	C	26	50	20120604	20	678	13.36	-0.0883534307154634	-0.0681208429640165
2	C	26	50	20120604	20	680	13.4	-0.0858375447880017	-0.0703369156162552
2	C	26	50	20120604	20	682	13.44	-0.0838667674781567	-0.0711579372998909
2	C	26	50	20120604	20	684	13.48	-0.081497535497113	-0.0723378156749787
2	C	26	50	20120604	20	686	13.52	-0.0784660980154882	-0.0727642717747123
2	C	26	50	20120604	20	688	13.56	-0.0756857541518627	-0.0737669491904349
2	C	26	50	20120604	20	690	13.6	-0.0721958286333164	-0.0744341044384844
2	C	26	50	20120604	20	692	13.64	-0.0692829022482185	-0.0748148814401533
2	C	26	50	20120604	20	694	13.68	-0.06606931405976	-0.075664470237749
2	C	26	50	20120604	20	696	13.72	-0.062771438742984	-0.076150181885746
2	C	26	50	20120604	20	698	13.76	-0.0602626238833342	-0.0766749965387427
2	C	26	50	20120604	20	700	13.8	-0.0568285668715695	-0.0764145620401639
2	C	26	50	20120604	20	702	13.84	-0.0534163665304113	-0.0764156792688781
2	C	26	50	20120604	20	704	13.88	-0.0502700595521827	-0.076056857932765
2	C	26	50	20120604	20	706	13.92	-0.0471974472426894	-0.0762861938751072
2	C	26	50	20120604	20	708	13.96	-0.0439199783205117	-0.0752508771174719
2	C	26	50	20120604	20	710	14	-0.0411667746293617	-0.0747151857479671
2	C	26	50	20120604	20	712	14.04	-0.0376238083240519	-0.0739385781483645
2	C	26	50	20120604	20	714	14.08	-0.0347909193555164	-0.0729745865446407
2	C	26	50	20120604	20	716	14.12	-0.0324056855480145	-0.0719596266841289
2	C	26	50	20120604	20	718	14.16	-0.0297253124411132	-0.0706620998827872
2	C	26	50	20120604	20	720	14.2	-0.0273648697973597	-0.06938094260343
2	C	26	50	20120604	20	722	14.24	-0.0255544360212165	-0.0679955365713225
2	C	26	50	20120604	20	724	14.28	-0.023528087189438	-0.0654876338794203
2	C	26	50	20120604	20	726	14.32	-0.0212210381787319	-0.0632832002048
2	C	26	50	20120604	20	728	14.36	-0.0192632362783217	-0.0614217769586655
2	C	26	50	20120604	20	730	14.4	-0.0179978899065918	-0.0591020919497796
2	C	26	50	20120604	20	732	14.44	-0.0150401683069056	-0.056619051132304
2	C	26	50	20120604	20	734	14.48	-0.0132160661566821	-0.0546990228761447
2	C	26	50	20120604	20	736	14.52	-0.0104054793360253	-0.0533150522708029
2	C	26	50	20120604	20	738	14.56	-0.008061003163391	-0.0531058830138602
2	C	26	50	20120604	20	740	14.6	-0.0050377964046991	-0.0529077941201786
2	C	26	50	20120604	20	742	14.64	-0.0022749887892471	-0.0523172185365315
2	C	26	50	20120604	20	744	14.68	-6.84620785544997e-05	-0.0515845852005442
2	C	26	50	20120604	20	746	14.72	0.0020970524388294	-0.0500513655668974
2	C	26	50	20120604	20	748	14.76	0.00400242237141462	-0.0488979329854259
2	C	26	50	20120604	20	750	14.8	0.00546012300083069	-0.0475586020311804
2	C	26	50	20120604	20	752	14.84	0.00625908295289337	-0.0459647126357078
2	C	26	50	20120604	20	754	14.88	0.00774464358948819	-0.0443076078939972
2	C	26	50	20120604	20	756	14.92	0.00897048390535319	-0.0432627869141159
2	C	26	50	20120604	20	758	14.96	0.0103461601481516	-0.0414306025333835
2	C	26	50	20120604	20	760	15	0.00978867716186414	-0.0388276010504795
2	C	26	50	20120604	20	762	15.04	0.0107436248698566	-0.0361686674211838
2	C	26	50	20120604	20	764	15.08	0.0125933454987625	-0.0345565346707566
2	C	26	50	20120604	20	766	15.12	0.0140579687035663	-0.0323950294488221
2	C	26	50	20120604	20	768	15.16	0.0141510239559705	-0.0293641859368934
2	C	26	50	20120604	20	770	15.2	0.0140997021457920	-0.0271212573691053
2	C	26	50	20120604	20	772	15.24	0.0138337097879130	-0.0250219916860509
2	C	26	50	20120604	20	774	15.28	0.0130669868340046	-0.0235133722973216
2	C	26	50	20120604	20	776	15.32	0.0116987037228224	-0.0208723676906817
2	C	26	50	20120604	20	778	15.36	0.00968381322621418	-0.0193024029229317
2	C	26	50	20120604	20	780	15.4	0.00614486399452831	-0.0175007301998074
2	C	26	50	20120604	20	782	15.44	0.0032960439102127	-0.0160008294376901
2	C	26	50	20120604	20	784	15.48	0.0007303847364232	-0.0146480563835343
2	C	26	50	20120604	20	786	15.52	0.0020604596629029	-0.0146003903154145
2	C	26	50	20120604	20	788	15.56	0.0035576380639127	-0.0148080463638456
2	C	26	50	20120604	20	790	15.6	0.00490882012781079	-0.0143607023297957
2	C	26	50	20120604	20	792	15.64	0.00647046545406128	-0.0134646141902693
2	C	26	50	20120604	20	794	15.68	0.00856731283192405	-0.012688189731323
2	C	26	50	20120604	20	796	15.72	0.0113812513387237	-0.0116908651139341
2	C	26	50	20120604	20	798	15.76	0.0137907318377525	-0.0118596939290102
2	C	26	50	20120604	20	800	15.8	0.0168307677378366	-0.0111757236817040
2	C	26	50	20120604	20	802	15.84	0.0193560016169456	-0.0110680030346581
2	C	26	50	20120604	20	804	15.88	0.0218689035537907	-0.0112145297018555
2	C	26	50	20120604	20	806	15.92	0.0237995596248712	-0.0126403115311689
2	C	26	50	20120604	20	808	15.96	0.0253883224961802	-0.0145861633269771
2	C	26	50	20120604	20	810	16	0.027124354496807	-0.0176720621728889
2	C	26	50	20120604	20	812	16.04	0.0297186939216413	-0.0193791240086904
2	C	26	50	20120604	20	814	16.08	0.0318610153366022	-0.0207368397392467
2	C	26	50	20120604	20	816	16.12	0.0350012058411736	-0.0219490328942348
2	C	26	50	20120604	20	818	16.16	0.0380482703826626	-0.0229048998410428
2	C	26	50	20120604	20	820	16.2	0.0397253155356028	-0.0236344219071929
2	C	26	50	20120604	20	822	16.24	0.0407133558409547	-0.024724427010392
2	C	26	50	20120604	20	824	16.28	0.0410868496427775	-0.0264275644035579
2	C	26	50	20120604	20	826	16.32	0.0404800106031632	-0.0280070995313724
2	C	26	50	20120604	20	828	16.36	0.0403279826452081	-0.029446061831087
2	C	26	50	20120604	20	830	16.4	0.0404527516367484	-0.0327073443719366
2	C	26	50	20120604	20	832	16.44	0.041359135251009	-0.0356372978883255
2	C	26	50	20120604	20	834	16.48	0.0427830361762843	-0.038260876178562
2	C	26	50	20120604	20	836	16.52	0.0438939433559353	-0.0412579765548924
2	C	26	50	20120604	20	838	16.56	0.0449364733098454	-0.0443637592434912
2	C	26	50	20120604	20	840	16.6	0.0467788895257017	-0.0468454424159469
2	C	26	50	20120604	20	842	16.64	0.0480798670081356	-0.0493675084566762
2	C	26	50	20120604	20	844	16.68	0.050793276143854	-0.0519968567382472
2	C	26	50	20120604	20	846	16.72	0.0523238653402747	-0.0541374245283907
2	C	26	50	20120604	20	848	16.76	0.0545387146977819	-0.0556841004040835
2	C	26	50	20120604	20	850	16.8	0.0572528733666884	-0.0587912690219734
2	C	26	50	20120604	20	852	16.84	0.0589848253611876	-0.0603805975787074
2	C	26	50	20120604	20	854	16.88	0.0605613270009109	-0.0623121941018068
2	C	26	50	20120604	20	856	16.92	0.0610394422007576	-0.0649648648863416
2	C	26	50	20120604	20	858	16.96	0.0606056951230032	-0.0661382456572172
2	C	26	50	20120604	20	860	17	0.0599278017513746	-0.0684513941710178
2	C	26	50	20120604	20	862	17.04	0.0600903161028947	-0.072211483977452
2	C	26	50	20120604	20	864	17.08	0.059864529836594	-0.0747111842306923
2	C	26	50	20120604	20	866	17.12	0.0607742863502008	-0.0781843583895922
2	C	26	50	20120604	20	868	17.16	0.0610941531737383	-0.0806075001916335
2	C	26	50	20120604	20	870	17.2	0.0622366256001015	-0.084083283574556
2	C	26	50	20120604	20	872	17.24	0.0631868356926599	-0.0869237315145824
2	C	26	50	20120604	20	874	17.28	0.0645183884723123	-0.0902117073364217
2	C	26	50	20120604	20	876	17.32	0.065962159098139	-0.0931630296197381
2	C	26	50	20120604	20	878	17.36	0.0674465883638839	-0.0969360806934714
2	C	26	50	20120604	20	880	17.4	0.0685048443726077	-0.098624651686945
2	C	26	50	20120604	20	882	17.44	0.0706645606143858	-0.102052068966034
2	C	26	50	20120604	20	884	17.48	0.0726137004567265	-0.104972066418944
2	C	26	50	20120604	20	886	17.52	0.0749270002913783	-0.107677810517154
2	C	26	50	20120604	20	888	17.56	0.0763079091243575	-0.110802586093896
2	C	26	50	20120604	20	890	17.6	0.078284272577774	-0.113367262389260
2	C	26	50	20120604	20	892	17.64	0.0805024665503561	-0.115086238974324
2	C	26	50	20120604	20	894	17.68	0.0829263578855855	-0.117438146839229
2	C	26	50	20120604	20	896	17.72	0.0847455315015441	-0.119622611818348
2	C	26	50	20120604	20	898	17.76	0.0868462750377712	-0.121556619575572
2	C	26	50	20120604	20	900	17.8	0.0885967885852766	-0.123221431781197
2	C	26	50	20120604	20	902	17.84	0.0895266340025369	-0.124291284341133
2	C	26	50	20120604	20	904	17.88	0.0891262701430291	-0.125883830233721
2	C	26	50	20120604	20	906	17.92	0.0891856671126488	-0.127421080376020
2	C	26	50	20120604	20	908	17.96	0.088765574973946	-0.129476003392827
2	C	26	50	20120604	20	910	18	0.0880800349495855	-0.131843043342849
2	C	26	50	20120604	20	912	18.04	0.0877096524176	-0.134590718873183
2	C	26	50	20120604	20	914	18.08	0.0882491041809672	-0.137414266961139
2	C	26	50	20120604	20	916	18.12	0.089602365138802	-0.140269705564927
2	C	26	50	20120604	20	918	18.16	0.0898417914949118	-0.143636523792868
2	C	26	50	20120604	20	920	18.2	0.0902742580022855	-0.146424221567018
2	C	26	50	20120604	20	922	18.24	0.0908113056025967	-0.149961523239904
2	C	26	50	20120604	20	924	18.28	0.0909659498556422	-0.152413274582312
2	C	26	50	20120604	20	926	18.32	0.0915865774774896	-0.156434095872173
2	C	26	50	20120604	20	928	18.36	0.0924333378479605	-0.158335152453393
2	C	26	50	20120604	20	930	18.4	0.0923779713869936	-0.160777711407646
2	C	26	50	20120604	20	932	18.44	0.0943182016838914	-0.165489941708151
2	C	26	50	20120604	20	934	18.48	0.0947963472893297	-0.167980230370134
2	C	26	50	20120604	20	936	18.52	0.0955143435149465	-0.171210718410663
2	C	26	50	20120604	20	938	18.56	0.0960150458267047	-0.173727947841009
2	C	26	50	20120604	20	940	18.6	0.096369872009504	-0.176970880960887
2	C	26	50	20120604	20	942	18.64	0.0964796856926224	-0.179480190795283
2	C	26	50	20120604	20	944	18.68	0.0967594878459379	-0.183100789646993
2	C	26	50	20120604	20	946	18.72	0.0968694429504124	-0.186022908420246
2	C	26	50	20120604	20	948	18.76	0.0960735235575088	-0.189193292384374
2	C	26	50	20120604	20	950	18.8	0.0954551586773612	-0.191990960364139
2	C	26	50	20120604	20	952	18.84	0.094519373563139	-0.194305603701675
2	C	26	50	20120604	20	954	18.88	0.09452121204077	-0.196597619622213
2	C	26	50	20120604	20	956	18.92	0.095014065467257	-0.198158204288292
2	C	26	50	20120604	20	958	18.96	0.0957730031755045	-0.200960256330099
2	C	26	50	20120604	20	960	19	0.0972637964022802	-0.203289253935294
2	C	26	50	20120604	20	962	19.04	0.098794611872871	-0.204765056498308
2	C	26	50	20120604	20	964	19.08	0.100857808039017	-0.207117035073891
2	C	26	50	20120604	20	966	19.12	0.102952682588960	-0.209495318021734
2	C	26	50	20120604	20	968	19.16	0.104147127363741	-0.21059331343156
2	C	26	50	20120604	20	970	19.2	0.106280114969190	-0.213052277263136
2	C	26	50	20120604	20	972	19.24	0.107675590201861	-0.215335171506197
2	C	26	50	20120604	20	974	19.28	0.109419951920371	-0.218355295279323
2	C	26	50	20120604	20	976	19.32	0.110084066609261	-0.219685221713379
2	C	26	50	20120604	20	978	19.36	0.110433448069845	-0.220464382675568
2	C	26	50	20120604	20	980	19.4	0.110935706016522	-0.219711808928351
2	C	26	50	20120604	20	982	19.44	0.111730352617220	-0.21990428339419
2	C	26	50	20120604	20	984	19.48	0.112208568933336	-0.219447280281509
2	C	26	50	20120604	20	986	19.52	0.114362981874256	-0.219066291147806
2	C	26	50	20120604	20	988	19.56	0.115893160948743	-0.219467927799520
2	C	26	50	20120604	20	990	19.6	0.117949073915043	-0.219445653935913
2	C	26	50	20120604	20	992	19.64	0.119434351708925	-0.220705364666596
2	C	26	50	20120604	20	994	19.68	0.121516286204773	-0.221927033052452
2	C	26	50	20120604	20	996	19.72	0.122496053360785	-0.223036059328065
2	C	26	50	20120604	20	998	19.76	0.122567471145685	-0.223890951426520
2	C	26	50	20120604	20	1000	19.8	0.122450586394755	-0.225453162438195
2	C	26	50	20120604	20	1002	19.84	0.122252879338735	-0.226686073821872
2	C	26	50	20120604	20	1004	19.88	0.121264485479992	-0.227752249426545
2	C	26	50	20120604	20	1006	19.92	0.120598390892115	-0.228948674100313
2	C	26	50	20120604	20	1008	19.96	0.119898779442809	-0.231242104234413
2	C	26	50	20120604	20	1010	20	0.119419997441267	-0.233921402539007
2	C	26	50	20120604	20	1012	20.04	0.119006552106308	-0.236169082864365
2	C	26	50	20120604	20	1014	20.08	0.118381257579704	-0.240064039147175
2	C	26	50	20120604	20	1016	20.12	0.117957629907095	-0.241156589834786
2	C	26	50	20120604	20	1018	20.16	0.117427441242562	-0.243740216591886
2	C	26	50	20120604	20	1020	20.2	0.116914859536880	-0.247301842738044
2	C	26	50	20120604	20	1022	20.24	0.116648775255119	-0.249857538777287
2	C	26	50	20120604	20	1024	20.28	0.116745507462785	-0.251843943146996
2	C	26	50	20120604	20	1026	20.32	0.116333405630710	-0.253319533577976
2	C	26	50	20120604	20	1028	20.36	0.116905525727368	-0.255440076104076
2	C	26	50	20120604	20	1030	20.4	0.118396955350247	-0.257909858669405
2	C	26	50	20120604	20	1032	20.44	0.119998552209634	-0.260604642612507
2	C	26	50	20120604	20	1034	20.48	0.121257272990824	-0.262407694193854
2	C	26	50	20120604	20	1036	20.52	0.122671132999807	-0.2649918159257
2	C	26	50	20120604	20	1038	20.56	0.123707044434245	-0.266815444314381
2	C	26	50	20120604	20	1040	20.6	0.123387573590505	-0.269281691345803
2	C	26	50	20120604	20	1042	20.64	0.123456657923027	-0.271490905062264
2	C	26	50	20120604	20	1044	20.68	0.122809655218241	-0.273242408559263
