# Supplementary material for: How Do Ants Make Sense of Gravity? A Boltzmann Walker Analysis of Lasius niger Trajectories on Various Inclines
Source: PLoS One. 2013 Oct 29;8(10):e76531. doi: 10.1371/journal.pone.0076531 (PMC3812222; doi:10.1371/journal.pone.0076531)
Supplement: Dataset S2 — Trajectories for . (ZIP) [file pone.0076531.s006.zip › Incline2/2-C-26-50-20120604-21.txt]

Pente	Colonie	Temperature	Humidite	Date	Indiv	Frame	Time	X	Y
2	C	26	50	20120604	21	14	0	0	0
2	C	26	50	20120604	21	16	0.04	0.00298722209459725	-0.00051273019810618
2	C	26	50	20120604	21	18	0.08	0.00483143436167771	-0.0012338871910349
2	C	26	50	20120604	21	20	0.12	0.00638600154904851	-0.00217921117573539
2	C	26	50	20120604	21	22	0.16	0.00788994696195421	-0.00405566044097013
2	C	26	50	20120604	21	24	0.2	0.00824223463140911	-0.00495679025184645
2	C	26	50	20120604	21	26	0.24	0.00814530443384411	-0.00620658734545805
2	C	26	50	20120604	21	28	0.28	0.008707921015363	-0.00830495500290038
2	C	26	50	20120604	21	30	0.32	0.00786606089488571	-0.0098247891051793
2	C	26	50	20120604	21	32	0.36	0.0075464557008572	-0.0114781391098819
2	C	26	50	20120604	21	34	0.4	0.00725478829575341	-0.0139936573418174
2	C	26	50	20120604	21	36	0.44	0.00606888607799661	-0.0163761256546981
2	C	26	50	20120604	21	38	0.48	0.00530850516480861	-0.0185033439759196
2	C	26	50	20120604	21	40	0.52	0.00494949998093241	-0.0205968820940464
2	C	26	50	20120604	21	42	0.56	0.00479957920118521	-0.022463940981227
2	C	26	50	20120604	21	44	0.6	0.00490647960436501	-0.0236591070049241
2	C	26	50	20120604	21	46	0.64	0.00466490364364041	-0.0252467314343154
2	C	26	50	20120604	21	48	0.68	0.00531772583723531	-0.0271878597568253
2	C	26	50	20120604	21	50	0.72	0.00635801426264911	-0.0284731041133778
2	C	26	50	20120604	21	52	0.76	0.0078234435691836	-0.0303484715052373
2	C	26	50	20120604	21	54	0.8	0.00809229263845851	-0.0308953408187392
2	C	26	50	20120604	21	56	0.84	0.00780269705622361	-0.0317784818331021
2	C	26	50	20120604	21	58	0.88	0.00692191777850981	-0.0317281429013494
2	C	26	50	20120604	21	60	0.92	0.00606582359852721	-0.0324709585749859
2	C	26	50	20120604	21	62	0.96	0.00477542443353991	-0.0337291136707511
2	C	26	50	20120604	21	64	1	0.00350277364876041	-0.0349941277022939
2	C	26	50	20120604	21	66	1.04	0.00176470518060383	-0.036591340499638
2	C	26	50	20120604	21	68	1.08	0.0007495119748543	-0.038571593040351
2	C	26	50	20120604	21	70	1.12	-0.000576808214617299	-0.0396805486052858
2	C	26	50	20120604	21	72	1.16	-0.00225187346857011	-0.0410430726619542
2	C	26	50	20120604	21	74	1.2	-0.00305946012336327	-0.0407771298015499
2	C	26	50	20120604	21	76	1.24	-0.00244555001593711	-0.0402957315049181
2	C	26	50	20120604	21	78	1.28	-0.00324330788647178	-0.0392470921484185
2	C	26	50	20120604	21	80	1.32	-0.00362988316374646	-0.0382860633221078
2	C	26	50	20120604	21	82	1.36	-0.00367754216079843	-0.0374385251341776
2	C	26	50	20120604	21	84	1.4	-0.00434080832155141	-0.0361732282599224
2	C	26	50	20120604	21	86	1.44	-0.00439624549319644	-0.0349183965660288
2	C	26	50	20120604	21	88	1.48	-0.00469648303248824	-0.0337825002327307
2	C	26	50	20120604	21	90	1.52	-0.00452592887686605	-0.0320143090156956
2	C	26	50	20120604	21	92	1.56	-0.00411743328937459	-0.029482371764301
2	C	26	50	20120604	21	94	1.6	-0.00436477924143364	-0.0276666629715701
2	C	26	50	20120604	21	96	1.64	-0.00413574735500731	-0.0251227049048953
2	C	26	50	20120604	21	98	1.68	-0.00470440262843753	-0.0225788175488986
2	C	26	50	20120604	21	100	1.72	-0.00533620253742771	-0.020129753212259
2	C	26	50	20120604	21	102	1.76	-0.00527631766412903	-0.0176951209250234
2	C	26	50	20120604	21	104	1.8	-0.00555327017711636	-0.0156858982194852
2	C	26	50	20120604	21	106	1.84	-0.00563120748653874	-0.0138720137622499
2	C	26	50	20120604	21	108	1.88	-0.00562030389997285	-0.0121628659614439
2	C	26	50	20120604	21	110	1.92	-0.00711944098676644	-0.00837796377805789
2	C	26	50	20120604	21	112	1.96	-0.00762155609787345	-0.00624906466401749
2	C	26	50	20120604	21	114	2	-0.00781978075605704	-0.00460127110440148
2	C	26	50	20120604	21	116	2.04	-0.00775644025191869	-0.00353091154890412
2	C	26	50	20120604	21	118	2.08	-0.00745262263099373	-4.50427019615908e-05
2	C	26	50	20120604	21	120	2.12	-0.007505457649684	0.00114028039534142
2	C	26	50	20120604	21	122	2.16	-0.00550407675834921	0.00224766618322205
2	C	26	50	20120604	21	124	2.2	-0.00440789154188258	0.00256968261137441
2	C	26	50	20120604	21	126	2.24	-0.00307955609808459	0.00252932802737209
2	C	26	50	20120604	21	128	2.28	-0.00135561562341616	0.00275594160860676
2	C	26	50	20120604	21	130	2.32	1.83592497560500e-05	0.00252128546555355
2	C	26	50	20120604	21	132	2.36	0.0017492478263671	0.00233139469718235
2	C	26	50	20120604	21	134	2.4	0.00300748070387825	0.00170800228782048
2	C	26	50	20120604	21	136	2.44	0.00536083813768421	0.00061513340215761
2	C	26	50	20120604	21	138	2.48	0.00653590818666011	0.000135149319088180
2	C	26	50	20120604	21	140	2.52	0.0087649491772657	-0.00032372055549502
2	C	26	50	20120604	21	142	2.56	0.0114677658534019	-0.00078458447120116
2	C	26	50	20120604	21	144	2.6	0.0133349520198031	-0.00047119474577928
2	C	26	50	20120604	21	146	2.64	0.0130234007720123	-0.00064768859836345
2	C	26	50	20120604	21	148	2.68	0.0127004651050444	-0.000350633039586980
2	C	26	50	20120604	21	150	2.72	0.012225289348087	-0.0004663157089891
2	C	26	50	20120604	21	152	2.76	0.0117965705066536	-0.000106751910755740
2	C	26	50	20120604	21	154	2.8	0.0110775560472719	0.000233677577978719
2	C	26	50	20120604	21	156	2.84	0.0110354124831132	0.00078677650222283
2	C	26	50	20120604	21	158	2.88	0.0103038539494332	0.00117128702769645
2	C	26	50	20120604	21	160	2.92	0.00931908754847811	0.00298930805960175
2	C	26	50	20120604	21	162	2.96	0.0080376191421372	0.00418507512406289
2	C	26	50	20120604	21	164	3	0.00671472134948651	0.00544702031217527
2	C	26	50	20120604	21	166	3.04	0.00542890423644131	0.0064736120792375
2	C	26	50	20120604	21	168	3.08	0.003100175331824	0.0075407210648618
2	C	26	50	20120604	21	170	3.12	0.00099456690094232	0.0074691477164701
2	C	26	50	20120604	21	172	3.16	-0.00117123753022177	0.007797605887399
2	C	26	50	20120604	21	174	3.2	-0.00315330026429453	0.0069629794692933
2	C	26	50	20120604	21	176	3.24	-0.00470293184633266	0.0063276086710581
2	C	26	50	20120604	21	178	3.28	-0.00721627218938213	0.00498253600974945
2	C	26	50	20120604	21	180	3.32	-0.00930186242728842	0.00385466533841785
2	C	26	50	20120604	21	182	3.36	-0.0113427069480812	0.00243054521004033
2	C	26	50	20120604	21	184	3.4	-0.0135191109098953	-2.947928170767e-05
2	C	26	50	20120604	21	186	3.44	-0.0141035983041563	-0.000581694322475301
2	C	26	50	20120604	21	188	3.48	-0.0144884270276814	-0.00225779902339646
2	C	26	50	20120604	21	190	3.52	-0.0153475829800265	-0.00401137434326441
2	C	26	50	20120604	21	192	3.56	-0.0159415738894267	-0.00608179006964644
2	C	26	50	20120604	21	194	3.6	-0.0158225819602886	-0.00942063515332433
2	C	26	50	20120604	21	196	3.64	-0.0162670692829424	-0.0109833411397466
2	C	26	50	20120604	21	198	3.68	-0.016567617949218	-0.0109241987285681
2	C	26	50	20120604	21	200	3.72	-0.0163782830374875	-0.0113256656746546
2	C	26	50	20120604	21	202	3.76	-0.0160036720069505	-0.0114836191874361
2	C	26	50	20120604	21	204	3.8	-0.0151014765861549	-0.0115084365141354
2	C	26	50	20120604	21	206	3.84	-0.0150651885732512	-0.0121915858104686
2	C	26	50	20120604	21	208	3.88	-0.0145612774109200	-0.0129977144110789
2	C	26	50	20120604	21	210	3.92	-0.0139548796059371	-0.0133537964155217
2	C	26	50	20120604	21	212	3.96	-0.0131012602996887	-0.014827124104802
2	C	26	50	20120604	21	214	4	-0.0120119693743387	-0.0159315471152694
2	C	26	50	20120604	21	216	4.04	-0.0104911877489729	-0.0169604652636418
2	C	26	50	20120604	21	218	4.08	-0.00916262603100497	-0.0177461103950147
2	C	26	50	20120604	21	220	4.12	-0.00775300159164178	-0.018695125477113
2	C	26	50	20120604	21	222	4.16	-0.00588583663844402	-0.0195771492627617
2	C	26	50	20120604	21	224	4.2	-0.00548702841385481	-0.0194988018314062
2	C	26	50	20120604	21	226	4.24	-0.00431980725015017	-0.0186729718216584
2	C	26	50	20120604	21	228	4.28	-0.0028405893613826	-0.018674718375408
2	C	26	50	20120604	21	230	4.32	-0.00133952894414417	-0.0183130898253735
2	C	26	50	20120604	21	232	4.36	0.00063489703669178	-0.0181801113241036
2	C	26	50	20120604	21	234	4.4	0.00283966305149924	-0.0173957814113437
2	C	26	50	20120604	21	236	4.44	0.00504115516190981	-0.017418847234546
2	C	26	50	20120604	21	238	4.48	0.00679501615291741	-0.0185868928847575
2	C	26	50	20120604	21	240	4.52	0.00831344028427461	-0.0195245334471736
2	C	26	50	20120604	21	242	4.56	0.00920341195014381	-0.0214427656521086
2	C	26	50	20120604	21	244	4.6	0.0094458505811414	-0.0231072525886149
2	C	26	50	20120604	21	246	4.64	0.0094453131799877	-0.0246044522028281
2	C	26	50	20120604	21	248	4.68	0.00934504543841551	-0.0269380460020999
2	C	26	50	20120604	21	250	4.72	0.0090658089705249	-0.0282886906648443
2	C	26	50	20120604	21	252	4.76	0.00793676450193651	-0.0288605349898577
2	C	26	50	20120604	21	254	4.8	0.00740364841532871	-0.0302015912846492
2	C	26	50	20120604	21	256	4.84	0.00622973095040631	-0.0320201072913014
2	C	26	50	20120604	21	258	4.88	0.00542193216357881	-0.0347044260540417
2	C	26	50	20120604	21	260	4.92	0.00438241448455641	-0.0368215744675924
2	C	26	50	20120604	21	262	4.96	0.00456265600308091	-0.0385212470375305
2	C	26	50	20120604	21	264	5	0.00483722556621561	-0.0400755384532566
2	C	26	50	20120604	21	266	5.04	0.00598323352648461	-0.0413151673513548
2	C	26	50	20120604	21	268	5.08	0.00660753810359421	-0.0414801353634056
2	C	26	50	20120604	21	270	5.12	0.00779887160853731	-0.0427277545681311
2	C	26	50	20120604	21	272	5.16	0.0089370306835352	-0.0442200327191472
2	C	26	50	20120604	21	274	5.2	0.0094156712637204	-0.0458407921723049
2	C	26	50	20120604	21	276	5.24	0.0096144389799119	-0.0479706685079169
2	C	26	50	20120604	21	278	5.28	0.00933831378185861	-0.0499775082636024
2	C	26	50	20120604	21	280	5.32	0.0092897355459911	-0.0524039451832441
2	C	26	50	20120604	21	282	5.36	0.00910122087812671	-0.0540796468333
2	C	26	50	20120604	21	284	5.4	0.00899989247638271	-0.0566373227715298
2	C	26	50	20120604	21	286	5.44	0.0095988119200477	-0.0589119438652507
2	C	26	50	20120604	21	288	5.48	0.0099456477962197	-0.0603690788092418
2	C	26	50	20120604	21	290	5.52	0.0107436885094668	-0.0614377999983272
2	C	26	50	20120604	21	292	5.56	0.0115189603843598	-0.0611785746523442
2	C	26	50	20120604	21	294	5.6	0.0118924541861825	-0.0603078433619911
2	C	26	50	20120604	21	296	5.64	0.012217511173494	-0.0600861653860891
2	C	26	50	20120604	21	298	5.68	0.012455311184007	-0.059389453074586
2	C	26	50	20120604	21	300	5.72	0.0134809695701181	-0.0587263990458674
2	C	26	50	20120604	21	302	5.76	0.0146175730101973	-0.057668425879856
2	C	26	50	20120604	21	304	5.8	0.0155022343041398	-0.0570357774427285
2	C	26	50	20120604	21	306	5.84	0.0181907957075673	-0.0563456412242904
2	C	26	50	20120604	21	308	5.88	0.0205806752066216	-0.0556200082454367
2	C	26	50	20120604	21	310	5.92	0.0218035456740056	-0.054695253997001
2	C	26	50	20120604	21	312	5.96	0.0234025262383028	-0.053613027068395
2	C	26	50	20120604	21	314	6	0.0256140734071418	-0.0519535888743064
2	C	26	50	20120604	21	316	6.04	0.026404972341899	-0.0511693367432924
2	C	26	50	20120604	21	318	6.08	0.0259091914933378	-0.0495882035541524
2	C	26	50	20120604	21	320	6.12	0.0261551161607667	-0.0481796539170966
2	C	26	50	20120604	21	322	6.16	0.026108722884853	-0.0463325566543489
2	C	26	50	20120604	21	324	6.2	0.0258063074566752	-0.0437635528654844
2	C	26	50	20120604	21	326	6.24	0.0255460285215882	-0.0412839344448298
2	C	26	50	20120604	21	328	6.28	0.0253971754730806	-0.0388145125039598
2	C	26	50	20120604	21	330	6.32	0.0253215009053581	-0.0360624670537174
2	C	26	50	20120604	21	332	6.36	0.0247221996240312	-0.0332215524232154
2	C	26	50	20120604	21	334	6.4	0.0237978201421895	-0.030392609110519
2	C	26	50	20120604	21	336	6.44	0.0230444261511065	-0.0284522091079937
2	C	26	50	20120604	21	338	6.48	0.0222702361495888	-0.0258732987531248
2	C	26	50	20120604	21	340	6.52	0.0216739824984888	-0.0239839306469978
2	C	26	50	20120604	21	342	6.56	0.0203206366878403	-0.0217670943194355
2	C	26	50	20120604	21	344	6.6	0.0188522870302995	-0.01957149947958
2	C	26	50	20120604	21	346	6.64	0.0173146762635416	-0.017400052336302
2	C	26	50	20120604	21	348	6.68	0.0165903867875722	-0.0149543821122121
2	C	26	50	20120604	21	350	6.72	0.0162797830628682	-0.0131785965683471
2	C	26	50	20120604	21	352	6.76	0.016114942330038	-0.0108368851832272
2	C	26	50	20120604	21	354	6.8	0.0162661217598557	-0.0081750524161286
2	C	26	50	20120604	21	356	6.84	0.0161406810168732	-0.00573638254917244
2	C	26	50	20120604	21	358	6.88	0.015427846670759	-0.0038804393805921
2	C	26	50	20120604	21	360	6.92	0.0148933446548601	-0.00248750973233273
2	C	26	50	20120604	21	362	6.96	0.0137639537039489	-0.00158580716496364
2	C	26	50	20120604	21	364	7	0.0128725041849071	-0.00047020479628562
2	C	26	50	20120604	21	366	7.04	0.0113651080909092	0.000290910800847959
2	C	26	50	20120604	21	368	7.08	0.0099508450310614	0.00206127283570128
2	C	26	50	20120604	21	370	7.12	0.00863502537729041	0.00282102371674716
2	C	26	50	20120604	21	372	7.16	0.00705441544716851	0.00408315275262266
2	C	26	50	20120604	21	374	7.2	0.00571070750194751	0.00445501313778085
2	C	26	50	20120604	21	376	7.24	0.0033343832398886	0.00568879426279857
2	C	26	50	20120604	21	378	7.28	0.0016393563615029	0.00586396582570192
2	C	26	50	20120604	21	380	7.32	-0.00091216774773064	0.0062056398223713
2	C	26	50	20120604	21	382	7.36	-0.00345346709290822	0.0066549778975441
2	C	26	50	20120604	21	384	7.4	-0.00540728091107259	0.0078129571756186
2	C	26	50	20120604	21	386	7.44	-0.00719487513818343	0.0085915100259762
2	C	26	50	20120604	21	388	7.48	-0.0098395676369061	0.0100962898248837
2	C	26	50	20120604	21	390	7.52	-0.0116682730522751	0.0109866928258894
2	C	26	50	20120604	21	392	7.56	-0.0133722660446463	0.0122111118571242
2	C	26	50	20120604	21	394	7.6	-0.0143045580513695	0.0124964577276042
2	C	26	50	20120604	21	396	7.64	-0.0146076523020573	0.0132524680137777
2	C	26	50	20120604	21	398	7.68	-0.0132859990173415	0.0133441797632976
2	C	26	50	20120604	21	400	7.72	-0.0126884655029676	0.0134552238122151
2	C	26	50	20120604	21	402	7.76	-0.0115892114430707	0.0137941966609803
2	C	26	50	20120604	21	404	7.8	-0.0101707623110783	0.0142699310322948
2	C	26	50	20120604	21	406	7.84	-0.00821384429414448	0.0149745629397472
2	C	26	50	20120604	21	408	7.88	-0.00618119514094564	0.0156038879750032
2	C	26	50	20120604	21	410	7.92	-0.00378325462458582	0.0169332487236339
2	C	26	50	20120604	21	412	7.96	-0.00150941134832424	0.0180567706882612
2	C	26	50	20120604	21	414	8	0.00165241662375141	0.0192706608995242
2	C	26	50	20120604	21	416	8.04	0.00384734678323261	0.0196538420642492
2	C	26	50	20120604	21	418	8.08	0.00593674125562161	0.0207438825227873
2	C	26	50	20120604	21	420	8.12	0.0079651265549299	0.0199337007861072
2	C	26	50	20120604	21	422	8.16	0.0103257176911075	0.0202527615079142
2	C	26	50	20120604	21	424	8.2	0.012822554161884	0.0195061557419305
2	C	26	50	20120604	21	426	8.24	0.0144913332365521	0.0186997640975976
2	C	26	50	20120604	21	428	8.28	0.0161075035666999	0.0170236311124052
2	C	26	50	20120604	21	430	8.32	0.0179600596937983	0.0160248357129114
2	C	26	50	20120604	21	432	8.36	0.0202997982509987	0.0149421915913045
2	C	26	50	20120604	21	434	8.4	0.0229235816022017	0.0136580927477375
2	C	26	50	20120604	21	436	8.44	0.0236027081680567	0.0119201444877338
2	C	26	50	20120604	21	438	8.48	0.0244678533148384	0.0095801160167531
2	C	26	50	20120604	21	440	8.52	0.025031346708766	0.0076673214629654
2	C	26	50	20120604	21	442	8.56	0.0252062849264315	0.00503999550678867
2	C	26	50	20120604	21	444	8.6	0.0263604953253623	0.00192681648125866
2	C	26	50	20120604	21	446	8.64	0.0266347820457846	-5.456743030417e-05
2	C	26	50	20120604	21	448	8.68	0.027424054634945	-0.00306457957645906
2	C	26	50	20120604	21	450	8.72	0.0277961342232054	-0.00542560911884095
2	C	26	50	20120604	21	452	8.76	0.0292754723201258	-0.00852846438536564
2	C	26	50	20120604	21	454	8.8	0.0300204093141058	-0.0107956608578841
2	C	26	50	20120604	21	456	8.84	0.0316392595789543	-0.0130640594119305
2	C	26	50	20120604	21	458	8.88	0.0331126579789127	-0.015606037579618
2	C	26	50	20120604	21	460	8.92	0.0340761616789575	-0.0169464291940353
2	C	26	50	20120604	21	462	8.96	0.0341859046513976	-0.0187245199060069
2	C	26	50	20120604	21	464	9	0.0336858387357425	-0.0200544463400626
2	C	26	50	20120604	21	466	9.04	0.0329160115830647	-0.0215643314499302
2	C	26	50	20120604	21	468	9.08	0.0315070306108724	-0.0235781715627495
2	C	26	50	20120604	21	470	9.12	0.0301351020340142	-0.0246772983434259
2	C	26	50	20120604	21	472	9.16	0.0287475251840884	-0.0269469201922038
2	C	26	50	20120604	21	474	9.2	0.0281609164694839	-0.0281932595336554
2	C	26	50	20120604	21	476	9.24	0.0265164972234277	-0.0282151515596009
2	C	26	50	20120604	21	478	9.28	0.025482968738842	-0.0290760045682209
2	C	26	50	20120604	21	480	9.32	0.0243625580440519	-0.0296653780703399
2	C	26	50	20120604	21	482	9.36	0.02304331599346	-0.0292363693151262
2	C	26	50	20120604	21	484	9.4	0.0223423398280663	-0.0287352639525027
2	C	26	50	20120604	21	486	9.44	0.0209588146999967	-0.0285446279642948
2	C	26	50	20120604	21	488	9.48	0.0194576666015175	-0.0289233147583186
2	C	26	50	20120604	21	490	9.52	0.0177153946663895	-0.0283602771654222
2	C	26	50	20120604	21	492	9.56	0.0162828738266087	-0.0281310970694145
2	C	26	50	20120604	21	494	9.6	0.0148009965092371	-0.0274158521962833
2	C	26	50	20120604	21	496	9.64	0.0136797090020384	-0.0262005760557292
2	C	26	50	20120604	21	498	9.68	0.0126552166350095	-0.0245954797248816
2	C	26	50	20120604	21	500	9.72	0.0118881712404089	-0.0232403562477851
2	C	26	50	20120604	21	502	9.76	0.0107647298859546	-0.0219346029661511
2	C	26	50	20120604	21	504	9.8	0.0094303083740909	-0.0193434504715795
2	C	26	50	20120604	21	506	9.84	0.00902639483854161	-0.017662247530766
2	C	26	50	20120604	21	508	9.88	0.00920217451327671	-0.0158075135147815
2	C	26	50	20120604	21	510	9.92	0.00888234304507821	-0.0137100297408157
2	C	26	50	20120604	21	512	9.96	0.0083562909552145	-0.0116189382121517
2	C	26	50	20120604	21	514	10	0.00845185643669191	-0.00978431431302419
2	C	26	50	20120604	21	516	10.04	0.0079407172288434	-0.00760151810590819
2	C	26	50	20120604	21	518	10.08	0.00679424964916661	-0.00595929796194149
2	C	26	50	20120604	21	520	10.12	0.00611342602703671	-0.00374854982376519
2	C	26	50	20120604	21	522	10.16	0.00519967436011621	-0.00128647472235175
2	C	26	50	20120604	21	524	10.2	0.00460301765815101	0.00112122386758845
2	C	26	50	20120604	21	526	10.24	0.00328282808447229	0.00228203157278772
2	C	26	50	20120604	21	528	10.28	0.00153511821535428	0.00351892750317657
2	C	26	50	20120604	21	530	10.32	-6.94583920091696e-05	0.00307535517669756
2	C	26	50	20120604	21	532	10.36	-0.00197778473804658	0.00325822783955481
2	C	26	50	20120604	21	534	10.4	-0.00435897389476009	0.00262821691072103
2	C	26	50	20120604	21	536	10.44	-0.00669492235961329	0.00276108934597379
2	C	26	50	20120604	21	538	10.48	-0.0089830774771261	0.00248575610751538
2	C	26	50	20120604	21	540	10.52	-0.0113262879286221	0.00363808560240822
2	C	26	50	20120604	21	542	10.56	-0.0114368723581318	0.00448121851509163
2	C	26	50	20120604	21	544	10.6	-0.0112158449204685	0.0052587814159556
2	C	26	50	20120604	21	546	10.64	-0.0103091501792243	0.0061527340930029
2	C	26	50	20120604	21	548	10.68	-0.00956816591215108	0.0077656800162285
2	C	26	50	20120604	21	550	10.72	-0.00882715336080664	0.0083272288665077
2	C	26	50	20120604	21	552	10.76	-0.00743563085504182	0.0090457412800748
2	C	26	50	20120604	21	554	10.8	-0.00569821999619179	0.0097522753047686
2	C	26	50	20120604	21	556	10.84	-0.00405375832372873	0.0098530945896302
2	C	26	50	20120604	21	558	10.88	-0.00206990660949956	0.0103296916312177
2	C	26	50	20120604	21	560	10.92	-0.000756674966547721	0.0105077481897883
2	C	26	50	20120604	21	562	10.96	0.00142785365218219	0.0116510055046786
2	C	26	50	20120604	21	564	11	0.00318031881440368	0.0121259267031947
2	C	26	50	20120604	21	566	11.04	0.00503501747504911	0.0123274945622397
2	C	26	50	20120604	21	568	11.08	0.00628028908526111	0.0115670153612092
2	C	26	50	20120604	21	570	11.12	0.00591574725528821	0.0109500929788952
2	C	26	50	20120604	21	572	11.16	0.00649000281442541	0.010662498508851
2	C	26	50	20120604	21	574	11.2	0.00777418156105871	0.0105516927549187
2	C	26	50	20120604	21	576	11.24	0.0101540887331779	0.010919319691778
2	C	26	50	20120604	21	578	11.28	0.011784903244764	0.0108889706687294
2	C	26	50	20120604	21	580	11.32	0.0133352207203799	0.0114015665165472
2	C	26	50	20120604	21	582	11.36	0.0155764027344185	0.0113604765414924
2	C	26	50	20120604	21	584	11.4	0.0175669931762724	0.0110806602460413
2	C	26	50	20120604	21	586	11.44	0.0182131544239884	0.0104294078295007
2	C	26	50	20120604	21	588	11.48	0.0184534505214391	0.00952047155976
2	C	26	50	20120604	21	590	11.52	0.0196829182950916	0.0087386023785986
2	C	26	50	20120604	21	592	11.56	0.0201504714409477	0.0073645383392613
2	C	26	50	20120604	21	594	11.6	0.0214903680806181	0.00563813713299436
2	C	26	50	20120604	21	596	11.64	0.0222771657960444	0.00404651047922157
2	C	26	50	20120604	21	598	11.68	0.0234790351920272	0.00260959878917239
2	C	26	50	20120604	21	600	11.72	0.0249399178019586	0.0018678437757077
2	C	26	50	20120604	21	602	11.76	0.0269148670418126	0.00118463720372525
2	C	26	50	20120604	21	604	11.8	0.0264437925041861	0.00064893310629833
2	C	26	50	20120604	21	606	11.84	0.0284289240816892	0.0006101836546893
2	C	26	50	20120604	21	608	11.88	0.0281900634110044	0.000449246151291239
2	C	26	50	20120604	21	610	11.92	0.0284765830787412	-0.000188139901270310
2	C	26	50	20120604	21	612	11.96	0.0284912908997899	-0.00098137228840538
2	C	26	50	20120604	21	614	12	0.0294873215117692	-0.0031685949839716
2	C	26	50	20120604	21	616	12.04	0.0298707855192067	-0.00390716801692095
2	C	26	50	20120604	21	618	12.08	0.0300165909374874	-0.0056028100782063
2	C	26	50	20120604	21	620	12.12	0.0299996203747389	-0.00787827970006461
2	C	26	50	20120604	21	622	12.16	0.0301532039676126	-0.0100058225832987
2	C	26	50	20120604	21	624	12.2	0.0294533803862723	-0.0115978735011402
2	C	26	50	20120604	21	626	12.24	0.0283913767116082	-0.0153798341203165
2	C	26	50	20120604	21	628	12.28	0.0274944824703512	-0.0168832845584753
2	C	26	50	20120604	21	630	12.32	0.0261879612707528	-0.0191114487366722
2	C	26	50	20120604	21	632	12.36	0.0254703751670691	-0.022467250240963
2	C	26	50	20120604	21	634	12.4	0.0249977591366596	-0.0245083705334004
2	C	26	50	20120604	21	636	12.44	0.0241999446975825	-0.0267615521495157
2	C	26	50	20120604	21	638	12.48	0.0239841498501	-0.0298043599081821
2	C	26	50	20120604	21	640	12.52	0.0233014594660678	-0.0322440692221066
2	C	26	50	20120604	21	642	12.56	0.0222102381392051	-0.0347489384259174
2	C	26	50	20120604	21	644	12.6	0.0215303196137551	-0.0362554647785744
2	C	26	50	20120604	21	646	12.64	0.0209054988486953	-0.0381421883053398
2	C	26	50	20120604	21	648	12.68	0.0200015264685586	-0.0408420704883341
2	C	26	50	20120604	21	650	12.72	0.0195776795928476	-0.0428867475278809
2	C	26	50	20120604	21	652	12.76	0.0198587969647761	-0.0439362636967892
2	C	26	50	20120604	21	654	12.8	0.0200667499980552	-0.0453770008345246
2	C	26	50	20120604	21	656	12.84	0.0201097420903514	-0.0477445357592934
2	C	26	50	20120604	21	658	12.88	0.0191040241154697	-0.0486608754370331
2	C	26	50	20120604	21	660	12.92	0.0181194486333456	-0.0487170197154593
2	C	26	50	20120604	21	662	12.96	0.0169116395404009	-0.0485275858087794
2	C	26	50	20120604	21	664	13	0.0151479030960873	-0.0488126205522757
2	C	26	50	20120604	21	666	13.04	0.0126594529117356	-0.048957011756994
2	C	26	50	20120604	21	668	13.08	0.0100415314757486	-0.0489255455052312
2	C	26	50	20120604	21	670	13.12	0.00791816052252351	-0.0484206005527859
2	C	26	50	20120604	21	672	13.16	0.00487385369748111	-0.0481007761556552
2	C	26	50	20120604	21	674	13.2	0.00210178298319546	-0.0470326913626729
2	C	26	50	20120604	21	676	13.24	0.000241455752571770	-0.0463074119372099
2	C	26	50	20120604	21	678	13.28	-0.00216645496940278	-0.0452975927429974
2	C	26	50	20120604	21	680	13.32	-0.00348938104632469	-0.0449149772636974
2	C	26	50	20120604	21	682	13.36	-0.00340240691223875	-0.0451460597597891
2	C	26	50	20120604	21	684	13.4	-0.00248698647331464	-0.045144786967583
2	C	26	50	20120604	21	686	13.44	-0.00235277760624543	-0.0460644500471942
2	C	26	50	20120604	21	688	13.48	-0.00238403172597388	-0.0465769610421982
2	C	26	50	20120604	21	690	13.52	-0.00223638783006213	-0.0475522027148107
2	C	26	50	20120604	21	692	13.56	-0.0015869809622204	-0.0486476525402249
2	C	26	50	20120604	21	694	13.6	-0.00097992979057176	-0.0502165103556435
2	C	26	50	20120604	21	696	13.64	-0.00024298310321913	-0.0519171021643971
2	C	26	50	20120604	21	698	13.68	0.00046214377898009	-0.0542229773778465
2	C	26	50	20120604	21	700	13.72	0.00148539800203514	-0.056254848713586
2	C	26	50	20120604	21	702	13.76	0.00288836856658738	-0.058805453584004
2	C	26	50	20120604	21	704	13.8	0.00375358442404721	-0.060691590212141
2	C	26	50	20120604	21	706	13.84	0.00471694670273581	-0.0618885805713336
2	C	26	50	20120604	21	708	13.88	0.00656122260942651	-0.0633029355550629
2	C	26	50	20120604	21	710	13.92	0.00787580482633041	-0.0646395795035399
2	C	26	50	20120604	21	712	13.96	0.0094245808091633	-0.0654294884888033
2	C	26	50	20120604	21	714	14	0.0117344865312654	-0.0663306960814256
2	C	26	50	20120604	21	716	14.04	0.0141425386745962	-0.0685601330518287
2	C	26	50	20120604	21	718	14.08	0.0159837740221279	-0.0696644217120077
2	C	26	50	20120604	21	720	14.12	0.0179192667035917	-0.0705074344165383
2	C	26	50	20120604	21	722	14.16	0.0201525927612913	-0.0713553968685372
2	C	26	50	20120604	21	724	14.2	0.0232960359570561	-0.0721491242304191
2	C	26	50	20120604	21	726	14.24	0.0247147042921507	-0.0719530435199961
2	C	26	50	20120604	21	728	14.28	0.026229185596096	-0.0719130212761809
2	C	26	50	20120604	21	730	14.32	0.0282690472384629	-0.0712945856853552
2	C	26	50	20120604	21	732	14.36	0.0312831606039487	-0.0700305616033061
2	C	26	50	20120604	21	734	14.4	0.0330855050785151	-0.0700589165852317
2	C	26	50	20120604	21	736	14.44	0.0346162498384277	-0.0692687954679338
2	C	26	50	20120604	21	738	14.48	0.036399431719224	-0.0685903972220635
2	C	26	50	20120604	21	740	14.52	0.0373024777894773	-0.0670711783026842
2	C	26	50	20120604	21	742	14.56	0.0389511679604919	-0.0660399337730017
2	C	26	50	20120604	21	744	14.6	0.0411360077062055	-0.0644691455560705
2	C	26	50	20120604	21	746	14.64	0.0423558376144304	-0.0632481842769957
2	C	26	50	20120604	21	748	14.68	0.0441853844868691	-0.061705864179075
2	C	26	50	20120604	21	750	14.72	0.0458615104009936	-0.06027142736276
2	C	26	50	20120604	21	752	14.76	0.0472814798125656	-0.0590375684559963
2	C	26	50	20120604	21	754	14.8	0.048742395373673	-0.0592509403313824
2	C	26	50	20120604	21	756	14.84	0.049295223900284	-0.0599238106992802
2	C	26	50	20120604	21	758	14.88	0.0512951579097231	-0.060780729507191
2	C	26	50	20120604	21	760	14.92	0.0528369349496358	-0.0614690258337844
2	C	26	50	20120604	21	762	14.96	0.0522956447086375	-0.0612614899935061
2	C	26	50	20120604	21	764	15	0.0519365193166085	-0.0607010937272802
2	C	26	50	20120604	21	766	15.04	0.0517988456263115	-0.0600848501674761
2	C	26	50	20120604	21	768	15.08	0.0520930656868954	-0.0584870080450966
2	C	26	50	20120604	21	770	15.12	0.0519990134139298	-0.056821071539689
2	C	26	50	20120604	21	772	15.16	0.0522234773905496	-0.0554649538704582
2	C	26	50	20120604	21	774	15.2	0.0523136617894222	-0.0529515145324593
2	C	26	50	20120604	21	776	15.24	0.0518267834152362	-0.0508161581192931
2	C	26	50	20120604	21	778	15.28	0.0513998323407557	-0.0487357085476861
2	C	26	50	20120604	21	780	15.32	0.0514978585538316	-0.047079218988875
2	C	26	50	20120604	21	782	15.36	0.0513654881643935	-0.0451577270216787
2	C	26	50	20120604	21	784	15.4	0.0512024293406519	-0.0421539374151983
2	C	26	50	20120604	21	786	15.44	0.0505714779597991	-0.0404507293113542
2	C	26	50	20120604	21	788	15.48	0.04989265544986	-0.0393237425234991
2	C	26	50	20120604	21	790	15.52	0.0492738663056437	-0.0369938963901675
2	C	26	50	20120604	21	792	15.56	0.0484056098890247	-0.0332113700855663
2	C	26	50	20120604	21	794	15.6	0.0487771237918601	-0.0309582450379935
2	C	26	50	20120604	21	796	15.64	0.0482933920428504	-0.0281467177653177
2	C	26	50	20120604	21	798	15.68	0.0482219742579506	-0.0254314277255613
2	C	26	50	20120604	21	800	15.72	0.0484640876198289	-0.0226540537104168
2	C	26	50	20120604	21	802	15.76	0.0490728358477524	-0.0192826392883975
2	C	26	50	20120604	21	804	15.8	0.0498513604138387	-0.0169955731153277
2	C	26	50	20120604	21	806	15.84	0.0507069596190745	-0.0142686865243599
2	C	26	50	20120604	21	808	15.88	0.0516898380449238	-0.0130418562590013
2	C	26	50	20120604	21	810	15.92	0.0528626453521998	-0.0112646140751670
2	C	26	50	20120604	21	812	15.96	0.0541977336657581	-0.0110266726432977
2	C	26	50	20120604	21	814	16	0.0562515253117144	-0.0104696846317571
2	C	26	50	20120604	21	816	16.04	0.0565014875588639	-0.00994112231282012
2	C	26	50	20120604	21	818	16.08	0.0553059821239118	-0.0100133179151793
2	C	26	50	20120604	21	820	16.12	0.054510557705755	-0.0103064136759811
2	C	26	50	20120604	21	822	16.16	0.0540972537921515	-0.00979227633538036
2	C	26	50	20120604	21	824	16.2	0.0523596095880637	-0.0092033978080082
2	C	26	50	20120604	21	826	16.24	0.051243017269892	-0.00847217868558318
2	C	26	50	20120604	21	828	16.28	0.0497352534803679	-0.00752430204540263
2	C	26	50	20120604	21	830	16.32	0.0486117315157406	-0.00628000624254866
2	C	26	50	20120604	21	832	16.36	0.0475315551968	-0.00591188645226294
2	C	26	50	20120604	21	834	16.4	0.0451981735295626	-0.00486699476170358
2	C	26	50	20120604	21	836	16.44	0.0433671912303581	-0.0039206030457635
2	C	26	50	20120604	21	838	16.48	0.0406758013998059	-0.00142126341698153
2	C	26	50	20120604	21	840	16.52	0.0386855786534782	5.16400082300498e-05
2	C	26	50	20120604	21	842	16.56	0.0365945931908315	0.0013701820231086
2	C	26	50	20120604	21	844	16.6	0.0337453064160403	0.00286804631769607
2	C	26	50	20120604	21	846	16.64	0.0319513058014919	0.00420907432821636
2	C	26	50	20120604	21	848	16.68	0.0290788259242778	0.0062891703464328
2	C	26	50	20120604	21	850	16.72	0.0270759459665669	0.0073241625420556
2	C	26	50	20120604	21	852	16.76	0.024983687711714	0.0087824288568966
2	C	26	50	20120604	21	854	16.8	0.023278711840917	0.0090219966343626
2	C	26	50	20120604	21	856	16.84	0.0205428732780994	0.0097349441175617
2	C	26	50	20120604	21	858	16.88	0.0185659582813937	0.00999825654074
2	C	26	50	20120604	21	860	16.92	0.0166719515547821	0.0113367601800514
2	C	26	50	20120604	21	862	16.96	0.0145779538172475	0.0124403841598562
2	C	26	50	20120604	21	864	17	0.0125001254904783	0.0141427387858153
2	C	26	50	20120604	21	866	17.04	0.0113094446450942	0.0159135300344848
2	C	26	50	20120604	21	868	17.08	0.0094103821049971	0.0183550848971082
2	C	26	50	20120604	21	870	17.12	0.00759600267301491	0.0188351538329914
2	C	26	50	20120604	21	872	17.16	0.00585218542672731	0.0190217805257499
2	C	26	50	20120604	21	874	17.2	0.00408315982369051	0.0180247458221413
2	C	26	50	20120604	21	876	17.24	0.00214669133486862	0.0176254991913477
2	C	26	50	20120604	21	878	17.28	-0.000222406295886600	0.0170873980019326
2	C	26	50	20120604	21	880	17.32	-0.00267154134320433	0.0163025094748155
2	C	26	50	20120604	21	882	17.36	-0.00455661731116954	0.0150785783472597
2	C	26	50	20120604	21	884	17.4	-0.00676950798289284	0.0137044577393799
2	C	26	50	20120604	21	886	17.44	-0.00822473373857476	0.0125053460598438
2	C	26	50	20120604	21	888	17.48	-0.00966774776014558	0.0106367951773549
2	C	26	50	20120604	21	890	17.52	-0.0109278544706269	0.0094462677741423
2	C	26	50	20120604	21	892	17.56	-0.0127824612073908	0.0068296827699718
2	C	26	50	20120604	21	894	17.6	-0.0142551878559071	0.00514199565997483
2	C	26	50	20120604	21	896	17.64	-0.0152618392117398	0.00283907615287086
2	C	26	50	20120604	21	898	17.68	-0.016250473486788	0.00110444422367089
2	C	26	50	20120604	21	900	17.72	-0.0164890371726247	-0.000220490036509590
2	C	26	50	20120604	21	902	17.76	-0.0163791457077605	-0.000447407673660161
2	C	26	50	20120604	21	904	17.8	-0.0166410863437833	-0.00133212553614515
2	C	26	50	20120604	21	906	17.84	-0.0172625554227003	-0.00245660209492706
2	C	26	50	20120604	21	908	17.88	-0.0174698437756052	-0.00238250437532652
2	C	26	50	20120604	21	910	17.92	-0.0172832807224569	-0.00291553560912056
2	C	26	50	20120604	21	912	17.96	-0.0171060514788203	-0.00296210566172951
2	C	26	50	20120604	21	914	18	-0.0169713122816652	-0.00364189690795882
2	C	26	50	20120604	21	916	18.04	-0.0168967620137247	-0.00416950463274116
2	C	26	50	20120604	21	918	18.08	-0.0169079343008675	-0.00540906282016118
2	C	26	50	20120604	21	920	18.12	-0.0164026357950315	-0.0058729531528908
2	C	26	50	20120604	21	922	18.16	-0.0157888246825547	-0.00666207017855937
2	C	26	50	20120604	21	924	18.2	-0.0150394399869211	-0.00699489826939606
2	C	26	50	20120604	21	926	18.24	-0.0145966567916099	-0.00768320308127086
2	C	26	50	20120604	21	928	18.28	-0.0140497804070402	-0.00718917585752707
2	C	26	50	20120604	21	930	18.32	-0.0131625311022785	-0.00715244873131224
2	C	26	50	20120604	21	932	18.36	-0.0123448752469213	-0.00733167201607178
2	C	26	50	20120604	21	934	18.4	-0.0121391496000029	-0.00731765715966866
2	C	26	50	20120604	21	936	18.44	-0.0104506747730516	-0.00647913034055791
2	C	26	50	20120604	21	938	18.48	-0.0100338890656575	-0.00628176552422024
2	C	26	50	20120604	21	940	18.52	-0.0102515803735272	-0.00629700933220906
2	C	26	50	20120604	21	942	18.56	-0.00973969587513131	-0.00603560185469933
2	C	26	50	20120604	21	944	18.6	-0.00972468965502097	-0.00608105609280757
2	C	26	50	20120604	21	946	18.64	-0.00929789202271205	-0.00577339605363364
2	C	26	50	20120604	21	948	18.68	-0.0093954126544394	-0.00577075500980591
2	C	26	50	20120604	21	950	18.72	-0.0093928458568237	-0.0053169409487082
2	C	26	50	20120604	21	952	18.76	-0.00881839937885555	-0.00481108382851515
2	C	26	50	20120604	21	954	18.8	-0.0081864403708396	-0.00508149913931042
2	C	26	50	20120604	21	956	18.84	-0.00700047218002012	-0.00451625657533824
2	C	26	50	20120604	21	958	18.88	-0.00614588434961353	-0.00508733135604164
2	C	26	50	20120604	21	960	18.92	-0.0048258340759707	-0.00423767679751536
2	C	26	50	20120604	21	962	18.96	-0.00260892703773026	-0.00410326994054742
2	C	26	50	20120604	21	964	19	-0.00141144877485865	-0.00361651884558203
2	C	26	50	20120604	21	966	19.04	-0.00014275071698594	-0.00401223701353746
2	C	26	50	20120604	21	968	19.08	0.000324625652174939	-0.0042791768945032
2	C	26	50	20120604	21	970	19.12	0.00076948774142283	-0.00564104334186505
2	C	26	50	20120604	21	972	19.16	0.00150727588584506	-0.00709887832156954
2	C	26	50	20120604	21	974	19.2	0.00100372393375868	-0.00796066471114065
2	C	26	50	20120604	21	976	19.24	0.00249294031241224	-0.00923883799988126
2	C	26	50	20120604	21	978	19.28	0.00367567539889611	-0.0108839643527186
2	C	26	50	20120604	21	980	19.32	0.00516496955929561	-0.0122551999649312
2	C	26	50	20120604	21	982	19.36	0.00700740698835521	-0.0136723833757853
2	C	26	50	20120604	21	984	19.4	0.00756670016800261	-0.0135386270570561
2	C	26	50	20120604	21	986	19.44	0.00752395556307981	-0.0124600417283732
2	C	26	50	20120604	21	988	19.48	0.00743365802712231	-0.0121204183413692
2	C	26	50	20120604	21	990	19.52	0.00714197647988291	-0.0129929173986753
2	C	26	50	20120604	21	992	19.56	0.00656815932695001	-0.0134138580655157
2	C	26	50	20120604	21	994	19.6	0.00630276800983501	-0.0136655315110756
2	C	26	50	20120604	21	996	19.64	0.00597290269641151	-0.014941081433658
2	C	26	50	20120604	21	998	19.68	0.00593723269483461	-0.0173628125576709
2	C	26	50	20120604	21	1000	19.72	0.00617181183395931	-0.0193130519510563
2	C	26	50	20120604	21	1002	19.76	0.00584026360639651	-0.0212377117566324
2	C	26	50	20120604	21	1004	19.8	0.00456089530719571	-0.0227993570828828
2	C	26	50	20120604	21	1006	19.84	0.00427788288909361	-0.0245795973994693
2	C	26	50	20120604	21	1008	19.88	0.00403298352649751	-0.0263041884123765
2	C	26	50	20120604	21	1010	19.92	0.00423329273547201	-0.0288791318982029
2	C	26	50	20120604	21	1012	19.96	0.00486763115780661	-0.0305322839130067
2	C	26	50	20120604	21	1014	20	0.00653230194207601	-0.0316041163719293
2	C	26	50	20120604	21	1016	20.04	0.0084079663187836	-0.03251883677514
2	C	26	50	20120604	21	1018	20.08	0.0097533996045507	-0.0330077799011271
2	C	26	50	20120604	21	1020	20.12	0.0112327942700136	-0.0331953187616334
2	C	26	50	20120604	21	1022	20.16	0.0120766130762747	-0.033533075386735
2	C	26	50	20120604	21	1024	20.2	0.0124634004855838	-0.033844202370457
2	C	26	50	20120604	21	1026	20.24	0.0123686906033116	-0.0342880815812791
2	C	26	50	20120604	21	1028	20.28	0.0127186943178634	-0.0363286644725629
2	C	26	50	20120604	21	1030	20.32	0.0134110508515944	-0.0378755736934934
2	C	26	50	20120604	21	1032	20.36	0.0135199311537615	-0.0405319051698344
2	C	26	50	20120604	21	1034	20.4	0.0133937125933197	-0.0417115714128879
2	C	26	50	20120604	21	1036	20.44	0.0129574984200057	-0.0435023193362429
2	C	26	50	20120604	21	1038	20.48	0.0123423155203734	-0.0446314274444415
2	C	26	50	20120604	21	1040	20.52	0.0121509017147062	-0.0471137257997969
2	C	26	50	20120604	21	1042	20.56	0.0117938835008851	-0.0491936803966572
2	C	26	50	20120604	21	1044	20.6	0.0112953732201486	-0.051429552038769
2	C	26	50	20120604	21	1046	20.64	0.0103134140331148	-0.0529933186853631
2	C	26	50	20120604	21	1048	20.68	0.0102206416234231	-0.0550773037908761
2	C	26	50	20120604	21	1050	20.72	0.0096231363933205	-0.0568423837380739
2	C	26	50	20120604	21	1052	20.76	0.00824993502425621	-0.0582297272427619
2	C	26	50	20120604	21	1054	20.8	0.00905589533345271	-0.0593408748387185
2	C	26	50	20120604	21	1056	20.84	0.00973662703170101	-0.0602709323880131
2	C	26	50	20120604	21	1058	20.88	0.0109501636895733	-0.061222556694134
2	C	26	50	20120604	21	1060	20.92	0.0122299562528428	-0.0618591649292362
2	C	26	50	20120604	21	1062	20.96	0.0133084355155086	-0.0635654135922394
2	C	26	50	20120604	21	1064	21	0.0147159315634604	-0.0644025573104861
2	C	26	50	20120604	21	1066	21.04	0.0158285640836574	-0.0650434081862755
2	C	26	50	20120604	21	1068	21.08	0.0172308982521066	-0.0668196604206161
2	C	26	50	20120604	21	1070	21.12	0.0182880228899805	-0.068765901125154
2	C	26	50	20120604	21	1072	21.16	0.0199044689917729	-0.0700734829849241
2	C	26	50	20120604	21	1074	21.2	0.0198331219175512	-0.0708591493295005
2	C	26	50	20120604	21	1076	21.24	0.0200941150304872	-0.0719945506880517
2	C	26	50	20120604	21	1078	21.28	0.019831212729242	-0.0723724285519178
2	C	26	50	20120604	21	1080	21.32	0.0194642243098062	-0.0712379464321821
2	C	26	50	20120604	21	1082	21.36	0.0183172264000435	-0.0698396427723857
2	C	26	50	20120604	21	1084	21.4	0.017397421899076	-0.0695070197425156
2	C	26	50	20120604	21	1086	21.44	0.0162041792058237	-0.0694290258645507
2	C	26	50	20120604	21	1088	21.48	0.0141592263946322	-0.0693724573220558
2	C	26	50	20120604	21	1090	21.52	0.0119957624869139	-0.0690415313484605
2	C	26	50	20120604	21	1092	21.56	0.00917659846100121	-0.067802892399856
2	C	26	50	20120604	21	1094	21.6	0.00642227612692341	-0.0673014122706385
2	C	26	50	20120604	21	1096	21.64	0.00381517342468861	-0.0671014424729189
2	C	26	50	20120604	21	1098	21.68	0.00169703506164427	-0.0658162758981124
2	C	26	50	20120604	21	1100	21.72	-0.00156597989081916	-0.0645316042980527
2	C	26	50	20120604	21	1102	21.76	-0.00363327727629615	-0.0640494988946397
2	C	26	50	20120604	21	1104	21.8	-0.00697075057281854	-0.0634389121890851
2	C	26	50	20120604	21	1106	21.84	-0.00818654997239069	-0.0616108997383616
2	C	26	50	20120604	21	1108	21.88	-0.0099412354499051	-0.0605805744474947
2	C	26	50	20120604	21	1110	21.92	-0.0111716719598478	-0.0588510619713905
2	C	26	50	20120604	21	1112	21.96	-0.0110546457875615	-0.0566510406430848
2	C	26	50	20120604	21	1114	22	-0.0107398418485772	-0.0556806072965844
2	C	26	50	20120604	21	1116	22.04	-0.00992589123275336	-0.0538458773314397
2	C	26	50	20120604	21	1118	22.08	-0.00887442344912896	-0.052162538928147
2	C	26	50	20120604	21	1120	22.12	-0.007981135452456	-0.0501692756226602
2	C	26	50	20120604	21	1122	22.16	-0.0072363398798322	-0.0469539903779269
2	C	26	50	20120604	21	1124	22.2	-0.00721441956961542	-0.0458653287776121
2	C	26	50	20120604	21	1126	22.24	-0.00702470282022307	-0.0421334313185438
2	C	26	50	20120604	21	1128	22.28	-0.00741665210903478	-0.0402834278469255
2	C	26	50	20120604	21	1130	22.32	-0.00770465670101205	-0.0379361868867767
2	C	26	50	20120604	21	1132	22.36	-0.00796487199648871	-0.0361969870477703
2	C	26	50	20120604	21	1134	22.4	-0.00877252936195998	-0.0352819908729149
2	C	26	50	20120604	21	1136	22.44	-0.0100746664995150	-0.0344171285688456
2	C	26	50	20120604	21	1138	22.48	-0.0114905064074848	-0.0329937933289952
2	C	26	50	20120604	21	1140	22.52	-0.0131169934255701	-0.031477614968775
2	C	26	50	20120604	21	1142	22.56	-0.0136110489335852	-0.0299981354504984
2	C	26	50	20120604	21	1144	22.6	-0.0136075133996792	-0.0282272572276948
2	C	26	50	20120604	21	1146	22.64	-0.0130257766507971	-0.0264287311297468
2	C	26	50	20120604	21	1148	22.68	-0.0123470955622142	-0.0250823998183677
2	C	26	50	20120604	21	1150	22.72	-0.0127877079397072	-0.0236618788635064
2	C	26	50	20120604	21	1152	22.76	-0.0129461705693711	-0.0216311388986167
2	C	26	50	20120604	21	1154	22.8	-0.0123657490391019	-0.0203824166073125
2	C	26	50	20120604	21	1156	22.84	-0.0120024658591995	-0.0175089892070116
2	C	26	50	20120604	21	1158	22.88	-0.0118708167186782	-0.0153572491297254
2	C	26	50	20120604	21	1160	22.92	-0.0109418410427588	-0.0138165836616727
2	C	26	50	20120604	21	1162	22.96	-0.00962703962275267	-0.0127227531107874
2	C	26	50	20120604	21	1164	23	-0.0095422504486206	-0.0125816499526016
2	C	26	50	20120604	21	1166	23.04	-0.00922472414852878	-0.0111449433235190
2	C	26	50	20120604	21	1168	23.08	-0.00880630785289726	-0.00897773882092813
2	C	26	50	20120604	21	1170	23.12	-0.0085062188060295	-0.0073160732404788
2	C	26	50	20120604	21	1172	23.16	-0.00817815449357766	-0.00640978367142016
2	C	26	50	20120604	21	1174	23.2	-0.00713771404020587	-0.00591256386055931
2	C	26	50	20120604	21	1176	23.24	-0.00533466811571254	-0.00488292587748371
2	C	26	50	20120604	21	1178	23.28	-0.00351234080350982	-0.00475624062656632
2	C	26	50	20120604	21	1180	23.32	-0.00163075794304366	-0.00422311039782292
2	C	26	50	20120604	21	1182	23.36	-0.00032937033867669	-0.00441917696611032
2	C	26	50	20120604	21	1184	23.4	0.00158033415847725	-0.00439590608194147
2	C	26	50	20120604	21	1186	23.44	0.00335507318430612	-0.00431655455895672
2	C	26	50	20120604	21	1188	23.48	0.00425726365535421	-0.00428889961274451
2	C	26	50	20120604	21	1190	23.52	0.00461363840200441	-0.00350819008670426
2	C	26	50	20120604	21	1192	23.56	0.00393248243968741	-0.00282139141227339
2	C	26	50	20120604	21	1194	23.6	0.00354845981789281	-0.00207941719570653
2	C	26	50	20120604	21	1196	23.64	0.00309743175751299	-0.00059192615759907
2	C	26	50	20120604	21	1198	23.68	0.00204259814561015	0.000192283547008050
2	C	26	50	20120604	21	1200	23.72	0.000771312076918289	0.00197053689353942
2	C	26	50	20120604	21	1202	23.76	-0.00093890699066121	0.00303675138908546
2	C	26	50	20120604	21	1204	23.8	-0.00283259905475519	0.00362987609267865
2	C	26	50	20120604	21	1206	23.84	-0.00371091052980262	0.00390062727919497
2	C	26	50	20120604	21	1208	23.88	-0.005358066279102	0.00372986806260623
2	C	26	50	20120604	21	1210	23.92	-0.00571492185836342	0.00337330946819292
2	C	26	50	20120604	21	1212	23.96	-0.0070944447620515	0.00323235480243119
2	C	26	50	20120604	21	1214	24	-0.00792020406112115	0.00341938454605503
2	C	26	50	20120604	21	1216	24.04	-0.00853397274719107	0.00399868884760992
2	C	26	50	20120604	21	1218	24.08	-0.0079916289170888	0.00475151008220018
2	C	26	50	20120604	21	1220	24.12	-0.00801736053285618	0.00476305713593696
2	C	26	50	20120604	21	1222	24.16	-0.00750642638597422	0.00503688423695145
2	C	26	50	20120604	21	1224	24.2	-0.00715440741709612	0.00547888961480335
2	C	26	50	20120604	21	1226	24.24	-0.00694941009016233	0.00498194204005325
2	C	26	50	20120604	21	1228	24.28	-0.00650231354348588	0.00522676362090347
2	C	26	50	20120604	21	1230	24.32	-0.00582068381962549	0.00544874565272137
2	C	26	50	20120604	21	1232	24.36	-0.00535812991871231	0.00512720298611241
2	C	26	50	20120604	21	1234	24.4	-0.00535291854173496	0.00538978708930603
2	C	26	50	20120604	21	1236	24.44	-0.00500740495524378	0.00493314460108357
2	C	26	50	20120604	21	1238	24.48	-0.00487972268376493	0.00486078636416475
2	C	26	50	20120604	21	1240	24.52	-0.00408130720392376	0.00503860250642973
2	C	26	50	20120604	21	1242	24.56	-0.00395360371924147	0.00514472509215021
2	C	26	50	20120604	21	1244	24.6	-0.00313953996633264	0.00502079755767945
2	C	26	50	20120604	21	1246	24.64	-0.00196794181165246	0.00573519460978004
2	C	26	50	20120604	21	1248	24.68	5.05864191260898e-05	0.0064381789584323
2	C	26	50	20120604	21	1250	24.72	0.00170409198732052	0.007299003682781
2	C	26	50	20120604	21	1252	24.76	0.00302599983047753	0.007803694076785
2	C	26	50	20120604	21	1254	24.8	0.00342168264309391	0.007647154777566
2	C	26	50	20120604	21	1256	24.84	0.00382845642557321	0.0077840046884629
2	C	26	50	20120604	21	1258	24.88	0.00365384701256091	0.0078599019948216
2	C	26	50	20120604	21	1260	24.92	0.00408893900741311	0.0077879800427867
2	C	26	50	20120604	21	1262	24.96	0.00402477401676791	0.0082837630126682
2	C	26	50	20120604	21	1264	25	0.00395191373403441	0.0082550827616233
2	C	26	50	20120604	21	1266	25.04	0.00422516100748831	0.0082957908990162
2	C	26	50	20120604	21	1268	25.08	0.00409014603868861	0.0082038245910551
2	C	26	50	20120604	21	1270	25.12	0.00408147054559021	0.0076793415711388
2	C	26	50	20120604	21	1272	25.16	0.00408147054559021	0.0076793415711388
2	C	26	50	20120604	21	1274	25.2	0.00406165741358141	0.0077152767377587
2	C	26	50	20120604	21	1276	25.24	0.00406827310462611	0.0076776897696979
2	C	26	50	20120604	21	1278	25.28	0.00404021510754871	0.0075817212373553
2	C	26	50	20120604	21	1280	25.32	0.00360277268975581	0.0077243001273934
2	C	26	50	20120604	21	1282	25.36	0.00387242078969341	0.0082316209586235
2	C	26	50	20120604	21	1284	25.4	0.00422369093249031	0.0077595769776
2	C	26	50	20120604	21	1286	25.44	0.00408931377400711	0.0079209656151245
2	C	26	50	20120604	21	1288	25.48	0.00417949887998641	0.0079877582145686
2	C	26	50	20120604	21	1290	25.52	0.00503920057734531	0.0075530276927029
2	C	26	50	20120604	21	1292	25.56	0.00571108933960941	0.007173315452425
2	C	26	50	20120604	21	1294	25.6	0.00597196931546031	0.0070472100290682
2	C	26	50	20120604	21	1296	25.64	0.00680065603660411	0.0069444391294906
2	C	26	50	20120604	21	1298	25.68	0.00760204843599411	0.0061318744429579
2	C	26	50	20120604	21	1300	25.72	0.0085456470801485	0.0060458549030265
2	C	26	50	20120604	21	1302	25.76	0.00857584761077291	0.0063897138596497
2	C	26	50	20120604	21	1304	25.8	0.00894294916729371	0.0062628871873761
2	C	26	50	20120604	21	1306	25.84	0.0086082189592157	0.0063747373380242
2	C	26	50	20120604	21	1308	25.88	0.00890448255839721	0.0063545282262179
2	C	26	50	20120604	21	1310	25.92	0.0090934144192624	0.006409548204862
2	C	26	50	20120604	21	1312	25.96	0.00870010041436301	0.0064286613011575
2	C	26	50	20120604	21	1314	26	0.0091823613812679	0.0063975344606497
2	C	26	50	20120604	21	1316	26.04	0.0088517606767919	0.0063877339606624
2	C	26	50	20120604	21	1318	26.08	0.00864071051581121	0.0063811366543939
2	C	26	50	20120604	21	1320	26.12	0.00917098403315861	0.006592476729155
2	C	26	50	20120604	21	1322	26.16	0.0089685535038405	0.0067434298848027
2	C	26	50	20120604	21	1324	26.2	0.0087351729107099	0.0062766333432024
2	C	26	50	20120604	21	1326	26.24	0.00905699842003131	0.0062304380571875
2	C	26	50	20120604	21	1328	26.28	0.00894825246815261	0.0062008739226661
2	C	26	50	20120604	21	1330	26.32	0.00878013075985771	0.0062769303280505
2	C	26	50	20120604	21	1332	26.36	0.00905672264838671	0.0063895300118866
2	C	26	50	20120604	21	1334	26.4	0.00920837583974771	0.0063814194971064
2	C	26	50	20120604	21	1336	26.44	0.0089773852675375	0.0065247288284495
2	C	26	50	20120604	21	1338	26.48	0.00933619953258281	0.0063793193899663
2	C	26	50	20120604	21	1340	26.52	0.0089468170413868	0.0067278311092097
2	C	26	50	20120604	21	1342	26.56	0.0085228428864552	0.0065407235838399
2	C	26	50	20120604	21	1344	26.6	0.00881458100223711	0.0063454348330118
2	C	26	50	20120604	21	1346	26.64	0.0087118525290664	0.0066858926060175
2	C	26	50	20120604	21	1348	26.68	0.00918185933545321	0.0066565547456661
2	C	26	50	20120604	21	1350	26.72	0.0092322124093415	0.0063203891108222
2	C	26	50	20120604	21	1352	26.76	0.00923830059872761	0.0063589900700072
2	C	26	50	20120604	21	1354	26.8	0.0090757438208006	0.006684747093032
2	C	26	50	20120604	21	1356	26.84	0.00890525330478871	0.0065834257623558
2	C	26	50	20120604	21	1358	26.88	0.0089349447185307	0.0067340465778163
2	C	26	50	20120604	21	1360	26.92	0.00918346446784651	0.0067250946059665
2	C	26	50	20120604	21	1362	26.96	0.0097149471377898	0.0070238967184925
2	C	26	50	20120604	21	1364	27	0.0098240890694659	0.0071465443896893
2	C	26	50	20120604	21	1366	27.04	0.0106126404097095	0.0074760702918579
2	C	26	50	20120604	21	1368	27.08	0.010553462643192	0.0082279298612257
2	C	26	50	20120604	21	1370	27.12	0.0107835410476545	0.0082410961894914
2	C	26	50	20120604	21	1372	27.16	0.0106966871217214	0.0083894684053878
2	C	26	50	20120604	21	1374	27.2	0.0103824700813655	0.0078791989388801
2	C	26	50	20120604	21	1376	27.24	0.0102128988041692	0.0074955298704761
2	C	26	50	20120604	21	1378	27.28	0.0099731471789401	0.007066499902059
2	C	26	50	20120604	21	1380	27.32	0.0101408870495731	0.0066053107172335
2	C	26	50	20120604	21	1382	27.36	0.0102930422867488	0.0060519430924125
2	C	26	50	20120604	21	1384	27.4	0.0111066252070465	0.00555061852668691
2	C	26	50	20120604	21	1386	27.44	0.0121241660073095	0.0047235722932755
2	C	26	50	20120604	21	1388	27.48	0.0131895920787945	0.00471583654508932
2	C	26	50	20120604	21	1390	27.52	0.0136717611218178	0.00425855766076379
2	C	26	50	20120604	21	1392	27.56	0.014949276801252	0.00362422630949696
2	C	26	50	20120604	21	1394	27.6	0.0160832639462408	0.00414854598774679
2	C	26	50	20120604	21	1396	27.64	0.0171987248935626	0.00375956654741607
2	C	26	50	20120604	21	1398	27.68	0.018490962536181	0.00428190632667857
2	C	26	50	20120604	21	1400	27.72	0.0193608452983967	0.00378056761881731
2	C	26	50	20120604	21	1402	27.76	0.0197314399624166	0.00338960827949927
2	C	26	50	20120604	21	1404	27.8	0.0199007213258326	0.00258647639742758
2	C	26	50	20120604	21	1406	27.84	0.0196284145043977	0.00127387407951099
2	C	26	50	20120604	21	1408	27.88	0.0185921495165688	0.00071589611847669
2	C	26	50	20120604	21	1410	27.92	0.0180342422662126	-6.75781950780002e-05
2	C	26	50	20120604	21	1412	27.96	0.018052344199811	-0.0008912161738041
2	C	26	50	20120604	21	1414	28	0.018246020747178	-0.00169781287910359
2	C	26	50	20120604	21	1416	28.04	0.0194905286820663	-0.00209619683962409
2	C	26	50	20120604	21	1418	28.08	0.0211860293219954	-0.00377628255172333
2	C	26	50	20120604	21	1420	28.12	0.0222154353740468	-0.00445185237046896
2	C	26	50	20120604	21	1422	28.16	0.0236783685936436	-0.00544371105243932
2	C	26	50	20120604	21	1424	28.2	0.02488235930997	-0.0065068460979533
2	C	26	50	20120604	21	1426	28.24	0.025312633786322	-0.00741031643227535
2	C	26	50	20120604	21	1428	28.28	0.0261180991207716	-0.00778685079325718
2	C	26	50	20120604	21	1430	28.32	0.0254858042370346	-0.00799502302963851
2	C	26	50	20120604	21	1432	28.36	0.0239091682470229	-0.0090283181689864
2	C	26	50	20120604	21	1434	28.4	0.0233622918624533	-0.00981094395440368
2	C	26	50	20120604	21	1436	28.44	0.0225555537357975	-0.0114471183353912
2	C	26	50	20120604	21	1438	28.48	0.0223029044828796	-0.0128543315406306
2	C	26	50	20120604	21	1440	28.52	0.0230258504559647	-0.0149023956216593
2	C	26	50	20120604	21	1442	28.56	0.0232628019383403	-0.0160657984087455
2	C	26	50	20120604	21	1444	28.6	0.0239465741957477	-0.0170558893237629
2	C	26	50	20120604	21	1446	28.64	0.0259522118699052	-0.0188761235998933
2	C	26	50	20120604	21	1448	28.68	0.0275971543749795	-0.0192453040503508
2	C	26	50	20120604	21	1450	28.72	0.028038459717118	-0.0200610931438058
2	C	26	50	20120604	21	1452	28.76	0.0272594401762848	-0.0199483096122065
2	C	26	50	20120604	21	1454	28.8	0.0263475552712666	-0.0201750080462549
2	C	26	50	20120604	21	1456	28.84	0.025270348800807	-0.0206441026848941
2	C	26	50	20120604	21	1458	28.88	0.0246368164802029	-0.0216010656472129
2	C	26	50	20120604	21	1460	28.92	0.0244690836806377	-0.02269482548742
2	C	26	50	20120604	21	1462	28.96	0.0250913659323531	-0.0242744737523195
2	C	26	50	20120604	21	1464	29	0.0256494923858115	-0.0254636081551731
2	C	26	50	20120604	21	1466	29.04	0.0265756608478096	-0.0279662004751486
2	C	26	50	20120604	21	1468	29.08	0.0264783983100574	-0.0286536143324791
2	C	26	50	20120604	21	1470	29.12	0.0251329367400191	-0.0295422849218709
2	C	26	50	20120604	21	1472	29.16	0.0237173089640836	-0.0304790599855868
2	C	26	50	20120604	21	1474	29.2	0.0223650026004034	-0.0312840657006287
2	C	26	50	20120604	21	1476	29.24	0.0215319494948858	-0.0322622171176457
2	C	26	50	20120604	21	1478	29.28	0.0198939825982079	-0.0331111942678756
2	C	26	50	20120604	21	1480	29.32	0.0184462026769319	-0.0346763539148286
2	C	26	50	20120604	21	1482	29.36	0.0175284205013586	-0.0350332589915647
2	C	26	50	20120604	21	1484	29.4	0.0165105897873153	-0.0352653526503536
2	C	26	50	20120604	21	1486	29.44	0.0149367185848181	-0.0351292982345855
2	C	26	50	20120604	21	1488	29.48	0.0137912197414315	-0.0354455022449965
2	C	26	50	20120604	21	1490	29.52	0.0128226036593587	-0.0365982489328902
2	C	26	50	20120604	21	1492	29.56	0.0112912012901396	-0.0375731582653155
2	C	26	50	20120604	21	1494	29.6	0.009808186237957	-0.0391837353808242
2	C	26	50	20120604	21	1496	29.64	0.00937529546651461	-0.0403621995423496
2	C	26	50	20120604	21	1498	29.68	0.00913198002310831	-0.0410946914569808
2	C	26	50	20120604	21	1500	29.72	0.0096003675549663	-0.0425534527465686
2	C	26	50	20120604	21	1502	29.76	0.0107838521746382	-0.0444576205976259
2	C	26	50	20120604	21	1504	29.8	0.0115237687104718	-0.0452220030280886
2	C	26	50	20120604	21	1506	29.84	0.0120385424471756	-0.0462549446140459
2	C	26	50	20120604	21	1508	29.88	0.0116361279780024	-0.0474609152293595
2	C	26	50	20120604	21	1510	29.92	0.0126782619521151	-0.0491299700756723
2	C	26	50	20120604	21	1512	29.96	0.0131598723807813	-0.0502416126463756
2	C	26	50	20120604	21	1514	30	0.0129596904510274	-0.0501028075852287
2	C	26	50	20120604	21	1516	30.04	0.0121914896439463	-0.0499623761784851
2	C	26	50	20120604	21	1518	30.08	0.010351668509977	-0.0501839127330308
2	C	26	50	20120604	21	1520	30.12	0.0095916701415577	-0.049788357199635
2	C	26	50	20120604	21	1522	30.16	0.00789560381620371	-0.0502608459508239
2	C	26	50	20120604	21	1524	30.2	0.00546775268299961	-0.0507339710981158
2	C	26	50	20120604	21	1526	30.24	0.00348778298499921	-0.0502288847243143
2	C	26	50	20120604	21	1528	30.28	0.00061374747286649	-0.0503033430683732
2	C	26	50	20120604	21	1530	30.32	-0.00173222069507612	-0.0506998178405845
2	C	26	50	20120604	21	1532	30.36	-0.00402451945832667	-0.0510443202643786
2	C	26	50	20120604	21	1534	30.4	-0.00615064812799838	-0.0519967930986369
2	C	26	50	20120604	21	1536	30.44	-0.00606728023849649	-0.0520626247399653
2	C	26	50	20120604	21	1538	30.48	-0.0059600828504686	-0.0519415680590262
2	C	26	50	20120604	21	1540	30.52	-0.00697640742706803	-0.0529834899011046
2	C	26	50	20120604	21	1542	30.56	-0.00823831018877355	-0.0541026985143666
2	C	26	50	20120604	21	1544	30.6	-0.00937795418801191	-0.0551065780116172
2	C	26	50	20120604	21	1546	30.64	-0.0115864607976918	-0.0561825824005488
2	C	26	50	20120604	21	1548	30.68	-0.0125838349125555	-0.0571516722441649
2	C	26	50	20120604	21	1550	30.72	-0.0128069271020198	-0.0581371669651046
2	C	26	50	20120604	21	1552	30.76	-0.0125155991081710	-0.059038445268405
2	C	26	50	20120604	21	1554	30.8	-0.0123240438811475	-0.0597628761657306
2	C	26	50	20120604	21	1556	30.84	-0.0126825470192091	-0.0608075557242556
2	C	26	50	20120604	21	1558	30.88	-0.0124990528094912	-0.06160156592885
2	C	26	50	20120604	21	1560	30.92	-0.0128493535088910	-0.0619006720972919
2	C	26	50	20120604	21	1562	30.96	-0.0143253682039398	-0.0633417557173501
2	C	26	50	20120604	21	1564	31	-0.0152314548333523	-0.063818487109226
2	C	26	50	20120604	21	1566	31.04	-0.0162042216322306	-0.0642013854312386
2	C	26	50	20120604	21	1568	31.08	-0.0170567095676291	-0.0639688887215844
2	C	26	50	20120604	21	1570	31.12	-0.0173430878140097	-0.0631526046533827
2	C	26	50	20120604	21	1572	31.16	-0.0180258701219234	-0.061867933053323
2	C	26	50	20120604	21	1574	31.2	-0.0193413008669647	-0.0608371834983873
2	C	26	50	20120604	21	1576	31.24	-0.0203693634161318	-0.0591218131579069
2	C	26	50	20120604	21	1578	31.28	-0.0214602170474683	-0.056890679131229
2	C	26	50	20120604	21	1580	31.32	-0.021426629475362	-0.0559480350812292
2	C	26	50	20120604	21	1582	31.36	-0.0204528020163119	-0.0552349886030807
2	C	26	50	20120604	21	1584	31.4	-0.0198761564362542	-0.053986733002252
2	C	26	50	20120604	21	1586	31.44	-0.0201301491920564	-0.0517377091740101
2	C	26	50	20120604	21	1588	31.48	-0.0196215979950271	-0.0496557039674844
2	C	26	50	20120604	21	1590	31.52	-0.0194234666749386	-0.0473088165607263
2	C	26	50	20120604	21	1592	31.56	-0.0190113648428631	-0.0441394225460919
2	C	26	50	20120604	21	1594	31.6	-0.0192466192689638	-0.0420948232882911
2	C	26	50	20120604	21	1596	31.64	-0.0187606247782543	-0.0408632554074984
2	C	26	50	20120604	21	1598	31.68	-0.0184908635412317	-0.0391396826283562
2	C	26	50	20120604	21	1600	31.72	-0.0183094906518573	-0.038229565490291
2	C	26	50	20120604	21	1602	31.76	-0.0184840046054542	-0.0363920778086997
2	C	26	50	20120604	21	1604	31.8	-0.0186379417517185	-0.0346221188247116
2	C	26	50	20120604	21	1606	31.84	-0.018172241225629	-0.0328833432497739
2	C	26	50	20120604	21	1608	31.88	-0.0186581650056604	-0.0304906353235949
2	C	26	50	20120604	21	1610	31.92	-0.0194132843372895	-0.0290237423060234
2	C	26	50	20120604	21	1612	31.96	-0.0207328657991364	-0.0268120749290315
2	C	26	50	20120604	21	1614	32	-0.0221567879376152	-0.0247960215719871
2	C	26	50	20120604	21	1616	32.04	-0.0230209360638355	-0.0229167509506954
2	C	26	50	20120604	21	1618	32.08	-0.0226706848619103	-0.0216347168589295
2	C	26	50	20120604	21	1620	32.12	-0.0219314273495968	-0.0201870345183893
2	C	26	50	20120604	21	1622	32.16	-0.0210216969989409	-0.0197485950800349
2	C	26	50	20120604	21	1624	32.2	-0.0196641488526918	-0.018243209290616
2	C	26	50	20120604	21	1626	32.24	-0.0184907801026315	-0.017268670482144
2	C	26	50	20120604	21	1628	32.28	-0.0172841179368858	-0.0158239650611526
2	C	26	50	20120604	21	1630	32.32	-0.0155727130512343	-0.0134849208828114
2	C	26	50	20120604	21	1632	32.36	-0.0149237749951885	-0.011761939952045
2	C	26	50	20120604	21	1634	32.4	-0.0137305330090430	-0.0097166045960849
2	C	26	50	20120604	21	1636	32.44	-0.0127602509833937	-0.00865111205656244
2	C	26	50	20120604	21	1638	32.48	-0.0125880139136323	-0.00791176120615379
2	C	26	50	20120604	21	1640	32.52	-0.0130249705490665	-0.00754991345301719
2	C	26	50	20120604	21	1642	32.56	-0.0134240545453004	-0.00701295777658757
2	C	26	50	20120604	21	1644	32.6	-0.0141935847131301	-0.0058989958956419
2	C	26	50	20120604	21	1646	32.64	-0.0148956003254921	-0.005183333122403
2	C	26	50	20120604	21	1648	32.68	-0.0148395762552187	-0.00456926038041717
2	C	26	50	20120604	21	1650	32.72	-0.0138440264758505	-0.00455405758462165
2	C	26	50	20120604	21	1652	32.76	-0.0130210461064309	-0.00402909443920095
2	C	26	50	20120604	21	1654	32.8	-0.0122516220046184	-0.00297081721727373
2	C	26	50	20120604	21	1656	32.84	-0.0106357910857256	-0.00190129699752564
2	C	26	50	20120604	21	1658	32.88	-0.0089819534601867	-0.00149308453558936
2	C	26	50	20120604	21	1660	32.92	-0.00835158303826538	-0.00088447886039295
2	C	26	50	20120604	21	1662	32.96	-0.00791317541971616	-1.327946535069e-05
2	C	26	50	20120604	21	1664	33	-0.0067365285226183	0.00068913919787659
2	C	26	50	20120604	21	1666	33.04	-0.00722892232969756	0.0017643869825523
2	C	26	50	20120604	21	1668	33.08	-0.00747104276264364	0.00239412921080922
2	C	26	50	20120604	21	1670	33.12	-0.00765539257156679	0.00308919396351216
2	C	26	50	20120604	21	1672	33.16	-0.00825505447735204	0.00418684289101585
2	C	26	50	20120604	21	1674	33.2	-0.00799920203071531	0.00512939501713409
2	C	26	50	20120604	21	1676	33.24	-0.0068573801425909	0.00487871152106783
2	C	26	50	20120604	21	1678	33.28	-0.00567492082775169	0.00470882911688776
2	C	26	50	20120604	21	1680	33.32	-0.00509837424264343	0.00448498739423535
2	C	26	50	20120604	21	1682	33.36	-0.00328906476628235	0.00441632025471432
2	C	26	50	20120604	21	1684	33.4	-0.0019202898856683	0.00385098838315568
2	C	26	50	20120604	21	1686	33.44	-3.96623264635309e-05	0.00353837011123207
2	C	26	50	20120604	21	1688	33.48	0.00165511777165554	0.00412286386945409
2	C	26	50	20120604	21	1690	33.52	0.00249934175010232	0.00461917292678078
2	C	26	50	20120604	21	1692	33.56	0.00406301364438771	0.0063568411724992
2	C	26	50	20120604	21	1694	33.6	0.00422664946726271	0.0072985546699749
2	C	26	50	20120604	21	1696	33.64	0.00491699569641481	0.0087520147800242
2	C	26	50	20120604	21	1698	33.68	0.00527195552239591	0.0089525580413433
2	C	26	50	20120604	21	1700	33.72	0.00601520677380961	0.0080861287886469
2	C	26	50	20120604	21	1702	33.76	0.00631890418658171	0.0076913560224579
2	C	26	50	20120604	21	1704	33.8	0.00670077013269371	0.0073674728324032
2	C	26	50	20120604	21	1706	33.84	0.00701422349772591	0.0065232651174124
2	C	26	50	20120604	21	1708	33.88	0.00738184831326481	0.0060408061606089
2	C	26	50	20120604	21	1710	33.92	0.00764876698102711	0.00472765229940295
2	C	26	50	20120604	21	1712	33.96	0.00820837128765811	0.00409974147770929
2	C	26	50	20120604	21	1714	34	0.0090378004709221	0.00280687451005562
2	C	26	50	20120604	21	1716	34.04	0.0098252204403158	0.00149704405072128
2	C	26	50	20120604	21	1718	34.08	0.010287321792889	0.00028060118397826
2	C	26	50	20120604	21	1720	34.12	0.0096799948495957	-0.00088266725281955
2	C	26	50	20120604	21	1722	34.16	0.00917515596316761	-0.00202524574519983
2	C	26	50	20120604	21	1724	34.2	0.0101867004979262	-0.00318697976028246
2	C	26	50	20120604	21	1726	34.24	0.0104503099059525	-0.00434847335905948
2	C	26	50	20120604	21	1728	34.28	0.0116421383856425	-0.0051665251942142
2	C	26	50	20120604	21	1730	34.32	0.0120659781902857	-0.0052757024812294
2	C	26	50	20120604	21	1732	34.36	0.0129170519121218	-0.00490701700551873
2	C	26	50	20120604	21	1734	34.4	0.0134097639172526	-0.00479996103884709
2	C	26	50	20120604	21	1736	34.44	0.0146245733673311	-0.00410869344955912
2	C	26	50	20120604	21	1738	34.48	0.0150449483487465	-0.00364532637584758
2	C	26	50	20120604	21	1740	34.52	0.0158057952453032	-0.00288037825995997
2	C	26	50	20120604	21	1742	34.56	0.0169531467084565	-0.00255143218535199
2	C	26	50	20120604	21	1744	34.6	0.0175337520864888	-0.00303756809741774
2	C	26	50	20120604	21	1746	34.64	0.0181493592501898	-0.00432181543340875
2	C	26	50	20120604	21	1748	34.68	0.0187390863056994	-0.0048727930373093
2	C	26	50	20120604	21	1750	34.72	0.0189007309158786	-0.00579005195386449
2	C	26	50	20120604	21	1752	34.76	0.0191089031522599	-0.00670575523550107
2	C	26	50	20120604	21	1754	34.8	0.0198016556657884	-0.00740430602463526
2	C	26	50	20120604	21	1756	34.84	0.0198972565026048	-0.00874823317295841
2	C	26	50	20120604	21	1758	34.88	0.0198340411563667	-0.00992005053074076
2	C	26	50	20120604	21	1760	34.92	0.019765663930626	-0.0101435669842738
2	C	26	50	20120604	21	1762	34.96	0.0191250958975491	-0.0110756044325558
2	C	26	50	20120604	21	1764	35	0.0187142668576797	-0.0123143140918384
2	C	26	50	20120604	21	1766	35.04	0.0185367123449238	-0.0128946366271582
2	C	26	50	20120604	21	1768	35.08	0.0189751892599376	-0.0145723888868795
2	C	26	50	20120604	21	1770	35.12	0.0198077650683778	-0.0166775589115569
2	C	26	50	20120604	21	1772	35.16	0.020784222964654	-0.0178863438118597
2	C	26	50	20120604	21	1774	35.2	0.0216396807485335	-0.0192336650727325
2	C	26	50	20120604	21	1776	35.24	0.0228035431550275	-0.0211143216233153
2	C	26	50	20120604	21	1778	35.28	0.0236465346463546	-0.0214591281030253
2	C	26	50	20120604	21	1780	35.32	0.0247057381781652	-0.0218719794682889
2	C	26	50	20120604	21	1782	35.36	0.0245564891498602	-0.0217631345214608
2	C	26	50	20120604	21	1784	35.4	0.0244886988227478	-0.0222073884988769
2	C	26	50	20120604	21	1786	35.44	0.0241440266933262	-0.0222480047123883
2	C	26	50	20120604	21	1788	35.48	0.0235624455079359	-0.0227068321605646
2	C	26	50	20120604	21	1790	35.52	0.0235588180501484	-0.0230823977852562
2	C	26	50	20120604	21	1792	35.56	0.0235598221417777	-0.0229750448337365
2	C	26	50	20120604	21	1794	35.6	0.0232146408954737	-0.0223094876470124
2	C	26	50	20120604	21	1796	35.64	0.0231581642768603	-0.0224218257013395
2	C	26	50	20120604	21	1798	35.68	0.023267511269503	-0.0228231512260698
2	C	26	50	20120604	21	1800	35.72	0.0232985249729259	-0.0225438016210942
2	C	26	50	20120604	21	1802	35.76	0.0234250829446226	-0.0224728222423987
2	C	26	50	20120604	21	1804	35.8	0.0234043930002051	-0.0228815723883314
2	C	26	50	20120604	21	1806	35.84	0.0234709246772469	-0.0226832360072764
2	C	26	50	20120604	21	1808	35.88	0.0235425758073846	-0.0225656229363616
2	C	26	50	20120604	21	1810	35.92	0.0232044514867568	-0.0228244098761403
2	C	26	50	20120604	21	1812	35.96	0.0233351177488523	-0.0228873494507337
2	C	26	50	20120604	21	1814	36	0.0234340561296759	-0.0229090434867805
2	C	26	50	20120604	21	1816	36.04	0.0236536552116412	-0.0229613976728596
2	C	26	50	20120604	21	1818	36.08	0.0233695609201639	-0.0226369558684477
2	C	26	50	20120604	21	1820	36.12	0.0235165967042438	-0.0227900162023034
2	C	26	50	20120604	21	1822	36.16	0.0236299317791324	-0.0228517607664366
2	C	26	50	20120604	21	1824	36.2	0.0232337822760404	-0.0226878816988288
2	C	26	50	20120604	21	1826	36.24	0.0233467708686062	-0.0225384063963538
2	C	26	50	20120604	21	1828	36.28	0.0235215818070511	-0.0228116183144686
2	C	26	50	20120604	21	1830	36.32	0.023663434498425	-0.0223726393536402
2	C	26	50	20120604	21	1832	36.36	0.0232013402169196	-0.0222864430370136
2	C	26	50	20120604	21	1834	36.4	0.0233862910666067	-0.0224649450728563
2	C	26	50	20120604	21	1836	36.44	0.0235237455538016	-0.0224991761121335
2	C	26	50	20120604	21	1838	36.48	0.0235730945360606	-0.0225995923461298
2	C	26	50	20120604	21	1840	36.52	0.0233377128307392	-0.0222255894274246
2	C	26	50	20120604	21	1842	36.56	0.0228233280027651	-0.0227594904025595
2	C	26	50	20120604	21	1844	36.6	0.022825060414379	-0.0225855067790486
2	C	26	50	20120604	21	1846	36.64	0.0228267786838573	-0.0224115372976733
2	C	26	50	20120604	21	1848	36.68	0.0228266089782298	-0.0224233035545122
2	C	26	50	20120604	21	1850	36.72	0.0228511597256726	-0.0226499171357469
2	C	26	50	20120604	21	1852	36.76	0.0229323072998815	-0.0223020488836743
2	C	26	50	20120604	21	1854	36.8	0.0232545924286107	-0.0223683896418853
2	C	26	50	20120604	21	1856	36.84	0.0235011676342783	-0.0223268754027618
2	C	26	50	20120604	21	1858	36.88	0.0237395191880807	-0.02215202203791
2	C	26	50	20120604	21	1860	36.92	0.0239832518244878	-0.0224374881165428
2	C	26	50	20120604	21	1862	36.96	0.0241104744765589	-0.022544600651757
2	C	26	50	20120604	21	1864	37	0.0248259109756279	-0.0232285284726562
2	C	26	50	20120604	21	1866	37.04	0.0249092505808585	-0.0239213092704559
2	C	26	50	20120604	21	1868	37.08	0.0250605431477612	-0.0247705727989322
2	C	26	50	20120604	21	1870	37.12	0.0250776763450693	-0.0255113166496998
2	C	26	50	20120604	21	1872	37.16	0.024487638162576	-0.0265626712962392
2	C	26	50	20120604	21	1874	37.2	0.0243552041335276	-0.0273667153460586
2	C	26	50	20120604	21	1876	37.24	0.0236997515027067	-0.0290857979971403
2	C	26	50	20120604	21	1878	37.28	0.0235870528239212	-0.0304189629802538
2	C	26	50	20120604	21	1880	37.32	0.0234113085045251	-0.0324003751760879
2	C	26	50	20120604	21	1882	37.36	0.0230875632002927	-0.0345191817550404
2	C	26	50	20120604	21	1884	37.4	0.0233194574549693	-0.0345750799603067
2	C	26	50	20120604	21	1886	37.44	0.023459759461172	-0.0362885290916627
2	C	26	50	20120604	21	1888	37.48	0.0243457076894563	-0.0373145975997069
2	C	26	50	20120604	21	1890	37.52	0.0255625394649289	-0.0395132329987215
2	C	26	50	20120604	21	1892	37.56	0.0267274625315947	-0.0404249411270443
2	C	26	50	20120604	21	1894	37.6	0.027899393026462	-0.0415430466537277
2	C	26	50	20120604	21	1896	37.64	0.0290193228886409	-0.0438794547379887
2	C	26	50	20120604	21	1898	37.68	0.0284992599932138	-0.045330494421526
2	C	26	50	20120604	21	1900	37.72	0.0281910675026337	-0.0469915236058723
2	C	26	50	20120604	21	1902	37.76	0.0277625395800312	-0.0481254612533864
2	C	26	50	20120604	21	1904	37.8	0.0267724557360816	-0.0495218486538058
2	C	26	50	20120604	21	1906	37.84	0.0265481614650892	-0.0517963283261705
2	C	26	50	20120604	21	1908	37.88	0.0272550561142414	-0.0530478366181926
2	C	26	50	20120604	21	1910	37.92	0.0285178781147625	-0.0549637424418175
2	C	26	50	20120604	21	1912	37.96	0.0296720885136933	-0.0566574753147936
2	C	26	50	20120604	21	1914	38	0.0315189807154744	-0.0575882399708695
2	C	26	50	20120604	21	1916	38.04	0.0330616755799891	-0.0584488596342516
2	C	26	50	20120604	21	1918	38.08	0.0349749651085237	-0.0594874580744584
2	C	26	50	20120604	21	1920	38.12	0.036503581477025	-0.0599011226125204
2	C	26	50	20120604	21	1922	38.16	0.0383963083403626	-0.061087138674469
2	C	26	50	20120604	21	1924	38.2	0.0397980202548443	-0.0628114044182567
2	C	26	50	20120604	21	1926	38.24	0.0402551930731527	-0.0647176653053863
2	C	26	50	20120604	21	1928	38.28	0.03974503674373	-0.065645014635709
2	C	26	50	20120604	21	1930	38.32	0.0393803817766721	-0.0672797748031342
2	C	26	50	20120604	21	1932	38.36	0.0397353493808278	-0.0691557290936221
2	C	26	50	20120604	21	1934	38.4	0.0397199344529979	-0.0714942726403623
2	C	26	50	20120604	21	1936	38.44	0.0398283339225538	-0.0742951933113203
2	C	26	50	20120604	21	1938	38.48	0.0398242327032229	-0.0762840018440856
2	C	26	50	20120604	21	1940	38.52	0.0397924836087476	-0.0793629569014062
2	C	26	50	20120604	21	1942	38.56	0.0399992416315666	-0.0824067687517018
2	C	26	50	20120604	21	1944	38.6	0.0398684975877252	-0.0841355741210248
2	C	26	50	20120604	21	1946	38.64	0.0403484109601165	-0.0865771431257838
2	C	26	50	20120604	21	1948	38.68	0.0403399256787423	-0.0878560164502378
2	C	26	50	20120604	21	1950	38.72	0.0405814733551956	-0.0907203645994682
2	C	26	50	20120604	21	1952	38.76	0.0400522746401556	-0.092486010232091
2	C	26	50	20120604	21	1954	38.8	0.0398629821548319	-0.0943972491509602
2	C	26	50	20120604	21	1956	38.84	0.0397902208670478	-0.0957889060070134
2	C	26	50	20120604	21	1958	38.88	0.0394109287896194	-0.0976498696337402
2	C	26	50	20120604	21	1960	38.92	0.0385049835815632	-0.100061386600299
2	C	26	50	20120604	21	1962	38.96	0.0384198479251083	-0.101660013611205
2	C	26	50	20120604	21	1964	39	0.0376170695964272	-0.103151513944762
2	C	26	50	20120604	21	1966	39.04	0.0371713801922453	-0.106698573691228
2	C	26	50	20120604	21	1968	39.08	0.0373793402965923	-0.108176356153230
2	C	26	50	20120604	21	1970	39.12	0.0377483086150154	-0.109835370083250
2	C	26	50	20120604	21	1972	39.16	0.0385298030295828	-0.111912001278238
2	C	26	50	20120604	21	1974	39.2	0.039162805020101	-0.113343751088785
2	C	26	50	20120604	21	1976	39.24	0.0401297028326955	-0.114749903633852
2	C	26	50	20120604	21	1978	39.28	0.0411432696928483	-0.117192674720139
2	C	26	50	20120604	21	1980	39.32	0.0423324111667697	-0.118298801857950
2	C	26	50	20120604	21	1982	39.36	0.0438852883689335	-0.120157007768230
2	C	26	50	20120604	21	1984	39.4	0.0447235634580301	-0.121745523152165
2	C	26	50	20120604	21	1986	39.44	0.0458977849788685	-0.123094258626600
2	C	26	50	20120604	21	1988	39.48	0.0476142159795207	-0.124411315717239
2	C	26	50	20120604	21	1990	39.52	0.049181659581377	-0.125368243324218
2	C	26	50	20120604	21	1992	39.56	0.0499768718674994	-0.125335292148215
2	C	26	50	20120604	21	1994	39.6	0.0509311831793887	-0.125642459333962
2	C	26	50	20120604	21	1996	39.64	0.0518536039754466	-0.124821861914395
2	C	26	50	20120604	21	1998	39.68	0.0533987030030173	-0.125116654731472
2	C	26	50	20120604	21	2000	39.72	0.0544418976373018	-0.125371708147446
2	C	26	50	20120604	21	2002	39.76	0.0564046139298413	-0.125690118331014
2	C	26	50	20120604	21	2004	39.8	0.0588021301821324	-0.126147899261155
2	C	26	50	20120604	21	2006	39.84	0.0600933071645791	-0.127033196951200
2	C	26	50	20120604	21	2008	39.88	0.0615722917081088	-0.126991053387041
2	C	26	50	20120604	21	2010	39.92	0.0616730544244279	-0.127156162820448
2	C	26	50	20120604	21	2012	39.96	0.060587928358019	-0.126931727128100
2	C	26	50	20120604	21	2014	40	0.0597362182400798	-0.126350838907355
2	C	26	50	20120604	21	2016	40.04	0.0590095246010544	-0.126762162921971
2	C	26	50	20120604	21	2018	40.08	0.0572298782541641	-0.127069612950431
2	C	26	50	20120604	21	2020	40.12	0.0563485403620932	-0.127754375157332
2	C	26	50	20120604	21	2022	40.16	0.0549464890363565	-0.127805852531003
2	C	26	50	20120604	21	2024	40.2	0.0530766865748649	-0.128612166393590
2	C	26	50	20120604	21	2026	40.24	0.0505180206871414	-0.129084867276813
2	C	26	50	20120604	21	2028	40.28	0.0483693353111499	-0.129388003953908
2	C	26	50	20120604	21	2030	40.32	0.0464172256203282	-0.129896201597546
2	C	26	50	20120604	21	2032	40.36	0.0447145832019091	-0.130648492502051
2	C	26	50	20120604	21	2034	40.4	0.0424057381399788	-0.131790611375023
2	C	26	50	20120604	21	2036	40.44	0.0404015146793836	-0.133336629641409
2	C	26	50	20120604	21	2038	40.48	0.037998341572843	-0.134365187165323
2	C	26	50	20120604	21	2040	40.52	0.0363312666255176	-0.135510417308133
2	C	26	50	20120604	21	2042	40.56	0.0345513374359148	-0.136830727089965
2	C	26	50	20120604	21	2044	40.6	0.0323705494120574	-0.136605937844225
2	C	26	50	20120604	21	2046	40.64	0.0316077933271915	-0.136148227624763
2	C	26	50	20120604	21	2048	40.68	0.0306276726177888	-0.135567056561306
2	C	26	50	20120604	21	2050	40.72	0.0299269297976329	-0.134201633366835
2	C	26	50	20120604	21	2052	40.76	0.0283904574727927	-0.132838967888810
2	C	26	50	20120604	21	2054	40.8	0.0266025379765625	-0.131761690707673
2	C	26	50	20120604	21	2056	40.84	0.0247574135417343	-0.130513930081591
2	C	26	50	20120604	21	2058	40.88	0.0228840048356587	-0.128928172414102
2	C	26	50	20120604	21	2060	40.92	0.0211121366633614	-0.127416236694569
2	C	26	50	20120604	21	2062	40.96	0.02087051827623	-0.126502442601242
2	C	26	50	20120604	21	2064	41	0.0204587699975451	-0.125809690087713
2	C	26	50	20120604	21	2066	41.04	0.0192092416045103	-0.124454237098857
2	C	26	50	20120604	21	2068	41.08	0.0176671124254206	-0.122996819312153
2	C	26	50	20120604	21	2070	41.12	0.0167688039706012	-0.121939128988854
2	C	26	50	20120604	21	2072	41.16	0.0148531809896887	-0.119590332393787
2	C	26	50	20120604	21	2074	41.2	0.0128674837267606	-0.118190685231106
2	C	26	50	20120604	21	2076	41.24	0.0112001259367228	-0.115961601814094
2	C	26	50	20120604	21	2078	41.28	0.0098712601628389	-0.114419189792291
2	C	26	50	20120604	21	2080	41.32	0.0080351866948099	-0.111970903273111
2	C	26	50	20120604	21	2082	41.36	0.00627399583490861	-0.109963214989288
2	C	26	50	20120604	21	2084	41.4	0.00478412184694851	-0.109193034283220
2	C	26	50	20120604	21	2086	41.44	0.00277254447582902	-0.107082886226803
2	C	26	50	20120604	21	2088	41.48	0.000599605337242749	-0.106095058053485
2	C	26	50	20120604	21	2090	41.52	-8.9753063736011e-05	-0.104958808166797
2	C	26	50	20120604	21	2092	41.56	-0.00161066903939017	-0.104014325639166
2	C	26	50	20120604	21	2094	41.6	-0.00337398121963504	-0.103996152994889
2	C	26	50	20120604	21	2096	41.64	-0.00610779745705848	-0.102969858212675
2	C	26	50	20120604	21	2098	41.68	-0.00859653048412266	-0.103081439662746
2	C	26	50	20120604	21	2100	41.72	-0.0103408214919536	-0.102965332729276
2	C	26	50	20120604	21	2102	41.76	-0.0120550604615842	-0.102580454508276
2	C	26	50	20120604	21	2104	41.8	-0.0124263622323852	-0.102260771532501
2	C	26	50	20120604	21	2106	41.84	-0.0122267459880563	-0.101290691739392
2	C	26	50	20120604	21	2108	41.88	-0.0128478685846506	-0.100497883616325
2	C	26	50	20120604	21	2110	41.92	-0.0137947552753374	-0.0992854076186246
2	C	26	50	20120604	21	2112	41.96	-0.0154842455076265	-0.0972031902800646
2	C	26	50	20120604	21	2114	42	-0.0170461029659113	-0.0957639451376375
2	C	26	50	20120604	21	2116	42.04	-0.0184230520009159	-0.0939222855260372
2	C	26	50	20120604	21	2118	42.08	-0.0203785558042873	-0.0913103037870122
2	C	26	50	20120604	21	2120	42.12	-0.0215235738150627	-0.0895997417726438
2	C	26	50	20120604	21	2122	42.16	-0.0218015374907471	-0.0877955588204463
2	C	26	50	20120604	21	2124	42.2	-0.0215828293633261	-0.0864597634001068
2	C	26	50	20120604	21	2126	42.24	-0.0212581966400833	-0.0844133256646748
2	C	26	50	20120604	21	2128	42.28	-0.0208832179140201	-0.081933714315088
2	C	26	50	20120604	21	2130	42.32	-0.0209655251433502	-0.0802413249449961
2	C	26	50	20120604	21	2132	42.36	-0.0205681311323234	-0.0771980787801254
2	C	26	50	20120604	21	2134	42.4	-0.0201357353356278	-0.0744636261465989
2	C	26	50	20120604	21	2136	42.44	-0.0201213810679697	-0.0716485633400172
2	C	26	50	20120604	21	2138	42.48	-0.0200186384526633	-0.0691924279355657
2	C	26	50	20120604	21	2140	42.52	-0.0196231536299457	-0.0678668148528753
2	C	26	50	20120604	21	2142	42.56	-0.0195721712310221	-0.067692654452669
2	C	26	50	20120604	21	2144	42.6	-0.0191777470684763	-0.066472188148341
2	C	26	50	20120604	21	2146	42.64	-0.0196248506862205	-0.0648650051453821
2	C	26	50	20120604	21	2148	42.68	-0.0199251589361905	-0.062789293189209
2	C	26	50	20120604	21	2150	42.72	-0.020632831402802	-0.0614726603626397
2	C	26	50	20120604	21	2152	42.76	-0.0211505749879867	-0.059529530927939
2	C	26	50	20120604	21	2154	42.8	-0.0215026434543395	-0.0570753754224749
2	C	26	50	20120604	21	2156	42.84	-0.021402234291411	-0.0552554239890569
2	C	26	50	20120604	21	2158	42.88	-0.0213402917373791	-0.0529564784220632
2	C	26	50	20120604	21	2160	42.92	-0.0204180830733556	-0.0518682410858171
2	C	26	50	20120604	21	2162	42.96	-0.0196809949646467	-0.0496736644797266
2	C	26	50	20120604	21	2164	43	-0.0190323659142643	-0.0484198934460047
2	C	26	50	20120604	21	2166	43.04	-0.0181571798511897	-0.0462045986112254
2	C	26	50	20120604	21	2168	43.08	-0.0173229352707458	-0.0439028246171069
2	C	26	50	20120604	21	2170	43.12	-0.0166732455601916	-0.0419461187322075
2	C	26	50	20120604	21	2172	43.16	-0.0156055143206000	-0.0397515421261169
2	C	26	50	20120604	21	2174	43.2	-0.0148388691484375	-0.0377549554187586
2	C	26	50	20120604	21	2176	43.24	-0.0142164737596371	-0.0355814505947474
2	C	26	50	20120604	21	2178	43.28	-0.0139184282513670	-0.0339488117476658
2	C	26	50	20120604	21	2180	43.32	-0.0130187762936633	-0.0322840702527183
2	C	26	50	20120604	21	2182	43.36	-0.0128793348364133	-0.0301364455368985
2	C	26	50	20120604	21	2184	43.4	-0.0135578745036399	-0.0284487230715625
2	C	26	50	20120604	21	2186	43.44	-0.0137858457298945	-0.0267810824388121
2	C	26	50	20120604	21	2188	43.48	-0.0142570616888772	-0.0251578481119203
2	C	26	50	20120604	21	2190	43.52	-0.0138821253892208	-0.0229613198911136
2	C	26	50	20120604	21	2192	43.56	-0.0137889640707995	-0.0209908607793201
2	C	26	50	20120604	21	2194	43.6	-0.0129984894001111	-0.018759019645861
2	C	26	50	20120604	21	2196	43.64	-0.0117742117902325	-0.0173241514944095
2	C	26	50	20120604	21	2198	43.68	-0.0107187205690232	-0.0168281090163393
2	C	26	50	20120604	21	2200	43.72	-0.00942209886436138	-0.0154556854647343
2	C	26	50	20120604	21	2202	43.76	-0.00783116517523414	-0.014557560857678
2	C	26	50	20120604	21	2204	43.8	-0.00765422584537783	-0.0143978183647402
2	C	26	50	20120604	21	2206	43.84	-0.00682369357553517	-0.0131939337144310
2	C	26	50	20120604	21	2208	43.88	-0.00704175116471748	-0.0127955921803174
2	C	26	50	20120604	21	2210	43.92	-0.00633172403252463	-0.0119313592012834
2	C	26	50	20120604	21	2212	43.96	-0.00576272934783944	-0.0114409099378524
2	C	26	50	20120604	21	2214	44	-0.00497084046358863	-0.0117705206928347
2	C	26	50	20120604	21	2216	44.04	-0.003786104264914	-0.0104919938507035
2	C	26	50	20120604	21	2218	44.08	-0.003423895887319	-0.0098715076502123
2	C	26	50	20120604	21	2220	44.12	-0.00306196328136867	-0.00925350339452307
2	C	26	50	20120604	21	2222	44.16	-0.00290699588052417	-0.00782506496503285
2	C	26	50	20120604	21	2224	44.2	-0.003339975747421	-0.00643539225060761
2	C	26	50	20120604	21	2226	44.24	-0.00363419651511169	-0.00533039011968637
2	C	26	50	20120604	21	2228	44.28	-0.00528401947118971	-0.00459375597353103
2	C	26	50	20120604	21	2230	44.32	-0.0067710107969349	-0.00374898490656765
2	C	26	50	20120604	21	2232	44.36	-0.00737215529350827	-0.00373633101858628
2	C	26	50	20120604	21	2234	44.4	-0.00771872034778307	-0.00368825412142663
2	C	26	50	20120604	21	2236	44.44	-0.00871379000164681	-0.00411466850186015
2	C	26	50	20120604	21	2238	44.48	-0.00919058503313309	-0.00407203703402241
2	C	26	50	20120604	21	2240	44.52	-0.009925792237804	-0.00401822620797411
2	C	26	50	20120604	21	2242	44.56	-0.00936980124682482	-0.00343120737143648
2	C	26	50	20120604	21	2244	44.6	-0.00919125678457522	-0.00283761951290162
2	C	26	50	20120604	21	2246	44.64	-0.00903183157045008	-0.00143801385738902
2	C	26	50	20120604	21	2248	44.68	-0.00859561760926814	-0.00117509762614027
2	C	26	50	20120604	21	2250	44.72	-0.00745878153105787	0.00062378838915933
2	C	26	50	20120604	21	2252	44.76	-0.00638833500142642	0.00172195350461329
2	C	26	50	20120604	21	2254	44.8	-0.00426198005758473	0.00240771980314363
2	C	26	50	20120604	21	2256	44.84	-0.00313525489923865	0.00242420246221309
2	C	26	50	20120604	21	2258	44.88	-0.00177153583211009	0.00213169360003965
2	C	26	50	20120604	21	2260	44.92	-0.0002825952251012	0.00145547324305533
2	C	26	50	20120604	21	2262	44.96	0.00130633735183528	0.00168974479073024
2	C	26	50	20120604	21	2264	45	0.00233062395079086	0.00205209458968148
2	C	26	50	20120604	21	2266	45.04	0.00365543800281851	0.0019152199300472
2	C	26	50	20120604	21	2268	45.08	0.00447502425968841	0.00157802191930277
2	C	26	50	20120604	21	2270	45.12	0.00450191553057691	0.000414527208334989
2	C	26	50	20120604	21	2272	45.16	0.00551044071937991	-0.000205937778952771
2	C	26	50	20120604	21	2274	45.2	0.00631652830779691	-0.00131268717073033
2	C	26	50	20120604	21	2276	45.24	0.00742923153867211	-0.00246484695999569
2	C	26	50	20120604	21	2278	45.28	0.00837495150317001	-0.00299266681681239
2	C	26	50	20120604	21	2280	45.32	0.00895067784441211	-0.00368464151288155
2	C	26	50	20120604	21	2282	45.36	0.0108056310634988	-0.00494788777747132
2	C	26	50	20120604	21	2284	45.4	0.012152598770981	-0.00562013419434537
2	C	26	50	20120604	21	2286	45.44	0.014295556582045	-0.00606349014614933
2	C	26	50	20120604	21	2288	45.48	0.0155085982651705	-0.00644285293425591
2	C	26	50	20120604	21	2290	45.52	0.0159051437480599	-0.00618843591438499
2	C	26	50	20120604	21	2292	45.56	0.0158239678895797	-0.00645925781157944
2	C	26	50	20120604	21	2294	45.6	0.0151121234929592	-0.00580695180593485
2	C	26	50	20120604	21	2296	45.64	0.0150653130240447	-0.0051460898082379
2	C	26	50	20120604	21	2298	45.68	0.0144728989627666	-0.0049845866194149
2	C	26	50	20120604	21	2300	45.72	0.0145140525774316	-0.00426220633175472
2	C	26	50	20120604	21	2302	45.76	0.0140412809835303	-0.00343757840353497
2	C	26	50	20120604	21	2304	45.8	0.0137326288735424	-0.00163028418150027
2	C	26	50	20120604	21	2306	45.84	0.0129335982108016	0.0009035622582036
2	C	26	50	20120604	21	2308	45.88	0.0127922546363102	0.00317287297999778
2	C	26	50	20120604	21	2310	45.92	0.0116314327889753	0.00576869732907265
2	C	26	50	20120604	21	2312	45.96	0.0113220665011384	0.0069917869995588
2	C	26	50	20120604	21	2314	46	0.0098849143947836	0.0081825831033482
2	C	26	50	20120604	21	2316	46.04	0.00904593219890581	0.0081256610074627
2	C	26	50	20120604	21	2318	46.08	0.00808095771675611	0.0081562645889525
2	C	26	50	20120604	21	2320	46.12	0.00777315413490561	0.008168497536267
2	C	26	50	20120604	21	2322	46.16	0.00642529830130621	0.0082096200382337
2	C	26	50	20120604	21	2324	46.2	0.00464482322526831	0.0081212118915955
2	C	26	50	20120604	21	2326	46.24	0.00266822501240057	0.0085945010876606
2	C	26	50	20120604	21	2328	46.28	0.00048278422592293	0.0090227815228897
2	C	26	50	20120604	21	2330	46.32	-0.0020125390363419	0.0104960526436275
2	C	26	50	20120604	21	2332	46.36	-0.00437705461515503	0.0122443953733147
2	C	26	50	20120604	21	2334	46.4	-0.00634800163062754	0.0133454596265715
2	C	26	50	20120604	21	2336	46.44	-0.00792626396623592	0.015122843231762
2	C	26	50	20120604	21	2338	46.48	-0.00876948880280088	0.0159462690784537
2	C	26	50	20120604	21	2340	46.52	-0.00811484934477837	0.0148508192530395
2	C	26	50	20120604	21	2342	46.56	-0.00780952063666202	0.0144585164108372
2	C	26	50	20120604	21	2344	46.6	-0.008224875159931	0.0137481569384572
2	C	26	50	20120604	21	2346	46.64	-0.00788001918274631	0.0131050433209681
2	C	26	50	20120604	21	2348	46.68	-0.00790236375703181	0.0123016285961839
2	C	26	50	20120604	21	2350	46.72	-0.00821459382733254	0.0113039292122009
2	C	26	50	20120604	21	2352	46.76	-0.00844165995690717	0.0094324155522989
2	C	26	50	20120604	21	2354	46.8	-0.00933257207479535	0.0073367066163538
2	C	26	50	20120604	21	2356	46.84	-0.0102796638264488	0.00577559162018922
2	C	26	50	20120604	21	2358	46.88	-0.0114116569303147	0.00359716533298096
2	C	26	50	20120604	21	2360	46.92	-0.0121068885602180	0.00114608857044209
2	C	26	50	20120604	21	2362	46.96	-0.0130799410302360	-0.00057553542241117
2	C	26	50	20120604	21	2364	47	-0.0134211200521585	-0.00215854951558912
2	C	26	50	20120604	21	2366	47.04	-0.0134023887935248	-0.00419126230839827
2	C	26	50	20120604	21	2368	47.08	-0.0132910406886914	-0.0058846911254585
2	C	26	50	20120604	21	2370	47.12	-0.0132126720441325	-0.00753037609265301
2	C	26	50	20120604	21	2372	47.16	-0.0127778579422453	-0.00813116229822035
2	C	26	50	20120604	21	2374	47.2	-0.0129323565312938	-0.00936404964026665
2	C	26	50	20120604	21	2376	47.24	-0.0136604544843867	-0.00957187822275232
2	C	26	50	20120604	21	2378	47.28	-0.0140620416386259	-0.00916534132104473
2	C	26	50	20120604	21	2380	47.32	-0.0148927577562317	-0.00925048404856741
2	C	26	50	20120604	21	2382	47.36	-0.0151993168301473	-0.00869051204641015
2	C	26	50	20120604	21	2384	47.4	-0.0153964511296743	-0.0085956678138496
2	C	26	50	20120604	21	2386	47.44	-0.0160258893020153	-0.00861789925105011
2	C	26	50	20120604	21	2388	47.48	-0.0157177887353167	-0.00908574938175437
2	C	26	50	20120604	21	2390	47.52	-0.0153500649248285	-0.00837605458974869
2	C	26	50	20120604	21	2392	47.56	-0.0145119878256306	-0.00893531948512475
2	C	26	50	20120604	21	2394	47.6	-0.0141545099924017	-0.00885665385571775
2	C	26	50	20120604	21	2396	47.64	-0.0131258110471315	-0.0100715198743387
2	C	26	50	20120604	21	2398	47.68	-0.0122990646269953	-0.0108703072923468
2	C	26	50	20120604	21	2400	47.72	-0.0114822261870771	-0.0124710443098884
2	C	26	50	20120604	21	2402	47.76	-0.0101801102627255	-0.0130675666615652
2	C	26	50	20120604	21	2404	47.8	-0.0101409577602512	-0.0129376499326578
2	C	26	50	20120604	21	2406	47.84	-0.0095064354901535	-0.0124008356775844
2	C	26	50	20120604	21	2408	47.88	-0.00879367892578527	-0.0123788093013504
2	C	26	50	20120604	21	2410	47.92	-0.00791786353767542	-0.0115733793222399
2	C	26	50	20120604	21	2412	47.96	-0.006979490412634	-0.0110569792399394
2	C	26	50	20120604	21	2414	48	-0.00615684945446939	-0.00989108036591555
2	C	26	50	20120604	21	2416	48.04	-0.0056042455049721	-0.0087764113781887
2	C	26	50	20120604	21	2418	48.08	-0.00480392790788954	-0.00845559703156436
2	C	26	50	20120604	21	2420	48.12	-0.00459103926927771	-0.00742850321868746
2	C	26	50	20120604	21	2422	48.16	-0.00455800819020814	-0.00638183456878698
2	C	26	50	20120604	21	2424	48.2	-0.00458488404616883	-0.0059958590594841
2	C	26	50	20120604	21	2426	48.24	-0.00482771922264934	-0.00589396553800054
2	C	26	50	20120604	21	2428	48.28	-0.00478276865670135	-0.00590203383850592
2	C	26	50	20120604	21	2430	48.32	-0.00467392420484805	-0.00630759542783021
2	C	26	50	20120604	21	2432	48.36	-0.00458511159313102	-0.00613871004421161
2	C	26	50	20120604	21	2434	48.4	-0.00500054177682558	-0.00595619659159921
2	C	26	50	20120604	21	2436	48.44	-0.00497641034370403	-0.00593956049035823
2	C	26	50	20120604	21	2438	48.48	-0.00506640948059989	-0.00584219047237528
2	C	26	50	20120604	21	2440	48.52	-0.00470192846181016	-0.00605572682079868
2	C	26	50	20120604	21	2442	48.56	-0.00457417668173472	-0.00584933062451967
2	C	26	50	20120604	21	2444	48.6	-0.00491581765651737	-0.00577655045698452
2	C	26	50	20120604	21	2446	48.64	-0.00465672383239569	-0.00568375400566228
2	C	26	50	20120604	21	2448	48.68	-0.00484292626108554	-0.00540339323798963
2	C	26	50	20120604	21	2450	48.72	-0.00454758402203989	-0.00496094450418592
2	C	26	50	20120604	21	2452	48.76	-0.00411298558772092	-0.00501334465220575
2	C	26	50	20120604	21	2454	48.8	-0.00442512373414009	-0.00442560456675131
2	C	26	50	20120604	21	2456	48.84	-0.00453497984366524	-0.0040145209684407
2	C	26	50	20120604	21	2458	48.88	-0.00502223086312492	-0.00362930545750623
2	C	26	50	20120604	21	2460	48.92	-0.00469527741542632	-0.00310560944743741
2	C	26	50	20120604	21	2462	48.96	-0.00475917087706756	-0.00316396060612771
2	C	26	50	20120604	21	2464	49	-0.00436011870063883	-0.00295843648464193
2	C	26	50	20120604	21	2466	49.04	-0.00371681062878484	-0.00208583489685258
2	C	26	50	20120604	21	2468	49.08	-0.00332095528211386	-0.00226602267526166
2	C	26	50	20120604	21	2470	49.12	-0.00232604896991658	-0.00223073097581264
2	C	26	50	20120604	21	2472	49.16	-0.00113554985097529	-0.00107653471901746
2	C	26	50	20120604	21	2474	49.2	4.97944595311602e-05	-0.00057279891916798
2	C	26	50	20120604	21	2476	49.24	0.000944567380444619	-0.000364018570954841
2	C	26	50	20120604	21	2478	49.28	0.00175305206084988	-0.00087949234337202
2	C	26	50	20120604	21	2480	49.32	0.00267203631795116	-0.00139890470056041
2	C	26	50	20120604	21	2482	49.36	0.00321957031182734	-0.0023772505719423
2	C	26	50	20120604	21	2484	49.4	0.00463890332729621	-0.00337011334554196
2	C	26	50	20120604	21	2486	49.44	0.00625181389518271	-0.00387327638889868
2	C	26	50	20120604	21	2488	49.48	0.00767855738971851	-0.0041800758791199
2	C	26	50	20120604	21	2490	49.52	0.0098889378323685	-0.00467692445892063
2	C	26	50	20120604	21	2492	49.56	0.0117269204887067	-0.00549610766492525
2	C	26	50	20120604	21	2494	49.6	0.0121364060256919	-0.00526820714934882
2	C	26	50	20120604	21	2496	49.64	0.011998803046073	-0.00495877722190159
2	C	26	50	20120604	21	2498	49.68	0.011314677235275	-0.00440164778900471
2	C	26	50	20120604	21	2500	49.72	0.0111084848978810	-0.00345525607306463
2	C	26	50	20120604	21	2502	49.76	0.0115793473034731	-0.00224235581129535
2	C	26	50	20120604	21	2504	49.8	0.0118239355390855	-0.00103341534750071
2	C	26	50	20120604	21	2506	49.84	0.0116113792406609	0.0011328769873424
2	C	26	50	20120604	21	2508	49.88	0.0115094356560172	0.00302224509346942
2	C	26	50	20120604	21	2510	49.92	0.0116932692769901	0.0039231132748367
2	C	26	50	20120604	21	2512	49.96	0.01111566203171	0.0046400205560105
2	C	26	50	20120604	21	2514	50	0.0111275697099052	0.00478678763951358
2	C	26	50	20120604	21	2516	50.04	0.0115623131011143	0.00495619628215025
2	C	26	50	20120604	21	2518	50.08	0.0120710622880424	0.00421198053708703
2	C	26	50	20120604	21	2520	50.12	0.0127853532741258	0.00528978097724282
2	C	26	50	20120604	21	2522	50.16	0.0143261035949922	0.0060451477962453
2	C	26	50	20120604	21	2524	50.2	0.015811176327908	0.0069669251251323
2	C	26	50	20120604	21	2526	50.24	0.0177063214964374	0.0069854937492063
2	C	26	50	20120604	21	2528	50.28	0.0188223764134553	0.0073197148404019
2	C	26	50	20120604	21	2530	50.32	0.0199630881439333	0.0071529719903303
2	C	26	50	20120604	21	2532	50.36	0.020259719438641	0.0067542344764192
2	C	26	50	20120604	21	2534	50.4	0.0199785737824413	0.0064380163238726
2	C	26	50	20120604	21	2536	50.44	0.0198993778229484	0.00590627202442031
2	C	26	50	20120604	21	2538	50.48	0.0195204392989105	0.00546100688430714
2	C	26	50	20120604	21	2540	50.52	0.019545188036252	0.00472830283764164
2	C	26	50	20120604	21	2542	50.56	0.0194241313553129	0.00404707616464652
2	C	26	50	20120604	21	2544	50.6	0.0197235910771454	0.00289484566470304
2	C	26	50	20120604	21	2546	50.64	0.0198092217083471	0.00108231885248756
2	C	26	50	20120604	21	2548	50.68	0.0202272632373846	-0.00094622908138041
2	C	26	50	20120604	21	2550	50.72	0.021016535826545	-0.00309498516805009
2	C	26	50	20120604	21	2552	50.76	0.0214811049817846	-0.00513781665889802
2	C	26	50	20120604	21	2554	50.8	0.0219481490107583	-0.00746115740984266
2	C	26	50	20120604	21	2556	50.84	0.0229454524149438	-0.00924066233537673
2	C	26	50	20120604	21	2558	50.88	0.0236763179839782	-0.0116739581907959
2	C	26	50	20120604	21	2560	50.92	0.0248404278778456	-0.0131375985171739
2	C	26	50	20120604	21	2562	50.96	0.0252299022929232	-0.0148376246405026
2	C	26	50	20120604	21	2564	51	0.0261020477968387	-0.017009432408239
2	C	26	50	20120604	21	2566	51.04	0.0271339287226242	-0.0186963770561157
2	C	26	50	20120604	21	2568	51.08	0.0286968468410808	-0.0202295966897625
2	C	26	50	20120604	21	2570	51.12	0.0302282279970965	-0.0211564015478637
2	C	26	50	20120604	21	2572	51.16	0.0313550733635954	-0.0220438205582528
2	C	26	50	20120604	21	2574	51.2	0.0314999595430605	-0.021990292574917
2	C	26	50	20120604	21	2576	51.24	0.0316077226165133	-0.0216927420413937
2	C	26	50	20120604	21	2578	51.28	0.030743425997869	-0.0212309306026008
2	C	26	50	20120604	21	2580	51.32	0.0309766298143043	-0.0207496737273252
2	C	26	50	20120604	21	2582	51.36	0.030813712411919	-0.0205605933740359
2	C	26	50	20120604	21	2584	51.4	0.0309858222024598	-0.0202313644567155
2	C	26	50	20120604	21	2586	51.44	0.0310456434361482	-0.0196795383246775
2	C	26	50	20120604	21	2588	51.48	0.0304927566439384	-0.0186791943613329
2	C	26	50	20120604	21	2590	51.52	0.0309641847349555	-0.0170244937826782
2	C	26	50	20120604	21	2592	51.56	0.0318318047554714	-0.0156223010355853
2	C	26	50	20120604	21	2594	51.6	0.0320560283157856	-0.0133402553206620
2	C	26	50	20120604	21	2596	51.64	0.0321695896648442	-0.0111226270335047
2	C	26	50	20120604	21	2598	51.68	0.0321976618040573	-0.0090388540600261
2	C	26	50	20120604	21	2600	51.72	0.0327272140724879	-0.00748399695887499
2	C	26	50	20120604	21	2602	51.76	0.0318033790628677	-0.00710887681145553
2	C	26	50	20120604	21	2604	51.8	0.0310198340386349	-0.00695409113705379
2	C	26	50	20120604	21	2606	51.84	0.0293210807075123	-0.00567818766108078
2	C	26	50	20120604	21	2608	51.88	0.0277769009187571	-0.0051726063125324
2	C	26	50	20120604	21	2610	51.92	0.025989052133205	-0.00303106271503082
2	C	26	50	20120604	21	2612	51.96	0.024697026622621	-0.00188526688679614
2	C	26	50	20120604	21	2614	52	0.0229653928261732	-0.00095591644428266
2	C	26	50	20120604	21	2616	52.04	0.0211708265261999	0.00037082800925766
2	C	26	50	20120604	21	2618	52.08	0.0193469860054854	0.00101818426743394
2	C	26	50	20120604	21	2620	52.12	0.0178219688105004	0.00196549522218956
2	C	26	50	20120604	21	2622	52.16	0.0168156144395157	0.00253245343934493
2	C	26	50	20120604	21	2624	52.2	0.0160674954650204	0.00321085168521531
2	C	26	50	20120604	21	2626	52.24	0.0162932039495751	0.00350585663432634
2	C	26	50	20120604	21	2628	52.28	0.0159692783331135	0.00365767246024709
2	C	26	50	20120604	21	2630	52.32	0.0158440497221654	0.00365632895736283
2	C	26	50	20120604	21	2632	52.36	0.0156379280954495	0.0034992805412613
2	C	26	50	20120604	21	2634	52.4	0.0153914306715279	0.00386160205594128
2	C	26	50	20120604	21	2636	52.44	0.0148597570827537	0.00389023988057934
2	C	26	50	20120604	21	2638	52.48	0.0143146272519336	0.00454709258282696
2	C	26	50	20120604	21	2640	52.52	0.0127700019859063	0.00533412364349102
2	C	26	50	20120604	21	2642	52.56	0.0120473105712624	0.0063091107576623
2	C	26	50	20120604	21	2644	52.6	0.01127998657659	0.0072044210797294
2	C	26	50	20120604	21	2646	52.64	0.0103199123444339	0.0082014062858634
2	C	26	50	20120604	21	2648	52.68	0.009709976177118	0.0095799675243291
2	C	26	50	20120604	21	2650	52.72	0.0090581510040847	0.0090608238677175
2	C	26	50	20120604	21	2652	52.76	0.0087433753493717	0.0082764727417542
2	C	26	50	20120604	21	2654	52.8	0.0079862054080771	0.0079721339831315
2	C	26	50	20120604	21	2656	52.84	0.00703161832454311	0.0074542419055226
2	C	26	50	20120604	21	2658	52.88	0.00515916067708811	0.0068014798160042
2	C	26	50	20120604	21	2660	52.92	0.00313405352481742	0.0060759415894592
2	C	26	50	20120604	21	2662	52.96	0.00092379258321336	0.00554927502380266
2	C	26	50	20120604	21	2664	53	-0.00113608725212899	0.00521588124754101
2	C	26	50	20120604	21	2666	53.04	-0.00273449505993337	0.0045300088829935
2	C	26	50	20120604	21	2668	53.08	-0.00398415073218873	0.00358088773487804
2	C	26	50	20120604	21	2670	53.12	-0.00524458271178937	0.00297243649180264
2	C	26	50	20120604	21	2672	53.16	-0.00565721487395078	0.00236885721444961
2	C	26	50	20120604	21	2674	53.2	-0.00549228221723902	0.00182615983095675
2	C	26	50	20120604	21	2676	53.24	-0.00566053120475455	0.00070946851783571
2	C	26	50	20120604	21	2678	53.28	-0.00512113600992983	0.000273381623742340
2	C	26	50	20120604	21	2680	53.32	-0.00490399765956306	-0.00081581737772617
2	C	26	50	20120604	21	2682	53.36	-0.00412533591476112	-0.00074483375638998
2	C	26	50	20120604	21	2684	53.4	-0.00326028552028806	-0.00229908698834994
2	C	26	50	20120604	21	2686	53.44	-0.00264646026567564	-0.00264066199006992
2	C	26	50	20120604	21	2688	53.48	-0.00247423026698203	-0.00419341898408089
2	C	26	50	20120604	21	2690	53.52	-0.00195382088923217	-0.00549887245243968
2	C	26	50	20120604	21	2692	53.56	-0.00143541969474088	-0.00668959077448315
2	C	26	50	20120604	21	2694	53.6	-0.000912436448307491	-0.00723385793503024
2	C	26	50	20120604	21	2696	53.64	-0.000100197030894131	-0.0083219538499201
2	C	26	50	20120604	21	2698	53.68	0.000388392541702341	-0.00925978250274001
2	C	26	50	20120604	21	2700	53.72	9.01937326820493e-05	-0.0106753373052557
2	C	26	50	20120604	21	2702	53.76	-3.61550768288501e-05	-0.0106718754518763
2	C	26	50	20120604	21	2704	53.8	-0.000266871998714740	-0.0112941739670477
2	C	26	50	20120604	21	2706	53.84	-2.15766563211196e-05	-0.0114173519683304
2	C	26	50	20120604	21	2708	53.88	-0.000543142860765010	-0.0114504205240594
2	C	26	50	20120604	21	2710	53.92	-4.618962916067e-05	-0.0114677601965476
2	C	26	50	20120604	21	2712	53.96	0.000258618648364730	-0.0113440419656841
2	C	26	50	20120604	21	2714	54	3.83937768980904e-05	-0.0111688102987044
2	C	26	50	20120604	21	2716	54.04	-0.000196590534412261	-0.0114524011301535
2	C	26	50	20120604	21	2718	54.08	-1.98689934445603e-05	-0.0113529097918270
2	C	26	50	20120604	21	2720	54.12	-0.00023092198285243	-0.0112792250225866
2	C	26	50	20120604	21	2722	54.16	-0.000394810242848381	-0.0111256789063723
2	C	26	50	20120604	21	2724	54.2	-0.000275391928321250	-0.0115156744591476
2	C	26	50	20120604	21	2726	54.24	-0.000328313921145601	-0.0114012384190007
2	C	26	50	20120604	21	2728	54.28	-0.000330486153177401	-0.01152204902678
2	C	26	50	20120604	21	2730	54.32	-0.000574877813104660	-0.0113770794087147
2	C	26	50	20120604	21	2732	54.36	-0.00037637526195607	-0.0114289068002418
2	C	26	50	20120604	21	2734	54.4	-0.000592815697929801	-0.0108819971816534
2	C	26	50	20120604	21	2736	54.44	-0.000332485851154600	-0.0109314083893091
2	C	26	50	20120604	21	2738	54.48	-0.000584575782608631	-0.0110768666181602
2	C	26	50	20120604	21	2740	54.52	-0.000141637023805570	-0.0115106129888079
2	C	26	50	20120604	21	2742	54.56	-0.00058755623769134	-0.0116978018314575
2	C	26	50	20120604	21	2744	54.6	-0.00021940109206656	-0.0117909490077432
2	C	26	50	20120604	21	2746	54.64	2.86187327549689e-05	-0.0116768552072784
2	C	26	50	20120604	21	2748	54.68	9.34130484354298e-05	-0.0115899991600249
2	C	26	50	20120604	21	2750	54.72	-0.000347335800666300	-0.0114892597782296
2	C	26	50	20120604	21	2752	54.76	-0.000338581818715209	-0.0115996957153153
2	C	26	50	20120604	21	2754	54.8	-0.00036167804750911	-0.0116345157745413
2	C	26	50	20120604	21	2756	54.84	-0.000143100734842621	-0.0116816974745160
2	C	26	50	20120604	21	2758	54.88	-0.00032107668324015	-0.0113612621371263
2	C	26	50	20120604	21	2760	54.92	-0.00040810314322791	-0.0115623449209195
2	C	26	50	20120604	21	2762	54.96	-0.000210463262352360	-0.0118373069283178
2	C	26	50	20120604	21	2764	55	-1.08788378285502e-05	-0.0115564052239575
2	C	26	50	20120604	21	2766	55.04	-0.00013394723756017	-0.0119061720577375
2	C	26	50	20120604	21	2768	55.08	-0.00027058148088884	-0.0118217647212673
2	C	26	50	20120604	21	2770	55.12	-0.000143867945700210	-0.0119356089130383
2	C	26	50	20120604	21	2772	55.16	-0.000576270813463601	-0.0116046334419683
2	C	26	50	20120604	21	2774	55.2	-0.00061658297105904	-0.0119987394064627
2	C	26	50	20120604	21	2776	55.24	-0.000531037192671101	-0.012060441544189
2	C	26	50	20120604	21	2778	55.28	0.000225173204721390	-0.0117088376469915
2	C	26	50	20120604	21	2780	55.32	-4.52795827332805e-05	-0.0117013974694398
2	C	26	50	20120604	21	2782	55.36	0.000183694320936990	-0.0116817271730008
2	C	26	50	20120604	21	2784	55.4	2.86166114346204e-05	-0.0119929340597891
2	C	26	50	20120604	21	2786	55.44	0.000201091976181299	-0.0117631830457663
2	C	26	50	20120604	21	2788	55.48	-0.000284914535343491	-0.0120690187494448
2	C	26	50	20120604	21	2790	55.52	-0.000280134493502671	-0.0118031748839899
2	C	26	50	20120604	21	2792	55.56	-0.000275380614612760	-0.0115373571814859
2	C	26	50	20120604	21	2794	55.6	-0.00032147195593084	-0.0121675187240641
2	C	26	50	20120604	21	2796	55.64	-0.000371966451175371	-0.0117792393194467
2	C	26	50	20120604	21	2798	55.68	3.94282741189595e-05	-0.0122454489624187
2	C	26	50	20120604	21	2800	55.72	-0.000153194684144070	-0.0124383547633941
2	C	26	50	20120604	21	2802	55.76	-0.000317773787465231	-0.0120677954547133
2	C	26	50	20120604	21	2804	55.8	-6.59164941422107e-05	-0.0119384090558918
2	C	26	50	20120604	21	2806	55.84	-0.00030122041771765	-0.0118526865008086
2	C	26	50	20120604	21	2808	55.88	-0.00038035273760024	-0.0119456781136024
2	C	26	50	20120604	21	2810	55.92	9.28933249512605e-05	-0.0117784678659485
2	C	26	50	20120604	21	2812	55.96	3.12611907962897e-06	-0.0115958575397070
2	C	26	50	20120604	21	2814	56	-0.000296355523063091	-0.0118009262844257
2	C	26	50	20120604	21	2816	56.04	-0.000175355410666451	-0.0122591314786346
2	C	26	50	20120604	21	2818	56.08	-0.000143408326292440	-0.0123178354836087
2	C	26	50	20120604	21	2820	56.12	-0.000111468312986241	-0.0123765465596506
2	C	26	50	20120604	21	2822	56.16	-0.000188670231356190	-0.0120781333558543
2	C	26	50	20120604	21	2824	56.2	-0.000244305392899951	-0.0118275912811443
2	C	26	50	20120604	21	2826	56.24	-0.000298236427101051	-0.0121090692775312
2	C	26	50	20120604	21	2828	56.28	-0.00023113199356644	-0.0118685822612497
2	C	26	50	20120604	21	2830	56.32	-0.000105146778362441	-0.0122664217495487
2	C	26	50	20120604	21	2832	56.36	-0.00042333775882857	-0.0123098310348457
2	C	26	50	20120604	21	2834	56.4	2.22059813563789e-05	-0.0119654035643704
2	C	26	50	20120604	21	2836	56.44	-0.000166438794155691	-0.0121230770628665
2	C	26	50	20120604	21	2838	56.48	-0.000547548136011801	-0.0124535575591897
2	C	26	50	20120604	21	2840	56.52	-0.00056374795236879	-0.0123298916542279
2	C	26	50	20120604	21	2842	56.56	-0.00026391346394225	-0.0122939494165402
2	C	26	50	20120604	21	2844	56.6	-0.00023427154767491	-0.0125464431059663
2	C	26	50	20120604	21	2846	56.64	-5.66604663764809e-05	-0.0122463611301664
2	C	26	50	20120604	21	2848	56.68	-0.000268849069274931	-0.0125077643650354
2	C	26	50	20120604	21	2850	56.72	-0.00047139980674582	-0.0122374020872488
2	C	26	50	20120604	21	2852	56.76	-8.99864089737995e-05	-0.0123967839557282
2	C	26	50	20120604	21	2854	56.8	0.00021962029516873	-0.0123301391416014
2	C	26	50	20120604	21	2856	56.84	0.000152169379311350	-0.0123845792926849
2	C	26	50	20120604	21	2858	56.88	0.000109806612050459	-0.0122415386619187
2	C	26	50	20120604	21	2860	56.92	0.00033951024991891	-0.0121982283715710
2	C	26	50	20120604	21	2862	56.96	0.00110654998766527	-0.0126496750391653
2	C	26	50	20120604	21	2864	57	0.00154378310185094	-0.0132900726595080
2	C	26	50	20120604	21	2866	57.04	0.00174060768860778	-0.0130987635056444
2	C	26	50	20120604	21	2868	57.08	0.00211007204243792	-0.0127908174417775
2	C	26	50	20120604	21	2870	57.12	0.00176856103388164	-0.0131864928297726
2	C	26	50	20120604	21	2872	57.16	0.00192622251156246	-0.0130902082206988
2	C	26	50	20120604	21	2874	57.2	0.00145431783057487	-0.0130193377364476
2	C	26	50	20120604	21	2876	57.24	0.00163725342593564	-0.0134364529556017
2	C	26	50	20120604	21	2878	57.28	0.00189366236560917	-0.0136245313385821
2	C	26	50	20120604	21	2880	57.32	0.00165316898536659	-0.0132662466965159
2	C	26	50	20120604	21	2882	57.36	0.00154838071014222	-0.0130276639187961
2	C	26	50	20120604	21	2884	57.4	0.00147728183040069	-0.0131467046383020
2	C	26	50	20120604	21	2886	57.44	0.00149212188041745	-0.0130043025249592
2	C	26	50	20120604	21	2888	57.48	0.00153663566650671	-0.0131816788468063
2	C	26	50	20120604	21	2890	57.52	0.00164602225712914	-0.0135897529986562
2	C	26	50	20120604	21	2892	57.56	0.00208406288725893	-0.0143078319557664
2	C	26	50	20120604	21	2894	57.6	0.00295577422761076	-0.0149242975470998
2	C	26	50	20120604	21	2896	57.64	0.00304826662301709	-0.0152135013921779
2	C	26	50	20120604	21	2898	57.68	0.00339065479753543	-0.0159746240603793
2	C	26	50	20120604	21	2900	57.72	0.00300446842899039	-0.0164080451619076
2	C	26	50	20120604	21	2902	57.76	0.00288431684473118	-0.0170537185059447
2	C	26	50	20120604	21	2904	57.8	0.00206566396881245	-0.0182923928098882
2	C	26	50	20120604	21	2906	57.84	0.00096672103589919	-0.0196064376256384
2	C	26	50	20120604	21	2908	57.88	0.000172208785490170	-0.0202586799916727
2	C	26	50	20120604	21	2910	57.92	-0.00116926470230226	-0.0214369532343673
2	C	26	50	20120604	21	2912	57.96	-0.00202137787110674	-0.0217601505308442
2	C	26	50	20120604	21	2914	58	-0.00241323523603689	-0.0232156379160352
2	C	26	50	20120604	21	2916	58.04	-0.00159742492937853	-0.0229039947443628
2	C	26	50	20120604	21	2918	58.08	-0.00117477306412771	-0.0233355278707854
2	C	26	50	20120604	21	2920	58.12	-0.000655891037025201	-0.0232858819036782
2	C	26	50	20120604	21	2922	58.16	0.00036688942448645	-0.0241925130053122
2	C	26	50	20120604	21	2924	58.2	0.00152846080500941	-0.0247221996240312
2	C	26	50	20120604	21	2926	58.24	0.00292551995687092	-0.0257367988600846
2	C	26	50	20120604	21	2928	58.28	0.00489126266643391	-0.0264034732755229
2	C	26	50	20120604	21	2930	58.32	0.00635393425652171	-0.0277574908376136
2	C	26	50	20120604	21	2932	58.36	0.00794870046440301	-0.0287180671155842
2	C	26	50	20120604	21	2934	58.4	0.0097279649736314	-0.0299032770758022
2	C	26	50	20120604	21	2936	58.44	0.0114370703480306	-0.031129654792821
2	C	26	50	20120604	21	2938	58.48	0.0135899347250989	-0.0322712009093007
2	C	26	50	20120604	21	2940	58.52	0.0158414263560072	-0.0337900026356791
2	C	26	50	20120604	21	2942	58.56	0.0168067826758187	-0.0345235410683464
2	C	26	50	20120604	21	2944	58.6	0.0182161242724694	-0.0341588790302207
2	C	26	50	20120604	21	2946	58.64	0.0193144095960762	-0.0343864189213387
2	C	26	50	20120604	21	2948	58.68	0.0196186493597495	-0.0348508042288152
2	C	26	50	20120604	21	2950	58.72	0.0201676824200018	-0.0359866652067742
2	C	26	50	20120604	21	2952	58.76	0.0200262822769679	-0.0361475814969688
2	C	26	50	20120604	21	2954	58.8	0.0192937974334046	-0.0388181046064082
2	C	26	50	20120604	21	2956	58.84	0.0187051946776771	-0.041798991024246
2	C	26	50	20120604	21	2958	58.88	0.0181487935647648	-0.0436014557069652
2	C	26	50	20120604	21	2960	58.92	0.0172799714627209	-0.0442793589780888
2	C	26	50	20120604	21	2962	58.96	0.0154279173814371	-0.046249075627762
2	C	26	50	20120604	21	2964	59	0.0146922434862906	-0.0482568346222631
2	C	26	50	20120604	21	2966	59.04	0.0134449071242776	-0.0487153226591845
2	C	26	50	20120604	21	2968	59.08	0.0122781102246416	-0.049325909364739
2	C	26	50	20120604	21	2970	59.12	0.0112467242736029	-0.0486742397551975
2	C	26	50	20120604	21	2972	59.16	0.0104580173698675	-0.0482437531468111
2	C	26	50	20120604	21	2974	59.2	0.0092258838036499	-0.0469028665576471
2	C	26	50	20120604	21	2976	59.24	0.0083526069288845	-0.0462623692352483
2	C	26	50	20120604	21	2978	59.28	0.00688578462199121	-0.0450378017115895
2	C	26	50	20120604	21	2980	59.32	0.00468017715011411	-0.0437420992457432
2	C	26	50	20120604	21	2982	59.36	0.00309859141263413	-0.0415434921309999
2	C	26	50	20120604	21	2984	59.4	0.0020113440258817	-0.0395961200556121
2	C	26	50	20120604	21	2986	59.44	0.00110766155952529	-0.0372123216748761
2	C	26	50	20120604	21	2988	59.48	0.00113276385025741	-0.0352268365439823
2	C	26	50	20120604	21	2990	59.52	0.00101644478475223	-0.033053826694718
2	C	26	50	20120604	21	2992	59.56	0.00124851723033765	-0.0304998984224284
2	C	26	50	20120604	21	2994	59.6	0.00137713995383549	-0.0276145492017967
2	C	26	50	20120604	21	2996	59.64	0.00177634415822216	-0.0255226727846057
2	C	26	50	20120604	21	2998	59.68	0.00219929300832108	-0.0239030164180266
2	C	26	50	20120604	21	3000	59.72	0.0028141294256306	-0.0215363936610056
2	C	26	50	20120604	21	3002	59.76	0.00323546607226842	-0.0203083895983901
2	C	26	50	20120604	21	3004	59.8	0.00326608379589379	-0.0177934229097439
2	C	26	50	20120604	21	3006	59.84	0.00283787407134285	-0.0168736042666408
2	C	26	50	20120604	21	3008	59.88	0.00173645626469543	-0.0151270788013813
2	C	26	50	20120604	21	3010	59.92	0.00096670689376357	-0.0134730075477619
2	C	26	50	20120604	21	3012	59.96	-0.000262891694643439	-0.0114797972752838
2	C	26	50	20120604	21	3014	60	-0.00197284206164609	-0.0101934109412797
2	C	26	50	20120604	21	3016	60.04	-0.00297719037069256	-0.0082706765874688
2	C	26	50	20120604	21	3018	60.08	-0.00274766633794653	-0.00722549074048846
2	C	26	50	20120604	21	3020	60.12	-0.00281042560031074	-0.00638483623707312
2	C	26	50	20120604	21	3022	60.16	-0.00337064367562784	-0.00568432534794148
2	C	26	50	20120604	21	3024	60.2	-0.0028828460626263	-0.00531300236393699
2	C	26	50	20120604	21	3026	60.24	-0.00272584007293164	-0.00522211085828327
2	C	26	50	20120604	21	3028	60.28	-0.00295420020791584	-0.00558162515904195
2	C	26	50	20120604	21	3030	60.32	-0.00304746052128653	-0.00609879598773397
2	C	26	50	20120604	21	3032	60.36	-0.00271489405995888	-0.00614089712548582
2	C	26	50	20120604	21	3034	60.4	-0.00280765939858274	-0.00573245103546904
2	C	26	50	20120604	21	3036	60.44	-0.00299473863968126	-0.00582436784595547
2	C	26	50	20120604	21	3038	60.48	-0.00309518103662847	-0.00635914351217871
2	C	26	50	20120604	21	3040	60.52	-0.00322891684926106	-0.00610623333685849
2	C	26	50	20120604	21	3042	60.56	-0.00298722845855828	-0.00649313459035931
2	C	26	50	20120604	21	3044	60.6	-0.00319599325042223	-0.00624560337632358
2	C	26	50	20120604	21	3046	60.64	-0.00378660984626255	-0.00635719755431688
2	C	26	50	20120604	21	3048	60.68	-0.00370642110884887	-0.00656200113399263
2	C	26	50	20120604	21	3050	60.72	-0.00396741556528771	-0.00646661377271345
2	C	26	50	20120604	21	3052	60.76	-0.0046491613253709	-0.00633568170917894
2	C	26	50	20120604	21	3054	60.8	-0.00494510955492803	-0.00582255835970242
2	C	26	50	20120604	21	3056	60.84	-0.00629228585891073	-0.00462624611591299
2	C	26	50	20120604	21	3058	60.88	-0.00639700434269581	-0.00428120508888367
2	C	26	50	20120604	21	3060	60.92	-0.00628412938218975	-0.00401863703701398
2	C	26	50	20120604	21	3062	60.96	-0.004978456003622	-0.00331367208226765
2	C	26	50	20120604	21	3064	61	-0.00382967618477071	-0.00306977681130079
2	C	26	50	20120604	21	3066	61.04	-0.00387175610931913	-0.00295735390415993
2	C	26	50	20120604	21	3068	61.08	-0.00274873619050646	-0.0028305201608185
2	C	26	50	20120604	21	3070	61.12	-0.00188972165951761	-0.00332346551118708
2	C	26	50	20120604	21	3072	61.16	-0.00127745911089161	-0.00296622809426383
2	C	26	50	20120604	21	3074	61.2	0.000295952472197819	-0.00323323161483987
2	C	26	50	20120604	21	3076	61.24	0.00178284246954127	-0.00337220638161427
2	C	26	50	20120604	21	3078	61.28	0.00271450515122923	-0.00362549910170311
2	C	26	50	20120604	21	3080	61.32	0.00365099737223271	-0.00457727897131582
2	C	26	50	20120604	21	3082	61.36	0.00422378214926501	-0.00535518128343477
2	C	26	50	20120604	21	3084	61.4	0.00399274207958011	-0.00592543461819047
2	C	26	50	20120604	21	3086	61.44	0.00456940887284121	-0.00692046820960837
2	C	26	50	20120604	21	3088	61.48	0.00459066450268371	-0.00758248986242646
2	C	26	50	20120604	21	3090	61.52	0.00485532042874621	-0.00867703459116074
2	C	26	50	20120604	21	3092	61.56	0.00487826604379571	-0.00932414336196361
2	C	26	50	20120604	21	3094	61.6	0.00504377145700021	-0.00950582737832168
2	C	26	50	20120604	21	3096	61.64	0.00514409576711491	-0.00981845342841988
2	C	26	50	20120604	21	3098	61.68	0.00622719243706181	-0.0102601618214237
2	C	26	50	20120604	21	3100	61.72	0.00664225704655051	-0.0102502693975549
2	C	26	50	20120604	21	3102	61.76	0.00681723061955511	-0.0103343797491770
2	C	26	50	20120604	21	3104	61.8	0.00668020746749681	-0.0104794639185409
2	C	26	50	20120604	21	3106	61.84	0.00650937046916211	-0.0103980052173482
2	C	26	50	20120604	21	3108	61.88	0.00680215510298021	-0.0103053318026059
2	C	26	50	20120604	21	3110	61.92	0.00645437170372141	-0.0102568525616877
2	C	26	50	20120604	21	3112	61.96	0.00660790579912051	-0.0103939393533564
2	C	26	50	20120604	21	3114	62	0.00703556398038211	-0.0107175114164273
2	C	26	50	20120604	21	3116	62.04	0.00675994082814341	-0.0110794015959708
2	C	26	50	20120604	21	3118	62.08	0.00699024550677581	-0.0110615117944068
2	C	26	50	20120604	21	3120	62.12	0.00687962572192701	-0.0109616966011745
2	C	26	50	20120604	21	3122	62.16	0.0070454634753187	-0.0111038745616677
2	C	26	50	20120604	21	3124	62.2	0.00693337997943281	-0.0106754456340145
2	C	26	50	20120604	21	3126	62.24	0.00713498319381691	-0.0107419773110564
2	C	26	50	20120604	21	3128	62.28	0.00679170406475431	-0.0105520979271044
2	C	26	50	20120604	21	3130	62.32	0.00752312824814581	-0.0102863742698023
2	C	26	50	20120604	21	3132	62.36	0.00755500462184171	-0.00970408597763077
2	C	26	50	20120604	21	3134	62.4	0.00804077283838131	-0.00898567963008086
2	C	26	50	20120604	21	3136	62.44	0.00819333112642231	-0.0082180798637638
2	C	26	50	20120604	21	3138	62.48	0.00808885609950191	-0.00736244530318902
2	C	26	50	20120604	21	3140	62.52	0.00837042601977041	-0.00637277865224033
2	C	26	50	20120604	21	3142	62.56	0.0086715827978778	-0.00466150953109077
2	C	26	50	20120604	21	3144	62.6	0.00868565422282341	-0.00299195971003121
2	C	26	50	20120604	21	3146	62.64	0.0084032569876209	-0.00218319218691347
2	C	26	50	20120604	21	3148	62.68	0.00824579137851851	-0.00190113436296597
2	C	26	50	20120604	21	3150	62.72	0.0080469034541742	-0.00185356728979555
2	C	26	50	20120604	21	3152	62.76	0.00777804024276361	-0.00139972494442659
2	C	26	50	20120604	21	3154	62.8	0.0080055023521357	-0.00148746275383621
2	C	26	50	20120604	21	3156	62.84	0.00812449428127371	-0.00151849059939468
2	C	26	50	20120604	21	3158	62.88	0.0081260004187177	-0.00141873904577269
2	C	26	50	20120604	21	3160	62.92	0.0080353281161661	-0.00119159513445214
2	C	26	50	20120604	21	3162	62.96	0.00782285667055521	-0.00150874666794993
2	C	26	50	20120604	21	3164	63	0.00787317438910441	-0.00151564803013431
2	C	26	50	20120604	21	3166	63.04	0.00797255117613241	-0.00162082309276799
2	C	26	50	20120604	21	3168	63.08	0.00767415918553951	-0.00159664711191923
2	C	26	50	20120604	21	3170	63.12	0.00789310065819831	-0.00110933033152889
2	C	26	50	20120604	21	3172	63.16	0.00780739931631851	-0.0015494335921394
2	C	26	50	20120604	21	3174	63.2	0.00777061562156111	-0.00125342455139909
2	C	26	50	20120604	21	3176	63.24	0.00763752398320621	-0.00165773406674593
2	C	26	50	20120604	21	3178	63.28	0.0073394360485292	-0.00142696269763789
2	C	26	50	20120604	21	3180	63.32	0.00760130597387381	-0.0010409813900594
2	C	26	50	20120604	21	3182	63.36	0.0073308093457987	-0.00121751766905043
2	C	26	50	20120604	21	3184	63.4	0.00761952811562501	-0.00108112384202736
2	C	26	50	20120604	21	3186	63.44	0.0073892587923316	-0.00091689829209679
2	C	26	50	20120604	21	3188	63.48	0.00768063628365511	-0.00094028231335063
2	C	26	50	20120604	21	3190	63.52	0.00768347178184771	-0.00075120903112916
2	C	26	50	20120604	21	3192	63.56	0.00750506874095431	-0.00070093373898679
2	C	26	50	20120604	21	3194	63.6	0.00786104750780711	-0.00078396928830153
2	C	26	50	20120604	21	3196	63.64	0.00765392886052971	-0.00064968263948639
2	C	26	50	20120604	21	3198	63.68	0.00792699935728831	-0.00097875599331499
2	C	26	50	20120604	21	3200	63.72	0.0077505620732467	-0.00058226707896807
2	C	26	50	20120604	21	3202	63.76	0.0078513955002439	-0.00073754772811663
2	C	26	50	20120604	21	3204	63.8	0.00756129080112651	-0.00061205748765946
2	C	26	50	20120604	21	3206	63.84	0.00740068563791561	-0.000505051018462500
2	C	26	50	20120604	21	3208	63.88	0.00673355867413731	-0.00031720103097248
2	C	26	50	20120604	21	3210	63.92	0.00594909441108901	-0.00057091094406221
2	C	26	50	20120604	21	3212	63.96	0.00520543020931511	1.93110861941995e-05
2	C	26	50	20120604	21	3214	64	0.00442627631819341	-5.17602163828601e-05
2	C	26	50	20120604	21	3216	64.04	0.00315373159943106	0.00080627850724796
2	C	26	50	20120604	21	3218	64.08	0.00125350940421283	0.00092068838444394
2	C	26	50	20120604	21	3220	64.12	0.000201843630689700	0.00082484713132192
2	C	26	50	20120604	21	3222	64.16	-0.0009236440907893	0.000356615162955810
2	C	26	50	20120604	21	3224	64.2	-0.0017890013696054	-0.00116148652770921
2	C	26	50	20120604	21	3226	64.24	-0.00312593523186261	-0.00265664260332473
2	C	26	50	20120604	21	3228	64.28	-0.00385791802961131	-0.00345742689088287
2	C	26	50	20120604	21	3230	64.32	-0.00397208749050169	-0.00482023379026371
2	C	26	50	20120604	21	3232	64.36	-0.00387372186617083	-0.00518427357442198
2	C	26	50	20120604	21	3234	64.4	-0.00562373973182263	-0.00544246583739765
2	C	26	50	20120604	21	3236	64.44	-0.00463193542636373	-0.0060607295305649
2	C	26	50	20120604	21	3238	64.48	-0.0049228752893004	-0.00616292845146725
2	C	26	50	20120604	21	3240	64.52	-0.00601460573304556	-0.00545716517316496
2	C	26	50	20120604	21	3242	64.56	-0.00585833301308299	-0.00592074225759051
2	C	26	50	20120604	21	3244	64.6	-0.00580902504301728	-0.00575003819533071
2	C	26	50	20120604	21	3246	64.64	-0.00460715246505399	-0.00582426708323916
2	C	26	50	20120604	21	3248	64.68	-0.00489841731426729	-0.00559726508824959
2	C	26	50	20120604	21	3250	64.72	-0.00483307944560413	-0.00583758119682212
2	C	26	50	20120604	21	3252	64.76	-0.0046486840282936	-0.0055036751216975
2	C	26	50	20120604	21	3254	64.8	-0.00490868210056707	-0.00562795111839003
2	C	26	50	20120604	21	3256	64.84	-0.00468919812851468	-0.00586920378282317
2	C	26	50	20120604	21	3258	64.88	-0.00471996817001179	-0.00560044339180966
2	C	26	50	20120604	21	3260	64.92	-0.00444417248371848	-0.00577808700002003
2	C	26	50	20120604	21	3262	64.96	-0.00464133294619638	-0.00575636962944945
2	C	26	50	20120604	21	3264	65	-0.00574423002023004	-0.00523695161540681
2	C	26	50	20120604	21	3266	65.04	-0.00529438325243885	-0.00512743534140071
2	C	26	50	20120604	21	3268	65.08	-0.00580937293955363	-0.00579368931114692
2	C	26	50	20120604	21	3270	65.12	-0.00605880697793753	-0.00547736721390346
2	C	26	50	20120604	21	3272	65.16	-0.00558171284028281	-0.00542786054683224
2	C	26	50	20120604	21	3274	65.2	-0.00562636663351474	-0.00555900764153891
2	C	26	50	20120604	21	3276	65.24	-0.00567929640451368	-0.0052734736806551
2	C	26	50	20120604	21	3278	65.28	-0.00587574481046292	-0.00543407177279819
2	C	26	50	20120604	21	3280	65.32	-0.00565390066446736	-0.00552565977863137
2	C	26	50	20120604	21	3282	65.36	-0.00594604324532815	-0.00529980421586614
2	C	26	50	20120604	21	3284	65.4	-0.00609273466840564	-0.00521801529580664
2	C	26	50	20120604	21	3286	65.44	-0.0067690851330377	-0.00550262577523422
2	C	26	50	20120604	21	3288	65.48	-0.006811349612456	-0.00537218508020196
2	C	26	50	20120604	21	3290	65.52	-0.00874654672328528	-0.00567346772331636
2	C	26	50	20120604	21	3292	65.56	-0.00959921567801976	-0.00559293108936634
2	C	26	50	20120604	21	3294	65.6	-0.0110914153401831	-0.0064051217164118
2	C	26	50	20120604	21	3296	65.64	-0.0130451655187372	-0.00791786353767543
2	C	26	50	20120604	21	3298	65.68	-0.012897012505943	-0.00834509745486834
2	C	26	50	20120604	21	3300	65.72	-0.0135725823246886	-0.00869327683392459
2	C	26	50	20120604	21	3302	65.76	-0.0137149681745755	-0.0101607044242227
2	C	26	50	20120604	21	3304	65.8	-0.0140477609100731	-0.0110284375818235
2	C	26	50	20120604	21	3306	65.84	-0.0146077645906142	-0.0121103358471977
2	C	26	50	20120604	21	3308	65.88	-0.0152628638094658	-0.0119548782799324
2	C	26	50	20120604	21	3310	65.92	-0.0160543715631615	-0.0110034229723323
2	C	26	50	20120604	21	3312	65.96	-0.0166783791554231	-0.0106577326091458
2	C	26	50	20120604	21	3314	66	-0.0174729196901033	-0.0095483881354813
2	C	26	50	20120604	21	3316	66.04	-0.0185431470166326	-0.00814992184112523
2	C	26	50	20120604	21	3318	66.08	-0.0184794154824442	-0.00658235803111621
2	C	26	50	20120604	21	3320	66.12	-0.0188566781634107	-0.00489003230063463
2	C	26	50	20120604	21	3322	66.16	-0.018188702671495	-0.00306982630877547
2	C	26	50	20120604	21	3324	66.2	-0.0175560754475709	-0.00170161004251856
2	C	26	50	20120604	21	3326	66.24	-0.0168662857114556	0.0005832428863261
2	C	26	50	20120604	21	3328	66.28	-0.0160135149333446	0.00294002978802086
2	C	26	50	20120604	21	3330	66.32	-0.0146933628363253	0.00454330744022727
2	C	26	50	20120604	21	3332	66.36	-0.013484017200345	0.0068916606793428
2	C	26	50	20120604	21	3334	66.4	-0.0129003995474249	0.008107573216
2	C	26	50	20120604	21	3336	66.44	-0.0115601352122283	0.008072656283145
2	C	26	50	20120604	21	3338	66.48	-0.0101816022580339	0.0077868012957825
2	C	26	50	20120604	21	3340	66.52	-0.0084830964142847	0.0088897818084163
2	C	26	50	20120604	21	3342	66.56	-0.0064300967279233	0.010535346567458
2	C	26	50	20120604	21	3344	66.6	-0.00493431132727253	0.0112487041725903
2	C	26	50	20120604	21	3346	66.64	-0.00279384253207835	0.0127638360147743
2	C	26	50	20120604	21	3348	66.68	-0.00061510511788636	0.0139584222109109
2	C	26	50	20120604	21	3350	66.72	0.00174795382095753	0.0151300486498623
2	C	26	50	20120604	21	3352	66.76	0.00210588420252634	0.0150700930658855
2	C	26	50	20120604	21	3354	66.8	0.00343898554602951	0.0151543165545926
2	C	26	50	20120604	21	3356	66.84	0.00507202037290861	0.014279583039858
2	C	26	50	20120604	21	3358	66.88	0.00597682713904711	0.0142264156809806
2	C	26	50	20120604	21	3360	66.92	0.00803302294805951	0.0127361881396299
2	C	26	50	20120604	21	3362	66.96	0.00890992303797161	0.0122199125081229
2	C	26	50	20120604	21	3364	67	0.0105976921723553	0.0107063744846236
2	C	26	50	20120604	21	3366	67.04	0.011554846053505	0.0097924955384825
2	C	26	50	20120604	21	3368	67.08	0.013343635291076	0.0081393293815431
2	C	26	50	20120604	21	3370	67.12	0.0146362901266954	0.0064909998349869
2	C	26	50	20120604	21	3372	67.16	0.0155683063617739	0.00558019680334395
2	C	26	50	20120604	21	3374	67.2	0.0171707941757057	0.00391194805876177
2	C	26	50	20120604	21	3376	67.24	0.0186813863923545	0.00260570970187586
2	C	26	50	20120604	21	3378	67.28	0.0208039088174422	0.00078526329371109
2	C	26	50	20120604	21	3380	67.32	0.022649386805661	-0.000127399428766380
2	C	26	50	20120604	21	3382	67.36	0.0254887740855156	-0.00154536065707977
2	C	26	50	20120604	21	3384	67.4	0.0266982802347351	-0.00219582818509327
2	C	26	50	20120604	21	3386	67.44	0.0286079635186857	-0.00391713822253569
2	C	26	50	20120604	21	3388	67.48	0.0297603354399854	-0.00477832357134278
2	C	26	50	20120604	21	3390	67.52	0.0311114043667985	-0.00640742688451847
2	C	26	50	20120604	21	3392	67.56	0.032972792257594	-0.00757783002873844
2	C	26	50	20120604	21	3394	67.6	0.0344009358235564	-0.00967956351445922
2	C	26	50	20120604	21	3396	67.64	0.0349830261258292	-0.0115726297890518
2	C	26	50	20120604	21	3398	67.68	0.0363471058174162	-0.0126265724464104
2	C	26	50	20120604	21	3400	67.72	0.0386708708324295	-0.0136720298223947
2	C	26	50	20120604	21	3402	67.76	0.0407060655700406	-0.0139190929317413
2	C	26	50	20120604	21	3404	67.8	0.0431404220856316	-0.0151884203146493
2	C	26	50	20120604	21	3406	67.84	0.0453316752898506	-0.0150186439764864
2	C	26	50	20120604	21	3408	67.88	0.0472361966942984	-0.0142556757595861
2	C	26	50	20120604	21	3410	67.92	0.049201317149894	-0.0135583977626580
2	C	26	50	20120604	21	3412	67.96	0.0510814433703909	-0.0132760500249302
2	C	26	50	20120604	21	3414	68	0.0525851059405841	-0.0128088645746003
2	C	26	50	20120604	21	3416	68.04	0.0543634794952682	-0.0127098696252342
2	C	26	50	20120604	21	3418	68.08	0.0554363019036845	-0.0130061473665513
2	C	26	50	20120604	21	3420	68.12	0.0565982904772083	-0.0129404571465791
2	C	26	50	20120604	21	3422	68.16	0.0585289041218819	-0.0133342449130219
2	C	26	50	20120604	21	3424	68.2	0.0601525627128425	-0.0142435842336278
2	C	26	50	20120604	21	3426	68.24	0.0629490993217572	-0.0153627221362117
2	C	26	50	20120604	21	3428	68.28	0.0643789399439945	-0.0159929664102833
2	C	26	50	20120604	21	3430	68.32	0.0661433834950893	-0.0176205140885404
2	C	26	50	20120604	21	3432	68.36	0.0678749465808589	-0.0187384499095963
2	C	26	50	20120604	21	3434	68.4	0.0690736339963263	-0.020276972844102
2	C	26	50	20120604	21	3436	68.44	0.0697801043814098	-0.0219845650099894
2	C	26	50	20120604	21	3438	68.48	0.0713245670128775	-0.0235894145605704
2	C	26	50	20120604	21	3440	68.52	0.0722371590246768	-0.0255943451279467
2	C	26	50	20120604	21	3442	68.56	0.0732727876164027	-0.026890047593793
2	C	26	50	20120604	21	3444	68.6	0.0748208564924543	-0.0292293689579924
2	C	26	50	20120604	21	3446	68.64	0.076370693135459	-0.0308097526139443
2	C	26	50	20120604	21	3448	68.68	0.0767990584235018	-0.0318800294379483
2	C	26	50	20120604	21	3450	68.72	0.0768373836110421	-0.0325154355915225
2	C	26	50	20120604	21	3452	68.76	0.0773585920194548	-0.0333520136243444
2	C	26	50	20120604	21	3454	68.8	0.0772131401545647	-0.0343455693625896
2	C	26	50	20120604	21	3456	68.84	0.0768912651477686	-0.0354278670018737
2	C	26	50	20120604	21	3458	68.88	0.0770865680407323	-0.036797532837032
2	C	26	50	20120604	21	3460	68.92	0.0778910434256882	-0.038006049036758
2	C	26	50	20120604	21	3462	68.96	0.0795462389790897	-0.0389224594251757
2	C	26	50	20120604	21	3464	69	0.0816778830816547	-0.0393024586093854
2	C	26	50	20120604	21	3466	69.04	0.0826725701907498	-0.0396611738794813
2	C	26	50	20120604	21	3468	69.08	0.0842959459389978	-0.0384849724596556
2	C	26	50	20120604	21	3470	69.12	0.0865666779454222	-0.0376707390011193
2	C	26	50	20120604	21	3472	69.16	0.0889517491183645	-0.03759366436197
2	C	26	50	20120604	21	3474	69.2	0.0912489269184052	-0.0371225191136654
2	C	26	50	20120604	21	3476	69.24	0.0934909503895129	-0.037075213670004
2	C	26	50	20120604	21	3478	69.28	0.095661838918434	-0.0366754862065992
2	C	26	50	20120604	21	3480	69.32	0.098000028911784	-0.0367148720543113
2	C	26	50	20120604	21	3482	69.36	0.100172331654267	-0.0367221552541575
2	C	26	50	20120604	21	3484	69.4	0.102780495016674	-0.0367167105319424
2	C	26	50	20120604	21	3486	69.44	0.104815831175641	-0.0373429242973612
2	C	26	50	20120604	21	3488	69.48	0.106067339467663	-0.0375876539543299
2	C	26	50	20120604	21	3490	69.52	0.107862754295774	-0.0371329135833488
2	C	26	50	20120604	21	3492	69.56	0.109646996836742	-0.0379819366955195
2	C	26	50	20120604	21	3494	69.6	0.111031511914305	-0.0389577440535569
2	C	26	50	20120604	21	3496	69.64	0.113405976485529	-0.0394795888580726
2	C	26	50	20120604	21	3498	69.68	0.114607138774731	-0.0406458200722836
2	C	26	50	20120604	21	3500	69.72	0.116225635486189	-0.0421880906727296
2	C	26	50	20120604	21	3502	69.76	0.117227888637843	-0.0428107689042424
2	C	26	50	20120604	21	3504	69.8	0.118118489628747	-0.0442408923691922
2	C	26	50	20120604	21	3506	69.84	0.120155240001277	-0.0459758495675115
2	C	26	50	20120604	21	3508	69.88	0.122000081593393	-0.0472055082599949
2	C	26	50	20120604	21	3510	69.92	0.123878157204224	-0.0481035338721019
2	C	26	50	20120604	21	3512	69.96	0.125346110881967	-0.0497652348078903
2	C	26	50	20120604	21	3514	70	0.126635025122714	-0.0509101821079875
2	C	26	50	20120604	21	3516	70.04	0.127233520302311	-0.0524047230007034
2	C	26	50	20120604	21	3518	70.08	0.127458875233475	-0.0537830862492703
2	C	26	50	20120604	21	3520	70.12	0.127389932322309	-0.0549706720882731
2	C	26	50	20120604	21	3522	70.16	0.1277638503882	-0.057050414553099
2	C	26	50	20120604	21	3524	70.2	0.127456400359741	-0.0580423439457475
2	C	26	50	20120604	21	3526	70.24	0.127486805951332	-0.0607738974414711
2	C	26	50	20120604	21	3528	70.28	0.127581911813401	-0.0624762570171777
2	C	26	50	20120604	21	3530	70.32	0.128365173994921	-0.0642569640242398
2	C	26	50	20120604	21	3532	70.36	0.12826752254844	-0.0657815569551562
2	C	26	50	20120604	21	3534	70.4	0.128521727436276	-0.066525786842355
2	C	26	50	20120604	21	3536	70.44	0.128382922375129	-0.0665938812253832
2	C	26	50	20120604	21	3538	70.48	0.128493867429097	-0.0671278175558572
2	C	26	50	20120604	21	3540	70.52	0.128001508977357	-0.0674730977971106
2	C	26	50	20120604	21	3542	70.56	0.127915878346156	-0.0677694462491059
2	C	26	50	20120604	21	3544	70.6	0.12774921327783	-0.0683745175217672
2	C	26	50	20120604	21	3546	70.64	0.128808247104013	-0.0697111614702441
2	C	26	50	20120604	21	3548	70.68	0.129888140580241	-0.0701713465634403
2	C	26	50	20120604	21	3550	70.72	0.130580822383091	-0.070058492321163
2	C	26	50	20120604	21	3552	70.76	0.131333961815733	-0.0699502342729633
2	C	26	50	20120604	21	3554	70.8	0.132966812794849	-0.0701572751384947
2	C	26	50	20120604	21	3556	70.84	0.135026402716411	-0.0700705131364431
2	C	26	50	20120604	21	3558	70.88	0.137124034982801	-0.07001500525412
2	C	26	50	20120604	21	3560	70.92	0.139102307624527	-0.0713134654364129
2	C	26	50	20120604	21	3562	70.96	0.140179726227021	-0.0722216026754907
2	C	26	50	20120604	21	3564	71	0.139979544297267	-0.0732434426849834
2	C	26	50	20120604	21	3566	71.04	0.139249597967048	-0.0741020824493783
2	C	26	50	20120604	21	3568	71.08	0.138614191813474	-0.0750528582273617
2	C	26	50	20120604	21	3570	71.12	0.137335247778342	-0.0758962244852829
2	C	26	50	20120604	21	3572	71.16	0.136249202473117	-0.0774334039169043
2	C	26	50	20120604	21	3574	71.2	0.134548115689617	-0.0785306215092715
2	C	26	50	20120604	21	3576	71.24	0.133034482913809	-0.0802747710957462
2	C	26	50	20120604	21	3578	71.28	0.132265221446556	-0.0814499118554001
2	C	26	50	20120604	21	3580	71.32	0.130893080737663	-0.0836748233424036
2	C	26	50	20120604	21	3582	71.36	0.129852502398469	-0.0858453583179339
2	C	26	50	20120604	21	3584	71.4	0.128188609431659	-0.0882248433473047
2	C	26	50	20120604	21	3586	71.44	0.126717190930688	-0.0894996861631059
2	C	26	50	20120604	21	3588	71.48	0.125380900535602	-0.0904428251878525
2	C	26	50	20120604	21	3590	71.52	0.123169989762866	-0.0918250068130379
2	C	26	50	20120604	21	3592	71.56	0.121114359639278	-0.0934577870814757
2	C	26	50	20120604	21	3594	71.6	0.119726945423912	-0.0948480297239666
2	C	26	50	20120604	21	3596	71.64	0.118167916392752	-0.0956787387705046
2	C	26	50	20120604	21	3598	71.68	0.116942783183668	-0.0958559397298699
2	C	26	50	20120604	21	3600	71.72	0.114961187140071	-0.0966906085743825
2	C	26	50	20120604	21	3602	71.76	0.113896708591673	-0.0970112107889725
2	C	26	50	20120604	21	3604	71.8	0.114072141784085	-0.0963846434701631
2	C	26	50	20120604	21	3606	71.84	0.113449958527319	-0.0965472073191579
2	C	26	50	20120604	21	3608	71.88	0.112995925263119	-0.096547278029836
2	C	26	50	20120604	21	3610	71.92	0.113012966536546	-0.0976616076063079
2	C	26	50	20120604	21	3612	71.96	0.112887242950851	-0.0977873311920029
2	C	26	50	20120604	21	3614	72	0.112720153618457	-0.098223121101248
2	C	26	50	20120604	21	3616	72.04	0.112863201320291	-0.09873909691948
2	C	26	50	20120604	21	3618	72.08	0.112864544823175	-0.099671134367762
2	C	26	50	20120604	21	3620	72.12	0.11339918826043	-0.101068306656708
2	C	26	50	20120604	21	3622	72.16	0.113403430901117	-0.101266296555441
2	C	26	50	20120604	21	3624	72.2	0.113483616810104	-0.102149190082430
2	C	26	50	20120604	21	3626	72.24	0.113432846543215	-0.102670893465590
2	C	26	50	20120604	21	3628	72.28	0.113068262286835	-0.102895470579294
2	C	26	50	20120604	21	3630	72.32	0.112095141934566	-0.103350988767735
2	C	26	50	20120604	21	3632	72.36	0.111555760881877	-0.103941281508669
2	C	26	50	20120604	21	3634	72.4	0.110942699302588	-0.105015376709292
2	C	26	50	20120604	21	3636	72.44	0.110704262895972	-0.106130625524579
2	C	26	50	20120604	21	3638	72.48	0.110097876404698	-0.108251634741155
2	C	26	50	20120604	21	3640	72.52	0.109401885342111	-0.110395780491611
2	C	26	50	20120604	21	3642	72.56	0.109575048721756	-0.111628345392965
2	C	26	50	20120604	21	3644	72.6	0.110020328004005	-0.112709002544517
2	C	26	50	20120604	21	3646	72.64	0.110880445621572	-0.114047987016440
2	C	26	50	20120604	21	3648	72.68	0.110940768901075	-0.115271769651571
2	C	26	50	20120604	21	3650	72.72	0.111295870855519	-0.115988641577406
2	C	26	50	20120604	21	3652	72.76	0.111895879243627	-0.116768905626174
2	C	26	50	20120604	21	3654	72.8	0.11262975708755	-0.117719356135038
2	C	26	50	20120604	21	3656	72.84	0.113691244574264	-0.118200775644874
2	C	26	50	20120604	21	3658	72.88	0.11513246254461	-0.119785974698005
2	C	26	50	20120604	21	3660	72.92	0.115634444719642	-0.121054587903064
2	C	26	50	20120604	21	3662	72.96	0.116678388887115	-0.122175804699585
2	C	26	50	20120604	21	3664	73	0.118014346942014	-0.123829494115543
2	C	26	50	20120604	21	3666	73.04	0.118454966390575	-0.124770561317420
2	C	26	50	20120604	21	3668	73.08	0.119342477324846	-0.125819108750038
2	C	26	50	20120604	21	3670	73.12	0.120820118365491	-0.126978976003219
2	C	26	50	20120604	21	3672	73.16	0.122504644708176	-0.128450974331750
2	C	26	50	20120604	21	3674	73.2	0.12347112532777	-0.129099525600387
2	C	26	50	20120604	21	3676	73.24	0.125267890729833	-0.131306398793402
2	C	26	50	20120604	21	3678	73.28	0.126620600144378	-0.132516244353877
2	C	26	50	20120604	21	3680	73.32	0.12763782274659	-0.132911821100476
2	C	26	50	20120604	21	3682	73.36	0.128073761148259	-0.133233901168239
2	C	26	50	20120604	21	3684	73.4	0.129332729416822	-0.134316870558965
2	C	26	50	20120604	21	3686	73.44	0.130416915031212	-0.135157429602965
2	C	26	50	20120604	21	3688	73.48	0.131666931327926	-0.136206924558670
2	C	26	50	20120604	21	3690	73.52	0.132903357032306	-0.137682960466922
2	C	26	50	20120604	21	3692	73.56	0.133662902852385	-0.139459099564178
2	C	26	50	20120604	21	3694	73.6	0.134747449091233	-0.140661336655687
2	C	26	50	20120604	21	3696	73.64	0.135732703395867	-0.142010948942530
2	C	26	50	20120604	21	3698	73.68	0.137396561007338	-0.144958841757958
2	C	26	50	20120604	21	3700	73.72	0.137988451809598	-0.146458572814448
2	C	26	50	20120604	21	3702	73.76	0.138979263973532	-0.147702218079063
2	C	26	50	20120604	21	3704	73.8	0.140482594203539	-0.148973574858433
2	C	26	50	20120604	21	3706	73.84	0.14181266205895	-0.150044841631931
2	C	26	50	20120604	21	3708	73.88	0.142355826132919	-0.150576479865366
2	C	26	50	20120604	21	3710	73.92	0.143592025563128	-0.151014709293006
2	C	26	50	20120604	21	3712	73.96	0.144224582076374	-0.151461197727851
2	C	26	50	20120604	21	3714	74	0.144496096938214	-0.152202259776670
2	C	26	50	20120604	21	3716	74.04	0.145239145957089	-0.153081313713838
2	C	26	50	20120604	21	3718	74.08	0.14531094557965	-0.154328975344970
2	C	26	50	20120604	21	3720	74.12	0.145396773988619	-0.156083038780649
2	C	26	50	20120604	21	3722	74.16	0.14606012026457	-0.157545255488945
2	C	26	50	20120604	21	3724	74.2	0.146178056483284	-0.160210491560981
2	C	26	50	20120604	21	3726	74.24	0.14687246362668	-0.162872013201096
2	C	26	50	20120604	21	3728	74.28	0.147829299309778	-0.165016547860282
2	C	26	50	20120604	21	3730	74.32	0.148303994234124	-0.166267193482031
2	C	26	50	20120604	21	3732	74.36	0.149604908076948	-0.167067800992894
2	C	26	50	20120604	21	3734	74.4	0.150975408298108	-0.16765598655562
2	C	26	50	20120604	21	3736	74.44	0.151832619706805	-0.169102529040029
2	C	26	50	20120604	21	3738	74.48	0.152820256961292	-0.169550318551351
2	C	26	50	20120604	21	3740	74.52	0.153406448482895	-0.169082920968987
2	C	26	50	20120604	21	3742	74.56	0.153242116866948	-0.168913498184215
2	C	26	50	20120604	21	3744	74.6	0.154000616168991	-0.168552392893198
2	C	26	50	20120604	21	3746	74.64	0.154104815424266	-0.168640526682406
2	C	26	50	20120604	21	3748	74.68	0.154481498277672	-0.169176011576730
2	C	26	50	20120604	21	3750	74.72	0.154591877646216	-0.168697936681970
2	C	26	50	20120604	21	3752	74.76	0.155335746908956	-0.169168876869308
2	C	26	50	20120604	21	3754	74.8	0.155568717380154	-0.169217334897023
2	C	26	50	20120604	21	3756	74.84	0.155898073576695	-0.169114252870461
2	C	26	50	20120604	21	3758	74.88	0.156593874427557	-0.168476434775657
2	C	26	50	20120604	21	3760	74.92	0.15717258525439	-0.167800143213019
2	C	26	50	20120604	21	3762	74.96	0.158723069112232	-0.168228144128938
2	C	26	50	20120604	21	3764	75	0.159909278214332	-0.168085624635869
2	C	26	50	20120604	21	3766	75.04	0.160092532007744	-0.167957525171390
2	C	26	50	20120604	21	3768	75.08	0.160011822839739	-0.167954795739214
2	C	26	50	20120604	21	3770	75.12	0.160361331579544	-0.167195165066321
2	C	26	50	20120604	21	3772	75.16	0.161438962314072	-0.167814590606641
2	C	26	50	20120604	21	3774	75.2	0.162453589834397	-0.168331556374366
2	C	26	50	20120604	21	3776	75.24	0.162986783702751	-0.169334198434750
2	C	26	50	20120604	21	3778	75.28	0.162971085932208	-0.170163069003656
2	C	26	50	20120604	21	3780	75.32	0.163091951694317	-0.171368735563054
2	C	26	50	20120604	21	3782	75.36	0.16368024332306	-0.172797112474254
2	C	26	50	20120604	21	3784	75.4	0.164159863953244	-0.174553363486182
2	C	26	50	20120604	21	3786	75.44	0.16442141285211	-0.175870076922925
2	C	26	50	20120604	21	3788	75.48	0.165407478915329	-0.178453485891136
2	C	26	50	20120604	21	3790	75.52	0.165674397583091	-0.179692704667301
2	C	26	50	20120604	21	3792	75.56	0.166529869509106	-0.180777533748861
2	C	26	50	20120604	21	3794	75.6	0.166011475385683	-0.181624025418755
2	C	26	50	20120604	21	3796	75.64	0.16656401569557	-0.184430242319505
2	C	26	50	20120604	21	3798	75.68	0.16683087779479	-0.185764269972891
2	C	26	50	20120604	21	3800	75.72	0.168660240819465	-0.188444833998623
2	C	26	50	20120604	21	3802	75.76	0.169268600138659	-0.190514995166564
2	C	26	50	20120604	21	3804	75.8	0.16902884851343	-0.192836469155607
2	C	26	50	20120604	21	3806	75.84	0.169545163742917	-0.195060899809999
2	C	26	50	20120604	21	3808	75.88	0.169464765701896	-0.196180744819364
2	C	26	50	20120604	21	3810	75.92	0.169326738458208	-0.197427515495952
2	C	26	50	20120604	21	3812	75.96	0.169529960947121	-0.200680630953479
2	C	26	50	20120604	21	3814	76	0.168580387250666	-0.202594698299473
2	C	26	50	20120604	21	3816	76.04	0.168595448625105	-0.203781718453051
2	C	26	50	20120604	21	3818	76.08	0.168130101652406	-0.204930130576376
2	C	26	50	20120604	21	3820	76.12	0.167965133640355	-0.208070603923659
2	C	26	50	20120604	21	3822	76.16	0.168731425259127	-0.209497757540128
2	C	26	50	20120604	21	3824	76.2	0.168805388628439	-0.211307526635897
2	C	26	50	20120604	21	3826	76.24	0.168483089357575	-0.214066515874731
2	C	26	50	20120604	21	3828	76.28	0.168716717438079	-0.215397007994211
2	C	26	50	20120604	21	3830	76.32	0.168582296438975	-0.217484457922952
2	C	26	50	20120604	21	3832	76.36	0.168372073592928	-0.220301076364453
2	C	26	50	20120604	21	3834	76.4	0.168305676266175	-0.221001041367149
2	C	26	50	20120604	21	3836	76.44	0.167630318579464	-0.222365121058736
2	C	26	50	20120604	21	3838	76.48	0.167941940537933	-0.223334776587777
2	C	26	50	20120604	21	3840	76.52	0.167529909416535	-0.225377395946591
2	C	26	50	20120604	21	3842	76.56	0.16667692650639	-0.226111584917497
2	C	26	50	20120604	21	3844	76.6	0.165707412398705	-0.228399146065313
2	C	26	50	20120604	21	3846	76.64	0.165979931352174	-0.228528263763558
2	C	26	50	20120604	21	3848	76.68	0.165459500761221	-0.231471242186856
2	C	26	50	20120604	21	3850	76.72	0.164225387296016	-0.232060474267619
2	C	26	50	20120604	21	3852	76.76	0.16341751779851	-0.233434029190074
2	C	26	50	20120604	21	3854	76.8	0.162880894462268	-0.235367895525941
2	C	26	50	20120604	21	3856	76.84	0.16206446897271	-0.23620270579181
2	C	26	50	20120604	21	3858	76.88	0.160911531365985	-0.238851881347525
2	C	26	50	20120604	21	3860	76.92	0.159765028430969	-0.239582605495204
2	C	26	50	20120604	21	3862	76.96	0.157809948891667	-0.240723098022579
2	C	26	50	20120604	21	3864	77	0.157498114801163	-0.240941594017966
2	C	26	50	20120604	21	3866	77.04	0.156309114748598	-0.241284894360232
2	C	26	50	20120604	21	3868	77.08	0.154709922052267	-0.242188293983876
2	C	26	50	20120604	21	3870	77.12	0.153982945570529	-0.243280137564706
2	C	26	50	20120604	21	3872	77.16	0.15193976052629	-0.24507017838128
2	C	26	50	20120604	21	3874	77.2	0.150945709813298	-0.245713504130803
2	C	26	50	20120604	21	3876	77.24	0.150360366819832	-0.24679947872535
2	C	26	50	20120604	21	3878	77.28	0.148723131778673	-0.24892603165909
2	C	26	50	20120604	21	3880	77.32	0.147515534817762	-0.249170549184024
2	C	26	50	20120604	21	3882	77.36	0.14632229212451	-0.250988874271846
2	C	26	50	20120604	21	3884	77.4	0.145340262226798	-0.251750286853827
2	C	26	50	20120604	21	3886	77.44	0.14435695953688	-0.251993955850624
2	C	26	50	20120604	21	3888	77.48	0.142887450224218	-0.251873889119179
2	C	26	50	20120604	21	3890	77.52	0.142007314413675	-0.251397794123406
2	C	26	50	20120604	21	3892	77.56	0.140531723982695	-0.252109709230704
2	C	26	50	20120604	21	3894	77.6	0.139291034424425	-0.252917649438888
2	C	26	50	20120604	21	3896	77.64	0.139437759081522	-0.253646322976901
2	C	26	50	20120604	21	3898	77.68	0.139767341552233	-0.255309367415574
2	C	26	50	20120604	21	3900	77.72	0.13922470780835	-0.257622596539547
2	C	26	50	20120604	21	3902	77.76	0.138845345020244	-0.258386625416619
2	C	26	50	20120604	21	3904	77.8	0.138666729847316	-0.259509935249212
2	C	26	50	20120604	21	3906	77.84	0.137664405984984	-0.260806415532518
2	C	26	50	20120604	21	3908	77.88	0.137071991923706	-0.261987142435743
2	C	26	50	20120604	21	3910	77.92	0.136412756271606	-0.263455308245521
2	C	26	50	20120604	21	3912	77.96	0.136542581076631	-0.264422913164896
