# Supplementary material for: How Do Ants Make Sense of Gravity? A Boltzmann Walker Analysis of Lasius niger Trajectories on Various Inclines
Source: PLoS One. 2013 Oct 29;8(10):e76531. doi: 10.1371/journal.pone.0076531 (PMC3812222; doi:10.1371/journal.pone.0076531)
Supplement: Dataset S2 — Trajectories for . (ZIP) [file pone.0076531.s006.zip › Incline2/2-C-26-50-20120604-22.txt]

Pente	Colonie	Temperature	Humidite	Date	Indiv	Frame	Time	X	Y
2	C	26	50	20120604	22	6	0	0	0
2	C	26	50	20120604	22	8	0.04	-0.00181222982736740	-0.0040482711751067
2	C	26	50	20120604	22	10	0.08	-0.0023974879680199	-0.0068897939174405
2	C	26	50	20120604	22	12	0.12	-0.0022839110626121	-0.0105164187331392
2	C	26	50	20120604	22	14	0.16	-0.000850797950191502	-0.0133340469231231
2	C	26	50	20120604	22	16	0.2	0.0019627799321498	-0.016453660620362
2	C	26	50	20120604	22	18	0.24	0.00458976647707156	-0.0172797876149578
2	C	26	50	20120604	22	20	0.28	0.0077932430385591	-0.0169492859054312
2	C	26	50	20120604	22	22	0.32	0.0109852644701914	-0.0166337748596658
2	C	26	50	20120604	22	24	0.36	0.0142972112119130	-0.016026652977339
2	C	26	50	20120604	22	26	0.4	0.0179965110483685	-0.0150195914995731
2	C	26	50	20120604	22	28	0.44	0.0211591239089713	-0.0131383975478366
2	C	26	50	20120604	22	30	0.48	0.0241969253516268	-0.011272130620251
2	C	26	50	20120604	22	32	0.52	0.0271754429617476	-0.0097895681164084
2	C	26	50	20120604	22	34	0.56	0.0296352058239866	-0.0084823893075035
2	C	26	50	20120604	22	36	0.6	0.0338143412510875	-0.0064138262008882
2	C	26	50	20120604	22	38	0.64	0.0359279046332576	-0.00340025730762394
2	C	26	50	20120604	22	40	0.68	0.0371786209656847	-4.32042243304984e-06
2	C	26	50	20120604	22	42	0.72	0.0378115522455248	0.00268204894997276
2	C	26	50	20120604	22	44	0.76	0.0378481096661121	0.00563330052261106
2	C	26	50	20120604	22	46	0.8	0.0379823892438594	0.00842983713152573
2	C	26	50	20120604	22	48	0.84	0.0381187194312722	0.0115733510379686
2	C	26	50	20120604	22	50	0.88	0.0378105622960311	0.0153097032697584
2	C	26	50	20120604	22	52	0.92	0.037928019803454	0.0185121121000063
2	C	26	50	20120604	22	54	0.96	0.038511191979102	0.0214770603309962
2	C	26	50	20120604	22	56	1	0.0386725749597722	0.0250418472444666
2	C	26	50	20120604	22	58	1.04	0.0388504900969865	0.0279818487482162
2	C	26	50	20120604	22	60	1.08	0.03996168011935	0.0316003545638534
2	C	26	50	20120604	22	62	1.12	0.041759588913078	0.0340580972220185
2	C	26	50	20120604	22	64	1.16	0.0439159782174506	0.0360118367939708
2	C	26	50	20120604	22	66	1.2	0.0449807721354732	0.0374374729592872
2	C	26	50	20120604	22	68	1.24	0.0447712528606737	0.0381491794700854
2	C	26	50	20120604	22	70	1.28	0.0433537465141527	0.0366344554163821
2	C	26	50	20120604	22	72	1.32	0.0419724301755355	0.0365826077308904
2	C	26	50	20120604	22	74	1.36	0.0403766033074824	0.036346886614314
2	C	26	50	20120604	22	76	1.4	0.036959262300025	0.0352421383347272
2	C	26	50	20120604	22	78	1.44	0.0346185550065344	0.0335069407201023
2	C	26	50	20120604	22	80	1.48	0.031689633866046	0.0312275961530831
2	C	26	50	20120604	22	82	1.52	0.028863455340864	0.0284037086538721
2	C	26	50	20120604	22	84	1.56	0.0265380781223895	0.0250855252303405
2	C	26	50	20120604	22	86	1.6	0.024750922301483	0.0218038568009894
2	C	26	50	20120604	22	88	1.64	0.0234576664250997	0.0184675431595881
2	C	26	50	20120604	22	90	1.68	0.0217317559509389	0.0150963451122438
2	C	26	50	20120604	22	92	1.72	0.0198968188035073	0.0125211845446356
2	C	26	50	20120604	22	94	1.76	0.0178835083136671	0.00955424297962952
2	C	26	50	20120604	22	96	1.8	0.0158519198206400	0.00686551187057455
2	C	26	50	20120604	22	98	1.84	0.0133289133278917	0.00415038446537788
2	C	26	50	20120604	22	100	1.88	0.0116180048312006	-0.00049398479733692
2	C	26	50	20120604	22	102	1.92	0.0103828024215527	-0.0045906362184124
2	C	26	50	20120604	22	104	1.96	0.0106716201863283	-0.0078970745983085
2	C	26	50	20120604	22	106	2	0.0113762945201876	-0.0109021087127239
2	C	26	50	20120604	22	108	2.04	0.0144862208545241	-0.0121581424881455
2	C	26	50	20120604	22	110	2.08	0.0174470890793866	-0.0134185603256106
2	C	26	50	20120604	22	112	2.12	0.0213579199094341	-0.0150344760973171
2	C	26	50	20120604	22	114	2.16	0.0249489475555543	-0.0153779320030751
2	C	26	50	20120604	22	116	2.2	0.0287784328214941	-0.0154553531245472
2	C	26	50	20120604	22	118	2.24	0.0326285938897158	-0.0161921937458826
2	C	26	50	20120604	22	120	2.28	0.0350152270615377	-0.01614000290147
2	C	26	50	20120604	22	122	2.32	0.0369836652621505	-0.0180145486352498
2	C	26	50	20120604	22	124	2.36	0.0382859876616822	-0.0197022979706435
2	C	26	50	20120604	22	126	2.4	0.0385132991573099	-0.022295069739744
2	C	26	50	20120604	22	128	2.44	0.0387012834950884	-0.0258495187520735
2	C	26	50	20120604	22	130	2.48	0.0379380465776112	-0.0282842146789194
2	C	26	50	20120604	22	132	2.52	0.0366296939714496	-0.032100816459306
2	C	26	50	20120604	22	134	2.56	0.0354475528546619	-0.0346165609654115
2	C	26	50	20120604	22	136	2.6	0.0341121816983911	-0.0376704844426781
2	C	26	50	20120604	22	138	2.64	0.0320949474730221	-0.04081102850064
2	C	26	50	20120604	22	140	2.68	0.0300386102426535	-0.0431763713943871
2	C	26	50	20120604	22	142	2.72	0.0272130822557102	-0.0458798527508976
2	C	26	50	20120604	22	144	2.76	0.0252210210317515	-0.0478218508147484
2	C	26	50	20120604	22	146	2.8	0.0230126558434277	-0.0493550704483952
2	C	26	50	20120604	22	148	2.84	0.0198320188309725	-0.049424720466342
2	C	26	50	20120604	22	150	2.88	0.0174315327302005	-0.0489185734323687
2	C	26	50	20120604	22	152	2.92	0.0152574622207643	-0.047697682863972
2	C	26	50	20120604	22	154	2.96	0.011967718631972	-0.0467324821076524
2	C	26	50	20120604	22	156	3	0.00891223951978681	-0.04590269229993
2	C	26	50	20120604	22	158	3.04	0.00612984504649586	-0.0438770435038649
2	C	26	50	20120604	22	160	3.08	0.00406707314441847	-0.0418316664286047
2	C	26	50	20120604	22	162	3.12	0.002651445368483	-0.0397076590792765
2	C	26	50	20120604	22	164	3.16	0.0011128517232992	-0.0373034253125641
2	C	26	50	20120604	22	166	3.2	-5.0692485143302e-05	-0.0340786648369629
2	C	26	50	20120604	22	168	3.24	-0.000277108076479203	-0.0319252418455374
2	C	26	50	20120604	22	170	3.28	-0.00182107573320000	-0.0284067492130312
2	C	26	50	20120604	22	172	3.32	-0.003027824165973	-0.0255572503062057
2	C	26	50	20120604	22	174	3.36	-0.0034603967393639	-0.0226086503839968
2	C	26	50	20120604	22	176	3.4	-0.0033798997033936	-0.0205248349841113
2	C	26	50	20120604	22	178	3.44	-0.00226370336501940	-0.0183710867235665
2	C	26	50	20120604	22	180	3.48	-0.0021207405159991	-0.01535752490137
2	C	26	50	20120604	22	182	3.52	-0.00125584992765860	-0.0126750021898539
2	C	26	50	20120604	22	184	3.56	-0.00182541454040940	-0.0098739499970345
2	C	26	50	20120604	22	186	3.6	-0.00209645846913310	-0.0070751407469251
2	C	26	50	20120604	22	188	3.64	-0.0029584499196708	-0.00317046881694174
2	C	26	50	20120604	22	190	3.68	-0.0040022526657871	-0.00027729899531011
2	C	26	50	20120604	22	192	3.72	-0.0050744740334393	0.00237431607880038
2	C	26	50	20120604	22	194	3.76	-0.0058479074307012	0.00500206629904583
2	C	26	50	20120604	22	196	3.8	-0.0051985005628595	0.00701477504101522
2	C	26	50	20120604	22	198	3.84	-0.004397277869097	0.00959196712640583
2	C	26	50	20120604	22	200	3.88	-0.0033620523282364	0.0113301982291220
2	C	26	50	20120604	22	202	3.92	-0.0019219020891294	0.0129458523713195
2	C	26	50	20120604	22	204	3.96	-0.000508445131012201	0.0150032007643853
2	C	26	50	20120604	22	206	4	0.0018247993575097	0.0170277224322411
2	C	26	50	20120604	22	208	4.04	0.0036689437423392	0.0184840894582679
2	C	26	50	20120604	22	210	4.08	0.00559377325354272	0.0205593912925079
2	C	26	50	20120604	22	212	4.12	0.00746009674967087	0.0221240630357819
2	C	26	50	20120604	22	214	4.16	0.00962919629843529	0.0237097994900674
2	C	26	50	20120604	22	216	4.2	0.0119690621348563	0.0263424075338996
2	C	26	50	20120604	22	218	4.24	0.0138385817536354	0.0291262162207529
2	C	26	50	20120604	22	220	4.28	0.0153029291867946	0.0315170149586227
2	C	26	50	20120604	22	222	4.32	0.0164479471975700	0.0333255819728636
2	C	26	50	20120604	22	224	4.36	0.0180575343635849	0.034464094601252
2	C	26	50	20120604	22	226	4.4	0.0197941179075009	0.0357170171068365
2	C	26	50	20120604	22	228	4.44	0.0217602990232683	0.0362612064856377
2	C	26	50	20120604	22	230	4.48	0.0232562541295465	0.0374159118593153
2	C	26	50	20120604	22	232	4.52	0.0251339761869874	0.0384572680159687
2	C	26	50	20120604	22	234	4.56	0.0271869900154844	0.0389987703890014
2	C	26	50	20120604	22	236	4.6	0.0281596861036846	0.0390243676544803
2	C	26	50	20120604	22	238	4.64	0.0297336350879278	0.0388411562874749
2	C	26	50	20120604	22	240	4.68	0.0314021171777477	0.0383408146001751
2	C	26	50	20120604	22	242	4.72	0.0332151389647101	0.038715015508779
2	C	26	50	20120604	22	244	4.76	0.0351890982550704	0.0386969135751806
2	C	26	50	20120604	22	246	4.8	0.0373168815546101	0.0385792934331981
2	C	26	50	20120604	22	248	4.84	0.0391390320901175	0.0387547195545426
2	C	26	50	20120604	22	250	4.88	0.0409794330516474	0.0394688125507273
2	C	26	50	20120604	22	252	4.92	0.0427100415432624	0.039435826019385
2	C	26	50	20120604	22	254	4.96	0.0435029698744816	0.0405386509685269
2	C	26	50	20120604	22	256	5	0.0454045638568553	0.04286513127358
2	C	26	50	20120604	22	258	5.04	0.0464465988360187	0.0452586453014896
2	C	26	50	20120604	22	260	5.08	0.0472343440745317	0.0472143329526241
2	C	26	50	20120604	22	262	5.12	0.048240790369398	0.0504693363852567
2	C	26	50	20120604	22	264	5.16	0.0488541065071279	0.0533332885546897
2	C	26	50	20120604	22	266	5.2	0.0490972663870424	0.0563070402651054
2	C	26	50	20120604	22	268	5.24	0.0500551061617698	0.0591603646196172
2	C	26	50	20120604	22	270	5.28	0.0501712838059188	0.059124514305811
2	C	26	50	20120604	22	272	5.32	0.0520862703907282	0.0604257322045505
2	C	26	50	20120604	22	274	5.36	0.0548031160654032	0.0628662405491377
2	C	26	50	20120604	22	276	5.4	0.0562786357857051	0.0640208752121373
2	C	26	50	20120604	22	278	5.44	0.058932117621718	0.0647595260268325
2	C	26	50	20120604	22	280	5.48	0.0615916664339134	0.0644437533515581
2	C	26	50	20120604	22	282	5.52	0.0640136061544267	0.0637342848337223
2	C	26	50	20120604	22	284	5.56	0.0669285831491901	0.0631241931029146
2	C	26	50	20120604	22	286	5.6	0.0690507605061685	0.0619349724330337
2	C	26	50	20120604	22	288	5.64	0.0718568699266869	0.0609663506941067
2	C	26	50	20120604	22	290	5.68	0.0738152233703865	0.0584158660318415
2	C	26	50	20120604	22	292	5.72	0.0756137423972667	0.0570536318889534
2	C	26	50	20120604	22	294	5.76	0.0768448365165159	0.0543002782911658
2	C	26	50	20120604	22	296	5.8	0.0771074559750486	0.0525688566267524
2	C	26	50	20120604	22	298	5.84	0.079419977992241	0.0507125599047815
2	C	26	50	20120604	22	300	5.88	0.0815227721381336	0.0460841217578468
2	C	26	50	20120604	22	302	5.92	0.0829243284891234	0.0439255368869186
2	C	26	50	20120604	22	304	5.96	0.0837700281994225	0.041851309854986
2	C	26	50	20120604	22	306	6	0.0847589170329119	0.0388747438595812
2	C	26	50	20120604	22	308	6.04	0.0849378857592303	0.036499218628185
2	C	26	50	20120604	22	310	6.08	0.0853862621691806	0.0333868881307925
2	C	26	50	20120604	22	312	6.12	0.0866345177700093	0.0305862503025469
2	C	26	50	20120604	22	314	6.16	0.0885292811008767	0.0282509594470002
2	C	26	50	20120604	22	316	6.2	0.0903733448755331	0.0260793638112982
2	C	26	50	20120604	22	318	6.24	0.0917681837121017	0.0244479270457446
2	C	26	50	20120604	22	320	6.28	0.0937519010760424	0.0218853720707245
2	C	26	50	20120604	22	322	6.32	0.0947179503604995	0.019857672664994
2	C	26	50	20120604	22	324	6.36	0.0967371644848558	0.0176594191036413
2	C	26	50	20120604	22	326	6.4	0.0973682572870648	0.0150313153300052
2	C	26	50	20120604	22	328	6.44	0.0973855106925258	0.0131075606211091
2	C	26	50	20120604	22	330	6.48	0.097696708386926	0.0107866240332205
2	C	26	50	20120604	22	332	6.52	0.0971215477311088	0.00771947765914572
2	C	26	50	20120604	22	334	6.56	0.0971499027130344	0.00593594222495889
2	C	26	50	20120604	22	336	6.6	0.097374409116061	0.00272249545785663
2	C	26	50	20120604	22	338	6.64	0.0976779700572245	-0.000162288077350130
2	C	26	50	20120604	22	340	6.68	0.097334386872246	-0.00269832654807567
2	C	26	50	20120604	22	342	6.72	0.096247988013631	-0.004926137172882
2	C	26	50	20120604	22	344	6.76	0.0950526947107132	-0.0064813478274237
2	C	26	50	20120604	22	346	6.8	0.0939610632619174	-0.0088798540292085
2	C	26	50	20120604	22	348	6.84	0.0925874376287844	-0.009620336250467
2	C	26	50	20120604	22	350	6.88	0.09076960751571	-0.0134733611011525
2	C	26	50	20120604	22	352	6.92	0.0889618890296067	-0.017388964901973
2	C	26	50	20120604	22	354	6.96	0.0875328969355068	-0.0194947996070247
2	C	26	50	20120604	22	356	7	0.0862795501658536	-0.0222784668725218
2	C	26	50	20120604	22	358	7.04	0.0847956865855336	-0.025205818235956
2	C	26	50	20120604	22	360	7.08	0.0834032519120211	-0.0272007078870395
2	C	26	50	20120604	22	362	7.12	0.0817344091977427	-0.0298553988756481
2	C	26	50	20120604	22	364	7.16	0.080100497558455	-0.0323408085008407
2	C	26	50	20120604	22	366	7.2	0.0776321999173671	-0.0346225713730516
2	C	26	50	20120604	22	368	7.24	0.0757411135417618	-0.036434461789164
2	C	26	50	20120604	22	370	7.28	0.0729913166910835	-0.0374245527041814
2	C	26	50	20120604	22	372	7.32	0.0707082598134631	-0.0379290946057614
2	C	26	50	20120604	22	374	7.36	0.0679765861095866	-0.0389289223811558
2	C	26	50	20120604	22	376	7.4	0.065084957780738	-0.0402586932517196
2	C	26	50	20120604	22	378	7.44	0.0635828932718703	-0.0411857385261264
2	C	26	50	20120604	22	380	7.48	0.0624918494288097	-0.0436846319705294
2	C	26	50	20120604	22	382	7.52	0.0620104857804101	-0.0449283981504043
2	C	26	50	20120604	22	384	7.56	0.06251037491937	-0.0460978467004697
2	C	26	50	20120604	22	386	7.6	0.0632430648238998	-0.0473304893835696
2	C	26	50	20120604	22	388	7.64	0.0644170247152292	-0.0473736016840186
2	C	26	50	20120604	22	390	7.68	0.0649346763765324	-0.0481887048838958
2	C	26	50	20120604	22	392	7.72	0.0657269824537841	-0.0489718327151277
2	C	26	50	20120604	22	394	7.76	0.0659180427060608	-0.0498517563936362
2	C	26	50	20120604	22	396	7.8	0.0656123038760113	-0.0520139333670128
2	C	26	50	20120604	22	398	7.84	0.0646313770648781	-0.0531979412457028
2	C	26	50	20120604	22	400	7.88	0.06392417835981	-0.0551783564209754
2	C	26	50	20120604	22	402	7.92	0.0629029535332169	-0.0572299772491135
2	C	26	50	20120604	22	404	7.96	0.0609514095278202	-0.0590402413196292
2	C	26	50	20120604	22	406	8	0.0601402873391211	-0.0605491364800032
2	C	26	50	20120604	22	408	8.04	0.0592337057349618	-0.0616668601690247
2	C	26	50	20120604	22	410	8.08	0.0581851370891403	-0.0633754422844058
2	C	26	50	20120604	22	412	8.12	0.0568059253124359	-0.0649670689381786
2	C	26	50	20120604	22	414	8.16	0.055929961431902	-0.0651397444141443
2	C	26	50	20120604	22	416	8.2	0.0551257688896586	-0.065610323977024
2	C	26	50	20120604	22	418	8.24	0.0544344305896925	-0.0665405229476749
2	C	26	50	20120604	22	420	8.28	0.0532374402304999	-0.0670123045920826
2	C	26	50	20120604	22	422	8.32	0.0522693403363774	-0.0674014254537695
2	C	26	50	20120604	22	424	8.36	0.0510520560125648	-0.0678572971956005
2	C	26	50	20120604	22	426	8.4	0.0507503335490324	-0.0675926271274024
2	C	26	50	20120604	22	428	8.44	0.0508577430690947	-0.0676462965320944
2	C	26	50	20120604	22	430	8.48	0.0512043668132323	-0.0666672364828635
2	C	26	50	20120604	22	432	8.52	0.0511164734403308	-0.0663167236514294
2	C	26	50	20120604	22	434	8.56	0.0499946485319784	-0.0663025108051275
2	C	26	50	20120604	22	436	8.6	0.0493714753257187	-0.0656872571948171
2	C	26	50	20120604	22	438	8.64	0.0487975167514296	-0.0653718168597298
2	C	26	50	20120604	22	440	8.68	0.0483379680543364	-0.0648145460054767
2	C	26	50	20120604	22	442	8.72	0.0471447960717623	-0.064796868335947
2	C	26	50	20120604	22	444	8.76	0.0463944850662452	-0.064413687171222
2	C	26	50	20120604	22	446	8.8	0.0459077834687545	-0.064159199440673
2	C	26	50	20120604	22	448	8.84	0.0446936811254572	-0.0644444463162036
2	C	26	50	20120604	22	450	8.88	0.0436806092400512	-0.0644019491986543
2	C	26	50	20120604	22	452	8.92	0.0424387176002533	-0.064134167860619
2	C	26	50	20120604	22	454	8.96	0.0411838151956815	-0.0635886349789335
2	C	26	50	20120604	22	456	9	0.0389637827454682	-0.0638068481316077
2	C	26	50	20120604	22	458	9.04	0.0363554072510273	-0.0641577145164325
2	C	26	50	20120604	22	460	9.08	0.0338197223336924	-0.0648139096093736
2	C	26	50	20120604	22	462	9.12	0.0311013917347769	-0.0649781705146432
2	C	26	50	20120604	22	464	9.16	0.0283055622326434	-0.0652896510517559
2	C	26	50	20120604	22	466	9.2	0.025715359382479	-0.0659852319924091
2	C	26	50	20120604	22	468	9.24	0.0228602743320820	-0.066570362853841
2	C	26	50	20120604	22	470	9.28	0.0201449842923257	-0.0675432003633974
2	C	26	50	20120604	22	472	9.32	0.0177090721418162	-0.0687733540306277
2	C	26	50	20120604	22	474	9.36	0.0154369259218294	-0.0705146044792995
2	C	26	50	20120604	22	476	9.4	0.0141296976154499	-0.072154880079618
2	C	26	50	20120604	22	478	9.44	0.0135691740700033	-0.0744772308810689
2	C	26	50	20120604	22	480	9.48	0.0140927159307938	-0.0768518368736496
2	C	26	50	20120604	22	482	9.52	0.0147899232170437	-0.0785132549667255
2	C	26	50	20120604	22	484	9.56	0.0165031722371806	-0.0812431821168524
2	C	26	50	20120604	22	486	9.6	0.0175458718967183	-0.0840823572646727
2	C	26	50	20120604	22	488	9.64	0.0190071787707184	-0.0874244267552727
2	C	26	50	20120604	22	490	9.68	0.0206681018890475	-0.089194527160617
2	C	26	50	20120604	22	492	9.72	0.0225799064933416	-0.0919888010278319
2	C	26	50	20120604	22	494	9.76	0.0243367132911996	-0.0934332080497617
2	C	26	50	20120604	22	496	9.8	0.0260415477406403	-0.095781792512795
2	C	26	50	20120604	22	498	9.84	0.027267812320574	-0.0979072140756851
2	C	26	50	20120604	22	500	9.88	0.0274020211876432	-0.099577258871491
2	C	26	50	20120604	22	502	9.92	0.0261276733465888	-0.0988469589878821
2	C	26	50	20120604	22	504	9.96	0.0252460526118055	-0.0986837587427841
2	C	26	50	20120604	22	506	10	0.0246976913029953	-0.097844069440125
2	C	26	50	20120604	22	508	10.04	0.0226668099167494	-0.097305324783539
2	C	26	50	20120604	22	510	10.08	0.0205933607022761	-0.097223371107600
2	C	26	50	20120604	22	512	10.12	0.0181704593165404	-0.096007076733281
2	C	26	50	20120604	22	514	10.16	0.0157160209683638	-0.0956756557849381
2	C	26	50	20120604	22	516	10.2	0.0126239844355912	-0.094127799040921
2	C	26	50	20120604	22	518	10.24	0.0104206397054140	-0.0923535267055679
2	C	26	50	20120604	22	520	10.28	0.00816956526750659	-0.0903540408604067
2	C	26	50	20120604	22	522	10.32	0.00709681356976847	-0.0887692024317333
2	C	26	50	20120604	22	524	10.36	0.00619009054425296	-0.0879232905894
2	C	26	50	20120604	22	526	10.4	0.00384051613172629	-0.0842617502550597
2	C	26	50	20120604	22	528	10.44	0.0024980031969655	-0.0824227069385497
2	C	26	50	20120604	22	530	10.48	0.0019340855389693	-0.0805780774784684
2	C	26	50	20120604	22	532	10.52	0.00114042888776550	-0.0782830917094493
2	C	26	50	20120604	22	534	10.56	0.00101223042833630	-0.0763165570402914
2	C	26	50	20120604	22	536	10.6	-0.000643601521168203	-0.0734313492410159
2	C	26	50	20120604	22	538	10.64	-0.0009607389125304	-0.0710907550846103
2	C	26	50	20120604	22	540	10.68	-0.0024242378175522	-0.0687125428474456
2	C	26	50	20120604	22	542	10.72	-0.0028951002231443	-0.0669114711650854
2	C	26	50	20120604	22	544	10.76	-0.0046525434171053	-0.0635416830886627
2	C	26	50	20120604	22	546	10.8	-0.0057380230369048	-0.059773723183754
2	C	26	50	20120604	22	548	10.84	-0.0067665805608187	-0.0581442663171877
2	C	26	50	20120604	22	550	10.88	-0.0078429385031409	-0.05527680689812
2	C	26	50	20120604	22	552	10.92	-0.008502103444563	-0.0529488699530977
2	C	26	50	20120604	22	554	10.96	-0.0098014121549933	-0.049873450429683
2	C	26	50	20120604	22	556	11	-0.0103043064977732	-0.0465387348496073
2	C	26	50	20120604	22	558	11.04	-0.0103594608267057	-0.0442837713244034
2	C	26	50	20120604	22	560	11.08	-0.0103258732545994	-0.0424674261355695
2	C	26	50	20120604	22	562	11.12	-0.0103824417970943	-0.0397167807567538
2	C	26	50	20120604	22	564	11.16	-0.0100130492146024	-0.0365034047003297
2	C	26	50	20120604	22	566	11.2	-0.0094741631366602	-0.0328444806610799
2	C	26	50	20120604	22	568	11.24	-0.0095182865998062	-0.0315550007349081
2	C	26	50	20120604	22	570	11.28	-0.0097139218329571	-0.0277485954343062
2	C	26	50	20120604	22	572	11.32	-0.0097529258430073	-0.0252057263120744
2	C	26	50	20120604	22	574	11.36	-0.0097249032012689	-0.0224999327163894
2	C	26	50	20120604	22	576	11.4	-0.0100141805854523	-0.0193600250545305
2	C	26	50	20120604	22	578	11.44	-0.0096785664938977	-0.0180748089822493
2	C	26	50	20120604	22	580	11.48	-0.0090038282327268	-0.0146952798028091
2	C	26	50	20120604	22	582	11.52	-0.0084747171989277	-0.0120943119590078
2	C	26	50	20120604	22	584	11.56	-0.0077583968163822	-0.0094052060833588
2	C	26	50	20120604	22	586	11.6	-0.0079898682212037	-0.0071351458283766
2	C	26	50	20120604	22	588	11.64	-0.0083259136478948	-0.0043542079950549
2	C	26	50	20120604	22	590	11.68	-0.0088484089906491	-0.00170544256127258
2	C	26	50	20120604	22	592	11.72	-0.0091759054963557	0.00187531082331703
2	C	26	50	20120604	22	594	11.76	-0.0090708294286713	0.00312165723583644
2	C	26	50	20120604	22	596	11.8	-0.0086621924198236	0.00711334572631262
2	C	26	50	20120604	22	598	11.84	-0.0078895368400211	0.00888641598013789
2	C	26	50	20120604	22	600	11.88	-0.0066141283387949	0.0104244439398967
2	C	26	50	20120604	22	602	11.92	-0.0040828062702999	0.0124749333971849
2	C	26	50	20120604	22	604	11.96	-0.0026140323486904	0.0139258882279085
2	C	26	50	20120604	22	606	12	-0.000177809071197202	0.0163413225660349
2	C	26	50	20120604	22	608	12.04	0.00179828709585590	0.0174571526230964
2	C	26	50	20120604	22	610	12.08	0.0030917041925854	0.0203643288158498
2	C	26	50	20120604	22	612	12.12	0.00459760829127493	0.0223661976108636
2	C	26	50	20120604	22	614	12.16	0.00641991439027421	0.0247220864869462
2	C	26	50	20120604	22	616	12.2	0.00798762669270728	0.0272682931531853
2	C	26	50	20120604	22	618	12.24	0.00939455705523416	0.0288814158531061
2	C	26	50	20120604	22	620	12.28	0.0115346157284952	0.0302256965548199
2	C	26	50	20120604	22	622	12.32	0.0138182170783372	0.0318779929704185
2	C	26	50	20120604	22	624	12.36	0.015970013724166	0.0324263542792286
2	C	26	50	20120604	22	626	12.4	0.0174791917272524	0.0337488560920819
2	C	26	50	20120604	22	628	12.44	0.0188806066568860	0.0362824903997514
2	C	26	50	20120604	22	630	12.48	0.0201283672829678	0.0387203117385701
2	C	26	50	20120604	22	632	12.52	0.0213812190778742	0.0397234134183613
2	C	26	50	20120604	22	634	12.56	0.0226573346858815	0.0412127924315746
2	C	26	50	20120604	22	636	12.6	0.0247248442033929	0.0424194701536694
2	C	26	50	20120604	22	638	12.64	0.0268719739444658	0.0432194200552258
2	C	26	50	20120604	22	640	12.68	0.0287960114960744	0.0428991006833483
2	C	26	50	20120604	22	642	12.72	0.0303999418078399	0.0417506885600232
2	C	26	50	20120604	22	644	12.76	0.0330292476630039	0.0410961905233569
2	C	26	50	20120604	22	646	12.8	0.0350210048310468	0.0407032017875769
2	C	26	50	20120604	22	648	12.84	0.0369952116087805	0.040927955677977
2	C	26	50	20120604	22	650	12.88	0.0370588229348161	0.0409310952320855
2	C	26	50	20120604	22	652	12.92	0.0383278745460794	0.0406897526165987
2	C	26	50	20120604	22	654	12.96	0.0392062496607371	0.0412644819372793
2	C	26	50	20120604	22	656	13	0.0399091915829825	0.0407837129656828
2	C	26	50	20120604	22	658	13.04	0.0407663959206115	0.0415380049823779
2	C	26	50	20120604	22	660	13.08	0.0416732250121442	0.0417039982992614
2	C	26	50	20120604	22	662	13.12	0.0422866118605523	0.0419703937080057
2	C	26	50	20120604	22	664	13.16	0.0432255930974255	0.0420306957743052
2	C	26	50	20120604	22	666	13.2	0.0437364070361547	0.0420866986313752
2	C	26	50	20120604	22	668	13.24	0.0449256616471611	0.0424503919332107
2	C	26	50	20120604	22	670	13.28	0.0462181326350173	0.0424268947748719
2	C	26	50	20120604	22	672	13.32	0.0477282935165296	0.0434040527068614
2	C	26	50	20120604	22	674	13.36	0.0497413169210166	0.0438159812977755
2	C	26	50	20120604	22	676	13.4	0.0518971002348777	0.0440613911914677
2	C	26	50	20120604	22	678	13.44	0.0541741092281987	0.0441852925629875
2	C	26	50	20120604	22	680	13.48	0.0557004487128645	0.0436547008475886
2	C	26	50	20120604	22	682	13.52	0.0566375490456998	0.0430274547062692
2	C	26	50	20120604	22	684	13.56	0.0586562469821058	0.0418990042073771
2	C	26	50	20120604	22	686	13.6	0.0607783097877857	0.0406596935073304
2	C	26	50	20120604	22	688	13.64	0.0624199996016665	0.0394221859295759
2	C	26	50	20120604	22	690	13.68	0.0640016560498246	0.0385354740259679
2	C	26	50	20120604	22	692	13.72	0.0666828635427278	0.037590355102234
2	C	26	50	20120604	22	694	13.76	0.0684981480713899	0.0357086025361404
2	C	26	50	20120604	22	696	13.8	0.070895664323681	0.0343724535624103
2	C	26	50	20120604	22	698	13.84	0.0730188938555498	0.0328255160572085
2	C	26	50	20120604	22	700	13.88	0.0756415529069707	0.0321332585184268
2	C	26	50	20120604	22	702	13.92	0.0778227651948969	0.0309492082133299
2	C	26	50	20120604	22	704	13.96	0.0808653042529863	0.0298452731065415
2	C	26	50	20120604	22	706	14	0.0837063178784377	0.0286438986853056
2	C	26	50	20120604	22	708	14.04	0.085681479250326	0.0277582474418694
2	C	26	50	20120604	22	710	14.08	0.0889700207575903	0.0259437407306666
2	C	26	50	20120604	22	712	14.12	0.090953101725428	0.0243982174390272
2	C	26	50	20120604	22	714	14.16	0.0932668258241485	0.0227395570623979
2	C	26	50	20120604	22	716	14.2	0.0947839234231842	0.0212675728760019
2	C	26	50	20120604	22	718	14.24	0.095745588645598	0.0189324234418114
2	C	26	50	20120604	22	720	14.28	0.096793308763282	0.0165809398409755
2	C	26	50	20120604	22	722	14.32	0.096970297590613	0.0141723220122198
2	C	26	50	20120604	22	724	14.36	0.0974217852704006	0.0127959386626402
2	C	26	50	20120604	22	726	14.4	0.0976898494511485	0.0113062768067145
2	C	26	50	20120604	22	728	14.44	0.0982612624410253	0.0090301707887531
2	C	26	50	20120604	22	730	14.48	0.098321295806748	0.00757063168170595
2	C	26	50	20120604	22	732	14.52	0.0983567925671636	0.00616419629392591
2	C	26	50	20120604	22	734	14.56	0.0976940920918356	0.0048264916852772
2	C	26	50	20120604	22	736	14.6	0.0979952488699429	0.00195853729146269
2	C	26	50	20120604	22	738	14.64	0.097424401565491	0.00104629883305392
2	C	26	50	20120604	22	740	14.68	0.097665100713807	-0.00093176167663732
2	C	26	50	20120604	22	742	14.72	0.098363015106838	-0.00360349393867258
2	C	26	50	20120604	22	744	14.76	0.0987852992765626	-0.0065142282927489
2	C	26	50	20120604	22	746	14.8	0.099259272951992	-0.0096308014308286
2	C	26	50	20120604	22	748	14.84	0.0996016540554425	-0.0122934827260647
2	C	26	50	20120604	22	750	14.88	0.098935135203496	-0.014521293350871
2	C	26	50	20120604	22	752	14.92	0.0987556007917528	-0.0166138344484363
2	C	26	50	20120604	22	754	14.96	0.098115032758676	-0.0182358666938002
2	C	26	50	20120604	22	756	15	0.0974707170596587	-0.0209132558100849
2	C	26	50	20120604	22	758	15.04	0.0975290533691066	-0.023217221835225
2	C	26	50	20120604	22	760	15.08	0.0972196234416594	-0.0263716251860982
2	C	26	50	20120604	22	762	15.12	0.0967619839328755	-0.0284933697937266
2	C	26	50	20120604	22	764	15.16	0.096157407634961	-0.0316170847102963
2	C	26	50	20120604	22	766	15.2	0.0954232893747331	-0.0338775636683934
2	C	26	50	20120604	22	768	15.24	0.0948906258364653	-0.0366533113379412
2	C	26	50	20120604	22	770	15.28	0.0947603060566926	-0.0389212149172408
2	C	26	50	20120604	22	772	15.32	0.0942029644917613	-0.0423067007642058
2	C	26	50	20120604	22	774	15.36	0.0930220961671798	-0.0444092120673859
2	C	26	50	20120604	22	776	15.4	0.0927816798615764	-0.0451644021096931
2	C	26	50	20120604	22	778	15.44	0.0926427333790732	-0.0458283046665491
2	C	26	50	20120604	22	780	15.48	0.0928728259256713	-0.0462712363542844
2	C	26	50	20120604	22	782	15.52	0.0929052821269278	-0.04681450649427
2	C	26	50	20120604	22	784	15.56	0.093503140910421	-0.0479337858182102
2	C	26	50	20120604	22	786	15.6	0.094427965869535	-0.0489857485765814
2	C	26	50	20120604	22	788	15.64	0.0953688421525817	-0.0502139930555025
2	C	26	50	20120604	22	790	15.68	0.0969848639903055	-0.0513172210555097
2	C	26	50	20120604	22	792	15.72	0.0991899764874357	-0.0526603703863736
2	C	26	50	20120604	22	794	15.76	0.101286830936366	-0.0542942113149832
2	C	26	50	20120604	22	796	15.8	0.103233849458364	-0.0567623675347148
2	C	26	50	20120604	22	798	15.84	0.104822223420943	-0.0582583933516712
2	C	26	50	20120604	22	800	15.88	0.105809203066123	-0.0615154686071727
2	C	26	50	20120604	22	802	15.92	0.105853750793338	-0.0637619468510024
2	C	26	50	20120604	22	804	15.96	0.105746058430563	-0.0652739532812136
2	C	26	50	20120604	22	806	16	0.105770241482480	-0.0676977739057648
2	C	26	50	20120604	22	808	16.04	0.105763382546702	-0.0703152710776831
2	C	26	50	20120604	22	810	16.08	0.105264539925778	-0.0724814714886446
2	C	26	50	20120604	22	812	16.12	0.104575450225377	-0.0747912499315261
2	C	26	50	20120604	22	814	16.16	0.103985016063086	-0.0768510519851225
2	C	26	50	20120604	22	816	16.2	0.103076164646159	-0.0777599034020494
2	C	26	50	20120604	22	818	16.24	0.102527767982010	-0.0794721978280317
2	C	26	50	20120604	22	820	16.28	0.101365130284461	-0.0809997026246729
2	C	26	50	20120604	22	822	16.32	0.100318907818939	-0.0823273535891067
2	C	26	50	20120604	22	824	16.36	0.0990880824002667	-0.0843854939417673
2	C	26	50	20120604	22	826	16.4	0.0970495147633093	-0.086375978317604
2	C	26	50	20120604	22	828	16.44	0.095826128107975	-0.0875357253626315
2	C	26	50	20120604	22	830	16.48	0.0950922007665781	-0.0895127464253544
2	C	26	50	20120604	22	832	16.52	0.0945736298664593	-0.0920366721569183
2	C	26	50	20120604	22	834	16.56	0.0938345618587631	-0.094175811591364
2	C	26	50	20120604	22	836	16.6	0.0928145603269016	-0.096950852154130
2	C	26	50	20120604	22	838	16.64	0.092837470586612	-0.097073605891344
2	C	26	50	20120604	22	840	16.68	0.0915808004150873	-0.09809268818439
2	C	26	50	20120604	22	842	16.72	0.09054785882913	-0.099259980058773
2	C	26	50	20120604	22	844	16.76	0.0895780618787326	-0.101198513299396
2	C	26	50	20120604	22	846	16.8	0.0881637776056814	-0.102973422030852
2	C	26	50	20120604	22	848	16.84	0.0875034812934094	-0.104483660694111
2	C	26	50	20120604	22	850	16.88	0.0868740148367971	-0.106204900020875
2	C	26	50	20120604	22	852	16.92	0.0861399672872474	-0.108355989559922
2	C	26	50	20120604	22	854	16.96	0.0859566852095638	-0.109795093280993
2	C	26	50	20120604	22	856	17	0.0855236530167652	-0.111891240623143
2	C	26	50	20120604	22	858	17.04	0.085118905095214	-0.114011429595852
2	C	26	50	20120604	22	860	17.08	0.0846949945798927	-0.115611965795068
2	C	26	50	20120604	22	862	17.12	0.0841351781412273	-0.117656706474225
2	C	26	50	20120604	22	864	17.16	0.0841970499845811	-0.119670900140435
2	C	26	50	20120604	22	866	17.2	0.0844571238587015	-0.121143237880222
2	C	26	50	20120604	22	868	17.24	0.084242870504002	-0.122870699746661
2	C	26	50	20120604	22	870	17.28	0.0849738067837145	-0.124115419813583
2	C	26	50	20120604	22	872	17.32	0.0846416787285912	-0.125322946063816
2	C	26	50	20120604	22	874	17.36	0.0844288395874541	-0.126753423082156
2	C	26	50	20120604	22	876	17.4	0.0841343296130898	-0.127780495681829
2	C	26	50	20120604	22	878	17.44	0.0835368243829872	-0.128237993769257
2	C	26	50	20120604	22	880	17.48	0.0829613808844576	-0.128076632001790
2	C	26	50	20120604	22	882	17.52	0.0823529154992466	-0.128345686132032
2	C	26	50	20120604	22	884	17.56	0.0815446217376722	-0.128499199014227
2	C	26	50	20120604	22	886	17.6	0.0804449292715709	-0.128562272939109
2	C	26	50	20120604	22	888	17.64	0.0801184580706971	-0.128402254674527
2	C	26	50	20120604	22	890	17.68	0.0792419285047382	-0.12713625069349
2	C	26	50	20120604	22	892	17.72	0.07834545852755	-0.127624012951153
2	C	26	50	20120604	22	894	17.76	0.0774043701124688	-0.127109875610552
2	C	26	50	20120604	22	896	17.8	0.0763944802075781	-0.12692051241455
2	C	26	50	20120604	22	898	17.84	0.0751428304941998	-0.127189283702079
2	C	26	50	20120604	22	900	17.88	0.0739276674907307	-0.127127411858726
2	C	26	50	20120604	22	902	17.92	0.0727129994620085	-0.127526078661958
2	C	26	50	20120604	22	904	17.96	0.0711789313002243	-0.127476227633885
2	C	26	50	20120604	22	906	18	0.0706939267590084	-0.127357362983967
2	C	26	50	20120604	22	908	18.04	0.0706846636601749	-0.126874479763095
2	C	26	50	20120604	22	910	18.08	0.0703214936173575	-0.127046730974992
2	C	26	50	20120604	22	912	18.12	0.0704080434873747	-0.126984222735535
2	C	26	50	20120604	22	914	18.16	0.0696375799385938	-0.128112482315596
2	C	26	50	20120604	22	916	18.2	0.0688750359857623	-0.128544100294833
2	C	26	50	20120604	22	918	18.24	0.0682379327759132	-0.128878561802334
2	C	26	50	20120604	22	920	18.28	0.0682162245977308	-0.129760111826439
2	C	26	50	20120604	22	922	18.32	0.0672139007353988	-0.13105942053687
2	C	26	50	20120604	22	924	18.36	0.0669235626910436	-0.132442945664939
2	C	26	50	20120604	22	926	18.4	0.0662334264726055	-0.133107626039255
2	C	26	50	20120604	22	928	18.44	0.0653798071663572	-0.134518445489078
2	C	26	50	20120604	22	930	18.48	0.0645370065938609	-0.135058604359226
2	C	26	50	20120604	22	932	18.52	0.0642912869873986	-0.135274625480879
2	C	26	50	20120604	22	934	18.56	0.0635124088679216	-0.135923395952617
2	C	26	50	20120604	22	936	18.6	0.0630907610943001	-0.135417319629322
2	C	26	50	20120604	22	938	18.64	0.0625018825669279	-0.134538244478951
2	C	26	50	20120604	22	940	18.68	0.0617639459300816	-0.134245219428827
2	C	26	50	20120604	22	942	18.72	0.0611057002274751	-0.134235956329994
2	C	26	50	20120604	22	944	18.76	0.0603292969817322	-0.133753709505225
2	C	26	50	20120604	22	946	18.8	0.0598460602074694	-0.132904757103732
2	C	26	50	20120604	22	948	18.84	0.0589678335852357	-0.13292738452073
2	C	26	50	20120604	22	950	18.88	0.0574814951311815	-0.1318723812032
2	C	26	50	20120604	22	952	18.92	0.0562676049199186	-0.131310019180122
2	C	26	50	20120604	22	954	18.96	0.0543504970147657	-0.130196467421109
2	C	26	50	20120604	22	956	19	0.0529189593362535	-0.129380819749011
2	C	26	50	20120604	22	958	19.04	0.0508300951939503	-0.127965262683753
2	C	26	50	20120604	22	960	19.08	0.0490302963037962	-0.127325543178814
2	C	26	50	20120604	22	962	19.12	0.0484192146234947	-0.126027436549912
2	C	26	50	20120604	22	964	19.16	0.0472374977707758	-0.124922370072273
2	C	26	50	20120604	22	966	19.2	0.04662620395844	-0.123280821679749
2	C	26	50	20120604	22	968	19.24	0.0450828019871442	-0.121817605617439
2	C	26	50	20120604	22	970	19.28	0.043736470675765	-0.119742954321438
2	C	26	50	20120604	22	972	19.32	0.0424404146565281	-0.117325285525883
2	C	26	50	20120604	22	974	19.36	0.040663808868797	-0.115744548316541
2	C	26	50	20120604	22	976	19.4	0.0386069059530034	-0.113871351742499
2	C	26	50	20120604	22	978	19.44	0.0368248554430571	-0.111669562647241
2	C	26	50	20120604	22	980	19.48	0.0361062935320153	-0.110151545809389
2	C	26	50	20120604	22	982	19.52	0.0340945747395396	-0.107837609578635
2	C	26	50	20120604	22	984	19.56	0.0327512839873195	-0.106018718805388
2	C	26	50	20120604	22	986	19.6	0.0312535611140883	-0.104200110874855
2	C	26	50	20120604	22	988	19.64	0.0299163514801864	-0.101977320708195
2	C	26	50	20120604	22	990	19.68	0.0281367758439742	-0.100030726450266
2	C	26	50	20120604	22	992	19.72	0.0268946013614638	-0.097241968015945
2	C	26	50	20120604	22	994	19.76	0.024794069957271	-0.096075948933768
2	C	26	50	20120604	22	996	19.8	0.022794089137363	-0.095005813531120
2	C	26	50	20120604	22	998	19.84	0.0203117907820076	-0.094933476507405
2	C	26	50	20120604	22	1000	19.88	0.0176831213229466	-0.0947208494983021
2	C	26	50	20120604	22	1002	19.92	0.0155814585479040	-0.095413389879796
2	C	26	50	20120604	22	1004	19.96	0.0131951145827556	-0.095906667570352
2	C	26	50	20120604	22	1006	20	0.0101283217620714	-0.096813956281293
2	C	26	50	20120604	22	1008	20.04	0.00856391871937432	-0.096502122190789
2	C	26	50	20120604	22	1010	20.08	0.00637888805482975	-0.095798338811474
2	C	26	50	20120604	22	1012	20.12	0.00553255194842758	-0.095254785828776
2	C	26	50	20120604	22	1014	20.16	0.00530069163487651	-0.094056734809412
2	C	26	50	20120604	22	1016	20.2	0.00485486080933842	-0.0930364504348379
2	C	26	50	20120604	22	1018	20.24	0.00425438573075478	-0.09230120080376
2	C	26	50	20120604	22	1020	20.28	0.00441256551770621	-0.0912503694162388
2	C	26	50	20120604	22	1022	20.32	0.00399049348001596	-0.0901791733534193
2	C	26	50	20120604	22	1024	20.36	0.00413827879728396	-0.0892974111972797
2	C	26	50	20120604	22	1026	20.4	0.00422730354103534	-0.088148574809886
2	C	26	50	20120604	22	1028	20.44	0.00484672908135476	-0.0879254119097434
2	C	26	50	20120604	22	1030	20.48	0.00481844481010729	-0.0871881823796783
2	C	26	50	20120604	22	1032	20.52	0.00477043225966472	-0.0860189813169864
2	C	26	50	20120604	22	1034	20.56	0.00448914518210872	-0.0846580836059147
2	C	26	50	20120604	22	1036	20.6	0.00400986820582046	-0.0828155047554988
2	C	26	50	20120604	22	1038	20.64	0.00371564107416875	-0.0814205952082521
2	C	26	50	20120604	22	1040	20.68	0.00329081132003188	-0.0795314887316341
2	C	26	50	20120604	22	1042	20.72	0.0031203278750878	-0.0771085873458985
2	C	26	50	20120604	22	1044	20.76	0.0025289744739815	-0.0747808625329105
2	C	26	50	20120604	22	1046	20.8	0.00138332006710300	-0.0726377633004902
2	C	26	50	20120604	22	1048	20.84	0.000910689894557999	-0.0704786834548153
2	C	26	50	20120604	22	1050	20.88	-0.000793013184032902	-0.0680402964305716
2	C	26	50	20120604	22	1052	20.92	-0.00154784967294960	-0.0656080612353242
2	C	26	50	20120604	22	1054	20.96	-0.0020572493981163	-0.0634058478759968
2	C	26	50	20120604	22	1056	21	-0.00280939888126450	-0.0609532480054513
2	C	26	50	20120604	22	1058	21.04	-0.0031896809081866	-0.0596001284689727
2	C	26	50	20120604	22	1060	21.08	-0.002876432604121	-0.0590385442633543
2	C	26	50	20120604	22	1062	21.12	-0.00309082738017670	-0.058421522886091
2	C	26	50	20120604	22	1064	21.16	-0.0031399005907911	-0.0568090365822732
2	C	26	50	20120604	22	1066	21.2	-0.003223904876396	-0.0556449973990839
2	C	26	50	20120604	22	1068	21.24	-0.0041842265959255	-0.0534994232929295
2	C	26	50	20120604	22	1070	21.28	-0.0042472298101292	-0.0512961492734303
2	C	26	50	20120604	22	1072	21.32	-0.0048840501772658	-0.0491718590813897
2	C	26	50	20120604	22	1074	21.36	-0.0057264971963715	-0.0470470032039242
2	C	26	50	20120604	22	1076	21.4	-0.0057538622288034	-0.0445012066596182
2	C	26	50	20120604	22	1078	21.44	-0.0061864701575333	-0.0416716481640221
2	C	26	50	20120604	22	1080	21.48	-0.0068101383385398	-0.0397911683901346
2	C	26	50	20120604	22	1082	21.52	-0.0070447563685375	-0.0371163248582622
2	C	26	50	20120604	22	1084	21.56	-0.0070925567869457	-0.035162164557775
2	C	26	50	20120604	22	1086	21.6	-0.0073585703580281	-0.0322148020724333
2	C	26	50	20120604	22	1088	21.64	-0.0076009665626189	-0.0306010429764093
2	C	26	50	20120604	22	1090	21.68	-0.0085065865015557	-0.0278302167700586
2	C	26	50	20120604	22	1092	21.72	-0.0089273857470398	-0.0252008402042164
2	C	26	50	20120604	22	1094	21.76	-0.0089417258725623	-0.0230004087539776
2	C	26	50	20120604	22	1096	21.8	-0.0093090466321853	-0.020834774028441
2	C	26	50	20120604	22	1098	21.84	-0.0089833673909064	-0.0187207934532701
2	C	26	50	20120604	22	1100	21.88	-0.0080252681079902	-0.0157294185205469
2	C	26	50	20120604	22	1102	21.92	-0.0078833383419772	-0.0133226526044511
2	C	26	50	20120604	22	1104	21.96	-0.0073119578790123	-0.010155700936639
2	C	26	50	20120604	22	1106	22	-0.0069324960959564	-0.0077085740725798
2	C	26	50	20120604	22	1108	22.04	-0.0063598173849412	-0.0044706543397807
2	C	26	50	20120604	22	1110	22.08	-0.0052893849974454	-0.00217935966815943
2	C	26	50	20120604	22	1112	22.12	-0.0052944690952021	0.00098677458421364
2	C	26	50	20120604	22	1114	22.16	-0.0046335929553695	0.00326845260361077
2	C	26	50	20120604	22	1116	22.2	-0.0047546496363087	0.00684202885437135
2	C	26	50	20120604	22	1118	22.24	-0.0039627395388544	0.00976091614963473
2	C	26	50	20120604	22	1120	22.28	-0.0041558574718643	0.0131661232047270
2	C	26	50	20120604	22	1122	22.32	-0.0038670114228174	0.015804826509013
2	C	26	50	20120604	22	1124	22.36	-0.0039254043008078	0.0184109534038898
2	C	26	50	20120604	22	1126	22.4	-0.0029893716992121	0.0210717608661557
2	C	26	50	20120604	22	1128	22.44	-0.0015087608100856	0.023270933666324
2	C	26	50	20120604	22	1130	22.48	0.000656937555061399	0.0245264441827275
2	C	26	50	20120604	22	1132	22.52	0.0021176646015009	0.0258058690504709
2	C	26	50	20120604	22	1134	22.56	0.0031952458385545	0.0270624897245209
2	C	26	50	20120604	22	1136	22.6	0.00405160164804611	0.0286972286787427
2	C	26	50	20120604	22	1138	22.64	0.00386377994482734	0.0302703857033909
2	C	26	50	20120604	22	1140	22.68	0.00345181953410806	0.0308527588483761
2	C	26	50	20120604	22	1142	22.72	0.0021057427811701	0.0308189308599641
2	C	26	50	20120604	22	1144	22.76	0.000369915841509899	0.0311711902451478
2	C	26	50	20120604	22	1146	22.8	-0.000728751319758702	0.0311184754346104
2	C	26	50	20120604	22	1148	22.84	-0.0020470458472638	0.0307621289722314
2	C	26	50	20120604	22	1150	22.88	-0.00375748765347940	0.0296344845750698
2	C	26	50	20120604	22	1152	22.92	-0.0053749732022402	0.0290398996959735
2	C	26	50	20120604	22	1154	22.96	-0.0081549309855632	0.0279340879277878
2	C	26	50	20120604	22	1156	23	-0.0102774505822237	0.0271146247074978
2	C	26	50	20120604	22	1158	23.04	-0.0113624564404798	0.0269617270082018
2	C	26	50	20120604	22	1160	23.08	-0.012653647565062	0.0271964723174201
2	C	26	50	20120604	22	1162	23.12	-0.0128042966647938	0.0273737793428027
2	C	26	50	20120604	22	1164	23.16	-0.013659464534893	0.0283552506261574
2	C	26	50	20120604	22	1166	23.2	-0.0156289619814641	0.0291887244602098
2	C	26	50	20120604	22	1168	23.24	-0.016696799287073	0.0305116151817927
2	C	26	50	20120604	22	1170	23.28	-0.0182912331547671	0.0316792818227694
2	C	26	50	20120604	22	1172	23.32	-0.0195790655221387	0.0329179419845774
2	C	26	50	20120604	22	1174	23.36	-0.0209554064453114	0.033470305517769
2	C	26	50	20120604	22	1176	23.4	-0.0220686329352047	0.0345331294362993
2	C	26	50	20120604	22	1178	23.44	-0.0233456041424173	0.0354095812205122
2	C	26	50	20120604	22	1180	23.48	-0.0243351647273488	0.0366109202864091
2	C	26	50	20120604	22	1182	23.52	-0.0253311316997178	0.0379252125895327
2	C	26	50	20120604	22	1184	23.56	-0.0267087100597577	0.0398202658341805
2	C	26	50	20120604	22	1186	23.6	-0.0278602617371912	0.041509586360842
2	C	26	50	20120604	22	1188	23.64	-0.0292181966708497	0.0433580978371521
2	C	26	50	20120604	22	1190	23.68	-0.030705390724109	0.0455075539595351
2	C	26	50	20120604	22	1192	23.72	-0.0312561844802465	0.047273383439921
2	C	26	50	20120604	22	1194	23.76	-0.0311000694450961	0.0486600056956922
2	C	26	50	20120604	22	1196	23.8	-0.0312469072392773	0.0485698778653622
2	C	26	50	20120604	22	1198	23.84	-0.0321790224693052	0.0493404757644315
2	C	26	50	20120604	22	1200	23.88	-0.0321095916544605	0.0514148371466525
2	C	26	50	20120604	22	1202	23.92	-0.0324817016483125	0.0530291315225098
2	C	26	50	20120604	22	1204	23.96	-0.0330191643203042	0.0555487743083
2	C	26	50	20120604	22	1206	24	-0.0329734922933074	0.0571522025742508
2	C	26	50	20120604	22	1208	24.04	-0.0328844321942169	0.0574369898303737
2	C	26	50	20120604	22	1210	24.08	-0.0329575823907307	0.0584679161620046
2	C	26	50	20120604	22	1212	24.12	-0.03288115828982	0.06088684360763
2	C	26	50	20120604	22	1214	24.16	-0.0329834766410577	0.0631691721652659
2	C	26	50	20120604	22	1216	24.2	-0.0337202041253082	0.0666110214937592
2	C	26	50	20120604	22	1218	24.24	-0.0342209842188123	0.0678828166793335
2	C	26	50	20120604	22	1220	24.28	-0.0345710091465674	0.071738097200651
2	C	26	50	20120604	22	1222	24.32	-0.0350198098205865	0.0753230578705887
2	C	26	50	20120604	22	1224	24.36	-0.0349628170140229	0.077679561929571
2	C	26	50	20120604	22	1226	24.4	-0.0349380682766814	0.0795723453614511
2	C	26	50	20120604	22	1228	24.44	-0.0348996016677848	0.08196731602933
2	C	26	50	20120604	22	1230	24.48	-0.0345265321300308	0.0844824948500105
2	C	26	50	20120604	22	1232	24.52	-0.0343219661382335	0.0875284987313278
2	C	26	50	20120604	22	1234	24.56	-0.0343242995906115	0.0905200553904937
2	C	26	50	20120604	22	1236	24.6	-0.0336860650099125	0.0930176979630008
2	C	26	50	20120604	22	1238	24.64	-0.0339530685304885	0.0954162041647856
2	C	26	50	20120604	22	1240	24.68	-0.0329817159451726	0.0982299941791612
2	C	26	50	20120604	22	1242	24.72	-0.0320602850986084	0.100851168306342
2	C	26	50	20120604	22	1244	24.76	-0.03156898730704	0.102960184991909
2	C	26	50	20120604	22	1246	24.8	-0.0300870329150292	0.105973874093326
2	C	26	50	20120604	22	1248	24.84	-0.0289631573970113	0.10797739044714
2	C	26	50	20120604	22	1250	24.88	-0.0277202758077197	0.110560946493561
2	C	26	50	20120604	22	1252	24.92	-0.0273989664863485	0.110104438355627
2	C	26	50	20120604	22	1254	24.96	-0.0279299329683415	0.109911468915041
2	C	26	50	20120604	22	1256	25	-0.0280535352336929	0.109779381368316
2	C	26	50	20120604	22	1258	25.04	-0.0292631120935906	0.109629050466635
2	C	26	50	20120604	22	1260	25.08	-0.0293500862276766	0.110916691915176
2	C	26	50	20120604	22	1262	25.12	-0.0292246454846941	0.112521400044401
2	C	26	50	20120604	22	1264	25.16	-0.0293798554231645	0.113746462542806
2	C	26	50	20120604	22	1266	25.2	-0.0292974067724782	0.11516817143706
2	C	26	50	20120604	22	1268	25.24	-0.0291065586522359	0.116709593509369
2	C	26	50	20120604	22	1270	25.28	-0.0292030080171898	0.117645520044947
2	C	26	50	20120604	22	1272	25.32	-0.0291508235367382	0.117120705391951
2	C	26	50	20120604	22	1274	25.36	-0.029926590386378	0.115857034863292
2	C	26	50	20120604	22	1276	25.4	-0.0297859468476	0.115593213323231
2	C	26	50	20120604	22	1278	25.44	-0.0302638803210039	0.115589041393222
2	C	26	50	20120604	22	1280	25.48	-0.0304433440220691	0.115085722786374
2	C	26	50	20120604	22	1282	25.52	-0.0311349651647476	0.114737755539352
2	C	26	50	20120604	22	1284	25.56	-0.0314081912249981	0.114325936549989
2	C	26	50	20120604	22	1286	25.6	-0.0324634773852409	0.114375151181959
2	C	26	50	20120604	22	1288	25.64	-0.0338170211857882	0.114134593455
2	C	26	50	20120604	22	1290	25.68	-0.036697067105561	0.113959938080047
2	C	26	50	20120604	22	1292	25.72	-0.0392943410235373	0.113706016034923
2	C	26	50	20120604	22	1294	25.76	-0.042534869980359	0.113586656410258
2	C	26	50	20120604	22	1296	25.8	-0.0447596400460063	0.113570887929038
2	C	26	50	20120604	22	1298	25.84	-0.0467957540224329	0.113308197759827
2	C	26	50	20120604	22	1300	25.88	-0.0489224483775296	0.112720167760592
2	C	26	50	20120604	22	1302	25.92	-0.0506762853269066	0.112192453969793
2	C	26	50	20120604	22	1304	25.96	-0.0522996610751547	0.110904246835827
2	C	26	50	20120604	22	1306	26	-0.0531350370264485	0.109177916340238
2	C	26	50	20120604	22	1308	26.04	-0.0544230320283798	0.10779658324319
2	C	26	50	20120604	22	1310	26.08	-0.0563542820691565	0.10554147829663
2	C	26	50	20120604	22	1312	26.12	-0.0573040678976462	0.104683616349695
2	C	26	50	20120604	22	1314	26.16	-0.0584293576292265	0.103170832102024
2	C	26	50	20120604	22	1316	26.2	-0.0588246303199098	0.101465997652583
2	C	26	50	20120604	22	1318	26.24	-0.0602841694269569	0.0998508950536752
2	C	26	50	20120604	22	1320	26.28	-0.0614116511895589	0.0976104272174856
2	C	26	50	20120604	22	1322	26.32	-0.0628203917454456	0.0957802510200117
2	C	26	50	20120604	22	1324	26.36	-0.0636208224796131	0.0937536971272667
2	C	26	50	20120604	22	1326	26.4	-0.065033692539102	0.0920735407044893
2	C	26	50	20120604	22	1328	26.44	-0.065759573005329	0.0907720753183764
2	C	26	50	20120604	22	1330	26.48	-0.0670305267338337	0.0887233041305665
2	C	26	50	20120604	22	1332	26.52	-0.067755595441476	0.0878992404735581
2	C	26	50	20120604	22	1334	26.56	-0.0681937958777383	0.0871329424908253
2	C	26	50	20120604	22	1336	26.6	-0.0681822049833811	0.0868178500522743
2	C	26	50	20120604	22	1338	26.64	-0.068061358313156	0.0865568590606587
2	C	26	50	20120604	22	1340	26.68	-0.0673032259995322	0.0861963484464453
2	C	26	50	20120604	22	1342	26.72	-0.0671435761375827	0.0861000256536053
2	C	26	50	20120604	22	1344	26.76	-0.0670255416310264	0.0858305656440714
2	C	26	50	20120604	22	1346	26.8	-0.0668092440306224	0.0854967341687122
2	C	26	50	20120604	22	1348	26.84	-0.0663768616689557	0.0850395761996463
2	C	26	50	20120604	22	1350	26.88	-0.0656355556682971	0.0845307174111671
2	C	26	50	20120604	22	1352	26.92	-0.0652770221246439	0.0831950231070973
2	C	26	50	20120604	22	1354	26.96	-0.0650262962021708	0.0818222318599661
2	C	26	50	20120604	22	1356	27	-0.0645939994004246	0.0802760438879523
2	C	26	50	20120604	22	1358	27.04	-0.0642630734268293	0.07846302210099
2	C	26	50	20120604	22	1360	27.08	-0.0640057289848842	0.0762073090425981
2	C	26	50	20120604	22	1362	27.12	-0.0639821045473248	0.0743811421405735
2	C	26	50	20120604	22	1364	27.16	-0.0633674095513715	0.0727811786978505
2	C	26	50	20120604	22	1366	27.2	-0.0633369827465771	0.0710796181528067
2	C	26	50	20120604	22	1368	27.24	-0.0634568232038525	0.0692021930802139
2	C	26	50	20120604	22	1370	27.28	-0.0637571243827547	0.0668814049847493
2	C	26	50	20120604	22	1372	27.32	-0.0636920705588855	0.0640756052770011
2	C	26	50	20120604	22	1374	27.36	-0.0632992020312583	0.062017783122392
2	C	26	50	20120604	22	1376	27.4	-0.0634462802417451	0.0595257974041344
2	C	26	50	20120604	22	1378	27.44	-0.0638247237910361	0.0569589997884272
2	C	26	50	20120604	22	1380	27.48	-0.0632893025363217	0.0546849443801313
2	C	26	50	20120604	22	1382	27.52	-0.0634667863383995	0.0523001560499015
2	C	26	50	20120604	22	1384	27.56	-0.0633514572223879	0.0498540615617429
2	C	26	50	20120604	22	1386	27.6	-0.0637030307139939	0.0468390996681197
2	C	26	50	20120604	22	1388	27.64	-0.0643992480507502	0.0466394127131126
2	C	26	50	20120604	22	1390	27.68	-0.0643422552441865	0.0461707423385422
2	C	26	50	20120604	22	1392	27.72	-0.0647871668309091	0.0462423015447983
2	C	26	50	20120604	22	1394	27.76	-0.0648117741468944	0.0457307804992879
2	C	26	50	20120604	22	1396	27.8	-0.0648363814628797	0.0452192594537776
2	C	26	50	20120604	22	1398	27.84	-0.0651903591175417	0.0438167838639722
2	C	26	50	20120604	22	1400	27.88	-0.0657071834639109	0.041794670601813
2	C	26	50	20120604	22	1402	27.92	-0.0660705656387627	0.0408617846253936
2	C	26	50	20120604	22	1404	27.96	-0.066556489418794	0.0382242763315677
2	C	26	50	20120604	22	1406	28	-0.0675446004348242	0.0361343515290928
2	C	26	50	20120604	22	1408	28.04	-0.0677956233421454	0.0342878128807022
2	C	26	50	20120604	22	1410	28.08	-0.0684407168586219	0.0317550271011701
2	C	26	50	20120604	22	1412	28.12	-0.0693384596280163	0.0297312874934143
2	C	26	50	20120604	22	1414	28.16	-0.0705577945614944	0.0271509134275083
2	C	26	50	20120604	22	1416	28.2	-0.0711825941133509	0.0245711050470273
2	C	26	50	20120604	22	1418	28.24	-0.0727614221343842	0.0219044639538166
2	C	26	50	20120604	22	1420	28.28	-0.0738823278039211	0.0194942197794641
2	C	26	50	20120604	22	1422	28.32	-0.0751679893534745	0.0165044308872512
2	C	26	50	20120604	22	1424	28.36	-0.0760895616213949	0.0135987169913213
2	C	26	50	20120604	22	1426	28.4	-0.0767175431537667	0.0124720837568568
2	C	26	50	20120604	22	1428	28.44	-0.0779288170699392	0.00948399192091865
2	C	26	50	20120604	22	1430	28.48	-0.0791172514370795	0.00759764316074729
2	C	26	50	20120604	22	1432	28.52	-0.080745081958049	0.00548898002857089
2	C	26	50	20120604	22	1434	28.56	-0.0819749527825668	0.00353701175910543
2	C	26	50	20120604	22	1436	28.6	-0.0833647711609889	0.00163835934094143
2	C	26	50	20120604	22	1438	28.64	-0.0849414778616787	-0.00120534129027839
2	C	26	50	20120604	22	1440	28.68	-0.0860616057137563	-0.00321543373715739
2	C	26	50	20120604	22	1442	28.72	-0.0874144424075225	-0.0048530930423854
2	C	26	50	20120604	22	1444	28.76	-0.0890714764385545	-0.0081849801953364
2	C	26	50	20120604	22	1446	28.8	-0.0907849375907265	-0.0106431662094534
2	C	26	50	20120604	22	1448	28.84	-0.0926615282773175	-0.0131946196080088
2	C	26	50	20120604	22	1450	28.88	-0.0945876164385915	-0.0161137685327812
2	C	26	50	20120604	22	1452	28.92	-0.0953445035371735	-0.0170966469586305
2	C	26	50	20120604	22	1454	28.96	-0.0968746119009825	-0.0187678938359649
2	C	26	50	20120604	22	1456	29	-0.0990626124140085	-0.0209810673504007
2	C	26	50	20120604	22	1458	29.04	-0.100431500431707	-0.0223031448991852
2	C	26	50	20120604	22	1460	29.08	-0.101366012753723	-0.0234857102800416
2	C	26	50	20120604	22	1462	29.12	-0.103408914955249	-0.0258311127625592
2	C	26	50	20120604	22	1464	29.16	-0.105429189739777	-0.0277197242644304
2	C	26	50	20120604	22	1466	29.2	-0.107086082349454	-0.0300848550261431
2	C	26	50	20120604	22	1468	29.24	-0.108727842874012	-0.0316873004136681
2	C	26	50	20120604	22	1470	29.28	-0.110261981746475	-0.0344156012181982
2	C	26	50	20120604	22	1472	29.32	-0.112764786198485	-0.036508990843901
2	C	26	50	20120604	22	1474	29.36	-0.114694975579091	-0.0383646511697689
2	C	26	50	20120604	22	1476	29.4	-0.116011325562946	-0.039455292669071
2	C	26	50	20120604	22	1478	29.44	-0.118193386379011	-0.0419712493072109
2	C	26	50	20120604	22	1480	29.48	-0.119481239959585	-0.0433265608747111
2	C	26	50	20120604	22	1482	29.52	-0.121107232002924	-0.0447906254651579
2	C	26	50	20120604	22	1484	29.56	-0.122870402761812	-0.046991495321601
2	C	26	50	20120604	22	1486	29.6	-0.125129750349059	-0.0487683132413666
2	C	26	50	20120604	22	1488	29.64	-0.127102861111282	-0.0506588339315469
2	C	26	50	20120604	22	1490	29.68	-0.128879396188335	-0.0531277679687379
2	C	26	50	20120604	22	1492	29.72	-0.131017828516000	-0.055229147901068
2	C	26	50	20120604	22	1494	29.76	-0.132451133961465	-0.0570541905033105
2	C	26	50	20120604	22	1496	29.8	-0.133483580572675	-0.0585956125756191
2	C	26	50	20120604	22	1498	29.84	-0.135543948311697	-0.0606859616421628
2	C	26	50	20120604	22	1500	29.88	-0.136757767812282	-0.0622143022390193
2	C	26	50	20120604	22	1502	29.92	-0.138720554815499	-0.0634122825477056
2	C	26	50	20120604	22	1504	29.96	-0.141251148564010	-0.0653308046664209
2	C	26	50	20120604	22	1506	30	-0.143433492222786	-0.0670714894296679
2	C	26	50	20120604	22	1508	30.04	-0.144733790882710	-0.0684596107518152
2	C	26	50	20120604	22	1510	30.08	-0.147553025619301	-0.0717158374791792
2	C	26	50	20120604	22	1512	30.12	-0.149336773185522	-0.0729443648008127
2	C	26	50	20120604	22	1514	30.16	-0.151053416318208	-0.074081604636995
2	C	26	50	20120604	22	1516	30.2	-0.151992241991590	-0.0747196270856597
2	C	26	50	20120604	22	1518	30.24	-0.153538189547299	-0.0754590486467465
2	C	26	50	20120604	22	1520	30.28	-0.155439316839196	-0.0765390835443308
2	C	26	50	20120604	22	1522	30.32	-0.157538151187114	-0.077598188081192
2	C	26	50	20120604	22	1524	30.36	-0.159966709427099	-0.077346104513699
2	C	26	50	20120604	22	1526	30.4	-0.162691616119079	-0.078712517657664
2	C	26	50	20120604	22	1528	30.44	-0.164487243079225	-0.0795063157302239
2	C	26	50	20120604	22	1530	30.48	-0.167294598421891	-0.0797451764009087
2	C	26	50	20120604	22	1532	30.52	-0.170115388793401	-0.0807031646680602
2	C	26	50	20120604	22	1534	30.56	-0.171967301453329	-0.0816697796379423
2	C	26	50	20120604	22	1536	30.6	-0.173872247121845	-0.0827686235759062
2	C	26	50	20120604	22	1538	30.64	-0.177308008260952	-0.0835189345814232
2	C	26	50	20120604	22	1540	30.68	-0.179832945155214	-0.0839737456630824
2	C	26	50	20120604	22	1542	30.72	-0.182193055458779	-0.0842412441584053
2	C	26	50	20120604	22	1544	30.76	-0.184396329478279	-0.084736289615914
2	C	26	50	20120604	22	1546	30.8	-0.186679647985408	-0.085131491595919
2	C	26	50	20120604	22	1548	30.84	-0.188908377849031	-0.0851782313541555
2	C	26	50	20120604	22	1550	30.88	-0.191513571362956	-0.0855061167685918
2	C	26	50	20120604	22	1552	30.92	-0.193918865789840	-0.0856577204624781
2	C	26	50	20120604	22	1554	30.96	-0.196469894924326	-0.0858262240084349
2	C	26	50	20120604	22	1556	31	-0.199382043491966	-0.0861794945563157
2	C	26	50	20120604	22	1558	31.04	-0.201744487247909	-0.0858082634961928
2	C	26	50	20120604	22	1560	31.08	-0.203897980950013	-0.0863997583186553
2	C	26	50	20120604	22	1562	31.12	-0.206203007635325	-0.0863037332177702
2	C	26	50	20120604	22	1564	31.16	-0.206999139160263	-0.086530078098428
2	C	26	50	20120604	22	1566	31.2	-0.207951541283843	-0.0860245674605577
2	C	26	50	20120604	22	1568	31.24	-0.208964047483824	-0.0862000006529701
2	C	26	50	20120604	22	1570	31.28	-0.209229000394735	-0.0854273450731676
2	C	26	50	20120604	22	1572	31.32	-0.209528035852498	-0.085538431548492
2	C	26	50	20120604	22	1574	31.36	-0.209407544856984	-0.086162382572211
2	C	26	50	20120604	22	1576	31.4	-0.209179856473443	-0.0864480537118103
2	C	26	50	20120604	22	1578	31.44	-0.209303246606760	-0.0867460992200805
2	C	26	50	20120604	22	1580	31.48	-0.209669315787379	-0.0871635043530149
2	C	26	50	20120604	22	1582	31.52	-0.209482710307825	-0.0873571809003819
2	C	26	50	20120604	22	1584	31.56	-0.209847294564204	-0.0880179014767226
2	C	26	50	20120604	22	1586	31.6	-0.209980089217711	-0.0891692127378506
2	C	26	50	20120604	22	1588	31.64	-0.210454982131956	-0.0899487272534306
2	C	26	50	20120604	22	1590	31.68	-0.211282438487300	-0.0909866185868562
2	C	26	50	20120604	22	1592	31.72	-0.212195384052490	-0.0922628756162198
2	C	26	50	20120604	22	1594	31.76	-0.212856033918153	-0.093314838374591
2	C	26	50	20120604	22	1596	31.8	-0.214619275387720	-0.0954633116185481
2	C	26	50	20120604	22	1598	31.84	-0.216376435738969	-0.097636250757134
2	C	26	50	20120604	22	1600	31.88	-0.217687058157897	-0.098519073573446
2	C	26	50	20120604	22	1602	31.92	-0.219910272588626	-0.100262728185174
2	C	26	50	20120604	22	1604	31.96	-0.221820380136645	-0.101517630589745
2	C	26	50	20120604	22	1606	32	-0.224012057604933	-0.103643547127383
2	C	26	50	20120604	22	1608	32.04	-0.225519821394458	-0.104661568760257
2	C	26	50	20120604	22	1610	32.08	-0.227684487383704	-0.107422608608756
2	C	26	50	20120604	22	1612	32.12	-0.229081942515362	-0.108365676922825
2	C	26	50	20120604	22	1614	32.16	-0.231289317754192	-0.109430791867326
2	C	26	50	20120604	22	1616	32.2	-0.233915229496807	-0.111246924924126
2	C	26	50	20120604	22	1618	32.24	-0.235316220162372	-0.112937405105908
2	C	26	50	20120604	22	1620	32.28	-0.236766920434654	-0.114576761467411
2	C	26	50	20120604	22	1622	32.32	-0.238574426788723	-0.116120941256166
2	C	26	50	20120604	22	1624	32.36	-0.240097181242009	-0.118767288384757
2	C	26	50	20120604	22	1626	32.4	-0.240783286951795	-0.1204103924122
2	C	26	50	20120604	22	1628	32.44	-0.242025885698373	-0.122660901164683
