# Supplementary material for: How Do Ants Make Sense of Gravity? A Boltzmann Walker Analysis of Lasius niger Trajectories on Various Inclines
Source: PLoS One. 2013 Oct 29;8(10):e76531. doi: 10.1371/journal.pone.0076531 (PMC3812222; doi:10.1371/journal.pone.0076531)
Supplement: Dataset S2 — Trajectories for . (ZIP) [file pone.0076531.s006.zip › Incline2/2-C-26-50-20120604-23.txt]

Pente	Colonie	Temperature	Humidite	Date	Indiv	Frame	Time	X	Y
2	C	26	50	20120604	23	14	0	0	0
2	C	26	50	20120604	23	16	0.04	0.00167850179290937	-0.000942460202236702
2	C	26	50	20120604	23	18	0.08	0.00137984817280742	-0.000318056630177702
2	C	26	50	20120604	23	20	0.12	0.00161632589363964	0.0012807330152885
2	C	26	50	20120604	23	22	0.16	0.00300028235684577	0.0027707554956726
2	C	26	50	20120604	23	24	0.2	0.00458888259359507	0.0049125960780223
2	C	26	50	20120604	23	26	0.24	0.00538681441239797	0.0076584656576378
2	C	26	50	20120604	23	28	0.28	0.00608425787231277	0.0098719460564166
2	C	26	50	20120604	23	30	0.32	0.00470351167389327	0.0121695693337295
2	C	26	50	20120604	23	32	0.36	0.00321013750736627	0.0157034415387265
2	C	26	50	20120604	23	34	0.4	0.00302185618473977	0.0179483570765697
2	C	26	50	20120604	23	36	0.44	0.00167584307141207	0.0216208080685436
2	C	26	50	20120604	23	38	0.48	0.00135663385718107	0.0231865192587859
2	C	26	50	20120604	23	40	0.52	-0.000359698148521791	0.0255151491684538
2	C	26	50	20120604	23	42	0.56	-0.00347161781687451	0.026215848855096
2	C	26	50	20120604	23	44	0.6	-0.00457932250991345	0.0256401585762998
2	C	26	50	20120604	23	46	0.64	-0.00546331700216128	0.0240938977722876
2	C	26	50	20120604	23	48	0.68	-0.00820709778834519	0.0211301374806901
2	C	26	50	20120604	23	50	0.72	-0.00987835810070844	0.0196249906933632
2	C	26	50	20120604	23	52	0.76	-0.0112630182765832	0.0173975231567671
2	C	26	50	20120604	23	54	0.8	-0.0127304181482955	0.0143341504701621
2	C	26	50	20120604	23	56	0.84	-0.0149298950043796	0.0116377613946669
2	C	26	50	20120604	23	58	0.88	-0.0162910614160281	0.0104052601329231
2	C	26	50	20120604	23	60	0.92	-0.0152037362475298	0.0096589018543129
2	C	26	50	20120604	23	62	0.96	-0.0138840133643266	0.009016870110199
2	C	26	50	20120604	23	64	1	-0.0126553729056081	0.0073625513692062
2	C	26	50	20120604	23	66	1.04	-0.0109666322065072	0.0056277073079719
2	C	26	50	20120604	23	68	1.08	-0.00860703809089109	0.0017182765493511
2	C	26	50	20120604	23	70	1.12	-0.00777484412011264	-0.0009726183064543
2	C	26	50	20120604	23	72	1.16	-0.00804481748916966	-0.0047748728902506
2	C	26	50	20120604	23	74	1.2	-0.00889673973914321	-0.0082051893071428
2	C	26	50	20120604	23	76	1.24	-0.00917710757788368	-0.0099784009823243
2	C	26	50	20120604	23	78	1.28	-0.00953964122459802	-0.0100288176958229
2	C	26	50	20120604	23	80	1.32	-0.0088193822572814	-0.0092324740388506
2	C	26	50	20120604	23	82	1.36	-0.00840947245622756	-0.0087430854355914
2	C	26	50	20120604	23	84	1.4	-0.00804007987373571	-0.0074940520173035
2	C	26	50	20120604	23	86	1.44	-0.00569312175629944	-0.007049211141259
2	C	26	50	20120604	23	88	1.48	-0.00312066728634278	-0.0061254468423169
2	C	26	50	20120604	23	90	1.52	-0.0012474707123015	-0.0053945105626044
2	C	26	50	20120604	23	92	1.56	0.00125971780175165	-0.0055640040580548
2	C	26	50	20120604	23	94	1.6	0.00539653288799857	-0.0059704914622877
2	C	26	50	20120604	23	96	1.64	0.00796400932621567	-0.0069893191968925
2	C	26	50	20120604	23	98	1.68	0.00998815905590467	-0.0087524333872387
2	C	26	50	20120604	23	100	1.72	0.0114482850615802	-0.0105178456746237
2	C	26	50	20120604	23	102	1.76	0.0110085919229028	-0.0115790856739641
2	C	26	50	20120604	23	104	1.8	0.0116547248863476	-0.0126358072609727
2	C	26	50	20120604	23	106	1.84	0.0116376341154463	-0.0121733382128733
2	C	26	50	20120604	23	108	1.88	0.0119309632214860	-0.0126559880885078
2	C	26	50	20120604	23	110	1.92	0.0115960774499160	-0.0117573967909759
2	C	26	50	20120604	23	112	1.96	0.0118361472731967	-0.011055303396868
2	C	26	50	20120604	23	114	2	0.0118135269272665	-0.0096788422655424
2	C	26	50	20120604	23	116	2.04	0.0118955513138841	-0.0089488252246454
2	C	26	50	20120604	23	118	2.08	0.0117994130759140	-0.0072982682917285
2	C	26	50	20120604	23	120	2.12	0.0128507182249787	-0.0048709333464748
2	C	26	50	20120604	23	122	2.16	0.0130613999833265	-0.0021645889146072
2	C	26	50	20120604	23	124	2.2	0.0133564763502224	0.0010504141945204
2	C	26	50	20120604	23	126	2.24	0.0136739955792464	0.0038535551807714
2	C	26	50	20120604	23	128	2.28	0.0131875343980613	0.0056599584482618
2	C	26	50	20120604	23	130	2.32	0.0117644466455843	0.0073115124017401
2	C	26	50	20120604	23	132	2.36	0.0100447841669421	0.0080160948117178
2	C	26	50	20120604	23	134	2.4	0.00873370919967287	0.0091264363059438
2	C	26	50	20120604	23	136	2.44	0.00775070349460297	0.0112692668377872
2	C	26	50	20120604	23	138	2.48	0.00744107557725697	0.0131881566520287
2	C	26	50	20120604	23	140	2.52	0.00637149878896637	0.0168771256584111
2	C	26	50	20120604	23	142	2.56	0.00570504357663027	0.01944243127881
2	C	26	50	20120604	23	144	2.6	0.00377126916464467	0.0229300869845886
2	C	26	50	20120604	23	146	2.64	0.00158033415847725	0.025692505691311
2	C	26	50	20120604	23	148	2.68	-5.27975420308597e-05	0.027931627903296
2	C	26	50	20120604	23	150	2.72	-0.0027718161558444	0.0282574860425905
2	C	26	50	20120604	23	152	2.76	-0.0044050419015544	0.027723910336575
2	C	26	50	20120604	23	154	2.8	-0.00547459040557374	0.0264301241301058
2	C	26	50	20120604	23	156	2.84	-0.00815164011060351	0.0246323758496171
2	C	26	50	20120604	23	158	2.88	-0.0097425962857264	0.0219049576557712
2	C	26	50	20120604	23	160	2.92	-0.0107754234618065	0.0211994926351092
2	C	26	50	20120604	23	162	2.96	-0.0118816708077694	0.0204023075210673
2	C	26	50	20120604	23	164	3	-0.0137876559232543	0.0170706395712184
2	C	26	50	20120604	23	166	3.04	-0.0151824799105805	0.0148460243619563
2	C	26	50	20120604	23	168	3.08	-0.0157550200286666	0.0138155534070925
2	C	26	50	20120604	23	170	3.12	-0.0158435406052830	0.0112962924589641
2	C	26	50	20120604	23	172	3.16	-0.0140478924319344	0.0098194080225745
2	C	26	50	20120604	23	174	3.2	-0.0123326493706746	0.0073987552364029
2	C	26	50	20120604	23	176	3.24	-0.0105913847798671	0.0051213622840998
2	C	26	50	20120604	23	178	3.28	-0.0109715960961111	0.0042545200810432
2	C	26	50	20120604	23	180	3.32	-0.0109049229977130	0.00152870122131500
2	C	26	50	20120604	23	182	3.36	-0.0120191818635068	-0.0012075191791645
2	C	26	50	20120604	23	184	3.4	-0.0129547548456947	-0.0044720190558684
2	C	26	50	20120604	23	186	3.44	-0.0139502197722491	-0.007025381642733
2	C	26	50	20120604	23	188	3.48	-0.0143978183647402	-0.0087528435091718
2	C	26	50	20120604	23	190	3.52	-0.0139858579540209	-0.0097935632697221
2	C	26	50	20120604	23	192	3.56	-0.0133902619122275	-0.0093101143634249
2	C	26	50	20120604	23	194	3.6	-0.0123805134286931	-0.0094693548105481
2	C	26	50	20120604	23	196	3.64	-0.0105904019014412	-0.0097845830136011
2	C	26	50	20120604	23	198	3.68	-0.00832568030265696	-0.0090226047461944
2	C	26	50	20120604	23	200	3.72	-0.00564503849517875	-0.0095527934107281
2	C	26	50	20120604	23	202	3.76	-0.00299833781319751	-0.010378128445729
2	C	26	50	20120604	23	204	3.8	-0.00205548163116336	-0.0111955438847807
2	C	26	50	20120604	23	206	3.84	-0.00039731622928091	-0.0139246932174483
2	C	26	50	20120604	23	208	3.88	0.000701103444614269	-0.0159895864398693
2	C	26	50	20120604	23	210	3.92	0.00163823206172077	-0.0192771379976399
2	C	26	50	20120604	23	212	3.96	0.00214381341026917	-0.0214328237307652
2	C	26	50	20120604	23	214	4	0.00282511079394237	-0.0240054903327562
2	C	26	50	20120604	23	216	4.04	0.00332722731926297	-0.0245035056387459
2	C	26	50	20120604	23	218	4.08	0.00365186004250577	-0.0237478206216918
2	C	26	50	20120604	23	220	4.12	0.00366352730439527	-0.0230042978412742
2	C	26	50	20120604	23	222	4.16	0.00489283244348817	-0.0226351173908167
2	C	26	50	20120604	23	224	4.2	0.00664900284524307	-0.0225293342163512
2	C	26	50	20120604	23	226	4.24	0.00830808748594107	-0.0216575422658263
2	C	26	50	20120604	23	228	4.28	0.0102990880497280	-0.0210035392039068
2	C	26	50	20120604	23	230	4.32	0.0127622945219914	-0.0204686129239392
2	C	26	50	20120604	23	232	4.36	0.0154389058208168	-0.0208922405965481
2	C	26	50	20120604	23	234	4.4	0.0187242653475657	-0.0217684873197944
2	C	26	50	20120604	23	236	4.44	0.0216050820137300	-0.0231267758068435
2	C	26	50	20120604	23	238	4.48	0.0230611492264816	-0.0246303747374264
2	C	26	50	20120604	23	240	4.52	0.0233698437628764	-0.0246339385556035
2	C	26	50	20120604	23	242	4.56	0.0236012727412909	-0.0250287233426078
2	C	26	50	20120604	23	244	4.6	0.0239299501153220	-0.0258513572297046
2	C	26	50	20120604	23	246	4.64	0.0239668540182322	-0.0249930780897682
2	C	26	50	20120604	23	248	4.68	0.0236761553494186	-0.0249370115930879
2	C	26	50	20120604	23	250	4.72	0.0233805493595435	-0.0238130300090528
2	C	26	50	20120604	23	252	4.76	0.0231104133559268	-0.0233862415691321
2	C	26	50	20120604	23	254	4.8	0.0230196562005615	-0.0220808870957226
2	C	26	50	20120604	23	256	4.84	0.0226150709135700	-0.0210706931349161
2	C	26	50	20120604	23	258	4.88	0.0222990790351934	-0.019528125549622
2	C	26	50	20120604	23	260	4.92	0.0228888273039064	-0.017467595176041
2	C	26	50	20120604	23	262	4.96	0.0231858757916151	-0.0143566859632786
2	C	26	50	20120604	23	264	5	0.0237290709782819	-0.0122240561538607
2	C	26	50	20120604	23	266	5.04	0.0233848789743647	-0.0119491054601709
2	C	26	50	20120604	23	268	5.08	0.0227038646455360	-0.0105113450298522
2	C	26	50	20120604	23	270	5.12	0.0219451438069383	-0.0077765341053197
2	C	26	50	20120604	23	272	5.16	0.0215147915488403	-0.005871029822446
2	C	26	50	20120604	23	274	5.2	0.0206303423869322	-0.0038434718380717
2	C	26	50	20120604	23	276	5.24	0.0198867276826330	-0.000248137911654001
2	C	26	50	20120604	23	278	5.28	0.0191462030349676	0.0019992878552624
2	C	26	50	20120604	23	280	5.32	0.0184587326090946	0.0045951970571511
2	C	26	50	20120604	23	282	5.36	0.0173128236437749	0.0069175054321952
2	C	26	50	20120604	23	284	5.4	0.0159047194839913	0.009591245877489
2	C	26	50	20120604	23	286	5.44	0.0149199601541040	0.0118277821999752
2	C	26	50	20120604	23	288	5.48	0.0134945035939100	0.0147685685922519
2	C	26	50	20120604	23	290	5.52	0.0123064934908385	0.0172002381020743
2	C	26	50	20120604	23	292	5.56	0.0102414588470613	0.0191508628686555
2	C	26	50	20120604	23	294	5.6	0.00908908692576157	0.0215401059716068
2	C	26	50	20120604	23	296	5.64	0.00743930073923617	0.0237907915007845
2	C	26	50	20120604	23	298	5.68	0.00634579545747027	0.0254914186648772
2	C	26	50	20120604	23	300	5.72	0.00512069053265767	0.0268832593686935
2	C	26	50	20120604	23	302	5.76	0.00284317737220177	0.0284036025878549
2	C	26	50	20120604	23	304	5.8	0.00134646566166761	0.0290411795592474
2	C	26	50	20120604	23	306	5.84	-0.000328013400763600	0.0282085408183036
2	C	26	50	20120604	23	308	5.88	-0.00075971057595936	0.0277959524967626
2	C	26	50	20120604	23	310	5.92	-0.000807068345522551	0.0269198005258249
2	C	26	50	20120604	23	312	5.96	-0.00173195906556708	0.0255539339754019
2	C	26	50	20120604	23	314	6	-0.0023001335063861	0.0244558537127617
2	C	26	50	20120604	23	316	6.04	-0.00212651050733355	0.0245346536924571
2	C	26	50	20120604	23	318	6.08	-0.00297288762592904	0.0244626829500544
2	C	26	50	20120604	23	320	6.12	-0.00387676101111637	0.0240497255187736
2	C	26	50	20120604	23	322	6.16	-0.00619414580164307	0.0228766332474648
2	C	26	50	20120604	23	324	6.2	-0.00954622226741052	0.0230224655358031
2	C	26	50	20120604	23	326	6.24	-0.0135461223889366	0.0215309560098582
2	C	26	50	20120604	23	328	6.28	-0.0175491316589796	0.0213625726720543
2	C	26	50	20120604	23	330	6.32	-0.0201541130408708	0.0214750167923985
2	C	26	50	20120604	23	332	6.36	-0.0233482062953720	0.0215297397861946
2	C	26	50	20120604	23	334	6.4	-0.0264341192834195	0.0232408392017166
2	C	26	50	20120604	23	336	6.44	-0.0280679602120291	0.0250975601877563
2	C	26	50	20120604	23	338	6.48	-0.0294883256033985	0.0267224208602449
2	C	26	50	20120604	23	340	6.52	-0.0300403072989284	0.0283743495803172
2	C	26	50	20120604	23	342	6.56	-0.0300588900651379	0.0288367408466707
2	C	26	50	20120604	23	344	6.6	-0.0301930140793934	0.0300574334251687
2	C	26	50	20120604	23	346	6.64	-0.0301184425982495	0.0319342786702009
2	C	26	50	20120604	23	348	6.68	-0.0304075573478732	0.0331559682692603
2	C	26	50	20120604	23	350	6.72	-0.0306666695567712	0.035021146252403
2	C	26	50	20120604	23	352	6.76	-0.0310020785873592	0.0353383967808501
2	C	26	50	20120604	23	354	6.8	-0.0309571702356861	0.0353680316260497
2	C	26	50	20120604	23	356	6.84	-0.0307073776941641	0.0353615686700696
2	C	26	50	20120604	23	358	6.88	-0.0305769872037133	0.0351714983672867
2	C	26	50	20120604	23	360	6.92	-0.0310014846176630	0.0353858012194609
2	C	26	50	20120604	23	362	6.96	-0.0308793460633487	0.0343216974376567
2	C	26	50	20120604	23	364	7	-0.0304947718982648	0.033543222369045
2	C	26	50	20120604	23	366	7.04	-0.0304218904023279	0.0331689295365595
2	C	26	50	20120604	23	368	7.08	-0.0305890150900613	0.0327336699574001
2	C	26	50	20120604	23	370	7.12	-0.0308727628992158	0.0320826508860973
2	C	26	50	20120604	23	372	7.16	-0.0305099322676534	0.0307429098099188
2	C	26	50	20120604	23	374	7.2	-0.0304650734134549	0.0296100116093729
2	C	26	50	20120604	23	376	7.24	-0.0298994657702516	0.029119484564196
2	C	26	50	20120604	23	378	7.28	-0.0296688499646354	0.0268929043051889
2	C	26	50	20120604	23	380	7.32	-0.0293332570862843	0.0236748613440090
2	C	26	50	20120604	23	382	7.36	-0.0293139530711579	0.0207704202402852
2	C	26	50	20120604	23	384	7.4	-0.0295071346437781	0.0173662667742969
2	C	26	50	20120604	23	386	7.44	-0.0299748150688549	0.0147122121817913
2	C	26	50	20120604	23	388	7.48	-0.0295090791874263	0.0109410349410282
2	C	26	50	20120604	23	390	7.52	-0.0287791328572075	0.0071115567461562
2	C	26	50	20120604	23	392	7.56	-0.0284465522537442	0.002905445195353
2	C	26	50	20120604	23	394	7.6	-0.0282866181348686	-0.000354162209531900
2	C	26	50	20120604	23	396	7.64	-0.0284691584575387	-0.0018734864878216
2	C	26	50	20120604	23	398	7.68	-0.0290926081425499	-0.0012862406700072
2	C	26	50	20120604	23	400	7.72	-0.028638222739173	-0.0008191245161418
2	C	26	50	20120604	23	402	7.76	-0.0282242329319917	-0.0002790858541462
2	C	26	50	20120604	23	404	7.8	-0.0287115617331973	-0.000675074843998803
2	C	26	50	20120604	23	406	7.84	-0.0281924711095943	-0.000166597893181502
2	C	26	50	20120604	23	408	7.88	-0.0279348933224115	0.000334125631780199
2	C	26	50	20120604	23	410	7.92	-0.0271740025852343	0.0005098685369627
2	C	26	50	20120604	23	412	7.96	-0.0268765312476705	0.000717412862522301
2	C	26	50	20120604	23	414	8	-0.0255346158181399	-0.000485343952470799
2	C	26	50	20120604	23	416	8.04	-0.0230537387474147	-0.00137537218688250
2	C	26	50	20120604	23	418	8.08	-0.0197783140709414	-0.0035498316050484
2	C	26	50	20120604	23	420	8.12	-0.0172587724014210	-0.004841835902429
2	C	26	50	20120604	23	422	8.16	-0.0151568974943440	-0.006442513523001
2	C	26	50	20120604	23	424	8.2	-0.0138092933907586	-0.0073667020860118
2	C	26	50	20120604	23	426	8.24	-0.0124216670433582	-0.0098647689225876
2	C	26	50	20120604	23	428	8.28	-0.0112874677663349	-0.0105993114468842
2	C	26	50	20120604	23	430	8.32	-0.0105846036258355	-0.0127938880529748
2	C	26	50	20120604	23	432	8.36	-0.0111197420378375	-0.0152823382373265
2	C	26	50	20120604	23	434	8.4	-0.0107961699747665	-0.0186265290482701
2	C	26	50	20120604	23	436	8.44	-0.0103942504803401	-0.0219271620814927
2	C	26	50	20120604	23	438	8.48	-0.00927645608064039	-0.0251047585347888
2	C	26	50	20120604	23	440	8.52	-0.00815654036059714	-0.0268859605165977
2	C	26	50	20120604	23	442	8.56	-0.00566745378014237	-0.0293734914621339
2	C	26	50	20120604	23	444	8.6	-0.00388695890511465	-0.0290263020325713
2	C	26	50	20120604	23	446	8.64	-0.00231951530325842	-0.0297129734277815
2	C	26	50	20120604	23	448	8.68	0.000183571991463840	-0.031316338054122
2	C	26	50	20120604	23	450	8.72	0.00167669867061737	-0.0320569616967368
2	C	26	50	20120604	23	452	8.76	0.00319393769100927	-0.0347034502466837
2	C	26	50	20120604	23	454	8.8	0.00425954761025747	-0.0352315175908738
2	C	26	50	20120604	23	456	8.84	0.00631369280960437	-0.0385147557972792
2	C	26	50	20120604	23	458	8.88	0.00852234084064057	-0.0421462440934189
2	C	26	50	20120604	23	460	8.92	0.00971381576693987	-0.044165882481844
2	C	26	50	20120604	23	462	8.96	0.0108390347878421	-0.0476439286064662
2	C	26	50	20120604	23	464	9	0.0124350455036582	-0.0501941092128155
2	C	26	50	20120604	23	466	9.04	0.0139966908299087	-0.0508001704349705
2	C	26	50	20120604	23	468	9.08	0.0150671090752689	-0.0507356822965263
2	C	26	50	20120604	23	470	9.12	0.0164419367899299	-0.0503379347321089
2	C	26	50	20120604	23	472	9.16	0.0180798082271923	-0.0501667441803836
2	C	26	50	20120604	23	474	9.2	0.0208602228014959	-0.0507346216363545
2	C	26	50	20120604	23	476	9.24	0.0223738555773039	-0.051211635870943
2	C	26	50	20120604	23	478	9.28	0.0249875343726037	-0.0531742107421262
2	C	26	50	20120604	23	480	9.32	0.0261720796524474	-0.0538852773212874
2	C	26	50	20120604	23	482	9.36	0.0283552011286827	-0.0552218505590862
2	C	26	50	20120604	23	484	9.4	0.0290323265823470	-0.0555594233364247
2	C	26	50	20120604	23	486	9.44	0.0299313421439476	-0.0563113606875385
2	C	26	50	20120604	23	488	9.48	0.0300894512202209	-0.0567967187821449
2	C	26	50	20120604	23	490	9.52	0.0297679297668153	-0.0565771621265865
2	C	26	50	20120604	23	492	9.56	0.0298353170430624	-0.0561296342447735
2	C	26	50	20120604	23	494	9.6	0.0304622379152624	-0.0559399882060593
2	C	26	50	20120604	23	496	9.64	0.0310323074022550	-0.0544137689295462
2	C	26	50	20120604	23	498	9.68	0.031814791766316	-0.0532833880291414
2	C	26	50	20120604	23	500	9.72	0.0338878874273988	-0.0515880288105686
2	C	26	50	20120604	23	502	9.76	0.0350756853984359	-0.0499445712297348
2	C	26	50	20120604	23	504	9.8	0.0379469631941220	-0.0486532528259319
2	C	26	50	20120604	23	506	9.84	0.0389572066524033	-0.0468700002344576
2	C	26	50	20120604	23	508	9.88	0.0412224939366125	-0.0451596503521235
2	C	26	50	20120604	23	510	9.92	0.0435104793484978	-0.0435670337488571
2	C	26	50	20120604	23	512	9.96	0.0448005037468911	-0.0421560940908809
2	C	26	50	20120604	23	514	10	0.0465948932701691	-0.0411016211034364
2	C	26	50	20120604	23	516	10.04	0.0470388502627371	-0.0390009129225484
2	C	26	50	20120604	23	518	10.08	0.0469939560531996	-0.0380246035186963
2	C	26	50	20120604	23	520	10.12	0.0470443289260777	-0.0358704465504319
2	C	26	50	20120604	23	522	10.16	0.0467696509634734	-0.0347649934975163
2	C	26	50	20120604	23	524	10.2	0.045958782131134	-0.0335440617047943
2	C	26	50	20120604	23	526	10.24	0.0449144893600184	-0.0308993783984598
2	C	26	50	20120604	23	528	10.28	0.0437733887208108	-0.0288761761918576
2	C	26	50	20120604	23	530	10.32	0.0431841424979124	-0.0266973822091231
2	C	26	50	20120604	23	532	10.36	0.0422845117534122	-0.0250460545298147
2	C	26	50	20120604	23	534	10.4	0.0414370513472279	-0.0229725982442736
2	C	26	50	20120604	23	536	10.44	0.0400581931239141	-0.0204065077353476
2	C	26	50	20120604	23	538	10.48	0.0384568932493747	-0.0179218617854787
2	C	26	50	20120604	23	540	10.52	0.037874725165356	-0.0163919019140932
2	C	26	50	20120604	23	542	10.56	0.0368310426273925	-0.0156881821743885
2	C	26	50	20120604	23	544	10.6	0.0365782307399148	-0.0154924055198814
2	C	26	50	20120604	23	546	10.64	0.0352339429671333	-0.0137826991047182
2	C	26	50	20120604	23	548	10.68	0.0338528290731875	-0.011436228890961
2	C	26	50	20120604	23	550	10.72	0.0327251705338903	-0.0097061860847709
2	C	26	50	20120604	23	552	10.76	0.0312746682515067	-0.0070089414100705
2	C	26	50	20120604	23	554	10.8	0.0295292529438937	-0.0049286261887518
2	C	26	50	20120604	23	556	10.84	0.0283691806297468	-0.0023950555206926
2	C	26	50	20120604	23	558	10.88	0.0280609739970310	-0.0014436221334027
2	C	26	50	20120604	23	560	10.92	0.0263261582200680	0.0011349134548722
2	C	26	50	20120604	23	562	10.96	0.0242693967256306	0.0035039333038815
2	C	26	50	20120604	23	564	11	0.0225556527307469	0.0062821558471634
2	C	26	50	20120604	23	566	11.04	0.0214276759933981	0.0094351449844743
2	C	26	50	20120604	23	568	11.08	0.0202946080872248	0.0113761530988313
2	C	26	50	20120604	23	570	11.12	0.0195162249424947	0.0140946958297811
2	C	26	50	20120604	23	572	11.16	0.0188226239008288	0.0162488966386659
2	C	26	50	20120604	23	574	11.2	0.0179027486891832	0.0195845314575572
2	C	26	50	20120604	23	576	11.24	0.0172615442600032	0.0215778654737221
2	C	26	50	20120604	23	578	11.28	0.0170699890329798	0.0234308387938215
2	C	26	50	20120604	23	580	11.32	0.0162719483197327	0.025269033582194
2	C	26	50	20120604	23	582	11.36	0.0156504721697478	0.0281167647220666
2	C	26	50	20120604	23	584	11.4	0.0154229252075620	0.0295319682339334
2	C	26	50	20120604	23	586	11.44	0.0149218127738707	0.032135733392161
2	C	26	50	20120604	23	588	11.48	0.0152751186770906	0.0341848934887005
2	C	26	50	20120604	23	590	11.52	0.0161309158722250	0.0354103943933105
2	C	26	50	20120604	23	592	11.56	0.0164285512585621	0.0353673174482007
2	C	26	50	20120604	23	594	11.6	0.0165589841754197	0.0358780889605229
2	C	26	50	20120604	23	596	11.64	0.0171844201233792	0.036333395016929
2	C	26	50	20120604	23	598	11.68	0.0181101218949018	0.0369675708047039
2	C	26	50	20120604	23	600	11.72	0.0182986436338339	0.0369364510352639
2	C	26	50	20120604	23	602	11.76	0.0185841804231449	0.0375039678667764
2	C	26	50	20120604	23	604	11.8	0.0185767063044677	0.0377466257008762
2	C	26	50	20120604	23	606	11.84	0.0187709556083275	0.0381935808261964
2	C	26	50	20120604	23	608	11.88	0.0194383442016148	0.0401925504834073
2	C	26	50	20120604	23	610	11.92	0.0202264924909931	0.0421222378181976
2	C	26	50	20120604	23	612	11.96	0.0210588703095347	0.0436415557325263
2	C	26	50	20120604	23	614	12	0.0223005993147729	0.0470837020458677
2	C	26	50	20120604	23	616	12.04	0.0235465143921558	0.0496414557658435
2	C	26	50	20120604	23	618	12.08	0.0246895814953219	0.0528369130293256
2	C	26	50	20120604	23	620	12.12	0.0255200414988515	0.0543864330299137
2	C	26	50	20120604	23	622	12.16	0.0266014631742551	0.0572479801877625
2	C	26	50	20120604	23	624	12.2	0.0267926577768202	0.0597679744056229
2	C	26	50	20120604	23	626	12.24	0.0278825356007986	0.0621427783881023
2	C	26	50	20120604	23	628	12.28	0.0288018875534261	0.064656147015423
2	C	26	50	20120604	23	630	12.32	0.0293535651930400	0.0657400073606936
2	C	26	50	20120604	23	632	12.36	0.0296876448628794	0.0673682904300031
2	C	26	50	20120604	23	634	12.4	0.0310153792659134	0.070966544707427
2	C	26	50	20120604	23	636	12.44	0.0313365825212674	0.0723975520558534
2	C	26	50	20120604	23	638	12.48	0.0316189444011308	0.0743465363347022
2	C	26	50	20120604	23	640	12.52	0.0325210500193652	0.0778381094120486
2	C	26	50	20120604	23	642	12.56	0.0326245704521309	0.0786126741801603
2	C	26	50	20120604	23	644	12.6	0.0326100040524384	0.0793575404634622
2	C	26	50	20120604	23	646	12.64	0.0323349395145569	0.0810233426185815
2	C	26	50	20120604	23	648	12.68	0.0324596024400801	0.0829809677422965
2	C	26	50	20120604	23	650	12.72	0.0318977353917492	0.0840221117669155
2	C	26	50	20120604	23	652	12.76	0.0321276865169911	0.0858311737559032
2	C	26	50	20120604	23	654	12.8	0.0317667792158735	0.0869802222753313
2	C	26	50	20120604	23	656	12.84	0.0318120340498694	0.0882120022881583
2	C	26	50	20120604	23	658	12.88	0.0321509503300921	0.091246975303689
2	C	26	50	20120604	23	660	12.92	0.0324745931038412	0.0942758672009017
2	C	26	50	20120604	23	662	12.96	0.0325612843952147	0.0954416034403658
2	C	26	50	20120604	23	664	13	0.0323323232194665	0.0976583831993856
2	C	26	50	20120604	23	666	13.04	0.0327814067361981	0.100009159693440
2	C	26	50	20120604	23	668	13.08	0.0327202419996254	0.102236192500787
2	C	26	50	20120604	23	670	13.12	0.0326365205567329	0.104155704568996
2	C	26	50	20120604	23	672	13.16	0.0329484960685924	0.106394828902302
2	C	26	50	20120604	23	674	13.2	0.0331827605451995	0.108631902625942
2	C	26	50	20120604	23	676	13.24	0.0332723509743759	0.110738585859131
2	C	26	50	20120604	23	678	13.28	0.0332111862378033	0.113282685347162
2	C	26	50	20120604	23	680	13.32	0.0333859123234345	0.116023360520363
2	C	26	50	20120604	23	682	13.36	0.033621661724282	0.118729458171964
2	C	26	50	20120604	23	684	13.4	0.0335181412915163	0.121584613933038
2	C	26	50	20120604	23	686	13.44	0.0337319703821471	0.123419980294286
2	C	26	50	20120604	23	688	13.48	0.0339590930802643	0.12532690586179
2	C	26	50	20120604	23	690	13.52	0.0340264096458332	0.128195496651708
2	C	26	50	20120604	23	692	13.56	0.0342810387977385	0.130552919949506
2	C	26	50	20120604	23	694	13.6	0.0345875695873829	0.132367709503421
2	C	26	50	20120604	23	696	13.64	0.0346821097640275	0.134257310954786
2	C	26	50	20120604	23	698	13.68	0.0349145357630035	0.137039988270789
2	C	26	50	20120604	23	700	13.72	0.0346675433643351	0.139522852311569
2	C	26	50	20120604	23	702	13.76	0.0346566539199048	0.141102104596671
2	C	26	50	20120604	23	704	13.8	0.0341140201760222	0.144367099448122
2	C	26	50	20120604	23	706	13.84	0.0332403190371881	0.146585717684773
2	C	26	50	20120604	23	708	13.88	0.0322099230356431	0.148857793194082
2	C	26	50	20120604	23	710	13.92	0.0311320094584023	0.150955354749794
2	C	26	50	20120604	23	712	13.96	0.0308589955301862	0.152590256338575
2	C	26	50	20120604	23	714	14	0.0298669247161815	0.154399742591631
2	C	26	50	20120604	23	716	14.04	0.0284833995881119	0.155531537705599
2	C	26	50	20120604	23	718	14.08	0.0271150772558378	0.156300233487426
2	C	26	50	20120604	23	720	14.12	0.0250668010427747	0.157293506382959
2	C	26	50	20120604	23	722	14.16	0.0230172520375055	0.159368511232351
2	C	26	50	20120604	23	724	14.2	0.0215589150119864	0.160510064419899
2	C	26	50	20120604	23	726	14.24	0.0186774548786512	0.161842960702435
2	C	26	50	20120604	23	728	14.28	0.0170683626873831	0.163193251811789
2	C	26	50	20120604	23	730	14.32	0.0146491382569095	0.1642166474562
2	C	26	50	20120604	23	732	14.36	0.0122953919143739	0.165088297985369
2	C	26	50	20120604	23	734	14.4	0.00980835594358457	0.16649770322163
2	C	26	50	20120604	23	736	14.44	0.00837363628455707	0.167404921221892
2	C	26	50	20120604	23	738	14.48	0.00573004687241297	0.169315948008727
2	C	26	50	20120604	23	740	14.52	0.00428754903879247	0.170796629608532
2	C	26	50	20120604	23	742	14.56	0.00207974953589367	0.172294493903119
2	C	26	50	20120604	23	744	14.6	-0.000576497087633561	0.173020339014007
2	C	26	50	20120604	23	746	14.64	-0.00351876840415078	0.173470766033623
2	C	26	50	20120604	23	748	14.68	-0.00569453596986179	0.173786842764814
2	C	26	50	20120604	23	750	14.72	-0.008280425468661	0.174532840418965
2	C	26	50	20120604	23	752	14.76	-0.0106591326805726	0.174240098211554
2	C	26	50	20120604	23	754	14.8	-0.013242193752247	0.174218177901337
2	C	26	50	20120604	23	756	14.84	-0.0155176633741053	0.17401735957548
2	C	26	50	20120604	23	758	14.88	-0.0187555053251585	0.173364700016445
2	C	26	50	20120604	23	760	14.92	-0.0221583859989406	0.173610490333586
2	C	26	50	20120604	23	762	14.96	-0.024362367125221	0.173260543187576
2	C	26	50	20120604	23	764	15	-0.0272334327888727	0.173909455080671
2	C	26	50	20120604	23	766	15.04	-0.0289549549583495	0.173807207440112
2	C	26	50	20120604	23	768	15.08	-0.0315097317587765	0.174004490232063
2	C	26	50	20120604	23	770	15.12	-0.0339491087325138	0.173677948320511
2	C	26	50	20120604	23	772	15.16	-0.03647835897814	0.172797671088612
2	C	26	50	20120604	23	774	15.2	-0.0376793091353072	0.171849865159109
2	C	26	50	20120604	23	776	15.24	-0.0387814057644646	0.170726555326516
2	C	26	50	20120604	23	778	15.28	-0.0406614612742834	0.169806750825549
2	C	26	50	20120604	23	780	15.32	-0.0430298447271896	0.169149565783114
2	C	26	50	20120604	23	782	15.36	-0.0459322352212479	0.168475975863356
2	C	26	50	20120604	23	784	15.4	-0.048978097681209	0.167803163761057
2	C	26	50	20120604	23	786	15.44	-0.0519639267754473	0.16719604187873
2	C	26	50	20120604	23	788	15.48	-0.0544588823421859	0.165420921015239
2	C	26	50	20120604	23	790	15.52	-0.0568439535151281	0.163407788009201
2	C	26	50	20120604	23	792	15.56	-0.058004174321699	0.162138672758327
2	C	26	50	20120604	23	794	15.6	-0.0599784164547718	0.160568895704093
2	C	26	50	20120604	23	796	15.64	-0.0621189701027798	0.158668758361689
2	C	26	50	20120604	23	798	15.68	-0.0632310369375518	0.157418098597804
2	C	26	50	20120604	23	800	15.72	-0.0651951674436537	0.155964499187719
2	C	26	50	20120604	23	802	15.76	-0.066324063419818	0.153954548162196
2	C	26	50	20120604	23	804	15.8	-0.0679911383671435	0.151540768453938
2	C	26	50	20120604	23	806	15.84	-0.0687375602853639	0.149720958441876
2	C	26	50	20120604	23	808	15.88	-0.070683306015155	0.147844509176641
2	C	26	50	20120604	23	810	15.92	-0.0719101362805136	0.145598030932812
2	C	26	50	20120604	23	812	15.96	-0.0733293703010332	0.143358553046116
2	C	26	50	20120604	23	814	16	-0.0750159613955193	0.141420231937527
2	C	26	50	20120604	23	816	16.04	-0.0758468118634135	0.139695598498213
2	C	26	50	20120604	23	818	16.08	-0.0761471201133834	0.140214119900857
2	C	26	50	20120604	23	820	16.12	-0.0764743691317166	0.139777976438222
2	C	26	50	20120604	23	822	16.16	-0.0768427717647148	0.139351591049166
2	C	26	50	20120604	23	824	16.2	-0.076776727991352	0.139185703798300
2	C	26	50	20120604	23	826	16.24	-0.0766501558775196	0.139186410905081
2	C	26	50	20120604	23	828	16.28	-0.0768603787235663	0.139319841954691
2	C	26	50	20120604	23	830	16.32	-0.0772284278031739	0.139460909757538
2	C	26	50	20120604	23	832	16.36	-0.07773146356731	0.140219352491038
2	C	26	50	20120604	23	834	16.4	-0.0785081496557653	0.141388624264408
2	C	26	50	20120604	23	836	16.44	-0.080471573055086	0.142249385349147
2	C	26	50	20120604	23	838	16.48	-0.0816745738219187	0.143500045113031
2	C	26	50	20120604	23	840	16.52	-0.0843883082267564	0.145338664165473
2	C	26	50	20120604	23	842	16.56	-0.0865355086785075	0.146584162049855
2	C	26	50	20120604	23	844	16.6	-0.0882035028646484	0.148332907830407
2	C	26	50	20120604	23	846	16.64	-0.0909456629620898	0.150090775288437
2	C	26	50	20120604	23	848	16.68	-0.0929315016463742	0.151071956658011
2	C	26	50	20120604	23	850	16.72	-0.0948664993530911	0.152043167821971
2	C	26	50	20120604	23	852	16.76	-0.0979991238151038	0.154143133540739
2	C	26	50	20120604	23	854	16.8	-0.100338869443372	0.156055928094526
2	C	26	50	20120604	23	856	16.84	-0.102444916280458	0.157423189766629
2	C	26	50	20120604	23	858	16.88	-0.104904870061528	0.159068697957128
2	C	26	50	20120604	23	860	16.92	-0.107412624261006	0.161085012943681
2	C	26	50	20120604	23	862	16.96	-0.10890872078864	0.16259412023609
2	C	26	50	20120604	23	864	17	-0.11158632203696	0.163872074321728
2	C	26	50	20120604	23	866	17.04	-0.114090469991854	0.165480459406215
2	C	26	50	20120604	23	868	17.08	-0.11636827306609	0.166835770973715
2	C	26	50	20120604	23	870	17.12	-0.118014912627439	0.167550868061529
2	C	26	50	20120604	23	872	17.16	-0.120208216441323	0.169013306306379
2	C	26	50	20120604	23	874	17.2	-0.122164144508763	0.169546394108716
2	C	26	50	20120604	23	876	17.24	-0.124189934726185	0.170802993569563
2	C	26	50	20120604	23	878	17.28	-0.126496941310484	0.171634126880169
2	C	26	50	20120604	23	880	17.32	-0.128880951823254	0.17344608800696
2	C	26	50	20120604	23	882	17.36	-0.130401726377552	0.174244623694954
2	C	26	50	20120604	23	884	17.4	-0.13253478469368	0.175050301161438
2	C	26	50	20120604	23	886	17.44	-0.133904026264769	0.175864605330652
2	C	26	50	20120604	23	888	17.48	-0.135233033460009	0.176615906285663
2	C	26	50	20120604	23	890	17.52	-0.136957242635255	0.177686183109667
2	C	26	50	20120604	23	892	17.56	-0.138939970049702	0.178301366009299
2	C	26	50	20120604	23	894	17.6	-0.140572396764749	0.179586461873427
2	C	26	50	20120604	23	896	17.64	-0.142110848988577	0.180841081435287
2	C	26	50	20120604	23	898	17.68	-0.142715495997169	0.181369219490155
2	C	26	50	20120604	23	900	17.72	-0.144017774556081	0.181623990063416
2	C	26	50	20120604	23	902	17.76	-0.145242271369061	0.182093721098159
2	C	26	50	20120604	23	904	17.8	-0.147549843638785	0.183166119242506
2	C	26	50	20120604	23	906	17.84	-0.149737773441133	0.183478519018434
2	C	26	50	20120604	23	908	17.88	-0.151044436062087	0.183837799973955
2	C	26	50	20120604	23	910	17.92	-0.153389697123249	0.183770836961777
2	C	26	50	20120604	23	912	17.96	-0.155409689065065	0.183058992565156
2	C	26	50	20120604	23	914	18	-0.157590307383294	0.182660283335517
2	C	26	50	20120604	23	916	18.04	-0.159663063633122	0.182469845337207
2	C	26	50	20120604	23	918	18.08	-0.161970501552558	0.18205038252354
2	C	26	50	20120604	23	920	18.12	-0.165253626621878	0.181629625704463
2	C	26	50	20120604	23	922	18.16	-0.167071258745054	0.181171052814727
2	C	26	50	20120604	23	924	18.2	-0.169391505196724	0.180702011916204
2	C	26	50	20120604	23	926	18.24	-0.172141179010822	0.180107599571162
2	C	26	50	20120604	23	928	18.28	-0.175282727160414	0.179309403294423
2	C	26	50	20120604	23	930	18.32	-0.176857574170269	0.178930980958335
2	C	26	50	20120604	23	932	18.36	-0.178527519971126	0.178502714665242
2	C	26	50	20120604	23	934	18.4	-0.180536869955885	0.177958489931102
2	C	26	50	20120604	23	936	18.44	-0.182417208308416	0.17739478440514
2	C	26	50	20120604	23	938	18.48	-0.18467330320447	0.177334963171451
2	C	26	50	20120604	23	940	18.52	-0.186774400294088	0.176830513193753
2	C	26	50	20120604	23	942	18.56	-0.189429232704052	0.176421451920836
2	C	26	50	20120604	23	944	18.6	-0.191821940630231	0.175997329273481
2	C	26	50	20120604	23	946	18.64	-0.193899278932001	0.175443098978387
2	C	26	50	20120604	23	948	18.68	-0.195904563052768	0.174827986789433
2	C	26	50	20120604	23	950	18.72	-0.197235974411064	0.174574206165665
2	C	26	50	20120604	23	952	18.76	-0.200504292664387	0.172256239426257
2	C	26	50	20120604	23	954	18.8	-0.202610622344185	0.171033793222942
2	C	26	50	20120604	23	956	18.84	-0.2052019565652	0.169432408495589
2	C	26	50	20120604	23	958	18.88	-0.206794148904397	0.169469390180245
2	C	26	50	20120604	23	960	18.92	-0.208481659237699	0.168067550986542
2	C	26	50	20120604	23	962	18.96	-0.209754451443835	0.167257206615303
2	C	26	50	20120604	23	964	19	-0.210376493279245	0.165978969686952
2	C	26	50	20120604	23	966	19.04	-0.211508924789315	0.16500068745518
2	C	26	50	20120604	23	968	19.08	-0.214411739547442	0.162478296145331
2	C	26	50	20120604	23	970	19.12	-0.215747322835747	0.16157404799355
2	C	26	50	20120604	23	972	19.16	-0.217741788222762	0.15980302834939
2	C	26	50	20120604	23	974	19.2	-0.218952496453509	0.158465040898029
2	C	26	50	20120604	23	976	19.24	-0.220344789705666	0.156678182061971
2	C	26	50	20120604	23	978	19.28	-0.222772357996157	0.153533607495356
2	C	26	50	20120604	23	980	19.32	-0.22394304398309	0.151893402605716
2	C	26	50	20120604	23	982	19.36	-0.225179844454063	0.150140414184476
2	C	26	50	20120604	23	984	19.4	-0.226379168265634	0.148371162307269
2	C	26	50	20120604	23	986	19.44	-0.226758036078993	0.146548382446726
2	C	26	50	20120604	23	988	19.48	-0.227705912719174	0.145044719876533
2	C	26	50	20120604	23	990	19.52	-0.228356521668544	0.143508813237118
2	C	26	50	20120604	23	992	19.56	-0.228925813338077	0.142994675896517
2	C	26	50	20120604	23	994	19.6	-0.229092478406403	0.141958269487332
2	C	26	50	20120604	23	996	19.64	-0.229770947362951	0.141568300097508
2	C	26	50	20120604	23	998	19.68	-0.231326370149527	0.140728469373492
2	C	26	50	20120604	23	1000	19.72	-0.23103009240821	0.14123970757629
2	C	26	50	20120604	23	1002	19.76	-0.231770291786756	0.140540520391053
2	C	26	50	20120604	23	1004	19.8	-0.233115915991354	0.140111306574873
2	C	26	50	20120604	23	1006	19.84	-0.23298976814159	0.140108760990461
2	C	26	50	20120604	23	1008	19.88	-0.232895864361049	0.140032959143517
2	C	26	50	20120604	23	1010	19.92	-0.233037992824067	0.140206200304908
2	C	26	50	20120604	23	1012	19.96	-0.233514653505265	0.140917479016104
2	C	26	50	20120604	23	1014	20	-0.233688955326828	0.141502609877536
2	C	26	50	20120604	23	1016	20.04	-0.234576940022642	0.142042980879718
2	C	26	50	20120604	23	1018	20.08	-0.23564368131274	0.14329413561835
2	C	26	50	20120604	23	1020	20.12	-0.23766162264489	0.144831527182006
2	C	26	50	20120604	23	1022	20.16	-0.239126535763474	0.145933411679129
2	C	26	50	20120604	23	1024	20.2	-0.241354204966924	0.147498663249963
2	C	26	50	20120604	23	1026	20.24	-0.242302859424564	0.148411113840406
2	C	26	50	20120604	23	1028	20.28	-0.244847948862089	0.150088866100128
2	C	26	50	20120604	23	1030	20.32	-0.248462961570227	0.152280614279093
2	C	26	50	20120604	23	1032	20.36	-0.250790403540502	0.154101060687258
2	C	26	50	20120604	23	1034	20.4	-0.253438659857402	0.154172337050802
2	C	26	50	20120604	23	1036	20.44	-0.25571038181332	0.155545043445119
2	C	26	50	20120604	23	1038	20.48	-0.258493059129324	0.157150670813159
2	C	26	50	20120604	23	1040	20.52	-0.260836764555566	0.158660697344383
2	C	26	50	20120604	23	1042	20.56	-0.262880656706586	0.159603624237096
2	C	26	50	20120604	23	1044	20.6	-0.265404957204744	0.160859516591161
