# Supplementary material for: How Do Ants Make Sense of Gravity? A Boltzmann Walker Analysis of Lasius niger Trajectories on Various Inclines
Source: PLoS One. 2013 Oct 29;8(10):e76531. doi: 10.1371/journal.pone.0076531 (PMC3812222; doi:10.1371/journal.pone.0076531)
Supplement: Dataset S2 — Trajectories for . (ZIP) [file pone.0076531.s006.zip › Incline2/2-D-26-50-20120529-01.txt]

Pente	Colonie	Temperature	Humidite	Date	Indiv	Frame	Time	X	Y
2	D	26	50	20120529	1	10	0	0	0
2	D	26	50	20120529	1	12	0.04	-0.0016269395664253	-0.00119653781085263
2	D	26	50	20120529	1	14	0.08	-0.0033536306864725	-0.00326884858340823
2	D	26	50	20120529	1	16	0.12	-0.0053551388570279	-0.00499506594191207
2	D	26	50	20120529	1	18	0.16	-0.0060172241494563	-0.00620285382165341
2	D	26	50	20120529	1	20	0.2	-0.0067683200435005	-0.00792875298210571
2	D	26	50	20120529	1	22	0.24	-0.0075263738682715	-0.0099032426025519
2	D	26	50	20120529	1	24	0.28	-0.0083806224995552	-0.0117782847252921
2	D	26	50	20120529	1	26	0.32	-0.0086827975114275	-0.0140735957634305
2	D	26	50	20120529	1	28	0.36	-0.0095608473569659	-0.0167307969811124
2	D	26	50	20120529	1	30	0.4	-0.0098087448523142	-0.019391088255428
2	D	26	50	20120529	1	32	0.44	-0.0105016366658786	-0.0215097944252176
2	D	26	50	20120529	1	34	0.48	-0.010621968562367	-0.0235870089833008
2	D	26	50	20120529	1	36	0.52	-0.0103885511996838	-0.0246156386321064
2	D	26	50	20120529	1	38	0.56	-0.0100952857332545	-0.0258380424090148
2	D	26	50	20120529	1	40	0.6	-0.0098352189302019	-0.0269305153148802
2	D	26	50	20120529	1	42	0.64	-0.0086623338411799	-0.0290838746666954
2	D	26	50	20120529	1	44	0.68	-0.0080556503650575	-0.0318537392078238
2	D	26	50	20120529	1	46	0.72	-0.0067897948764451	-0.035301867644534
2	D	26	50	20120529	1	48	0.76	-0.0051029916499246	-0.037130799334073
2	D	26	50	20120529	1	50	0.8	-0.0031990359309017	-0.0407359125472745
2	D	26	50	20120529	1	52	0.84	-0.0026770497050298	-0.0418856681734839
2	D	26	50	20120529	1	54	0.88	-0.0007374558042351	-0.0444275756304933
2	D	26	50	20120529	1	56	0.92	0.000559095189748501	-0.0472701448908632
2	D	26	50	20120529	1	58	0.96	0.0021079418832595	-0.0490041121396888
2	D	26	50	20120529	1	60	1	0.0039590060150497	-0.0508662071372655
2	D	26	50	20120529	1	62	1.04	0.0058324147211253	-0.0531610514849283
2	D	26	50	20120529	1	64	1.08	0.0072855898671418	-0.0555853670842264
2	D	26	50	20120529	1	66	1.12	0.00835848298623615	-0.0573738522658815
2	D	26	50	20120529	1	68	1.16	0.00971124896932413	-0.0590079053265255
2	D	26	50	20120529	1	70	1.2	0.0112270030654756	-0.0606967591627115
2	D	26	50	20120529	1	72	1.24	0.0127477069090954	-0.0632717592170804
2	D	26	50	20120529	1	74	1.28	0.0149079181256203	-0.0658553859741798
2	D	26	50	20120529	1	76	1.32	0.0164216216121063	-0.067390019821389
2	D	26	50	20120529	1	78	1.36	0.0181409517505614	-0.0694696915755367
2	D	26	50	20120529	1	80	1.4	0.0193988240036142	-0.0714997244336452
2	D	26	50	20120529	1	82	1.44	0.0192345630983445	-0.0712575403610888
2	D	26	50	20120529	1	84	1.48	0.0226515859077504	-0.0753596082201082
2	D	26	50	20120529	1	86	1.52	0.0232460505786940	-0.0761189701924244
2	D	26	50	20120529	1	88	1.56	0.0236516470283826	-0.0773626295991753
2	D	26	50	20120529	1	90	1.6	0.0238531017503426	-0.0782743023721591
2	D	26	50	20120529	1	92	1.64	0.0237102661805429	-0.0793032841601418
2	D	26	50	20120529	1	94	1.68	0.0222480400677273	-0.080433877192581
2	D	26	50	20120529	1	96	1.72	0.0215751572547501	-0.0811204778771131
2	D	26	50	20120529	1	98	1.76	0.0198392808176153	-0.0827463284990953
2	D	26	50	20120529	1	100	1.8	0.0182315321292314	-0.0860615986426885
2	D	26	50	20120529	1	102	1.84	0.0172746045222517	-0.0882582258584445
2	D	26	50	20120529	1	104	1.88	0.0159522441307547	-0.090422326162266
2	D	26	50	20120529	1	106	1.92	0.0144972305071072	-0.092905614467115
2	D	26	50	20120529	1	108	1.96	0.0136776230370338	-0.09373342437585
2	D	26	50	20120529	1	110	2	0.0126344991134274	-0.0957317081394836
2	D	26	50	20120529	1	112	2.04	0.0119209576605321	-0.0973015559043956
2	D	26	50	20120529	1	114	2.08	0.0103853338638293	-0.0996418672180886
2	D	26	50	20120529	1	116	2.12	0.00971117825864601	-0.0999938649737636
2	D	26	50	20120529	1	118	2.16	0.0082119704611743	-0.101714821457815
2	D	26	50	20120529	1	120	2.2	0.00713985515953924	-0.102919165727532
2	D	26	50	20120529	1	122	2.24	0.0055630777481714	-0.104983422553850
2	D	26	50	20120529	1	124	2.28	0.0042958009749289	-0.107074478727175
2	D	26	50	20120529	1	126	2.32	0.0034730115243402	-0.109718209560675
2	D	26	50	20120529	1	128	2.36	0.0023384586939264	-0.111839883457626
2	D	26	50	20120529	1	130	2.4	0.0009723283926739	-0.114187477971165
2	D	26	50	20120529	1	132	2.44	0.000143528534445200	-0.115519172172174
2	D	26	50	20120529	1	134	2.48	-0.0002646842103338	-0.116476806885935
2	D	26	50	20120529	1	136	2.52	-9.77362992957004e-05	-0.116916698014511
2	D	26	50	20120529	1	138	2.56	5.86757207028006e-05	-0.118078757298713
2	D	26	50	20120529	1	140	2.6	-0.000250400653353799	-0.119999895712518
2	D	26	50	20120529	1	142	2.64	8.35658794006017e-05	-0.122319276665488
2	D	26	50	20120529	1	144	2.68	2.08455079092999e-05	-0.124309994386563
2	D	26	50	20120529	1	146	2.72	3.66139891298002e-05	-0.125484003775367
2	D	26	50	20120529	1	148	2.76	-1.98838426869984e-05	-0.127308409981506
2	D	26	50	20120529	1	150	2.8	0.000793288955677502	-0.128797576862685
2	D	26	50	20120529	1	152	2.84	0.0007216590387433	-0.130516341315715
2	D	26	50	20120529	1	154	2.88	0.000930467671227701	-0.132311897565182
2	D	26	50	20120529	1	156	2.92	0.0008762325811107	-0.134062198980653
2	D	26	50	20120529	1	158	2.96	0.0011821976853301	-0.135939355352669
2	D	26	50	20120529	1	160	3	0.000389248140907499	-0.136907101693401
2	D	26	50	20120529	1	162	3.04	-0.0005026963528812	-0.138717719317308
2	D	26	50	20120529	1	164	3.08	-0.00136232606676970	-0.139822432241555
2	D	26	50	20120529	1	166	3.12	-0.0023938534391646	-0.140383309340392
2	D	26	50	20120529	1	168	3.16	-0.0044547161529328	-0.141124003693685
2	D	26	50	20120529	1	170	3.2	-0.0067008408433719	-0.142430383471927
2	D	26	50	20120529	1	172	3.24	-0.0081465206575078	-0.143410079917261
2	D	26	50	20120529	1	174	3.28	-0.0098038375312528	-0.144436940384901
2	D	26	50	20120529	1	176	3.32	-0.0107961204772919	-0.145472639687304
2	D	26	50	20120529	1	178	3.36	-0.0105714019422308	-0.146431335061237
2	D	26	50	20120529	1	180	3.4	-0.0107686847341819	-0.147488459699111
2	D	26	50	20120529	1	182	3.44	-0.011185312049657	-0.149113956767703
2	D	26	50	20120529	1	184	3.48	-0.0113905851482354	-0.148468863251226
2	D	26	50	20120529	1	186	3.52	-0.0123023993425755	-0.147585333328134
2	D	26	50	20120529	1	188	3.56	-0.013150715347965	-0.147627971867039
2	D	26	50	20120529	1	190	3.6	-0.0144836823411797	-0.147509814323903
2	D	26	50	20120529	1	192	3.64	-0.0153466354569398	-0.147885712288782
2	D	26	50	20120529	1	194	3.68	-0.016602386389649	-0.148097915033816
2	D	26	50	20120529	1	196	3.72	-0.019285290938827	-0.148875591071765
2	D	26	50	20120529	1	198	3.76	-0.0210609067770645	-0.149153413326093
2	D	26	50	20120529	1	200	3.8	-0.023189863873861	-0.149687420367245
2	D	26	50	20120529	1	202	3.84	-0.0257664195631485	-0.150193850243931
2	D	26	50	20120529	1	204	3.88	-0.027902518438435	-0.150881935852703
2	D	26	50	20120529	1	206	3.92	-0.0296317480718267	-0.151245742291624
2	D	26	50	20120529	1	208	3.96	-0.0294785180323436	-0.151396143903982
2	D	26	50	20120529	1	210	4	-0.0293210453521733	-0.151829388228815
2	D	26	50	20120529	1	212	4.04	-0.0287343588558228	-0.151953626890270
2	D	26	50	20120529	1	214	4.08	-0.0285066704722807	-0.151742909069476
2	D	26	50	20120529	1	216	4.12	-0.0275099327535202	-0.152096179617357
2	D	26	50	20120529	1	218	4.16	-0.0270188470939861	-0.151868844787205
2	D	26	50	20120529	1	220	4.2	-0.026714225492651	-0.151836883560696
2	D	26	50	20120529	1	222	4.24	-0.0260403527301802	-0.150979163035117
2	D	26	50	20120529	1	224	4.28	-0.024953246764784	-0.151206427154590
2	D	26	50	20120529	1	226	4.32	-0.023885939789261	-0.151107007941155
2	D	26	50	20120529	1	228	4.36	-0.021595762346354	-0.151520523986793
2	D	26	50	20120529	1	230	4.4	-0.0196260456966808	-0.152364526640817
2	D	26	50	20120529	1	232	4.44	-0.0173210190113689	-0.153343021004623
2	D	26	50	20120529	1	234	4.48	-0.015920664741907	-0.154205974120383
2	D	26	50	20120529	1	236	4.52	-0.0136287902427252	-0.154990296962075
2	D	26	50	20120529	1	238	4.56	-0.0118294156166398	-0.155678099728136
2	D	26	50	20120529	1	240	4.6	-0.009719338270901	-0.157314415530479
2	D	26	50	20120529	1	242	4.64	-0.0083807851341149	-0.158374368595478
2	D	26	50	20120529	1	244	4.68	-0.0067931182783167	-0.160297204065559
2	D	26	50	20120529	1	246	4.72	-0.0057494286692854	-0.161919307021600
2	D	26	50	20120529	1	248	4.76	-0.0045402760734564	-0.163760613079810
2	D	26	50	20120529	1	250	4.8	-0.0034852727559261	-0.165320490639108
2	D	26	50	20120529	1	252	4.84	-0.0033304163708462	-0.167534441971003
2	D	26	50	20120529	1	254	4.88	-0.0026218953760973	-0.170498633597737
2	D	26	50	20120529	1	256	4.92	-0.002836855837578	-0.171774254230997
2	D	26	50	20120529	1	258	4.96	-0.0022803628007842	-0.174365800584046
2	D	26	50	20120529	1	260	5	-0.0025377496691361	-0.176439037666485
2	D	26	50	20120529	1	262	5.04	-0.0023348100229356	-0.178148114756613
2	D	26	50	20120529	1	264	5.08	-0.0023998638468047	-0.180231251333989
2	D	26	50	20120529	1	266	5.12	-0.0022556140634426	-0.182960683509369
2	D	26	50	20120529	1	268	5.16	-0.0023496592653405	-0.184846537294793
2	D	26	50	20120529	1	270	5.2	-0.0015428504280066	-0.186913410416201
2	D	26	50	20120529	1	272	5.24	-0.0016644727943707	-0.187490409549650
2	D	26	50	20120529	1	274	5.28	-0.0022471287820684	-0.188879167267900
2	D	26	50	20120529	1	276	5.32	-0.0032095011112633	-0.190333685916801
2	D	26	50	20120529	1	278	5.36	-0.0035128499203923	-0.190851995187410
2	D	26	50	20120529	1	280	5.4	-0.0041082338301514	-0.191819317264074
2	D	26	50	20120529	1	282	5.44	-0.0054715357042791	-0.193906696482136
2	D	26	50	20120529	1	284	5.48	-0.0067308928815723	-0.196892808419087
2	D	26	50	20120529	1	286	5.52	-0.0074125438186361	-0.198746842399358
2	D	26	50	20120529	1	288	5.56	-0.0080736886590456	-0.199506982189134
2	D	26	50	20120529	1	290	5.6	-0.0088819117099418	-0.200702699756120
2	D	26	50	20120529	1	292	5.64	-0.0094419402806415	-0.202221565122109
2	D	26	50	20120529	1	294	5.68	-0.0110704071977142	-0.204094690985472
2	D	26	50	20120529	1	296	5.72	-0.0118991363452648	-0.205077569411321
2	D	26	50	20120529	1	298	5.76	-0.0131648574835887	-0.205777605124696
2	D	26	50	20120529	1	300	5.8	-0.0132878940635152	-0.205535774605530
2	D	26	50	20120529	1	302	5.84	-0.0153109265644899	-0.206454306314292
2	D	26	50	20120529	1	304	5.88	-0.0168333274643845	-0.207050397330832
2	D	26	50	20120529	1	306	5.92	-0.0180509653415878	-0.207440720274047
2	D	26	50	20120529	1	308	5.96	-0.02043603651453	-0.208284298664002
2	D	26	50	20120529	1	310	6	-0.0216133693052056	-0.209439004037680
2	D	26	50	20120529	1	312	6.04	-0.0240337958172071	-0.210087420956028
2	D	26	50	20120529	1	314	6.08	-0.0263064370119407	-0.211493149237027
2	D	26	50	20120529	1	316	6.12	-0.0286420107101999	-0.211867208724275
2	D	26	50	20120529	1	318	6.16	-0.0300371323894809	-0.213002115108079
2	D	26	50	20120529	1	320	6.2	-0.0313636647109869	-0.213942567127057
2	D	26	50	20120529	1	322	6.24	-0.0331448666927958	-0.215216066439974
2	D	26	50	20120529	1	324	6.28	-0.0349762732560689	-0.216534113480106
2	D	26	50	20120529	1	326	6.32	-0.0369894062621071	-0.218407239343469
2	D	26	50	20120529	1	328	6.36	-0.0389997108410204	-0.219979137718047
2	D	26	50	20120529	1	330	6.4	-0.0401105755942645	-0.221022120220297
2	D	26	50	20120529	1	332	6.44	-0.0420579476696522	-0.222466032267480
2	D	26	50	20120529	1	334	6.48	-0.0436779293053506	-0.223115863399390
2	D	26	50	20120529	1	336	6.52	-0.0452455850392412	-0.223921258023162
2	D	26	50	20120529	1	338	6.56	-0.0470649707872342	-0.224370270829215
2	D	26	50	20120529	1	340	6.6	-0.0491954835189493	-0.225332643158410
2	D	26	50	20120529	1	342	6.64	-0.0506019189067293	-0.225818425517085
2	D	26	50	20120529	1	344	6.68	-0.0530541652238842	-0.226778676525937
2	D	26	50	20120529	1	346	6.72	-0.0547597067801062	-0.226720693769879
2	D	26	50	20120529	1	348	6.76	-0.0567403128742097	-0.226662003907041
2	D	26	50	20120529	1	350	6.8	-0.0591324551149638	-0.226512804376210
2	D	26	50	20120529	1	352	6.84	-0.0607340519743513	-0.226372090126754
2	D	26	50	20120529	1	354	6.88	-0.0629366895977474	-0.226577858200080
2	D	26	50	20120529	1	356	6.92	-0.0648359784120145	-0.226177635761928
2	D	26	50	20120529	1	358	6.96	-0.0680625066545687	-0.226553109462738
2	D	26	50	20120529	1	360	7	-0.0703598965866438	-0.225821253944210
2	D	26	50	20120529	1	362	7.04	-0.0721170569378924	-0.225650841209944
2	D	26	50	20120529	1	364	7.08	-0.0749099165915449	-0.225264973039451
2	D	26	50	20120529	1	366	7.12	-0.0765853353988883	-0.225123975947282
2	D	26	50	20120529	1	368	7.16	-0.0793571939811395	-0.224532834678210
2	D	26	50	20120529	1	370	7.2	-0.0808295317209262	-0.224331874930997
2	D	26	50	20120529	1	372	7.24	-0.0828409676706894	-0.224492671013039
2	D	26	50	20120529	1	374	7.28	-0.0848741825093128	-0.223865184455414
2	D	26	50	20120529	1	376	7.32	-0.0874532837830128	-0.224135723509896
2	D	26	50	20120529	1	378	7.36	-0.0883192774579318	-0.223802888347991
2	D	26	50	20120529	1	380	7.4	-0.0897981205801058	-0.224496277257623
2	D	26	50	20120529	1	382	7.44	-0.0914167587129198	-0.224611464952278
2	D	26	50	20120529	1	384	7.48	-0.0928666104570648	-0.225060902022400
2	D	26	50	20120529	1	386	7.52	-0.0947192302237738	-0.223995999209933
2	D	26	50	20120529	1	388	7.56	-0.0963299487606388	-0.223806565303253
2	D	26	50	20120529	1	390	7.6	-0.0982318538699958	-0.222774401534755
2	D	26	50	20120529	1	392	7.64	-0.100730698524031	-0.222180502549237
2	D	26	50	20120529	1	394	7.68	-0.102464241508788	-0.221567016705879
2	D	26	50	20120529	1	396	7.72	-0.104668151924390	-0.220440737024805
2	D	26	50	20120529	1	398	7.76	-0.106603078920429	-0.219881839824955
2	D	26	50	20120529	1	400	7.8	-0.108133045862883	-0.219276768552294
2	D	26	50	20120529	1	402	7.84	-0.109953562981725	-0.218007794722777
2	D	26	50	20120529	1	404	7.88	-0.112763463908805	-0.217385682176689
2	D	26	50	20120529	1	406	7.92	-0.115282178263391	-0.216974146030038
2	D	26	50	20120529	1	408	7.96	-0.117068329992668	-0.215753679725710
2	D	26	50	20120529	1	410	8	-0.119591357698620	-0.214588297039637
2	D	26	50	20120529	1	412	8.04	-0.122061140263948	-0.214088513966694
2	D	26	50	20120529	1	414	8.08	-0.123551438515977	-0.213223298109234
2	D	26	50	20120529	1	416	8.12	-0.125361490454458	-0.212669067814140
2	D	26	50	20120529	1	418	8.16	-0.127613342709825	-0.211839914402521
2	D	26	50	20120529	1	420	8.2	-0.130090691317712	-0.210584446312524
2	D	26	50	20120529	1	422	8.24	-0.131805778815480	-0.210528231323420
2	D	26	50	20120529	1	424	8.28	-0.133704431233644	-0.209145766855522
2	D	26	50	20120529	1	426	8.32	-0.135616094416582	-0.209311583395710
2	D	26	50	20120529	1	428	8.36	-0.137510928458128	-0.208797021791041
2	D	26	50	20120529	1	430	8.4	-0.139696100544028	-0.207825244941656
2	D	26	50	20120529	1	432	8.44	-0.142070918668643	-0.207704683235464
2	D	26	50	20120529	1	434	8.48	-0.143697688529441	-0.207786283358013
2	D	26	50	20120529	1	436	8.52	-0.145949187231417	-0.207831467481331
2	D	26	50	20120529	1	438	8.56	-0.147477881381664	-0.207666075205211
2	D	26	50	20120529	1	440	8.6	-0.149441234070307	-0.206542765372618
2	D	26	50	20120529	1	442	8.64	-0.151462074540260	-0.206965685938446
2	D	26	50	20120529	1	444	8.68	-0.153331877001752	-0.206282408655785
2	D	26	50	20120529	1	446	8.72	-0.155085855372485	-0.205044618235318
2	D	26	50	20120529	1	448	8.76	-0.155923211222766	-0.204788504159172
2	D	26	50	20120529	1	450	8.8	-0.157516181379423	-0.202935318707039
2	D	26	50	20120529	1	452	8.84	-0.158543678243165	-0.202057728480908
2	D	26	50	20120529	1	454	8.88	-0.160290868388799	-0.200767329315921
2	D	26	50	20120529	1	456	8.92	-0.162121921398682	-0.198479485325392
2	D	26	50	20120529	1	458	8.96	-0.163542781764798	-0.197286313342817
2	D	26	50	20120529	1	460	9	-0.165600321076694	-0.195674251303068
2	D	26	50	20120529	1	462	9.04	-0.166656526475753	-0.193940637607633
2	D	26	50	20120529	1	464	9.08	-0.168586779495968	-0.192554856808932
2	D	26	50	20120529	1	466	9.12	-0.170040767814783	-0.190181629674574
2	D	26	50	20120529	1	468	9.16	-0.170675106237117	-0.188844427111740
2	D	26	50	20120529	1	470	9.2	-0.172280882097582	-0.186691350602638
2	D	26	50	20120529	1	472	9.24	-0.173935681671186	-0.185028065747659
2	D	26	50	20120529	1	474	9.28	-0.174839137863372	-0.183112032644814
2	D	26	50	20120529	1	476	9.32	-0.176121716427360	-0.181573481426037
2	D	26	50	20120529	1	478	9.36	-0.177099998659131	-0.179941832528449
2	D	26	50	20120529	1	480	9.4	-0.178012244188608	-0.178541683319954
2	D	26	50	20120529	1	482	9.44	-0.178289352265087	-0.176979055115277
2	D	26	50	20120529	1	484	9.48	-0.178503181355718	-0.175653654164621
2	D	26	50	20120529	1	486	9.52	-0.178006085288544	-0.174257118271778
2	D	26	50	20120529	1	488	9.56	-0.177873997741818	-0.172812357696457
2	D	26	50	20120529	1	490	9.6	-0.177479149315204	-0.170494744510440
2	D	26	50	20120529	1	492	9.64	-0.177343738366606	-0.168391455389801
2	D	26	50	20120529	1	494	9.68	-0.177272462003063	-0.166116551453368
2	D	26	50	20120529	1	496	9.72	-0.176948889939992	-0.164980655120070
2	D	26	50	20120529	1	498	9.76	-0.176599862032798	-0.163147551500522
2	D	26	50	20120529	1	500	9.8	-0.176217246553498	-0.161005795770986
2	D	26	50	20120529	1	502	9.84	-0.175847995392362	-0.159837796789822
2	D	26	50	20120529	1	504	9.88	-0.174798931771794	-0.157887313444597
2	D	26	50	20120529	1	506	9.92	-0.174227094517848	-0.155919223140520
2	D	26	50	20120529	1	508	9.96	-0.174064601379532	-0.155711192325495
2	D	26	50	20120529	1	510	10	-0.173562909118280	-0.155347385886575
2	D	26	50	20120529	1	512	10.04	-0.172911310219417	-0.154122323388169
2	D	26	50	20120529	1	514	10.08	-0.173853035030601	-0.154648552254728
2	D	26	50	20120529	1	516	10.12	-0.174432014063036	-0.154622530725180
2	D	26	50	20120529	1	518	10.16	-0.174942262316341	-0.155622662556491
2	D	26	50	20120529	1	520	10.2	-0.175277572351979	-0.156219319258456
2	D	26	50	20120529	1	522	10.24	-0.175825650818077	-0.156406631844792
2	D	26	50	20120529	1	524	10.28	-0.177070300174321	-0.156140618273710
2	D	26	50	20120529	1	526	10.32	-0.178641915706187	-0.157002864282689
2	D	26	50	20120529	1	528	10.36	-0.180167781429309	-0.157400329004393
2	D	26	50	20120529	1	530	10.4	-0.181876787808759	-0.158194480630344
2	D	26	50	20120529	1	532	10.44	-0.183594067337548	-0.159104809900444
2	D	26	50	20120529	1	534	10.48	-0.185647858983505	-0.159948741843790
2	D	26	50	20120529	1	536	10.52	-0.187281982754827	-0.160708881633565
2	D	26	50	20120529	1	538	10.56	-0.188473316259770	-0.161996664503462
2	D	26	50	20120529	1	540	10.6	-0.190492176830736	-0.162352268503721
2	D	26	50	20120529	1	542	10.64	-0.192503683491177	-0.163095649862782
2	D	26	50	20120529	1	544	10.68	-0.194553444628481	-0.163445809140826
2	D	26	50	20120529	1	546	10.72	-0.196622651202267	-0.164506257180571
2	D	26	50	20120529	1	548	10.76	-0.198142718649784	-0.165369139585653
2	D	26	50	20120529	1	550	10.8	-0.199805904509812	-0.165448264834468
2	D	26	50	20120529	1	552	10.84	-0.202927568816717	-0.165913046121742
2	D	26	50	20120529	1	554	10.88	-0.203754105933246	-0.166092014848060
2	D	26	50	20120529	1	556	10.92	-0.206095690039145	-0.167420314936519
2	D	26	50	20120529	1	558	10.96	-0.207344723457433	-0.168466550129963
2	D	26	50	20120529	1	560	11	-0.20957175626478	-0.169380485644647
2	D	26	50	20120529	1	562	11.04	-0.210863711064686	-0.170522392385585
2	D	26	50	20120529	1	564	11.08	-0.21209598605226	-0.171834287596720
2	D	26	50	20120529	1	566	11.12	-0.213430437969715	-0.174135778748126
2	D	26	50	20120529	1	568	11.16	-0.214324079519778	-0.175816005881582
2	D	26	50	20120529	1	570	11.2	-0.215886856216879	-0.177455008689694
2	D	26	50	20120529	1	572	11.24	-0.217364850810915	-0.179474364235406
2	D	26	50	20120529	1	574	11.28	-0.21805809829919	-0.180561611622159
2	D	26	50	20120529	1	576	11.32	-0.218289605059351	-0.180130700749704
2	D	26	50	20120529	1	578	11.36	-0.217893413129852	-0.181113791307587
2	D	26	50	20120529	1	580	11.4	-0.217742799385459	-0.180096264649460
2	D	26	50	20120529	1	582	11.44	-0.217077836168431	-0.180895578154913
2	D	26	50	20120529	1	584	11.48	-0.216879987691055	-0.180360864006980
2	D	26	50	20120529	1	586	11.52	-0.216216085134199	-0.180857889363476
2	D	26	50	20120529	1	588	11.56	-0.215296280633232	-0.181199280517433
2	D	26	50	20120529	1	590	11.6	-0.214075248643479	-0.182167168279521
2	D	26	50	20120529	1	592	11.64	-0.212784213082389	-0.183496387606796
2	D	26	50	20120529	1	594	11.68	-0.210276671014945	-0.184707095837543
2	D	26	50	20120529	1	596	11.72	-0.207949441176704	-0.186830678922803
2	D	26	50	20120529	1	598	11.76	-0.205675951453833	-0.187617830191619
2	D	26	50	20120529	1	600	11.8	-0.203320083790953	-0.189099713872952
2	D	26	50	20120529	1	602	11.84	-0.201703496267805	-0.190389618063193
2	D	26	50	20120529	1	604	11.88	-0.199645320559805	-0.191368748823102
2	D	26	50	20120529	1	606	11.92	-0.197493170360586	-0.193065522255237
2	D	26	50	20120529	1	608	11.96	-0.195218973530933	-0.194276230485984
2	D	26	50	20120529	1	610	12	-0.192810292062567	-0.195485658853458
2	D	26	50	20120529	1	612	12.04	-0.190378905395457	-0.196620211683872
2	D	26	50	20120529	1	614	12.08	-0.188275142513275	-0.198021110425555
2	D	26	50	20120529	1	616	12.12	-0.186168657269984	-0.199423317314784
2	D	26	50	20120529	1	618	12.16	-0.183622599096169	-0.200993568130561
2	D	26	50	20120529	1	620	12.2	-0.181852887599555	-0.202317802355028
2	D	26	50	20120529	1	622	12.24	-0.179703579969596	-0.203105222324422
2	D	26	50	20120529	1	624	12.28	-0.178068805660035	-0.204963442376838
2	D	26	50	20120529	1	626	12.32	-0.175153475111881	-0.206341522782692
2	D	26	50	20120529	1	628	12.36	-0.172818608520403	-0.208020194281229
2	D	26	50	20120529	1	630	12.4	-0.171253074106856	-0.208670732519921
2	D	26	50	20120529	1	632	12.44	-0.169884256799835	-0.209827417792586
2	D	26	50	20120529	1	634	12.48	-0.168534672797262	-0.210967698187927
2	D	26	50	20120529	1	636	12.52	-0.167306923293088	-0.212597084343815
2	D	26	50	20120529	1	638	12.56	-0.166694356688546	-0.214599822880170
2	D	26	50	20120529	1	640	12.6	-0.165224140269103	-0.216498546009012
2	D	26	50	20120529	1	642	12.64	-0.163952691565852	-0.218365378622023
2	D	26	50	20120529	1	644	12.68	-0.164089163174621	-0.218882273679070
2	D	26	50	20120529	1	646	12.72	-0.164527922932347	-0.219269414641770
2	D	26	50	20120529	1	648	12.76	-0.164626422906966	-0.219612149298611
2	D	26	50	20120529	1	650	12.8	-0.164484860129373	-0.219971500964810
2	D	26	50	20120529	1	652	12.84	-0.164636180980547	-0.220004027876744
2	D	26	50	20120529	1	654	12.88	-0.164319609274609	-0.218770621518321
2	D	26	50	20120529	1	656	12.92	-0.164099416222948	-0.218997885637794
2	D	26	50	20120529	1	658	12.96	-0.164106982265507	-0.218120578254376
2	D	26	50	20120529	1	660	13	-0.163453898442403	-0.218312628456146
2	D	26	50	20120529	1	662	13.04	-0.163362328114239	-0.217404349795712
2	D	26	50	20120529	1	664	13.08	-0.163150761765308	-0.217721982161821
2	D	26	50	20120529	1	666	13.12	-0.164004451782235	-0.216974358162073
2	D	26	50	20120529	1	668	13.16	-0.163097870178075	-0.216906546621757
2	D	26	50	20120529	1	670	13.2	-0.163119366224223	-0.216844038382300
2	D	26	50	20120529	1	672	13.24	-0.163131174907469	-0.216351397087847
2	D	26	50	20120529	1	674	13.28	-0.162554387906055	-0.216424724061056
2	D	26	50	20120529	1	676	13.32	-0.163247988947721	-0.216349134346147
2	D	26	50	20120529	1	678	13.36	-0.162783702635194	-0.216063887470617
2	D	26	50	20120529	1	680	13.4	-0.162761004507518	-0.215783943895945
2	D	26	50	20120529	1	682	13.44	-0.163121699676601	-0.215175761353447
2	D	26	50	20120529	1	684	13.48	-0.163306820231916	-0.215016096642255
2	D	26	50	20120529	1	686	13.52	-0.163532175163080	-0.214961861552138
2	D	26	50	20120529	1	688	13.56	-0.163056292299341	-0.214972468153855
2	D	26	50	20120529	1	690	13.6	-0.163472353929392	-0.215567569220902
2	D	26	50	20120529	1	692	13.64	-0.163167025221275	-0.215509445043488
2	D	26	50	20120529	1	694	13.68	-0.163905103279478	-0.214963700029769
2	D	26	50	20120529	1	696	13.72	-0.163496749113343	-0.215080726202055
2	D	26	50	20120529	1	698	13.76	-0.163069444485472	-0.215384994250000
2	D	26	50	20120529	1	700	13.8	-0.162821744980022	-0.214811035675710
2	D	26	50	20120529	1	702	13.84	-0.163147650495471	-0.214808985066045
2	D	26	50	20120529	1	704	13.88	-0.163122972468807	-0.214839319946958
2	D	26	50	20120529	1	706	13.92	-0.162618805333821	-0.214871139752111
2	D	26	50	20120529	1	708	13.96	-0.162743326837988	-0.214767831451380
2	D	26	50	20120529	1	710	14	-0.162922224853629	-0.214627117201924
2	D	26	50	20120529	1	712	14.04	-0.162752943490212	-0.214328293876194
2	D	26	50	20120529	1	714	14.08	-0.162287596517514	-0.214042693447273
2	D	26	50	20120529	1	716	14.12	-0.161726790129354	-0.213132717730564
2	D	26	50	20120529	1	718	14.16	-0.161638967467131	-0.212625156483029
2	D	26	50	20120529	1	720	14.2	-0.161674959202294	-0.212521282496872
2	D	26	50	20120529	1	722	14.24	-0.160624127814772	-0.211187749818233
2	D	26	50	20120529	1	724	14.28	-0.160512334232667	-0.211210447945909
2	D	26	50	20120529	1	726	14.32	-0.159919213064607	-0.209837812262269
2	D	26	50	20120529	1	728	14.36	-0.158819732730540	-0.208886682930895
2	D	26	50	20120529	1	730	14.4	-0.157869946902051	-0.207613325039334
2	D	26	50	20120529	1	732	14.44	-0.156813741502992	-0.206536896386334
2	D	26	50	20120529	1	734	14.48	-0.155798406875887	-0.204326409877667
2	D	26	50	20120529	1	736	14.52	-0.154533251422987	-0.202498680269656
2	D	26	50	20120529	1	738	14.56	-0.152793344477200	-0.200915185343867
2	D	26	50	20120529	1	740	14.6	-0.151909036736648	-0.199280778729832
2	D	26	50	20120529	1	742	14.64	-0.150383524566916	-0.196920032030163
2	D	26	50	20120529	1	744	14.68	-0.149424051375524	-0.195471099524833
2	D	26	50	20120529	1	746	14.72	-0.148100913166568	-0.193558517103080
2	D	26	50	20120529	1	748	14.76	-0.147026605833911	-0.190958697600691
2	D	26	50	20120529	1	750	14.8	-0.145628443595471	-0.189372869222524
2	D	26	50	20120529	1	752	14.84	-0.144389663225510	-0.188360221601187
2	D	26	50	20120529	1	754	14.88	-0.143116305333950	-0.186113601936001
2	D	26	50	20120529	1	756	14.92	-0.142150326760171	-0.184900277410163
2	D	26	50	20120529	1	758	14.96	-0.140544770102808	-0.183633566322346
2	D	26	50	20120529	1	760	15	-0.139197378131257	-0.181653313781633
2	D	26	50	20120529	1	762	15.04	-0.138147748825264	-0.180420402397956
2	D	26	50	20120529	1	764	15.08	-0.136006205227763	-0.178064746867111
2	D	26	50	20120529	1	766	15.12	-0.134929281600015	-0.176870443513687
2	D	26	50	20120529	1	768	15.16	-0.133055943604618	-0.174687817012198
2	D	26	50	20120529	1	770	15.2	-0.131716612650372	-0.173167608143325
2	D	26	50	20120529	1	772	15.24	-0.130347017525892	-0.171106321165489
2	D	26	50	20120529	1	774	15.28	-0.128462082979283	-0.169230861849747
2	D	26	50	20120529	1	776	15.32	-0.125937994613160	-0.166984807869987
2	D	26	50	20120529	1	778	15.36	-0.124807048027330	-0.165909581298514
2	D	26	50	20120529	1	780	15.4	-0.122865120674157	-0.163106822149925
2	D	26	50	20120529	1	782	15.44	-0.121079958894374	-0.161912235953789
2	D	26	50	20120529	1	784	15.48	-0.119624450295979	-0.159344306967232
2	D	26	50	20120529	1	786	15.52	-0.118457158421597	-0.157582762553940
2	D	26	50	20120529	1	788	15.56	-0.116301543399150	-0.155567861780949
2	D	26	50	20120529	1	790	15.6	-0.114975435341712	-0.153992003608396
2	D	26	50	20120529	1	792	15.64	-0.113736230707683	-0.152175092734137
2	D	26	50	20120529	1	794	15.68	-0.112192828736387	-0.151083814838732
2	D	26	50	20120529	1	796	15.72	-0.110349259936477	-0.149340938044464
2	D	26	50	20120529	1	798	15.76	-0.108258698737899	-0.147697975438377
2	D	26	50	20120529	1	800	15.8	-0.106721519306278	-0.146225708409268
2	D	26	50	20120529	1	802	15.84	-0.104691415737491	-0.145227980741014
2	D	26	50	20120529	1	804	15.88	-0.102630482313045	-0.144051779321188
2	D	26	50	20120529	1	806	15.92	-0.100798227221634	-0.142173138024932
2	D	26	50	20120529	1	808	15.96	-0.0985663153774968	-0.140979824621001
2	D	26	50	20120529	1	810	16	-0.0967745775046488	-0.139695647995688
2	D	26	50	20120529	1	812	16.04	-0.0949445144442598	-0.138280090930431
2	D	26	50	20120529	1	814	16.08	-0.0924989149308478	-0.136115354230507
2	D	26	50	20120529	1	816	16.12	-0.0910640538504638	-0.135421823899519
2	D	26	50	20120529	1	818	16.16	-0.0884921650659328	-0.133208013988980
2	D	26	50	20120529	1	820	16.2	-0.0863313174533048	-0.131884239383921
2	D	26	50	20120529	1	822	16.24	-0.0840387358473418	-0.130119442279435
2	D	26	50	20120529	1	824	16.28	-0.0823144559614179	-0.128350614666297
2	D	26	50	20120529	1	826	16.32	-0.0797671744928715	-0.127218112445549
2	D	26	50	20120529	1	828	16.36	-0.0773945483992781	-0.125978837100841
2	D	26	50	20120529	1	830	16.4	-0.0749877690481535	-0.124794928217101
2	D	26	50	20120529	1	832	16.44	-0.072961908120054	-0.123719418802916
2	D	26	50	20120529	1	834	16.48	-0.0705552701902856	-0.122965289420780
2	D	26	50	20120529	1	836	16.52	-0.0686525165527908	-0.122478022137865
2	D	26	50	20120529	1	838	16.56	-0.0665511366204606	-0.121879668379625
2	D	26	50	20120529	1	840	16.6	-0.0646169167312029	-0.121183451042868
2	D	26	50	20120529	1	842	16.64	-0.0622173498692463	-0.120188905355130
2	D	26	50	20120529	1	844	16.68	-0.0604787157156649	-0.119731265846346
2	D	26	50	20120529	1	846	16.72	-0.0580741283955619	-0.118434856273718
2	D	26	50	20120529	1	848	16.76	-0.0562310545703992	-0.117323637967084
2	D	26	50	20120529	1	850	16.8	-0.0534501450213487	-0.116636895861195
2	D	26	50	20120529	1	852	16.84	-0.0507745236720169	-0.115448885758124
2	D	26	50	20120529	1	854	16.88	-0.0482767396781536	-0.114302241401752
2	D	26	50	20120529	1	856	16.92	-0.0464846482519144	-0.114105948559294
2	D	26	50	20120529	1	858	16.96	-0.0439390638396428	-0.113995639901429
2	D	26	50	20120529	1	860	17	-0.0417459721577927	-0.113647389811695
2	D	26	50	20120529	1	862	17.04	-0.039152021641688	-0.113752324458023
2	D	26	50	20120529	1	864	17.08	-0.0370268122108318	-0.114007943559422
2	D	26	50	20120529	1	866	17.12	-0.0346524183502855	-0.114829530928482
2	D	26	50	20120529	1	868	17.16	-0.033598475692927	-0.114706847901946
2	D	26	50	20120529	1	870	17.2	-0.0340904805912766	-0.113875431748627
2	D	26	50	20120529	1	872	17.24	-0.0339203506997231	-0.113755647859894
2	D	26	50	20120529	1	874	17.28	-0.0342686007894575	-0.113165567250994
2	D	26	50	20120529	1	876	17.32	-0.0345175730871132	-0.112554556281371
2	D	26	50	20120529	1	878	17.36	-0.0350772481044224	-0.110835226142916
2	D	26	50	20120529	1	880	17.4	-0.0352326701749272	-0.109733695199183
2	D	26	50	20120529	1	882	17.44	-0.0365434340152127	-0.108625163898317
2	D	26	50	20120529	1	884	17.48	-0.0381795376855221	-0.107451508062904
2	D	26	50	20120529	1	886	17.52	-0.039774204898454	-0.105996847992647
2	D	26	50	20120529	1	888	17.56	-0.0414042274504453	-0.103574865845727
2	D	26	50	20120529	1	890	17.6	-0.0430241383754655	-0.102666304342580
2	D	26	50	20120529	1	892	17.64	-0.0448812129148957	-0.0999578732386006
2	D	26	50	20120529	1	894	17.68	-0.0467470555784127	-0.0981514275447036
2	D	26	50	20120529	1	896	17.72	-0.047760339595853	-0.0966728672652426
2	D	26	50	20120529	1	898	17.76	-0.0485377327910895	-0.0959902263786846
2	D	26	50	20120529	1	900	17.8	-0.0498063530672163	-0.0946593807058138
2	D	26	50	20120529	1	902	17.84	-0.0512468002911714	-0.0932373182581695
2	D	26	50	20120529	1	904	17.88	-0.0527893537343299	-0.0908702783081476
2	D	26	50	20120529	1	906	17.92	-0.053717289963281	-0.0896863694244069
2	D	26	50	20120529	1	908	17.96	-0.0553623031790333	-0.087580322587321
2	D	26	50	20120529	1	910	18	-0.0575069580463721	-0.0861342892197944
2	D	26	50	20120529	1	912	18.04	-0.0591570341466778	-0.0850909107377468
2	D	26	50	20120529	1	914	18.08	-0.0613584484753425	-0.0837252966244447
2	D	26	50	20120529	1	916	18.12	-0.0636483572176726	-0.0828142461054283
2	D	26	50	20120529	1	918	18.16	-0.0656858924787295	-0.0813791658219424
2	D	26	50	20120529	1	920	18.2	-0.0677502277939001	-0.0806979313707727
2	D	26	50	20120529	1	922	18.24	-0.0702612410485326	-0.0794780950985867
2	D	26	50	20120529	1	924	18.28	-0.0725774612341907	-0.0785902306109255
2	D	26	50	20120529	1	926	18.32	-0.0748247314376153	-0.0779495070143567
2	D	26	50	20120529	1	928	18.36	-0.0772569100643202	-0.0768877013295914
2	D	26	50	20120529	1	930	18.4	-0.0790826244180048	-0.0767477295422555
2	D	26	50	20120529	1	932	18.44	-0.0815666905403131	-0.0765292335468688
2	D	26	50	20120529	1	934	18.48	-0.083381197251516	-0.0757103331835767
2	D	26	50	20120529	1	936	18.52	-0.0855240843519018	-0.0756194699621942
2	D	26	50	20120529	1	938	18.56	-0.0876930636925138	-0.0745168076476119
2	D	26	50	20120529	1	940	18.6	-0.0895709978819888	-0.0730956644387832
2	D	26	50	20120529	1	942	18.64	-0.0908150815528078	-0.0718925929612724
2	D	26	50	20120529	1	944	18.68	-0.0925865254610368	-0.0699938698324303
2	D	26	50	20120529	1	946	18.72	-0.0934631257376738	-0.0690451446641123
2	D	26	50	20120529	1	948	18.76	-0.0952371152303148	-0.0665442494004117
2	D	26	50	20120529	1	950	18.8	-0.0969913764437598	-0.0648592846515223
2	D	26	50	20120529	1	952	18.84	-0.0989755887824478	-0.0629952804656365
2	D	26	50	20120529	1	954	18.88	-0.100499545317261	-0.0620143819387745
2	D	26	50	20120529	1	956	18.92	-0.102022936166650	-0.0612475953452558
2	D	26	50	20120529	1	958	18.96	-0.104346984024375	-0.0591724490745076
2	D	26	50	20120529	1	960	19	-0.106280213964139	-0.0580792619907932
2	D	26	50	20120529	1	962	19.04	-0.108461284830709	-0.0562969993488125
2	D	26	50	20120529	1	964	19.08	-0.110364392021595	-0.0555139492993265
2	D	26	50	20120529	1	966	19.12	-0.111878873325540	-0.053744909554154
2	D	26	50	20120529	1	968	19.16	-0.113584768435153	-0.0530473487145135
2	D	26	50	20120529	1	970	19.2	-0.114379910010597	-0.0516242963173756
2	D	26	50	20120529	1	972	19.24	-0.115043105460672	-0.0499669087329524
2	D	26	50	20120529	1	974	19.28	-0.115036387946251	-0.0488535691059742
2	D	26	50	20120529	1	976	19.32	-0.114847802567708	-0.047739663793571
2	D	26	50	20120529	1	978	19.36	-0.114370576201085	-0.0463444714036119
2	D	26	50	20120529	1	980	19.4	-0.113648973730884	-0.0443649259696801
2	D	26	50	20120529	1	982	19.44	-0.113405799708834	-0.0422506059832542
2	D	26	50	20120529	1	984	19.48	-0.112861963883424	-0.0411228413779398
2	D	26	50	20120529	1	986	19.52	-0.112748119691653	-0.0400515746044422
2	D	26	50	20120529	1	988	19.56	-0.111529491864956	-0.0379581142680613
2	D	26	50	20120529	1	990	19.6	-0.110767301465515	-0.0367587904564908
2	D	26	50	20120529	1	992	19.64	-0.109415949695989	-0.0349069485072413
2	D	26	50	20120529	1	994	19.68	-0.108055829802377	-0.0342263582303493
2	D	26	50	20120529	1	996	19.72	-0.106936267635724	-0.0327494242964849
2	D	26	50	20120529	1	998	19.76	-0.104800522313828	-0.0317258165200393
2	D	26	50	20120529	1	1000	19.8	-0.102861140545068	-0.0304167497360286
2	D	26	50	20120529	1	1002	19.84	-0.100965387264707	-0.0291757773350463
2	D	26	50	20120529	1	1004	19.88	-0.0986370967662938	-0.0274452749094484
2	D	26	50	20120529	1	1006	19.92	-0.0966726834174798	-0.0253254394901293
2	D	26	50	20120529	1	1008	19.96	-0.0950324078171608	-0.0234911337890533
2	D	26	50	20120529	1	1010	20	-0.0928492156302478	-0.0215940370058078
2	D	26	50	20120529	1	1012	20.04	-0.0910821557840628	-0.0204264622887126
2	D	26	50	20120529	1	1014	20.08	-0.0888172220532438	-0.0182957374249632
2	D	26	50	20120529	1	1016	20.12	-0.0873380253776798	-0.0170183490247497
2	D	26	50	20120529	1	1018	20.16	-0.0854389486954468	-0.0149823764696793
2	D	26	50	20120529	1	1020	20.2	-0.0829894600947386	-0.0133739206745142
2	D	26	50	20120529	1	1022	20.24	-0.0809757614032755	-0.0115859304676059
2	D	26	50	20120529	1	1024	20.28	-0.079434268620289	-0.0098149108234461
2	D	26	50	20120529	1	1026	20.32	-0.0772339644492707	-0.00771119743873801
2	D	26	50	20120529	1	1028	20.36	-0.0765272819321528	-0.00733968353590261
2	D	26	50	20120529	1	1030	20.4	-0.0746871779554711	-0.00481184750383883
2	D	26	50	20120529	1	1032	20.44	-0.0718255875226873	-0.00331285183840146
2	D	26	50	20120529	1	1034	20.48	-0.0691183585002364	-0.00125276694209257
2	D	26	50	20120529	1	1036	20.52	-0.0675566424633078	0.000230177399411850
2	D	26	50	20120529	1	1038	20.56	-0.0654011688622169	0.0013288092053414
2	D	26	50	20120529	1	1040	20.6	-0.0635148908127236	0.00245820015625255
2	D	26	50	20120529	1	1042	20.64	-0.0617568112226595	0.00341838045442576
2	D	26	50	20120529	1	1044	20.68	-0.0590806241879028	0.00449339489386367
2	D	26	50	20120529	1	1046	20.72	-0.056557525771273	0.00521718939508622
2	D	26	50	20120529	1	1048	20.76	-0.0544674595474418	0.00574073125587674
2	D	26	50	20120529	1	1050	20.8	-0.0517632710841501	0.00687302134459076
2	D	26	50	20120529	1	1052	20.84	-0.0493334400519587	0.00750100287696253
2	D	26	50	20120529	1	1054	20.88	-0.0467983915307268	0.00835327868032667
2	D	26	50	20120529	1	1056	20.92	-0.0446813138278543	0.0102437993705070
2	D	26	50	20120529	1	1058	20.96	-0.0420944343795614	0.0114815190802960
2	D	26	50	20120529	1	1060	21	-0.0401529312904575	0.0125136828487940
2	D	26	50	20120529	1	1062	21.04	-0.0375945482454465	0.013910572295028
2	D	26	50	20120529	1	1064	21.08	-0.0354011030102058	0.0151679495733339
2	D	26	50	20120529	1	1066	21.12	-0.0327515739010998	0.016178122320937
2	D	26	50	20120529	1	1068	21.16	-0.0307626239469783	0.0173555965329689
2	D	26	50	20120529	1	1070	21.2	-0.0285328334231846	0.0188572084934966
2	D	26	50	20120529	1	1072	21.24	-0.0258333825753269	0.0200891299276798
2	D	26	50	20120529	1	1074	21.28	-0.0237441648796331	0.0213569723863473
2	D	26	50	20120529	1	1076	21.32	-0.0214993129814002	0.0227291130952398
2	D	26	50	20120529	1	1078	21.36	-0.0191865081214952	0.0239262448757886
2	D	26	50	20120529	1	1080	21.4	-0.0171383733297884	0.0247244977210701
2	D	26	50	20120529	1	1082	21.44	-0.0154465001476468	0.0256593423832734
2	D	26	50	20120529	1	1084	21.48	-0.0132350024762824	0.0265153163551032
2	D	26	50	20120529	1	1086	21.52	-0.0123311432332307	0.0261473733415127
2	D	26	50	20120529	1	1088	21.56	-0.0119285661294978	0.0263045843921739
2	D	26	50	20120529	1	1090	21.6	-0.0118919662825035	0.0257064851923751
2	D	26	50	20120529	1	1092	21.64	-0.0111434301150073	0.0250316154093429
2	D	26	50	20120529	1	1094	21.68	-0.0099914258892338	0.0244224994858931
2	D	26	50	20120529	1	1096	21.72	-0.0115785906992173	0.0231160560680407
2	D	26	50	20120529	1	1098	21.76	-0.0140109319604818	0.022680584356847
2	D	26	50	20120529	1	1100	21.8	-0.0142154838101435	0.0241382991283986
2	D	26	50	20120529	1	1102	21.84	-0.0141469863762499	0.02417568386392
2	D	26	50	20120529	1	1104	21.88	-0.0139120855035398	0.0243627843182219
2	D	26	50	20120529	1	1106	21.92	-0.0140295076556236	0.0241173758387433
2	D	26	50	20120529	1	1108	21.96	-0.0140998930646229	0.0246215854001362
2	D	26	50	20120529	1	1110	22	-0.0141507764685971	0.0252168561728103
2	D	26	50	20120529	1	1112	22.04	-0.014089816792991	0.0256599363529696
2	D	26	50	20120529	1	1114	22.08	-0.0140206122523163	0.0261935686275277
2	D	26	50	20120529	1	1116	22.12	-0.0141204203744808	0.0270282728273793
2	D	26	50	20120529	1	1118	22.16	-0.0143506260581639	0.0279998658290009
2	D	26	50	20120529	1	1120	22.2	-0.014429284616503	0.0286872867573992
2	D	26	50	20120529	1	1122	22.24	-0.0144112675357184	0.030706557450298
2	D	26	50	20120529	1	1124	22.28	-0.0146474412006347	0.032068869374932
2	D	26	50	20120529	1	1126	22.32	-0.0144478603116448	0.0340512078806494
2	D	26	50	20120529	1	1128	22.36	-0.0148344030620076	0.0356524837135583
2	D	26	50	20120529	1	1130	22.4	-0.0150425357004091	0.0373746111664398
2	D	26	50	20120529	1	1132	22.44	-0.0156538592112297	0.0390743954592493
2	D	26	50	20120529	1	1134	22.48	-0.0158093944188195	0.0408462919158178
2	D	26	50	20120529	1	1136	22.52	-0.0158848214991687	0.0430644363909253
2	D	26	50	20120529	1	1138	22.56	-0.0162777960928131	0.0451362946151409
2	D	26	50	20120529	1	1140	22.6	-0.0160180687010155	0.0471540308863246
2	D	26	50	20120529	1	1142	22.64	-0.0164064329584466	0.049484067938487
2	D	26	50	20120529	1	1144	22.68	-0.0169029209137889	0.0513927329886726
2	D	26	50	20120529	1	1146	22.72	-0.0166028106537177	0.0534597616735728
2	D	26	50	20120529	1	1148	22.76	-0.0171085334236223	0.056159495364143
2	D	26	50	20120529	1	1150	22.8	-0.0173627383114589	0.0575829720253497
2	D	26	50	20120529	1	1152	22.84	-0.0179263024160645	0.0598922413513487
2	D	26	50	20120529	1	1154	22.88	-0.0181322119107461	0.0619808933616175
2	D	26	50	20120529	1	1156	22.92	-0.0188430663578729	0.0632520592221566
2	D	26	50	20120529	1	1158	22.96	-0.0192366419922813	0.064963257632628
2	D	26	50	20120529	1	1160	23	-0.0201376374528692	0.0672223223771628
2	D	26	50	20120529	1	1162	23.04	-0.0206406025063272	0.0693140149465907
2	D	26	50	20120529	1	1164	23.08	-0.0215897519387139	0.0712067276677928
2	D	26	50	20120529	1	1166	23.12	-0.0227443866017134	0.0723965762484954
2	D	26	50	20120529	1	1168	23.16	-0.0233056879646193	0.0739005923720791
2	D	26	50	20120529	1	1170	23.2	-0.0246035117508091	0.0753566666558985
2	D	26	50	20120529	1	1172	23.24	-0.0258413021712762	0.0774179536337354
2	D	26	50	20120529	1	1174	23.28	-0.0270793047237776	0.0783463848374333
2	D	26	50	20120529	1	1176	23.32	-0.0284503140618202	0.0803470020534444
2	D	26	50	20120529	1	1178	23.36	-0.0297023880392672	0.08147547376554
2	D	26	50	20120529	1	1180	23.4	-0.0309702304979347	0.0831247296219795
2	D	26	50	20120529	1	1182	23.44	-0.0322809943382202	0.0838403923952184
2	D	26	50	20120529	1	1184	23.48	-0.0345030066874208	0.0851467014627825
2	D	26	50	20120529	1	1186	23.52	-0.0357240386771737	0.086564733401774
2	D	26	50	20120529	1	1188	23.56	-0.0374816940031691	0.087962188533433
2	D	26	50	20120529	1	1190	23.6	-0.0380814619749715	0.0889514309203129
2	D	26	50	20120529	1	1192	23.64	-0.0391560521503407	0.0894559516086895
2	D	26	50	20120529	1	1194	23.68	-0.0405145456983563	0.0905239656909937
2	D	26	50	20120529	1	1196	23.72	-0.0418329462918786	0.0905391684867892
2	D	26	50	20120529	1	1198	23.76	-0.042519688397767	0.0908961159899322
2	D	26	50	20120529	1	1200	23.8	-0.0431128802765044	0.090705974976471
2	D	26	50	20120529	1	1202	23.84	-0.0435546805933898	0.0907930905319133
2	D	26	50	20120529	1	1204	23.88	-0.0441983598963039	0.0905072072602796
2	D	26	50	20120529	1	1206	23.92	-0.0446722628610551	0.0907998080463346
2	D	26	50	20120529	1	1208	23.96	-0.0444829703757315	0.0913525534171881
2	D	26	50	20120529	1	1210	24	-0.0445891071035876	0.0913708674828208
2	D	26	50	20120529	1	1212	24.04	-0.045062515093592	0.0911675742832297
2	D	26	50	20120529	1	1214	24.08	-0.0448744954004745	0.091919865187734
2	D	26	50	20120529	1	1216	24.12	-0.0455087701831988	0.0928581958863686
2	D	26	50	20120529	1	1218	24.16	-0.0455517622754949	0.09401162846784
2	D	26	50	20120529	1	1220	24.2	-0.0456937493171572	0.0950844508762563
2	D	26	50	20120529	1	1222	24.24	-0.0454338875750711	0.0972436014326094
2	D	26	50	20120529	1	1224	24.28	-0.0451441152161409	0.0988174797061745
2	D	26	50	20120529	1	1226	24.32	-0.0448976177922193	0.100738405987946
2	D	26	50	20120529	1	1228	24.36	-0.0443222450043678	0.102354639957704
2	D	26	50	20120529	1	1230	24.4	-0.0437769949653948	0.103161519505716
2	D	26	50	20120529	1	1232	24.44	-0.0436900208313089	0.102708264058975
2	D	26	50	20120529	1	1234	24.48	-0.0430404725421109	0.103827331250881
2	D	26	50	20120529	1	1236	24.52	-0.0424836966626046	0.104795643277038
2	D	26	50	20120529	1	1238	24.56	-0.0419869541488211	0.105942924029513
2	D	26	50	20120529	1	1240	24.6	-0.0412286528366766	0.107580866177453
2	D	26	50	20120529	1	1242	24.64	-0.0404121566364405	0.108415747154000
2	D	26	50	20120529	1	1244	24.68	-0.0402182679570392	0.109941825009157
2	D	26	50	20120529	1	1246	24.72	-0.0393112620888112	0.111674731597811
2	D	26	50	20120529	1	1248	24.76	-0.0384830279160074	0.113054509059940
2	D	26	50	20120529	1	1250	24.8	-0.0374551067881965	0.113970707316324
2	D	26	50	20120529	1	1252	24.84	-0.0368324992673617	0.115950959857037
2	D	26	50	20120529	1	1254	24.88	-0.0358174474829684	0.117609478812310
2	D	26	50	20120529	1	1256	24.92	-0.0352518327686973	0.118715323107407
2	D	26	50	20120529	1	1258	24.96	-0.0343483624343753	0.119989317395071
2	D	26	50	20120529	1	1260	25	-0.0331554732945136	0.121388681715039
2	D	26	50	20120529	1	1262	25.04	-0.0326534981905492	0.122631704725687
2	D	26	50	20120529	1	1264	25.08	-0.0318092834044906	0.124471525859656
2	D	26	50	20120529	1	1266	25.12	-0.0308739932650152	0.125709457701480
2	D	26	50	20120529	1	1268	25.16	-0.0300273743159005	0.126928014817498
2	D	26	50	20120529	1	1270	25.2	-0.0295661992732107	0.127985987983510
2	D	26	50	20120529	1	1272	25.24	-0.0289880687689125	0.129237284143497
2	D	26	50	20120529	1	1274	25.28	-0.0284440208114676	0.130977756774710
2	D	26	50	20120529	1	1276	25.32	-0.0278454549211932	0.131576322664984
2	D	26	50	20120529	1	1278	25.36	-0.0279008920928382	0.132677712187361
2	D	26	50	20120529	1	1280	25.4	-0.027580148456892	0.132531765347724
2	D	26	50	20120529	1	1282	25.44	-0.028014594863253	0.132918977021101
2	D	26	50	20120529	1	1284	25.48	-0.028268446197699	0.133153029365674
2	D	26	50	20120529	1	1286	25.52	-0.0285107009809335	0.133555655966882
2	D	26	50	20120529	1	1288	25.56	-0.0286227066950734	0.133914583369012
2	D	26	50	20120529	1	1290	25.6	-0.028180269982085	0.133826689996111
2	D	26	50	20120529	1	1292	25.64	-0.0281928564827901	0.133778748156346
2	D	26	50	20120529	1	1294	25.68	-0.0280213830883524	0.133469388939577
2	D	26	50	20120529	1	1296	25.72	-0.0281249035211181	0.133559615764856
2	D	26	50	20120529	1	1298	25.76	-0.0278796788894026	0.133257539747934
2	D	26	50	20120529	1	1300	25.8	-0.0273414999182415	0.133310643467201
2	D	26	50	20120529	1	1302	25.84	-0.0269821482520425	0.133241488424001
2	D	26	50	20120529	1	1304	25.88	-0.0261739252011463	0.132916926411436
2	D	26	50	20120529	1	1306	25.92	-0.02491393162775	0.133041306494247
2	D	26	50	20120529	1	1308	25.96	-0.0227568316810623	0.132686763154160
2	D	26	50	20120529	1	1310	26	-0.0216122379343557	0.132063589947900
2	D	26	50	20120529	1	1312	26.04	-0.0194043677207788	0.131430305114669
2	D	26	50	20120529	1	1314	26.08	-0.0178756028598535	0.131051295879953
2	D	26	50	20120529	1	1316	26.12	-0.0155427161673628	0.130104621321301
2	D	26	50	20120529	1	1318	26.16	-0.0139937280524956	0.129648254604723
2	D	26	50	20120529	1	1320	26.2	-0.0119605839245499	0.129427142314246
2	D	26	50	20120529	1	1322	26.24	-0.0096195655040756	0.128523954822636
2	D	26	50	20120529	1	1324	26.28	-0.0082634054084379	0.127914358066576
2	D	26	50	20120529	1	1326	26.32	-0.0068885776937769	0.127843859520491
2	D	26	50	20120529	1	1328	26.36	-0.0069568134981614	0.128188574076320
2	D	26	50	20120529	1	1330	26.4	-0.0061750362408815	0.128322641522033
2	D	26	50	20120529	1	1332	26.44	-0.0043938342590726	0.128621747690475
2	D	26	50	20120529	1	1334	26.48	-0.0024536039621749	0.127792947832246
2	D	26	50	20120529	1	1336	26.52	-0.0012177934406951	0.127087467396656
2	D	26	50	20120529	1	1338	26.56	0.000211340074761000	0.125677991449717
2	D	26	50	20120529	1	1340	26.6	0.0007234268056963	0.124756489892475
2	D	26	50	20120529	1	1342	26.64	0.0024546363380753	0.122747953080514
2	D	26	50	20120529	1	1344	26.68	0.0036678901532352	0.121064614677221
2	D	26	50	20120529	1	1346	26.72	0.0049589257143256	0.119883746352640
2	D	26	50	20120529	1	1348	26.76	0.00702848584150238	0.117849400143166
2	D	26	50	20120529	1	1350	26.8	0.00877892867832967	0.116651066281089
2	D	26	50	20120529	1	1352	26.84	0.0110136689495916	0.114992193772426
2	D	26	50	20120529	1	1354	26.88	0.0129671928539757	0.112740836491806
2	D	26	50	20120529	1	1356	26.92	0.0153065849288533	0.111019455743685
2	D	26	50	20120529	1	1358	26.96	0.0174006109506591	0.108767603488319
2	D	26	50	20120529	1	1360	27	0.0190117537515927	0.107188139071182
2	D	26	50	20120529	1	1362	27.04	0.0206539385402203	0.105780006627127
2	D	26	50	20120529	1	1364	27.08	0.0230406360587593	0.103808239367789
2	D	26	50	20120529	1	1366	27.12	0.0250403340359548	0.101878262119219
2	D	26	50	20120529	1	1368	27.16	0.0268274050040476	0.100199661331360
2	D	26	50	20120529	1	1370	27.2	0.0287205419893183	0.0985128581048393
2	D	26	50	20120529	1	1372	27.24	0.0307315536750129	0.0971859015192646
2	D	26	50	20120529	1	1374	27.28	0.0331463233327649	0.0945111994087484
2	D	26	50	20120529	1	1376	27.32	0.0351673759347523	0.0925031575715348
2	D	26	50	20120529	1	1378	27.36	0.0369964490456476	0.0913189658450817
2	D	26	50	20120529	1	1380	27.4	0.0392246839345226	0.0896559921170872
2	D	26	50	20120529	1	1382	27.44	0.0418518684693431	0.087551642336276
2	D	26	50	20120529	1	1384	27.48	0.0443163477338126	0.085059444485984
2	D	26	50	20120529	1	1386	27.52	0.0465062574351473	0.0831348412489505
2	D	26	50	20120529	1	1388	27.56	0.048789717363633	0.0814336130440938
2	D	26	50	20120529	1	1390	27.6	0.0508523478443542	0.0794585223828835
2	D	26	50	20120529	1	1392	27.64	0.0522396913490422	0.0778190246000244
2	D	26	50	20120529	1	1394	27.68	0.0538217013505909	0.0767891235732262
2	D	26	50	20120529	1	1396	27.72	0.0550828970055152	0.0751569797008914
2	D	26	50	20120529	1	1398	27.76	0.0563182125522481	0.0733476348691913
2	D	26	50	20120529	1	1400	27.8	0.0584579883827967	0.0716174152863059
2	D	26	50	20120529	1	1402	27.84	0.0593963190814313	0.0702344558436612
2	D	26	50	20120529	1	1404	27.88	0.0606764651980914	0.0686099487245633
2	D	26	50	20120529	1	1406	27.92	0.0617549444607571	0.066740924080531
2	D	26	50	20120529	1	1408	27.96	0.0628884366309991	0.0653320845296949
2	D	26	50	20120529	1	1410	28	0.0641633430864107	0.0628577835520348
2	D	26	50	20120529	1	1412	28.04	0.0641526021344044	0.0608872113031563
2	D	26	50	20120529	1	1414	28.08	0.0644680495405596	0.0589257607317551
2	D	26	50	20120529	1	1416	28.12	0.0650781978399098	0.0567267434950787
2	D	26	50	20120529	1	1418	28.16	0.0654915151885422	0.0542967576065023
2	D	26	50	20120529	1	1420	28.2	0.0663211996373542	0.0521744819616812
2	D	26	50	20120529	1	1422	28.24	0.0666990704301525	0.0496663812798804
2	D	26	50	20120529	1	1424	28.28	0.0673777090923285	0.0474516238462547
2	D	26	50	20120529	1	1426	28.32	0.067747978487229	0.0453217899370496
2	D	26	50	20120529	1	1428	28.36	0.0688634889320255	0.0425957730874227
2	D	26	50	20120529	1	1430	28.4	0.0700918748323027	0.0408944741718878
2	D	26	50	20120529	1	1432	28.44	0.0712974918942258	0.0382465006977004
2	D	26	50	20120529	1	1434	28.48	0.0723179884008342	0.0365279483767047
2	D	26	50	20120529	1	1436	28.52	0.0731719612604732	0.0350743489666195
2	D	26	50	20120529	1	1438	28.56	0.074299937997822	0.0333099761262028
2	D	26	50	20120529	1	1440	28.6	0.0754731695691667	0.0326083847779095
2	D	26	50	20120529	1	1442	28.64	0.0765538408628541	0.0316941664205134
2	D	26	50	20120529	1	1444	28.68	0.0778819995299568	0.0312460728532755
2	D	26	50	20120529	1	1446	28.72	0.0803628129610717	0.0307979085753595
2	D	26	50	20120529	1	1448	28.76	0.082224130141189	0.0301062874326809
2	D	26	50	20120529	1	1450	28.8	0.0833856944506442	0.0296283539592769
2	D	26	50	20120529	1	1452	28.84	0.085173967500265	0.0288904173224306
2	D	26	50	20120529	1	1454	28.88	0.0872893481468626	0.0287197217454522
2	D	26	50	20120529	1	1456	28.92	0.0894137797602595	0.0279747140407941
2	D	26	50	20120529	1	1458	28.96	0.0916519848547493	0.0278145543548553
2	D	26	50	20120529	1	1460	29	0.0935962456602998	0.0272221402935772
2	D	26	50	20120529	1	1462	29.04	0.0955494867219714	0.0269477121517987
2	D	26	50	20120529	1	1464	29.08	0.097567710896834	0.0266505858823441
2	D	26	50	20120529	1	1466	29.12	0.0994217448771052	0.0262765263950964
2	D	26	50	20120529	1	1468	29.16	0.101334468720215	0.0262400396851872
2	D	26	50	20120529	1	1470	29.2	0.103766208940715	0.0265773296198132
2	D	26	50	20120529	1	1472	29.24	0.105112186698704	0.0267432875813577
2	D	26	50	20120529	1	1474	29.28	0.106364614229542	0.0265400650924447
2	D	26	50	20120529	1	1476	29.32	0.108248841669369	0.0259454590001449
2	D	26	50	20120529	1	1478	29.36	0.110100471486584	0.0261666420013001
2	D	26	50	20120529	1	1480	29.4	0.111532786982556	0.0256849608619558
2	D	26	50	20120529	1	1482	29.44	0.112929393586077	0.0258246144512401
2	D	26	50	20120529	1	1484	29.48	0.114405337570448	0.025442564657365
2	D	26	50	20120529	1	1486	29.52	0.116113566132439	0.0253232050327007
2	D	26	50	20120529	1	1488	29.56	0.117737224723399	0.0241477107196562
2	D	26	50	20120529	1	1490	29.6	0.119053503996578	0.0241286895472423
2	D	26	50	20120529	1	1492	29.64	0.120767672255530	0.0231332246206879
2	D	26	50	20120529	1	1494	29.68	0.122333348090433	0.0224758981568969
2	D	26	50	20120529	1	1496	29.72	0.123892023568203	0.0207963074195445
2	D	26	50	20120529	1	1498	29.76	0.124383179938415	0.0189725376095081
2	D	26	50	20120529	1	1500	29.8	0.125297751849202	0.0164536818335654
2	D	26	50	20120529	1	1502	29.84	0.125916258150706	0.0142724695456392
2	D	26	50	20120529	1	1504	29.88	0.126213808684229	0.0122928534010294
2	D	26	50	20120529	1	1506	29.92	0.127308975666931	0.0101298137573797
2	D	26	50	20120529	1	1508	29.96	0.128219304937030	0.00820082645830284
2	D	26	50	20120529	1	1510	30	0.129266176526577	0.0057391756209581
2	D	26	50	20120529	1	1512	30.04	0.129560050104838	0.00390805190039742
2	D	26	50	20120529	1	1514	30.08	0.130006234483767	0.00140743947940933
2	D	26	50	20120529	1	1516	30.12	0.130512310807062	-0.00069528395580511
2	D	26	50	20120529	1	1518	30.16	0.131329796956792	-0.00268487030602971
2	D	26	50	20120529	1	1520	30.2	0.131306462433013	-0.004216605015436
2	D	26	50	20120529	1	1522	30.24	0.131633216476599	-0.00582293949025751
2	D	26	50	20120529	1	1524	30.28	0.132305816446864	-0.00799333304443151
2	D	26	50	20120529	1	1526	30.32	0.132616377745161	-0.0102836519086947
2	D	26	50	20120529	1	1528	30.36	0.133179800428410	-0.012311209893069
2	D	26	50	20120529	1	1530	30.4	0.133275401265226	-0.0141977707852747
2	D	26	50	20120529	1	1532	30.44	0.133303968379186	-0.0161960545489079
2	D	26	50	20120529	1	1534	30.48	0.133977204745554	-0.0186461088350412
2	D	26	50	20120529	1	1536	30.52	0.134133616765553	-0.0207535698856895
2	D	26	50	20120529	1	1538	30.56	0.133872482231260	-0.0232548187027807
2	D	26	50	20120529	1	1540	30.6	0.134327364023598	-0.0253469355362774
2	D	26	50	20120529	1	1542	30.64	0.134262027357016	-0.0280794789814947
2	D	26	50	20120529	1	1544	30.68	0.134432086537891	-0.030364494544899
2	D	26	50	20120529	1	1546	30.72	0.134407125668516	-0.0332362673153319
2	D	26	50	20120529	1	1548	30.76	0.134852107965916	-0.0349578601954868
2	D	26	50	20120529	1	1550	30.8	0.134458885884898	-0.0376194808305511
2	D	26	50	20120529	1	1552	30.84	0.134503080058723	-0.038811309310241
2	D	26	50	20120529	1	1554	30.88	0.134932435296259	-0.0388868283144717
2	D	26	50	20120529	1	1556	30.92	0.135011065570327	-0.0388732518642729
2	D	26	50	20120529	1	1558	30.96	0.135271634419194	-0.0389789643280603
2	D	26	50	20120529	1	1560	31	0.135939567484703	-0.0385995308292756
2	D	26	50	20120529	1	1562	31.04	0.136274311834917	-0.0383736809233646
2	D	26	50	20120529	1	1564	31.08	0.136743052920165	-0.0381594982793432
2	D	26	50	20120529	1	1566	31.12	0.137616966191034	-0.0375825698565731
2	D	26	50	20120529	1	1568	31.16	0.138715173732895	-0.0369538812174202
2	D	26	50	20120529	1	1570	31.2	0.139990582234121	-0.0370389461631969
2	D	26	50	20120529	1	1572	31.24	0.140831261486273	-0.0367158690748728
2	D	26	50	20120529	1	1574	31.28	0.142993311180429	-0.036847673778886
2	D	26	50	20120529	1	1576	31.32	0.145061669226078	-0.0369699325413531
2	D	26	50	20120529	1	1578	31.36	0.146772584793837	-0.0370126417909368
2	D	26	50	20120529	1	1580	31.4	0.148893763716041	-0.0372079446839005
2	D	26	50	20120529	1	1582	31.44	0.150658419399170	-0.0372563107877337
2	D	26	50	20120529	1	1584	31.48	0.153333050799008	-0.037680221303055
2	D	26	50	20120529	1	1586	31.52	0.154933092023477	-0.0373048890236012
2	D	26	50	20120529	1	1588	31.56	0.156905071414850	-0.0380354717499231
2	D	26	50	20120529	1	1590	31.6	0.159219644041708	-0.0387162034481714
2	D	26	50	20120529	1	1592	31.64	0.160797764955960	-0.0381322746682676
2	D	26	50	20120529	1	1594	31.68	0.161855384568581	-0.0388565641442369
2	D	26	50	20120529	1	1596	31.72	0.164305368144036	-0.0392449071884646
2	D	26	50	20120529	1	1598	31.76	0.166457306211221	-0.0398323007915963
2	D	26	50	20120529	1	1600	31.8	0.168169635992542	-0.0401168405603457
2	D	26	50	20120529	1	1602	31.84	0.169845974038701	-0.0404953548203149
2	D	26	50	20120529	1	1604	31.88	0.171357556204844	-0.0406709294340835
2	D	26	50	20120529	1	1606	31.92	0.173764759820037	-0.0405236390915624
2	D	26	50	20120529	1	1608	31.96	0.175829511621102	-0.041174177330254
2	D	26	50	20120529	1	1610	32	0.178076414129000	-0.0411221342711586
2	D	26	50	20120529	1	1612	32.04	0.179158641057606	-0.0414343219150525
2	D	26	50	20120529	1	1614	32.08	0.180927115117354	-0.0420657682706521
2	D	26	50	20120529	1	1616	32.12	0.182151753351691	-0.0424943456907292
2	D	26	50	20120529	1	1618	32.16	0.184204555048153	-0.0425133668631432
2	D	26	50	20120529	1	1620	32.2	0.185659851514513	-0.0442400509121226
2	D	26	50	20120529	1	1622	32.24	0.186529875698085	-0.044531096063259
2	D	26	50	20120529	1	1624	32.28	0.187169312360312	-0.0457244801778675
2	D	26	50	20120529	1	1626	32.32	0.188571858660796	-0.0473794635992346
2	D	26	50	20120529	1	1628	32.36	0.189390971156122	-0.0482602358058806
2	D	26	50	20120529	1	1630	32.4	0.191433024829511	-0.0497494733977376
2	D	26	50	20120529	1	1632	32.44	0.193143374711845	-0.0509990725014505
2	D	26	50	20120529	1	1634	32.48	0.194081846831836	-0.0516657327747531
2	D	26	50	20120529	1	1636	32.52	0.196345224927736	-0.0526366610960004
2	D	26	50	20120529	1	1638	32.56	0.197880283039014	-0.0544872302530437
2	D	26	50	20120529	1	1640	32.6	0.198505365433582	-0.0553795990109011
2	D	26	50	20120529	1	1642	32.64	0.199153358087862	-0.0574553816777524
2	D	26	50	20120529	1	1644	32.68	0.199485627564341	-0.0587042029640059
2	D	26	50	20120529	1	1646	32.72	0.199060727099526	-0.0595378111483468
2	D	26	50	20120529	1	1648	32.76	0.199071121569210	-0.0612598282925703
2	D	26	50	20120529	1	1650	32.8	0.199796259573317	-0.0630279487989273
2	D	26	50	20120529	1	1652	32.84	0.199926084378342	-0.0652980444092486
2	D	26	50	20120529	1	1654	32.88	0.200737701541788	-0.0672342441974936
2	D	26	50	20120529	1	1656	32.92	0.200956551090566	-0.0687930610966193
2	D	26	50	20120529	1	1658	32.96	0.200659778374502	-0.0681946366277011
2	D	26	50	20120529	1	1660	33	0.200652070910587	-0.0676451439480411
2	D	26	50	20120529	1	1662	33.04	0.200355934590626	-0.0678550132406973
2	D	26	50	20120529	1	1664	33.08	0.20047791051038	-0.0673724128625374
2	D	26	50	20120529	1	1666	33.12	0.200751843677412	-0.0670093842410763
2	D	26	50	20120529	1	1668	33.16	0.200743499817394	-0.0664675990253311
2	D	26	50	20120529	1	1670	33.2	0.20110483138258	-0.0662788015147543
2	D	26	50	20120529	1	1672	33.24	0.201565582161202	-0.0664968732460723
2	D	26	50	20120529	1	1674	33.28	0.201376148254522	-0.0657034287269028
2	D	26	50	20120529	1	1676	33.32	0.201951379621017	-0.0654845791781256
2	D	26	50	20120529	1	1678	33.36	0.202309670627044	-0.0648604160223723
2	D	26	50	20120529	1	1680	33.4	0.202632959847403	-0.0643023673506598
2	D	26	50	20120529	1	1682	33.44	0.203751532064562	-0.0639969679318653
2	D	26	50	20120529	1	1684	33.48	0.204657053008549	-0.0639428035524265
2	D	26	50	20120529	1	1686	33.52	0.205945118721159	-0.0636842853132247
2	D	26	50	20120529	1	1688	33.56	0.207159786749881	-0.0631413687266296
2	D	26	50	20120529	1	1690	33.6	0.208325240146632	-0.0631751684307703
2	D	26	50	20120529	1	1692	33.64	0.209385476054344	-0.0622803955098569
2	D	26	50	20120529	1	1694	33.68	0.210801245251635	-0.0619111443487213
2	D	26	50	20120529	1	1696	33.72	0.212739495649546	-0.0610491104717767
2	D	26	50	20120529	1	1698	33.76	0.213922273162436	-0.0607205179505594
2	D	26	50	20120529	1	1700	33.8	0.21529476742472	-0.0603959559379947
2	D	26	50	20120529	1	1702	33.84	0.216692363977735	-0.059974166743017
2	D	26	50	20120529	1	1704	33.88	0.217473858392302	-0.0588674032091038
2	D	26	50	20120529	1	1706	33.92	0.219190713657023	-0.0573782363279249
2	D	26	50	20120529	1	1708	33.96	0.220227756462311	-0.0564345316177533
2	D	26	50	20120529	1	1710	34	0.221849152311572	-0.0545005945712081
2	D	26	50	20120529	1	1712	34.04	0.222814353067892	-0.0538550060799848
2	D	26	50	20120529	1	1714	34.08	0.224258972221856	-0.0526451463773746
2	D	26	50	20120529	1	1716	34.12	0.225726925899599	-0.0519917797115582
2	D	26	50	20120529	1	1718	34.16	0.226846275934217	-0.0505273615677209
2	D	26	50	20120529	1	1720	34.2	0.227933806163682	-0.0497622720304771
2	D	26	50	20120529	1	1722	34.24	0.229169828817196	-0.048810506303
2	D	26	50	20120529	1	1724	34.28	0.230234731629663	-0.0477639882668439
2	D	26	50	20120529	1	1726	34.32	0.231576113193574	-0.0475044800781484
2	D	26	50	20120529	1	1728	34.36	0.232686977946818	-0.046202696493984
2	D	26	50	20120529	1	1730	34.4	0.233853704135776	-0.0453343693666869
2	D	26	50	20120529	1	1732	34.44	0.235167508535221	-0.044068648228363
2	D	26	50	20120529	1	1734	34.48	0.236602935301029	-0.0428962651851557
2	D	26	50	20120529	1	1736	34.52	0.237412572565488	-0.0416482217163614
2	D	26	50	20120529	1	1738	34.56	0.238956186668818	-0.0402036025623973
2	D	26	50	20120529	1	1740	34.6	0.240227564661392	-0.0383396690871896
2	D	26	50	20120529	1	1742	34.64	0.240274940815731	-0.0381268299460524
2	D	26	50	20120529	1	1744	34.68	0.240491315490774	-0.0378666146505758
2	D	26	50	20120529	1	1746	34.72	0.240211301205424	-0.0371665789372011
2	D	26	50	20120529	1	1748	34.76	0.240112306256058	-0.0365980650851271
2	D	26	50	20120529	1	1750	34.8	0.240103113867903	-0.0361349101434499
2	D	26	50	20120529	1	1752	34.84	0.240009775772786	-0.0350869778937314
2	D	26	50	20120529	1	1754	34.88	0.239478031473334	-0.0337646882129126
2	D	26	50	20120529	1	1756	34.92	0.239457525376679	-0.032693421439415
2	D	26	50	20120529	1	1758	34.96	0.23942782689187	-0.0313202200703507
2	D	26	50	20120529	1	1760	35	0.239421462930839	-0.0297921623162066
2	D	26	50	20120529	1	1762	35.04	0.239949671696385	-0.0292681961913473
2	D	26	50	20120529	1	1764	35.08	0.241074678585253	-0.0278645892306921
2	D	26	50	20120529	1	1766	35.12	0.241630464515266	-0.0276383150607124
2	D	26	50	20120529	1	1768	35.16	0.242232212386055	-0.0269474717354931
2	D	26	50	20120529	1	1770	35.2	0.243022757767422	-0.0264821954734723
2	D	26	50	20120529	1	1772	35.24	0.243804817867414	-0.0261399557913781
2	D	26	50	20120529	1	1774	35.28	0.244731127750769	-0.0259928775808913
2	D	26	50	20120529	1	1776	35.32	0.245002656754744	-0.0268244351555667
2	D	26	50	20120529	1	1778	35.36	0.244702843479521	-0.0284903787320422
2	D	26	50	20120529	1	1780	35.4	0.244978615124184	-0.0285045208676659
2	D	26	50	20120529	1	1782	35.44	0.245004778075088	-0.0284246178013918
2	D	26	50	20120529	1	1784	35.48	0.24458263532672	-0.0286049300305944
2	D	26	50	20120529	1	1786	35.52	0.24464839625737	-0.0288941367040997
2	D	26	50	20120529	1	1788	35.56	0.244642032296339	-0.0293516347915274
2	D	26	50	20120529	1	1790	35.6	0.244478690629885	-0.0299689390115032
2	D	26	50	20120529	1	1792	35.64	0.244655467325182	-0.0302956223444114
2	D	26	50	20120529	1	1794	35.68	0.244292721546433	-0.0312070829853609
2	D	26	50	20120529	1	1796	35.72	0.243401767002138	-0.0328574702126503
2	D	26	50	20120529	1	1798	35.76	0.243521268048159	-0.0350601078360464
2	D	26	50	20120529	1	1800	35.8	0.243364290342735	-0.0363003731302476
2	D	26	50	20120529	1	1802	35.84	0.243369240090203	-0.036393004118583
2	D	26	50	20120529	1	1804	35.88	0.243386917759733	-0.0361702654825092
2	D	26	50	20120529	1	1806	35.92	0.243542481251594	-0.0355564967964393
2	D	26	50	20120529	1	1808	35.96	0.243167007550784	-0.0350848565733879
2	D	26	50	20120529	1	1810	36	0.243014979592829	-0.0347532234930114
2	D	26	50	20120529	1	1812	36.04	0.242857294780624	-0.0339548999370518
2	D	26	50	20120529	1	1814	36.08	0.243102660833696	-0.0338947958606509
2	D	26	50	20120529	1	1816	36.12	0.242055435690759	-0.0344201761990726
2	D	26	50	20120529	1	1818	36.16	0.241217514155053	-0.0343416873463608
2	D	26	50	20120529	1	1820	36.2	0.240716882553973	-0.0344336112279151
2	D	26	50	20120529	1	1822	36.24	0.240084729091592	-0.0342893614445531
2	D	26	50	20120529	1	1824	36.28	0.239094779597931	-0.0339725776065815
2	D	26	50	20120529	1	1826	36.32	0.23744368526386	-0.0350919276411998
2	D	26	50	20120529	1	1828	36.36	0.23632928497671	-0.0354327531097317
2	D	26	50	20120529	1	1830	36.4	0.234567174877993	-0.0363944183321454
2	D	26	50	20120529	1	1832	36.44	0.232651622607759	-0.0371347591320477
2	D	26	50	20120529	1	1834	36.48	0.231453076613648	-0.0378807567861995
2	D	26	50	20120529	1	1836	36.52	0.229251146097033	-0.0383417904075331
2	D	26	50	20120529	1	1838	36.56	0.227492571532222	-0.0385701858978564
2	D	26	50	20120529	1	1840	36.6	0.225496409088932	-0.0385510940147644
2	D	26	50	20120529	1	1842	36.64	0.223138207973675	-0.0388120164170222
2	D	26	50	20120529	1	1844	36.68	0.221009109455522	-0.0394349774912475
2	D	26	50	20120529	1	1846	36.72	0.218121285361157	-0.0405210935071501
2	D	26	50	20120529	1	1848	36.76	0.215768033993368	-0.0414884155838133
2	D	26	50	20120529	1	1850	36.8	0.213696918231272	-0.0422443127329017
2	D	26	50	20120529	1	1852	36.84	0.211627923789520	-0.0424309889231349
2	D	26	50	20120529	1	1854	36.88	0.209066783028063	-0.0430433433956425
2	D	26	50	20120529	1	1856	36.92	0.206915764199693	-0.0433516419522398
2	D	26	50	20120529	1	1858	36.96	0.204299186266591	-0.0434579908121303
2	D	26	50	20120529	1	1860	37	0.201072728734715	-0.0436863155917754
2	D	26	50	20120529	1	1862	37.04	0.198582227940697	-0.0441361062152882
2	D	26	50	20120529	1	1864	37.08	0.1958331381968	-0.0451287427147179
2	D	26	50	20120529	1	1866	37.12	0.192938525877335	-0.0462598307219038
2	D	26	50	20120529	1	1868	37.16	0.190037832439552	-0.0479612710587949
2	D	26	50	20120529	1	1870	37.2	0.187864964011644	-0.0489843838604937
2	D	26	50	20120529	1	1872	37.24	0.185223142366452	-0.0502798741943056
2	D	26	50	20120529	1	1874	37.28	0.182040171901619	-0.051765788384291
2	D	26	50	20120529	1	1876	37.32	0.179555681515242	-0.0532164886565734
2	D	26	50	20120529	1	1878	37.36	0.176670332294611	-0.053800912411224
2	D	26	50	20120529	1	1880	37.4	0.174669785789278	-0.0547365561040901
2	D	26	50	20120529	1	1882	37.44	0.171851399580824	-0.0561181013331723
2	D	26	50	20120529	1	1884	37.48	0.169502673696435	-0.056918263366763
2	D	26	50	20120529	1	1886	37.52	0.167217516711674	-0.0582474119833594
2	D	26	50	20120529	1	1888	37.56	0.164850547472331	-0.0592383514265142
2	D	26	50	20120529	1	1890	37.6	0.161786300236059	-0.0612079973655093
2	D	26	50	20120529	1	1892	37.64	0.159244604911084	-0.0621686019277513
2	D	26	50	20120529	1	1894	37.68	0.156120112177055	-0.0631972301623433
2	D	26	50	20120529	1	1896	37.72	0.153287088858231	-0.0643798662538778
2	D	26	50	20120529	1	1898	37.76	0.150730968554919	-0.0652530724179651
2	D	26	50	20120529	1	1900	37.8	0.148123795142007	-0.0660854078100998
2	D	26	50	20120529	1	1902	37.84	0.146191484441058	-0.0672201020618699
2	D	26	50	20120529	1	1904	37.88	0.145857942172372	-0.0670275568853528
2	D	26	50	20120529	1	1906	37.92	0.145921157518610	-0.0681579377857576
2	D	26	50	20120529	1	1908	37.96	0.146165250779476	-0.0685092284346511
2	D	26	50	20120529	1	1910	38	0.146092772334404	-0.0692732573117231
2	D	26	50	20120529	1	1912	38.04	0.146011172211856	-0.0704409734501746
2	D	26	50	20120529	1	1914	38.08	0.145818627035338	-0.0732116299508978
2	D	26	50	20120529	1	1916	38.12	0.144727631982646	-0.0747424454214886
2	D	26	50	20120529	1	1918	38.16	0.144570795698578	-0.0770927269407964
2	D	26	50	20120529	1	1920	38.2	0.143680689682421	-0.0789317702573064
2	D	26	50	20120529	1	1922	38.24	0.143496771208634	-0.0805497012833393
2	D	26	50	20120529	1	1924	38.28	0.143359097518337	-0.0826672739609587
2	D	26	50	20120529	1	1926	38.32	0.142465102414883	-0.0854407588888067
2	D	26	50	20120529	1	1928	38.36	0.142322691109152	-0.0867131268308738
2	D	26	50	20120529	1	1930	38.4	0.142443182104666	-0.0885187947073117
2	D	26	50	20120529	1	1932	38.44	0.142160197970835	-0.0893321089270325
2	D	26	50	20120529	1	1934	38.48	0.142529873396040	-0.0921062302509835
2	D	26	50	20120529	1	1936	38.52	0.142570885589349	-0.0943915993677785
2	D	26	50	20120529	1	1938	38.56	0.142786765289645	-0.0962079445566126
2	D	26	50	20120529	1	1940	38.6	0.142940490303875	-0.0983975714152346
2	D	26	50	20120529	1	1942	38.64	0.143230404084161	-0.0997580448622376
2	D	26	50	20120529	1	1944	38.68	0.143409160678445	-0.101843444181313
2	D	26	50	20120529	1	1946	38.72	0.143322752229784	-0.103178603205550
2	D	26	50	20120529	1	1948	38.76	0.143311792074676	-0.105472104050328
2	D	26	50	20120529	1	1950	38.8	0.143418353066601	-0.107479792334151
2	D	26	50	20120529	1	1952	38.84	0.144013645052478	-0.110009912321118
2	D	26	50	20120529	1	1954	38.88	0.144290944047788	-0.110395879486561
2	D	26	50	20120529	1	1956	38.92	0.144473964495963	-0.110692277436031
2	D	26	50	20120529	1	1958	38.96	0.144126096243890	-0.109601890495170
2	D	26	50	20120529	1	1960	39	0.143917916936441	-0.109329237191413
2	D	26	50	20120529	1	1962	39.04	0.143337481264036	-0.108239486646655
2	D	26	50	20120529	1	1964	39.08	0.142935872896594	-0.107941059300723
2	D	26	50	20120529	1	1966	39.12	0.142611827071979	-0.107171918041623
2	D	26	50	20120529	1	1968	39.16	0.141445652426311	-0.107189751274644
2	D	26	50	20120529	1	1970	39.2	0.141458606622542	-0.106066639431950
2	D	26	50	20120529	1	1972	39.24	0.140157098810022	-0.105071464419176
2	D	26	50	20120529	1	1974	39.28	0.139040075156714	-0.103999285477930
2	D	26	50	20120529	1	1976	39.32	0.137802362517993	-0.103558326618115
2	D	26	50	20120529	1	1978	39.36	0.136498393973875	-0.102309639682150
2	D	26	50	20120529	1	1980	39.4	0.134708232949148	-0.100985702442531
2	D	26	50	20120529	1	1982	39.44	0.133577187368369	-0.100401306972151
2	D	26	50	20120529	1	1984	39.48	0.131748177897084	-0.0991176323926526
2	D	26	50	20120529	1	1986	39.52	0.129584869552858	-0.0979193550991186
2	D	26	50	20120529	1	1988	39.56	0.127450686936948	-0.0962846585713036
2	D	26	50	20120529	1	1990	39.6	0.125323136982646	-0.0952175000882044
2	D	26	50	20120529	1	1992	39.64	0.123855833843142	-0.0939864837507011
2	D	26	50	20120529	1	1994	39.68	0.122418957508432	-0.0927886802187101
2	D	26	50	20120529	1	1996	39.72	0.120400811115315	-0.0912401800075219
2	D	26	50	20120529	1	1998	39.76	0.119061211460493	-0.0907907995059422
2	D	26	50	20120529	1	2000	39.8	0.117472582939472	-0.0897108070347648
2	D	26	50	20120529	1	2002	39.84	0.115985516165433	-0.0880809471173332
2	D	26	50	20120529	1	2004	39.88	0.113851588107965	-0.0861037563489828
2	D	26	50	20120529	1	2006	39.92	0.112161977667523	-0.0849691823053656
2	D	26	50	20120529	1	2008	39.96	0.110879795083333	-0.0833508128731283
2	D	26	50	20120529	1	2010	40	0.109102213488244	-0.0819775266512503
2	D	26	50	20120529	1	2012	40.04	0.107203398435521	-0.0805557682595219
2	D	26	50	20120529	1	2014	40.08	0.106360187741091	-0.0791206809049682
2	D	26	50	20120529	1	2016	40.12	0.105323010585515	-0.0775953030855248
2	D	26	50	20120529	1	2018	40.16	0.104347641633682	-0.0761396389236385
2	D	26	50	20120529	1	2020	40.2	0.102826039764450	-0.0736406316350437
2	D	26	50	20120529	1	2022	40.24	0.100938899044683	-0.072150630367863
2	D	26	50	20120529	1	2024	40.28	0.0993728696563896	-0.0708189361668544
2	D	26	50	20120529	1	2026	40.32	0.0977666483186531	-0.0686364793709934
2	D	26	50	20120529	1	2028	40.36	0.0955788882219331	-0.0671444557784185
2	D	26	50	20120529	1	2030	40.4	0.0942291133005296	-0.0660023864029207
2	D	26	50	20120529	1	2032	40.44	0.0923631221445886	-0.0646185147925283
2	D	26	50	20120529	1	2034	40.48	0.0899419743836702	-0.0637077754004956
2	D	26	50	20120529	1	2036	40.52	0.0882477960334219	-0.0622759760924745
2	D	26	50	20120529	1	2038	40.56	0.085628559378822	-0.061364062903185
2	D	26	50	20120529	1	2040	40.6	0.0840369327250492	-0.0605775480304712
2	D	26	50	20120529	1	2042	40.64	0.0820476334601777	-0.0598887510722767
2	D	26	50	20120529	1	2044	40.68	0.0796058241805345	-0.0586325333076706
2	D	26	50	20120529	1	2046	40.72	0.0769479114720094	-0.0576453105591791
2	D	26	50	20120529	1	2048	40.76	0.0748878902153108	-0.0573592929372569
2	D	26	50	20120529	1	2050	40.8	0.0725898992424717	-0.0563334577744505
2	D	26	50	20120529	1	2052	40.84	0.0703839170040006	-0.054776359144803
2	D	26	50	20120529	1	2054	40.88	0.0680744496881028	-0.0540397518687054
2	D	26	50	20120529	1	2056	40.92	0.0660663229980755	-0.0530962734327038
2	D	26	50	20120529	1	2058	40.96	0.0639479866451325	-0.0518274268824071
2	D	26	50	20120529	1	2060	41	0.0611112722289108	-0.0510136318300751
2	D	26	50	20120529	1	2062	41.04	0.0591435779046317	-0.0505002298805268
2	D	26	50	20120529	1	2064	41.08	0.056698841061493	-0.049509700559305
2	D	26	50	20120529	1	2066	41.12	0.0542825228398901	-0.0485289363827315
2	D	26	50	20120529	1	2068	41.16	0.05165795460016	-0.047933906026363
2	D	26	50	20120529	1	2070	41.2	0.0498697522612174	-0.0480680441827541
2	D	26	50	20120529	1	2072	41.24	0.0491988493472276	-0.0482999752069833
2	D	26	50	20120529	1	2074	41.28	0.049680035511825	-0.0487156832836429
2	D	26	50	20120529	1	2076	41.32	0.0491811009670198	-0.0493945057935819
2	D	26	50	20120529	1	2078	41.36	0.0492566199712505	-0.049733634205839
2	D	26	50	20120529	1	2080	41.4	0.0489037029767603	-0.0497465742599347
2	D	26	50	20120529	1	2082	41.44	0.0482649734213145	-0.0496822982535249
2	D	26	50	20120529	1	2084	41.48	0.0481180366321839	-0.0496480742853154
2	D	26	50	20120529	1	2086	41.52	0.0475973231985182	-0.0492031626985928
2	D	26	50	20120529	1	2088	41.56	0.0464518809236741	-0.0482016873643983
2	D	26	50	20120529	1	2090	41.6	0.0451474103337411	-0.0472814585993622
2	D	26	50	20120529	1	2092	41.64	0.043965622770344	-0.0461068835251332
2	D	26	50	20120529	1	2094	41.68	0.0427921083562869	-0.0441052056489503
2	D	26	50	20120529	1	2096	41.72	0.0413243668105779	-0.0419850873869187
2	D	26	50	20120529	1	2098	41.76	0.0405346699573488	-0.0409381450866939
2	D	26	50	20120529	1	2100	41.8	0.0389513164529159	-0.0382392599242611
2	D	26	50	20120529	1	2102	41.84	0.0383101120237359	-0.0361354758288749
2	D	26	50	20120529	1	2104	41.88	0.0375350522808774	-0.0347538598891145
2	D	26	50	20120529	1	2106	41.92	0.0369512649223297	-0.0339927301498453
2	D	26	50	20120529	1	2108	41.96	0.0358210254432812	-0.0320750565592674
2	D	26	50	20120529	1	2110	42	0.0353090801337021	-0.0320520048782007
2	D	26	50	20120529	1	2112	42.04	0.032774526587217	-0.0307093505220836
2	D	26	50	20120529	1	2114	42.08	0.0305102292525015	-0.0290728225877055
2	D	26	50	20120529	1	2116	42.12	0.0302635904072236	-0.0288604077106371
2	D	26	50	20120529	1	2118	42.16	0.0307778691691806	-0.0287334820434141
2	D	26	50	20120529	1	2120	42.2	0.030850206192896	-0.0294256688715176
2	D	26	50	20120529	1	2122	42.24	0.0301441600718812	-0.0289983642436466
2	D	26	50	20120529	1	2124	42.28	0.0297896874424724	-0.0292469122772336
2	D	26	50	20120529	1	2126	42.32	0.0293857880490586	-0.0287088040167507
2	D	26	50	20120529	1	2128	42.36	0.0291162389440703	-0.0281493411314759
2	D	26	50	20120529	1	2130	42.4	0.0285918485551424	-0.0270089193147782
2	D	26	50	20120529	1	2132	42.44	0.0286520940528995	-0.025765684172096
2	D	26	50	20120529	1	2134	42.48	0.0288070918593356	-0.0245047713598842
2	D	26	50	20120529	1	2136	42.52	0.0286675089807293	-0.0228340194572966
2	D	26	50	20120529	1	2138	42.56	0.0281181860066968	-0.0210238685238659
2	D	26	50	20120529	1	2140	42.6	0.0280992991845713	-0.0190320265030093
2	D	26	50	20120529	1	2142	42.64	0.0278343109183216	-0.0170841948082138
2	D	26	50	20120529	1	2144	42.68	0.0272379158458654	-0.0150027765003165
2	D	26	50	20120529	1	2146	42.72	0.0269508375637715	-0.0130449321734994
2	D	26	50	20120529	1	2148	42.76	0.0263385608730099	-0.0117839415795416
2	D	26	50	20120529	1	2150	42.8	0.0256680468677497	-0.0115362067187529
2	D	26	50	20120529	1	2152	42.84	0.0256466144612120	-0.0124493007763669
2	D	26	50	20120529	1	2154	42.88	0.0259479763002859	-0.0126027500189522
2	D	26	50	20120529	1	2156	42.92	0.0255812141550200	-0.0130941043790631
2	D	26	50	20120529	1	2158	42.96	0.0255812212260879	-0.0134407210521329
2	D	26	50	20120529	1	2160	43	0.0257036284809791	-0.012685594649436
2	D	26	50	20120529	1	2162	43.04	0.025817550454496	-0.0121984617168088
2	D	26	50	20120529	1	2164	43.08	0.0257889621273326	-0.0120632841134494
2	D	26	50	20120529	1	2166	43.12	0.0257261639740955	-0.0113567500887556
2	D	26	50	20120529	1	2168	43.16	0.0257349108849787	-0.0109814390225052
2	D	26	50	20120529	1	2170	43.2	0.0258100763358189	-0.0103254560615984
2	D	26	50	20120529	1	2172	43.24	0.0258342735298711	-0.0094456596623105
2	D	26	50	20120529	1	2174	43.28	0.0252428635602223	-0.00820976428801701
2	D	26	50	20120529	1	2176	43.32	0.0248351175059189	-0.00753818255151731
2	D	26	50	20120529	1	2178	43.36	0.0235969028213831	-0.00685547095428171
2	D	26	50	20120529	1	2180	43.4	0.023842374940472	-0.00585438452881681
2	D	26	50	20120529	1	2182	43.44	0.0234458365286504	-0.00487659020072427
2	D	26	50	20120529	1	2184	43.48	0.0229516678835504	-0.00436426305348337
2	D	26	50	20120529	1	2186	43.52	0.0223071471235666	-0.00352315246619416
2	D	26	50	20120529	1	2188	43.56	0.0214027716925647	-0.00302406235789707
2	D	26	50	20120529	1	2190	43.6	0.0206632369943929	-0.00290403805285847
2	D	26	50	20120529	1	2192	43.64	0.0201272500542535	-0.00208656604526432
2	D	26	50	20120529	1	2194	43.68	0.0200186030973242	-0.00185242177681002
2	D	26	50	20120529	1	2196	43.72	0.0209999329593227	-0.00170003319439651
2	D	26	50	20120529	1	2198	43.76	0.0210375736674988	-0.000748527682214891
2	D	26	50	20120529	1	2200	43.8	0.0214003286386357	-3.29122851303303e-05
2	D	26	50	20120529	1	2202	43.84	0.0212049543278871	0.00099113319041288
2	D	26	50	20120529	1	2204	43.88	0.0210920406886401	0.00137885115224596
2	D	26	50	20120529	1	2206	43.92	0.0202797942001589	0.00137218313529937
2	D	26	50	20120529	1	2208	43.96	0.0197410771207373	0.00239021820320248
2	D	26	50	20120529	1	2210	44	0.0186509687799482	0.00373742208434965
2	D	26	50	20120529	1	2212	44.04	0.0179959686974673	0.00486811694016532
2	D	26	50	20120529	1	2214	44.08	0.0171327843577898	0.00570081083543806
2	D	26	50	20120529	1	2216	44.12	0.0160678348762753	0.00731110935087487
2	D	26	50	20120529	1	2218	44.16	0.0157900338351505	0.00724662828349847
2	D	26	50	20120529	1	2220	44.2	0.0158370988625063	0.00715183354841261
2	D	26	50	20120529	1	2222	44.24	0.0151688907324596	0.00719199084962297
2	D	26	50	20120529	1	2224	44.28	0.015659558491886	0.00699522353851541
2	D	26	50	20120529	1	2226	44.32	0.0164112342134907	0.0068235309409755
2	D	26	50	20120529	1	2228	44.36	0.0172433645446589	0.00726430595302814
2	D	26	50	20120529	1	2230	44.4	0.0173856697843727	0.00715316998022905
2	D	26	50	20120529	1	2232	44.44	0.0174297133444524	0.00691355482660871
2	D	26	50	20120529	1	2234	44.48	0.0173786057876286	0.00667346166880428
2	D	26	50	20120529	1	2236	44.52	0.0175509468020869	0.00639117969200714
2	D	26	50	20120529	1	2238	44.56	0.017740302219914	0.00702588651697478
2	D	26	50	20120529	1	2240	44.6	0.0183188004197384	0.00718338748141627
2	D	26	50	20120529	1	2242	44.64	0.0189323407103180	0.00771393182066088
2	D	26	50	20120529	1	2244	44.68	0.0199129599300014	0.00824978794604577
2	D	26	50	20120529	1	2246	44.72	0.0208612116196187	0.00894714344187704
2	D	26	50	20120529	1	2248	44.76	0.0226771308473276	0.00967621465674352
2	D	26	50	20120529	1	2250	44.8	0.0245126838847656	0.0100327492095263
2	D	26	50	20120529	1	2252	44.84	0.0261139554750338	0.0108151204365023
2	D	26	50	20120529	1	2254	44.88	0.0279352928377429	0.0114440494919609
2	D	26	50	20120529	1	2256	44.92	0.0291468000991532	0.0125842379634208
2	D	26	50	20120529	1	2258	44.96	0.0297545937329221	0.012635043585649
2	D	26	50	20120529	1	2260	45	0.0296032658106804	0.0129901596822287
2	D	26	50	20120529	1	2262	45.04	0.0288710213834226	0.0137868922479306
2	D	26	50	20120529	1	2264	45.08	0.0279715462024143	0.0136018070479551
2	D	26	50	20120529	1	2266	45.12	0.027504109729177	0.0146517580875338
2	D	26	50	20120529	1	2268	45.16	0.0264628964080934	0.0159773697560107
2	D	26	50	20120529	1	2270	45.2	0.0252594664274445	0.0175438283581207
2	D	26	50	20120529	1	2272	45.24	0.0245310120925340	0.0192198057798213
2	D	26	50	20120529	1	2274	45.28	0.0232888800364304	0.0210634028640021
2	D	26	50	20120529	1	2276	45.32	0.0218748220375492	0.0235416565685691
2	D	26	50	20120529	1	2278	45.36	0.0207563983128142	0.0247972590088542
2	D	26	50	20120529	1	2280	45.4	0.0188197035498224	0.0260510300425761
2	D	26	50	20120529	1	2282	45.44	0.0171000905686548	0.0262690310632159
2	D	26	50	20120529	1	2284	45.48	0.0154391674503258	0.026148752199736
2	D	26	50	20120529	1	2286	45.52	0.0131931841812429	0.02601404835792
2	D	26	50	20120529	1	2288	45.56	0.0121132907050148	0.0257075882789538
2	D	26	50	20120529	1	2290	45.6	0.0104444974882111	0.0246560992821259
2	D	26	50	20120529	1	2292	45.64	0.0085041540542284	0.0233900528746827
2	D	26	50	20120529	1	2294	45.68	0.0060596859116665	0.0218820769531242
2	D	26	50	20120529	1	2296	45.72	0.0036886578793986	0.0202417730685345
2	D	26	50	20120529	1	2298	45.76	0.0017054489252336	0.0188563521871846
2	D	26	50	20120529	1	2300	45.8	-0.00115014453493900	0.0174129923903978
2	D	26	50	20120529	1	2302	45.84	-0.003557362292268	0.0157506409163707
2	D	26	50	20120529	1	2304	45.88	-0.0052884516164942	0.014487090595865
2	D	26	50	20120529	1	2306	45.92	-0.0077407120757848	0.0129453008280302
2	D	26	50	20120529	1	2308	45.96	-0.0095791189961917	0.0108504969887651
2	D	26	50	20120529	1	2310	46	-0.0107906757550767	0.00934761223603119
2	D	26	50	20120529	1	2312	46.04	-0.0122011416515096	0.0079447830928352
2	D	26	50	20120529	1	2314	46.08	-0.0140508622804154	0.00541454289771538
2	D	26	50	20120529	1	2316	46.12	-0.0145017842747781	0.00407195925227648
2	D	26	50	20120529	1	2318	46.16	-0.0148888545267996	0.00231253615932811
2	D	26	50	20120529	1	2320	46.2	-0.0140859347767623	0.00122451095511637
2	D	26	50	20120529	1	2322	46.24	-0.0135855860183947	-0.00115815605476982
2	D	26	50	20120529	1	2324	46.28	-0.0132679536522857	-0.00364321212657182
2	D	26	50	20120529	1	2326	46.32	-0.0126468310556914	-0.00617946272933171
2	D	26	50	20120529	1	2328	46.36	-0.0121578667165009	-0.00765766945540221
2	D	26	50	20120529	1	2330	46.4	-0.011236124742953	-0.00951067105977281
2	D	26	50	20120529	1	2332	46.44	-0.0099555402200886	-0.0106248026463459
2	D	26	50	20120529	1	2334	46.48	-0.0089350437134801	-0.0126024388919685
2	D	26	50	20120529	1	2336	46.52	-0.0068571467973532	-0.0137400252104736
2	D	26	50	20120529	1	2338	46.56	-0.0049612874509748	-0.0152001653582847
2	D	26	50	20120529	1	2340	46.6	-0.0032288829081356	-0.0164762031845462
2	D	26	50	20120529	1	2342	46.64	-0.001452404399625	-0.0179165231292807
2	D	26	50	20120529	1	2344	46.68	0.0005825782059517	-0.0193876587875393
2	D	26	50	20120529	1	2346	46.72	0.0032122658987776	-0.0215319883857587
2	D	26	50	20120529	1	2348	46.76	0.0051779166844591	-0.0225694908104547
2	D	26	50	20120529	1	2350	46.8	0.00643105132207786	-0.0236857295752358
2	D	26	50	20120529	1	2352	46.84	0.00821444533490845	-0.0247454705082001
2	D	26	50	20120529	1	2354	46.88	0.00794616902212627	-0.0241507937052222
2	D	26	50	20120529	1	2356	46.92	0.00863213331055534	-0.0233289234934491
2	D	26	50	20120529	1	2358	46.96	0.00957371670038335	-0.0221332059264626
2	D	26	50	20120529	1	2360	47	0.0097410888754902	-0.0209300637382737
2	D	26	50	20120529	1	2362	47.04	0.0115901023976149	-0.019677565496758
2	D	26	50	20120529	1	2364	47.08	0.0133343934054459	-0.018035804972199
2	D	26	50	20120529	1	2366	47.12	0.0145034530467816	-0.0169039391475537
2	D	26	50	20120529	1	2368	47.16	0.0163993477484990	-0.0151780329160336
2	D	26	50	20120529	1	2370	47.2	0.0167584165719855	-0.0147324142225298
2	D	26	50	20120529	1	2372	47.24	0.0171160711819097	-0.0147961952541929
2	D	26	50	20120529	1	2374	47.28	0.0176029849114347	-0.0138925127878365
2	D	26	50	20120529	1	2376	47.32	0.0176463305571214	-0.0127046441061212
2	D	26	50	20120529	1	2378	47.36	0.0186864068505009	-0.0114794472574271
2	D	26	50	20120529	1	2380	47.4	0.0195230697361365	-0.0097631435359955
2	D	26	50	20120529	1	2382	47.44	0.0203379608039793	-0.00764887304704421
2	D	26	50	20120529	1	2384	47.48	0.021202130143403	-0.00628223362890941
2	D	26	50	20120529	1	2386	47.52	0.0220816154157072	-0.00508596451863361
2	D	26	50	20120529	1	2388	47.56	0.0224622715021166	-0.00281638580336936
2	D	26	50	20120529	1	2390	47.6	0.0221992284866220	-0.00160136351414974
2	D	26	50	20120529	1	2392	47.64	0.0218490055689681	-0.0013324578763323
2	D	26	50	20120529	1	2394	47.68	0.0213064255652009	-0.00138529572344969
2	D	26	50	20120529	1	2396	47.72	0.0208988520449521	-0.0010026632735869
2	D	26	50	20120529	1	2398	47.76	0.0198287873529825	-0.00104271380167330
2	D	26	50	20120529	1	2400	47.8	0.0191268565934342	-0.00016177188939986
2	D	26	50	20120529	1	2402	47.84	0.0184060248696248	0.00083856500287694
2	D	26	50	20120529	1	2404	47.88	0.0179969112708066	0.001971071466266
2	D	26	50	20120529	1	2406	47.92	0.0177120634863433	0.00339060558290346
2	D	26	50	20120529	1	2408	47.96	0.0174499104354435	0.00422410458995726
2	D	26	50	20120529	1	2410	48	0.0182304742974868	0.00573063094261426
2	D	26	50	20120529	1	2412	48.04	0.0187855618181316	0.00710143359334472
2	D	26	50	20120529	1	2414	48.08	0.0200173801915015	0.0081876526700606
2	D	26	50	20120529	1	2416	48.12	0.021857766621987	0.0103683703721487
2	D	26	50	20120529	1	2418	48.16	0.0227964084476053	0.0113937459155473
2	D	26	50	20120529	1	2420	48.2	0.0240121986547892	0.0129929619464025
2	D	26	50	20120529	1	2422	48.24	0.0241266884350515	0.0144711594800849
2	D	26	50	20120529	1	2424	48.28	0.0237374190809405	0.0153426756589651
2	D	26	50	20120529	1	2426	48.32	0.0231905639095743	0.0157581503903869
2	D	26	50	20120529	1	2428	48.36	0.0219472792694174	0.0163544323257581
2	D	26	50	20120529	1	2430	48.4	0.0204878532994552	0.0163995033119909
2	D	26	50	20120529	1	2432	48.44	0.0186705110900599	0.0177764594180633
2	D	26	50	20120529	1	2434	48.48	0.0167973145160186	0.0187441350481171
2	D	26	50	20120529	1	2436	48.52	0.0150728932087389	0.0191517962496067
2	D	26	50	20120529	1	2438	48.56	0.0135523449286110	0.0198123895467268
2	D	26	50	20120529	1	2440	48.6	0.0114932146264567	0.0202527402947108
2	D	26	50	20120529	1	2442	48.64	0.00900426239629039	0.0208996652177505
2	D	26	50	20120529	1	2444	48.68	0.00736228973969711	0.0208054078838183
2	D	26	50	20120529	1	2446	48.72	0.0045048500237188	0.0208168418004701
2	D	26	50	20120529	1	2448	48.76	0.0025777719129511	0.02061651844936
2	D	26	50	20120529	1	2450	48.8	-0.000460906342113099	0.0211326074046768
2	D	26	50	20120529	1	2452	48.84	-0.0030490444404764	0.020767047340939
2	D	26	50	20120529	1	2454	48.88	-0.0054878910841279	0.0211765682332632
2	D	26	50	20120529	1	2456	48.92	-0.007224849394638	0.0210966439537856
2	D	26	50	20120529	1	2458	48.96	-0.0098084620096018	0.0215684397403289
2	D	26	50	20120529	1	2460	49	-0.0125002053935446	0.0215139218074995
2	D	26	50	20120529	1	2462	49.04	-0.014051894656316	0.0213775774779511
2	D	26	50	20120529	1	2464	49.08	-0.0146954608221451	0.0214269759576848
2	D	26	50	20120529	1	2466	49.12	-0.0156673083822079	0.0221554373636631
2	D	26	50	20120529	1	2468	49.16	-0.015874773511808	0.0223706806678563
2	D	26	50	20120529	1	2470	49.2	-0.0165400902822264	0.0233209614710929
2	D	26	50	20120529	1	2472	49.24	-0.0172816331636568	0.024266151105505
2	D	26	50	20120529	1	2474	49.28	-0.0190887859643352	0.0252834656315981
2	D	26	50	20120529	1	2476	49.32	-0.0204037924453079	0.0268616572565283
2	D	26	50	20120529	1	2478	49.36	-0.0220618164258341	0.0281477430701504
2	D	26	50	20120529	1	2480	49.4	-0.0233894094075118	0.0291780683610173
2	D	26	50	20120529	1	2482	49.44	-0.0249912891096118	0.0304208792396308
2	D	26	50	20120529	1	2484	49.48	-0.026304244980919	0.0310272940151764
2	D	26	50	20120529	1	2486	49.52	-0.0285524909917016	0.032141482170292
2	D	26	50	20120529	1	2488	49.56	-0.0303022974324259	0.0329181682587473
2	D	26	50	20120529	1	2490	49.6	-0.0320738827620106	0.0331870102569545
2	D	26	50	20120529	1	2492	49.64	-0.0334404373273318	0.0326422551927284
2	D	26	50	20120529	1	2494	49.68	-0.0352436303300356	0.032903672569733
2	D	26	50	20120529	1	2496	49.72	-0.0369265444692596	0.0322989548504623
2	D	26	50	20120529	1	2498	49.76	-0.0386396520680402	0.0317958483756481
2	D	26	50	20120529	1	2500	49.8	-0.0384729162890364	0.0310211421861801
2	D	26	50	20120529	1	2502	49.84	-0.0384120343951763	0.0303689776018917
2	D	26	50	20120529	1	2504	49.88	-0.0373029374088851	0.0297664519136427
2	D	26	50	20120529	1	2506	49.92	-0.0372426919111281	0.0289221664169059
2	D	26	50	20120529	1	2508	49.96	-0.0373860224556746	0.0284621934557441
2	D	26	50	20120529	1	2510	50	-0.0369911033183819	0.0273818050047692
2	D	26	50	20120529	1	2512	50.04	-0.0365954063636299	0.0270569601494921
2	D	26	50	20120529	1	2514	50.08	-0.0360091441313481	0.026983633176283
2	D	26	50	20120529	1	2516	50.12	-0.0348137094070741	0.0259040225427674
2	D	26	50	20120529	1	2518	50.16	-0.0339170272978515	0.0245721869204025
2	D	26	50	20120529	1	2520	50.2	-0.0338953898303472	0.0231361944691689
2	D	26	50	20120529	1	2522	50.24	-0.0327080161233787	0.0211882567083562
2	D	26	50	20120529	1	2524	50.28	-0.0317984646707385	0.0197282933372403
2	D	26	50	20120529	1	2526	50.32	-0.0309301375434414	0.0178736936715442
2	D	26	50	20120529	1	2528	50.36	-0.0302504665053649	0.0162781779304749
2	D	26	50	20120529	1	2530	50.4	-0.0293032262612874	0.0143500391595354
2	D	26	50	20120529	1	2532	50.44	-0.0291982916149593	0.0134334873497614
2	D	26	50	20120529	1	2534	50.48	-0.0284756284845867	0.0109440472159161
2	D	26	50	20120529	1	2536	50.52	-0.027549742865301	0.009156198430364
2	D	26	50	20120529	1	2538	50.56	-0.026599815615455	0.00757058218423128
2	D	26	50	20120529	1	2540	50.6	-0.0252611210573126	0.00634700461006608
2	D	26	50	20120529	1	2542	50.64	-0.0238961928375882	0.00373035596628526
2	D	26	50	20120529	1	2544	50.68	-0.0221857722445761	0.00246993812882024
2	D	26	50	20120529	1	2546	50.72	-0.020629713061897	0.00141974313740198
2	D	26	50	20120529	1	2548	50.76	-0.0198267933118596	0.00039366048722218
2	D	26	50	20120529	1	2550	50.8	-0.0177135339856055	-0.00046208013936978
2	D	26	50	20120529	1	2552	50.84	-0.0159563029236788	-0.00133655909566318
2	D	26	50	20120529	1	2554	50.88	-0.0136636506070377	-0.0017668335720152
2	D	26	50	20120529	1	2556	50.92	-0.0114122933264178	-0.00222426094876477
2	D	26	50	20120529	1	2558	50.96	-0.0093355914207511	-0.00233676163765155
2	D	26	50	20120529	1	2560	51	-0.00790589221987	-0.00260256307669958
2	D	26	50	20120529	1	2562	51.04	-0.0057471659275856	-0.00224158506490385
2	D	26	50	20120529	1	2564	51.08	-0.0036198139631824	-0.00204849541616524
2	D	26	50	20120529	1	2566	51.12	-0.0010889090876883	-0.00158607586554048
2	D	26	50	20120529	1	2568	51.16	0.0011956468563083	-0.00104871006717777
2	D	26	50	20120529	1	2570	51.2	0.0031727032743702	-0.0001532158973475
2	D	26	50	20120529	1	2572	51.24	0.004166089306988	0.00056360653101255
2	D	26	50	20120529	1	2574	51.28	0.0059646578313428	0.00113985613127272
2	D	26	50	20120529	1	2576	51.32	0.00739194579810007	0.00139167806925668
2	D	26	50	20120529	1	2578	51.36	0.00652641881365649	0.00130056028943299
2	D	26	50	20120529	1	2580	51.4	0.00915563981600681	0.00120658579821329
2	D	26	50	20120529	1	2582	51.44	0.0105352617146443	0.00110818481854337
2	D	26	50	20120529	1	2584	51.48	0.0109763054272737	0.00064172768819804
2	D	26	50	20120529	1	2586	51.52	0.0122668453065105	0.000128637572740240
2	D	26	50	20120529	1	2588	51.56	0.0122827071258261	-0.000895204963156759
2	D	26	50	20120529	1	2590	51.6	0.0123228912970942	-0.0012517062819208
2	D	26	50	20120529	1	2592	51.64	0.0132493213886013	-0.00186493049576921
2	D	26	50	20120529	1	2594	51.68	0.0131950509431453	-0.00197879590074368
2	D	26	50	20120529	1	2596	51.72	0.0131509133378636	-0.00191275212738086
2	D	26	50	20120529	1	2598	51.76	0.0130151629780114	-0.00194373754653245
2	D	26	50	20120529	1	2600	51.8	0.0130135295613469	-0.00171171459842171
2	D	26	50	20120529	1	2602	51.84	0.0132710507799872	-0.0019200494693627
2	D	26	50	20120529	1	2604	51.88	0.0135471406227015	-0.00156199180857327
2	D	26	50	20120529	1	2606	51.92	0.0133950914515429	-0.00183337232012485
2	D	26	50	20120529	1	2608	51.96	0.0131893940888958	-0.00152872243451844
2	D	26	50	20120529	1	2610	52	0.0131658615752179	-0.00149406006010468
2	D	26	50	20120529	1	2612	52.04	0.0136562047726317	-0.0020430506939501
2	D	26	50	20120529	1	2614	52.08	0.0138346360977963	-0.00208051321121736
2	D	26	50	20120529	1	2616	52.12	0.0133480688505940	-0.00172887608000111
2	D	26	50	20120529	1	2618	52.16	0.0138677216240880	-0.00152961338906274
2	D	26	50	20120529	1	2620	52.2	0.0136616989923215	-0.00189112880201217
2	D	26	50	20120529	1	2622	52.24	0.0139628769836323	-0.00197218445233959
2	D	26	50	20120529	1	2624	52.28	0.0139628769836323	-0.00197218445233959
2	D	26	50	20120529	1	2626	52.32	0.0139631173999379	-0.00188785489761528
2	D	26	50	20120529	1	2628	52.36	0.014205011558714	-0.00181365818306537
2	D	26	50	20120529	1	2630	52.4	0.0140073257158977	-0.00148469089525396
2	D	26	50	20120529	1	2632	52.44	0.0146508777395912	-0.00067458694031978
2	D	26	50	20120529	1	2634	52.48	0.0146504888308615	-0.0004209123825691
2	D	26	50	20120529	1	2636	52.52	0.0154030130806037	-0.000351029019384441
2	D	26	50	20120529	1	2638	52.56	0.0153522003873076	0.000102876965594830
2	D	26	50	20120529	1	2640	52.6	0.0155034646699391	0.0009601732271054
2	D	26	50	20120529	1	2642	52.64	0.0163589931644967	0.00124218155357822
2	D	26	50	20120529	1	2644	52.68	0.0170668120022119	0.00264801377927391
2	D	26	50	20120529	1	2646	52.72	0.0187063755460016	0.00378080803512292
2	D	26	50	20120529	1	2648	52.76	0.019617312927933	0.00525846321790407
2	D	26	50	20120529	1	2650	52.8	0.0212295658865130	0.00572848416642658
2	D	26	50	20120529	1	2652	52.84	0.0221589092579587	0.00639428884052402
2	D	26	50	20120529	1	2654	52.88	0.0225962053046479	0.00654606931110571
2	D	26	50	20120529	1	2656	52.92	0.0226059633782283	0.00687368602496507
2	D	26	50	20120529	1	2658	52.96	0.0228798965452599	0.00676848267806013
2	D	26	50	20120529	1	2660	53	0.0231303679092918	0.00669408090254368
2	D	26	50	20120529	1	2662	53.04	0.0233792482830661	0.00655351514551161
2	D	26	50	20120529	1	2664	53.08	0.0241381435649067	0.00588529923729032
2	D	26	50	20120529	1	2666	53.12	0.0256885671065398	0.00559952203167378
2	D	26	50	20120529	1	2668	53.16	0.0254920197056412	0.00539982093453107
2	D	26	50	20120529	1	2670	53.2	0.0257452346439841	0.0049632532078265
2	D	26	50	20120529	1	2672	53.24	0.0253455496069862	0.00530041586323187
2	D	26	50	20120529	1	2674	53.28	0.0253158581932442	0.00530138459952209
2	D	26	50	20120529	1	2676	53.32	0.0252639706976407	0.00561880483359673
2	D	26	50	20120529	1	2678	53.36	0.0254738682745681	0.00523937133481203
2	D	26	50	20120529	1	2680	53.4	0.0250414371225335	0.00516871015416806
2	D	26	50	20120529	1	2682	53.44	0.0251758369084336	0.00520056531466052
2	D	26	50	20120529	1	2684	53.48	0.0250021856251098	0.00518621104700243
2	D	26	50	20120529	1	2686	53.52	0.0251215664629775	0.0054338044864349
2	D	26	50	20120529	1	2688	53.56	0.0248530285206863	0.00534420698619075
2	D	26	50	20120529	1	2690	53.6	0.0251764450202654	0.00508698982346633
2	D	26	50	20120529	1	2692	53.64	0.0248277565243267	0.00559073269438363
2	D	26	50	20120529	1	2694	53.68	0.0247045714519762	0.00540768396193787
2	D	26	50	20120529	1	2696	53.72	0.0248445149550408	0.00541237207989713
2	D	26	50	20120529	1	2698	53.76	0.0251724993644264	0.00504815551904357
2	D	26	50	20120529	1	2700	53.8	0.0248907597385304	0.00499851662300427
2	D	26	50	20120529	1	2702	53.84	0.0250968742941785	0.00536780313947894
2	D	26	50	20120529	1	2704	53.88	0.0252456283477367	0.00553403687266809
2	D	26	50	20120529	1	2706	53.92	0.0249409006803844	0.00557197315147875
2	D	26	50	20120529	1	2708	53.96	0.0248003349233523	0.00528297153894
2	D	26	50	20120529	1	2710	54	0.0251769612082157	0.00550707489110145
2	D	26	50	20120529	1	2712	54.04	0.0248941892064192	0.00572335057119516
2	D	26	50	20120529	1	2714	54.08	0.0247378337549632	0.00562950335919609
2	D	26	50	20120529	1	2716	54.12	0.0247545568303383	0.00551565209635724
2	D	26	50	20120529	1	2718	54.16	0.0251472415102024	0.00556722846497699
2	D	26	50	20120529	1	2720	54.2	0.0251780996501334	0.0052979904869724
2	D	26	50	20120529	1	2722	54.24	0.0251916124607219	0.00543247512568627
2	D	26	50	20120529	1	2724	54.28	0.0249387864311086	0.00553502682216175
2	D	26	50	20120529	1	2726	54.32	0.0246248451623974	0.00530974260167572
2	D	26	50	20120529	1	2728	54.36	0.0245255320149798	0.00563424097463004
2	D	26	50	20120529	1	2730	54.4	0.0243873633499359	0.00580349405377485
2	D	26	50	20120529	1	2732	54.44	0.0244622035316567	0.00563541477188681
2	D	26	50	20120529	1	2734	54.48	0.0245861522793309	0.00555212466413084
2	D	26	50	20120529	1	2736	54.52	0.0242854197652923	0.00539011235842538
2	D	26	50	20120529	1	2738	54.56	0.0245249097610123	0.00563779065067159
2	D	26	50	20120529	1	2740	54.6	0.0243939818694078	0.00570455567295123
2	D	26	50	20120529	1	2742	54.64	0.0244041359227857	0.00582723869948709
2	D	26	50	20120529	1	2744	54.68	0.0248202894767174	0.00545092354160742
2	D	26	50	20120529	1	2746	54.72	0.0246209985015078	0.00556346665690107
2	D	26	50	20120529	1	2748	54.76	0.0243346485393985	0.0057896984004739
2	D	26	50	20120529	1	2750	54.8	0.0244241329025576	0.00567992007269469
2	D	26	50	20120529	1	2752	54.84	0.0245023671968281	0.00593476135663432
2	D	26	50	20120529	1	2754	54.88	0.0244339192604092	0.00581862613889224
2	D	26	50	20120529	1	2756	54.92	0.0242750606509479	0.00538734757091094
2	D	26	50	20120529	1	2758	54.96	0.02441171610748	0.0052412593099178
2	D	26	50	20120529	1	2760	55	0.0240930160101314	0.00523268210466201
2	D	26	50	20120529	1	2762	55.04	0.0245606327955979	0.00517944403510647
2	D	26	50	20120529	1	2764	55.08	0.0246027834308244	0.00466346114580684
2	D	26	50	20120529	1	2766	55.12	0.0246300706815104	0.00401152990675628
2	D	26	50	20120529	1	2768	55.16	0.0246188983943676	0.00292298144352646
2	D	26	50	20120529	1	2770	55.2	0.0251082304290844	0.0010316263673443
2	D	26	50	20120529	1	2772	55.24	0.0254230980076789	-0.00089453957567566
2	D	26	50	20120529	1	2774	55.28	0.0254468780087302	-0.00295092630351895
2	D	26	50	20120529	1	2776	55.32	0.0259396904230239	-0.00468847009844384
2	D	26	50	20120529	1	2778	55.36	0.0259771444550098	-0.00679326677074071
2	D	26	50	20120529	1	2780	55.4	0.0263350324101718	-0.00902338963472151
2	D	26	50	20120529	1	2782	55.44	0.0262955334253747	-0.010810998003968
2	D	26	50	20120529	1	2784	55.48	0.0265343092432458	-0.012429226014849
2	D	26	50	20120529	1	2786	55.52	0.026851368852862	-0.0145393811423337
2	D	26	50	20120529	1	2788	55.56	0.0271573551702848	-0.016439002296788
2	D	26	50	20120529	1	2790	55.6	0.0271253798016396	-0.0193309417526203
2	D	26	50	20120529	1	2792	55.64	0.0272343449566204	-0.0216088862482128
2	D	26	50	20120529	1	2794	55.68	0.0269703112845254	-0.0225490554244784
2	D	26	50	20120529	1	2796	55.72	0.0272247283043963	-0.0234581119023718
2	D	26	50	20120529	1	2798	55.76	0.0274245566807596	-0.0233835828476348
2	D	26	50	20120529	1	2800	55.8	0.0277810799198339	-0.0228866282018169
2	D	26	50	20120529	1	2802	55.84	0.028260286185444	-0.0227705919790242
2	D	26	50	20120529	1	2804	55.88	0.0289112486882043	-0.0223029115539474
2	D	26	50	20120529	1	2806	55.92	0.0292752319038201	-0.0218120733817867
2	D	26	50	20120529	1	2808	55.96	0.0295627344499828	-0.0216109792842851
2	D	26	50	20120529	1	2810	56	0.0295843294910802	-0.0210560843088168
2	D	26	50	20120529	1	2812	56.04	0.0303271239515132	-0.0212438423724252
2	D	26	50	20120529	1	2814	56.08	0.0317744866797883	-0.0206520788493858
2	D	26	50	20120529	1	2816	56.12	0.0325333607484256	-0.020596068921248
2	D	26	50	20120529	1	2818	56.16	0.0331885234654661	-0.0210545993845763
2	D	26	50	20120529	1	2820	56.2	0.0341258712856748	-0.0207007560802027
2	D	26	50	20120529	1	2822	56.24	0.0359933827211954	-0.020478540703147
2	D	26	50	20120529	1	2824	56.28	0.0372759400719794	-0.020361012485046
2	D	26	50	20120529	1	2826	56.32	0.038221822671037	-0.0195702691137807
2	D	26	50	20120529	1	2828	56.36	0.0397211612832632	-0.0198418087243581
2	D	26	50	20120529	1	2830	56.4	0.0407304987963364	-0.019672796910047
2	D	26	50	20120529	1	2832	56.44	0.0419096178801626	-0.0191689648022539
2	D	26	50	20120529	1	2834	56.48	0.0423242157991757	-0.0185705191201323
2	D	26	50	20120529	1	2836	56.52	0.0430128953776445	-0.0167861068735368
2	D	26	50	20120529	1	2838	56.56	0.0440691997716523	-0.0154002907194962
2	D	26	50	20120529	1	2840	56.6	0.0449188451377904	-0.0136568623819382
2	D	26	50	20120529	1	2842	56.64	0.0457995961312329	-0.0125574739717528
2	D	26	50	20120529	1	2844	56.68	0.0470020099994372	-0.0105136030339365
2	D	26	50	20120529	1	2846	56.72	0.0483715344132393	-0.00880169751668391
2	D	26	50	20120529	1	2848	56.76	0.0502281846886008	-0.00727158915287431
2	D	26	50	20120529	1	2850	56.8	0.0516732281066337	-0.00571227727900181
2	D	26	50	20120529	1	2852	56.84	0.0535927401748427	-0.00332819605555322
2	D	26	50	20120529	1	2854	56.88	0.0550569461866456	-0.00183966557047742
2	D	26	50	20120529	1	2856	56.92	0.0571728925186683	-0.00038048001682086
2	D	26	50	20120529	1	2858	56.96	0.0587123346919895	0.00125908847671639
2	D	26	50	20120529	1	2860	57	0.0603226996754638	0.00301186476592161
2	D	26	50	20120529	1	2862	57.04	0.0620364436703475	0.0040565443244466
2	D	26	50	20120529	1	2864	57.08	0.0638744970373638	0.00557371263416046
2	D	26	50	20120529	1	2866	57.12	0.0658128181459523	0.00688977977530487
2	D	26	50	20120529	1	2868	57.16	0.0670857517734444	0.00795496543048428
2	D	26	50	20120529	1	2870	57.2	0.0695227952948038	0.0086142010825845
2	D	26	50	20120529	1	2872	57.24	0.0710754603649332	0.00902814139229111
2	D	26	50	20120529	1	2874	57.28	0.0725885981659943	0.00991124705131498
2	D	26	50	20120529	1	2876	57.32	0.0742742700216649	0.0107277432515511
2	D	26	50	20120529	1	2878	57.36	0.0760626844926419	0.0113614523488505
2	D	26	50	20120529	1	2880	57.4	0.0773800244259925	0.0109289858414768
2	D	26	50	20120529	1	2882	57.44	0.0780190368241508	0.0110255059171087
2	D	26	50	20120529	1	2884	57.48	0.078487565777365	0.0103261773105152
2	D	26	50	20120529	1	2886	57.52	0.0792769090772035	0.0097380766006024
2	D	26	50	20120529	1	2888	57.56	0.08001972475084	0.00909072034242612
2	D	26	50	20120529	1	2890	57.6	0.0808246951105427	0.0096122823042293
2	D	26	50	20120529	1	2892	57.64	0.0806248667341794	0.0100721845547130
2	D	26	50	20120529	1	2894	57.68	0.0805381047321278	0.0105778366139395
2	D	26	50	20120529	1	2896	57.72	0.080480970504208	0.0105535121406667
2	D	26	50	20120529	1	2898	57.76	0.0804574945590726	0.0110255766277869
2	D	26	50	20120529	1	2900	57.8	0.0806465749123618	0.0112529821686165
2	D	26	50	20120529	1	2902	57.84	0.0807875012938523	0.0116449314574281
2	D	26	50	20120529	1	2904	57.88	0.0805287709226162	0.0115949390079983
2	D	26	50	20120529	1	2906	57.92	0.0801950165218961	0.0117929289067305
2	D	26	50	20120529	1	2908	57.96	0.0803559540252942	0.012038153538446
2	D	26	50	20120529	1	2910	58	0.0797614186436725	0.0119057831490079
2	D	26	50	20120529	1	2912	58.04	0.0788500994240793	0.0124499725278090
2	D	26	50	20120529	1	2914	58.08	0.0779578720875781	0.0130719436525407
2	D	26	50	20120529	1	2916	58.12	0.0765799331030799	0.0130577308062389
2	D	26	50	20120529	1	2918	58.16	0.075473947386626	0.0143902735353849
2	D	26	50	20120529	1	2920	58.2	0.0735924069525667	0.0149704546493485
2	D	26	50	20120529	1	2922	58.24	0.0715744656204166	0.0168550356425669
2	D	26	50	20120529	1	2924	58.28	0.0699451501752065	0.0182002355830962
2	D	26	50	20120529	1	2926	58.32	0.068061064156735	0.0205118383614731
2	D	26	50	20120529	1	2928	58.36	0.0666674981123725	0.0224474724642932
2	D	26	50	20120529	1	2930	58.4	0.0651814425010309	0.0234442101830537
2	D	26	50	20120529	1	2932	58.44	0.0631615919805715	0.0255950168793889
2	D	26	50	20120529	1	2934	58.48	0.0614809405830473	0.027652839033998
2	D	26	50	20120529	1	2936	58.52	0.0596343312239786	0.0291639969360717
2	D	26	50	20120529	1	2938	58.56	0.0584486545732851	0.0313095003315479
2	D	26	50	20120529	1	2940	58.6	0.0569879911664558	0.0335755583621487
2	D	26	50	20120529	1	2942	58.64	0.0557188052049041	0.0357021820065672
2	D	26	50	20120529	1	2944	58.68	0.0542278917699757	0.0377814082834428
2	D	26	50	20120529	1	2946	58.72	0.0529916923397663	0.0391673729299075
2	D	26	50	20120529	1	2948	58.76	0.0520125113752758	0.0411579994342072
2	D	26	50	20120529	1	2950	58.8	0.0506337245697469	0.0441416357903171
2	D	26	50	20120529	1	2952	58.84	0.0492272255423566	0.0464038754442994
2	D	26	50	20120529	1	2954	58.88	0.0481417812778962	0.0480861178320812
2	D	26	50	20120529	1	2956	58.92	0.0471770189277809	0.0502335869844092
2	D	26	50	20120529	1	2958	58.96	0.04572476302058	0.0525244715340973
2	D	26	50	20120529	1	2960	59	0.0445419855076892	0.0548851475230886
2	D	26	50	20120529	1	2962	59.04	0.043752854339885	0.0563292009916278
2	D	26	50	20120529	1	2964	59.08	0.0430222716135631	0.0579583750154816
2	D	26	50	20120529	1	2966	59.12	0.0418466358791623	0.0600540980935623
2	D	26	50	20120529	1	2968	59.16	0.0410637979617107	0.0616073995597948
2	D	26	50	20120529	1	2970	59.2	0.0403421247808317	0.0628004301210127
2	D	26	50	20120529	1	2972	59.24	0.040090819030798	0.0641534082361351
2	D	26	50	20120529	1	2974	59.28	0.0391807018927328	0.0655292259002897
2	D	26	50	20120529	1	2976	59.32	0.0377345978145282	0.0674415961900087
2	D	26	50	20120529	1	2978	59.36	0.0373376987782482	0.0697249146971382
2	D	26	50	20120529	1	2980	59.4	0.0363607600493609	0.0712360018885339
2	D	26	50	20120529	1	2982	59.44	0.0360361980367962	0.0732775605871757
2	D	26	50	20120529	1	2984	59.48	0.0354829576911959	0.0753570202092891
2	D	26	50	20120529	1	2986	59.52	0.0351220503900783	0.0773710017434646
2	D	26	50	20120529	1	2988	59.56	0.0350983623129085	0.078616146074456
2	D	26	50	20120529	1	2990	59.6	0.035398387720166	0.0811076368179668
2	D	26	50	20120529	1	2992	59.64	0.0349384147590041	0.0826247344170025
2	D	26	50	20120529	1	2994	59.68	0.0350651282941928	0.0849214172422964
2	D	26	50	20120529	1	2996	59.72	0.0348078828471971	0.0864284032143612
2	D	26	50	20120529	1	2998	59.76	0.0347718204013566	0.0882064939263329
2	D	26	50	20120529	1	3000	59.8	0.035021146252403	0.0899886858576355
2	D	26	50	20120529	1	3002	59.84	0.0345345153655904	0.0914750243116896
2	D	26	50	20120529	1	3004	59.88	0.0344865735258259	0.0931749090136621
2	D	26	50	20120529	1	3006	59.92	0.0339432326751622	0.0952670965578368
2	D	26	50	20120529	1	3008	59.96	0.0344042662964958	0.097269481540801
2	D	26	50	20120529	1	3010	60	0.0344118323390545	0.0994410771765029
2	D	26	50	20120529	1	3012	60.04	0.0344628147379781	0.101155457567490
2	D	26	50	20120529	1	3014	60.08	0.0341173930753684	0.102878888925276
2	D	26	50	20120529	1	3016	60.12	0.0344226510728067	0.104529771127312
2	D	26	50	20120529	1	3018	60.16	0.0347766994381468	0.105622180393567
2	D	26	50	20120529	1	3020	60.2	0.0358265408761744	0.107598048872236
2	D	26	50	20120529	1	3022	60.24	0.0360629973838032	0.109243344930701
2	D	26	50	20120529	1	3024	60.28	0.0370714730751315	0.110388999337579
2	D	26	50	20120529	1	3026	60.32	0.0376952119668161	0.112210718537950
2	D	26	50	20120529	1	3028	60.36	0.0390522913012693	0.113874116530014
2	D	26	50	20120529	1	3030	60.4	0.0404404833340948	0.114945383303511
2	D	26	50	20120529	1	3032	60.44	0.0413040021352798	0.115982426108799
2	D	26	50	20120529	1	3034	60.48	0.0425205086416331	0.117456319483505
2	D	26	50	20120529	1	3036	60.52	0.0426874565526713	0.118616186736685
2	D	26	50	20120529	1	3038	60.56	0.0441712494223131	0.120245643603251
2	D	26	50	20120529	1	3040	60.6	0.0451418949008479	0.122004430300096
2	D	26	50	20120529	1	3042	60.64	0.0461453501340297	0.123293415251521
2	D	26	50	20120529	1	3044	60.68	0.0474351836135921	0.124856050527266
2	D	26	50	20120529	1	3046	60.72	0.0484085160978954	0.125470879873507
2	D	26	50	20120529	1	3048	60.76	0.0496104562045563	0.127733762994661
2	D	26	50	20120529	1	3050	60.8	0.0505609491398272	0.128569421788667
2	D	26	50	20120529	1	3052	60.84	0.0520061339792163	0.129732046758294
2	D	26	50	20120529	1	3054	60.88	0.0532140137828392	0.130714783762787
2	D	26	50	20120529	1	3056	60.92	0.0539776183958425	0.131655306492443
2	D	26	50	20120529	1	3058	60.96	0.0551241920415365	0.132342967837147
2	D	26	50	20120529	1	3060	61	0.0567570430206525	0.133052054517321
2	D	26	50	20120529	1	3062	61.04	0.0580661805153412	0.132915300065839
2	D	26	50	20120529	1	3064	61.08	0.0597244166279018	0.133013517197746
2	D	26	50	20120529	1	3066	61.12	0.0611674094362692	0.132998880087376
2	D	26	50	20120529	1	3068	61.16	0.062876415815719	0.133043498525268
2	D	26	50	20120529	1	3070	61.2	0.064207120067234	0.133155292107374
2	D	26	50	20120529	1	3072	61.24	0.0665140559408551	0.133939827081100
2	D	26	50	20120529	1	3074	61.28	0.0675398557483224	0.133827609234926
2	D	26	50	20120529	1	3076	61.32	0.0687054505664303	0.133946120331453
2	D	26	50	20120529	1	3078	61.36	0.0699011681334167	0.134696360626292
2	D	26	50	20120529	1	3080	61.4	0.0712986939757538	0.134803558014320
2	D	26	50	20120529	1	3082	61.44	0.0730282771625361	0.134645166095334
2	D	26	50	20120529	1	3084	61.48	0.0744897961685706	0.134942928760892
2	D	26	50	20120529	1	3086	61.52	0.0759133435404553	0.135509179871266
2	D	26	50	20120529	1	3088	61.56	0.0769475579186188	0.136085754740645
2	D	26	50	20120529	1	3090	61.6	0.0780767367374956	0.137094866828077
2	D	26	50	20120529	1	3092	61.64	0.07978970291492	0.137719595669255
2	D	26	50	20120529	1	3094	61.68	0.0813661267728973	0.139042309614143
2	D	26	50	20120529	1	3096	61.72	0.0833271460091619	0.139752739797201
2	D	26	50	20120529	1	3098	61.76	0.0847373290628823	0.140277200896807
2	D	26	50	20120529	1	3100	61.8	0.0859866453238827	0.140819693219333
2	D	26	50	20120529	1	3102	61.84	0.0874777921040488	0.141217935758497
2	D	26	50	20120529	1	3104	61.88	0.0882916012985165	0.141778742146656
2	D	26	50	20120529	1	3106	61.92	0.0901242099433176	0.141781782705816
2	D	26	50	20120529	1	3108	61.96	0.0924467021661249	0.142552175543918
2	D	26	50	20120529	1	3110	62	0.0940091960205128	0.142801289262930
2	D	26	50	20120529	1	3112	62.04	0.095652936444059	0.143387763627246
2	D	26	50	20120529	1	3114	62.08	0.0971509421600027	0.143613684243836
2	D	26	50	20120529	1	3116	62.12	0.0992378264033186	0.144128952955286
2	D	26	50	20120529	1	3118	62.16	0.100717942317698	0.144395390790437
2	D	26	50	20120529	1	3120	62.2	0.102262899923913	0.144703052950931
2	D	26	50	20120529	1	3122	62.24	0.103952814420271	0.145120316662510
2	D	26	50	20120529	1	3124	62.28	0.105538854930472	0.144771713019385
2	D	26	50	20120529	1	3126	62.32	0.106988070278514	0.144987027034256
2	D	26	50	20120529	1	3128	62.36	0.108782353735775	0.145127387730322
2	D	26	50	20120529	1	3130	62.4	0.110798668722328	0.144924094530730
2	D	26	50	20120529	1	3132	62.44	0.112662107222789	0.145210260645077
2	D	26	50	20120529	1	3134	62.48	0.114946981364837	0.144780834696862
2	D	26	50	20120529	1	3136	62.52	0.116909485525342	0.144064252684808
2	D	26	50	20120529	1	3138	62.56	0.118922618531380	0.143206532159228
2	D	26	50	20120529	1	3140	62.6	0.120222139373845	0.142823421705181
2	D	26	50	20120529	1	3142	62.64	0.122624393241570	0.142437836377400
2	D	26	50	20120529	1	3144	62.68	0.124558259577437	0.142355175594680
2	D	26	50	20120529	1	3146	62.72	0.126396242233775	0.142297687813369
2	D	26	50	20120529	1	3148	62.76	0.128303450643991	0.142637664753764
2	D	26	50	20120529	1	3150	62.8	0.129877753181625	0.142456362575067
2	D	26	50	20120529	1	3152	62.84	0.132058824048195	0.142407925760556
2	D	26	50	20120529	1	3154	62.88	0.133577194439437	0.142425391298051
2	D	26	50	20120529	1	3156	62.92	0.134003791960527	0.143219260081290
2	D	26	50	20120529	1	3158	62.96	0.136488211636226	0.143073949637756
2	D	26	50	20120529	1	3160	63	0.139743872678165	0.143369378850936
2	D	26	50	20120529	1	3162	63.04	0.141210624274380	0.143647766790689
2	D	26	50	20120529	1	3164	63.08	0.142741842795836	0.144037050286935
2	D	26	50	20120529	1	3166	63.12	0.143995323915778	0.143777761301342
2	D	26	50	20120529	1	3168	63.16	0.145279047992751	0.143878552301932
2	D	26	50	20120529	1	3170	63.2	0.146573039260186	0.143929478132313
2	D	26	50	20120529	1	3172	63.24	0.148321141573568	0.143881260520904
2	D	26	50	20120529	1	3174	63.28	0.149186668558012	0.143963256623251
2	D	26	50	20120529	1	3176	63.32	0.150250673344866	0.143696868285574
2	D	26	50	20120529	1	3178	63.36	0.151380693620813	0.143525684804917
2	D	26	50	20120529	1	3180	63.4	0.152245280153237	0.142620086079183
2	D	26	50	20120529	1	3182	63.44	0.152860268598505	0.142149347417278
2	D	26	50	20120529	1	3184	63.48	0.152921989828114	0.141835896173566
2	D	26	50	20120529	1	3186	63.52	0.152984401901049	0.142402809135888
2	D	26	50	20120529	1	3188	63.56	0.153653550978089	0.141788814387780
2	D	26	50	20120529	1	3190	63.6	0.154220249899188	0.141874067918935
2	D	26	50	20120529	1	3192	63.64	0.154840821659600	0.141355319535014
2	D	26	50	20120529	1	3194	63.68	0.155299882453014	0.140757665812487
2	D	26	50	20120529	1	3196	63.72	0.156111789530240	0.140003741491318
2	D	26	50	20120529	1	3198	63.76	0.156937958951243	0.139078577120950
2	D	26	50	20120529	1	3200	63.8	0.157890863120638	0.138616405057698
2	D	26	50	20120529	1	3202	63.84	0.158461371013835	0.137625875736477
2	D	26	50	20120529	1	3204	63.88	0.159426925323545	0.136796085928754
2	D	26	50	20120529	1	3206	63.92	0.160927427126426	0.135868340618634
2	D	26	50	20120529	1	3208	63.96	0.161861324265543	0.135470430419657
2	D	26	50	20120529	1	3210	64	0.163821424262992	0.135367192829604
2	D	26	50	20120529	1	3212	64.04	0.165107580787292	0.135394840704748
2	D	26	50	20120529	1	3214	64.08	0.166071933015474	0.135281845041114
2	D	26	50	20120529	1	3216	64.12	0.167817001840764	0.135569001104954
2	D	26	50	20120529	1	3218	64.16	0.169767768028702	0.135135686069443
2	D	26	50	20120529	1	3220	64.2	0.171238196580179	0.135640913864601
2	D	26	50	20120529	1	3222	64.24	0.173007165614674	0.135853258030991
2	D	26	50	20120529	1	3224	64.28	0.174533172759152	0.136785154057917
2	D	26	50	20120529	1	3226	64.32	0.175731860174620	0.137129373638999
2	D	26	50	20120529	1	3228	64.36	0.177740750539971	0.138001236300202
2	D	26	50	20120529	1	3230	64.4	0.179149802222841	0.138362779997422
2	D	26	50	20120529	1	3232	64.44	0.180404563206057	0.138575972691950
2	D	26	50	20120529	1	3234	64.48	0.182210938189276	0.139009711991530
2	D	26	50	20120529	1	3236	64.52	0.183560027217102	0.139134233495697
2	D	26	50	20120529	1	3238	64.56	0.185126905133533	0.139315323542359
2	D	26	50	20120529	1	3240	64.6	0.186552290983049	0.139661947286496
2	D	26	50	20120529	1	3242	64.64	0.188213355522734	0.139516919685675
2	D	26	50	20120529	1	3244	64.68	0.189655570513642	0.139835400579921
2	D	26	50	20120529	1	3246	64.72	0.191305957740932	0.139891969122416
2	D	26	50	20120529	1	3248	64.76	0.192424459247412	0.140908930095119
2	D	26	50	20120529	1	3250	64.8	0.194012408945923	0.141054806224078
2	D	26	50	20120529	1	3252	64.84	0.194911000243455	0.141085353237025
2	D	26	50	20120529	1	3254	64.88	0.196148932085278	0.141722668578908
2	D	26	50	20120529	1	3256	64.92	0.197644392216810	0.142146296251517
2	D	26	50	20120529	1	3258	64.96	0.198982662510883	0.142775197022704
2	D	26	50	20120529	1	3260	65	0.200520831891998	0.142605986369967
2	D	26	50	20120529	1	3262	65.04	0.202353652668834	0.143352691130900
2	D	26	50	20120529	1	3264	65.08	0.203387725625641	0.142966327985659
2	D	26	50	20120529	1	3266	65.12	0.204590584971118	0.142582298292797
2	D	26	50	20120529	1	3268	65.16	0.205624728638603	0.141740487669794
2	D	26	50	20120529	1	3270	65.2	0.206845619207	0.141018814488915
2	D	26	50	20120529	1	3272	65.24	0.208015315244438	0.139919829129595
2	D	26	50	20120529	1	3274	65.28	0.209632114899621	0.138959224567353
2	D	26	50	20120529	1	3276	65.32	0.210511472892705	0.138024712245337
2	D	26	50	20120529	1	3278	65.36	0.21245933994284	0.137083765251612
2	D	26	50	20120529	1	3280	65.4	0.213794640388432	0.135749879019582
2	D	26	50	20120529	1	3282	65.44	0.214864563659046	0.135223013756920
2	D	26	50	20120529	1	3284	65.48	0.214925021288837	0.135120129720257
2	D	26	50	20120529	1	3286	65.52	0.215143093020155	0.135470571841013
2	D	26	50	20120529	1	3288	65.56	0.215138991800824	0.135807013247502
2	D	26	50	20120529	1	3290	65.6	0.215687211688278	0.135912160025864
2	D	26	50	20120529	1	3292	65.64	0.215499262705839	0.136438106049711
2	D	26	50	20120529	1	3294	65.68	0.215523233625721	0.136489088448634
2	D	26	50	20120529	1	3296	65.72	0.215637007106814	0.137974790506585
2	D	26	50	20120529	1	3298	65.76	0.215771993791342	0.138102847544658
2	D	26	50	20120529	1	3300	65.8	0.216586722224626	0.139150638373020
2	D	26	50	20120529	1	3302	65.84	0.217080424179250	0.140512384612229
2	D	26	50	20120529	1	3304	65.88	0.218113790029276	0.141936921933608
2	D	26	50	20120529	1	3306	65.92	0.219070010529475	0.143343852296135
2	D	26	50	20120529	1	3308	65.96	0.220012654579474	0.144975076929654
2	D	26	50	20120529	1	3310	66	0.221129388319002	0.145691163966962
2	D	26	50	20120529	1	3312	66.04	0.221399220266703	0.146193492624316
2	D	26	50	20120529	1	3314	66.08	0.222081224757157	0.146700841739818
2	D	26	50	20120529	1	3316	66.12	0.222852041859329	0.147226858474343
2	D	26	50	20120529	1	3318	66.16	0.223534258481818	0.148777685066841
2	D	26	50	20120529	1	3320	66.2	0.225003343530411	0.149791959033775
2	D	26	50	20120529	1	3322	66.24	0.225951432302626	0.151057114486674
2	D	26	50	20120529	1	3324	66.28	0.226851579235076	0.151948776137750
2	D	26	50	20120529	1	3326	66.32	0.227755544544145	0.153876066380552
2	D	26	50	20120529	1	3328	66.36	0.228870298384686	0.155210730430042
2	D	26	50	20120529	1	3330	66.4	0.229757363841684	0.156717928534141
2	D	26	50	20120529	1	3332	66.44	0.230308412156263	0.158800145872701
2	D	26	50	20120529	1	3334	66.48	0.231430732039362	0.160410086592106
2	D	26	50	20120529	1	3336	66.52	0.232327484859263	0.161259887521736
2	D	26	50	20120529	1	3338	66.56	0.232862623271265	0.162831927317670
2	D	26	50	20120529	1	3340	66.6	0.233894716329085	0.164660788296531
2	D	26	50	20120529	1	3342	66.64	0.234589590162957	0.166474729322309
2	D	26	50	20120529	1	3344	66.68	0.235305252936196	0.168065648869301
2	D	26	50	20120529	1	3346	66.72	0.236228875813782	0.169205363579217
2	D	26	50	20120529	1	3348	66.76	0.236780489813785	0.170183928653701
2	D	26	50	20120529	1	3350	66.8	0.237065524557282	0.171297551123392
2	D	26	50	20120529	1	3352	66.84	0.238287192943138	0.173382314046364
2	D	26	50	20120529	1	3354	66.88	0.239152408800597	0.174928332312750
2	D	26	50	20120529	1	3356	66.92	0.24000510886803	0.176355344507863
2	D	26	50	20120529	1	3358	66.96	0.240439343142357	0.177432904531713
2	D	26	50	20120529	1	3360	67	0.240916286666267	0.178570992896033
2	D	26	50	20120529	1	3362	67.04	0.241247495482575	0.179806732706835
2	D	26	50	20120529	1	3364	67.08	0.241820393396692	0.180124789337012
2	D	26	50	20120529	1	3366	67.12	0.242757734145833	0.181675050244086
2	D	26	50	20120529	1	3368	67.16	0.243407918831134	0.182672424358949
2	D	26	50	20120529	1	3370	67.2	0.243926086680388	0.183386036522523
2	D	26	50	20120529	1	3372	67.24	0.244448638591685	0.184177289010671
2	D	26	50	20120529	1	3374	67.28	0.245161685069833	0.185124529254748
2	D	26	50	20120529	1	3376	67.32	0.245874307283913	0.186569996936850
2	D	26	50	20120529	1	3378	67.36	0.246423587831539	0.188047284424104
2	D	26	50	20120529	1	3380	67.4	0.246954200760141	0.189114732820984
2	D	26	50	20120529	1	3382	67.44	0.246932987556706	0.190313985921876
2	D	26	50	20120529	1	3384	67.48	0.24699259665836	0.191425345649867
2	D	26	50	20120529	1	3386	67.52	0.246389151731295	0.191774232135704
2	D	26	50	20120529	1	3388	67.56	0.246664923375958	0.192499723693202
2	D	26	50	20120529	1	3390	67.6	0.245949331313397	0.193512300603861
2	D	26	50	20120529	1	3392	67.64	0.245322269019841	0.193850863330693
2	D	26	50	20120529	1	3394	67.68	0.244226889905105	0.194833105360439
2	D	26	50	20120529	1	3396	67.72	0.243463992398882	0.195464481005361
2	D	26	50	20120529	1	3398	67.76	0.243030253099303	0.197479311067674
2	D	26	50	20120529	1	3400	67.8	0.24249362976306	0.198583034042428
2	D	26	50	20120529	1	3402	67.84	0.241568239118521	0.200270685797086
2	D	26	50	20120529	1	3404	67.88	0.241632302992897	0.201377590752355
2	D	26	50	20120529	1	3406	67.92	0.241267930868551	0.203071323625331
2	D	26	50	20120529	1	3408	67.96	0.240882981936873	0.204671082007088
2	D	26	50	20120529	1	3410	68	0.241130752153001	0.205690447142846
2	D	26	50	20120529	1	3412	68.04	0.240843525378483	0.207466840798543
2	D	26	50	20120529	1	3414	68.08	0.241118589916365	0.208704984772401
2	D	26	50	20120529	1	3416	68.12	0.241314175652041	0.210141401487703
2	D	26	50	20120529	1	3418	68.16	0.241454960612175	0.212058297260822
2	D	26	50	20120529	1	3420	68.2	0.241881628843943	0.213031700455803
2	D	26	50	20120529	1	3422	68.24	0.242983866894457	0.215142555619001
2	D	26	50	20120529	1	3424	68.28	0.243684963268003	0.216466613066773
2	D	26	50	20120529	1	3426	68.32	0.244603070712696	0.216583709949738
2	D	26	50	20120529	1	3428	68.36	0.245255235296984	0.216880482665801
2	D	26	50	20120529	1	3430	68.4	0.245706157291347	0.217532647250090
2	D	26	50	20120529	1	3432	68.44	0.247603961181373	0.218217197324957
2	D	26	50	20120529	1	3434	68.48	0.248353211526719	0.218955699647228
2	D	26	50	20120529	1	3436	68.52	0.249636256781182	0.219721849844643
2	D	26	50	20120529	1	3438	68.56	0.251103715484178	0.220377125698769
2	D	26	50	20120529	1	3440	68.6	0.253242642786589	0.220920961524180
2	D	26	50	20120529	1	3442	68.64	0.254682170771729	0.221980348903753
2	D	26	50	20120529	1	3444	68.68	0.256074110470495	0.222600835104244
2	D	26	50	20120529	1	3446	68.72	0.257650180775081	0.223557621289868
2	D	26	50	20120529	1	3448	68.76	0.258816906964039	0.224615453034523
2	D	26	50	20120529	1	3450	68.8	0.260135873242986	0.225566299523185
2	D	26	50	20120529	1	3452	68.84	0.261185431838302	0.226640889698554
2	D	26	50	20120529	1	3454	68.88	0.262572138946886	0.227607433957758
2	D	26	50	20120529	1	3456	68.92	0.263819616730256	0.228294600327715
2	D	26	50	20120529	1	3458	68.96	0.264087398068291	0.229070508598711
2	D	26	50	20120529	1	3460	69	0.26454072422571	0.229800879192998
2	D	26	50	20120529	1	3462	69.04	0.265388828099065	0.230105359372977
2	D	26	50	20120529	1	3464	69.08	0.266157099616824	0.230773928834589
2	D	26	50	20120529	1	3466	69.12	0.267112047324817	0.231240265756782
2	D	26	50	20120529	1	3468	69.16	0.267790304149331	0.231884298613086
2	D	26	50	20120529	1	3470	69.2	0.268328836673882	0.231984990618727
2	D	26	50	20120529	1	3472	69.24	0.268672349148183	0.231495814147503
2	D	26	50	20120529	1	3474	69.28	0.269075046460069	0.231391515897277
2	D	26	50	20120529	1	3476	69.32	0.269281450929497	0.231634831340684
2	D	26	50	20120529	1	3478	69.36	0.269095057581976	0.231886278512074
2	D	26	50	20120529	1	3480	69.4	0.269338019471992	0.231805951181731
2	D	26	50	20120529	1	3482	69.44	0.269208548220357	0.231743089388883
2	D	26	50	20120529	1	3484	69.48	0.269304290478529	0.232063125918048
2	D	26	50	20120529	1	3486	69.52	0.269081834685168	0.232238912663851
2	D	26	50	20120529	1	3488	69.56	0.26949556286284	0.232775536000094
2	D	26	50	20120529	1	3490	69.6	0.269113583779643	0.232504148417475
2	D	26	50	20120529	1	3492	69.64	0.269145757138187	0.232678450239037
2	D	26	50	20120529	1	3494	69.68	0.268982415471733	0.233113320909467
2	D	26	50	20120529	1	3496	69.72	0.269014305987565	0.233371344173922
2	D	26	50	20120529	1	3498	69.76	0.269215124313422	0.233265278156744
2	D	26	50	20120529	1	3500	69.8	0.268544928506213	0.233929817109703
2	D	26	50	20120529	1	3502	69.84	0.268056317720413	0.234036590233662
2	D	26	50	20120529	1	3504	69.88	0.267934483222015	0.234472380142907
2	D	26	50	20120529	1	3506	69.92	0.267813850805144	0.235414670639516
2	D	26	50	20120529	1	3508	69.96	0.266867105535814	0.236555163166892
2	D	26	50	20120529	1	3510	70	0.266414981459923	0.237012944097032
