# Supplementary material for: How Do Ants Make Sense of Gravity? A Boltzmann Walker Analysis of Lasius niger Trajectories on Various Inclines
Source: PLoS One. 2013 Oct 29;8(10):e76531. doi: 10.1371/journal.pone.0076531 (PMC3812222; doi:10.1371/journal.pone.0076531)
Supplement: Dataset S2 — Trajectories for . (ZIP) [file pone.0076531.s006.zip › Incline2/2-D-26-50-20120529-02.txt]

Pente	Colonie	Temperature	Humidite	Date	Indiv	Frame	Time	X	Y
2	D	26	50	20120529	2	38	0	0	0
2	D	26	50	20120529	2	40	0.04	0.00081306673234735	-0.000498658773160569
2	D	26	50	20120529	2	42	0.08	0.00345191145798962	0.00089928426217743
2	D	26	50	20120529	2	44	0.12	0.00629276951994907	0.00174571936352897
2	D	26	50	20120529	2	46	0.16	0.00899892374009248	0.0034783006830635
2	D	26	50	20120529	2	48	0.2	0.0116161027139592	0.00521726717683214
2	D	26	50	20120529	2	50	0.24	0.0139740351286395	0.00691463457866357
2	D	26	50	20120529	2	52	0.28	0.0168597569945449	0.00856401276457621
2	D	26	50	20120529	2	54	0.32	0.0178043250113855	0.00898486794220671
2	D	26	50	20120529	2	56	0.36	0.0191416846226357	0.00819282908060762
2	D	26	50	20120529	2	58	0.4	0.0205099008888926	0.00706007937248583
2	D	26	50	20120529	2	60	0.44	0.0223831964578833	0.00591001261929278
2	D	26	50	20120529	2	62	0.48	0.0237826739149364	0.00444095585497086
2	D	26	50	20120529	2	64	0.52	0.0256932410823634	0.00244850572228247
2	D	26	50	20120529	2	66	0.56	0.0267268897751019	0.000962308689584579
2	D	26	50	20120529	2	68	0.6	0.0283503362340281	-0.00169040240003675
2	D	26	50	20120529	2	70	0.64	0.0289388612080097	-0.00603012884821295
2	D	26	50	20120529	2	72	0.68	0.0282514897770861	-0.00906707469166324
2	D	26	50	20120529	2	74	0.72	0.0269549741384415	-0.0120716774709421
2	D	26	50	20120529	2	76	0.76	0.0257141785141544	-0.0138791484696721
2	D	26	50	20120529	2	78	0.8	0.0240293976130280	-0.0166274179697029
2	D	26	50	20120529	2	80	0.84	0.0215971977731197	-0.0195739672822463
2	D	26	50	20120529	2	82	0.88	0.0200396607372679	-0.0203573638140551
2	D	26	50	20120529	2	84	0.92	0.0171365914206997	-0.0207295565394005
2	D	26	50	20120529	2	86	0.96	0.0145079007484353	-0.0201810750224375
2	D	26	50	20120529	2	88	1	0.0134379845488898	-0.0201546928684314
2	D	26	50	20120529	2	90	1.04	0.0118213192439952	-0.0204438359023264
2	D	26	50	20120529	2	92	1.08	0.0100559281698136	-0.0209048978079313
2	D	26	50	20120529	2	94	1.12	0.00909977838029312	-0.0210716335869351
2	D	26	50	20120529	2	96	1.16	0.00771674822697035	-0.0209606885329669
2	D	26	50	20120529	2	98	1.2	0.0071764479354657	-0.0207984075266846
2	D	26	50	20120529	2	100	1.24	0.00776674067640024	-0.0196183877302405
2	D	26	50	20120529	2	102	1.28	0.00799011570857707	-0.018212305895851
2	D	26	50	20120529	2	104	1.32	0.00809660598982376	-0.0180519340778779
2	D	26	50	20120529	2	106	1.36	0.00742032906429695	-0.0172246191438897
2	D	26	50	20120529	2	108	1.4	0.00738141697812825	-0.0155291962857065
2	D	26	50	20120529	2	110	1.44	0.0064762778718026	-0.0147902696993666
2	D	26	50	20120529	2	112	1.48	0.00585912214425079	-0.0129113102050586
2	D	26	50	20120529	2	114	1.52	0.00418920462766502	-0.0104002891722514
2	D	26	50	20120529	2	116	1.56	0.00348699809647209	-0.00955582689881938
2	D	26	50	20120529	2	118	1.6	0.00355810475438821	-0.00805101881564067
2	D	26	50	20120529	2	120	1.64	0.00315902782922215	-0.00739348021981529
2	D	26	50	20120529	2	122	1.68	0.00260352120638809	-0.0073972950608998
2	D	26	50	20120529	2	124	1.72	0.00240355140866854	-0.00730547017429491
2	D	26	50	20120529	2	126	1.76	0.00228572479150586	-0.00686446747385874
2	D	26	50	20120529	2	128	1.8	0.0018149090549613	-0.00648184209506376
2	D	26	50	20120529	2	130	1.84	0.00207919587128402	-0.00614846811779198
2	D	26	50	20120529	2	132	1.88	0.00237330491610328	-0.00507730953163189
2	D	26	50	20120529	2	134	1.92	0.00340642327875589	-0.00307173549708467
2	D	26	50	20120529	2	136	1.96	0.00413288357254351	-0.00295106772487519
2	D	26	50	20120529	2	138	2	0.00423786771634628	-0.00243422216530250
2	D	26	50	20120529	2	140	2.04	0.00470067617570069	-0.00243045328615878
2	D	26	50	20120529	2	142	2.08	0.00534704389859687	-0.00120956130354852
2	D	26	50	20120529	2	144	2.12	0.00653341280682926	0.000299234154769300
2	D	26	50	20120529	2	146	2.16	0.00662361771179844	0.00205881917517056
2	D	26	50	20120529	2	148	2.2	0.00724805663919647	0.00298828982583684
2	D	26	50	20120529	2	150	2.24	0.0073500355791792	0.00438164373816494
2	D	26	50	20120529	2	152	2.28	0.00779535728783486	0.00699513868570166
2	D	26	50	20120529	2	154	2.32	0.00725416604178592	0.00870171261782411
2	D	26	50	20120529	2	156	2.36	0.00645546064816447	0.00968594868869331
2	D	26	50	20120529	2	158	2.4	0.00611284619947615	0.0108205510165818
2	D	26	50	20120529	2	160	2.44	0.00641788499381222	0.0109733214366572
2	D	26	50	20120529	2	162	2.48	0.00645587784116537	0.00982914488295141
2	D	26	50	20120529	2	164	2.52	0.00664956853066799	0.00976454360742221
2	D	26	50	20120529	2	166	2.56	0.00717513978792051	0.00864933014747381
2	D	26	50	20120529	2	168	2.6	0.0082319674409463	0.00925424585664331
2	D	26	50	20120529	2	170	2.64	0.00873981860226229	0.00921498021708401
2	D	26	50	20120529	2	172	2.68	0.0105986114111708	0.009587901262414
2	D	26	50	20120529	2	174	2.72	0.0124462248618688	0.00931501461341851
2	D	26	50	20120529	2	176	2.76	0.0145540889633824	0.0089279655746004
2	D	26	50	20120529	2	178	2.8	0.0173057278272256	0.00870041507688071
2	D	26	50	20120529	2	180	2.84	0.0197351452019500	0.0091780551009705
2	D	26	50	20120529	2	182	2.88	0.0226228561592308	0.009380542198831
2	D	26	50	20120529	2	184	2.92	0.0254909661165372	0.00877121414334701
2	D	26	50	20120529	2	186	2.96	0.0265076725307985	0.0092340579580404
2	D	26	50	20120529	2	188	3	0.0282123655588830	0.00851563746835491
2	D	26	50	20120529	2	190	3.04	0.0285347779668328	0.00765950086196548
2	D	26	50	20120529	2	192	3.08	0.0273281709554161	0.00768439102066325
2	D	26	50	20120529	2	194	3.12	0.0268493465274678	0.00684233998135506
2	D	26	50	20120529	2	196	3.16	0.0261470410013255	0.00611897681526903
2	D	26	50	20120529	2	198	3.2	0.0256442527245628	0.00365870483614762
2	D	26	50	20120529	2	200	3.24	0.0247076049400675	-7.97545738500296e-05
2	D	26	50	20120529	2	202	3.28	0.0245932657735496	-0.00275537592318181
2	D	26	50	20120529	2	204	3.32	0.0242611942869688	-0.00694627053605386
2	D	26	50	20120529	2	206	3.36	0.0248713708705903	-0.008972895139477
2	D	26	50	20120529	2	208	3.4	0.0253075143332262	-0.0102014224611105
2	D	26	50	20120529	2	210	3.44	0.0267237926474003	-0.0109917415683071
2	D	26	50	20120529	2	212	3.48	0.0290356499842185	-0.0120645215503165
2	D	26	50	20120529	2	214	3.52	0.0298010294352426	-0.0121274469827743
2	D	26	50	20120529	2	216	3.56	0.031970581532347	-0.0118761341616727
2	D	26	50	20120529	2	218	3.6	0.0336857397407931	-0.0114774673584398
2	D	26	50	20120529	2	220	3.64	0.0350827706083834	-0.0117315308249201
2	D	26	50	20120529	2	222	3.68	0.0337972504801862	-0.0111437836683978
2	D	26	50	20120529	2	224	3.72	0.0323800670693321	-0.0108830026874962
2	D	26	50	20120529	2	226	3.76	0.0311347813169845	-0.0114052010454025
2	D	26	50	20120529	2	228	3.8	0.0301364384658307	-0.0116141298860397
2	D	26	50	20120529	2	230	3.84	0.0281831196224131	-0.0124792113932111
2	D	26	50	20120529	2	232	3.88	0.0271272112082029	-0.0137356552905659
2	D	26	50	20120529	2	234	3.92	0.0248452220618220	-0.015165015080192
2	D	26	50	20120529	2	236	3.96	0.0238676469368316	-0.0162770819149641
2	D	26	50	20120529	2	238	4	0.0212446725157863	-0.0167124093763744
2	D	26	50	20120529	2	240	4.04	0.0192816564099716	-0.0164676966899685
2	D	26	50	20120529	2	242	4.08	0.0176509621065382	-0.0159442608951952
2	D	26	50	20120529	2	244	4.12	0.0159387101069629	-0.0150382379053931
2	D	26	50	20120529	2	246	4.16	0.0134941288273160	-0.0150653625215194
2	D	26	50	20120529	2	248	4.2	0.0118079266415595	-0.0140884591479711
2	D	26	50	20120529	2	250	4.24	0.00972455671894611	-0.0128303818339518
2	D	26	50	20120529	2	252	4.28	0.00925908953809445	-0.0108615349256194
2	D	26	50	20120529	2	254	4.32	0.00999501092061434	-0.00959832401636869
2	D	26	50	20120529	2	256	4.36	0.0108299131103647	-0.00956332930176777
2	D	26	50	20120529	2	258	4.4	0.0115676658994479	-0.0078443102902964
2	D	26	50	20120529	2	260	4.44	0.0118374158227621	-0.00661734991729
2	D	26	50	20120529	2	262	4.48	0.0123822811956461	-0.00601938082513891
2	D	26	50	20120529	2	264	4.52	0.0130833563559891	-0.00546372924541471
2	D	26	50	20120529	2	266	4.56	0.0127949557842143	-0.00561513494940238
2	D	26	50	20120529	2	268	4.6	0.0126722727576785	-0.00559807953384016
2	D	26	50	20120529	2	270	4.64	0.0126032874201059	-0.00521443167863958
2	D	26	50	20120529	2	272	4.68	0.0131021583253008	-0.00386236573126497
2	D	26	50	20120529	2	274	4.72	0.0135684528210865	-0.00263895786272726
2	D	26	50	20120529	2	276	4.76	0.0133334034559523	-0.00220108198847749
2	D	26	50	20120529	2	278	4.8	0.0131736821762179	-7.22663130373058e-06
2	D	26	50	20120529	2	280	4.84	0.0113670950609643	0.00040218819500328
2	D	26	50	20120529	2	282	4.88	0.00922697416230652	0.00151373742761154
2	D	26	50	20120529	2	284	4.92	0.0078596262231769	0.0021414375314844
2	D	26	50	20120529	2	286	4.96	0.00597504522995852	0.00190338296253014
2	D	26	50	20120529	2	288	5	0.00488552873754525	0.00116484599202663
2	D	26	50	20120529	2	290	5.04	0.00381733999986614	0.000308520588126630
2	D	26	50	20120529	2	292	5.08	0.00301940959527687	-0.00061179585815041
2	D	26	50	20120529	2	294	5.12	0.00121385485592389	-0.00250959974817699
2	D	26	50	20120529	2	296	5.16	0.00051963156029056	-0.00308145114425817
2	D	26	50	20120529	2	298	5.2	0.00030341244873934	-0.00400313654926359
2	D	26	50	20120529	2	300	5.24	-0.0008521909505504	-0.00492296226343449
2	D	26	50	20120529	2	302	5.28	-0.0006952203161948	-0.00478332988735358
2	D	26	50	20120529	2	304	5.32	-0.00044214679920813	-0.00388618108765534
2	D	26	50	20120529	2	306	5.36	-0.000234971583388290	-0.0038086892555051
2	D	26	50	20120529	2	308	5.4	-0.000169401571568860	-0.00317398313764424
2	D	26	50	20120529	2	310	5.44	0.00032266696639105	-0.00317326895979525
2	D	26	50	20120529	2	312	5.48	0.00049435249286314	-0.00272979987090629
2	D	26	50	20120529	2	314	5.52	0.00095995402400324	-0.002957276122414
2	D	26	50	20120529	2	316	5.56	0.00179798869679428	-0.00278690581455492
2	D	26	50	20120529	2	318	5.6	0.0025380325118485	-0.0027400529192335
2	D	26	50	20120529	2	320	5.64	0.00281984284842259	-0.00283143939963405
2	D	26	50	20120529	2	322	5.68	0.0035353288449662	-0.00254279134048589
2	D	26	50	20120529	2	324	5.72	0.00420334676328875	-0.00174402937832194
2	D	26	50	20120529	2	326	5.76	0.00404965003333004	-0.00196599019693640
2	D	26	50	20120529	2	328	5.8	0.00451839111857861	-0.00134929408879236
2	D	26	50	20120529	2	330	5.84	0.0065480315324235	-0.00135600665346616
2	D	26	50	20120529	2	332	5.88	0.00845471739072857	0.00085649298820714
2	D	26	50	20120529	2	334	5.92	0.00945652789353735	0.00252812594584407
2	D	26	50	20120529	2	336	5.96	0.0100954907942209	0.00403442602433109
2	D	26	50	20120529	2	338	6	0.010364523711259	0.0052419169192243
2	D	26	50	20120529	2	340	6.04	0.0100427406283444	0.00648507428016056
2	D	26	50	20120529	2	342	6.08	0.00977062472574042	0.00752281712116213
2	D	26	50	20120529	2	344	6.12	0.00917715000429055	0.0073617240542722
2	D	26	50	20120529	2	346	6.16	0.00795305624217508	0.00921785814168341
2	D	26	50	20120529	2	348	6.2	0.00754317472539249	0.0110773368441697
2	D	26	50	20120529	2	350	6.24	0.00586161823118838	0.0130764974202116
2	D	26	50	20120529	2	352	6.28	0.00464195802859095	0.0146516060595758
2	D	26	50	20120529	2	354	6.32	0.00340132503886353	0.0154183078002808
2	D	26	50	20120529	2	356	6.36	0.0032287202735759	0.0161969030770453
2	D	26	50	20120529	2	358	6.4	0.00248208622332102	0.0165680634264901
2	D	26	50	20120529	2	360	6.44	0.00291588209144335	0.016422314576752
2	D	26	50	20120529	2	362	6.48	0.00353675720066419	0.0158628870468162
2	D	26	50	20120529	2	364	6.52	0.00393952522322805	0.0158254103874133
2	D	26	50	20120529	2	366	6.56	0.00443333324386968	0.0148973680924450
2	D	26	50	20120529	2	368	6.6	0.00519181133270943	0.0149973883466439
2	D	26	50	20120529	2	370	6.64	0.00611571705300777	0.0145069390832129
2	D	26	50	20120529	2	372	6.68	0.00782019794905794	0.0138551987629933
2	D	26	50	20120529	2	374	6.72	0.0100033759938358	0.0139040739837089
2	D	26	50	20120529	2	376	6.76	0.0123689168774816	0.0129786267706275
2	D	26	50	20120529	2	378	6.8	0.0145394872083509	0.0131409431322489
2	D	26	50	20120529	2	380	6.84	0.0174652475815274	0.0130388015577065
2	D	26	50	20120529	2	382	6.88	0.0212843956534330	0.0121537223636563
2	D	26	50	20120529	2	384	6.92	0.0232102073359556	0.0113387754343778
2	D	26	50	20120529	2	386	6.96	0.0257080620404971	0.0105532505111577
2	D	26	50	20120529	2	388	7	0.0268848220746799	0.00924058455363081
2	D	26	50	20120529	2	390	7.04	0.0263405619852007	0.00864710983218091
2	D	26	50	20120529	2	392	7.08	0.0264242551438219	0.00582139799747449
2	D	26	50	20120529	2	394	7.12	0.0256867922685190	0.00374217172059888
2	D	26	50	20120529	2	396	7.16	0.0257134572652376	0.00285509919253255
2	D	26	50	20120529	2	398	7.2	0.0261897007534345	0.00146371810812396
2	D	26	50	20120529	2	400	7.24	0.0262108432461920	-0.00080899379728772
2	D	26	50	20120529	2	402	7.28	0.0262939282929814	-0.00298723623673288
2	D	26	50	20120529	2	404	7.32	0.0273216372887579	-0.00483151214342363
2	D	26	50	20120529	2	406	7.36	0.0277930653797750	-0.0073205987238784
2	D	26	50	20120529	2	408	7.4	0.0273499993417513	-0.00965955946361945
2	D	26	50	20120529	2	410	7.44	0.0260240185635347	-0.0105601448022743
2	D	26	50	20120529	2	412	7.48	0.0252376097568381	-0.0117203302535061
2	D	26	50	20120529	2	414	7.52	0.0248685777988046	-0.012064613474198
2	D	26	50	20120529	2	416	7.56	0.0232917579610299	-0.0130474636157761
2	D	26	50	20120529	2	418	7.6	0.0213226352810528	-0.0139403697747872
2	D	26	50	20120529	2	420	7.64	0.0196562971389934	-0.0154706605721463
2	D	26	50	20120529	2	422	7.68	0.0194407625068064	-0.0161220558242567
2	D	26	50	20120529	2	424	7.72	0.0186835854944440	-0.0169332557947018
2	D	26	50	20120529	2	426	7.76	0.0170697627588098	-0.0171426230415433
2	D	26	50	20120529	2	428	7.8	0.0153061889490559	-0.0172442130727963
2	D	26	50	20120529	2	430	7.84	0.0147302221915082	-0.0165110423356553
2	D	26	50	20120529	2	432	7.88	0.0134035343065104	-0.0162041721347559
2	D	26	50	20120529	2	434	7.92	0.0115856546959613	-0.015044142247016
2	D	26	50	20120529	2	436	7.96	0.0102434104617774	-0.0142493683670979
2	D	26	50	20120529	2	438	8	0.00891033033147762	-0.012573779854127
2	D	26	50	20120529	2	440	8.04	0.00936009974178694	-0.0114533620882691
2	D	26	50	20120529	2	442	8.08	0.00919693485202815	-0.0103325483426137
2	D	26	50	20120529	2	444	8.12	0.00915947233476089	-0.009151199185421
2	D	26	50	20120529	2	446	8.16	0.00923493477044911	-0.00829823041741129
2	D	26	50	20120529	2	448	8.2	0.0101207698616484	-0.00751462882463599
2	D	26	50	20120529	2	450	8.24	0.00955759466577235	-0.00638380244695902
2	D	26	50	20120529	2	452	8.28	0.0103883072478442	-0.00609204665350755
2	D	26	50	20120529	2	454	8.32	0.0109908442498018	-0.00585506971528781
2	D	26	50	20120529	2	456	8.36	0.0114562025362091	-0.00542377983359802
2	D	26	50	20120529	2	458	8.4	0.0114144570731682	-0.00453297873147448
2	D	26	50	20120529	2	460	8.44	0.0109714971011617	-0.00393739683181668
2	D	26	50	20120529	2	462	8.48	0.0105206316753415	-0.00335936532246792
2	D	26	50	20120529	2	464	8.52	0.0104377729027221	-0.00298372191603038
2	D	26	50	20120529	2	466	8.56	0.0100736270525467	-0.00241167253005046
2	D	26	50	20120529	2	468	8.6	0.0092481315043064	-0.000974741748118188
2	D	26	50	20120529	2	470	8.64	0.00863242817408315	6.22558023360108e-05
2	D	26	50	20120529	2	472	8.68	0.0080956160403301	0.00241197658596637
2	D	26	50	20120529	2	474	8.72	0.00755035893028934	0.00513090822564583
2	D	26	50	20120529	2	476	8.76	0.00656402275228004	0.00809834547250548
2	D	26	50	20120529	2	478	8.8	0.00553723299531905	0.0082975515949013
2	D	26	50	20120529	2	480	8.84	0.00511388109435486	0.00793833427899077
2	D	26	50	20120529	2	482	8.88	0.00561605418821792	0.00814445590570665
2	D	26	50	20120529	2	484	8.92	0.00552898105918261	0.00759072058535947
2	D	26	50	20120529	2	486	8.96	0.0047705312546141	0.00731308924986219
2	D	26	50	20120529	2	488	9	0.00435533229483699	0.00722989106598779
2	D	26	50	20120529	2	490	9.04	0.00407148549073308	0.00607401189505338
2	D	26	50	20120529	2	492	9.08	0.00319780556510242	0.0059502469951423
2	D	26	50	20120529	2	494	9.12	0.00266905939840237	0.00483823672891271
2	D	26	50	20120529	2	496	9.16	0.00144123847644327	0.00494952048702907
2	D	26	50	20120529	2	498	9.2	0.000211835049507870	0.00377727957228479
2	D	26	50	20120529	2	500	9.24	-0.00177440668564171	0.0028259310378086
2	D	26	50	20120529	2	502	9.28	-0.00343217610772666	0.00048943810073389
2	D	26	50	20120529	2	504	9.32	-0.00513061831186556	-0.00156053516860403
2	D	26	50	20120529	2	506	9.36	-0.00756529302550796	-0.00294737662747739
2	D	26	50	20120529	2	508	9.4	-0.00817680604094596	-0.0033416522975992
2	D	26	50	20120529	2	510	9.44	-0.0101140452761593	-0.00550761229225515
2	D	26	50	20120529	2	512	9.48	-0.0107576185130563	-0.00652715420470897
2	D	26	50	20120529	2	514	9.52	-0.0107489423128511	-0.0078923440539424
2	D	26	50	20120529	2	516	9.56	-0.0105212468582412	-0.00875162728550811
2	D	26	50	20120529	2	518	9.6	-0.0106266623371805	-0.0098136451023078
2	D	26	50	20120529	2	520	9.64	-0.0100701905135901	-0.0110032603377726
2	D	26	50	20120529	2	522	9.68	-0.0107559355989170	-0.0128485332650249
2	D	26	50	20120529	2	524	9.72	-0.0112483930456066	-0.0149199035855615
2	D	26	50	20120529	2	526	9.76	-0.0119132784808885	-0.0160748281623413
2	D	26	50	20120529	2	528	9.8	-0.0125900008836875	-0.016234613081686
2	D	26	50	20120529	2	530	9.84	-0.0138708753203322	-0.017488716455595
2	D	26	50	20120529	2	532	9.88	-0.0141324765451000	-0.0169917900940484
2	D	26	50	20120529	2	534	9.92	-0.0145866865859952	-0.0166300696201324
2	D	26	50	20120529	2	536	9.96	-0.0142428134872363	-0.016647825071408
2	D	26	50	20120529	2	538	10	-0.0140567807641740	-0.0165709554932252
2	D	26	50	20120529	2	540	10.04	-0.0127589357647807	-0.0167795732068787
2	D	26	50	20120529	2	542	10.08	-0.0125267148267713	-0.0166218954657419
2	D	26	50	20120529	2	544	10.12	-0.0110456089628979	-0.0163899644415127
2	D	26	50	20120529	2	546	10.16	-0.0101116269709677	-0.0174290225011273
2	D	26	50	20120529	2	548	10.2	-0.00885740947002416	-0.0178259437405602
2	D	26	50	20120529	2	550	10.24	-0.00808028596531396	-0.0195090124533265
2	D	26	50	20120529	2	552	10.28	-0.00713926118984306	-0.0204954334841496
2	D	26	50	20120529	2	554	10.32	-0.00594417294789186	-0.0225210893512825
2	D	26	50	20120529	2	556	10.36	-0.00531979058903636	-0.0250598926095225
2	D	26	50	20120529	2	558	10.4	-0.00478214194796116	-0.028411119132939
2	D	26	50	20120529	2	560	10.44	-0.00456011041866866	-0.0294077154303433
2	D	26	50	20120529	2	562	10.48	-0.00391155207896436	-0.0318707097705723
2	D	26	50	20120529	2	564	10.52	-0.00295872569131546	-0.0340493764740861
2	D	26	50	20120529	2	566	10.56	-0.00186143738827015	-0.0343513110696528
2	D	26	50	20120529	2	568	10.6	-0.00187805439762804	-0.0342308907848167
2	D	26	50	20120529	2	570	10.64	-0.00121316189127832	-0.0338011819938897
2	D	26	50	20120529	2	572	10.68	-0.00076294700369685	-0.0332477295162549
2	D	26	50	20120529	2	574	10.72	-0.000711257497992111	-0.032978392543301
2	D	26	50	20120529	2	576	10.76	-0.00041717178769663	-0.0326100606209809
2	D	26	50	20120529	2	578	10.8	-4.11324014616202e-05	-0.031821070874533
2	D	26	50	20120529	2	580	10.84	0.00069517788978793	-0.0316761846950679
2	D	26	50	20120529	2	582	10.88	0.00082266924243586	-0.0311221665320082
2	D	26	50	20120529	2	584	10.92	0.00204306483608573	-0.0300407881315396
2	D	26	50	20120529	2	586	10.96	0.00193876658586071	-0.0299060842897236
2	D	26	50	20120529	2	588	11	0.00329068404081127	-0.029411745938996
2	D	26	50	20120529	2	590	11.04	0.00486088535911412	-0.0285285695692941
2	D	26	50	20120529	2	592	11.08	0.00579497341706155	-0.028069657268304
2	D	26	50	20120529	2	594	11.12	0.00676865945475543	-0.0272764248811689
2	D	26	50	20120529	2	596	11.16	0.0078457952145369	-0.0268588783268783
2	D	26	50	20120529	2	598	11.2	0.00886381684741116	-0.026121578086135
2	D	26	50	20120529	2	600	11.24	0.00984535177037621	-0.025735992758354
2	D	26	50	20120529	2	602	11.28	0.0111177904231214	-0.0250640291841924
2	D	26	50	20120529	2	604	11.32	0.0113765207943576	-0.0241486794559465
2	D	26	50	20120529	2	606	11.36	0.0112997997085988	-0.0230640483642844
2	D	26	50	20120529	2	608	11.4	0.0114656162487871	-0.0222756950139395
2	D	26	50	20120529	2	610	11.44	0.0114349985251617	-0.0213330509639397
2	D	26	50	20120529	2	612	11.48	0.0121336836645843	-0.0198312339424454
2	D	26	50	20120529	2	614	11.52	0.0131727770795379	-0.0182879733925058
2	D	26	50	20120529	2	616	11.56	0.0144550445165416	-0.015745217407359
2	D	26	50	20120529	2	618	11.6	0.0152732094887813	-0.0141281631937347
2	D	26	50	20120529	2	620	11.64	0.0170305678299286	-0.0128636582790744
2	D	26	50	20120529	2	622	11.68	0.0180470727187572	-0.0117929890108069
2	D	26	50	20120529	2	624	11.72	0.0194666567571334	-0.0108245390988277
2	D	26	50	20120529	2	626	11.76	0.0215431536018337	-0.0100209758816195
2	D	26	50	20120529	2	628	11.8	0.0228371731535407	-0.0102592567247438
2	D	26	50	20120529	2	630	11.84	0.0237690974647377	-0.0106995438331174
2	D	26	50	20120529	2	632	11.88	0.0243943071385272	-0.0113078112284297
2	D	26	50	20120529	2	634	11.92	0.0253084052877705	-0.0113278011371338
2	D	26	50	20120529	2	636	11.96	0.0255796655911693	-0.010452247378533
2	D	26	50	20120529	2	638	12	0.0255758613566865	-0.00933882289874104
2	D	26	50	20120529	2	640	12.04	0.0255832364804142	-0.00813035619648979
2	D	26	50	20120529	2	642	12.08	0.0253592109099987	-0.00757104887470686
2	D	26	50	20120529	2	644	12.12	0.0248036583252239	-0.00641144325103561
2	D	26	50	20120529	2	646	12.16	0.0243392730177474	-0.00470331368399451
2	D	26	50	20120529	2	648	12.2	0.0232484193864109	-0.00353566825622117
2	D	26	50	20120529	2	650	12.24	0.0226916435069047	-0.00148802843926116
2	D	26	50	20120529	2	652	12.28	0.0213348682283673	0.000169125799924201
2	D	26	50	20120529	2	654	12.32	0.0209483000221605	0.00125841672527426
2	D	26	50	20120529	2	656	12.36	0.0192354328396854	0.00291853374187279
2	D	26	50	20120529	2	658	12.4	0.0180308481536629	0.00373703812536747
2	D	26	50	20120529	2	660	12.44	0.0160806335090148	0.00446226098228801
2	D	26	50	20120529	2	662	12.48	0.0137286559233816	0.0047755931492179
2	D	26	50	20120529	2	664	12.52	0.0127651583044551	0.0057579988034733
2	D	26	50	20120529	2	666	12.56	0.0110404258701918	0.00652112258386545
2	D	26	50	20120529	2	668	12.6	0.0101106511636096	0.0073825200647069
2	D	26	50	20120529	2	670	12.64	0.00805239060279617	0.00810314672754974
2	D	26	50	20120529	2	672	12.68	0.00566987915640184	0.00925450041508451
2	D	26	50	20120529	2	674	12.72	0.00483427693093807	0.0106391851982753
2	D	26	50	20120529	2	676	12.76	0.00295258800445474	0.011893373424998
2	D	26	50	20120529	2	678	12.8	0.00053042200977147	0.0138930289757867
2	D	26	50	20120529	2	680	12.84	-0.00058718147109731	0.014387487534667
2	D	26	50	20120529	2	682	12.88	-0.00206494979096345	0.0147907646741134
2	D	26	50	20120529	2	684	12.92	-0.00415763938095286	0.0142268399450493
2	D	26	50	20120529	2	686	12.96	-0.00584833876583766	0.0142587941004911
2	D	26	50	20120529	2	688	13	-0.00738408064937296	0.0136649184494963
2	D	26	50	20120529	2	690	13.04	-0.00891026174211986	0.0137698912795906
2	D	26	50	20120529	2	692	13.08	-0.0112254969280318	0.0129313778955087
2	D	26	50	20120529	2	694	13.12	-0.0141102875343063	0.0121906764711479
2	D	26	50	20120529	2	696	13.16	-0.0161124886695073	0.0122546413505741
2	D	26	50	20120529	2	698	13.2	-0.0179838114105784	0.0126913151432958
2	D	26	50	20120529	2	700	13.24	-0.0192898588486334	0.0118242395950014
2	D	26	50	20120529	2	702	13.28	-0.0216727309194862	0.0107431511083131
2	D	26	50	20120529	2	704	13.32	-0.0226805702147113	0.00978848624303321
2	D	26	50	20120529	2	706	13.36	-0.0241675450648685	0.00921226492704431
2	D	26	50	20120529	2	708	13.4	-0.0262510351956347	0.00867295458503331
2	D	26	50	20120529	2	710	13.44	-0.0277298783178082	0.00766066051708663
2	D	26	50	20120529	2	712	13.48	-0.0298357130228599	0.0068884292013528
2	D	26	50	20120529	2	714	13.52	-0.0318755039545487	0.00561033369435812
2	D	26	50	20120529	2	716	13.56	-0.0322877472079805	0.00613924956668566
2	D	26	50	20120529	2	718	13.6	-0.0326723425862679	0.00593227941183235
2	D	26	50	20120529	2	720	13.64	-0.0334522813659166	0.00567616533568659
2	D	26	50	20120529	2	722	13.68	-0.0333923187108720	0.00566513446990008
2	D	26	50	20120529	2	724	13.72	-0.0344820409713586	0.00598114049041234
2	D	26	50	20120529	2	726	13.76	-0.0357232962150535	0.00517998850732798
2	D	26	50	20120529	2	728	13.8	-0.0367443584070868	0.00540315140747046
2	D	26	50	20120529	2	730	13.84	-0.0383023974887533	0.00418296794585496
2	D	26	50	20120529	2	732	13.88	-0.0400628812418734	0.00319379626965309
2	D	26	50	20120529	2	734	13.92	-0.0414551037833516	0.00281966607172729
2	D	26	50	20120529	2	736	13.96	-0.0431040767970786	0.00203293906697914
2	D	26	50	20120529	2	738	14	-0.0446582975021267	0.00174062112363662
2	D	26	50	20120529	2	740	14.04	-0.0466354387730024	0.0004745464319221
2	D	26	50	20120529	2	742	14.08	-0.047602407296275	0.000366854069147399
2	D	26	50	20120529	2	744	14.12	-0.0491496983548674	-0.000423832733575401
2	D	26	50	20120529	2	746	14.16	-0.0515089601302963	-0.00175354703559671
2	D	26	50	20120529	2	748	14.2	-0.0536099865092359	-0.00259309491689949
2	D	26	50	20120529	2	750	14.24	-0.0557159626356438	-0.00336985171603291
2	D	26	50	20120529	2	752	14.28	-0.056899022991247	-0.00440979365912397
2	D	26	50	20120529	2	754	14.32	-0.05854325838954	-0.00509321236314076
2	D	26	50	20120529	2	756	14.36	-0.0604742962982824	-0.00657057056107382
2	D	26	50	20120529	2	758	14.4	-0.0623380883521338	-0.00766913165632524
2	D	26	50	20120529	2	760	14.44	-0.063542574043207	-0.00834809558762056
2	D	26	50	20120529	2	762	14.48	-0.0649446960796219	-0.00974512645521083
2	D	26	50	20120529	2	764	14.52	-0.0665565459873366	-0.0107811086003272
2	D	26	50	20120529	2	766	14.56	-0.0687100396894403	-0.0122827912715331
2	D	26	50	20120529	2	768	14.6	-0.0690429455620229	-0.0125913726708429
2	D	26	50	20120529	2	770	14.64	-0.0703698314369194	-0.0136060001911675
2	D	26	50	20120529	2	772	14.68	-0.072778944240422	-0.0152824089480046
2	D	26	50	20120529	2	774	14.72	-0.0742621007139607	-0.0166858037766255
2	D	26	50	20120529	2	776	14.76	-0.0756137353261989	-0.0177759503011808
2	D	26	50	20120529	2	778	14.8	-0.0763965732436505	-0.0196009221927452
2	D	26	50	20120529	2	780	14.84	-0.07711145819943	-0.0206816641971107
2	D	26	50	20120529	2	782	14.88	-0.0783591481148338	-0.0229027573074957
2	D	26	50	20120529	2	784	14.92	-0.0787127722161052	-0.0247861362191861
2	D	26	50	20120529	2	786	14.96	-0.0795344302958439	-0.0268592318802688
2	D	26	50	20120529	2	788	15	-0.0810295368739848	-0.0280798396059531
2	D	26	50	20120529	2	790	15.04	-0.0824454474926326	-0.0295059325622501
2	D	26	50	20120529	2	792	15.08	-0.0830873590285938	-0.0304219186865991
2	D	26	50	20120529	2	794	15.12	-0.0824818634918638	-0.0306194136105845
2	D	26	50	20120529	2	796	15.16	-0.0814615084066116	-0.030700165204996
2	D	26	50	20120529	2	798	15.2	-0.0804189501684302	-0.0310735175854625
2	D	26	50	20120529	2	800	15.24	-0.0792100097046355	-0.0309820886786551
2	D	26	50	20120529	2	802	15.28	-0.0780907303806954	-0.0316942159179881
2	D	26	50	20120529	2	804	15.32	-0.0767596725757898	-0.0321324807009675
2	D	26	50	20120529	2	806	15.36	-0.0753839256223133	-0.0320394254485634
2	D	26	50	20120529	2	808	15.4	-0.0742707981273694	-0.0319708360907883
2	D	26	50	20120529	2	810	15.44	-0.0722088747534294	-0.0322013529014551
2	D	26	50	20120529	2	812	15.48	-0.0703932366713767	-0.0328463049965754
2	D	26	50	20120529	2	814	15.52	-0.0687365561937348	-0.033607081182454
2	D	26	50	20120529	2	816	15.56	-0.0660052148300455	-0.0351677365592108
2	D	26	50	20120529	2	818	15.6	-0.0637196335812162	-0.0357544230555613
2	D	26	50	20120529	2	820	15.64	-0.0619520787602841	-0.036023618607159
2	D	26	50	20120529	2	822	15.68	-0.0601101363059713	-0.036342453054796
2	D	26	50	20120529	2	824	15.72	-0.0588116054130004	-0.0376661569491772
2	D	26	50	20120529	2	826	15.76	-0.0593543805782391	-0.0371277658459818
2	D	26	50	20120529	2	828	15.8	-0.0597742605849077	-0.037089157815729
2	D	26	50	20120529	2	830	15.84	-0.060219030750274	-0.0361382406163893
2	D	26	50	20120529	2	832	15.88	-0.0594183737419366	-0.035146381934419
2	D	26	50	20120529	2	834	15.92	-0.0586066151571343	-0.0345031976062517
2	D	26	50	20120529	2	836	15.96	-0.0572474852130157	-0.0329364611111766
2	D	26	50	20120529	2	838	16	-0.0561631369640662	-0.0326508606822554
2	D	26	50	20120529	2	840	16.04	-0.0539578123349015	-0.0309562085704637
2	D	26	50	20120529	2	842	16.08	-0.0519949546210058	-0.0297379342971574
2	D	26	50	20120529	2	844	16.12	-0.0496185101507941	-0.0289782187714506
2	D	26	50	20120529	2	846	16.16	-0.0477584657628829	-0.0279391253564969
2	D	26	50	20120529	2	848	16.2	-0.0456012243948389	-0.0276731117854146
2	D	26	50	20120529	2	850	16.24	-0.0420829438943672	-0.0268418370534517
2	D	26	50	20120529	2	852	16.28	-0.0394248587932088	-0.027235341977182
2	D	26	50	20120529	2	854	16.32	-0.0364678796556429	-0.0271362056064596
2	D	26	50	20120529	2	856	16.36	-0.0342041480063523	-0.0277221142853508
2	D	26	50	20120529	2	858	16.4	-0.0319196274176948	-0.0283812792267729
2	D	26	50	20120529	2	860	16.44	-0.0295785594997458	-0.0295321450106287
2	D	26	50	20120529	2	862	16.48	-0.0277952149843899	-0.0305665220233518
2	D	26	50	20120529	2	864	16.52	-0.0262572648063770	-0.0321037650945835
2	D	26	50	20120529	2	866	16.56	-0.0246668218493559	-0.0348862486633289
2	D	26	50	20120529	2	868	16.6	-0.0230687011269047	-0.0368643685699898
2	D	26	50	20120529	2	870	16.64	-0.0220763686833909	-0.0389829806945775
2	D	26	50	20120529	2	872	16.68	-0.0211168247813207	-0.0406497727991904
2	D	26	50	20120529	2	874	16.72	-0.0201992618088496	-0.0440204306169539
2	D	26	50	20120529	2	876	16.76	-0.0195833718024362	-0.0458082794025059
2	D	26	50	20120529	2	878	16.8	-0.0194432232384050	-0.0483220440096241
2	D	26	50	20120529	2	880	16.84	-0.0186388185641272	-0.0518495168982513
2	D	26	50	20120529	2	882	16.88	-0.0173296103587603	-0.0532215161857876
2	D	26	50	20120529	2	884	16.92	-0.0172692234396469	-0.0543791914079462
2	D	26	50	20120529	2	886	16.96	-0.0177311762997961	-0.0553562008475117
2	D	26	50	20120529	2	888	17	-0.0180129583520990	-0.0564961276894625
2	D	26	50	20120529	2	890	17.04	-0.0180936392358323	-0.0576094673164407
2	D	26	50	20120529	2	892	17.08	-0.0177314591425086	-0.0607601937120517
2	D	26	50	20120529	2	894	17.12	-0.0178662336950027	-0.0617094138551165
2	D	26	50	20120529	2	896	17.16	-0.0177626425515589	-0.0636906563453231
2	D	26	50	20120529	2	898	17.2	-0.0169827744825883	-0.0659626611439536
2	D	26	50	20120529	2	900	17.24	-0.0170405451066112	-0.0676257055826263
2	D	26	50	20120529	2	902	17.28	-0.0164663036896096	-0.0700925890101518
2	D	26	50	20120529	2	904	17.32	-0.0157974513852853	-0.0709558956793024
2	D	26	50	20120529	2	906	17.36	-0.0151995218911139	-0.0721516132462889
2	D	26	50	20120529	2	908	17.4	-0.0137688327407392	-0.0750680751652928
2	D	26	50	20120529	2	910	17.44	-0.0133054656670276	-0.0755506755434526
2	D	26	50	20120529	2	912	17.48	-0.0122415528040544	-0.0771147957434373
2	D	26	50	20120529	2	914	17.52	-0.0111506991727179	-0.078947121545526
2	D	26	50	20120529	2	916	17.56	-0.00968034133191856	-0.0803204643359465
2	D	26	50	20120529	2	918	17.6	-0.00796737515449406	-0.082067513060224
2	D	26	50	20120529	2	920	17.64	-0.00653774666429116	-0.0843938943703278
2	D	26	50	20120529	2	922	17.68	-0.00533262457711496	-0.0865728439165542
2	D	26	50	20120529	2	924	17.72	-0.00457524250378596	-0.0881858251951188
2	D	26	50	20120529	2	926	17.76	-0.00438064671760346	-0.0896247874948334
2	D	26	50	20120529	2	928	17.8	-0.00402115363004826	-0.0921307739273586
2	D	26	50	20120529	2	930	17.84	-0.00380364758415526	-0.093924845252585
2	D	26	50	20120529	2	932	17.88	-0.00284721495192236	-0.0948706712831002
2	D	26	50	20120529	2	934	17.92	-0.0024222437764292	-0.0948453568603337
2	D	26	50	20120529	2	936	17.96	-0.00204797215714716	-0.0947025920012122
2	D	26	50	20120529	2	938	18	-0.0019647456890015	-0.0942062737514973
2	D	26	50	20120529	2	940	18.04	-0.00127503373463215	-0.0932398002029715
2	D	26	50	20120529	2	942	18.08	-0.00174257273835269	-0.0927882418125058
2	D	26	50	20120529	2	944	18.12	-0.00159535310650966	-0.0923332893094904
2	D	26	50	20120529	2	946	18.16	-0.00153666324367117	-0.0915065400609271
2	D	26	50	20120529	2	948	18.2	-0.00188682252171474	-0.0918784782278312
2	D	26	50	20120529	2	950	18.24	-0.00056156299241493	-0.0891876540827039
2	D	26	50	20120529	2	952	18.28	-0.00016225979307888	-0.0882225240370624
2	D	26	50	20120529	2	954	18.32	0.0013125528204419	-0.0866583331263996
2	D	26	50	20120529	2	956	18.36	0.00283976204644861	-0.0846893235835076
2	D	26	50	20120529	2	958	18.4	0.00463581327066243	-0.0828208646249002
2	D	26	50	20120529	2	960	18.44	0.00584135962190739	-0.0817326979993323
2	D	26	50	20120529	2	962	18.48	0.00610277699891205	-0.0803584359700962
2	D	26	50	20120529	2	964	18.52	0.00673818315248628	-0.0790570766500005
2	D	26	50	20120529	2	966	18.56	0.00694479975394899	-0.0779964164782207
2	D	26	50	20120529	2	968	18.6	0.00768407989367952	-0.0775522827089574
2	D	26	50	20120529	2	970	18.64	0.00838758043028203	-0.0765696164151424
2	D	26	50	20120529	2	972	18.68	0.00976672149630827	-0.0748919348660993
2	D	26	50	20120529	2	974	18.72	0.0109365589551033	-0.0732957120182487
2	D	26	50	20120529	2	976	18.76	0.0117121136727087	-0.0729731299046714
2	D	26	50	20120529	2	978	18.8	0.0126196145156835	-0.0726465879931195
2	D	26	50	20120529	2	980	18.84	0.0144728706784953	-0.0717073380556694
2	D	26	50	20120529	2	982	18.88	0.0153592290287127	-0.0708462941282185
2	D	26	50	20120529	2	984	18.92	0.0176922571425595	-0.0697787043099831
2	D	26	50	20120529	2	986	18.96	0.0190452352576819	-0.0691353785604596
2	D	26	50	20120529	2	988	19	0.0210737124808717	-0.0678431409178411
2	D	26	50	20120529	2	990	19.04	0.0228462877599501	-0.0671725208465638
2	D	26	50	20120529	2	992	19.08	0.0248943518409789	-0.0666742934085398
2	D	26	50	20120529	2	994	19.12	0.0270756348395831	-0.0657222448383502
2	D	26	50	20120529	2	996	19.16	0.0285155870887914	-0.0654972434605767
2	D	26	50	20120529	2	998	19.2	0.0296206535664298	-0.0657795204876263
2	D	26	50	20120529	2	1000	19.24	0.0317363877664180	-0.0658462006570922
2	D	26	50	20120529	2	1002	19.28	0.0334306863248191	-0.0665874606958101
2	D	26	50	20120529	2	1004	19.32	0.0350170803884111	-0.0672882742266441
2	D	26	50	20120529	2	1006	19.36	0.0368059191234569	-0.0678440601566567
2	D	26	50	20120529	2	1008	19.4	0.0381861915603330	-0.0682100586265989
2	D	26	50	20120529	2	1010	19.44	0.0397966979651635	-0.0676872238725895
2	D	26	50	20120529	2	1012	19.48	0.0407995168022422	-0.0668047546096687
2	D	26	50	20120529	2	1014	19.52	0.0416464185940694	-0.0658230782653474
2	D	26	50	20120529	2	1016	19.56	0.0423434844589631	-0.0642838482240605
2	D	26	50	20120529	2	1018	19.6	0.0422070128501941	-0.0625848120502255
2	D	26	50	20120529	2	1020	19.64	0.0425561114680659	-0.0619045046160459
2	D	26	50	20120529	2	1022	19.68	0.0425660109630025	-0.0600008317397355
2	D	26	50	20120529	2	1024	19.72	0.0425939416808593	-0.0581103817602333
2	D	26	50	20120529	2	1026	19.76	0.0424989065294679	-0.0551818283152711
2	D	26	50	20120529	2	1028	19.8	0.0426172762046385	-0.0535321481947629
2	D	26	50	20120529	2	1030	19.84	0.0434008990106172	-0.0505652624911925
2	D	26	50	20120529	2	1032	19.88	0.0441015781911628	-0.048281795491639
2	D	26	50	20120529	2	1034	19.92	0.044988092104872	-0.0464215955402359
2	D	26	50	20120529	2	1036	19.96	0.0453307914063741	-0.0433088761341137
2	D	26	50	20120529	2	1038	20	0.0451410817280495	-0.0412369754834912
2	D	26	50	20120529	2	1040	20.04	0.0457116341689737	-0.0389082727418248
2	D	26	50	20120529	2	1042	20.08	0.0453761028089125	-0.0366555104400307
2	D	26	50	20120529	2	1044	20.12	0.0456275641224381	-0.0348143316610416
2	D	26	50	20120529	2	1046	20.16	0.0453596342919787	-0.0320432579673174
2	D	26	50	20120529	2	1048	20.2	0.0459425306959820	-0.0299151918250652
2	D	26	50	20120529	2	1050	20.24	0.0463870887293140	-0.0269772338599133
2	D	26	50	20120529	2	1052	20.28	0.0470036009896949	-0.0247957528714103
2	D	26	50	20120529	2	1054	20.32	0.0468972521298044	-0.0226451583071095
2	D	26	50	20120529	2	1056	20.36	0.0470073486556352	-0.0199456367485736
2	D	26	50	20120529	2	1058	20.4	0.0476194909961084	-0.0171356651108164
2	D	26	50	20120529	2	1060	20.44	0.0477028588856103	-0.0144457602045047
2	D	26	50	20120529	2	1062	20.48	0.0470530277536998	-0.0128493959352979
2	D	26	50	20120529	2	1064	20.52	0.0466185106366607	-0.0118409909546478
2	D	26	50	20120529	2	1066	20.56	0.0458230862185039	-0.00981689779350127
2	D	26	50	20120529	2	1068	20.6	0.0448235907832968	-0.00871614466722817
2	D	26	50	20120529	2	1070	20.64	0.0430435201723377	-0.00664092768580189
2	D	26	50	20120529	2	1072	20.68	0.0419852641636140	-0.00542201701639252
2	D	26	50	20120529	2	1074	20.72	0.0406473474229309	-0.00331151540658503
2	D	26	50	20120529	2	1076	20.76	0.0393830404981694	-0.00162252014904284
2	D	26	50	20120529	2	1078	20.8	0.0383085210334783	0.000435584848278721
2	D	26	50	20120529	2	1080	20.84	0.0374831859984773	0.00158293631143201
2	D	26	50	20120529	2	1082	20.88	0.0365853018077267	0.00453821839272307
2	D	26	50	20120529	2	1084	20.92	0.0356508601963886	0.00632316804047227
2	D	26	50	20120529	2	1086	20.96	0.0347688151975365	0.00887978331853031
2	D	26	50	20120529	2	1088	21	0.0342475360784458	0.0099869711165122
2	D	26	50	20120529	2	1090	21.04	0.0336142512452151	0.0109067756174797
2	D	26	50	20120529	2	1092	21.08	0.0333088164710816	0.0120818103111164
2	D	26	50	20120529	2	1094	21.12	0.0323824641613204	0.0139651609385356
2	D	26	50	20120529	2	1096	21.16	0.0330989754626967	0.016268702699607
2	D	26	50	20120529	2	1098	21.2	0.0340532655613826	0.0174616130526721
2	D	26	50	20120529	2	1100	21.24	0.0346857372218149	0.0191464717355444
2	D	26	50	20120529	2	1102	21.28	0.0355315995666737	0.020346127887302
2	D	26	50	20120529	2	1104	21.32	0.0365778347601173	0.0217156523011041
2	D	26	50	20120529	2	1106	21.36	0.0369695153483522	0.0221406800451397
2	D	26	50	20120529	2	1108	21.4	0.0375077579591236	0.0228738154269418
2	D	26	50	20120529	2	1110	21.44	0.0371862577189215	0.0223787487562296
2	D	26	50	20120529	2	1112	21.48	0.0373414110888494	0.0219290147012594
2	D	26	50	20120529	2	1114	21.52	0.0369549772329310	0.0215625212565704
2	D	26	50	20120529	2	1116	21.56	0.0369367904465189	0.021302107971195
2	D	26	50	20120529	2	1118	21.6	0.0363570760230309	0.0215796049564038
2	D	26	50	20120529	2	1120	21.64	0.0358318512481011	0.0204987073885465
2	D	26	50	20120529	2	1122	21.68	0.0354210858478421	0.0206650966852275
2	D	26	50	20120529	2	1124	21.72	0.0350039635576201	0.0208620259237879
2	D	26	50	20120529	2	1126	21.76	0.0339041367412304	0.0203790649211697
2	D	26	50	20120529	2	1128	21.8	0.0330683365258679	0.020782681471871
2	D	26	50	20120529	2	1130	21.84	0.0312009028720933	0.0208318607485025
2	D	26	50	20120529	2	1132	21.88	0.0290982459049163	0.0213469215705595
2	D	26	50	20120529	2	1134	21.92	0.0271893800364048	0.0221502966973639
2	D	26	50	20120529	2	1136	21.96	0.0252656536117799	0.022053960469495
2	D	26	50	20120529	2	1138	22	0.0237929764607383	0.0228002975349018
2	D	26	50	20120529	2	1140	22.04	0.0218835689484325	0.0243250389582422
2	D	26	50	20120529	2	1142	22.08	0.0204961900884054	0.025333832847622
2	D	26	50	20120529	2	1144	22.12	0.0188178297168523	0.0263229055288745
2	D	26	50	20120529	2	1146	22.16	0.0169495121796012	0.0273013998926804
2	D	26	50	20120529	2	1148	22.2	0.0152837100244820	0.0281820306779701
2	D	26	50	20120529	2	1150	22.24	0.0133455303372496	0.0286794095878567
2	D	26	50	20120529	2	1152	22.28	0.0118504237591088	0.0294333268379578
2	D	26	50	20120529	2	1154	22.32	0.0101839144972083	0.0295761624077575
2	D	26	50	20120529	2	1156	22.36	0.00901167287535728	0.030124735848602
2	D	26	50	20120529	2	1158	22.4	0.0071191722861896	0.030562717788869
2	D	26	50	20120529	2	1160	22.44	0.00529455394801583	0.0318227820729434
2	D	26	50	20120529	2	1162	22.48	0.0032771075906125	0.0327340305818585
2	D	26	50	20120529	2	1164	22.52	0.00249377469841404	0.0336437941665331
2	D	26	50	20120529	2	1166	22.56	0.00151846231512343	0.0357725391312952
2	D	26	50	20120529	2	1168	22.6	0.00098339461379957	0.0373893387864783
2	D	26	50	20120529	2	1170	22.64	0.0005309169845183	0.0388495850003066
2	D	26	50	20120529	2	1172	22.68	-0.00048378124648440	0.0403769356476696
2	D	26	50	20120529	2	1174	22.72	-0.00098321076603645	0.0423413489964839
2	D	26	50	20120529	2	1176	22.76	-0.00174236060631833	0.0440569314689987
2	D	26	50	20120529	2	1178	22.8	-0.00207646856042897	0.045289489299285
2	D	26	50	20120529	2	1180	22.84	-0.00233816878014612	0.045251376243779
2	D	26	50	20120529	2	1182	22.88	-0.00218995919880942	0.0450335873551736
2	D	26	50	20120529	2	1184	22.92	-0.0023062782643146	0.0451429767742231
2	D	26	50	20120529	2	1186	22.96	-0.00233328974335593	0.0439720079445782
2	D	26	50	20120529	2	1188	23	-0.0018953785137671	0.0430041908931682
2	D	26	50	20120529	2	1190	23.04	-0.00106544728468845	0.0419793810351945
2	D	26	50	20120529	2	1192	23.08	-0.00122348565028364	0.0411326206647236
2	D	26	50	20120529	2	1194	23.12	-0.00155702791896934	0.0398580606916349
2	D	26	50	20120529	2	1196	23.16	-0.00215304822483148	0.0386559084529396
2	D	26	50	20120529	2	1198	23.2	-0.00242839560542552	0.0374801312971826
2	D	26	50	20120529	2	1200	23.24	-0.00269341922701423	0.035679413168213
2	D	26	50	20120529	2	1202	23.28	-0.00286701394179556	0.0340214598983649
2	D	26	50	20120529	2	1204	23.32	-0.00394443254428946	0.0320277723288094
2	D	26	50	20120529	2	1206	23.36	-0.00429324831944876	0.03101144775221
2	D	26	50	20120529	2	1208	23.4	-0.00439846580848936	0.0300144271907369
2	D	26	50	20120529	2	1210	23.44	-0.00474473599923646	0.0294184068848748
2	D	26	50	20120529	2	1212	23.48	-0.00529854203026176	0.0276325379983101
2	D	26	50	20120529	2	1214	23.52	-0.00657845480168406	0.0256876620098599
2	D	26	50	20120529	2	1216	23.56	-0.00821061988722226	0.0237971201064761
2	D	26	50	20120529	2	1218	23.6	-0.00961014684175016	0.0227198924228131
2	D	26	50	20120529	2	1220	23.64	-0.0120263024287934	0.0219802870139632
2	D	26	50	20120529	2	1222	23.68	-0.0136103276846684	0.0209594015986251
2	D	26	50	20120529	2	1224	23.72	-0.0156271623947060	0.019712181909231
2	D	26	50	20120529	2	1226	23.76	-0.0170468171437603	0.019037676286191
2	D	26	50	20120529	2	1228	23.8	-0.0192118296153295	0.0178102874064752
2	D	26	50	20120529	2	1230	23.84	-0.0211539266741296	0.0168994348773576
2	D	26	50	20120529	2	1232	23.88	-0.0232137782252007	0.0161621558498178
2	D	26	50	20120529	2	1234	23.92	-0.0255909510153971	0.0147626288952899
2	D	26	50	20120529	2	1236	23.96	-0.0267203419663082	0.0154523408496593
2	D	26	50	20120529	2	1238	24	-0.0289946095066385	0.0152776147640281
2	D	26	50	20120529	2	1240	24.04	-0.0317418607729045	0.0152303800310449
2	D	26	50	20120529	2	1242	24.08	-0.0337579636274236	0.0155887417477502
2	D	26	50	20120529	2	1244	24.12	-0.0355519642419720	0.0168115415044561
2	D	26	50	20120529	2	1246	24.16	-0.0372792846870545	0.017080242081307
2	D	26	50	20120529	2	1248	24.2	-0.0392088376715563	0.0186013701889955
2	D	26	50	20120529	2	1250	24.24	-0.0404114141743203	0.0188039562818054
2	D	26	50	20120529	2	1252	24.28	-0.0413168644076296	0.020253030208491
2	D	26	50	20120529	2	1254	24.32	-0.0422585185081358	0.0217573998854654
2	D	26	50	20120529	2	1256	24.36	-0.0433801312844539	0.0226599509809719
2	D	26	50	20120529	2	1258	24.4	-0.0433847274785316	0.0228622542310694
2	D	26	50	20120529	2	1260	24.44	-0.0440548525750621	0.0237780282233841
2	D	26	50	20120529	2	1262	24.48	-0.0450087396228827	0.0243445621764707
2	D	26	50	20120529	2	1264	24.52	-0.0464391459305450	0.0256083741264855
2	D	26	50	20120529	2	1266	24.56	-0.0482025995321461	0.0263466643167223
2	D	26	50	20120529	2	1268	24.6	-0.0493280306850826	0.0264326485013146
2	D	26	50	20120529	2	1270	24.64	-0.0492347633006441	0.0263926969681776
2	D	26	50	20120529	2	1272	24.68	-0.0489357985535585	0.0261179152730085
2	D	26	50	20120529	2	1274	24.72	-0.0483366669778591	0.0258982171960938
2	D	26	50	20120529	2	1276	24.76	-0.0481374042869207	0.0252292941810913
2	D	26	50	20120529	2	1278	24.8	-0.047904554023876	0.0246957821146861
2	D	26	50	20120529	2	1280	24.84	-0.0481929121692439	0.0234789927656203
2	D	26	50	20120529	2	1282	24.88	-0.0491914176549574	0.022338217395532
2	D	26	50	20120529	2	1284	24.92	-0.0497228791116972	0.0209614804925618
2	D	26	50	20120529	2	1286	24.96	-0.0513509217647011	0.0190285333955103
2	D	26	50	20120529	2	1288	25	-0.0526327649376361	0.0179210627548159
2	D	26	50	20120529	2	1290	25.04	-0.0548696265292416	0.0153539822963963
2	D	26	50	20120529	2	1292	25.08	-0.0567276203074874	0.0138451578467004
2	D	26	50	20120529	2	1294	25.12	-0.0575017608115304	0.0128870281581926
2	D	26	50	20120529	2	1296	25.16	-0.0575002758872899	0.0121969626504327
2	D	26	50	20120529	2	1298	25.2	-0.057224999217374	0.0117169078566851
2	D	26	50	20120529	2	1300	25.24	-0.0570759411078999	0.0111877091416451
2	D	26	50	20120529	2	1302	25.28	-0.0566076949973981	0.00967294499498731
2	D	26	50	20120529	2	1304	25.32	-0.0562587378008826	0.00770273337056723
2	D	26	50	20120529	2	1306	25.36	-0.0561001337498624	0.00515127997201181
2	D	26	50	20120529	2	1308	25.4	-0.05556237904277	0.00261609002942369
2	D	26	50	20120529	2	1310	25.44	-0.0556628589163767	0.00065959627655863
2	D	26	50	20120529	2	1312	25.48	-0.0563977549940639	-0.00174562743964741
2	D	26	50	20120529	2	1314	25.52	-0.0566477172412133	-0.00400942979961615
2	D	26	50	20120529	2	1316	25.56	-0.0570738197875563	-0.00695650944224544
2	D	26	50	20120529	2	1318	25.6	-0.0574924977126969	-0.0103392375727638
2	D	26	50	20120529	2	1320	25.64	-0.0581711788012797	-0.0123014588905564
2	D	26	50	20120529	2	1322	25.68	-0.058378148956133	-0.0154746005711311
2	D	26	50	20120529	2	1324	25.72	-0.0587763914952973	-0.0190046190441706
2	D	26	50	20120529	2	1326	25.76	-0.0598758718293642	-0.0214081457041018
2	D	26	50	20120529	2	1328	25.8	-0.060645133296617	-0.0236282488649932
2	D	26	50	20120529	2	1330	25.84	-0.0618332848210447	-0.0262897280787012
2	D	26	50	20120529	2	1332	25.88	-0.0628897730628157	-0.0280817487942623
2	D	26	50	20120529	2	1334	25.92	-0.0645403724221393	-0.0289542478515683
2	D	26	50	20120529	2	1336	25.96	-0.0665254332889644	-0.0302224438636264
2	D	26	50	20120529	2	1338	26	-0.0686816847075147	-0.0317407435441902
2	D	26	50	20120529	2	1340	26.04	-0.0704407542470724	-0.0324914788137759
2	D	26	50	20120529	2	1342	26.08	-0.0718247743498888	-0.0333772714785683
2	D	26	50	20120529	2	1344	26.12	-0.0758156850229058	-0.0356800354221804
2	D	26	50	20120529	2	1346	26.16	-0.0780811137284712	-0.037197627995963
2	D	26	50	20120529	2	1348	26.2	-0.0788857305347834	-0.0378639347158751
2	D	26	50	20120529	2	1350	26.24	-0.0806385775346667	-0.0390249333399053
2	D	26	50	20120529	2	1352	26.28	-0.0825527863020168	-0.0405326971294293
2	D	26	50	20120529	2	1354	26.32	-0.0845283719379739	-0.0421435570876504
2	D	26	50	20120529	2	1356	26.36	-0.0859041188914505	-0.0435707814147974
2	D	26	50	20120529	2	1358	26.4	-0.0874395305561189	-0.0441926111181728
2	D	26	50	20120529	2	1360	26.44	-0.0877114131134852	-0.0455125673466137
2	D	26	50	20120529	2	1362	26.48	-0.0885005442812894	-0.0465209016165857
2	D	26	50	20120529	2	1364	26.52	-0.0886163683720477	-0.0479996033174031
2	D	26	50	20120529	2	1366	26.56	-0.0880779772688523	-0.0484418278983571
2	D	26	50	20120529	2	1368	26.6	-0.0871210496618725	-0.0490381310469317
2	D	26	50	20120529	2	1370	26.64	-0.0864596219787506	-0.0497928968251703
2	D	26	50	20120529	2	1372	26.68	-0.0854937141156498	-0.049389280274469
2	D	26	50	20120529	2	1374	26.72	-0.0851682328642696	-0.0485579348318279
2	D	26	50	20120529	2	1376	26.76	-0.0841657675805813	-0.0479013861854962
2	D	26	50	20120529	2	1378	26.8	-0.0833130675131486	-0.0472946178565601
2	D	26	50	20120529	2	1380	26.84	-0.0821111981171658	-0.0466714446503004
2	D	26	50	20120529	2	1382	26.88	-0.0803186824268579	-0.04618849071875
2	D	26	50	20120529	2	1384	26.92	-0.0781552185191395	-0.0451804392914904
2	D	26	50	20120529	2	1386	26.96	-0.0759894918697214	-0.0452575139306397
2	D	26	50	20120529	2	1388	27	-0.0728240576530617	-0.0443063138885876
2	D	26	50	20120529	2	1390	27.04	-0.072090646499615	-0.0448493718965389
2	D	26	50	20120529	2	1392	27.08	-0.0699111312679637	-0.0439481643039166
2	D	26	50	20120529	2	1394	27.12	-0.0680261260106765	-0.0436607961080424
2	D	26	50	20120529	2	1396	27.16	-0.0658078613274163	-0.0435951058880702
2	D	26	50	20120529	2	1398	27.2	-0.0637593729823189	-0.0434084296978369
2	D	26	50	20120529	2	1400	27.24	-0.0615507249512827	-0.0430143590886817
2	D	26	50	20120529	2	1402	27.28	-0.0590324348607649	-0.0429399714553008
2	D	26	50	20120529	2	1404	27.32	-0.0567552681826318	-0.0431672355747742
2	D	26	50	20120529	2	1406	27.36	-0.0540412509350816	-0.0435547300908644
2	D	26	50	20120529	2	1408	27.4	-0.0511052021582388	-0.044124799577857
2	D	26	50	20120529	2	1410	27.44	-0.0487817765544804	-0.0442362537487076
2	D	26	50	20120529	2	1412	27.48	-0.0468196542316371	-0.0455339785399481
2	D	26	50	20120529	2	1414	27.52	-0.0443333748651036	-0.046223216732774
2	D	26	50	20120529	2	1416	27.56	-0.0434837436411011	-0.0473909045869542
2	D	26	50	20120529	2	1418	27.6	-0.041345191105284	-0.0475399414832249
2	D	26	50	20120529	2	1420	27.64	-0.0395469344150196	-0.0490501228708339
2	D	26	50	20120529	2	1422	27.68	-0.0375380574846975	-0.0509455798734537
2	D	26	50	20120529	2	1424	27.72	-0.0366529719266863	-0.0523795217150219
2	D	26	50	20120529	2	1426	27.76	-0.0353487912505336	-0.0541966376502473
2	D	26	50	20120529	2	1428	27.8	-0.0346812188094832	-0.0556140261220679
2	D	26	50	20120529	2	1430	27.84	-0.0328241584121886	-0.0570792079412289
2	D	26	50	20120529	2	1432	27.88	-0.0320019346470249	-0.0592265498143362
2	D	26	50	20120529	2	1434	27.92	-0.0305901959583860	-0.060422479513357
2	D	26	50	20120529	2	1436	27.96	-0.0300405618573697	-0.062642299831536
2	D	26	50	20120529	2	1438	28	-0.0298522593215397	-0.0642390176541333
2	D	26	50	20120529	2	1440	28.04	-0.0298526128749303	-0.0658841015805638
2	D	26	50	20120529	2	1442	28.08	-0.0295234546682879	-0.0672217354785344
2	D	26	50	20120529	2	1444	28.12	-0.0286904828800502	-0.0678489391934469
2	D	26	50	20120529	2	1446	28.16	-0.0279172616148227	-0.0687898861871718
2	D	26	50	20120529	2	1448	28.2	-0.0267079675976375	-0.0716217074244677
2	D	26	50	20120529	2	1450	28.24	-0.0259582929882235	-0.0726651141907866
2	D	26	50	20120529	2	1452	28.28	-0.0249993854822564	-0.0738156476344552
2	D	26	50	20120529	2	1454	28.32	-0.0241359373917495	-0.076061630903538
2	D	26	50	20120529	2	1456	28.36	-0.0234438919850022	-0.0783235947858757
2	D	26	50	20120529	2	1458	28.4	-0.0221279662652141	-0.080721252459523
2	D	26	50	20120529	2	1460	28.44	-0.0211928882577730	-0.0823729124790186
2	D	26	50	20120529	2	1462	28.48	-0.0202495371009920	-0.084103839168685
2	D	26	50	20120529	2	1464	28.52	-0.0193539156519411	-0.0852052286910613
2	D	26	50	20120529	2	1466	28.56	-0.0186489301910981	-0.086423149410977
2	D	26	50	20120529	2	1468	28.6	-0.0173006189807316	-0.0871697127505538
2	D	26	50	20120529	2	1470	28.64	-0.0166609701864703	-0.0871238922311329
2	D	26	50	20120529	2	1472	28.68	-0.0155856729043199	-0.0863870162544584
2	D	26	50	20120529	2	1474	28.72	-0.0142463419500745	-0.0854562515983825
2	D	26	50	20120529	2	1476	28.76	-0.0123220922664315	-0.0846206635150544
2	D	26	50	20120529	2	1478	28.8	-0.0102786950901586	-0.0840100060988217
2	D	26	50	20120529	2	1480	28.84	-0.00834023256021376	-0.083603843963708
2	D	26	50	20120529	2	1482	28.88	-0.00574960544598066	-0.0836641601721433
2	D	26	50	20120529	2	1484	28.92	-0.00345073058966506	-0.0826978987556519
2	D	26	50	20120529	2	1486	28.96	-0.00071245957952014	-0.0826054798993508
2	D	26	50	20120529	2	1488	29	0.00137124268328038	-0.0833301229287108
2	D	26	50	20120529	2	1490	29.04	0.00278397132141298	-0.083905354295206
2	D	26	50	20120529	2	1492	29.08	0.00417279975034148	-0.0837985104605688
2	D	26	50	20120529	2	1494	29.12	0.00537530554242733	-0.0855719342677846
2	D	26	50	20120529	2	1496	29.16	0.00652187918812131	-0.0859230127846437
2	D	26	50	20120529	2	1498	29.2	0.0075630939234185	-0.087647292670567
2	D	26	50	20120529	2	1500	29.24	0.00976495372935531	-0.0903083476202065
2	D	26	50	20120529	2	1502	29.28	0.0120035830879138	-0.0914079693756297
2	D	26	50	20120529	2	1504	29.32	0.0127782892773818	-0.0922826604639574
2	D	26	50	20120529	2	1506	29.36	0.0134880830643368	-0.0925226525054922
2	D	26	50	20120529	2	1508	29.4	0.0148878009376956	-0.093414667709959
2	D	26	50	20120529	2	1510	29.44	0.0153379451145989	-0.0936279311151648
2	D	26	50	20120529	2	1512	29.48	0.0147217015547949	-0.0934380729444163
2	D	26	50	20120529	2	1514	29.52	0.0140153018803895	-0.0926210817694333
2	D	26	50	20120529	2	1516	29.56	0.0135240747994992	-0.0923006916868777
2	D	26	50	20120529	2	1518	29.6	0.0130124123326326	-0.0918805288374966
2	D	26	50	20120529	2	1520	29.64	0.0126244228417956	-0.0908449709564489
2	D	26	50	20120529	2	1522	29.68	0.0129240946956624	-0.090635243085149
2	D	26	50	20120529	2	1524	29.72	0.0126765366115690	-0.0907978069341438
2	D	26	50	20120529	2	1526	29.76	0.0128029673040452	-0.0905954329733682
2	D	26	50	20120529	2	1528	29.8	0.0126763244795347	-0.0902159287639054
2	D	26	50	20120529	2	1530	29.84	0.0123247509879287	-0.0890234638881124
2	D	26	50	20120529	2	1532	29.88	0.0126654350351044	-0.087857020541867
2	D	26	50	20120529	2	1534	29.92	0.0124865370194642	-0.0866160481408847
2	D	26	50	20120529	2	1536	29.96	0.0134629100629266	-0.0856203003716178
2	D	26	50	20120529	2	1538	30	0.0136385553873733	-0.0845247091248473
2	D	26	50	20120529	2	1540	30.04	0.0146503544805731	-0.0823905901485482
2	D	26	50	20120529	2	1542	30.08	0.0151157721639501	-0.0807435970338085
2	D	26	50	20120529	2	1544	30.12	0.016444637937834	-0.0786858455898776
2	D	26	50	20120529	2	1546	30.16	0.0172741449028439	-0.0768644092322191
2	D	26	50	20120529	2	1548	30.2	0.0178628112981817	-0.0747585745271675
2	D	26	50	20120529	2	1550	30.24	0.0197666255958484	-0.0728312842843654
2	D	26	50	20120529	2	1552	30.28	0.0205422510241319	-0.0711997768081337
2	D	26	50	20120529	2	1554	30.32	0.0226441966418870	-0.0703321567876178
2	D	26	50	20120529	2	1556	30.36	0.0239337472787369	-0.0694387273695886
2	D	26	50	20120529	2	1558	30.4	0.0245023318414890	-0.0692938411901235
2	D	26	50	20120529	2	1560	30.44	0.0255410717030521	-0.0699460764850899
2	D	26	50	20120529	2	1562	30.48	0.0272177633026016	-0.0698964375890506
2	D	26	50	20120529	2	1564	30.52	0.0282521898127994	-0.0700813460123309
2	D	26	50	20120529	2	1566	30.56	0.0307665908160207	-0.0702934073360088
2	D	26	50	20120529	2	1568	30.6	0.0318202506306667	-0.0704457888473545
2	D	26	50	20120529	2	1570	30.64	0.0339583294049405	-0.0695205396241719
2	D	26	50	20120529	2	1572	30.68	0.0355199747311910	-0.0692553038705488
2	D	26	50	20120529	2	1574	30.72	0.0364667907111998	-0.068035544673002
2	D	26	50	20120529	2	1576	30.76	0.0377703420623172	-0.0670380291367822
2	D	26	50	20120529	2	1578	30.8	0.0405189368314674	-0.066751297337011
2	D	26	50	20120529	2	1580	30.84	0.0424223975757435	-0.0659203761584387
2	D	26	50	20120529	2	1582	30.88	0.0441432833491172	-0.0650648476638811
2	D	26	50	20120529	2	1584	30.92	0.0453633253893765	-0.063773387838722
2	D	26	50	20120529	2	1586	30.96	0.047162205040715	-0.0630239960720205
2	D	26	50	20120529	2	1588	31	0.0480955152812032	-0.0617470319358757
2	D	26	50	20120529	2	1590	31.04	0.0489984199301003	-0.0606632493723511
2	D	26	50	20120529	2	1592	31.08	0.0499122847341057	-0.0590567027654952
2	D	26	50	20120529	2	1594	31.12	0.0508654858883487	-0.0580445289057014
2	D	26	50	20120529	2	1596	31.16	0.0520808963791911	-0.0560491796352101
2	D	26	50	20120529	2	1598	31.2	0.0523145032464917	-0.0546962227332912
2	D	26	50	20120529	2	1600	31.24	0.0524824552491592	-0.0531366845852486
2	D	26	50	20120529	2	1602	31.28	0.0524152164653361	-0.0520135798136222
2	D	26	50	20120529	2	1604	31.32	0.0526565590808229	-0.0504137436501199
2	D	26	50	20120529	2	1606	31.36	0.0527845355087227	-0.0486485321810607
2	D	26	50	20120529	2	1608	31.4	0.0524039579111661	-0.0465704995004317
2	D	26	50	20120529	2	1610	31.44	0.0530750885135394	-0.0447306628101133
2	D	26	50	20120529	2	1612	31.48	0.0537984799638967	-0.0431651071833628
2	D	26	50	20120529	2	1614	31.52	0.0540754961164944	-0.0408333801459933
2	D	26	50	20120529	2	1616	31.56	0.0556356282342331	-0.0389563227689268
2	D	26	50	20120529	2	1618	31.6	0.0559277976851516	-0.0373417222158332
2	D	26	50	20120529	2	1620	31.64	0.057693499886317	-0.0359107643648816
2	D	26	50	20120529	2	1622	31.68	0.0583579681285979	-0.0343642511237485
2	D	26	50	20120529	2	1624	31.72	0.0600444178017278	-0.0319773414731752
2	D	26	50	20120529	2	1626	31.76	0.0616461560824716	-0.0302705271247471
2	D	26	50	20120529	2	1628	31.8	0.0627832544972976	-0.0291298931760151
2	D	26	50	20120529	2	1630	31.84	0.0648512589895558	-0.0274295842099739
2	D	26	50	20120529	2	1632	31.88	0.0666065808631733	-0.0266749598530916
2	D	26	50	20120529	2	1634	31.92	0.0681960154859244	-0.0248616552234169
2	D	26	50	20120529	2	1636	31.96	0.0705164570990662	-0.0239626396618163
2	D	26	50	20120529	2	1638	32	0.0720938709065372	-0.0229465272172512
2	D	26	50	20120529	2	1640	32.04	0.074364320070249	-0.0226422591693066
2	D	26	50	20120529	2	1642	32.08	0.0754420215154556	-0.0224835136969303
2	D	26	50	20120529	2	1644	32.12	0.0766243040535994	-0.0217352533010787
2	D	26	50	20120529	2	1646	32.16	0.0774931968663214	-0.0215276467501223
2	D	26	50	20120529	2	1648	32.2	0.0768789332055047	-0.0222417538884426
2	D	26	50	20120529	2	1650	32.24	0.075933319307024	-0.0217857407252554
2	D	26	50	20120529	2	1652	32.28	0.0756100300866654	-0.0216470063747866
2	D	26	50	20120529	2	1654	32.32	0.075267154008468	-0.0214661991708372
2	D	26	50	20120529	2	1656	32.36	0.0747299649868007	-0.0222924534446537
2	D	26	50	20120529	2	1658	32.4	0.074393523580312	-0.0215980745855285
2	D	26	50	20120529	2	1660	32.44	0.0734455055187752	-0.0215343642645436
2	D	26	50	20120529	2	1662	32.48	0.0729236607142596	-0.0218720784632383
2	D	26	50	20120529	2	1664	32.52	0.0723294081753504	-0.0218092873810689
2	D	26	50	20120529	2	1666	32.56	0.0715797335659364	-0.0215683053900405
2	D	26	50	20120529	2	1668	32.6	0.0702425946427126	-0.0213860132618506
2	D	26	50	20120529	2	1670	32.64	0.0676137130516173	-0.0206511878948416
2	D	26	50	20120529	2	1672	32.68	0.066145688663196	-0.0199235043063225
2	D	26	50	20120529	2	1674	32.72	0.0650962007785588	-0.0188168821937655
2	D	26	50	20120529	2	1676	32.76	0.0644001248631588	-0.0187077049067503
2	D	26	50	20120529	2	1678	32.8	0.0632687540132603	-0.0178504086452398
2	D	26	50	20120529	2	1680	32.84	0.06213858524489	-0.0164157596968904
2	D	26	50	20120529	2	1682	32.88	0.0604256897781436	-0.0145966567916099
2	D	26	50	20120529	2	1684	32.92	0.0597470794002388	-0.0128609217758312
2	D	26	50	20120529	2	1686	32.96	0.0587263000509179	-0.0111327528026113
2	D	26	50	20120529	2	1688	33	0.0584119203760024	-0.00908214313717033
2	D	26	50	20120529	2	1690	33.04	0.0570609928705455	-0.00740736072592999
2	D	26	50	20120529	2	1692	33.08	0.0561263391271731	-0.00506047331917184
2	D	26	50	20120529	2	1694	33.12	0.0557770283772670	-0.00453240597498173
2	D	26	50	20120529	2	1696	33.16	0.0555858974143122	-0.00471165754401251
2	D	26	50	20120529	2	1698	33.2	0.0551996756904282	-0.00439741929045321
2	D	26	50	20120529	2	1700	33.24	0.0550274244785311	-0.00462355203907667
2	D	26	50	20120529	2	1702	33.28	0.0547701790315355	-0.00530930419547139
2	D	26	50	20120529	2	1704	33.32	0.0542993873366215	-0.00498926766630635
2	D	26	50	20120529	2	1706	33.36	0.0527033059101272	-0.00528441403677362
2	D	26	50	20120529	2	1708	33.4	0.0511885417634693	-0.00453304237108479
2	D	26	50	20120529	2	1710	33.44	0.0486254211030244	-0.00388151418289951
2	D	26	50	20120529	2	1712	33.48	0.0475605182905574	-0.00292069748862323
2	D	26	50	20120529	2	1714	33.52	0.046569225294012	-0.00176592140426748
2	D	26	50	20120529	2	1716	33.56	0.0458470571383862	-9.05733076021903e-05
2	D	26	50	20120529	2	1718	33.6	0.0448398542392641	0.0014919316686933
2	D	26	50	20120529	2	1720	33.64	0.0439670016285674	0.00343661673831255
2	D	26	50	20120529	2	1722	33.68	0.042694421554466	0.00498171576588327
2	D	26	50	20120529	2	1724	33.72	0.0421090785609997	0.00631546057655734
2	D	26	50	20120529	2	1726	33.76	0.0405208460197766	0.00822528528186409
2	D	26	50	20120529	2	1728	33.8	0.0390875405743115	0.010563121721823
2	D	26	50	20120529	2	1730	33.84	0.0382134151714087	0.0124341262648426
2	D	26	50	20120529	2	1732	33.88	0.03759922222127	0.0126400357595242
2	D	26	50	20120529	2	1734	33.92	0.0364375164904587	0.0126648552075438
2	D	26	50	20120529	2	1736	33.96	0.0345391257018037	0.0130542801251467
2	D	26	50	20120529	2	1738	34	0.0328984894770269	0.0133371299086891
2	D	26	50	20120529	2	1740	34.04	0.0308718295182647	0.0140222668821842
2	D	26	50	20120529	2	1742	34.08	0.0293048243226128	0.0147288645464883
2	D	26	50	20120529	2	1744	34.12	0.0269326224930882	0.0161139453094765
2	D	26	50	20120529	2	1746	34.16	0.0244680230204659	0.0175552198483656
2	D	26	50	20120529	2	1748	34.2	0.0230460171413641	0.0185465976977248
2	D	26	50	20120529	2	1750	34.24	0.0211992310056001	0.0201779991079393
2	D	26	50	20120529	2	1752	34.28	0.0209470201588865	0.0206287655388101
2	D	26	50	20120529	2	1754	34.32	0.0196291074690432	0.0212713912526203
2	D	26	50	20120529	2	1756	34.36	0.0189276999685130	0.0222588941568185
2	D	26	50	20120529	2	1758	34.4	0.0172923175471204	0.0237801495437276
2	D	26	50	20120529	2	1760	34.44	0.0153349752661180	0.0250641847476843
2	D	26	50	20120529	2	1762	34.48	0.0133382471374034	0.0266667715565655
2	D	26	50	20120529	2	1764	34.52	0.0113440645931011	0.0278964302490489
2	D	26	50	20120529	2	1766	34.56	0.0105277098142212	0.0296458831363825
2	D	26	50	20120529	2	1768	34.6	0.0101453771776337	0.0303946385069809
2	D	26	50	20120529	2	1770	34.64	0.0105302553986335	0.0324099635440407
2	D	26	50	20120529	2	1772	34.68	0.0106643228443465	0.0333235455053338
2	D	26	50	20120529	2	1774	34.72	0.0111871575983558	0.0353011817509563
2	D	26	50	20120529	2	1776	34.76	0.0108735557408996	0.0369459828346743
2	D	26	50	20120529	2	1778	34.8	0.0111708234317104	0.0388257555017806
2	D	26	50	20120529	2	1780	34.84	0.0112741317324417	0.0408180288577737
2	D	26	50	20120529	2	1782	34.88	0.0113802684602979	0.0423420561032651
2	D	26	50	20120529	2	1784	34.92	0.0114948904695282	0.0438232326778166
2	D	26	50	20120529	2	1786	34.96	0.0128265846705368	0.0459717766324519
2	D	26	50	20120529	2	1788	35	0.0137982908092434	0.0476778838740988
2	D	26	50	20120529	2	1790	35.04	0.0135287417042551	0.0482227803596811
2	D	26	50	20120529	2	1792	35.08	0.0141333180021696	0.0495249882079143
2	D	26	50	20120529	2	1794	35.12	0.0136671932120114	0.0500389134164807
2	D	26	50	20120529	2	1796	35.16	0.0135884922272653	0.0501689503535409
2	D	26	50	20120529	2	1798	35.2	0.0132166247710393	0.0495873550260149
2	D	26	50	20120529	2	1800	35.24	0.0129704809005083	0.049654742302262
2	D	26	50	20120529	2	1802	35.28	0.0123526817057856	0.0484033754315962
2	D	26	50	20120529	2	1804	35.32	0.0117667730268944	0.0481140273367346
2	D	26	50	20120529	2	1806	35.36	0.0109664695719475	0.0477191789101201
2	D	26	50	20120529	2	1808	35.4	0.00962841140990819	0.0464031824796538
2	D	26	50	20120529	2	1810	35.44	0.00824071435182958	0.0457442296702661
2	D	26	50	20120529	2	1812	35.48	0.0067018378639333	0.0444256876553875
2	D	26	50	20120529	2	1814	35.52	0.00496942625002626	0.0435426527070417
2	D	26	50	20120529	2	1816	35.56	0.00359155797620615	0.0425419551903065
2	D	26	50	20120529	2	1818	35.6	0.00215825253074102	0.0414259992682379
2	D	26	50	20120529	2	1820	35.64	0.00026949960751363	0.0402644349587828
2	D	26	50	20120529	2	1822	35.68	-0.00199550483398311	0.0396725865829296
2	D	26	50	20120529	2	1824	35.72	-0.00484762003589906	0.0391195583693636
2	D	26	50	20120529	2	1826	35.76	-0.00713157493913156	0.0381693482768052
2	D	26	50	20120529	2	1828	35.8	-0.00967348239614096	0.0374056729531237
2	D	26	50	20120529	2	1830	35.84	-0.0121267893734678	0.037383823353585
2	D	26	50	20120529	2	1832	35.88	-0.0148258866679349	0.0370986471887325
2	D	26	50	20120529	2	1834	35.92	-0.0166796378054936	0.0372665143385862
2	D	26	50	20120529	2	1836	35.96	-0.0189567832704233	0.0368936074353918
2	D	26	50	20120529	2	1838	36	-0.0226339506646277	0.0363680149649359
2	D	26	50	20120529	2	1840	36.04	-0.0252189350667470	0.0365034117713975
2	D	26	50	20120529	2	1842	36.08	-0.0275184604613013	0.0368692546778478
2	D	26	50	20120529	2	1844	36.12	-0.0292585371127164	0.0371199664581853
2	D	26	50	20120529	2	1846	36.16	-0.0317327086898356	0.0383114364347371
2	D	26	50	20120529	2	1848	36.2	-0.0334806335194151	0.0393480981094703
2	D	26	50	20120529	2	1850	36.24	-0.0354025165166614	0.0404991597619045
2	D	26	50	20120529	2	1852	36.28	-0.0361263953050123	0.0415308856898835
2	D	26	50	20120529	2	1854	36.32	-0.0380197025615959	0.0426944010483693
2	D	26	50	20120529	2	1856	36.36	-0.0399852494025805	0.0442766917713101
2	D	26	50	20120529	2	1858	36.4	-0.0426105657612851	0.0453874448016828
2	D	26	50	20120529	2	1860	36.44	-0.0440668804614101	0.0464137820103038
2	D	26	50	20120529	2	1862	36.48	-0.0456499157677914	0.0478219498096977
2	D	26	50	20120529	2	1864	36.52	-0.0485202672535942	0.049526579198172
2	D	26	50	20120529	2	1866	36.56	-0.0503503585982543	0.0511340167595721
2	D	26	50	20120529	2	1868	36.6	-0.0519034125771134	0.0518558667171464
2	D	26	50	20120529	2	1870	36.64	-0.053871156398867	0.0535773818155553
2	D	26	50	20120529	2	1872	36.68	-0.0563130365306099	0.0548466809141921
2	D	26	50	20120529	2	1874	36.72	-0.0580186346553743	0.0562584337449666
2	D	26	50	20120529	2	1876	36.76	-0.0598193598554118	0.0577615942693452
2	D	26	50	20120529	2	1878	36.8	-0.0609818363326147	0.0586996491963351
2	D	26	50	20120529	2	1880	36.84	-0.0618427034833701	0.0588090739707237
2	D	26	50	20120529	2	1882	36.88	-0.0632627648188237	0.0593577393354498
2	D	26	50	20120529	2	1884	36.92	-0.0648428302767242	0.0594154746041336
2	D	26	50	20120529	2	1886	36.96	-0.0657380628170454	0.0591461729865187
2	D	26	50	20120529	2	1888	37	-0.06740245782967	0.0586405845669026
2	D	26	50	20120529	2	1890	37.04	-0.069049663076444	0.0573158200123496
2	D	26	50	20120529	2	1892	37.08	-0.070652108463969	0.0566296435918861
2	D	26	50	20120529	2	1894	37.12	-0.0726106528264996	0.0557352949350414
2	D	26	50	20120529	2	1896	37.16	-0.0739854805411606	0.0551979644920177
2	D	26	50	20120529	2	1898	37.2	-0.075348004597829	0.0538911604497069
2	D	26	50	20120529	2	1900	37.24	-0.076160328868056	0.0535917714385525
2	D	26	50	20120529	2	1902	37.28	-0.0776065036569388	0.0527876496069872
2	D	26	50	20120529	2	1904	37.32	-0.07905423408074	0.0512860376464594
2	D	26	50	20120529	2	1906	37.36	-0.0808190311852255	0.0501900221356202
2	D	26	50	20120529	2	1908	37.4	-0.0820428916021032	0.0489353318630828
2	D	26	50	20120529	2	1910	37.44	-0.0837753032160101	0.0485793743094335
2	D	26	50	20120529	2	1912	37.48	-0.084899673708775	0.0483212096236223
2	D	26	50	20120529	2	1914	37.52	-0.086702371736732	0.047764433744116
2	D	26	50	20120529	2	1916	37.56	-0.089338890081064	0.0464332345178542
2	D	26	50	20120529	2	1918	37.6	-0.090822682950706	0.0455943230326545
2	D	26	50	20120529	2	1920	37.64	-0.092357316797915	0.0442392943078667
2	D	26	50	20120529	2	1922	37.68	-0.0936851926223055	0.0433653810369983
2	D	26	50	20120529	2	1924	37.72	-0.0954624348061395	0.0426261716079459
2	D	26	50	20120529	2	1926	37.76	-0.0971928665210594	0.04079674494366
2	D	26	50	20120529	2	1928	37.8	-0.0983542186984805	0.040301487354117
2	D	26	50	20120529	2	1930	37.84	-0.0995069441731705	0.0391586613743633
2	D	26	50	20120529	2	1932	37.88	-0.100324288901543	0.0378604840347829
2	D	26	50	20120529	2	1934	37.92	-0.101638305433022	0.0367289010528501
2	D	26	50	20120529	2	1936	37.96	-0.102561999021286	0.0348011158353012
2	D	26	50	20120529	2	1938	38	-0.103277591083847	0.0343711949123397
2	D	26	50	20120529	2	1940	38.04	-0.103984627154356	0.0334873821465347
2	D	26	50	20120529	2	1942	38.08	-0.106013245798902	0.0330766238173434
2	D	26	50	20120529	2	1944	38.12	-0.107412185854801	0.0323734768341315
2	D	26	50	20120529	2	1946	38.16	-0.109491079791490	0.0320086097350393
2	D	26	50	20120529	2	1948	38.2	-0.111475221419499	0.0313665567777219
2	D	26	50	20120529	2	1950	38.24	-0.113693981077506	0.0305761528177115
2	D	26	50	20120529	2	1952	38.28	-0.115475041637959	0.0297482721982983
2	D	26	50	20120529	2	1954	38.32	-0.116566955929467	0.0289165732022667
2	D	26	50	20120529	2	1956	38.36	-0.117945672731425	0.0278617113060926
2	D	26	50	20120529	2	1958	38.4	-0.118886054039725	0.0263867572712156
2	D	26	50	20120529	2	1960	38.44	-0.120186494121005	0.0255671498011423
2	D	26	50	20120529	2	1962	38.48	-0.121001576107679	0.0242273945828281
2	D	26	50	20120529	2	1964	38.52	-0.122211930785036	0.0234398897606207
2	D	26	50	20120529	2	1966	38.56	-0.123200324643778	0.0232137570119972
2	D	26	50	20120529	2	1968	38.6	-0.125047570398950	0.0233520670983973
2	D	26	50	20120529	2	1970	38.64	-0.125264086495349	0.0236489105251394
2	D	26	50	20120529	2	1972	38.68	-0.126528676262823	0.0241167323715724
2	D	26	50	20120529	2	1974	38.72	-0.127397639786223	0.0238431527579314
2	D	26	50	20120529	2	1976	38.76	-0.128014024767384	0.0233370764346362
2	D	26	50	20120529	2	1978	38.8	-0.128701191137341	0.0226074836578079
2	D	26	50	20120529	2	1980	38.84	-0.129297635707272	0.0222245853357954
2	D	26	50	20120529	2	1982	38.88	-0.129942587802392	0.0224635167171583
2	D	26	50	20120529	2	1984	38.92	-0.130666099460902	0.0223042762700351
2	D	26	50	20120529	2	1986	38.96	-0.130853199915204	0.0227747851222366
2	D	26	50	20120529	2	1988	39	-0.131201450004938	0.0241334908022866
2	D	26	50	20120529	2	1990	39.04	-0.132113405620635	0.024316136483867
2	D	26	50	20120529	2	1992	39.08	-0.133121881311963	0.0249750185825767
2	D	26	50	20120529	2	1994	39.12	-0.134217613980090	0.0255961411791709
2	D	26	50	20120529	2	1996	39.16	-0.135695749995482	0.0260427498221684
2	D	26	50	20120529	2	1998	39.2	-0.137681164415697	0.0268150518485803
2	D	26	50	20120529	2	2000	39.24	-0.138849375528896	0.028031204801543
2	D	26	50	20120529	2	2002	39.28	-0.140376231201512	0.0285662725028669
2	D	26	50	20120529	2	2004	39.32	-0.141759190644157	0.0286951073583991
2	D	26	50	20120529	2	2006	39.36	-0.142510208756455	0.0291588986961794
2	D	26	50	20120529	2	2008	39.4	-0.143478379361255	0.0291340085374816
2	D	26	50	20120529	2	2010	39.44	-0.144957434615463	0.0290111840895895
2	D	26	50	20120529	2	2012	39.48	-0.146148697409728	0.0291026129963969
2	D	26	50	20120529	2	2014	39.52	-0.146512221005936	0.028587768549015
2	D	26	50	20120529	2	2016	39.56	-0.147009317073110	0.0281076430445893
2	D	26	50	20120529	2	2018	39.6	-0.147750223558438	0.0272224867759
2	D	26	50	20120529	2	2020	39.64	-0.149278988419363	0.0257729178744676
2	D	26	50	20120529	2	2022	39.68	-0.150517203103899	0.024326813796263
2	D	26	50	20120529	2	2024	39.72	-0.151941528293243	0.0231768460380193
2	D	26	50	20120529	2	2026	39.76	-0.153346408046104	0.0221467328791867
2	D	26	50	20120529	2	2028	39.8	-0.154777380039191	0.0204074623295022
2	D	26	50	20120529	2	2030	39.84	-0.156167693392360	0.0198642629001947
2	D	26	50	20120529	2	2032	39.88	-0.157252395194701	0.0185320737244392
2	D	26	50	20120529	2	2034	39.92	-0.157860507026521	0.0170330073483237
2	D	26	50	20120529	2	2036	39.96	-0.159513015574154	0.0162205416567404
2	D	26	50	20120529	2	2038	40	-0.160059609116011	0.0148310768317088
2	D	26	50	20120529	2	2040	40.04	-0.161326744467898	0.0141734675252053
2	D	26	50	20120529	2	2042	40.08	-0.162184464993477	0.0137343542140885
2	D	26	50	20120529	2	2044	40.12	-0.163510290208202	0.0128780479020716
2	D	26	50	20120529	2	2046	40.16	-0.165271693200137	0.0107857189365406
2	D	26	50	20120529	2	2048	40.2	-0.166439126495876	0.00877682857118961
2	D	26	50	20120529	2	2050	40.24	-0.167371093233480	0.008042851732318
2	D	26	50	20120529	2	2052	40.28	-0.167730303478323	0.00708401493702901
2	D	26	50	20120529	2	2054	40.32	-0.168646713866741	0.00515644185151449
2	D	26	50	20120529	2	2056	40.36	-0.168503878296941	0.00397415931337058
2	D	26	50	20120529	2	2058	40.4	-0.168868038289252	0.00298633114005296
2	D	26	50	20120529	2	2060	40.44	-0.169901121296566	0.0009618844255159
2	D	26	50	20120529	2	2062	40.48	-0.170675403221965	-0.000369597643458380
2	D	26	50	20120529	2	2064	40.52	-0.171286343480910	-0.00197190160962713
2	D	26	50	20120529	2	2066	40.56	-0.171981429446816	-0.00469072718328936
2	D	26	50	20120529	2	2068	40.6	-0.172018906106219	-0.00537591365425914
2	D	26	50	20120529	2	2070	40.64	-0.172395086913811	-0.00785078738841207
2	D	26	50	20120529	2	2072	40.68	-0.173544135433239	-0.0103702088497797
2	D	26	50	20120529	2	2074	40.72	-0.173758388787938	-0.0121202981332164
2	D	26	50	20120529	2	2076	40.76	-0.174292254407734	-0.0140231224813894
2	D	26	50	20120529	2	2078	40.8	-0.174278112272110	-0.0159436244990921
2	D	26	50	20120529	2	2080	40.84	-0.174572975799865	-0.0179454437966312
2	D	26	50	20120529	2	2082	40.88	-0.175087749536569	-0.0198008919904647
2	D	26	50	20120529	2	2084	40.92	-0.175304124211612	-0.0211755075730914
2	D	26	50	20120529	2	2086	40.96	-0.175194522660528	-0.0236878579666472
2	D	26	50	20120529	2	2088	41	-0.175800513172005	-0.0253276385922188
2	D	26	50	20120529	2	2090	41.04	-0.176338621432488	-0.0268754953362361
2	D	26	50	20120529	2	2092	41.08	-0.176520347875253	-0.0279849458759178
2	D	26	50	20120529	2	2094	41.12	-0.177221797802190	-0.0294444142722868
2	D	26	50	20120529	2	2096	41.16	-0.177813646178043	-0.0315579564412535
2	D	26	50	20120529	2	2098	41.2	-0.178420343796301	-0.0336990757746863
2	D	26	50	20120529	2	2100	41.24	-0.178777432720800	-0.0347434724904989
2	D	26	50	20120529	2	2102	41.28	-0.177638283696309	-0.0351373309676197
2	D	26	50	20120529	2	2104	41.32	-0.177513125796039	-0.035410981291939
2	D	26	50	20120529	2	2106	41.36	-0.176634192067024	-0.0363068855837023
2	D	26	50	20120529	2	2108	41.4	-0.176015473633486	-0.0362552667886757
2	D	26	50	20120529	2	2110	41.44	-0.175369885142262	-0.0372176391178706
2	D	26	50	20120529	2	2112	41.48	-0.175463223237379	-0.0388369136467877
2	D	26	50	20120529	2	2114	41.52	-0.175750308590541	-0.0410091456785928
2	D	26	50	20120529	2	2116	41.56	-0.176954511438901	-0.0426545831584139
2	D	26	50	20120529	2	2118	41.6	-0.177611413638624	-0.044322648055233
2	D	26	50	20120529	2	2120	41.64	-0.178254880809503	-0.0455643275629966
2	D	26	50	20120529	2	2122	41.68	-0.179047264668501	-0.0475720865574977
2	D	26	50	20120529	2	2124	41.72	-0.179678711024101	-0.0499246308185053
2	D	26	50	20120529	2	2126	41.76	-0.180322885301762	-0.0520296877060977
2	D	26	50	20120529	2	2128	41.8	-0.181243043356120	-0.0535660186095817
2	D	26	50	20120529	2	2130	41.84	-0.181993000808246	-0.055654387777138
2	D	26	50	20120529	2	2132	41.88	-0.183239842195512	-0.0572119318840576
2	D	26	50	20120529	2	2134	41.92	-0.184484420841079	-0.0582993914028444
2	D	26	50	20120529	2	2136	41.96	-0.185224054534200	-0.0593034830321293
2	D	26	50	20120529	2	2138	42	-0.186709120196048	-0.0605789622440336
2	D	26	50	20120529	2	2140	42.04	-0.188101837712273	-0.0619213337574382
2	D	26	50	20120529	2	2142	42.08	-0.189808157085954	-0.0638820701509903
2	D	26	50	20120529	2	2144	42.12	-0.191297041124421	-0.0649415989519202
2	D	26	50	20120529	2	2146	42.16	-0.193266616352738	-0.0655416497664352
2	D	26	50	20120529	2	2148	42.2	-0.194852515441583	-0.0667587219582134
2	D	26	50	20120529	2	2150	42.24	-0.197587887313925	-0.06908199199848
2	D	26	50	20120529	2	2152	42.28	-0.199165866806821	-0.0698685775818719
2	D	26	50	20120529	2	2154	42.32	-0.201065297042444	-0.0711186009496535
2	D	26	50	20120529	2	2156	42.36	-0.202203668249476	-0.071632031183473
2	D	26	50	20120529	2	2158	42.4	-0.202713633660068	-0.0707388138974781
2	D	26	50	20120529	2	2160	42.44	-0.202909572949135	-0.0709176412024402
2	D	26	50	20120529	2	2162	42.48	-0.202643842220765	-0.070633242855047
2	D	26	50	20120529	2	2164	42.52	-0.202930079045789	-0.0703470060300227
2	D	26	50	20120529	2	2166	42.56	-0.203053822732497	-0.0702034633534418
2	D	26	50	20120529	2	2168	42.6	-0.202758039965927	-0.0702715577364701
2	D	26	50	20120529	2	2170	42.64	-0.202776141899525	-0.0709195503907494
2	D	26	50	20120529	2	2172	42.68	-0.202273813242170	-0.0700713050960381
2	D	26	50	20120529	2	2174	42.72	-0.202613719471886	-0.0704271919390092
2	D	26	50	20120529	2	2176	42.76	-0.201729906706081	-0.070741076639178
2	D	26	50	20120529	2	2178	42.8	-0.201520390966816	-0.0714667803287097
2	D	26	50	20120529	2	2180	42.84	-0.201078802781965	-0.0715109745025339
2	D	26	50	20120529	2	2182	42.88	-0.200912349845673	-0.0718259198628743
2	D	26	50	20120529	2	2184	42.92	-0.200114167711070	-0.0718066865584261
2	D	26	50	20120529	2	2186	42.96	-0.199582494122296	-0.0721276423264066
2	D	26	50	20120529	2	2188	43	-0.198957553149083	-0.0713963524933035
2	D	26	50	20120529	2	2190	43.04	-0.198244011696188	-0.0718708918541578
2	D	26	50	20120529	2	2192	43.08	-0.197150188216370	-0.0722519516985392
2	D	26	50	20120529	2	2194	43.12	-0.196307953329299	-0.0720759528207019
2	D	26	50	20120529	2	2196	43.16	-0.196553390093049	-0.0716735383515287
2	D	26	50	20120529	2	2198	43.2	-0.196001917514402	-0.0724187581882212
2	D	26	50	20120529	2	2200	43.24	-0.196148359328785	-0.0715058126230312
2	D	26	50	20120529	2	2202	43.28	-0.196176148625286	-0.0708359703692132
2	D	26	50	20120529	2	2204	43.32	-0.196193472741425	-0.0698032409152902
2	D	26	50	20120529	2	2206	43.36	-0.195365592122012	-0.0688605261546123
2	D	26	50	20120529	2	2208	43.4	-0.194489345398765	-0.0684611522445982
2	D	26	50	20120529	2	2210	43.44	-0.194035453555922	-0.068244706858877
2	D	26	50	20120529	2	2212	43.48	-0.192990349733328	-0.0673212254026473
2	D	26	50	20120529	2	2214	43.52	-0.191800925416694	-0.0666891426509447
2	D	26	50	20120529	2	2216	43.56	-0.189604015358226	-0.0660194418184829
2	D	26	50	20120529	2	2218	43.6	-0.188175801081585	-0.0651241032121445
2	D	26	50	20120529	2	2220	43.64	-0.186563385488445	-0.0643153851865015
2	D	26	50	20120529	2	2222	43.68	-0.183796193810950	-0.06317510479116
2	D	26	50	20120529	2	2224	43.72	-0.182688864591612	-0.062606590939086
2	D	26	50	20120529	2	2226	43.76	-0.180851164777986	-0.0614376727191065
2	D	26	50	20120529	2	2228	43.8	-0.179420475627611	-0.0603538901555819
2	D	26	50	20120529	2	2230	43.84	-0.177058597557092	-0.0587276859802091
2	D	26	50	20120529	2	2232	43.88	-0.175292669081757	-0.0575577071000578
2	D	26	50	20120529	2	2234	43.92	-0.173901648621807	-0.0568825615453809
2	D	26	50	20120529	2	2236	43.96	-0.171639401896756	-0.055539977899942
2	D	26	50	20120529	2	2238	44	-0.169539436177989	-0.0544919042288673
2	D	26	50	20120529	2	2240	44.04	-0.167314029716238	-0.0529045909264598
2	D	26	50	20120529	2	2242	44.08	-0.165606013286282	-0.052175917388447
2	D	26	50	20120529	2	2244	44.12	-0.163627104248454	-0.0512655881183475
2	D	26	50	20120529	2	2246	44.16	-0.161693662176655	-0.0510550824295883
2	D	26	50	20120529	2	2248	44.2	-0.159762341425200	-0.0505412279317
2	D	26	50	20120529	2	2250	44.24	-0.158936652836809	-0.0501648349920744
2	D	26	50	20120529	2	2252	44.28	-0.156807625029334	-0.0495262468579848
2	D	26	50	20120529	2	2254	44.32	-0.154364146836266	-0.0502161002337104
2	D	26	50	20120529	2	2256	44.36	-0.151410632521928	-0.0490995079155387
2	D	26	50	20120529	2	2258	44.4	-0.149606732412443	-0.0496320300324503
2	D	26	50	20120529	2	2260	44.44	-0.147785649608175	-0.0492243122624181
2	D	26	50	20120529	2	2262	44.48	-0.145252651696609	-0.0493885024570097
2	D	26	50	20120529	2	2264	44.52	-0.142979798369841	-0.049066273896823
2	D	26	50	20120529	2	2266	44.56	-0.142043942544940	-0.0488057050479557
2	D	26	50	20120529	2	2268	44.6	-0.141252195082046	-0.0493103671576886
2	D	26	50	20120529	2	2270	44.64	-0.140355159419433	-0.0498877905552055
2	D	26	50	20120529	2	2272	44.68	-0.139351774896929	-0.0508317781080895
2	D	26	50	20120529	2	2274	44.72	-0.138133288491588	-0.0521294604729231
2	D	26	50	20120529	2	2276	44.76	-0.137378593424028	-0.052901126103232
2	D	26	50	20120529	2	2278	44.8	-0.136707761220716	-0.0529709175425351
2	D	26	50	20120529	2	2280	44.84	-0.134016724943554	-0.0536155867949428
2	D	26	50	20120529	2	2282	44.88	-0.132023744480780	-0.0547317548490458
2	D	26	50	20120529	2	2284	44.92	-0.130532668411292	-0.055006607254893
2	D	26	50	20120529	2	2286	44.96	-0.128778760751237	-0.0567887991861956
2	D	26	50	20120529	2	2288	45	-0.127701271438065	-0.0583103515579528
2	D	26	50	20120529	2	2290	45.04	-0.125314149655457	-0.0594388232700484
2	D	26	50	20120529	2	2292	45.08	-0.123730513308312	-0.0616249145947648
2	D	26	50	20120529	2	2294	45.12	-0.122461044504048	-0.0626652808019245
2	D	26	50	20120529	2	2296	45.16	-0.120829749159850	-0.064907516405067
2	D	26	50	20120529	2	2298	45.2	-0.119289104905001	-0.0664382611649797
2	D	26	50	20120529	2	2300	45.24	-0.118465113372884	-0.0682366458415714
2	D	26	50	20120529	2	2302	45.28	-0.117570552584005	-0.068424099849264
2	D	26	50	20120529	2	2304	45.32	-0.116534641149567	-0.0710057467073761
2	D	26	50	20120529	2	2306	45.36	-0.115544055259803	-0.0726553561172062
2	D	26	50	20120529	2	2308	45.4	-0.114833271523354	-0.0737564627968699
2	D	26	50	20120529	2	2310	45.44	-0.114875910062260	-0.0738156476344552
2	D	26	50	20120529	2	2312	45.48	-0.114968187497204	-0.0738732768371219
2	D	26	50	20120529	2	2314	45.52	-0.114524831545400	-0.0735826559500542
2	D	26	50	20120529	2	2316	45.56	-0.114489122652951	-0.0731799586381685
2	D	26	50	20120529	2	2318	45.6	-0.114784622576808	-0.0724474667235374
2	D	26	50	20120529	2	2320	45.64	-0.115154085869978	-0.0716240408768456
2	D	26	50	20120529	2	2322	45.68	-0.114357954345040	-0.0710695984497172
2	D	26	50	20120529	2	2324	45.72	-0.114336882562961	-0.0701459755721314
2	D	26	50	20120529	2	2326	45.76	-0.113302173210051	-0.0694949423586929
2	D	26	50	20120529	2	2328	45.8	-0.112286272897520	-0.0686907498164494
2	D	26	50	20120529	2	2330	45.84	-0.110666927657925	-0.0677758243522722
2	D	26	50	20120529	2	2332	45.88	-0.108732495636633	-0.0672961938225933
2	D	26	50	20120529	2	2334	45.92	-0.106462541447668	-0.0660235430378138
2	D	26	50	20120529	2	2336	45.96	-0.105618043818897	-0.065568378402764
2	D	26	50	20120529	2	2338	46	-0.103704612869006	-0.0653053346801626
2	D	26	50	20120529	2	2340	46.04	-0.101468670516216	-0.065446826747078
2	D	26	50	20120529	2	2342	46.08	-0.0994547596927185	-0.0645432149913998
2	D	26	50	20120529	2	2344	46.12	-0.0978653957806455	-0.0642262190213938
2	D	26	50	20120529	2	2346	46.16	-0.0958256048489575	-0.0646198653664804
2	D	26	50	20120529	2	2348	46.2	-0.0939401753276015	-0.0642284110524155
2	D	26	50	20120529	2	2350	46.24	-0.0916057330001919	-0.0642661705545309
2	D	26	50	20120529	2	2352	46.28	-0.0892730584397357	-0.063592227081382
2	D	26	50	20120529	2	2354	46.32	-0.0875674461728356	-0.0631312641707265
2	D	26	50	20120529	2	2356	46.36	-0.0854520655262379	-0.0628212685578543
2	D	26	50	20120529	2	2358	46.4	-0.0826741258256685	-0.062548749604385
2	D	26	50	20120529	2	2360	46.44	-0.080229374840394	-0.0627901558594821
2	D	26	50	20120529	2	2362	46.48	-0.0780347982343035	-0.061737698126364
2	D	26	50	20120529	2	2364	46.52	-0.075301547682305	-0.0618772810049702
2	D	26	50	20120529	2	2366	46.56	-0.0734622215230826	-0.061364062903185
2	D	26	50	20120529	2	2368	46.6	-0.070159820722907	-0.0610248637802499
2	D	26	50	20120529	2	2370	46.64	-0.0677038267398117	-0.0605627694987444
2	D	26	50	20120529	2	2372	46.68	-0.0659517575573878	-0.0595237467944689
2	D	26	50	20120529	2	2374	46.72	-0.0633263266473846	-0.0594815466617677
2	D	26	50	20120529	2	2376	46.76	-0.0607486961557896	-0.0589316438601746
2	D	26	50	20120529	2	2378	46.8	-0.058819850278069	-0.0581095615163671
2	D	26	50	20120529	2	2380	46.84	-0.0562215934816669	-0.0576815427106471
2	D	26	50	20120529	2	2382	46.88	-0.0538458136918294	-0.0574530482253744
2	D	26	50	20120529	2	2384	46.92	-0.0505961347732592	-0.0570225191905812
2	D	26	50	20120529	2	2386	46.96	-0.0478174773593068	-0.0569960840035665
2	D	26	50	20120529	2	2388	47	-0.0462436096923435	-0.0576336008708826
2	D	26	50	20120529	2	2390	47.04	-0.0444545658963312	-0.0577352050442713
2	D	26	50	20120529	2	2392	47.08	-0.0426482474816546	-0.0574248700201442
2	D	26	50	20120529	2	2394	47.12	-0.0415837618621885	-0.0585200440739137
2	D	26	50	20120529	2	2396	47.16	-0.0409820422756700	-0.0584784379109087
2	D	26	50	20120529	2	2398	47.2	-0.0413247840035789	-0.0583014420125099
2	D	26	50	20120529	2	2400	47.24	-0.0419674026463213	-0.0584941993210613
2	D	26	50	20120529	2	2402	47.28	-0.0421684118910092	-0.0580092159930489
2	D	26	50	20120529	2	2404	47.32	-0.0421141909430278	-0.0581030349207767
2	D	26	50	20120529	2	2406	47.36	-0.0421430408997002	-0.0578872259311586
2	D	26	50	20120529	2	2408	47.4	-0.0418964444808292	-0.0581168517872811
2	D	26	50	20120529	2	2410	47.44	-0.0417354221246174	-0.0580978447570028
2	D	26	50	20120529	2	2412	47.48	-0.040885260570529	-0.0586637493850542
2	D	26	50	20120529	2	2414	47.52	-0.0399707169440136	-0.0589679184380494
2	D	26	50	20120529	2	2416	47.56	-0.0388165560425575	-0.0592019919958256
2	D	26	50	20120529	2	2418	47.6	-0.0376349311137200	-0.0603486858496724
2	D	26	50	20120529	2	2420	47.64	-0.0362139576105188	-0.061670381560795
2	D	26	50	20120529	2	2422	47.68	-0.0357172858074134	-0.0624255716031023
2	D	26	50	20120529	2	2424	47.72	-0.0339208103191308	-0.0629499619920302
2	D	26	50	20120529	2	2426	47.76	-0.0326263806454907	-0.0633281226986088
2	D	26	50	20120529	2	2428	47.8	-0.0312384007446997	-0.0639521444330059
2	D	26	50	20120529	2	2430	47.84	-0.0291700426990509	-0.0649879851567661
2	D	26	50	20120529	2	2432	47.88	-0.0286070442798702	-0.0658537666996509
2	D	26	50	20120529	2	2434	47.92	-0.0273776684300992	-0.0669838647573432
2	D	26	50	20120529	2	2436	47.96	-0.0269507880662969	-0.0675251549983415
2	D	26	50	20120529	2	2438	48	-0.0271355550682210	-0.0674904360553853
2	D	26	50	20120529	2	2440	48.04	-0.0269193218145341	-0.0683789864366243
2	D	26	50	20120529	2	2442	48.08	-0.0262729555058515	-0.0688057253790704
2	D	26	50	20120529	2	2444	48.12	-0.0258364584898250	-0.069449121839272
2	D	26	50	20120529	2	2446	48.16	-0.0251029059150221	-0.0701399651644913
2	D	26	50	20120529	2	2448	48.2	-0.0244501049346307	-0.0701972408137674
2	D	26	50	20120529	2	2450	48.24	-0.0239308057145273	-0.0711914329481157
2	D	26	50	20120529	2	2452	48.28	-0.0236732067141410	-0.0715323291273257
2	D	26	50	20120529	2	2454	48.32	-0.0222926514345524	-0.0718370921500171
2	D	26	50	20120529	2	2456	48.36	-0.0205372588502568	-0.0715318341525789
2	D	26	50	20120529	2	2458	48.4	-0.0192872354824752	-0.0716176769158149
2	D	26	50	20120529	2	2460	48.44	-0.0174800826817968	-0.072426394941458
2	D	26	50	20120529	2	2462	48.48	-0.0149418521800495	-0.0728045556480366
2	D	26	50	20120529	2	2464	48.52	-0.0119704480641474	-0.0739280069019857
2	D	26	50	20120529	2	2466	48.56	-0.0104146010135027	-0.074653427748805
2	D	26	50	20120529	2	2468	48.6	-0.00826987543548576	-0.0754355585594755
2	D	26	50	20120529	2	2470	48.64	-0.00601066926959466	-0.076758272504363
2	D	26	50	20120529	2	2472	48.68	-0.00391459263812346	-0.0782261554714282
2	D	26	50	20120529	2	2474	48.72	-0.00173656233071261	-0.0800700071140502
2	D	26	50	20120529	2	2476	48.76	0.00057786887478908	-0.0814553000090728
2	D	26	50	20120529	2	2478	48.8	0.00249419896248274	-0.0825566188207708
2	D	26	50	20120529	2	2480	48.84	0.00373064588006553	-0.0836918080472877
2	D	26	50	20120529	2	2482	48.88	0.00547239130348424	-0.0852949605415939
2	D	26	50	20120529	2	2484	48.92	0.00583464210748611	-0.086025613978594
2	D	26	50	20120529	2	2486	48.96	0.00714639589726527	-0.0882484041452538
2	D	26	50	20120529	2	2488	49	0.00840023764166526	-0.0909776948992777
2	D	26	50	20120529	2	2490	49.04	0.00869884883536034	-0.0933172991061896
2	D	26	50	20120529	2	2492	49.08	0.00869538401213253	-0.0948406192448998
2	D	26	50	20120529	2	2494	49.12	0.00886869588420133	-0.0972796426652465
2	D	26	50	20120529	2	2496	49.16	0.00922840110379093	-0.0989711127965229
2	D	26	50	20120529	2	2498	49.2	0.00918639896098846	-0.100495776438117
2	D	26	50	20120529	2	2500	49.24	0.0087464371217342	-0.102524890057410
2	D	26	50	20120529	2	2502	49.28	0.00829473730991223	-0.103685110863981
2	D	26	50	20120529	2	2504	49.32	0.00785880597931073	-0.106397926030003
2	D	26	50	20120529	2	2506	49.36	0.00731256599084411	-0.107938782416887
2	D	26	50	20120529	2	2508	49.4	0.0064217528679053	-0.110390604469973
2	D	26	50	20120529	2	2510	49.44	0.00561657037616818	-0.11107854865739
2	D	26	50	20120529	2	2512	49.48	0.00509048293096538	-0.112610707630865
2	D	26	50	20120529	2	2514	49.52	0.00384413651844598	-0.114877409128636
2	D	26	50	20120529	2	2516	49.56	0.00327201642178794	-0.116601547593203
2	D	26	50	20120529	2	2518	49.6	0.00260839670764437	-0.118002538258768
2	D	26	50	20120529	2	2520	49.64	0.00131601764366971	-0.119784093793968
2	D	26	50	20120529	2	2522	49.68	0.00054788754726676	-0.120594367454529
2	D	26	50	20120529	2	2524	49.72	-0.00039991838223568	-0.121748082878713
2	D	26	50	20120529	2	2526	49.76	-0.00159478742108472	-0.123330870697721
2	D	26	50	20120529	2	2528	49.8	-0.00265297271913037	-0.124550700605946
2	D	26	50	20120529	2	2530	49.84	-0.00373880589232046	-0.125643463425592
2	D	26	50	20120529	2	2532	49.88	-0.00475456478349496	-0.127436191247934
2	D	26	50	20120529	2	2534	49.92	-0.00559969880836906	-0.127892416543156
2	D	26	50	20120529	2	2536	49.96	-0.00695522250790366	-0.128768804687758
2	D	26	50	20120529	2	2538	50	-0.00803787370057846	-0.130386877135148
2	D	26	50	20120529	2	2540	50.04	-0.00976901252227936	-0.132411889535110
2	D	26	50	20120529	2	2542	50.08	-0.0107943880656780	-0.133055285995311
2	D	26	50	20120529	2	2544	50.12	-0.0124375628037993	-0.13539877928952
2	D	26	50	20120529	2	2546	50.16	-0.0136937380005772	-0.135832589299778
2	D	26	50	20120529	2	2548	50.2	-0.0156209575327011	-0.137141090398363
2	D	26	50	20120529	2	2550	50.24	-0.0172309689627848	-0.138360920306588
2	D	26	50	20120529	2	2552	50.28	-0.0180400405418184	-0.138273097644365
2	D	26	50	20120529	2	2554	50.32	-0.0198730027400102	-0.139168153407991
2	D	26	50	20120529	2	2556	50.36	-0.0220724583828909	-0.140606055047534
2	D	26	50	20120529	2	2558	50.4	-0.0238796111835694	-0.141491564869614
2	D	26	50	20120529	2	2560	50.44	-0.0255318368884899	-0.142746962248932
2	D	26	50	20120529	2	2562	50.48	-0.0264348829587432	-0.142457684864749
2	D	26	50	20120529	2	2564	50.52	-0.0277258478091555	-0.142539921383401
2	D	26	50	20120529	2	2566	50.56	-0.0289630018335195	-0.14316387240712
2	D	26	50	20120529	2	2568	50.6	-0.0297815486434210	-0.143387600992687
2	D	26	50	20120529	2	2570	50.64	-0.0306066715463876	-0.143645765678498
2	D	26	50	20120529	2	2572	50.68	-0.0317934088572530	-0.142959659968713
2	D	26	50	20120529	2	2574	50.72	-0.0341158303693821	-0.143741437225993
2	D	26	50	20120529	2	2576	50.76	-0.0342472815200047	-0.144028593289833
2	D	26	50	20120529	2	2578	50.8	-0.0342190679594353	-0.145543145304456
2	D	26	50	20120529	2	2580	50.84	-0.0348908901122407	-0.147694093422148
2	D	26	50	20120529	2	2582	50.88	-0.0347640351556958	-0.148225413457531
2	D	26	50	20120529	2	2584	50.92	-0.0345762983052908	-0.149301276425107
2	D	26	50	20120529	2	2586	50.96	-0.0334650092879780	-0.149296750941707
2	D	26	50	20120529	2	2588	51	-0.0328840503565551	-0.148865132962471
2	D	26	50	20120529	2	2590	51.04	-0.0316006515487015	-0.150347935882619
2	D	26	50	20120529	2	2592	51.08	-0.0300075399706882	-0.151665275815969
2	D	26	50	20120529	2	2594	51.12	-0.0293468193943475	-0.152801172149267
2	D	26	50	20120529	2	2596	51.16	-0.0280350656045684	-0.154448094553329
2	D	26	50	20120529	2	2598	51.2	-0.0268754811941006	-0.156218619222742
2	D	26	50	20120529	2	2600	51.24	-0.0261861227931218	-0.157762162615394
2	D	26	50	20120529	2	2602	51.28	-0.0246693080367985	-0.159294533720904
2	D	26	50	20120529	2	2604	51.32	-0.0238139209635972	-0.16140432822393
2	D	26	50	20120529	2	2606	51.36	-0.0229810198860375	-0.162947164509801
2	D	26	50	20120529	2	2608	51.4	-0.0223282189056461	-0.164949125228696
2	D	26	50	20120529	2	2610	51.44	-0.0210672353827561	-0.166162025490465
2	D	26	50	20120529	2	2612	51.48	-0.0209009238678211	-0.16747243577736
2	D	26	50	20120529	2	2614	51.52	-0.0199724219534450	-0.168746005800955
2	D	26	50	20120529	2	2616	51.56	-0.0186630016160438	-0.171068003049016
2	D	26	50	20120529	2	2618	51.6	-0.0170493839413761	-0.17383561899058
2	D	26	50	20120529	2	2620	51.64	-0.0155510246720418	-0.176295643482328
2	D	26	50	20120529	2	2622	51.68	-0.0157129521249335	-0.176195941426181
2	D	26	50	20120529	2	2624	51.72	-0.0133483870486457	-0.179778144379672
2	D	26	50	20120529	2	2626	51.76	-0.0126738071793937	-0.181438431101898
2	D	26	50	20120529	2	2628	51.8	-0.0112652504712701	-0.183189227492116
2	D	26	50	20120529	2	2630	51.84	-0.0106861300174783	-0.184790824351503
2	D	26	50	20120529	2	2632	51.88	-0.00991114098529776	-0.184993056890922
2	D	26	50	20120529	2	2634	51.92	-0.00889007879326446	-0.186769309125263
2	D	26	50	20120529	2	2636	51.96	-0.00638904210820766	-0.190311206992227
2	D	26	50	20120529	2	2638	52	-0.00481290109294276	-0.192509601974936
2	D	26	50	20120529	2	2640	52.04	-0.00393891711139626	-0.193727239852139
2	D	26	50	20120529	2	2642	52.08	-0.00264491170182487	-0.195379041292991
2	D	26	50	20120529	2	2644	52.12	-0.00114725953927176	-0.19783977289152
2	D	26	50	20120529	2	2646	52.16	-0.000150946084579900	-0.198898311742956
2	D	26	50	20120529	2	2648	52.2	0.00097264659072553	-0.199893210984085
2	D	26	50	20120529	2	2650	52.24	0.00151499749189559	-0.200765073645288
2	D	26	50	20120529	2	2652	52.28	0.00180491127218206	-0.201006904164454
2	D	26	50	20120529	2	2654	52.32	0.00185511585364633	-0.200829420362376
2	D	26	50	20120529	2	2656	52.36	0.00236423273610064	-0.200603146192397
2	D	26	50	20120529	2	2658	52.4	0.00299921462560619	-0.200471624331096
2	D	26	50	20120529	2	2660	52.44	0.00339872995697657	-0.200087665348912
2	D	26	50	20120529	2	2662	52.48	0.00430241242333298	-0.200427076603881
2	D	26	50	20120529	2	2664	52.52	0.00361086199133255	-0.200376164915636
2	D	26	50	20120529	2	2666	52.56	0.00364126758292353	-0.200656886307767
2	D	26	50	20120529	2	2668	52.6	0.00285213641511934	-0.200859118847186
2	D	26	50	20120529	2	2670	52.64	0.00264424702145053	-0.203097818916423
2	D	26	50	20120529	2	2672	52.68	0.00161116401413699	-0.205060040234216
2	D	26	50	20120529	2	2674	52.72	0.00123993295401403	-0.207015190484196
2	D	26	50	20120529	2	2676	52.76	0.00016088800592335	-0.209200150438063
2	D	26	50	20120529	2	2678	52.8	7.10854447126602e-05	-0.210781948307577
2	D	26	50	20120529	2	2680	52.84	2.936614462267e-05	-0.212314248702408
2	D	26	50	20120529	2	2682	52.88	-0.00098321076603649	-0.214572747761518
2	D	26	50	20120529	2	2684	52.92	-0.00071663150952914	-0.216225256309151
2	D	26	50	20120529	2	2686	52.96	-0.00128655957516554	-0.218458299524138
2	D	26	50	20120529	2	2688	53	-0.00115008796639648	-0.220339910668876
2	D	26	50	20120529	2	2690	53.04	-0.00155596725879756	-0.221776751648247
2	D	26	50	20120529	2	2692	53.08	-0.00187133688320679	-0.222879838226898
2	D	26	50	20120529	2	2694	53.12	-0.00272835030200488	-0.22511005301476
2	D	26	50	20120529	2	2696	53.16	-0.00311725903165746	-0.227558056691228
2	D	26	50	20120529	2	2698	53.2	-0.00402518413870106	-0.230146067510371
2	D	26	50	20120529	2	2700	53.24	-0.00478249550135186	-0.232098389333227
2	D	26	50	20120529	2	2702	53.28	-0.00473582645379346	-0.233646953184025
2	D	26	50	20120529	2	2704	53.32	-0.00543303374004346	-0.234549221436819
2	D	26	50	20120529	2	2706	53.36	-0.00622357912140996	-0.235484016601548
2	D	26	50	20120529	2	2708	53.4	-0.00801680191849906	-0.237230570351079
2	D	26	50	20120529	2	2710	53.44	-0.00925777431948146	-0.238103847225844
2	D	26	50	20120529	2	2712	53.48	-0.0100872105738133	-0.239886463421215
2	D	26	50	20120529	2	2714	53.52	-0.0118167937605956	-0.240551143795531
2	D	26	50	20120529	2	2716	53.56	-0.0125649127350910	-0.240773175324823
2	D	26	50	20120529	2	2718	53.6	-0.0122856055565223	-0.24059851994987
2	D	26	50	20120529	2	2720	53.64	-0.0129410935426822	-0.241050361183048
2	D	26	50	20120529	2	2722	53.68	-0.0145391548681638	-0.241675443577617
2	D	26	50	20120529	2	2724	53.72	-0.0161174172037722	-0.241567963346877
2	D	26	50	20120529	2	2726	53.76	-0.0165826934657929	-0.241823936001667
2	D	26	50	20120529	2	2728	53.8	-0.0175691074255482	-0.241578569948595
2	D	26	50	20120529	2	2730	53.84	-0.0179961999213849	-0.241656351694525
2	D	26	50	20120529	2	2732	53.88	-0.0184063218544731	-0.241875554796693
2	D	26	50	20120529	2	2734	53.92	-0.0187931092637821	-0.242901566736195
2	D	26	50	20120529	2	2736	53.96	-0.0195907257129605	-0.24350685014089
2	D	26	50	20120529	2	2738	54	-0.0198693257847480	-0.243638372002191
2	D	26	50	20120529	2	2740	54.04	-0.0210501941093295	-0.243867474599296
2	D	26	50	20120529	2	2742	54.08	-0.0215253698662869	-0.243844847182298
2	D	26	50	20120529	2	2744	54.12	-0.0214037474999228	-0.243474323228956
2	D	26	50	20120529	2	2746	54.16	-0.0215670891663769	-0.24291075912435
2	D	26	50	20120529	2	2748	54.2	-0.0220373151758660	-0.24395939848085
2	D	26	50	20120529	2	2750	54.24	-0.0229424118557847	-0.244913992635452
2	D	26	50	20120529	2	2752	54.28	-0.0231920205495436	-0.246183249307682
2	D	26	50	20120529	2	2754	54.32	-0.0235462810469181	-0.247192290684435
2	D	26	50	20120529	2	2756	54.36	-0.0229141275845373	-0.247650495878644
2	D	26	50	20120529	2	2758	54.4	-0.0218973080331910	-0.249104307420763
2	D	26	50	20120529	2	2760	54.44	-0.0212135357757836	-0.251553018204012
2	D	26	50	20120529	2	2762	54.48	-0.0208465473563478	-0.253386546087629
2	D	26	50	20120529	2	2764	54.52	-0.0207836148528222	-0.254651560119172
2	D	26	50	20120529	2	2766	54.56	-0.0212835393471211	-0.256681663687958
2	D	26	50	20120529	2	2768	54.6	-0.0212559621826548	-0.258554789551321
2	D	26	50	20120529	2	2770	54.64	-0.0213471789574279	-0.259914555891543
2	D	26	50	20120529	2	2772	54.68	-0.0215147632645691	-0.262750761190882
2	D	26	50	20120529	2	2774	54.72	-0.0218499318788515	-0.264354479370613
2	D	26	50	20120529	2	2776	54.76	-0.0221129756014529	-0.264897537378565
