# Supplementary material for: How Do Ants Make Sense of Gravity? A Boltzmann Walker Analysis of Lasius niger Trajectories on Various Inclines
Source: PLoS One. 2013 Oct 29;8(10):e76531. doi: 10.1371/journal.pone.0076531 (PMC3812222; doi:10.1371/journal.pone.0076531)
Supplement: Dataset S2 — Trajectories for . (ZIP) [file pone.0076531.s006.zip › Incline2/2-D-26-50-20120529-03.txt]

Pente	Colonie	Temperature	Humidite	Date	Indiv	Frame	Time	X	Y
2	D	26	50	20120529	3	80	0	0	0
2	D	26	50	20120529	3	82	0.0399999999999998	0.000532324127012851	0.001554560116303
2	D	26	50	20120529	3	84	0.0799999999999998	0.00128875160618716	0.00371083274805674
2	D	26	50	20120529	3	86	0.12	0.00216324470461619	0.00491264557549702
2	D	26	50	20120529	3	88	0.16	0.00207192186382595	0.00513868640023893
2	D	26	50	20120529	3	90	0.2	0.00382447894992899	0.00883990249607148
2	D	26	50	20120529	3	92	0.24	0.00384832966165842	0.0109789075802286
2	D	26	50	20120529	3	94	0.28	0.00381987568478347	0.0120998415340368
2	D	26	50	20120529	3	96	0.32	0.00248096192353893	0.0134589219806807
2	D	26	50	20120529	3	98	0.36	0.00130117264390549	0.0156486011652048
2	D	26	50	20120529	3	100	0.4	0.00027973851370521	0.0176447678511351
2	D	26	50	20120529	3	102	0.44	-0.00088942719364769	0.0188937376298127
2	D	26	50	20120529	3	104	0.48	-0.00141989870089384	0.0202835984346418
2	D	26	50	20120529	3	106	0.52	-0.00137069821105888	0.0198737169178592
2	D	26	50	20120529	3	108	0.56	-0.00059710217923736	0.0192851000199960
2	D	26	50	20120529	3	110	0.6	6.09526045382974e-06	0.0184494907234645
2	D	26	50	20120529	3	112	0.64	-6.16879955907196e-05	0.0180794617448696
2	D	26	50	20120529	3	114	0.68	5.12440284325903e-05	0.0174608210930773
2	D	26	50	20120529	3	116	0.72	0.00041582828481237	0.0175179270367259
2	D	26	50	20120529	3	118	0.76	0.00098601797995777	0.0171560792835893
2	D	26	50	20120529	3	120	0.8	0.000561421571058681	0.0173019200572090
2	D	26	50	20120529	3	122	0.84	0.000583242886326100	0.0173984542749766
2	D	26	50	20120529	3	124	0.88	0.0006594053577277	0.0171205966653094
2	D	26	50	20120529	3	126	0.92	0.00059458487909633	0.0171941852680274
2	D	26	50	20120529	3	128	0.96	0.0005381931132967	0.017389268957889
2	D	26	50	20120529	3	130	1	0.00049947901702674	0.0170589015986508
2	D	26	50	20120529	3	132	1.04	0.00081350513855169	0.0168853068838695
2	D	26	50	20120529	3	134	1.08	0.0006375911135281	0.0172559581164319
2	D	26	50	20120529	3	136	1.12	0.00057242415257394	0.0171958116136242
2	D	26	50	20120529	3	138	1.16	0.00050725719161979	0.0171356509686808
2	D	26	50	20120529	3	140	1.2	0.00075400210291484	0.0169330012362606
2	D	26	50	20120529	3	142	1.24	0.00091997420659494	0.0169712557131227
2	D	26	50	20120529	3	144	1.28	0.00113722003719245	0.0164512691852280
2	D	26	50	20120529	3	146	1.32	0.00126247976083896	0.0166863086508673
2	D	26	50	20120529	3	148	1.36	0.00113475435584645	0.0160788268511889
2	D	26	50	20120529	3	150	1.4	0.00054319872220072	0.0160133954322986
2	D	26	50	20120529	3	152	1.44	0.00139052336388300	0.0147175812435809
2	D	26	50	20120529	3	154	1.48	0.00131857524889727	0.0151903033400076
2	D	26	50	20120529	3	156	1.52	0.00151297516650142	0.0141932806572142
2	D	26	50	20120529	3	158	1.56	0.00267449704954969	0.0138870468524179
2	D	26	50	20120529	3	160	1.6	0.00434442870827109	0.0132443150725906
2	D	26	50	20120529	3	162	1.64	0.00585772207282404	0.012901636984292
2	D	26	50	20120529	3	164	1.68	0.00722552114608005	0.0132608613712704
2	D	26	50	20120529	3	166	1.72	0.00846679760297837	0.0134973390921026
2	D	26	50	20120529	3	168	1.76	0.0107379680156071	0.0130572924000346
2	D	26	50	20120529	3	170	1.8	0.0124380012100036	0.0131392390049063
2	D	26	50	20120529	3	172	1.84	0.0143127887743025	0.0130087424484383
2	D	26	50	20120529	3	174	1.88	0.0145817721938659	0.0126865845989297
2	D	26	50	20120529	3	176	1.92	0.0155206685779254	0.0116327126522493
2	D	26	50	20120529	3	178	1.96	0.0149165872547577	0.0106315201607673
2	D	26	50	20120529	3	180	2	0.0141859338177577	0.0105625772496016
2	D	26	50	20120529	3	182	2.04	0.0135447506017811	0.00881222633665584
2	D	26	50	20120529	3	184	2.08	0.0136541612340341	0.00826501761189901
2	D	26	50	20120529	3	186	2.12	0.0132177773550927	0.00678904534325708
2	D	26	50	20120529	3	188	2.16	0.0134474032112152	0.00611937279506655
2	D	26	50	20120529	3	190	2.2	0.0141644801980165	0.00284921606411312
2	D	26	50	20120529	3	192	2.24	0.0142340382920818	0.000905358309427898
2	D	26	50	20120529	3	194	2.28	0.0144362496182977	-0.000540554849945802
2	D	26	50	20120529	3	196	2.32	0.0140070004467784	-0.0019277922886167
2	D	26	50	20120529	3	198	2.36	0.0141451585052206	-0.0034680228859989
2	D	26	50	20120529	3	200	2.4	0.0133364298729758	-0.0051097233064814
2	D	26	50	20120529	3	202	2.44	0.0124547596407177	-0.0066922777802516
2	D	26	50	20120529	3	204	2.48	0.0120907622829663	-0.00865037666551
2	D	26	50	20120529	3	206	2.52	0.0112872697764362	-0.0097797039768108
2	D	26	50	20120529	3	208	2.56	0.0103040802236032	-0.0122258974599188
2	D	26	50	20120529	3	210	2.6	0.00954681835842707	-0.0136157370515444
2	D	26	50	20120529	3	212	2.64	0.00897137485989747	-0.0140145452761336
2	D	26	50	20120529	3	214	2.68	0.00873406982413127	-0.0140643255935291
2	D	26	50	20120529	3	216	2.72	0.00703036674554038	-0.0160901865216286
2	D	26	50	20120529	3	218	2.76	0.00718953648198546	-0.0161444216117456
2	D	26	50	20120529	3	220	2.8	0.00581923425072405	-0.0189266746636803
2	D	26	50	20120529	3	222	2.84	0.00597211073681659	-0.0194277305288291
2	D	26	50	20120529	3	224	2.88	0.00713749342289014	-0.0197440193920538
2	D	26	50	20120529	3	226	2.92	0.00718677876553884	-0.0205050784206449
2	D	26	50	20120529	3	228	2.96	0.00738243521189315	-0.0212555308475182
2	D	26	50	20120529	3	230	3	0.00825995472734567	-0.022606387642297
2	D	26	50	20120529	3	232	3.04	0.00834721170414407	-0.0230696840053304
2	D	26	50	20120529	3	234	3.08	0.00883398401231287	-0.0242403699922629
2	D	26	50	20120529	3	236	3.12	0.00882691294450107	-0.0257617809426638
2	D	26	50	20120529	3	238	3.16	0.00952143322498247	-0.0254942117366629
2	D	26	50	20120529	3	240	3.2	0.00974756597360597	-0.0257940250118859
2	D	26	50	20120529	3	242	3.24	0.0100297015792994	-0.0263571648524229
2	D	26	50	20120529	3	244	3.28	0.0103447176503180	-0.0265805398845997
2	D	26	50	20120529	3	246	3.32	0.0108512889483600	-0.0268550387370564
2	D	26	50	20120529	3	248	3.36	0.0108718657556926	-0.0269794188198671
2	D	26	50	20120529	3	250	3.4	0.0107713858820860	-0.0269374873877427
2	D	26	50	20120529	3	252	3.44	0.0108469048863167	-0.0266235319768959
2	D	26	50	20120529	3	254	3.48	0.0104980891111573	-0.0263283148957505
2	D	26	50	20120529	3	256	3.52	0.0101655367919653	-0.0260281480671368
2	D	26	50	20120529	3	258	3.56	0.0101889420264226	-0.0258981111300766
2	D	26	50	20120529	3	260	3.6	0.0102175798510606	-0.0254319156292403
2	D	26	50	20120529	3	262	3.64	0.0100538846312160	-0.0250528356838462
2	D	26	50	20120529	3	264	3.68	0.00977804227587507	-0.0253414059612484
2	D	26	50	20120529	3	266	3.72	0.0100684510309084	-0.0254384917223053
2	D	26	50	20120529	3	268	3.76	0.00969573504654497	-0.0256181675554049
2	D	26	50	20120529	3	270	3.8	0.00978454765826197	-0.025012177043928
2	D	26	50	20120529	3	272	3.84	0.00968937108551427	-0.0249748418058813
2	D	26	50	20120529	3	274	3.88	0.00976524364313557	-0.0249312133174821
2	D	26	50	20120529	3	276	3.92	0.0100328835598147	-0.0254361582699274
2	D	26	50	20120529	3	278	3.96	0.00957432481221517	-0.0253011715853989
2	D	26	50	20120529	3	280	4	0.00996839542137047	-0.0250895345257898
2	D	26	50	20120529	3	282	4.04	0.00999689182465227	-0.0249235765642453
2	D	26	50	20120529	3	284	4.08	0.0100417223945796	-0.0251359914413137
2	D	26	50	20120529	3	286	4.12	0.0101977808611874	-0.0248075403414526
2	D	26	50	20120529	3	288	4.16	0.00975301069582107	-0.0245572245409126
2	D	26	50	20120529	3	290	4.2	0.00998614380157827	-0.0248194904460546
2	D	26	50	20120529	3	292	4.24	0.00996818328933607	-0.0244338344075955
2	D	26	50	20120529	3	294	4.28	0.00990440225767307	-0.0245242026542311
2	D	26	50	20120529	3	296	4.32	0.00968435062736787	-0.0243462945880846
2	D	26	50	20120529	3	298	4.36	0.00965330863967377	-0.0243861046998654
2	D	26	50	20120529	3	300	4.4	0.00955848562031667	-0.0243337080873795
2	D	26	50	20120529	3	302	4.44	0.00997525435714797	-0.0242990598551013
2	D	26	50	20120529	3	304	4.48	0.00953267622280337	-0.0241520523552927
2	D	26	50	20120529	3	306	4.52	0.00923710558826737	-0.0243499008326687
2	D	26	50	20120529	3	308	4.56	0.00981898375850577	-0.0241270914859168
2	D	26	50	20120529	3	310	4.6	0.00978483050097447	-0.0238209849603411
2	D	26	50	20120529	3	312	4.64	0.00974431328241247	-0.0239003930518684
2	D	26	50	20120529	3	314	4.68	0.00966158178901367	-0.0243245156992241
2	D	26	50	20120529	3	316	4.72	0.00978553760775567	-0.0242043782571005
2	D	26	50	20120529	3	318	4.76	0.00953288835483767	-0.023887665129807
2	D	26	50	20120529	3	320	4.8	0.00997956770851327	-0.0240466934448959
2	D	26	50	20120529	3	322	4.84	0.00969686641739487	-0.0242330867924166
2	D	26	50	20120529	3	324	4.88	0.00931064469351077	-0.0236169139432907
2	D	26	50	20120529	3	326	4.92	0.00957496120831827	-0.0236814020817349
2	D	26	50	20120529	3	328	4.96	0.0102668651937093	-0.0228329446549892
2	D	26	50	20120529	3	330	5	0.00969212880196087	-0.0226905333492582
2	D	26	50	20120529	3	332	5.04	0.00989280570646167	-0.0217415960489058
2	D	26	50	20120529	3	334	5.08	0.0102650974267564	-0.0209659706206223
2	D	26	50	20120529	3	336	5.12	0.0106675118959296	-0.0204084169236567
2	D	26	50	20120529	3	338	5.16	0.0116094488391482	-0.0191878799086506
2	D	26	50	20120529	3	340	5.2	0.0118869882507640	-0.0174750551525824
2	D	26	50	20120529	3	342	5.24	0.0126517666610241	-0.0159161958270498
2	D	26	50	20120529	3	344	5.28	0.0131718366275190	-0.0147563356449373
2	D	26	50	20120529	3	346	5.32	0.0146451006771890	-0.012074908948932
2	D	26	50	20120529	3	348	5.36	0.0159389363811329	-0.0104051752801094
2	D	26	50	20120529	3	350	5.4	0.0168634502132630	-0.0095674941607089
2	D	26	50	20120529	3	352	5.44	0.0180461039824671	-0.0077225641802456
2	D	26	50	20120529	3	354	5.48	0.0185227328438598	-0.0063146756880302
2	D	26	50	20120529	3	356	5.52	0.0186348163397456	-0.0064480996665723
2	D	26	50	20120529	3	358	5.56	0.0191845989331860	-0.0046591831497806
2	D	26	50	20120529	3	360	5.6	0.0185520494910078	-0.0040292641448284
2	D	26	50	20120529	3	362	5.64	0.0185765790252471	-0.0039275185500835
2	D	26	50	20120529	3	364	5.68	0.0176299751772727	-0.0020473923295865
2	D	26	50	20120529	3	366	5.72	0.0168517122406953	-0.000927639244103001
2	D	26	50	20120529	3	368	5.76	0.0163803407182208	0.000158886893732699
2	D	26	50	20120529	3	370	5.8	0.0164621459017362	0.0012575116285944
2	D	26	50	20120529	3	372	5.84	0.0155411888167154	0.00329310941707079
2	D	26	50	20120529	3	374	5.88	0.0149309839488227	0.00391963430947332
2	D	26	50	20120529	3	376	5.92	0.0141353827539706	0.00581528152381727
2	D	26	50	20120529	3	378	5.96	0.0138002070686204	0.00692684631277471
2	D	26	50	20120529	3	380	6	0.0133166238120347	0.0080073832561737
2	D	26	50	20120529	3	382	6.04	0.0123392891033499	0.00963474708666766
2	D	26	50	20120529	3	384	6.08	0.0118925036836572	0.00992985810179586
2	D	26	50	20120529	3	386	6.12	0.0113954005454153	0.0116098943164204
2	D	26	50	20120529	3	388	6.16	0.0109105232834200	0.0127965892008789
2	D	26	50	20120529	3	390	6.2	0.0113115659654378	0.0130816946550533
2	D	26	50	20120529	3	392	6.24	0.0107905909022630	0.0144660470980569
2	D	26	50	20120529	3	394	6.28	0.0105677108448330	0.0152416018156623
2	D	26	50	20120529	3	396	6.32	0.0101077590968746	0.0164908261527812
2	D	26	50	20120529	3	398	6.36	0.00939050533337797	0.0182314048500109
2	D	26	50	20120529	3	400	6.4	0.00857533849389047	0.0176870881919891
2	D	26	50	20120529	3	402	6.44	0.00787806049696243	0.0192169137130862
2	D	26	50	20120529	3	404	6.48	0.00739910878979354	0.0183872936109913
2	D	26	50	20120529	3	406	6.52	0.00671766291369625	0.0191288435634894
2	D	26	50	20120529	3	408	6.56	0.00604895203072813	0.0184363738926735
2	D	26	50	20120529	3	410	6.6	0.00554291601251945	0.0193491377314206
2	D	26	50	20120529	3	412	6.64	0.00440404841652683	0.0197580448550588
2	D	26	50	20120529	3	414	6.68	0.00301248701988905	0.0200780990618933
2	D	26	50	20120529	3	416	6.72	0.00151011138403761	0.0208321435912150
2	D	26	50	20120529	3	418	6.76	0.000100882924471880	0.0216707651626345
2	D	26	50	20120529	3	420	6.8	-0.00161566828433314	0.0223839318489358
2	D	26	50	20120529	3	422	6.84	-0.00250720972725658	0.0217379120225759
2	D	26	50	20120529	3	424	6.88	-0.00498016013096467	0.0229104647714107
2	D	26	50	20120529	3	426	6.92	-0.00460800983202619	0.0231694638432237
2	D	26	50	20120529	3	428	6.96	-0.00782366277228575	0.0238582565587776
2	D	26	50	20120529	3	430	7	-0.00872388748648216	0.024394165717171
2	D	26	50	20120529	3	432	7.04	-0.00696213801222369	0.0241154878636376
2	D	26	50	20120529	3	434	7.08	-0.0068644724236062	0.0238714794555857
2	D	26	50	20120529	3	436	7.12	-0.008042399183978	0.0244252572023398
2	D	26	50	20120529	3	438	7.16	-0.00753675419581931	0.0250393723707325
2	D	26	50	20120529	3	440	7.2	-0.00724505850644424	0.0257397757796334
2	D	26	50	20120529	3	442	7.24	-0.00670176715325518	0.0262045782801108
2	D	26	50	20120529	3	444	7.28	-0.006335280779634	0.0284331596513086
2	D	26	50	20120529	3	446	7.32	-0.00598174860224416	0.0294820606373173
2	D	26	50	20120529	3	448	7.36	-0.0053830342195457	0.030342545950411
2	D	26	50	20120529	3	450	7.4	-0.00459065036054806	0.0323163638194151
2	D	26	50	20120529	3	452	7.44	-0.00479366071742671	0.0312031656137931
2	D	26	50	20120529	3	454	7.48	-0.00344952143706921	0.0314613302996044
2	D	26	50	20120529	3	456	7.52	-0.00238214375086811	0.0316817354833002
2	D	26	50	20120529	3	458	7.56	-0.00242852995571395	0.0312372481606463
2	D	26	50	20120529	3	460	7.6	-0.00078111257690553	0.0320495724308734
2	D	26	50	20120529	3	462	7.64	0.00205339566615886	0.0350926771743879
2	D	26	50	20120529	3	464	7.68	0.00371764218635952	0.0367036078432871
2	D	26	50	20120529	3	466	7.72	0.00486308446120361	0.0384909616540923
2	D	26	50	20120529	3	468	7.76	0.00603030562490824	0.0398025740225152
2	D	26	50	20120529	3	470	7.8	0.00815360586745517	0.0410337883499172
2	D	26	50	20120529	3	472	7.84	0.00900383106115387	0.0409342277151262
2	D	26	50	20120529	3	474	7.88	0.00881326578362417	0.0406011097105092
2	D	26	50	20120529	3	476	7.92	0.00966129894630117	0.0402525767780623
2	D	26	50	20120529	3	478	7.96	0.00982633766903007	0.0406372428670278
2	D	26	50	20120529	3	480	8	0.0114954137285463	0.0395223971026057
2	D	26	50	20120529	3	482	8.04	0.0128047421420660	0.039294093536164
2	D	26	50	20120529	3	484	8.08	0.0138479579895539	0.040619119720226
2	D	26	50	20120529	3	486	8.12	0.0153318993516198	0.0409442403471478
2	D	26	50	20120529	3	488	8.16	0.0168662927825234	0.0413541077217947
2	D	26	50	20120529	3	490	8.2	0.0183913594749831	0.0426100919997417
2	D	26	50	20120529	3	492	8.24	0.0197261790879646	0.0436442215250914
2	D	26	50	20120529	3	494	8.28	0.0208926860738202	0.0440520170768695
2	D	26	50	20120529	3	496	8.32	0.0215300367710427	0.0449225008798492
2	D	26	50	20120529	3	498	8.36	0.0223531232064795	0.0455123552145794
2	D	26	50	20120529	3	500	8.4	0.0228069726229163	0.046129631150284
2	D	26	50	20120529	3	502	8.44	0.0227793247477719	0.0458836287011092
2	D	26	50	20120529	3	504	8.48	0.0226534243853816	0.0459774264156336
2	D	26	50	20120529	3	506	8.52	0.0225426490370409	0.0463976316914215
2	D	26	50	20120529	3	508	8.56	0.0226098029680502	0.0471989463090656
2	D	26	50	20120529	3	510	8.6	0.0226483190744214	0.0467153771946155
2	D	26	50	20120529	3	512	8.64	0.0226483190744214	0.0467153771946155
2	D	26	50	20120529	3	514	8.68	0.0222473046766749	0.046484096708625
2	D	26	50	20120529	3	516	8.72	0.0225388235893547	0.0463226854436836
2	D	26	50	20120529	3	518	8.76	0.0224418297521793	0.0462544991367738
2	D	26	50	20120529	3	520	8.8	0.0225787185539492	0.0460558092023282
2	D	26	50	20120529	3	522	8.84	0.0223100533324374	0.0459826590058144
2	D	26	50	20120529	3	524	8.88	0.0224874027842268	0.0460380891063916
2	D	26	50	20120529	3	526	8.92	0.0226023288493731	0.0460600589140831
2	D	26	50	20120529	3	528	8.96	0.0226452078045842	0.0460638490064302
2	D	26	50	20120529	3	530	9	0.0225636006109675	0.0460761597354907
2	D	26	50	20120529	3	532	9.04	0.0224820004884185	0.0460884633934833
2	D	26	50	20120529	3	534	9.08	0.0224372335581016	0.0459789396241454
2	D	26	50	20120529	3	536	9.12	0.0224352890144534	0.0458724139875596
2	D	26	50	20120529	3	538	9.16	0.0224563537254649	0.0462488847089311
2	D	26	50	20120529	3	540	9.2	0.0227216389765627	0.0460091967233123
2	D	26	50	20120529	3	542	9.24	0.0224400973405654	0.0457935008707792
2	D	26	50	20120529	3	544	9.28	0.0226374579142624	0.0459600174466808
2	D	26	50	20120529	3	546	9.32	0.0223561071970961	0.0461033409201595
2	D	26	50	20120529	3	548	9.36	0.0226534385275172	0.0455794525770462
2	D	26	50	20120529	3	550	9.4	0.0222813377260534	0.045625577152383
2	D	26	50	20120529	3	552	9.44	0.0223327019626388	0.0457016335577674
2	D	26	50	20120529	3	554	9.48	0.0227052270281713	0.0459355232677805
2	D	26	50	20120529	3	556	9.52	0.0225745536950080	0.0456970868611644
2	D	26	50	20120529	3	558	9.56	0.0225792559551029	0.0459558525877396
2	D	26	50	20120529	3	560	9.6	0.0224232752702410	0.0460986810864715
2	D	26	50	20120529	3	562	9.64	0.0224238056003269	0.046127000713058
2	D	26	50	20120529	3	564	9.68	0.0226930223651280	0.0455681530106829
2	D	26	50	20120529	3	566	9.72	0.0229970217124958	0.0457568656684459
2	D	26	50	20120529	3	568	9.76	0.0229968873622073	0.0457517674285536
2	D	26	50	20120529	3	570	9.8	0.0230029543383899	0.0460866673422591
2	D	26	50	20120529	3	572	9.84	0.0233978239782079	0.0457147079621516
2	D	26	50	20120529	3	574	9.88	0.0231716770874488	0.0463429157686933
2	D	26	50	20120529	3	576	9.92	0.0234520378551215	0.0461693281249798
2	D	26	50	20120529	3	578	9.96	0.0230349862755777	0.0471301448192561
2	D	26	50	20120529	3	580	10	0.0232985532571971	0.0476558504267971
2	D	26	50	20120529	3	582	10.04	0.0232527539509797	0.0478898815581664
2	D	26	50	20120529	3	584	10.08	0.0229028916577842	0.0478747353309134
2	D	26	50	20120529	3	586	10.12	0.0229038603940744	0.0479686603246584
2	D	26	50	20120529	3	588	10.16	0.0225466654035580	0.0482212035115591
2	D	26	50	20120529	3	590	10.2	0.0219626234865692	0.0476079722266429
2	D	26	50	20120529	3	592	10.24	0.0219817719382037	0.0481174568046235
2	D	26	50	20120529	3	594	10.28	0.0214600473418409	0.0485363680750018
2	D	26	50	20120529	3	596	10.32	0.0212347065528123	0.0486908567645554
2	D	26	50	20120529	3	598	10.36	0.0206452411268118	0.0486238442549024
2	D	26	50	20120529	3	600	10.4	0.0206065623858809	0.0483979236383133
2	D	26	50	20120529	3	602	10.44	0.0199829366312812	0.0484169730949984
2	D	26	50	20120529	3	604	10.48	0.0196044930819902	0.0480887341271717
2	D	26	50	20120529	3	606	10.52	0.0184864158395780	0.0480139222297221
2	D	26	50	20120529	3	608	10.56	0.0173358823959094	0.0486027300464162
2	D	26	50	20120529	3	610	10.6	0.0162055722061827	0.0488331761464049
2	D	26	50	20120529	3	612	10.64	0.0147703575724084	0.049872552404071
2	D	26	50	20120529	3	614	10.68	0.0131285970478494	0.0508108831027055
2	D	26	50	20120529	3	616	10.72	0.0121818517785188	0.0520212377800625
2	D	26	50	20120529	3	618	10.76	0.0112207522415300	0.0526853524689529
2	D	26	50	20120529	3	620	10.8	0.00997928486580077	0.0532815141961713
2	D	26	50	20120529	3	622	10.84	0.0100715623007456	0.0532313803253852
2	D	26	50	20120529	3	624	10.88	0.00952058469684507	0.0538461389609488
2	D	26	50	20120529	3	626	10.92	0.00947639052302087	0.0539768830047902
2	D	26	50	20120529	3	628	10.96	0.00943184279580617	0.054072766684319
2	D	26	50	20120529	3	630	11	0.00943969168107727	0.053657341450372
2	D	26	50	20120529	3	632	11.04	0.00941437725831087	0.0540011367673849
2	D	26	50	20120529	3	634	11.08	0.00933122150084327	0.0539468309665897
2	D	26	50	20120529	3	636	11.12	0.00934522221511077	0.0539035560315811
2	D	26	50	20120529	3	638	11.16	0.00948841133830107	0.0540485836324025
2	D	26	50	20120529	3	640	11.2	0.00959306314191667	0.0535480934526786
2	D	26	50	20120529	3	642	11.24	0.00922494335163097	0.053599570826349
2	D	26	50	20120529	3	644	11.28	0.00944089376260537	0.0536855550109413
2	D	26	50	20120529	3	646	11.32	0.00921419532855687	0.0535782162015572
2	D	26	50	20120529	3	648	11.36	0.00943247919190917	0.0537106573016734
2	D	26	50	20120529	3	650	11.4	0.00974466683580307	0.0537019598882648
2	D	26	50	20120529	3	652	11.44	0.00935476815665677	0.0534953432868021
2	D	26	50	20120529	3	654	11.48	0.00958160801206147	0.0537004042533462
2	D	26	50	20120529	3	656	11.52	0.00932818094168417	0.0535021315119015
2	D	26	50	20120529	3	658	11.56	0.00914850510858467	0.0537610033044939
2	D	26	50	20120529	3	660	11.6	0.00928815869786907	0.0534283095639456
2	D	26	50	20120529	3	662	11.64	0.00931495804487597	0.0534227234203743
2	D	26	50	20120529	3	664	11.68	0.00955459653302007	0.0537658823412841
2	D	26	50	20120529	3	666	11.72	0.00972274652558627	0.0539566597508482
2	D	26	50	20120529	3	668	11.76	0.00930477570722687	0.0539097785712556
2	D	26	50	20120529	3	670	11.8	0.00938255745315747	0.0535836609237723
2	D	26	50	20120529	3	672	11.84	0.00978023430689677	0.0538444419046739
2	D	26	50	20120529	3	674	11.88	0.00965847051917647	0.0534331886007358
2	D	26	50	20120529	3	676	11.92	0.00972437287118297	0.0535920047837903
2	D	26	50	20120529	3	678	11.96	0.00973780790002557	0.0538322796680375
2	D	26	50	20120529	3	680	12	0.00928900722600647	0.0535462549750476
2	D	26	50	20120529	3	682	12.04	0.00937675917755167	0.0538597154111475
2	D	26	50	20120529	3	684	12.08	0.00980788218204117	0.053873079729312
2	D	26	50	20120529	3	686	12.12	0.00961349852789297	0.0536973636941871
2	D	26	50	20120529	3	688	12.16	0.00939691172081547	0.0536828680051728
2	D	26	50	20120529	3	690	12.2	0.00980335669864157	0.0537029498377585
2	D	26	50	20120529	3	692	12.24	0.00971249347725907	0.0537380930447835
2	D	26	50	20120529	3	694	12.28	0.00979260867556747	0.0537112936977765
2	D	26	50	20120529	3	696	12.32	0.00949350250712557	0.0534942119159522
2	D	26	50	20120529	3	698	12.36	0.00928999717550007	0.053836168755334
2	D	26	50	20120529	3	700	12.4	0.00956025338726957	0.0534099247876348
2	D	26	50	20120529	3	702	12.44	0.00927472366902647	0.053905889483959
2	D	26	50	20120529	3	704	12.48	0.00941310446610467	0.0538373708368621
2	D	26	50	20120529	3	706	12.52	0.00959659867582257	0.053703232680471
2	D	26	50	20120529	3	708	12.56	0.00927451153699217	0.0538134706276579
2	D	26	50	20120529	3	710	12.6	0.00948593646456687	0.0535829538169911
2	D	26	50	20120529	3	712	12.64	0.00916257653353027	0.0537141221249012
2	D	26	50	20120529	3	714	12.68	0.00873513048430307	0.053203237475494
2	D	26	50	20120529	3	716	12.72	0.00846925833457687	0.0529783775190766
2	D	26	50	20120529	3	718	12.76	0.00877395064659017	0.052758679442162
2	D	26	50	20120529	3	720	12.8	0.00775175708370689	0.0524177125522738
2	D	26	50	20120529	3	722	12.84	0.00752576575643968	0.0526820290670814
2	D	26	50	20120529	3	724	12.88	0.00740364841532876	0.0527822260979755
2	D	26	50	20120529	3	726	12.92	0.00682205308780282	0.0528989694275494
2	D	26	50	20120529	3	728	12.96	0.00607393411330746	0.0530282285471503
2	D	26	50	20120529	3	730	13	0.00602740648710538	0.0540420782500156
2	D	26	50	20120529	3	732	13.04	0.00548915680526618	0.054137113401407
2	D	26	50	20120529	3	734	13.08	0.00490685437095906	0.0544760296816297
2	D	26	50	20120529	3	736	13.12	0.00417499885243098	0.0551053547168858
2	D	26	50	20120529	3	738	13.16	0.00329535801663491	0.0559285684315432
2	D	26	50	20120529	3	740	13.2	0.00233114720980894	0.0565993299241767
2	D	26	50	20120529	3	742	13.24	0.00119949351719799	0.057053009634986
2	D	26	50	20120529	3	744	13.28	0.00082762606097198	0.0574599495875589
2	D	26	50	20120529	3	746	13.32	0.00020742270319326	0.0580211802397866
2	D	26	50	20120529	3	748	13.36	-0.00049310798492825	0.0591585614973252
2	D	26	50	20120529	3	750	13.4	-0.00068494605466416	0.0593526623087609
2	D	26	50	20120529	3	752	13.44	-0.00107618823669468	0.0596405254793819
2	D	26	50	20120529	3	754	13.48	-0.00209866464229042	0.0605468949515069
2	D	26	50	20120529	3	756	13.52	-0.00248113870023422	0.0604598501067428
2	D	26	50	20120529	3	758	13.56	-0.00256521369651731	0.0606259494896435
2	D	26	50	20120529	3	760	13.6	-0.0026391063551513	0.0607149742333949
2	D	26	50	20120529	3	762	13.64	-0.00276560775830558	0.0602426976142404
2	D	26	50	20120529	3	764	13.68	-0.0028062663982238	0.060190018159042
2	D	26	50	20120529	3	766	13.72	-0.00286750184547456	0.0601171861605798
2	D	26	50	20120529	3	768	13.76	-0.00236015272997321	0.0605330356585956
2	D	26	50	20120529	3	770	13.8	-0.00259229588623675	0.0602475766510306
2	D	26	50	20120529	3	772	13.84	-0.00230294779137521	0.0604882757993465
2	D	26	50	20120529	3	774	13.88	-0.00232727226464803	0.0599771790179048
2	D	26	50	20120529	3	776	13.92	-0.00254838455512507	0.0603947255721955
2	D	26	50	20120529	3	778	13.96	-0.00284381376830481	0.0600249087256349
2	D	26	50	20120529	3	780	14	-0.00269447281611821	0.0601206509838076
2	D	26	50	20120529	3	782	14.04	-0.00232599947244190	0.0600510009658607
2	D	26	50	20120529	3	784	14.08	-0.00245540001339904	0.0604095041039223
2	D	26	50	20120529	3	786	14.12	-0.00270543297122661	0.0601391064707966
2	D	26	50	20120529	3	788	14.16	-0.00212171632335711	0.0601985741510944
2	D	26	50	20120529	3	790	14.2	-0.00252908053999868	0.0602875988948457
2	D	26	50	20120529	3	792	14.24	-0.00220268004980296	0.0605246210878995
2	D	26	50	20120529	3	794	14.28	-0.00245129879406815	0.0603963519177922
2	D	26	50	20120529	3	796	14.32	-0.00230641261460304	0.0603619158175484
2	D	26	50	20120529	3	798	14.36	-0.00274043475689533	0.0604599208174209
2	D	26	50	20120529	3	800	14.4	-0.00272692901737466	0.0605339548974111
2	D	26	50	20120529	3	802	14.44	-0.00263557082124537	0.0605222169248434
2	D	26	50	20120529	3	804	14.48	-0.00242046893840843	0.0606181006043723
2	D	26	50	20120529	3	806	14.52	-0.00248990682432094	0.0605848665856566
2	D	26	50	20120529	3	808	14.56	-0.00267488595827934	0.0605840180575192
2	D	26	50	20120529	3	810	14.6	-0.00233625252076911	0.0602742345766813
2	D	26	50	20120529	3	812	14.64	-0.0025405356698539	0.060510620373632
2	D	26	50	20120529	3	814	14.68	-0.00241912543552417	0.0607355510407274
2	D	26	50	20120529	3	816	14.72	-0.00281616589316040	0.0603617036855141
2	D	26	50	20120529	3	818	14.76	-0.00257652740501630	0.0603689868853603
2	D	26	50	20120529	3	820	14.8	-0.00275415262845036	0.0604672747279452
2	D	26	50	20120529	3	822	14.84	-0.00247385550038800	0.0605385510914889
2	D	26	50	20120529	3	824	14.88	-0.00249895779112012	0.0601105393568366
2	D	26	50	20120529	3	826	14.92	-0.00249096748449272	0.059993937448619
2	D	26	50	20120529	3	828	14.96	-0.00196473861793370	0.0595582182500518
2	D	26	50	20120529	3	830	15	-0.00187719879842280	0.0597045893537574
2	D	26	50	20120529	3	832	15.04	-0.00247003712376959	0.0595630265761639
2	D	26	50	20120529	3	834	15.08	-0.00193171673125228	0.059059495837281
2	D	26	50	20120529	3	836	15.12	-0.00197697156524822	0.058874799546035
2	D	26	50	20120529	3	838	15.16	-0.00211139256435178	0.0583948861736437
2	D	26	50	20120529	3	840	15.2	-0.00199910400749936	0.0579051440169939
2	D	26	50	20120529	3	842	15.24	-0.00179856852435486	0.0576333321703058
2	D	26	50	20120529	3	844	15.28	-0.00190435169882035	0.0565211946248556
2	D	26	50	20120529	3	846	15.32	-0.00205850097711903	0.055421926422823
2	D	26	50	20120529	3	848	15.36	-0.00219879096250644	0.0541781255947159
2	D	26	50	20120529	3	850	15.4	-0.00245928910069556	0.0525983076241889
2	D	26	50	20120529	3	852	15.44	-0.00313853587470336	0.0508209240189984
2	D	26	50	20120529	3	854	15.48	-0.00493670841926075	0.0488127407604286
2	D	26	50	20120529	3	856	15.52	-0.00610301034414984	0.0472022343555981
2	D	26	50	20120529	3	858	15.56	-0.00696143797651031	0.0453200575254357
2	D	26	50	20120529	3	860	15.6	-0.00823585652824283	0.0437079247750085
2	D	26	50	20120529	3	862	15.64	-0.0100013607395094	0.0417178434500371
2	D	26	50	20120529	3	864	15.68	-0.0116863961990769	0.0411419756874388
2	D	26	50	20120529	3	866	15.72	-0.0126258582685614	0.040072405970216
2	D	26	50	20120529	3	868	15.76	-0.0138780029566865	0.0401463693395281
2	D	26	50	20120529	3	870	15.8	-0.0147321172376817	0.0398495966234641
2	D	26	50	20120529	3	872	15.84	-0.0162556282952228	0.0393146208460218
2	D	26	50	20120529	3	874	15.88	-0.0172269313830641	0.0389607633995126
2	D	26	50	20120529	3	876	15.92	-0.0187774609907143	0.0381023499092878
2	D	26	50	20120529	3	878	15.96	-0.0204735131739328	0.0375460124359858
2	D	26	50	20120529	3	880	16	-0.0219898258844414	0.0371681416431876
2	D	26	50	20120529	3	882	16.04	-0.0226681817039049	0.0372497841921434
2	D	26	50	20120529	3	884	16.08	-0.0237589646245633	0.0370734317609154
2	D	26	50	20120529	3	886	16.12	-0.0250283485760137	0.0369675213072293
2	D	26	50	20120529	3	888	16.16	-0.0265534852720448	0.0377952117149184
2	D	26	50	20120529	3	890	16.2	-0.027848063862373	0.0378968861747211
2	D	26	50	20120529	3	892	16.24	-0.0282206493148246	0.0379373925038387
2	D	26	50	20120529	3	894	16.28	-0.0283556381206735	0.0381420977956719
2	D	26	50	20120529	3	896	16.32	-0.0280069467963076	0.0384521810897849
2	D	26	50	20120529	3	898	16.36	-0.0288897390656061	0.0389270338403646
2	D	26	50	20120529	3	900	16.4	-0.0301445037257769	0.0391137770643207
2	D	26	50	20120529	3	902	16.44	-0.0309169217177009	0.0398482036231052
2	D	26	50	20120529	3	904	16.48	-0.0317894632014139	0.0401607731046609
2	D	26	50	20120529	3	906	16.52	-0.0333442071654800	0.0407874535605553
2	D	26	50	20120529	3	908	16.56	-0.0339760777851483	0.0409929387911681
2	D	26	50	20120529	3	910	16.6	-0.0362051470600251	0.0410664920385471
2	D	26	50	20120529	3	912	16.64	-0.0377434649335643	0.0408668687231504
2	D	26	50	20120529	3	914	16.68	-0.0390638171418027	0.0411877113540459
2	D	26	50	20120529	3	916	16.72	-0.0402281250255688	0.0406992561317379
2	D	26	50	20120529	3	918	16.76	-0.0414903601274615	0.0402598104804339
2	D	26	50	20120529	3	920	16.8	-0.0421208872442455	0.0399626135003012
2	D	26	50	20120529	3	922	16.84	-0.0435397889245779	0.0392011797051161
2	D	26	50	20120529	3	924	16.88	-0.0449700538108839	0.0387574701999215
2	D	26	50	20120529	3	926	16.92	-0.0455364463426144	0.0374630405262814
2	D	26	50	20120529	3	928	16.96	-0.0458732413024935	0.0366496555958825
2	D	26	50	20120529	3	930	17	-0.0455932270171436	0.0364980519019961
2	D	26	50	20120529	3	932	17.04	-0.0456430073345392	0.0361879148677677
2	D	26	50	20120529	3	934	17.08	-0.0455367291853268	0.0356095722314352
2	D	26	50	20120529	3	936	17.12	-0.0455539118801097	0.0351877830364575
2	D	26	50	20120529	3	938	17.16	-0.0452729076452661	0.0342964042280937
2	D	26	50	20120529	3	940	17.2	-0.0449754985330991	0.0335728925695836
2	D	26	50	20120529	3	942	17.24	-0.0451452041605839	0.0323699625134291
2	D	26	50	20120529	3	944	17.28	-0.0450990300877724	0.0316851295958499
2	D	26	50	20120529	3	946	17.32	-0.0446951306943586	0.0307748003257503
2	D	26	50	20120529	3	948	17.36	-0.0445753468056256	0.0291419493466344
2	D	26	50	20120529	3	950	17.4	-0.0441048379534241	0.0283570608195173
2	D	26	50	20120529	3	952	17.44	-0.0440088128525389	0.0267974661029322
2	D	26	50	20120529	3	954	17.48	-0.0436783111430124	0.0257390686728522
2	D	26	50	20120529	3	956	17.52	-0.0435778312694057	0.0252069708200093
2	D	26	50	20120529	3	958	17.56	-0.0437039791191694	0.0252598624072421
2	D	26	50	20120529	3	960	17.6	-0.0433468194839921	0.0251610795899103
2	D	26	50	20120529	3	962	17.64	-0.0433613151730064	0.025469590278542
2	D	26	50	20120529	3	964	17.68	-0.0433282225756469	0.025291399369683
2	D	26	50	20120529	3	966	17.72	-0.0433329601910809	0.0251962935076134
2	D	26	50	20120529	3	968	17.76	-0.0435626991842884	0.025417122955378
2	D	26	50	20120529	3	970	17.8	-0.0438762303310665	0.0255496347661723
2	D	26	50	20120529	3	972	17.84	-0.043789539039693	0.0252322852427758
2	D	26	50	20120529	3	974	17.88	-0.0436776747469093	0.025728815624525
2	D	26	50	20120529	3	976	17.92	-0.0435876600536642	0.0257018748561618
2	D	26	50	20120529	3	978	17.96	-0.0434977867817754	0.0256749340877986
2	D	26	50	20120529	3	980	18	-0.0434711288561247	0.0257332703972465
2	D	26	50	20120529	3	982	18.04	-0.0438627953022239	0.0262237903713556
2	D	26	50	20120529	3	984	18.08	-0.0438055196529478	0.0260057186400377
2	D	26	50	20120529	3	986	18.12	-0.0438186011283998	0.0260360535209506
2	D	26	50	20120529	3	988	18.16	-0.0437390516155163	0.0261991830553703
2	D	26	50	20120529	3	990	18.2	-0.0438328846853797	0.0261469278642406
2	D	26	50	20120529	3	992	18.24	-0.0437115451617281	0.0264144970702416
2	D	26	50	20120529	3	994	18.28	-0.0440494007817791	0.0263088553171323
2	D	26	50	20120529	3	996	18.32	-0.0440677855580899	0.0261853944731372
2	D	26	50	20120529	3	998	18.36	-0.043821712398237	0.0260053650866471
2	D	26	50	20120529	3	1000	18.4	-0.0438606032712022	0.0264594690615251
2	D	26	50	20120529	3	1002	18.44	-0.0437671944654075	0.0266747830763964
2	D	26	50	20120529	3	1004	18.48	-0.043815772701275	0.0263391194873671
2	D	26	50	20120529	3	1006	18.52	-0.0436072469115031	0.0261645348230922
2	D	26	50	20120529	3	1008	18.56	-0.0438232680331556	0.0269173914130215
2	D	26	50	20120529	3	1010	18.6	-0.0435384454216937	0.026424255143822
2	D	26	50	20120529	3	1012	18.64	-0.0436822002303089	0.0269649796993953
2	D	26	50	20120529	3	1014	18.68	-0.0438675329176579	0.0266474180439645
2	D	26	50	20120529	3	1016	18.72	-0.0436689773335007	0.0267479686282492
2	D	26	50	20120529	3	1018	18.76	-0.0439305361318616	0.0267388469507719
2	D	26	50	20120529	3	1020	18.8	-0.0437331119185543	0.0262980365833802
2	D	26	50	20120529	3	1022	18.84	-0.0440131262039042	0.0263963244259651
2	D	26	50	20120529	3	1024	18.88	-0.0437937816803801	0.0264786316552952
2	D	26	50	20120529	3	1026	18.92	-0.043605408433872	0.0265842734084045
2	D	26	50	20120529	3	1028	18.96	-0.0437506481667277	0.0264817429251325
2	D	26	50	20120529	3	1030	19	-0.0437396173009412	0.0267433724341715
2	D	26	50	20120529	3	1032	19.04	-0.0436711693645224	0.0263919403639218
2	D	26	50	20120529	3	1034	19.08	-0.0436624012404357	0.0265996883362344
2	D	26	50	20120529	3	1036	19.12	-0.043716848462587	0.0264569941877909
2	D	26	50	20120529	3	1038	19.16	-0.0437357989243228	0.0267273918209167
2	D	26	50	20120529	3	1040	19.2	-0.0438207931594214	0.0264644895196715
2	D	26	50	20120529	3	1042	19.24	-0.0438753110922509	0.0263217246605499
2	D	26	50	20120529	3	1044	19.28	-0.0438716341369888	0.0264089816373484
2	D	26	50	20120529	3	1046	19.32	-0.0439040903382452	0.0267893343749486
2	D	26	50	20120529	3	1048	19.36	-0.0439585375603966	0.0266466402265052
2	D	26	50	20120529	3	1050	19.4	-0.044012984782548	0.0265039460780617
2	D	26	50	20120529	3	1052	19.44	-0.0441218792268507	0.0268416602767564
2	D	26	50	20120529	3	1054	19.48	-0.0437613961898018	0.0268031936678599
2	D	26	50	20120529	3	1056	19.52	-0.0439349909045831	0.0264634288594997
2	D	26	50	20120529	3	1058	19.56	-0.0440865945984695	0.0266467109371833
2	D	26	50	20120529	3	1060	19.6	-0.04374605197265	0.0266082443282867
2	D	26	50	20120529	3	1062	19.64	-0.0439262934911745	0.0265773437619489
2	D	26	50	20120529	3	1064	19.68	-0.0441760436062896	0.0265852633578982
2	D	26	50	20120529	3	1066	19.72	-0.0440702604318241	0.0266073250894712
2	D	26	50	20120529	3	1068	19.76	-0.0442932819106103	0.026288985616581
2	D	26	50	20120529	3	1070	19.8	-0.0441352435450151	0.0263662723877647
2	D	26	50	20120529	3	1072	19.84	-0.0446220158531839	0.0264706413486678
2	D	26	50	20120529	3	1074	19.88	-0.0445892060985369	0.0264279320990842
2	D	26	50	20120529	3	1076	19.92	-0.0450158743303048	0.0263715049779455
2	D	26	50	20120529	3	1078	19.96	-0.0451438606576996	0.0266038602662434
2	D	26	50	20120529	3	1080	20	-0.0453214858811337	0.0263476047687414
2	D	26	50	20120529	3	1082	20.04	-0.0456320471794308	0.0258489530666486
2	D	26	50	20120529	3	1084	20.08	-0.0460131777344903	0.0248650846913056
2	D	26	50	20120529	3	1086	20.12	-0.0465055361862305	0.0241880299483195
2	D	26	50	20120529	3	1088	20.16	-0.0473231637573165	0.0226393953868429
2	D	26	50	20120529	3	1090	20.2	-0.0480538879049947	0.0219816446589831
2	D	26	50	20120529	3	1092	20.24	-0.0484137345459405	0.0207422986035975
2	D	26	50	20120529	3	1094	20.28	-0.0496704754281434	0.0189688040857035
2	D	26	50	20120529	3	1096	20.32	-0.0506043513540565	0.0174587775544796
2	D	26	50	20120529	3	1098	20.36	-0.0516355251730608	0.0155062435995892
2	D	26	50	20120529	3	1100	20.4	-0.0531626636883894	0.0140171474290885
2	D	26	50	20120529	3	1102	20.44	-0.053622495228195	0.0125972063017878
2	D	26	50	20120529	3	1104	20.48	-0.0551022575891841	0.0117791544666330
2	D	26	50	20120529	3	1106	20.52	-0.0560781356578997	0.0107817803517694
2	D	26	50	20120529	3	1108	20.56	-0.0573745452305271	0.0092814411834478
2	D	26	50	20120529	3	1110	20.6	-0.0575009759230032	0.00885703569337964
2	D	26	50	20120529	3	1112	20.64	-0.058333382025816	0.00823718588899151
2	D	26	50	20120529	3	1114	20.68	-0.058655752007359	0.00720898191846815
2	D	26	50	20120529	3	1116	20.72	-0.0584335790567102	0.00745321660068998
2	D	26	50	20120529	3	1118	20.76	-0.0597186042101605	0.00699013236969091
2	D	26	50	20120529	3	1120	20.8	-0.0605646574738502	0.00662590166670173
2	D	26	50	20120529	3	1122	20.84	-0.0616036094674476	0.00545924618842204
2	D	26	50	20120529	3	1124	20.88	-0.0626700679148331	0.00481309201177377
2	D	26	50	20120529	3	1126	20.92	-0.0633336169182986	0.00412493569232303
2	D	26	50	20120529	3	1128	20.96	-0.0635911452080067	0.00364565871603478
2	D	26	50	20120529	3	1130	21	-0.0635463146380795	0.00304914343542581
2	D	26	50	20120529	3	1132	21.04	-0.0635921351575004	0.00248006389792688
2	D	26	50	20120529	3	1134	21.08	-0.0631865387078118	0.00221221184921341
2	D	26	50	20120529	3	1136	21.12	-0.0629973169331663	0.0017630576218037
2	D	26	50	20120529	3	1138	21.16	-0.0631177372180023	0.0015894629070224
2	D	26	50	20120529	3	1140	21.2	-0.0629121812767114	0.0014585774418248
2	D	26	50	20120529	3	1142	21.24	-0.0626876041630066	0.0014499507390943
2	D	26	50	20120529	3	1144	21.28	-0.0623317173200354	0.0012374651513478
2	D	26	50	20120529	3	1146	21.32	-0.0621033925403902	0.001152400205571
2	D	26	50	20120529	3	1148	21.36	-0.06142987333131	0.000489770440921099
2	D	26	50	20120529	3	1150	21.4	-0.0610278831262055	0.000864890588340599
2	D	26	50	20120529	3	1152	21.44	-0.0611217869067471	0.000675103128270099
2	D	26	50	20120529	3	1154	21.48	-0.0612489247060044	0.00103205063141310
2	D	26	50	20120529	3	1156	21.52	-0.0614016597707407	0.0008565467283226
2	D	26	50	20120529	3	1158	21.56	-0.0610511469393065	0.000664142973161698
2	D	26	50	20120529	3	1160	21.6	-0.061178355449242	0.00102116118698280
2	D	26	50	20120529	3	1162	21.64	-0.0611583443273344	0.0009618349280412
2	D	26	50	20120529	3	1164	21.68	-0.0614278934323227	0.00101133240272430
2	D	26	50	20120529	3	1166	21.72	-0.0616880380171212	0.0012583248013928
2	D	26	50	20120529	3	1168	21.76	-0.0614035689590499	0.0014587895738592
2	D	26	50	20120529	3	1170	21.8	-0.0616204386088398	0.00117912884189990
2	D	26	50	20120529	3	1172	21.84	-0.0612562786165287	0.0013550570090591
2	D	26	50	20120529	3	1174	21.88	-0.0615129583780995	0.0015321165470682
2	D	26	50	20120529	3	1176	21.92	-0.0613384444245026	0.0015595522901782
2	D	26	50	20120529	3	1178	21.96	-0.0615944170792921	0.0013870182355687
2	D	26	50	20120529	3	1180	22	-0.0613960736271693	0.0011461069552185
2	D	26	50	20120529	3	1182	22.04	-0.0611721329095675	0.0014375056597454
2	D	26	50	20120529	3	1184	22.08	-0.0612077003806612	0.0014463444945103
2	D	26	50	20120529	3	1186	22.12	-0.0612077003806612	0.0014463444945103
2	D	26	50	20120529	3	1188	22.16	-0.0613955079417444	0.0015467536574388
2	D	26	50	20120529	3	1190	22.2	-0.061577658648578	0.0013358944152889
2	D	26	50	20120529	3	1192	22.24	-0.0612791181655611	0.0012274242350549
2	D	26	50	20120529	3	1194	22.28	-0.0615235649798173	0.0013837655443752
2	D	26	50	20120529	3	1196	22.32	-0.0613223223898916	0.001743541474643
2	D	26	50	20120529	3	1198	22.36	-0.061661662934183	0.0018881448113956
2	D	26	50	20120529	3	1200	22.4	-0.0615427982842655	0.0014440110421323
2	D	26	50	20120529	3	1202	22.44	-0.0613162412715734	0.0015062364388768
2	D	26	50	20120529	3	1204	22.48	-0.0615926493123392	0.0015853616876915
2	D	26	50	20120529	3	1206	22.52	-0.0614918865960201	0.0017152572033955
2	D	26	50	20120529	3	1208	22.56	-0.0615507178802148	0.0014440110421323
2	D	26	50	20120529	3	1210	22.6	-0.0615839518989306	0.0017049334443902
2	D	26	50	20120529	3	1212	22.64	-0.0616428538938034	0.0014337579938051
2	D	26	50	20120529	3	1214	22.68	-0.0616403083093912	0.0015034787224301
2	D	26	50	20120529	3	1216	22.72	-0.0616736130387850	0.0017644718353661
2	D	26	50	20120529	3	1218	22.76	-0.061572850322466	0.0018943673510701
2	D	26	50	20120529	3	1220	22.8	-0.061572850322466	0.0018943673510701
2	D	26	50	20120529	3	1222	22.84	-0.0616860581181339	0.0014458495197634
2	D	26	50	20120529	3	1224	22.88	-0.0617192214261716	0.0017068426326994
2	D	26	50	20120529	3	1226	22.92	-0.0616988567508734	0.0012592440402083
2	D	26	50	20120529	3	1228	22.96	-0.0615980940345543	0.0013891395559123
2	D	26	50	20120529	3	1230	23	-0.0614160140383988	0.001477174350170
2	D	26	50	20120529	3	1232	23.04	-0.0615734160078909	0.0015836646314167
2	D	26	50	20120529	3	1234	23.08	-0.0611733349910956	0.0017175906557734
2	D	26	50	20120529	3	1236	23.12	-0.0611386867588174	0.0015876244293913
2	D	26	50	20120529	3	1238	23.16	-0.060402447178246	0.0018520823655551
2	D	26	50	20120529	3	1240	23.2	-0.0601579296533117	0.0021641992987709
2	D	26	50	20120529	3	1242	23.24	-0.0595741422947641	0.00224155678063265
2	D	26	50	20120529	3	1244	23.28	-0.0589834252897608	0.00236119924800942
2	D	26	50	20120529	3	1246	23.32	-0.0578881168857029	0.0019427334549032
2	D	26	50	20120529	3	1248	23.36	-0.0566780450510583	0.00258372575204883
2	D	26	50	20120529	3	1250	23.4	-0.0553904036025176	0.00250735821968068
2	D	26	50	20120529	3	1252	23.44	-0.0543938073051133	0.0020106864165752
2	D	26	50	20120529	3	1254	23.48	-0.0540024237017265	0.0019976049411233
2	D	26	50	20120529	3	1256	23.52	-0.0541271573379279	0.0018607090682856
2	D	26	50	20120529	3	1258	23.56	-0.0535047619491275	0.0015262475607843
2	D	26	50	20120529	3	1260	23.6	-0.0536827407259521	0.0016616585093816
2	D	26	50	20120529	3	1262	23.64	-0.0534474862998513	0.0017400766514152
2	D	26	50	20120529	3	1264	23.68	-0.0534211112169131	0.0018261315466856
2	D	26	50	20120529	3	1266	23.72	-0.0533413495719952	0.0018695479030504
2	D	26	50	20120529	3	1268	23.76	-0.0533774827285139	0.0019254800494423
2	D	26	50	20120529	3	1270	23.8	-0.0531951198896459	0.0021675227006424
2	D	26	50	20120529	3	1272	23.84	-0.0529184290061676	0.00220676712699828
2	D	26	50	20120529	3	1274	23.88	-0.0519495512945858	0.00268279141209306
2	D	26	50	20120529	3	1276	23.92	-0.0504191600880637	0.00254624909264593
2	D	26	50	20120529	3	1278	23.96	-0.0496407062326554	0.00305303252272234
2	D	26	50	20120529	3	1280	24	-0.0483139617791151	0.0029812611844319
2	D	26	50	20120529	3	1282	24.04	-0.0474571604923514	0.0019703106193695
2	D	26	50	20120529	3	1284	24.08	-0.0462056522003293	0.0013201259340685
2	D	26	50	20120529	3	1286	24.12	-0.044682827036366	0.000272617948418699
2	D	26	50	20120529	3	1288	24.16	-0.0433590524313066	-0.00126159163472170
2	D	26	50	20120529	3	1290	24.2	-0.0422313585366703	-0.0022487127012582
2	D	26	50	20120529	3	1292	24.24	-0.0408466313270727	-0.0032927558636801
2	D	26	50	20120529	3	1294	24.28	-0.0401376860682551	-0.0045218488707386
2	D	26	50	20120529	3	1296	24.32	-0.0395294328150784	-0.0055762865028439
2	D	26	50	20120529	3	1298	24.36	-0.0386611763984594	-0.0065677209207456
2	D	26	50	20120529	3	1300	24.4	-0.0376403263384604	-0.0075881467166759
2	D	26	50	20120529	3	1302	24.44	-0.036696466064797	-0.009259478446824
2	D	26	50	20120529	3	1304	24.48	-0.0357778777874932	-0.0100797788815429
2	D	26	50	20120529	3	1306	24.52	-0.0353850941126797	-0.0109545265384132
2	D	26	50	20120529	3	1308	24.56	-0.0348399289265205	-0.0115275517317511
2	D	26	50	20120529	3	1310	24.6	-0.034782292652786	-0.012631847462998
2	D	26	50	20120529	3	1312	24.64	-0.034193293917261	-0.0136354936150107
2	D	26	50	20120529	3	1314	24.68	-0.0340264450011722	-0.0137620374445719
2	D	26	50	20120529	3	1316	24.72	-0.0334709701981433	-0.0141858489649439
2	D	26	50	20120529	3	1318	24.76	-0.0335285004058607	-0.0143637853153616
2	D	26	50	20120529	3	1320	24.8	-0.0335656235118730	-0.0140026658822097
2	D	26	50	20120529	3	1322	24.84	-0.0337642851620473	-0.0141371929473304
2	D	26	50	20120529	3	1324	24.88	-0.0338414587961460	-0.0140126431588922
2	D	26	50	20120529	3	1326	24.92	-0.0341725756885722	-0.0142742231704565
2	D	26	50	20120529	3	1328	24.96	-0.0341657308949303	-0.0140945331952214
2	D	26	50	20120529	3	1330	25	-0.0340053944322963	-0.0141546019162832
2	D	26	50	20120529	3	1332	25.04	-0.0342489997894829	-0.0136913691928601
2	D	26	50	20120529	3	1334	25.08	-0.0343627308441689	-0.0138828254249342
2	D	26	50	20120529	3	1336	25.12	-0.0343423590978029	-0.0135499266234194
2	D	26	50	20120529	3	1338	25.16	-0.0340629387821493	-0.0136302256694909
2	D	26	50	20120529	3	1340	25.2	-0.0338370393787636	-0.0138838436586991
2	D	26	50	20120529	3	1342	25.24	-0.0339845347822513	-0.0139784616170896
2	D	26	50	20120529	3	1344	25.28	-0.0342773406292728	-0.014074140235652
2	D	26	50	20120529	3	1346	25.32	-0.0340627407922505	-0.0141871995388959
2	D	26	50	20120529	3	1348	25.36	-0.0343063461494371	-0.0137239668154728
2	D	26	50	20120529	3	1350	25.4	-0.0341157384455005	-0.0140542988193719
2	D	26	50	20120529	3	1352	25.44	-0.0339046105027738	-0.0138456881767863
2	D	26	50	20120529	3	1354	25.48	-0.0342096210128386	-0.0139942159561745
2	D	26	50	20120529	3	1356	25.52	-0.0341806720612168	-0.0141879207878127
2	D	26	50	20120529	3	1358	25.56	-0.0340433307111070	-0.0137281811718887
2	D	26	50	20120529	3	1360	25.6	-0.0343073785253376	-0.01380382745534
2	D	26	50	20120529	3	1362	25.64	-0.0340642610718301	-0.013897038271236
2	D	26	50	20120529	3	1364	25.68	-0.0340101744741371	-0.0139980767591998
2	D	26	50	20120529	3	1366	25.72	-0.0342743000701137	-0.0140737866822614
2	D	26	50	20120529	3	1368	25.76	-0.0338608618062218	-0.014054334174711
2	D	26	50	20120529	3	1370	25.8	-0.0343495150184285	-0.0137609838554679
2	D	26	50	20120529	3	1372	25.84	-0.0343513888513987	-0.0140239922227303
2	D	26	50	20120529	3	1374	25.88	-0.034212951485778	-0.0137251547548652
2	D	26	50	20120529	3	1376	25.92	-0.0340887340375269	-0.0137969048799522
2	D	26	50	20120529	3	1378	25.96	-0.0339408143699705	-0.0137845941508917
2	D	26	50	20120529	3	1380	26	-0.0341570971211321	-0.013732077330253
2	D	26	50	20120529	3	1382	26.04	-0.0339139089569464	-0.0138252174354709
2	D	26	50	20120529	3	1384	26.08	-0.0339751585463328	-0.0139079347867341
2	D	26	50	20120529	3	1386	26.12	-0.0342392770712416	-0.0139836517808636
2	D	26	50	20120529	3	1388	26.16	-0.0339960747649203	-0.0140768060282171
2	D	26	50	20120529	3	1390	26.2	-0.0343058865300293	-0.0134591199705794
2	D	26	50	20120529	3	1392	26.24	-0.0341494532968274	-0.01393657968244
2	D	26	50	20120529	3	1394	26.28	-0.0340083925650485	-0.014012162326281
2	D	26	50	20120529	3	1396	26.32	-0.0339038963249248	-0.0141091632345242
2	D	26	50	20120529	3	1398	26.36	-0.0343709757092376	-0.0141517664180907
2	D	26	50	20120529	3	1400	26.4	-0.0341452742957506	-0.0136451880489808
2	D	26	50	20120529	3	1402	26.44	-0.0340305886469100	-0.013853777478363
2	D	26	50	20120529	3	1404	26.48	-0.0338486642142463	-0.0137511621422772
2	D	26	50	20120529	3	1406	26.52	-0.0341380335223113	-0.0138119521122558
2	D	26	50	20120529	3	1408	26.56	-0.0338308168390892	-0.0140821164001438
2	D	26	50	20120529	3	1410	26.6	-0.0338432124209633	-0.0136454567495577
2	D	26	50	20120529	3	1412	26.64	-0.0338761070284242	-0.0137477609586597
2	D	26	50	20120529	3	1414	26.68	-0.0338819689436402	-0.0139490813303314
2	D	26	50	20120529	3	1416	26.72	-0.0338731018246041	-0.0141081379296915
2	D	26	50	20120529	3	1418	26.76	-0.0338889551586383	-0.0137170937375597
2	D	26	50	20120529	3	1420	26.8	-0.0339253782289372	-0.0138650841157942
2	D	26	50	20120529	3	1422	26.84	-0.0336733441589189	-0.0140389121758133
2	D	26	50	20120529	3	1424	26.88	-0.0339286450622663	-0.0141952888404727
2	D	26	50	20120529	3	1426	26.92	-0.0338597304353719	-0.0138122208128327
2	D	26	50	20120529	3	1428	26.96	-0.0338410133188739	-0.0142754252519846
2	D	26	50	20120529	3	1430	27	-0.0339134988350133	-0.0142729433071826
2	D	26	50	20120529	3	1432	27.04	-0.0340618922641131	-0.0138822950948483
2	D	26	50	20120529	3	1434	27.08	-0.034230841287342	-0.0140306955950159
2	D	26	50	20120529	3	1436	27.12	-0.0338923704843914	-0.0141964909220007
2	D	26	50	20120529	3	1438	27.16	-0.0339872288590876	-0.0138276993802729
2	D	26	50	20120529	3	1440	27.2	-0.0341561778823165	-0.0139760998804405
2	D	26	50	20120529	3	1442	27.24	-0.0338506723975049	-0.0142371990593936
2	D	26	50	20120529	3	1444	27.28	-0.0340111078550883	-0.0138127299297151
2	D	26	50	20120529	3	1446	27.32	-0.0342660057075704	-0.0138955462759277
2	D	26	50	20120529	3	1448	27.36	-0.0340514270837515	-0.0140085843659682
2	D	26	50	20120529	3	1450	27.4	-0.0343442329307731	-0.0141042629845305
2	D	26	50	20120529	3	1452	27.44	-0.0341548768058391	-0.013766541714768
2	D	26	50	20120529	3	1454	27.48	-0.0340122533680738	-0.0141621679588419
2	D	26	50	20120529	3	1456	27.52	-0.0343981498228386	-0.0139780797794278
2	D	26	50	20120529	3	1458	27.56	-0.034079598217914	-0.014061023404861
2	D	26	50	20120529	3	1460	27.6	-0.0342836197374898	-0.0142600527505616
2	D	26	50	20120529	3	1462	27.64	-0.0341708008505515	-0.0140140856567258
2	D	26	50	20120529	3	1464	27.68	-0.0341701856676518	-0.0142281056661876
2	D	26	50	20120529	3	1466	27.72	-0.0341490785302334	-0.0139031547448933
2	D	26	50	20120529	3	1468	27.76	-0.0341484704184016	-0.0141171676832872
2	D	26	50	20120529	3	1470	27.8	-0.0342675754846246	-0.0137893246952579
2	D	26	50	20120529	3	1472	27.84	-0.0344162800407082	-0.014053994763456
2	D	26	50	20120529	3	1474	27.88	-0.0340280642757011	-0.0137435890286507
2	D	26	50	20120529	3	1476	27.92	-0.0343952436139679	-0.0139467620200891
2	D	26	50	20120529	3	1478	27.96	-0.0341886411546408	-0.0141106552298325
2	D	26	50	20120529	3	1480	28	-0.0341012003300793	-0.0141136675047203
2	D	26	50	20120529	3	1482	28.04	-0.0339276480417048	-0.014156829302644
2	D	26	50	20120529	3	1484	28.08	-0.0341109584036596	-0.0142068641784807
2	D	26	50	20120529	3	1486	28.12	-0.0342523302624223	-0.0142817255734049
2	D	26	50	20120529	3	1488	28.16	-0.0339974324099401	-0.0142587304608807
2	D	26	50	20120529	3	1490	28.2	-0.0342498907440272	-0.0142182627397934
2	D	26	50	20120529	3	1492	28.24	-0.0340148625920964	-0.0137924288940273
2	D	26	50	20120529	3	1494	28.28	-0.0343198023914831	-0.0139408859627374
2	D	26	50	20120529	3	1496	28.32	-0.0343192720613972	-0.0141549625407416
2	D	26	50	20120529	3	1498	28.36	-0.0343495220894964	-0.0143027620001452
2	D	26	50	20120529	3	1500	28.4	-0.0341151232626008	-0.013896663504642
2	D	26	50	20120529	3	1502	28.44	-0.0342374173804070	-0.0138740714429831
2	D	26	50	20120529	3	1504	28.48	-0.0342368870503212	-0.0140881480209873
2	D	26	50	20120529	3	1506	28.52	-0.0342151647300031	-0.0139772171091548
2	D	26	50	20120529	3	1508	28.56	-0.0341934353386172	-0.01386629326839
2	D	26	50	20120529	3	1510	28.6	-0.0339502401033637	-0.0139594404446757
2	D	26	50	20120529	3	1512	28.64	-0.0342766405935595	-0.0136545360006281
2	D	26	50	20120529	3	1514	28.68	-0.034271132231734	-0.0137253810290352
2	D	26	50	20120529	3	1516	28.72	-0.0343967568224796	-0.0138486580252672
2	D	26	50	20120529	3	1518	28.76	-0.0344153749440283	-0.0139433184100647
2	D	26	50	20120529	3	1520	28.8	-0.0344133384764984	-0.0134990290773095
2	D	26	50	20120529	3	1522	28.84	-0.0344079149674867	-0.0135699306742591
2	D	26	50	20120529	3	1524	28.88	-0.0343363911165697	-0.0141009325115912
2	D	26	50	20120529	3	1526	28.92	-0.0342628661534619	-0.0136080649429685
2	D	26	50	20120529	3	1528	28.96	-0.0342995367111343	-0.013337059198011
2	D	26	50	20120529	3	1530	29	-0.0341028691020829	-0.0139193828455215
2	D	26	50	20120529	3	1532	29.04	-0.0340021558832385	-0.0136873316131395
2	D	26	50	20120529	3	1534	29.08	-0.0342068703674598	-0.0137043658154983
2	D	26	50	20120529	3	1536	29.12	-0.0340100684081199	-0.0137369775802466
2	D	26	50	20120529	3	1538	29.16	-0.0343205589957390	-0.0137521803760421
2	D	26	50	20120529	3	1540	29.2	-0.0341237570363991	-0.0137847921407905
2	D	26	50	20120529	3	1542	29.24	-0.0339269480059915	-0.0138174109766066
2	D	26	50	20120529	3	1544	29.28	-0.0339104441337186	-0.0138687045025139
2	D	26	50	20120529	3	1546	29.32	-0.0340074450419617	-0.0140655771725318
2	D	26	50	20120529	3	1548	29.36	-0.0343857188856253	-0.0141349019213594
2	D	26	50	20120529	3	1550	29.4	-0.0341127756680873	-0.0136962128743112
2	D	26	50	20120529	3	1552	29.44	-0.0338603668314749	-0.0137964523316122
2	D	26	50	20120529	3	1554	29.48	-0.034135601074984	-0.0138889136143202
2	D	26	50	20120529	3	1556	29.52	-0.0340799588423724	-0.0136051445919622
2	D	26	50	20120529	3	1558	29.56	-0.0339629680254251	-0.0136726379342265
2	D	26	50	20120529	3	1560	29.6	-0.033893438215631	-0.0136182826359567
2	D	26	50	20120529	3	1562	29.64	-0.0341591477307975	-0.0137252183944755
2	D	26	50	20120529	3	1564	29.68	-0.0340379708417056	-0.0136817808249072
2	D	26	50	20120529	3	1566	29.72	-0.0341124998964426	-0.0138591232056288
2	D	26	50	20120529	3	1568	29.76	-0.0339554444092733	-0.0138941320623653
2	D	26	50	20120529	3	1570	29.8	-0.0343575194671916	-0.0136430950129085
2	D	26	50	20120529	3	1572	29.84	-0.0343949607712554	-0.0139688237516621
2	D	26	50	20120529	3	1574	29.88	-0.0343333434863428	-0.0137531137569933
2	D	26	50	20120529	3	1576	29.92	-0.0342413418230426	-0.0140158109972719
2	D	26	50	20120529	3	1578	29.96	-0.0342008670308875	-0.0138137481634801
2	D	26	50	20120529	3	1580	30	-0.0341603851676646	-0.013611692400756
2	D	26	50	20120529	3	1582	30.04	-0.0339915068551138	-0.0138128147825289
2	D	26	50	20120529	3	1584	30.08	-0.0343562820303245	-0.014191067412989
2	D	26	50	20120529	3	1586	30.12	-0.0341932161355151	-0.0140478146501884
2	D	26	50	20120529	3	1588	30.16	-0.0339021780554465	-0.0140127350827738
2	D	26	50	20120529	3	1590	30.2	-0.0340084349914554	-0.0139448033343052
2	D	26	50	20120529	3	1592	30.24	-0.0342247248136847	-0.0138922794425986
2	D	26	50	20120529	3	1594	30.28	-0.0343832298697555	-0.0135141470202913
2	D	26	50	20120529	3	1596	30.32	-0.0340550403994034	-0.0136922884316756
2	D	26	50	20120529	3	1598	30.36	-0.0342341222628067	-0.0138530420873106
2	D	26	50	20120529	3	1600	30.4	-0.0341998487971226	-0.01378676496871
2	D	26	50	20120529	3	1602	30.44	-0.0340874612453208	-0.0136762724630818
2	D	26	50	20120529	3	1604	30.48	-0.0339105289865323	-0.0136149097366104
2	D	26	50	20120529	3	1606	30.52	-0.0344154244415029	-0.0137251971812721
2	D	26	50	20120529	3	1608	30.56	-0.0344130344205825	-0.0138528865238187
2	D	26	50	20120529	3	1610	30.6	-0.0343991256301966	-0.013868775213192
2	D	26	50	20120529	3	1612	30.64	-0.0343293059066222	-0.0137025626932063
2	D	26	50	20120529	3	1614	30.68	-0.0343550940909321	-0.0139873358071935
2	D	26	50	20120529	3	1616	30.72	-0.0343237480473221	-0.0137249496938986
2	D	26	50	20120529	3	1618	30.76	-0.0343130212374515	-0.0140015486534954
2	D	26	50	20120529	3	1620	30.8	-0.0342547273544105	-0.0135838182514416
2	D	26	50	20120529	3	1622	30.84	-0.0341389881164659	-0.0136830111907065
2	D	26	50	20120529	3	1624	30.88	-0.0339623811267967	-0.013752562213704
2	D	26	50	20120529	3	1626	30.92	-0.0342930737551542	-0.0138046971966809
2	D	26	50	20120529	3	1628	30.96	-0.0341958607148767	-0.0139985010232685
2	D	26	50	20120529	3	1630	31	-0.0339892441134140	-0.0141624083751475
2	D	26	50	20120529	3	1632	31.04	-0.0342355506185047	-0.0141317694383187
2	D	26	50	20120529	3	1634	31.08	-0.0340381688316043	-0.0136477831308678
2	D	26	50	20120529	3	1636	31.12	-0.0339801012227333	-0.0139015778967712
2	D	26	50	20120529	3	1638	31.16	-0.0341265147528457	-0.0136235010840018
2	D	26	50	20120529	3	1640	31.2	-0.0342552081870217	-0.013498484605088
2	D	26	50	20120529	3	1642	31.24	-0.0343497907900732	-0.0135061496425961
2	D	26	50	20120529	3	1644	31.28	-0.0342941414863938	-0.0137104327916809
2	D	26	50	20120529	3	1646	31.32	-0.0343053844842147	-0.0136147612441864
2	D	26	50	20120529	3	1648	31.36	-0.0341308493174144	-0.0139342533011299
2	D	26	50	20120529	3	1650	31.4	-0.0339357019879425	-0.0137147532141139
2	D	26	50	20120529	3	1652	31.44	-0.0342568416036862	-0.0139632588212941
2	D	26	50	20120529	3	1654	31.48	-0.033967408656011	-0.0136201140425199
2	D	26	50	20120529	3	1656	31.52	-0.0337707481180274	-0.0136285427553517
2	D	26	50	20120529	3	1658	31.56	-0.0340813094163245	-0.0136194917885525
2	D	26	50	20120529	3	1660	31.6	-0.0334315772793634	-0.0134979118485953
2	D	26	50	20120529	3	1662	31.64	-0.0334275821260497	-0.0139297066045268
2	D	26	50	20120529	3	1664	31.68	-0.0336115854526501	-0.0138548805649417
2	D	26	50	20120529	3	1666	31.72	-0.0329973147207655	-0.0136269871204331
2	D	26	50	20120529	3	1668	31.76	-0.0330369692690544	-0.0135692306385457
2	D	26	50	20120529	3	1670	31.8	-0.0321876279588322	-0.0139773373173076
2	D	26	50	20120529	3	1672	31.84	-0.0321904493148892	-0.0140542776061685
2	D	26	50	20120529	3	1674	31.88	-0.0313534116626596	-0.0140245437660196
2	D	26	50	20120529	3	1676	31.92	-0.0303478563223376	-0.0142433721015934
2	D	26	50	20120529	3	1678	31.96	-0.0298019550380192	-0.0149960314087307
2	D	26	50	20120529	3	1680	32	-0.028686172357112	-0.0157773525821367
2	D	26	50	20120529	3	1682	32.04	-0.0273135197029099	-0.0169568236637186
2	D	26	50	20120529	3	1684	32.08	-0.0265202873157749	-0.0178845477606354
2	D	26	50	20120529	3	1686	32.12	-0.0250720336329554	-0.01859217780084
2	D	26	50	20120529	3	1688	32.16	-0.0239437174843517	-0.0191655565475686
2	D	26	50	20120529	3	1690	32.2	-0.0222569920395771	-0.0202130574621505
2	D	26	50	20120529	3	1692	32.24	-0.0213028362911796	-0.0215818606270358
2	D	26	50	20120529	3	1694	32.28	-0.0196923298863491	-0.0231840231718483
2	D	26	50	20120529	3	1696	32.32	-0.0186927637404638	-0.024159406265817
2	D	26	50	20120529	3	1698	32.36	-0.0172912073894740	-0.0251545176389808
2	D	26	50	20120529	3	1700	32.4	-0.0162265874197195	-0.0260006416133487
2	D	26	50	20120529	3	1702	32.44	-0.0151620381606432	-0.0273603372428923
2	D	26	50	20120529	3	1704	32.48	-0.0148858422519117	-0.0278763837718022
2	D	26	50	20120529	3	1706	32.52	-0.0138844376283953	-0.0278834548396141
2	D	26	50	20120529	3	1708	32.56	-0.0136614868602872	-0.0282956273823677
2	D	26	50	20120529	3	1710	32.6	-0.0122805073166299	-0.0291631059815274
2	D	26	50	20120529	3	1712	32.64	-0.0120149180096162	-0.0293599645094097
2	D	26	50	20120529	3	1714	32.68	-0.0120415759352669	-0.02940543147544
2	D	26	50	20120529	3	1716	32.72	-0.0109561670261456	-0.0312809615018592
2	D	26	50	20120529	3	1718	32.76	-0.0104703846674704	-0.0321473087301689
2	D	26	50	20120529	3	1720	32.8	-0.00980676495332687	-0.0338032821010297
2	D	26	50	20120529	3	1722	32.84	-0.00904966572271043	-0.0349154903571581
2	D	26	50	20120529	3	1724	32.88	-0.008788389767062	-0.0358992880218229
2	D	26	50	20120529	3	1726	32.92	-0.00826583785576514	-0.036858831923893
2	D	26	50	20120529	3	1728	32.96	-0.00806070617854293	-0.0376092843507663
2	D	26	50	20120529	3	1730	33	-0.00812307299664358	-0.0384313666945738
2	D	26	50	20120529	3	1732	33.04	-0.00763212875846576	-0.0386905213298787
2	D	26	50	20120529	3	1734	33.08	-0.00768233333993	-0.0387948902907818
2	D	26	50	20120529	3	1736	33.12	-0.006988661587586	-0.0384069715106229
2	D	26	50	20120529	3	1738	33.16	-0.00685650333018224	-0.0378543675611256
2	D	26	50	20120529	3	1740	33.2	-0.00639030782934594	-0.0376930765043369
2	D	26	50	20120529	3	1742	33.24	-0.00540332818416576	-0.0369698476885393
2	D	26	50	20120529	3	1744	33.28	-0.00460953011160575	-0.0369992633306367
2	D	26	50	20120529	3	1746	33.32	-0.0038755532727341	-0.0364488514121611
2	D	26	50	20120529	3	1748	33.36	-0.00263337879022369	-0.0360932474119024
2	D	26	50	20120529	3	1750	33.4	-0.00138575958549815	-0.036074579792879
2	D	26	50	20120529	3	1752	33.44	-8.81055049357926e-06	-0.0363265219390158
2	D	26	50	20120529	3	1754	33.48	0.00233114720980893	-0.035897590965548
2	D	26	50	20120529	3	1756	33.52	0.00439809104189533	-0.0354223444979126
2	D	26	50	20120529	3	1758	33.56	0.00653786687244394	-0.0354427798838889
2	D	26	50	20120529	3	1760	33.6	0.00811202798872147	-0.0344109696687815
2	D	26	50	20120529	3	1762	33.64	0.00949442174594117	-0.0342675684135568
2	D	26	50	20120529	3	1764	33.68	0.00977676948366897	-0.0334386271339718
2	D	26	50	20120529	3	1766	33.72	0.00963612594489087	-0.033070436633008
2	D	26	50	20120529	3	1768	33.76	0.00998487100937217	-0.0329184086750529
2	D	26	50	20120529	3	1770	33.8	0.0103908210124513	-0.0327425512185718
2	D	26	50	20120529	3	1772	33.84	0.0101498390214230	-0.0322932555698059
2	D	26	50	20120529	3	1774	33.88	0.0104272370116825	-0.0323907655949315
2	D	26	50	20120529	3	1776	33.92	0.0107589408027371	-0.0316405960107707
2	D	26	50	20120529	3	1778	33.96	0.0115320913572864	-0.0307162660264036
2	D	26	50	20120529	3	1780	34	0.0118516329117046	-0.0305133970908812
2	D	26	50	20120529	3	1782	34.04	0.0126533505802139	-0.0297726320269102
2	D	26	50	20120529	3	1784	34.08	0.0138291984466491	-0.0296007343684037
2	D	26	50	20120529	3	1786	34.12	0.0150035613888437	-0.0290590905740148
2	D	26	50	20120529	3	1788	34.16	0.0171987036803592	-0.0283355789155047
2	D	26	50	20120529	3	1790	34.2	0.0180469489750706	-0.0281805811090687
2	D	26	50	20120529	3	1792	34.24	0.0189740366758843	-0.0277777423758267
2	D	26	50	20120529	3	1794	34.28	0.0193170541754379	-0.0275378210449701
2	D	26	50	20120529	3	1796	34.32	0.0193307720469929	-0.0277202545945162
2	D	26	50	20120529	3	1798	34.36	0.0200815073165786	-0.0278194616759167
2	D	26	50	20120529	3	1800	34.4	0.0198260296365359	-0.0281115674872249
2	D	26	50	20120529	3	1802	34.44	0.0199046599106039	-0.0284434834103138
2	D	26	50	20120529	3	1804	34.48	0.0199631376414080	-0.0284190882263629
2	D	26	50	20120529	3	1806	34.52	0.0196216757767730	-0.0290316548309048
2	D	26	50	20120529	3	1808	34.56	0.0194152713073447	-0.0292387664071143
2	D	26	50	20120529	3	1810	34.6	0.0198316157801073	-0.0295910470055015
2	D	26	50	20120529	3	1812	34.64	0.0196508085761579	-0.0297473883148218
2	D	26	50	20120529	3	1814	34.68	0.0195443182949112	-0.0296669195631228
2	D	26	50	20120529	3	1816	34.72	0.0197535511914643	-0.029989430966022
2	D	26	50	20120529	3	1818	34.76	0.0194321004487369	-0.0299156090180661
2	D	26	50	20120529	3	1820	34.8	0.0192100689194443	-0.0298635659589708
2	D	26	50	20120529	3	1822	34.84	0.0191146802146623	-0.0295642476584945
2	D	26	50	20120529	3	1824	34.88	0.0190095334362998	-0.0295337713562254
2	D	26	50	20120529	3	1826	34.92	0.0187809258139422	-0.0295106489644806
2	D	26	50	20120529	3	1828	34.96	0.0186847592917008	-0.0285659543048153
2	D	26	50	20120529	3	1830	35	0.0192756177180603	-0.028884576620418
2	D	26	50	20120529	3	1832	35.04	0.0186622732960591	-0.0284840713395539
2	D	26	50	20120529	3	1834	35.08	0.0188186853160576	-0.0275976422786585
2	D	26	50	20120529	3	1836	35.12	0.0183423781882503	-0.0277328410952213
2	D	26	50	20120529	3	1838	35.16	0.0182981840144262	-0.0275265780471492
2	D	26	50	20120529	3	1840	35.2	0.0178708793865551	-0.0272385734551719
2	D	26	50	20120529	3	1842	35.24	0.0182456459805840	-0.0266980610316329
2	D	26	50	20120529	3	1844	35.28	0.0180808901005675	-0.0269309820053558
2	D	26	50	20120529	3	1846	35.32	0.0180196546533168	-0.0266735951370039
2	D	26	50	20120529	3	1848	35.36	0.0179811173337421	-0.0257793171908373
2	D	26	50	20120529	3	1850	35.4	0.0181562676834420	-0.0250018532849227
2	D	26	50	20120529	3	1852	35.44	0.0182548383687394	-0.0240780889859806
2	D	26	50	20120529	3	1854	35.48	0.0183628135742266	-0.0229023825409017
2	D	26	50	20120529	3	1856	35.52	0.0187898353593852	-0.0215528692490072
2	D	26	50	20120529	3	1858	35.56	0.0194653839649274	-0.0198995333864402
2	D	26	50	20120529	3	1860	35.6	0.0198296641653912	-0.0185436066360403
2	D	26	50	20120529	3	1862	35.64	0.0206864795942906	-0.0171498143175079
2	D	26	50	20120529	3	1864	35.68	0.0214739914875659	-0.0158912278866061
2	D	26	50	20120529	3	1866	35.72	0.0221547373279498	-0.0144183810299371
2	D	26	50	20120529	3	1868	35.76	0.0227949206949377	-0.0132536658526649
2	D	26	50	20120529	3	1870	35.8	0.0238805092091815	-0.0111803905864598
2	D	26	50	20120529	3	1872	35.84	0.0243966405909052	-0.0103116957636365
2	D	26	50	20120529	3	1874	35.88	0.0249668444281862	-0.0094020806713859
2	D	26	50	20120529	3	1876	35.92	0.0254301407912196	-0.0079182878017441
2	D	26	50	20120529	3	1878	35.96	0.0257710793968365	-0.0078531208407899
2	D	26	50	20120529	3	1880	36	0.0260857348433967	-0.0066873916723936
2	D	26	50	20120529	3	1882	36.04	0.0267755316505798	-0.0053337630190326
2	D	26	50	20120529	3	1884	36.08	0.0273319327634921	-0.0043101057451122
2	D	26	50	20120529	3	1886	36.12	0.027635246217282	-0.0031763660874968
2	D	26	50	20120529	3	1888	36.16	0.0278990677573427	-0.002448258234909
2	D	26	50	20120529	3	1890	36.2	0.0283580507690109	-0.0023056347971437
2	D	26	50	20120529	3	1892	36.24	0.0283082704516154	-0.0021459700859518
2	D	26	50	20120529	3	1894	36.28	0.0274786927759273	-0.0026977962179897
2	D	26	50	20120529	3	1896	36.32	0.0273251091830536	-0.0023573950135265
2	D	26	50	20120529	3	1898	36.36	0.0271621210699901	-0.0023735877588157
2	D	26	50	20120529	3	1900	36.4	0.0265973548838564	-0.0021285752591346
2	D	26	50	20120529	3	1902	36.44	0.0267282332779862	-0.002591383718489
2	D	26	50	20120529	3	1904	36.48	0.0267480676231985	-0.0027952779588441
2	D	26	50	20120529	3	1906	36.52	0.0268238129015992	-0.0026855915549465
2	D	26	50	20120529	3	1908	36.56	0.0264643268851118	-0.0027889634952881
2	D	26	50	20120529	3	1910	36.6	0.0268275747096751	-0.0027006387872501
2	D	26	50	20120529	3	1912	36.64	0.0267104141871003	-0.0025389163953249
2	D	26	50	20120529	3	1914	36.68	0.0270202754496841	-0.0026089128955946
2	D	26	50	20120529	3	1916	36.72	0.0268311314567845	-0.0028129061308991
2	D	26	50	20120529	3	1918	36.76	0.0266928920810625	-0.0025741161708924
2	D	26	50	20120529	3	1920	36.8	0.0270123770669382	-0.0027951436085557
2	D	26	50	20120529	3	1922	36.84	0.0268650018716034	-0.0029128203190808
2	D	26	50	20120529	3	1924	36.88	0.0265414015242611	-0.0025836196860315
2	D	26	50	20120529	3	1926	36.92	0.0266369387214673	-0.0030567377622557
2	D	26	50	20120529	3	1928	36.96	0.0265540870199156	-0.0027908443993261
2	D	26	50	20120529	3	1930	37	0.0266711556186089	-0.002713798044448
2	D	26	50	20120529	3	1932	37.04	0.0268449836786280	-0.0024370152370881
2	D	26	50	20120529	3	1934	37.08	0.0265015136307344	-0.0026792275939158
2	D	26	50	20120529	3	1936	37.12	0.0266753699750247	-0.0024024165022847
2	D	26	50	20120529	3	1938	37.16	0.0267808703067778	-0.002886501804685
2	D	26	50	20120529	3	1940	37.2	0.0269386541139317	-0.0026758264102983
2	D	26	50	20120529	3	1942	37.24	0.0264321040290931	-0.0025336767340763
2	D	26	50	20120529	3	1944	37.28	0.0264253511593328	-0.0029447532613191
2	D	26	50	20120529	3	1946	37.32	0.0264273522715236	-0.0028195741478457
2	D	26	50	20120529	3	1948	37.36	0.0264314817751257	-0.0025693714843906
2	D	26	50	20120529	3	1950	37.4	0.0264247289053654	-0.0029818622251958
2	D	26	50	20120529	3	1952	37.44	0.0265673523431307	-0.0032311173655641
2	D	26	50	20120529	3	1954	37.48	0.0261585526997233	-0.0026621297519467
2	D	26	50	20120529	3	1956	37.52	0.0259078833457927	-0.00233707276463520
2	D	26	50	20120529	3	1958	37.56	0.0259519007429215	-0.0023639074669813
2	D	26	50	20120529	3	1960	37.6	0.0254025706978211	-0.001840132260953
2	D	26	50	20120529	3	1962	37.64	0.0251220190113176	-0.0008125364022614
2	D	26	50	20120529	3	1964	37.68	0.0247296030320303	0.0004054126019255
2	D	26	50	20120529	3	1966	37.72	0.0245084200308751	0.0013402077666542
2	D	26	50	20120529	3	1968	37.76	0.0238386484877352	0.00247002298163402
2	D	26	50	20120529	3	1970	37.8	0.0232185158406346	0.00356886691959791
2	D	26	50	20120529	3	1972	37.84	0.0228416279262622	0.00493824991204379
2	D	26	50	20120529	3	1974	37.88	0.0225214499757409	0.00562004227046385
2	D	26	50	20120529	3	1976	37.92	0.0219947968451132	0.00701671958466352
2	D	26	50	20120529	3	1978	37.96	0.0215204696162933	0.00829234021792405
2	D	26	50	20120529	3	1980	38	0.0207403187046101	0.00976390014025138
2	D	26	50	20120529	3	1982	38.04	0.0199684409422669	0.0106380255431542
2	D	26	50	20120529	3	1984	38.08	0.0189637129168789	0.0110770681435929
2	D	26	50	20120529	3	1986	38.12	0.0182809306089652	0.0119251720169481
2	D	26	50	20120529	3	1988	38.16	0.0177566816413935	0.0124386729614457
2	D	26	50	20120529	3	1990	38.2	0.0165408822418214	0.0135735793452501
2	D	26	50	20120529	3	1992	38.24	0.0154462809445446	0.0149630441702817
2	D	26	50	20120529	3	1994	38.28	0.0142961010542665	0.0160423719610849
2	D	26	50	20120529	3	1996	38.32	0.0134011160013187	0.0177235183333559
2	D	26	50	20120529	3	1998	38.36	0.0131769490095470	0.0198867135404974
2	D	26	50	20120529	3	2000	38.4	0.0134696700037548	0.0204654309434239
2	D	26	50	20120529	3	2002	38.44	0.0137618182414698	0.0217064316286775
2	D	26	50	20120529	3	2004	38.48	0.0139875762234992	0.0223587588475255
2	D	26	50	20120529	3	2006	38.52	0.0139163917838372	0.0225258269667165
2	D	26	50	20120529	3	2008	38.56	0.0139163917838372	0.0225258269667165
2	D	26	50	20120529	3	2010	38.6	0.0139170423220759	0.0221986345169259
2	D	26	50	20120529	3	2012	38.64	0.0139282146092186	0.0227248633834849
2	D	26	50	20120529	3	2014	38.68	0.0139098581171790	0.022940785510188
2	D	26	50	20120529	3	2016	38.72	0.0141307794888251	0.0219414809938117
2	D	26	50	20120529	3	2018	38.76	0.0138548239963993	0.0221259368687521
2	D	26	50	20120529	3	2020	38.8	0.0140756393020282	0.0223084552711119
2	D	26	50	20120529	3	2022	38.84	0.0142854308129384	0.0219647377358450
2	D	26	50	20120529	3	2024	38.88	0.0139678338021685	0.0221621265938132
2	D	26	50	20120529	3	2026	38.92	0.0141817265324096	0.0220650479038241
2	D	26	50	20120529	3	2028	38.96	0.0139013445515335	0.0221086905343589
2	D	26	50	20120529	3	2030	39	0.0141392576991315	0.0227173256251974
2	D	26	50	20120529	3	2032	39.04	0.0138297146345993	0.0219712996867744
2	D	26	50	20120529	3	2034	39.08	0.0140333967429201	0.0224694917694594
2	D	26	50	20120529	3	2036	39.12	0.0142641468988247	0.0224344687705872
2	D	26	50	20120529	3	2038	39.16	0.0139915713768129	0.0224155748773939
2	D	26	50	20120529	3	2040	39.2	0.0142223993144635	0.022380615518132
2	D	26	50	20120529	3	2042	39.24	0.0139498167213839	0.0223617286960065
2	D	26	50	20120529	3	2044	39.28	0.0141805810194241	0.0223266915549987
2	D	26	50	20120529	3	2046	39.32	0.0138939906410092	0.0221713401951721
2	D	26	50	20120529	3	2048	39.36	0.0141453600306532	0.0219657913249489
2	D	26	50	20120529	3	2050	39.4	0.0141716078343708	0.02251088580043
2	D	26	50	20120529	3	2052	39.44	0.0137131692949242	0.0222459541027229
2	D	26	50	20120529	3	2054	39.48	0.0138136703817342	0.0224172648626009
2	D	26	50	20120529	3	2056	39.52	0.0137019262971033	0.0217632123032068
2	D	26	50	20120529	3	2058	39.56	0.0138435173589681	0.0217586585355360
2	D	26	50	20120529	3	2060	39.6	0.0139851084208329	0.0217541047678651
2	D	26	50	20120529	3	2062	39.64	0.0135353107262523	0.0222023468275271
2	D	26	50	20120529	3	2064	39.68	0.0135777159199201	0.0221080399961202
2	D	26	50	20120529	3	2066	39.72	0.0136237909977822	0.0221840115486909
2	D	26	50	20120529	3	2068	39.76	0.0140265095228714	0.0219331795602006
2	D	26	50	20120529	3	2070	39.8	0.0139484732184996	0.0217344542704159
2	D	26	50	20120529	3	2072	39.84	0.0137741077573268	0.0220912532811349
2	D	26	50	20120529	3	2074	39.88	0.0135511216338796	0.0219454125075151
2	D	26	50	20120529	3	2076	39.92	0.0135113115220988	0.0221635549495112
2	D	26	50	20120529	3	2078	39.96	0.0134803685293541	0.0221025740607017
2	D	26	50	20120529	3	2080	40	0.0133190350461586	0.0218844740451125
2	D	26	50	20120529	3	2082	40.04	0.0137676377302790	0.0216593171038471
2	D	26	50	20120529	3	2084	40.08	0.0137239880286763	0.0219767585511251
2	D	26	50	20120529	3	2086	40.12	0.0136246748812587	0.0218888298228846
2	D	26	50	20120529	3	2088	40.16	0.0135728934516724	0.0216764361590196
2	D	26	50	20120529	3	2090	40.2	0.0132597865689630	0.0218819213896324
2	D	26	50	20120529	3	2092	40.24	0.0130848907777043	0.0215539228381112
2	D	26	50	20120529	3	2094	40.28	0.0129689181945219	0.0216278932784911
2	D	26	50	20120529	3	2096	40.32	0.0130673121031240	0.0215193170322399
2	D	26	50	20120529	3	2098	40.36	0.0130267171028161	0.0217137784681340
2	D	26	50	20120529	3	2100	40.4	0.0126798882977119	0.0214803554485966
2	D	26	50	20120529	3	2102	40.44	0.0129937942110840	0.0216327157467388
2	D	26	50	20120529	3	2104	40.48	0.0128995015218128	0.0215824758099355
2	D	26	50	20120529	3	2106	40.52	0.0130274524938685	0.0216771220525973
2	D	26	50	20120529	3	2108	40.56	0.0132360277811151	0.0214831131650432
2	D	26	50	20120529	3	2110	40.6	0.0129986520346708	0.0218180696472913
2	D	26	50	20120529	3	2112	40.64	0.0132100769622456	0.0215820374037312
2	D	26	50	20120529	3	2114	40.68	0.0128797591004821	0.0218782727186415
2	D	26	50	20120529	3	2116	40.72	0.0127240824715360	0.0217955129409714
2	D	26	50	20120529	3	2118	40.76	0.0120961575077068	0.0212808947677595
2	D	26	50	20120529	3	2120	40.8	0.0120133340904264	0.0214921287765033
2	D	26	50	20120529	3	2122	40.84	0.0116142218099213	0.0213206058845909
2	D	26	50	20120529	3	2124	40.88	0.0111904385738205	0.0208934568202117
2	D	26	50	20120529	3	2126	40.92	0.0101575959828126	0.0208421632943045
2	D	26	50	20120529	3	2128	40.96	0.00976865896888867	0.0206162002513085
2	D	26	50	20120529	3	2130	41	0.00891363252014577	0.0211793330207776
2	D	26	50	20120529	3	2132	41.04	0.00735114220129175	0.0219907345166553
2	D	26	50	20120529	3	2134	41.08	0.00593541189487301	0.0225003781936616
2	D	26	50	20120529	3	2136	41.12	0.00513558927253728	0.0225918212426046
2	D	26	50	20120529	3	2138	41.16	0.00329431856966657	0.0223413286653693
2	D	26	50	20120529	3	2140	41.2	0.00293718014769268	0.0214753137772467
2	D	26	50	20120529	3	2142	41.24	0.00226958649343884	0.0205330374227731
2	D	26	50	20120529	3	2144	41.28	0.00153297214627337	0.0201457055412426
2	D	26	50	20120529	3	2146	41.32	0.00157865124433803	0.0193915195905646
2	D	26	50	20120529	3	2148	41.36	0.00155012655678496	0.0188192722146860
2	D	26	50	20120529	3	2150	41.4	0.00145650561895586	0.0184411397923787
2	D	26	50	20120529	3	2152	41.44	0.00201171879247573	0.0178806657444068
2	D	26	50	20120529	3	2154	41.48	0.00238092752720447	0.0181094572145275
2	D	26	50	20120529	3	2156	41.52	0.00228097091261594	0.0179271933706088
2	D	26	50	20120529	3	2158	41.56	0.0023194707555312	0.0175944946803131
2	D	26	50	20120529	3	2160	41.6	0.00229601743781281	0.0172534344523298
2	D	26	50	20120529	3	2162	41.64	0.00280159949346797	0.0164697331574984
2	D	26	50	20120529	3	2164	41.68	0.00290472394643622	0.0156465760113835
2	D	26	50	20120529	3	2166	41.72	0.00275374250651727	0.0145259531845591
2	D	26	50	20120529	3	2168	41.76	0.00316421799299606	0.0142574081712000
2	D	26	50	20120529	3	2170	41.8	0.00419625448227345	0.0139745654587254
2	D	26	50	20120529	3	2172	41.84	0.00487521841356877	0.0136270649021791
2	D	26	50	20120529	3	2174	41.88	0.00568453747997583	0.0133201593459407
2	D	26	50	20120529	3	2176	41.92	0.00598270319639876	0.0133018947777826
2	D	26	50	20120529	3	2178	41.96	0.00592918935519857	0.0119527916078212
2	D	26	50	20120529	3	2180	42	0.00600642662890757	0.0105829914223744
2	D	26	50	20120529	3	2182	42.04	0.00535552069468973	0.00844106598721102
2	D	26	50	20120529	3	2184	42.08	0.00568861041503547	0.00634984010825868
2	D	26	50	20120529	3	2186	42.12	0.00549556319270373	0.00540491210335566
2	D	26	50	20120529	3	2188	42.16	0.00606852191800425	0.00545885445126526
2	D	26	50	20120529	3	2190	42.2	0.00561222661921135	0.00566936084713127
2	D	26	50	20120529	3	2192	42.24	0.00441838642072895	0.00682506677690428
2	D	26	50	20120529	3	2194	42.28	0.00376919239202836	0.00725139630452406
2	D	26	50	20120529	3	2196	42.32	0.00271512740519667	0.00776427994480175
2	D	26	50	20120529	3	2198	42.36	0.0008501615540884	0.0070970398439385
2	D	26	50	20120529	3	2200	42.4	-0.00125547516106453	0.00658599963103936
2	D	26	50	20120529	3	2202	42.44	-0.00309656201617213	0.00563897859006403
2	D	26	50	20120529	3	2204	42.48	-0.00436243871798791	0.00392861456559439
2	D	26	50	20120529	3	2206	42.52	-0.00598478209033545	0.00353380856538669
2	D	26	50	20120529	3	2208	42.56	-0.00619629894179179	0.00408121528004226
2	D	26	50	20120529	3	2210	42.6	-0.00605448867682482	0.00460443894278124
2	D	26	50	20120529	3	2212	42.64	-0.0062306926156287	0.0056425919057159
2	D	26	50	20120529	3	2214	42.68	-0.00587595835671085	0.00591418454930184
2	D	26	50	20120529	3	2216	42.72	-0.00571761593519974	0.00652062053805086
2	D	26	50	20120529	3	2218	42.76	-0.00514717875268093	0.00728979715248996
2	D	26	50	20120529	3	2220	42.8	-0.00489970127876057	0.00952244014503892
2	D	26	50	20120529	3	2222	42.84	-0.00480351071488864	0.0110896475732302
2	D	26	50	20120529	3	2224	42.88	-0.00409034402858733	0.0126094533912379
2	D	26	50	20120529	3	2226	42.92	-0.00415677953910693	0.0132052092391639
2	D	26	50	20120529	3	2228	42.96	-0.00309076515477996	0.0140914063690351
2	D	26	50	20120529	3	2230	43	-0.00294269558058594	0.0149008187735373
2	D	26	50	20120529	3	2232	43.04	-0.00184964284715996	0.0153475759089588
2	D	26	50	20120529	3	2234	43.08	-0.00105845399862252	0.0154851293911030
2	D	26	50	20120529	3	2236	43.12	-0.00054349641415561	0.0152124407320062
2	D	26	50	20120529	3	2238	43.16	-0.000142822134770839	0.0149592689271770
2	D	26	50	20120529	3	2240	43.2	0.000286194398617440	0.0149717557258259
2	D	26	50	20120529	3	2242	43.24	0.0007125213594396	0.0148784902010783
2	D	26	50	20120529	3	2244	43.28	0.00022822437048221	0.0146567834954278
2	D	26	50	20120529	3	2246	43.32	0.00026987154568053	0.0146744484370354
2	D	26	50	20120529	3	2248	43.36	3.70057262866208e-05	0.0145777600699895
2	D	26	50	20120529	3	2250	43.4	-2.25531707859494e-05	0.0144721529651125
2	D	26	50	20120529	3	2252	43.44	-6.32266599465796e-05	0.0143377468152513
2	D	26	50	20120529	3	2254	43.48	-0.000108750194519370	0.0144054027920753
2	D	26	50	20120529	3	2256	43.52	-0.00018334854572099	0.0142313823990117
2	D	26	50	20120529	3	2258	43.56	-0.000138019783711070	0.0140357934459996
2	D	26	50	20120529	3	2260	43.6	-0.00053759914360051	0.0141900350370886
2	D	26	50	20120529	3	2262	43.64	-0.00049210884304644	0.0143321825919902
2	D	26	50	20120529	3	2264	43.68	-0.00050628209136854	0.0141020928738192
2	D	26	50	20120529	3	2266	43.72	-0.00049933830277729	0.0143665649521186
2	D	26	50	20120529	3	2268	43.76	-0.00053605128685649	0.0141692397337607
2	D	26	50	20120529	3	2270	43.8	-0.000361069935677289	0.0143757283488960
2	D	26	50	20120529	3	2272	43.84	-0.000320353313003	0.0145852709582192
2	D	26	50	20120529	3	2274	43.88	-0.000142367465110540	0.0143442394697162
2	D	26	50	20120529	3	2276	43.92	-0.000454521167878899	0.0146485301450777
2	D	26	50	20120529	3	2278	43.96	-0.000276552997655969	0.0144075446185155
2	D	26	50	20120529	3	2280	44	-0.000540696271302109	0.0146086281094154
2	D	26	50	20120529	3	2282	44.04	-0.00039740744605568	0.0143425996890906
2	D	26	50	20120529	3	2284	44.08	-0.000623937588690169	0.0147547312196509
2	D	26	50	20120529	3	2286	44.12	-0.00092037018639241	0.0147643895911752
2	D	26	50	20120529	3	2288	44.16	-0.00085567557276809	0.0146335239249674
2	D	26	50	20120529	3	2290	44.2	-0.00059544542804904	0.0145435792352937
2	D	26	50	20120529	3	2292	44.24	-0.000839176650242669	0.0144700457869045
2	D	26	50	20120529	3	2294	44.28	-0.00056855415716051	0.0143557080346002
2	D	26	50	20120529	3	2296	44.32	-0.00088142698752534	0.0143718788595792
2	D	26	50	20120529	3	2298	44.36	-0.00070720719034948	0.0144055201718009
2	D	26	50	20120529	3	2300	44.4	-0.00076483073616193	0.0145050327233309
2	D	26	50	20120529	3	2302	44.44	-0.00086670573144782	0.0144547241971698
2	D	26	50	20120529	3	2304	44.48	-0.000522572417393509	0.0140693665577723
2	D	26	50	20120529	3	2306	44.52	-0.00074403472572724	0.0142639446662853
2	D	26	50	20120529	3	2308	44.56	-0.00094266809163035	0.0145020063063074
2	D	26	50	20120529	3	2310	44.6	-0.00064430579952225	0.0144592065470557
2	D	26	50	20120529	3	2312	44.64	-0.00081052397636221	0.0141337592368011
2	D	26	50	20120529	3	2314	44.68	-0.00070403935196976	0.0147909923624970
2	D	26	50	20120529	3	2316	44.72	-0.00071419057692048	0.0144057153332725
2	D	26	50	20120529	3	2318	44.76	-0.000710404727214	0.0145492622524941
2	D	26	50	20120529	3	2320	44.8	-0.00070681403897914	0.0146854665748998
2	D	26	50	20120529	3	2322	44.84	-0.00068802267626911	0.0148006153786821
2	D	26	50	20120529	3	2324	44.88	-0.00069836128451683	0.0144080162587385
2	D	26	50	20120529	3	2326	44.92	-0.00053034281381197	0.0144951643410926
2	D	26	50	20120529	3	2328	44.96	-0.00065342323435887	0.0148612773623333
2	D	26	50	20120529	3	2330	45	-0.00038889034487629	0.0148526605590978
2	D	26	50	20120529	3	2332	45.04	-0.00069886050190435	0.0142792139301183
2	D	26	50	20120529	3	2334	45.08	-0.00035773875563112	0.0147552954908623
2	D	26	50	20120529	3	2336	45.12	-0.00063351040029387	0.0145804845524174
2	D	26	50	20120529	3	2338	45.16	-0.00050570650644865	0.0144909634197056
2	D	26	50	20120529	3	2340	45.2	-0.00041242851540843	0.0140680746736831
2	D	26	50	20120529	3	2342	45.24	-0.00079940967197552	0.0142316949402090
2	D	26	50	20120529	3	2344	45.28	-0.0006220870902438	0.0145444114999751
2	D	26	50	20120529	3	2346	45.32	-0.00095365158126252	0.0142775939484826
2	D	26	50	20120529	3	2348	45.36	-0.00086315534829948	0.0145216723601058
2	D	26	50	20120529	3	2350	45.4	-0.00063315401847615	0.0139519769326004
2	D	26	50	20120529	3	2352	45.44	-0.00098375735957832	0.0143649753760745
2	D	26	50	20120529	3	2354	45.48	-0.00103537969013884	0.0142012271232212
2	D	26	50	20120529	3	2356	45.52	-0.00053514477596301	0.0145609613341888
2	D	26	50	20120529	3	2358	45.56	-0.00083319240555348	0.0139478735919492
2	D	26	50	20120529	3	2360	45.6	-0.00063138554441641	0.0142506157034599
2	D	26	50	20120529	3	2362	45.64	-0.00106020691633308	0.0141124930003569
2	D	26	50	20120529	3	2364	45.68	-0.00089738426625638	0.0142735959667417
2	D	26	50	20120529	3	2366	45.72	-0.00069284302319645	0.0140974804162855
2	D	26	50	20120529	3	2368	45.76	-0.00083530736193601	0.0141933464181449
2	D	26	50	20120529	3	2370	45.8	-0.00048758689518075	0.0144598471857995
2	D	26	50	20120529	3	2372	45.84	-0.00049458442388737	0.0142239535351685
2	D	26	50	20120529	3	2374	45.88	-0.00083285511561886	0.0136735465664404
2	D	26	50	20120529	3	2376	45.92	-0.00108013601385404	0.0138249013587398
2	D	26	50	20120529	3	2378	45.96	-0.00116175310696572	0.0139519005650680
2	D	26	50	20120529	3	2380	46	-0.00130899819465288	0.0140039832221431
2	D	26	50	20120529	3	2382	46.04	-0.00102234134820054	0.0135861439256450
2	D	26	50	20120529	3	2384	46.08	-0.00120916249532393	0.0138349641953429
2	D	26	50	20120529	3	2386	46.12	-0.00089192964454631	0.0140672947349034
2	D	26	50	20120529	3	2388	46.16	-0.00102416356237566	0.013836259614966
2	D	26	50	20120529	3	2390	46.2	-0.00121707855573932	0.0139602034128927
2	D	26	50	20120529	3	2392	46.24	-0.000878936557442	0.0142154795675028
2	D	26	50	20120529	3	2394	46.28	-0.00103490592859545	0.0140096506829943
2	D	26	50	20120529	3	2396	46.32	-0.00089970852624614	0.0142031023704049
2	D	26	50	20120529	3	2398	46.36	-0.00127874675234016	0.0137691940723044
2	D	26	50	20120529	3	2400	46.4	-0.00106711181405137	0.0139944804141107
2	D	26	50	20120529	3	2402	46.44	-0.00074742954538371	0.0139772984264347
2	D	26	50	20120529	3	2404	46.48	-0.0009317666263848	0.013976557378528
2	D	26	50	20120529	3	2406	46.52	-0.00110057847089815	0.0140772324136062
2	D	26	50	20120529	3	2408	46.56	-0.00077931228304063	0.0136323922446685
2	D	26	50	20120529	3	2410	46.6	-0.00081963575434458	0.0137289024208056
2	D	26	50	20120529	3	2412	46.64	-0.00083662894451005	0.0139366730205352
2	D	26	50	20120529	3	2414	46.68	-0.00086759173624465	0.0136153269296114
2	D	26	50	20120529	3	2416	46.72	-0.00087438491109151	0.0139365139215094
2	D	26	50	20120529	3	2418	46.76	-0.00175701398014487	0.0136143320303703
2	D	26	50	20120529	3	2420	46.8	-0.00080445982860675	0.0142840788247728
2	D	26	50	20120529	3	2422	46.84	-0.00196714843784398	0.0135923233318058
2	D	26	50	20120529	3	2424	46.88	-0.00123535868024655	0.013873506464665
2	D	26	50	20120529	3	2426	46.92	-0.00146772598935973	0.0137099081184493
2	D	26	50	20120529	3	2428	46.96	-0.00113392279827178	0.0140040581754619
2	D	26	50	20120529	3	2430	47	-0.00114247030504276	0.0142102420275745
2	D	26	50	20120529	3	2432	47.04	-0.00185578972640882	0.0133764825223825
2	D	26	50	20120529	3	2434	47.08	-0.00200614466971964	0.0134379696996474
2	D	26	50	20120529	3	2436	47.12	-0.00187977973817413	0.0138205505307152
2	D	26	50	20120529	3	2438	47.16	-0.00183005881774822	0.0136603512467967
2	D	26	50	20120529	3	2440	47.2	-0.00110447321504892	0.0137396511509864
2	D	26	50	20120529	3	2442	47.24	-0.0008809362554192	0.0140091514656068
2	D	26	50	20120529	3	2444	47.28	-0.00127072957565507	0.0138241376834161
2	D	26	50	20120529	3	2446	47.32	-0.00083010376313326	0.0135620563331439
2	D	26	50	20120529	3	2448	47.36	-0.00095349177512997	0.0135612056836862
2	D	26	50	20120529	3	2450	47.4	-0.00100296662239603	0.0138447187333893
2	D	26	50	20120529	3	2452	47.44	-0.00121682046176418	0.0137738348141093
2	D	26	50	20120529	3	2454	47.48	-0.00172115588816411	0.0133187677597953
2	D	26	50	20120529	3	2456	47.52	-0.00103954667040037	0.0135760690682267
2	D	26	50	20120529	3	2458	47.56	-0.00131284980529000	0.0135320085375842
2	D	26	50	20120529	3	2460	47.6	-0.00196760876435853	0.0132005260709521
2	D	26	50	20120529	3	2462	47.64	-0.00146302372926484	0.0132407922666068
2	D	26	50	20120529	3	2464	47.68	-0.00159316036838120	0.0132876882954418
2	D	26	50	20120529	3	2466	47.72	-0.00202785355500884	0.0128947610779517
2	D	26	50	20120529	3	2468	47.76	-0.00210421260209562	0.0127350199992275
2	D	26	50	20120529	3	2470	47.8	-0.00201406638698927	0.0128242554607996
2	D	26	50	20120529	3	2472	47.84	-0.002462255555064	0.0125804314661963
2	D	26	50	20120529	3	2474	47.88	-0.00239198172751476	0.0128496116028662
2	D	26	50	20120529	3	2476	47.92	-0.00213789231021557	0.0123937658118541
2	D	26	50	20120529	3	2478	47.96	-0.00250894376521608	0.0126709149005266
2	D	26	50	20120529	3	2480	48	-0.00243077431263744	0.0129449614167753
2	D	26	50	20120529	3	2482	48.04	-0.00257243007477271	0.0126969596231767
2	D	26	50	20120529	3	2484	48.08	-0.00283026475384914	0.0129821136555870
2	D	26	50	20120529	3	2486	48.12	-0.00245635800166619	0.0126106789487111
2	D	26	50	20120529	3	2488	48.16	-0.00268383312180305	0.0129360566796585
2	D	26	50	20120529	3	2490	48.2	-0.00241258964754566	0.0127843371616813
2	D	26	50	20120529	3	2492	48.24	-0.00265712838568341	0.0126264317321610
2	D	26	50	20120529	3	2494	48.28	-0.00247929187874313	0.0127128039769548
2	D	26	50	20120529	3	2496	48.32	-0.00289132498003952	0.0127893477203328
2	D	26	50	20120529	3	2498	48.36	-0.0025825597329666	0.0125659599602339
2	D	26	50	20120529	3	2500	48.4	-0.00280760141582668	0.0127704715048090
2	D	26	50	20120529	3	2502	48.44	-0.00247632259594757	0.0128765608565108
2	D	26	50	20120529	3	2504	48.48	-0.00251424261130226	0.0127188314965790
2	D	26	50	20120529	3	2506	48.52	-0.00254203777678918	0.0126738409083872
2	D	26	50	20120529	3	2508	48.56	-0.0028441411587445	0.0127416519537282
2	D	26	50	20120529	3	2510	48.6	-0.00273727964643768	0.0126922258968300
2	D	26	50	20120529	3	2512	48.64	-0.0027504975934984	0.0125589016203441
2	D	26	50	20120529	3	2514	48.68	-0.00257467690656993	0.0128806168210077
2	D	26	50	20120529	3	2516	48.72	-0.00292244333526597	0.0126923270130998
2	D	26	50	20120529	3	2518	48.76	-0.00258208667852998	0.0126017218856924
2	D	26	50	20120529	3	2520	48.8	-0.00274223717208058	0.0127548465662651
2	D	26	50	20120529	3	2522	48.84	-0.0029094452984142	0.012867337355657
2	D	26	50	20120529	3	2524	48.88	-0.00277660601232734	0.0129448808914551
2	D	26	50	20120529	3	2526	48.92	-0.00310124801281105	0.0127880918986894
2	D	26	50	20120529	3	2528	48.96	-0.00289698324850257	0.0127624621062985
2	D	26	50	20120529	3	2530	49	-0.00295211636423169	0.0128610681469350
2	D	26	50	20120529	3	2532	49.04	-0.00284787043990848	0.0128472130966644
2	D	26	50	20120529	3	2534	49.08	-0.00303481320939823	0.0128198784698241
2	D	26	50	20120529	3	2536	49.12	-0.00304589430097941	0.0132155393409170
2	D	26	50	20120529	3	2538	49.16	-0.00281280077198875	0.0127229334230166
2	D	26	50	20120529	3	2540	49.2	-0.00298537569737022	0.0132249765506533
2	D	26	50	20120529	3	2542	49.24	-0.003267992984203	0.0131527942419017
2	D	26	50	20120529	3	2544	49.28	-0.00290283809265079	0.0128759527446790
2	D	26	50	20120529	3	2546	49.32	-0.00304031803568977	0.0128804457011666
2	D	26	50	20120529	3	2548	49.36	-0.00323160597634992	0.0127511144566740
2	D	26	50	20120529	3	2550	49.4	-0.00292602935659608	0.0130210387525204
2	D	26	50	20120529	3	2552	49.44	-0.00309648564863976	0.0129382919856151
2	D	26	50	20120529	3	2554	49.48	-0.00290085805224212	0.0129634927056112
2	D	26	50	20120529	3	2556	49.52	-0.00270523017300176	0.01298869370845
2	D	26	50	20120529	3	2558	49.56	-0.00280348025608457	0.0128860878475951
2	D	26	50	20120529	3	2560	49.6	-0.00281980558389522	0.0129200943804693
2	D	26	50	20120529	3	2562	49.64	-0.00296168846872861	0.0127170609011989
2	D	26	50	20120529	3	2564	49.68	-0.00260073661988378	0.0125874842906532
2	D	26	50	20120529	3	2566	49.72	-0.00252164432224501	0.0128177560181097
2	D	26	50	20120529	3	2568	49.76	-0.00261966728262971	0.0126232978349068
2	D	26	50	20120529	3	2570	49.8	-0.00237494469672885	0.0128486669082065
2	D	26	50	20120529	3	2572	49.84	-0.00263494078910333	0.0126063301005854
2	D	26	50	20120529	3	2574	49.88	-0.00241352161428327	0.0128640620370465
2	D	26	50	20120529	3	2576	49.92	-0.00295752360978742	0.0124178316961770
2	D	26	50	20120529	3	2578	49.96	-0.00285779680490277	0.0124946708687682
2	D	26	50	20120529	3	2580	50	-0.00280842165969286	0.0125435213407465
2	D	26	50	20120529	3	2582	50.04	-0.00274662052701716	0.0125200849935909
2	D	26	50	20120529	3	2584	50.08	-0.00291053091945536	0.0129656850901863
2	D	26	50	20120529	3	2586	50.12	-0.00254374741956473	0.0127417261292295
2	D	26	50	20120529	3	2588	50.16	-0.00274735521096281	0.0124531099605972
2	D	26	50	20120529	3	2590	50.2	-0.00241014765427683	0.0127206674993363
2	D	26	50	20120529	3	2592	50.24	-0.00268794480631430	0.0123947121328594
2	D	26	50	20120529	3	2594	50.28	-0.00238881503464803	0.0125704277295780
2	D	26	50	20120529	3	2596	50.32	-0.00285856189444002	0.0128242745526827
2	D	26	50	20120529	3	2598	50.36	-0.00285999944252617	0.0127713454887906
2	D	26	50	20120529	3	2600	50.4	-0.00305853310637314	0.0127812951883086
2	D	26	50	20120529	3	2602	50.44	-0.00297234810345500	0.0128577504019177
2	D	26	50	20120529	3	2604	50.48	-0.00280431336929417	0.0124586614559363
2	D	26	50	20120529	3	2606	50.52	-0.00270756843370579	0.0125984508097226
2	D	26	50	20120529	3	2608	50.56	-0.0028795049830852	0.0124097148174358
2	D	26	50	20120529	3	2610	50.6	-0.0028416153733221	0.0127870425522261
2	D	26	50	20120529	3	2612	50.64	-0.00293973280317277	0.0127033076743048
2	D	26	50	20120529	3	2614	50.68	-0.00293963451533018	0.0123664851372612
2	D	26	50	20120529	3	2616	50.72	-0.00297142815753267	0.0124639025313985
2	D	26	50	20120529	3	2618	50.76	-0.00280598355551133	0.0121752247737655
2	D	26	50	20120529	3	2620	50.8	-0.00272497103869757	0.012318435817266
2	D	26	50	20120529	3	2622	50.84	-0.00303848380069937	0.0127971018532953
2	D	26	50	20120529	3	2624	50.88	-0.00304155759387719	0.0122419544407061
2	D	26	50	20120529	3	2626	50.92	-0.00324257178831256	0.0126561867855133
2	D	26	50	20120529	3	2628	50.96	-0.00315854063264991	0.0128083406084755
2	D	26	50	20120529	3	2630	51	-0.00319530735684449	0.012437550782984
2	D	26	50	20120529	3	2632	51.04	-0.00325508828544634	0.0125256824508707
2	D	26	50	20120529	3	2634	51.08	-0.00329615139044341	0.0122973633280799
2	D	26	50	20120529	3	2636	51.12	-0.00337845508423962	0.0125602550227233
2	D	26	50	20120529	3	2638	51.16	-0.00364654967057903	0.0120941422533804
2	D	26	50	20120529	3	2640	51.2	-0.00336917713616367	0.0120729969321958
2	D	26	50	20120529	3	2642	51.24	-0.00352461617723122	0.0120721936588924
2	D	26	50	20120529	3	2644	51.28	-0.00390136974131522	0.0122003991893893
2	D	26	50	20120529	3	2646	51.32	-0.0036685378630468	0.0124372757184461
2	D	26	50	20120529	3	2648	51.36	-0.00360044418712532	0.0126205712311585
2	D	26	50	20120529	3	2650	51.4	-0.00360237246731762	0.012549982882513
2	D	26	50	20120529	3	2652	51.44	-0.00353767714658652	0.0124651534032944
2	D	26	50	20120529	3	2654	51.48	-0.00372736419749406	0.0126902551902309
2	D	26	50	20120529	3	2656	51.52	-0.0040760024888513	0.0129542683562293
2	D	26	50	20120529	3	2658	51.56	-0.00360217801295279	0.0124908793622075
2	D	26	50	20120529	3	2660	51.6	-0.00380839580619091	0.0128572059296961
2	D	26	50	20120529	3	2662	51.64	-0.00391076224068972	0.0128044076805585
2	D	26	50	20120529	3	2664	51.68	-0.0039483782001285	0.0123525544265650
2	D	26	50	20120529	3	2666	51.72	-0.00347669979331089	0.0125413759787724
2	D	26	50	20120529	3	2668	51.76	-0.00379278642399622	0.0122645054901717
2	D	26	50	20120529	3	2670	51.8	-0.00350421968212789	0.012406828407555
2	D	26	50	20120529	3	2672	51.84	-0.00369688153126389	0.0123921029088368
2	D	26	50	20120529	3	2674	51.88	-0.00338878167167206	0.0123580479391481
2	D	26	50	20120529	3	2676	51.92	-0.00361934727270678	0.0120820295142187
2	D	26	50	20120529	3	2678	51.96	-0.00333885003342536	0.0124969477526037
2	D	26	50	20120529	3	2680	52	-0.00330582390410326	0.0124894000948213
2	D	26	50	20120529	3	2682	52.04	-0.00347541215186235	0.0126055819816109
2	D	26	50	20120529	3	2684	52.08	-0.00364497635799089	0.0127217454836242
2	D	26	50	20120529	3	2686	52.12	-0.00331606776004231	0.0121397280133499
2	D	26	50	20120529	3	2688	52.16	-0.00345524193092901	0.0121521745069124
2	D	26	50	20120529	3	2690	52.2	-0.0034138945690059	0.0121050712957904
2	D	26	50	20120529	3	2692	52.24	-0.00356830123417292	0.0122780890114383
2	D	26	50	20120529	3	2694	52.28	-0.00383000852495788	0.0122662732571246
2	D	26	50	20120529	3	2696	52.32	-0.00358750625434995	0.0122379536305381
2	D	26	50	20120529	3	2698	52.36	-0.00368457080220343	0.0122264065768013
2	D	26	50	20120529	3	2700	52.4	-0.00373227929673008	0.0124232863178871
2	D	26	50	20120529	3	2702	52.44	-0.00345545335585658	0.0125717723779753
2	D	26	50	20120529	3	2704	52.48	-0.00348939660267388	0.0127495510435808
2	D	26	50	20120529	3	2706	52.52	-0.00355814505947474	0.0123530444515644
2	D	26	50	20120529	3	2708	52.56	-0.00359112664106963	0.0123455187140922
2	D	26	50	20120529	3	2710	52.6	-0.00360016346573319	0.0123482057198607
2	D	26	50	20120529	3	2712	52.64	-0.0037846122696057	0.0127094312190299
2	D	26	50	20120529	3	2714	52.68	-0.00357634810934283	0.0122630842055415
2	D	26	50	20120529	3	2716	52.72	-0.00340123028655485	0.0121717670216055
2	D	26	50	20120529	3	2718	52.76	-0.0037877730369176	0.0121800133008877
2	D	26	50	20120529	3	2720	52.8	-0.00353658678792993	0.0128349292376616
2	D	26	50	20120529	3	2722	52.84	-0.00351656364520707	0.0129465934192263
2	D	26	50	20120529	3	2724	52.88	-0.00355218132088221	0.0123322371274212
2	D	26	50	20120529	3	2726	52.92	-0.0037133281278875	0.0125899096669127
2	D	26	50	20120529	3	2728	52.96	-0.00346911253754876	0.0127333625409324
2	D	26	50	20120529	3	2730	53	-0.0035190505397565	0.0124603040649890
2	D	26	50	20120529	3	2732	53.04	-0.00371218897886301	0.0126673739218985
2	D	26	50	20120529	3	2734	53.08	-0.00369291678354177	0.0126243358676615
2	D	26	50	20120529	3	2736	53.12	-0.00342054632249653	0.0128573629074016
2	D	26	50	20120529	3	2738	53.16	-0.00343548819588978	0.0126373317831930
2	D	26	50	20120529	3	2740	53.2	-0.00339319755352057	0.0121658739936911
2	D	26	50	20120529	3	2742	53.24	-0.00324399872979699	0.0122364467859874
2	D	26	50	20120529	3	2744	53.28	-0.0031968516780546	0.0121499336855228
2	D	26	50	20120529	3	2746	53.32	-0.00303361678472447	0.0125421537962317
2	D	26	50	20120529	3	2748	53.36	-0.00300617255633305	0.0122257503817084
2	D	26	50	20120529	3	2750	53.4	-0.00300408022736752	0.0118898767819651
2	D	26	50	20120529	3	2752	53.44	-0.00309445271664385	0.0119812208359588
2	D	26	50	20120529	3	2754	53.48	-0.00313766542625572	0.0121593862889737
2	D	26	50	20120529	3	2756	53.52	-0.00319460095717008	0.0121194750609232
2	D	26	50	20120529	3	2758	53.56	-0.00348421704550169	0.0118753400807575
2	D	26	50	20120529	3	2760	53.6	-0.00333409474032188	0.0121722549252845
2	D	26	50	20120529	3	2762	53.64	-0.00362371294997383	0.0119281305517205
2	D	26	50	20120529	3	2764	53.68	-0.00326687363416838	0.0119216202195862
2	D	26	50	20120529	3	2766	53.72	-0.00356360604514584	0.0121964323203468
2	D	26	50	20120529	3	2768	53.76	-0.00339208386034021	0.0122383842585679
2	D	26	50	20120529	3	2770	53.8	-0.00369427230724131	0.0121725250400749
2	D	26	50	20120529	3	2772	53.84	-0.00341343777802526	0.011755176475683
2	D	26	50	20120529	3	2774	53.88	-0.00378946019369752	0.0117278793255021
2	D	26	50	20120529	3	2776	53.92	-0.00361271461109925	0.0119710703181149
2	D	26	50	20120529	3	2778	53.96	-0.00362298180156208	0.0120345119385229
2	D	26	50	20120529	3	2780	54	-0.00364353739569117	0.0121613881082712
2	D	26	50	20120529	3	2782	54.04	-0.00365160124142382	0.0118873587747173
2	D	26	50	20120529	3	2784	54.08	-0.00355231496406386	0.0119164406624140
2	D	26	50	20120529	3	2786	54.12	-0.00364568700030598	0.012274115071328
2	D	26	50	20120529	3	2788	54.16	-0.00360595679159145	0.0117844669598801
2	D	26	50	20120529	3	2790	54.2	-0.00356736078215395	0.0117764038212542
2	D	26	50	20120529	3	2792	54.24	-0.0034215171801071	0.0119590820297466
2	D	26	50	20120529	3	2794	54.28	-0.00388769429616708	0.012163389220462
2	D	26	50	20120529	3	2796	54.32	-0.00367503900279303	0.0123810649719825
2	D	26	50	20120529	3	2798	54.36	-0.00342771638525776	0.0120265308242837
2	D	26	50	20120529	3	2800	54.4	-0.0036179259880766	0.0123330312083365
2	D	26	50	20120529	3	2802	54.44	-0.00373505115531234	0.0122640034443570
2	D	26	50	20120529	3	2804	54.48	-0.00352000654812466	0.0120423686019687
2	D	26	50	20120529	3	2806	54.52	-0.00378136664948005	0.0121518845931321
2	D	26	50	20120529	3	2808	54.56	-0.00353849668334591	0.0122448903480616
2	D	26	50	20120529	3	2810	54.6	-0.00393713520230764	0.0119928633491110
2	D	26	50	20120529	3	2812	54.64	-0.00368285960379296	0.0121979101735195
2	D	26	50	20120529	3	2814	54.68	-0.00346551477824608	0.0124041392804661
2	D	26	50	20120529	3	2816	54.72	-0.00387287333803341	0.0122228569007598
2	D	26	50	20120529	3	2818	54.76	-0.00383760992285563	0.0120801132548417
2	D	26	50	20120529	3	2820	54.8	-0.0037504059790658	0.0125395947767906
2	D	26	50	20120529	3	2822	54.84	-0.00372923166650317	0.0123436307389864
2	D	26	50	20120529	3	2824	54.88	-0.00371443899264075	0.0123989547735465
2	D	26	50	20120529	3	2826	54.92	-0.00367100283728602	0.0125170331207233
2	D	26	50	20120529	3	2828	54.96	-0.00373548744019633	0.0127353488038807
2	D	26	50	20120529	3	2830	55	-0.00359323594059791	0.0123686248423810
2	D	26	50	20120529	3	2832	55.04	-0.00345422511137766	0.0124643607365927
2	D	26	50	20120529	3	2834	55.08	-0.00357668469217067	0.0125434548727091
2	D	26	50	20120529	3	2836	55.12	-0.00381153041055191	0.0126689083436136
2	D	26	50	20120529	3	2838	55.16	-0.00353155289475466	0.0122689885471644
2	D	26	50	20120529	3	2840	55.2	-0.0036964148407883	0.0123921877616505
2	D	26	50	20120529	3	2842	55.24	-0.00335709338837997	0.0124988710830485
2	D	26	50	20120529	3	2844	55.28	-0.00343577033149547	0.0124184687993869
2	D	26	50	20120529	3	2846	55.32	-0.00350447353346234	0.0124966741022793
2	D	26	50	20120529	3	2848	55.36	-0.00362033580798688	0.0125824362553423
2	D	26	50	20120529	3	2850	55.4	-0.00375385312462409	0.0125058410345906
2	D	26	50	20120529	3	2852	55.44	-0.00363734314028798	0.0122369919653157
2	D	26	50	20120529	3	2854	55.48	-0.00346779166208151	0.0118451543993754
2	D	26	50	20120529	3	2856	55.52	-0.00345410066058417	0.0120969395678068
2	D	26	50	20120529	3	2858	55.56	-0.00346925537311856	0.0120158853316929
2	D	26	50	20120529	3	2860	55.6	-0.00345298413897668	0.0119347441214450
2	D	26	50	20120529	3	2862	55.64	-0.00365398843391711	0.012377211240025
2	D	26	50	20120529	3	2864	55.68	-0.00329688536728228	0.0124930211886477
2	D	26	50	20120529	3	2866	55.72	-0.00357760958784046	0.0125783237223030
2	D	26	50	20120529	3	2868	55.76	-0.00335416101655839	0.0126471280405395
2	D	26	50	20120529	3	2870	55.8	-0.00355282973780056	0.0122569748029520
2	D	26	50	20120529	3	2872	55.84	-0.00383031258087379	0.0123325079493184
2	D	26	50	20120529	3	2874	55.88	-0.00338621840959026	0.0121676191332271
2	D	26	50	20120529	3	2876	55.92	-0.00348428139221878	0.0118786429765324
2	D	26	50	20120529	3	2878	55.96	-0.0036791331510561	0.0122811012863261
2	D	26	50	20120529	3	2880	56	-0.00391550480587114	0.0120649246011818
2	D	26	50	20120529	3	2882	56.04	-0.004248665236895	0.0123408942357433
2	D	26	50	20120529	3	2884	56.08	-0.00414526501228209	0.0123375071942614
2	D	26	50	20120529	3	2886	56.12	-0.0040501591502125	0.0122567838841211
2	D	26	50	20120529	3	2888	56.16	-0.00393917520537136	0.0115365001680672
2	D	26	50	20120529	3	2890	56.2	-0.00441884462592316	0.0115953986274061
2	D	26	50	20120529	3	2892	56.24	-0.004394194883531	0.0116377684657348
2	D	26	50	20120529	3	2894	56.28	-0.00441359082253895	0.0113808270746550
2	D	26	50	20120529	3	2896	56.32	-0.00440078511873166	0.0114286062798598
2	D	26	50	20120529	3	2898	56.36	-0.00444334375457093	0.0107008286461388
2	D	26	50	20120529	3	2900	56.4	-0.00453159131725912	0.00968839379323204
2	D	26	50	20120529	3	2902	56.44	-0.00408985683201509	0.00957454472242422
2	D	26	50	20120529	3	2904	56.48	-0.00448365096241891	0.00774274854331462
2	D	26	50	20120529	3	2906	56.52	-0.00421504230944958	0.0066558052124781
2	D	26	50	20120529	3	2908	56.56	-0.00424228006266088	0.00479659521056869
2	D	26	50	20120529	3	2910	56.6	-0.00449048161392517	0.00352290497882079
2	D	26	50	20120529	3	2912	56.64	-0.00437200587273737	0.00257366362255254
2	D	26	50	20120529	3	2914	56.68	-0.00375208535767112	0.00219908087628677
2	D	26	50	20120529	3	2916	56.72	-0.00330150277456343	0.0011750205515012
2	D	26	50	20120529	3	2918	56.76	-0.00318562918633039	0.0014585350154179
2	D	26	50	20120529	3	2920	56.8	-0.00345903202327617	0.0018936673153567
2	D	26	50	20120529	3	2922	56.84	-0.00361365506311823	0.00278219648339226
2	D	26	50	20120529	3	2924	56.88	-0.0042292975821583	0.00301870248849573
2	D	26	50	20120529	3	2926	56.92	-0.00435979413862627	0.00340023609442055
2	D	26	50	20120529	3	2928	56.96	-0.00461884977898178	0.003697517927367
2	D	26	50	20120529	3	2930	57	-0.00479134847825224	0.00445605258474924
2	D	26	50	20120529	3	2932	57.04	-0.00463999934280707	0.00433228061377035
2	D	26	50	20120529	3	2934	57.08	-0.00431864759502903	0.00528094921354585
2	D	26	50	20120529	3	2936	57.12	-0.00471925894191027	0.00549494093873633
2	D	26	50	20120529	3	2938	57.16	-0.00510601806694806	0.00594511339991094
2	D	26	50	20120529	3	2940	57.2	-0.00457502330068384	0.0063758969931454
2	D	26	50	20120529	3	2942	57.24	-0.00476095702879684	0.00630458527426274
2	D	26	50	20120529	3	2944	57.28	-0.00452158724122957	0.00696666349562333
2	D	26	50	20120529	3	2946	57.32	-0.00419486148191451	0.00723592975789917
2	D	26	50	20120529	3	2948	57.36	-0.0041488500436627	0.00751653094187742
2	D	26	50	20120529	3	2950	57.4	-0.00404397196587711	0.00765494002322688
2	D	26	50	20120529	3	2952	57.44	-0.00409482001451224	0.00785420978523306
2	D	26	50	20120529	3	2954	57.48	-0.00366343538051376	0.00806388815905831
2	D	26	50	20120529	3	2956	57.52	-0.00359601981999544	0.00835978406271363
2	D	26	50	20120529	3	2958	57.56	-0.00336705157317942	0.00808205373226699
2	D	26	50	20120529	3	2960	57.6	-0.00368377177154069	0.0082056630686862
2	D	26	50	20120529	3	2962	57.64	-0.00351505609354958	0.00821372408599174
2	D	26	50	20120529	3	2964	57.68	-0.00330085930739255	0.0081248549057322
2	D	26	50	20120529	3	2966	57.72	-0.00346716375125981	0.00811702723366448
2	D	26	50	20120529	3	2968	57.76	-0.00317931472277439	0.00807583119259255
2	D	26	50	20120529	3	2970	57.8	-0.0031792581542319	0.00814258207273656
2	D	26	50	20120529	3	2972	57.84	-0.00299498612705468	0.0080938624155128
2	D	26	50	20120529	3	2974	57.88	-0.00336089267311529	0.0081157332282549
2	D	26	50	20120529	3	2976	57.92	-0.00317573676246159	0.00837899615395847
2	D	26	50	20120529	3	2978	57.96	-0.00305883079832802	0.008209354166084
2	D	26	50	20120529	3	2980	58	-0.00340198264817004	0.00873134746302372
2	D	26	50	20120529	3	2982	58.04	-0.00325467109244544	0.00870560170512072
2	D	26	50	20120529	3	2984	58.08	-0.00298658569849419	0.00862890183256542
2	D	26	50	20120529	3	2986	58.12	-0.00332811120273948	0.00866253890214646
2	D	26	50	20120529	3	2988	58.16	-0.0031538730207873	0.00839783347860928
2	D	26	50	20120529	3	2990	58.2	-0.00333351349854774	0.0087763830939175
2	D	26	50	20120529	3	2992	58.24	-0.00287064139958303	0.008540930677918
2	D	26	50	20120529	3	2994	58.28	-0.00330073909923975	0.00853164636588102
2	D	26	50	20120529	3	2996	58.32	-0.00307776711792819	0.00847874770758045
2	D	26	50	20120529	3	2998	58.36	-0.00290906558207271	0.00807794544186829
2	D	26	50	20120529	3	3000	58.4	-0.00326568781609633	0.00866683811137608
2	D	26	50	20120529	3	3002	58.44	-0.00305878837192115	0.00869499510340292
2	D	26	50	20120529	3	3004	58.48	-0.00311124862401738	0.0084739464525362
2	D	26	50	20120529	3	3006	58.52	-0.00301643267572807	0.00850878560364526
2	D	26	50	20120529	3	3008	58.56	-0.00279052620127459	0.00850133269817155
2	D	26	50	20120529	3	3010	58.6	-0.00294251880389064	0.00810394575821253
2	D	26	50	20120529	3	3012	58.64	-0.00321009508095944	0.00797984144704647
2	D	26	50	20120529	3	3014	58.68	-0.00303441440117365	0.00788017474623823
2	D	26	50	20120529	3	3016	58.72	-0.00278006102091303	0.00796295573711174
2	D	26	50	20120529	3	3018	58.76	-0.00308657059735396	0.00795430782117783
2	D	26	50	20120529	3	3020	58.8	-0.00273203432833484	0.0081135270550976
2	D	26	50	20120529	3	3022	58.84	-0.00269858110651691	0.00833993557536572
2	D	26	50	20120529	3	3024	58.88	-0.0026758122681627	0.00811384525314914
2	D	26	50	20120529	3	3026	58.92	-0.00282093886393343	0.00829746674208766
2	D	26	50	20120529	3	3028	58.96	-0.00270442887959732	0.00839996187002065
2	D	26	50	20120529	3	3030	59	-0.00256091448728770	0.0087008782318224
2	D	26	50	20120529	3	3032	59.04	-0.00298627457151046	0.00868125601864447
2	D	26	50	20120529	3	3034	59.08	-0.00268913415992025	0.00871720532739999
2	D	26	50	20120529	3	3036	59.12	-0.00273113630272273	0.00849836992075838
2	D	26	50	20120529	3	3038	59.16	-0.00269962055348525	0.00824765106935307
2	D	26	50	20120529	3	3040	59.2	-0.00262225600055563	0.00827728591455259
2	D	26	50	20120529	3	3042	59.24	-0.00241179980927108	0.00836419640902823
2	D	26	50	20120529	3	3044	59.28	-0.00264651683421814	0.00841261908140389
2	D	26	50	20120529	3	3046	59.32	-0.00238797738181290	0.00838171144399822
2	D	26	50	20120529	3	3048	59.36	-0.00256680468677498	0.00895501948004865
2	D	26	50	20120529	3	3050	59.4	-0.00225502716481421	0.00898065917193448
2	D	26	50	20120529	3	3052	59.44	-0.00248009925326589	0.00868283993783433
2	D	26	50	20120529	3	3054	59.48	-0.00217136229046422	0.00858793206566347
2	D	26	50	20120529	3	3056	59.52	-0.00244246703037114	0.00833106845632964
2	D	26	50	20120529	3	3058	59.56	-0.0027170507356415	0.00851958312419398
2	D	26	50	20120529	3	3060	59.6	-0.0025604407257443	0.00849670114875478
2	D	26	50	20120529	3	3062	59.64	-0.00240610759968253	0.00838999873547373
2	D	26	50	20120529	3	3064	59.68	-0.00265137465780489	0.00794358808237504
2	D	26	50	20120529	3	3066	59.72	-0.00248012753753713	0.00843639908245519
2	D	26	50	20120529	3	3068	59.76	-0.00240256499470878	0.00838400954103708
2	D	26	50	20120529	3	3070	59.8	-0.00252947651979614	0.0079650770574553
2	D	26	50	20120529	3	3072	59.84	-0.00225288463126721	0.00863791744402555
2	D	26	50	20120529	3	3074	59.88	-0.00229358569759231	0.00873852459685277
2	D	26	50	20120529	3	3076	59.92	-0.00230906426503248	0.00859395661543918
2	D	26	50	20120529	3	3078	59.96	-0.00223180577812004	0.0084715705737514
2	D	26	50	20120529	3	3080	60	-0.00218483267464582	0.00857589003717986
2	D	26	50	20120529	3	3082	60.04	-0.00240771273207582	0.00872127119139182
2	D	26	50	20120529	3	3084	60.08	-0.00196833072038212	0.0083524301521893
2	D	26	50	20120529	3	3086	60.12	-0.00191748974281481	0.00850691884174293
2	D	26	50	20120529	3	3088	60.16	-0.00190716598380949	0.00820185883420343
2	D	26	50	20120529	3	3090	60.2	-0.00175398544180104	0.00845257768560874
2	D	26	50	20120529	3	3092	60.24	-0.00220813184308592	0.00808089407714584
2	D	26	50	20120529	3	3094	60.28	-0.00230590349772058	0.00819270887245487
2	D	26	50	20120529	3	3096	60.32	-0.00190310011981766	0.00809413111608966
2	D	26	50	20120529	3	3098	60.36	-0.00176773159762731	0.00815221286709632
2	D	26	50	20120529	3	3100	60.4	-0.00210666909105346	0.00798744991601204
2	D	26	50	20120529	3	3102	60.44	-0.00194051313961024	0.00780600631595957
2	D	26	50	20120529	3	3104	60.48	-0.00212026675445568	0.00831240083730632
2	D	26	50	20120529	3	3106	60.52	-0.00164101806243868	0.00790181221374254
2	D	26	50	20120529	3	3108	60.56	-0.00169634209699872	0.00760445967011797
2	D	26	50	20120529	3	3110	60.6	-0.00161718149284488	0.00801151983084363
2	D	26	50	20120529	3	3112	60.64	-0.00159253882152053	0.00793793122812555
2	D	26	50	20120529	3	3114	60.68	-0.00174923368423147	0.00790285873177869
2	D	26	50	20120529	3	3116	60.72	-0.00187536739185953	0.00800608217969631
2	D	26	50	20120529	3	3118	60.76	-0.00196870548697615	0.00785276728739944
2	D	26	50	20120529	3	3120	60.8	-0.00203579577837513	0.00827998706245673
2	D	26	50	20120529	3	3122	60.84	-0.00186007267218246	0.00818037693019098
2	D	26	50	20120529	3	3124	60.88	-0.00185815641280545	0.00838244683505066
2	D	26	50	20120529	3	3126	60.92	-0.00159608849756209	0.00796427802679256
2	D	26	50	20120529	3	3128	60.96	-0.00174141308323155	0.00790473963581665
2	D	26	50	20120529	3	3130	61	-0.00189010349717945	0.00801600995890416
2	D	26	50	20120529	3	3132	61.04	-0.00198718925823637	0.00816652470834753
2	D	26	50	20120529	3	3134	61.08	-0.00163065894809430	0.00809518470519362
2	D	26	50	20120529	3	3136	61.12	-0.00195009443649532	0.00808488215939173
2	D	26	50	20120529	3	3138	61.16	-0.00163674713748031	0.00818976023717732
2	D	26	50	20120529	3	3140	61.2	-0.0018593797075369	0.00838994923799905
2	D	26	50	20120529	3	3142	61.24	-0.00169784823444265	0.0079786676497897
2	D	26	50	20120529	3	3144	61.28	-0.00191391885356982	0.00800099101087176
2	D	26	50	20120529	3	3146	61.32	-0.00136840011402002	0.00828635102348741
2	D	26	50	20120529	3	3148	61.36	-0.00167442885784975	0.00823919407225007
2	D	26	50	20120529	3	3150	61.4	-0.00186441430781895	0.00796446894562348
2	D	26	50	20120529	3	3152	61.44	-0.00151825018308907	0.00764121508060405
2	D	26	50	20120529	3	3154	61.48	-0.00166307272294389	0.00786602553954669
2	D	26	50	20120529	3	3156	61.52	-0.00187171164980079	0.00818910262787082
2	D	26	50	20120529	3	3158	61.56	-0.00158942755168331	0.00796422145825006
2	D	26	50	20120529	3	3160	61.6	-0.00179386626425997	0.00781123183507254
2	D	26	50	20120529	3	3162	61.64	-0.00184902766426033	0.00811218355221335
2	D	26	50	20120529	3	3164	61.68	-0.00136825869266378	0.00804531246391654
2	D	26	50	20120529	3	3166	61.72	-0.00142347666120664	0.00786902367229892
2	D	26	50	20120529	3	3168	61.76	-0.00144780113447946	0.00781880494869905
2	D	26	50	20120529	3	3170	61.8	-0.00148860119575392	0.00801354215623782
2	D	26	50	20120529	3	3172	61.84	-0.00168603955119683	0.00779998176618386
2	D	26	50	20120529	3	3174	61.88	-0.00167772397545008	0.00814674693167775
2	D	26	50	20120529	3	3176	61.92	-0.00177596939162813	0.0080170494058725
2	D	26	50	20120529	3	3178	61.96	-0.00147169427261575	0.00807286134411156
2	D	26	50	20120529	3	3180	62	-0.00172754671925248	0.00786932065714702
2	D	26	50	20120529	3	3182	62.04	-0.00151271353699238	0.00789012373864952
2	D	26	50	20120529	3	3184	62.08	-0.0018486528976663	0.00793077530749994
2	D	26	50	20120529	3	3186	62.12	-0.00155263678585818	0.00776869936218417
2	D	26	50	20120529	3	3188	62.16	-0.00159085590738131	0.00809383413124156
2	D	26	50	20120529	3	3190	62.2	-0.00152475556547599	0.00821504637567255
2	D	26	50	20120529	3	3192	62.24	-0.00140786374347804	0.00828064467176323
2	D	26	50	20120529	3	3194	62.28	-0.00171546226436200	0.00826819252134654
2	D	26	50	20120529	3	3196	62.32	-0.00166351820021604	0.00798496797121008
2	D	26	50	20120529	3	3198	62.36	-0.00153399745110610	0.0081722876286142
2	D	26	50	20120529	3	3200	62.4	-0.00166736486110569	0.00796458915377628
2	D	26	50	20120529	3	3202	62.44	-0.00153365803985113	0.0080414163055522
2	D	26	50	20120529	3	3204	62.48	-0.0014326902625655	0.0078044153257019
2	D	26	50	20120529	3	3206	62.52	-0.00131762277606301	0.0080987485233708
2	D	26	50	20120529	3	3208	62.56	-0.00131926326379537	0.0080367776850676
2	D	26	50	20120529	3	3210	62.6	-0.00168760932825106	0.00824462465232959
2	D	26	50	20120529	3	3212	62.64	-0.00160389495642639	0.00774996810355054
2	D	26	50	20120529	3	3214	62.68	-0.00146481412363481	0.00817266946627605
2	D	26	50	20120529	3	3216	62.72	-0.00147064775457960	0.00798812166745417
2	D	26	50	20120529	3	3218	62.76	-0.00136967290622616	0.00775109947440044
2	D	26	50	20120529	3	3220	62.8	-0.00170471424128797	0.00806351339246428
2	D	26	50	20120529	3	3222	62.84	-0.00156811535329835	0.00812989657708207
2	D	26	50	20120529	3	3224	62.88	-0.00148670614958034	0.0077355219120109
2	D	26	50	20120529	3	3226	62.92	-0.00142397870702128	0.00819432814698379
2	D	26	50	20120529	3	3228	62.96	-0.00133628332401853	0.00810247497610766
2	D	26	50	20120529	3	3230	63	-0.00136544440767466	0.00786978027655479
2	D	26	50	20120529	3	3232	63.04	-0.00174064940790787	0.00783018229680834
2	D	26	50	20120529	3	3234	63.08	-0.00190498102385562	0.00771666337415665
2	D	26	50	20120529	3	3236	63.12	-0.00169252372038031	0.00755767748547467
2	D	26	50	20120529	3	3238	63.16	-0.00142326452917228	0.00770732249357718
2	D	26	50	20120529	3	3240	63.2	-0.00153815523897947	0.00791055912462582
2	D	26	50	20120529	3	3242	63.24	-0.00156247971225229	0.00786034040102595
2	D	26	50	20120529	3	3244	63.28	-0.00158680418552511	0.00781010753529046
2	D	26	50	20120529	3	3246	63.32	-0.00155849870107421	0.0079137057498021
2	D	26	50	20120529	3	3248	63.36	-0.00152040685877169	0.00798839743909883
2	D	26	50	20120529	3	3250	63.4	-0.00144743343895324	0.00819870513795933
2	D	26	50	20120529	3	3252	63.44	-0.00134957693150483	0.00823536862456386
2	D	26	50	20120529	3	3254	63.48	-0.00172971046600291	0.00814339524553492
2	D	26	50	20120529	3	3256	63.52	-0.00156967098821696	0.00783791804499452
2	D	26	50	20120529	3	3258	63.56	-0.00111261130699360	0.0080507713282673
2	D	26	50	20120529	3	3260	63.6	-0.00132760005274556	0.00770147472049677
2	D	26	50	20120529	3	3262	63.64	-0.00149544598939581	0.00812434578884976
2	D	26	50	20120529	3	3264	63.68	-0.00121084258103603	0.0079629910924508
2	D	26	50	20120529	3	3266	63.72	-0.00155809565020894	0.00754340099956251
2	D	26	50	20120529	3	3268	63.76	-0.00150571317985864	0.0076125843270338
2	D	26	50	20120529	3	3270	63.8	-0.00159340856286139	0.00770446578218118
2	D	26	50	20120529	3	3272	63.84	-0.00127561356219272	0.00792559928586165
2	D	26	50	20120529	3	3274	63.88	-0.00153814816791166	0.00786563663081703
2	D	26	50	20120529	3	3276	63.92	-0.00118349169073974	0.00798909747481221
2	D	26	50	20120529	3	3278	63.96	-0.00135990776157797	0.00787848476103119
2	D	26	50	20120529	3	3280	64	-0.00153299335947681	0.0076310539561584
2	D	26	50	20120529	3	3282	64.04	-0.00150977904385046	0.00792845599725765
2	D	26	50	20120529	3	3284	64.08	-0.00115077385997424	0.00784824887506766
2	D	26	50	20120529	3	3286	64.12	-0.00122424225453952	0.00771429456643968
2	D	26	50	20120529	3	3288	64.16	-0.00143675612655732	0.0081510744251786
2	D	26	50	20120529	3	3290	64.2	-0.00166334142352074	0.00805650596426272
2	D	26	50	20120529	3	3292	64.24	-0.00136277861510959	0.00805067940438574
2	D	26	50	20120529	3	3294	64.28	-0.00165684311220164	0.00770499611226707
2	D	26	50	20120529	3	3296	64.32	-0.00131181035832166	0.00781876252229218
2	D	26	50	20120529	3	3298	64.36	-0.00142206951871208	0.00774640428537336
2	D	26	50	20120529	3	3300	64.4	-0.00142811528169122	0.00751862397794974
2	D	26	50	20120529	3	3302	64.44	-0.00131176793191479	0.00773419255126227
2	D	26	50	20120529	3	3304	64.48	-0.00136086235573257	0.0079554816184346
2	D	26	50	20120529	3	3306	64.52	-0.00079606081425982	0.00780388499561601
2	D	26	50	20120529	3	3308	64.56	-0.00157479044131275	0.00773738160284542
2	D	26	50	20120529	3	3310	64.6	-0.00095525883497616	0.0082221669409591
2	D	26	50	20120529	3	3312	64.64	-0.00140425749889399	0.007971101607231
2	D	26	50	20120529	3	3314	64.68	-0.00128797378872786	0.00827110580128502
2	D	26	50	20120529	3	3316	64.72	-0.00119178605328306	0.00781214400282027
2	D	26	50	20120529	3	3318	64.76	-0.00099371837280489	0.00800192439182293
2	D	26	50	20120529	3	3320	64.8	-0.00111034149422599	0.00773984940551176
2	D	26	50	20120529	3	3322	64.84	-0.00158490206828372	0.00798711757582488
2	D	26	50	20120529	3	3324	64.88	-0.00134557470712332	0.00766586482299621
2	D	26	50	20120529	3	3326	64.92	-0.00168319698193646	0.00764480011198466
2	D	26	50	20120529	3	3328	64.96	-0.00127893696406430	0.00777921404002041
2	D	26	50	20120529	3	3330	65	-0.00120936472786335	0.00822512264730446
2	D	26	50	20120529	3	3332	65.04	-0.00104617862490112	0.0078558997704401
2	D	26	50	20120529	3	3334	65.08	-0.00102966061049260	0.00791791303515016
2	D	26	50	20120529	3	3336	65.12	-0.00146273522969812	0.00810943997790234
2	D	26	50	20120529	3	3338	65.16	-0.00109681454150189	0.00812110016872411
2	D	26	50	20120529	3	3340	65.2	-0.00116251183254193	0.00818382761128317
2	D	26	50	20120529	3	3342	65.24	-0.00137448123233822	0.00842815421738656
2	D	26	50	20120529	3	3344	65.28	-0.00104421993911724	0.00800216480812853
2	D	26	50	20120529	3	3346	65.32	-0.00127369730281571	0.00792345675231466
2	D	26	50	20120529	3	3348	65.36	-0.00137013252563393	0.00786862769250145
2	D	26	50	20120529	3	3350	65.4	-0.00144124625461786	0.0082735948171548
2	D	26	50	20120529	3	3352	65.44	-0.00117469528238178	0.00815849197531325
2	D	26	50	20120529	3	3354	65.48	-0.00145566416188625	0.00836525706920001
2	D	26	50	20120529	3	3356	65.52	-0.00117712772970906	0.00810379019472066
2	D	26	50	20120529	3	3358	65.56	-0.00133847535504021	0.00824204371257826
2	D	26	50	20120529	3	3360	65.6	-0.00158851538393558	0.0083441004343069
2	D	26	50	20120529	3	3362	65.64	-0.00125315585082224	0.0084077471156815
2	D	26	50	20120529	3	3364	65.68	-0.00151730266000228	0.00797856158377253
2	D	26	50	20120529	3	3366	65.72	-0.00112191683223401	0.00809128854682928
2	D	26	50	20120529	3	3368	65.76	-0.00137197807433282	0.00819336648176138
2	D	26	50	20120529	3	3370	65.8	-0.00166421823592941	0.00825885164076706
2	D	26	50	20120529	3	3372	65.84	-0.00140470297616614	0.0083588718949659
2	D	26	50	20120529	3	3374	65.88	-0.00118496954391242	0.00801713425868625
2	D	26	50	20120529	3	3376	65.92	-0.00132313820895627	0.00811434729896378
2	D	26	50	20120529	3	3378	65.96	-0.00141707734483690	0.00803688375108479
2	D	26	50	20120529	3	3380	66	-0.00131156287094825	0.00832497319587582
2	D	26	50	20120529	3	3382	66.04	-0.00136739602239074	0.00819175427830027
2	D	26	50	20120529	3	3384	66.08	-0.00143194072937744	0.00821730911737235
2	D	26	50	20120529	3	3386	66.12	-0.00115631050607093	0.00812196283899716
2	D	26	50	20120529	3	3388	66.16	-0.00144089977229508	0.00828328925112487
2	D	26	50	20120529	3	3390	66.2	-0.00133476304443898	0.00775014488024584
2	D	26	50	20120529	3	3392	66.24	-0.00148804965246460	0.00826800160251562
2	D	26	50	20120529	3	3394	66.28	-0.00116864951940263	0.00788523055972371
2	D	26	50	20120529	3	3396	66.32	-0.00118743734657876	0.00793902017256857
2	D	26	50	20120529	3	3398	66.36	-0.00122408669104766	0.00796975810434675
2	D	26	50	20120529	3	3400	66.4	-0.00119631860775046	0.00831682732575655
2	D	26	50	20120529	3	3402	66.44	-0.00133638939003570	0.00829395242138516
2	D	26	50	20120529	3	3404	66.48	-0.00161652388353838	0.00824822382584583
2	D	26	50	20120529	3	3406	66.52	-0.00153724307123175	0.00832446407899336
2	D	26	50	20120529	3	3408	66.56	-0.00133051333268404	0.00849484852898807
2	D	26	50	20120529	3	3410	66.6	-0.00126651309791885	0.00814113250383512
2	D	26	50	20120529	3	3412	66.64	-0.00172635877986009	0.00822045574254863
2	D	26	50	20120529	3	3414	66.68	-0.00178248891615067	0.00814633680974466
2	D	26	50	20120529	3	3416	66.72	-0.00152393532160981	0.00813781617303136
2	D	26	50	20120529	3	3418	66.76	-0.00156249385438792	0.00804539024566247
2	D	26	50	20120529	3	3420	66.8	-0.00137006888602362	0.00794913179953954
2	D	26	50	20120529	3	3422	66.84	-0.0011635654216459	0.00838415803346113
2	D	26	50	20120529	3	3424	66.88	-0.00133069010937934	0.00828416606353354
2	D	26	50	20120529	3	3426	66.92	-0.00155119428802455	0.00813949201610277
2	D	26	50	20120529	3	3428	66.96	-0.00126659795073259	0.00797814439077163
2	D	26	50	20120529	3	3430	67	-0.00148713041364905	0.00783344205906961
2	D	26	50	20120529	3	3432	67.04	-0.00167049027307854	0.00829452517787792
2	D	26	50	20120529	3	3434	67.08	-0.00125612569930322	0.00826188512885835
2	D	26	50	20120529	3	3436	67.12	-0.00134682628612602	0.0082458833024001
2	D	26	50	20120529	3	3438	67.16	-0.00167310656816893	0.00785781602981711
2	D	26	50	20120529	3	3440	67.2	-0.00151053564810633	0.00782116668534821
2	D	26	50	20120529	3	3442	67.24	-0.00134795765697592	0.0077845102698115
2	D	26	50	20120529	3	3444	67.28	-0.00141133563777367	0.00823334629916966
2	D	26	50	20120529	3	3446	67.32	-0.00118661003164477	0.00786783573290652
2	D	26	50	20120529	3	3448	67.36	-0.00131495698349794	0.008428663334269
2	D	26	50	20120529	3	3450	67.4	-0.00155439041067552	0.0084034549775197
2	D	26	50	20120529	3	3452	67.44	-0.00128877989045841	0.00836160132714128
2	D	26	50	20120529	3	3454	67.48	-0.00172031301688094	0.00775511584091758
2	D	26	50	20120529	3	3456	67.52	-0.00168432128171855	0.00792012627937527
2	D	26	50	20120529	3	3458	67.56	-0.00168847906959192	0.00808913894221448
2	D	26	50	20120529	3	3460	67.6	-0.00155443283708239	0.00804103446789036
2	D	26	50	20120529	3	3462	67.64	-0.00121995718744553	0.00824011331106562
2	D	26	50	20120529	3	3464	67.68	-0.00139056084054241	0.00845581623466657
2	D	26	50	20120529	3	3466	67.72	-0.00157527127392396	0.00814031933103676
2	D	26	50	20120529	3	3468	67.76	-0.00146831430220168	0.00800384772226776
2	D	26	50	20120529	3	3470	67.8	-0.00138289580303435	0.00813326240536052
2	D	26	50	20120529	3	3472	67.84	-0.00146588892594221	0.00798828430201384
2	D	26	50	20120529	3	3474	67.88	-0.00153476112642978	0.00837457673657605
2	D	26	50	20120529	3	3476	67.92	-0.00161776132040546	0.00822963398856843
2	D	26	50	20120529	3	3478	67.96	-0.00170076151438113	0.0080846770984252
2	D	26	50	20120529	3	3480	68	-0.00184546384608315	0.00831836174747172
2	D	26	50	20120529	3	3482	68.04	-0.00153333984179959	0.00817515141107801
2	D	26	50	20120529	3	3484	68.08	-0.00181623205174890	0.00796151323927812
2	D	26	50	20120529	3	3486	68.12	-0.00140811830191927	0.0078802101015773
2	D	26	50	20120529	3	3488	68.16	-0.00142460803205654	0.00818094261561593
2	D	26	50	20120529	3	3490	68.2	-0.00143454288233221	0.00811344927335167
2	D	26	50	20120529	3	3492	68.24	-0.00128112192401816	0.00781674019689798
2	D	26	50	20120529	3	3494	68.28	-0.00151687132486576	0.00827115529875971
2	D	26	50	20120529	3	3496	68.32	-0.00128337759465015	0.00822545498749162
2	D	26	50	20120529	3	3498	68.36	-0.00173984330617731	0.00816959355177788
2	D	26	50	20120529	3	3500	68.4	-0.00164262319483198	0.00802455887988871
2	D	26	50	20120529	3	3502	68.44	-0.00135702276591073	0.00790118288870728
2	D	26	50	20120529	3	3504	68.48	-0.00161448741600856	0.0084033913379094
2	D	26	50	20120529	3	3506	68.52	-0.00147221753163383	0.00832273873844727
2	D	26	50	20120529	3	3508	68.56	-0.00147221753163383	0.00832273873844727
2	D	26	50	20120529	3	3510	68.6	-0.00147221753163383	0.00832273873844727
2	D	26	50	20120529	3	3512	68.64	-0.00145485098908789	0.00786574976790202
2	D	26	50	20120529	3	3514	68.68	-0.00140731927125653	0.00777789882140741
2	D	26	50	20120529	3	3516	68.72	-0.00123697724766869	0.00822064666137955
2	D	26	50	20120529	3	3518	68.76	-0.00170560519583226	0.0081172252235632
2	D	26	50	20120529	3	3520	68.8	-0.00171828362041894	0.00790075862463857
2	D	26	50	20120529	3	3522	68.84	-0.00165127111076589	0.00762567287355357
2	D	26	50	20120529	3	3524	68.88	-0.00157389241570064	0.00794277490957667
2	D	26	50	20120529	3	3526	68.92	-0.00153698851279052	0.0078905267895148
2	D	26	50	20120529	3	3528	68.96	-0.00143318523731233	0.00780799328601471
2	D	26	50	20120529	3	3530	69	-0.00125515696301299	0.0075469082491972
2	D	26	50	20120529	3	3532	69.04	-0.00144466158037099	0.0081589940211279
2	D	26	50	20120529	3	3534	69.08	-0.00166294544372328	0.00781778671493414
2	D	26	50	20120529	3	3536	69.12	-0.00142111492455748	0.00813704542663987
2	D	26	50	20120529	3	3538	69.16	-0.00171377227915497	0.00799474725799389
2	D	26	50	20120529	3	3540	69.2	-0.00145066491694326	0.00788054244176445
2	D	26	50	20120529	3	3542	69.24	-0.00153502982700663	0.00851073721836133
2	D	26	50	20120529	3	3544	69.28	-0.00152918205392622	0.00829774958480013
2	D	26	50	20120529	3	3546	69.32	-0.00142468581380247	0.00799776660394955
2	D	26	50	20120529	3	3548	69.36	-0.00130608986446186	0.00822906123207567
2	D	26	50	20120529	3	3550	69.4	-0.00157528541605958	0.00807946572144785
2	D	26	50	20120529	3	3552	69.44	-0.00125708029345782	0.00792405072201085
2	D	26	50	20120529	3	3554	69.48	-0.00147861684800357	0.00774141918256599
2	D	26	50	20120529	3	3556	69.52	-0.00152300194065865	0.00797335727786299
2	D	26	50	20120529	3	3558	69.56	-0.00123284774406656	0.00760737295005646
2	D	26	50	20120529	3	3560	69.6	-0.00143071743464599	0.00803571702489583
2	D	26	50	20120529	3	3562	69.64	-0.00122530998577911	0.00810424274306062
2	D	26	50	20120529	3	3564	69.68	-0.00153872799547224	0.00820002742764015
2	D	26	50	20120529	3	3566	69.72	-0.00146472927082106	0.00809918692957514
2	D	26	50	20120529	3	3568	69.76	-0.00136687276337266	0.00813585041617966
2	D	26	50	20120529	3	3570	69.8	-0.00154955380029220	0.00823725659966962
2	D	26	50	20120529	3	3572	69.84	-0.00139002343938870	0.00787389563802129
2	D	26	50	20120529	3	3574	69.88	-0.00123265682523564	0.00804697416485232
2	D	26	50	20120529	3	3576	69.92	-0.00173992815899106	0.00798246481320468
2	D	26	50	20120529	3	3578	69.96	-0.00174209190574149	0.00790128895472446
2	D	26	50	20120529	3	3580	70	-0.00163029832363589	0.0077770078668631
2	D	26	50	20120529	3	3582	70.04	-0.00153809159936917	0.0080753220757101
2	D	26	50	20120529	3	3584	70.08	-0.00140817487046176	0.0080190717312667
2	D	26	50	20120529	3	3586	70.12	-0.00128774044349007	0.00825525953831863
2	D	26	50	20120529	3	3588	70.16	-0.00131080626669238	0.00801952427960666
2	D	26	50	20120529	3	3590	70.2	-0.00145311150640617	0.00783945953777751
2	D	26	50	20120529	3	3592	70.24	-0.00156996797306506	0.00818411752506345
2	D	26	50	20120529	3	3594	70.28	-0.00173489355870901	0.00792367595541683
2	D	26	50	20120529	3	3596	70.32	-0.00161441670533044	0.0084062480493054
2	D	26	50	20120529	3	3598	70.36	-0.00159333078111546	0.0079764544055646
2	D	26	50	20120529	3	3600	70.4	-0.00147987549807408	0.0079216889853617
2	D	26	50	20120529	3	3602	70.44	-0.00154811130245858	0.00832625305914976
2	D	26	50	20120529	3	3604	70.48	-0.00158585666243832	0.0080948735782099
2	D	26	50	20120529	3	3606	70.52	-0.00116446344725801	0.00780903273298305
2	D	26	50	20120529	3	3608	70.56	-0.00127576912568458	0.00809814748260679
2	D	26	50	20120529	3	3610	70.6	-0.00156919722667356	0.00834800366373906
2	D	26	50	20120529	3	3612	70.64	-0.00140635053496630	0.0082169202086427
2	D	26	50	20120529	3	3614	70.68	-0.00168457584015977	0.00831472014754861
2	D	26	50	20120529	3	3616	70.72	-0.00151231048612711	0.00845670718921087
2	D	26	50	20120529	3	3618	70.76	-0.00132332912778719	0.00875029792475952
2	D	26	50	20120529	3	3620	70.8	-0.00178919935950413	0.00873768313978316
2	D	26	50	20120529	3	3622	70.84	-0.00172287981449665	0.00911930159852172
2	D	26	50	20120529	3	3624	70.88	-0.00189829886477341	0.00941413684200527
2	D	26	50	20120529	3	3626	70.92	-0.0014581956041629	0.00967790181352347
2	D	26	50	20120529	3	3628	70.96	-0.00200750443605986	0.00968123935753067
2	D	26	50	20120529	3	3630	71	-0.00171976147359162	0.0101483753103859
2	D	26	50	20120529	3	3632	71.04	-0.00230771369108042	0.0103628902945945
2	D	26	50	20120529	3	3634	71.08	-0.00261013831164644	0.0105553880949573
2	D	26	50	20120529	3	3636	71.12	-0.00236645305139358	0.0103680592451650
2	D	26	50	20120529	3	3638	71.16	-0.00210328912063939	0.0100006819169995
2	D	26	50	20120529	3	3640	71.2	-0.00259301784226035	0.0107830397089467
2	D	26	50	20120529	3	3642	71.24	-0.00186483150081985	0.0103316856723407
2	D	26	50	20120529	3	3644	71.28	-0.00165240531004291	0.0109578541829255
2	D	26	50	20120529	3	3646	71.32	-0.00134261405103049	0.0112660332384769
2	D	26	50	20120529	3	3648	71.36	-0.00088460819022322	0.0109739260836658
2	D	26	50	20120529	3	3650	71.4	-0.00039557179685172	0.0113767803025463
2	D	26	50	20120529	3	3652	71.44	-0.000144327565107990	0.0118635476609677
2	D	26	50	20120529	3	3654	71.48	5.20430590953032e-06	0.0118138875517249
2	D	26	50	20120529	3	3656	71.52	0.00033487162943432	0.0119278731648522
2	D	26	50	20120529	3	3658	71.56	0.00070671080138908	0.0119748957658011
2	D	26	50	20120529	3	3660	71.6	0.00167679059449891	0.0126046309229902
2	D	26	50	20120529	3	3662	71.64	0.00212028796765911	0.0129533901296070
2	D	26	50	20120529	3	3664	71.68	0.00188570529300047	0.0127522818899698
2	D	26	50	20120529	3	3666	71.72	0.00332485144047821	0.0132164550654119
2	D	26	50	20120529	3	3668	71.76	0.00454970180684954	0.0138093923857080
2	D	26	50	20120529	3	3670	71.8	0.00487349307302267	0.0141300723820439
2	D	26	50	20120529	3	3672	71.84	0.00568274849981943	0.0144445934783157
2	D	26	50	20120529	3	3674	71.88	0.0068176336704204	0.0141289197979906
2	D	26	50	20120529	3	3676	71.92	0.00708214110405885	0.0144326716579849
2	D	26	50	20120529	3	3678	71.96	0.00691134653213106	0.0141549908250130
2	D	26	50	20120529	3	3680	72	0.00739673998207656	0.0145216044778548
2	D	26	50	20120529	3	3682	72.04	0.00750533037046338	0.0147317212578843
2	D	26	50	20120529	3	3684	72.08	0.00755714008432092	0.0143991335833532
2	D	26	50	20120529	3	3686	72.12	0.0078056951889758	0.01469647905591
2	D	26	50	20120529	3	3688	72.16	0.00727744399702258	0.0141802345371013
2	D	26	50	20120529	3	3690	72.2	0.00708082588544585	0.0139432971968613
2	D	26	50	20120529	3	3692	72.24	0.00725889658615206	0.0137627657645566
2	D	26	50	20120529	3	3694	72.28	0.00714523624214413	0.0139027870493672
2	D	26	50	20120529	3	3696	72.32	0.0071958155902024	0.0135671305314057
2	D	26	50	20120529	3	3698	72.36	0.00698231176869094	0.0136138420053709
2	D	26	50	20120529	3	3700	72.4	0.00722718284701584	0.0133409270721041
2	D	26	50	20120529	3	3702	72.44	0.00663254847044482	0.0133938752278794
2	D	26	50	20120529	3	3704	72.48	0.00654251963506415	0.013430347795653
2	D	26	50	20120529	3	3706	72.52	0.00661591731895132	0.0130404632586424
2	D	26	50	20120529	3	3708	72.56	0.00612868539137473	0.0128234875428353
2	D	26	50	20120529	3	3710	72.6	0.00644068918750548	0.0129316748803568
2	D	26	50	20120529	3	3712	72.64	0.00645590612543661	0.0123403073371149
2	D	26	50	20120529	3	3714	72.68	0.00608737621321781	0.0125776972256948
2	D	26	50	20120529	3	3716	72.72	0.00616119816117368	0.0124957435497553
2	D	26	50	20120529	3	3718	72.76	0.00565121860844632	0.0124953899963647
2	D	26	50	20120529	3	3720	72.8	0.00571480872127843	0.0118234193511353
2	D	26	50	20120529	3	3722	72.84	0.00517822781144283	0.0117549572725808
2	D	26	50	20120529	3	3724	72.88	0.00517093754052879	0.0110252160033285
2	D	26	50	20120529	3	3726	72.92	0.004998714612903	0.0105355304152212
2	D	26	50	20120529	3	3728	72.96	0.00498156020239141	0.00982797108569469
2	D	26	50	20120529	3	3730	73	0.00506410077695932	0.00958732143485348
2	D	26	50	20120529	3	3732	73.04	0.00444472473411459	0.00816249419969477
2	D	26	50	20120529	3	3734	73.08	0.00471110953625709	0.00649851991560487
2	D	26	50	20120529	3	3736	73.12	0.00447214987062291	0.00551680114487671
2	D	26	50	20120529	3	3738	73.16	0.00389655434413534	0.00327316900584133
2	D	26	50	20120529	3	3740	73.2	0.0032889728424008	0.0031747043865611
2	D	26	50	20120529	3	3742	73.24	0.00227119162583213	0.00260279642193742
2	D	26	50	20120529	3	3744	73.28	0.0016732126341861	0.00252983007318678
2	D	26	50	20120529	3	3746	73.32	0.00088502191840089	0.00239482217545483
2	D	26	50	20120529	3	3748	73.36	0.00013087839412982	0.00247884060319542
2	D	26	50	20120529	3	3750	73.4	-0.00119398515537255	0.00259578192266805
2	D	26	50	20120529	3	3752	73.44	-0.00272857657617484	0.0017866820593632
2	D	26	50	20120529	3	3754	73.48	-0.00439640812775611	0.0016184542850511
2	D	26	50	20120529	3	3756	73.52	-0.00578670026772167	0.000617806265790499
2	D	26	50	20120529	3	3758	73.56	-0.00667642444621745	0.0008079189949804
2	D	26	50	20120529	3	3760	73.6	-0.00666619261109368	0.0006989750532029
2	D	26	50	20120529	3	3762	73.64	-0.00608970259452792	0.000679685180212199
2	D	26	50	20120529	3	3764	73.68	-0.00600907120826921	-6.20910464559001e-05
2	D	26	50	20120529	3	3766	73.72	-0.00576589011515135	-2.70963318550008e-05
2	D	26	50	20120529	3	3768	73.76	-0.00584618209015508	-0.0010206167147612
2	D	26	50	20120529	3	3770	73.8	-0.00624414178660687	-0.0028063441799697
2	D	26	50	20120529	3	3772	73.84	-0.0057411272356742	-0.0040925502017446
2	D	26	50	20120529	3	3774	73.88	-0.00519243358667687	-0.0044532948683025
2	D	26	50	20120529	3	3776	73.92	-0.00484612804059076	-0.0051592349233001
2	D	26	50	20120529	3	3778	73.96	-0.0039558806030769	-0.0056672204349045
2	D	26	50	20120529	3	3780	74	-0.0037000493696436	-0.0054178945838581
2	D	26	50	20120529	3	3782	74.04	-0.00306591600827551	-0.0057573058388277
2	D	26	50	20120529	3	3784	74.08	-0.00245271300763053	-0.0055147682128807
2	D	26	50	20120529	3	3786	74.12	-0.00187083483739212	-0.0051337083684993
2	D	26	50	20120529	3	3788	74.16	-0.00133322155165599	-0.0047684877160164
2	D	26	50	20120529	3	3790	74.2	-0.00094530277149705	-0.0041518906028218
2	D	26	50	20120529	3	3792	74.24	-0.00055858607286613	-0.0034408947343387
2	D	26	50	20120529	3	3794	74.28	0.00073640928619891	-0.0035253232840124
2	D	26	50	20120529	3	3796	74.32	0.00174969330363924	-0.0029713758316308
2	D	26	50	20120529	3	3798	74.36	0.00260649459040298	-0.0027321616075554
2	D	26	50	20120529	3	3800	74.4	0.00397113996741489	-0.003109120232606
2	D	26	50	20120529	3	3802	74.44	0.00559433186789986	-0.0029411540878029
2	D	26	50	20120529	3	3804	74.48	0.00757768153631439	-0.0030072827139795
2	D	26	50	20120529	3	3806	74.52	0.00833120987768587	-0.0027645683113372
2	D	26	50	20120529	3	3808	74.56	0.00893287289566187	-0.0017563188941789
2	D	26	50	20120529	3	3810	74.6	0.00891783980549377	-0.000380472945753002
2	D	26	50	20120529	3	3812	74.64	0.00992296593199957	3.87445018615994e-05
2	D	26	50	20120529	3	3814	74.68	0.0109816865098786	0.0014653020273139
2	D	26	50	20120529	3	3816	74.72	0.0125261349992107	0.00235793948574814
2	D	26	50	20120529	3	3818	74.76	0.0136279699988590	0.00349541266716826
2	D	26	50	20120529	3	3820	74.8	0.0148042986979053	0.00496603920854442
2	D	26	50	20120529	3	3822	74.84	0.0156435142390209	0.006070419792605
2	D	26	50	20120529	3	3824	74.88	0.0159184585687497	0.00824818847050677
2	D	26	50	20120529	3	3826	74.92	0.0164640197347064	0.0092643999100212
2	D	26	50	20120529	3	3828	74.96	0.0160681106479200	0.0100695824017583
2	D	26	50	20120529	3	3830	75	0.0163826317441918	0.0115528095859752
2	D	26	50	20120529	3	3832	75.04	0.0157552866079231	0.0119701440082315
2	D	26	50	20120529	3	3834	75.08	0.0154339772865519	0.0129790439636285
2	D	26	50	20120529	3	3836	75.12	0.0154322802302771	0.0145961971722021
2	D	26	50	20120529	3	3838	75.16	0.0153438565272897	0.0166667826042116
2	D	26	50	20120529	3	3840	75.2	0.0150432795767429	0.0182463743005686
2	D	26	50	20120529	3	3842	75.24	0.0145940404965195	0.0195138773479811
2	D	26	50	20120529	3	3844	75.28	0.0141783182777243	0.0203476410958138
2	D	26	50	20120529	3	3846	75.32	0.0128662675030970	0.0218530148644175
2	D	26	50	20120529	3	3848	75.36	0.0118537400899126	0.0228646937494645
2	D	26	50	20120529	3	3850	75.4	0.0107629451484389	0.0238340077459303
2	D	26	50	20120529	3	3852	75.44	0.00995128838701327	0.0252513721761204
2	D	26	50	20120529	3	3854	75.48	0.00857770730160747	0.0260598335220019
2	D	26	50	20120529	3	3856	75.52	0.0073461677050861	0.0267869231408247
2	D	26	50	20120529	3	3858	75.56	0.00674527543350158	0.027143297887475
2	D	26	50	20120529	3	3860	75.6	0.00501318908871389	0.0282208861955964
2	D	26	50	20120529	3	3862	75.64	0.00379713513070051	0.0285198226584108
2	D	26	50	20120529	3	3864	75.68	0.00340522826829568	0.0287223663248139
2	D	26	50	20120529	3	3866	75.72	0.00223464834738041	0.0289558883393007
2	D	26	50	20120529	3	3868	75.76	0.00125436500341806	0.0284041541311443
2	D	26	50	20120529	3	3870	75.8	0.00051930629117121	0.0286719566823831
2	D	26	50	20120529	3	3872	75.84	-0.00112236230950616	0.028614306266513
2	D	26	50	20120529	3	3874	75.88	-0.0025371415573042	0.0289377369082277
2	D	26	50	20120529	3	3876	75.92	-0.00296776958704681	0.0289139781203798
2	D	26	50	20120529	3	3878	75.96	-0.00344287463332605	0.0287276554835372
2	D	26	50	20120529	3	3880	76	-0.00413334319195128	0.0283037661814193
2	D	26	50	20120529	3	3882	76.04	-0.00613257447867125	0.0282879694159276
2	D	26	50	20120529	3	3884	76.08	-0.00716264521109694	0.0279672682063882
2	D	26	50	20120529	3	3886	76.12	-0.00885719125687145	0.0282174072302329
2	D	26	50	20120529	3	3888	76.16	-0.0105564395627408	0.0278831578547661
2	D	26	50	20120529	3	3890	76.2	-0.0117558482271251	0.0283595922617939
2	D	26	50	20120529	3	3892	76.24	-0.0136400120273425	0.0277719794555601
2	D	26	50	20120529	3	3894	76.28	-0.0148603227681787	0.0288120062514649
2	D	26	50	20120529	3	3896	76.32	-0.0161843448606114	0.0287392803190199
2	D	26	50	20120529	3	3898	76.36	-0.0177342380721586	0.0293739227972704
2	D	26	50	20120529	3	3900	76.4	-0.0183321887795334	0.0301976809841493
2	D	26	50	20120529	3	3902	76.44	-0.0191825440808798	0.0305443160419955
2	D	26	50	20120529	3	3904	76.48	-0.0192025311611568	0.0308276777708475
2	D	26	50	20120529	3	3906	76.52	-0.0193830845137718	0.0305720296780705
2	D	26	50	20120529	3	3908	76.56	-0.0196055431355602	0.0307981595982668
2	D	26	50	20120529	3	3910	76.6	-0.0199637613095890	0.030842143761377
2	D	26	50	20120529	3	3912	76.64	-0.0199295302703117	0.0309057904427516
2	D	26	50	20120529	3	3914	76.68	-0.0205040281549428	0.030564637795912
2	D	26	50	20120529	3	3916	76.72	-0.0206634719659763	0.0307185837103004
2	D	26	50	20120529	3	3918	76.76	-0.0210859652271761	0.0305577199581396
2	D	26	50	20120529	3	3920	76.8	-0.0217726380365999	0.0299421820909032
2	D	26	50	20120529	3	3922	76.84	-0.0225574912083780	0.0298323330524458
2	D	26	50	20120529	3	3924	76.88	-0.0229678676999074	0.0296485135736086
2	D	26	50	20120529	3	3926	76.92	-0.0245035692783561	0.0294775280828499
2	D	26	50	20120529	3	3928	76.96	-0.0249726427037919	0.0291511488058576
2	D	26	50	20120529	3	3930	77	-0.0258064135226923	0.0288851847322499
2	D	26	50	20120529	3	3932	77.04	-0.0264978649597434	0.028147347090353
2	D	26	50	20120529	3	3934	77.08	-0.0278374858277692	0.0275285508750688
2	D	26	50	20120529	3	3936	77.12	-0.0288658170775131	0.0274726328708126
2	D	26	50	20120529	3	3938	77.16	-0.029788838914335	0.0268563539556695
2	D	26	50	20120529	3	3940	77.2	-0.0313003362276637	0.0266713889638467
2	D	26	50	20120529	3	3942	77.24	-0.032761713812342	0.0264185982895725
2	D	26	50	20120529	3	3944	77.28	-0.0337271974113741	0.0264693685564617
2	D	26	50	20120529	3	3946	77.32	-0.0344237683015209	0.0263082189210293
2	D	26	50	20120529	3	3948	77.36	-0.0348924386760914	0.026210921027938
2	D	26	50	20120529	3	3950	77.4	-0.0348297183046001	0.0259842933045677
2	D	26	50	20120529	3	3952	77.44	-0.0355791807819798	0.0261260682141956
2	D	26	50	20120529	3	3954	77.48	-0.035606757946446	0.0256279821975278
2	D	26	50	20120529	3	3956	77.52	-0.0357794334224118	0.0257834042680326
2	D	26	50	20120529	3	3958	77.56	-0.0352846000969374	0.026038669816041
2	D	26	50	20120529	3	3960	77.6	-0.0351910498697865	0.0258696005846593
2	D	26	50	20120529	3	3962	77.64	-0.0353500781848753	0.0262027185892762
2	D	26	50	20120529	3	3964	77.68	-0.0355045103058865	0.0258353059057717
2	D	26	50	20120529	3	3966	77.72	-0.0356634679102972	0.0261683531997106
2	D	26	50	20120529	3	3968	77.76	-0.0353429364063853	0.025961807308926
2	D	26	50	20120529	3	3970	77.8	-0.0355223293967724	0.0257713834527524
2	D	26	50	20120529	3	3972	77.84	-0.0356812870011831	0.0261044307466913
2	D	26	50	20120529	3	3974	77.88	-0.0353608262079494	0.0258979555665848
2	D	26	50	20120529	3	3976	77.92	-0.035429769119115	0.0261018144516009
2	D	26	50	20120529	3	3978	77.96	-0.0355327238664558	0.0259002890189628
2	D	26	50	20120529	3	3980	78	-0.0356667913121688	0.0258862883046953
2	D	26	50	20120529	3	3982	78.04	-0.0355375321925679	0.0262640247472051
2	D	26	50	20120529	3	3984	78.08	-0.0353705135708516	0.0261995366087609
2	D	26	50	20120529	3	3986	78.12	-0.0352618312585832	0.0260538019011584
2	D	26	50	20120529	3	3988	78.16	-0.0351282587876171	0.0259780707648933
2	D	26	50	20120529	3	3990	78.2	-0.0355270670122063	0.025944553903465
2	D	26	50	20120529	3	3992	78.24	-0.0355673013880558	0.0259275126300384
2	D	26	50	20120529	3	3994	78.28	-0.0354003534770177	0.0258629537809161
2	D	26	50	20120529	3	3996	78.32	-0.0352100710422004	0.0261865965546652
2	D	26	50	20120529	3	3998	78.36	-0.0351175107645431	0.0258092136655459
2	D	26	50	20120529	3	4000	78.4	-0.0356479115611111	0.0258924401336916
2	D	26	50	20120529	3	4002	78.44	-0.0352966209122176	0.0257313612089373
2	D	26	50	20120529	3	4004	78.48	-0.0356777514672772	0.0258179110789545
2	D	26	50	20120529	3	4006	78.52	-0.0356737209586244	0.0261575344659584
2	D	26	50	20120529	3	4008	78.56	-0.0356795192342301	0.0260079106710593
2	D	26	50	20120529	3	4010	78.6	-0.0357172787363455	0.0259879702598299
2	D	26	50	20120529	3	4012	78.64	-0.0355732410850178	0.026225204584918
2	D	26	50	20120529	3	4014	78.68	-0.0355795343353704	0.0260641963708418
2	D	26	50	20120529	3	4016	78.72	-0.0355634123007593	0.0264754496747799
2	D	26	50	20120529	3	4018	78.76	-0.0355780494111299	0.0263400387261827
2	D	26	50	20120529	3	4020	78.8	-0.0356032931232182	0.0264661158652682
2	D	26	50	20120529	3	4022	78.84	-0.0358282237903137	0.0263083603423855
2	D	26	50	20120529	3	4024	78.88	-0.0355532299631102	0.026134624206248
2	D	26	50	20120529	3	4026	78.92	-0.0355850497682636	0.0263852228495005
2	D	26	50	20120529	3	4028	78.96	-0.0353497246314847	0.0260033851876598
2	D	26	50	20120529	3	4030	79	-0.0355095307640329	0.0261035115078758
2	D	26	50	20120529	3	4032	79.04	-0.0357401889960559	0.026148342077803
2	D	26	50	20120529	3	4034	79.08	-0.0352556087189088	0.0262106381852255
2	D	26	50	20120529	3	4036	79.12	-0.0356796606555864	0.0261958596534987
2	D	26	50	20120529	3	4038	79.16	-0.0355535128058227	0.0261104411543314
2	D	26	50	20120529	3	4040	79.2	-0.0354274356667371	0.0260250933658422
2	D	26	50	20120529	3	4042	79.24	-0.0355100964494578	0.0259275833407166
2	D	26	50	20120529	3	4044	79.28	-0.0356615587219880	0.0262017993504607
2	D	26	50	20120529	3	4046	79.32	-0.0353132379215755	0.02646003474695
2	D	26	50	20120529	3	4048	79.36	-0.0355243800064378	0.0264432056055578
2	D	26	50	20120529	3	4050	79.4	-0.0353934945412402	0.0261209770453711
2	D	26	50	20120529	3	4052	79.44	-0.0353369967094234	0.0263812630515258
2	D	26	50	20120529	3	4054	79.48	-0.0354247486609686	0.0260347100180663
2	D	26	50	20120529	3	4056	79.52	-0.0355610788483814	0.0262387810351168
2	D	26	50	20120529	3	4058	79.56	-0.0355385221420615	0.0265776973153395
2	D	26	50	20120529	3	4060	79.6	-0.0359582607273739	0.0266056987438745
2	D	26	50	20120529	3	4062	79.64	-0.0365129859972147	0.0269201491294681
2	D	26	50	20120529	3	4064	79.68	-0.0368201531829622	0.0268512769289805
2	D	26	50	20120529	3	4066	79.72	-0.037203263637009	0.0276240032194612
2	D	26	50	20120529	3	4068	79.76	-0.0375961321646363	0.0276158007807994
2	D	26	50	20120529	3	4070	79.8	-0.0381187547866112	0.0277488075663406
2	D	26	50	20120529	3	4072	79.84	-0.0380149515111331	0.0279060681144765
2	D	26	50	20120529	3	4074	79.88	-0.0390304275595951	0.0281718695535245
2	D	26	50	20120529	3	4076	79.92	-0.0394079518700706	0.0285969114396958
[truncated: 1,201 more rows]
