# Supplementary material for: How Do Ants Make Sense of Gravity? A Boltzmann Walker Analysis of Lasius niger Trajectories on Various Inclines
Source: PLoS One. 2013 Oct 29;8(10):e76531. doi: 10.1371/journal.pone.0076531 (PMC3812222; doi:10.1371/journal.pone.0076531)
Supplement: Dataset S2 — Trajectories for . (ZIP) [file pone.0076531.s006.zip › Incline2/2-D-26-50-20120529-04.txt]

Pente	Colonie	Temperature	Humidite	Date	Indiv	Frame	Time	X	Y
2	D	26	50	20120529	4	8	0	0	0
2	D	26	50	20120529	4	10	0.04	-0.0014256545500927	-0.0026834843767386
2	D	26	50	20120529	4	12	0.08	-0.00156381614406880	-0.0038906641446481
2	D	26	50	20120529	4	14	0.12	-0.00116237748225360	-0.0068567791018269
2	D	26	50	20120529	4	16	0.16	-0.000516378869097098	-0.0100804647751208
2	D	26	50	20120529	4	18	0.2	0.000341893199771501	-0.013436096573784
2	D	26	50	20120529	4	20	0.24	0.0010310323976481	-0.016065253936524
2	D	26	50	20120529	4	22	0.28	0.000489020907732902	-0.0152674112131756
2	D	26	50	20120529	4	24	0.32	0.003310914365821	-0.0216703762539048
2	D	26	50	20120529	4	26	0.36	0.0049078443204527	-0.0245799792371312
2	D	26	50	20120529	4	28	0.4	0.0062618123850687	-0.0279354837565738
2	D	26	50	20120529	4	30	0.44	0.0072927740720387	-0.0309228684857308
2	D	26	50	20120529	4	32	0.48	0.0093957096392874	-0.0341996013097492
2	D	26	50	20120529	4	34	0.52	0.0109139386091731	-0.0377571262365769
2	D	26	50	20120529	4	36	0.56	0.0125771951798801	-0.0407671383827318
2	D	26	50	20120529	4	38	0.6	0.0140701804376774	-0.0440062531259911
2	D	26	50	20120529	4	40	0.64	0.0155141631955384	-0.0461832227732301
2	D	26	50	20120529	4	42	0.68	0.0170553024251345	-0.0491170795190512
2	D	26	50	20120529	4	44	0.72	0.0190706981728724	-0.051045359711347
2	D	26	50	20120529	4	46	0.76	0.0211405411427616	-0.0529973986914905
2	D	26	50	20120529	4	48	0.8	0.0236170412225113	-0.0538665036362469
2	D	26	50	20120529	4	50	0.84	0.026224709610171	-0.05465379632642
2	D	26	50	20120529	4	52	0.88	0.0294284690143710	-0.0553942785476786
2	D	26	50	20120529	4	54	0.92	0.032622682477025	-0.0566921730445465
2	D	26	50	20120529	4	56	0.96	0.0363080523098912	-0.0578876784794986
2	D	26	50	20120529	4	58	1	0.0391524600478922	-0.0582717788830391
2	D	26	50	20120529	4	60	1.04	0.0417877056000182	-0.0593854720634079
2	D	26	50	20120529	4	62	1.08	0.0451159157977071	-0.0602113727838338
2	D	26	50	20120529	4	64	1.12	0.0472032243050917	-0.0611835738972872
2	D	26	50	20120529	4	66	1.16	0.0497920836523718	-0.0611964432407048
2	D	26	50	20120529	4	68	1.2	0.0532716854119127	-0.0615318239870216
2	D	26	50	20120529	4	70	1.24	0.0553255477685472	-0.0609179138795954
2	D	26	50	20120529	4	72	1.28	0.0581005883313138	-0.0606276465459183
2	D	26	50	20120529	4	74	1.32	0.0614630932078901	-0.0607149742333949
2	D	26	50	20120529	4	76	1.36	0.0641792317757839	-0.0604161509076655
2	D	26	50	20120529	4	78	1.4	0.0668893599360376	-0.0604812754422127
2	D	26	50	20120529	4	80	1.44	0.0689982352002484	-0.0596843660998155
2	D	26	50	20120529	4	82	1.48	0.0705490617927467	-0.0588733146217945
2	D	26	50	20120529	4	84	1.52	0.0728199352205273	-0.0577082147784334
2	D	26	50	20120529	4	86	1.56	0.075196832239079	-0.0561432177660401
2	D	26	50	20120529	4	88	1.6	0.0766335317970938	-0.05475106593524
2	D	26	50	20120529	4	90	1.64	0.0780813682869123	-0.0531227757948627
2	D	26	50	20120529	4	92	1.68	0.080193178044265	-0.0529102548517771
2	D	26	50	20120529	4	94	1.72	0.0815941545676943	-0.0536093854684719
2	D	26	50	20120529	4	96	1.76	0.0829065730378478	-0.0552366927304234
2	D	26	50	20120529	4	98	1.8	0.0851728361294151	-0.0570314853045667
2	D	26	50	20120529	4	100	1.84	0.0855060955553883	-0.0593512905216054
2	D	26	50	20120529	4	102	1.88	0.0862425896944009	-0.062634557012282
2	D	26	50	20120529	4	104	1.92	0.0860785904186403	-0.0658372769695137
2	D	26	50	20120529	4	106	1.96	0.0865929611044789	-0.0686689355722499
2	D	26	50	20120529	4	108	2	0.0859308970252539	-0.0715329301680897
2	D	26	50	20120529	4	110	2.04	0.0859377559610314	-0.0743106577366249
2	D	26	50	20120529	4	112	2.08	0.0861226643843117	-0.076951348010966
2	D	26	50	20120529	4	114	2.12	0.085380909370847	-0.0797833106696182
2	D	26	50	20120529	4	116	2.16	0.0852075267881001	-0.0823976258610211
2	D	26	50	20120529	4	118	2.2	0.0856736515782582	-0.0845774946460629
2	D	26	50	20120529	4	120	2.24	0.0848020717597677	-0.0863188158054129
2	D	26	50	20120529	4	122	2.28	0.0842856716774672	-0.0886326813254898
2	D	26	50	20120529	4	124	2.32	0.0839469675292788	-0.0898934527163448
2	D	26	50	20120529	4	126	2.36	0.084159806670416	-0.0910820992155198
2	D	26	50	20120529	4	128	2.4	0.0840551548668004	-0.0924213594590868
2	D	26	50	20120529	4	130	2.44	0.0829928683494238	-0.0943915710835068
2	D	26	50	20120529	4	132	2.48	0.0814969132431455	-0.0947632264076988
2	D	26	50	20120529	4	134	2.52	0.0784040281822356	-0.0949032335503738
2	D	26	50	20120529	4	136	2.56	0.0773892592405548	-0.0944076224074398
2	D	26	50	20120529	4	138	2.6	0.0755698734925618	-0.0931525078708338
2	D	26	50	20120529	4	140	2.64	0.0728135005488185	-0.0919363549178718
2	D	26	50	20120529	4	142	2.68	0.0703064534561216	-0.0905500720733548
2	D	26	50	20120529	4	144	2.72	0.0677142707069698	-0.0894978264722718
2	D	26	50	20120529	4	146	2.76	0.0653823032532947	-0.0890268226453228
2	D	26	50	20120529	4	148	2.8	0.0625254504359448	-0.0881939922784418
2	D	26	50	20120529	4	150	2.84	0.0593354089032998	-0.0878479342197288
2	D	26	50	20120529	4	152	2.88	0.0557644489476296	-0.0878164679679658
2	D	26	50	20120529	4	154	2.92	0.0526453302251377	-0.0877796277046658
2	D	26	50	20120529	4	156	2.96	0.0495185747494089	-0.0863041079843643
2	D	26	50	20120529	4	158	3	0.0463380084476318	-0.085270600712982
2	D	26	50	20120529	4	160	3.04	0.0434617809044774	-0.0849699389096215
2	D	26	50	20120529	4	162	3.08	0.0400268682935075	-0.084553099462112
2	D	26	50	20120529	4	164	3.12	0.0376027648262438	-0.0836072734315969
2	D	26	50	20120529	4	166	3.16	0.0344833632610393	-0.0826691548649967
2	D	26	50	20120529	4	168	3.2	0.0323418903742159	-0.0813083278646032
2	D	26	50	20120529	4	170	3.24	0.0312656031425718	-0.081180695090599
2	D	26	50	20120529	4	172	3.28	0.0287844361580663	-0.0799716132054481
2	D	26	50	20120529	4	174	3.32	0.0259649892894412	-0.0791736432028791
2	D	26	50	20120529	4	176	3.36	0.0239792213158350	-0.0789980685891105
2	D	26	50	20120529	4	178	3.4	0.0229261978972920	-0.0795836944252892
2	D	26	50	20120529	4	180	3.44	0.0216951249912463	-0.0801162872528789
2	D	26	50	20120529	4	182	3.48	0.0213166107312771	-0.080528742638345
2	D	26	50	20120529	4	184	3.52	0.0216957613873493	-0.0813099542101999
2	D	26	50	20120529	4	186	3.56	0.0216600524948994	-0.0823998178920427
2	D	26	50	20120529	4	188	3.6	0.0210785985887297	-0.0832129199797291
2	D	26	50	20120529	4	190	3.64	0.0207538951548088	-0.0830432143522444
2	D	26	50	20120529	4	192	3.68	0.0208453947722944	-0.0828959947204013
2	D	26	50	20120529	4	194	3.72	0.0208277171027647	-0.0835816054554398
2	D	26	50	20120529	4	196	3.76	0.0219568252109634	-0.0824697507527021
2	D	26	50	20120529	4	198	3.8	0.0225807762346824	-0.0816212226152782
2	D	26	50	20120529	4	200	3.84	0.0232356985354174	-0.0809916147373097
2	D	26	50	20120529	4	202	3.88	0.023763483036895	-0.0797424398976656
2	D	26	50	20120529	4	204	3.92	0.0248125466574634	-0.0785076900363576
2	D	26	50	20120529	4	206	3.96	0.0259955363023885	-0.0774666874330948
2	D	26	50	20120529	4	208	4	0.0270819351610035	-0.0773722179671282
2	D	26	50	20120529	4	210	4.04	0.0291637282354948	-0.076599703808682
2	D	26	50	20120529	4	212	4.08	0.0306883918770892	-0.0757299624678225
2	D	26	50	20120529	4	214	4.12	0.0326313798904336	-0.0747772067908518
2	D	26	50	20120529	4	216	4.16	0.0350912629608254	-0.0735660742960354
2	D	26	50	20120529	4	218	4.2	0.0377584697394611	-0.0716237933894722
2	D	26	50	20120529	4	220	4.24	0.0398814871392955	-0.0705214139176024
2	D	26	50	20120529	4	222	4.28	0.0426697505988703	-0.0683341912220362
2	D	26	50	20120529	4	224	4.32	0.0448375278579539	-0.0665728589407786
2	D	26	50	20120529	4	226	4.36	0.0478171344125178	-0.0647560187771979
2	D	26	50	20120529	4	228	4.4	0.0507278687665941	-0.063430759247898
2	D	26	50	20120529	4	230	4.44	0.053324294156433	-0.0614176969525381
2	D	26	50	20120529	4	232	4.48	0.0559101129445541	-0.0591118924497668
2	D	26	50	20120529	4	234	4.52	0.0587428534206655	-0.0575112148291949
2	D	26	50	20120529	4	236	4.56	0.0616442539652301	-0.0558722827317607
2	D	26	50	20120529	4	238	4.6	0.0639364820178026	-0.0537064853716644
2	D	26	50	20120529	4	240	4.64	0.0671228465951854	-0.0512024788381266
2	D	26	50	20120529	4	242	4.68	0.069286791335515	-0.0496035124159651
2	D	26	50	20120529	4	244	4.72	0.0715331352290562	-0.0480853470856898
2	D	26	50	20120529	4	246	4.76	0.0748467860981204	-0.0476530149286045
2	D	26	50	20120529	4	248	4.8	0.0773075318387852	-0.0471885730525856
2	D	26	50	20120529	4	250	4.84	0.080620101541581	-0.04688205569797
2	D	26	50	20120529	4	252	4.88	0.0824550005052464	-0.0471591432683526
2	D	26	50	20120529	4	254	4.92	0.0857521969995124	-0.0475558725990051
2	D	26	50	20120529	4	256	4.96	0.0882261727080532	-0.0476824942103122
2	D	26	50	20120529	4	258	5	0.0907265800680748	-0.0486309294648499
2	D	26	50	20120529	4	260	5.04	0.0940723406560727	-0.0489226675806318
2	D	26	50	20120529	4	262	5.08	0.0971002779591307	-0.0503145719240585
2	D	26	50	20120529	4	264	5.12	0.0989585262958177	-0.0521498251482213
2	D	26	50	20120529	4	266	5.16	0.100899499054836	-0.053209813568559
2	D	26	50	20120529	4	268	5.2	0.102221435182264	-0.0538946464861382
2	D	26	50	20120529	4	270	5.24	0.104194687365843	-0.0553932885981849
2	D	26	50	20120529	4	272	5.28	0.105649206014744	-0.0569354884879528
2	D	26	50	20120529	4	274	5.32	0.107421781293822	-0.0577919362213259
2	D	26	50	20120529	4	276	5.36	0.109499331727627	-0.0591707237339616
2	D	26	50	20120529	4	278	5.4	0.110496069446387	-0.0600959022464661
2	D	26	50	20120529	4	280	5.44	0.112367073989407	-0.0627532095301651
2	D	26	50	20120529	4	282	5.48	0.112868129854555	-0.0631657356263093
2	D	26	50	20120529	4	284	5.52	0.114249675083638	-0.0628448505690069
2	D	26	50	20120529	4	286	5.56	0.115723497747665	-0.063217990817439
2	D	26	50	20120529	4	288	5.6	0.117267818957776	-0.0623680484664528
2	D	26	50	20120529	4	290	5.64	0.117805432243512	-0.0601121657024333
2	D	26	50	20120529	4	292	5.68	0.118657213072130	-0.0579932495219297
2	D	26	50	20120529	4	294	5.72	0.118731954258901	-0.0552711005463959
2	D	26	50	20120529	4	296	5.76	0.119637121649498	-0.0525514971552743
2	D	26	50	20120529	4	298	5.8	0.120204716262757	-0.0496377222420389
2	D	26	50	20120529	4	300	5.84	0.121309146344292	-0.047526372104094
2	D	26	50	20120529	4	302	5.88	0.121862740243283	-0.0447156933595556
2	D	26	50	20120529	4	304	5.92	0.122539441432878	-0.0417564514802899
2	D	26	50	20120529	4	306	5.96	0.12220186865554	-0.0389544701491601
2	D	26	50	20120529	4	308	6	0.12225900288346	-0.036553984048388
2	D	26	50	20120529	4	310	6.04	0.122536966559144	-0.0337997324249883
2	D	26	50	20120529	4	312	6.08	0.123091338275594	-0.03177457860367
2	D	26	50	20120529	4	314	6.12	0.123165372355585	-0.0299327775707134
2	D	26	50	20120529	4	316	6.16	0.123184393527999	-0.0274629242947069
2	D	26	50	20120529	4	318	6.2	0.123215718358405	-0.0254938440411367
2	D	26	50	20120529	4	320	6.24	0.124106814324056	-0.0231592602923712
2	D	26	50	20120529	4	322	6.28	0.125083965184978	-0.0222959536232205
2	D	26	50	20120529	4	324	6.32	0.125161534798874	-0.0236283549310104
2	D	26	50	20120529	4	326	6.36	0.125560130891429	-0.0244380629061471
2	D	26	50	20120529	4	328	6.4	0.126699916312024	-0.0257519380162698
2	D	26	50	20120529	4	330	6.44	0.1271675967371	-0.0272457718022045
2	D	26	50	20120529	4	332	6.48	0.12632493758596	-0.0289214027415823
2	D	26	50	20120529	4	334	6.52	0.126037640100764	-0.0311532438750413
2	D	26	50	20120529	4	336	6.56	0.127301947025526	-0.0342418862952642
2	D	26	50	20120529	4	338	6.6	0.128774567608025	-0.0376355745808909
2	D	26	50	20120529	4	340	6.64	0.129925666737119	-0.0404866998333132
2	D	26	50	20120529	4	342	6.68	0.130544668013369	-0.0433735339781854
2	D	26	50	20120529	4	344	6.72	0.13122341981263	-0.0466333669501335
2	D	26	50	20120529	4	346	6.76	0.131357840811734	-0.0493528289198988
2	D	26	50	20120529	4	348	6.8	0.131044238954278	-0.0528229554485718
2	D	26	50	20120529	4	350	6.84	0.131457472157203	-0.0564741720239067
2	D	26	50	20120529	4	352	6.88	0.131108939224756	-0.0587205795570582
2	D	26	50	20120529	4	354	6.92	0.130555840300512	-0.0626338499055008
2	D	26	50	20120529	4	356	6.96	0.13060851975571	-0.0668167400696098
2	D	26	50	20120529	4	358	7	0.129724353436515	-0.0699084937596699
2	D	26	50	20120529	4	360	7.04	0.129383598678661	-0.0723875394238318
2	D	26	50	20120529	4	362	7.08	0.128574102835559	-0.0757313059707067
2	D	26	50	20120529	4	364	7.12	0.127693330628913	-0.078747540656536
2	D	26	50	20120529	4	366	7.16	0.126538809102998	-0.0811083863511549
2	D	26	50	20120529	4	368	7.2	0.124537930257478	-0.0833567525700903
2	D	26	50	20120529	4	370	7.24	0.122921484155686	-0.0857001044429425
2	D	26	50	20120529	4	372	7.28	0.121788289677398	-0.0879745692660648
2	D	26	50	20120529	4	374	7.32	0.119596986268598	-0.0901531447528038
2	D	26	50	20120529	4	376	7.36	0.118320736310302	-0.0920756903091038
2	D	26	50	20120529	4	378	7.4	0.115420028730383	-0.0965079911770738
2	D	26	50	20120529	4	380	7.44	0.114824411475386	-0.0967938956619108
2	D	26	50	20120529	4	382	7.48	0.112536072510110	-0.0987399949450918
2	D	26	50	20120529	4	384	7.52	0.110327070925684	-0.101298307279425
2	D	26	50	20120529	4	386	7.56	0.107888613190762	-0.102913692721046
2	D	26	50	20120529	4	388	7.6	0.105425901693245	-0.103813698232140
2	D	26	50	20120529	4	390	7.64	0.102967786389806	-0.104093924649524
2	D	26	50	20120529	4	392	7.68	0.0998594156903884	-0.105317148670299
2	D	26	50	20120529	4	394	7.72	0.097642848063403	-0.104692561250477
2	D	26	50	20120529	4	396	7.76	0.0944280577934164	-0.105760575332781
2	D	26	50	20120529	4	398	7.8	0.0918454916964888	-0.106095956079098
2	D	26	50	20120529	4	400	7.84	0.0889199081000076	-0.106204426259332
2	D	26	50	20120529	4	402	7.88	0.0867782230811497	-0.106786233718892
2	D	26	50	20120529	4	404	7.92	0.0841552811870163	-0.106016477276892
2	D	26	50	20120529	4	406	7.96	0.0813811598630653	-0.106305825371754
2	D	26	50	20120529	4	408	8	0.0791227315146336	-0.107172667574811
2	D	26	50	20120529	4	410	8.04	0.076827462902902	-0.107130241167939
2	D	26	50	20120529	4	412	8.08	0.0735131827088026	-0.107823983630961
2	D	26	50	20120529	4	414	8.12	0.0707672749454209	-0.107444479421499
2	D	26	50	20120529	4	416	8.16	0.06776801082234	-0.107517735684030
2	D	26	50	20120529	4	418	8.2	0.0651185524239121	-0.106179111836565
2	D	26	50	20120529	4	420	8.24	0.0627194805367024	-0.105768141375340
2	D	26	50	20120529	4	422	8.28	0.061183503186609	-0.105674944701579
2	D	26	50	20120529	4	424	8.32	0.061593483698341	-0.105885803943729
2	D	26	50	20120529	4	426	8.36	0.0614420921364889	-0.105969313254587
2	D	26	50	20120529	4	428	8.4	0.0627009543390353	-0.107120270962325
2	D	26	50	20120529	4	430	8.44	0.06314353247338	-0.107916543908619
2	D	26	50	20120529	4	432	8.48	0.064147694813343	-0.108837126227046
2	D	26	50	20120529	4	434	8.52	0.0662130830105108	-0.111240652886977
2	D	26	50	20120529	4	436	8.56	0.0682550659732213	-0.113425754262199
2	D	26	50	20120529	4	438	8.6	0.0691476468631131	-0.116210128634478
2	D	26	50	20120529	4	440	8.64	0.0703254746285355	-0.119219787227242
2	D	26	50	20120529	4	442	8.68	0.0712016506411037	-0.121637314601441
2	D	26	50	20120529	4	444	8.72	0.0716969082306468	-0.124053922736824
2	D	26	50	20120529	4	446	8.76	0.072651714517283	-0.126464944728636
2	D	26	50	20120529	4	448	8.8	0.0742260170549167	-0.128461531435994
2	D	26	50	20120529	4	450	8.84	0.0755125978432857	-0.130392286502024
2	D	26	50	20120529	4	452	8.88	0.0773265388690635	-0.131412429455242
2	D	26	50	20120529	4	454	8.92	0.0795009629318903	-0.134268363033776
2	D	26	50	20120529	4	456	8.96	0.0812127270277867	-0.135855959178896
2	D	26	50	20120529	4	458	9	0.0818546385637478	-0.136369460123394
2	D	26	50	20120529	4	460	9.04	0.0827475730070302	-0.136111507569617
2	D	26	50	20120529	4	462	9.08	0.0835327443768597	-0.135373005247346
2	D	26	50	20120529	4	464	9.12	0.0847974048550119	-0.134625946933022
2	D	26	50	20120529	4	466	9.16	0.0878620056446744	-0.134596248448212
2	D	26	50	20120529	4	468	9.2	0.0904037009696494	-0.134638321301693
2	D	26	50	20120529	4	470	9.24	0.0926176523015445	-0.134694182737407
2	D	26	50	20120529	4	472	9.28	0.0938465331765686	-0.133569953665998
2	D	26	50	20120529	4	474	9.32	0.0950074610899207	-0.132673483688810
2	D	26	50	20120529	4	476	9.36	0.096932488591023	-0.130967659289875
2	D	26	50	20120529	4	478	9.4	0.09838488591958	-0.129496877185007
2	D	26	50	20120529	4	480	9.44	0.100225838424399	-0.127399952025399
2	D	26	50	20120529	4	482	9.48	0.102320288710274	-0.127210447408041
2	D	26	50	20120529	4	484	9.52	0.103192646346224	-0.128469309610587
2	D	26	50	20120529	4	486	9.56	0.102960008215213	-0.130355163396012
2	D	26	50	20120529	4	488	9.6	0.103147037958837	-0.132133890504086
2	D	26	50	20120529	4	490	9.64	0.103377201216113	-0.133272685975187
2	D	26	50	20120529	4	492	9.68	0.103587777615551	-0.135336164984046
2	D	26	50	20120529	4	494	9.72	0.103957523751433	-0.134564782196449
2	D	26	50	20120529	4	496	9.76	0.104610395442503	-0.134517193910076
2	D	26	50	20120529	4	498	9.8	0.105167171322009	-0.134284272936353
2	D	26	50	20120529	4	500	9.84	0.106798820219597	-0.134789500731510
2	D	26	50	20120529	4	502	9.88	0.106674440136786	-0.136752358445406
2	D	26	50	20120529	4	504	9.92	0.105734907356624	-0.138414554355941
2	D	26	50	20120529	4	506	9.96	0.103590818174710	-0.140552986683606
2	D	26	50	20120529	4	508	10	0.102452941942424	-0.141700762410828
2	D	26	50	20120529	4	510	10.04	0.100221807915747	-0.142954674865906
2	D	26	50	20120529	4	512	10.08	0.0993679764774637	-0.143249891947051
2	D	26	50	20120529	4	514	10.12	0.0973452268192015	-0.144035204738237
2	D	26	50	20120529	4	516	10.16	0.0958161791155637	-0.145745271777859
2	D	26	50	20120529	4	518	10.2	0.0941418209683921	-0.147389931440220
2	D	26	50	20120529	4	520	10.24	0.0941418209683921	-0.147389931440220
2	D	26	50	20120529	4	522	10.28	0.0919863473673012	-0.148866582531372
2	D	26	50	20120529	4	524	10.32	0.0899307879543919	-0.149943506159119
2	D	26	50	20120529	4	526	10.36	0.0874337817779878	-0.151138021644578
2	D	26	50	20120529	4	528	10.4	0.0844915104614705	-0.152743861144652
2	D	26	50	20120529	4	530	10.44	0.0816519817602598	-0.153541265461797
2	D	26	50	20120529	4	532	10.48	0.0809859578830601	-0.154652766611144
2	D	26	50	20120529	4	534	10.52	0.0816879734954221	-0.155838726104550
2	D	26	50	20120529	4	536	10.56	0.0836892978182144	-0.157305053436696
2	D	26	50	20120529	4	538	10.6	0.0851976272931635	-0.158936278070216
2	D	26	50	20120529	4	540	10.64	0.0867579291165297	-0.159481740241223
2	D	26	50	20120529	4	542	10.68	0.0893720321758982	-0.160332460409668
2	D	26	50	20120529	4	544	10.72	0.0919121718659547	-0.160951673817953
2	D	26	50	20120529	4	546	10.76	0.0947176180203123	-0.161311237616187
2	D	26	50	20120529	4	548	10.8	0.097468334109806	-0.160611131192134
2	D	26	50	20120529	4	550	10.84	0.0991634104856665	-0.159921560659121
2	D	26	50	20120529	4	552	10.88	0.100553653128157	-0.158293730138151
2	D	26	50	20120529	4	554	10.92	0.101514894086502	-0.156038483770235
2	D	26	50	20120529	4	556	10.96	0.102857407021263	-0.153575913694075
2	D	26	50	20120529	4	558	11	0.104450801441989	-0.150623460039908
2	D	26	50	20120529	4	560	11.04	0.105550211065378	-0.148344596305500
2	D	26	50	20120529	4	562	11.08	0.106686814505457	-0.145400627932708
2	D	26	50	20120529	4	564	11.12	0.108181143266139	-0.142732501915257
2	D	26	50	20120529	4	566	11.16	0.109626540237562	-0.140541814396463
2	D	26	50	20120529	4	568	11.2	0.111072785737123	-0.139171936429270
2	D	26	50	20120529	4	570	11.24	0.112487777116955	-0.138135954284154
2	D	26	50	20120529	4	572	11.28	0.114423199087741	-0.137299376251332
2	D	26	50	20120529	4	574	11.32	0.116253050016095	-0.137320730876124
2	D	26	50	20120529	4	576	11.36	0.118084385868691	-0.136708447114295
2	D	26	50	20120529	4	578	11.4	0.120108266897803	-0.135849878060578
2	D	26	50	20120529	4	580	11.44	0.120381563668731	-0.134496122127996
2	D	26	50	20120529	4	582	11.48	0.119169582645778	-0.133684363543194
2	D	26	50	20120529	4	584	11.52	0.117338246793182	-0.131971680208482
2	D	26	50	20120529	4	586	11.56	0.115372419230806	-0.130775326245393
2	D	26	50	20120529	4	588	11.6	0.112463947618429	-0.130244430474078
2	D	26	50	20120529	4	590	11.64	0.10929172517667	-0.129379073195262
2	D	26	50	20120529	4	592	11.68	0.106092986230616	-0.129325120947857
2	D	26	50	20120529	4	594	11.72	0.102615364370063	-0.129320949017848
2	D	26	50	20120529	4	596	11.76	0.099763814853572	-0.129810761885176
2	D	26	50	20120529	4	598	11.8	0.0965669850958276	-0.129561153191417
2	D	26	50	20120529	4	600	11.84	0.09344093672688	-0.129533505316273
2	D	26	50	20120529	4	602	11.88	0.0912718159649121	-0.129299877235769
2	D	26	50	20120529	4	604	11.92	0.089907099877222	-0.130875311144252
2	D	26	50	20120529	4	606	11.96	0.0890471873206211	-0.132315051261426
2	D	26	50	20120529	4	608	12	0.0886154279200287	-0.134964297527820
2	D	26	50	20120529	4	610	12.04	0.0881461918600332	-0.138003159630647
2	D	26	50	20120529	4	612	12.08	0.087847439244982	-0.140867295647843
2	D	26	50	20120529	4	614	12.12	0.0874236701510168	-0.144150604564927
2	D	26	50	20120529	4	616	12.16	0.0879473534331636	-0.145169828279329
2	D	26	50	20120529	4	618	12.2	0.0891014224107381	-0.146955909297928
2	D	26	50	20120529	4	620	12.24	0.0890998667758195	-0.147550020415481
2	D	26	50	20120529	4	622	12.28	0.0890828255023929	-0.147073501155639
2	D	26	50	20120529	4	624	12.32	0.0890297217831258	-0.146873460647242
2	D	26	50	20120529	4	626	12.36	0.0900716436252042	-0.145997001791961
2	D	26	50	20120529	4	628	12.4	0.0920916355670198	-0.146533907970916
2	D	26	50	20120529	4	630	12.44	0.0951623881856786	-0.146551797772480
2	D	26	50	20120529	4	632	12.48	0.098452202485149	-0.145883935417649
2	D	26	50	20120529	4	634	12.52	0.100685599253527	-0.146300774865159
2	D	26	50	20120529	4	636	12.56	0.100687154888445	-0.147095421465856
2	D	26	50	20120529	4	638	12.6	0.100162976631552	-0.148707129952215
2	D	26	50	20120529	4	640	12.64	0.099413443443494	-0.149623540340632
2	D	26	50	20120529	4	642	12.68	0.0968481307520274	-0.150112787522535
2	D	26	50	20120529	4	644	12.72	0.0950823436980483	-0.150987620032219
2	D	26	50	20120529	4	646	12.76	0.0921854686368833	-0.152225622584721
2	D	26	50	20120529	4	648	12.8	0.0890605516387856	-0.153366397954809
2	D	26	50	20120529	4	650	12.84	0.0865305235757001	-0.154097546366556
2	D	26	50	20120529	4	652	12.88	0.0842947226442663	-0.154657504226578
2	D	26	50	20120529	4	654	12.92	0.0811023476592434	-0.155222270412711
2	D	26	50	20120529	4	656	12.96	0.0783229937451116	-0.154714992007888
2	D	26	50	20120529	4	658	13	0.0767914004570615	-0.154112537030317
2	D	26	50	20120529	4	660	13.04	0.0756098250256988	-0.153092181945065
2	D	26	50	20120529	4	662	13.08	0.0765738237004904	-0.151824127354363
2	D	26	50	20120529	4	664	13.12	0.0761366902883609	-0.149517686455489
2	D	26	50	20120529	4	666	13.16	0.0765494992272176	-0.150065128525483
2	D	26	50	20120529	4	668	13.2	0.0768231495515368	-0.152109374229894
2	D	26	50	20120529	4	670	13.24	0.0770845669285415	-0.153359751151066
2	D	26	50	20120529	4	672	13.28	0.0773311350631412	-0.153946154804704
2	D	26	50	20120529	4	674	13.32	0.077599764929314	-0.154967287707415
2	D	26	50	20120529	4	676	13.36	0.0786197664611756	-0.156228412651662
2	D	26	50	20120529	4	678	13.4	0.0800565367298685	-0.158632646418374
2	D	26	50	20120529	4	680	13.44	0.0819008126365593	-0.160548764374033
2	D	26	50	20120529	4	682	13.48	0.0844589128388579	-0.163827123543649
2	D	26	50	20120529	4	684	13.52	0.0858402459359058	-0.165112997225236
2	D	26	50	20120529	4	686	13.56	0.0879460099302793	-0.166419730556869
2	D	26	50	20120529	4	688	13.6	0.090461895857741	-0.167920211146547
2	D	26	50	20120529	4	690	13.64	0.092746769999789	-0.169759183752379
2	D	26	50	20120529	4	692	13.68	0.0948398767827795	-0.171638602866094
2	D	26	50	20120529	4	694	13.72	0.0977559144377147	-0.173426239519612
2	D	26	50	20120529	4	696	13.76	0.0998354447705062	-0.173847038765096
2	D	26	50	20120529	4	698	13.8	0.102044304933577	-0.174393066621528
2	D	26	50	20120529	4	700	13.84	0.104037921792454	-0.174896950913802
2	D	26	50	20120529	4	702	13.88	0.106225851594802	-0.174406077386302
2	D	26	50	20120529	4	704	13.92	0.108604134542644	-0.173577772502820
2	D	26	50	20120529	4	706	13.96	0.109523726911577	-0.172317354665355
2	D	26	50	20120529	4	708	14	0.110286058732375	-0.169412489297563
2	D	26	50	20120529	4	710	14.04	0.110202832264229	-0.167033569953617
2	D	26	50	20120529	4	712	14.08	0.108867107554568	-0.164565060180495
2	D	26	50	20120529	4	714	14.12	0.107469652422909	-0.161456830902433
2	D	26	50	20120529	4	716	14.16	0.105928937457381	-0.159249879927672
2	D	26	50	20120529	4	718	14.2	0.104668731751951	-0.156162793142368
2	D	26	50	20120529	4	720	14.24	0.103606162391862	-0.153579519938659
2	D	26	50	20120529	4	722	14.28	0.102032496250331	-0.150993983993250
2	D	26	50	20120529	4	724	14.32	0.100529187233528	-0.148299907156929
2	D	26	50	20120529	4	726	14.36	0.0993893311022556	-0.145817962354965
2	D	26	50	20120529	4	728	14.4	0.0993452076391095	-0.143385797870395
2	D	26	50	20120529	4	730	14.44	0.100431465076368	-0.142190645988834
2	D	26	50	20120529	4	732	14.48	0.101659143869864	-0.141684216112148
2	D	26	50	20120529	4	734	14.52	0.102914187695792	-0.141031627263791
2	D	26	50	20120529	4	736	14.56	0.105402284326753	-0.140435748379285
2	D	26	50	20120529	4	738	14.6	0.108060652270624	-0.139712024588741
2	D	26	50	20120529	4	740	14.64	0.10893053503284	-0.138209988364144
2	D	26	50	20120529	4	742	14.68	0.111017277854800	-0.136537610115960
2	D	26	50	20120529	4	744	14.72	0.112408298314750	-0.134220279772655
2	D	26	50	20120529	4	746	14.76	0.114925739877130	-0.132298222120034
2	D	26	50	20120529	4	748	14.8	0.117343762226076	-0.131192589956971
2	D	26	50	20120529	4	750	14.84	0.118687618663721	-0.131738122838656
2	D	26	50	20120529	4	752	14.88	0.120419252460168	-0.133375145747781
2	D	26	50	20120529	4	754	14.92	0.122468801465438	-0.135718144067243
2	D	26	50	20120529	4	756	14.96	0.123694217517234	-0.136960530681788
2	D	26	50	20120529	4	758	15	0.124522310268682	-0.137832322632312
2	D	26	50	20120529	4	760	15.04	0.125272621274199	-0.140382786081374
2	D	26	50	20120529	4	762	15.08	0.126066065793368	-0.142089671140480
2	D	26	50	20120529	4	764	15.12	0.126573202776835	-0.144338836390079
2	D	26	50	20120529	4	766	15.16	0.127291481845164	-0.145935624923354
2	D	26	50	20120529	4	768	15.2	0.127625872641987	-0.148108634772618
2	D	26	50	20120529	4	770	15.24	0.127533453785686	-0.149333838692380
2	D	26	50	20120529	4	772	15.28	0.127296431592633	-0.150559396165533
2	D	26	50	20120529	4	774	15.32	0.125425992735038	-0.152052240001974
2	D	26	50	20120529	4	776	15.36	0.12376238261094	-0.153143093633310
2	D	26	50	20120529	4	778	15.4	0.121856234860896	-0.154998329695110
2	D	26	50	20120529	4	780	15.44	0.119877113691033	-0.156601270057381
2	D	26	50	20120529	4	782	15.48	0.117885900995211	-0.159497579433121
2	D	26	50	20120529	4	784	15.52	0.115520416680108	-0.162092166345329
2	D	26	50	20120529	4	786	15.56	0.113911112356806	-0.164395849527757
2	D	26	50	20120529	4	788	15.6	0.111438642785709	-0.166683057122183
2	D	26	50	20120529	4	790	15.64	0.109837187347677	-0.168309968404337
2	D	26	50	20120529	4	792	15.68	0.108299795784022	-0.169886957947739
2	D	26	50	20120529	4	794	15.72	0.106829508653900	-0.171773023865198
2	D	26	50	20120529	4	796	15.76	0.104101702824117	-0.173530679191193
2	D	26	50	20120529	4	798	15.8	0.102599878731555	-0.175230493182488
2	D	26	50	20120529	4	800	15.84	0.100933935155080	-0.177992452269802
2	D	26	50	20120529	4	802	15.88	0.0990895178270325	-0.179339066423894
2	D	26	50	20120529	4	804	15.92	0.0972522422774755	-0.181094317586833
2	D	26	50	20120529	4	806	15.96	0.0957446906199857	-0.183242507988078
2	D	26	50	20120529	4	808	16	0.095200147687794	-0.185617043269981
2	D	26	50	20120529	4	810	16.04	0.0950208961187632	-0.187986911647127
2	D	26	50	20120529	4	812	16.08	0.0946648678544358	-0.190154547484855
2	D	26	50	20120529	4	814	16.12	0.0944878083164267	-0.191588842879814
2	D	26	50	20120529	4	816	16.16	0.0933489421346476	-0.193294808700104
2	D	26	50	20120529	4	818	16.2	0.09219423676097	-0.195593612845742
2	D	26	50	20120529	4	820	16.24	0.0920494920028611	-0.195200956450149
2	D	26	50	20120529	4	822	16.28	0.0924448354042225	-0.195326043639741
2	D	26	50	20120529	4	824	16.32	0.0923027776518821	-0.193213844973658
2	D	26	50	20120529	4	826	16.36	0.0914497240310586	-0.192154881858153
2	D	26	50	20120529	4	828	16.4	0.090662714183598	-0.190833299284116
2	D	26	50	20120529	4	830	16.44	0.0901283535890554	-0.188684896750837
2	D	26	50	20120529	4	832	16.48	0.0891246155131611	-0.185100926030393
2	D	26	50	20120529	4	834	16.52	0.0888106601023142	-0.182443618746694
2	D	26	50	20120529	4	836	16.56	0.0885460607447942	-0.178792260750002
2	D	26	50	20120529	4	838	16.6	0.088802811217043	-0.176872395128403
2	D	26	50	20120529	4	840	16.64	0.088447631480853	-0.172727547309122
2	D	26	50	20120529	4	842	16.68	0.088348070846062	-0.170712858668165
2	D	26	50	20120529	4	844	16.72	0.0873309684520033	-0.167266703059374
2	D	26	50	20120529	4	846	16.76	0.0866261951231946	-0.166492209001941
2	D	26	50	20120529	4	848	16.8	0.0847083094005823	-0.166298673875930
2	D	26	50	20120529	4	850	16.84	0.0846456597397692	-0.167802407156801
2	D	26	50	20120529	4	852	16.88	0.0827447445799054	-0.167813932997335
2	D	26	50	20120529	4	854	16.92	0.0809413394451672	-0.169071451696997
2	D	26	50	20120529	4	856	16.96	0.07823623174306	-0.170973286095676
2	D	26	50	20120529	4	858	17	0.0769949764993651	-0.170516070850961
2	D	26	50	20120529	4	860	17.04	0.0767105074412938	-0.169420267472156
2	D	26	50	20120529	4	862	17.08	0.0765919256340888	-0.168611125182444
2	D	26	50	20120529	4	864	17.12	0.0768558885955057	-0.167327514242556
2	D	26	50	20120529	4	866	17.16	0.0776732333238793	-0.166158030337152
2	D	26	50	20120529	4	868	17.2	0.078941217203903	-0.165312896312278
2	D	26	50	20120529	4	870	17.24	0.0806971754736236	-0.162764978447628
2	D	26	50	20120529	4	872	17.28	0.0822621442017456	-0.159856506835252
2	D	26	50	20120529	4	874	17.32	0.082437577394158	-0.156979925738707
2	D	26	50	20120529	4	876	17.36	0.081577664837557	-0.155538912829327
2	D	26	50	20120529	4	878	17.4	0.0808091104770854	-0.153042048074279
2	D	26	50	20120529	4	880	17.44	0.07982382788818	-0.150552607940433
2	D	26	50	20120529	4	882	17.48	0.0787790776189769	-0.147969900422150
2	D	26	50	20120529	4	884	17.52	0.0789344996894817	-0.145044033982956
2	D	26	50	20120529	4	886	17.56	0.0791981090975081	-0.142564351922691
2	D	26	50	20120529	4	888	17.6	0.0804601532805698	-0.140288316615408
2	D	26	50	20120529	4	890	17.64	0.0816236974890123	-0.137891578180576
2	D	26	50	20120529	4	892	17.68	0.0829374311777788	-0.135517184320030
2	D	26	50	20120529	4	894	17.72	0.0852036377008035	-0.134643978155942
2	D	26	50	20120529	4	896	17.76	0.088310523475981	-0.133034744543318
2	D	26	50	20120529	4	898	17.8	0.0903684870519463	-0.132494232119779
2	D	26	50	20120529	4	900	17.84	0.0926293902741122	-0.132278281708805
2	D	26	50	20120529	4	902	17.88	0.0962610199916082	-0.132544224569209
2	D	26	50	20120529	4	904	17.92	0.099181017444518	-0.132772266506142
2	D	26	50	20120529	4	906	17.96	0.101336208202897	-0.134028158860207
2	D	26	50	20120529	4	908	18	0.103980928985890	-0.135927306253118
2	D	26	50	20120529	4	910	18.04	0.104046902048575	-0.137011088816642
2	D	26	50	20120529	4	912	18.08	0.103855063978839	-0.136575016064685
2	D	26	50	20120529	4	914	18.12	0.104412334833092	-0.136204421400665
2	D	26	50	20120529	4	916	18.16	0.105992011382263	-0.134928800767404
2	D	26	50	20120529	4	918	18.2	0.109405640079119	-0.133729830509224
2	D	26	50	20120529	4	920	18.24	0.111680119751484	-0.133723749390906
2	D	26	50	20120529	4	922	18.28	0.111988418308081	-0.135195945709337
2	D	26	50	20120529	4	924	18.32	0.111862482590352	-0.136613058409512
2	D	26	50	20120529	4	926	18.36	0.111627793849676	-0.137833454003162
2	D	26	50	20120529	4	928	18.4	0.110480018122454	-0.140123914288782
2	D	26	50	20120529	4	930	18.44	0.109878270251664	-0.142477872763352
2	D	26	50	20120529	4	932	18.48	0.109073441313318	-0.144865206677994
2	D	26	50	20120529	4	934	18.52	0.108587588243965	-0.148353435140265
2	D	26	50	20120529	4	936	18.56	0.108224701043860	-0.151527778902368
2	D	26	50	20120529	4	938	18.6	0.108940717370489	-0.153763226280411
2	D	26	50	20120529	4	940	18.64	0.110143364583931	-0.154072373365146
2	D	26	50	20120529	4	942	18.68	0.112220773596379	-0.154184166947251
2	D	26	50	20120529	4	944	18.72	0.114516042208111	-0.154324174089926
2	D	26	50	20120529	4	946	18.76	0.116234594529107	-0.153478191536915
2	D	26	50	20120529	4	948	18.8	0.118333641009059	-0.152139991953519
2	D	26	50	20120529	4	950	18.84	0.120307529588741	-0.150914222348332
2	D	26	50	20120529	4	952	18.88	0.121990090174574	-0.148568395601746
2	D	26	50	20120529	4	954	18.92	0.124250074157925	-0.147159768182944
2	D	26	50	20120529	4	956	18.96	0.126421316240236	-0.144560019391234
2	D	26	50	20120529	4	958	19	0.127079915496233	-0.143905662775924
2	D	26	50	20120529	4	960	19.04	0.126224811265744	-0.143247558494673
2	D	26	50	20120529	4	962	19.08	0.125025063190105	-0.140913186877942
2	D	26	50	20120529	4	964	19.12	0.124255448169462	-0.138466880257749
2	D	26	50	20120529	4	966	19.16	0.123538088339948	-0.135459201563972
2	D	26	50	20120529	4	968	19.2	0.122722016403781	-0.132349416650992
2	D	26	50	20120529	4	970	19.24	0.122272932887049	-0.129131444400490
2	D	26	50	20120529	4	972	19.28	0.121560452094326	-0.126133028805547
2	D	26	50	20120529	4	974	19.32	0.120564987167771	-0.122016111704122
2	D	26	50	20120529	4	976	19.36	0.120784190269939	-0.120225717334158
2	D	26	50	20120529	4	978	19.4	0.119864102926259	-0.117219947828690
2	D	26	50	20120529	4	980	19.44	0.118496841254157	-0.115710699114926
2	D	26	50	20120529	4	982	19.48	0.117329478669096	-0.113472635441792
2	D	26	50	20120529	4	984	19.52	0.117749075833052	-0.113929850686507
2	D	26	50	20120529	4	986	19.56	0.113075029298731	-0.113186045063377
2	D	26	50	20120529	4	988	19.6	0.111107221837367	-0.114279868543195
2	D	26	50	20120529	4	990	19.64	0.108018013731719	-0.116336700748310
2	D	26	50	20120529	4	992	19.68	0.104679762617737	-0.118767026755248
2	D	26	50	20120529	4	994	19.72	0.102353593439668	-0.120226283019583
2	D	26	50	20120529	4	996	19.76	0.0990506976647453	-0.121757169200852
2	D	26	50	20120529	4	998	19.8	0.0957044562441363	-0.123269175631063
2	D	26	50	20120529	4	1000	19.84	0.0930440376906	-0.124533765398537
2	D	26	50	20120529	4	1002	19.88	0.0906003473654974	-0.126281662650952
2	D	26	50	20120529	4	1004	19.92	0.0878330849773238	-0.127500361188327
2	D	26	50	20120529	4	1006	19.96	0.0847115620917758	-0.128561374913497
2	D	26	50	20120529	4	1008	20	0.0817941809339564	-0.129525727141680
2	D	26	50	20120529	4	1010	20.04	0.0791978969654737	-0.129525515009645
2	D	26	50	20120529	4	1012	20.08	0.0764331801617124	-0.130088301296792
2	D	26	50	20120529	4	1014	20.12	0.0731979545057496	-0.130513484604319
2	D	26	50	20120529	4	1016	20.16	0.0710554209587544	-0.131601014833784
2	D	26	50	20120529	4	1018	20.2	0.0691479297058255	-0.133313344615105
2	D	26	50	20120529	4	1020	20.24	0.0682371761716573	-0.135899941220686
2	D	26	50	20120529	4	1022	20.28	0.0676848550648725	-0.137883446452592
2	D	26	50	20120529	4	1024	20.32	0.0690313277976079	-0.141742693842952
2	D	26	50	20120529	4	1026	20.36	0.0704569964898362	-0.144121259633507
2	D	26	50	20120529	4	1028	20.4	0.0713193132094932	-0.146544161019243
2	D	26	50	20120529	4	1030	20.44	0.0724366833451242	-0.149454471109251
2	D	26	50	20120529	4	1032	20.48	0.0726472597445615	-0.152369306682658
2	D	26	50	20120529	4	1034	20.52	0.0735016568682692	-0.154390005731255
2	D	26	50	20120529	4	1036	20.56	0.0749426697776493	-0.156320477954572
2	D	26	50	20120529	4	1038	20.6	0.0760836572797719	-0.1597742703166
2	D	26	50	20120529	4	1040	20.64	0.0768845971308219	-0.163341836159720
2	D	26	50	20120529	4	1042	20.68	0.0776424741788977	-0.164968323177806
2	D	26	50	20120529	4	1044	20.72	0.0773109825198774	-0.168367244053613
2	D	26	50	20120529	4	1046	20.76	0.0758063300001906	-0.170559204364613
2	D	26	50	20120529	4	1048	20.8	0.073795318314496	-0.171609965041456
2	D	26	50	20120529	4	1050	20.84	0.0703594157540325	-0.172877878210802
2	D	26	50	20120529	4	1052	20.88	0.0683554044254716	-0.173003813928531
2	D	26	50	20120529	4	1054	20.92	0.0659080371451069	-0.172356881934424
2	D	26	50	20120529	4	1056	20.96	0.064399778380836	-0.172001207223487
2	D	26	50	20120529	4	1058	21	0.0609432990130399	-0.171217874331288
2	D	26	50	20120529	4	1060	21.04	0.0584373125805148	-0.169843258748662
2	D	26	50	20120529	4	1062	21.08	0.0563739749930125	-0.16805427859226
2	D	26	50	20120529	4	1064	21.12	0.0555417103115559	-0.167987103448047
2	D	26	50	20120529	4	1066	21.16	0.0540836561287492	-0.168564102581495
2	D	26	50	20120529	4	1068	21.2	0.0520811297244289	-0.168968567660334
2	D	26	50	20120529	4	1070	21.24	0.0491572431842226	-0.169472734795320
2	D	26	50	20120529	4	1072	21.28	0.0477105027099149	-0.170182670003631
2	D	26	50	20120529	4	1074	21.32	0.0459837479502573	-0.170560265024785
2	D	26	50	20120529	4	1076	21.36	0.0444125566824608	-0.170970386957873
2	D	26	50	20120529	4	1078	21.4	0.0423838673272366	-0.171369902289244
2	D	26	50	20120529	4	1080	21.44	0.0398757595743679	-0.170857249872883
2	D	26	50	20120529	4	1082	21.48	0.0371901680194214	-0.170107716684826
2	D	26	50	20120529	4	1084	21.52	0.0358261590385126	-0.169797296807885
2	D	26	50	20120529	4	1086	21.56	0.0348899496602216	-0.169976901930306
2	D	26	50	20120529	4	1088	21.6	0.0356175625380625	-0.170223682196940
2	D	26	50	20120529	4	1090	21.64	0.0370692527598385	-0.171047461597022
2	D	26	50	20120529	4	1092	21.68	0.0378958605870456	-0.171280099728033
2	D	26	50	20120529	4	1094	21.72	0.0390293527572876	-0.17180265163933
2	D	26	50	20120529	4	1096	21.76	0.0402420408870226	-0.172562791429105
2	D	26	50	20120529	4	1098	21.8	0.0427671192026397	-0.173453038866619
2	D	26	50	20120529	4	1100	21.84	0.045519885901799	-0.174756236664346
2	D	26	50	20120529	4	1102	21.88	0.048525796828623	-0.175869929844715
2	D	26	50	20120529	4	1104	21.92	0.0521525475093287	-0.178372380743334
2	D	26	50	20120529	4	1106	21.96	0.0539436489860743	-0.179235758123163
2	D	26	50	20120529	4	1108	22	0.0571730056557533	-0.180854325545299
2	D	26	50	20120529	4	1110	22.04	0.0600551728958696	-0.182738058010380
2	D	26	50	20120529	4	1112	22.08	0.0622967013922309	-0.183728007504041
2	D	26	50	20120529	4	1114	22.12	0.0637059652071358	-0.185602547580966
2	D	26	50	20120529	4	1116	22.16	0.0640955810435695	-0.189196771349738
2	D	26	50	20120529	4	1118	22.2	0.0639244612025224	-0.192596540753682
2	D	26	50	20120529	4	1120	22.24	0.0633835245149147	-0.195678819212875
2	D	26	50	20120529	4	1122	22.28	0.0634620133676264	-0.199059496733728
2	D	26	50	20120529	4	1124	22.32	0.0634584778337205	-0.202276125481345
2	D	26	50	20120529	4	1126	22.36	0.0636974799257615	-0.20469867331369
2	D	26	50	20120529	4	1128	22.4	0.0634634275811888	-0.207602760864023
2	D	26	50	20120529	4	1130	22.44	0.0627011664710697	-0.211524375072484
2	D	26	50	20120529	4	1132	22.48	0.0624911557570573	-0.213015663274006
2	D	26	50	20120529	4	1134	22.52	0.0620110302526316	-0.215615694908429
2	D	26	50	20120529	4	1136	22.56	0.0622033632971143	-0.217954804140594
2	D	26	50	20120529	4	1138	22.6	0.0619615327779485	-0.219719742666436
2	D	26	50	20120529	4	1140	22.64	0.0613208940341935	-0.222211586963337
2	D	26	50	20120529	4	1142	22.68	0.0607368238329335	-0.223980768129866
2	D	26	50	20120529	4	1144	22.72	0.0600014327804994	-0.226546151532011
2	D	26	50	20120529	4	1146	22.76	0.0593501874350266	-0.228727575951972
2	D	26	50	20120529	4	1148	22.8	0.058718741079427	-0.231179115162345
2	D	26	50	20120529	4	1150	22.84	0.0584556973568256	-0.23371480007968
2	D	26	50	20120529	4	1152	22.88	0.0581919465274431	-0.236254020530921
2	D	26	50	20120529	4	1154	22.92	0.0591005787412678	-0.237528934057401
2	D	26	50	20120529	4	1156	22.96	0.0593735219588058	-0.237694397044198
2	D	26	50	20120529	4	1158	23	0.0593671579977751	-0.240121894624012
2	D	26	50	20120529	4	1160	23.04	0.0605614613511992	-0.242422112983211
2	D	26	50	20120529	4	1162	23.08	0.0617557647046232	-0.24434615053482
2	D	26	50	20120529	4	1164	23.12	0.0628100609153724	-0.246548788158216
2	D	26	50	20120529	4	1166	23.16	0.0648960259198727	-0.248682836423837
2	D	26	50	20120529	4	1168	23.2	0.0662126587464421	-0.25054959832617
