# Supplementary material for: How Do Ants Make Sense of Gravity? A Boltzmann Walker Analysis of Lasius niger Trajectories on Various Inclines
Source: PLoS One. 2013 Oct 29;8(10):e76531. doi: 10.1371/journal.pone.0076531 (PMC3812222; doi:10.1371/journal.pone.0076531)
Supplement: Dataset S2 — Trajectories for . (ZIP) [file pone.0076531.s006.zip › Incline2/2-D-26-50-20120529-05.txt]

Pente	Colonie	Temperature	Humidite	Date	Indiv	Frame	Time	X	Y
2	D	26	50	20120529	5	8	0	0	0
2	D	26	50	20120529	5	10	0.04	-0.0029853341194915	-0.00083092117857231
2	D	26	50	20120529	5	12	0.08	-0.0061545867127696	-0.00250492577235335
2	D	26	50	20120529	5	14	0.12	-0.0090302485704991	-0.00331145176697473
2	D	26	50	20120529	5	16	0.16	-0.0104344212165793	-0.00410157288427257
2	D	26	50	20120529	5	18	0.2	-0.0126468876242339	-0.00548120892504564
2	D	26	50	20120529	5	20	0.24	-0.0146293321959685	-0.00712608071944179
2	D	26	50	20120529	5	22	0.28	-0.0158636577932077	-0.00916452814824637
2	D	26	50	20120529	5	24	0.32	-0.0171868667128421	-0.0110966974278386
2	D	26	50	20120529	5	26	0.36	-0.0176250607851434	-0.0131588329338129
2	D	26	50	20120529	5	28	0.4	-0.0186953376091474	-0.0161822801088104
2	D	26	50	20120529	5	30	0.44	-0.0192480122693228	-0.0183911402718809
2	D	26	50	20120529	5	32	0.48	-0.020181958905914	-0.0214424474540571
2	D	26	50	20120529	5	34	0.52	-0.0204616903485514	-0.0242196800478454
2	D	26	50	20120529	5	36	0.56	-0.0209444321480674	-0.0264877250485013
2	D	26	50	20120529	5	38	0.6	-0.0215457557547885	-0.0306920405480802
2	D	26	50	20120529	5	40	0.64	-0.0224065168395269	-0.0338936079212586
2	D	26	50	20120529	5	42	0.68	-0.0228718638122257	-0.0360762344227471
2	D	26	50	20120529	5	44	0.72	-0.0232573784293286	-0.0392539722973994
2	D	26	50	20120529	5	46	0.76	-0.022958413682243	-0.0411586351232035
2	D	26	50	20120529	5	48	0.8	-0.0230402259368263	-0.0434180534211289
2	D	26	50	20120529	5	50	0.84	-0.0231870566599397	-0.0466094738119972
2	D	26	50	20120529	5	52	0.88	-0.0234201614814256	-0.049972714079626
2	D	26	50	20120529	5	54	0.92	-0.0234677780520707	-0.0522875412649252
2	D	26	50	20120529	5	56	0.96	-0.0229827805819227	-0.0545957428596846
2	D	26	50	20120529	5	58	1	-0.0223497404076383	-0.0568633310693598
2	D	26	50	20120529	5	60	1.04	-0.0214941157465584	-0.0596820255763698
2	D	26	50	20120529	5	62	1.08	-0.0206497029706011	-0.0632626587528066
2	D	26	50	20120529	5	64	1.12	-0.0193809342020503	-0.065379814237425
2	D	26	50	20120529	5	66	1.16	-0.0181461984828779	-0.0683483757840668
2	D	26	50	20120529	5	68	1.2	-0.0171901194040356	-0.0697306988306083
2	D	26	50	20120529	5	70	1.24	-0.0162693249535745	-0.0725107598515214
2	D	26	50	20120529	5	72	1.28	-0.0147742183754336	-0.074828797301607
2	D	26	50	20120529	5	74	1.32	-0.0134360187920381	-0.0770370210685746
2	D	26	50	20120529	5	76	1.36	-0.0116635849343159	-0.07919157543085
2	D	26	50	20120529	5	78	1.4	-0.0101343250986438	-0.0809543219256699
2	D	26	50	20120529	5	80	1.44	-0.0086860289894175	-0.0825976380851475
2	D	26	50	20120529	5	82	1.48	-0.0070095495219023	-0.0835648894511326
2	D	26	50	20120529	5	84	1.52	-0.00493157482402939	-0.08517475945986
2	D	26	50	20120529	5	86	1.56	-0.00287544972569510	-0.086130060721243
2	D	26	50	20120529	5	88	1.6	-0.000152947196770697	-0.087515707169656
2	D	26	50	20120529	5	90	1.64	0.00202239610487160	-0.0889415172832407
2	D	26	50	20120529	5	92	1.68	0.0042239730680959	-0.0910008243620903
2	D	26	50	20120529	5	94	1.72	0.0065016347209759	-0.0927289226246321
2	D	26	50	20120529	5	96	1.76	0.00759821591724	-0.0931035477973047
2	D	26	50	20120529	5	98	1.8	0.0089447593606535	-0.0938226046830933
2	D	26	50	20120529	5	100	1.84	0.0107931364866752	-0.0951267924303138
2	D	26	50	20120529	5	102	1.88	0.0131612370968689	-0.0961071252717508
2	D	26	50	20120529	5	104	1.92	0.0147327112073779	-0.0970407890656295
2	D	26	50	20120529	5	106	1.96	0.0162913159744693	-0.0975779073766188
2	D	26	50	20120529	5	108	2	0.0173902306231113	-0.0975307433543137
2	D	26	50	20120529	5	110	2.04	0.0194870143613638	-0.097930187975006
2	D	26	50	20120529	5	112	2.08	0.0213102184859752	-0.0982196774912238
2	D	26	50	20120529	5	114	2.12	0.0214568724323933	-0.0995950001806316
2	D	26	50	20120529	5	116	2.16	0.0216046577496613	-0.100675035078216
2	D	26	50	20120529	5	118	2.2	0.0215787069307917	-0.102078005642768
2	D	26	50	20120529	5	120	2.24	0.0214247697845274	-0.103810346545997
2	D	26	50	20120529	5	122	2.28	0.0216764290879517	-0.106118130947756
2	D	26	50	20120529	5	124	2.32	0.0223576557609468	-0.107875291299004
2	D	26	50	20120529	5	126	2.36	0.0237890520181027	-0.110166812244796
2	D	26	50	20120529	5	128	2.4	0.0245101595135568	-0.112192531751539
2	D	26	50	20120529	5	130	2.44	0.0250633998591571	-0.113315983005488
2	D	26	50	20120529	5	132	2.48	0.0262470966108634	-0.115561329878468
2	D	26	50	20120529	5	134	2.52	0.0268446018409661	-0.117680246058972
2	D	26	50	20120529	5	136	2.56	0.0268405006216352	-0.119878641041680
2	D	26	50	20120529	5	138	2.6	0.0279141715581888	-0.121792071991571
2	D	26	50	20120529	5	140	2.64	0.0281779930982495	-0.124018114849425
2	D	26	50	20120529	5	142	2.68	0.027293897489732	-0.125149556410001
2	D	26	50	20120529	5	144	2.72	0.0262020539089018	-0.125848814305917
2	D	26	50	20120529	5	146	2.76	0.0246727940732297	-0.126157749258617
2	D	26	50	20120529	5	148	2.8	0.0226780458435024	-0.127244996645369
2	D	26	50	20120529	5	150	2.84	0.0206803277652942	-0.128185872928416
2	D	26	50	20120529	5	152	2.88	0.0187214298493731	-0.129912839820108
2	D	26	50	20120529	5	154	2.92	0.016609938290072	-0.131615623659883
2	D	26	50	20120529	5	156	2.96	0.0141056489138217	-0.134645151953199
2	D	26	50	20120529	5	158	3	0.0129836118734349	-0.135757572341362
2	D	26	50	20120529	5	160	3.04	0.0111165671283899	-0.137348279756319
2	D	26	50	20120529	5	162	3.08	0.0087073836142092	-0.138785757131793
2	D	26	50	20120529	5	164	3.12	0.0077568906789383	-0.139658185478421
2	D	26	50	20120529	5	166	3.16	0.0051621623453742	-0.140454741267428
2	D	26	50	20120529	5	168	3.2	0.005060692522274	-0.140315087678143
2	D	26	50	20120529	5	170	3.24	0.00434778746548170	-0.141365706933630
2	D	26	50	20120529	5	172	3.28	0.0050036290050322	-0.141129179715324
2	D	26	50	20120529	5	174	3.32	0.0053721023487085	-0.140715592959008
2	D	26	50	20120529	5	176	3.36	0.0059377877736578	-0.141067732136038
2	D	26	50	20120529	5	178	3.4	0.0057035940077288	-0.141451549696867
2	D	26	50	20120529	5	180	3.44	0.0046700867363465	-0.141447589898892
2	D	26	50	20120529	5	182	3.48	0.00412250324499560	-0.141677823866846
2	D	26	50	20120529	5	184	3.52	0.00261268884580610	-0.142005072885179
2	D	26	50	20120529	5	186	3.56	0.000828163462125702	-0.142265500312690
2	D	26	50	20120529	5	188	3.6	-0.0006948031231939	-0.141501966410365
2	D	26	50	20120529	5	190	3.64	-0.0026972588168361	-0.141468095995546
2	D	26	50	20120529	5	192	3.68	-0.0047069269996464	-0.140891026151420
2	D	26	50	20120529	5	194	3.72	-0.0069193226966229	-0.141361393582265
2	D	26	50	20120529	5	196	3.76	-0.0094488557849615	-0.141660287618673
2	D	26	50	20120529	5	198	3.8	-0.011708344793565	-0.142056691680206
2	D	26	50	20120529	5	200	3.84	-0.0136780614432383	-0.142014548116047
2	D	26	50	20120529	5	202	3.88	-0.0162518594160792	-0.142072601582783
2	D	26	50	20120529	5	204	3.92	-0.0190585783626429	-0.141176485158985
2	D	26	50	20120529	5	206	3.96	-0.0211722619529658	-0.140839053803003
2	D	26	50	20120529	5	208	4	-0.02365385320154	-0.141183061252050
2	D	26	50	20120529	5	210	4.04	-0.0265184841934829	-0.140072055077450
2	D	26	50	20120529	5	212	4.08	-0.0283198387185556	-0.140095036047838
2	D	26	50	20120529	5	214	4.12	-0.0305325879689227	-0.140183212263452
2	D	26	50	20120529	5	216	4.16	-0.0334166643973483	-0.139078216496492
2	D	26	50	20120529	5	218	4.2	-0.0350383430893215	-0.138698217312282
2	D	26	50	20120529	5	220	4.24	-0.0369604007419428	-0.137643072573396
2	D	26	50	20120529	5	222	4.28	-0.0387220865765909	-0.136200999003844
2	D	26	50	20120529	5	224	4.32	-0.0409004704373923	-0.134871143280466
2	D	26	50	20120529	5	226	4.36	-0.041775727211145	-0.133633847834746
2	D	26	50	20120529	5	228	4.4	-0.0433548380748908	-0.132292324849479
2	D	26	50	20120529	5	230	4.44	-0.0444128819515803	-0.130838301175325
2	D	26	50	20120529	5	232	4.48	-0.0449954672285999	-0.128439865684218
2	D	26	50	20120529	5	234	4.52	-0.0464884524863971	-0.126829500700744
2	D	26	50	20120529	5	236	4.56	-0.0476555322287455	-0.124772880627663
2	D	26	50	20120529	5	238	4.6	-0.0493245870750583	-0.122484400241031
2	D	26	50	20120529	5	240	4.64	-0.0508362399518789	-0.120449488346132
2	D	26	50	20120529	5	242	4.68	-0.0515187394170801	-0.118521066732480
2	D	26	50	20120529	5	244	4.72	-0.053115174396965	-0.116913318044097
2	D	26	50	20120529	5	246	4.76	-0.0542662028153804	-0.114773754345582
2	D	26	50	20120529	5	248	4.8	-0.0556646478965331	-0.113055696999333
2	D	26	50	20120529	5	250	4.84	-0.0562091201180467	-0.112009178963177
2	D	26	50	20120529	5	252	4.88	-0.0577477844739086	-0.110969731994833
2	D	26	50	20120529	5	254	4.92	-0.0585895243862331	-0.109354417263890
2	D	26	50	20120529	5	256	4.96	-0.0603294101188173	-0.107400985283388
2	D	26	50	20120529	5	258	5	-0.0615297592352205	-0.105929107163009
2	D	26	50	20120529	5	260	5.04	-0.0624463817556726	-0.104453870285420
2	D	26	50	20120529	5	262	5.08	-0.0642119849618886	-0.102669882302892
2	D	26	50	20120529	5	264	5.12	-0.0644067391399901	-0.101346585702017
2	D	26	50	20120529	5	266	5.16	-0.0645931225880159	-0.0984972381160429
2	D	26	50	20120529	5	268	5.2	-0.0644616007267152	-0.0964791553625365
2	D	26	50	20120529	5	270	5.24	-0.064402224970299	-0.0945246910061334
2	D	26	50	20120529	5	272	5.28	-0.0639803933489144	-0.0931320866269934
2	D	26	50	20120529	5	274	5.32	-0.0633437426874052	-0.0914324564834622
2	D	26	50	20120529	5	276	5.36	-0.0626173248200245	-0.0896741011217534
2	D	26	50	20120529	5	278	5.4	-0.0616086864941366	-0.0881880667236152
2	D	26	50	20120529	5	280	5.44	-0.0598960314436959	-0.0854176647813332
2	D	26	50	20120529	5	282	5.48	-0.0588956874803513	-0.0832643125005858
2	D	26	50	20120529	5	284	5.52	-0.0579778204519643	-0.0809973705865086
2	D	26	50	20120529	5	286	5.56	-0.0569017736366258	-0.0789055790221313
2	D	26	50	20120529	5	288	5.6	-0.0564109283933974	-0.077187422680933
2	D	26	50	20120529	5	290	5.64	-0.0549169390439708	-0.0763705870694419
2	D	26	50	20120529	5	292	5.68	-0.0537670844228121	-0.0760341032365465
2	D	26	50	20120529	5	294	5.72	-0.0523314243117656	-0.075624214648696
2	D	26	50	20120529	5	296	5.76	-0.0511319307945676	-0.0753331270711528
2	D	26	50	20120529	5	298	5.8	-0.0497190607350788	-0.0742541528337402
2	D	26	50	20120529	5	300	5.84	-0.0482436753650653	-0.0734356838055846
2	D	26	50	20120529	5	302	5.88	-0.0462832218142255	-0.0726115508521117
2	D	26	50	20120529	5	304	5.92	-0.0449231019206132	-0.0718687351784752
2	D	26	50	20120529	5	306	5.96	-0.0433318500334345	-0.0712043164336689
2	D	26	50	20120529	5	308	6	-0.0414800292973884	-0.069779121502984
2	D	26	50	20120529	5	310	6.04	-0.039704972073508	-0.0688851334705977
2	D	26	50	20120529	5	312	6.08	-0.0377839326546517	-0.068693054984556
2	D	26	50	20120529	5	314	6.12	-0.0363336637175059	-0.0674341150002638
2	D	26	50	20120529	5	316	6.16	-0.0347269332628869	-0.0661866796433014
2	D	26	50	20120529	5	318	6.2	-0.033152036755557	-0.0649140571427931
2	D	26	50	20120529	5	320	6.24	-0.0317193111376524	-0.0634933240558974
2	D	26	50	20120529	5	322	6.28	-0.0298775383889671	-0.061747095575486
2	D	26	50	20120529	5	324	6.32	-0.0293632454848745	-0.0599283603657317
2	D	26	50	20120529	5	326	6.36	-0.0292123347556337	-0.058112382872424
2	D	26	50	20120529	5	328	6.4	-0.0279857519776484	-0.0569476719377926
2	D	26	50	20120529	5	330	6.44	-0.0273912731645693	-0.0569996584283455
2	D	26	50	20120529	5	332	6.48	-0.0254275386382648	-0.0546671535735166
2	D	26	50	20120529	5	334	6.52	-0.0239273762466385	-0.0522872796354161
2	D	26	50	20120529	5	336	6.56	-0.0225895302166336	-0.0511925369167831
2	D	26	50	20120529	5	338	6.6	-0.0215442991148192	-0.0499307614342982
2	D	26	50	20120529	5	340	6.64	-0.0200940301776735	-0.0479594820786386
2	D	26	50	20120529	5	342	6.68	-0.0183767577199516	-0.0463061179318004
2	D	26	50	20120529	5	344	6.72	-0.0180508522045027	-0.0448795300007565
2	D	26	50	20120529	5	346	6.76	-0.0179680358582902	-0.0438018426976857
2	D	26	50	20120529	5	348	6.8	-0.0179080802743134	-0.0428653434056144
2	D	26	50	20120529	5	350	6.84	-0.0181351322617524	-0.0416808688364489
2	D	26	50	20120529	5	352	6.88	-0.0189523709241087	-0.0406673373316351
2	D	26	50	20120529	5	354	6.92	-0.0195107731492117	-0.0393155612980408
2	D	26	50	20120529	5	356	6.96	-0.0200120411463949	-0.0392338904648137
2	D	26	50	20120529	5	358	7	-0.0196394665833877	-0.0393140056631222
2	D	26	50	20120529	5	360	7.04	-0.019876842329832	-0.0397068034800713
2	D	26	50	20120529	5	362	7.08	-0.0194210412986792	-0.0405377953693217
2	D	26	50	20120529	5	364	7.12	-0.0188611117229288	-0.0403702534885874
2	D	26	50	20120529	5	366	7.16	-0.0183693330987492	-0.041642112313772
2	D	26	50	20120529	5	368	7.2	-0.0187583973918936	-0.0422113191304916
2	D	26	50	20120529	5	370	7.24	-0.01885099302489	-0.0420764385119802
2	D	26	50	20120529	5	372	7.28	-0.0193422271768481	-0.0431595068976558
2	D	26	50	20120529	5	374	7.32	-0.0190019886069446	-0.0433904267591879
2	D	26	50	20120529	5	376	7.36	-0.0187397651282094	-0.0453918500769296
2	D	26	50	20120529	5	378	7.4	-0.0181946565105926	-0.0469027251362909
2	D	26	50	20120529	5	380	7.44	-0.0171907982265455	-0.0489327367811959
2	D	26	50	20120529	5	382	7.48	-0.0159565928374591	-0.0510926863682118
2	D	26	50	20120529	5	384	7.52	-0.0153926610373272	-0.0529400169761973
2	D	26	50	20120529	5	386	7.56	-0.0133123953134833	-0.0557596335504499
2	D	26	50	20120529	5	388	7.6	-0.0120549119691602	-0.0591614889193993
2	D	26	50	20120529	5	390	7.64	-0.0102866358993113	-0.061588788509314
2	D	26	50	20120529	5	392	7.68	-0.0088519869509619	-0.0647668799373569
2	D	26	50	20120529	5	394	7.72	-0.0077384351919494	-0.066607761731498
2	D	26	50	20120529	5	396	7.76	-0.0067251511745091	-0.0680956558204707
2	D	26	50	20120529	5	398	7.8	-0.00463593347881529	-0.0714505946544884
2	D	26	50	20120529	5	400	7.84	-0.00384206469557710	-0.0739583488539665
2	D	26	50	20120529	5	402	7.88	-0.00308135922037669	-0.0763359246950281
2	D	26	50	20120529	5	404	7.92	-0.0022564484494444	-0.0782055150244853
2	D	26	50	20120529	5	406	7.96	-0.000280226417384295	-0.0806146278279879
2	D	26	50	20120529	5	408	8	0.000145522575568199	-0.0827863648850462
2	D	26	50	20120529	5	410	8.04	0.00133600755237380	-0.0850749866930346
2	D	26	50	20120529	5	412	8.08	0.00278741493143730	-0.0873773263725779
2	D	26	50	20120529	5	414	8.12	0.00276641386003610	-0.0890986364100204
2	D	26	50	20120529	5	416	8.16	0.0017375734934097	-0.0900294717767743
2	D	26	50	20120529	5	418	8.2	0.00111864292783710	-0.091733104144687
2	D	26	50	20120529	5	420	8.24	-0.000158250497629596	-0.0939527123308317
2	D	26	50	20120529	5	422	8.28	-0.00154092709756180	-0.0950457579931898
2	D	26	50	20120529	5	424	8.32	-0.00285140809513480	-0.0978650634404587
2	D	26	50	20120529	5	426	8.36	-0.00340401204463209	-0.100545775958615
2	D	26	50	20120529	5	428	8.4	-0.0048745820174657	-0.102466065844283
2	D	26	50	20120529	5	430	8.44	-0.0063566071201546	-0.104224569698416
2	D	26	50	20120529	5	432	8.48	-0.0074337428799361	-0.106744627555887
2	D	26	50	20120529	5	434	8.52	-0.0079519107291896	-0.108407177019813
2	D	26	50	20120529	5	436	8.56	-0.007977790837381	-0.109475898208898
2	D	26	50	20120529	5	438	8.6	-0.0089708516008794	-0.110987409664363
2	D	26	50	20120529	5	440	8.64	-0.009769740842264	-0.111376459815372
2	D	26	50	20120529	5	442	8.68	-0.0113233958618871	-0.112308992238400
2	D	26	50	20120529	5	444	8.72	-0.0120990212901706	-0.113014048409921
2	D	26	50	20120529	5	446	8.76	-0.0144251197575618	-0.114533196618623
2	D	26	50	20120529	5	448	8.8	-0.0165801690945841	-0.116029646699648
2	D	26	50	20120529	5	450	8.84	-0.0185303695970966	-0.117131319064736
2	D	26	50	20120529	5	452	8.88	-0.0211925559175858	-0.119636669101158
2	D	26	50	20120529	5	454	8.92	-0.0230973601647461	-0.120423113263194
2	D	26	50	20120529	5	456	8.96	-0.0248959569733723	-0.121740028932476
2	D	26	50	20120529	5	458	9	-0.0270975339365966	-0.122315967405752
2	D	26	50	20120529	5	460	9.04	-0.0293381431941424	-0.123708472789943
2	D	26	50	20120529	5	462	9.08	-0.0304708575469251	-0.124359081739313
2	D	26	50	20120529	5	464	9.12	-0.0328750206029594	-0.125596518606389
2	D	26	50	20120529	5	466	9.16	-0.0345924415531052	-0.126633985675746
2	D	26	50	20120529	5	468	9.2	-0.0364973165109437	-0.127615520598711
2	D	26	50	20120529	5	470	9.24	-0.0393075709914134	-0.128038158321826
2	D	26	50	20120529	5	472	9.28	-0.0404495484430297	-0.128574852368747
2	D	26	50	20120529	5	474	9.32	-0.0427873848829886	-0.128996146588978
2	D	26	50	20120529	5	476	9.36	-0.0448170641877065	-0.129544578608466
2	D	26	50	20120529	5	478	9.4	-0.0471777401766978	-0.129747871808057
2	D	26	50	20120529	5	480	9.44	-0.0490215211086417	-0.130530285461440
2	D	26	50	20120529	5	482	9.48	-0.0515013445902629	-0.131375278064958
2	D	26	50	20120529	5	484	9.52	-0.0534765766728294	-0.131785824262115
2	D	26	50	20120529	5	486	9.56	-0.0552395352996837	-0.131799117869601
2	D	26	50	20120529	5	488	9.6	-0.0564083828089851	-0.130835331326844
2	D	26	50	20120529	5	490	9.64	-0.058382059256633	-0.130851453361455
2	D	26	50	20120529	5	492	9.68	-0.0596599426315933	-0.130133598557195
2	D	26	50	20120529	5	494	9.72	-0.0612968948300402	-0.128581499172490
2	D	26	50	20120529	5	496	9.76	-0.0630799352894802	-0.128272069245043
2	D	26	50	20120529	5	498	9.8	-0.0641441309951659	-0.127097564881492
2	D	26	50	20120529	5	500	9.84	-0.0662485514866552	-0.125780861344245
2	D	26	50	20120529	5	502	9.88	-0.067444481185676	-0.124504321472169
2	D	26	50	20120529	5	504	9.92	-0.0687531237056177	-0.123659541000685
2	D	26	50	20120529	5	506	9.96	-0.0704238048975277	-0.122420194945299
2	D	26	50	20120529	5	508	10	-0.0718098119703987	-0.121215207208411
2	D	26	50	20120529	5	510	10.04	-0.0742380661544687	-0.120045603094854
2	D	26	50	20120529	5	512	10.08	-0.0759558618712077	-0.119056127362736
2	D	26	50	20120529	5	514	10.12	-0.0772696097021107	-0.117342157093683
2	D	26	50	20120529	5	516	10.16	-0.0796562032759527	-0.116160473474983
2	D	26	50	20120529	5	518	10.2	-0.0810283864112517	-0.115484083412371
2	D	26	50	20120529	5	520	10.24	-0.0828310540336167	-0.113835565068304
2	D	26	50	20120529	5	522	10.28	-0.0828526490747147	-0.114259447299354
2	D	26	50	20120529	5	524	10.32	-0.0825881982096187	-0.114123675726298
2	D	26	50	20120529	5	526	10.36	-0.0819341032238177	-0.114401589904508
2	D	26	50	20120529	5	528	10.4	-0.0817426328496077	-0.114877317204755
2	D	26	50	20120529	5	530	10.44	-0.0811299813922527	-0.114777205026674
2	D	26	50	20120529	5	532	10.48	-0.0800763166278587	-0.115303368132303
2	D	26	50	20120529	5	534	10.52	-0.0798697969000247	-0.115201589303539
2	D	26	50	20120529	5	536	10.56	-0.0797779166469597	-0.115352866526225
2	D	26	50	20120529	5	538	10.6	-0.0786953547618707	-0.115602456623075
2	D	26	50	20120529	5	540	10.64	-0.0790417840516437	-0.115664735052828
2	D	26	50	20120529	5	542	10.68	-0.0784712542381367	-0.115301883915169
2	D	26	50	20120529	5	544	10.72	-0.0786485563137717	-0.115370654999387
2	D	26	50	20120529	5	546	10.76	-0.0776778012336857	-0.114921539662850
2	D	26	50	20120529	5	548	10.8	-0.0779165275540827	-0.115022224597423
2	D	26	50	20120529	5	550	10.84	-0.0775047227068547	-0.114543074900356
2	D	26	50	20120529	5	552	10.88	-0.0771126178545517	-0.114706077155555
2	D	26	50	20120529	5	554	10.92	-0.0769687569799187	-0.114796197914817
2	D	26	50	20120529	5	556	10.96	-0.0768248890342187	-0.114886325745147
2	D	26	50	20120529	5	558	11	-0.0767918954318087	-0.114364947631107
2	D	26	50	20120529	5	560	11.04	-0.0766904680351147	-0.114295255186753
2	D	26	50	20120529	5	562	11.08	-0.0765089395822487	-0.114786496409779
2	D	26	50	20120529	5	564	11.12	-0.0763202693508927	-0.114832331071336
2	D	26	50	20120529	5	566	11.16	-0.0753026790531547	-0.113933661992058
2	D	26	50	20120529	5	568	11.2	-0.0750857599058907	-0.114137853217261
2	D	26	50	20120529	5	570	11.24	-0.0742980500227167	-0.114439073634979
2	D	26	50	20120529	5	572	11.28	-0.0737977578328917	-0.114319940284485
2	D	26	50	20120529	5	574	11.32	-0.0731470286753687	-0.115146031923741
2	D	26	50	20120529	5	576	11.36	-0.0716837419023817	-0.114434258237799
2	D	26	50	20120529	5	578	11.4	-0.0697869916014587	-0.113987656665869
2	D	26	50	20120529	5	580	11.44	-0.0683056665344827	-0.113148257276991
2	D	26	50	20120529	5	582	11.48	-0.0663630957141396	-0.112444834522134
2	D	26	50	20120529	5	584	11.52	-0.0647553187414845	-0.111337321455033
2	D	26	50	20120529	5	586	11.56	-0.0631484044391025	-0.110230359931221
2	D	26	50	20120529	5	588	11.6	-0.0620970002950884	-0.109153372663864
2	D	26	50	20120529	5	590	11.64	-0.0606916750649548	-0.108273328777202
2	D	26	50	20120529	5	592	11.68	-0.0587624473495723	-0.106364380884304
2	D	26	50	20120529	5	594	11.72	-0.056777435980222	-0.104939723354773
2	D	26	50	20120529	5	596	11.76	-0.0548387188918359	-0.103721915771942
2	D	26	50	20120529	5	598	11.8	-0.052992420659751	-0.102936362564450
2	D	26	50	20120529	5	600	11.84	-0.050639098581284	-0.101307259251275
2	D	26	50	20120529	5	602	11.88	-0.0489714579485337	-0.0994803781714012
2	D	26	50	20120529	5	604	11.92	-0.047960365962115	-0.0980194248507917
2	D	26	50	20120529	5	606	11.96	-0.0474675408198993	-0.0962000108185275
2	D	26	50	20120529	5	608	12	-0.0464671190748087	-0.0946944461310929
2	D	26	50	20120529	5	610	12.04	-0.0458157818054544	-0.0929402061308506
2	D	26	50	20120529	5	612	12.08	-0.0449226847276123	-0.0907220333714719
2	D	26	50	20120529	5	614	12.12	-0.0443051754466699	-0.088556370361664
2	D	26	50	20120529	5	616	12.16	-0.0432007241519312	-0.0863430766390754
2	D	26	50	20120529	5	618	12.2	-0.0431602776440473	-0.0840217864977963
2	D	26	50	20120529	5	620	12.24	-0.0430867809652108	-0.0817759729343409
2	D	26	50	20120529	5	622	12.28	-0.0432259346300009	-0.0793924623460647
2	D	26	50	20120529	5	624	12.32	-0.0426521507110867	-0.0775436984326338
2	D	26	50	20120529	5	626	12.36	-0.0424052148809607	-0.0747232050459725
2	D	26	50	20120529	5	628	12.4	-0.0421796124624232	-0.0729632516229383
2	D	26	50	20120529	5	630	12.44	-0.0417251549341546	-0.0709998282236176
2	D	26	50	20120529	5	632	12.48	-0.0417431649438714	-0.0678404256278014
2	D	26	50	20120529	5	634	12.52	-0.0419405043043649	-0.0657305038455545
2	D	26	50	20120529	5	636	12.56	-0.0421956496442205	-0.0640170214801798
2	D	26	50	20120529	5	638	12.6	-0.0429987390998853	-0.0616427407567185
2	D	26	50	20120529	5	640	12.64	-0.0434487418554324	-0.059784888399829
2	D	26	50	20120529	5	642	12.68	-0.0434661366822496	-0.0580892463385436
2	D	26	50	20120529	5	644	12.72	-0.044104017709558	-0.0554841942459743
2	D	26	50	20120529	5	646	12.76	-0.0439307058374891	-0.0531871578672898
2	D	26	50	20120529	5	648	12.8	-0.0443226551263008	-0.0515224163723423
2	D	26	50	20120529	5	650	12.84	-0.0447609906199584	-0.0500651400069949
2	D	26	50	20120529	5	652	12.88	-0.0449469597034105	-0.0486768065528133
2	D	26	50	20120529	5	654	12.92	-0.0453809111350246	-0.0462977457875111
2	D	26	50	20120529	5	656	12.96	-0.0460658147632819	-0.044869248668158
2	D	26	50	20120529	5	658	13	-0.0463516273242375	-0.0431095427324972
2	D	26	50	20120529	5	660	13.04	-0.04689539243897	-0.0412784190119365
2	D	26	50	20120529	5	662	13.08	-0.0480643813696276	-0.0394719026073611
2	D	26	50	20120529	5	664	13.12	-0.0496997779331558	-0.0381477744489112
2	D	26	50	20120529	5	666	13.16	-0.050910839717294	-0.0362339899456298
2	D	26	50	20120529	5	668	13.2	-0.0517859550696905	-0.0344264835915608
2	D	26	50	20120529	5	670	13.24	-0.0524659089504795	-0.0325515192505665
2	D	26	50	20120529	5	672	13.28	-0.0527714497906302	-0.0310231079430318
2	D	26	50	20120529	5	674	13.32	-0.0525434078536975	-0.0292350470254454
2	D	26	50	20120529	5	676	13.36	-0.0518092188827915	-0.0286622198220061
2	D	26	50	20120529	5	678	13.4	-0.0514464023933647	-0.0296242385978104
2	D	26	50	20120529	5	680	13.44	-0.0512033697926709	-0.0301037277061330
2	D	26	50	20120529	5	682	13.48	-0.0506552913265732	-0.0306639684088671
2	D	26	50	20120529	5	684	13.52	-0.0502303201510801	-0.0315231031480088
2	D	26	50	20120529	5	686	13.56	-0.0491276578364978	-0.0320108654056713
2	D	26	50	20120529	5	688	13.6	-0.0487649120577491	-0.0330602118689521
2	D	26	50	20120529	5	690	13.64	-0.0480834732527196	-0.0347465908314039
2	D	26	50	20120529	5	692	13.68	-0.0464700677100863	-0.0372887104204477
2	D	26	50	20120529	5	694	13.72	-0.0448507931811691	-0.0384729728575789
2	D	26	50	20120529	5	696	13.76	-0.0423510999989965	-0.0408342145319951
2	D	26	50	20120529	5	698	13.8	-0.0398688723543192	-0.0426007086927554
2	D	26	50	20120529	5	700	13.84	-0.0386898425073688	-0.0431522519820809
2	D	26	50	20120529	5	702	13.88	-0.036485012852951	-0.0440893805991874
2	D	26	50	20120529	5	704	13.92	-0.0337376201653288	-0.0452230141907857
2	D	26	50	20120529	5	706	13.96	-0.0316780302437668	-0.0468016300797847
2	D	26	50	20120529	5	708	14	-0.0290726245978068	-0.0483844178987926
2	D	26	50	20120529	5	710	14.04	-0.0272048586038451	-0.0501770891525924
2	D	26	50	20120529	5	712	14.08	-0.0252270243683238	-0.051799955783958
2	D	26	50	20120529	5	714	14.12	-0.0233814827404947	-0.0533275822029656
2	D	26	50	20120529	5	716	14.16	-0.0210746034354161	-0.0551860143874157
2	D	26	50	20120529	5	718	14.2	-0.018713580964102	-0.056906539536331
2	D	26	50	20120529	5	720	14.24	-0.0163512149899037	-0.0583512223299054
2	D	26	50	20120529	5	722	14.28	-0.0135542824011915	-0.0603808026396739
2	D	26	50	20120529	5	724	14.32	-0.010990843542695	-0.0624741569100376
2	D	26	50	20120529	5	726	14.36	-0.0087337586971476	-0.0637995578606937
2	D	26	50	20120529	5	728	14.4	-0.0065383335629196	-0.0651241102832123
2	D	26	50	20120529	5	730	14.44	-0.003889652981951	-0.0662997460176131
2	D	26	50	20120529	5	732	14.48	-0.0015957278731037	-0.0670316722468193
2	D	26	50	20120529	5	734	14.52	0.000869741340859403	-0.0679166163834743
2	D	26	50	20120529	5	736	14.56	0.0033951732098672	-0.0688415827639444
2	D	26	50	20120529	5	738	14.6	0.0062223982530853	-0.0689963684383461
2	D	26	50	20120529	5	740	14.64	0.0090828573150193	-0.0690030859527674
2	D	26	50	20120529	5	742	14.68	0.0114731610781423	-0.0688305518981579
2	D	26	50	20120529	5	744	14.72	0.0137931784272154	-0.0694314512408102
2	D	26	50	20120529	5	746	14.76	0.0167836744262095	-0.0695496794946246
2	D	26	50	20120529	5	748	14.8	0.0188342840916505	-0.069388459148514
2	D	26	50	20120529	5	750	14.84	0.0215190271184596	-0.0694232488021484
2	D	26	50	20120529	5	752	14.88	0.0250052756817436	-0.0680123586416469
2	D	26	50	20120529	5	754	14.92	0.0279554665942101	-0.0678429358568746
2	D	26	50	20120529	5	756	14.96	0.0305486392928556	-0.0674333088985332
2	D	26	50	20120529	5	758	15	0.0324419884101606	-0.0662965640370978
2	D	26	50	20120529	5	760	15.04	0.0350231402935259	-0.0640640157968575
2	D	26	50	20120529	5	762	15.08	0.0372501731008729	-0.0626821170143846
2	D	26	50	20120529	5	764	15.12	0.0400145363512436	-0.061749726012712
2	D	26	50	20120529	5	766	15.16	0.0422252349919452	-0.0601322899614259
2	D	26	50	20120529	5	768	15.2	0.0453085741113092	-0.0580476684598099
2	D	26	50	20120529	5	770	15.24	0.0476065297288092	-0.0557410861395793
2	D	26	50	20120529	5	772	15.28	0.0498698371140311	-0.0535083257673047
2	D	26	50	20120529	5	774	15.32	0.0513672064338718	-0.0521610045064319
2	D	26	50	20120529	5	776	15.36	0.0534861933250535	-0.0489435979413549
2	D	26	50	20120529	5	778	15.4	0.0545788147233429	-0.0463783559605664
2	D	26	50	20120529	5	780	15.44	0.0561331768497472	-0.0444835926296989
2	D	26	50	20120529	5	782	15.48	0.0572957240376282	-0.0414292519594314
2	D	26	50	20120529	5	784	15.52	0.0575937412616271	-0.0393003938575843
2	D	26	50	20120529	5	786	15.56	0.0585240321561595	-0.0361954667681908
2	D	26	50	20120529	5	788	15.6	0.0592201151426274	-0.0337531128749046
2	D	26	50	20120529	5	790	15.64	0.059883560201396	-0.0310557458707310
2	D	26	50	20120529	5	792	15.68	0.0608386542804921	-0.0284816601054302
2	D	26	50	20120529	5	794	15.72	0.0616632609955085	-0.0251896749881415
2	D	26	50	20120529	5	796	15.76	0.0620424187226485	-0.0234378815773621
2	D	26	50	20120529	5	798	15.8	0.0619378659139823	-0.0212579137973709
2	D	26	50	20120529	5	800	15.84	0.06136372349193	-0.0190330447367743
2	D	26	50	20120529	5	802	15.88	0.0612935007174904	-0.0168856392240567
2	D	26	50	20120529	5	804	15.92	0.0610825707646625	-0.0142018154360631
2	D	26	50	20120529	5	806	15.96	0.06034336133561	-0.0123151131225012
2	D	26	50	20120529	5	808	16	0.0595740998683572	-0.0105823479552035
2	D	26	50	20120529	5	810	16.04	0.0590204352586881	-0.00916700302198053
2	D	26	50	20120529	5	812	16.08	0.0577804528071994	-0.0069964680464503
2	D	26	50	20120529	5	814	16.12	0.0578592245026236	-0.00396354564058496
2	D	26	50	20120529	5	816	16.16	0.0567668152363685	-0.00215964553109996
2	D	26	50	20120529	5	818	16.2	0.0556438589571661	-0.00097502954057814
2	D	26	50	20120529	5	820	16.24	0.0541479038508879	0.0009730496415908
2	D	26	50	20120529	5	822	16.28	0.0518251994960463	0.00386257079223151
2	D	26	50	20120529	5	824	16.32	0.0504253755566703	0.00603639381429425
2	D	26	50	20120529	5	826	16.36	0.0485811350053187	0.00854206204876783
2	D	26	50	20120529	5	828	16.4	0.0470448012734075	0.0103940482478006
2	D	26	50	20120529	5	830	16.44	0.0451559733968613	0.0121909522427926
2	D	26	50	20120529	5	832	16.48	0.0430996573796962	0.0137015232462380
2	D	26	50	20120529	5	834	16.52	0.0418242559495378	0.0149643381756912
2	D	26	50	20120529	5	836	16.56	0.0417667610971595	0.0165175052916353
2	D	26	50	20120529	5	838	16.6	0.0413827950439074	0.0175521510049352
2	D	26	50	20120529	5	840	16.64	0.0428411744958334	0.0182894795299497
2	D	26	50	20120529	5	842	16.68	0.0439956889506801	0.0189303091925356
2	D	26	50	20120529	5	844	16.72	0.0454447558062979	0.0194873042751441
2	D	26	50	20120529	5	846	16.76	0.0467104203760793	0.0196314692056924
2	D	26	50	20120529	5	848	16.8	0.0487154428673372	0.0198064569208326
2	D	26	50	20120529	5	850	16.84	0.0508209169479305	0.0201554918990941
2	D	26	50	20120529	5	852	16.88	0.0529781795291778	0.0199099632114627
2	D	26	50	20120529	5	854	16.92	0.0548654524779122	0.0191513741068583
2	D	26	50	20120529	5	856	16.96	0.056805359627011	0.0177586261850417
2	D	26	50	20120529	5	858	17	0.0594408102401035	0.0161332068981960
2	D	26	50	20120529	5	860	17.04	0.0619682290791664	0.0143063894579327
2	D	26	50	20120529	5	862	17.08	0.0641956790795143	0.0131585500911004
2	D	26	50	20120529	5	864	17.12	0.0670485013882115	0.0108287039577689
2	D	26	50	20120529	5	866	17.16	0.0687324054769291	0.00933939565523383
2	D	26	50	20120529	5	868	17.2	0.0708153299222703	0.00763689465817093
2	D	26	50	20120529	5	870	17.24	0.0725900265216923	0.00485626795183296
2	D	26	50	20120529	5	872	17.28	0.074606482929602	0.00146406459044674
2	D	26	50	20120529	5	874	17.32	0.0757460562181622	-0.00123552767876727
2	D	26	50	20120529	5	876	17.36	0.0764533751313831	-0.00360468894913279
2	D	26	50	20120529	5	878	17.4	0.0778570528027166	-0.00585265211720295
2	D	26	50	20120529	5	880	17.44	0.0796041015269942	-0.00815930514811158
2	D	26	50	20120529	5	882	17.48	0.0812408415934067	-0.0104559172627274
2	D	26	50	20120529	5	884	17.52	0.083384011536505	-0.0132480698095987
2	D	26	50	20120529	5	886	17.56	0.0849655265633068	-0.0151930377219304
2	D	26	50	20120529	5	888	17.6	0.0858279139936419	-0.0178531734327542
2	D	26	50	20120529	5	890	17.64	0.0866463193821872	-0.0208807218270826
2	D	26	50	20120529	5	892	17.68	0.0863919023623163	-0.0239519694204882
2	D	26	50	20120529	5	894	17.72	0.086111110259507	-0.0242469036589211
2	D	26	50	20120529	5	896	17.76	0.084919140358461	-0.0246071745639357
2	D	26	50	20120529	5	898	17.8	0.0836090836249567	-0.0246114879153009
2	D	26	50	20120529	5	900	17.84	0.0822704597774924	-0.0243579901342455
2	D	26	50	20120529	5	902	17.88	0.0811751513734344	-0.0236135481150123
2	D	26	50	20120529	5	904	17.92	0.0797750799466851	-0.0235253011887202
2	D	26	50	20120529	5	906	17.96	0.0782287788375863	-0.0243117453507559
2	D	26	50	20120529	5	908	18	0.0758741132562351	-0.0260208224408838
2	D	26	50	20120529	5	910	18.04	0.0737184982337879	-0.0274416120963219
2	D	26	50	20120529	5	912	18.08	0.0730649194359372	-0.0266980893159043
2	D	26	50	20120529	5	914	18.12	0.0727553480871337	-0.0272862607364952
2	D	26	50	20120529	5	916	18.16	0.0723317204145249	-0.0286951709980094
2	D	26	50	20120529	5	918	18.2	0.0716035064959199	-0.0307329466753719
2	D	26	50	20120529	5	920	18.24	0.0714288016234922	-0.0320554272750217
2	D	26	50	20120529	5	922	18.28	0.0714044559370159	-0.0340204982331425
2	D	26	50	20120529	5	924	18.32	0.0711976342745866	-0.0352010059332656
2	D	26	50	20120529	5	926	18.36	0.0715562151943942	-0.0368622048232394
2	D	26	50	20120529	5	928	18.4	0.0719109635954476	-0.0390212210293041
2	D	26	50	20120529	5	930	18.44	0.0732296823870215	-0.0422612196560399
2	D	26	50	20120529	5	932	18.48	0.0735427044169171	-0.0437231770682787
2	D	26	50	20120529	5	934	18.52	0.0741542061186466	-0.0464800492294095
2	D	26	50	20120529	5	936	18.56	0.0749775442840975	-0.0487013714423917
2	D	26	50	20120529	5	938	18.6	0.0757934182303661	-0.0517598769716003
2	D	26	50	20120529	5	940	18.64	0.0766366642801345	-0.0537054600668317
2	D	26	50	20120529	5	942	18.68	0.0768991493883788	-0.0569673365773774
2	D	26	50	20120529	5	944	18.72	0.0777368446499148	-0.0590238293712379
2	D	26	50	20120529	5	946	18.76	0.0788617878991723	-0.0603473140625169
2	D	26	50	20120529	5	948	18.8	0.0796171476471071	-0.0625889556959633
2	D	26	50	20120529	5	950	18.84	0.0800526547136399	-0.064463000798142
2	D	26	50	20120529	5	952	18.88	0.080751170147435	-0.0667971249274997
2	D	26	50	20120529	5	954	18.92	0.0807441697903012	-0.0694614325683325
2	D	26	50	20120529	5	956	18.96	0.0807282598877245	-0.0712446851598069
2	D	26	50	20120529	5	958	19	0.0814945515064964	-0.0734845873105715
2	D	26	50	20120529	5	960	19.04	0.0805871920848778	-0.0749908661758551
2	D	26	50	20120529	5	962	19.08	0.0794979647991381	-0.0749854921643181
2	D	26	50	20120529	5	964	19.12	0.0788092427942624	-0.0748522732467425
2	D	26	50	20120529	5	966	19.16	0.0781495828780934	-0.0744607482219995
2	D	26	50	20120529	5	968	19.2	0.0769632698312968	-0.074214321508756
2	D	26	50	20120529	5	970	19.24	0.077071881432887	-0.0734738392874975
2	D	26	50	20120529	5	972	19.28	0.0766865789478185	-0.0722933245163065
2	D	26	50	20120529	5	974	19.32	0.075659506348145	-0.0711657013323483
2	D	26	50	20120529	5	976	19.36	0.0752045538451296	-0.0704211178917589
2	D	26	50	20120529	5	978	19.4	0.0751938058220556	-0.0694126422004306
2	D	26	50	20120529	5	980	19.44	0.0750793252341814	-0.0692983030339128
2	D	26	50	20120529	5	982	19.48	0.0749437021535499	-0.0681409106544666
2	D	26	50	20120529	5	984	19.52	0.0747774613492929	-0.0672739270300538
2	D	26	50	20120529	5	986	19.56	0.0744895274679937	-0.0650325399550487
2	D	26	50	20120529	5	988	19.6	0.0738173517617978	-0.0627792734861197
2	D	26	50	20120529	5	990	19.64	0.0726831524847746	-0.0604659029407897
2	D	26	50	20120529	5	992	19.68	0.0716222801809604	-0.0581322384308398
2	D	26	50	20120529	5	994	19.72	0.0706142641090399	-0.0559579911447083
2	D	26	50	20120529	5	996	19.76	0.0691941744893152	-0.0537039539293878
2	D	26	50	20120529	5	998	19.8	0.0679475240208799	-0.0517728665231707
2	D	26	50	20120529	5	1000	19.84	0.0669275578443573	-0.0488939873295869
2	D	26	50	20120529	5	1002	19.88	0.0652006899476148	-0.0457760424043517
2	D	26	50	20120529	5	1004	19.92	0.0638803801657833	-0.0435728390955306
2	D	26	50	20120529	5	1006	19.96	0.0624480646698118	-0.0413003393221533
2	D	26	50	20120529	5	1008	20	0.0611396272108364	-0.0396922441514467
2	D	26	50	20120529	5	1010	20.04	0.0590979341619062	-0.0373604817587381
2	D	26	50	20120529	5	1012	20.08	0.0578129302216593	-0.0357535603852882
2	D	26	50	20120529	5	1014	20.12	0.0561951194037792	-0.0346118162789098
2	D	26	50	20120529	5	1016	20.16	0.0535220789941987	-0.0337316451130278
2	D	26	50	20120529	5	1018	20.2	0.0510049061323952	-0.0326275827270187
2	D	26	50	20120529	5	1020	20.24	0.047916617265563	-0.0315512954953747
2	D	26	50	20120529	5	1022	20.28	0.0451512357814274	-0.0305585458588600
2	D	26	50	20120529	5	1024	20.32	0.0424127597103159	-0.030504798672422
2	D	26	50	20120529	5	1026	20.36	0.0404136981292234	-0.0307065362370946
2	D	26	50	20120529	5	1028	20.4	0.0377124795144127	-0.0304029752959312
2	D	26	50	20120529	5	1030	20.44	0.0342568486747540	-0.0309408007137017
2	D	26	50	20120529	5	1032	20.48	0.0319378212751746	-0.0304476644445022
2	D	26	50	20120529	5	1034	20.52	0.0285492948690506	-0.0311613473187538
2	D	26	50	20120529	5	1036	20.56	0.0260453590461909	-0.0313995715933355
2	D	26	50	20120529	5	1038	20.6	0.0233935671953851	-0.0319665298104909
2	D	26	50	20120529	5	1040	20.64	0.0204034954604597	-0.0323596811808306
2	D	26	50	20120529	5	1042	20.68	0.0182904482662399	-0.0324413520140576
2	D	26	50	20120529	5	1044	20.72	0.0156526217743626	-0.0335128662749287
2	D	26	50	20120529	5	1046	20.76	0.0136960643818872	-0.0339246923353595
2	D	26	50	20120529	5	1048	20.8	0.0127483433051985	-0.0341849924836499
2	D	26	50	20120529	5	1050	20.84	0.0128363568862528	-0.0339395345066966
2	D	26	50	20120529	5	1052	20.88	0.0129910294235695	-0.0335535531991182
2	D	26	50	20120529	5	1054	20.92	0.0138646457095899	-0.0330386946096006
2	D	26	50	20120529	5	1056	20.96	0.0141225911922989	-0.0319394193365002
2	D	26	50	20120529	5	1058	21	0.0148668988612437	-0.0319906209385259
2	D	26	50	20120529	5	1060	21.04	0.0155086972601199	-0.0313898913015011
2	D	26	50	20120529	5	1062	21.08	0.0158993808277932	-0.0297992616682897
2	D	26	50	20120529	5	1064	21.12	0.0157074296209723	-0.0282646561053518
2	D	26	50	20120529	5	1066	21.16	0.0160773383914145	-0.0273067597620818
2	D	26	50	20120529	5	1068	21.2	0.0156575856639665	-0.0250483879821926
2	D	26	50	20120529	5	1070	21.24	0.0158870347433937	-0.0223917100235288
2	D	26	50	20120529	5	1072	21.28	0.015301777309848	-0.0206105936016404
2	D	26	50	20120529	5	1074	21.32	0.0150621027592581	-0.0183640085846868
2	D	26	50	20120529	5	1076	21.36	0.0139706905135644	-0.0156188149991541
2	D	26	50	20120529	5	1078	21.4	0.0139246578621092	-0.0137123844063970
2	D	26	50	20120529	5	1080	21.44	0.0137055325416873	-0.0106340021055692
2	D	26	50	20120529	5	1082	21.48	0.0133267707943447	-0.0081760635788257
2	D	26	50	20120529	5	1084	21.52	0.0131830159857295	-0.00590108893171422
2	D	26	50	20120529	5	1086	21.56	0.0132941024610539	-0.00391348248047695
2	D	26	50	20120529	5	1088	21.6	0.0132034513717058	-0.00141343574491379
2	D	26	50	20120529	5	1090	21.64	0.0141321866313196	0.00064327625204883
2	D	26	50	20120529	5	1092	21.68	0.0154092285492103	0.00340877794433723
2	D	26	50	20120529	5	1094	21.72	0.0159026476611223	0.0035924842860895
2	D	26	50	20120529	5	1096	21.76	0.0163278946082601	0.00297757715810186
2	D	26	50	20120529	5	1098	21.8	0.0167089898079806	0.00230692173148548
2	D	26	50	20120529	5	1100	21.84	0.0172289749216617	0.00067899928663438
2	D	26	50	20120529	5	1102	21.88	0.0188808612153273	0.00028508424097098
2	D	26	50	20120529	5	1104	21.92	0.0212411412245211	-0.00080439760321001
2	D	26	50	20120529	5	1106	21.96	0.0228636825867674	-0.00058727339497887
2	D	26	50	20120529	5	1108	22	0.0258674156247053	-0.000145034671889180
2	D	26	50	20120529	5	1110	22.04	0.0271303507623114	0.00075357076777831
2	D	26	50	20120529	5	1112	22.08	0.0278559179802343	0.00171444898034456
2	D	26	50	20120529	5	1114	22.12	0.0291906831459937	0.00194799432935519
2	D	26	50	20120529	5	1116	22.16	0.0305772559042902	0.00107691655667929
2	D	26	50	20120529	5	1118	22.2	0.0317062720886073	0.00087657199236571
2	D	26	50	20120529	5	1120	22.24	0.0326832956703084	0.00154491517980761
2	D	26	50	20120529	5	1122	22.28	0.0326077200975352	0.00160555665736217
2	D	26	50	20120529	5	1124	22.32	0.0340971627503587	0.0023684329503809
2	D	26	50	20120529	5	1126	22.36	0.0355014273203205	0.00336384837946064
2	D	26	50	20120529	5	1128	22.4	0.0364372760741531	0.00279794375140923
2	D	26	50	20120529	5	1130	22.44	0.0366567839393436	0.00191355752200462
2	D	26	50	20120529	5	1132	22.48	0.0371081259551343	0.00065891391851477
2	D	26	50	20120529	5	1134	22.52	0.0382958991774341	0.0002568494671982
2	D	26	50	20120529	5	1136	22.56	0.0405039037412994	-0.00046143667219891
2	D	26	50	20120529	5	1138	22.6	0.0434789565281924	0.00020185777282532
2	D	26	50	20120529	5	1140	22.64	0.0468939216568651	0.00100690591427401
2	D	26	50	20120529	5	1142	22.68	0.049743328639809	0.00295762260473678
2	D	26	50	20120529	5	1144	22.72	0.0514621850167207	0.00399294714054668
2	D	26	50	20120529	5	1146	22.76	0.0518179657936748	0.00647874567446893
2	D	26	50	20120529	5	1148	22.8	0.0521571224902031	0.00886138440008383
2	D	26	50	20120529	5	1150	22.84	0.0529588755140514	0.0123585577631372
2	D	26	50	20120529	5	1152	22.88	0.0535438720251949	0.0145515009525632
2	D	26	50	20120529	5	1154	22.92	0.0541564725708623	0.0181987944994761
2	D	26	50	20120529	5	1156	22.96	0.0548990563134745	0.0208151093888562
2	D	26	50	20120529	5	1158	23	0.0556289107198118	0.0226728415375929
2	D	26	50	20120529	5	1160	23.04	0.0559932121334792	0.0242173041690606
2	D	26	50	20120529	5	1162	23.08	0.0561288422851785	0.0251915488211116
2	D	26	50	20120529	5	1164	23.12	0.0562583347500172	0.0264294594497314
2	D	26	50	20120529	5	1166	23.16	0.0566914447245618	0.0270765257941274
2	D	26	50	20120529	5	1168	23.2	0.0568191199249728	0.0274381684862975
2	D	26	50	20120529	5	1170	23.24	0.0571682114717768	0.0274774199837211
2	D	26	50	20120529	5	1172	23.28	0.0575446044114024	0.0274988453191911
2	D	26	50	20120529	5	1174	23.32	0.057560556740386	0.0262130706325527
2	D	26	50	20120529	5	1176	23.36	0.0571523652088104	0.0248566064809991
2	D	26	50	20120529	5	1178	23.4	0.0577420851932522	0.0239286066124377
2	D	26	50	20120529	5	1180	23.44	0.0577903445239614	0.0231141263736348
2	D	26	50	20120529	5	1182	23.48	0.0573759148963622	0.0216765019199502
2	D	26	50	20120529	5	1184	23.52	0.057098709946254	0.0197213707618524
2	D	26	50	20120529	5	1186	23.56	0.0575277894121458	0.0167918202963288
2	D	26	50	20120529	5	1188	23.6	0.0585780904695813	0.0146217449402063
2	D	26	50	20120529	5	1190	23.64	0.0599090917059443	0.0126048501260923
2	D	26	50	20120529	5	1192	23.68	0.0610931066557021	0.0102963939728916
2	D	26	50	20120529	5	1194	23.72	0.0625645251566732	0.00778270007645163
2	D	26	50	20120529	5	1196	23.76	0.0635576566308497	0.00496975859021341
2	D	26	50	20120529	5	1198	23.8	0.0648061243637127	0.00248116698450547
2	D	26	50	20120529	5	1200	23.84	0.0662324294520441	0.00026474077887624
2	D	26	50	20120529	5	1202	23.88	0.0674849984042379	-0.0033844958974713
2	D	26	50	20120529	5	1204	23.92	0.0678397538763592	-0.00563726739165352
2	D	26	50	20120529	5	1206	23.96	0.0687397593874535	-0.00782265160958867
2	D	26	50	20120529	5	1208	24	0.0691832567606137	-0.0098021263328423
2	D	26	50	20120529	5	1210	24.04	0.0698883836428129	-0.0122444731550606
2	D	26	50	20120529	5	1212	24.08	0.0714172899250944	-0.0153803503082667
2	D	26	50	20120529	5	1214	24.12	0.0724771015687368	-0.0176637395260744
2	D	26	50	20120529	5	1216	24.16	0.0743712992141794	-0.0209218047310695
2	D	26	50	20120529	5	1218	24.2	0.0761329143381494	-0.0231338468746554
2	D	26	50	20120529	5	1220	24.24	0.0770638911262596	-0.0253106043898600
2	D	26	50	20120529	5	1222	24.28	0.0789283902868923	-0.0276167624460218
2	D	26	50	20120529	5	1224	24.32	0.0807168047578693	-0.0300076318945698
2	D	26	50	20120529	5	1226	24.36	0.0822252756541746	-0.0315527309221405
2	D	26	50	20120529	5	1228	24.4	0.083833377895949	-0.0333565603209474
2	D	26	50	20120529	5	1230	24.44	0.0851728502715507	-0.0349125487929484
2	D	26	50	20120529	5	1232	24.48	0.085375648496395	-0.0368780228019345
2	D	26	50	20120529	5	1234	24.52	0.0848902196911104	-0.0380547191965071
2	D	26	50	20120529	5	1236	24.56	0.0838745315106141	-0.0383764527819469
2	D	26	50	20120529	5	1238	24.6	0.0825096032908897	-0.0390143338092553
2	D	26	50	20120529	5	1240	24.64	0.080776088590404	-0.0397714754662786
2	D	26	50	20120529	5	1242	24.68	0.078807793225361	-0.0409681759116909
2	D	26	50	20120529	5	1244	24.72	0.0771526118140951	-0.0413787079667122
2	D	26	50	20120529	5	1246	24.76	0.0752585060925341	-0.042046266265627
2	D	26	50	20120529	5	1248	24.8	0.0728527096198353	-0.0425896848980367
2	D	26	50	20120529	5	1250	24.84	0.0698042945043942	-0.043334346120372
2	D	26	50	20120529	5	1252	24.88	0.0674033346420787	-0.0428288142692983
2	D	26	50	20120529	5	1254	24.92	0.0651700792950572	-0.0440158344228762
2	D	26	50	20120529	5	1256	24.96	0.0624133386557877	-0.0460468006619358
2	D	26	50	20120529	5	1258	25	0.0597154505139164	-0.0485656493668107
2	D	26	50	20120529	5	1260	25.04	0.0577699169161597	-0.0497238902743943
2	D	26	50	20120529	5	1262	25.08	0.0559087411573986	-0.0504122587258794
2	D	26	50	20120529	5	1264	25.12	0.0537512876573203	-0.0514335330499471
2	D	26	50	20120529	5	1266	25.16	0.0515889551204519	-0.0523819046648745
2	D	26	50	20120529	5	1268	25.2	0.0491349410363439	-0.0549706933014766
2	D	26	50	20120529	5	1270	25.24	0.0473091206166422	-0.0567055797891178
2	D	26	50	20120529	5	1272	25.28	0.045037893635471	-0.0590767916691488
2	D	26	50	20120529	5	1274	25.32	0.0433554744709938	-0.0615453721529491
2	D	26	50	20120529	5	1276	25.36	0.0418610042889561	-0.0634450145206068
2	D	26	50	20120529	5	1278	25.4	0.0398072833536778	-0.0664332477779011
2	D	26	50	20120529	5	1280	25.44	0.0395869488806601	-0.0670825132243866
2	D	26	50	20120529	5	1282	25.48	0.0393012777410608	-0.0671421930367188
2	D	26	50	20120529	5	1284	25.52	0.0378625982840586	-0.0681561841609403
2	D	26	50	20120529	5	1286	25.56	0.0364165649165321	-0.0692970302417066
2	D	26	50	20120529	5	1288	25.6	0.0345642279925358	-0.0709955007301167
2	D	26	50	20120529	5	1290	25.64	0.0349936539407504	-0.0716940515192509
2	D	26	50	20120529	5	1292	25.68	0.0353221757512897	-0.0717299725437352
2	D	26	50	20120529	5	1294	25.72	0.0359671278464099	-0.0722549993287662
2	D	26	50	20120529	5	1296	25.76	0.0362945889967774	-0.073143478999327
2	D	26	50	20120529	5	1298	25.8	0.0369883314597996	-0.0739868452572483
2	D	26	50	20120529	5	1300	25.84	0.0380448197015704	-0.0762186863907074
2	D	26	50	20120529	5	1302	25.88	0.0380825084930076	-0.0797063491675538
2	D	26	50	20120529	5	1304	25.92	0.0388344458441214	-0.0812150321958934
2	D	26	50	20120529	5	1306	25.96	0.0396115561966454	-0.0839050078128833
2	D	26	50	20120529	5	1308	26	0.0407932023386862	-0.0858175195239585
2	D	26	50	20120529	5	1310	26.04	0.0412562158590072	-0.0881597400259609
2	D	26	50	20120529	5	1312	26.08	0.0421507766478863	-0.090956559477588
2	D	26	50	20120529	5	1314	26.12	0.0429347459361878	-0.09294699435595
2	D	26	50	20120529	5	1316	26.16	0.044267995772115	-0.094747358931529
2	D	26	50	20120529	5	1318	26.2	0.0449637888448026	-0.0970439003354668
2	D	26	50	20120529	5	1320	26.24	0.0457328381800211	-0.0986150916032633
2	D	26	50	20120529	5	1322	26.28	0.0467425866635555	-0.100357968397532
2	D	26	50	20120529	5	1324	26.32	0.0471592846897087	-0.102364666731861
2	D	26	50	20120529	5	1326	26.36	0.0481807004351327	-0.104414498579843
2	D	26	50	20120529	5	1328	26.4	0.0493945199357175	-0.105653208239126
2	D	26	50	20120529	5	1330	26.44	0.0505055261103178	-0.107315333438983
2	D	26	50	20120529	5	1332	26.48	0.0516716866138507	-0.108717243343363
2	D	26	50	20120529	5	1334	26.52	0.0522098655850118	-0.109916567154934
2	D	26	50	20120529	5	1336	26.56	0.0533179019111311	-0.111193177737688
2	D	26	50	20120529	5	1338	26.6	0.0551007302385367	-0.112552590524519
2	D	26	50	20120529	5	1340	26.64	0.0560655067307877	-0.114885901481079
2	D	26	50	20120529	5	1342	26.68	0.0566695173432772	-0.116311570173307
2	D	26	50	20120529	5	1344	26.72	0.0580666189215456	-0.118064629305225
2	D	26	50	20120529	5	1346	26.76	0.0594018486564601	-0.119456851846703
2	D	26	50	20120529	5	1348	26.8	0.0604700041601205	-0.120784374117702
2	D	26	50	20120529	5	1350	26.84	0.0613761615002111	-0.122924432790963
2	D	26	50	20120529	5	1352	26.88	0.0624608633025513	-0.123901654362563
2	D	26	50	20120529	5	1354	26.92	0.0630653688897876	-0.124230529726493
2	D	26	50	20120529	5	1356	26.96	0.0645765975025395	-0.125508130258741
2	D	26	50	20120529	5	1358	27	0.0659515666385568	-0.126852693803167
2	D	26	50	20120529	5	1360	27.04	0.0669323237440625	-0.127460098528206
2	D	26	50	20120529	5	1362	27.08	0.0682432997163824	-0.128499545496551
2	D	26	50	20120529	5	1364	27.12	0.0698474421601822	-0.129770499225055
2	D	26	50	20120529	5	1366	27.16	0.0700461391656956	-0.130348205465285
2	D	26	50	20120529	5	1368	27.2	0.0698619378491965	-0.131440331888827
2	D	26	50	20120529	5	1370	27.24	0.0692203798666259	-0.131610956755128
2	D	26	50	20120529	5	1372	27.28	0.0690501792643943	-0.132140367602202
2	D	26	50	20120529	5	1374	27.32	0.0678271673756541	-0.132652030069069
2	D	26	50	20120529	5	1376	27.36	0.0668827555587013	-0.131630685034323
2	D	26	50	20120529	5	1378	27.4	0.0661067765770272	-0.131733498360307
2	D	26	50	20120529	5	1380	27.44	0.0652814415420263	-0.130445998333123
2	D	26	50	20120529	5	1382	27.48	0.0640734203170472	-0.130022017107123
2	D	26	50	20120529	5	1384	27.52	0.0619684341401329	-0.128831885683708
2	D	26	50	20120529	5	1386	27.56	0.0609431293074125	-0.127984771759847
2	D	26	50	20120529	5	1388	27.6	0.0591796049951332	-0.126803903435265
2	D	26	50	20120529	5	1390	27.64	0.0568090295112053	-0.126295140106202
2	D	26	50	20120529	5	1392	27.68	0.0546751226669405	-0.125619004602031
2	D	26	50	20120529	5	1394	27.72	0.0529600351691726	-0.125513999245025
2	D	26	50	20120529	5	1396	27.76	0.0501535283546432	-0.124851440191053
2	D	26	50	20120529	5	1398	27.8	0.0480628257347089	-0.124690573398333
2	D	26	50	20120529	5	1400	27.84	0.0453003009619693	-0.124207195202714
2	D	26	50	20120529	5	1402	27.88	0.0429155126317395	-0.123899886595610
2	D	26	50	20120529	5	1404	27.92	0.0399584627834955	-0.124070370040554
2	D	26	50	20120529	5	1406	27.96	0.0373901802435479	-0.123935524777382
2	D	26	50	20120529	5	1408	28	0.0342171799843295	-0.123878461260140
2	D	26	50	20120529	5	1410	28.04	0.0309640645268026	-0.123347989752894
2	D	26	50	20120529	5	1412	28.08	0.0282687856089539	-0.123640519828271
2	D	26	50	20120529	5	1414	28.12	0.0255427475461235	-0.123190517072724
2	D	26	50	20120529	5	1416	28.16	0.0226866018355548	-0.123337453861854
2	D	26	50	20120529	5	1418	28.2	0.0198707612115137	-0.123936514726876
2	D	26	50	20120529	5	1420	28.24	0.0175504610197282	-0.125020509422435
2	D	26	50	20120529	5	1422	28.28	0.0160323734711988	-0.126115888537171
2	D	26	50	20120529	5	1424	28.32	0.0144110483326161	-0.126807792522562
2	D	26	50	20120529	5	1426	28.36	0.0123827832414607	-0.127955568249784
2	D	26	50	20120529	5	1428	28.4	0.0105399922590104	-0.129009086643074
2	D	26	50	20120529	5	1430	28.44	0.0093092729063552	-0.130087778037774
2	D	26	50	20120529	5	1432	28.48	0.0076788260902953	-0.130927962315180
2	D	26	50	20120529	5	1434	28.52	0.0064864319251804	-0.131820118941003
2	D	26	50	20120529	5	1436	28.56	0.0043276349222179	-0.132800876046508
2	D	26	50	20120529	5	1438	28.6	0.003048832308442	-0.133784815132529
2	D	26	50	20120529	5	1440	28.64	0.0023480187776080	-0.135126125985762
2	D	26	50	20120529	5	1442	28.68	0.00122202193924650	-0.136933208075763
2	D	26	50	20120529	5	1444	28.72	0.000309429927447202	-0.138540744632112
2	D	26	50	20120529	5	1446	28.76	-0.000399161777979898	-0.139994485463553
2	D	26	50	20120529	5	1448	28.8	-0.00158278781900800	-0.141496450977472
2	D	26	50	20120529	5	1450	28.84	-0.0016573875844232	-0.142169970186552
2	D	26	50	20120529	5	1452	28.88	-0.00170009683400690	-0.143336413532797
2	D	26	50	20120529	5	1454	28.92	-0.00177950492553410	-0.143999467561516
2	D	26	50	20120529	5	1456	28.96	-0.00182956808564209	-0.144387810605744
2	D	26	50	20120529	5	1458	29	-0.00207938891143530	-0.143402598727516
2	D	26	50	20120529	5	1460	29.04	-0.00247197459635010	-0.144130070184001
2	D	26	50	20120529	5	1462	29.08	-0.0021156634893102	-0.143069339301543
2	D	26	50	20120529	5	1464	29.12	-0.00196978736035140	-0.142396385777888
2	D	26	50	20120529	5	1466	29.16	-0.00164055844303090	-0.141677682445490
2	D	26	50	20120529	5	1468	29.2	-0.0011989702581800	-0.141170333329989
2	D	26	50	20120529	5	1470	29.24	-0.00138522218434450	-0.139609465821197
2	D	26	50	20120529	5	1472	29.28	-0.00128099464479760	-0.138822738816449
2	D	26	50	20120529	5	1474	29.32	-0.0011219663297087	-0.137551997219979
2	D	26	50	20120529	5	1476	29.36	-0.0009031874916096	-0.135790877070756
2	D	26	50	20120529	5	1478	29.4	-0.000378160706578597	-0.133463435100480
2	D	26	50	20120529	5	1480	29.44	-0.000145027600821399	-0.131445140214939
2	D	26	50	20120529	5	1482	29.48	0.000108540890912105	-0.128851896805616
2	D	26	50	20120529	5	1484	29.52	-0.000241052701706497	-0.126143394990959
2	D	26	50	20120529	5	1486	29.56	-0.0004990759661615	-0.124297209895959
2	D	26	50	20120529	5	1488	29.6	-0.000958341820542198	-0.120780414319728
2	D	26	50	20120529	5	1490	29.64	-0.00170525871350950	-0.118545744759144
2	D	26	50	20120529	5	1492	29.68	-0.0025629085284107	-0.115846788886033
2	D	26	50	20120529	5	1494	29.72	-0.0036104165140604	-0.112829281407997
2	D	26	50	20120529	5	1496	29.76	-0.0039877286925016	-0.110306607255436
2	D	26	50	20120529	5	1498	29.8	-0.0055173420815643	-0.107245259156967
2	D	26	50	20120529	5	1500	29.84	-0.0071563448896766	-0.104585476999534
2	D	26	50	20120529	5	1502	29.88	-0.0088334607532949	-0.102319906872612
2	D	26	50	20120529	5	1504	29.92	-0.010813218319261	-0.100554968346770
2	D	26	50	20120529	5	1506	29.96	-0.0132265030527725	-0.0987995757624748
2	D	26	50	20120529	5	1508	30	-0.0155965835619536	-0.096517317915517
2	D	26	50	20120529	5	1510	30.04	-0.0176138884980007	-0.0956551426172164
2	D	26	50	20120529	5	1512	30.08	-0.0200848731448571	-0.0941712790368964
2	D	26	50	20120529	5	1514	30.12	-0.0233861425741827	-0.0932996285077277
2	D	26	50	20120529	5	1516	30.16	-0.0263455965854828	-0.092983339644503
2	D	26	50	20120529	5	1518	30.2	-0.0290601088077798	-0.0922077142162195
2	D	26	50	20120529	5	1520	30.24	-0.0321710958022881	-0.0919138406379584
2	D	26	50	20120529	5	1522	30.28	-0.0340157959730476	-0.0903746105966715
2	D	26	50	20120529	5	1524	30.32	-0.03577281490294	-0.0902679788940685
2	D	26	50	20120529	5	1526	30.36	-0.0373114085481238	-0.0889853579036743
2	D	26	50	20120529	5	1528	30.4	-0.0397662711603691	-0.0884354409599455
2	D	26	50	20120529	5	1530	30.44	-0.0417496278998514	-0.088638458387892
2	D	26	50	20120529	5	1532	30.48	-0.0435531815270137	-0.0888911712804202
2	D	26	50	20120529	5	1534	30.52	-0.0463321111770768	-0.0890099652196596
2	D	26	50	20120529	5	1536	30.56	-0.0479031468813814	-0.0894683259773603
2	D	26	50	20120529	5	1538	30.6	-0.0499413043964057	-0.0897268512876299
2	D	26	50	20120529	5	1540	30.64	-0.0511513055203722	-0.0892098148092263
2	D	26	50	20120529	5	1542	30.68	-0.053439916014652	-0.0889124170107678
2	D	26	50	20120529	5	1544	30.72	-0.0563468433058184	-0.0893727322116117
2	D	26	50	20120529	5	1546	30.76	-0.0589763471508812	-0.0895617559963585
2	D	26	50	20120529	5	1548	30.8	-0.0614432093652033	-0.0901156539512653
2	D	26	50	20120529	5	1550	30.84	-0.0635976647325293	-0.090776897786624
2	D	26	50	20120529	5	1552	30.88	-0.0649259011813779	-0.0919984883907342
2	D	26	50	20120529	5	1554	30.92	-0.0667281325188593	-0.0933739949279051
2	D	26	50	20120529	5	1556	30.96	-0.0691030072120167	-0.0946294064493594
2	D	26	50	20120529	5	1558	31	-0.0702531871022947	-0.0956853997163834
2	D	26	50	20120529	5	1560	31.04	-0.0720085160469797	-0.0966835445776384
2	D	26	50	20120529	5	1562	31.08	-0.0741374095041667	-0.0982160500334363
2	D	26	50	20120529	5	1564	31.12	-0.0761058745748367	-0.0997576630245758
2	D	26	50	20120529	5	1566	31.16	-0.0772370545059047	-0.100538499829837
2	D	26	50	20120529	5	1568	31.2	-0.0785387956636617	-0.101205343950902
2	D	26	50	20120529	5	1570	31.24	-0.0789156623648307	-0.101190515921701
2	D	26	50	20120529	5	1572	31.28	-0.0795967122611307	-0.101919436947087
2	D	26	50	20120529	5	1574	31.32	-0.0792972313260947	-0.101742327911603
2	D	26	50	20120529	5	1576	31.36	-0.0792719310454637	-0.101349020977772
2	D	26	50	20120529	5	1578	31.4	-0.0792542250916627	-0.100212728664676
2	D	26	50	20120529	5	1580	31.44	-0.0787064294682777	-0.100036446944126
2	D	26	50	20120529	5	1582	31.48	-0.0787732510590997	-0.0989400778798966
2	D	26	50	20120529	5	1584	31.52	-0.0789304408965577	-0.097404029819125
2	D	26	50	20120529	5	1586	31.56	-0.0781521991731837	-0.0969745331602324
2	D	26	50	20120529	5	1588	31.6	-0.0774985496646547	-0.0966368189615377
2	D	26	50	20120529	5	1590	31.64	-0.0767715024722387	-0.0954377072820015
2	D	26	50	20120529	5	1592	31.68	-0.0754114532893047	-0.094839070681049
2	D	26	50	20120529	5	1594	31.72	-0.0742394237994877	-0.09306387910688
2	D	26	50	20120529	5	1596	31.76	-0.0733167908713957	-0.090907769109686
2	D	26	50	20120529	5	1598	31.8	-0.0720872736002687	-0.0890231881164678
2	D	26	50	20120529	5	1600	31.84	-0.0710953442076207	-0.0863042211214492
2	D	26	50	20120529	5	1602	31.88	-0.0708022484468187	-0.0843501315316402
2	D	26	50	20120529	5	1604	31.92	-0.0709639637676757	-0.081990728334855
2	D	26	50	20120529	5	1606	31.96	-0.0706524832305627	-0.0791923532483093
2	D	26	50	20120529	5	1608	32	-0.0695006769946887	-0.077452092749131
2	D	26	50	20120529	5	1610	32.04	-0.0688952521686367	-0.0758612439128176
2	D	26	50	20120529	5	1612	32.08	-0.0680250865637083	-0.0742254230852206
2	D	26	50	20120529	5	1614	32.12	-0.0662104384311492	-0.073300739547463
2	D	26	50	20120529	5	1616	32.16	-0.0650453385877882	-0.0723812885998861
2	D	26	50	20120529	5	1618	32.2	-0.0642617935635554	-0.0721183155879628
2	D	26	50	20120529	5	1620	32.24	-0.0633192909349118	-0.0723211845234853
2	D	26	50	20120529	5	1622	32.28	-0.0618009205436699	-0.0724635251185381
2	D	26	50	20120529	5	1624	32.32	-0.0610093852128097	-0.07259462271577
2	D	26	50	20120529	5	1626	32.36	-0.0599297745792941	-0.072773379310054
2	D	26	50	20120529	5	1628	32.4	-0.0581494211256226	-0.0720859300973845
2	D	26	50	20120529	5	1630	32.44	-0.0565729265569672	-0.0713699844814331
2	D	26	50	20120529	5	1632	32.48	-0.0542328273753084	-0.0706751813582392
2	D	26	50	20120529	5	1634	32.52	-0.0519046075875736	-0.0691722966055053
2	D	26	50	20120529	5	1636	32.56	-0.049814894917133	-0.067104221402569
2	D	26	50	20120529	5	1638	32.6	-0.0477603961643955	-0.065131039929668
2	D	26	50	20120529	5	1640	32.64	-0.0452688347102066	-0.0629658789656748
2	D	26	50	20120529	5	1642	32.68	-0.0427157549660544	-0.0610079002885692
2	D	26	50	20120529	5	1644	32.72	-0.0403557153731662	-0.058875549079223
2	D	26	50	20120529	5	1646	32.76	-0.0376962160584455	-0.0566799118129607
2	D	26	50	20120529	5	1648	32.8	-0.0360227771500894	-0.0544745871837961
2	D	26	50	20120529	5	1650	32.84	-0.0345091443742815	-0.0528840211901951
2	D	26	50	20120529	5	1652	32.88	-0.0324240278979186	-0.0507812270443025
2	D	26	50	20120529	5	1654	32.92	-0.0305722566593472	-0.0484289656260074
2	D	26	50	20120529	5	1656	32.96	-0.0281748818284124	-0.0461185649291584
2	D	26	50	20120529	5	1658	33	-0.0260551878304495	-0.0436241043371667
2	D	26	50	20120529	5	1660	33.04	-0.0238429335548292	-0.0414750654077845
2	D	26	50	20120529	5	1662	33.08	-0.0215325328579803	-0.0392234959951303
2	D	26	50	20120529	5	1664	33.12	-0.0194002523593123	-0.0364782953385298
2	D	26	50	20120529	5	1666	33.16	-0.0169264392853311	-0.0343225388947263
2	D	26	50	20120529	5	1668	33.2	-0.0159941897050148	-0.0328486455200211
2	D	26	50	20120529	5	1670	33.24	-0.0151916235083681	-0.0310200673838727
2	D	26	50	20120529	5	1672	33.28	-0.014444848036757	-0.0283936606665115
2	D	26	50	20120529	5	1674	33.32	-0.0137185786618002	-0.0255842547141792
2	D	26	50	20120529	5	1676	33.36	-0.0133612068945886	-0.0228877737148024
2	D	26	50	20120529	5	1678	33.4	-0.0129588631360934	-0.0207876665746784
2	D	26	50	20120529	5	1680	33.44	-0.0125298614519475	-0.0180404860190905
2	D	26	50	20120529	5	1682	33.48	-0.011965165976492	-0.0154734055606709
2	D	26	50	20120529	5	1684	33.52	-0.0112946166158928	-0.0123309523143997
2	D	26	50	20120529	5	1686	33.56	-0.0107145062126073	-0.00989991920068038
2	D	26	50	20120529	5	1688	33.6	-0.0109673675975596	-0.00802368206747999
2	D	26	50	20120529	5	1690	33.64	-0.0106509373129786	-0.00559356819257619
2	D	26	50	20120529	5	1692	33.68	-0.0108733931063399	-0.00348950125447749
2	D	26	50	20120529	5	1694	33.72	-0.0107133041310793	-0.00110061170491687
2	D	26	50	20120529	5	1696	33.76	-0.0108416440118646	0.00161489046687383
2	D	26	50	20120529	5	1698	33.8	-0.0110474827958681	0.00468451171468275
2	D	26	50	20120529	5	1700	33.84	-0.0114556248299689	0.00744420806029763
2	D	26	50	20120529	5	1702	33.88	-0.0119543472427398	0.0101541947991950
2	D	26	50	20120529	5	1704	33.92	-0.0117050213916934	0.0121192445441124
2	D	26	50	20120529	5	1706	33.96	-0.0119778938985533	0.0153734206618111
2	D	26	50	20120529	5	1708	34	-0.0120988798688143	0.0174955188228300
2	D	26	50	20120529	5	1710	34.04	-0.0127084059141971	0.0201116724918640
2	D	26	50	20120529	5	1712	34.08	-0.0123810861851859	0.0212585289802704
2	D	26	50	20120529	5	1714	34.12	-0.0125518524728424	0.0221082591992223
2	D	26	50	20120529	5	1716	34.16	-0.0127469432337718	0.0217110773202298
2	D	26	50	20120529	5	1718	34.2	-0.0124674239231688	0.0223557465726376
2	D	26	50	20120529	5	1720	34.24	-0.0118803131627496	0.0230704193963829
2	D	26	50	20120529	5	1722	34.28	-0.0112561500069962	0.0251551823193552
2	D	26	50	20120529	5	1724	34.32	-0.010363887315156	0.0254934975588139
2	D	26	50	20120529	5	1726	34.36	-0.010183589228089	0.0260577546280651
2	D	26	50	20120529	5	1728	34.4	-0.0094804776002162	0.0257654013293835
2	D	26	50	20120529	5	1730	34.44	-0.0078777352278431	0.0263520312571915
2	D	26	50	20120529	5	1732	34.48	-0.005901173784528	0.0278020809912351
2	D	26	50	20120529	5	1734	34.52	-0.0039260831233177	0.0297978191704561
2	D	26	50	20120529	5	1736	34.56	-0.00189869060193019	0.0316037458479759
2	D	26	50	20120529	5	1738	34.6	-0.000240897138214700	0.033787485335538
2	D	26	50	20120529	5	1740	34.64	0.0016800008592855	0.0355617293866201
2	D	26	50	20120529	5	1742	34.68	0.0036414726438901	0.037712281524514
2	D	26	50	20120529	5	1744	34.72	0.0058265598769771	0.0399757161889565
2	D	26	50	20120529	5	1746	34.76	0.0076508953724384	0.042338301366257
2	D	26	50	20120529	5	1748	34.8	0.0094164702943831	0.0434524895213726
2	D	26	50	20120529	5	1750	34.84	0.0115538419618757	0.0457580111814314
2	D	26	50	20120529	5	1752	34.88	0.0138057649279205	0.0475522946386922
2	D	26	50	20120529	5	1754	34.92	0.0159773605636225	0.0492447547194622
2	D	26	50	20120529	5	1756	34.96	0.0179535825956827	0.0509778734401505
2	D	26	50	20120529	5	1758	35	0.0199438053420103	0.053217139194812
2	D	26	50	20120529	5	1760	35.04	0.021819618211142	0.0548081294524817
2	D	26	50	20120529	5	1762	35.08	0.0238412364985543	0.0568055646879775
2	D	26	50	20120529	5	1764	35.12	0.0258839972787241	0.0586885193355992
2	D	26	50	20120529	5	1766	35.16	0.0276823112446378	0.0606268404441877
2	D	26	50	20120529	5	1768	35.2	0.0299067984675725	0.0626176995866184
2	D	26	50	20120529	5	1770	35.24	0.0322761718699724	0.0647083314958746
2	D	26	50	20120529	5	1772	35.28	0.0344004620620130	0.0662267725977946
2	D	26	50	20120529	5	1774	35.32	0.0369512790644654	0.067982660156837
2	D	26	50	20120529	5	1776	35.36	0.0391062576908095	0.0690635435825588
2	D	26	50	20120529	5	1778	35.4	0.0411959703612501	0.070856271404901
2	D	26	50	20120529	5	1780	35.44	0.0434319834247182	0.0730566462865973
2	D	26	50	20120529	5	1782	35.48	0.0453321914778008	0.074332903315961
2	D	26	50	20120529	5	1784	35.52	0.0478569162400274	0.0756914675746546
2	D	26	50	20120529	5	1786	35.56	0.0492661093442541	0.076786988110747
2	D	26	50	20120529	5	1788	35.6	0.0515062943377312	0.077782806590692
2	D	26	50	20120529	5	1790	35.64	0.0537408931876369	0.07921186939547
2	D	26	50	20120529	5	1792	35.68	0.0554358988528192	0.0810398111355153
2	D	26	50	20120529	5	1794	35.72	0.0578464965805622	0.082532442839922
2	D	26	50	20120529	5	1796	35.76	0.0599242591464008	0.0838162659118443
2	D	26	50	20120529	5	1798	35.8	0.0626268919747739	0.0842398935844532
2	D	26	50	20120529	5	1800	35.84	0.0654386313794841	0.0850158725661273
2	D	26	50	20120529	5	1802	35.88	0.0676806548505923	0.085286199488575
2	D	26	50	20120529	5	1804	35.92	0.0707058697925427	0.085398275913393
2	D	26	50	20120529	5	1806	35.96	0.0734231397312863	0.0842923609076172
2	D	26	50	20120529	5	1808	36	0.0753787142453358	0.083658086124893
2	D	26	50	20120529	5	1810	36.04	0.0777366325178805	0.0832199627632697
2	D	26	50	20120529	5	1812	36.08	0.0797890806609526	0.0821669393447267
2	D	26	50	20120529	5	1814	36.12	0.082033649716473	0.0813016527765887
2	D	26	50	20120529	5	1816	36.16	0.0842801986709808	0.0804356591016695
2	D	26	50	20120529	5	1818	36.2	0.0869080903125825	0.0790606192549742
2	D	26	50	20120529	5	1820	36.24	0.0887281831673567	0.0773313189109044
2	D	26	50	20120529	5	1822	36.28	0.0895216983972042	0.0757973214597983
2	D	26	50	20120529	5	1824	36.32	0.091034058380806	0.0741646119020385
2	D	26	50	20120529	5	1826	36.36	0.0918937588053726	0.0723773288019114
2	D	26	50	20120529	5	1828	36.4	0.0926002645457952	0.0707430989645721
2	D	26	50	20120529	5	1830	36.44	0.0928557775811769	0.0698087634192513
2	D	26	50	20120529	5	1832	36.48	0.0931292016313261	0.0679526929714503
2	D	26	50	20120529	5	1834	36.52	0.093551507014254	0.0662735759956413
2	D	26	50	20120529	5	1836	36.56	0.0942114568442034	0.0652340512455512
2	D	26	50	20120529	5	1838	36.6	0.0948787464425413	0.0640757466983573
2	D	26	50	20120529	5	1840	36.64	0.095670451479029	0.0635096087250681
2	D	26	50	20120529	5	1842	36.68	0.0953558031035366	0.063676754626005
2	D	26	50	20120529	5	1844	36.72	0.0947537794611022	0.0643992692639536
2	D	26	50	20120529	5	1846	36.76	0.0945532227647543	0.0655172262982129
2	D	26	50	20120529	5	1848	36.8	0.0939881171673656	0.0658182982235065
2	D	26	50	20120529	5	1850	36.84	0.0933388305076767	0.0662543214779896
2	D	26	50	20120529	5	1852	36.88	0.0931737422874731	0.066909717540268
2	D	26	50	20120529	5	1854	36.92	0.0925952370165809	0.0678636965119702
2	D	26	50	20120529	5	1856	36.96	0.0911700986544385	0.0689287761011324
2	D	26	50	20120529	5	1858	37	0.0903072940311025	0.0705524276210252
2	D	26	50	20120529	5	1860	37.04	0.0901519426712758	0.0698018337727957
2	D	26	50	20120529	5	1862	37.08	0.090267696051356	0.068816904737281
2	D	26	50	20120529	5	1864	37.12	0.0899832977039628	0.0690024495566642
2	D	26	50	20120529	5	1866	37.16	0.0900498293810046	0.0680890867984734
2	D	26	50	20120529	5	1868	37.2	0.0899157053667492	0.0668757481304998
2	D	26	50	20120529	5	1870	37.24	0.0893885714035102	0.0657165738419651
2	D	26	50	20120529	5	1872	37.28	0.0892554656230197	0.0660606802859617
2	D	26	50	20120529	5	1874	37.32	0.0892258166356845	0.0659723838621949
2	D	26	50	20120529	5	1876	37.36	0.088572343903851	0.0660088352167651
2	D	26	50	20120529	5	1878	37.4	0.0880202490712361	0.0657060379509254
2	D	26	50	20120529	5	1880	37.44	0.0867895085053775	0.0665822351766971
2	D	26	50	20120529	5	1882	37.48	0.0854363182582208	0.0671663760886353
2	D	26	50	20120529	5	1884	37.52	0.0839393732024489	0.0688327439291795
2	D	26	50	20120529	5	1886	37.56	0.0825776269632398	0.0700160164168171
2	D	26	50	20120529	5	1888	37.6	0.0810652669796381	0.0725623079358698
2	D	26	50	20120529	5	1890	37.64	0.0795128847522211	0.0746099477528298
2	D	26	50	20120529	5	1892	37.68	0.0783276323655962	0.0761339042876431
2	D	26	50	20120529	5	1894	37.72	0.0765172975844024	0.0776024236508113
2	D	26	50	20120529	5	1896	37.76	0.0753005789460147	0.0787611595331417
2	D	26	50	20120529	5	1898	37.8	0.0737028004632456	0.0813884854893184
2	D	26	50	20120529	5	1900	37.84	0.0722281292710811	0.0834303977413508
2	D	26	50	20120529	5	1902	37.88	0.070422390683965	0.0854438843007795
2	D	26	50	20120529	5	1904	37.92	0.0678204498612328	0.0883372945387167
2	D	26	50	20120529	5	1906	37.96	0.0655917907082891	0.090380267450921
2	D	26	50	20120529	5	1908	38	0.064170435367426	0.0925172148543448
2	D	26	50	20120529	5	1910	38.04	0.0621942133353658	0.09457630980116
2	D	26	50	20120529	5	1912	38.08	0.0609546551479458	0.0967491075183903
2	D	26	50	20120529	5	1914	38.12	0.0590359208971961	0.0990660843083043
2	D	26	50	20120529	5	1916	38.16	0.0580649925759489	0.100323956561356
2	D	26	50	20120529	5	1918	38.2	0.0562211409333268	0.103094542351402
2	D	26	50	20120529	5	1920	38.24	0.0545449443085241	0.105565668419614
2	D	26	50	20120529	5	1922	38.28	0.0537926534040197	0.107760740000452
2	D	26	50	20120529	5	1924	38.32	0.0530461607751211	0.110330153911249
2	D	26	50	20120529	5	1926	38.36	0.0524009258372884	0.113899558232001
2	D	26	50	20120529	5	1928	38.4	0.0519247601308374	0.115861496707081
2	D	26	50	20120529	5	1930	38.44	0.0519098401777543	0.117844860517631
2	D	26	50	20120529	5	1932	38.48	0.0521513878542077	0.119803829144230
2	D	26	50	20120529	5	1934	38.52	0.0521196387597324	0.122177515897995
2	D	26	50	20120529	5	1936	38.56	0.0519162748494631	0.123775294380765
2	D	26	50	20120529	5	1938	38.6	0.052381056136737	0.125810842671766
2	D	26	50	20120529	5	1940	38.64	0.0533147199306158	0.127281341933922
2	D	26	50	20120529	5	1942	38.68	0.0539188719644615	0.129641381526810
2	D	26	50	20120529	5	1944	38.72	0.0538046742192999	0.130291566212111
2	D	26	50	20120529	5	1946	38.76	0.0541638137534646	0.130202541468360
2	D	26	50	20120529	5	1948	38.8	0.0538811831730243	0.129711597230182
2	D	26	50	20120529	5	1950	38.84	0.0534760109874044	0.128729425911114
2	D	26	50	20120529	5	1952	38.88	0.0529293467348691	0.127536607481930
2	D	26	50	20120529	5	1954	38.92	0.0522240784313136	0.127253340505387
2	D	26	50	20120529	5	1956	38.96	0.0513386393199118	0.126587387338865
2	D	26	50	20120529	5	1958	39	0.0499825499349523	0.125662350247717
2	D	26	50	20120529	5	1960	39.04	0.0481920141436317	0.123828256678675
2	D	26	50	20120529	5	1962	39.08	0.045945535899802	0.121946504112582
2	D	26	50	20120529	5	1964	39.12	0.0442427520600267	0.120775747414971
2	D	26	50	20120529	5	1966	39.16	0.0415102793254875	0.119416051785428
2	D	26	50	20120529	5	1968	39.2	0.0399487047099152	0.118023617111915
2	D	26	50	20120529	5	1970	39.24	0.0371577542445719	0.116297569459039
2	D	26	50	20120529	5	1972	39.28	0.0347702081978955	0.115413332429165
2	D	26	50	20120529	5	1974	39.32	0.0321141029957245	0.114166915305967
2	D	26	50	20120529	5	1976	39.36	0.0296717561735061	0.112300294824991
2	D	26	50	20120529	5	1978	39.4	0.027282583781233	0.111302708578093
2	D	26	50	20120529	5	1980	39.44	0.0246757639217107	0.109834613478994
2	D	26	50	20120529	5	1982	39.48	0.0220623679691233	0.107678008507053
2	D	26	50	20120529	5	1984	39.52	0.0188487090699867	0.105773487102605
2	D	26	50	20120529	5	1986	39.56	0.0161216103469846	0.104734110844939
2	D	26	50	20120529	5	1988	39.6	0.0131066484533613	0.104095876264240
2	D	26	50	20120529	5	1990	39.64	0.0101776707443304	0.103683491589452
2	D	26	50	20120529	5	1992	39.68	0.0068921697962253	0.103273793920432
2	D	26	50	20120529	5	1994	39.72	0.0040003151932066	0.102476389603288
2	D	26	50	20120529	5	1996	39.76	0.00155931187387250	0.101610254507013
2	D	26	50	20120529	5	1998	39.8	-0.00152254232125090	0.0997993540403943
2	D	26	50	20120529	5	2000	39.84	-0.004181051686478	0.0987677559573213
2	D	26	50	20120529	5	2002	39.88	-0.0067202721377189	0.0984011918019543
2	D	26	50	20120529	5	2004	39.92	-0.0098101873501478	0.0979978580939653
2	D	26	50	20120529	5	2006	39.96	-0.0119895611604429	0.0987968180460283
2	D	26	50	20120529	5	2008	40	-0.0155337217691061	0.0989989091640913
2	D	26	50	20120529	5	2010	40.04	-0.0187120960398615	0.0994607206028843
2	D	26	50	20120529	5	2012	40.08	-0.0219855054620084	0.100017001507643
2	D	26	50	20120529	5	2014	40.12	-0.0252903811359181	0.100616769479446
2	D	26	50	20120529	5	2016	40.16	-0.0281108179540369	0.101269641170515
2	D	26	50	20120529	5	2018	40.2	-0.0314394524157944	0.102292541840180
2	D	26	50	20120529	5	2020	40.24	-0.0338690713159514	0.103368758361146
2	D	26	50	20120529	5	2022	40.28	-0.0362852551872658	0.104710139925057
2	D	26	50	20120529	5	2024	40.32	-0.0383154294667305	0.105873259869430
2	D	26	50	20120529	5	2026	40.36	-0.0403946062461315	0.107254663677156
2	D	26	50	20120529	5	2028	40.4	-0.0423160275026497	0.108761296095831
2	D	26	50	20120529	5	2030	40.44	-0.0439649298056986	0.110687525678461
2	D	26	50	20120529	5	2032	40.48	-0.0451016039564559	0.112277455275959
2	D	26	50	20120529	5	2034	40.52	-0.0457831134721635	0.112990360332751
2	D	26	50	20120529	5	2036	40.56	-0.0466278939436471	0.114119821994340
2	D	26	50	20120529	5	2038	40.6	-0.0475201919908264	0.114879325388013
2	D	26	50	20120529	5	2040	40.64	-0.0482038228268775	0.114996139428265
2	D	26	50	20120529	5	2042	40.68	-0.049027672937638	0.114637565579525
2	D	26	50	20120529	5	2044	40.72	-0.0494863731065937	0.114827989435699
2	D	26	50	20120529	5	2046	40.76	-0.0506286334009224	0.114476274522736
2	D	26	50	20120529	5	2048	40.8	-0.0503576700823718	0.113662536038947
2	D	26	50	20120529	5	2050	40.84	-0.0496375525364114	0.113272495938444
2	D	26	50	20120529	5	2052	40.88	-0.0490191876562638	0.112981521497986
2	D	26	50	20120529	5	2054	40.92	-0.0485022925992164	0.111600541954329
2	D	26	50	20120529	5	2056	40.96	-0.0484223188222642	0.109939618836000
2	D	26	50	20120529	5	2058	41	-0.0479389406266451	0.107928324307593
2	D	26	50	20120529	5	2060	41.04	-0.0480904028991752	0.105946869685352
2	D	26	50	20120529	5	2062	41.08	-0.0487387491068452	0.103532170738278
2	D	26	50	20120529	5	2064	41.12	-0.0488281981146653	0.100344179815298
2	D	26	50	20120529	5	2066	41.16	-0.0498024498377841	0.0981777460590993
2	D	26	50	20120529	5	2068	41.2	-0.0499422448484247	0.0958119789012835
2	D	26	50	20120529	5	2070	41.24	-0.0502071977593353	0.0935756122844248
2	D	26	50	20120529	5	2072	41.28	-0.0498971243647172	0.091539505379066
2	D	26	50	20120529	5	2074	41.32	-0.0497177808718048	0.0884930277362053
2	D	26	50	20120529	5	2076	41.36	-0.0497150443685616	0.085764917850506
2	D	26	50	20120529	5	2078	41.4	-0.0505149871990502	0.0828082993373985
2	D	26	50	20120529	5	2080	41.44	-0.0507821611323605	0.0797607815404627
2	D	26	50	20120529	5	2082	41.48	-0.0514142219637529	0.0766340479850441
2	D	26	50	20120529	5	2084	41.52	-0.0522771892216486	0.0748886114642276
2	D	26	50	20120529	5	2086	41.56	-0.053373459290929	0.0725209634023738
2	D	26	50	20120529	5	2088	41.6	-0.0542212520373004	0.0687782754938247
2	D	26	50	20120529	5	2090	41.64	-0.0547097708992188	0.0658672087995612
2	D	26	50	20120529	5	2092	41.68	-0.0558367576870739	0.0636300643652432
2	D	26	50	20120529	5	2094	41.72	-0.0567943924008348	0.0615891420627045
2	D	26	50	20120529	5	2096	41.76	-0.0583345416809372	0.0588525681088344
2	D	26	50	20120529	5	2098	41.8	-0.0596333554166207	0.0565171358319315
2	D	26	50	20120529	5	2100	41.84	-0.0601451593048435	0.0541555406041247
2	D	26	50	20120529	5	2102	41.88	-0.0616291643065197	0.0502956568176617
2	D	26	50	20120529	5	2104	41.92	-0.0620610651284685	0.0481864987107384
2	D	26	50	20120529	5	2106	41.96	-0.0629087447377549	0.0451962855544568
2	D	26	50	20120529	5	2108	42	-0.0635795062303884	0.041597536302286
2	D	26	50	20120529	5	2110	42.04	-0.0634245791346305	0.0396755493603428
2	D	26	50	20120529	5	2112	42.08	-0.063971384808522	0.0367466423619900
2	D	26	50	20120529	5	2114	42.12	-0.0651198676425252	0.0341951182527565
2	D	26	50	20120529	5	2116	42.16	-0.0652984828154529	0.0321334777215290
2	D	26	50	20120529	5	2118	42.2	-0.0660907959637725	0.029365366805218
2	D	26	50	20120529	5	2120	42.24	-0.0667017362227177	0.0265909626385544
2	D	26	50	20120529	5	2122	42.28	-0.0676890694212884	0.0241734352643558
2	D	26	50	20120529	5	2124	42.32	-0.0681653058384177	0.0216803888859264
2	D	26	50	20120529	5	2126	42.36	-0.0685098789728897	0.0180887814122455
2	D	26	50	20120529	5	2128	42.4	-0.0682650078945647	0.0154357874799117
2	D	26	50	20120529	5	2130	42.44	-0.0682511486016537	0.0123274874911719
2	D	26	50	20120529	5	2132	42.48	-0.0683148589226387	0.00943930984341543
2	D	26	50	20120529	5	2134	42.52	-0.0683997117363807	0.00573986858560368
2	D	26	50	20120529	5	2136	42.56	-0.0684153387962447	0.00423719596490416
2	D	26	50	20120529	5	2138	42.6	-0.0682249149400717	0.00079393949391624
2	D	26	50	20120529	5	2140	42.64	-0.0676306624011624	-0.00235381705321378
2	D	26	50	20120529	5	2142	42.68	-0.0672601384478207	-0.00549025989184482
2	D	26	50	20120529	5	2144	42.72	-0.0665329498340484	-0.00799101373418917
2	D	26	50	20120529	5	2146	42.76	-0.0662098020350462	-0.0108495636078139
2	D	26	50	20120529	5	2148	42.8	-0.0654991597199537	-0.0132954459639382
2	D	26	50	20120529	5	2150	42.84	-0.0641231299237647	-0.0152613442369930
2	D	26	50	20120529	5	2152	42.88	-0.0637468784054953	-0.0175637546272146
2	D	26	50	20120529	5	2154	42.92	-0.0626282354776582	-0.0199256326977339
2	D	26	50	20120529	5	2156	42.96	-0.0619337859078549	-0.0219364322513941
2	D	26	50	20120529	5	2158	43	-0.060958897788633	-0.0241406962203869
2	D	26	50	20120529	5	2160	43.04	-0.0598428711558862	-0.0263180901316946
2	D	26	50	20120529	5	2162	43.08	-0.0591322995514719	-0.0279855186324106
2	D	26	50	20120529	5	2164	43.12	-0.0584601945559541	-0.0303836712808048
2	D	26	50	20120529	5	2166	43.16	-0.0572870336952875	-0.0328863343114583
2	D	26	50	20120529	5	2168	43.2	-0.0562589004354422	-0.035091093255198
2	D	26	50	20120529	5	2170	43.24	-0.054873183276351	-0.0379782809534608
2	D	26	50	20120529	5	2172	43.28	-0.0530408574742623	-0.0402401034144422
2	D	26	50	20120529	5	2174	43.32	-0.0510850001175003	-0.0429824049332399
2	D	26	50	20120529	5	2176	43.36	-0.0491770846005028	-0.0451646778813378
2	D	26	50	20120529	5	2178	43.4	-0.0470770481710568	-0.046815560083374
2	D	26	50	20120529	5	2180	43.44	-0.0451158168027578	-0.0488736650806956
2	D	26	50	20120529	5	2182	43.48	-0.0426560751537223	-0.0514827476819177
2	D	26	50	20120529	5	2184	43.52	-0.0407743932983067	-0.0528946277919129
2	D	26	50	20120529	5	2186	43.56	-0.0386678514864739	-0.0557505613704472
2	D	26	50	20120529	5	2188	43.6	-0.0366221208578231	-0.0577131362416305
2	D	26	50	20120529	5	2190	43.64	-0.0339752787544856	-0.0598543969964196
2	D	26	50	20120529	5	2192	43.68	-0.0318547432994531	-0.0615253539599737
2	D	26	50	20120529	5	2194	43.72	-0.0290360198010651	-0.0640523252004441
2	D	26	50	20120529	5	2196	43.76	-0.0268297738117646	-0.0652971888100434
2	D	26	50	20120529	5	2198	43.8	-0.0241067550948899	-0.0674726240355672
2	D	26	50	20120529	5	2200	43.84	-0.0215490579434566	-0.0694243306755237
2	D	26	50	20120529	5	2202	43.88	-0.0196495782103587	-0.0703581853882333
2	D	26	50	20120529	5	2204	43.92	-0.0176638809474306	-0.0719057592895382
2	D	26	50	20120529	5	2206	43.96	-0.0153687537570553	-0.073784117743082
2	D	26	50	20120529	5	2208	44	-0.0120135320803251	-0.0758895988947432
2	D	26	50	20120529	5	2210	44.04	-0.0090376731917015	-0.0769042264150678
2	D	26	50	20120529	5	2212	44.08	-0.0064531979064647	-0.0780473352375339
2	D	26	50	20120529	5	2214	44.12	-0.0041868499620837	-0.0791728371011486
2	D	26	50	20120529	5	2216	44.16	-0.00161984021434219	-0.0800454775798109
2	D	26	50	20120529	5	2218	44.2	0.00108979297116470	-0.0812129108755499
2	D	26	50	20120529	5	2220	44.24	0.002907623084239	-0.0819061583638252
2	D	26	50	20120529	5	2222	44.28	0.0060406718103204	-0.0833421508150588
2	D	26	50	20120529	5	2224	44.32	0.0089821653093783	-0.084183820016705
2	D	26	50	20120529	5	2226	44.36	0.0118636254427135	-0.085377981948773
2	D	26	50	20120529	5	2228	44.4	0.0142303118393449	-0.0857651936221507
2	D	26	50	20120529	5	2230	44.44	0.0168264543864713	-0.0865415261572154
2	D	26	50	20120529	5	2232	44.48	0.0193605836688876	-0.0877052824976923
2	D	26	50	20120529	5	2234	44.52	0.0215106125477634	-0.0886922621428725
2	D	26	50	20120529	5	2236	44.56	0.0242614700586135	-0.0899504172386377
2	D	26	50	20120529	5	2238	44.6	0.0267519001419525	-0.0911930866958949
2	D	26	50	20120529	5	2240	44.64	0.0287698414741027	-0.0926440698108897
2	D	26	50	20120529	5	2242	44.68	0.0301753576230672	-0.0940163519411384
2	D	26	50	20120529	5	2244	44.72	0.0311629736643504	-0.0958582943954513
2	D	26	50	20120529	5	2246	44.76	0.0320116432231305	-0.0986377897309394
2	D	26	50	20120529	5	2248	44.8	0.0323966628654866	-0.101435457710704
2	D	26	50	20120529	5	2250	44.84	0.0320859601458332	-0.103144251958119
2	D	26	50	20120529	5	2252	44.88	0.0331343873702985	-0.106084048400903
2	D	26	50	20120529	5	2254	44.92	0.0334769806057834	-0.108894161460016
2	D	26	50	20120529	5	2256	44.96	0.0341538939274133	-0.112256807757949
2	D	26	50	20120529	5	2258	45	0.0349461363650547	-0.114429181211110
2	D	26	50	20120529	5	2260	45.04	0.0352960835110639	-0.116536995815149
2	D	26	50	20120529	5	2262	45.08	0.0353649557115515	-0.118772160350480
2	D	26	50	20120529	5	2264	45.12	0.0353578139330615	-0.121187849247047
2	D	26	50	20120529	5	2266	45.16	0.0357095288460237	-0.122417507939531
2	D	26	50	20120529	5	2268	45.2	0.0355430759097324	-0.123730039546769
2	D	26	50	20120529	5	2270	45.24	0.0356445457328326	-0.126020146278998
2	D	26	50	20120529	5	2272	45.28	0.0356791939651108	-0.128312162199536
2	D	26	50	20120529	5	2274	45.32	0.0362635470090833	-0.130216542182628
2	D	26	50	20120529	5	2276	45.36	0.0367966348114199	-0.133496174144449
2	D	26	50	20120529	5	2278	45.4	0.0374466780753647	-0.135826020277781
2	D	26	50	20120529	5	2280	45.44	0.0380458096510640	-0.137365462451102
2	D	26	50	20120529	5	2282	45.48	0.0381819277064424	-0.140033305625841
2	D	26	50	20120529	5	2284	45.52	0.0386667201156240	-0.140934442507785
2	D	26	50	20120529	5	2286	45.56	0.0395271276469717	-0.141266217009518
2	D	26	50	20120529	5	2288	45.6	0.0402800549475792	-0.141165242161164
2	D	26	50	20120529	5	2290	45.64	0.0413660295421255	-0.140196647292295
2	D	26	50	20120529	5	2292	45.68	0.0422284169724606	-0.140051266138083
2	D	26	50	20120529	5	2294	45.72	0.0432023151421888	-0.139500217823504
2	D	26	50	20120529	5	2296	45.76	0.0447151701005374	-0.138372028954121
2	D	26	50	20120529	5	2298	45.8	0.0456125593165413	-0.137300691469945
2	D	26	50	20120529	5	2300	45.84	0.0482020550599245	-0.134969996808476
2	D	26	50	20120529	5	2302	45.88	0.0504998692560683	-0.134121751513765
2	D	26	50	20120529	5	2304	45.92	0.0526818593614538	-0.133588734422106
2	D	26	50	20120529	5	2306	45.96	0.0538632933714603	-0.133596654018056
2	D	26	50	20120529	5	2308	46	0.054349994968951	-0.133908983083306
2	D	26	50	20120529	5	2310	46.04	0.0553341461870064	-0.133696992470306
2	D	26	50	20120529	5	2312	46.08	0.0566478091650948	-0.134332115781168
2	D	26	50	20120529	5	2314	46.12	0.0589084295445482	-0.135048414950510
2	D	26	50	20120529	5	2316	46.16	0.0606249312558785	-0.135467375718363
2	D	26	50	20120529	5	2318	46.2	0.0634136896902001	-0.135606039358154
2	D	26	50	20120529	5	2320	46.24	0.06598564918541	-0.136285356842839
2	D	26	50	20120529	5	2322	46.28	0.0690470679945571	-0.136766543007437
2	D	26	50	20120529	5	2324	46.32	0.0717505493510677	-0.137416162007313
2	D	26	50	20120529	5	2326	46.36	0.0744110386152821	-0.138503338683387
2	D	26	50	20120529	5	2328	46.4	0.0773224800761395	-0.139336734735694
2	D	26	50	20120529	5	2330	46.44	0.0799191175980128	-0.140507562143982
2	D	26	50	20120529	5	2332	46.48	0.081631942354081	-0.141027780602901
2	D	26	50	20120529	5	2334	46.52	0.084117069136561	-0.141133493066689
2	D	26	50	20120529	5	2336	46.56	0.0868470669973661	-0.142230357105665
2	D	26	50	20120529	5	2338	46.6	0.0891434669799475	-0.142878349759945
2	D	26	50	20120529	5	2340	46.64	0.0909614385143781	-0.143185941209761
2	D	26	50	20120529	5	2342	46.68	0.0935402569453655	-0.142998557912746
2	D	26	50	20120529	5	2344	46.72	0.0959050341536876	-0.144351748159903
2	D	26	50	20120529	5	2346	46.76	0.097827091806309	-0.144089977229508
2	D	26	50	20120529	5	2348	46.8	0.0997235521934512	-0.144461915396412
2	D	26	50	20120529	5	2350	46.84	0.102259873506889	-0.144691795810976
2	D	26	50	20120529	5	2352	46.88	0.104438186657013	-0.144947344201697
2	D	26	50	20120529	5	2354	46.92	0.107235713215421	-0.145799902847773
2	D	26	50	20120529	5	2356	46.96	0.109252028201974	-0.146401297165172
2	D	26	50	20120529	5	2358	47	0.111054726229931	-0.146524758009168
2	D	26	50	20120529	5	2360	47.04	0.113286708784747	-0.147440814844195
2	D	26	50	20120529	5	2362	47.08	0.114502296052284	-0.148381903259276
2	D	26	50	20120529	5	2364	47.12	0.115629212129461	-0.149086393745372
2	D	26	50	20120529	5	2366	47.16	0.115973007446474	-0.149535972236850
2	D	26	50	20120529	5	2368	47.2	0.115641515787454	-0.151291576953180
2	D	26	50	20120529	5	2370	47.24	0.115682740112797	-0.152192218860378
2	D	26	50	20120529	5	2372	47.28	0.116360360541208	-0.153263980608622
2	D	26	50	20120529	5	2374	47.32	0.117211434263044	-0.153510336611188
2	D	26	50	20120529	5	2376	47.36	0.118181655477510	-0.154210301613884
2	D	26	50	20120529	5	2378	47.4	0.119383666294850	-0.154691204935769
2	D	26	50	20120529	5	2380	47.44	0.121272489928755	-0.155625151572360
2	D	26	50	20120529	5	2382	47.48	0.122378899909278	-0.157229788990907
2	D	26	50	20120529	5	2384	47.52	0.123015013169633	-0.158739037704671
2	D	26	50	20120529	5	2386	47.56	0.123423720889159	-0.160503976230513
2	D	26	50	20120529	5	2388	47.6	0.123433125409349	-0.162918533756231
2	D	26	50	20120529	5	2390	47.64	0.123820761346795	-0.165193861956733
2	D	26	50	20120529	5	2392	47.68	0.123503128980686	-0.167333001391178
2	D	26	50	20120529	5	2394	47.72	0.12357101123168	-0.169605642585912
2	D	26	50	20120529	5	2396	47.76	0.123318008425371	-0.171944610396721
2	D	26	50	20120529	5	2398	47.8	0.123067480492797	-0.173538641213550
2	D	26	50	20120529	5	2400	47.84	0.122716472686616	-0.175368916405973
2	D	26	50	20120529	5	2402	47.88	0.121965808127708	-0.177291964008088
2	D	26	50	20120529	5	2404	47.92	0.121317956894785	-0.178663892584946
2	D	26	50	20120529	5	2406	47.96	0.121084682367672	-0.179942270934653
2	D	26	50	20120529	5	2408	48	0.121122512580465	-0.181754232061444
2	D	26	50	20120529	5	2410	48.04	0.121252690938882	-0.183800528375519
2	D	26	50	20120529	5	2412	48.08	0.121073580791207	-0.185580528275800
2	D	26	50	20120529	5	2414	48.12	0.120420779810816	-0.186097564754204
2	D	26	50	20120529	5	2416	48.16	0.11950429871172	-0.186939092534494
2	D	26	50	20120529	5	2418	48.2	0.119101318557122	-0.188443745054181
2	D	26	50	20120529	5	2420	48.24	0.118327390185113	-0.189910638071752
2	D	26	50	20120529	5	2422	48.28	0.117586978674533	-0.192232140345066
2	D	26	50	20120529	5	2424	48.32	0.116991170500705	-0.193998917348539
2	D	26	50	20120529	5	2426	48.36	0.116210100350206	-0.195528106473533
2	D	26	50	20120529	5	2428	48.4	0.116147874953462	-0.197085155605705
2	D	26	50	20120529	5	2430	48.44	0.115988563795660	-0.198283913731851
2	D	26	50	20120529	5	2432	48.48	0.115661597620040	-0.199537189790826
2	D	26	50	20120529	5	2434	48.52	0.115335409261878	-0.200792516459466
2	D	26	50	20120529	5	2436	48.56	0.114521670778089	-0.201396951336025
2	D	26	50	20120529	5	2438	48.6	0.113371208045098	-0.202567213058889
2	D	26	50	20120529	5	2440	48.64	0.112073030705518	-0.203637702014927
2	D	26	50	20120529	5	2442	48.68	0.110963368033802	-0.204905756605629
2	D	26	50	20120529	5	2444	48.72	0.109445846170697	-0.207199681714476
2	D	26	50	20120529	5	2446	48.76	0.108362487871242	-0.209543104298006
2	D	26	50	20120529	5	2448	48.8	0.107709616180172	-0.211217038181109
2	D	26	50	20120529	5	2450	48.84	0.106204115132348	-0.212842747381735
2	D	26	50	20120529	5	2452	48.88	0.104950556230660	-0.215046657797337
2	D	26	50	20120529	5	2454	48.92	0.104359344250910	-0.216975715807092
2	D	26	50	20120529	5	2456	48.96	0.103266510720586	-0.219286187214619
2	D	26	50	20120529	5	2458	49	0.101914522554958	-0.220870106404477
2	D	26	50	20120529	5	2460	49.04	0.100676378581100	-0.222634337823538
2	D	26	50	20120529	5	2462	49.08	0.100333431792225	-0.223367607555628
2	D	26	50	20120529	5	2464	49.12	0.0996539021755043	-0.225089412567817
2	D	26	50	20120529	5	2466	49.16	0.099095287818367	-0.227032542002518
2	D	26	50	20120529	5	2468	49.2	0.0984970754814832	-0.228507566748073
2	D	26	50	20120529	5	2470	49.24	0.0976683463339325	-0.229790258449146
2	D	26	50	20120529	5	2472	49.28	0.0967342582759851	-0.231666212739634
2	D	26	50	20120529	5	2474	49.32	0.0955477330971541	-0.233992594049737
2	D	26	50	20120529	5	2476	49.36	0.0945492983221186	-0.234770411509042
2	D	26	50	20120529	5	2478	49.4	0.0933804508128173	-0.235964714862467
2	D	26	50	20120529	5	2480	49.44	0.0924852536278351	-0.237038102956308
2	D	26	50	20120529	5	2482	49.48	0.0916593529074092	-0.237305389319596
2	D	26	50	20120529	5	2484	49.52	0.0910625547840878	-0.237781979290116
2	D	26	50	20120529	5	2486	49.56	0.091029320765372	-0.237942492529445
2	D	26	50	20120529	5	2488	49.6	0.090642533356063	-0.238572524671483
2	D	26	50	20120529	5	2490	49.64	0.0911820558301083	-0.239346806596882
2	D	26	50	20120529	5	2492	49.68	0.0919061331740433	-0.240080783435754
2	D	26	50	20120529	5	2494	49.72	0.0932814558634512	-0.240771626760973
2	D	26	50	20120529	5	2496	49.76	0.0944976795270921	-0.242694957205800
2	D	26	50	20120529	5	2498	49.8	0.095653092007551	-0.244619701864190
2	D	26	50	20120529	5	2500	49.84	0.096529197309441	-0.246860523253770
2	D	26	50	20120529	5	2502	49.88	0.0975396528997566	-0.249003763907547
2	D	26	50	20120529	5	2504	49.92	0.098750926815929	-0.249787945327882
2	D	26	50	20120529	5	2506	49.96	0.0995782417499174	-0.251089021805266
2	D	26	50	20120529	5	2508	50	0.101130341134622	-0.252376663253806
2	D	26	50	20120529	5	2510	50.04	0.102219992684430	-0.254128166750805
2	D	26	50	20120529	5	2512	50.08	0.103697138750329	-0.255253173639673
2	D	26	50	20120529	5	2514	50.12	0.105115594953389	-0.257189232006562
2	D	26	50	20120529	5	2516	50.16	0.106358688674715	-0.257565412814153
2	D	26	50	20120529	5	2518	50.2	0.107152062483206	-0.257920380418309
2	D	26	50	20120529	5	2520	50.24	0.108734567459502	-0.257844012885941
2	D	26	50	20120529	5	2522	50.28	0.109982610928296	-0.259150039110792
2	D	26	50	20120529	5	2524	50.32	0.111626634194555	-0.259176202061696
2	D	26	50	20120529	5	2526	50.36	0.113004785311088	-0.259089227927610
2	D	26	50	20120529	5	2528	50.4	0.115212372681952	-0.260395961259243
2	D	26	50	20120529	5	2530	50.44	0.117212070659148	-0.260321007940437
2	D	26	50	20120529	5	2532	50.48	0.119073175707230	-0.261186506640610
2	D	26	50	20120529	5	2534	50.52	0.121002163006307	-0.261817245889428
