# Supplementary material for: How Do Ants Make Sense of Gravity? A Boltzmann Walker Analysis of Lasius niger Trajectories on Various Inclines
Source: PLoS One. 2013 Oct 29;8(10):e76531. doi: 10.1371/journal.pone.0076531 (PMC3812222; doi:10.1371/journal.pone.0076531)
Supplement: Dataset S2 — Trajectories for . (ZIP) [file pone.0076531.s006.zip › Incline2/2-D-26-50-20120529-06.txt]

Pente	Colonie	Temperature	Humidite	Date	Indiv	Frame	Time	X	Y
2	D	26	50	20120529	6	20	0	0	0
2	D	26	50	20120529	6	22	0.04	0.00022387707799147	-0.00155583997957695
2	D	26	50	20120529	6	24	0.08	-0.000479962869866001	-0.00412163350365483
2	D	26	50	20120529	6	26	0.12	-0.000893189708830382	-0.00581274371757955
2	D	26	50	20120529	6	28	0.16	-0.00146585781324384	-0.00670389271623942
2	D	26	50	20120529	6	30	0.2	-0.0020307116806184	-0.00904316034032346
2	D	26	50	20120529	6	32	0.24	-0.00234403069536216	-0.00966180806318366
2	D	26	50	20120529	6	34	0.28	-0.00115508014027166	-0.0106257148140937
2	D	26	50	20120529	6	36	0.32	-0.000817606357882572	-0.0106628662043773
2	D	26	50	20120529	6	38	0.36	0.000453333228486499	-0.0111813310384789
2	D	26	50	20120529	6	40	0.4	0.00094655435049972	-0.0107972872034808
2	D	26	50	20120529	6	42	0.44	0.00182231175585352	-0.00995688513718636
2	D	26	50	20120529	6	44	0.48	0.00207327717539342	-0.00901295507208356
2	D	26	50	20120529	6	46	0.52	0.00244161143116592	-0.00800468917933736
2	D	26	50	20120529	6	48	0.56	0.00241930928328732	-0.00599646349436066
2	D	26	50	20120529	6	50	0.6	0.00263378891215682	-0.00479472137759849
2	D	26	50	20120529	6	52	0.64	0.00168954680083152	-0.0036869396099204
2	D	26	50	20120529	6	54	0.68	0.00145360648115302	-0.00228564488843958
2	D	26	50	20120529	6	56	0.72	0.00085989841446533	-0.00060436416588014
2	D	26	50	20120529	6	58	0.76	-0.00022104865086673	0.00057522429542744
2	D	26	50	20120529	6	60	0.8	-0.00097562351027433	0.00322082896189785
2	D	26	50	20120529	6	62	0.84	-0.00175722399085888	0.00507448817557495
2	D	26	50	20120529	6	64	0.88	-0.00182613154668551	0.00688696549031575
2	D	26	50	20120529	6	66	0.92	-0.00237963210758134	0.00756962617586311
2	D	26	50	20120529	6	68	0.96	-0.00437067651198874	0.00991831104805904
2	D	26	50	20120529	6	70	1	-0.00555097208007751	0.0103637953912744
2	D	26	50	20120529	6	72	1.04	-0.0059855245524557	0.00963517135073632
2	D	26	50	20120529	6	74	1.08	-0.00729705206806489	0.00939848856893756
2	D	26	50	20120529	6	76	1.12	-0.00780012318754005	0.00941473081170142
2	D	26	50	20120529	6	78	1.16	-0.0078938855467254	0.00831830517892918
2	D	26	50	20120529	6	80	1.2	-0.00889647810963418	0.00740944669093449
2	D	26	50	20120529	6	82	1.24	-0.0101174252465734	0.00626216593845931
2	D	26	50	20120529	6	84	1.28	-0.011089473624962	0.0047462251661176
2	D	26	50	20120529	6	86	1.32	-0.0116264031384407	0.00414398727032848
2	D	26	50	20120529	6	88	1.36	-0.0119079186114871	0.00307721557463887
2	D	26	50	20120529	6	90	1.4	-0.0122797294991706	0.00208374468920739
2	D	26	50	20120529	6	92	1.44	-0.0127623510905338	0.00055468991450179
2	D	26	50	20120529	6	94	1.48	-0.0123076227403680	9.16035621823701e-05
2	D	26	50	20120529	6	96	1.52	-0.0117707490883250	-0.00155124166417889
2	D	26	50	20120529	6	98	1.56	-0.0113495446706553	-0.00343979164776008
2	D	26	50	20120529	6	100	1.6	-0.0111749034378379	-0.00551936440695847
2	D	26	50	20120529	6	102	1.64	-0.0104288987126182	-0.00683007874976929
2	D	26	50	20120529	6	104	1.68	-0.00915743586723107	-0.00809585645663566
2	D	26	50	20120529	6	106	1.72	-0.00878241471476097	-0.00889764483582316
2	D	26	50	20120529	6	108	1.76	-0.00863262121423441	-0.0108967488433225
2	D	26	50	20120529	6	110	1.8	-0.00867598807312459	-0.0111724285641037
2	D	26	50	20120529	6	112	1.84	-0.00885937621682532	-0.0120289823634940
2	D	26	50	20120529	6	114	1.88	-0.00939539144123597	-0.0118350088312790
2	D	26	50	20120529	6	116	1.92	-0.00945705822362325	-0.0113053504968312
2	D	26	50	20120529	6	118	1.96	-0.0092412421629373	-0.0112507689243914
2	D	26	50	20120529	6	120	2	-0.00878353194347525	-0.0105362658062736
2	D	26	50	20120529	6	122	2.04	-0.00813373616690387	-0.0107500453994298
2	D	26	50	20120529	6	124	2.08	-0.00824379733739556	-0.0104335797595097
2	D	26	50	20120529	6	126	2.12	-0.007685904229175	-0.00997079251335866
2	D	26	50	20120529	6	128	2.16	-0.0077309610732722	-0.00975533707713116
2	D	26	50	20120529	6	130	2.2	-0.00825719701089904	-0.00896255016726826
2	D	26	50	20120529	6	132	2.24	-0.00861478091014508	-0.00847961037785346
2	D	26	50	20120529	6	134	2.28	-0.0091837968080337	-0.00653538492764198
2	D	26	50	20120529	6	136	2.32	-0.0100068691013348	-0.00621079463080611
2	D	26	50	20120529	6	138	2.36	-0.0107177447616651	-0.00498152484705235
2	D	26	50	20120529	6	140	2.4	-0.0106579588833158	-0.00485029289953194
2	D	26	50	20120529	6	142	2.44	-0.0103100694180398	-0.00481155051899073
2	D	26	50	20120529	6	144	2.48	-0.0114473658227646	-0.00498698371140312
2	D	26	50	20120529	6	146	2.52	-0.0121766898990161	-0.00473194443756475
2	D	26	50	20120529	6	148	2.56	-0.0129034754619230	-0.00548137155960531
2	D	26	50	20120529	6	150	2.6	-0.0140447175224869	-0.00597752010369267
2	D	26	50	20120529	6	152	2.64	-0.0146242127428727	-0.00569322782231661
2	D	26	50	20120529	6	154	2.68	-0.0145902291909689	-0.00540416257016755
2	D	26	50	20120529	6	156	2.72	-0.0149234122494097	-0.00482340728549767
2	D	26	50	20120529	6	158	2.76	-0.0140863519697632	-0.00448689658254455
2	D	26	50	20120529	6	160	2.8	-0.0140152948093217	-0.00436689349070938
2	D	26	50	20120529	6	162	2.84	-0.0139860559439197	-0.00380738110795991
2	D	26	50	20120529	6	164	2.88	-0.0138138443300024	-0.00325548709367093
2	D	26	50	20120529	6	166	2.92	-0.0135352032460215	-0.00263618741835856
2	D	26	50	20120529	6	168	2.96	-0.0130849621954892	-0.0021152031627956
2	D	26	50	20120529	6	170	3	-0.0131347652817231	-0.00196165336962602
2	D	26	50	20120529	6	172	3.04	-0.0121118687132779	-0.00117284336972185
2	D	26	50	20120529	6	174	3.08	-0.0119815263060882	0.0005726553764914
2	D	26	50	20120529	6	176	3.12	-0.0113109571464992	0.00107110343183117
2	D	26	50	20120529	6	178	3.16	-0.0113328357374159	0.00166650219083265
2	D	26	50	20120529	6	180	3.2	-0.0117746077700300	0.00186043329664087
2	D	26	50	20120529	6	182	3.24	-0.0117131884750161	0.00243269481465514
2	D	26	50	20120529	6	184	3.28	-0.0118369321617238	0.00283612751759331
2	D	26	50	20120529	6	186	3.32	-0.0118355080486664	0.00355229516507398
2	D	26	50	20120529	6	188	3.36	-0.0117456566970879	0.0040865489864927
2	D	26	50	20120529	6	190	3.4	-0.0117393648609489	0.00431320357992067
2	D	26	50	20120529	6	192	3.44	-0.0114788879359632	0.00512817950057723
2	D	26	50	20120529	6	194	3.48	-0.0117320802468891	0.00449266869519938
2	D	26	50	20120529	6	196	3.52	-0.0116502634668224	0.00456099387788103
2	D	26	50	20120529	6	198	3.56	-0.0112775725140390	0.00463305131157513
2	D	26	50	20120529	6	200	3.6	-0.0114930569416446	0.00485192843751683
2	D	26	50	20120529	6	202	3.64	-0.0111628232255881	0.00463958497823329
2	D	26	50	20120529	6	204	3.68	-0.0113420974220358	0.0050122076245016
2	D	26	50	20120529	6	206	3.72	-0.0116201424857108	0.00470402566981249
2	D	26	50	20120529	6	208	3.76	-0.0114695053360836	0.00489559015993476
2	D	26	50	20120529	6	210	3.8	-0.0114428403393651	0.00480162273978288
2	D	26	50	20120529	6	212	3.84	-0.0117187907406221	0.00468530876544651
2	D	26	50	20120529	6	214	3.88	-0.0117682515871739	0.00496750928354246
2	D	26	50	20120529	6	216	3.92	-0.0115747323003550	0.00449141259071328
2	D	26	50	20120529	6	218	3.96	-0.0118225849651335	0.0045071834760968
2	D	26	50	20120529	6	220	4	-0.0114761701710497	0.0044454986624866
2	D	26	50	20120529	6	222	4.04	-0.0114837026260363	0.00460724757091607
2	D	26	50	20120529	6	224	4.08	-0.0115931452195158	0.00460012332867426
2	D	26	50	20120529	6	226	4.12	-0.0115996539960152	0.00436512006690217
2	D	26	50	20120529	6	228	4.16	-0.0115996539960152	0.00436512006690217
2	D	26	50	20120529	6	230	4.2	-0.0115205375153245	0.00460499020322781
2	D	26	50	20120529	6	232	4.24	-0.0114776561135239	0.00447074135634119
2	D	26	50	20120529	6	234	4.28	-0.011340445620595	0.00434649204585859
2	D	26	50	20120529	6	236	4.32	-0.0117706744885596	0.00484265791406208
2	D	26	50	20120529	6	238	4.36	-0.0117406599270186	0.00481645748649878
2	D	26	50	20120529	6	240	4.4	-0.011673337351042	0.00415960372359099
2	D	26	50	20120529	6	242	4.44	-0.0116853638231764	0.00440157000725877
2	D	26	50	20120529	6	244	4.48	-0.011763368307743	0.00445983914156245
2	D	26	50	20120529	6	246	4.52	-0.0117387267677895	0.00464898200309119
2	D	26	50	20120529	6	248	4.56	-0.0116692552235942	0.00427238230544277
2	D	26	50	20120529	6	250	4.6	-0.0116834291790231	0.004520247980986
2	D	26	50	20120529	6	252	4.64	-0.011417565585289	0.00451158443799222
2	D	26	50	20120529	6	254	4.68	-0.0116759614243070	0.00428478212995766
2	D	26	50	20120529	6	256	4.72	-0.0113385979505758	0.00487489385155621
2	D	26	50	20120529	6	258	4.76	-0.0114700401916529	0.00441228522057816
2	D	26	50	20120529	6	260	4.8	-0.0115868813140946	0.00447837262242939
2	D	26	50	20120529	6	262	4.84	-0.0111999654234834	0.00452804100482146
2	D	26	50	20120529	6	264	4.88	-0.0113168042124728	0.00459411659798943
2	D	26	50	20120529	6	266	4.92	-0.0114480462716202	0.00452662728623383
2	D	26	50	20120529	6	268	4.96	-0.0115792919370122	0.00445913436823364
2	D	26	50	20120529	6	270	5	-0.0112067600125439	0.00437521472331039
2	D	26	50	20120529	6	272	5.04	-0.0113313402065737	0.00416134108495236
2	D	26	50	20120529	6	274	5.08	-0.0115700247369593	0.004433767478144
2	D	26	50	20120529	6	276	5.12	-0.0113356384258538	0.0041872928937714
2	D	26	50	20120529	6	278	5.16	-0.0115572756724052	0.00422824682148145
2	D	26	50	20120529	6	280	5.2	-0.0112646579157874	0.00458017669490512
2	D	26	50	20120529	6	282	5.24	-0.0114562690042466	0.00460980517614362
2	D	26	50	20120529	6	284	5.28	-0.0111399773125947	0.00482434420198274
2	D	26	50	20120529	6	286	5.32	-0.0113419955986594	0.0045266260841523
2	D	26	50	20120529	6	288	5.36	-0.0115593870932538	0.004768896423736
2	D	26	50	20120529	6	290	5.4	-0.0113249727100091	0.00448556722179592
2	D	26	50	20120529	6	292	5.44	-0.0116694592946113	0.00453478355082278
2	D	26	50	20120529	6	294	5.48	-0.0117082504655204	0.00461604496922352
2	D	26	50	20120529	6	296	5.52	-0.0118380809981111	0.00469588573939018
2	D	26	50	20120529	6	298	5.56	-0.0115442154101566	0.00483899616159571
2	D	26	50	20120529	6	300	5.6	-0.0117590104793612	0.00481954641176171
2	D	26	50	20120529	6	302	5.64	-0.0115144804386369	0.0045470116898112
2	D	26	50	20120529	6	304	5.68	-0.0118625435693383	0.00453312722389853
2	D	26	50	20120529	6	306	5.72	-0.0116374868958145	0.00466777322437987
2	D	26	50	20120529	6	308	5.76	-0.0118131330687894	0.00493900439497927
2	D	26	50	20120529	6	310	5.8	-0.0115008923918869	0.0046432039507394
2	D	26	50	20120529	6	312	5.84	-0.0117972542789110	0.00444627541928573
2	D	26	50	20120529	6	314	5.88	-0.0116632137032557	0.00432161390797611
2	D	26	50	20120529	6	316	5.92	-0.0114991677584476	0.0047800142636566
2	D	26	50	20120529	6	318	5.96	-0.0116921334513675	0.0046213008232174
2	D	26	50	20120529	6	320	6	-0.0115626139043391	0.00460907374488916
2	D	26	50	20120529	6	322	6.04	-0.0115689120337284	0.00462603942860085
2	D	26	50	20120529	6	324	6.08	-0.0114393691521762	0.00457896117834826
2	D	26	50	20120529	6	326	6.12	-0.0111967318241731	0.00474361877052214
2	D	26	50	20120529	6	328	6.16	-0.0111434555708514	0.00484770771713993
2	D	26	50	20120529	6	330	6.2	-0.0110955278732225	0.00465941932344557
2	D	26	50	20120529	6	332	6.24	-0.0109479582235228	0.00463387509097521
2	D	26	50	20120529	6	334	6.28	-0.0107899149081801	0.00465120415686175
2	D	26	50	20120529	6	336	6.32	-0.0100216900594685	0.00483933274442355
2	D	26	50	20120529	6	338	6.36	-0.00842142963189743	0.0067180518224259
2	D	26	50	20120529	6	340	6.4	-0.00798299514329052	0.00757543293675022
2	D	26	50	20120529	6	342	6.44	-0.00761919577543785	0.00858493393291119
2	D	26	50	20120529	6	344	6.48	-0.00696773122686288	0.00955479452291885
2	D	26	50	20120529	6	346	6.52	-0.00705136074587381	0.0095047667181499
2	D	26	50	20120529	6	348	6.56	-0.00682541891608127	0.009593614685206
2	D	26	50	20120529	6	350	6.6	-0.00698174608326599	0.00920374429033097
2	D	26	50	20120529	6	352	6.64	-0.00729268921922497	0.00926111893455645
2	D	26	50	20120529	6	354	6.68	-0.00650932097168745	0.0088917334231324
2	D	26	50	20120529	6	356	6.72	-0.00709495387893396	0.00896662310232788
2	D	26	50	20120529	6	358	6.76	-0.0067703140846234	0.00854041448996769
2	D	26	50	20120529	6	360	6.8	-0.00699510333036261	0.00857216358444296
2	D	26	50	20120529	6	362	6.84	-0.00726518276543681	0.00860489555734409
2	D	26	50	20120529	6	364	6.88	-0.00696528463739997	0.00824080627571113
2	D	26	50	20120529	6	366	6.92	-0.00622984408749128	0.00802252948342666
2	D	26	50	20120529	6	368	6.96	-0.00601764841352501	0.00843796178844157
2	D	26	50	20120529	6	370	7	-0.00598220115058412	0.00827015827819819
2	D	26	50	20120529	6	372	7.04	-0.0052343438055978	0.00812320027586419
2	D	26	50	20120529	6	374	7.08	-0.00445731830588752	0.00837754658505699
2	D	26	50	20120529	6	376	7.12	-0.00415814991204887	0.00814560990397355
2	D	26	50	20120529	6	378	7.16	-0.00388438432932434	0.00833471642021374
2	D	26	50	20120529	6	380	7.2	-0.00282130655945964	0.0080086701905154
2	D	26	50	20120529	6	382	7.24	-0.00294535218076286	0.00808812565819699
2	D	26	50	20120529	6	384	7.28	-0.00312797594203313	0.00749553411311682
2	D	26	50	20120529	6	386	7.32	-0.00273289346307398	0.00747702842154639
2	D	26	50	20120529	6	388	7.36	-0.00281481531920835	0.00688589775907615
2	D	26	50	20120529	6	390	7.4	-0.00292749137057687	0.00713057650435657
2	D	26	50	20120529	6	392	7.44	-0.00293858658308046	0.00697241863771536
2	D	26	50	20120529	6	394	7.48	-0.00322985235153258	0.00674162746961744
2	D	26	50	20120529	6	396	7.52	-0.00311919579713113	0.00717168132865373
2	D	26	50	20120529	6	398	7.56	-0.00302157546334764	0.00707373572575089
2	D	26	50	20120529	6	400	7.6	-0.00287284050167252	0.00732973454349133
2	D	26	50	20120529	6	402	7.64	-0.0035206478939752	0.00704857333094237
2	D	26	50	20120529	6	404	7.68	-0.00281071904962494	0.0070477453089016
2	D	26	50	20120529	6	406	7.72	-0.00330148651110746	0.00744005522217171
2	D	26	50	20120529	6	408	7.76	-0.00306728920964457	0.0070043607723419
2	D	26	50	20120529	6	410	7.8	-0.00268492546035863	0.00717689199852429
2	D	26	50	20120529	6	412	7.84	-0.00289522043129707	0.00707540944750196
2	D	26	50	20120529	6	414	7.88	-0.00209552508818196	0.00613139361034667
2	D	26	50	20120529	6	416	7.92	-0.00242871380347706	0.00542673341862303
2	D	26	50	20120529	6	418	7.96	-0.00255570311031035	0.00508848888984245
2	D	26	50	20120529	6	420	8	-0.00313797018927842	0.00406449220466715
2	D	26	50	20120529	6	422	8.04	-0.00420505089063141	0.00257432123185899
2	D	26	50	20120529	6	424	8.08	-0.0044018245657	0.00143845318283217
2	D	26	50	20120529	6	426	8.12	-0.00437248670534857	-0.00057440405156127
2	D	26	50	20120529	6	428	8.16	-0.00429815684259177	-0.00264420579712519
2	D	26	50	20120529	6	430	8.2	-0.00523213197558625	-0.00205722252805864
2	D	26	50	20120529	6	432	8.24	-0.00571037516176039	-0.00360305553246824
2	D	26	50	20120529	6	434	8.28	-0.00706493012500478	-0.00454903005540742
2	D	26	50	20120529	6	436	8.32	-0.0084631913583943	-0.00517025164695104
2	D	26	50	20120529	6	438	8.36	-0.00968851548630904	-0.00604715597950392
2	D	26	50	20120529	6	440	8.4	-0.00970867510064067	-0.00627338065200893
2	D	26	50	20120529	6	442	8.44	-0.00891894996314029	-0.00616107795302088
2	D	26	50	20120529	6	444	8.48	-0.00848825122271956	-0.00622142244572734
2	D	26	50	20120529	6	446	8.52	-0.00753332472793056	-0.00672389959550631
2	D	26	50	20120529	6	448	8.56	-0.00650423687393072	-0.00724883445665577
2	D	26	50	20120529	6	450	8.6	-0.0047687988430002	-0.00791478762317726
2	D	26	50	20120529	6	452	8.64	-0.00294111166139608	-0.00883067475257696
2	D	26	50	20120529	6	454	8.68	-0.00187577044272480	-0.00857497079836426
2	D	26	50	20120529	6	456	8.72	-0.000789124096736382	-0.00832780162300056
2	D	26	50	20120529	6	458	8.76	0.000921354479031819	-0.00736869471292114
2	D	26	50	20120529	6	460	8.8	0.00218802172622892	-0.00741088211770029
2	D	26	50	20120529	6	462	8.84	0.00316398464775822	-0.00662555518437889
2	D	26	50	20120529	6	464	8.88	0.00309082030910892	-0.00580578507974589
2	D	26	50	20120529	6	466	8.92	0.00206881766505652	-0.00552091297080927
2	D	26	50	20120529	6	468	8.96	0.00214295073999612	-0.00406042634067532
2	D	26	50	20120529	6	470	9	0.00147408429353612	-0.00334902035025916
2	D	26	50	20120529	6	472	9.04	0.00086807963992362	-0.00133253565807824
2	D	26	50	20120529	6	474	9.08	0.000174047263121249	0.00080888773127054
2	D	26	50	20120529	6	476	9.12	-4.81469007310008e-05	0.00282436126075437
2	D	26	50	20120529	6	478	9.16	-0.00138288873196653	0.00432346299220891
2	D	26	50	20120529	6	480	9.2	-0.00209240674727693	0.00533132350063753
2	D	26	50	20120529	6	482	9.24	-0.00312855859802082	0.00642270039099209
2	D	26	50	20120529	6	484	9.28	-0.00528276647797345	0.00852732594344792
2	D	26	50	20120529	6	486	9.32	-0.00695479117276716	0.00865170602625864
2	D	26	50	20120529	6	488	9.36	-0.00962283940847243	0.00830169524063911
2	D	26	50	20120529	6	490	9.4	-0.0110302506036105	0.00736245944532464
2	D	26	50	20120529	6	492	9.44	-0.0119723077549819	0.0064726999114898
2	D	26	50	20120529	6	494	9.48	-0.0138932693920924	0.00527817735496355
2	D	26	50	20120529	6	496	9.52	-0.0147702585774590	0.00298384919525099
2	D	26	50	20120529	6	498	9.56	-0.0152641160955753	0.00126699393053006
2	D	26	50	20120529	6	500	9.6	-0.0151406835358514	-0.00027995771680738
2	D	26	50	20120529	6	502	9.64	-0.0147810051863194	-0.00259990576941588
2	D	26	50	20120529	6	504	9.68	-0.0140630315881196	-0.00522298059962412
2	D	26	50	20120529	6	506	9.72	-0.0138308318633136	-0.00728009564745203
2	D	26	50	20120529	6	508	9.76	-0.0127242309639601	-0.0100243275677624
2	D	26	50	20120529	6	510	9.8	-0.0116885670168952	-0.0119114895007321
2	D	26	50	20120529	6	512	9.84	-0.0107914040750613	-0.0133228604938448
2	D	26	50	20120529	6	514	9.88	-0.0092991683504521	-0.0150668262325565
2	D	26	50	20120529	6	516	9.92	-0.0091115022107252	-0.0163288704156182
2	D	26	50	20120529	6	518	9.96	-0.0091456554682565	-0.0164184608447945
2	D	26	50	20120529	6	520	10	-0.0103733342617526	-0.0163845197192976
2	D	26	50	20120529	6	522	10.04	-0.0106375093552039	-0.0158403303404964
2	D	26	50	20120529	6	524	10.08	-0.0117547380694786	-0.0162812821292443
2	D	26	50	20120529	6	526	10.12	-0.0122528947968246	-0.0158370069386248
2	D	26	50	20120529	6	528	10.16	-0.0123196456769686	-0.0153543358497869
2	D	26	50	20120529	6	530	10.2	-0.0127066240051085	-0.0147150618221196
2	D	26	50	20120529	6	532	10.24	-0.0131720558306211	-0.0145419479399495
2	D	26	50	20120529	6	534	10.28	-0.0130210673196344	-0.0143557879376665
2	D	26	50	20120529	6	536	10.32	-0.0126318333208624	-0.0142667349096439
2	D	26	50	20120529	6	538	10.36	-0.0132186824517726	-0.0128413985576027
2	D	26	50	20120529	6	540	10.4	-0.0138312349141789	-0.0125436500341807
2	D	26	50	20120529	6	542	10.44	-0.0145130767700736	-0.0112587875152900
2	D	26	50	20120529	6	544	10.48	-0.0147729667964309	-0.00971663005192896
2	D	26	50	20120529	6	546	10.52	-0.0153746863829494	-0.00782472343245753
2	D	26	50	20120529	6	548	10.56	-0.0153411695215212	-0.00637572021645006
2	D	26	50	20120529	6	550	10.6	-0.0157057212509890	-0.00426001854337372
2	D	26	50	20120529	6	552	10.64	-0.0162250812822756	-0.00238995728080022
2	D	26	50	20120529	6	554	10.68	-0.0166814974963281	-0.0010472392850729
2	D	26	50	20120529	6	556	10.72	-0.0176585352201648	0.00051495758446692
2	D	26	50	20120529	6	558	10.76	-0.0197668518700184	0.00139850872076294
2	D	26	50	20120529	6	560	10.8	-0.0215653426126273	0.00186835996365797
2	D	26	50	20120529	6	562	10.84	-0.024325611714735	0.00225403721532055
2	D	26	50	20120529	6	564	10.88	-0.024471063579625	0.00191257535068556
2	D	26	50	20120529	6	566	10.92	-0.0236006151319844	0.00218382151194872
2	D	26	50	20120529	6	568	10.96	-0.022879147012072	0.00288167226536954
2	D	26	50	20120529	6	570	11	-0.0221702653928646	0.00338803850244504
2	D	26	50	20120529	6	572	11.04	-0.0209939932623608	0.00394108085814666
2	D	26	50	20120529	6	574	11.08	-0.0203404073934423	0.00420087896062241
2	D	26	50	20120529	6	576	11.12	-0.0185715019985582	0.00527104971860919
2	D	26	50	20120529	6	578	11.16	-0.0165348081945709	0.00645232816512381
2	D	26	50	20120529	6	580	11.2	-0.0144760540732242	0.00719691019149968
2	D	26	50	20120529	6	582	11.24	-0.0121163807616487	0.00815686562971648
2	D	26	50	20120529	6	584	11.28	-0.0101687611988875	0.00920875060634178
2	D	26	50	20120529	6	586	11.32	-0.00869324854965335	0.00918983549994504
2	D	26	50	20120529	6	588	11.36	-0.00624422663942061	0.00958226562136794
2	D	26	50	20120529	6	590	11.4	-0.00426471656082793	0.0105149606789564
2	D	26	50	20120529	6	592	11.44	-0.00143583688774178	0.0116651829956414
2	D	26	50	20120529	6	594	11.48	0.00105120827543572	0.011957067482527
2	D	26	50	20120529	6	596	11.52	0.00348787490888072	0.0118080327075766
2	D	26	50	20120529	6	598	11.56	0.00545346912601972	0.0111354539505154
2	D	26	50	20120529	6	600	11.6	0.00662205500581202	0.0101761716779543
2	D	26	50	20120529	6	602	11.64	0.00742991036118202	0.0084554414680725
2	D	26	50	20120529	6	604	11.68	0.00800649937269712	0.00647128569792742
2	D	26	50	20120529	6	606	11.72	0.00863178682823262	0.00455694258028889
2	D	26	50	20120529	6	608	11.76	0.00951121553199432	0.00198130612981689
2	D	26	50	20120529	6	610	11.8	0.0105433793004923	0.00017768886304437
2	D	26	50	20120529	6	612	11.84	0.0115944935307261	-0.00241421104339492
2	D	26	50	20120529	6	614	11.88	0.0120614668490217	-0.00401552506006998
2	D	26	50	20120529	6	616	11.92	0.0126018873486791	-0.00603143699575814
2	D	26	50	20120529	6	618	11.96	0.0131244463310438	-0.00698701402878583
2	D	26	50	20120529	6	620	12	0.0140243811314599	-0.00743864312992968
2	D	26	50	20120529	6	622	12.04	0.0145648369864564	-0.00633504743439621
2	D	26	50	20120529	6	624	12.08	0.0150289111669492	-0.00569730782844406
2	D	26	50	20120529	6	626	12.12	0.0156145370031279	-0.00452775321236151
2	D	26	50	20120529	6	628	12.16	0.0165641814102614	-0.00392798524055908
2	D	26	50	20120529	6	630	12.2	0.0170404178273905	-0.00246392065011234
2	D	26	50	20120529	6	632	12.24	0.0171920215212769	-0.0014513437394532
2	D	26	50	20120529	6	634	12.28	0.0175890619789132	0.00055012200469532
2	D	26	50	20120529	6	636	12.32	0.0183433327824049	0.00219068044772623
2	D	26	50	20120529	6	638	12.36	0.0182826630205791	0.00383767356246593
2	D	26	50	20120529	6	640	12.4	0.0177431405465337	0.00490314206035782
2	D	26	50	20120529	6	642	12.44	0.0169129264747426	0.00591819384475111
2	D	26	50	20120529	6	644	12.48	0.0160975616453564	0.00647716175527908
2	D	26	50	20120529	6	646	12.52	0.0144113241042608	0.00683262433418156
2	D	26	50	20120529	6	648	12.56	0.0130978732582068	0.008127266139856
2	D	26	50	20120529	6	650	12.6	0.0112310760005353	0.00945482376619469
2	D	26	50	20120529	6	652	12.64	0.00984465880573062	0.0107479028658827
2	D	26	50	20120529	6	654	12.68	0.00830112955521412	0.0126316918995061
2	D	26	50	20120529	6	656	12.72	0.00659910231969472	0.0154482608435318
2	D	26	50	20120529	6	658	12.76	0.00528432741619292	0.0166013911368544
2	D	26	50	20120529	6	660	12.8	0.00364343132967402	0.0166774599166075
2	D	26	50	20120529	6	662	12.84	0.00149269534401702	0.0162878440801737
2	D	26	50	20120529	6	664	12.88	-7.01096373546505e-05	0.0153979784803217
2	D	26	50	20120529	6	666	12.92	-0.00126456855427059	0.0140018809936826
2	D	26	50	20120529	6	668	12.96	-0.00319973596661506	0.0126166163829312
2	D	26	50	20120529	6	670	13	-0.00549538641600843	0.0114324105143425
2	D	26	50	20120529	6	672	13.04	-0.00693381131456936	0.0105104846930315
2	D	26	50	20120529	6	674	13.08	-0.00922376248330637	0.0097212121038711
2	D	26	50	20120529	6	676	13.12	-0.00981949287538822	0.00889701551078787
2	D	26	50	20120529	6	678	13.16	-0.0101897269149497	0.00786106872101052
2	D	26	50	20120529	6	680	13.2	-0.0103453681885567	0.00594109703339375
2	D	26	50	20120529	6	682	13.24	-0.0103159051703050	0.00436788838995052
2	D	26	50	20120529	6	684	13.28	-0.00955644561725292	0.00330373369645807
2	D	26	50	20120529	6	686	13.32	-0.0088956953424274	0.00301726352619596
2	D	26	50	20120529	6	688	13.36	-0.00896044369616709	0.00305491837650771
2	D	26	50	20120529	6	690	13.4	-0.0086433374175033	0.00324461956955088
2	D	26	50	20120529	6	692	13.44	-0.00793901310150072	0.00248065786762302
2	D	26	50	20120529	6	694	13.48	-0.00732851124875988	0.00225060774743179
2	D	26	50	20120529	6	696	13.52	-0.00708968593341412	0.00247387671359144
2	D	26	50	20120529	6	698	13.56	-0.00616840357927398	0.00210388309033558
2	D	26	50	20120529	6	700	13.6	-0.00620520848723474	0.00165432581206061
2	D	26	50	20120529	6	702	13.64	-0.0062056044670322	0.00163874117860326
2	D	26	50	20120529	6	704	13.68	-0.00620467108608104	0.0006133373509334
2	D	26	50	20120529	6	706	13.72	-0.00605161782329321	0.00053615664576689
2	D	26	50	20120529	6	708	13.76	-0.00584725689246248	0.00030762680515521
2	D	26	50	20120529	6	710	13.8	-0.00478896552839964	-0.00080717653286007
2	D	26	50	20120529	6	712	13.84	-0.00490950177874782	-0.00120180151373178
2	D	26	50	20120529	6	714	13.88	-0.00506896708582745	-0.00214269052470066
2	D	26	50	20120529	6	716	13.92	-0.0060474388222164	-0.00282860390144149
2	D	26	50	20120529	6	718	13.96	-0.00704149660627626	-0.00284354506772796
2	D	26	50	20120529	6	720	14	-0.00846236404346032	-0.0030242603477958
2	D	26	50	20120529	6	722	14.04	-0.0100734502758514	-0.00390965703279073
2	D	26	50	20120529	6	724	14.08	-0.0116218868474293	-0.00454265902330892
2	D	26	50	20120529	6	726	14.12	-0.0111554085038805	-0.0054392279954466
2	D	26	50	20120529	6	728	14.16	-0.0108362841424632	-0.00643211198224969
2	D	26	50	20120529	6	730	14.2	-0.00972385668323274	-0.00664259645780549
2	D	26	50	20120529	6	732	14.24	-0.00876110251637601	-0.0074492073052406
2	D	26	50	20120529	6	734	14.28	-0.00693339412156846	-0.00696753323696414
2	D	26	50	20120529	6	736	14.32	-0.00596102330248759	-0.00751969878025709
2	D	26	50	20120529	6	738	14.36	-0.00386415471142138	-0.00792683672272866
2	D	26	50	20120529	6	740	14.4	-0.00174003422500824	-0.00780085857859249
2	D	26	50	20120529	6	742	14.44	6.06075364290599e-05	-0.00736012457873316
2	D	26	50	20120529	6	744	14.48	0.00224595498481162	-0.00779107222074087
2	D	26	50	20120529	6	746	14.52	0.00299852873202842	-0.00722178055120757
2	D	26	50	20120529	6	748	14.56	0.00267443340993942	-0.0070045149216202
2	D	26	50	20120529	6	750	14.6	0.00201753828128492	-0.00802415582902336
2	D	26	50	20120529	6	752	14.64	0.00197087156717892	-0.00912299743353486
2	D	26	50	20120529	6	754	14.68	0.00097893984107812	-0.00999712516989006
2	D	26	50	20120529	6	756	14.72	0.000116764542777330	-0.0114614726030494
2	D	26	50	20120529	6	758	14.76	-0.00144475350425254	-0.0124491027864682
2	D	26	50	20120529	6	760	14.8	-0.00308151478386848	-0.0140563070026306
2	D	26	50	20120529	6	762	14.84	-0.00416514178390124	-0.0156602231722604
2	D	26	50	20120529	6	764	14.88	-0.0045205336521256	-0.0164224842823795
2	D	26	50	20120529	6	766	14.92	-0.00442600054654877	-0.0161262843228083
2	D	26	50	20120529	6	768	14.96	-0.00443046239033806	-0.0163052601201944
2	D	26	50	20120529	6	770	15	-0.0041835901998224	-0.0164072744155162
2	D	26	50	20120529	6	772	15.04	-0.00289834584326992	-0.0162905947255526
2	D	26	50	20120529	6	774	15.08	-0.00286535224085976	-0.0160429235043742
2	D	26	50	20120529	6	776	15.12	-0.00170831341480421	-0.0160462469062457
2	D	26	50	20120529	6	778	15.16	-0.00094605230468511	-0.0157895671446750
2	D	26	50	20120529	6	780	15.2	4.76660681197789e-05	-0.0153857172487360
2	D	26	50	20120529	6	782	15.24	0.00085192932104136	-0.0146941668167355
2	D	26	50	20120529	6	784	15.28	0.00234443374622742	-0.0138857174916693
2	D	26	50	20120529	6	786	15.32	0.00346627279671552	-0.0134397311026393
2	D	26	50	20120529	6	788	15.36	0.00590455516915562	-0.0132230368153312
2	D	26	50	20120529	6	790	15.4	0.00768451829988382	-0.0127868594115698
2	D	26	50	20120529	6	792	15.44	0.00933113664802952	-0.0134417322148301
2	D	26	50	20120529	6	794	15.48	0.00990927422339552	-0.0134704336790785
2	D	26	50	20120529	6	796	15.52	0.00955238328879502	-0.0131518962162895
2	D	26	50	20120529	6	798	15.56	0.00849375251347722	-0.0119574019440345
2	D	26	50	20120529	6	800	15.6	0.00800425784420082	-0.0111120204317870
2	D	26	50	20120529	6	802	15.64	0.00780001712152292	-0.0103256045540225
2	D	26	50	20120529	6	804	15.68	0.00694917674492452	-0.00984354864808416
2	D	26	50	20120529	6	806	15.72	0.00634701168113392	-0.00889545280480146
2	D	26	50	20120529	6	808	15.76	0.00504271079682842	-0.00751585919043525
2	D	26	50	20120529	6	810	15.8	0.00500947677811262	-0.00644685515863743
2	D	26	50	20120529	6	812	15.84	0.00458084278949302	-0.00558516069294788
2	D	26	50	20120529	6	814	15.88	0.00469248080810672	-0.00278241568649438
2	D	26	50	20120529	6	816	15.92	0.00456578141505372	-0.000207684332702300
2	D	26	50	20120529	6	818	15.96	0.00382733566132502	0.00126940516465390
2	D	26	50	20120529	6	820	16	0.00251385653099972	0.00292725943955263
2	D	26	50	20120529	6	822	16.04	0.00135623080631582	0.00414565392101174
2	D	26	50	20120529	6	824	16.08	-0.000335189827485861	0.00558979931343246
2	D	26	50	20120529	6	826	16.12	-0.00179297530971567	0.00695734382824724
2	D	26	50	20120529	6	828	16.16	-0.00370358773197666	0.00799293989306113
2	D	26	50	20120529	6	830	16.2	-0.00552059477275773	0.00799773124861045
2	D	26	50	20120529	6	832	16.24	-0.00769272073854563	0.0071728699751529
2	D	26	50	20120529	6	834	16.28	-0.00977602702154869	0.00552775776445115
2	D	26	50	20120529	6	836	16.32	-0.0111508568575300	0.00502593610265834
2	D	26	50	20120529	6	838	16.36	-0.0113828946548832	0.00386145073509012
2	D	26	50	20120529	6	840	16.4	-0.0126333394583064	0.00285898827982907
2	D	26	50	20120529	6	842	16.44	-0.0128780337599360	0.00135527621216120
2	D	26	50	20120529	6	844	16.48	-0.0132011320614635	0.00140374838201154
2	D	26	50	20120529	6	846	16.52	-0.0144464107427433	-0.00117612363807977
2	D	26	50	20120529	6	848	16.56	-0.0150033916832162	-0.00205291483354765
2	D	26	50	20120529	6	850	16.6	-0.0155556095524109	-0.00318704764253345
2	D	26	50	20120529	6	852	16.64	-0.0154106286206371	-0.00261533342516781
2	D	26	50	20120529	6	854	16.68	-0.0162556353662907	-0.00239293420034902
2	D	26	50	20120529	6	856	16.72	-0.0165609075058645	-0.00182345868305262
2	D	26	50	20120529	6	858	16.76	-0.0167797358414383	-0.00118434021887716
2	D	26	50	20120529	6	860	16.8	-0.0173569046805140	-0.00030966327268502
2	D	26	50	20120529	6	862	16.84	-0.0173954844264956	8.975306373601e-05
2	D	26	50	20120529	6	864	16.88	-0.0175159824930776	0.000945868456922
2	D	26	50	20120529	6	866	16.92	-0.0177537612903872	0.00187466028507834
2	D	26	50	20120529	6	868	16.96	-0.0184058622350652	0.00406576499687328
2	D	26	50	20120529	6	870	17	-0.0183300603881220	0.00530253718357543
2	D	26	50	20120529	6	872	17.04	-0.0186218904277855	0.00702324618025383
2	D	26	50	20120529	6	874	17.08	-0.0193025089889488	0.00804831059666872
2	D	26	50	20120529	6	876	17.12	-0.0194782462372771	0.00763017714374968
2	D	26	50	20120529	6	878	17.16	-0.0194984624201513	0.00709702570180283
2	D	26	50	20120529	6	880	17.2	-0.0209452736051371	0.00637980729364532
2	D	26	50	20120529	6	882	17.24	-0.0214244162311369	0.00599711403259935
2	D	26	50	20120529	6	884	17.28	-0.0226894726890865	0.00553533087807766
2	D	26	50	20120529	6	886	17.32	-0.0236196150911949	0.00424809955147005
2	D	26	50	20120529	6	888	17.36	-0.0241561677167592	0.00322746162350539
2	D	26	50	20120529	6	890	17.4	-0.0246066159495785	0.00141738847182063
2	D	26	50	20120529	6	892	17.44	-0.0252430191237142	-0.00067252925958652
2	D	26	50	20120529	6	894	17.48	-0.0260895320068117	-0.00205071573145816
2	D	26	50	20120529	6	896	17.52	-0.0269884415023951	-0.00364435763955734
2	D	26	50	20120529	6	898	17.56	-0.0287137254799478	-0.00439762435141975
2	D	26	50	20120529	6	900	17.6	-0.028595659860693	-0.00452544804425484
2	D	26	50	20120529	6	902	17.64	-0.0281365849251433	-0.00470875133514183
2	D	26	50	20120529	6	904	17.68	-0.0276687277233712	-0.00513771766394865
2	D	26	50	20120529	6	906	17.72	-0.026582562209994	-0.00629275537781344
2	D	26	50	20120529	6	908	17.76	-0.0261848217166444	-0.00730977999012624
2	D	26	50	20120529	6	910	17.8	-0.0260582920292189	-0.00823986582369216
2	D	26	50	20120529	6	912	17.84	-0.0270430655012417	-0.00922777884982346
2	D	26	50	20120529	6	914	17.88	-0.0268561276814995	-0.00959573600554956
2	D	26	50	20120529	6	916	17.92	-0.0269376641644381	-0.00912401800075216
2	D	26	50	20120529	6	918	17.96	-0.0258378727033874	-0.00891382343897666
2	D	26	50	20120529	6	920	18	-0.0252149611266367	-0.00835261399995236
2	D	26	50	20120529	6	922	18.04	-0.0243286805581653	-0.00832290844407466
2	D	26	50	20120529	6	924	18.08	-0.0241142787110417	-0.00769882307006727
2	D	26	50	20120529	6	926	18.12	-0.0229634977799997	-0.00713656711300678
2	D	26	50	20120529	6	928	18.16	-0.0210429179805511	-0.00749528945417053
2	D	26	50	20120529	6	930	18.2	-0.0196039981072434	-0.00759664614018581
2	D	26	50	20120529	6	932	18.24	-0.0176945410974628	-0.00781286525173703
2	D	26	50	20120529	6	934	18.28	-0.0153825776946275	-0.00788994696195416
2	D	26	50	20120529	6	936	18.32	-0.0133723226131888	-0.00829733239179916
2	D	26	50	20120529	6	938	18.36	-0.0115511408139716	-0.00931285086666806
2	D	26	50	20120529	6	940	18.4	-0.00980814381155018	-0.0103495189053623
2	D	26	50	20120529	6	942	18.44	-0.00859421824494818	-0.0120271509569308
2	D	26	50	20120529	6	944	18.48	-0.00725367106703909	-0.0134765642948713
2	D	26	50	20120529	6	946	18.52	-0.00667092315545982	-0.0156607252180750
2	D	26	50	20120529	6	948	18.56	-0.00645490203380733	-0.0192712831534917
2	D	26	50	20120529	6	950	18.6	-0.00656549353438491	-0.0209706021700392
2	D	26	50	20120529	6	952	18.64	-0.00701033441042937	-0.0224025641126200
2	D	26	50	20120529	6	954	18.68	-0.00609371188997724	-0.0219580060792881
2	D	26	50	20120529	6	956	18.72	-0.00537041236350152	-0.0217923309604561
2	D	26	50	20120529	6	958	18.76	-0.00446644705443265	-0.0211395299800646
2	D	26	50	20120529	6	960	18.8	-0.00301447398994419	-0.0204178567991856
2	D	26	50	20120529	6	962	18.84	-0.00176338996199083	-0.0194620605630558
2	D	26	50	20120529	6	964	18.88	-0.00132028856862809	-0.0186876089320290
2	D	26	50	20120529	6	966	18.92	-0.000426074262071771	-0.0177001979517123
2	D	26	50	20120529	6	968	18.96	0.00110123395888432	-0.0157589494210497
2	D	26	50	20120529	6	970	19	0.00233864254168952	-0.0144338595973773
2	D	26	50	20120529	6	972	19.04	0.00271976602568122	-0.0126584629622419
2	D	26	50	20120529	6	974	19.08	0.00345741769849472	-0.0114685457921816
2	D	26	50	20120529	6	976	19.12	0.00412183149355352	-0.00929247912030206
2	D	26	50	20120529	6	978	19.16	0.00492073487707372	-0.0069054139062369
2	D	26	50	20120529	6	980	19.2	0.00583458553894362	-0.00416058094516259
2	D	26	50	20120529	6	982	19.24	0.00705873586960162	-0.00273250101881042
2	D	26	50	20120529	6	984	19.28	0.00870511380144162	3.95272690682964e-06
2	D	26	50	20120529	6	986	19.32	0.0103821589543818	0.00223409680409109
2	D	26	50	20120529	6	988	19.36	0.0111563701691029	0.0034967773832559
2	D	26	50	20120529	6	990	19.4	0.0111872707354408	0.00508500992447901
2	D	26	50	20120529	6	992	19.44	0.0106961850759067	0.00580661239467988
2	D	26	50	20120529	6	994	19.48	0.00970767808007922	0.00688265921001832
2	D	26	50	20120529	6	996	19.52	0.00929822789843312	0.00827838193006339
2	D	26	50	20120529	6	998	19.56	0.00823251898423562	0.00996224359237416
2	D	26	50	20120529	6	1000	19.6	0.00747839667316802	0.0111974813573611
2	D	26	50	20120529	6	1002	19.64	0.00595712714412322	0.0129796732886637
2	D	26	50	20120529	6	1004	19.68	0.00507402855616722	0.0146072138958529
2	D	26	50	20120529	6	1006	19.72	0.00328528810896402	0.0158975854836758
2	D	26	50	20120529	6	1008	19.76	0.00197279256417142	0.0163304401926724
2	D	26	50	20120529	6	1010	19.8	0.00031157246099423	0.0186297534551923
2	D	26	50	20120529	6	1012	19.84	-0.000803633927886322	0.0199104228308705
2	D	26	50	20120529	6	1014	19.88	-0.000603034805131511	0.0204275370910200
2	D	26	50	20120529	6	1016	19.92	-0.00074850788322502	0.0213413523975508
2	D	26	50	20120529	6	1018	19.96	8.38204378418497e-05	0.0213202169758612
2	D	26	50	20120529	6	1020	20	0.000841209582238569	0.0215270386382904
2	D	26	50	20120529	6	1022	20.04	0.00181107017224622	0.0224892766171969
2	D	26	50	20120529	6	1024	20.08	0.00242472572123112	0.0230450342629383
2	D	26	50	20120529	6	1026	20.12	0.00429405442117932	0.0233574128256630
2	D	26	50	20120529	6	1028	20.16	0.00501661855660262	0.0230726892091505
2	D	26	50	20120529	6	1030	20.2	0.00629474234786862	0.0229617158709110
2	D	26	50	20120529	6	1032	20.24	0.00865507892560492	0.0227917132585782
2	D	26	50	20120529	6	1034	20.28	0.0103710934403630	0.0230191110212332
2	D	26	50	20120529	6	1036	20.32	0.0114396237106174	0.0230188776759954
2	D	26	50	20120529	6	1038	20.36	0.0131804138327747	0.0224969982232474
2	D	26	50	20120529	6	1040	20.4	0.0140995960797747	0.0221410972381406
2	D	26	50	20120529	6	1042	20.44	0.0154115973569273	0.0214379148995897
2	D	26	50	20120529	6	1044	20.48	0.0168600066032386	0.0206236390146465
2	D	26	50	20120529	6	1046	20.52	0.0175485871867581	0.0195699084893223
2	D	26	50	20120529	6	1048	20.56	0.0181724392155277	0.0183027307110291
2	D	26	50	20120529	6	1050	20.6	0.0193605271003452	0.0168518819463227
2	D	26	50	20120529	6	1052	20.64	0.0205090594318230	0.0154415786844496
2	D	26	50	20120529	6	1054	20.68	0.0217897712339081	0.0138797212261648
2	D	26	50	20120529	6	1056	20.72	0.0235045051782855	0.0124543353766489
2	D	26	50	20120529	6	1058	20.76	0.0249389419946005	0.0116749622824251
2	D	26	50	20120529	6	1060	20.8	0.0260570192370127	0.00914125726407752
2	D	26	50	20120529	6	1062	20.84	0.0271033958518125	0.00771403293693059
2	D	26	50	20120529	6	1064	20.88	0.0274237859343682	0.00583800793576456
2	D	26	50	20120529	6	1066	20.92	0.0284823247858044	0.00372870840748509
2	D	26	50	20120529	6	1068	20.96	0.0293070234247023	0.00225686564244529
2	D	26	50	20120529	6	1070	21	0.0294972351488415	0.00067789620005573
2	D	26	50	20120529	6	1072	21.04	0.0303100543938154	-0.00153244888725530
2	D	26	50	20120529	6	1074	21.08	0.0307529153708725	-0.00350973157948724
2	D	26	50	20120529	6	1076	21.12	0.0315061255141925	-0.00616661459911758
2	D	26	50	20120529	6	1078	21.16	0.0325649472083412	-0.00851760322520666
2	D	26	50	20120529	6	1080	21.2	0.0342973588222482	-0.0103036135331276
2	D	26	50	20120529	6	1082	21.24	0.0353039253252673	-0.0120826234839149
2	D	26	50	20120529	6	1084	21.28	0.0368717931911922	-0.0134417534280335
2	D	26	50	20120529	6	1086	21.32	0.0371543530609544	-0.0150720588227372
2	D	26	50	20120529	6	1088	21.36	0.0371775461633773	-0.0166217540443857
2	D	26	50	20120529	6	1090	21.4	0.0370028200777461	-0.0184861824943402
2	D	26	50	20120529	6	1092	21.44	0.0373135935080776	-0.0196887589971042
2	D	26	50	20120529	6	1094	21.48	0.0369773642336234	-0.0195778139431360
2	D	26	50	20120529	6	1096	21.52	0.0369501406225477	-0.0209513688655909
2	D	26	50	20120529	6	1098	21.56	0.0363869300713326	-0.0222445964577030
2	D	26	50	20120529	6	1100	21.6	0.0356085469266024	-0.0232993169325208
2	D	26	50	20120529	6	1102	21.64	0.0346531749545413	-0.0245586033991360
2	D	26	50	20120529	6	1104	21.68	0.0347185116211229	-0.0267667564554253
2	D	26	50	20120529	6	1106	21.72	0.0348411734344554	-0.0285385751302479
2	D	26	50	20120529	6	1108	21.76	0.035926384353678	-0.0306685787450805
2	D	26	50	20120529	6	1110	21.8	0.0368241624784115	-0.0313599524003856
2	D	26	50	20120529	6	1112	21.84	0.0381843601537697	-0.0324477584014952
2	D	26	50	20120529	6	1114	21.88	0.0394673700528937	-0.0323181810838428
2	D	26	50	20120529	6	1116	21.92	0.0411506377455082	-0.0323161304741773
2	D	26	50	20120529	6	1118	21.96	0.0434962523600603	-0.0316257114130268
2	D	26	50	20120529	6	1120	22	0.0452478972784156	-0.0316589454317426
2	D	26	50	20120529	6	1122	22.04	0.0468969410028207	-0.0308454190799874
2	D	26	50	20120529	6	1124	22.08	0.0480999417696534	-0.0305328071720249
2	D	26	50	20120529	6	1126	22.12	0.0496296258693943	-0.0297390798101430
2	D	26	50	20120529	6	1128	22.16	0.051925035902482	-0.0298823396440114
2	D	26	50	20120529	6	1130	22.2	0.0528482345159992	-0.0292609342047046
2	D	26	50	20120529	6	1132	22.24	0.0545150973312902	-0.0286982893389145
2	D	26	50	20120529	6	1134	22.28	0.0554952180406929	-0.0281999911902123
2	D	26	50	20120529	6	1136	22.32	0.0569406857227945	-0.0282616509015318
2	D	26	50	20120529	6	1138	22.36	0.0583394136466596	-0.0288619138480810
2	D	26	50	20120529	6	1140	22.4	0.0584095586393533	-0.0289338973184058
2	D	26	50	20120529	6	1142	22.44	0.0590411464163091	-0.0287722527082266
2	D	26	50	20120529	6	1144	22.48	0.0600252269236864	-0.0277996273307045
2	D	26	50	20120529	6	1146	22.52	0.0605138377094863	-0.0274374472373808
2	D	26	50	20120529	6	1148	22.56	0.0617058783212106	-0.0264914797855094
2	D	26	50	20120529	6	1150	22.6	0.0622440572923717	-0.0257577150786721
2	D	26	50	20120529	6	1152	22.64	0.0639559628096243	-0.0247319859818829
2	D	26	50	20120529	6	1154	22.68	0.0649642263689182	-0.0243213690740479
2	D	26	50	20120529	6	1156	22.72	0.0662754851839505	-0.0241481279126572
2	D	26	50	20120529	6	1158	22.76	0.065778742670167	-0.0241358949653426
2	D	26	50	20120529	6	1160	22.8	0.0659657017031127	-0.0243664117760095
2	D	26	50	20120529	6	1162	22.84	0.0649297195579963	-0.0250457292606954
2	D	26	50	20120529	6	1164	22.88	0.0648626858351398	-0.0250905598306226
2	D	26	50	20120529	6	1166	22.92	0.0645516295620958	-0.0258633568317814
2	D	26	50	20120529	6	1168	22.96	0.0639237187404022	-0.0258258801723785
2	D	26	50	20120529	6	1170	23	0.0634171474423602	-0.0265758376245049
2	D	26	50	20120529	6	1172	23.04	0.0629936611911075	-0.0273914852966036
2	D	26	50	20120529	6	1174	23.08	0.0631055254838912	-0.0290094870333147
2	D	26	50	20120529	6	1176	23.12	0.0631987221576516	-0.0294822586272160
2	D	26	50	20120529	6	1178	23.16	0.0630659982148229	-0.0307098667100340
2	D	26	50	20120529	6	1180	23.2	0.063186418499659	-0.0316588747210644
2	D	26	50	20120529	6	1182	23.24	0.0637254459989575	-0.0327057463106111
2	D	26	50	20120529	6	1184	23.28	0.0637267187911636	-0.0337354352053750
2	D	26	50	20120529	6	1186	23.32	0.0629572451918764	-0.0348272080755270
2	D	26	50	20120529	6	1188	23.36	0.063077382634	-0.0348678667154452
2	D	26	50	20120529	6	1190	23.4	0.0627968026632252	-0.0353027373858750
2	D	26	50	20120529	6	1192	23.44	0.0626315518084619	-0.0367984803601189
2	D	26	50	20120529	6	1194	23.48	0.0621218692405826	-0.0364515737732687
2	D	26	50	20120529	6	1196	23.52	0.0615821346345029	-0.0373172846054754
2	D	26	50	20120529	6	1198	23.56	0.0609105953244101	-0.037228825547149
2	D	26	50	20120529	6	1200	23.6	0.059681148763961	-0.0370963844470327
2	D	26	50	20120529	6	1202	23.64	0.0583791530477622	-0.0362766355556032
2	D	26	50	20120529	6	1204	23.68	0.0564570246844628	-0.0363776811146347
2	D	26	50	20120529	6	1206	23.72	0.0550766108262305	-0.0363840450756654
2	D	26	50	20120529	6	1208	23.76	0.0534099601429738	-0.0365070816555919
2	D	26	50	20120529	6	1210	23.8	0.0511963623644693	-0.0359186981029666
2	D	26	50	20120529	6	1212	23.84	0.0496622942026851	-0.0370259566116266
2	D	26	50	20120529	6	1214	23.88	0.0473282761393445	-0.0367520234445949
2	D	26	50	20120529	6	1216	23.92	0.0457792880244773	-0.0374765250525986
2	D	26	50	20120529	6	1218	23.96	0.0442337859460413	-0.0377908128036326
2	D	26	50	20120529	6	1220	24	0.0427916770211504	-0.0374224455259735
2	D	26	50	20120529	6	1222	24.04	0.041097123904308	-0.0381274734132233
2	D	26	50	20120529	6	1224	24.08	0.038907002070939	-0.0384607328391966
2	D	26	50	20120529	6	1226	24.12	0.0362662552280553	-0.0389274091726441
2	D	26	50	20120529	6	1228	24.16	0.0348111779647974	-0.0401337262702805
2	D	26	50	20120529	6	1230	24.2	0.0341067101061183	-0.0416022937167098
2	D	26	50	20120529	6	1232	24.24	0.0334561775242809	-0.041809328925387
2	D	26	50	20120529	6	1234	24.28	0.0330695951759384	-0.0423080584092257
2	D	26	50	20120529	6	1236	24.32	0.0324756325508095	-0.0429573167846434
2	D	26	50	20120529	6	1238	24.36	0.0325821369741918	-0.042840064338187
2	D	26	50	20120529	6	1240	24.4	0.0327874737123806	-0.0425579358035614
2	D	26	50	20120529	6	1242	24.44	0.0329202612948196	-0.0420011669951229
2	D	26	50	20120529	6	1244	24.48	0.0323532606512574	-0.0411869052523154
2	D	26	50	20120529	6	1246	24.52	0.0322153097751021	-0.0400053948747765
2	D	26	50	20120529	6	1248	24.56	0.0309155570016133	-0.0383326121615134
2	D	26	50	20120529	6	1250	24.6	0.0293134715314399	-0.0371290393452947
2	D	26	50	20120529	6	1252	24.64	0.0274360874710405	-0.0348028150128964
2	D	26	50	20120529	6	1254	24.68	0.0255592782884541	-0.0325245233278744
2	D	26	50	20120529	6	1256	24.72	0.0242769153920349	-0.0307263048213762
2	D	26	50	20120529	6	1258	24.76	0.0222449881948597	-0.0280893473637329
2	D	26	50	20120529	6	1260	24.8	0.0208166614882409	-0.0267026819744481
2	D	26	50	20120529	6	1262	24.84	0.0189719577819475	-0.0239569898786346
2	D	26	50	20120529	6	1264	24.88	0.0179244002988231	-0.0221973334404485
2	D	26	50	20120529	6	1266	24.92	0.0169613986445929	-0.0210889364898707
2	D	26	50	20120529	6	1268	24.96	0.0151289526343514	-0.0195477760470712
2	D	26	50	20120529	6	1270	25	0.0129991045830107	-0.0170435290972278
2	D	26	50	20120529	6	1272	25.04	0.0116858658689910	-0.0160535796035667
2	D	26	50	20120529	6	1274	25.08	0.00925450182929812	-0.0150614154514668
2	D	26	50	20120529	6	1276	25.12	0.00706805270855052	-0.0149690008378064
2	D	26	50	20120529	6	1278	25.16	0.00514811920469992	-0.0149231774899584
2	D	26	50	20120529	6	1280	25.2	0.00339901279968902	-0.0151759045246223
2	D	26	50	20120529	6	1282	25.24	0.00155641273606972	-0.0162959828792252
2	D	26	50	20120529	6	1284	25.28	0.00131443372447982	-0.0175201332098832
2	D	26	50	20120529	6	1286	25.32	0.000720223611977549	-0.0185016964171195
2	D	26	50	20120529	6	1288	25.36	-0.000200797112653551	-0.0201581081941846
2	D	26	50	20120529	6	1290	25.4	-0.00126007135514224	-0.0217177311950409
2	D	26	50	20120529	6	1292	25.44	-0.00296766352102963	-0.0234937712973471
2	D	26	50	20120529	6	1294	25.48	-0.00438237205814956	-0.0245446026848685
2	D	26	50	20120529	6	1296	25.52	-0.0061697258689548	-0.0248331729622707
2	D	26	50	20120529	6	1298	25.56	-0.00698226227121626	-0.0240888016537156
2	D	26	50	20120529	6	1300	25.6	-0.0072795299620271	-0.0234552339777725
2	D	26	50	20120529	6	1302	25.64	-0.00722366852631335	-0.0223251359200801
2	D	26	50	20120529	6	1304	25.68	-0.00758500009149967	-0.0205510050060831
2	D	26	50	20120529	6	1306	25.72	-0.00784860949952602	-0.0186094312063011
2	D	26	50	20120529	6	1308	25.76	-0.0086820762625106	-0.0165375376267463
2	D	26	50	20120529	6	1310	25.8	-0.0087567467386039	-0.0149584267630006
2	D	26	50	20120529	6	1312	25.84	-0.00942475051479083	-0.0132392380459017
2	D	26	50	20120529	6	1314	25.88	-0.0109778822753958	-0.0103537756881850
2	D	26	50	20120529	6	1316	25.92	-0.0116407171010123	-0.00897918131876176
2	D	26	50	20120529	6	1318	25.96	-0.0116790847149595	-0.00692886863816886
2	D	26	50	20120529	6	1320	26	-0.0109967054579110	-0.00591864639309107
2	D	26	50	20120529	6	1322	26.04	-0.00999286838706735	-0.00547794916278437
2	D	26	50	20120529	6	1324	26.08	-0.00898684635626982	-0.00527487516629541
2	D	26	50	20120529	6	1326	26.12	-0.00820661059177296	-0.00525612269445834
2	D	26	50	20120529	6	1328	26.16	-0.00739632278907567	-0.00600229005423763
2	D	26	50	20120529	6	1330	26.2	-0.00637074218471051	-0.00550309387992336
2	D	26	50	20120529	6	1332	26.24	-0.006585334950665	-0.00633243113930582
2	D	26	50	20120529	6	1334	26.28	-0.00607618271287163	-0.00610040819119508
2	D	26	50	20120529	6	1336	26.32	-0.00641017045882947	-0.00588712357278578
2	D	26	50	20120529	6	1338	26.36	-0.00652306712751372	-0.00590115257132452
2	D	26	50	20120529	6	1340	26.4	-0.00653216052071978	-0.00625416856076409
2	D	26	50	20120529	6	1342	26.44	-0.00625324225088074	-0.0059586474237028
2	D	26	50	20120529	6	1344	26.48	-0.00598221529271975	-0.00607856566272422
2	D	26	50	20120529	6	1346	26.52	-0.00485237886453645	-0.00604837927423537
2	D	26	50	20120529	6	1348	26.56	-0.00395225314528941	-0.00599782821044834
2	D	26	50	20120529	6	1350	26.6	-0.00354166452172563	-0.00520337959964963
2	D	26	50	20120529	6	1352	26.64	-0.00342371416087624	-0.00415416960797757
2	D	26	50	20120529	6	1354	26.68	-0.00429271516093579	-0.00324042713344522
2	D	26	50	20120529	6	1356	26.72	-0.00489410664990783	-0.00280036347081446
2	D	26	50	20120529	6	1358	26.76	-0.00636728231123016	-0.00206016762780229
2	D	26	50	20120529	6	1360	26.8	-0.0078229698076402	-0.00109933184164291
2	D	26	50	20120529	6	1362	26.84	-0.00975786074123322	0.000369377733249450
2	D	26	50	20120529	6	1364	26.88	-0.0115521074289415	0.00097726894775415
2	D	26	50	20120529	6	1366	26.92	-0.0121237770985799	0.00116653527012689
2	D	26	50	20120529	6	1368	26.96	-0.0115549125215424	0.00099847295880159
2	D	26	50	20120529	6	1370	27	-0.0113211147354109	0.00087587478507947
2	D	26	50	20120529	6	1372	27.04	-0.0110393729881946	0.00110781783012393
2	D	26	50	20120529	6	1374	27.08	-0.0110447816479639	0.00048446714006215
2	D	26	50	20120529	6	1376	27.12	-0.0112462434409918	0.0009526637530892
2	D	26	50	20120529	6	1378	27.16	-0.0109718065310892	0.00038750696116958
2	D	26	50	20120529	6	1380	27.2	-0.0110870107720431	0.0007893298648097
2	D	26	50	20120529	6	1382	27.24	-0.0112167775943129	0.00066091785913266
2	D	26	50	20120529	6	1384	27.28	-0.0109132305831531	0.000454329329809169
2	D	26	50	20120529	6	1386	27.32	-0.0109958922851127	0.00075424251922044
2	D	26	50	20120529	6	1388	27.36	-0.0106228217574091	0.00072534914619167
2	D	26	50	20120529	6	1390	27.4	-0.0104589139812660	0.00055137216948446
2	D	26	50	20120529	6	1392	27.44	-0.0101581885382952	0.00083046014495098
2	D	26	50	20120529	6	1394	27.48	-0.00947988292341317	0.00091178520296203
2	D	26	50	20120529	6	1396	27.52	-0.0084203293737459	0.00082934857309095
2	D	26	50	20120529	6	1398	27.56	-0.00852830245791275	0.00104764869989921
2	D	26	50	20120529	6	1400	27.6	-0.00723633493008474	0.00131846918288009
2	D	26	50	20120529	6	1402	27.64	-0.00629347662673026	0.00092800693962923
2	D	26	50	20120529	6	1404	27.68	-0.00526256443723495	0.00085587497688039
2	D	26	50	20120529	6	1406	27.72	-0.00443472624422861	0.00075729014944736
2	D	26	50	20120529	6	1408	27.76	-0.00317353058930429	-0.00046420853078116
2	D	26	50	20120529	6	1410	27.8	-0.00310384521601835	-0.00141755110638029
2	D	26	50	20120529	6	1412	27.84	-0.00209701708349026	-0.00145311150640617
2	D	26	50	20120529	6	1414	27.88	-0.00092406835485802	-0.00140392515870683
2	D	26	50	20120529	6	1416	27.92	-0.000628547217796731	-0.00057115843143562
2	D	26	50	20120529	6	1418	27.96	-0.000868567543602692	0.00067605065135683
2	D	26	50	20120529	6	1420	28	-0.000949170645590142	0.00198225365290368
2	D	26	50	20120529	6	1422	28.04	-0.00222044964321419	0.0037614898778609
2	D	26	50	20120529	6	1424	28.08	-0.00288371580396717	0.00490601291388945
2	D	26	50	20120529	6	1426	28.12	-0.004532049593164	0.00693568939018019
2	D	26	50	20120529	6	1428	28.16	-0.00576393850043527	0.0069462917492573
2	D	26	50	20120529	6	1430	28.2	-0.00724267555659164	0.00688050960540351
2	D	26	50	20120529	6	1432	28.24	-0.00823587067037846	0.00627755258201793
2	D	26	50	20120529	6	1434	28.28	-0.0101731169766596	0.00489641747486874
2	D	26	50	20120529	6	1436	28.32	-0.00998494879111806	0.00451205544181917
2	D	26	50	20120529	6	1438	28.36	-0.0101564016794592	0.00385019571645397
2	D	26	50	20120529	6	1440	28.4	-0.0102401867619619	0.00298032002530609
2	D	26	50	20120529	6	1442	28.44	-0.00977987368243834	0.00259770242468571
2	D	26	50	20120529	6	1444	28.48	-0.0097207002292722	0.00145923370762836
2	D	26	50	20120529	6	1446	28.52	-0.00972539110494792	-0.00039698388909375
2	D	26	50	20120529	6	1448	28.56	-0.0097315782892833	-0.00271599007546972
2	D	26	50	20120529	6	1450	28.6	-0.00931162757193661	-0.00462435814080722
2	D	26	50	20120529	6	1452	28.64	-0.00906261991894177	-0.00577127826882399
2	D	26	50	20120529	6	1454	28.68	-0.0097449850338546	-0.00654541170179921
2	D	26	50	20120529	6	1456	28.72	-0.0109477383133139	-0.00620637521342369
2	D	26	50	20120529	6	1458	28.76	-0.0118961735678516	-0.00597207538147753
2	D	26	50	20120529	6	1460	28.8	-0.0134385502343147	-0.00465317274214057
2	D	26	50	20120529	6	1462	28.84	-0.0153245807964345	-0.00250148216232896
2	D	26	50	20120529	6	1464	28.88	-0.0157368664762732	-0.00098849992475973
2	D	26	50	20120529	6	1466	28.92	-0.0169312758957144	0.00157819162493026
2	D	26	50	20120529	6	1468	28.96	-0.0173931226898464	0.00437329280707913
2	D	26	50	20120529	6	1470	29	-0.0178243871156921	0.00679654774620542
2	D	26	50	20120529	6	1472	29.04	-0.0181451166095027	0.00886897872691383
2	D	26	50	20120529	6	1474	29.08	-0.0181374727851981	0.00961837756468314
2	D	26	50	20120529	6	1476	29.12	-0.0167912666317191	0.00923443484595482
2	D	26	50	20120529	6	1478	29.16	-0.0164051378923768	0.00950714365759486
2	D	26	50	20120529	6	1480	29.2	-0.0148065670964593	0.00899063079176272
2	D	26	50	20120529	6	1482	29.24	-0.0127771296222606	0.00934199073712076
2	D	26	50	20120529	6	1484	29.28	-0.0106634177476666	0.0103746070539587
2	D	26	50	20120529	6	1486	29.32	-0.00850874317723834	0.0117191069587746
2	D	26	50	20120529	6	1488	29.36	-0.0062141251037455	0.0129085454175441
2	D	26	50	20120529	6	1490	29.4	-0.00386085959382105	0.0140629113799668
2	D	26	50	20120529	6	1492	29.44	-0.00230931882347371	0.0150423886221986
2	D	26	50	20120529	6	1494	29.48	-0.00045532019854164	0.0149568640570141
2	D	26	50	20120529	6	1496	29.52	0.000915674997365319	0.0139920309962206
2	D	26	50	20120529	6	1498	29.56	0.00218243134001692	0.0124627966163926
2	D	26	50	20120529	6	1500	29.6	0.00269554054735782	0.0115790220343538
2	D	26	50	20120529	6	1502	29.64	0.00428312962141002	0.00942518184992735
2	D	26	50	20120529	6	1504	29.68	0.00582681443541842	0.00731680156046342
2	D	26	50	20120529	6	1506	29.72	0.00773352079982012	0.00540401407774351
2	D	26	50	20120529	6	1508	29.76	0.00985628364121332	0.00431405140095131
2	D	26	50	20120529	6	1510	29.8	0.0105464905703295	0.00492081972988749
2	D	26	50	20120529	6	1512	29.84	0.0131394511369406	0.0055091325718347
2	D	26	50	20120529	6	1514	29.88	0.0136360522293679	0.00664453393038594
2	D	26	50	20120529	6	1516	29.92	0.0135691599278677	0.00752063923227607
2	D	26	50	20120529	6	1518	29.96	0.0145593922642413	0.00888705237624095
2	D	26	50	20120529	6	1520	30	0.0140560736573927	0.00821190682156404
2	D	26	50	20120529	6	1522	30.04	0.0144247591331034	0.00803315022728008
2	D	26	50	20120529	6	1524	30.08	0.0140545180224741	0.00713286187347337
2	D	26	50	20120529	6	1526	30.12	0.0149302697709736	0.00584217986577356
2	D	26	50	20120529	6	1528	30.16	0.0157123298709660	0.00393214302843246
2	D	26	50	20120529	6	1530	30.2	0.0160493369628795	0.00203681401214004
2	D	26	50	20120529	6	1532	30.24	0.0163919301983644	2.10647110115494e-05
2	D	26	50	20120529	6	1534	30.28	0.0158001525331893	-0.00228063857242878
2	D	26	50	20120529	6	1536	30.32	0.0153471092184831	-0.0032123931779983
2	D	26	50	20120529	6	1538	30.36	0.0142652358432677	-0.00462943516749614
2	D	26	50	20120529	6	1540	30.4	0.0124176718900444	-0.00646554399086418
2	D	26	50	20120529	6	1542	30.44	0.0112502739496445	-0.00833170485243266
2	D	26	50	20120529	6	1544	30.48	0.0105580659083375	-0.0110021148247871
2	D	26	50	20120529	6	1546	30.52	0.00998675191341012	-0.0142003305118226
2	D	26	50	20120529	6	1548	30.56	0.00963248293075422	-0.0169700762590117
2	D	26	50	20120529	6	1550	30.6	0.00951141140057272	-0.0177206142458055
2	D	26	50	20120529	6	1552	30.64	0.00836800064351092	-0.0191625654858842
2	D	26	50	20120529	6	1554	30.68	0.00774484157938692	-0.0194352824292523
2	D	26	50	20120529	6	1556	30.72	0.00587354712258702	-0.0195529520687095
2	D	26	50	20120529	6	1558	30.76	0.00395564018677132	-0.0194014402987047
2	D	26	50	20120529	6	1560	30.8	0.00259240195225392	-0.0189728699496953
2	D	26	50	20120529	6	1562	30.84	0.00131670353724742	-0.0183953829125681
2	D	26	50	20120529	6	1564	30.88	0.0001098914648642	-0.0181698794889799
2	D	26	50	20120529	6	1566	30.92	-0.00171549761970106	-0.0167920748547701
2	D	26	50	20120529	6	1568	30.96	-0.00354606272590461	-0.0155242394671704
2	D	26	50	20120529	6	1570	31	-0.00514818991537803	-0.0139525885799661
2	D	26	50	20120529	6	1572	31.04	-0.00715960465193785	-0.0114259334162269
2	D	26	50	20120529	6	1574	31.08	-0.00852091955601038	-0.00896013186207656
2	D	26	50	20120529	6	1576	31.12	-0.00976291019075768	-0.00731919158138383
2	D	26	50	20120529	6	1578	31.16	-0.00954811943490445	-0.00606431746108332
2	D	26	50	20120529	6	1580	31.2	-0.00905083244889939	-0.00431716267078853
2	D	26	50	20120529	6	1582	31.24	-0.00817669997492877	-0.00298283096148608
2	D	26	50	20120529	6	1584	31.28	-0.00777638561289562	-0.00243600407439109
2	D	26	50	20120529	6	1586	31.32	-0.00727397210272696	-0.00267988520322233
2	D	26	50	20120529	6	1588	31.36	-0.00642511869618376	-0.00272269344775537
2	D	26	50	20120529	6	1590	31.4	-0.00559197013125071	-0.0019431718611075
2	D	26	50	20120529	6	1592	31.44	-0.00538098855962773	-0.00202011002864807
2	D	26	50	20120529	6	1594	31.48	-0.00480622034807415	-0.00170312466524386
2	D	26	50	20120529	6	1596	31.52	-0.00437485551306555	-0.00103876814583428
2	D	26	50	20120529	6	1598	31.56	-0.00425350184727831	8.96752819900797e-05
2	D	26	50	20120529	6	1600	31.6	-0.00338014011969919	0.00117579129789261
2	D	26	50	20120529	6	1602	31.64	-0.0030860544094037	0.00154526873319821
2	D	26	50	20120529	6	1604	31.68	-0.0028789640463976	0.00236898449367023
2	D	26	50	20120529	6	1606	31.72	-0.00283959234082113	0.00340256247573061
2	D	26	50	20120529	6	1608	31.76	-0.00395191373403444	0.00450555005943226
2	D	26	50	20120529	6	1610	31.8	-0.00550762855571112	0.00549236919137311
2	D	26	50	20120529	6	1612	31.84	-0.00760962154962059	0.00635809911546289
2	D	26	50	20120529	6	1614	31.88	-0.0100537290677241	0.00734427972998034
2	D	26	50	20120529	6	1616	31.92	-0.0117474265853612	0.00821607875157304
2	D	26	50	20120529	6	1618	31.96	-0.0141086420968265	0.00784596279884403
2	D	26	50	20120529	6	1620	32	-0.0163039378305135	0.00730447668926734
2	D	26	50	20120529	6	1622	32.04	-0.0179693793611744	0.00586173136827337
2	D	26	50	20120529	6	1624	32.08	-0.0184044480215029	0.00540980528228143
2	D	26	50	20120529	6	1626	32.12	-0.0188803591695126	0.00405669988793847
2	D	26	50	20120529	6	1628	32.16	-0.0191774288704248	0.003201128966974
2	D	26	50	20120529	6	1630	32.2	-0.0191938478898839	0.00222581658368339
2	D	26	50	20120529	6	1632	32.24	-0.0189658200950868	0.00121840155252692
2	D	26	50	20120529	6	1634	32.28	-0.0192910255748224	-0.000210371338470810
2	D	26	50	20120529	6	1636	32.32	-0.0197382564717872	-0.000394742360597390
2	D	26	50	20120529	6	1638	32.36	-0.0199247912406643	-0.000248498536112390
2	D	26	50	20120529	6	1640	32.4	-0.0200124583393958	-0.00068718758316052
2	D	26	50	20120529	6	1642	32.44	-0.0195508307483659	-0.0011270928538723
2	D	26	50	20120529	6	1644	32.48	-0.0189275939024959	-0.00079096964543527
2	D	26	50	20120529	6	1646	32.52	-0.0191136902651686	-0.00041951231114235
2	D	26	50	20120529	6	1648	32.56	-0.0196767240396884	0.00042466711957721
2	D	26	50	20120529	6	1650	32.6	-0.0197694045254985	0.00114704033616957
2	D	26	50	20120529	6	1652	32.64	-0.0210523083586053	0.00179296823864786
2	D	26	50	20120529	6	1654	32.68	-0.0218377908554185	0.00277178787157315
2	D	26	50	20120529	6	1656	32.72	-0.0225252117838168	0.00421396043607436
2	D	26	50	20120529	6	1658	32.76	-0.0233842758122804	0.00600937526418512
2	D	26	50	20120529	6	1660	32.8	-0.0238897086684047	0.00783032371816453
2	D	26	50	20120529	6	1662	32.84	-0.0240763212190276	0.00864964127445757
2	D	26	50	20120529	6	1664	32.88	-0.0237335441357797	0.0105583770353213
2	D	26	50	20120529	6	1666	32.92	-0.0228736669345178	0.0120043043368306
2	D	26	50	20120529	6	1668	32.96	-0.0216621172467005	0.0131213845586813
2	D	26	50	20120529	6	1670	33	-0.0208533108327098	0.0142814816215654
2	D	26	50	20120529	6	1672	33.04	-0.0192533933519276	0.0157480387634159
2	D	26	50	20120529	6	1674	33.08	-0.0180779838916968	0.0172839312606955
2	D	26	50	20120529	6	1676	33.12	-0.0169238300613085	0.0187637784744984
2	D	26	50	20120529	6	1678	33.16	-0.0161772596506640	0.0204560334943018
2	D	26	50	20120529	6	1680	33.2	-0.0154373855412372	0.0214429707130751
2	D	26	50	20120529	6	1682	33.24	-0.0145123838054280	0.0222927362873661
2	D	26	50	20120529	6	1684	33.28	-0.0132081253475295	0.0234603817151394
2	D	26	50	20120529	6	1686	33.32	-0.0114257212841925	0.0238502096836076
2	D	26	50	20120529	6	1688	33.36	-0.0101928099005157	0.0243980760176709
2	D	26	50	20120529	6	1690	33.4	-0.00817211085191886	0.0251374975787577
2	D	26	50	20120529	6	1692	33.44	-0.00730109671885327	0.0252930610706187
2	D	26	50	20120529	6	1694	33.48	-0.00572863265885063	0.0256022081553535
2	D	26	50	20120529	6	1696	33.52	-0.00472199544515346	0.0262025418125809
2	D	26	50	20120529	6	1698	33.56	-0.00425219369973312	0.0262743838615494
2	D	26	50	20120529	6	1700	33.6	-0.0045053379273979	0.0268205531393379
2	D	26	50	20120529	6	1702	33.64	-0.00515347200303349	0.0273148207793873
2	D	26	50	20120529	6	1704	33.68	-0.00531547016660333	0.0278862337692641
2	D	26	50	20120529	6	1706	33.72	-0.00547181147592367	0.0283067501720358
2	D	26	50	20120529	6	1708	33.76	-0.00526477061039225	0.0282535757420906
2	D	26	50	20120529	6	1710	33.8	-0.00526180076191127	0.0281329433252201
2	D	26	50	20120529	6	1712	33.84	-0.00507646807456227	0.0283816327801634
2	D	26	50	20120529	6	1714	33.88	-0.00538879713981237	0.0268932437164439
2	D	26	50	20120529	6	1716	33.92	-0.00509697417121668	0.0262587568016852
2	D	26	50	20120529	6	1718	33.96	-0.00437692733593442	0.0253187997574539
2	D	26	50	20120529	6	1720	34	-0.00298739180022474	0.0251174864568501
2	D	26	50	20120529	6	1722	34.04	-0.00107389721072363	0.0234534591397516
2	D	26	50	20120529	6	1724	34.08	0.00120172090355872	0.0223449914784958
2	D	26	50	20120529	6	1726	34.12	0.00296109449903242	0.0211597885893456
2	D	26	50	20120529	6	1728	34.16	0.00416139411796092	0.0199589232849921
2	D	26	50	20120529	6	1730	34.2	0.00607860879623792	0.0182900445082678
2	D	26	50	20120529	6	1732	34.24	0.00815735353339552	0.0165884705281951
2	D	26	50	20120529	6	1734	34.28	0.00999627664175262	0.0146555022179402
2	D	26	50	20120529	6	1736	34.32	0.0118665811490589	0.0136170381280218
2	D	26	50	20120529	6	1738	34.36	0.0144350333946340	0.0117445203764905
2	D	26	50	20120529	6	1740	34.4	0.0163400992713034	0.0107487938204270
2	D	26	50	20120529	6	1742	34.44	0.0186785721073654	0.00992678218729765
2	D	26	50	20120529	6	1744	34.48	0.0206134283927262	0.0102818205021314
2	D	26	50	20120529	6	1746	34.52	0.0223459814279894	0.0113337125498245
2	D	26	50	20120529	6	1748	34.56	0.0235233849293432	0.0120943473143469
2	D	26	50	20120529	6	1750	34.6	0.0247069402596932	0.0122716896950684
2	D	26	50	20120529	6	1752	34.64	0.0243929848488464	0.0116249698329953
2	D	26	50	20120529	6	1754	34.68	0.024379054845257	0.0111782904793197
2	D	26	50	20120529	6	1756	34.72	0.0239342846798907	0.0108748002488345
2	D	26	50	20120529	6	1758	34.76	0.0227423147788445	0.0106558092787010
2	D	26	50	20120529	6	1760	34.8	0.0227322031518735	0.0094979219245080
2	D	26	50	20120529	6	1762	34.84	0.022733051680011	0.00814932787142903
2	D	26	50	20120529	6	1764	34.88	0.0236476235907976	0.0061042336388813
2	D	26	50	20120529	6	1766	34.92	0.0244108746504104	0.00269216057694373
2	D	26	50	20120529	6	1768	34.96	0.0252751005583766	0.000401417448611789
2	D	26	50	20120529	6	1770	35	0.0263525898715487	-0.00155854112748108
2	D	26	50	20120529	6	1772	35.04	0.027859293000901	-0.00382255561948417
2	D	26	50	20120529	6	1774	35.08	0.0285819561312736	-0.00571661184357046
2	D	26	50	20120529	6	1776	35.12	0.0292271910691063	-0.00730852134005574
2	D	26	50	20120529	6	1778	35.16	0.0285286402799721	-0.00938522324572246
2	D	26	50	20120529	6	1780	35.2	0.0280902340756365	-0.0116681881994614
2	D	26	50	20120529	6	1782	35.24	0.0277781878530989	-0.0143135453785584
2	D	26	50	20120529	6	1784	35.28	0.0270481001015237	-0.0168388358262099
2	D	26	50	20120529	6	1786	35.32	0.0280000072503571	-0.0197921380085137
2	D	26	50	20120529	6	1788	35.36	0.0286498595954709	-0.0216711823556354
2	D	26	50	20120529	6	1790	35.4	0.028972639698947	-0.0252650667131516
2	D	26	50	20120529	6	1792	35.44	0.0296884721778134	-0.0269791359771547
2	D	26	50	20120529	6	1794	35.48	0.0306077180644237	-0.0283868370860731
2	D	26	50	20120529	6	1796	35.52	0.0321603548502819	-0.0295588241494829
2	D	26	50	20120529	6	1798	35.56	0.0345762700210194	-0.0300348342924420
2	D	26	50	20120529	6	1800	35.6	0.0367251392447741	-0.0311921135348032
2	D	26	50	20120529	6	1802	35.64	0.0390546106115117	-0.0319838115002231
2	D	26	50	20120529	6	1804	35.68	0.04111712088408	-0.0325613551058928
2	D	26	50	20120529	6	1806	35.72	0.0435281428758918	-0.0324388135007132
2	D	26	50	20120529	6	1808	35.76	0.0451831262972589	-0.0315690014491756
2	D	26	50	20120529	6	1810	35.8	0.0469503275648003	-0.0317116955976191
2	D	26	50	20120529	6	1812	35.84	0.049052626735946	-0.0307225239214172
2	D	26	50	20120529	6	1814	35.88	0.0508015846485328	-0.0301162505672279
2	D	26	50	20120529	6	1816	35.92	0.0529129347864778	-0.0293790917478409
2	D	26	50	20120529	6	1818	35.96	0.0544707617361098	-0.0287771317450168
2	D	26	50	20120529	6	1820	36	0.0561850714164185	-0.0276043244377408
2	D	26	50	20120529	6	1822	36.04	0.057197860459112	-0.0276476700834275
2	D	26	50	20120529	6	1824	36.08	0.0587445858322794	-0.0282972183726255
2	D	26	50	20120529	6	1826	36.12	0.0599116655746278	-0.0295565048392406
2	D	26	50	20120529	6	1828	36.16	0.0617958930144556	-0.0300540958811616
2	D	26	50	20120529	6	1830	36.2	0.0627812463140391	-0.0313314842813751
2	D	26	50	20120529	6	1832	36.24	0.0634435225252984	-0.0324086907518346
2	D	26	50	20120529	6	1834	36.28	0.064846705221885	-0.0346507849336210
2	D	26	50	20120529	6	1836	36.32	0.0650835859935825	-0.0360685340299
2	D	26	50	20120529	6	1838	36.36	0.0654060973964817	-0.0381303866931618
2	D	26	50	20120529	6	1840	36.4	0.065126790217913	-0.040505275528455
2	D	26	50	20120529	6	1842	36.44	0.0654744746222224	-0.0423142668067645
2	D	26	50	20120529	6	1844	36.48	0.0661387307324691	-0.0445310465657843
2	D	26	50	20120529	6	1846	36.52	0.066229876796564	-0.0461443106870615
2	D	26	50	20120529	6	1848	36.56	0.0660480089324428	-0.0458924392516028
2	D	26	50	20120529	6	1850	36.6	0.0652117137423335	-0.0461791710513740
2	D	26	50	20120529	6	1852	36.64	0.0650446951206172	-0.0463463310944465
2	D	26	50	20120529	6	1854	36.68	0.0656657470065334	-0.0472493771646998
2	D	26	50	20120529	6	1856	36.72	0.0654215830349897	-0.0486796420510058
2	D	26	50	20120529	6	1858	36.76	0.0652160270936987	-0.0488082647745037
2	D	26	50	20120529	6	1860	36.8	0.0653467711375401	-0.0501498584704489
2	D	26	50	20120529	6	1862	36.84	0.065272807768228	-0.0510937046019767
2	D	26	50	20120529	6	1864	36.88	0.0658279573021376	-0.051292330896812
2	D	26	50	20120529	6	1866	36.92	0.0666694850824277	-0.0539345768060718
2	D	26	50	20120529	6	1868	36.96	0.0672290186783806	-0.0557635084956108
2	D	26	50	20120529	6	1870	37	0.0685802997372281	-0.0572167543523054
2	D	26	50	20120529	6	1872	37.04	0.070330530442021	-0.0596489188368746
2	D	26	50	20120529	6	1874	37.08	0.0711441982151324	-0.0603355902320849
2	D	26	50	20120529	6	1876	37.12	0.0728138894575482	-0.060879143214783
2	D	26	50	20120529	6	1878	37.16	0.0741098040554288	-0.061582926594098
2	D	26	50	20120529	6	1880	37.2	0.0757371396016515	-0.0622013621849237
2	D	26	50	20120529	6	1882	37.24	0.0763736771260756	-0.0618377678780376
2	D	26	50	20120529	6	1884	37.28	0.0782061443495206	-0.0630189897560097
2	D	26	50	20120529	6	1886	37.32	0.079812478824342	-0.0635848873129932
2	D	26	50	20120529	6	1888	37.36	0.0814672501136748	-0.0637926352853058
2	D	26	50	20120529	6	1890	37.4	0.0816695533637723	-0.0645463404033726
2	D	26	50	20120529	6	1892	37.44	0.0830774736757928	-0.0645455625859132
2	D	26	50	20120529	6	1894	37.48	0.0846980917075942	-0.0645498759372786
2	D	26	50	20120529	6	1896	37.52	0.0854693330738344	-0.0636796396216723
2	D	26	50	20120529	6	1898	37.56	0.08751789212961	-0.064603757474005
2	D	26	50	20120529	6	1900	37.6	0.088099558167814	-0.0641225005987294
2	D	26	50	20120529	6	1902	37.64	0.089249030951311	-0.0641666240618755
2	D	26	50	20120529	6	1904	37.68	0.09073480371994	-0.0642477999203556
2	D	26	50	20120529	6	1906	37.72	0.0923955147062347	-0.0649304408069132
2	D	26	50	20120529	6	1908	37.76	0.0931906562816787	-0.0660770144526071
2	D	26	50	20120529	6	1910	37.8	0.0944803483398847	-0.066826618351343
2	D	26	50	20120529	6	1912	37.84	0.0950695097099697	-0.066531613402232
2	D	26	50	20120529	6	1914	37.88	0.0955287048536727	-0.0672349018068
2	D	26	50	20120529	6	1916	37.92	0.0968306298591927	-0.0668211029184498
2	D	26	50	20120529	6	1918	37.96	0.0976152355435977	-0.0667096628897347
2	D	26	50	20120529	6	1920	38	0.0977910222894007	-0.0668096477885945
2	D	26	50	20120529	6	1922	38.04	0.0982214381871087	-0.0661515435073441
2	D	26	50	20120529	6	1924	38.08	0.0985834768590767	-0.0654359514447834
2	D	26	50	20120529	6	1926	38.12	0.0990328432185207	-0.0649724429497156
2	D	26	50	20120529	6	1928	38.16	0.100261936225579	-0.0645140963341505
2	D	26	50	20120529	6	1930	38.2	0.101401226671427	-0.0638174547333255
2	D	26	50	20120529	6	1932	38.24	0.103055927250082	-0.0629829980208473
2	D	26	50	20120529	6	1934	38.28	0.102706121525429	-0.063513823081484
2	D	26	50	20120529	6	1936	38.32	0.102242188766292	-0.0636864278467717
2	D	26	50	20120529	6	1938	38.36	0.101756689250329	-0.0641295009558631
2	D	26	50	20120529	6	1940	38.4	0.100956173663348	-0.0641748265005372
2	D	26	50	20120529	6	1942	38.44	0.100603044536824	-0.0641814733042804
2	D	26	50	20120529	6	1944	38.48	0.0998424804829787	-0.0653634729997117
2	D	26	50	20120529	6	1946	38.52	0.0998028825032327	-0.0658669330279165
2	D	26	50	20120529	6	1948	38.56	0.0986962603906757	-0.067141846554396
2	D	26	50	20120529	6	1950	38.6	0.0981887698538177	-0.06843988247262
2	D	26	50	20120529	6	1952	38.64	0.0971484036466587	-0.0702679656340217
2	D	26	50	20120529	6	1954	38.68	0.0962865111910697	-0.0727420615507152
2	D	26	50	20120529	6	1956	38.72	0.0956356901096657	-0.0747307286621244
2	D	26	50	20120529	6	1958	38.76	0.0962583683411787	-0.0763764489846579
2	D	26	50	20120529	6	1960	38.8	0.0963919408121447	-0.0783938953420612
2	D	26	50	20120529	6	1962	38.84	0.0967670609595647	-0.080077870141457
2	D	26	50	20120529	6	1964	38.88	0.0968279428534247	-0.0818681938007433
2	D	26	50	20120529	6	1966	38.92	0.0960854100225007	-0.083170755202367
2	D	26	50	20120529	6	1968	38.96	0.0959293515558927	-0.085252972540927
2	D	26	50	20120529	6	1970	39	0.0961378066349867	-0.0863257949493432
2	D	26	50	20120529	6	1972	39.04	0.0970484894584767	-0.0872931877366846
2	D	26	50	20120529	6	1974	39.08	0.0977402520225117	-0.0882037291388185
2	D	26	50	20120529	6	1976	39.12	0.0993114432903077	-0.0905965784863537
2	D	26	50	20120529	6	1978	39.16	0.100729899493368	-0.0917873463058718
2	D	26	50	20120529	6	1980	39.2	0.101985155451331	-0.0929730229565655
2	D	26	50	20120529	6	1982	39.24	0.103377872967556	-0.0945077275144528
2	D	26	50	20120529	6	1984	39.28	0.104788833838735	-0.0950964646204687
2	D	26	50	20120529	6	1986	39.32	0.105927134335090	-0.095351164483052
2	D	26	50	20120529	6	1988	39.36	0.107487931133203	-0.096492929802634
2	D	26	50	20120529	6	1990	39.4	0.108951854302293	-0.0963527105279248
2	D	26	50	20120529	6	1992	39.44	0.109262769153981	-0.0967573877387977
2	D	26	50	20120529	6	1994	39.48	0.110377028019775	-0.097193106937365
2	D	26	50	20120529	6	1996	39.52	0.110142268568421	-0.0971450236762443
2	D	26	50	20120529	6	1998	39.56	0.110654355299356	-0.0972269066415057
2	D	26	50	20120529	6	2000	39.6	0.110438334177703	-0.0976564740110765
2	D	26	50	20120529	6	2002	39.64	0.110383250559449	-0.0975022540220997
2	D	26	50	20120529	6	2004	39.68	0.109760996592005	-0.0978063099380099
2	D	26	50	20120529	6	2006	39.72	0.109825131177058	-0.0985199928122616
2	D	26	50	20120529	6	2008	39.76	0.109115478811460	-0.0994347061444047
2	D	26	50	20120529	6	2010	39.8	0.109129974500474	-0.0995913302964377
2	D	26	50	20120529	6	2012	39.84	0.108505811344721	-0.101549096841509
2	D	26	50	20120529	6	2014	39.88	0.108156401599865	-0.103734155790325
2	D	26	50	20120529	6	2016	39.92	0.107957372254165	-0.105484577413948
2	D	26	50	20120529	6	2018	39.96	0.107890310247037	-0.107848322246370
2	D	26	50	20120529	6	2020	40	0.107155272747993	-0.110154551013210
2	D	26	50	20120529	6	2022	40.04	0.106719002006137	-0.111688251479468
2	D	26	50	20120529	6	2024	40.08	0.106380457664081	-0.113689910970875
2	D	26	50	20120529	6	2026	40.12	0.105669796964212	-0.115447089706899
2	D	26	50	20120529	6	2028	40.16	0.104897395942851	-0.116587186254478
2	D	26	50	20120529	6	2030	40.2	0.103960472386711	-0.117913018540270
2	D	26	50	20120529	6	2032	40.24	0.103162318536379	-0.118258624050643
2	D	26	50	20120529	6	2034	40.28	0.102294352033540	-0.118589189399780
2	D	26	50	20120529	6	2036	40.32	0.101001442639480	-0.119497432704875
2	D	26	50	20120529	6	2038	40.36	0.0999145912325247	-0.120319826175666
2	D	26	50	20120529	6	2040	40.4	0.0999283232462147	-0.121106539038279
2	D	26	50	20120529	6	2042	40.44	0.0990116300150847	-0.122894387823831
2	D	26	50	20120529	6	2044	40.48	0.0970972091157007	-0.124656073658479
2	D	26	50	20120529	6	2046	40.52	0.0959715658307297	-0.126357301863336
2	D	26	50	20120529	6	2048	40.56	0.0962507315879417	-0.126584424561453
2	D	26	50	20120529	6	2050	40.6	0.0954075067513767	-0.127279156973969
2	D	26	50	20120529	6	2052	40.64	0.0955819499942957	-0.127726967698494
2	D	26	50	20120529	6	2054	40.68	0.0960108102570857	-0.127508825256498
2	D	26	50	20120529	6	2056	40.72	0.0955938293882197	-0.127528412114337
2	D	26	50	20120529	6	2058	40.76	0.0960180227462537	-0.127715159015248
2	D	26	50	20120529	6	2060	40.8	0.0958732779881447	-0.128255883570822
2	D	26	50	20120529	6	2062	40.84	0.0960349225983237	-0.128006557719775
2	D	26	50	20120529	6	2064	40.88	0.0953486047565037	-0.128163959689267
2	D	26	50	20120529	6	2066	40.92	0.0949052488046997	-0.128163252582486
2	D	26	50	20120529	6	2068	40.96	0.0936462451807977	-0.127462156208940
2	D	26	50	20120529	6	2070	41	0.0917288544329317	-0.126899016368403
2	D	26	50	20120529	6	2072	41.04	0.090392139773777	-0.127073247479287
2	D	26	50	20120529	6	2074	41.08	0.0873232963434274	-0.126776262631189
2	D	26	50	20120529	6	2076	41.12	0.0850756160180697	-0.127703067489290
2	D	26	50	20120529	6	2078	41.16	0.0821952165449063	-0.128588011625945
2	D	26	50	20120529	6	2080	41.2	0.0804555217311531	-0.128571253195231
2	D	26	50	20120529	6	2082	41.24	0.0783285445333439	-0.129876572313301
2	D	26	50	20120529	6	2084	41.28	0.0770615506028139	-0.131430651596993
2	D	26	50	20120529	6	2086	41.32	0.0769309479803287	-0.132114211722366
2	D	26	50	20120529	6	2088	41.36	0.0764558429340495	-0.133420874343321
2	D	26	50	20120529	6	2090	41.4	0.0762769449184093	-0.134657604103616
2	D	26	50	20120529	6	2092	41.44	0.0760410540962055	-0.136733386770467
2	D	26	50	20120529	6	2094	41.48	0.0763151286845934	-0.138432140101590
2	D	26	50	20120529	6	2096	41.52	0.0759687170724901	-0.140885729921629
2	D	26	50	20120529	6	2098	41.56	0.0758103251535043	-0.142554501925229
2	D	26	50	20120529	6	2100	41.6	0.0750634789712151	-0.142967593706798
2	D	26	50	20120529	6	2102	41.64	0.0745808785930552	-0.142863295456573
2	D	26	50	20120529	6	2104	41.68	0.0750159613955193	-0.142910459478878
2	D	26	50	20120529	6	2106	41.72	0.0749515439677532	-0.142824970269033
2	D	26	50	20120529	6	2108	41.76	0.0756257702836146	-0.143197261989328
2	D	26	50	20120529	6	2110	41.8	0.0760584489230227	-0.144151926854608
2	D	26	50	20120529	6	2112	41.84	0.0754346393206599	-0.144811091796030
2	D	26	50	20120529	6	2114	41.88	0.0754849146128023	-0.145755008638236
2	D	26	50	20120529	6	2116	41.92	0.074654064144908	-0.146943655137410
2	D	26	50	20120529	6	2118	41.96	0.0737763324974212	-0.148784466220873
2	D	26	50	20120529	6	2120	42	0.0730987120690101	-0.150053227918356
2	D	26	50	20120529	6	2122	42.04	0.0731827870652932	-0.151831672183718
2	D	26	50	20120529	6	2124	42.08	0.0725862717846842	-0.153109838401391
2	D	26	50	20120529	6	2126	42.12	0.0719693918287771	-0.153960063595090
2	D	26	50	20120529	6	2128	42.16	0.0724452746925156	-0.155268918247066
2	D	26	50	20120529	6	2130	42.2	0.0734902370937531	-0.155366640404226
2	D	26	50	20120529	6	2132	42.24	0.0744598926227942	-0.155645735450761
2	D	26	50	20120529	6	2134	42.28	0.0757609691001775	-0.156434866618565
2	D	26	50	20120529	6	2136	42.32	0.0759120071086389	-0.156949923197981
2	D	26	50	20120529	6	2138	42.36	0.0757423721918323	-0.157962429397962
2	D	26	50	20120529	6	2140	42.4	0.0759008348214962	-0.159718811931751
2	D	26	50	20120529	6	2142	42.44	0.0755976981444015	-0.160801180281714
2	D	26	50	20120529	6	2144	42.48	0.075700511470386	-0.160916155844335
2	D	26	50	20120529	6	2146	42.52	0.0760245077975257	-0.161085720050463
2	D	26	50	20120529	6	2148	42.56	0.0760107899259707	-0.161597241095973
2	D	26	50	20120529	6	2150	42.6	0.0760363164807715	-0.161564643473361
2	D	26	50	20120529	6	2152	42.64	0.0764641160833893	-0.161562522153017
2	D	26	50	20120529	6	2154	42.68	0.0768936127422821	-0.162176715103156
2	D	26	50	20120529	6	2156	42.72	0.0763135730496747	-0.161882770814217
2	D	26	50	20120529	6	2158	42.76	0.0760311546012688	-0.162169431903310
2	D	26	50	20120529	6	2160	42.8	0.0752830356267735	-0.161913459248520
2	D	26	50	20120529	6	2162	42.84	0.0742778126266387	-0.161080204617570
2	D	26	50	20120529	6	2164	42.88	0.0735220568989065	-0.161288659696664
2	D	26	50	20120529	6	2166	42.92	0.0726551439851718	-0.160594280837538
2	D	26	50	20120529	6	2168	42.96	0.0720864180010634	-0.160636919376444
2	D	26	50	20120529	6	2170	43	0.0712927613498597	-0.160096972638330
2	D	26	50	20120529	6	2172	43.04	0.0708890033778022	-0.158800845908415
2	D	26	50	20120529	6	2174	43.08	0.0707293386666102	-0.158233604848547
2	D	26	50	20120529	6	2176	43.12	0.070334065975927	-0.157231634539606
2	D	26	50	20120529	6	2178	43.16	0.0684417775187936	-0.155442725093882
2	D	26	50	20120529	6	2180	43.2	0.0675100936239022	-0.154261573926588
2	D	26	50	20120529	6	2182	43.24	0.0653582262673953	-0.152773255573547
2	D	26	50	20120529	6	2184	43.28	0.0632183797261686	-0.151543031195638
2	D	26	50	20120529	6	2186	43.32	0.0615850337723058	-0.151839945333058
2	D	26	50	20120529	6	2188	43.36	0.0602440057617855	-0.151953435971439
2	D	26	50	20120529	6	2190	43.4	0.0600980589221486	-0.152836188077072
2	D	26	50	20120529	6	2192	43.44	0.0593795677217849	-0.154387651065673
2	D	26	50	20120529	6	2194	43.48	0.058446964588078	-0.155020440924157
2	D	26	50	20120529	6	2196	43.52	0.0576270742752922	-0.156126002376543
2	D	26	50	20120529	6	2198	43.56	0.0577012497766387	-0.157147842386035
2	D	26	50	20120529	6	2200	43.6	0.0579288674495026	-0.158591825143896
2	D	26	50	20120529	6	2202	43.64	0.0580456107790765	-0.159665849633840
2	D	26	50	20120529	6	2204	43.68	0.0573389989726368	-0.160873093041360
2	D	26	50	20120529	6	2206	43.72	0.0578644500217366	-0.162432192783199
2	D	26	50	20120529	6	2208	43.76	0.0587710316258958	-0.163922703167262
2	D	26	50	20120529	6	2210	43.8	0.058588173812281	-0.164583565164959
2	D	26	50	20120529	6	2212	43.84	0.0583529193861802	-0.165370362880385
2	D	26	50	20120529	6	2214	43.88	0.0577848297981749	-0.165770161054468
2	D	26	50	20120529	6	2216	43.92	0.056324230030956	-0.166437387013195
2	D	26	50	20120529	6	2218	43.96	0.0552778534161562	-0.166281682099978
2	D	26	50	20120529	6	2220	44	0.0531906863301278	-0.166735432521465
2	D	26	50	20120529	6	2222	44.04	0.0517486834712541	-0.166374313088313
2	D	26	50	20120529	6	2224	44.08	0.0495702288997746	-0.167065014992177
2	D	26	50	20120529	6	2226	44.12	0.0476159978886093	-0.167778980709141
2	D	26	50	20120529	6	2228	44.16	0.0457080116609336	-0.168252954384570
2	D	26	50	20120529	6	2230	44.2	0.0441677916701531	-0.168961616800675
2	D	26	50	20120529	6	2232	44.24	0.0431866103005787	-0.168573839441872
2	D	26	50	20120529	6	2234	44.28	0.0420686037688446	-0.167525270796051
2	D	26	50	20120529	6	2236	44.32	0.0417303945954031	-0.166264004430448
2	D	26	50	20120529	6	2238	44.36	0.0414511581275125	-0.164964978562731
2	D	26	50	20120529	6	2240	44.4	0.0412301165477136	-0.163201878514520
2	D	26	50	20120529	6	2242	44.44	0.04057363861206	-0.161881285889976
2	D	26	50	20120529	6	2244	44.48	0.0400111351676261	-0.160032555210564
2	D	26	50	20120529	6	2246	44.52	0.0392787139636731	-0.158338185941485
2	D	26	50	20120529	6	2248	44.56	0.0389006239677727	-0.156900425723298
2	D	26	50	20120529	6	2250	44.6	0.0373092094460342	-0.155052472861345
2	D	26	50	20120529	6	2252	44.64	0.0359872733186059	-0.153217884317557
2	D	26	50	20120529	6	2254	44.68	0.034407455348079	-0.151354092263705
2	D	26	50	20120529	6	2256	44.72	0.0329165914106252	-0.149951475252543
2	D	26	50	20120529	6	2258	44.76	0.0325808571109179	-0.148049923696577
2	D	26	50	20120529	6	2260	44.8	0.0317101965312429	-0.145468488970499
2	D	26	50	20120529	6	2262	44.84	0.0313367734400983	-0.143598969351720
2	D	26	50	20120529	6	2264	44.88	0.0297521471434592	-0.142790746300824
2	D	26	50	20120529	6	2266	44.92	0.0282154626865846	-0.141344854354653
2	D	26	50	20120529	6	2268	44.96	0.0269075272734238	-0.140798755787543
2	D	26	50	20120529	6	2270	45	0.0243243247803931	-0.139747429425275
2	D	26	50	20120529	6	2272	45.04	0.0221602244765717	-0.138889355346305
2	D	26	50	20120529	6	2274	45.08	0.0202470056587153	-0.138464879145559
2	D	26	50	20120529	6	2276	45.12	0.0176254779781443	-0.138720427536279
2	D	26	50	20120529	6	2278	45.16	0.0152224462929599	-0.138285132601781
2	D	26	50	20120529	6	2280	45.2	0.0123742201783405	-0.138251191476284
2	D	26	50	20120529	6	2282	45.24	0.0101193980744928	-0.137893961130429
2	D	26	50	20120529	6	2284	45.28	0.00724578682642882	-0.138087637677796
2	D	26	50	20120529	6	2286	45.32	0.00478724725892132	-0.138136357335019
2	D	26	50	20120529	6	2288	45.36	0.00341581365681002	-0.139329600028272
2	D	26	50	20120529	6	2290	45.4	0.000871289904710219	-0.140300104085450
2	D	26	50	20120529	6	2292	45.44	-0.000913306189648382	-0.141125863384520
2	D	26	50	20120529	6	2294	45.48	-0.00144731323080045	-0.140961248925860
2	D	26	50	20120529	6	2296	45.52	-0.00264501069677423	-0.141764380807931
2	D	26	50	20120529	6	2298	45.56	-0.0036152319112403	-0.142451759309923
2	D	26	50	20120529	6	2300	45.6	-0.00411147945027701	-0.142704762116231
2	D	26	50	20120529	6	2302	45.64	-0.00508686254424572	-0.142370583451442
2	D	26	50	20120529	6	2304	45.68	-0.00718322201842948	-0.143064043071752
2	D	26	50	20120529	6	2306	45.72	-0.00725322558976697	-0.143153845632963
2	D	26	50	20120529	6	2308	45.76	-0.0089912940579235	-0.142533005879081
2	D	26	50	20120529	6	2310	45.8	-0.0104818751526648	-0.142257234234418
2	D	26	50	20120529	6	2312	45.84	-0.0121116855726216	-0.142076992715894
2	D	26	50	20120529	6	2314	45.88	-0.0142016103750966	-0.141462092658974
2	D	26	50	20120529	6	2316	45.92	-0.0166081775941869	-0.141404534166985
2	D	26	50	20120529	6	2318	45.96	-0.0190754852857811	-0.141311691046616
2	D	26	50	20120529	6	2320	46	-0.0200966888991707	-0.139785613191459
2	D	26	50	20120529	6	2322	46.04	-0.0200320593393703	-0.139447191885983
2	D	26	50	20120529	6	2324	46.08	-0.0205071643856495	-0.138948045209143
2	D	26	50	20120529	6	2326	46.12	-0.0210346660444147	-0.138867435036088
2	D	26	50	20120529	6	2328	46.16	-0.0221076298741871	-0.138603401363993
2	D	26	50	20120529	6	2330	46.2	-0.0242870036844822	-0.138681112399245
2	D	26	50	20120529	6	2332	46.24	-0.0254322338272919	-0.138585228719717
2	D	26	50	20120529	6	2334	46.28	-0.0265289564449123	-0.139226574570253
2	D	26	50	20120529	6	2336	46.32	-0.0281082794406924	-0.139504113981868
2	D	26	50	20120529	6	2338	46.36	-0.0288824906554136	-0.139858445189921
2	D	26	50	20120529	6	2340	46.4	-0.0298911077680981	-0.140611938175953
2	D	26	50	20120529	6	2342	46.44	-0.0318715724408453	-0.140785320758700
2	D	26	50	20120529	6	2344	46.48	-0.0325961447595272	-0.140649061281966
2	D	26	50	20120529	6	2346	46.52	-0.0331020796614662	-0.142036758340044
2	D	26	50	20120529	6	2348	46.56	-0.0335268387049249	-0.142382745688079
2	D	26	50	20120529	6	2350	46.6	-0.0344175104065075	-0.142749309843446
2	D	26	50	20120529	6	2352	46.64	-0.0348501183352374	-0.143419788493367
2	D	26	50	20120529	6	2354	46.68	-0.0347531032848586	-0.143320227858576
2	D	26	50	20120529	6	2356	46.72	-0.0350047625882829	-0.142918661917540
2	D	26	50	20120529	6	2358	46.76	-0.0344069038047897	-0.141637030876640
2	D	26	50	20120529	6	2360	46.8	-0.0344496837650515	-0.141475456977138
2	D	26	50	20120529	6	2362	46.84	-0.0339305259663043	-0.141154571919836
2	D	26	50	20120529	6	2364	46.88	-0.0338989890038634	-0.140474759460403
2	D	26	50	20120529	6	2366	46.92	-0.0334349148233707	-0.140012523757542
2	D	26	50	20120529	6	2368	46.96	-0.0330575319342514	-0.138856899145048
2	D	26	50	20120529	6	2370	47	-0.0322209539014296	-0.137835200556912
2	D	26	50	20120529	6	2372	47.04	-0.0309525457573372	-0.137361297592161
2	D	26	50	20120529	6	2374	47.08	-0.0300621568984671	-0.135936618849426
2	D	26	50	20120529	6	2376	47.12	-0.0295021990384455	-0.134997510333332
2	D	26	50	20120529	6	2378	47.16	-0.0287108051289415	-0.133408782817362
2	D	26	50	20120529	6	2380	47.2	-0.0278813688746096	-0.131264127950023
2	D	26	50	20120529	6	2382	47.24	-0.0266374973358244	-0.130294755263695
2	D	26	50	20120529	6	2384	47.28	-0.025109863845749	-0.128790314876042
2	D	26	50	20120529	6	2386	47.32	-0.0237774625379592	-0.128053721742080
2	D	26	50	20120529	6	2388	47.36	-0.0221806032940056	-0.127440165188045
2	D	26	50	20120529	6	2390	47.4	-0.0200075227340631	-0.125679469302890
2	D	26	50	20120529	6	2392	47.44	-0.0180262095331784	-0.124132461087010
2	D	26	50	20120529	6	2394	47.48	-0.0160753019238847	-0.122686286298128
2	D	26	50	20120529	6	2396	47.52	-0.0139479004620069	-0.120839889071093
2	D	26	50	20120529	6	2398	47.56	-0.0120750574413561	-0.119799876417324
2	D	26	50	20120529	6	2400	47.6	-0.0100264983855806	-0.118828806674721
2	D	26	50	20120529	6	2402	47.64	-0.00774240206099181	-0.118287587144400
2	D	26	50	20120529	6	2404	47.68	-0.00536715967230808	-0.117923215020055
2	D	26	50	20120529	6	2406	47.72	-0.00321953495648829	-0.117105941002360
2	D	26	50	20120529	6	2408	47.76	-0.00115655092237654	-0.115894172111440
2	D	26	50	20120529	6	2410	47.8	0.0006455814201555	-0.115523365315386
2	D	26	50	20120529	6	2412	47.84	0.00248646321429652	-0.115679070228603
2	D	26	50	20120529	6	2414	47.88	0.00483356275308902	-0.114925223689180
2	D	26	50	20120529	6	2416	47.92	0.00693890248339392	-0.114468149865821
2	D	26	50	20120529	6	2418	47.96	0.00908928491566032	-0.113223146956186
2	D	26	50	20120529	6	2420	48	0.0109284696535265	-0.111487341229729
2	D	26	50	20120529	6	2422	48.04	0.0112130094222760	-0.109166475352519
2	D	26	50	20120529	6	2424	48.08	0.0119430264631729	-0.107089419893462
2	D	26	50	20120529	6	2426	48.12	0.0122605881186038	-0.104832971444017
2	D	26	50	20120529	6	2428	48.16	0.0123420468197965	-0.102127863741910
2	D	26	50	20120529	6	2430	48.2	0.0129143790484889	-0.0991493885581956
2	D	26	50	20120529	6	2432	48.24	0.0127244501670622	-0.0961417805750968
2	D	26	50	20120529	6	2434	48.28	0.0119260559004245	-0.0936787155241896
2	D	26	50	20120529	6	2436	48.32	0.0116471022752464	-0.0912973920171878
2	D	26	50	20120529	6	2438	48.36	0.0105151657399229	-0.0880478120935668
2	D	26	50	20120529	6	2440	48.4	0.00969315410679362	-0.0861217239322928
2	D	26	50	20120529	6	2442	48.44	0.00886569775144912	-0.0843094092521117
2	D	26	50	20120529	6	2444	48.48	0.00785121165248082	-0.0811521067634356
2	D	26	50	20120529	6	2446	48.52	0.00628412160401512	-0.0792276449477582
2	D	26	50	20120529	6	2448	48.56	0.00515805405497552	-0.0772937786118912
2	D	26	50	20120529	6	2450	48.6	0.00388660535172402	-0.0743484667362149
2	D	26	50	20120529	6	2452	48.64	0.00270757550477362	-0.0725386976404461
2	D	26	50	20120529	6	2454	48.68	0.000783891506555579	-0.070526766715936
2	D	26	50	20120529	6	2456	48.72	-0.00168200197147626	-0.0688068708920559
2	D	26	50	20120529	6	2458	48.76	-0.00356333027350119	-0.0671611505695223
2	D	26	50	20120529	6	2460	48.8	-0.00534898702803157	-0.0669401797004015
2	D	26	50	20120529	6	2462	48.84	-0.00700814237940769	-0.0668789442531507
2	D	26	50	20120529	6	2464	48.88	-0.00953428135519663	-0.0663932326051538
2	D	26	50	20120529	6	2466	48.92	-0.0110068312270176	-0.065916006238531
2	D	26	50	20120529	6	2468	48.96	-0.0132669566317242	-0.0658025156001504
2	D	26	50	20120529	6	2470	49	-0.0156306731798746	-0.0650367189561254
2	D	26	50	20120529	6	2472	49.04	-0.016564761237822	-0.0643327234447762
2	D	26	50	20120529	6	2474	49.08	-0.0193564895206246	-0.0634350513860599
2	D	26	50	20120529	6	2476	49.12	-0.021660031281696	-0.0627950490384079
2	D	26	50	20120529	6	2478	49.16	-0.0244275765125821	-0.0621939375637212
2	D	26	50	20120529	6	2480	49.2	-0.0276727016634815	-0.0617037004323246
2	D	26	50	20120529	6	2482	49.24	-0.0309347973771294	-0.0618013518788065
2	D	26	50	20120529	6	2484	49.28	-0.0336406121860178	-0.0611141855088494
2	D	26	50	20120529	6	2486	49.32	-0.0363507403462715	-0.0606400704120638
2	D	26	50	20120529	6	2488	49.36	-0.0384851421652831	-0.0603181246945896
2	D	26	50	20120529	6	2490	49.4	-0.0406994470505688	-0.0604027653762976
2	D	26	50	20120529	6	2492	49.44	-0.0418615770454489	-0.0605869666927967
2	D	26	50	20120529	6	2494	49.48	-0.0428906295441097	-0.0605801077570192
2	D	26	50	20120529	6	2496	49.52	-0.0437333594059278	-0.0604016340054477
2	D	26	50	20120529	6	2498	49.56	-0.0439478956033398	-0.0600786276278017
2	D	26	50	20120529	6	2500	49.6	-0.046045740001764	-0.0594331805579346
2	D	26	50	20120529	6	2502	49.64	-0.0473748179076823	-0.0591231849450624
2	D	26	50	20120529	6	2504	49.68	-0.0489140479489691	-0.0599431459685263
2	D	26	50	20120529	6	2506	49.72	-0.0489501811054878	-0.0604970227102297
2	D	26	50	20120529	6	2508	49.76	-0.0492986433272565	-0.0601577528766164
2	D	26	50	20120529	6	2510	49.8	-0.048512906272002	-0.0597583789666023
2	D	26	50	20120529	6	2512	49.84	-0.0484907031190728	-0.059205845727783
2	D	26	50	20120529	6	2514	49.88	-0.0485712425814499	-0.0581033955452352
2	D	26	50	20120529	6	2516	49.92	-0.0480887836246463	-0.0579770355634371
2	D	26	50	20120529	6	2518	49.96	-0.0474346391413707	-0.0577519634749855
2	D	26	50	20120529	6	2520	50	-0.047322209163162	-0.0572295529850448
2	D	26	50	20120529	6	2522	50.04	-0.0471220979440862	-0.055005702158213
2	D	26	50	20120529	6	2524	50.08	-0.0472684690477918	-0.0526569762738239
2	D	26	50	20120529	6	2526	50.12	-0.0476737119440898	-0.050349616136134
2	D	26	50	20120529	6	2528	50.16	-0.047360470711092	-0.0475538502736109
2	D	26	50	20120529	6	2530	50.2	-0.0477225447383986	-0.0453155391131039
2	D	26	50	20120529	6	2532	50.24	-0.0478065631661391	-0.0438522381979809
2	D	26	50	20120529	6	2534	50.28	-0.0473750653950557	-0.0428378440228941
2	D	26	50	20120529	6	2536	50.32	-0.046990066965903	-0.0419473632401424
2	D	26	50	20120529	6	2538	50.36	-0.0468330963315474	-0.0395170301621365
2	D	26	50	20120529	6	2540	50.4	-0.0460306856983926	-0.0367566125676048
2	D	26	50	20120529	6	2542	50.44	-0.0449635448929632	-0.0343732137022001
2	D	26	50	20120529	6	2544	50.48	-0.0447311860691314	-0.0310877162896288
2	D	26	50	20120529	6	2546	50.52	-0.0448805553055892	-0.0288683626619255
2	D	26	50	20120529	6	2548	50.56	-0.0455266599847628	-0.0262326009218492
2	D	26	50	20120529	6	2550	50.6	-0.0458375111968402	-0.0236322793736460
2	D	26	50	20120529	6	2552	50.64	-0.0459690825556156	-0.0211005047568109
2	D	26	50	20120529	6	2554	50.68	-0.046191121155976	-0.0186394832445015
2	D	26	50	20120529	6	2556	50.72	-0.0459806861778949	-0.0164037530237459
2	D	26	50	20120529	6	2558	50.76	-0.0464548719853586	-0.0138109338784910
2	D	26	50	20120529	6	2560	50.8	-0.0473128753536503	-0.0133531529483509
2	D	26	50	20120529	6	2562	50.84	-0.0494846831213867	-0.0124711079494987
2	D	26	50	20120529	6	2564	50.88	-0.0510533288047709	-0.0119462932965021
2	D	26	50	20120529	6	2566	50.92	-0.0523971145317378	-0.0108068614292981
2	D	26	50	20120529	6	2568	50.96	-0.0542528455682838	-0.0100489843812224
2	D	26	50	20120529	6	2570	51	-0.0553410829045299	-0.00960421421585596
2	D	26	50	20120529	6	2572	51.04	-0.0569286083389718	-0.00863074031019646
2	D	26	50	20120529	6	2574	51.08	-0.058252312233353	-0.00779154598228425
2	D	26	50	20120529	6	2576	51.12	-0.0600765063074581	-0.00632274377640356
2	D	26	50	20120529	6	2578	51.16	-0.0605716224756449	-0.0064297997430752
2	D	26	50	20120529	6	2580	51.2	-0.0609890276085793	-0.00611167240221937
2	D	26	50	20120529	6	2582	51.24	-0.0606991138282929	-0.00614900764026603
2	D	26	50	20120529	6	2584	51.28	-0.0604758802174723	-0.00616237195843045
2	D	26	50	20120529	6	2586	51.32	-0.0603238522595172	-0.00651422829274887
2	D	26	50	20120529	6	2588	51.36	-0.0606305951811959	-0.00628936833633155
2	D	26	50	20120529	6	2590	51.4	-0.0603323375408914	-0.00661393034889618
2	D	26	50	20120529	6	2592	51.44	-0.0600874664625665	-0.00642237512187274
2	D	26	50	20120529	6	2594	51.48	-0.0593151644361545	-0.00653522936415012
2	D	26	50	20120529	6	2596	51.52	-0.058234422431789	-0.00624418421301374
2	D	26	50	20120529	6	2598	51.56	-0.0572074205427937	-0.00569193381690704
2	D	26	50	20120529	6	2600	51.6	-0.0567730448471108	-0.00394219808686093
2	D	26	50	20120529	6	2602	51.64	-0.0556632407540385	-0.00153754005607983
2	D	26	50	20120529	6	2604	51.68	-0.0543820339772066	0.00069302828517313
2	D	26	50	20120529	6	2606	51.72	-0.0534572090180927	0.00313813282383809
2	D	26	50	20120529	6	2608	51.76	-0.0525131507545305	0.00574092217470766
2	D	26	50	20120529	6	2610	51.8	-0.0520212872775372	0.00879067372196523
2	D	26	50	20120529	6	2612	51.84	-0.0516084076280024	0.0105339040696244
2	D	26	50	20120529	6	2614	51.88	-0.0508269839241131	0.0134196775543248
2	D	26	50	20120529	6	2616	51.92	-0.0507677283758497	0.0155370380999098
2	D	26	50	20120529	6	2618	51.96	-0.0496199526486277	0.0177385443524560
2	D	26	50	20120529	6	2620	52	-0.04851410835353	0.0201234033933639
2	D	26	50	20120529	6	2622	52.04	-0.0485374428773092	0.0217235860391890
2	D	26	50	20120529	6	2624	52.08	-0.0490928752539312	0.0225553557458988
2	D	26	50	20120529	6	2626	52.12	-0.0490754097164359	0.0243892371829061
2	D	26	50	20120529	6	2628	52.16	-0.0489779704019884	0.0264903342725238
2	D	26	50	20120529	6	2630	52.2	-0.0490836192261655	0.0280148494216942
2	D	26	50	20120529	6	2632	52.24	-0.0498128513785354	0.0290191602540812
2	D	26	50	20120529	6	2634	52.28	-0.0507182309011666	0.0294830223025396
2	D	26	50	20120529	6	2636	52.32	-0.0517383738543844	0.0303422277523594
2	D	26	50	20120529	6	2638	52.36	-0.0523948730032415	0.0315632385289089
2	D	26	50	20120529	6	2640	52.4	-0.0525368600449037	0.0318957201374228
2	D	26	50	20120529	6	2642	52.44	-0.0524720395662724	0.0314361502271262
2	D	26	50	20120529	6	2644	52.48	-0.0526397935790411	0.0306450108760635
2	D	26	50	20120529	6	2646	52.52	-0.052825691951815	0.0300243832542160
2	D	26	50	20120529	6	2648	52.56	-0.0533617496026325	0.0301176506386545
2	D	26	50	20120529	6	2650	52.6	-0.0538915140030975	0.0310572541294952
2	D	26	50	20120529	6	2652	52.64	-0.0547205967040387	0.0314073426968607
2	D	26	50	20120529	6	2654	52.68	-0.054969851844407	0.0322873370860473
2	D	26	50	20120529	6	2656	52.72	-0.0551938632726869	0.0327311173019200
2	D	26	50	20120529	6	2658	52.76	-0.0550672204481764	0.0325105706968679
2	D	26	50	20120529	6	2660	52.8	-0.054512778021048	0.0323734626919959
2	D	26	50	20120529	6	2662	52.84	-0.0540492695259802	0.0316798616503300
2	D	26	50	20120529	6	2664	52.88	-0.0534416526689066	0.0319087521154001
2	D	26	50	20120529	6	2666	52.92	-0.052234890093998	0.0318096298868133
2	D	26	50	20120529	6	2668	52.96	-0.0510981028061557	0.0319533564111573
2	D	26	50	20120529	6	2670	53	-0.0495235669232841	0.0322565143014554
2	D	26	50	20120529	6	2672	53.04	-0.0477288167755477	0.0322938212552308
2	D	26	50	20120529	6	2674	53.08	-0.0456538472814948	0.0323022004705879
2	D	26	50	20120529	6	2676	53.12	-0.0441001639776005	0.0324326192453099
2	D	26	50	20120529	6	2678	53.16	-0.0421110584599871	0.0333269820442903
2	D	26	50	20120529	6	2680	53.2	-0.0408634689537464	0.0327540544316881
2	D	26	50	20120529	6	2682	53.24	-0.0389593972692114	0.0324057081754315
2	D	26	50	20120529	6	2684	53.28	-0.0365807480400559	0.0320443186274891
2	D	26	50	20120529	6	2686	53.32	-0.0346172327168536	0.0320075702880709
2	D	26	50	20120529	6	2688	53.36	-0.0323360284589999	0.0316170422838894
2	D	26	50	20120529	6	2690	53.4	-0.0301087552353473	0.0312925085555960
2	D	26	50	20120529	6	2692	53.44	-0.0275625768533795	0.0312643939899760
2	D	26	50	20120529	6	2694	53.48	-0.0250376682433898	0.0318200102143611
2	D	26	50	20120529	6	2696	53.52	-0.0223020135283353	0.0321232176021339
2	D	26	50	20120529	6	2698	53.56	-0.0201723493247577	0.0318325967150663
2	D	26	50	20120529	6	2700	53.6	-0.0177191837687872	0.0321648661915458
2	D	26	50	20120529	6	2702	53.64	-0.0152541388188927	0.0321148737421159
2	D	26	50	20120529	6	2704	53.68	-0.0129787399077125	0.0318415769711873
2	D	26	50	20120529	6	2706	53.72	-0.0107770922338101	0.0322345869201708
2	D	26	50	20120529	6	2708	53.76	-0.00803719487806847	0.0331869183330729
2	D	26	50	20120529	6	2710	53.8	-0.00513155169281671	0.0333737359446623
2	D	26	50	20120529	6	2712	53.84	-0.00344340496341194	0.0338568312975690
2	D	26	50	20120529	6	2714	53.88	-0.00128064816247477	0.0345155719749224
2	D	26	50	20120529	6	2716	53.92	0.00145868350784192	0.0358549736398459
2	D	26	50	20120529	6	2718	53.96	0.00266019935043412	0.0379611618982882
2	D	26	50	20120529	6	2720	54	0.00247387671359142	0.0398260146123115
2	D	26	50	20120529	6	2722	54.04	0.00204353152656132	0.0416127320270136
2	D	26	50	20120529	6	2724	54.08	0.00117838637977962	0.043325698204438
2	D	26	50	20120529	6	2726	54.12	0.000160011193514699	0.0449724084764653
2	D	26	50	20120529	6	2728	54.16	-0.00049003207043009	0.0471367916229992
2	D	26	50	20120529	6	2730	54.2	-0.000947600868535902	0.0500449096819851
2	D	26	50	20120529	6	2732	54.24	-0.000688163390518561	0.0516588809100434
2	D	26	50	20120529	6	2734	54.28	-0.000710154411413461	0.0531553309910685
2	D	26	50	20120529	6	2736	54.32	-0.000810987838410662	0.0545740700368412
2	D	26	50	20120529	6	2738	54.36	-0.000405320678043941	0.0551041879906967
2	D	26	50	20120529	6	2740	54.4	-0.000515487914552801	0.0554853185457563
2	D	26	50	20120529	6	2742	54.44	-0.000589663415899271	0.0553043699204506
2	D	26	50	20120529	6	2744	54.48	-0.000683213643050251	0.055795031315916
2	D	26	50	20120529	6	2746	54.52	-0.00137193564792595	0.0563250785590934
2	D	26	50	20120529	6	2748	54.56	-0.00214155066856939	0.0574927946975449
2	D	26	50	20120529	6	2750	54.6	-0.0035232373190079	0.058898098714475
2	D	26	50	20120529	6	2752	54.64	-0.00448490254142161	0.0603613854874625
2	D	26	50	20120529	6	2754	54.68	-0.00529956026402663	0.0619518807703854
2	D	26	50	20120529	6	2756	54.72	-0.00539544394355552	0.0631262437125800
2	D	26	50	20120529	6	2758	54.76	-0.00626631665526487	0.0641048794977422
2	D	26	50	20120529	6	2760	54.8	-0.00631637981537289	0.0646494931406121
2	D	26	50	20120529	6	2762	54.84	-0.00599690897163279	0.0656889401089563
2	D	26	50	20120529	6	2764	54.88	-0.00631991534927882	0.067673788843747
2	D	26	50	20120529	6	2766	54.92	-0.00662361771179844	0.0704612744858625
2	D	26	50	20120529	6	2768	54.96	-0.0069937881117496	0.0718073936652072
2	D	26	50	20120529	6	2770	55	-0.00730102600817515	0.073555715181691
2	D	26	50	20120529	6	2772	55.04	-0.00735724099727949	0.074019365098115
2	D	26	50	20120529	6	2774	55.08	-0.00775109947440039	0.0740128597157281
2	D	26	50	20120529	6	2776	55.12	-0.00764743762027844	0.0744040311870806
2	D	26	50	20120529	6	2778	55.16	-0.00730109671885327	0.0745840605735706
2	D	26	50	20120529	6	2780	55.2	-0.0069165013405659	0.0741542103612873
2	D	26	50	20120529	6	2782	55.24	-0.00696698876474262	0.073366776249758
2	D	26	50	20120529	6	2784	55.28	-0.0066226984729829	0.0724682556629043
2	D	26	50	20120529	6	2786	55.32	-0.00658614105239555	0.0721258038487756
2	D	26	50	20120529	6	2788	55.36	-0.00583936558078443	0.071426970216929
2	D	26	50	20120529	6	2790	55.4	-0.00570713661270255	0.0703964327940276
2	D	26	50	20120529	6	2792	55.44	-0.00529772178639555	0.0693397324202225
2	D	26	50	20120529	6	2794	55.48	-0.00429355944643252	0.0674391001030712
2	D	26	50	20120529	6	2796	55.52	-0.00290359964665413	0.0649429424548045
2	D	26	50	20120529	6	2798	55.56	-0.00204361637937505	0.062802671649509
2	D	26	50	20120529	6	2800	55.6	1.9933340161659e-05	0.0602121859566321
2	D	26	50	20120529	6	2802	55.64	0.00104057126812632	0.058681724039432
2	D	26	50	20120529	6	2804	55.68	0.00268508950913182	0.0556314775174275
2	D	26	50	20120529	6	2806	55.72	0.00376710430570352	0.0533060861568175
2	D	26	50	20120529	6	2808	55.76	0.00536785263695362	0.0514823163467811
2	D	26	50	20120529	6	2810	55.8	0.00701222945660292	0.0500256056668587
2	D	26	50	20120529	6	2812	55.84	0.00807861719331042	0.0474000474776349
2	D	26	50	20120529	6	2814	55.88	0.00911290228215192	0.0449277900385724
2	D	26	50	20120529	6	2816	55.92	0.00906382907153762	0.0438518563603190
2	D	26	50	20120529	6	2818	55.96	0.00916558173735032	0.0418697653419749
2	D	26	50	20120529	6	2820	56	0.0100468489187431	0.0399924675486028
2	D	26	50	20120529	6	2822	56.04	0.0111611077845369	0.0374809656831844
2	D	26	50	20120529	6	2824	56.08	0.0126956992053392	0.0347351003462096
2	D	26	50	20120529	6	2826	56.12	0.0140020082729032	0.0318734392027476
2	D	26	50	20120529	6	2828	56.16	0.0160182949751854	0.0301778961364116
2	D	26	50	20120529	6	2830	56.2	0.0185001054268617	0.0275498560023859
2	D	26	50	20120529	6	2832	56.24	0.0205311848030064	0.0260008820296543
2	D	26	50	20120529	6	2834	56.28	0.022963483637864	0.0249654019303525
2	D	26	50	20120529	6	2836	56.32	0.0252730994461858	0.0235703580328174
2	D	26	50	20120529	6	2838	56.36	0.0273028706747853	0.0230649676030999
2	D	26	50	20120529	6	2840	56.4	0.029445687064493	0.0232437241973839
2	D	26	50	20120529	6	2842	56.44	0.0312790735267535	0.0236716652213580
2	D	26	50	20120529	6	2844	56.48	0.0321112674975319	0.0244194306424627
2	D	26	50	20120529	6	2846	56.52	0.0338535078956974	0.0258395131911197
2	D	26	50	20120529	6	2848	56.56	0.0351634939185236	0.0277194272795822
2	D	26	50	20120529	6	2850	56.6	0.0363946375352475	0.0292652334139341
2	D	26	50	20120529	6	2852	56.64	0.0384824410173789	0.0313736844140762
2	D	26	50	20120529	6	2854	56.68	0.0399846186633316	0.0328689324135733
2	D	26	50	20120529	6	2856	56.72	0.0412979280880294	0.0344336890096610
2	D	26	50	20120529	6	2858	56.76	0.0424346022387868	0.0360820256272849
2	D	26	50	20120529	6	2860	56.8	0.0434489469163989	0.0368573682128560
2	D	26	50	20120529	6	2862	56.84	0.0448256838193691	0.0388263777557480
2	D	26	50	20120529	6	2864	56.88	0.0457392657806621	0.0410885537701200
2	D	26	50	20120529	6	2866	56.92	0.0459796820862655	0.0422610782346836
2	D	26	50	20120529	6	2868	56.96	0.0450747197566352	0.0443319182251343
2	D	26	50	20120529	6	2870	57	0.0452522106297808	0.0465400642103559
2	D	26	50	20120529	6	2872	57.04	0.0456261145535366	0.0487316851101011
2	D	26	50	20120529	6	2874	57.08	0.0459997851320547	0.0505360448389938
2	D	26	50	20120529	6	2876	57.12	0.0472286730781466	0.0525769600704648
2	D	26	50	20120529	6	2878	57.16	0.0490469062420862	0.0534836335985056
2	D	26	50	20120529	6	2880	57.2	0.0506375217331619	0.0539484360989829
2	D	26	50	20120529	6	2882	57.24	0.0520715413564761	0.0548878910973996
2	D	26	50	20120529	6	2884	57.28	0.0533187645814042	0.0563002378978703
2	D	26	50	20120529	6	2886	57.32	0.0545110526805019	0.0572617970542669
2	D	26	50	20120529	6	2888	57.36	0.0549902660171798	0.0569003877073346
2	D	26	50	20120529	6	2890	57.4	0.054852281199899	0.0562100676411334
2	D	26	50	20120529	6	2892	57.44	0.0551487852153862	0.055723210480151
2	D	26	50	20120529	6	2894	57.48	0.0567152388677487	0.0553828799863658
2	D	26	50	20120529	6	2896	57.52	0.0581007368237379	0.0553365008525878
2	D	26	50	20120529	6	2898	57.56	0.0600689261227637	0.055153190490633
2	D	26	50	20120529	6	2900	57.6	0.0611874983399227	0.0544443159424934
2	D	26	50	20120529	6	2902	57.64	0.0619769830611175	0.05337552404273
2	D	26	50	20120529	6	2904	57.68	0.063275796796801	0.0519272279335037
2	D	26	50	20120529	6	2906	57.72	0.0648732924368576	0.0505304091979478
2	D	26	50	20120529	6	2908	57.76	0.0656745151306201	0.049807675356897
2	D	26	50	20120529	6	2910	57.8	0.0658367961369024	0.0494099277924796
2	D	26	50	20120529	6	2912	57.84	0.0677775921192251	0.0484469190671816
2	D	26	50	20120529	6	2914	57.88	0.0688197260933378	0.0480086542842022
2	D	26	50	20120529	6	2916	57.92	0.070138621661607	0.0466966883623887
2	D	26	50	20120529	6	2918	57.96	0.0716748111437348	0.0449545893855794
2	D	26	50	20120529	6	2920	58	0.0727957875239498	0.0429741954235102
2	D	26	50	20120529	6	2922	58.04	0.0737828378798081	0.0419329806882130
2	D	26	50	20120529	6	2924	58.08	0.0747051879651879	0.0395354644359219
2	D	26	50	20120529	6	2926	58.12	0.0749304721856739	0.0382884109166213
2	D	26	50	20120529	6	2928	58.16	0.075801769161452	0.0356854094337174
2	D	26	50	20120529	6	2930	58.2	0.0765641716929273	0.0337586848763403
2	D	26	50	20120529	6	2932	58.24	0.0777109574706556	0.0314096761492386
2	D	26	50	20120529	6	2934	58.28	0.078100856149802	0.0309555721743606
2	D	26	50	20120529	6	2936	58.32	0.078409013285043	0.0287932396374921
2	D	26	50	20120529	6	2938	58.36	0.078321968440279	0.0276055123771331
2	D	26	50	20120529	6	2940	58.4	0.0788778957916478	0.0267231845355685
2	D	26	50	20120529	6	2942	58.44	0.0797303837270463	0.0241788729155031
2	D	26	50	20120529	6	2944	58.48	0.0809881145587428	0.0222877158292196
2	D	26	50	20120529	6	2946	58.52	0.0821088080962454	0.0213042010072673
2	D	26	50	20120529	6	2948	58.56	0.0833535988738462	0.0209167064911770
2	D	26	50	20120529	6	2950	58.6	0.0842413007269477	0.0219072216702632
2	D	26	50	20120529	6	2952	58.64	0.0852171787956633	0.0227186267016747
2	D	26	50	20120529	6	2954	58.68	0.0860905263811068	0.0233092729959999
2	D	26	50	20120529	6	2956	58.72	0.0877089523818866	0.0258523118238591
2	D	26	50	20120529	6	2958	58.76	0.0885644808764442	0.0270261797913069
2	D	26	50	20120529	6	2960	58.8	0.0894829418745274	0.0294182513213829
2	D	26	50	20120529	6	2962	58.84	0.0901413997091683	0.0315481983676730
2	D	26	50	20120529	6	2964	58.88	0.090041697653021	0.0329974844263930
2	D	26	50	20120529	6	2966	58.92	0.0904210604411276	0.0346280019531310
2	D	26	50	20120529	6	2968	58.96	0.0912828821860377	0.0364161335813956
2	D	26	50	20120529	6	2970	59	0.0922855596017607	0.0389187259013710
2	D	26	50	20120529	6	2972	59.04	0.0925402594643437	0.0408321568512618
2	D	26	50	20120529	6	2974	59.08	0.0917665432243697	0.0413271315980924
2	D	26	50	20120529	6	2976	59.12	0.0907844426159793	0.0427520224728614
2	D	26	50	20120529	6	2978	59.16	0.0896881442624277	0.0438607659057619
2	D	26	50	20120529	6	2980	59.2	0.0887629657499232	0.0454601000234496
2	D	26	50	20120529	6	2982	59.24	0.087081041560193	0.0469291850720428
2	D	26	50	20120529	6	2984	59.28	0.0867756421413984	0.0489735014871312
2	D	26	50	20120529	6	2986	59.32	0.0860413824598143	0.0504233532312761
2	D	26	50	20120529	6	2988	59.36	0.0847816717291305	0.0517594314943281
2	D	26	50	20120529	6	2990	59.4	0.0830044295452962	0.052443486594448
2	D	26	50	20120529	6	2992	59.44	0.0811466478990848	0.0532219404498563
2	D	26	50	20120529	6	2994	59.48	0.0795946192250585	0.0530855395517654
2	D	26	50	20120529	6	2996	59.52	0.0779224531089085	0.0544153245644648
2	D	26	50	20120529	6	2998	59.56	0.0755162394432088	0.0555701006488205
2	D	26	50	20120529	6	3000	59.6	0.0743582813783377	0.0566837938291893
2	D	26	50	20120529	6	3002	59.64	0.0727146116654696	0.0587641726901183
2	D	26	50	20120529	6	3004	59.68	0.0725518356844404	0.0603487989867573
2	D	26	50	20120529	6	3006	59.72	0.0725530377659685	0.0621651441755912
2	D	26	50	20120529	6	3008	59.76	0.07174226913066	0.0641355679320458
2	D	26	50	20120529	6	3010	59.8	0.0717401478103164	0.0665531660169225
2	D	26	50	20120529	6	3012	59.84	0.0714635983481944	0.0678083512642067
2	D	26	50	20120529	6	3014	59.88	0.0720068967724512	0.0694316280175055
2	D	26	50	20120529	6	3016	59.92	0.0728093781162842	0.0702173085042175
2	D	26	50	20120529	6	3018	59.96	0.0746664243714432	0.0718604408159318
2	D	26	50	20120529	6	3020	60	0.0764390845033354	0.0730731855142094
2	D	26	50	20120529	6	3022	60.04	0.0775640913922032	0.0741062685215228
2	D	26	50	20120529	6	3024	60.08	0.0793515866243646	0.0749322399526269
2	D	26	50	20120529	6	3026	60.12	0.0813867106512977	0.0760805106545957
2	D	26	50	20120529	6	3028	60.16	0.0829384564826115	0.0769965674896228
2	D	26	50	20120529	6	3030	60.2	0.0841451342047064	0.077006113431169
2	D	26	50	20120529	6	3032	60.24	0.0857654693937954	0.0766373572447801
2	D	26	50	20120529	6	3034	60.28	0.0876365446474931	0.0767108256393454
2	D	26	50	20120529	6	3036	60.32	0.0892815578632455	0.0766115478472668
2	D	26	50	20120529	6	3038	60.36	0.0910706087303257	0.0756752677582977
2	D	26	50	20120529	6	3040	60.4	0.0934994498130237	0.0749731814352576
2	D	26	50	20120529	6	3042	60.44	0.0952498926498507	0.0742805703430853
2	D	26	50	20120529	6	3044	60.48	0.0971653742094067	0.0734059499654357
2	D	26	50	20120529	6	3046	60.52	0.0990273277856267	0.0725947570660584
2	D	26	50	20120529	6	3048	60.56	0.100377053209556	0.0706538903730577
2	D	26	50	20120529	6	3050	60.6	0.101694110300194	0.0690440910750083
2	D	26	50	20120529	6	3052	60.64	0.102924122546068	0.0679767133888072
2	D	26	50	20120529	6	3054	60.68	0.104025017093698	0.0661644694193042
2	D	26	50	20120529	6	3056	60.72	0.105041058827585	0.0640891817271999
2	D	26	50	20120529	6	3058	60.76	0.106720013168834	0.0625403350336888
2	D	26	50	20120529	6	3060	60.8	0.107638969141664	0.0616977465932269
2	D	26	50	20120529	6	3062	60.84	0.108176299584688	0.0595114431364762
2	D	26	50	20120529	6	3064	60.88	0.109182936798385	0.0575190990698050
2	D	26	50	20120529	6	3066	60.92	0.110953107914407	0.0552907227595737
2	D	26	50	20120529	6	3068	60.96	0.110916479783142	0.0550572361004259
2	D	26	50	20120529	6	3070	61	0.111564472437421	0.0538690138653201
2	D	26	50	20120529	6	3072	61.04	0.111975089345256	0.0512847507121176
2	D	26	50	20120529	6	3074	61.08	0.112052729669830	0.0498961344152234
2	D	26	50	20120529	6	3076	61.12	0.111737713598812	0.0472724147036307
2	D	26	50	20120529	6	3078	61.16	0.112146067764947	0.0446366741767579
2	D	26	50	20120529	6	3080	61.2	0.112290953944412	0.0421526787651277
2	D	26	50	20120529	6	3082	61.24	0.112387261888010	0.0398275702472301
2	D	26	50	20120529	6	3084	61.28	0.113002091234252	0.0376896328943126
2	D	26	50	20120529	6	3086	61.32	0.112900974964542	0.0366692778090603
2	D	26	50	20120529	6	3088	61.36	0.112950543149903	0.0347246634501192
2	D	26	50	20120529	6	3090	61.4	0.113212031237586	0.0346427804848578
2	D	26	50	20120529	6	3092	61.44	0.114388020525377	0.0319380263361412
2	D	26	50	20120529	6	3094	61.48	0.116159040169537	0.0299958868509342
2	D	26	50	20120529	6	3096	61.52	0.117713260874585	0.0289875525809622
2	D	26	50	20120529	6	3098	61.56	0.120404933547850	0.0264472007588714
2	D	26	50	20120529	6	3100	61.6	0.122020318989470	0.0244033086078517
2	D	26	50	20120529	6	3102	61.64	0.124057352204713	0.0225656795049041
2	D	26	50	20120529	6	3104	61.68	0.126119699842721	0.0217718814323440
2	D	26	50	20120529	6	3106	61.72	0.127975360168589	0.0207958619422723
2	D	26	50	20120529	6	3108	61.76	0.129638616739296	0.0192146297581829
2	D	26	50	20120529	6	3110	61.8	0.130603746784938	0.0172835918494406
2	D	26	50	20120529	6	3112	61.84	0.131799959326671	0.0162443570131307
2	D	26	50	20120529	6	3114	61.88	0.133031456496785	0.0158953291059370
2	D	26	50	20120529	6	3116	61.92	0.133741108862384	0.0156551956430461
2	D	26	50	20120529	6	3118	61.96	0.134640760820088	0.0162150120817115
2	D	26	50	20120529	6	3120	62	0.135355150801121	0.0171651514635918
2	D	26	50	20120529	6	3122	62.04	0.136377415074682	0.0179035830751849
2	D	26	50	20120529	6	3124	62.08	0.138045904235570	0.0196376917453668
2	D	26	50	20120529	6	3126	62.12	0.140040864597331	0.0214413090121393
2	D	26	50	20120529	6	3128	62.16	0.140591559358520	0.0227559619397214
2	D	26	50	20120529	6	3130	62.2	0.141653068058437	0.0244903534526157
2	D	26	50	20120529	6	3132	62.24	0.142920627674392	0.0259239417407933
2	D	26	50	20120529	6	3134	62.28	0.144595127242920	0.0277467923120141
2	D	26	50	20120529	6	3136	62.32	0.146302153723382	0.0292500306181386
2	D	26	50	20120529	6	3138	62.36	0.146846343102183	0.0299956040082217
2	D	26	50	20120529	6	3140	62.4	0.147815927920546	0.0310709720010502
2	D	26	50	20120529	6	3142	62.44	0.147824908176667	0.0321000244997110
2	D	26	50	20120529	6	3144	62.48	0.148425666097963	0.032651850631749
2	D	26	50	20120529	6	3146	62.52	0.149746895118611	0.0341689482307847
2	D	26	50	20120529	6	3148	62.56	0.150000322188988	0.0353269062956558
2	D	26	50	20120529	6	3150	62.6	0.150021040417677	0.0360741060313356
2	D	26	50	20120529	6	3152	62.64	0.148575502024897	0.0380542171506923
2	D	26	50	20120529	6	3154	62.68	0.147476021690830	0.0393092609766203
2	D	26	50	20120529	6	3156	62.72	0.145691213464437	0.0413599413527394
2	D	26	50	20120529	6	3158	62.76	0.144336891846430	0.0430720590020264
2	D	26	50	20120529	6	3160	62.8	0.142459452631702	0.0451036474950535
2	D	26	50	20120529	6	3162	62.84	0.140592620018691	0.0461148809028284
2	D	26	50	20120529	6	3164	62.88	0.139663623129568	0.047982915597367
2	D	26	50	20120529	6	3166	62.92	0.138314392680386	0.0495951897691505
2	D	26	50	20120529	6	3168	62.96	0.137378819698198	0.0521217530090081
2	D	26	50	20120529	6	3170	63	0.137335120499121	0.0543023289008312
2	D	26	50	20120529	6	3172	63.04	0.137251186924194	0.0563930315207654
2	D	26	50	20120529	6	3174	63.08	0.137098169016746	0.05884980332132
2	D	26	50	20120529	6	3176	63.12	0.136822963057508	0.0612944128852381
2	D	26	50	20120529	6	3178	63.16	0.136481642614229	0.0634247134849188
2	D	26	50	20120529	6	3180	63.2	0.136407396402204	0.0652624840092227
2	D	26	50	20120529	6	3182	63.24	0.136366879183642	0.066737013780031
2	D	26	50	20120529	6	3184	63.28	0.136156939180308	0.0676328473611162
2	D	26	50	20120529	6	3186	63.32	0.137510695112890	0.0677640156690263
2	D	26	50	20120529	6	3188	63.36	0.138427105501308	0.0684060686263438
2	D	26	50	20120529	6	3190	63.4	0.139661431098547	0.0693255902845988
2	D	26	50	20120529	6	3192	63.44	0.141887403245722	0.07003552549291
2	D	26	50	20120529	6	3194	63.48	0.143566569719006	0.0701736234472757
2	D	26	50	20120529	6	3196	63.52	0.145756479420340	0.0708786089081187
2	D	26	50	20120529	6	3198	63.56	0.146425473146021	0.0706607493088351
2	D	26	50	20120529	6	3200	63.6	0.147287507022966	0.070797150206926
2	D	26	50	20120529	6	3202	63.64	0.148258930318960	0.0703914123358811
2	D	26	50	20120529	6	3204	63.68	0.149525712117455	0.069838808386384
2	D	26	50	20120529	6	3206	63.72	0.151426697987997	0.0689970684740595
2	D	26	50	20120529	6	3208	63.76	0.153520582588447	0.069242293105775
2	D	26	50	20120529	6	3210	63.8	0.154808011904953	0.0689504701371793
2	D	26	50	20120529	6	3212	63.84	0.157066015989316	0.0686454949824535
2	D	26	50	20120529	6	3214	63.88	0.159201337047143	0.0679130737785004
2	D	26	50	20120529	6	3216	63.92	0.159570658918957	0.067608805730556
2	D	26	50	20120529	6	3218	63.96	0.160535011147139	0.066149478755543
2	D	26	50	20120529	6	3220	64	0.161925748764377	0.065371095610813
2	D	26	50	20120529	6	3222	64.04	0.163164670555694	0.064177428653492
2	D	26	50	20120529	6	3224	64.08	0.164974651783497	0.0623349205137541
2	D	26	50	20120529	6	3226	64.12	0.165839514087566	0.0609948824527275
2	D	26	50	20120529	6	3228	64.16	0.166067697445855	0.0611881347360258
2	D	26	50	20120529	6	3230	64.2	0.165601926209088	0.0614474307926869
2	D	26	50	20120529	6	3232	64.24	0.165556671375092	0.0612352987583309
2	D	26	50	20120529	6	3234	64.28	0.164913274914890	0.06202011657477
2	D	26	50	20120529	6	3236	64.32	0.163795551225869	0.0627164046222042
2	D	26	50	20120529	6	3238	64.36	0.163322567499933	0.0625077374110761
2	D	26	50	20120529	6	3240	64.4	0.163507617344569	0.063059492832436
2	D	26	50	20120529	6	3242	64.44	0.162981883452757	0.0629672153974911
2	D	26	50	20120529	6	3244	64.48	0.162473685809118	0.0632844942102095
2	D	26	50	20120529	6	3246	64.52	0.162022056707975	0.064091090915509
2	D	26	50	20120529	6	3248	64.56	0.161066472603879	0.0648331287716862
2	D	26	50	20120529	6	3250	64.6	0.159835894672580	0.0659378416959339
2	D	26	50	20120529	6	3252	64.64	0.157976203838060	0.0677720766863319
2	D	26	50	20120529	6	3254	64.68	0.156442277097632	0.0694035841625636
2	D	26	50	20120529	6	3256	64.72	0.154397041443728	0.0712140603651136
2	D	26	50	20120529	6	3258	64.76	0.153839275614728	0.0727405624843391
2	D	26	50	20120529	6	3260	64.8	0.152968685745731	0.0741315829442893
2	D	26	50	20120529	6	3262	64.84	0.152223112355648	0.0752307097249656
2	D	26	50	20120529	6	3264	64.88	0.150911429276547	0.0763076333527128
2	D	26	50	20120529	6	3266	64.92	0.149142955216799	0.0775075935603864
2	D	26	50	20120529	6	3268	64.96	0.147464920114365	0.078552060986877
2	D	26	50	20120529	6	3270	65	0.145422442176908	0.079205781206084
2	D	26	50	20120529	6	3272	65.04	0.143399621807968	0.0798370154296492
2	D	26	50	20120529	6	3274	65.08	0.141292726442744	0.080932748097776
2	D	26	50	20120529	6	3276	65.12	0.139805822303265	0.0813335362213524
2	D	26	50	20120529	6	3278	65.16	0.137737959232363	0.0823152832763518
2	D	26	50	20120529	6	3280	65.2	0.135782384718314	0.084129436434164
2	D	26	50	20120529	6	3282	65.24	0.134065105189524	0.0855808438132275
2	D	26	50	20120529	6	3284	65.28	0.133281913718682	0.0872182202757431
2	D	26	50	20120529	6	3286	65.32	0.133001970144010	0.0891556221455161
2	D	26	50	20120529	6	3288	65.36	0.132634840303218	0.0907856446975073
2	D	26	50	20120529	6	3290	65.4	0.131583231098237	0.0923506134256294
2	D	26	50	20120529	6	3292	65.44	0.131552825506646	0.0935703726231762
2	D	26	50	20120529	6	3294	65.48	0.131583372519594	0.0932725392469404
2	D	26	50	20120529	6	3296	65.52	0.131620637046962	0.09367509513747
2	D	26	50	20120529	6	3298	65.56	0.131699903717133	0.093523703575618
2	D	26	50	20120529	6	3300	65.6	0.131940885708161	0.0933407043406469
2	D	26	50	20120529	6	3302	65.64	0.131857234975947	0.0936181023309064
2	D	26	50	20120529	6	3304	65.68	0.131046537051317	0.0926949744280672
2	D	26	50	20120529	6	3306	65.72	0.130048597251028	0.0926407393379503
2	D	26	50	20120529	6	3308	65.76	0.128810382566492	0.09180147429936
2	D	26	50	20120529	6	3310	65.8	0.125975379348681	0.0914474259340198
2	D	26	50	20120529	6	3312	65.84	0.123821744225221	0.0902154337891585
2	D	26	50	20120529	6	3314	65.88	0.121763073542475	0.0898473139988728
2	D	26	50	20120529	6	3316	65.92	0.119208579584760	0.0890614355222621
2	D	26	50	20120529	6	3318	65.96	0.116686400406946	0.0877553385867324
2	D	26	50	20120529	6	3320	66	0.114679772783295	0.0870014213366313
2	D	26	50	20120529	6	3322	66.04	0.112440648449989	0.086523841416618
2	D	26	50	20120529	6	3324	66.08	0.111501257091183	0.0854027236150467
2	D	26	50	20120529	6	3326	66.12	0.109730520289736	0.084247452555944
2	D	26	50	20120529	6	3328	66.16	0.107504972406629	0.0830803021029175
2	D	26	50	20120529	6	3330	66.2	0.105558024595310	0.082280847176108
2	D	26	50	20120529	6	3332	66.24	0.102717647365962	0.0817299402828856
2	D	26	50	20120529	6	3334	66.28	0.100661663688984	0.0818017823318541
2	D	26	50	20120529	6	3336	66.32	0.0998178731669937	0.0829340724205681
2	D	26	50	20120529	6	3338	66.36	0.0988176706250057	0.0848195726526021
2	D	26	50	20120529	6	3340	66.4	0.0972271753420827	0.0859080221208826
2	D	26	50	20120529	6	3342	66.44	0.0956348415815287	0.0875258117255592
2	D	26	50	20120529	6	3344	66.48	0.0938350426913747	0.088778309967075
2	D	26	50	20120529	6	3346	66.52	0.0917215358777467	0.0902554206776346
2	D	26	50	20120529	6	3348	66.56	0.0902945024694308	0.0916287139705804
2	D	26	50	20120529	6	3350	66.6	0.0887531157524613	0.0920514577597129
2	D	26	50	20120529	6	3352	66.64	0.0886144450416028	0.0925592382103508
2	D	26	50	20120529	6	3354	66.68	0.0892772657250837	0.093811262690323
2	D	26	50	20120529	6	3356	66.72	0.0899971640679419	0.0946469992660753
2	D	26	50	20120529	6	3358	66.76	0.0897596398290735	0.0964797564033004
2	D	26	50	20120529	6	3360	66.8	0.090453898480046	0.0978757053975155
2	D	26	50	20120529	6	3362	66.84	0.0915119989252777	0.0997634118027067
2	D	26	50	20120529	6	3364	66.88	0.0920805905590977	0.100732070311186
2	D	26	50	20120529	6	3366	66.92	0.0923694295370767	0.101588744318730
2	D	26	50	20120529	6	3368	66.96	0.0932599244619637	0.102553697587675
2	D	26	50	20120529	6	3370	67	0.0940583689331837	0.103955769419509
2	D	26	50	20120529	6	3372	67.04	0.0945666302164327	0.105178505536604
2	D	26	50	20120529	6	3374	67.08	0.0943576893549797	0.105258752963881
2	D	26	50	20120529	6	3376	67.12	0.0946928834251067	0.105728246410745
2	D	26	50	20120529	6	3378	67.16	0.0952854028452947	0.105868289615865
2	D	26	50	20120529	6	3380	67.2	0.0956518779052077	0.106532776242923
2	D	26	50	20120529	6	3382	67.24	0.0961485150600807	0.106610309794373
2	D	26	50	20120529	6	3384	67.28	0.0962825803844737	0.106995260847371
2	D	26	50	20120529	6	3386	67.32	0.0962501086268677	0.106944294004797
2	D	26	50	20120529	6	3388	67.36	0.0956067277230157	0.106293669499078
2	D	26	50	20120529	6	3390	67.4	0.0955903483015357	0.106259137232312
2	D	26	50	20120529	6	3392	67.44	0.0943636904995207	0.105561050375937
2	D	26	50	20120529	6	3394	67.48	0.0929861751426957	0.106024983771470
2	D	26	50	20120529	6	3396	67.52	0.0914294371375067	0.105615964924960
2	D	26	50	20120529	6	3398	67.56	0.0896091533639014	0.105235732395513
2	D	26	50	20120529	6	3400	67.6	0.0875680542846674	0.105081972025944
2	D	26	50	20120529	6	3402	67.64	0.0858212742609666	0.105294330334469
2	D	26	50	20120529	6	3404	67.68	0.0830546694820995	0.105215537425842
2	D	26	50	20120529	6	3406	67.72	0.0809105803001857	0.105481550996924
2	D	26	50	20120529	6	3408	67.76	0.0785432928627903	0.105675192188952
2	D	26	50	20120529	6	3410	67.8	0.0765408371691481	0.104951044134339
2	D	26	50	20120529	6	3412	67.84	0.0747254112191298	0.105031230043326
2	D	26	50	20120529	6	3414	67.88	0.0729088538982615	0.104599187800021
2	D	26	50	20120529	6	3416	67.92	0.0718393548917169	0.104214875264446
2	D	26	50	20120529	6	3418	67.96	0.0711324602425647	0.103272796899871
2	D	26	50	20120529	6	3420	68	0.071359087965935	0.101383054027150
2	D	26	50	20120529	6	3422	68.04	0.0715696643653723	0.0998756437910167
2	D	26	50	20120529	6	3424	68.08	0.0713564716708446	0.0974315292018453
2	D	26	50	20120529	6	3426	68.12	0.0714440892721014	0.0949977313006116
2	D	26	50	20120529	6	3428	68.16	0.0708802706090545	0.0921476384240899
2	D	26	50	20120529	6	3430	68.2	0.0700087897855133	0.0898456240136657
2	D	26	50	20120529	6	3432	68.24	0.0684915931915282	0.0875486866299306
2	D	26	50	20120529	6	3434	68.28	0.0668277921485997	0.085174907952284
2	D	26	50	20120529	6	3436	68.32	0.0644847019052566	0.0827520984904298
2	D	26	50	20120529	6	3438	68.36	0.0627375966124365	0.0808165916668304
2	D	26	50	20120529	6	3440	68.4	0.0605486061499173	0.0779214843726184
2	D	26	50	20120529	6	3442	68.44	0.058509395045789	0.0760673655395334
2	D	26	50	20120529	6	3444	68.48	0.0564508657843987	0.0736813044170976
2	D	26	50	20120529	6	3446	68.52	0.0540926293138025	0.0717134616003944
2	D	26	50	20120529	6	3448	68.56	0.0511732399727245	0.069580855832607
2	D	26	50	20120529	6	3450	68.6	0.04930053837343	0.0674442619825738
2	D	26	50	20120529	6	3452	68.64	0.0472525520741473	0.0650391726166561
2	D	26	50	20120529	6	3454	68.68	0.0447267383674777	0.0626505941940792
2	D	26	50	20120529	6	3456	68.72	0.0427298122488644	0.06030164203552
2	D	26	50	20120529	6	3458	68.76	0.0408725043641963	0.0579679280280954
2	D	26	50	20120529	6	3460	68.8	0.0398605709207081	0.0565799410562365
2	D	26	50	20120529	6	3462	68.84	0.039086133431817	0.0544232795157531
2	D	26	50	20120529	6	3464	68.88	0.0394349774912475	0.0538481612863429
2	D	26	50	20120529	6	3466	68.92	0.0396740361518311	0.0527935256643388
2	D	26	50	20120529	6	3468	68.96	0.041256642951503	0.0514889532510293
2	D	26	50	20120529	6	3470	69	0.0419938908663445	0.0488466182463151
2	D	26	50	20120529	6	3472	69.04	0.0428016684399685	0.0464649623991260
2	D	26	50	20120529	6	3474	69.08	0.043589887440025	0.0439569182858677
2	D	26	50	20120529	6	3476	69.12	0.043868805709864	0.0412387644636475
2	D	26	50	20120529	6	3478	69.16	0.0448442807277143	0.0388223472470953
2	D	26	50	20120529	6	3480	69.2	0.0452343208282168	0.0357305935570352
2	D	26	50	20120529	6	3482	69.24	0.0465855311763862	0.0328992672944862
2	D	26	50	20120529	6	3484	69.28	0.0474917592271549	0.0307792197431327
2	D	26	50	20120529	6	3486	69.32	0.048655727699666	0.0284616772677937
2	D	26	50	20120529	6	3488	69.36	0.0488626271438412	0.0267323769237239
2	D	26	50	20120529	6	3490	69.4	0.0496953868000446	0.0239673772772502
2	D	26	50	20120529	6	3492	69.44	0.0503469149882299	0.0213295861407119
2	D	26	50	20120529	6	3494	69.48	0.0500850733471565	0.0188655311403111
2	D	26	50	20120529	6	3496	69.52	0.0498193426187866	0.0168788439278894
2	D	26	50	20120529	6	3498	69.56	0.0501728960093799	0.0148029198396819
2	D	26	50	20120529	6	3500	69.6	0.0506815886277655	0.0127377437745485
2	D	26	50	20120529	6	3502	69.64	0.0517450772266701	0.0116978725421356
2	D	26	50	20120529	6	3504	69.68	0.0530764885849662	0.00942346358044907
2	D	26	50	20120529	6	3506	69.72	0.0541182690056883	0.00784612048365623
2	D	26	50	20120529	6	3508	69.76	0.0543555740414546	0.006492010997684
2	D	26	50	20120529	6	3510	69.8	0.054793273139009	0.00423238056772427
2	D	26	50	20120529	6	3512	69.84	0.0547869798886565	0.00252294992420578
2	D	26	50	20120529	6	3514	69.88	0.0544090313141123	0.000110796561544110
2	D	26	50	20120529	6	3516	69.92	0.0549688477527776	-0.00250443786867433
2	D	26	50	20120529	6	3518	69.96	0.0551892529364735	-0.00460306008455788
2	D	26	50	20120529	6	3520	70	0.0554708935674201	-0.00756477683755774
2	D	26	50	20120529	6	3522	70.04	0.0555431598804574	-0.00972626084628876
2	D	26	50	20120529	6	3524	70.08	0.0550462052346394	-0.0130854423209936
2	D	26	50	20120529	6	3526	70.12	0.0541553214010225	-0.0148903323799723
2	D	26	50	20120529	6	3528	70.16	0.0527590683508916	-0.0174086224704901
2	D	26	50	20120529	6	3530	70.2	0.0513589969241422	-0.0188672423387217
2	D	26	50	20120529	6	3532	70.24	0.0494269690659062	-0.0200626063523175
2	D	26	50	20120529	6	3534	70.28	0.046774328686963	-0.0215493690704404
2	D	26	50	20120529	6	3536	70.32	0.044332193996779	-0.0223590770455771
2	D	26	50	20120529	6	3538	70.36	0.0413797403426127	-0.0225764416701138
2	D	26	50	20120529	6	3540	70.4	0.0391186249884125	-0.0232322832096643
2	D	26	50	20120529	6	3542	70.44	0.0368292253629648	-0.0235842102546609
2	D	26	50	20120529	6	3544	70.48	0.0346387499762051	-0.0242109897055046
2	D	26	50	20120529	6	3546	70.52	0.031693728014309	-0.0251565965329176
2	D	26	50	20120529	6	3548	70.56	0.0288631300717446	-0.0258896329197703
2	D	26	50	20120529	6	3550	70.6	0.0265881624957009	-0.0261258702242969
2	D	26	50	20120529	6	3552	70.64	0.0239302753844413	-0.0271002775109076
2	D	26	50	20120529	6	3554	70.68	0.0214004198554105	-0.0278144242472076
2	D	26	50	20120529	6	3556	70.72	0.0190016138403505	-0.0281623377541141
2	D	26	50	20120529	6	3558	70.76	0.0164011367286554	-0.0283969769973153
2	D	26	50	20120529	6	3560	70.8	0.0144821549905323	-0.0279924058524594
2	D	26	50	20120529	6	3562	70.84	0.0133557551013056	-0.0266065967694866
2	D	26	50	20120529	6	3564	70.88	0.0121269307948239	-0.0263932060850601
2	D	26	50	20120529	6	3566	70.92	0.0102322806010415	-0.0264394791528209
2	D	26	50	20120529	6	3568	70.96	0.00881416380923622	-0.0254274113590442
2	D	26	50	20120529	6	3570	71	0.00742704657871822	-0.0236138804551995
2	D	26	50	20120529	6	3572	71.04	0.00507417704859122	-0.0226272260791386
2	D	26	50	20120529	6	3574	71.08	0.00306006823519512	-0.0216317470104486
2	D	26	50	20120529	6	3576	71.12	0.00246305797983932	-0.0198395848735313
2	D	26	50	20120529	6	3578	71.16	0.00247109778394142	-0.0188673342626032
2	D	26	50	20120529	6	3580	71.2	0.00122400890930172	-0.0170833392090086
2	D	26	50	20120529	6	3582	71.24	-0.00126435642223623	-0.0147571558888036
2	D	26	50	20120529	6	3584	71.28	-0.00331821170780287	-0.0126120696863283
2	D	26	50	20120529	6	3586	71.32	-0.00415261185173862	-0.0116673891687987
2	D	26	50	20120529	6	3588	71.36	-0.00435473125407298	-0.00957918970686976
2	D	26	50	20120529	6	3590	71.4	-0.00426620855613624	-0.00820769246514816
2	D	26	50	20120529	6	3592	71.44	-0.00411300680092436	-0.00714472712526168
2	D	26	50	20120529	6	3594	71.48	-0.00351545914441485	-0.00616751969579749
2	D	26	50	20120529	6	3596	71.52	-0.00344314333390291	-0.00539798245689998
2	D	26	50	20120529	6	3598	71.56	-0.00246632057052769	-0.00489728297356892
2	D	26	50	20120529	6	3600	71.6	-0.00173638767533766	-0.00442455309896768
2	D	26	50	20120529	6	3602	71.64	-0.00171078121747055	-0.00336013606885941
2	D	26	50	20120529	6	3604	71.68	-0.00170593753601942	-0.00225786266300677
2	D	26	50	20120529	6	3606	71.72	-0.00186611843516161	-0.00089165458000842
2	D	26	50	20120529	6	3608	71.76	-0.00398716300707659	0.00142561212368582
2	D	26	50	20120529	6	3610	71.8	-0.00590079194686612	0.00343202761530265
2	D	26	50	20120529	6	3612	71.84	-0.00705783289424201	0.00384893989481058
2	D	26	50	20120529	6	3614	71.88	-0.00912933544374672	0.00450695013085901
2	D	26	50	20120529	6	3616	71.92	-0.0110499607101613	0.00398201222915039
2	D	26	50	20120529	6	3618	71.96	-0.0127848229440399	0.00379280056613184
2	D	26	50	20120529	6	3620	72	-0.0142542261906846	0.00273726691851562
2	D	26	50	20120529	6	3622	72.04	-0.0166013398716128	0.00104989800657016
2	D	26	50	20120529	6	3624	72.08	-0.0180691733412033	-0.00159669660939391
2	D	26	50	20120529	6	3626	72.12	-0.0187995792908299	-0.00301998235176962
2	D	26	50	20120529	6	3628	72.16	-0.0197310651958226	-0.00285386882673328
2	D	26	50	20120529	6	3630	72.2	-0.0195530298504554	-0.00234275790315602
2	D	26	50	20120529	6	3632	72.24	-0.0191163277734624	-0.00139634497401251
2	D	26	50	20120529	6	3634	72.28	-0.0201379485798529	0.00113906417167779
2	D	26	50	20120529	6	3636	72.32	-0.0207164892060841	0.00265375760765749
2	D	26	50	20120529	6	3638	72.36	-0.0206345708854837	0.00529722681164872
2	D	26	50	20120529	6	3640	72.4	-0.0209171519684493	0.0063991608062464
2	D	26	50	20120529	6	3642	72.44	-0.020903632086793	0.0061773555511238
2	D	26	50	20120529	6	3644	72.48	-0.0204351526310535	0.00595074904095695
2	D	26	50	20120529	6	3646	72.52	-0.0194547561500061	0.00579690381857419
2	D	26	50	20120529	6	3648	72.56	-0.0187972670516554	0.00620914000093814
2	D	26	50	20120529	6	3650	72.6	-0.0176755694225236	0.00780311424922447
2	D	26	50	20120529	6	3652	72.64	-0.0169733152323336	0.0100856106740101
2	D	26	50	20120529	6	3654	72.68	-0.0164009528808923	0.0112355378443246
2	D	26	50	20120529	6	3656	72.72	-0.0167785097182798	0.0104915582729263
2	D	26	50	20120529	6	3658	72.76	-0.0173785874028523	0.0101235530339391
2	D	26	50	20120529	6	3660	72.8	-0.0171668471056532	0.00999630634023748
2	D	26	50	20120529	6	3662	72.84	-0.0175495990565620	0.0102679110046387
2	D	26	50	20120529	6	3664	72.88	-0.0174028234877775	0.0097098425339364
2	D	26	50	20120529	6	3666	72.92	-0.0172240584082122	0.0091740055004346
2	D	26	50	20120529	6	3668	72.96	-0.0162218918064284	0.00927347958535566
2	D	26	50	20120529	6	3670	73	-0.015834698942091	0.00888675821981998
2	D	26	50	20120529	6	3672	73.04	-0.0152170185413076	0.00911543089600146
2	D	26	50	20120529	6	3674	73.08	-0.0136875154609027	0.0102521644437285
2	D	26	50	20120529	6	3676	73.12	-0.0118665245805164	0.0111509608022269
2	D	26	50	20120529	6	3678	73.16	-0.0101222830701601	0.0130572711868311
2	D	26	50	20120529	6	3680	73.2	-0.00763905133385357	0.0143220448020682
2	D	26	50	20120529	6	3682	73.24	-0.00501939748625271	0.0165264855477563
2	D	26	50	20120529	6	3684	73.28	-0.00431629292944768	0.0168196944456431
2	D	26	50	20120529	6	3686	73.32	-0.0047155254181056	0.0172670101954217
2	D	26	50	20120529	6	3688	73.36	-0.00544339285438779	0.0173925640754892
2	D	26	50	20120529	6	3690	73.4	-0.00633369686044415	0.0170837564020094
2	D	26	50	20120529	6	3692	73.44	-0.00780297282786824	0.0169167872777679
2	D	26	50	20120529	6	3694	73.48	-0.0100675812895675	0.0173556460304435
2	D	26	50	20120529	6	3696	73.52	-0.0121321987403438	0.0173048686924865
2	D	26	50	20120529	6	3698	73.56	-0.0155782694963208	0.0160133522987849
2	D	26	50	20120529	6	3700	73.6	-0.0180221012427797	0.0151261454204301
2	D	26	50	20120529	6	3702	73.64	-0.0205465912455549	0.0142831553433165
2	D	26	50	20120529	6	3704	73.68	-0.0230115456857813	0.0131875838955359
2	D	26	50	20120529	6	3706	73.72	-0.0261716200330396	0.0126418247396805
2	D	26	50	20120529	6	3708	73.76	-0.0289199036752061	0.0120058104742745
2	D	26	50	20120529	6	3710	73.8	-0.0316251033011949	0.0109019248649608
2	D	26	50	20120529	6	3712	73.84	-0.0341259702806243	0.0100224537347922
2	D	26	50	20120529	6	3714	73.88	-0.0357346382078237	0.00966409201808685
2	D	26	50	20120529	6	3716	73.92	-0.0364321283367861	0.00841251301538666
2	D	26	50	20120529	6	3718	73.96	-0.0366091878747952	0.00668844526149763
2	D	26	50	20120529	6	3720	74	-0.0368956368318539	0.00532210282821086
2	D	26	50	20120529	6	3722	74.04	-0.0361321029295286	0.00449040383217924
2	D	26	50	20120529	6	3724	74.08	-0.0354978281468043	0.00343455198651149
2	D	26	50	20120529	6	3726	74.12	-0.034431511120775	0.00249438281024586
2	D	26	50	20120529	6	3728	74.16	-0.0330660879263038	0.00043175232952469
2	D	26	50	20120529	6	3730	74.2	-0.0315287670733261	-0.00166743557178381
2	D	26	50	20120529	6	3732	74.24	-0.0306004772909844	-0.00449275142669278
2	D	26	50	20120529	6	3734	74.28	-0.0301652318539606	-0.00702103293602871
2	D	26	50	20120529	6	3736	74.32	-0.030610150511751	-0.00994632661872966
2	D	26	50	20120529	6	3738	74.36	-0.030796423651119	-0.0135815413676063
2	D	26	50	20120529	6	3740	74.4	-0.0309536488439158	-0.0178133279656344
2	D	26	50	20120529	6	3742	74.44	-0.0303877527011458	-0.0196158124473434
2	D	26	50	20120529	6	3744	74.48	-0.0291014321280723	-0.0208813440810500
2	D	26	50	20120529	6	3746	74.52	-0.0276757775779797	-0.0208268827167630
2	D	26	50	20120529	6	3748	74.56	-0.0257661437915038	-0.0221138382717260
2	D	26	50	20120529	6	3750	74.6	-0.0239988152447418	-0.0229675848571950
2	D	26	50	20120529	6	3752	74.64	-0.0215551319907070	-0.0239981859197066
2	D	26	50	20120529	6	3754	74.68	-0.0189398622051495	-0.0251527145166889
2	D	26	50	20120529	6	3756	74.72	-0.0167970458154418	-0.0264433258137106
2	D	26	50	20120529	6	3758	74.76	-0.0142447438887489	-0.0286883191332997
2	D	26	50	20120529	6	3760	74.8	-0.0120175696600457	-0.0309699405841544
2	D	26	50	20120529	6	3762	74.84	-0.00930425951927665	-0.0339498299814307
2	D	26	50	20120529	6	3764	74.88	-0.00792108794459764	-0.0350118336560948
2	D	26	50	20120529	6	3766	74.92	-0.00558339292599492	-0.0386824249572342
2	D	26	50	20120529	6	3768	74.96	-0.00389220563743105	-0.0404236754059060
2	D	26	50	20120529	6	3770	75	-0.0028989327418983	-0.0434624667980552
2	D	26	50	20120529	6	3772	75.04	-0.00273049990661967	-0.0459988588221714
2	D	26	50	20120529	6	3774	75.08	-0.00312287345950009	-0.0479839196889964
2	D	26	50	20120529	6	3776	75.12	-0.0035258536140983	-0.0505828906632475
2	D	26	50	20120529	6	3778	75.16	-0.0038950340645558	-0.0521855481828068
2	D	26	50	20120529	6	3780	75.2	-0.00389121568793739	-0.0532337632752378
2	D	26	50	20120529	6	3782	75.24	-0.00398370525491659	-0.0533665579287446
2	D	26	50	20120529	6	3784	75.28	-0.00397019951539593	-0.0528152267714535
2	D	26	50	20120529	6	3786	75.32	-0.00422355587509506	-0.0532604919115666
2	D	26	50	20120529	6	3788	75.36	-0.00445711324492099	-0.0539055854280431
2	D	26	50	20120529	6	3790	75.4	-0.00503729435888455	-0.0546113487063454
2	D	26	50	20120529	6	3792	75.44	-0.00567100345618393	-0.0563112334083179
2	D	26	50	20120529	6	3794	75.48	-0.00612828941157728	-0.0577180223494885
2	D	26	50	20120529	6	3796	75.52	-0.00583724426044089	-0.0585019209271119
2	D	26	50	20120529	6	3798	75.56	-0.00515318916032102	-0.0584843846789385
2	D	26	50	20120529	6	3800	75.6	-0.00456805829888915	-0.0577086178292987
2	D	26	50	20120529	6	3802	75.64	-0.00367561883035361	-0.0572434122779561
2	D	26	50	20120529	6	3804	75.68	-0.00320744343053	-0.0565444372247532
2	D	26	50	20120529	6	3806	75.72	-0.00297438103545092	-0.0554332896287967
2	D	26	50	20120529	6	3808	75.76	-0.00257210798763389	-0.0550880093875433
2	D	26	50	20120529	6	3810	75.8	-0.0017302973646313	-0.0534222779431021
2	D	26	50	20120529	6	3812	75.84	-0.000578208286044052	-0.052636187334457
2	D	26	50	20120529	6	3814	75.88	0.00093344459077652	-0.0503663745668482
2	D	26	50	20120529	6	3816	75.92	0.00243201599214522	-0.0490657930642118
2	D	26	50	20120529	6	3818	75.96	0.00429142398395332	-0.0478177495954175
2	D	26	50	20120529	6	3820	76	0.00661971448236632	-0.0462234359358762
2	D	26	50	20120529	6	3822	76.04	0.00906177846187212	-0.0443158032615912
2	D	26	50	20120529	6	3824	76.08	0.0115482487472365	-0.0427276414310462
2	D	26	50	20120529	6	3826	76.12	0.0141279157063613	-0.04085988957922
2	D	26	50	20120529	6	3828	76.16	0.0168491454430796	-0.0396455043932102
2	D	26	50	20120529	6	3830	76.2	0.0192241686286611	-0.0379560919426672
2	D	26	50	20120529	6	3832	76.24	0.0216508742488796	-0.0371968855338428
2	D	26	50	20120529	6	3834	76.28	0.0243831984909948	-0.0358113168671756
2	D	26	50	20120529	6	3836	76.32	0.0269581999595772	-0.0343674034057791
2	D	26	50	20120529	6	3838	76.36	0.0300462682090938	-0.0330099082925385
2	D	26	50	20120529	6	3840	76.4	0.0320060429374235	-0.0318023537580350
2	D	26	50	20120529	6	3842	76.44	0.0344889352624751	-0.0309875263298025
2	D	26	50	20120529	6	3844	76.48	0.0371234100682096	-0.0304839885198517
2	D	26	50	20120529	6	3846	76.52	0.039180921095835	-0.0296818748715450
2	D	26	50	20120529	6	3848	76.56	0.041400175728589	-0.0295244021913747
2	D	26	50	20120529	6	3850	76.6	0.0424309252835246	-0.0289681212866153
2	D	26	50	20120529	6	3852	76.64	0.0449033241439434	-0.0290360742482873
2	D	26	50	20120529	6	3854	76.68	0.0464788287631051	-0.0297483429089765
2	D	26	50	20120529	6	3856	76.72	0.0477721977765734	-0.0315888711497270
2	D	26	50	20120529	6	3858	76.76	0.0504515667918455	-0.0331644464795668
2	D	26	50	20120529	6	3860	76.8	0.0521414105775251	-0.0340569566587805
2	D	26	50	20120529	6	3862	76.84	0.0549531499822353	-0.0351709326818618
2	D	26	50	20120529	6	3864	76.88	0.0565207350054478	-0.0369857222357771
2	D	26	50	20120529	6	3866	76.92	0.0582736527160092	-0.0386345538281478
2	D	26	50	20120529	6	3868	76.96	0.0609040899420232	-0.0408200794674392
2	D	26	50	20120529	6	3870	77	0.0620445117587208	-0.0429897659148320
2	D	26	50	20120529	6	3872	77.04	0.0635664883945468	-0.0452891357458944
2	D	26	50	20120529	6	3874	77.08	0.0645164863550709	-0.0478280026437447
2	D	26	50	20120529	6	3876	77.12	0.0644297243530193	-0.0477526957715484
2	D	26	50	20120529	6	3878	77.16	0.0645757419033343	-0.0476437306165675
2	D	26	50	20120529	6	3880	77.2	0.0645551650960018	-0.0476576606201569
2	D	26	50	20120529	6	3882	77.24	0.0653545493121332	-0.0471597867355235
2	D	26	50	20120529	6	3884	77.28	0.0655024053400793	-0.0472044051734163
2	D	26	50	20120529	6	3886	77.32	0.064659604767583	-0.0470863890516363
2	D	26	50	20120529	6	3888	77.36	0.0650372704994148	-0.0479311695231199
2	D	26	50	20120529	6	3890	77.4	0.0657986123707183	-0.0484122142663611
2	D	26	50	20120529	6	3892	77.44	0.0667604190144883	-0.0506076394005891
2	D	26	50	20120529	6	3894	77.48	0.0675554191685763	-0.0541066158859345
2	D	26	50	20120529	6	3896	77.52	0.0687158521071815	-0.056131416153862
2	D	26	50	20120529	6	3898	77.56	0.0695453590721915	-0.0584370792352771
2	D	26	50	20120529	6	3900	77.6	0.0706834474365112	-0.0612573746320397
2	D	26	50	20120529	6	3902	77.64	0.071457446519198	-0.0639764830484144
2	D	26	50	20120529	6	3904	77.68	0.0714634639979059	-0.066766365782518
2	D	26	50	20120529	6	3906	77.72	0.0721961680445714	-0.0690798777492043
2	D	26	50	20120529	6	3908	77.76	0.0719702050015755	-0.0715912099089951
2	D	26	50	20120529	6	3910	77.8	0.0715997234746406	-0.0739571467724384
2	D	26	50	20120529	6	3912	77.84	0.0703617350642748	-0.0752418042303626
2	D	26	50	20120529	6	3914	77.88	0.0692682128119461	-0.0771145581555587
2	D	26	50	20120529	6	3916	77.92	0.0678477371119188	-0.0783087596856064
2	D	26	50	20120529	6	3918	77.96	0.0674623851293756	-0.078528648681352
2	D	26	50	20120529	6	3920	78	0.0656561939939195	-0.0805271728612908
2	D	26	50	20120529	6	3922	78.04	0.0654541594443989	-0.0809639668621653
2	D	26	50	20120529	6	3924	78.08	0.0651340946309626	-0.0830602839099421
2	D	26	50	20120529	6	3926	78.12	0.0651410172063504	-0.084685363785533
2	D	26	50	20120529	6	3928	78.16	0.0651598828152725	-0.0869843942053403
2	D	26	50	20120529	6	3930	78.2	0.0659658431244689	-0.0887537167932254
2	D	26	50	20120529	6	3932	78.24	0.0660811722404805	-0.0908162765632683
2	D	26	50	20120529	6	3934	78.28	0.0663317001730549	-0.0934663006471212
2	D	26	50	20120529	6	3936	78.32	0.0669647021635731	-0.0954269663299953
2	D	26	50	20120529	6	3938	78.36	0.0672007344071331	-0.0980660302587397
2	D	26	50	20120529	6	3940	78.4	0.0682378479230994	-0.100547480085958
2	D	26	50	20120529	6	3942	78.44	0.0693773505009816	-0.103101903332994
2	D	26	50	20120529	6	3944	78.48	0.0697469552155078	-0.105245356118805
2	D	26	50	20120529	6	3946	78.52	0.0701741184220225	-0.106856074655670
2	D	26	50	20120529	6	3948	78.56	0.0704132619354198	-0.109574051701195
2	D	26	50	20120529	6	3950	78.6	0.0709880690378464	-0.110714685649927
2	D	26	50	20120529	6	3952	78.64	0.0711222779049156	-0.112659370719546
2	D	26	50	20120529	6	3954	78.68	0.0710157169129908	-0.113605974567521
2	D	26	50	20120529	6	3956	78.72	0.0700133223399807	-0.114440077726608
2	D	26	50	20120529	6	3958	78.76	0.0694798809842536	-0.115157366845444
2	D	26	50	20120529	6	3960	78.8	0.0686626776772363	-0.115663443168739
2	D	26	50	20120529	6	3962	78.84	0.0673884712575381	-0.116892394754441
2	D	26	50	20120529	6	3964	78.88	0.0661388721538253	-0.119281849989427
2	D	26	50	20120529	6	3966	78.92	0.0649255476279873	-0.121469567659740
2	D	26	50	20120529	6	3968	78.96	0.0636301987155316	-0.122687134826265
2	D	26	50	20120529	6	3970	79	0.0623241724906801	-0.123168674544253
2	D	26	50	20120529	6	3972	79.04	0.0610722399345893	-0.123426414965996
2	D	26	50	20120529	6	3974	79.08	0.0596015285403994	-0.124495489708472
2	D	26	50	20120529	6	3976	79.12	0.0592331259074012	-0.124607919686680
2	D	26	50	20120529	6	3978	79.16	0.0591554148721488	-0.124976958715781
2	D	26	50	20120529	6	3980	79.2	0.0581084018612459	-0.125626577715658
2	D	26	50	20120529	6	3982	79.24	0.0566808239807084	-0.127595799390584
2	D	26	50	20120529	6	3984	79.28	0.055229487312323	-0.129287552364573
2	D	26	50	20120529	6	3986	79.32	0.0540935909790249	-0.131472795161152
2	D	26	50	20120529	6	3988	79.36	0.0524779226946918	-0.133654148870434
2	D	26	50	20120529	6	3990	79.4	0.0513867155099647	-0.134691615939791
2	D	26	50	20120529	6	3992	79.44	0.049009139668903	-0.135855796544336
2	D	26	50	20120529	6	3994	79.48	0.0470930217132438	-0.136728224890964
2	D	26	50	20120529	6	3996	79.52	0.0454183807233596	-0.137282808739449
2	D	26	50	20120529	6	3998	79.56	0.0436844841852121	-0.138086152753555
2	D	26	50	20120529	6	4000	79.6	0.0435490025259368	-0.138002431310663
2	D	26	50	20120529	6	4002	79.64	0.0429232837352648	-0.139745378815609
2	D	26	50	20120529	6	4004	79.68	0.0440279259488344	-0.139575531766768
2	D	26	50	20120529	6	4006	79.72	0.044064624790778	-0.140657475852662
2	D	26	50	20120529	6	4008	79.76	0.0448105517342517	-0.142764017664495
2	D	26	50	20120529	6	4010	79.8	0.04573445745455	-0.144347512590284
2	D	26	50	20120529	6	4012	79.84	0.0470539187082441	-0.145418072257000
2	D	26	50	20120529	6	4014	79.88	0.0485174176132659	-0.145934472339301
2	D	26	50	20120529	6	4016	79.92	0.0500063723624104	-0.146933119246371
[truncated: 950 more rows]
