# Supplementary material for: How Do Ants Make Sense of Gravity? A Boltzmann Walker Analysis of Lasius niger Trajectories on Various Inclines
Source: PLoS One. 2013 Oct 29;8(10):e76531. doi: 10.1371/journal.pone.0076531 (PMC3812222; doi:10.1371/journal.pone.0076531)
Supplement: Dataset S2 — Trajectories for . (ZIP) [file pone.0076531.s006.zip › Incline2/2-D-26-50-20120529-07.txt]

Pente	Colonie	Temperature	Humidite	Date	Indiv	Frame	Time	X	Y
2	D	26	50	20120529	7	20	0	0	0
2	D	26	50	20120529	7	22	0.04	7.09864497633987e-05	0.00435168362384606
2	D	26	50	20120529	7	24	0.08	0.0009304040316175	0.00643779004970261
2	D	26	50	20120529	7	26	0.12	0.00172496577950120	0.0101982687648664
2	D	26	50	20120529	7	28	0.16	0.0028137970854435	0.0130762216485669
2	D	26	50	20120529	7	30	0.2	0.0041662448704799	0.0162586617833141
2	D	26	50	20120529	7	32	0.24	0.006464914665829	0.0185324414199654
2	D	26	50	20120529	7	34	0.28	0.00923287921103625	0.0206065927914724
2	D	26	50	20120529	7	36	0.32	0.0119243588441497	0.0226355133706141
2	D	26	50	20120529	7	38	0.36	0.0148293585622306	0.0248756912930234
2	D	26	50	20120529	7	40	0.4	0.0182200699283085	0.0252193381176122
2	D	26	50	20120529	7	42	0.44	0.0212350742483386	0.0252327307200479
2	D	26	50	20120529	7	44	0.48	0.0244375537892646	0.0246110495090965
2	D	26	50	20120529	7	46	0.52	0.0271581117745408	0.022646530094265
2	D	26	50	20120529	7	48	0.56	0.0306841350942666	0.0201350635841857
2	D	26	50	20120529	7	50	0.6	0.0328496991091251	0.0183965920651638
2	D	26	50	20120529	7	52	0.64	0.036315993119044	0.0162008275196809
2	D	26	50	20120529	7	54	0.68	0.0400773769308878	0.0157208434366115
2	D	26	50	20120529	7	56	0.72	0.040318853896663	0.0155448445587741
2	D	26	50	20120529	7	58	0.76	0.0403704726916896	0.0151975137078553
2	D	26	50	20120529	7	60	0.8	0.0418737109978141	0.0141271661731732
2	D	26	50	20120529	7	62	0.84	0.0437196839607797	0.0120928199636995
2	D	26	50	20120529	7	64	0.88	0.0453219172162703	0.00948564655078661
2	D	26	50	20120529	7	66	0.92	0.0470922297536489	0.00506127942090238
2	D	26	50	20120529	7	68	0.96	0.0489129590045261	0.00146203519398473
2	D	26	50	20120529	7	70	1	0.050962295877761	-0.0024444469293585
2	D	26	50	20120529	7	72	1.04	0.0523067887115091	-0.0057412615859626
2	D	26	50	20120529	7	74	1.08	0.0516713118472567	-0.0080380151219347
2	D	26	50	20120529	7	76	1.12	0.0494570211041067	-0.0093677152818203
2	D	26	50	20120529	7	78	1.16	0.0474805020871984	-0.0097895893296118
2	D	26	50	20120529	7	80	1.2	0.0436174433912879	-0.0111315295078799
2	D	26	50	20120529	7	82	1.24	0.0400780274691264	-0.0126368820632801
2	D	26	50	20120529	7	84	1.28	0.038925570695013	-0.0136876568822589
2	D	26	50	20120529	7	86	1.32	0.0336559351899662	-0.0152537499101631
2	D	26	50	20120529	7	88	1.36	0.0334953653820943	-0.0150280979941508
2	D	26	50	20120529	7	90	1.4	0.0266192964072767	-0.0178296762744154
2	D	26	50	20120529	7	92	1.44	0.0228593268089953	-0.0189825431704619
2	D	26	50	20120529	7	94	1.48	0.0190431422216096	-0.0198478297385999
2	D	26	50	20120529	7	96	1.52	0.0155233060862192	-0.0203906049038387
2	D	26	50	20120529	7	98	1.56	0.0136392907784258	-0.0197888570330489
2	D	26	50	20120529	7	100	1.6	0.0116961613437252	-0.0182057863713285
2	D	26	50	20120529	7	102	1.64	0.0106024792852639	-0.0167879665643713
2	D	26	50	20120529	7	104	1.68	0.0092927053944721	-0.0146218863615626
2	D	26	50	20120529	7	106	1.72	0.006844411804224	-0.0111678040857547
2	D	26	50	20120529	7	108	1.76	0.0040014112087175	-0.0088756396727926
2	D	26	50	20120529	7	110	1.8	0.0043485864961445	-0.0096565542597994
2	D	26	50	20120529	7	112	1.84	-0.000175977664633901	-0.0056973926812578
2	D	26	50	20120529	7	114	1.88	-0.0028769063656643	-0.0023563909218973
2	D	26	50	20120529	7	116	1.92	-0.0032003087231078	-0.000553155492786599
2	D	26	50	20120529	7	118	1.96	-0.0038348027089343	0.0022040730501619
2	D	26	50	20120529	7	120	2	-0.0030472978867268	0.00433974766137963
2	D	26	50	20120529	7	122	2.04	-0.0018605605758614	0.0074133287071632
2	D	26	50	20120529	7	124	2.08	-0.000848549350627201	0.0103198204205524
2	D	26	50	20120529	7	126	2.12	-0.000112946166158902	0.0140394142216280
2	D	26	50	20120529	7	128	2.16	0.000263418489195501	0.0161518674461515
2	D	26	50	20120529	7	130	2.2	0.0016732409184574	0.0186114606027630
2	D	26	50	20120529	7	132	2.24	0.0049346648806632	0.0221810417002099
2	D	26	50	20120529	7	134	2.28	0.0076926358857319	0.0224659774487568
2	D	26	50	20120529	7	136	2.32	0.0096276123792455	0.0227286464047642
2	D	26	50	20120529	7	138	2.36	0.0108755427109548	0.0220095470925687
2	D	26	50	20120529	7	140	2.4	0.0134421706210344	0.0212182663201497
2	D	26	50	20120529	7	142	2.44	0.0169862605190195	0.020989927398369
2	D	26	50	20120529	7	144	2.48	0.0205057218878159	0.020838118643516
2	D	26	50	20120529	7	146	2.52	0.024445282466383	0.0202865753541905
2	D	26	50	20120529	7	148	2.56	0.0286073702560963	0.0209355006823142
2	D	26	50	20120529	7	150	2.6	0.0325692534886387	0.021237047076258
2	D	26	50	20120529	7	152	2.64	0.0368411047568888	0.0212274940636442
2	D	26	50	20120529	7	154	2.68	0.0388146751385195	0.0212189734269309
2	D	26	50	20120529	7	156	2.72	0.0415260265935046	0.0194910660832200
2	D	26	50	20120529	7	158	2.76	0.0439779900679471	0.0160047468092579
2	D	26	50	20120529	7	160	2.8	0.0446462059761684	0.0129955831912404
2	D	26	50	20120529	7	162	2.84	0.0449984158638774	0.00906216029953398
2	D	26	50	20120529	7	164	2.88	0.0464860271101377	0.00483917718093169
2	D	26	50	20120529	7	166	2.92	0.0479652237857018	0.00146224732601909
2	D	26	50	20120529	7	168	2.96	0.049350870234115	-0.0020372241340731
2	D	26	50	20120529	7	170	3	0.0507777410078713	-0.0058323369393795
2	D	26	50	20120529	7	172	3.04	0.0515621628445128	-0.0100407960846962
2	D	26	50	20120529	7	174	3.08	0.0523957710288536	-0.0138151199506356
2	D	26	50	20120529	7	176	3.12	0.0518005638957898	-0.0180570181756347
2	D	26	50	20120529	7	178	3.16	0.0508717451975758	-0.0212212842518918
2	D	26	50	20120529	7	180	3.2	0.04869940568554	-0.0233384694349951
2	D	26	50	20120529	7	182	3.24	0.0458725907642549	-0.0250111446680275
2	D	26	50	20120529	7	184	3.28	0.0415752412254752	-0.0280277824047221
2	D	26	50	20120529	7	186	3.32	0.0378689410318859	-0.0286935234392092
2	D	26	50	20120529	7	188	3.36	0.0343521454556546	-0.0298210052018112
2	D	26	50	20120529	7	190	3.4	0.031259472526779	-0.0305314353848693
2	D	26	50	20120529	7	192	3.44	0.0277256356771211	-0.0299050801980943
2	D	26	50	20120529	7	194	3.48	0.0242886017458077	-0.0297048982683404
2	D	26	50	20120529	7	196	3.52	0.0213506437806557	-0.0288514910941263
2	D	26	50	20120529	7	198	3.56	0.017306205124303	-0.0275649103057574
2	D	26	50	20120529	7	200	3.6	0.0145528727397188	-0.0264391963101084
2	D	26	50	20120529	7	202	3.64	0.0115743268453267	-0.0248812279391201
2	D	26	50	20120529	7	204	3.68	0.0085290300707906	-0.0227301384000725
2	D	26	50	20120529	7	206	3.72	0.008314706005413	-0.0210764277709115
2	D	26	50	20120529	7	208	3.76	0.0076111347581324	-0.0189075898516561
2	D	26	50	20120529	7	210	3.8	0.0069728294667553	-0.0157198817713891
2	D	26	50	20120529	7	212	3.84	0.0060426375671722	-0.0127417672121335
2	D	26	50	20120529	7	214	3.88	0.0051692899817287	-0.009477550178142
2	D	26	50	20120529	7	216	3.92	0.0041888227900032	-0.0067577417260539
2	D	26	50	20120529	7	218	3.96	0.0035349597352265	-0.0034723100744133
2	D	26	50	20120529	7	220	4	0.0042095198054886	-0.0003625760731212
2	D	26	50	20120529	7	222	4.04	0.004952335479125	0.00163535413712137
2	D	26	50	20120529	7	224	4.08	0.0046358769102728	0.00512474225451388
2	D	26	50	20120529	7	226	4.12	0.0035396846227384	0.0084466238465111
2	D	26	50	20120529	7	228	4.16	0.0028650340428083	0.0115407109889491
2	D	26	50	20120529	7	230	4.2	0.0016415130371856	0.0151735993565156
2	D	26	50	20120529	7	232	4.24	0.000431992745830299	0.0187138567357466
2	D	26	50	20120529	7	234	4.28	0.000327616713859401	0.020862888594061
2	D	26	50	20120529	7	236	4.32	0.0010183256887902	0.0234446839445971
2	D	26	50	20120529	7	238	4.36	0.0029390553948764	0.0250117188387338
2	D	26	50	20120529	7	240	4.4	0.0058753643870147	0.0264840339511034
2	D	26	50	20120529	7	242	4.44	0.0075949207996398	0.0275985898017453
2	D	26	50	20120529	7	244	4.48	0.0109813753828949	0.0277968413299866
2	D	26	50	20120529	7	246	4.52	0.0137504550354961	0.0280442367795203
2	D	26	50	20120529	7	248	4.56	0.0166651421164793	0.0273451839445715
2	D	26	50	20120529	7	250	4.6	0.0203053278260276	0.0263457592200424
2	D	26	50	20120529	7	252	4.64	0.0236401282589171	0.0251863020887952
2	D	26	50	20120529	7	254	4.68	0.0274143248456360	0.0232842414159459
2	D	26	50	20120529	7	256	4.72	0.0312953447608954	0.0219367850976778
2	D	26	50	20120529	7	258	4.76	0.0350790582977822	0.0210449968744878
2	D	26	50	20120529	7	260	4.8	0.0385235875609762	0.0196058224427388
2	D	26	50	20120529	7	262	4.84	0.0423306433998168	0.0168896909459128
2	D	26	50	20120529	7	264	4.88	0.0460062551591026	0.0142755878865443
2	D	26	50	20120529	7	266	4.92	0.0489884780087569	0.0110731719852285
2	D	26	50	20120529	7	268	4.96	0.0500286320838823	0.00780223743681579
2	D	26	50	20120529	7	270	5	0.0498614013301317	0.00408052231539664
2	D	26	50	20120529	7	272	5.04	0.0498109139059549	0.000535230335883530
2	D	26	50	20120529	7	274	5.08	0.0481580518049314	-0.0036746713072668
2	D	26	50	20120529	7	276	5.12	0.0469109205038849	-0.0078984393143962
2	D	26	50	20120529	7	278	5.16	0.0455215829580739	-0.0125094967766493
2	D	26	50	20120529	7	280	5.2	0.0450661906346406	-0.0170737451842014
2	D	26	50	20120529	7	282	5.24	0.0434173321722121	-0.0195270083209077
2	D	26	50	20120529	7	284	5.28	0.0423956618683469	-0.0212316023540429
2	D	26	50	20120529	7	286	5.32	0.0403968548456956	-0.0250124598866405
2	D	26	50	20120529	7	288	5.36	0.0391879780215113	-0.0308521790208155
2	D	26	50	20120529	7	290	5.4	0.0388644766691185	-0.0343450743878427
2	D	26	50	20120529	7	292	5.44	0.0378394546791104	-0.0383221257679483
2	D	26	50	20120529	7	294	5.48	0.0364121596412854	-0.0417222487252839
2	D	26	50	20120529	7	296	5.52	0.0335147188946954	-0.0439014104035446
2	D	26	50	20120529	7	298	5.56	0.0311761753479553	-0.0449289779779649
2	D	26	50	20120529	7	300	5.6	0.0276029526505853	-0.0453282811773009
2	D	26	50	20120529	7	302	5.64	0.024524775410724	-0.0450908347201785
2	D	26	50	20120529	7	304	5.68	0.0210124346072142	-0.0435459478246421
2	D	26	50	20120529	7	306	5.72	0.0181065085792499	-0.0414440022068869
2	D	26	50	20120529	7	308	5.76	0.0156793645528271	-0.0392156966073338
2	D	26	50	20120529	7	310	5.8	0.0141290329350756	-0.0370209078692089
2	D	26	50	20120529	7	312	5.84	0.0130477252452851	-0.0342795962999048
2	D	26	50	20120529	7	314	5.88	0.0117712560838872	-0.03103242053934
2	D	26	50	20120529	7	316	5.92	0.0103648914067853	-0.0275632839601607
2	D	26	50	20120529	7	318	5.96	0.00983682406259515	-0.0247731820229548
2	D	26	50	20120529	7	320	6	0.009553062111305	-0.0210578308625663
2	D	26	50	20120529	7	322	6.04	0.00942974268866605	-0.0175280952322393
2	D	26	50	20120529	7	324	6.08	0.0074589936630923	-0.0149120405581547
2	D	26	50	20120529	7	326	6.12	0.0052433735591936	-0.0121263509672634
2	D	26	50	20120529	7	328	6.16	0.0037213332837574	-0.0088277756147741
2	D	26	50	20120529	7	330	6.2	0.0022172245291852	-0.0058008416962386
2	D	26	50	20120529	7	332	6.24	0.0009248815276564	-0.0019566917427638
2	D	26	50	20120529	7	334	6.28	0.000474878772109298	0.00272690073310342
2	D	26	50	20120529	7	336	6.32	-4.08071323422000e-05	0.0043938978986829
2	D	26	50	20120529	7	338	6.36	0.000301559828972699	0.00810735401289779
2	D	26	50	20120529	7	340	6.4	0.0018173139251242	0.0107524990599604
2	D	26	50	20120529	7	342	6.44	0.003453064042043	0.0124872441262454
2	D	26	50	20120529	7	344	6.48	0.0062987304301145	0.0142129947942737
2	D	26	50	20120529	7	346	6.52	0.0084650227649576	0.0166653825327848
2	D	26	50	20120529	7	348	6.56	0.0101273490659833	0.0186525536890876
2	D	26	50	20120529	7	350	6.6	0.0118308510434056	0.0216458184353942
2	D	26	50	20120529	7	352	6.64	0.0124480704105677	0.0233178996987304
2	D	26	50	20120529	7	354	6.68	0.0122563384068490	0.0255395231392013
2	D	26	50	20120529	7	356	6.72	0.0114072445840002	0.0280894916135163
2	D	26	50	20120529	7	358	6.76	0.0112666364005612	0.0311922408140238
2	D	26	50	20120529	7	360	6.8	0.0124046116277960	0.0317952190506128
2	D	26	50	20120529	7	362	6.84	0.0136963542956676	0.0332688295826055
2	D	26	50	20120529	7	364	6.88	0.0159461559413688	0.0338224234815965
2	D	26	50	20120529	7	366	6.92	0.0186347880554744	0.0338353635356922
2	D	26	50	20120529	7	368	6.96	0.0215049344803106	0.0341510160028139
2	D	26	50	20120529	7	370	7	0.0248062746203144	0.0336581625763269
2	D	26	50	20120529	7	372	7.04	0.0281292946542293	0.033218299732022
2	D	26	50	20120529	7	374	7.08	0.0313373179123199	0.0320212881596259
2	D	26	50	20120529	7	376	7.12	0.0345882342677572	0.0302936212322207
2	D	26	50	20120529	7	378	7.16	0.0370193380921547	0.0281312179846741
2	D	26	50	20120529	7	380	7.2	0.0391174511911558	0.0265608893871506
2	D	26	50	20120529	7	382	7.24	0.0408384995990891	0.0229234401808454
2	D	26	50	20120529	7	384	7.28	0.0414605626477024	0.0196633031529814
2	D	26	50	20120529	7	386	7.32	0.0432773886691475	0.0155227828272011
2	D	26	50	20120529	7	388	7.36	0.0447640806765922	0.0127992196381049
2	D	26	50	20120529	7	390	7.4	0.0466809057390327	0.00998804591881965
2	D	26	50	20120529	7	392	7.44	0.0498985951468221	0.00523947032976139
2	D	26	50	20120529	7	394	7.48	0.0522850805333267	0.00190673464867295
2	D	26	50	20120529	7	396	7.52	0.0548634747002453	-0.0027562103091836
2	D	26	50	20120529	7	398	7.56	0.0564622431325081	-0.0059397464594417
2	D	26	50	20120529	7	400	7.6	0.0565319638611331	-0.0087472432234648
2	D	26	50	20120529	7	402	7.64	0.0554949210558449	-0.0113807917193159
2	D	26	50	20120529	7	404	7.68	0.0530717509695323	-0.0147883958663964
2	D	26	50	20120529	7	406	7.72	0.0510506064436634	-0.0169215461064053
2	D	26	50	20120529	7	408	7.76	0.0488940891529634	-0.020574867031521
2	D	26	50	20120529	7	410	7.8	0.0460250783416178	-0.0237979969188848
2	D	26	50	20120529	7	412	7.84	0.043678516203979	-0.027128710274579
2	D	26	50	20120529	7	414	7.88	0.0424245471803584	-0.0297649316340631
2	D	26	50	20120529	7	416	7.92	0.0416991263335391	-0.0335980867841973
2	D	26	50	20120529	7	418	7.96	0.0415650588878261	-0.0391328944032568
2	D	26	50	20120529	7	420	8	0.0405360770998435	-0.0419056015136455
2	D	26	50	20120529	7	422	8.04	0.0391603301463669	-0.0459484138244015
2	D	26	50	20120529	7	424	8.08	0.0370252919312522	-0.04674489890273
2	D	26	50	20120529	7	426	8.12	0.0334363714633399	-0.0472191554208718
2	D	26	50	20120529	7	428	8.16	0.0306794328341717	-0.0474418233462675
2	D	26	50	20120529	7	430	8.2	0.0281675774153627	-0.0457158464040692
2	D	26	50	20120529	7	432	8.24	0.0248653180365434	-0.0433534733588031
2	D	26	50	20120529	7	434	8.28	0.0221488259152591	-0.0414384160633156
2	D	26	50	20120529	7	436	8.32	0.0191902911427746	-0.0391080749552372
2	D	26	50	20120529	7	438	8.36	0.0173100235009214	-0.0367440048536962
2	D	26	50	20120529	7	440	8.4	0.0151949964077143	-0.0342765557407457
2	D	26	50	20120529	7	442	8.44	0.0123936514726876	-0.0324269765331961
2	D	26	50	20120529	7	444	8.48	0.00891192839280314	-0.0298741089210783
2	D	26	50	20120529	7	446	8.52	0.0069004217323618	-0.0276185089997713
2	D	26	50	20120529	7	448	8.56	0.0044304977456772	-0.0251772935484029
2	D	26	50	20120529	7	450	8.6	0.0021363605047955	-0.0224013337468207
2	D	26	50	20120529	7	452	8.64	1.74089689529006e-05	-0.0196274599102431
2	D	26	50	20120529	7	454	8.68	-0.0016070203683992	-0.0165585528402832
2	D	26	50	20120529	7	456	8.72	-0.0033315335995604	-0.0129818441064819
2	D	26	50	20120529	7	458	8.76	-0.0049128223521922	-0.0096532944975381
2	D	26	50	20120529	7	460	8.8	-0.0049150214542817	-0.0078625395031154
2	D	26	50	20120529	7	462	8.84	-0.005764511256928	-0.0043126089031177
2	D	26	50	20120529	7	464	8.88	-0.0065173537047217	-1.39087903858991e-05
2	D	26	50	20120529	7	466	8.92	-0.0061298591886314	0.00210048190671807
2	D	26	50	20120529	7	468	8.96	-0.0049760730537694	0.00569859476278582
2	D	26	50	20120529	7	470	9	-0.0042078722466883	0.00948416162654612
2	D	26	50	20120529	7	472	9.04	-0.0024695209358193	0.0133009826100349
2	D	26	50	20120529	7	474	9.08	-0.0012039765741907	0.0161331927560604
2	D	26	50	20120529	7	476	9.12	0.0008558820479482	0.0193872133102672
2	D	26	50	20120529	7	478	9.16	0.0027591942998003	0.0221304269968126
2	D	26	50	20120529	7	480	9.2	0.0052413257779553	0.0241850417150622
2	D	26	50	20120529	7	482	9.24	0.00864846040613304	0.0257493146501116
2	D	26	50	20120529	7	484	9.28	0.0123141161019397	0.026799240940953
2	D	26	50	20120529	7	486	9.32	0.0164106543859302	0.0267637300384018
2	D	26	50	20120529	7	488	9.36	0.0201200658493568	0.0271575178048446
2	D	26	50	20120529	7	490	9.4	0.0247014318978678	0.0260832599696625
2	D	26	50	20120529	7	492	9.44	0.0274495953318815	0.0263394518275542
2	D	26	50	20120529	7	494	9.48	0.0321233363960733	0.0242385894973879
2	D	26	50	20120529	7	496	9.52	0.0354200322587382	0.0235446122749144
2	D	26	50	20120529	7	498	9.56	0.0388461767456214	0.0212287668558503
2	D	26	50	20120529	7	500	9.6	0.0429045312634278	0.0196310025152168
2	D	26	50	20120529	7	502	9.64	0.0469945075964889	0.0177743522398553
2	D	26	50	20120529	7	504	9.68	0.0494147926871342	0.0153496830871666
2	D	26	50	20120529	7	506	9.72	0.0522110464533364	0.0121482571353445
2	D	26	50	20120529	7	508	9.76	0.0534802324148882	0.00878051966858738
2	D	26	50	20120529	7	510	9.8	0.0529035161241524	0.00561579255870887
2	D	26	50	20120529	7	512	9.84	0.0512852315447289	0.00142448782390373
2	D	26	50	20120529	7	514	9.88	0.0505643361813092	-0.00155023969387
2	D	26	50	20120529	7	516	9.92	0.0495218486538059	-0.004710512031027
2	D	26	50	20120529	7	518	9.96	0.0474897298306929	-0.0078266255496989
2	D	26	50	20120529	7	520	10	0.0467491203302137	-0.0115489629250855
2	D	26	50	20120529	7	522	10.04	0.0461488736471205	-0.0170805723001738
2	D	26	50	20120529	7	524	10.08	0.0461712231711534	-0.0202885693953135
2	D	26	50	20120529	7	526	10.12	0.0474432799862368	-0.0245820086335932
2	D	26	50	20120529	7	528	10.16	0.0487508689170747	-0.027475623932497
2	D	26	50	20120529	7	530	10.2	0.0510818252080528	-0.0303725909175436
2	D	26	50	20120529	7	532	10.24	0.0547248393447258	-0.0330864667437375
2	D	26	50	20120529	7	534	10.28	0.0576853681583333	-0.0348238139629773
2	D	26	50	20120529	7	536	10.32	0.0600821985170467	-0.0370028130066783
2	D	26	50	20120529	7	538	10.36	0.0598147495191985	-0.0392129671751584
2	D	26	50	20120529	7	540	10.4	0.059116771486557	-0.0404265674726411
2	D	26	50	20120529	7	542	10.44	0.0578422822241464	-0.0423009661282104
2	D	26	50	20120529	7	544	10.48	0.0565020532442889	-0.0421681502615001
2	D	26	50	20120529	7	546	10.52	0.0547791168612497	-0.042328380658117
2	D	26	50	20120529	7	548	10.56	0.0511477699864662	-0.04253874492552
2	D	26	50	20120529	7	550	10.6	0.0482571881756537	-0.041712773494416
2	D	26	50	20120529	7	552	10.64	0.0447232099046396	-0.041648426777328
2	D	26	50	20120529	7	554	10.68	0.0415951816367047	-0.0409695335567108
2	D	26	50	20120529	7	556	10.72	0.0374598090482914	-0.0416625689129517
2	D	26	50	20120529	7	558	10.76	0.0337239517912485	-0.0419239862899564
2	D	26	50	20120529	7	560	10.8	0.0293801241237414	-0.0423654330534511
2	D	26	50	20120529	7	562	10.84	0.0251017745441722	-0.0427346135039086
2	D	26	50	20120529	7	564	10.88	0.0211370975327374	-0.0431600796541486
2	D	26	50	20120529	7	566	10.92	0.0171182561418636	-0.0441443015828821
2	D	26	50	20120529	7	568	10.96	0.0128358760536416	-0.0436128401261423
2	D	26	50	20120529	7	570	11	0.0108457240179921	-0.0434911470491001
2	D	26	50	20120529	7	572	11.04	0.0079265043825416	-0.042426102815277
2	D	26	50	20120529	7	574	11.08	0.0049785762117749	-0.0405275211077911
2	D	26	50	20120529	7	576	11.12	0.0044614690226931	-0.0387554408034595
2	D	26	50	20120529	7	578	11.16	0.0048829046642803	-0.0364697888439521
2	D	26	50	20120529	7	580	11.2	0.0050214975933929	-0.033283848530638
2	D	26	50	20120529	7	582	11.24	0.0051434028024694	-0.0303845693064169
2	D	26	50	20120529	7	584	11.28	0.0059718491073076	-0.0270299133151116
2	D	26	50	20120529	7	586	11.32	0.0058785817228691	-0.0238836416922221
2	D	26	50	20120529	7	588	11.36	0.0065974264766233	-0.0214156976045248
2	D	26	50	20120529	7	590	11.4	0.0061535048393944	-0.0182832145638684
2	D	26	50	20120529	7	592	11.44	0.0063351040029388	-0.0155140571295213
2	D	26	50	20120529	7	594	11.48	0.0065049864071188	-0.0122123280807879
2	D	26	50	20120529	7	596	11.52	0.0061305521532771	-0.009430195237006
2	D	26	50	20120529	7	598	11.56	0.0054388249445814	-0.0065479926415505
2	D	26	50	20120529	7	600	11.6	0.0039154135890964	-0.0029816083738614
2	D	26	50	20120529	7	602	11.64	0.0022831558725699	-0.0009765639622933
2	D	26	50	20120529	7	604	11.68	-0.0018137925333538	0.00092524215211478
2	D	26	50	20120529	7	606	11.72	-0.004304250900964	0.0030713395172872
2	D	26	50	20120529	7	608	11.76	-0.007755285546545	0.00486774429489163
2	D	26	50	20120529	7	610	11.8	-0.0105102442767259	0.00738865068049979
2	D	26	50	20120529	7	612	11.84	-0.0102602113188983	0.00963413897483578
2	D	26	50	20120529	7	614	11.88	-0.0094773026907686	0.0119090429112692
2	D	26	50	20120529	7	616	11.92	-0.0077820848935519	0.0143061348994916
2	D	26	50	20120529	7	618	11.96	-0.0055945086445951	0.0171674424895629
2	D	26	50	20120529	7	620	12	-0.0025562263693284	0.0192232706030490
2	D	26	50	20120529	7	622	12.04	-0.000637619397799299	0.0205275432030833
2	D	26	50	20120529	7	624	12.08	0.0026374305120799	0.0219255074516247
2	D	26	50	20120529	7	626	12.12	0.0068277580253135	0.0232168385833496
2	D	26	50	20120529	7	628	12.16	0.0102608406439337	0.0235796635580578
2	D	26	50	20120529	7	630	12.2	0.0148432037130062	0.0241540039700088
2	D	26	50	20120529	7	632	12.24	0.0171647908391335	0.0238049902049507
2	D	26	50	20120529	7	634	12.28	0.0194977270290989	0.0248155235770122
2	D	26	50	20120529	7	636	12.32	0.0219905754176295	0.0257463448016306
2	D	26	50	20120529	7	638	12.36	0.023778070649791	0.0262949889531532
2	D	26	50	20120529	7	640	12.4	0.0263201548834957	0.0273577350899375
2	D	26	50	20120529	7	642	12.44	0.02968176173446	0.0278883268053365
2	D	26	50	20120529	7	644	12.48	0.0325986054911257	0.0267720597562842
2	D	26	50	20120529	7	646	12.52	0.0349341296919102	0.0252586178993072
2	D	26	50	20120529	7	648	12.56	0.0366544639219946	0.0236662699966175
2	D	26	50	20120529	7	650	12.6	0.0391495821232929	0.0216108307918611
2	D	26	50	20120529	7	652	12.64	0.0431078951736971	0.0173610483262518
2	D	26	50	20120529	7	654	12.68	0.0460892694952139	0.0145633803464872
2	D	26	50	20120529	7	656	12.72	0.0483513747989078	0.0132859919462737
2	D	26	50	20120529	7	658	12.76	0.0527767318782857	0.0106781821372577
2	D	26	50	20120529	7	660	12.8	0.055997956819981	0.00958478292150896
2	D	26	50	20120529	7	662	12.84	0.0588015644967075	0.00737853905352882
2	D	26	50	20120529	7	664	12.88	0.0605904032317533	0.00413390887737622
2	D	26	50	20120529	7	666	12.92	0.0621976569453903	0.00091218896093407
2	D	26	50	20120529	7	668	12.96	0.062075327472245	-0.0032682263294408
2	D	26	50	20120529	7	670	13	0.0608531641116422	-0.0059467468165754
2	D	26	50	20120529	7	672	13.04	0.0590432535945171	-0.0085488997713419
2	D	26	50	20120529	7	674	13.08	0.0575737442818552	-0.0102692905699688
2	D	26	50	20120529	7	676	13.12	0.0557743696557698	-0.0126767770278746
2	D	26	50	20120529	7	678	13.16	0.0526506476681323	-0.01590769640354
2	D	26	50	20120529	7	680	13.2	0.0492928888922712	-0.0190513432460578
2	D	26	50	20120529	7	682	13.24	0.0469477466250491	-0.0216733885287926
2	D	26	50	20120529	7	684	13.28	0.0441847268775626	-0.0243907291782144
2	D	26	50	20120529	7	686	13.32	0.0420544757753566	-0.0272582098104855
2	D	26	50	20120529	7	688	13.36	0.0392867608388431	-0.0308448958209693
2	D	26	50	20120529	7	690	13.4	0.038349915064449	-0.034184349016479
2	D	26	50	20120529	7	692	13.44	0.0370404947270478	-0.0382745374815745
2	D	26	50	20120529	7	694	13.48	0.0368118871046902	-0.0421888684901889
2	D	26	50	20120529	7	696	13.52	0.0360610104137482	-0.0457933453072873
2	D	26	50	20120529	7	698	13.56	0.0342849703114419	-0.0486396622335975
2	D	26	50	20120529	7	700	13.6	0.0325116172149042	-0.0502605631081114
2	D	26	50	20120529	7	702	13.64	0.0297051811110529	-0.0508237736593265
2	D	26	50	20120529	7	704	13.68	0.0251920013694516	-0.0510920499721087
2	D	26	50	20120529	7	706	13.72	0.0230997431145987	-0.0495892359300529
2	D	26	50	20120529	7	708	13.76	0.0216245769476874	-0.0466971691949999
2	D	26	50	20120529	7	710	13.8	0.0194894680218946	-0.0432355279477012
2	D	26	50	20120529	7	712	13.84	0.0182018265733539	-0.0412970654177564
2	D	26	50	20120529	7	714	13.88	0.0170308577437090	-0.0385252068355051
2	D	26	50	20120529	7	716	13.92	0.0171025583713213	-0.036946520235828
2	D	26	50	20120529	7	718	13.96	0.0171830271230203	-0.0340110371444102
2	D	26	50	20120529	7	720	14	0.0174285345974483	-0.0310447241973326
2	D	26	50	20120529	7	722	14.04	0.0172732539482997	-0.0276708349015791
2	D	26	50	20120529	7	724	14.08	0.0166495857672932	-0.0257452417150519
2	D	26	50	20120529	7	726	14.12	0.0162307664207964	-0.0226426692912397
2	D	26	50	20120529	7	728	14.16	0.015398006764593	-0.0192610725315713
2	D	26	50	20120529	7	730	14.2	0.0143070117119003	-0.0143106886671624
2	D	26	50	20120529	7	732	14.24	0.0125200821651637	-0.0118493206725301
2	D	26	50	20120529	7	734	14.28	0.0102435943095405	-0.0094447050681559
2	D	26	50	20120529	7	736	14.32	0.007434725758362	-0.0077520752817584
2	D	26	50	20120529	7	738	14.36	0.0031495101719474	-0.0071463605419262
2	D	26	50	20120529	7	740	14.4	-4.40881078069e-05	-0.0060226052320611
2	D	26	50	20120529	7	742	14.44	-0.0019677579638893	-0.0036714186160734
2	D	26	50	20120529	7	744	14.48	-0.0015275274240582	-0.0008555638498967
2	D	26	50	20120529	7	746	14.52	-0.0009583276784065	0.00252159935025372
2	D	26	50	20120529	7	748	14.56	0.000680979185621801	0.00457112714231949
2	D	26	50	20120529	7	750	14.6	0.0035201401913064	0.00754042408001367
2	D	26	50	20120529	7	752	14.64	0.0053628251077394	0.009144884721865
2	D	26	50	20120529	7	754	14.68	0.0073194744240964	0.0125934444937118
2	D	26	50	20120529	7	756	14.72	0.00958288787533544	0.0156715439518271
2	D	26	50	20120529	7	758	14.76	0.0121899269379599	0.0187220803876118
2	D	26	50	20120529	7	760	14.8	0.0148410046109167	0.0187752760307605
2	D	26	50	20120529	7	762	14.84	0.0167419056286449	0.0170417613302748
2	D	26	50	20120529	7	764	14.88	0.0181424154615986	0.016701006572421
2	D	26	50	20120529	7	766	14.92	0.0204072148421288	0.0157556401613137
2	D	26	50	20120529	7	768	14.96	0.0217309753050525	0.0157967937759787
2	D	26	50	20120529	7	770	15	0.0227129938890559	0.0137249397944038
2	D	26	50	20120529	7	772	15.04	0.0235269558185882	0.0115389644351995
2	D	26	50	20120529	7	774	15.08	0.0242168799049919	0.00859706081420853
2	D	26	50	20120529	7	776	15.12	0.0246194937782775	0.00386605117180851
2	D	26	50	20120529	7	778	15.16	0.0237407990513547	0.00191845140803722
2	D	26	50	20120529	7	780	15.2	0.0215592190679023	-0.0016501043845769
2	D	26	50	20120529	7	782	15.24	0.0198949230502270	-0.0067095029014414
2	D	26	50	20120529	7	784	15.28	0.0188304445018287	-0.0100717956459834
2	D	26	50	20120529	7	786	15.32	0.0188216056670639	-0.0142389880395501
2	D	26	50	20120529	7	788	15.36	0.0206506787779591	-0.0163900775785977
2	D	26	50	20120529	7	790	15.4	0.0222998639237205	-0.016761520770755
2	D	26	50	20120529	7	792	15.44	0.0241920109594976	-0.0169757034147764
2	D	26	50	20120529	7	794	15.48	0.025484248602116	-0.0157538936075641
2	D	26	50	20120529	7	796	15.52	0.0265075028251711	-0.0153083456247385
2	D	26	50	20120529	7	798	15.56	0.0273186250138702	-0.0142139564594961
2	D	26	50	20120529	7	800	15.6	0.029678940378403	-0.0112745206411714
2	D	26	50	20120529	7	802	15.64	0.0320623003529348	-0.0081981960210768
2	D	26	50	20120529	7	804	15.68	0.0345397352278492	-0.0061324387141693
2	D	26	50	20120529	7	806	15.72	0.0359195254179005	-0.0045997720380254
2	D	26	50	20120529	7	808	15.76	0.0391448445078589	-0.00118791817919
2	D	26	50	20120529	7	810	15.8	0.0421349869534625	0.00152122003157005
2	D	26	50	20120529	7	812	15.84	0.0450993200015527	0.00283007468354635
2	D	26	50	20120529	7	814	15.88	0.0480128827827538	0.00516847680893026
2	D	26	50	20120529	7	816	15.92	0.0503191822602718	0.00622814703121642
2	D	26	50	20120529	7	818	15.96	0.052956902686132	0.00646665414851064
2	D	26	50	20120529	7	820	16	0.055580834529759	0.0049810228012377
2	D	26	50	20120529	7	822	16.04	0.0579539555980992	0.00322944859356051
2	D	26	50	20120529	7	824	16.08	0.0594933270607423	0.00136777786005257
2	D	26	50	20120529	7	826	16.12	0.0615524220075576	-0.0009174498353861
2	D	26	50	20120529	7	828	16.16	0.0631446143467553	-0.0021822517348945
2	D	26	50	20120529	7	830	16.2	0.0648285891461511	-0.0034061828624503
2	D	26	50	20120529	7	832	16.24	0.0648465496583932	-0.0034067485478752
2	D	26	50	20120529	7	834	16.28	0.0639700908031125	-0.0023475733003359
2	D	26	50	20120529	7	836	16.32	0.0631970816699194	-0.0020602051044617
2	D	26	50	20120529	7	838	16.36	0.0624145973058583	-0.0006911049547283
2	D	26	50	20120529	7	840	16.4	0.0620029904485296	0.0002598829552895
2	D	26	50	20120529	7	842	16.44	0.060906126409553	0.00347891586596312
2	D	26	50	20120529	7	844	16.48	0.0593413698134653	0.00566493648000134
2	D	26	50	20120529	7	846	16.52	0.0588877608133342	0.00840886434439573
2	D	26	50	20120529	7	848	16.56	0.0585529457524423	0.0117662780521476
2	D	26	50	20120529	7	850	16.6	0.0581663704751677	0.014256354582096
2	D	26	50	20120529	7	852	16.64	0.057240484855882	0.0180907118137582
2	D	26	50	20120529	7	854	16.68	0.0560751728804866	0.0206993701509116
2	D	26	50	20120529	7	856	16.72	0.0551271548189498	0.0227005530523476
2	D	26	50	20120529	7	858	16.76	0.0548115730625062	0.0237844770372285
2	D	26	50	20120529	7	860	16.8	0.054399683362465	0.0225770922083525
2	D	26	50	20120529	7	862	16.84	0.0532539582449085	0.0222535908559596
2	D	26	50	20120529	7	864	16.88	0.0519477198880226	0.0214256395258683
2	D	26	50	20120529	7	866	16.92	0.0502744224010227	0.0201353110715591
2	D	26	50	20120529	7	868	16.96	0.0479672743953673	0.0178514975896828
2	D	26	50	20120529	7	870	17	0.0449194320364189	0.0155323994794253
2	D	26	50	20120529	7	872	17.04	0.0424157790562717	0.0135883508059091
2	D	26	50	20120529	7	874	17.08	0.0390862253556986	0.0107437309358737
2	D	26	50	20120529	7	876	17.12	0.037481022251727	0.00846550359756878
2	D	26	50	20120529	7	878	17.16	0.0350446646239453	0.00637477976443108
2	D	26	50	20120529	7	880	17.2	0.0335074781212561	0.00405878585294296
2	D	26	50	20120529	7	882	17.24	0.0321705513300666	0.0020772605200239
2	D	26	50	20120529	7	884	17.28	0.0313493387276	-0.000104991214870599
2	D	26	50	20120529	7	886	17.32	0.0294683498368301	-0.00206192337394
2	D	26	50	20120529	7	888	17.36	0.0273160157898476	-0.0018441769117414
2	D	26	50	20120529	7	890	17.4	0.0241432700890704	-0.0014187390457727
2	D	26	50	20120529	7	892	17.44	0.0222065894682142	-0.0007225782775589
2	D	26	50	20120529	7	894	17.48	0.0206376892263887	0.00089576287040711
2	D	26	50	20120529	7	896	17.52	0.0198805192850942	0.00305767114320686
2	D	26	50	20120529	7	898	17.56	0.0182842398687012	0.00565917355973467
2	D	26	50	20120529	7	900	17.6	0.0178446952224478	0.00765787451636875
2	D	26	50	20120529	7	902	17.64	0.0180489741288919	0.0104701796065039
2	D	26	50	20120529	7	904	17.68	0.0182305379370972	0.0119640727894082
2	D	26	50	20120529	7	906	17.72	0.0200548988884026	0.0140618577908628
2	D	26	50	20120529	7	908	17.76	0.0200315714356913	0.0151931084326085
2	D	26	50	20120529	7	910	17.8	0.0203349768133628	0.0177712763253572
2	D	26	50	20120529	7	912	17.84	0.0193174147998963	0.0194729075810791
2	D	26	50	20120529	7	914	17.88	0.0179611557093092	0.0201768040974791
2	D	26	50	20120529	7	916	17.92	0.0172055555450689	0.0191634917957675
2	D	26	50	20120529	7	918	17.96	0.015777390765903	0.0179475156195001
2	D	26	50	20120529	7	920	18	0.0142528049060545	0.0170556347653217
2	D	26	50	20120529	7	922	18.04	0.0120748099539828	0.014693169796174
2	D	26	50	20120529	7	924	18.08	0.0107552002078646	0.0115235424363019
2	D	26	50	20120529	7	926	18.12	0.00954545364233942	0.00874075198321345
2	D	26	50	20120529	7	928	18.16	0.0086100574368468	0.00570659214048104
2	D	26	50	20120529	7	930	18.2	0.0072781581748716	0.00381790285686396
2	D	26	50	20120529	7	932	18.24	0.0066392447716627	5.36623336242006e-05
2	D	26	50	20120529	7	934	18.28	0.0071388956156373	-4.97258701733991e-05
2	D	26	50	20120529	7	936	18.32	0.0075885002700666	-0.0036236111265973
2	D	26	50	20120529	7	938	18.36	0.0069994096106601	-0.0080617668387147
2	D	26	50	20120529	7	940	18.4	0.0057436445358153	-0.0093699709524523
2	D	26	50	20120529	7	942	18.44	0.0043574818994518	-0.0107283725765863
2	D	26	50	20120529	7	944	18.48	0.0015903962879736	-0.013310974028853
2	D	26	50	20120529	7	946	18.52	-0.002050270254186	-0.0139423638159101
2	D	26	50	20120529	7	948	18.56	-0.0036465821974909	-0.013284523992596
2	D	26	50	20120529	7	950	18.6	-0.0044555625597498	-0.0120153585371409
2	D	26	50	20120529	7	952	18.64	-0.0059965129918353	-0.0099264003496358
2	D	26	50	20120529	7	954	18.68	-0.007294301422686	-0.0066854824840845
2	D	26	50	20120529	7	956	18.72	-0.008240735565033	-0.0041472095559304
2	D	26	50	20120529	7	958	18.76	-0.0077690034181	-0.000725470344294
2	D	26	50	20120529	7	960	18.8	-0.0078713924800158	0.00220775000542407
2	D	26	50	20120529	7	962	18.84	-0.0073286880254551	0.00483359103736031
2	D	26	50	20120529	7	964	18.88	-0.0063532342208083	0.00801055109455335
2	D	26	50	20120529	7	966	18.92	-0.0056244192614393	0.00952736585087661
2	D	26	50	20120529	7	968	18.96	-0.0055885689476332	0.0114561410179192
2	D	26	50	20120529	7	970	19	-0.0059127774068072	0.0116672123921034
2	D	26	50	20120529	7	972	19.04	-0.0041515158362277	0.0147501979580767
2	D	26	50	20120529	7	974	19.08	-0.0029760922338613	0.0169574317755505
2	D	26	50	20120529	7	976	19.12	-0.0013795087615524	0.0201143170712257
2	D	26	50	20120529	7	978	19.16	-8.94348656843985e-05	0.0231717336559913
2	D	26	50	20120529	7	980	19.2	0.0013958499992657	0.0255195473726328
2	D	26	50	20120529	7	982	19.24	0.0027403216198104	0.0275629233357023
2	D	26	50	20120529	7	984	19.28	0.0051299536314913	0.0295301297563023
2	D	26	50	20120529	7	986	19.32	0.0067313595720479	0.0305176255894327
2	D	26	50	20120529	7	988	19.36	0.00900453816793515	0.0313092740573779
2	D	26	50	20120529	7	990	19.4	0.0131674384233400	0.032115962686559
2	D	26	50	20120529	7	992	19.44	0.0149587520321199	0.0325077705540145
2	D	26	50	20120529	7	994	19.48	0.0182025336801351	0.0317221749201162
2	D	26	50	20120529	7	996	19.52	0.0212215967930892	0.0308678485070866
2	D	26	50	20120529	7	998	19.56	0.02415516362513	0.0299714563116442
2	D	26	50	20120529	7	1000	19.6	0.0279430568702004	0.0291002371176121
2	D	26	50	20120529	7	1002	19.64	0.0310667576446345	0.0279753857922362
2	D	26	50	20120529	7	1004	19.68	0.0335341487748289	0.026290620447459
2	D	26	50	20120529	7	1006	19.72	0.0358049529061449	0.0241845721961595
2	D	26	50	20120529	7	1008	19.76	0.0383791539298511	0.0212332004153684
2	D	26	50	20120529	7	1010	19.8	0.0409552499997309	0.0173894033081774
2	D	26	50	20120529	7	1012	19.84	0.0430200018007956	0.0164212327033767
2	D	26	50	20120529	7	1014	19.88	0.0454658134462417	0.0121469843431384
2	D	26	50	20120529	7	1016	19.92	0.0482748658451834	0.00894067935452614
2	D	26	50	20120529	7	1018	19.96	0.0512490983882103	0.00722962236541093
2	D	26	50	20120529	7	1020	20	0.0537816013250299	0.00473247476765064
2	D	26	50	20120529	7	1022	20.04	0.0566868202462129	0.00205904544934054
2	D	26	50	20120529	7	1024	20.08	0.0579547334155585	-1.10096525830997e-05
2	D	26	50	20120529	7	1026	20.12	0.0578963971061106	-0.0032223350993418
2	D	26	50	20120529	7	1028	20.16	0.0571115085789936	-0.0063604749942477
2	D	26	50	20120529	7	1030	20.2	0.0557960071232741	-0.0095925186696952
2	D	26	50	20120529	7	1032	20.24	0.0545247493388535	-0.0127344981544229
2	D	26	50	20120529	7	1034	20.28	0.0526993531832204	-0.0153734913724892
2	D	26	50	20120529	7	1036	20.32	0.0498059146610119	-0.0167885110365929
2	D	26	50	20120529	7	1038	20.36	0.0471996166462941	-0.0181590692405091
2	D	26	50	20120529	7	1040	20.4	0.0450330994514946	-0.0193526075043959
2	D	26	50	20120529	7	1042	20.44	0.0410270284090891	-0.0232632191313412
2	D	26	50	20120529	7	1044	20.48	0.0383006297218003	-0.0255646466431369
2	D	26	50	20120529	7	1046	20.52	0.0362634550852019	-0.0282078117912122
2	D	26	50	20120529	7	1048	20.56	0.0336291287718914	-0.0303779932133518
2	D	26	50	20120529	7	1050	20.6	0.0309556287429032	-0.0326535335458883
2	D	26	50	20120529	7	1052	20.64	0.0282806437896745	-0.0344604742145324
2	D	26	50	20120529	7	1054	20.68	0.0249295233322752	-0.0365519546519259
2	D	26	50	20120529	7	1056	20.72	0.021590989375581	-0.0382293533582567
2	D	26	50	20120529	7	1058	20.76	0.0189406117383376	-0.0391995038620446
2	D	26	50	20120529	7	1060	20.8	0.0153417917754886	-0.0408882869875524
2	D	26	50	20120529	7	1062	20.84	0.0121464469419848	-0.0406458200722836
2	D	26	50	20120529	7	1064	20.88	0.0106658360528583	-0.0394773261163728
2	D	26	50	20120529	7	1066	20.92	0.00902930811848011	-0.0381011548988275
2	D	26	50	20120529	7	1068	20.96	0.0056030929209188	-0.0351939560786572
2	D	26	50	20120529	7	1070	21	0.0029475534041727	-0.0329307194041134
2	D	26	50	20120529	7	1072	21.04	0.00111225775360310	-0.0306083686026624
2	D	26	50	20120529	7	1074	21.08	-0.00104187234460360	-0.028648692869282
2	D	26	50	20120529	7	1076	21.12	-0.0029769407619988	-0.0255757482196015
2	D	26	50	20120529	7	1078	21.16	-0.0041435962402784	-0.023253680260863
2	D	26	50	20120529	7	1080	21.2	-0.0054084971347362	-0.0209995369795253
2	D	26	50	20120529	7	1082	21.24	-0.0059473902837463	-0.0182749767698676
2	D	26	50	20120529	7	1084	21.28	-0.0069283581070728	-0.0149392019438336
2	D	26	50	20120529	7	1086	21.32	-0.0072673465121872	-0.0116126873882061
2	D	26	50	20120529	7	1088	21.36	-0.0077246678229196	-0.0084098118674825
2	D	26	50	20120529	7	1090	21.4	-0.0078473932758623	-0.0066919949375392
2	D	26	50	20120529	7	1092	21.44	-0.0086539475547549	-0.0050052341374255
2	D	26	50	20120529	7	1094	21.48	-0.0079087206469946	-0.0039846739912068
2	D	26	50	20120529	7	1096	21.52	-0.0070603904994695	-0.0037259577621063
2	D	26	50	20120529	7	1098	21.56	-0.0057694397911929	-0.0028187963303864
2	D	26	50	20120529	7	1100	21.6	-0.0045565536715592	-0.0020158624382135
2	D	26	50	20120529	7	1102	21.64	-0.0033055191410805	0.00100035103441242
2	D	26	50	20120529	7	1104	21.68	-0.0029524041566916	0.00300020457509983
2	D	26	50	20120529	7	1106	21.72	-0.0027004620105548	0.00659633753218026
2	D	26	50	20120529	7	1108	21.76	-0.0027901231504093	0.0097228808758747
2	D	26	50	20120529	7	1110	21.8	-0.0021561312103974	0.0125308019039665
2	D	26	50	20120529	7	1112	21.84	-0.0023085127217431	0.0158228789451367
2	D	26	50	20120529	7	1114	21.88	-0.0021637326082952	0.0190362196462218
2	D	26	50	20120529	7	1116	21.92	-0.0025285148545737	0.0203677865680098
2	D	26	50	20120529	7	1118	21.96	-0.0031881818418104	0.0223508604647796
2	D	26	50	20120529	7	1120	22	-0.0029727122634473	0.0219900380164758
2	D	26	50	20120529	7	1122	22.04	-0.0015444131339929	0.0224169325224137
2	D	26	50	20120529	7	1124	22.08	0.000348377368954999	0.0229284606389919
2	D	26	50	20120529	7	1126	22.12	0.0030884727145954	0.0237132643132952
2	D	26	50	20120529	7	1128	22.16	0.0051376016984366	0.023343239577341
2	D	26	50	20120529	7	1130	22.2	0.00856579255234452	0.0236508267845164
2	D	26	50	20120529	7	1132	22.24	0.0118351997501099	0.0245911656664095
2	D	26	50	20120529	7	1134	22.28	0.0151566853623097	0.0253790876816179
2	D	26	50	20120529	7	1136	22.32	0.017923580054957	0.0266170760919837
2	D	26	50	20120529	7	1138	22.36	0.0205979993227607	0.0285056168831767
2	D	26	50	20120529	7	1140	22.4	0.0229714032338134	0.0302578981976351
2	D	26	50	20120529	7	1142	22.44	0.0244298816806888	0.0315246092854527
2	D	26	50	20120529	7	1144	22.48	0.0276372261162694	0.0323828459989822
2	D	26	50	20120529	7	1146	22.52	0.031009418355748	0.0321527534523841
2	D	26	50	20120529	7	1148	22.56	0.032990872977989	0.0305661472567578
2	D	26	50	20120529	7	1150	22.6	0.0352459425692101	0.0284748435960595
2	D	26	50	20120529	7	1152	22.64	0.0372083123794268	0.0268079029990225
2	D	26	50	20120529	7	1154	22.68	0.038936658129342	0.0235837435641853
2	D	26	50	20120529	7	1156	22.72	0.041536272570764	0.021579937296591
2	D	26	50	20120529	7	1158	22.76	0.0439615144799455	0.0204184366267462
2	D	26	50	20120529	7	1160	22.8	0.0475229992047477	0.0180777010489843
2	D	26	50	20120529	7	1162	22.84	0.0507897618231515	0.0159698864449454
2	D	26	50	20120529	7	1164	22.88	0.052943184814577	0.0141680369451258
2	D	26	50	20120529	7	1166	22.92	0.0552812333865703	0.0110516052284023
2	D	26	50	20120529	7	1168	22.96	0.0566209886048845	0.0101267802692884
2	D	26	50	20120529	7	1170	23	0.0593598253004543	0.00709237293918261
2	D	26	50	20120529	7	1172	23.04	0.0614766908712925	0.00355874822155909
2	D	26	50	20120529	7	1174	23.08	0.0639456249084834	0.00092576541113285
2	D	26	50	20120529	7	1176	23.12	0.0657648692351202	-0.0022661145991432
2	D	26	50	20120529	7	1178	23.16	0.0679419095930373	-0.0049266745740357
2	D	26	50	20120529	7	1180	23.2	0.0696388951572069	-0.0076131853677978
2	D	26	50	20120529	7	1182	23.24	0.07170746533489	-0.0103191415980425
2	D	26	50	20120529	7	1184	23.28	0.0721021723401484	-0.0136713934262916
2	D	26	50	20120529	7	1186	23.32	0.0719110413771936	-0.0147977438180437
2	D	26	50	20120529	7	1188	23.36	0.0714796355299917	-0.01618289529171
2	D	26	50	20120529	7	1190	23.4	0.0697022519248012	-0.0176044627646074
2	D	26	50	20120529	7	1192	23.44	0.068438722817499	-0.0188713859844594
2	D	26	50	20120529	7	1194	23.48	0.0673565665995711	-0.0190068676437347
2	D	26	50	20120529	7	1196	23.52	0.0642574589989867	-0.0203571587530886
2	D	26	50	20120529	7	1198	23.56	0.0615244347211582	-0.0237748038164619
2	D	26	50	20120529	7	1200	23.6	0.0595364676454625	-0.0263584376446291
2	D	26	50	20120529	7	1202	23.64	0.0568517458318569	-0.0294272598617753
2	D	26	50	20120529	7	1204	23.68	0.0544341194627088	-0.0315708116425354
2	D	26	50	20120529	7	1206	23.72	0.0524304051189961	-0.033854540271598
2	D	26	50	20120529	7	1208	23.76	0.0502327031009327	-0.0374342117828124
2	D	26	50	20120529	7	1210	23.8	0.0485516981500179	-0.0408295264140358
2	D	26	50	20120529	7	1212	23.84	0.0469645969796447	-0.0437725755480124
2	D	26	50	20120529	7	1214	23.88	0.0449748692080639	-0.0465911738885001
2	D	26	50	20120529	7	1216	23.92	0.0429751712308683	-0.0490084891306644
2	D	26	50	20120529	7	1218	23.96	0.0412072628565457	-0.0514340068114905
2	D	26	50	20120529	7	1220	24	0.0408268394082674	-0.0531085770906965
2	D	26	50	20120529	7	1222	24.04	0.0397144897307828	-0.0569208018801075
2	D	26	50	20120529	7	1224	24.08	0.0386880535272124	-0.0616643570110194
2	D	26	50	20120529	7	1226	24.12	0.0367981692331351	-0.0626494274678903
2	D	26	50	20120529	7	1228	24.16	0.0348862232074848	-0.0622641249828218
2	D	26	50	20120529	7	1230	24.2	0.031643219376929	-0.0627105214937848
2	D	26	50	20120529	7	1232	24.24	0.0291124134963842	-0.0620713676742703
2	D	26	50	20120529	7	1234	24.28	0.0260343776778792	-0.0602478807069465
2	D	26	50	20120529	7	1236	24.32	0.023450892342136	-0.0584372630830402
2	D	26	50	20120529	7	1238	24.36	0.0214099700395972	-0.0558947192299277
2	D	26	50	20120529	7	1240	24.4	0.0197460063621091	-0.0534679287568955
2	D	26	50	20120529	7	1242	24.44	0.0186972255842532	-0.0504526840205598
2	D	26	50	20120529	7	1244	24.48	0.0177067811158452	-0.0470826838121028
2	D	26	50	20120529	7	1246	24.52	0.0169563286889719	-0.0459331403179279
2	D	26	50	20120529	7	1248	24.56	0.0156355239323935	-0.0422145364663459
2	D	26	50	20120529	7	1250	24.6	0.0139729744684677	-0.0388631331662342
2	D	26	50	20120529	7	1252	24.64	0.0123590032404094	-0.0360352010162348
2	D	26	50	20120529	7	1254	24.68	0.00991050458919478	-0.0342710403078525
2	D	26	50	20120529	7	1256	24.72	0.0072701678682442	-0.0331627211390207
2	D	26	50	20120529	7	1258	24.76	0.004330866400208	-0.0338941523934801
2	D	26	50	20120529	7	1260	24.8	0.00128465038685630	-0.0342718888359899
2	D	26	50	20120529	7	1262	24.84	-0.0021172403374321	-0.0357841073982355
2	D	26	50	20120529	7	1264	24.88	-0.0051245654778185	-0.0368457575195089
2	D	26	50	20120529	7	1266	24.92	-0.0085719231681373	-0.0373963815700189
2	D	26	50	20120529	7	1268	24.96	-0.0122520604108227	-0.0376330502096821
2	D	26	50	20120529	7	1270	25	-0.0141358635865818	-0.0371841081143067
2	D	26	50	20120529	7	1272	25.04	-0.0151713861122904	-0.0363489796503863
2	D	26	50	20120529	7	1274	25.08	-0.0162913796140796	-0.0340657954935453
2	D	26	50	20120529	7	1276	25.12	-0.0164861168216184	-0.0323715676458223
2	D	26	50	20120529	7	1278	25.16	-0.0153649000250977	-0.031366514351315
2	D	26	50	20120529	7	1280	25.2	-0.0141946665865053	-0.0299761727138748
2	D	26	50	20120529	7	1282	25.24	-0.0122536938274872	-0.0284466653908292
2	D	26	50	20120529	7	1284	25.28	-0.0100648872127312	-0.0273631232436102
2	D	26	50	20120529	7	1286	25.32	-0.0076386058565814	-0.0251640777226625
2	D	26	50	20120529	7	1288	25.36	-0.0059395413984751	-0.0229543973157258
2	D	26	50	20120529	7	1290	25.4	-0.004911705123478	-0.0201419366620988
2	D	26	50	20120529	7	1292	25.44	-0.0037801857811554	-0.0179913491688659
2	D	26	50	20120529	7	1294	25.48	-0.0045027074901718	-0.0149061008611927
2	D	26	50	20120529	7	1296	25.52	-0.0051230133784338	-0.0122365995210521
2	D	26	50	20120529	7	1298	25.56	-0.0064251186961837	-0.0106411863104661
2	D	26	50	20120529	7	1300	25.6	-0.0073421937649758	-0.007923817376773
2	D	26	50	20120529	7	1302	25.64	-0.008439333575597	-0.0042837801596487
2	D	26	50	20120529	7	1304	25.68	-0.0097448011860914	-0.0008562850988135
2	D	26	50	20120529	7	1306	25.72	-0.0106720303082614	0.00187208641639482
2	D	26	50	20120529	7	1308	25.76	-0.0107927334358099	0.00531223161754549
2	D	26	50	20120529	7	1310	25.8	-0.0106212600413722	0.00832174878895356
2	D	26	50	20120529	7	1312	25.84	-0.0100405839526618	0.0112484637562847
2	D	26	50	20120529	7	1314	25.88	-0.0091995511471185	0.0144386467102859
2	D	26	50	20120529	7	1316	25.92	-0.0083105057911326	0.0171801704116243
2	D	26	50	20120529	7	1318	25.96	-0.0072668161821013	0.0202640045057350
2	D	26	50	20120529	7	1320	26	-0.0057372381483776	0.0229559246663732
2	D	26	50	20120529	7	1322	26.04	-0.0038529541400073	0.0254604827432003
2	D	26	50	20120529	7	1324	26.08	-0.0027823732600875	0.026569105967948
2	D	26	50	20120529	7	1326	26.12	-0.0007177770225146	0.0278263276827621
2	D	26	50	20120529	7	1328	26.16	0.0026190174514978	0.0294079417045133
2	D	26	50	20120529	7	1330	26.2	0.0058945411229205	0.0298358049467414
2	D	26	50	20120529	7	1332	26.24	0.0082636882511504	0.0303512009374127
2	D	26	50	20120529	7	1334	26.28	0.0112750933976642	0.0315328965769282
2	D	26	50	20120529	7	1336	26.32	0.0135993392452888	0.0324082806299015
2	D	26	50	20120529	7	1338	26.36	0.0159979868684298	0.0331991088539805
2	D	26	50	20120529	7	1340	26.4	0.0187267119370287	0.0336938007580987
2	D	26	50	20120529	7	1342	26.44	0.0219515431233080	0.0345178630008935
2	D	26	50	20120529	7	1344	26.48	0.0245392710997383	0.0342955486288884
2	D	26	50	20120529	7	1346	26.52	0.0277199788228717	0.0344499807498996
2	D	26	50	20120529	7	1348	26.56	0.030627630191382	0.0346069301710517
2	D	26	50	20120529	7	1350	26.6	0.0325864220412859	0.0346754134628096
2	D	26	50	20120529	7	1352	26.64	0.0355432314732243	0.0349086455635162
2	D	26	50	20120529	7	1354	26.68	0.0393543248917855	0.0347019582513754
2	D	26	50	20120529	7	1356	26.72	0.0422294960174088	0.034282003291388
2	D	26	50	20120529	7	1358	26.76	0.0445599884463383	0.033532884467904
2	D	26	50	20120529	7	1360	26.8	0.0474520622524591	0.0334731975845041
2	D	26	50	20120529	7	1362	26.84	0.0493424061659442	0.0335100024924648
2	D	26	50	20120529	7	1364	26.88	0.0523434663402492	0.0340485774434234
2	D	26	50	20120529	7	1366	26.92	0.0537075036054293	0.0345736466548613
2	D	26	50	20120529	7	1368	26.96	0.0516723725074285	0.0357586939805196
2	D	26	50	20120529	7	1370	27	0.05068134821146	0.0362998569422973
2	D	26	50	20120529	7	1372	27.04	0.0499755425067508	0.0362422701660375
2	D	26	50	20120529	7	1374	27.08	0.0489341297815549	0.0375067043700196
2	D	26	50	20120529	7	1376	27.12	0.0483643926347494	0.0373598595047706
2	D	26	50	20120529	7	1378	27.16	0.0473157568137837	0.0376766398072083
2	D	26	50	20120529	7	1380	27.2	0.0452850140204669	0.0373798699195714
2	D	26	50	20120529	7	1382	27.24	0.042575952884346	0.0366977883544778
2	D	26	50	20120529	7	1384	27.28	0.0398631589315273	0.0367918830538503
2	D	26	50	20120529	7	1386	27.32	0.0382778113859714	0.0368265454282641
2	D	26	50	20120529	7	1388	27.36	0.0346157124372741	0.0357344826443318
2	D	26	50	20120529	7	1390	27.4	0.0316693469724938	0.0351047262739392
2	D	26	50	20120529	7	1392	27.44	0.0283461218776123	0.0337056094413445
2	D	26	50	20120529	7	1394	27.48	0.0248140527949074	0.0328714355715787
2	D	26	50	20120529	7	1396	27.52	0.0218611041659943	0.0331786734680043
2	D	26	50	20120529	7	1398	27.56	0.0189104889894590	0.0328961135982421
2	D	26	50	20120529	7	1400	27.6	0.0154680810466086	0.0324146445909322
2	D	26	50	20120529	7	1402	27.64	0.0132103598049580	0.0319638640179258
2	D	26	50	20120529	7	1404	27.68	0.0107624126970327	0.0309891031779245
2	D	26	50	20120529	7	1406	27.72	0.0070472312422717	0.0299829892232454
2	D	26	50	20120529	7	1408	27.76	0.0049865877316057	0.0290185026447748
2	D	26	50	20120529	7	1410	27.8	0.0029521001007758	0.0274201584765807
2	D	26	50	20120529	7	1412	27.84	0.001784207185629	0.0245453097916496
2	D	26	50	20120529	7	1414	27.88	0.000602575185723798	0.0216510651677106
2	D	26	50	20120529	7	1416	27.92	0.000387961206565899	0.0188113879740757
2	D	26	50	20120529	7	1418	27.96	0.0003247175760565	0.0157901752565068
2	D	26	50	20120529	7	1420	28	0.00128224622380030	0.0130885677329664
2	D	26	50	20120529	7	1422	28.04	0.00182912260837	0.0111389329158789
2	D	26	50	20120529	7	1424	28.08	0.0036280022597086	0.0105018297060298
2	D	26	50	20120529	7	1426	28.12	0.0053498567693725	0.00928357664592693
2	D	26	50	20120529	7	1428	28.16	0.0059425890287021	0.0100582616221915
2	D	26	50	20120529	7	1430	28.2	0.0063474925137451	0.0102034023600978
2	D	26	50	20120529	7	1432	28.24	0.0074028069582592	0.0104821297111059
2	D	26	50	20120529	7	1434	28.28	0.00856284391706697	0.0102043923095915
2	D	26	50	20120529	7	1436	28.32	0.00864536327843144	0.0104822287060553
2	D	26	50	20120529	7	1438	28.36	0.00922108254860572	0.0103441236806218
2	D	26	50	20120529	7	1440	28.4	0.00903033342331283	0.0106584326448592
2	D	26	50	20120529	7	1442	28.44	0.00942776278967873	0.0107919556183506
2	D	26	50	20120529	7	1444	28.48	0.00979902920514073	0.0112259282631683
2	D	26	50	20120529	7	1446	28.52	0.00959303485764546	0.0108843956878552
2	D	26	50	20120529	7	1448	28.56	0.0104020498681366	0.0114918004128944
2	D	26	50	20120529	7	1450	28.6	0.0107019621383091	0.0113147550170209
2	D	26	50	20120529	7	1452	28.64	0.0117577432732987	0.0119188080559173
2	D	26	50	20120529	7	1454	28.68	0.0133632928595931	0.0118785100404575
2	D	26	50	20120529	7	1456	28.72	0.0144559142578825	0.0115071799853852
2	D	26	50	20120529	7	1458	28.76	0.0150386338851906	0.0119167291619806
2	D	26	50	20120529	7	1460	28.8	0.0153797485603960	0.0126061363533273
2	D	26	50	20120529	7	1462	28.84	0.0147434168040452	0.0135126408828474
2	D	26	50	20120529	7	1464	28.88	0.0157539360339711	0.0145501998760859
2	D	26	50	20120529	7	1466	28.92	0.0159339583493933	0.0147547163704085
2	D	26	50	20120529	7	1468	28.96	0.0167207207094806	0.0141701865497406
2	D	26	50	20120529	7	1470	29	0.0186373265688189	0.0136188200371104
2	D	26	50	20120529	7	1472	29.04	0.0202062791365461	0.0129431978924630
2	D	26	50	20120529	7	1474	29.08	0.0223364644778215	0.0129409514142191
2	D	26	50	20120529	7	1476	29.12	0.0248789086288778	0.0120504218410996
2	D	26	50	20120529	7	1478	29.16	0.0267271514046111	0.0100213435771457
2	D	26	50	20120529	7	1480	29.2	0.0275305449161918	0.00865673355547287
2	D	26	50	20120529	7	1482	29.24	0.0277416233614438	0.00744755974644044
2	D	26	50	20120529	7	1484	29.28	0.027443676848123	0.00570178381436897
2	D	26	50	20120529	7	1486	29.32	0.0273700953164727	0.00302204710357069
2	D	26	50	20120529	7	1488	29.36	0.0277998670399033	-0.0002641687294903
2	D	26	50	20120529	7	1490	29.4	0.0273734116472765	-0.0026432287876856
2	D	26	50	20120529	7	1492	29.44	0.0253184815594025	-0.003828276113344
2	D	26	50	20120529	7	1494	29.48	0.0229863514711677	-0.00496214305018
2	D	26	50	20120529	7	1496	29.52	0.0212608341483772	-0.0062413345726856
2	D	26	50	20120529	7	1498	29.56	0.0197604313404453	-0.0080416920771968
2	D	26	50	20120529	7	1500	29.6	0.0204615277139917	-0.0085810024192078
2	D	26	50	20120529	7	1502	29.64	0.0211419765695275	-0.0096103377605811
2	D	26	50	20120529	7	1504	29.68	0.0235793736442776	-0.0116735339267272
2	D	26	50	20120529	7	1506	29.72	0.0259027851059003	-0.0133350934411593
2	D	26	50	20120529	7	1508	29.76	0.0287202237912669	-0.0138646739938612
2	D	26	50	20120529	7	1510	29.8	0.0326726678553872	-0.0160070661195002
2	D	26	50	20120529	7	1512	29.84	0.0353527793327795	-0.0169067534325429
2	D	26	50	20120529	7	1514	29.88	0.0370393421429944	-0.0157585817255234
2	D	26	50	20120529	7	1516	29.92	0.0397168797517032	-0.016021052691632
2	D	26	50	20120529	7	1518	29.96	0.0424277645162128	-0.0168565912774855
2	D	26	50	20120529	7	1520	30	0.045228791253188	-0.01812680254387
2	D	26	50	20120529	7	1522	30.04	0.0482101698173455	-0.0198705943343134
2	D	26	50	20120529	7	1524	30.08	0.0500285564234567	-0.0216147531131763
2	D	26	50	20120529	7	1526	30.12	0.0502679523739749	-0.0235253860415339
2	D	26	50	20120529	7	1528	30.16	0.0505643008259701	-0.0261896936823667
2	D	26	50	20120529	7	1530	30.2	0.0499045843412587	-0.0299306986767767
2	D	26	50	20120529	7	1532	30.24	0.0494992070946723	-0.0309847756844236
2	D	26	50	20120529	7	1534	30.28	0.0482532990883572	-0.0343122646331957
2	D	26	50	20120529	7	1536	30.32	0.0469704659659286	-0.0361752081589098
2	D	26	50	20120529	7	1538	30.36	0.0455371605204634	-0.0373112459135641
2	D	26	50	20120529	7	1540	30.4	0.0438265277954169	-0.0387313991728991
2	D	26	50	20120529	7	1542	30.44	0.0415584827947611	-0.0386112617307755
2	D	26	50	20120529	7	1544	30.48	0.0394957108926837	-0.0384933163196736
2	D	26	50	20120529	7	1546	30.52	0.0370011795900138	-0.0369962298425455
2	D	26	50	20120529	7	1548	30.56	0.0347469231715911	-0.0362267562432582
2	D	26	50	20120529	7	1550	30.6	0.0320433003937243	-0.0336689388836722
2	D	26	50	20120529	7	1552	30.64	0.030056259627912	-0.0309725285949735
2	D	26	50	20120529	7	1554	30.68	0.0288503597232765	-0.0283726383819068
2	D	26	50	20120529	7	1556	30.72	0.0289766489943964	-0.0253825666469814
2	D	26	50	20120529	7	1558	30.76	0.0285471523355037	-0.0224545788874441
2	D	26	50	20120529	7	1560	30.8	0.0286542790128534	-0.0180974576124507
2	D	26	50	20120529	7	1562	30.84	0.0282075996591779	-0.0147202449148256
2	D	26	50	20120529	7	1564	30.88	0.0273700953164727	-0.0114777431300844
2	D	26	50	20120529	7	1566	30.92	0.0258356382459589	-0.0084862925369357
2	D	26	50	20120529	7	1568	30.96	0.0245399569933161	-0.0064147312975681
2	D	26	50	20120529	7	1570	31	0.0220656772288594	-0.0040695126628136
2	D	26	50	20120529	7	1572	31.04	0.0194842000763748	-0.0042813335701858
2	D	26	50	20120529	7	1574	31.08	0.0165810529780606	-0.0037737935358535
2	D	26	50	20120529	7	1576	31.12	0.0139983949572514	-0.0038444830007688
2	D	26	50	20120529	7	1578	31.16	0.0103809073753791	-0.0032896163095717
2	D	26	50	20120529	7	1580	31.2	0.008271183583031	-0.0013841049556302
2	D	26	50	20120529	7	1582	31.24	0.0065806326905702	0.00149212258752423
2	D	26	50	20120529	7	1584	31.28	0.0066750243747908	0.00348482727865385
2	D	26	50	20120529	7	1586	31.32	0.0073940459052403	0.00648278325418951
2	D	26	50	20120529	7	1588	31.36	0.00865667698693043	0.0101858236855175
2	D	26	50	20120529	7	1590	31.4	0.0105769810147344	0.0133690911351987
2	D	26	50	20120529	7	1592	31.44	0.0119299324012204	0.0170378596564776
2	D	26	50	20120529	7	1594	31.48	0.0140149695402024	0.0201116866339996
2	D	26	50	20120529	7	1596	31.52	0.0163164677626762	0.0231136448339168
2	D	26	50	20120529	7	1598	31.56	0.0190446978565283	0.0249670424180849
2	D	26	50	20120529	7	1600	31.6	0.0220541301751226	0.0256646881105392
2	D	26	50	20120529	7	1602	31.64	0.0238284449368827	0.0250374419692198
2	D	26	50	20120529	7	1604	31.68	0.0261457682091195	0.0239250286521249
2	D	26	50	20120529	7	1606	31.72	0.0286950734172736	0.0214874463153982
2	D	26	50	20120529	7	1608	31.76	0.0312304316512757	0.0182973072020175
2	D	26	50	20120529	7	1610	31.8	0.0331649343832459	0.0168630118070587
2	D	26	50	20120529	7	1612	31.84	0.0361622681048141	0.014140742623372
2	D	26	50	20120529	7	1614	31.88	0.0407153286688743	0.0122018558293585
2	D	26	50	20120529	7	1616	31.92	0.044199031647746	0.0104040368381917
2	D	26	50	20120529	7	1618	31.96	0.0483532132765389	0.00958372226133718
2	D	26	50	20120529	7	1620	32	0.0519506897365035	0.00728590806519338
2	D	26	50	20120529	7	1622	32.04	0.0545123961833862	0.00541193367369279
2	D	26	50	20120529	7	1624	32.08	0.0556824457742156	0.00326862230923824
2	D	26	50	20120529	7	1626	32.12	0.0564669100372639	6.04788429949005e-05
2	D	26	50	20120529	7	1628	32.16	0.0574166958657537	-0.004067469124216
2	D	26	50	20120529	7	1630	32.2	0.0568692537957591	-0.0065952344456016
2	D	26	50	20120529	7	1632	32.24	0.0565515507189719	-0.0103537191196425
2	D	26	50	20120529	7	1634	32.28	0.0569051465359721	-0.0142962212624193
2	D	26	50	20120529	7	1636	32.32	0.0566999087927327	-0.0167845653807538
2	D	26	50	20120529	7	1638	32.36	0.0558347424327475	-0.019354707611536
2	D	26	50	20120529	7	1640	32.4	0.0538697987538473	-0.0220491026459083
2	D	26	50	20120529	7	1642	32.44	0.0511106610225896	-0.02440179539934
2	D	26	50	20120529	7	1644	32.48	0.04817389099683	-0.0271593845667469
2	D	26	50	20120529	7	1646	32.52	0.0448591087569158	-0.0284378406982
2	D	26	50	20120529	7	1648	32.56	0.0417322189308986	-0.0294619363783247
2	D	26	50	20120529	7	1650	32.6	0.038550733390306	-0.0305375165031875
2	D	26	50	20120529	7	1652	32.64	0.0348087950149449	-0.0311172733530824
2	D	26	50	20120529	7	1654	32.68	0.0319426083880834	-0.0313558511810547
2	D	26	50	20120529	7	1656	32.72	0.0280919877004539	-0.0314934541606736
2	D	26	50	20120529	7	1658	32.76	0.0245173507895215	-0.0320609073525758
2	D	26	50	20120529	7	1660	32.8	0.0210137073994203	-0.0319438811802894
2	D	26	50	20120529	7	1662	32.84	0.0188433845559244	-0.0316281580024897
2	D	26	50	20120529	7	1664	32.88	0.0145417711632542	-0.0323754284488476
2	D	26	50	20120529	7	1666	32.92	0.0104007417205914	-0.0330325427806043
2	D	26	50	20120529	7	1668	32.96	0.0069852745461042	-0.0319530735684449
2	D	26	50	20120529	7	1670	33	0.0036577007445184	-0.0315130410185125
2	D	26	50	20120529	7	1672	33.04	0.000918086231489201	-0.0313710539768502
2	D	26	50	20120529	7	1674	33.08	-0.0020420041759139	-0.029094452984142
2	D	26	50	20120529	7	1676	33.12	-0.0033674758372481	-0.0271651121316745
2	D	26	50	20120529	7	1678	33.16	-0.0049566134751511	-0.0233839434720932
2	D	26	50	20120529	7	1680	33.2	-0.0045862804406403	-0.0208326527080975
2	D	26	50	20120529	7	1682	33.24	-0.0042055953628529	-0.0184024469093121
2	D	26	50	20120529	7	1684	33.28	-0.0034016998054575	-0.0152355136262763
2	D	26	50	20120529	7	1686	33.32	-0.0025605566912564	-0.0114465215372679
2	D	26	50	20120529	7	1688	33.36	-0.0011011012349414	-0.0092830446894954
2	D	26	50	20120529	7	1690	33.4	0.000106921616383301	-0.0052716295461698
2	D	26	50	20120529	7	1692	33.44	-0.000108060058300899	-0.0021343169661979
2	D	26	50	20120529	7	1694	33.48	-0.0021629830751071	0.000713131330962249
2	D	26	50	20120529	7	1696	33.52	-0.0040250851437516	0.0029432117685362
2	D	26	50	20120529	7	1698	33.56	-0.0074133994178413	0.00438429538859438
2	D	26	50	20120529	7	1700	33.6	-0.0112908901631558	0.00725783592598028
2	D	26	50	20120529	7	1702	33.64	-0.0148339901116473	0.00949561675640134
2	D	26	50	20120529	7	1704	33.68	-0.0170601036801787	0.0122705866084898
2	D	26	50	20120529	7	1706	33.72	-0.0181864540719308	0.0151149236358127
2	D	26	50	20120529	7	1708	33.76	-0.0172959945023826	0.0176013232104990
2	D	26	50	20120529	7	1710	33.8	-0.0158003222388168	0.0202580648087731
2	D	26	50	20120529	7	1712	33.84	-0.0133796835947809	0.0226876129982519
2	D	26	50	20120529	7	1714	33.88	-0.0126736374737661	0.0240096905470364
2	D	26	50	20120529	7	1716	33.92	-0.0096695933088444	0.0261694492152214
2	D	26	50	20120529	7	1718	33.96	-0.0065855187984281	0.0277007172341521
2	D	26	50	20120529	7	1720	34	-0.0037968310747846	0.0280592203722137
2	D	26	50	20120529	7	1722	34.04	-0.000740675968516499	0.0284637250490321
2	D	26	50	20120529	7	1724	34.08	0.0021773444138331	0.0285444087611926
2	D	26	50	20120529	7	1726	34.12	0.0060405303889643	0.0272988896636072
2	D	26	50	20120529	7	1728	34.16	0.00896122787758747	0.027029262776873
2	D	26	50	20120529	7	1730	34.2	0.0130032694419519	0.0271936721745666
2	D	26	50	20120529	7	1732	34.24	0.0159322259377794	0.0267920143096492
2	D	26	50	20120529	7	1734	34.28	0.0202625478657658	0.0270748570221239
2	D	26	50	20120529	7	1736	34.32	0.0228316152942406	0.0268013410480931
2	D	26	50	20120529	7	1738	34.36	0.0267143244876003	0.0277944159537271
2	D	26	50	20120529	7	1740	34.4	0.0286629622841264	0.0282104846548451
2	D	26	50	20120529	7	1742	34.44	0.0324491231175829	0.0282333666302843
2	D	26	50	20120529	7	1744	34.48	0.0371224809298992	0.0279647183793352
2	D	26	50	20120529	7	1746	34.52	0.04003888203772	0.0263088058196576
2	D	26	50	20120529	7	1748	34.56	0.0421878290432206	0.0248458938132642
2	D	26	50	20120529	7	1750	34.6	0.0448443372962569	0.0217887388580076
2	D	26	50	20120529	7	1752	34.64	0.0470300750675826	0.0194936823783104
2	D	26	50	20120529	7	1754	34.68	0.0486826543258937	0.0165594013684206
2	D	26	50	20120529	7	1756	34.72	0.0506911911378541	0.0140416062526497
2	D	26	50	20120529	7	1758	34.76	0.0529856819321263	0.0118250386256642
2	D	26	50	20120529	7	1760	34.8	0.0558592931801903	0.00957721687895027
2	D	26	50	20120529	7	1762	34.84	0.0591388544313335	0.0069619117380537
2	D	26	50	20120529	7	1764	34.88	0.0621091978870638	0.00485112728553373
2	D	26	50	20120529	7	1766	34.92	0.06397694973889	0.00387786551190857
2	D	26	50	20120529	7	1768	34.96	0.0668991392228215	0.00135391856714131
2	D	26	50	20120529	7	1770	35	0.0687750935133094	-0.0025363001002346
2	D	26	50	20120529	7	1772	35.04	0.0688337833761479	-0.0051267150824334
2	D	26	50	20120529	7	1774	35.08	0.0693133431951486	-0.0091551024148532
2	D	26	50	20120529	7	1776	35.12	0.0696877562357869	-0.0125632863894942
2	D	26	50	20120529	7	1778	35.16	0.0695280208139169	-0.0153816018872694
2	D	26	50	20120529	7	1780	35.2	0.0700478857194452	-0.0190018471855883
2	D	26	50	20120529	7	1782	35.24	0.0692757251143895	-0.0220791758973122
2	D	26	50	20120529	7	1784	35.28	0.0691858518425007	-0.0247559286174938
2	D	26	50	20120529	7	1786	35.32	0.0690223333993513	-0.0290285859874745
2	D	26	50	20120529	7	1788	35.36	0.0689548329860192	-0.0328279131491967
2	D	26	50	20120529	7	1790	35.4	0.0696547414201733	-0.0363095513762674
2	D	26	50	20120529	7	1792	35.44	0.0692182231909434	-0.0378840872591389
2	D	26	50	20120529	7	1794	35.48	0.0676441186432084	-0.0405349740132648
2	D	26	50	20120529	7	1796	35.52	0.0645500880693129	-0.0443129182659239
2	D	26	50	20120529	7	1798	35.56	0.0627811826744288	-0.0450433666419574
2	D	26	50	20120529	7	1800	35.6	0.0601810591161244	-0.0462596822294798
2	D	26	50	20120529	7	1802	35.64	0.0576216861216196	-0.0459894967283884
2	D	26	50	20120529	7	1804	35.68	0.0547310336001291	-0.046359313574949
2	D	26	50	20120529	7	1806	35.72	0.0524953740900515	-0.0465404036216109
2	D	26	50	20120529	7	1808	35.76	0.0498073076613709	-0.0467296961069345
2	D	26	50	20120529	7	1810	35.8	0.0464310849132395	-0.0473853962251288
2	D	26	50	20120529	7	1812	35.84	0.0427583722917565	-0.0481098978331325
2	D	26	50	20120529	7	1814	35.88	0.0388299698581966	-0.0493189090076053
2	D	26	50	20120529	7	1816	35.92	0.0344184013610518	-0.0498927261605382
2	D	26	50	20120529	7	1818	35.96	0.0321612458048262	-0.0489398997728893
2	D	26	50	20120529	7	1820	36	0.0296359553571747	-0.0489425160679797
2	D	26	50	20120529	7	1822	36.04	0.0242549434630232	-0.049023762637138
2	D	26	50	20120529	7	1824	36.08	0.0209174701665008	-0.0485391823599909
2	D	26	50	20120529	7	1826	36.12	0.0174558996298802	-0.0481555062205191
2	D	26	50	20120529	7	1828	36.16	0.0145927535621777	-0.0469952147032701
2	D	26	50	20120529	7	1830	36.2	0.0115205160192784	-0.0458447519702795
2	D	26	50	20120529	7	1832	36.24	0.00880939790953109	-0.0438646408509229
2	D	26	50	20120529	7	1834	36.28	0.0081370807819789	-0.041531612737076
2	D	26	50	20120529	7	1836	36.32	0.0079745169329841	-0.0381413892746771
2	D	26	50	20120529	7	1838	36.36	0.0073526872296087	-0.0343899049577699
2	D	26	50	20120529	7	1840	36.4	0.0069439795100829	-0.0321601144339763
2	D	26	50	20120529	7	1842	36.44	0.006587102717618	-0.0302323292164274
2	D	26	50	20120529	7	1844	36.48	0.0057240788911798	-0.0278169231625723
2	D	26	50	20120529	7	1846	36.52	0.0042417002351004	-0.026725574556489
2	D	26	50	20120529	7	1848	36.56	0.000934349687456499	-0.025441963616601
2	D	26	50	20120529	7	1850	36.6	-0.0023057550052965	-0.0247176034299535
2	D	26	50	20120529	7	1852	36.64	-0.0050856180363108	-0.0239675611250133
2	D	26	50	20120529	7	1854	36.68	-0.0083933928480233	-0.0214750804320089
2	D	26	50	20120529	7	1856	36.72	-0.0103672418297258	-0.0197625781166329
2	D	26	50	20120529	7	1858	36.76	-0.0127213954657675	-0.0173529873089463
2	D	26	50	20120529	7	1860	36.8	-0.0143872754026327	-0.0145326848411159
2	D	26	50	20120529	7	1862	36.84	-0.0167669725640379	-0.0122241226218981
2	D	26	50	20120529	7	1864	36.88	-0.0158372332127947	-0.0086138121738549
2	D	26	50	20120529	7	1866	36.92	-0.0141620265374857	-0.007391012417149
2	D	26	50	20120529	7	1868	36.96	-0.0106278856319119	-0.0052934720746406
2	D	26	50	20120529	7	1870	37	-0.0082580172547652	-0.0038291246414814
2	D	26	50	20120529	7	1872	37.04	-0.0054658788500295	-0.0024709705047208
2	D	26	50	20120529	7	1874	37.08	-0.0025934838256291	-0.000152777491143201
2	D	26	50	20120529	7	1876	37.12	-0.0006958354990944	0.00297851761012085
2	D	26	50	20120529	7	1878	37.16	0.000165017509525599	0.00662419753935901
2	D	26	50	20120529	7	1880	37.2	0.000484700485299999	0.00973115402521458
2	D	26	50	20120529	7	1882	37.24	-0.000154524044892600	0.0125614196275919
2	D	26	50	20120529	7	1884	37.28	0.000151101648071798	0.0151106951372612
2	D	26	50	20120529	7	1886	37.32	0.00107531142428610	0.0182174607042859
2	D	26	50	20120529	7	1888	37.36	0.0022599062016044	0.0213365582135744
2	D	26	50	20120529	7	1890	37.4	0.0051446236930378	0.0238336397675613
2	D	26	50	20120529	7	1892	37.44	0.0076272992191503	0.0247202338671795
2	D	26	50	20120529	7	1894	37.48	0.0113522175342882	0.0245943900733318
2	D	26	50	20120529	7	1896	37.52	0.0136711671521217	0.0242029993988772
2	D	26	50	20120529	7	1898	37.56	0.0160761363098865	0.023178359246531
2	D	26	50	20120529	7	1900	37.6	0.0205286533607298	0.0235751522167938
2	D	26	50	20120529	7	1902	37.64	0.0232268738427883	0.024301591297378
2	D	26	50	20120529	7	1904	37.68	0.0274745915565965	0.0244148839458597
2	D	26	50	20120529	7	1906	37.72	0.0309165398800392	0.0239321775016827
2	D	26	50	20120529	7	1908	37.76	0.0350586370539415	0.0229096940250192
2	D	26	50	20120529	7	1910	37.8	0.0381610397721263	0.0217171867228193
2	D	26	50	20120529	7	1912	37.84	0.041460576789838	0.0202260045873141
2	D	26	50	20120529	7	1914	37.88	0.044342645035005	0.0173568056855647
2	D	26	50	20120529	7	1916	37.92	0.0460915322369137	0.0142990638316797
2	D	26	50	20120529	7	1918	37.96	0.0470729964492006	0.0111910466856523
2	D	26	50	20120529	7	1920	38	0.0482050744058803	0.00789875751244776
2	D	26	50	20120529	7	1922	38.04	0.0495335866263736	0.00582962164933968
2	D	26	50	20120529	7	1924	38.08	0.0518533211327342	0.00310330074379683
2	D	26	50	20120529	7	1926	38.12	0.0539464279157245	0.000560615469328131
2	D	26	50	20120529	7	1928	38.16	0.0557585304638712	-0.0020684782538016
2	D	26	50	20120529	7	1930	38.2	0.0588091305392662	-0.0042257196218455
2	D	26	50	20120529	7	1932	38.24	0.0619249258598866	-0.007047782785561
2	D	26	50	20120529	7	1934	38.28	0.0649869103544587	-0.0092916447343003
2	D	26	50	20120529	7	1936	38.32	0.0684839776514949	-0.0101284348991564
2	D	26	50	20120529	7	1938	38.36	0.0705927822050276	-0.0097832960792593
2	D	26	50	20120529	7	1940	38.4	0.0741219521499296	-0.0094177218733858
2	D	26	50	20120529	7	1942	38.44	0.0770652841266186	-0.0087258178879948
2	D	26	50	20120529	7	1944	38.48	0.0799547345665812	-0.0076099326766043
2	D	26	50	20120529	7	1946	38.52	0.0829151078166968	-0.0055160480761547
2	D	26	50	20120529	7	1948	38.56	0.0846980775654587	-0.0042529432329212
2	D	26	50	20120529	7	1950	38.6	0.0870067812060328	-0.0020775999312789
2	D	26	50	20120529	7	1952	38.64	0.089592670704832	0.000286399459584001
2	D	26	50	20120529	7	1954	38.68	0.0911415881090211	0.00294547451023599
2	D	26	50	20120529	7	1956	38.72	0.0931236791273651	0.00495698117067737
2	D	26	50	20120529	7	1958	38.76	0.0947461356367976	0.00667730125862611
2	D	26	50	20120529	7	1960	38.8	0.0957765316383427	0.00812545594649615
2	D	26	50	20120529	7	1962	38.84	0.097792846624896	0.0104950414809304
2	D	26	50	20120529	7	1964	38.88	0.0993163788956407	0.0115364683482619
2	D	26	50	20120529	7	1966	38.92	0.101185332828995	0.0136193927936032
2	D	26	50	20120529	7	1968	38.96	0.102347462823875	0.0155963926431226
2	D	26	50	20120529	7	1970	39	0.103845539250497	0.0175178846103190
2	D	26	50	20120529	7	1972	39.04	0.104069974942845	0.0194641253148568
2	D	26	50	20120529	7	1974	39.08	0.104127886988225	0.0207825259083791
2	D	26	50	20120529	7	1976	39.12	0.104907613635839	0.0224471259819704
2	D	26	50	20120529	7	1978	39.16	0.10542549864238	0.0231041696030489
2	D	26	50	20120529	7	1980	39.2	0.106510341866076	0.0245210701711905
2	D	26	50	20120529	7	1982	39.24	0.107060258809805	0.0246696333059178
2	D	26	50	20120529	7	1984	39.28	0.108001771488955	0.0245220601206842
2	D	26	50	20120529	7	1986	39.32	0.107826833271290	0.0228378731892541
2	D	26	50	20120529	7	1988	39.36	0.107411125194630	0.0220202456181681
2	D	26	50	20120529	7	1990	39.4	0.106284067696097	0.0211463323472996
2	D	26	50	20120529	7	1992	39.44	0.105481996474197	0.0202718533910062
2	D	26	50	20120529	7	1994	39.48	0.104616285641990	0.0193939803221631
2	D	26	50	20120529	7	1996	39.52	0.103508107894515	0.018004798339844
2	D	26	50	20120529	7	1998	39.56	0.101368614906678	0.0155383391763872
2	D	26	50	20120529	7	2000	39.6	0.099901721889107	0.0137815323785292
2	D	26	50	20120529	7	2002	39.64	0.0978764973571105	0.0112630301559771
2	D	26	50	20120529	7	2004	39.68	0.0959815926048868	0.00761619764268562
2	D	26	50	20120529	7	2006	39.72	0.0933544787807444	0.0049794671663191
2	D	26	50	20120529	7	2008	39.76	0.091223753916995	0.00171185601977795
2	D	26	50	20120529	7	2010	39.8	0.0887266063192347	-0.0008025449834433
2	D	26	50	20120529	7	2012	39.84	0.0865020483856218	-0.0039092893372645
2	D	26	50	20120529	7	2014	39.88	0.0844787330419346	-0.0061718896157052
2	D	26	50	20120529	7	2016	39.92	0.0825614837154254	-0.0086700978736373
2	D	26	50	20120529	7	2018	39.96	0.0795702806096501	-0.0112224705110083
2	D	26	50	20120529	7	2020	40	0.0771478034879831	-0.0143251843561767
2	D	26	50	20120529	7	2022	40.04	0.0754638286885873	-0.0173611473212012
2	D	26	50	20120529	7	2024	40.08	0.0750013101430132	-0.0209970196793843
2	D	26	50	20120529	7	2026	40.12	0.0755006689518872	-0.0225658067841247
2	D	26	50	20120529	7	2028	40.16	0.0762490000584169	-0.0249102193171487
2	D	26	50	20120529	7	2030	40.2	0.0785987158922998	-0.0291258485252267
2	D	26	50	20120529	7	2032	40.24	0.0801576035021036	-0.0319282541204252
2	D	26	50	20120529	7	2034	40.28	0.0826979553241944	-0.0347227401196745
2	D	26	50	20120529	7	2036	40.32	0.0844510851667902	-0.0376085136043749
2	D	26	50	20120529	7	2038	40.36	0.0863722942912741	-0.0408882162768743
2	D	26	50	20120529	7	2040	40.4	0.0874451166996903	-0.0431983341310108
2	D	26	50	20120529	7	2042	40.44	0.0863475314117969	-0.0450164612289333
2	D	26	50	20120529	7	2044	40.48	0.0836792356887183	-0.0456331573370773
2	D	26	50	20120529	7	2046	40.52	0.0811452407565903	-0.045757049516209
2	D	26	50	20120529	7	2048	40.56	0.0780436582822718	-0.0458815710203759
2	D	26	50	20120529	7	2050	40.6	0.0762527477243572	-0.0450141843450978
2	D	26	50	20120529	7	2052	40.64	0.0740204257582869	-0.0426295232940887
2	D	26	50	20120529	7	2054	40.68	0.0702065957657718	-0.0412018535603803
2	D	26	50	20120529	7	2056	40.72	0.0671145380905066	-0.0397411335142979
2	D	26	50	20120529	7	2058	40.76	0.0644746822021672	-0.0384090291913562
2	D	26	50	20120529	7	2060	40.8	0.0611868053752772	-0.0388448615270083
2	D	26	50	20120529	7	2062	40.84	0.0581134718168671	-0.0397913593089656
2	D	26	50	20120529	7	2064	40.88	0.0555925725023267	-0.0411568461430471
2	D	26	50	20120529	7	2066	40.92	0.0522171982823328	-0.0438570748083642
2	D	26	50	20120529	7	2068	40.96	0.0498174192883419	-0.04595110083017
2	D	26	50	20120529	7	2070	41	0.0457357161046206	-0.0490465314754922
2	D	26	50	20120529	7	2072	41.04	0.0438632973480386	-0.0500538757959706
2	D	26	50	20120529	7	2074	41.08	0.0428394774395586	-0.0533306793306672
2	D	26	50	20120529	7	2076	41.12	0.0432206079946182	-0.0546905870922451
2	D	26	50	20120529	7	2078	41.16	0.0440290431775488	-0.0561542274186232
2	D	26	50	20120529	7	2080	41.2	0.0462765113708721	-0.0571137713206933
2	D	26	50	20120529	7	2082	41.24	0.0498528453380793	-0.0597663409889584
2	D	26	50	20120529	7	2084	41.28	0.0517824690332593	-0.0621413005349297
2	D	26	50	20120529	7	2086	41.32	0.0544575246971661	-0.0655059267318496
2	D	26	50	20120529	7	2088	41.36	0.0560263118019066	-0.0685804270164487
2	D	26	50	20120529	7	2090	41.4	0.0571257921359735	-0.0723530538261133
2	D	26	50	20120529	7	2092	41.44	0.0579910079934334	-0.0754599396012908
2	D	26	50	20120529	7	2094	41.48	0.0587179137644931	-0.0791948776195181
2	D	26	50	20120529	7	2096	41.52	0.0581180750820126	-0.0831250478200311
2	D	26	50	20120529	7	2098	41.56	0.058113549598613	-0.0882290859879918
2	D	26	50	20120529	7	2100	41.6	0.0570127964723399	-0.0927225374503983
2	D	26	50	20120529	7	2102	41.64	0.0564594854160614	-0.0956093008845923
2	D	26	50	20120529	7	2104	41.68	0.0562801631363525	-0.0984841142141843
2	D	26	50	20120529	7	2106	41.72	0.0563244280208548	-0.101322016569798
2	D	26	50	20120529	7	2108	41.76	0.0549772481813382	-0.106460702970037
2	D	26	50	20120529	7	2110	41.8	0.0541912282833712	-0.109793721493838
2	D	26	50	20120529	7	2112	41.84	0.0536650701274903	-0.113544286571929
2	D	26	50	20120529	7	2114	41.88	0.0523248199344293	-0.115597300400426
2	D	26	50	20120529	7	2116	41.92	0.050556487296038	-0.117153501004462
2	D	26	50	20120529	7	2118	41.96	0.0479238580390024	-0.116749813743082
2	D	26	50	20120529	7	2120	42	0.0447345236131386	-0.117014554521958
2	D	26	50	20120529	7	2122	42.04	0.0422071825558216	-0.116038888585277
2	D	26	50	20120529	7	2124	42.08	0.039332015672839	-0.114150984190187
2	D	26	50	20120529	7	2126	42.12	0.0364017651716019	-0.113198511355929
2	D	26	50	20120529	7	2128	42.16	0.0345872584603992	-0.111897222746511
2	D	26	50	20120529	7	2130	42.2	0.0324256330303119	-0.110063836284251
2	D	26	50	20120529	7	2132	42.24	0.030265421813787	-0.107626722052213
2	D	26	50	20120529	7	2134	42.28	0.0270581975863592	-0.105245964230636
2	D	26	50	20120529	7	2136	42.32	0.024028386450331	-0.102668277170499
2	D	26	50	20120529	7	2138	42.36	0.0209434209853704	-0.100222253393018
2	D	26	50	20120529	7	2140	42.4	0.0184982457360273	-0.0983108023421153
2	D	26	50	20120529	7	2142	42.44	0.0145274168955961	-0.0956208267251253
2	D	26	50	20120529	7	2144	42.48	0.0115835192334822	-0.0939860665577003
2	D	26	50	20120529	7	2146	42.52	0.00986574472994567	-0.0925024858200923
2	D	26	50	20120529	7	2148	42.56	0.0064496411593553	-0.0915161425710153
2	D	26	50	20120529	7	2150	42.6	0.0029999500166587	-0.0898268644707613
2	D	26	50	20120529	7	2152	42.64	-0.000215830202821499	-0.0894059945145987
2	D	26	50	20120529	7	2154	42.68	-0.0040038012296379	-0.0888106106048396
2	D	26	50	20120529	7	2156	42.72	-0.0067701443789959	-0.088619550352563
2	D	26	50	20120529	7	2158	42.76	-0.0098028546528269	-0.087879421684695
2	D	26	50	20120529	7	2160	42.8	-0.0134884366177274	-0.0868080134898412
2	D	26	50	20120529	7	2162	42.84	-0.0164109796550495	-0.0836432156692845
2	D	26	50	20120529	7	2164	42.88	-0.019492268164748	-0.0818672462776564
2	D	26	50	20120529	7	2166	42.92	-0.0219232305677892	-0.0802354559587122
2	D	26	50	20120529	7	2168	42.96	-0.0245899423716781	-0.0777656026827057
2	D	26	50	20120529	7	2170	43	-0.0257220910390358	-0.0751014364632292
2	D	26	50	20120529	7	2172	43.04	-0.0261109997686884	-0.0722298758248306
2	D	26	50	20120529	7	2174	43.08	-0.0259025446895946	-0.0688629161755328
2	D	26	50	20120529	7	2176	43.12	-0.0248849473207891	-0.0655333624749597
2	D	26	50	20120529	7	2178	43.16	-0.0223638288031466	-0.0633147442383087
2	D	26	50	20120529	7	2180	43.2	-0.0193735449361868	-0.0623904849646198
2	D	26	50	20120529	7	2182	43.24	-0.0173968279293798	-0.0615708774945465
2	D	26	50	20120529	7	2184	43.28	-0.0125374487077096	-0.0595911199285804
2	D	26	50	20120529	7	2186	43.32	-0.0092700496932028	-0.0580090392163536
2	D	26	50	20120529	7	2188	43.36	-0.0061138785753766	-0.0558529999298377
2	D	26	50	20120529	7	2190	43.4	-0.0033601219267238	-0.0530859496736985
2	D	26	50	20120529	7	2192	43.44	-0.0016268617846793	-0.0503454866325319
2	D	26	50	20120529	7	2194	43.48	-0.000523775206028299	-0.0466419441553892
2	D	26	50	20120529	7	2196	43.52	-0.000248003561365499	-0.0441112089855226
2	D	26	50	20120529	7	2198	43.56	-0.001050428336656	-0.0407755034559532
2	D	26	50	20120529	7	2200	43.6	-0.0026015377718668	-0.0377854317210277
2	D	26	50	20120529	7	2202	43.64	-0.0044327322031056	-0.0344557365990984
2	D	26	50	20120529	7	2204	43.68	-0.0054861798857173	-0.031226097086707
2	D	26	50	20120529	7	2206	43.72	-0.0069798086106855	-0.0281370940420257
2	D	26	50	20120529	7	2208	43.76	-0.0081156342333054	-0.0253192028083192
2	D	26	50	20120529	7	2210	43.8	-0.0102175586378571	-0.0237864993626227
2	D	26	50	20120529	7	2212	43.84	-0.0143344333128746	-0.0194067223863601
2	D	26	50	20120529	7	2214	43.88	-0.0159517491560079	-0.0172425301586571
2	D	26	50	20120529	7	2216	43.92	-0.0169639159447339	-0.014060535501182
2	D	26	50	20120529	7	2218	43.96	-0.0185732414812398	-0.0102935443325635
2	D	26	50	20120529	7	2220	44	-0.0196142440845027	-0.0072583591849984
2	D	26	50	20120529	7	2222	44.04	-0.0204916928892771	-0.004397051594927
2	D	26	50	20120529	7	2224	44.08	-0.0207601106234155	-0.0015096517646298
2	D	26	50	20120529	7	2226	44.12	-0.021625114348841	0.00250777541268152
2	D	26	50	20120529	7	2228	44.16	-0.0216038304347273	0.00472363593288581
2	D	26	50	20120529	7	2230	44.2	-0.0201341797007091	0.00671583857820079
2	D	26	50	20120529	7	2232	44.24	-0.02022886129871	0.00921892587292305
2	D	26	50	20120529	7	2234	44.28	-0.0189337952289669	0.0113867031320067
2	D	26	50	20120529	7	2236	44.32	-0.0174107579329692	0.0150255453386707
2	D	26	50	20120529	7	2238	44.36	-0.01556266364966	0.0187959801173136
2	D	26	50	20120529	7	2240	44.4	-0.0142603850907487	0.0213245232561586
2	D	26	50	20120529	7	2242	44.44	-0.0127683897824451	0.0249005036699752
2	D	26	50	20120529	7	2244	44.48	-0.0113042756945237	0.0275140905413935
2	D	26	50	20120529	7	2246	44.52	-0.0100970464291395	0.0300738736578313
2	D	26	50	20120529	7	2248	44.56	-0.0083322776089254	0.0320691592887123
2	D	26	50	20120529	7	2250	44.6	-0.0060258600445749	0.0340668540323967
2	D	26	50	20120529	7	2252	44.64	-0.0041054195451622	0.0359179980672531
2	D	26	50	20120529	7	2254	44.68	-0.0020269498725424	0.0378393486130932
2	D	26	50	20120529	7	2256	44.72	0.000862345003928299	0.0397006516510749
2	D	26	50	20120529	7	2258	44.76	0.0039469781287018	0.0423167558226342
2	D	26	50	20120529	7	2260	44.8	0.0054188916044197	0.0434615617013753
2	D	26	50	20120529	7	2262	44.84	0.00930126138652446	0.0449334044664151
2	D	26	50	20120529	7	2264	44.88	0.0128913839359648	0.0453906197111303
2	D	26	50	20120529	7	2266	44.92	0.0164118564674583	0.0451105347151023
2	D	26	50	20120529	7	2268	44.96	0.0199459054491505	0.0447438998490571
2	D	26	50	20120529	7	2270	45	0.0216862366590068	0.0439557586307465
2	D	26	50	20120529	7	2272	45.04	0.0235971220244854	0.0416621870752899
2	D	26	50	20120529	7	2274	45.08	0.0260728442867757	0.0385992833419022
2	D	26	50	20120529	7	2276	45.12	0.0289171813140986	0.0354892155862094
2	D	26	50	20120529	7	2278	45.16	0.0314012191521357	0.0323086775687036
2	D	26	50	20120529	7	2280	45.2	0.0331822514283171	0.0302592275583837
2	D	26	50	20120529	7	2282	45.24	0.0366473841779825	0.0283831051674007
2	D	26	50	20120529	7	2284	45.28	0.0392557754196915	0.0281306522992491
2	D	26	50	20120529	7	2286	45.32	0.0411815029565071	0.0290887890588247
2	D	26	50	20120529	7	2288	45.36	0.0434552825931584	0.0302154859328995
2	D	26	50	20120529	7	2290	45.4	0.0459255247778945	0.0325097292397983
2	D	26	50	20120529	7	2292	45.44	0.0477626942614344	0.0352824717055261
2	D	26	50	20120529	7	2294	45.48	0.0496023739740474	0.0376291469802499
2	D	26	50	20120529	7	2296	45.52	0.052456044810882	0.0400144302852265
2	D	26	50	20120529	7	2298	45.56	0.0552029000973505	0.0409306709680168
2	D	26	50	20120529	7	2300	45.6	0.0580503908209174	0.0417136078804177
2	D	26	50	20120529	7	2302	45.64	0.0610676578826473	0.0409066151953208
2	D	26	50	20120529	7	2304	45.68	0.0639343819106626	0.0404877534224171
2	D	26	50	20120529	7	2306	45.72	0.0656615609343888	0.0399298461720609
2	D	26	50	20120529	7	2308	45.76	0.0682262372297524	0.0383295221048795
2	D	26	50	20120529	7	2310	45.8	0.0712323602886108	0.0365744123632964
2	D	26	50	20120529	7	2312	45.84	0.0725351338222689	0.0354597292334339
2	D	26	50	20120529	7	2314	45.88	0.0731572463683568	0.0336252114003236
2	D	26	50	20120529	7	2316	45.92	0.0723183348831571	0.0301412962894174
2	D	26	50	20120529	7	2318	45.96	0.0712875853282215	0.0277059498243329
2	D	26	50	20120529	7	2320	46	0.0691133733974291	0.0249789218120088
2	D	26	50	20120529	7	2322	46.04	0.0668303377330121	0.021233589324098
2	D	26	50	20120529	7	2324	46.08	0.0670008918886343	0.0163074592222838
2	D	26	50	20120529	7	2326	46.12	0.0693104440573458	0.0120147553750565
2	D	26	50	20120529	7	2328	46.16	0.070566194990055	0.0100313915645064
2	D	26	50	20120529	7	2330	46.2	0.0731523673315666	0.0091346387446056
2	D	26	50	20120529	7	2332	46.24	0.0763400047011556	0.00846062456077858
2	D	26	50	20120529	7	2334	46.28	0.0794872662735388	0.00782076363448288
2	D	26	50	20120529	7	2336	46.32	0.0844206795751992	0.00719320636617981
2	D	26	50	20120529	7	2338	46.36	0.0869756685076606	0.00693772868613711
2	D	26	50	20120529	7	2340	46.4	0.0911049599777557	0.00622828845257266
2	D	26	50	20120529	7	2342	46.44	0.0964492023192855	0.0054407836303652
2	D	26	50	20120529	7	2344	46.48	0.0992566990833085	0.00504126829899479
2	D	26	50	20120529	7	2346	46.52	0.102340816020132	0.00405018743448373
2	D	26	50	20120529	7	2348	46.56	0.10323954873902	0.00238678944242049
2	D	26	50	20120529	7	2350	46.6	0.102838548483409	-0.000133692679118899
2	D	26	50	20120529	7	2352	46.64	0.101417970960005	-0.0032298304312224
2	D	26	50	20120529	7	2354	46.68	0.100484165744770	-0.0053104214241857
2	D	26	50	20120529	7	2356	46.72	0.0980825482731483	-0.0068363578579862
2	D	26	50	20120529	7	2358	46.76	0.0957033460864899	-0.0088656836093135
2	D	26	50	20120529	7	2360	46.8	0.093405461179668	-0.0119046164228189
2	D	26	50	20120529	7	2362	46.84	0.0906484518398216	-0.0144550091612026
2	D	26	50	20120529	7	2364	46.88	0.0891358797241855	-0.0164428984551523
2	D	26	50	20120529	7	2366	46.92	0.0884607341695086	-0.0191200047287246
2	D	26	50	20120529	7	2368	46.96	0.0899132022087438	-0.0228814592512464
2	D	26	50	20120529	7	2370	47	0.0921765095939658	-0.0245578680080835
2	D	26	50	20120529	7	2372	47.04	0.0948904561308378	-0.0272596523083192
2	D	26	50	20120529	7	2374	47.08	0.0965062658365272	-0.0294581180017063
2	D	26	50	20120529	7	2376	47.12	0.0991065096029845	-0.0322198649569866
2	D	26	50	20120529	7	2378	47.16	0.100783413334568	-0.0346897182329931
2	D	26	50	20120529	7	2380	47.2	0.101382262067555	-0.0372077961914765
2	D	26	50	20120529	7	2382	47.24	0.101379575061787	-0.0392609514413297
2	D	26	50	20120529	7	2384	47.28	0.0996098989205112	-0.0416992677548953
2	D	26	50	20120529	7	2386	47.32	0.098108004117271	-0.0444056482492087
2	D	26	50	20120529	7	2388	47.36	0.096737984728722	-0.0464754205084198
2	D	26	50	20120529	7	2390	47.4	0.0951285389840633	-0.0466794208147922
2	D	26	50	20120529	7	2392	47.44	0.0935517615726955	-0.0469756278454312
2	D	26	50	20120529	7	2394	47.48	0.0901399713534704	-0.0465802137333917
2	D	26	50	20120529	7	2396	47.52	0.0876970305615558	-0.0454184655761734
2	D	26	50	20120529	7	2398	47.56	0.0841747973341772	-0.0450637737436624
2	D	26	50	20120529	7	2400	47.6	0.0820394267788754	-0.0448089819571975
2	D	26	50	20120529	7	2402	47.64	0.0781499505736197	-0.044685910021932
2	D	26	50	20120529	7	2404	47.68	0.0742783797262773	-0.0447303361267804
2	D	26	50	20120529	7	2406	47.72	0.0703895102186399	-0.0445994450047285
2	D	26	50	20120529	7	2408	47.76	0.0674021962001611	-0.0457167444296814
2	D	26	50	20120529	7	2410	47.8	0.0638581699417863	-0.0482449410862035
2	D	26	50	20120529	7	2412	47.84	0.0621668978004087	-0.0503043330178669
2	D	26	50	20120529	7	2414	47.88	0.0594160402895586	-0.0546876172437642
2	D	26	50	20120529	7	2416	47.92	0.0588618807051427	-0.0562774054199059
2	D	26	50	20120529	7	2418	47.96	0.0575278530517562	-0.0600643864972285
2	D	26	50	20120529	7	2420	48	0.0568650111550719	-0.0653838093907387
2	D	26	50	20120529	7	2422	48.04	0.0566950226848747	-0.0683573348269844
2	D	26	50	20120529	7	2424	48.08	0.0564679706974357	-0.0734122290736527
2	D	26	50	20120529	7	2426	48.12	0.0562447370866151	-0.0765889062881332
2	D	26	50	20120529	7	2428	48.16	0.0557392264487448	-0.0804050908755189
2	D	26	50	20120529	7	2430	48.2	0.0548873749094494	-0.0854787941625667
2	D	26	50	20120529	7	2432	48.24	0.0540414630671159	-0.0898130051778493
2	D	26	50	20120529	7	2434	48.28	0.0526367247356107	-0.0938337557570323
2	D	26	50	20120529	7	2436	48.32	0.0509514771440088	-0.0975604206259203
2	D	26	50	20120529	7	2438	48.36	0.0487991855234332	-0.102991000705432
2	D	26	50	20120529	7	2440	48.4	0.0466890374670163	-0.107245096522407
2	D	26	50	20120529	7	2442	48.44	0.0452462567906833	-0.108844854904163
2	D	26	50	20120529	7	2444	48.48	0.0437952736756885	-0.110564538596009
2	D	26	50	20120529	7	2446	48.52	0.0410812564281383	-0.112797723232352
2	D	26	50	20120529	7	2448	48.56	0.0383456017130838	-0.112292000462448
2	D	26	50	20120529	7	2450	48.6	0.0351584593182416	-0.112430239838170
2	D	26	50	20120529	7	2452	48.64	0.0323901362698963	-0.110126627366420
2	D	26	50	20120529	7	2454	48.68	0.0307881151464401	-0.109450774704962
2	D	26	50	20120529	7	2456	48.72	0.0280993416109782	-0.108415641087983
2	D	26	50	20120529	7	2458	48.76	0.0249361701360183	-0.106428671032849
2	D	26	50	20120529	7	2460	48.8	0.0221112078344999	-0.105335978923881
2	D	26	50	20120529	7	2462	48.84	0.0191122265541316	-0.103573161718383
2	D	26	50	20120529	7	2464	48.88	0.0155297407579280	-0.103603567309974
2	D	26	50	20120529	7	2466	48.92	0.0116154804599918	-0.102122885710170
2	D	26	50	20120529	7	2468	48.96	0.00902223705066824	-0.101455376908730
2	D	26	50	20120529	7	2470	49	0.0056523075528894	-0.101979201612233
2	D	26	50	20120529	7	2472	49.04	0.000859749922041301	-0.103019709240749
2	D	26	50	20120529	7	2474	49.08	-0.0030745922084806	-0.104135665162817
2	D	26	50	20120529	7	2476	49.12	-0.0074183491653096	-0.104045155494825
2	D	26	50	20120529	7	2478	49.16	-0.0109480847956366	-0.103485126924126
2	D	26	50	20120529	7	2480	49.2	-0.0146036854330148	-0.103271722097564
2	D	26	50	20120529	7	2482	49.24	-0.0187256937032637	-0.102283611081533
2	D	26	50	20120529	7	2484	49.28	-0.0231444746895765	-0.102264448487763
2	D	26	50	20120529	7	2486	49.32	-0.0275759128872726	-0.102208587052050
2	D	26	50	20120529	7	2488	49.36	-0.0310456151518769	-0.101776615519423
2	D	26	50	20120529	7	2490	49.4	-0.0354659517731084	-0.102707663018211
2	D	26	50	20120529	7	2492	49.44	-0.0406416198580033	-0.103201577104870
2	D	26	50	20120529	7	2494	49.48	-0.0425378681131113	-0.102313663119734
2	D	26	50	20120529	7	2496	49.52	-0.0460255308899577	-0.101334815202537
2	D	26	50	20120529	7	2498	49.56	-0.04903639156425	-0.100791757194586
2	D	26	50	20120529	7	2500	49.6	-0.0525019218988452	-0.100194251964483
2	D	26	50	20120529	7	2502	49.64	-0.0557736342647173	-0.0997325819470473
2	D	26	50	20120529	7	2504	49.68	-0.0588444575940542	-0.0994251319185873
2	D	26	50	20120529	7	2506	49.72	-0.0620040228244301	-0.0980913163972353
2	D	26	50	20120529	7	2508	49.76	-0.0653185151505639	-0.0968189484551683
2	D	26	50	20120529	7	2510	49.8	-0.0681792570552103	-0.0956114222049353
2	D	26	50	20120529	7	2512	49.84	-0.0704233311359839	-0.0943742681805713
2	D	26	50	20120529	7	2514	49.88	-0.0720008297962686	-0.0931927493177513
2	D	26	50	20120529	7	2516	49.92	-0.0741363629861301	-0.0912354070367493
2	D	26	50	20120529	7	2518	49.96	-0.0761311041447896	-0.0880286848551357
2	D	26	50	20120529	7	2520	50	-0.0770099530209907	-0.085790776745494
2	D	26	50	20120529	7	2522	50.04	-0.077759238721675	-0.0836131353468129
2	D	26	50	20120529	7	2524	50.08	-0.0781900930255876	-0.0808389291700481
2	D	26	50	20120529	7	2526	50.12	-0.078771370155062	-0.077306188335901
2	D	26	50	20120529	7	2528	50.16	-0.0789242254279511	-0.0739077129373657
2	D	26	50	20120529	7	2530	50.2	-0.0783956065404716	-0.0713109198520006
2	D	26	50	20120529	7	2532	50.24	-0.077700379153209	-0.0683277777635308
2	D	26	50	20120529	7	2534	50.28	-0.0763947064817481	-0.0659989215796929
2	D	26	50	20120529	7	2536	50.32	-0.0752608607581155	-0.0627331489107828
2	D	26	50	20120529	7	2538	50.36	-0.073848839226764	-0.0600368800434404
2	D	26	50	20120529	7	2540	50.4	-0.0723781278325741	-0.0579352879790759
2	D	26	50	20120529	7	2542	50.44	-0.0701768337120623	-0.0550708691191673
2	D	26	50	20120529	7	2544	50.48	-0.0680623723042802	-0.0527970258429057
2	D	26	50	20120529	7	2546	50.52	-0.0663402844493785	-0.0516284611763168
2	D	26	50	20120529	7	2548	50.56	-0.063798376992369	-0.0494978070232455
2	D	26	50	20120529	7	2550	50.6	-0.0612385797337956	-0.0459571112378101
2	D	26	50	20120529	7	2552	50.64	-0.0596298410959181	-0.0443036834513616
2	D	26	50	20120529	7	2554	50.68	-0.0575835447818424	-0.0435898591557538
2	D	26	50	20120529	7	2556	50.72	-0.054262759205356	-0.042011384688111
2	D	26	50	20120529	7	2558	50.76	-0.0510252000970153	-0.0419849388944947
2	D	26	50	20120529	7	2560	50.8	-0.0468594502012822	-0.0428627836790665
2	D	26	50	20120529	7	2562	50.84	-0.0436460175763156	-0.0441938980525146
2	D	26	50	20120529	7	2564	50.88	-0.0412794938142438	-0.0465881404004088
2	D	26	50	20120529	7	2566	50.92	-0.038444799602096	-0.0480352082651561
2	D	26	50	20120529	7	2568	50.96	-0.0352212574714787	-0.0517135614774326
2	D	26	50	20120529	7	2570	51	-0.0328091394641561	-0.0550896074488687
2	D	26	50	20120529	7	2572	51.04	-0.0311891578284577	-0.0563963407805014
2	D	26	50	20120529	7	2574	51.08	-0.0284369568147235	-0.0598166162811008
2	D	26	50	20120529	7	2576	51.12	-0.0255119389036672	-0.0620707312781673
2	D	26	50	20120529	7	2578	51.16	-0.0233844667311112	-0.0664270040250232
2	D	26	50	20120529	7	2580	51.2	-0.0211067343675531	-0.0698486937391849
2	D	26	50	20120529	7	2582	51.24	-0.0189927679345178	-0.0721241633610432
2	D	26	50	20120529	7	2584	51.28	-0.0161934736091565	-0.0747367814961713
2	D	26	50	20120529	7	2586	51.32	-0.0138914167723256	-0.0786903569311415
2	D	26	50	20120529	7	2588	51.36	-0.0132847898647457	-0.0820514475941555
2	D	26	50	20120529	7	2590	51.4	-0.0136003009105111	-0.084344312042831
2	D	26	50	20120529	7	2592	51.44	-0.0149526426295304	-0.0875536575906024
2	D	26	50	20120529	7	2594	51.48	-0.0169754629984707	-0.0898027521295223
2	D	26	50	20120529	7	2596	51.52	-0.018539371066421	-0.0925899549289253
2	D	26	50	20120529	7	2598	51.56	-0.0203550091484737	-0.0954556465810403
2	D	26	50	20120529	7	2600	51.6	-0.0227057149318503	-0.0988607899965223
2	D	26	50	20120529	7	2602	51.64	-0.0260991203747645	-0.102992414918995
2	D	26	50	20120529	7	2604	51.68	-0.0279672964906594	-0.105395163761467
2	D	26	50	20120529	7	2606	51.72	-0.0306236845355429	-0.108906161062092
2	D	26	50	20120529	7	2608	51.76	-0.0323623186891244	-0.111797662111720
2	D	26	50	20120529	7	2610	51.8	-0.0342159991160049	-0.114193693439771
2	D	26	50	20120529	7	2612	51.84	-0.0378385071560236	-0.115522347081620
2	D	26	50	20120529	7	2614	51.88	-0.0406486909258152	-0.116154359122645
2	D	26	50	20120529	7	2616	51.92	-0.0437644155357574	-0.117197836599642
2	D	26	50	20120529	7	2618	51.96	-0.0441318989299401	-0.117603928024077
2	D	26	50	20120529	7	2620	52	-0.04559546854564	-0.120098742169460
2	D	26	50	20120529	7	2622	52.04	-0.044674744805857	-0.120292560138183
2	D	26	50	20120529	7	2624	52.08	-0.0442243177862412	-0.120858952669913
2	D	26	50	20120529	7	2626	52.12	-0.0425943659449281	-0.121340563098580
2	D	26	50	20120529	7	2628	52.16	-0.0396528724458701	-0.122551059197293
2	D	26	50	20120529	7	2630	52.2	-0.0363142677784979	-0.122475752325096
2	D	26	50	20120529	7	2632	52.24	-0.0322368779461419	-0.123710572897083
2	D	26	50	20120529	7	2634	52.28	-0.0289007481525037	-0.123651175927463
2	D	26	50	20120529	7	2636	52.32	-0.0259217072833648	-0.123847044505852
2	D	26	50	20120529	7	2638	52.36	-0.0223207660001723	-0.124223578866833
2	D	26	50	20120529	7	2640	52.4	-0.0186853179060579	-0.124299451424455
2	D	26	50	20120529	7	2642	52.44	-0.0154026453850775	-0.124492067311650
2	D	26	50	20120529	7	2644	52.48	-0.0123261652014911	-0.124636882780437
2	D	26	50	20120529	7	2646	52.52	-0.00879282332658	-0.123861115930797
2	D	26	50	20120529	7	2648	52.56	-0.0057149996401093	-0.123484015884390
2	D	26	50	20120529	7	2650	52.6	-0.0031989722912913	-0.123639720797608
2	D	26	50	20120529	7	2652	52.64	0.000549825019847301	-0.124256035068090
2	D	26	50	20120529	7	2654	52.68	0.0051122901040972	-0.125509240416387
2	D	26	50	20120529	7	2656	52.72	0.00912886875327118	-0.125133271740830
2	D	26	50	20120529	7	2658	52.76	0.0126096725943401	-0.126313150115918
2	D	26	50	20120529	7	2660	52.8	0.0152649292683737	-0.127087219909283
2	D	26	50	20120529	7	2662	52.84	0.0178724562346772	-0.127350122210528
2	D	26	50	20120529	7	2664	52.88	0.0212030705954221	-0.127517706517669
2	D	26	50	20120529	7	2666	52.92	0.0246946931702431	-0.127688048541257
2	D	26	50	20120529	7	2668	52.96	0.0273888407172420	-0.126649945075797
2	D	26	50	20120529	7	2670	53	0.0294580472910282	-0.124945605601103
2	D	26	50	20120529	7	2672	53.04	0.0305961356553479	-0.123144251076030
2	D	26	50	20120529	7	2674	53.08	0.0319211123419353	-0.119583402747331
2	D	26	50	20120529	7	2676	53.12	0.0327761458617461	-0.117768118218669
2	D	26	50	20120529	7	2678	53.16	0.0343040621945339	-0.114870536050723
2	D	26	50	20120529	7	2680	53.2	0.0364236854818187	-0.110902959901485
2	D	26	50	20120529	7	2682	53.24	0.0372836687490978	-0.107950789090031
2	D	26	50	20120529	7	2684	53.28	0.0383364093249284	-0.105014457470476
2	D	26	50	20120529	7	2686	53.32	0.0401754526414383	-0.102800788981293
2	D	26	50	20120529	7	2688	53.36	0.041506015471597	-0.0997132072212423
2	D	26	50	20120529	7	2690	53.4	0.0435423415800581	-0.0968738906520663
2	D	26	50	20120529	7	2692	53.44	0.044125704674537	-0.0934645045958973
2	D	26	50	20120529	7	2694	53.48	0.0450508831870414	-0.0900545528543033
2	D	26	50	20120529	7	2696	53.52	0.0466217916121255	-0.0865253829094009
2	D	26	50	20120529	7	2698	53.56	0.0478995335657296	-0.0831874146381317
2	D	26	50	20120529	7	2700	53.6	0.0481074229593984	-0.0801873019869134
2	D	26	50	20120529	7	2702	53.64	0.0486120143584531	-0.0773416214567063
2	D	26	50	20120529	7	2704	53.68	0.048704291793398	-0.0744617876689678
2	D	26	50	20120529	7	2706	53.72	0.0478187819713181	-0.070792681292069
2	D	26	50	20120529	7	2708	53.76	0.0472427020766854	-0.068049036270387
2	D	26	50	20120529	7	2710	53.8	0.0475075842769179	-0.0643450695291757
2	D	26	50	20120529	7	2712	53.84	0.0460499543581799	-0.062243406754133
2	D	26	50	20120529	7	2714	53.88	0.0446932992877954	-0.0608150510561362
2	D	26	50	20120529	7	2716	53.92	0.042527431217021	-0.0603035300106258
2	D	26	50	20120529	7	2718	53.96	0.0404896201843195	-0.0594300410038261
2	D	26	50	20120529	7	2720	54	0.0379518846573191	-0.0588201614050527
2	D	26	50	20120529	7	2722	54.04	0.0341671663216962	-0.057427019624759
2	D	26	50	20120529	7	2724	54.08	0.0310744226821425	-0.0553911177803667
2	D	26	50	20120529	7	2726	54.12	0.0281477784254895	-0.0532350784938507
2	D	26	50	20120529	7	2728	54.16	0.0267170185644366	-0.0534687065743548
2	D	26	50	20120529	7	2730	54.2	0.0263079572915202	-0.0533256588725207
2	D	26	50	20120529	7	2732	54.24	0.0238730350905043	-0.0540027136155069
2	D	26	50	20120529	7	2734	54.28	0.0229397955606944	-0.0553032244074652
2	D	26	50	20120529	7	2736	54.32	0.0221541999267961	-0.0555324684259258
2	D	26	50	20120529	7	2738	54.36	0.0212447191848339	-0.0564628795286111
2	D	26	50	20120529	7	2740	54.4	0.0198864377688527	-0.0577518644800361
2	D	26	50	20120529	7	2742	54.44	0.0193983926684778	-0.0578730625823314
2	D	26	50	20120529	7	2744	54.48	0.0189799268753716	-0.0571570462557019
2	D	26	50	20120529	7	2746	54.52	0.0176576371945527	-0.0570460304910556
2	D	26	50	20120529	7	2748	54.56	0.0164638995265536	-0.0553471357385768
2	D	26	50	20120529	7	2750	54.6	0.0158579090150767	-0.054130346389511
2	D	26	50	20120529	7	2752	54.64	0.0150770509966124	-0.0513408808484082
2	D	26	50	20120529	7	2754	54.68	0.0151595703579769	-0.0495334452050173
2	D	26	50	20120529	7	2756	54.72	0.0155848950868606	-0.0468076192742213
2	D	26	50	20120529	7	2758	54.76	0.0162975880116185	-0.0435889399169382
2	D	26	50	20120529	7	2760	54.8	0.0168386661205825	-0.0403484109601165
2	D	26	50	20120529	7	2762	54.84	0.0177608747846060	-0.0370862445357905
2	D	26	50	20120529	7	2764	54.88	0.0177297620862337	-0.0339264671733803
2	D	26	50	20120529	7	2766	54.92	0.0178395050586739	-0.0321596901699076
2	D	26	50	20120529	7	2768	54.96	0.0176985079665053	-0.0297138078137833
2	D	26	50	20120529	7	2770	55	0.0178734461841708	-0.0277375857817231
2	D	26	50	20120529	7	2772	55.04	0.0178833456791075	-0.0254512267154346
2	D	26	50	20120529	7	2774	55.08	0.0178891439547132	-0.0225085311348486
2	D	26	50	20120529	7	2776	55.12	0.0170238573865752	-0.0216016666879769
2	D	26	50	20120529	7	2778	55.16	0.0156910318147167	-0.0205052976237471
2	D	26	50	20120529	7	2780	55.2	0.0152866374465561	-0.0194076557673113
2	D	26	50	20120529	7	2782	55.24	0.0150006127535662	-0.0196369704964501
2	D	26	50	20120529	7	2784	55.28	0.0144472309866096	-0.0201074793486516
2	D	26	50	20120529	7	2786	55.32	0.0140904249048228	-0.0204434964910714
2	D	26	50	20120529	7	2788	55.36	0.0138843739887851	-0.0210844180775389
2	D	26	50	20120529	7	2790	55.4	0.0126984852060571	-0.02211007646365
2	D	26	50	20120529	7	2792	55.44	0.0119429416103593	-0.0217616849525594
2	D	26	50	20120529	7	2794	55.48	0.0103721038959534	-0.0231181278909096
2	D	26	50	20120529	7	2796	55.52	0.00883697507399737	-0.0243994053784196
2	D	26	50	20120529	7	2798	55.56	0.0067081593985571	-0.0241622417640096
2	D	26	50	20120529	7	2800	55.6	0.0037349875157021	-0.024532553585317
2	D	26	50	20120529	7	2802	55.64	0.00162215245351670	-0.0246322556414643
2	D	26	50	20120529	7	2804	55.68	-0.000535251549086901	-0.0220132523321021
2	D	26	50	20120529	7	2806	55.72	-0.0008291534116193	-0.0200057478960423
2	D	26	50	20120529	7	2808	55.76	-0.0003503643390101	-0.0174378966912311
2	D	26	50	20120529	7	2810	55.8	0.0010510788748948	-0.0137980928193446
2	D	26	50	20120529	7	2812	55.84	0.0020768998955655	-0.0115604746234832
2	D	26	50	20120529	7	2814	55.88	0.0030156053607941	-0.0078799343299326
2	D	26	50	20120529	7	2816	55.92	0.0031337673587031	-0.0052542391741253
2	D	26	50	20120529	7	2818	55.96	0.0040846970738328	-0.0030183800478035
2	D	26	50	20120529	7	2820	56	0.0032740882446569	-0.0008528132045178
2	D	26	50	20120529	7	2822	56.04	0.0018990413268937	0.00127049410909693
2	D	26	50	20120529	7	2824	56.08	0.0008990579880075	0.00313526904137428
2	D	26	50	20120529	7	2826	56.12	0.0009356578350017	0.00623284929131131
2	D	26	50	20120529	7	2828	56.16	0.0013361984712048	0.00934026539657466
2	D	26	50	20120529	7	2830	56.2	0.0031032441752544	0.0119390100966558
2	D	26	50	20120529	7	2832	56.24	0.0047971326117224	0.0136804161088196
2	D	26	50	20120529	7	2834	56.28	0.0074119781332112	0.0167110404176461
2	D	26	50	20120529	7	2836	56.32	0.00962647040179387	0.0189648478232627
2	D	26	50	20120529	7	2838	56.36	0.0125639227855973	0.0212149924157528
2	D	26	50	20120529	7	2840	56.4	0.0146451077482568	0.0226586499044945
2	D	26	50	20120529	7	2842	56.44	0.0167912828951752	0.0237154563443169
2	D	26	50	20120529	7	2844	56.48	0.0194006836944488	0.023940436508887
2	D	26	50	20120529	7	2846	56.52	0.0219167676118093	0.0234100498544546
2	D	26	50	20120529	7	2848	56.56	0.0257822375418437	0.0224868512409374
2	D	26	50	20120529	7	2850	56.6	0.0292778588055123	0.0216898322969891
2	D	26	50	20120529	7	2852	56.64	0.0320936181122736	0.0205906454122363
2	D	26	50	20120529	7	2854	56.68	0.0360193830375397	0.0191630887449023
2	D	26	50	20120529	7	2856	56.72	0.0397897966029792	0.0165763719311691
2	D	26	50	20120529	7	2858	56.76	0.0410354359087174	0.0151750277122136
2	D	26	50	20120529	7	2860	56.8	0.0432889145096808	0.0131540458209043
2	D	26	50	20120529	7	2862	56.84	0.0463769205338006	0.00911879955270703
2	D	26	50	20120529	7	2864	56.88	0.0486538043692213	0.00711896015415523
2	D	26	50	20120529	7	2866	56.92	0.0520052783800111	0.00428537114990638
2	D	26	50	20120529	7	2868	56.96	0.054510486995077	0.00231728084582987
2	D	26	50	20120529	7	2870	57	0.0555868449373991	0.00095907014052675
2	D	26	50	20120529	7	2872	57.04	0.0561712686920498	0.00088291474019295
2	D	26	50	20120529	7	2874	57.08	0.0559283775127122	0.0019808394393413
2	D	26	50	20120529	7	2876	57.12	0.0561132859359925	0.00323050925373229
2	D	26	50	20120529	7	2878	57.16	0.0572319288638296	0.0042517128671219
2	D	26	50	20120529	7	2880	57.2	0.0584040997750026	0.00675550726862535
2	D	26	50	20120529	7	2882	57.24	0.0598287078070591	0.00971255711686937
2	D	26	50	20120529	7	2884	57.28	0.0617652611486947	0.0121262661144496
2	D	26	50	20120529	7	2886	57.32	0.0630315479724436	0.0143965031461272
2	D	26	50	20120529	7	2888	57.36	0.0653118966310921	0.0178984494799536
2	D	26	50	20120529	7	2890	57.4	0.0676280248928686	0.0193512003619013
2	D	26	50	20120529	7	2892	57.44	0.0695685380324789	0.020231194751088
2	D	26	50	20120529	7	2894	57.48	0.0729195877792	0.0205548375248371
2	D	26	50	20120529	7	2896	57.52	0.0761126698710041	0.020765767477665
2	D	26	50	20120529	7	2898	57.56	0.0795208538456452	0.0201867177345513
2	D	26	50	20120529	7	2900	57.6	0.082287126284325	0.0199002687774927
2	D	26	50	20120529	7	2902	57.64	0.0846300538931086	0.0196786615122688
2	D	26	50	20120529	7	2904	57.68	0.0865159076785331	0.0187355224875222
2	D	26	50	20120529	7	2906	57.72	0.0857851835308549	0.0185772719898926
2	D	26	50	20120529	7	2908	57.76	0.0876150344592095	0.0186320020547565
2	D	26	50	20120529	7	2910	57.8	0.0879420713455082	0.0186726606946747
2	D	26	50	20120529	7	2912	57.84	0.0880854018900547	0.0191962732661433
2	D	26	50	20120529	7	2914	57.88	0.0870106702933293	0.0196706712056414
2	D	26	50	20120529	7	2916	57.92	0.0852269227271081	0.0197695247336513
2	D	26	50	20120529	7	2918	57.96	0.0843664444850822	0.0201363010210527
2	D	26	50	20120529	7	2920	58	0.0829064811139663	0.0214752077112295
2	D	26	50	20120529	7	2922	58.04	0.0821251281207552	0.0228864514251216
2	D	26	50	20120529	7	2924	58.08	0.0798266775285083	0.0246112969964699
2	D	26	50	20120529	7	2926	58.12	0.0775027003814606	0.0264131464962895
2	D	26	50	20120529	7	2928	58.16	0.0757375497235847	0.0287732567998558
2	D	26	50	20120529	7	2930	58.2	0.0737271037233151	0.031239362409922
2	D	26	50	20120529	7	2932	58.24	0.0714903835530658	0.032878153086
2	D	26	50	20120529	7	2934	58.28	0.0690002363124392	0.0352066557164473
2	D	26	50	20120529	7	2936	58.32	0.0671566675125297	0.0375140865648152
2	D	26	50	20120529	7	2938	58.36	0.0640350032056254	0.0398573677269893
2	D	26	50	20120529	7	2940	58.4	0.060961415088774	0.0419202174108126
2	D	26	50	20120529	7	2942	58.44	0.0589612574921707	0.0440790497691142
2	D	26	50	20120529	7	2944	58.48	0.0566820119201009	0.0455236264966715
2	D	26	50	20120529	7	2946	58.52	0.0537223599189021	0.0493887994418578
2	D	26	50	20120529	7	2948	58.56	0.0522852997364288	0.0510365774451246
2	D	26	50	20120529	7	2950	58.6	0.049948962362846	0.0526346953391487
2	D	26	50	20120529	7	2952	58.64	0.0492699206498047	0.054056340593792
2	D	26	50	20120529	7	2954	58.68	0.0478245095362457	0.0562661341378137
2	D	26	50	20120529	7	2956	58.72	0.0468764914747089	0.057808546159616
2	D	26	50	20120529	7	2958	58.76	0.0455989616531392	0.0608674193843508
2	D	26	50	20120529	7	2960	58.8	0.0447452009255345	0.0634033871443983
2	D	26	50	20120529	7	2962	58.84	0.0442500847573477	0.0650136107065163
2	D	26	50	20120529	7	2964	58.88	0.044239548866308	0.0665821856792224
2	D	26	50	20120529	7	2966	58.92	0.0442374982566426	0.0692771817543587
2	D	26	50	20120529	7	2968	58.96	0.0442727121743457	0.0712477469321694
2	D	26	50	20120529	7	2970	59	0.0438104057608059	0.0737798963155984
2	D	26	50	20120529	7	2972	59.04	0.0431909095098084	0.0771497551026991
2	D	26	50	20120529	7	2974	59.08	0.04242787058223	0.0801059564228057
2	D	26	50	20120529	7	2976	59.12	0.0414033435669688	0.0815495149165981
2	D	26	50	20120529	7	2978	59.16	0.0401869077712936	0.0825859213257832
2	D	26	50	20120529	7	2980	59.2	0.0396942664768409	0.0845312427915055
2	D	26	50	20120529	7	2982	59.24	0.0402922666816904	0.0868394514573327
2	D	26	50	20120529	7	2984	59.28	0.040638324740403	0.0898988196568144
2	D	26	50	20120529	7	2986	59.32	0.0412236677338693	0.094036101433537
2	D	26	50	20120529	7	2988	59.36	0.0418488208391163	0.095817939811449
2	D	26	50	20120529	7	2990	59.4	0.0417835548832128	0.0984014958578702
2	D	26	50	20120529	7	2992	59.44	0.0420370526642682	0.100706027568435
2	D	26	50	20120529	7	2994	59.48	0.0419757465063393	0.103096967727661
2	D	26	50	20120529	7	2996	59.52	0.0419931413331565	0.105257178944186
2	D	26	50	20120529	7	2998	59.56	0.0416353453018761	0.107883656372226
2	D	26	50	20120529	7	3000	59.6	0.0422156678371959	0.111153105996398
2	D	26	50	20120529	7	3002	59.64	0.0423817672200966	0.113499215585697
2	D	26	50	20120529	7	3004	59.68	0.0421116524296833	0.115863922083341
2	D	26	50	20120529	7	3006	59.72	0.0418559626176063	0.118596465528558
2	D	26	50	20120529	7	3008	59.76	0.0419241984219908	0.121898866328734
2	D	26	50	20120529	7	3010	59.8	0.0414442143389214	0.124101079688061
2	D	26	50	20120529	7	3012	59.84	0.041519096947049	0.126621137545532
2	D	26	50	20120529	7	3014	59.88	0.0411381078133457	0.127911041735772
2	D	26	50	20120529	7	3016	59.92	0.0401869077712936	0.129901405903456
2	D	26	50	20120529	7	3018	59.96	0.0393407837969257	0.131127811904746
2	D	26	50	20120529	7	3020	60	0.0392492841794402	0.131906619313545
2	D	26	50	20120529	7	3022	60.04	0.0384400004683722	0.132283153674527
2	D	26	50	20120529	7	3024	60.08	0.0386647897141114	0.130792926133176
2	D	26	50	20120529	7	3026	60.12	0.0384766993103158	0.129680505745014
2	D	26	50	20120529	7	3028	60.16	0.0367751175520685	0.128083434369026
2	D	26	50	20120529	7	3030	60.2	0.0352507367531865	0.126716738382348
2	D	26	50	20120529	7	3032	60.24	0.0332622110631337	0.123971608436426
2	D	26	50	20120529	7	3034	60.28	0.0306674120188915	0.121933443850334
2	D	26	50	20120529	7	3036	60.32	0.0278494500745069	0.119480066162329
2	D	26	50	20120529	7	3038	60.36	0.0247357760742301	0.118689520780962
2	D	26	50	20120529	7	3040	60.4	0.0223642813514866	0.117193141410616
2	D	26	50	20120529	7	3042	60.44	0.0195942612468664	0.114995594956044
2	D	26	50	20120529	7	3044	60.48	0.0150309476344791	0.112420948455066
2	D	26	50	20120529	7	3046	60.52	0.0126402196072873	0.111005886364555
2	D	26	50	20120529	7	3048	60.56	0.0102661793001316	0.108867171194178
2	D	26	50	20120529	7	3050	60.6	0.0071174328035079	0.106519718101995
2	D	26	50	20120529	7	3052	60.64	0.004426820790415	0.104329879111338
2	D	26	50	20120529	7	3054	60.68	0.0022729028242427	0.101504068281682
2	D	26	50	20120529	7	3056	60.72	-0.0003022386514825	0.0980997733943379
2	D	26	50	20120529	7	3058	60.76	-0.0024382668160908	0.0961140761314098
2	D	26	50	20120529	7	3060	60.8	-0.0051556074655126	0.0931624002947028
2	D	26	50	20120529	7	3062	60.84	-0.0069055553275931	0.0910535250304921
2	D	26	50	20120529	7	3064	60.88	-0.0087334970676384	0.0873589628094705
2	D	26	50	20120529	7	3066	60.92	-0.010037119129434	0.086442693842409
2	D	26	50	20120529	7	3068	60.96	-0.0101999658211412	0.0857454158454809
2	D	26	50	20120529	7	3070	61	-0.0098737067523017	0.0840500566269081
2	D	26	50	20120529	7	3072	61.04	-0.0099900258178069	0.0828354593088639
2	D	26	50	20120529	7	3074	61.08	-0.0095355682895383	0.0793107441366833
2	D	26	50	20120529	7	3076	61.12	-0.0110851928005086	0.0754112623704739
2	D	26	50	20120529	7	3078	61.16	-0.0127490150566406	0.0711154472534094
2	D	26	50	20120529	7	3080	61.2	-0.0147515414609609	0.0683632462396751
2	D	26	50	20120529	7	3082	61.24	-0.0167160255204534	0.0647120296643402
2	D	26	50	20120529	7	3084	61.28	-0.0181296026867234	0.0625658898727609
2	D	26	50	20120529	7	3086	61.32	-0.0197593353249343	0.0585522174324577
2	D	26	50	20120529	7	3088	61.36	-0.0212159470099074	0.0550048324168722
2	D	26	50	20120529	7	3090	61.4	-0.0230872803575802	0.0513018096632138
2	D	26	50	20120529	7	3092	61.44	-0.0242997386776113	0.0496106400523194
2	D	26	50	20120529	7	3094	61.48	-0.0255809383833754	0.0454461417355891
2	D	26	50	20120529	7	3096	61.52	-0.0262216336956729	0.0428136680420453
2	D	26	50	20120529	7	3098	61.56	-0.0257382272157825	0.0422030389100838
2	D	26	50	20120529	7	3100	61.6	-0.0256478377559434	0.0410848414595189
2	D	26	50	20120529	7	3102	61.64	-0.0243677623499614	0.0406411319543243
2	D	26	50	20120529	7	3104	61.68	-0.0232786128459676	0.0388401946222525
2	D	26	50	20120529	7	3106	61.72	-0.0205235834051086	0.0352308387683639
2	D	26	50	20120529	7	3108	61.76	-0.0197167038570966	0.0322217458610245
2	D	26	50	20120529	7	3110	61.8	-0.0183179759332315	0.0277002929700834
2	D	26	50	20120529	7	3112	61.84	-0.0176380220524425	0.0237902753128342
2	D	26	50	20120529	7	3114	61.88	-0.0176798827738887	0.0197631607726206
2	D	26	50	20120529	7	3116	61.92	-0.0165849279232214	0.0166086867110693
2	D	26	50	20120529	7	3118	61.96	-0.0154596381916411	0.0165062976491535
2	D	26	50	20120529	7	3120	62	-0.0130557579783193	0.0162803063218863
2	D	26	50	20120529	7	3122	62.04	-0.0109182448894705	0.0160450518957855
2	D	26	50	20120529	7	3124	62.08	-0.0083348302644055	0.0162909129236041
2	D	26	50	20120529	7	3126	62.12	-0.0053438392906645	0.0172949338422108
2	D	26	50	20120529	7	3128	62.16	-0.0031035482311702	0.0188112889791263
2	D	26	50	20120529	7	3130	62.2	-0.00189918274824980	0.0197895217134232
2	D	26	50	20120529	7	3132	62.24	-0.00213278961555040	0.021942258811271
2	D	26	50	20120529	7	3134	62.28	0.0024449631173088	0.0238431881132704
2	D	26	50	20120529	7	3136	62.32	0.0044568424230238	0.0256693811782459
2	D	26	50	20120529	7	3138	62.36	0.0062467085842226	0.0276723693232943
2	D	26	50	20120529	7	3140	62.4	0.0076059021679516	0.0300642216502681
2	D	26	50	20120529	7	3142	62.44	0.00916845966194981	0.0326942275411455
2	D	26	50	20120529	7	3144	62.48	0.0104622600105547	0.0333803403219987
2	D	26	50	20120529	7	3146	62.52	0.0120362797054759	0.031551620764494
2	D	26	50	20120529	7	3148	62.56	0.0156523035763111	0.0271359015505437
2	D	26	50	20120529	7	3150	62.6	0.0166308757218630	0.0256989969315623
2	D	26	50	20120529	7	3152	62.64	0.0199857155609313	0.0230833099530039
2	D	26	50	20120529	7	3154	62.68	0.0216619404700053	0.0232041262176375
2	D	26	50	20120529	7	3156	62.72	0.0227767438080205	0.0234639384622488
2	D	26	50	20120529	7	3158	62.76	0.0241349403711880	0.0234679124023591
2	D	26	50	20120529	7	3160	62.8	0.0257660660097579	0.0233665415742082
2	D	26	50	20120529	7	3162	62.84	0.0264676785712546	0.0231965318908075
2	D	26	50	20120529	7	3164	62.88	0.0282141969654464	0.0230332255796925
2	D	26	50	20120529	7	3166	62.92	0.0291000320566456	0.0234988129686969
2	D	26	50	20120529	7	3168	62.96	0.0302086849798781	0.0233494211048221
2	D	26	50	20120529	7	3170	63	0.030406081616021	0.0229234875569998
2	D	26	50	20120529	7	3172	63.04	0.0305871058310415	0.0224221439701017
2	D	26	50	20120529	7	3174	63.08	0.0305348888943887	0.0210262062188845
2	D	26	50	20120529	7	3176	63.12	0.0315485236367925	0.0190813118456580
2	D	26	50	20120529	7	3178	63.16	0.0320215215048638	0.0182174253489468
2	D	26	50	20120529	7	3180	63.2	0.0323872866295681	0.0182162444806222
2	D	26	50	20120529	7	3182	63.24	0.0322266036846113	0.0173595421888079
2	D	26	50	20120529	7	3184	63.28	0.0323898251429126	0.0171527629527855
2	D	26	50	20120529	7	3186	63.32	0.0320413417079404	0.0163915130053635
2	D	26	50	20120529	7	3188	63.36	0.0324423136792801	0.0162808790783790
2	D	26	50	20120529	7	3190	63.4	0.0318302632626884	0.016214955513169
2	D	26	50	20120529	7	3192	63.44	0.0310561793271879	0.0159716542118983
2	D	26	50	20120529	7	3194	63.48	0.0310648484563252	0.0152077950404538
2	D	26	50	20120529	7	3196	63.52	0.0303191195027503	0.0147914647098267
2	D	26	50	20120529	7	3198	63.56	0.0295601817945028	0.0153446343447490
2	D	26	50	20120529	7	3200	63.6	0.0288255544173924	0.0135370148535949
2	D	26	50	20120529	7	3202	63.64	0.0278770484521766	0.0123636489319618
2	D	26	50	20120529	7	3204	63.68	0.0277344532986825	0.0120071822614300
2	D	26	50	20120529	7	3206	63.72	0.0276096277385997	0.0100396647138463
2	D	26	50	20120529	7	3208	63.76	0.0270452151058566	0.00914281289899612
2	D	26	50	20120529	7	3210	63.8	0.0270965086317638	0.00891871661790248
2	D	26	50	20120529	7	3212	63.84	0.0267351417112385	0.0075365137795137
2	D	26	50	20120529	7	3214	63.88	0.026378851817402	0.00673541129390403
2	D	26	50	20120529	7	3216	63.92	0.0265846623171341	0.00499983184161727
2	D	26	50	20120529	7	3218	63.96	0.0274629667211138	0.00551744107651364
2	D	26	50	20120529	7	3220	64	0.0266617440273513	0.00436819456718676
2	D	26	50	20120529	7	3222	64.04	0.0259071889669336	0.00382348051515396
2	D	26	50	20120529	7	3224	64.08	0.0246398895662740	0.00284312504629993
2	D	26	50	20120529	7	3226	64.12	0.0237779292284348	0.00247884060319537
2	D	26	50	20120529	7	3228	64.16	0.0224453016464750	0.00142809406848778
2	D	26	50	20120529	7	3230	64.2	0.0217277650402659	0.00146502625566916
2	D	26	50	20120529	7	3232	64.24	0.0203614296780470	0.00240394385293209
2	D	26	50	20120529	7	3234	64.28	0.0199862246778138	0.00289341730900504
2	D	26	50	20120529	7	3236	64.32	0.0190722043103164	0.00418500441338476
2	D	26	50	20120529	7	3238	64.36	0.0180038861720963	0.00566245453519937
2	D	26	50	20120529	7	3240	64.4	0.0156043596152263	0.00751886651557563
2	D	26	50	20120529	7	3242	64.44	0.0143755445011329	0.00911358110466187
2	D	26	50	20120529	7	3244	64.48	0.0125585346319247	0.0107229985650493
2	D	26	50	20120529	7	3246	64.52	0.0113696618585801	0.0140558190989515
2	D	26	50	20120529	7	3248	64.56	0.0108207419354128	0.0161939897971068
2	D	26	50	20120529	7	3250	64.6	0.0103918109619450	0.0167148022257220
2	D	26	50	20120529	7	3252	64.64	0.0109788269700556	0.0168623796535963
2	D	26	50	20120529	7	3254	64.68	0.0105374169761134	0.016953180649582
2	D	26	50	20120529	7	3256	64.72	0.0105824257369495	0.0148402692198642
2	D	26	50	20120529	7	3258	64.76	0.0112666576137647	0.0136799706315474
2	D	26	50	20120529	7	3260	64.8	0.0109232299922780	0.0128566720640763
2	D	26	50	20120529	7	3262	64.84	0.0107313848514743	0.0116741137542877
2	D	26	50	20120529	7	3264	64.88	0.0110807875252620	0.0096897529231761
2	D	26	50	20120529	7	3266	64.92	0.0108884898361183	0.00676593002258004
2	D	26	50	20120529	7	3268	64.96	0.0103036149473412	0.00300866015798926
2	D	26	50	20120529	7	3270	65	0.0110087899128016	0.00094244606010105
2	D	26	50	20120529	7	3272	65.04	0.0122749635994654	-0.0020893732591856
2	D	26	50	20120529	7	3274	65.08	0.0124807316727907	-0.0033904497365689
2	D	26	50	20120529	7	3276	65.12	0.0133594391276356	-0.0063463540718274
2	D	26	50	20120529	7	3278	65.16	0.0145938849330276	-0.0093924074506194
2	D	26	50	20120529	7	3280	65.2	0.0157867740728894	-0.0120671095611356
2	D	26	50	20120529	7	3282	65.24	0.0170238573865752	-0.0135641253275856
2	D	26	50	20120529	7	3284	65.28	0.018515357720132	-0.0143158505466651
2	D	26	50	20120529	7	3286	65.32	0.0193561783936409	-0.0134590492599013
2	D	26	50	20120529	7	3288	65.36	0.0213443505303031	-0.0129307697836768
2	D	26	50	20120529	7	3290	65.4	0.0223729787648952	-0.0119604071478545
2	D	26	50	20120529	7	3292	65.44	0.0246088504070071	-0.0099252124102434
2	D	26	50	20120529	7	3294	65.48	0.0266741042538864	-0.007889091362749
2	D	26	50	20120529	7	3296	65.52	0.0292486517599154	-0.0059534855442001
2	D	26	50	20120529	7	3298	65.56	0.031428915817648	-0.0034792064868502
2	D	26	50	20120529	7	3300	65.6	0.0329254231743223	-0.0016018514178288
2	D	26	50	20120529	7	3302	65.64	0.0352612514310227	0.00043868904704813
2	D	26	50	20120529	7	3304	65.68	0.0388551852860137	0.0032765843315944
2	D	26	50	20120529	7	3306	65.72	0.0410692356128581	0.00477277985417827
2	D	26	50	20120529	7	3308	65.76	0.0440004760635888	0.00482171164343637
2	D	26	50	20120529	7	3310	65.8	0.0464743598482481	0.00413680801517909
2	D	26	50	20120529	7	3312	65.84	0.0488982511834775	0.00291414967982943
2	D	26	50	20120529	7	3314	65.88	0.0512810596147199	3.90535075248995e-05
2	D	26	50	20120529	7	3316	65.92	0.0531002332306785	-0.0025017932893127
2	D	26	50	20120529	7	3318	65.96	0.0547322356816571	-0.005880915175247
2	D	26	50	20120529	7	3320	66	0.0552440395698799	-0.0085771133319113
2	D	26	50	20120529	7	3322	66.04	0.0560972346120596	-0.011731233840072
2	D	26	50	20120529	7	3324	66.08	0.0566491031705044	-0.0162583718695339
2	D	26	50	20120529	7	3326	66.12	0.0568219554231655	-0.0177537259350481
2	D	26	50	20120529	7	3328	66.16	0.0571699297412552	-0.019854179557495
2	D	26	50	20120529	7	3330	66.2	0.0565760448978722	-0.024662562238106
2	D	26	50	20120529	7	3332	66.24	0.0564046846405195	-0.0245503726762029
2	D	26	50	20120529	7	3334	66.28	0.0547125901339554	-0.025348542789991
2	D	26	50	20120529	7	3336	66.32	0.0525093323779122	-0.0271948530428912
2	D	26	50	20120529	7	3338	66.36	0.0496106541944551	-0.0292481143587617
2	D	26	50	20120529	7	3340	66.4	0.0466282121416987	-0.0302261915295667
2	D	26	50	20120529	7	3342	66.44	0.0432074558084881	-0.030379266005558
2	D	26	50	20120529	7	3344	66.48	0.0401770789870351	-0.0316294307946958
2	D	26	50	20120529	7	3346	66.52	0.0372263930998217	-0.0319720240301807
2	D	26	50	20120529	7	3348	66.56	0.0349527619555945	-0.0315256982298957
2	D	26	50	20120529	7	3350	66.6	0.032379246825466	-0.0309665888980115
2	D	26	50	20120529	7	3352	66.64	0.0296293792641097	-0.0300673612043766
2	D	26	50	20120529	7	3354	66.68	0.0272309437730030	-0.0289110294851022
2	D	26	50	20120529	7	3356	66.72	0.0257895773102324	-0.0266877443436955
2	D	26	50	20120529	7	3358	66.76	0.0267074726228906	-0.0246697323008672
2	D	26	50	20120529	7	3360	66.8	0.0279093420188734	-0.0233237545428786
2	D	26	50	20120529	7	3362	66.84	0.0288857150623358	-0.0232872678329694
2	D	26	50	20120529	7	3364	66.88	0.029504433495874	-0.0223128746884943
2	D	26	50	20120529	7	3366	66.92	0.0311745490023585	-0.0204221418662796
2	D	26	50	20120529	7	3368	66.96	0.0329069889005368	-0.0176252234197031
2	D	26	50	20120529	7	3370	67	0.0329571298423908	-0.0151871828777822
2	D	26	50	20120529	7	3372	67.04	0.0328001309237639	-0.0127949204288753
2	D	26	50	20120529	7	3374	67.08	0.0315138612623787	-0.0095460900384424
2	D	26	50	20120529	7	3376	67.12	0.0303932455066221	-0.0072232371911768
2	D	26	50	20120529	7	3378	67.16	0.0292415736210357	-0.0052305466421828
2	D	26	50	20120529	7	3380	67.2	0.0273373633435716	-0.0025203194869798
2	D	26	50	20120529	7	3382	67.24	0.0254245687897839	-0.0020491742386752
2	D	26	50	20120529	7	3384	67.28	0.0239736281011960	-0.0015837141288913
2	D	26	50	20120529	7	3386	67.32	0.0225286341806378	-0.0013422583763196
2	D	26	50	20120529	7	3388	67.36	0.0210366883698089	-0.0010465251072239
2	D	26	50	20120529	7	3390	67.4	0.0207611429993161	-0.0008685039039924
2	D	26	50	20120529	7	3392	67.44	0.0199210082193849	-0.0015104790795638
2	D	26	50	20120529	7	3394	67.48	0.0200334523397292	-0.0019191867990897
2	D	26	50	20120529	7	3396	67.52	0.0199400223207310	-0.0015619069557595
2	D	26	50	20120529	7	3398	67.56	0.0200749382945814	-0.0015349520452607
2	D	26	50	20120529	7	3400	67.6	0.0194447576601202	8.94348656845009e-05
2	D	26	50	20120529	7	3402	67.64	0.0183549364046842	0.00105807216096067
2	D	26	50	20120529	7	3404	67.68	0.0173420978645160	0.00249653241486066
2	D	26	50	20120529	7	3406	67.72	0.0161325775731608	0.00314205019540586
2	D	26	50	20120529	7	3408	67.76	0.0144309958149135	0.00377025800194761
2	D	26	50	20120529	7	3410	67.8	0.0138500644606551	0.00479512513557055
2	D	26	50	20120529	7	3412	67.84	0.0146852876768842	0.00511136874396129
2	D	26	50	20120529	7	3414	67.88	0.0144426347925319	0.00688256021506895
2	D	26	50	20120529	7	3416	67.92	0.0140613295820973	0.00681688908697981
2	D	26	50	20120529	7	3418	67.96	0.0137991251952452	0.00696321281453109
2	D	26	50	20120529	7	3420	68	0.0134924876324769	0.00658612054629889
2	D	26	50	20120529	7	3422	68.04	0.0124170991335517	0.0063980930750068
2	D	26	50	20120529	7	3424	68.08	0.0104355172320902	0.00556499400754843
2	D	26	50	20120529	7	3426	68.12	0.0080411546760432	0.00588418200857604
2	D	26	50	20120529	7	3428	68.16	0.0057607140935131	0.00559499654827418
2	D	26	50	20120529	7	3430	68.2	0.0049097393666263	0.00706978087752371
2	D	26	50	20120529	7	3432	68.24	0.0040973585278567	0.00941474495383704
2	D	26	50	20120529	7	3434	68.28	0.0056428464641571	0.0110820815306715
2	D	26	50	20120529	7	3436	68.32	0.0072426967697951	0.0131446766560536
2	D	26	50	20120529	7	3438	68.36	0.00909200020570011	0.0152618321406720
2	D	26	50	20120529	7	3440	68.4	0.0114436153283973	0.0162179437464263
2	D	26	50	20120529	7	3442	68.44	0.0153508922397625	0.0170307658198274
2	D	26	50	20120529	7	3444	68.48	0.0178761119767359	0.0183595184566262
2	D	26	50	20120529	7	3446	68.52	0.0222300442001462	0.0200922199843136
2	D	26	50	20120529	7	3448	68.56	0.0245897373107116	0.0212689658763608
2	D	26	50	20120529	7	3450	68.6	0.0280011951897495	0.0230241958260967
2	D	26	50	20120529	7	3452	68.64	0.0312039441383592	0.0236761687844474
2	D	26	50	20120529	7	3454	68.68	0.0339057065182847	0.023589994388131
2	D	26	50	20120529	7	3456	68.72	0.0353443859752868	0.0224275108398603
2	D	26	50	20120529	7	3458	68.76	0.0375785322768526	0.0198226991635965
2	D	26	50	20120529	7	3460	68.8	0.0399964132044419	0.0167767659929573
2	D	26	50	20120529	7	3462	68.84	0.0408894890690805	0.014292699870649
2	D	26	50	20120529	7	3464	68.88	0.0418896209003908	0.0116404837557745
2	D	26	50	20120529	7	3466	68.92	0.0432353158156669	0.0104019862285263
2	D	26	50	20120529	7	3468	68.96	0.0452777230424461	0.00884394714685982
2	D	26	50	20120529	7	3470	69	0.0444202853595793	0.00968794980088408
2	D	26	50	20120529	7	3472	69.04	0.044485692736839	0.0108915162531417
2	D	26	50	20120529	7	3474	69.08	0.0440168102302342	0.0119116592063595
2	D	26	50	20120529	7	3476	69.12	0.0429525438138704	0.0126714454427445
2	D	26	50	20120529	7	3478	69.16	0.0432464881028096	0.0148157467566927
2	D	26	50	20120529	7	3480	69.2	0.0432121934239221	0.0167308040521802
2	D	26	50	20120529	7	3482	69.24	0.0429524731031923	0.0187397651282093
2	D	26	50	20120529	7	3484	69.28	0.0427013794851929	0.0207761619473485
2	D	26	50	20120529	7	3486	69.32	0.0411972077981173	0.023814189664174
2	D	26	50	20120529	7	3488	69.36	0.0403418631513228	0.0274730712770169
2	D	26	50	20120529	7	3490	69.4	0.039708507607414	0.0306641734698336
2	D	26	50	20120529	7	3492	69.44	0.0386068635265966	0.0326926931194304
2	D	26	50	20120529	7	3494	69.48	0.0363855936395162	0.034643565373385
2	D	26	50	20120529	7	3496	69.52	0.034645220003253	0.0355026011175773
2	D	26	50	20120529	7	3498	69.56	0.0325928637840625	0.0361884027714467
2	D	26	50	20120529	7	3500	69.6	0.0303930404456555	0.0359225447638562
2	D	26	50	20120529	7	3502	69.64	0.0277939421921838	0.0348821644145608
2	D	26	50	20120529	7	3504	69.68	0.0249741417701680	0.033884719589019
2	D	26	50	20120529	7	3506	69.72	0.0204121009499868	0.0330127862171379
2	D	26	50	20120529	7	3508	69.76	0.0182822953250529	0.0330502628765408
2	D	26	50	20120529	7	3510	69.8	0.0158731118108722	0.0320130079392182
2	D	26	50	20120529	7	3512	69.84	0.0126288351881102	0.0315369129434453
2	D	26	50	20120529	7	3514	69.88	0.0118385726494562	0.0321335696454105
2	D	26	50	20120529	7	3516	69.92	0.0107431935347201	0.0314695256671983
2	D	26	50	20120529	7	3518	69.96	0.0084555687472932	0.0302371870400142
2	D	26	50	20120529	7	3520	70	0.005468382008035	0.0292026049663245
2	D	26	50	20120529	7	3522	70.04	0.0029372239883132	0.0265725934185928
2	D	26	50	20120529	7	3524	70.08	0.000302860905450099	0.0246833794617441
2	D	26	50	20120529	7	3526	70.12	-0.000411818989362999	0.0217377776722875
2	D	26	50	20120529	7	3528	70.16	-0.000639217459124802	0.0193094386354044
2	D	26	50	20120529	7	3530	70.2	-0.0009775963381938	0.0153454404464795
2	D	26	50	20120529	7	3532	70.24	-0.000673399000927302	0.0126216651253489
2	D	26	50	20120529	7	3534	70.28	-0.0006365587376275	0.00998281332863887
2	D	26	50	20120529	7	3536	70.32	-0.000838225591621899	0.00634149624824063
2	D	26	50	20120529	7	3538	70.36	0.000503368104323301	0.00243395346472565
2	D	26	50	20120529	7	3540	70.4	0.0015665031498373	0.000182030498680799
2	D	26	50	20120529	7	3542	70.44	0.0021039043035391	-0.0031610289414129
2	D	26	50	20120529	7	3544	70.48	0.0029578488789068	-0.0063997618470104
2	D	26	50	20120529	7	3546	70.52	0.004960566202058	-0.0076395109532613
2	D	26	50	20120529	7	3548	70.56	0.0062841357461508	-0.0086226792928909
2	D	26	50	20120529	7	3550	70.6	0.0074137388290963	-0.0100437517910415
2	D	26	50	20120529	7	3552	70.64	0.0104683481999407	-0.0110546811429005
2	D	26	50	20120529	7	3554	70.68	0.0134041777736813	-0.0119939240092828
2	D	26	50	20120529	7	3556	70.72	0.0162059469727767	-0.0123905402028503
2	D	26	50	20120529	7	3558	70.76	0.0189452786430934	-0.0128401186943287
2	D	26	50	20120529	7	3560	70.8	0.0215412797688636	-0.0130543013383501
2	D	26	50	20120529	7	3562	70.84	0.0250876324085485	-0.0147839552358105
2	D	26	50	20120529	7	3564	70.88	0.0283350910118258	-0.0185620267676903
2	D	26	50	20120529	7	3566	70.92	0.0288031249902932	-0.0215025303172545
2	D	26	50	20120529	7	3568	70.96	0.0292249848959491	-0.0242223458404105
2	D	26	50	20120529	7	3570	71	0.0279306966436652	-0.0267081090189937
2	D	26	50	20120529	7	3572	71.04	0.0256961685044376	-0.0286634714010088
2	D	26	50	20120529	7	3574	71.08	0.0242782779868024	-0.0318007627677773
2	D	26	50	20120529	7	3576	71.12	0.022326380428015	-0.0343221641281323
2	D	26	50	20120529	7	3578	71.16	0.0201148332591760	-0.0354061588236913
2	D	26	50	20120529	7	3580	71.2	0.0171737640241868	-0.0370462930026534
2	D	26	50	20120529	7	3582	71.24	0.0148353618988028	-0.0367869262353142
2	D	26	50	20120529	7	3584	71.28	0.0111816704497338	-0.0367291556112913
2	D	26	50	20120529	7	3586	71.32	0.00978824582672763	-0.0359452570336679
2	D	26	50	20120529	7	3588	71.36	0.0070586015193132	-0.0355651871387801
2	D	26	50	20120529	7	3590	71.4	0.0036191634249437	-0.0349257504765531
2	D	26	50	20120529	7	3592	71.44	0.0010229501671392	-0.0337714693669442
2	D	26	50	20120529	7	3594	71.48	-0.0020102550814386	-0.0324350375505016
2	D	26	50	20120529	7	3596	71.52	-0.0041993869653141	-0.0312849283709017
2	D	26	50	20120529	7	3598	71.56	-0.0044670268819932	-0.0298820992277057
2	D	26	50	20120529	7	3600	71.6	-0.0039733249273687	-0.0285732445757294
2	D	26	50	20120529	7	3602	71.64	-0.0021903551786068	-0.0272462172794766
2	D	26	50	20120529	7	3604	71.68	0.0003858469572901	-0.0253164521629404
2	D	26	50	20120529	7	3606	71.72	0.0037893640271753	-0.0232039706541456
2	D	26	50	20120529	7	3608	71.76	0.006219972876826	-0.0220321532963633
2	D	26	50	20120529	7	3610	71.8	0.0084994022966589	-0.0199893218055153
2	D	26	50	20120529	7	3612	71.84	0.00964993574032754	-0.0174979724833608
2	D	26	50	20120529	7	3614	71.88	0.0111288495731792	-0.0154938197334437
2	D	26	50	20120529	7	3616	71.92	0.0114850192588629	-0.0123121927714949
2	D	26	50	20120529	7	3618	71.96	0.0125104089443971	-0.0091604198578477
2	D	26	50	20120529	7	3620	72	0.0117671477934885	-0.0059452548212671
2	D	26	50	20120529	7	3622	72.04	0.0119942846337412	-0.0026524141047732
2	D	26	50	20120529	7	3624	72.08	0.0114929671390834	0.00166020894048008
2	D	26	50	20120529	7	3626	72.12	0.0108186418282727	0.00379159848460382
2	D	26	50	20120529	7	3628	72.16	0.00949499450243395	0.00498273399964818
2	D	26	50	20120529	7	3630	72.2	0.0082977566558679	0.00614108097324892
2	D	26	50	20120529	7	3632	72.24	0.0072368560677825	0.00747138924496642
2	D	26	50	20120529	7	3634	72.28	0.0064850813512284	0.00825955167648039
2	D	26	50	20120529	7	3636	72.32	0.0055953288884614	0.00899624380539178
2	D	26	50	20120529	7	3638	72.36	0.0041991536200764	0.0107144779283360
2	D	26	50	20120529	7	3640	72.4	0.0048098322495125	0.011792271297424
2	D	26	50	20120529	7	3642	72.44	0.0064283784584451	0.0140892157522270
2	D	26	50	20120529	7	3644	72.48	0.00870048932309274	0.0149953377369784
2	D	26	50	20120529	7	3646	72.52	0.0115321252984120	0.0166172837153150
2	D	26	50	20120529	7	3648	72.56	0.0146461401241573	0.0188097828416824
2	D	26	50	20120529	7	3650	72.6	0.0179503723308961	0.0202172152500239
2	D	26	50	20120529	7	3652	72.64	0.0223213528988008	0.0226483756429639
2	D	26	50	20120529	7	3654	72.68	0.0240459014853010	0.0221631024011712
2	D	26	50	20120529	7	3656	72.72	0.0260211830653422	0.0217939431639171
2	D	26	50	20120529	7	3658	72.76	0.0293332061745961	0.0200270897929120
2	D	26	50	20120529	7	3660	72.8	0.0330116407041524	0.0184102957945833
2	D	26	50	20120529	7	3662	72.84	0.035931687654537	0.0168361558915092
2	D	26	50	20120529	7	3664	72.88	0.0372990624637243	0.0162638519470880
2	D	26	50	20120529	7	3666	72.92	0.0401755233521164	0.0160285763077838
2	D	26	50	20120529	7	3668	72.96	0.0446065372857438	0.0142391718873132
2	D	26	50	20120529	7	3670	73	0.0483986802425692	0.0137834415668384
2	D	26	50	20120529	7	3672	73.04	0.0509815291822093	0.0138491317868107
2	D	26	50	20120529	7	3674	73.08	0.0536868490163509	0.0129391560701017
2	D	26	50	20120529	7	3676	73.12	0.0551542370086692	0.0129267109907528
2	D	26	50	20120529	7	3678	73.16	0.0556506966797403	0.010858918630529
2	D	26	50	20120529	7	3680	73.2	0.0560680311019966	0.00840200540861822
2	D	26	50	20120529	7	3682	73.24	0.0562089574834871	0.00551411060357424
2	D	26	50	20120529	7	3684	73.28	0.0560672532845373	0.00354566674610713
2	D	26	50	20120529	7	3686	73.32	0.0570701428322941	-4.12738228179003e-05
2	D	26	50	20120529	7	3688	73.36	0.0574561524241439	-0.0025351687293847
2	D	26	50	20120529	7	3690	73.4	0.0580656784695267	-0.0027178851216433
2	D	26	50	20120529	7	3692	73.44	0.0585477838729397	-0.0018622859164076
2	D	26	50	20120529	7	3694	73.48	0.060783301961661	-0.001761806042801
2	D	26	50	20120529	7	3696	73.52	0.0614047781116458	-0.0004533049442153
2	D	26	50	20120529	7	3698	73.56	0.0630630142242064	0.00120295126935798
2	D	26	50	20120529	7	3700	73.6	0.0656264177273638	0.00254998968751836
2	D	26	50	20120529	7	3702	73.64	0.0686998573517912	0.00466133982546327
2	D	26	50	20120529	7	3704	73.68	0.0710627253718041	0.00617483117991496
2	D	26	50	20120529	7	3706	73.72	0.0729523975338471	0.00838878251181003
2	D	26	50	20120529	7	3708	73.76	0.0730397252213236	0.0110680808164040
2	D	26	50	20120529	7	3710	73.8	0.0735726008916258	0.0129426208933295
2	D	26	50	20120529	7	3712	73.84	0.0736406245639759	0.0156958118565575
2	D	26	50	20120529	7	3714	73.88	0.0733210830095577	0.0188208702760114
2	D	26	50	20120529	7	3716	73.92	0.07268242416479	0.0206351648551798
2	D	26	50	20120529	7	3718	73.96	0.0714327543503991	0.0224727232474493
2	D	26	50	20120529	7	3720	74	0.0690175604285783	0.0235083518391751
2	D	26	50	20120529	7	3722	74.04	0.0671983868126197	0.0238560362434846
2	D	26	50	20120529	7	3724	74.08	0.0660749355586705	0.0230335296356084
2	D	26	50	20120529	7	3726	74.12	0.0633503824200806	0.0228627633479518
2	D	26	50	20120529	7	3728	74.16	0.0601632400252385	0.0232958662514286
2	D	26	50	20120529	7	3730	74.2	0.0570418585610467	0.0243003114341041
2	D	26	50	20120529	7	3732	74.24	0.0541966730055864	0.0250453898494403
2	D	26	50	20120529	7	3734	74.28	0.0508640787458542	0.026336566831887
2	D	26	50	20120529	7	3736	74.32	0.0472891236368703	0.0273256324420717
2	D	26	50	20120529	7	3738	74.36	0.0445481090524144	0.0281639640997108
2	D	26	50	20120529	7	3740	74.4	0.0408570540810275	0.0301467905091073
2	D	26	50	20120529	7	3742	74.44	0.0389719049275104	0.030648555955911
2	D	26	50	20120529	7	3744	74.48	0.0347954589810517	0.0328599521574522
2	D	26	50	20120529	7	3746	74.52	0.0302689007791504	0.0342756647862014
2	D	26	50	20120529	7	3748	74.56	0.0278055387433952	0.0350620523796946
2	D	26	50	20120529	7	3750	74.6	0.0242198709666764	0.0363880897264538
2	D	26	50	20120529	7	3752	74.64	0.0207602096183649	0.0372443253277925
2	D	26	50	20120529	7	3754	74.68	0.0167307616257734	0.0387813633380578
2	D	26	50	20120529	7	3756	74.72	0.0137756916765167	0.0403382003381962
2	D	26	50	20120529	7	3758	74.76	0.0112566944792177	0.0411827686776454
2	D	26	50	20120529	7	3760	74.8	0.0080181454213834	0.0424194984379407
2	D	26	50	20120529	7	3762	74.84	0.0060834305573788	0.0428695719041659
2	D	26	50	20120529	7	3764	74.88	0.0036920661340841	0.0413322510511882
2	D	26	50	20120529	7	3766	74.92	0.000725590552446798	0.0389976460892193
2	D	26	50	20120529	7	3768	74.96	-0.000541452875557902	0.0375287943858639
2	D	26	50	20120529	7	3770	75	-0.0015959824315449	0.033570884386325
2	D	26	50	20120529	7	3772	75.04	-0.0020315587945422	0.0295301948101262
2	D	26	50	20120529	7	3774	75.08	-0.0020402222668253	0.0267609864640908
2	D	26	50	20120529	7	3776	75.12	-0.0014371521063547	0.0227559831529249
2	D	26	50	20120529	7	3778	75.16	-0.0013310648759733	0.0195755794857074
2	D	26	50	20120529	7	3780	75.2	0.000136789806820598	0.0156196423140880
2	D	26	50	20120529	7	3782	75.24	0.0012505678400031	0.0130051291327864
2	D	26	50	20120529	7	3784	75.28	0.0024546292670076	0.0104627974117083
2	D	26	50	20120529	7	3786	75.32	0.0045415488656625	0.00824209321005289
2	D	26	50	20120529	7	3788	75.36	0.0069496717196714	0.00654022860909311
2	D	26	50	20120529	7	3790	75.4	0.00922461101144384	0.00513884903479855
2	D	26	50	20120529	7	3792	75.44	0.0106132838768805	0.00563448846200345
2	D	26	50	20120529	7	3794	75.48	0.0114450040861155	0.00574773161301047
2	D	26	50	20120529	7	3796	75.52	0.0117022212488399	0.00616622569038792
2	D	26	50	20120529	7	3798	75.56	0.0112060090651423	0.00618480138552969
2	D	26	50	20120529	7	3800	75.6	0.0111615249775378	0.00670795433759056
2	D	26	50	20120529	7	3802	75.64	0.0105606609902246	0.00680945951602988
2	D	26	50	20120529	7	3804	75.68	0.0104018094518310	0.00687105558773904
2	D	26	50	20120529	7	3806	75.72	0.0101144059006177	0.00721256694984871
2	D	26	50	20120529	7	3808	75.76	0.00969905137734876	0.00705184157848501
2	D	26	50	20120529	7	3810	75.8	0.00949649356881006	0.00717326595495036
2	D	26	50	20120529	7	3812	75.84	0.00902146630427675	0.00723319325465592
2	D	26	50	20120529	7	3814	75.88	0.00911281742933824	0.00730828092375012
2	D	26	50	20120529	7	3816	75.92	0.00911776717680655	0.00698001367165208
2	D	26	50	20120529	7	3818	75.96	0.0090287636462586	0.006982948164794
2	D	26	50	20120529	7	3820	76	0.00893972476037159	0.00698587558686812
2	D	26	50	20120529	7	3822	76.04	0.00876258036954873	0.00677587901499134
2	D	26	50	20120529	7	3824	76.08	0.00883471233229757	0.00666124993469318
2	D	26	50	20120529	7	3826	76.12	0.00888016515619225	0.00667632545126808
2	D	26	50	20120529	7	3828	76.16	0.0082903532478689	0.00614551453276696
2	D	26	50	20120529	7	3830	76.2	0.0083963980518435	0.0060401768355736
2	D	26	50	20120529	7	3832	76.24	0.0078293974082812	0.00617570092125582
2	D	26	50	20120529	7	3834	76.28	0.007775996704166	0.00621340385482868
2	D	26	50	20120529	7	3836	76.32	0.0077874871893603	0.00610362552704947
2	D	26	50	20120529	7	3838	76.36	0.0078000029793873	0.00602888434027806
2	D	26	50	20120529	7	3840	76.4	0.0078170088974748	0.00561391872573873
2	D	26	50	20120529	7	3842	76.44	0.0078339087495452	0.00581240359921779
2	D	26	50	20120529	7	3844	76.48	0.0074146792811153	0.00630998049900314
2	D	26	50	20120529	7	3846	76.52	0.0074395058002028	0.00615278359047756
2	D	26	50	20120529	7	3848	76.56	0.0075178815158295	0.00574277479447436
2	D	26	50	20120529	7	3850	76.6	0.0077296529257271	0.00535196394758036
2	D	26	50	20120529	7	3852	76.64	0.0075730994843723	0.0055761167972165
2	D	26	50	20120529	7	3854	76.68	0.0074429706234306	0.00565575823398154
2	D	26	50	20120529	7	3856	76.72	0.008122005265404	0.00742765469055004
2	D	26	50	20120529	7	3858	76.76	0.0083944535081952	0.00857407277275216
2	D	26	50	20120529	7	3860	76.8	0.00911860863387616	0.00956236056547754
2	D	26	50	20120529	7	3862	76.84	0.0097762532957187	0.00949823305149173
2	D	26	50	20120529	7	3864	76.88	0.0112765500376335	0.00995187033589415
2	D	26	50	20120529	7	3866	76.92	0.0117184069230613	0.0092638271535284
2	D	26	50	20120529	7	3868	76.96	0.0123771334582791	0.00935715110650939
2	D	26	50	20120529	7	3870	77	0.0148206682198898	0.0112610361148542
2	D	26	50	20120529	7	3872	77.04	0.0147457573274909	0.0113604129018821
2	D	26	50	20120529	7	3874	77.08	0.0154523217577763	0.0122021054380523
2	D	26	50	20120529	7	3876	77.12	0.0161127503485138	0.0127480392987801
2	D	26	50	20120529	7	3878	77.16	0.0173137358115226	0.0135291730393916
2	D	26	50	20120529	7	3880	77.2	0.0196301752002829	0.0149424956472204
2	D	26	50	20120529	7	3882	77.24	0.0212715892425191	0.0155270254678882
2	D	26	50	20120529	7	3884	77.28	0.0225108645872266	0.0169642765691924
2	D	26	50	20120529	7	3886	77.32	0.0235269275343170	0.0178963210885422
2	D	26	50	20120529	7	3888	77.36	0.0239144503346784	0.0169069655645772
2	D	26	50	20120529	7	3890	77.4	0.0243941961227626	0.0160437840533268
2	D	26	50	20120529	7	3892	77.44	0.0254332237767856	0.0129903930274665
2	D	26	50	20120529	7	3894	77.48	0.026580158046938	0.00995039248272147
2	D	26	50	20120529	7	3896	77.52	0.0282344272904561	0.00727305286391141
2	D	26	50	20120529	7	3898	77.56	0.0296366695350237	0.00493987625764046
2	D	26	50	20120529	7	3900	77.6	0.029712733011476	0.00502244511647962
2	D	26	50	20120529	7	3902	77.64	0.0291742711976024	0.00457251307161062
2	D	26	50	20120529	7	3904	77.68	0.0298875368788531	0.00392869941840808
2	D	26	50	20120529	7	3906	77.72	0.0304744142940345	0.00345930072385301
2	D	26	50	20120529	7	3908	77.76	0.030030513870009	0.00331153661978846
2	D	26	50	20120529	7	3910	77.8	0.0296129602446505	0.00219861418581114
2	D	26	50	20120529	7	3912	77.84	0.0290817604174198	0.00186413146510647
2	D	26	50	20120529	7	3914	77.88	0.0282742699291488	1.29513678042009e-05
2	D	26	50	20120529	7	3916	77.92	0.0278624396260773	-0.0016558319495045
2	D	26	50	20120529	7	3918	77.96	0.0284040551361949	-0.0037882114431219
2	D	26	50	20120529	7	3920	78	0.0298864408633422	-0.0053742448822556
2	D	26	50	20120529	7	3922	78.04	0.0302671188700618	-0.0050440542997127
2	D	26	50	20120529	7	3924	78.08	0.0315964965892553	-0.0041197073447829
2	D	26	50	20120529	7	3926	78.12	0.0339804328558137	-0.0042609908151979
2	D	26	50	20120529	7	3928	78.16	0.0367111456015745	-0.0030741750154798
2	D	26	50	20120529	7	3930	78.2	0.0382287947438996	-0.002343959984684
2	D	26	50	20120529	7	3932	78.24	0.0396371746753279	-0.0015139934002663
2	D	26	50	20120529	7	3934	78.28	0.040751193124816	0.000330183511475049
2	D	26	50	20120529	7	3936	78.32	0.041916561668754	0.002974678020299
2	D	26	50	20120529	7	3938	78.36	0.0425287040092272	0.00494941512811867
2	D	26	50	20120529	7	3940	78.4	0.0428967530888348	0.00717602367139699
2	D	26	50	20120529	7	3942	78.44	0.0425349265489016	0.00997340880844909
2	D	26	50	20120529	7	3944	78.48	0.0425306131975364	0.0133004169246099
2	D	26	50	20120529	7	3946	78.52	0.0435326542171558	0.0159569463908497
2	D	26	50	20120529	7	3948	78.56	0.0446381449588629	0.0196754795317535
2	D	26	50	20120529	7	3950	78.6	0.0450795917223576	0.0222381052174516
2	D	26	50	20120529	7	3952	78.64	0.046388517085012	0.0236106701904128
2	D	26	50	20120529	7	3954	78.68	0.0489401119049237	0.0241631327185539
2	D	26	50	20120529	7	3956	78.72	0.0503965397421336	0.0226866230487583
2	D	26	50	20120529	7	3958	78.76	0.0528108144251389	0.0208107394689485
2	D	26	50	20120529	7	3960	78.8	0.054399046966362	0.0182952070948773
2	D	26	50	20120529	7	3962	78.84	0.0564428684067036	0.0161843519316792
2	D	26	50	20120529	7	3964	78.88	0.0564202409897056	0.0130696879819087
2	D	26	50	20120529	7	3966	78.92	0.0563600662026266	0.0115069112848084
2	D	26	50	20120529	7	3968	78.96	0.0565479444743879	0.00828978756244392
2	D	26	50	20120529	7	3970	79	0.0564181903800402	0.00491031212311905
2	D	26	50	20120529	7	3972	79.04	0.0575545816880851	0.00122253812719685
2	D	26	50	20120529	7	3974	79.08	0.0592158583598047	-0.0015522903035354
2	D	26	50	20120529	7	3976	79.12	0.0608784078237305	-0.0032658928770629
2	D	26	50	20120529	7	3978	79.16	0.0633184919042491	-0.0055921327658104
2	D	26	50	20120529	7	3980	79.2	0.0659540202990876	-0.0086061047099399
2	D	26	50	20120529	7	3982	79.24	0.0676876339945226	-0.0108317233037246
2	D	26	50	20120529	7	3984	79.28	0.0677615973638348	-0.0130425633657824
2	D	26	50	20120529	7	3986	79.32	0.0671341108062098	-0.0144622923610488
2	D	26	50	20120529	7	3988	79.36	0.065605628787997	-0.0144282098141956
2	D	26	50	20120529	7	3990	79.4	0.0635850004500783	-0.0142784445979403
2	D	26	50	20120529	7	3992	79.44	0.0612907217878404	-0.0147715808671398
2	D	26	50	20120529	7	3994	79.48	0.0585944104940911	-0.0157407131371628
2	D	26	50	20120529	7	3996	79.52	0.0558737535138656	-0.0156780564052819
2	D	26	50	20120529	7	3998	79.56	0.053331626853754	-0.0163678461413972
2	D	26	50	20120529	7	4000	79.6	0.0509302215141664	-0.0174357895130232
2	D	26	50	20120529	7	4002	79.64	0.0489605685041034	-0.0173227302097793
2	D	26	50	20120529	7	4004	79.68	0.0486967186797715	-0.0164861804612287
2	D	26	50	20120529	7	4006	79.72	0.0470579280036935	-0.0135941137261758
2	D	26	50	20120529	7	4008	79.76	0.0466978338753743	-0.0115473577926922
2	D	26	50	20120529	7	4010	79.8	0.0471241273405482	-0.0088775559321696
2	D	26	50	20120529	7	4012	79.84	0.048412065773937	-0.0056460638000115
2	D	26	50	20120529	7	4014	79.88	0.0495334452050173	-0.0029481190895976
2	D	26	50	20120529	7	4016	79.92	0.0506406330029992	0.0001709289222162
[truncated: 2,177 more rows]
