# Supplementary material for: How Do Ants Make Sense of Gravity? A Boltzmann Walker Analysis of Lasius niger Trajectories on Various Inclines
Source: PLoS One. 2013 Oct 29;8(10):e76531. doi: 10.1371/journal.pone.0076531 (PMC3812222; doi:10.1371/journal.pone.0076531)
Supplement: Dataset S2 — Trajectories for . (ZIP) [file pone.0076531.s006.zip › Incline2/2-D-26-50-20120529-08.txt]

Pente	Colonie	Temperature	Humidite	Date	Indiv	Frame	Time	X	Y
2	D	26	50	20120529	8	12	0	0	0
2	D	26	50	20120529	8	14	0.04	0.00313024151216008	0.0009502313057619
2	D	26	50	20120529	8	16	0.08	0.00564565367807843	0.0010179226379249
2	D	26	50	20120529	8	18	0.12	0.00774960040802431	0.000573597949830701
2	D	26	50	20120529	8	20	0.16	0.0111158246662697	-0.0005969607578811
2	D	26	50	20120529	8	22	0.2	0.0149434573124428	-0.0019902651727345
2	D	26	50	20120529	8	24	0.24	0.0178923895748388	-0.00321211740635361
2	D	26	50	20120529	8	26	0.28	0.0207121970679224	-0.00516784041282718
2	D	26	50	20120529	8	28	0.32	0.0219323098188597	-0.0069047067994557
2	D	26	50	20120529	8	30	0.36	0.0226677927951753	-0.0094052555808335
2	D	26	50	20120529	8	32	0.4	0.0227498596081998	-0.0116831010814766
2	D	26	50	20120529	8	34	0.44	0.021655484585093	-0.0147985852751133
2	D	26	50	20120529	8	36	0.48	0.0199684126579957	-0.0166857684212864
2	D	26	50	20120529	8	38	0.52	0.0184860969344197	-0.0186700451066911
2	D	26	50	20120529	8	40	0.56	0.0164194295810848	-0.0210746246486195
2	D	26	50	20120529	8	42	0.6	0.0145297220637028	-0.0225098039270547
2	D	26	50	20120529	8	44	0.64	0.0121097410289734	-0.0234886871995903
2	D	26	50	20120529	8	46	0.68	0.009660103935841	-0.0254764987117941
2	D	26	50	20120529	8	48	0.72	0.00760964983389187	-0.0262643712295278
2	D	26	50	20120529	8	50	0.76	0.00743021441709797	-0.0257477872994642
2	D	26	50	20120529	8	52	0.8	0.00690976261294124	-0.0251635544636444
2	D	26	50	20120529	8	54	0.84	0.0064936585564842	-0.0241233579621121
2	D	26	50	20120529	8	56	0.88	0.00619923343493375	-0.0229532518027403
2	D	26	50	20120529	8	58	0.92	0.00589290770625592	-0.0224019842850594
2	D	26	50	20120529	8	60	0.96	0.0050031623145567	-0.0210674687279939
2	D	26	50	20120529	8	62	1	0.00396099086378456	-0.0184909179884538
2	D	26	50	20120529	8	64	1.04	0.00245683544016489	-0.0164116867618307
2	D	26	50	20120529	8	66	1.08	0.00122334422892745	-0.0143854157117982
2	D	26	50	20120529	8	68	1.12	0.0009843704211576	-0.0126623944759453
2	D	26	50	20120529	8	70	1.16	0.000936428581393199	-0.0104774062378076
2	D	26	50	20120529	8	72	1.2	0.0016967310057284	-0.00825411402533304
2	D	26	50	20120529	8	74	1.24	0.00203351182347193	-0.006946602876241
2	D	26	50	20120529	8	76	1.28	0.00333781553620452	-0.00540555981316716
2	D	26	50	20120529	8	78	1.32	0.00472795847663924	-0.00437455640689708
2	D	26	50	20120529	8	80	1.36	0.00592339107959287	-0.00328180985070736
2	D	26	50	20120529	8	82	1.4	0.00869973271883686	-0.00204516494322583
2	D	26	50	20120529	8	84	1.44	0.0103908422256548	-0.0007147788897624
2	D	26	50	20120529	8	86	1.48	0.0123928382998892	0.0005801528296923
2	D	26	50	20120529	8	88	1.52	0.0144862844941345	0.0015811897576825
2	D	26	50	20120529	8	90	1.56	0.0166147041897772	0.0015852626927421
2	D	26	50	20120529	8	92	1.6	0.0186905363541032	0.0016034565502221
2	D	26	50	20120529	8	94	1.64	0.020501846942655	0.0014387148123412
2	D	26	50	20120529	8	96	1.68	0.0221379011154897	-0.000198612152699701
2	D	26	50	20120529	8	98	1.72	0.0236215737769788	-0.0013734205721664
2	D	26	50	20120529	8	100	1.76	0.0237480610379974	-0.00291412139555817
2	D	26	50	20120529	8	102	1.8	0.0254954067471231	-0.00552470306315641
2	D	26	50	20120529	8	104	1.84	0.0265990448690635	-0.00764459505101805
2	D	26	50	20120529	8	106	1.88	0.0280065338459475	-0.0102175374246537
2	D	26	50	20120529	8	108	1.92	0.0296436274657506	-0.0125126646150290
2	D	26	50	20120529	8	110	1.96	0.0304386983305167	-0.0144566425778671
2	D	26	50	20120529	8	112	2	0.0307745740515803	-0.0161343241269103
2	D	26	50	20120529	8	114	2.04	0.0312247182284837	-0.0170408350203914
2	D	26	50	20120529	8	116	2.08	0.0305475291352092	-0.0180478187164114
2	D	26	50	20120529	8	118	2.12	0.029493833965224	-0.0192986552569913
2	D	26	50	20120529	8	120	2.16	0.0282536040263619	-0.0196111610989367
2	D	26	50	20120529	8	122	2.2	0.0269013188758851	-0.0200997860268723
2	D	26	50	20120529	8	124	2.24	0.0254476204708505	-0.0214568936455967
2	D	26	50	20120529	8	126	2.28	0.0239372983689921	-0.0234945759848641
2	D	26	50	20120529	8	128	2.32	0.0229122954708672	-0.0246511007442897
2	D	26	50	20120529	8	130	2.36	0.0221313391645603	-0.025999015267752
2	D	26	50	20120529	8	132	2.4	0.0211394804825899	-0.0276907682417408
2	D	26	50	20120529	8	134	2.44	0.0193225696083311	-0.0289272858700017
2	D	26	50	20120529	8	136	2.48	0.0184489745355142	-0.0292090325669655
2	D	26	50	20120529	8	138	2.52	0.0180543170277305	-0.0289657383367626
2	D	26	50	20120529	8	140	2.56	0.0170425886452088	-0.028747242341376
2	D	26	50	20120529	8	142	2.6	0.0163588305299371	-0.0280214537990305
2	D	26	50	20120529	8	144	2.64	0.0148189923768184	-0.0269865747404927
2	D	26	50	20120529	8	146	2.68	0.0139865014211918	-0.0271746085757458
2	D	26	50	20120529	8	148	2.72	0.0127875028787407	-0.0260856924169898
2	D	26	50	20120529	8	150	2.76	0.0112932306866016	-0.0258912239100279
2	D	26	50	20120529	8	152	2.8	0.00995845350002704	-0.0258259013855819
2	D	26	50	20120529	8	154	2.84	0.0085681189336546	-0.025161765483488
2	D	26	50	20120529	8	156	2.88	0.00709586604668172	-0.0242870178266178
2	D	26	50	20120529	8	158	2.92	0.00468635019231388	-0.0242741696964036
2	D	26	50	20120529	8	160	2.96	0.0034023574147641	-0.0232604331306233
2	D	26	50	20120529	8	162	3	0.00263764264411428	-0.0223125777036462
2	D	26	50	20120529	8	164	3.04	0.00245603287396824	-0.0218365286698141
2	D	26	50	20120529	8	166	3.08	0.00233794604151008	-0.0203599482893403
2	D	26	50	20120529	8	168	3.12	0.00253462779269712	-0.0194188952295982
2	D	26	50	20120529	8	170	3.16	0.00259018870802886	-0.0187022955398742
2	D	26	50	20120529	8	172	3.2	0.00189880091058809	-0.0173626322454416
2	D	26	50	20120529	8	174	3.24	0.00159777141170135	-0.0159867438706088
2	D	26	50	20120529	8	176	3.28	0.00130902435760382	-0.0145656784435260
2	D	26	50	20120529	8	178	3.32	0.0010145638807143	-0.0137802030177806
2	D	26	50	20120529	8	180	3.36	0.00143772486284759	-0.0128307707426814
2	D	26	50	20120529	8	182	3.4	0.00261773758822388	-0.0116056304625298
2	D	26	50	20120529	8	184	3.44	0.0030026653066984	-0.0109096464710113
2	D	26	50	20120529	8	186	3.48	0.00338581818715215	-0.00988982878691282
2	D	26	50	20120529	8	188	3.52	0.00379681693264902	-0.00892174303492595
2	D	26	50	20120529	8	190	3.56	0.00459301916826507	-0.00804579329652768
2	D	26	50	20120529	8	192	3.6	0.00659081502821923	-0.00627930620683525
2	D	26	50	20120529	8	194	3.64	0.0079023354727606	-0.00599542404739229
2	D	26	50	20120529	8	196	3.68	0.00871103228520023	-0.00455004828917231
2	D	26	50	20120529	8	198	3.72	0.0101731664741343	-0.00348632634502995
2	D	26	50	20120529	8	200	3.76	0.0117257396203822	-0.00207161073684221
2	D	26	50	20120529	8	202	3.8	0.013102115898894	-0.0004961838994264
2	D	26	50	20120529	8	204	3.84	0.0143938373535622	0.0008536758747909
2	D	26	50	20120529	8	206	3.88	0.0152423372067148	0.0031170115442841
2	D	26	50	20120529	8	208	3.92	0.0161905179028112	0.0048286837162989
2	D	26	50	20120529	8	210	3.96	0.0170363307501953	0.0062828063854022
2	D	26	50	20120529	8	212	4	0.0181085945442544	0.0069372973510006
2	D	26	50	20120529	8	214	4.04	0.0195673275495710	0.0076124711899488
2	D	26	50	20120529	8	216	4.08	0.0204718302597936	0.0069738406294523
2	D	26	50	20120529	8	218	4.12	0.0218650568929011	0.0065253086560101
2	D	26	50	20120529	8	220	4.16	0.022761618793971	0.0057041243378147
2	D	26	50	20120529	8	222	4.2	0.0242138747011719	0.0043954111071947
2	D	26	50	20120529	8	224	4.24	0.0252746041694163	0.0024737084221775
2	D	26	50	20120529	8	226	4.28	0.026813559853272	0.0012051503714475
2	D	26	50	20120529	8	228	4.32	0.028478845820441	-0.0014042645699618
2	D	26	50	20120529	8	230	4.36	0.0300089966106575	-0.00366301818751284
2	D	26	50	20120529	8	232	4.4	0.0308333558383004	-0.0064563869580478
2	D	26	50	20120529	8	234	4.44	0.0314492246315104	-0.00852366313032136
2	D	26	50	20120529	8	236	4.48	0.0314306984338433	-0.0108368922542950
2	D	26	50	20120529	8	238	4.52	0.03101513177854	-0.0118037193562114
2	D	26	50	20120529	8	240	4.56	0.0309219351047796	-0.0133899012877691
2	D	26	50	20120529	8	242	4.6	0.0305561487668718	-0.0138208828709023
2	D	26	50	20120529	8	244	4.64	0.0309586339467232	-0.0149690828621930
2	D	26	50	20120529	8	246	4.68	0.0323823227399642	-0.0171845898290067
2	D	26	50	20120529	8	248	4.72	0.0336977534850055	-0.0173412139810395
2	D	26	50	20120529	8	250	4.76	0.0329045210978705	-0.0176140157772213
2	D	26	50	20120529	8	252	4.8	0.0327860807120217	-0.0177819536377531
2	D	26	50	20120529	8	254	4.84	0.0323973134037253	-0.0180226527860690
2	D	26	50	20120529	8	256	4.88	0.0318048993424473	-0.0181363555564838
2	D	26	50	20120529	8	258	4.92	0.030855509493755	-0.0185446672962121
2	D	26	50	20120529	8	260	4.96	0.0304008327623842	-0.0195730904698376
2	D	26	50	20120529	8	262	5	0.0295899580610585	-0.0197973493854910
2	D	26	50	20120529	8	264	5.04	0.0282895109087105	-0.0200911593241418
2	D	26	50	20120529	8	266	5.08	0.0272905953010639	-0.0200018375955423
2	D	26	50	20120529	8	268	5.12	0.0272821241618253	-0.0197348199328306
2	D	26	50	20120529	8	270	5.16	0.0257899591478942	-0.0197881640684033
2	D	26	50	20120529	8	272	5.2	0.0242756899759832	-0.0199932957456256
2	D	26	50	20120529	8	274	5.24	0.0225384205384894	-0.0208438532795114
2	D	26	50	20120529	8	276	5.28	0.0206292944546825	-0.0226266900921984
2	D	26	50	20120529	8	278	5.32	0.0188516930606034	-0.0231081647563626
2	D	26	50	20120529	8	280	5.36	0.0177678822128075	-0.024528982696072
2	D	26	50	20120529	8	282	5.4	0.0173674971400962	-0.0267346113811525
2	D	26	50	20120529	8	284	5.44	0.0187660482872661	-0.0280421578855836
2	D	26	50	20120529	8	286	5.48	0.0195717045405466	-0.0290297244293922
2	D	26	50	20120529	8	288	5.52	0.0197385110302285	-0.0293065567342267
2	D	26	50	20120529	8	290	5.56	0.0190896486346083	-0.0293383977525835
2	D	26	50	20120529	8	292	5.6	0.018257447592762	-0.0288087111338645
2	D	26	50	20120529	8	294	5.64	0.0176214403984238	-0.0278146957762115
2	D	26	50	20120529	8	296	5.68	0.0174079365769123	-0.027846473154958
2	D	26	50	20120529	8	298	5.72	0.0175464587953467	-0.0267332749493361
2	D	26	50	20120529	8	300	5.76	0.0164230216835332	-0.0265866068607823
2	D	26	50	20120529	8	302	5.8	0.0162371445239627	-0.0257531188845943
2	D	26	50	20120529	8	304	5.84	0.0157844618337149	-0.025752828970814
2	D	26	50	20120529	8	306	5.88	0.0148220824334522	-0.0248010703144048
2	D	26	50	20120529	8	308	5.92	0.0134846535964481	-0.0248259675441703
2	D	26	50	20120529	8	310	5.96	0.0114307063869999	-0.0247712374793065
2	D	26	50	20120529	8	312	6	0.00960782046044006	-0.0247360589169425
2	D	26	50	20120529	8	314	6.04	0.00834482875429152	-0.0235173320952962
2	D	26	50	20120529	8	316	6.08	0.00561106908541059	-0.0234188179785413
2	D	26	50	20120529	8	318	6.12	0.00320135524114401	-0.02366655283933
2	D	26	50	20120529	8	320	6.16	0.00209713022057529	-0.02353771091273
2	D	26	50	20120529	8	322	6.2	0.000242175212508499	-0.0230003786807262
2	D	26	50	20120529	8	324	6.24	7.54935483865994e-05	-0.0221937653796305
2	D	26	50	20120529	8	326	6.28	0.0005288996088716	-0.0215913195944478
2	D	26	50	20120529	8	328	6.32	0.0007155616569692	-0.0211110385265302
2	D	26	50	20120529	8	330	6.36	0.0006966203876216	-0.020240740692634
2	D	26	50	20120529	8	332	6.4	0.00134843848958716	-0.0195841284066920
2	D	26	50	20120529	8	334	6.44	0.00154690214986279	-0.0182996477254632
2	D	26	50	20120529	8	336	6.48	0.00173201563410961	-0.0169574105623471
2	D	26	50	20120529	8	338	6.52	0.00130535447340946	-0.0153486082848592
2	D	26	50	20120529	8	340	6.56	0.000778856906273599	-0.0146723879278749
2	D	26	50	20120529	8	342	6.6	0.000277751543650099	-0.0135280416685417
2	D	26	50	20120529	8	344	6.64	0.000312477557674199	-0.0125803983735989
2	D	26	50	20120529	8	346	6.68	-0.000849687792545	-0.0112204411145462
2	D	26	50	20120529	8	348	6.72	-0.000590052324628901	-0.00964639313535373
2	D	26	50	20120529	8	350	6.76	-0.0004950878839155	-0.00819180377577488
2	D	26	50	20120529	8	352	6.8	0.000387466231818999	-0.00721053755338669
2	D	26	50	20120529	8	354	6.84	0.0011061059246067	-0.00665693658332793
2	D	26	50	20120529	8	356	6.88	0.00264514504706267	-0.00599230570648726
2	D	26	50	20120529	8	358	6.92	0.00383462663934584	-0.0053810677555872
2	D	26	50	20120529	8	360	6.96	0.00534294833612027	-0.00411552410106536
2	D	26	50	20120529	8	362	7	0.00700495332782457	-0.00371240959617872
2	D	26	50	20120529	8	364	7.04	0.00791481590744855	-0.00292900599330215
2	D	26	50	20120529	8	366	7.08	0.00906812828076724	-0.00272214190446602
2	D	26	50	20120529	8	368	7.12	0.00987609677322224	-0.001836108823368
2	D	26	50	20120529	8	370	7.16	0.0114611190496588	-0.0009993469427831
2	D	26	50	20120529	8	372	7.2	0.0129094858695632	-0.000171551176183600
2	D	26	50	20120529	8	374	7.24	0.0149568287016751	0.0009021904710481
2	D	26	50	20120529	8	376	7.28	0.0164384153981596	0.0018111903803991
2	D	26	50	20120529	8	378	7.32	0.0186368386651398	0.0024368101761217
2	D	26	50	20120529	8	380	7.36	0.0195151218559160	0.0029363952591656
2	D	26	50	20120529	8	382	7.4	0.0204101705484741	0.0025216134923894
2	D	26	50	20120529	8	384	7.44	0.0211431220825131	0.0020454831412774
2	D	26	50	20120529	8	386	7.48	0.0207041431216846	0.0022376818354717
2	D	26	50	20120529	8	388	7.52	0.0206872998381568	0.001562267580218
2	D	26	50	20120529	8	390	7.56	0.0209017228984838	0.0019266821309703
2	D	26	50	20120529	8	392	7.6	0.0213307952933078	0.0018056254500311
2	D	26	50	20120529	8	394	7.64	0.0207669200617184	0.0021736321032318
2	D	26	50	20120529	8	396	7.68	0.0206281857112496	0.0030862241150312
2	D	26	50	20120529	8	398	7.72	0.0207735102969190	0.0035417988720141
2	D	26	50	20120529	8	400	7.76	0.0204508998990705	0.004157858584055
2	D	26	50	20120529	8	402	7.8	0.0206763750383874	0.0048493595185808
2	D	26	50	20120529	8	404	7.84	0.0208758922877670	0.0057980422604919
2	D	26	50	20120529	8	406	7.88	0.0210674899411974	0.0056009291741684
2	D	26	50	20120529	8	408	7.92	0.020709354498662	0.0048528667682155
2	D	26	50	20120529	8	410	7.96	0.0210138983182512	0.0046874815631638
2	D	26	50	20120529	8	412	8	0.0210969197254303	0.0039212535840022
2	D	26	50	20120529	8	414	8.04	0.0209851685697316	0.0034379036726543
2	D	26	50	20120529	8	416	8.08	0.0213090305465829	0.003151518355206
2	D	26	50	20120529	8	418	8.12	0.0213409705598891	0.001902223307409
2	D	26	50	20120529	8	420	8.16	0.0223297038298866	0.0009311677069411
2	D	26	50	20120529	8	422	8.2	0.0233305208476678	-0.0002127677233522
2	D	26	50	20120529	8	424	8.24	0.0235722106525842	-0.001564332332019
2	D	26	50	20120529	8	426	8.28	0.0244010246529485	-0.00303237086257599
2	D	26	50	20120529	8	428	8.32	0.0251903750238549	-0.00497048691019802
2	D	26	50	20120529	8	430	8.36	0.0261716483173109	-0.00633076943837001
2	D	26	50	20120529	8	432	8.4	0.0274220040252796	-0.00749924218107735
2	D	26	50	20120529	8	434	8.44	0.0293741490714404	-0.00899586903879773
2	D	26	50	20120529	8	436	8.48	0.0313165713993598	-0.0111761620879083
2	D	26	50	20120529	8	438	8.52	0.031619425233742	-0.0124263975877243
2	D	26	50	20120529	8	440	8.56	0.0316196373657764	-0.0133421715800390
2	D	26	50	20120529	8	442	8.6	0.0306866806786789	-0.0140700673005924
2	D	26	50	20120529	8	444	8.64	0.0303368749540259	-0.0148585620722935
2	D	26	50	20120529	8	446	8.68	0.0296729016864917	-0.0153638605781294
2	D	26	50	20120529	8	448	8.72	0.0290948418928717	-0.0155309499105238
2	D	26	50	20120529	8	450	8.76	0.0282958112301309	-0.0155476376305598
2	D	26	50	20120529	8	452	8.8	0.0274379209989241	-0.0157664447529302
2	D	26	50	20120529	8	454	8.84	0.0268047705159819	-0.0154656485992812
2	D	26	50	20120529	8	456	8.88	0.0258150331543551	-0.0166038783849572
2	D	26	50	20120529	8	458	8.92	0.0248974843240196	-0.0173278213786038
2	D	26	50	20120529	8	460	8.96	0.0243408003683949	-0.0197603182033602
2	D	26	50	20120529	8	462	9	0.0228623107996119	-0.0216504853401500
2	D	26	50	20120529	8	464	9.04	0.0222058600875694	-0.0230180026313537
2	D	26	50	20120529	8	466	9.08	0.0211677718249052	-0.0251695012316742
2	D	26	50	20120529	8	468	9.12	0.0204140737779063	-0.0264060117888673
2	D	26	50	20120529	8	470	9.16	0.0195811161318042	-0.0276290095354719
2	D	26	50	20120529	8	472	9.2	0.0194527338246119	-0.0287414016393634
2	D	26	50	20120529	8	474	9.24	0.0192447171517225	-0.0287954104553104
2	D	26	50	20120529	8	476	9.28	0.0194024868167408	-0.0285195539578339
2	D	26	50	20120529	8	478	9.32	0.0188162457976625	-0.0276362856642503
2	D	26	50	20120529	8	480	9.36	0.0184702796628314	-0.0275681700680186
2	D	26	50	20120529	8	482	9.4	0.0178426516838502	-0.0266125859639231
2	D	26	50	20120529	8	484	9.44	0.0174035454438011	-0.0268964115548236
2	D	26	50	20120529	8	486	9.48	0.0161488763844672	-0.0265938900606286
2	D	26	50	20120529	8	488	9.52	0.0142940787288723	-0.0264928303594614
2	D	26	50	20120529	8	490	9.56	0.0123367576610733	-0.0264084513072624
2	D	26	50	20120529	8	492	9.6	0.0106124565619465	-0.0265231793825099
2	D	26	50	20120529	8	494	9.64	0.00842630866868765	-0.0275035970767607
2	D	26	50	20120529	8	496	9.68	0.0070444240283504	-0.0280229811496778
2	D	26	50	20120529	8	498	9.72	0.00585929892094613	-0.0275660346055395
2	D	26	50	20120529	8	500	9.76	0.00531293872432671	-0.0271350742356097
2	D	26	50	20120529	8	502	9.8	0.00495897521180035	-0.02670644024699
2	D	26	50	20120529	8	504	9.84	0.00572982059824306	-0.0257424698564697
2	D	26	50	20120529	8	506	9.88	0.00597208245254538	-0.0252917670652092
2	D	26	50	20120529	8	508	9.92	0.00620851774697072	-0.025364012165043
2	D	26	50	20120529	8	510	9.96	0.00597887774871258	-0.0239788182649698
2	D	26	50	20120529	8	512	10	0.00582621339465441	-0.0232154964946789
2	D	26	50	20120529	8	514	10.04	0.00553760776191312	-0.0217711955387663
2	D	26	50	20120529	8	516	10.08	0.00495744079008518	-0.0205230955014296
2	D	26	50	20120529	8	518	10.12	0.00476034396721758	-0.0193575735153201
2	D	26	50	20120529	8	520	10.16	0.00342268673472321	-0.0183689159057482
2	D	26	50	20120529	8	522	10.2	0.00294678265778123	-0.0177540087777606
2	D	26	50	20120529	8	524	10.24	0.0012081060777929	-0.0169380924050850
2	D	26	50	20120529	8	526	10.28	0.0005393174130788	-0.0166361507384506
2	D	26	50	20120529	8	528	10.32	-0.0007809216580746	-0.0164595861751883
2	D	26	50	20120529	8	530	10.36	-0.0017160208787191	-0.0162255126174121
2	D	26	50	20120529	8	532	10.4	-0.0023153150889781	-0.0152636140497606
2	D	26	50	20120529	8	534	10.44	-0.0018031364341613	-0.0153413462982164
2	D	26	50	20120529	8	536	10.48	-0.0013806472034701	-0.0146146455881232
2	D	26	50	20120529	8	538	10.52	-0.0012243200362854	-0.0136248375158183
2	D	26	50	20120529	8	540	10.56	-0.000334192806924401	-0.0127133980880723
2	D	26	50	20120529	8	542	10.6	-9.22774349448006e-05	-0.0103603022837753
2	D	26	50	20120529	8	544	10.64	0.0005714483452159	-0.00925760461385393
2	D	26	50	20120529	8	546	10.68	0.0009320798746889	-0.00730076437866609
2	D	26	50	20120529	8	548	10.72	0.0010385630848678	-0.00578176466238896
2	D	26	50	20120529	8	550	10.76	0.00124836166684583	-0.00415082287158219
2	D	26	50	20120529	8	552	10.8	0.00122704593292696	-0.00231471051268024
2	D	26	50	20120529	8	554	10.84	0.00179079742082965	-0.0010239118323615
2	D	26	50	20120529	8	556	10.88	0.00186900343082888	0.0003020548037195
2	D	26	50	20120529	8	558	10.92	0.00265079483024435	0.002927132160332
2	D	26	50	20120529	8	560	10.96	0.00337680964675983	0.00426606713478
2	D	26	50	20120529	8	562	11	0.00416323259559207	0.0064269642448827
2	D	26	50	20120529	8	564	11.04	0.0047471472333603	0.0074395270134062
2	D	26	50	20120529	8	566	11.08	0.00583951407320853	0.0079372170502765
2	D	26	50	20120529	8	568	11.12	0.00650553795040814	0.0082072611300117
2	D	26	50	20120529	8	570	11.16	0.00764935387965549	0.008384462089377
2	D	26	50	20120529	8	572	11.2	0.00771638760251198	0.008788502904147
2	D	26	50	20120529	8	574	11.24	0.00772557999066741	0.0086647592174394
2	D	26	50	20120529	8	576	11.28	0.00716540999861142	0.00865797099234
2	D	26	50	20120529	8	578	11.32	0.00716788487234558	0.0081738149792615
2	D	26	50	20120529	8	580	11.36	0.00734098461238004	0.0085543798488961
2	D	26	50	20120529	8	582	11.4	0.00773533806424778	0.0083329847157066
2	D	26	50	20120529	8	584	11.44	0.00823554540125914	0.0079197515127812
2	D	26	50	20120529	8	586	11.48	0.0095120145626571	0.0074058263042148
2	D	26	50	20120529	8	588	11.52	0.0103770889987607	0.0070870625672559
2	D	26	50	20120529	8	590	11.56	0.0120684177086808	0.0061551665403302
2	D	26	50	20120529	8	592	11.6	0.0137038142722091	0.0055184875945498
2	D	26	50	20120529	8	594	11.64	0.0160885813892354	0.0052889819465801
2	D	26	50	20120529	8	596	11.68	0.0175796786719269	0.0048914960116717
2	D	26	50	20120529	8	598	11.72	0.0198342391462655	0.0042474419421636
2	D	26	50	20120529	8	600	11.76	0.0225439854688574	0.0042549655583154
2	D	26	50	20120529	8	602	11.8	0.0250542145420696	0.0041753453347538
2	D	26	50	20120529	8	604	11.84	0.0274917000051673	0.0050382100621662
2	D	26	50	20120529	8	606	11.88	0.0288260119154799	0.0050185510794356
2	D	26	50	20120529	8	608	11.92	0.0297084550154498	0.0041310168106412
2	D	26	50	20120529	8	610	11.96	0.029134669682322	0.0045257627067725
2	D	26	50	20120529	8	612	12	0.0294653941304847	0.004724944080431
2	D	26	50	20120529	8	614	12.04	0.0293635014575293	0.0047698439468228
2	D	26	50	20120529	8	616	12.08	0.0293383227992648	0.0053170088309592
2	D	26	50	20120529	8	618	12.12	0.0294977414372969	0.005142033843741
2	D	26	50	20120529	8	620	12.16	0.029031618768459	0.0046883520116114
2	D	26	50	20120529	8	622	12.2	0.0289966530452361	0.0041197313864135
2	D	26	50	20120529	8	624	12.24	0.0288329083279168	0.003231159791971
2	D	26	50	20120529	8	626	12.28	0.0284871826093912	0.0028566265431799
2	D	26	50	20120529	8	628	12.32	0.0283095220306181	0.0022522270219607
2	D	26	50	20120529	8	630	12.36	0.0277747513141423	0.0012897698399521
2	D	26	50	20120529	8	632	12.4	0.0277323744047458	-0.0009584549576271
2	D	26	50	20120529	8	634	12.44	0.0275297176012578	-0.00212716104557222
2	D	26	50	20120529	8	636	12.48	0.0273789482933732	-0.00426444786025106
2	D	26	50	20120529	8	638	12.52	0.0291137994256753	-0.00535526613624849
2	D	26	50	20120529	8	640	12.56	0.0293916923906816	-0.00622995722457625
2	D	26	50	20120529	8	642	12.6	0.0309992925866414	-0.00793032983022772
2	D	26	50	20120529	8	644	12.64	0.0325465836452338	-0.00876174598354687
2	D	26	50	20120529	8	646	12.68	0.0330163146799761	-0.00985373098573325
2	D	26	50	20120529	8	648	12.72	0.0335824950796721	-0.0111089162330175
2	D	26	50	20120529	8	650	12.76	0.0334002736621604	-0.0112562065755387
2	D	26	50	20120529	8	652	12.8	0.0327786560908193	-0.0111760913772302
2	D	26	50	20120529	8	654	12.84	0.0321106523146323	-0.0120101238256397
2	D	26	50	20120529	8	656	12.88	0.030702237027865	-0.0124738444527419
2	D	26	50	20120529	8	658	12.92	0.0294332631983476	-0.0130847847116871
2	D	26	50	20120529	8	660	12.96	0.0284353941087371	-0.0125548788898659
2	D	26	50	20120529	8	662	13	0.0270095344976779	-0.0138248921663516
2	D	26	50	20120529	8	664	13.04	0.0265903191713836	-0.0147604368642683
2	D	26	50	20120529	8	666	13.08	0.0265768982846767	-0.0161546958732763
2	D	26	50	20120529	8	668	13.12	0.0261939928915964	-0.0175282578667990
2	D	26	50	20120529	8	670	13.16	0.0265832056771649	-0.0190806188810125
2	D	26	50	20120529	8	672	13.2	0.0270987713734636	-0.0201254964294362
2	D	26	50	20120529	8	674	13.24	0.0264679048454246	-0.0203011276117473
2	D	26	50	20120529	8	676	13.28	0.0258499218029388	-0.0202213376825582
2	D	26	50	20120529	8	678	13.32	0.0254672073286894	-0.0200561858227443
2	D	26	50	20120529	8	680	13.36	0.0247562114602063	-0.0198649134384333
2	D	26	50	20120529	8	682	13.4	0.0245645289539623	-0.0197501358657111
2	D	26	50	20120529	8	684	13.44	0.0239482712520226	-0.0197413111730819
2	D	26	50	20120529	8	686	13.48	0.0230220674346854	-0.0192344923876665
2	D	26	50	20120529	8	688	13.52	0.0224428762702155	-0.0193249313449802
2	D	26	50	20120529	8	690	13.56	0.0209031653963174	-0.0193848091472111
2	D	26	50	20120529	8	692	13.6	0.0189617025415894	-0.0196416608064403
2	D	26	50	20120529	8	694	13.64	0.0182930164780693	-0.0197653089630218
2	D	26	50	20120529	8	696	13.68	0.0165316615693947	-0.0194962067495192
2	D	26	50	20120529	8	698	13.72	0.0165649733698564	-0.0187937173756138
2	D	26	50	20120529	8	700	13.76	0.0161504390904536	-0.0184287654237078
2	D	26	50	20120529	8	702	13.8	0.0162470475544332	-0.0179974267516501
2	D	26	50	20120529	8	704	13.84	0.0163219549112982	-0.0179018011660964
2	D	26	50	20120529	8	706	13.88	0.0159825170691137	-0.0168600331904536
2	D	26	50	20120529	8	708	13.92	0.0156630395785698	-0.0170660624690238
2	D	26	50	20120529	8	710	13.96	0.0153946119449365	-0.0166454428286621
2	D	26	50	20120529	8	712	14	0.0149845656722739	-0.0169762224311537
2	D	26	50	20120529	8	714	14.04	0.0141234043650974	-0.0173051303219955
2	D	26	50	20120529	8	716	14.08	0.0135765067673242	-0.0180517855854538
2	D	26	50	20120529	8	718	14.12	0.0134632070477747	-0.0183025044368592
2	D	26	50	20120529	8	720	14.16	0.0133704063538118	-0.0179798940390106
2	D	26	50	20120529	8	722	14.2	0.0133777390511327	-0.0182540322670088
2	D	26	50	20120529	8	724	14.24	0.0137277003392775	-0.0176373927274073
2	D	26	50	20120529	8	726	14.28	0.0136409312661581	-0.0174440202359562
2	D	26	50	20120529	8	728	14.32	0.0135901892835402	-0.0170304334796402
2	D	26	50	20120529	8	730	14.36	0.0139978504850299	-0.0169442230208779
2	D	26	50	20120529	8	732	14.4	0.0139679893656604	-0.0162338989038370
2	D	26	50	20120529	8	734	14.44	0.0139248445382995	-0.0159704705151466
2	D	26	50	20120529	8	736	14.48	0.0138617098022345	-0.0148081184887372
2	D	26	50	20120529	8	738	14.52	0.0135800408870166	-0.0151880045358619
2	D	26	50	20120529	8	740	14.56	0.0133323054605425	-0.0142570636687762
2	D	26	50	20120529	8	742	14.6	0.0128863762057404	-0.014185942303039
2	D	26	50	20120529	8	744	14.64	0.0108297080493982	-0.0128620531466811
2	D	26	50	20120529	8	746	14.68	0.0103364982410935	-0.0117471366715808
2	D	26	50	20120529	8	748	14.72	0.0104069190054319	-0.0115968453678803
2	D	26	50	20120529	8	750	14.76	0.0100577097960595	-0.0108045141176272
2	D	26	50	20120529	8	752	14.8	0.00963253667086966	-0.00944503457991593
2	D	26	50	20120529	8	754	14.84	0.00979404410233335	-0.00784918932708657
2	D	26	50	20120529	8	756	14.88	0.00888975352414512	-0.00627241191571869
2	D	26	50	20120529	8	758	14.92	0.00627772935871327	-0.00491540329194358
2	D	26	50	20120529	8	760	14.96	0.00432658557575467	-0.00496220951821744
2	D	26	50	20120529	8	762	15	0.00262555818922381	-0.00613040366085299
2	D	26	50	20120529	8	764	15.04	0.00196933481201144	-0.00715700957005087
2	D	26	50	20120529	8	766	15.08	0.00140875469802237	-0.00981601391002476
2	D	26	50	20120529	8	768	15.12	0.00152161601136756	-0.0118910965411626
2	D	26	50	20120529	8	770	15.16	0.00173466021347125	-0.0142005709281282
2	D	26	50	20120529	8	772	15.2	0.00279401223770588	-0.0161880430290770
2	D	26	50	20120529	8	774	15.24	0.00321947131687801	-0.0182583314762384
2	D	26	50	20120529	8	776	15.28	0.00367928093637341	-0.0198103382299546
2	D	26	50	20120529	8	778	15.32	0.00340749808106333	-0.0217379403068471
2	D	26	50	20120529	8	780	15.36	0.0031798379817925	-0.0238984626503558
2	D	26	50	20120529	8	782	15.4	0.00249016845383002	-0.0255282447860414
2	D	26	50	20120529	8	784	15.44	0.00225850613017768	-0.0266614399714353
2	D	26	50	20120529	8	786	15.48	0.00261447782596261	-0.0274771724963477
2	D	26	50	20120529	8	788	15.52	0.00348865979740792	-0.0274307014386882
2	D	26	50	20120529	8	790	15.56	0.00444909465402236	-0.0282002174643822
2	D	26	50	20120529	8	792	15.6	0.00506186631953081	-0.0275341158054367
2	D	26	50	20120529	8	794	15.64	0.00571854931615094	-0.0271266030963711
2	D	26	50	20120529	8	796	15.68	0.00716868390300831	-0.027175393464273
2	D	26	50	20120529	8	798	15.72	0.00899231936275623	-0.0271697436810913
2	D	26	50	20120529	8	800	15.76	0.0102879723311278	-0.0264927101513086
2	D	26	50	20120529	8	802	15.8	0.0128880888183645	-0.0264786670106342
2	D	26	50	20120529	8	804	15.84	0.0156441859904631	-0.0270775086725533
2	D	26	50	20120529	8	806	15.88	0.0176719490358039	-0.0272171693329055
2	D	26	50	20120529	8	808	15.92	0.0197516137188839	-0.0280659166734315
2	D	26	50	20120529	8	810	15.96	0.0215936056706714	-0.0288100970631556
2	D	26	50	20120529	8	812	16	0.0234750541808491	-0.0292901023594285
2	D	26	50	20120529	8	814	16.04	0.025271480171657	-0.0296999909472789
2	D	26	50	20120529	8	816	16.08	0.0265012520012254	-0.0297816193540991
2	D	26	50	20120529	8	818	16.12	0.0262219094673176	-0.0293627646522632
2	D	26	50	20120529	8	820	16.16	0.0261670238389619	-0.0285247158373366
2	D	26	50	20120529	8	822	16.2	0.025653982513872	-0.0287361054095723
2	D	26	50	20120529	8	824	16.24	0.0255564795598142	-0.0281300371163495
2	D	26	50	20120529	8	826	16.28	0.025477792010097	-0.0273016480871606
2	D	26	50	20120529	8	828	16.32	0.0257035238291755	-0.0255522425759813
2	D	26	50	20120529	8	830	16.36	0.0254201423013336	-0.0234644122237922
2	D	26	50	20120529	8	832	16.4	0.0253560996401616	-0.0209004218220064
2	D	26	50	20120529	8	834	16.44	0.0253642596524165	-0.0181806487252573
2	D	26	50	20120529	8	836	16.48	0.0246599600851512	-0.0154254990762455
2	D	26	50	20120529	8	838	16.52	0.0244583215154281	-0.0132050140776922
2	D	26	50	20120529	8	840	16.56	0.0240953211782381	-0.0103597436694182
2	D	26	50	20120529	8	842	16.6	0.022944808947773	-0.00787619373506008
2	D	26	50	20120529	8	844	16.64	0.0214658597595822	-0.00525060019049725
2	D	26	50	20120529	8	846	16.68	0.0195465145685736	-0.00427255554660414
2	D	26	50	20120529	8	848	16.72	0.0174280537648371	-0.00336961129972729
2	D	26	50	20120529	8	850	16.76	0.0157872195501615	-0.00230478626900628
2	D	26	50	20120529	8	852	16.8	0.0145851450932122	-0.00264595821986098
2	D	26	50	20120529	8	854	16.84	0.0129876423820877	-0.0018049324853855
2	D	26	50	20120529	8	856	16.88	0.0106030096153498	-0.0024408477558422
2	D	26	50	20120529	8	858	16.92	0.00879699525658907	-0.00263519605465132
2	D	26	50	20120529	8	860	16.96	0.0064866228440114	-0.00269439503437226
2	D	26	50	20120529	8	862	17	0.00422770729900744	-0.00387446362118427
2	D	26	50	20120529	8	864	17.04	0.0032601653121353	-0.00524095525400187
2	D	26	50	20120529	8	866	17.08	0.00253358481019487	-0.00648626929062074
2	D	26	50	20120529	8	868	17.12	0.000558769920629299	-0.00825277052244879
2	D	26	50	20120529	8	870	17.16	-0.000987495833130401	-0.00998924800034765
2	D	26	50	20120529	8	872	17.2	-0.0019580493877836	-0.0110859211204933
2	D	26	50	20120529	8	874	17.24	-0.0034812776026123	-0.0127896454122876
2	D	26	50	20120529	8	876	17.28	-0.0038907065710549	-0.0134176835132019
2	D	26	50	20120529	8	878	17.32	-0.0059251164201389	-0.0148490868414256
2	D	26	50	20120529	8	880	17.36	-0.006618858883161	-0.0148918668016874
2	D	26	50	20120529	8	882	17.4	-0.0075531590731428	-0.0149644866681153
2	D	26	50	20120529	8	884	17.44	-0.0070271423386181	-0.0143182617807889
2	D	26	50	20120529	8	886	17.48	-0.006758866025836	-0.0132929569480684
2	D	26	50	20120529	8	888	17.52	-0.0064713564086055	-0.0129965377853950
2	D	26	50	20120529	8	890	17.56	-0.005987129684849	-0.0121071388760185
2	D	26	50	20120529	8	892	17.6	-0.0059637951610698	-0.0114015877297506
2	D	26	50	20120529	8	894	17.64	-0.0060161917735557	-0.0101554534492656
2	D	26	50	20120529	8	896	17.68	-0.0056676376279054	-0.00901564681546752
2	D	26	50	20120529	8	898	17.72	-0.005334463054746	-0.00687567299502018
2	D	26	50	20120529	8	900	17.76	-0.0057048809420705	-0.0037374270340971
2	D	26	50	20120529	8	902	17.8	-0.005794167315331	-0.0022573606171921
2	D	26	50	20120529	8	904	17.84	-0.0059609596628772	0.000420396194618899
2	D	26	50	20120529	8	906	17.88	-0.0069050108553716	0.0026262228695981
2	D	26	50	20120529	8	908	17.92	-0.0065206417512542	0.0038965967705422
2	D	26	50	20120529	8	910	17.96	-0.0058136643706086	0.0056164339045594
2	D	26	50	20120529	8	912	18	-0.0052947491094874	0.0052047966416392
2	D	26	50	20120529	8	914	18.04	-0.0043666389322681	0.0052538316684873
2	D	26	50	20120529	8	916	18.08	-0.0026006114619835	0.0061209849985276
2	D	26	50	20120529	8	918	18.12	-0.0008987892874306	0.0066248268643943
2	D	26	50	20120529	8	920	18.16	0.001095195266973	0.0073941024737828
2	D	26	50	20120529	8	922	18.2	0.00334263517602509	0.0084550172040038
2	D	26	50	20120529	8	924	18.24	0.00517815710076475	0.0092314345918823
2	D	26	50	20120529	8	926	18.28	0.00653056953046214	0.0095783411787324
2	D	26	50	20120529	8	928	18.32	0.00643171600245226	0.009877871611243
2	D	26	50	20120529	8	930	18.36	0.00710968998425392	0.0103550272671877
2	D	26	50	20120529	8	932	18.4	0.00641842239496595	0.0092795178530029
2	D	26	50	20120529	8	934	18.44	0.00629149672774297	0.0087325707577552
2	D	26	50	20120529	8	936	18.48	0.00660219944739634	0.0081029628797866
2	D	26	50	20120529	8	938	18.52	0.00681390721768359	0.0083136807005802
2	D	26	50	20120529	8	940	18.56	0.00762785783350743	0.0074195441757698
2	D	26	50	20120529	8	942	18.6	0.0093281667995486	0.0071840776176347
2	D	26	50	20120529	8	944	18.64	0.0109311071618204	0.0061799152776717
2	D	26	50	20120529	8	946	18.68	0.0130576600955608	0.0053579743552205
2	D	26	50	20120529	8	948	18.72	0.0152549166363521	0.0043360707061175
2	D	26	50	20120529	8	950	18.76	0.0175380371535828	0.0043410063114502
2	D	26	50	20120529	8	952	18.8	0.0186857492411945	0.0033593228960611
2	D	26	50	20120529	8	954	18.84	0.0200287571507021	0.0023642115228972
2	D	26	50	20120529	8	956	18.88	0.0209962135776538	0.0018831031400457
2	D	26	50	20120529	8	958	18.92	0.0218612243741471	0.000468953217282899
2	D	26	50	20120529	8	960	18.96	0.0230770591290583	-0.0017796817022293
2	D	26	50	20120529	8	962	19	0.0250552186336989	-0.00342366254208119
2	D	26	50	20120529	8	964	19.04	0.0263260733672542	-0.00505556599811038
2	D	26	50	20120529	8	966	19.08	0.028721949131813	-0.00699634783829747
2	D	26	50	20120529	8	968	19.12	0.0309700183659003	-0.00803667869011818
2	D	26	50	20120529	8	970	19.16	0.0330052131035114	-0.00906976169743173
2	D	26	50	20120529	8	972	19.2	0.0352004968163832	-0.0101588475618152
2	D	26	50	20120529	8	974	19.24	0.0362532373922137	-0.0106149314356806
2	D	26	50	20120529	8	976	19.28	0.0370936338016539	-0.0120384080968872
2	D	26	50	20120529	8	978	19.32	0.036680117756016	-0.0125647783848025
2	D	26	50	20120529	8	980	19.36	0.0362812388207487	-0.0130670363314793
2	D	26	50	20120529	8	982	19.4	0.0353941026530721	-0.0147003115746640
2	D	26	50	20120529	8	984	19.44	0.0348753691183936	-0.0152867859389801
2	D	26	50	20120529	8	986	19.48	0.033510299477313	-0.0156242880056404
2	D	26	50	20120529	8	988	19.52	0.0331748480203181	-0.0155439606752976
2	D	26	50	20120529	8	990	19.56	0.0329783430458263	-0.0156939380235873
2	D	26	50	20120529	8	992	19.6	0.033074085303999	-0.0158026910465338
2	D	26	50	20120529	8	994	19.64	0.0316795293101429	-0.0168469463409901
2	D	26	50	20120529	8	996	19.68	0.0312361875004745	-0.0182010416848267
2	D	26	50	20120529	8	998	19.72	0.0316127784299989	-0.0203693280607928
2	D	26	50	20120529	8	1000	19.76	0.0321071379939298	-0.0225608428945208
2	D	26	50	20120529	8	1002	19.8	0.0327245836352619	-0.0245736930578464
2	D	26	50	20120529	8	1004	19.84	0.0339757100896222	-0.0267974307475931
2	D	26	50	20120529	8	1006	19.88	0.0344997964226342	-0.0297960089770962
2	D	26	50	20120529	8	1008	19.92	0.0346215319260833	-0.0310927296767074
2	D	26	50	20120529	8	1010	19.96	0.0339141847285911	-0.0312940712615824
2	D	26	50	20120529	8	1012	20	0.0336396505207954	-0.0323612721710882
2	D	26	50	20120529	8	1014	20.04	0.0328240410324629	-0.0326592794955922
2	D	26	50	20120529	8	1016	20.08	0.0326279829494569	-0.032921947037386
2	D	26	50	20120529	8	1018	20.12	0.0323118793482088	-0.033686780601975
2	D	26	50	20120529	8	1020	20.16	0.0317798465491898	-0.0342844329102881
2	D	26	50	20120529	8	1022	20.2	0.0306563740820372	-0.0349532357171378
2	D	26	50	20120529	8	1024	20.24	0.0293799685602496	-0.0358808961744443
2	D	26	50	20120529	8	1026	20.28	0.0279833124592533	-0.0374215192160901
2	D	26	50	20120529	8	1028	20.32	0.026851934538287	-0.0386374671080863
2	D	26	50	20120529	8	1030	20.36	0.0257973484137576	-0.0405463796456453
2	D	26	50	20120529	8	1032	20.4	0.0249422866096756	-0.042613988158106
2	D	26	50	20120529	8	1034	20.44	0.0249265888391332	-0.0450325761924765
2	D	26	50	20120529	8	1036	20.48	0.0249897334746932	-0.0464755690008439
2	D	26	50	20120529	8	1038	20.52	0.0252090072875391	-0.0472028283252942
2	D	26	50	20120529	8	1040	20.56	0.0252734247153052	-0.0480413862571033
2	D	26	50	20120529	8	1042	20.6	0.0260570404502162	-0.0485423007008959
2	D	26	50	20120529	8	1044	20.64	0.0258270186142962	-0.0480217993992645
2	D	26	50	20120529	8	1046	20.68	0.0253516307253045	-0.0480823984504122
2	D	26	50	20120529	8	1048	20.72	0.0250589592285714	-0.0478000507126844
2	D	26	50	20120529	8	1050	20.76	0.024293586848615	-0.0469133388090764
2	D	26	50	20120529	8	1052	20.8	0.0241624892513831	-0.0460779628577827
2	D	26	50	20120529	8	1054	20.84	0.0242921019243746	-0.0452672649331523
2	D	26	50	20120529	8	1056	20.88	0.0232096628637342	-0.0452594867585592
2	D	26	50	20120529	8	1058	20.92	0.0228286030193528	-0.0451444404852602
2	D	26	50	20120529	8	1060	20.96	0.0218704026201669	-0.0446897001142791
2	D	26	50	20120529	8	1062	21	0.0211024139451201	-0.044115175854565
2	D	26	50	20120529	8	1064	21.04	0.0198032466560461	-0.0443046097612449
2	D	26	50	20120529	8	1066	21.08	0.0183356465316934	-0.043826110602416
2	D	26	50	20120529	8	1068	21.12	0.0162889966642271	-0.0436907703644969
2	D	26	50	20120529	8	1070	21.16	0.0147623531236453	-0.0437303683442433
2	D	26	50	20120529	8	1072	21.2	0.0127352194033397	-0.0443530465757562
2	D	26	50	20120529	8	1074	21.24	0.0110727406500920	-0.043946530887252
2	D	26	50	20120529	8	1076	21.28	0.0101998880393954	-0.0440120089751899
2	D	26	50	20120529	8	1078	21.32	0.0100413546990533	-0.0431284083414192
2	D	26	50	20120529	8	1080	21.36	0.0100354150020914	-0.0436321512123365
2	D	26	50	20120529	8	1082	21.4	0.0087691281783425	-0.042648565679706
2	D	26	50	20120529	8	1084	21.44	0.00873073228012408	-0.0423788044426834
2	D	26	50	20120529	8	1086	21.48	0.00815090471955111	-0.0419975324662676
2	D	26	50	20120529	8	1088	21.52	0.00730718490823932	-0.0419490249410782
2	D	26	50	20120529	8	1090	21.56	0.00492451789835313	-0.0422192811528477
2	D	26	50	20120529	8	1092	21.6	0.00371607240930532	-0.0420696573579486
2	D	26	50	20120529	8	1094	21.64	0.00213441596114725	-0.0422857491902792
2	D	26	50	20120529	8	1096	21.68	0.00200812669002734	-0.0418948605616393
2	D	26	50	20120529	8	1098	21.72	0.00201809689564206	-0.0415128107677642
2	D	26	50	20120529	8	1100	21.76	0.00154186047851293	-0.0406517668403133
2	D	26	50	20120529	8	1102	21.8	0.00158110490486878	-0.0398755757266049
2	D	26	50	20120529	8	1104	21.84	0.0012167327805234	-0.0390059050964235
2	D	26	50	20120529	8	1106	21.88	0.0009276675283743	-0.038298798315237
2	D	26	50	20120529	8	1108	21.92	0.000382841753470099	-0.0373127379088723
2	D	26	50	20120529	8	1110	21.96	0.0001444053468539	-0.0376712410469339
2	D	26	50	20120529	8	1112	22	-0.000324611510039301	-0.0373150784323181
2	D	26	50	20120529	8	1114	22.04	-0.000510057334473301	-0.0373960704430352
2	D	26	50	20120529	8	1116	22.08	-0.000369640069865201	-0.0374275932633405
2	D	26	50	20120529	8	1118	22.12	-0.000111977429868701	-0.0373208130683135
2	D	26	50	20120529	8	1120	22.16	0.0002675126374585	-0.0371842566067307
2	D	26	50	20120529	8	1122	22.2	5.36835468277e-05	-0.0376396333738149
2	D	26	50	20120529	8	1124	22.24	1.00409162930026e-06	-0.0376781706933895
2	D	26	50	20120529	8	1126	22.28	2.72094689400988e-05	-0.0373416302919516
2	D	26	50	20120529	8	1128	22.32	0.0001966605379836	-0.0373474568518286
2	D	26	50	20120529	8	1130	22.36	2.68700576850998e-05	-0.0372830252819269
2	D	26	50	20120529	8	1132	22.4	-0.000187135809641000	-0.0371151227767341
2	D	26	50	20120529	8	1134	22.44	-8.43649100633007e-05	-0.0371259697947575
2	D	26	50	20120529	8	1136	22.48	0.000238252558853	-0.036918257177784
2	D	26	50	20120529	8	1138	22.52	-8.97672058716003e-05	-0.0368406946349556
2	D	26	50	20120529	8	1140	22.56	0.000413813030486	-0.0359193132858661
2	D	26	50	20120529	8	1142	22.6	0.0005024064391009	-0.0352691215294973
2	D	26	50	20120529	8	1144	22.64	0.000810598929681	-0.0345107141513356
2	D	26	50	20120529	8	1146	22.68	0.0008667573502429	-0.0331508205318933
2	D	26	50	20120529	8	1148	22.72	0.0004742070206672	-0.0309608047645414
2	D	26	50	20120529	8	1150	22.76	-0.0002991556659166	-0.029595310859392
2	D	26	50	20120529	8	1152	22.8	-0.0008724778441026	-0.0275379129688517
2	D	26	50	20120529	8	1154	22.84	-0.000916325535604001	-0.0263980497665111
2	D	26	50	20120529	8	1156	22.88	-0.000668403291518301	-0.0247339552742684
2	D	26	50	20120529	8	1158	22.92	-0.0011250259807509	-0.02313082965002
2	D	26	50	20120529	8	1160	22.96	-0.0011403511060195	-0.0212474698302127
2	D	26	50	20120529	8	1162	23	-0.00126198054345140	-0.0194245414772460
2	D	26	50	20120529	8	1164	23.04	-0.0019018343986793	-0.0178945816058605
2	D	26	50	20120529	8	1166	23.08	-0.0024359970033232	-0.0155833182387385
2	D	26	50	20120529	8	1168	23.12	-0.0036226636035105	-0.0145179911622028
2	D	26	50	20120529	8	1170	23.16	-0.0044638095461388	-0.0134603291231752
2	D	26	50	20120529	8	1172	23.2	-0.0050976600647944	-0.0120309834756847
2	D	26	50	20120529	8	1174	23.24	-0.0046933364073119	-0.0112245989024196
2	D	26	50	20120529	8	1176	23.28	-0.0046118777061192	-0.0108781165796382
2	D	26	50	20120529	8	1178	23.32	-0.003658238145672	-0.0109886727248767
2	D	26	50	20120529	8	1180	23.36	-0.0028600984374755	-0.0110239290689867
2	D	26	50	20120529	8	1182	23.4	-0.0019492883347647	-0.0109049371398486
2	D	26	50	20120529	8	1184	23.44	-0.0011628512437969	-0.0106186366752140
2	D	26	50	20120529	8	1186	23.48	0.000503389317526699	-0.0103634701221550
2	D	26	50	20120529	8	1188	23.52	0.00173828767125874	-0.00988018385041744
2	D	26	50	20120529	8	1190	23.56	0.00291079092261884	-0.00999194207718397
2	D	26	50	20120529	8	1192	23.6	0.00354928006175904	-0.0100291500360100
2	D	26	50	20120529	8	1194	23.64	0.00526296041703245	-0.0094618736208031
2	D	26	50	20120529	8	1196	23.68	0.00745401068160524	-0.00799337334951797
2	D	26	50	20120529	8	1198	23.72	0.00823229271006569	-0.00730879711170037
2	D	26	50	20120529	8	1200	23.76	0.00936495756537373	-0.00775873622763718
2	D	26	50	20120529	8	1202	23.8	0.0100883773000022	-0.00746967804655593
2	D	26	50	20120529	8	1204	23.84	0.0119864074641988	-0.00699744385380831
2	D	26	50	20120529	8	1206	23.88	0.014209713818809	-0.00697766607713852
2	D	26	50	20120529	8	1208	23.92	0.0151020790411325	-0.00756143575801661
2	D	26	50	20120529	8	1210	23.96	0.0148052002590513	-0.00884088183896336
2	D	26	50	20120529	8	1212	24	0.0145026335100223	-0.00912075894559768
2	D	26	50	20120529	8	1214	24.04	0.0145606905122916	-0.00943104093671624
2	D	26	50	20120529	8	1216	24.08	0.0143957606840070	-0.0109947609142627
2	D	26	50	20120529	8	1218	24.12	0.0142390516791604	-0.0119487610991684
2	D	26	50	20120529	8	1220	24.16	0.0141323280526759	-0.0132175722941261
2	D	26	50	20120529	8	1222	24.2	0.0141430272853821	-0.0144381439573645
2	D	26	50	20120529	8	1224	24.24	0.0146068603424624	-0.0175817434237279
2	D	26	50	20120529	8	1226	24.28	0.0158175473600066	-0.0197049376002577
2	D	26	50	20120529	8	1228	24.32	0.0171883869924217	-0.0233967138205614
2	D	26	50	20120529	8	1230	24.36	0.0183124039317958	-0.0253855223533267
2	D	26	50	20120529	8	1232	24.4	0.0190529710058681	-0.0260926857030557
2	D	26	50	20120529	8	1234	24.44	0.0192969935560556	-0.0258281570562138
2	D	26	50	20120529	8	1236	24.48	0.0198089247234990	-0.0246214227655765
2	D	26	50	20120529	8	1238	24.52	0.0194974512574542	-0.0239995152804551
2	D	26	50	20120529	8	1240	24.56	0.0202393095085089	-0.0220673134739509
2	D	26	50	20120529	8	1242	24.6	0.0211514235161242	-0.0203343899147343
2	D	26	50	20120529	8	1244	24.64	0.0215292023850409	-0.0180117845548421
2	D	26	50	20120529	8	1246	24.68	0.0222544393840971	-0.0151670656898574
2	D	26	50	20120529	8	1248	24.72	0.0224985467870983	-0.0122145413250130
2	D	26	50	20120529	8	1250	24.76	0.0232272273961789	-0.00977477544254596
2	D	26	50	20120529	8	1252	24.8	0.0237992838532266	-0.00723160226439824
2	D	26	50	20120529	8	1254	24.84	0.0244406933433731	-0.00559966345302999
2	D	26	50	20120529	8	1256	24.88	0.0245997640848688	-0.00483850542948955
2	D	26	50	20120529	8	1258	24.92	0.0247899263115333	-0.00446623492239826
2	D	26	50	20120529	8	1260	24.96	0.0253061425460707	-0.00406307092003694
2	D	26	50	20120529	8	1262	25	0.0253545369341752	-0.004029016657455
2	D	26	50	20120529	8	1264	25.04	0.0249655150674376	-0.00448569450101652
2	D	26	50	20120529	8	1266	25.08	0.0258018102575469	-0.00403024702325426
2	D	26	50	20120529	8	1268	25.12	0.0265412318186337	-0.00442841885174041
2	D	26	50	20120529	8	1270	25.16	0.0277717036839154	-0.00463047461446446
2	D	26	50	20120529	8	1272	25.2	0.0289737639987291	-0.00456964221807899
2	D	26	50	20120529	8	1274	25.24	0.0294860416484953	-0.00547507123818492
2	D	26	50	20120529	8	1276	25.28	0.0303551819485908	-0.0057420394034219
2	D	26	50	20120529	8	1278	25.32	0.0290512841151506	-0.00543586923823594
2	D	26	50	20120529	8	1280	25.36	0.0277140815523165	-0.00554470004292836
2	D	26	50	20120529	8	1282	25.4	0.0273316852761187	-0.00466039937344428
2	D	26	50	20120529	8	1284	25.44	0.0273092558490194	-0.00446529447037929
2	D	26	50	20120529	8	1286	25.48	0.027032119488269	-0.00366518193426327
2	D	26	50	20120529	8	1288	25.52	0.0268138497670523	-0.00207724637788827
2	D	26	50	20120529	8	1290	25.56	0.0253802190524678	-0.0007127707065038
2	D	26	50	20120529	8	1292	25.6	0.0245088775289626	0.000984895801496
2	D	26	50	20120529	8	1294	25.64	0.0237295206981947	0.0027172911519471
2	D	26	50	20120529	8	1296	25.68	0.0230986753833591	0.0031768752043793
2	D	26	50	20120529	8	1298	25.72	0.0228285676640137	0.0030831057741262
2	D	26	50	20120529	8	1300	25.76	0.0225343900298367	0.0023053095280244
2	D	26	50	20120529	8	1302	25.8	0.0224604973712027	0.00229194520986
2	D	26	50	20120529	8	1304	25.84	0.0215906216800548	0.0015545671873708
2	D	26	50	20120529	8	1306	25.88	0.0201363929449343	0.0012516355712427
2	D	26	50	20120529	8	1308	25.92	0.0180315128340373	0.001573050958631
2	D	26	50	20120529	8	1310	25.96	0.0153987068003064	0.0027547324560109
2	D	26	50	20120529	8	1312	26	0.0132209664066758	0.004118168680427
2	D	26	50	20120529	8	1314	26.04	0.0114436181568244	0.0054763440303911
2	D	26	50	20120529	8	1316	26.08	0.0102119088546755	0.0073188521701289
2	D	26	50	20120529	8	1318	26.12	0.0094013523514014	0.0093935741768083
2	D	26	50	20120529	8	1320	26.16	0.00923638433935058	0.0088266866703311
2	D	26	50	20120529	8	1322	26.2	0.00942115134127463	0.0083255600945042
2	D	26	50	20120529	8	1324	26.24	0.0100616486636734	0.0080158473243445
2	D	26	50	20120529	8	1326	26.28	0.0098179089561984	0.0073146095294418
2	D	26	50	20120529	8	1328	26.32	0.00983827363149657	0.0070368579857917
2	D	26	50	20120529	8	1330	26.36	0.00876000650086521	0.0066334535671248
2	D	26	50	20120529	8	1332	26.4	0.00800064452854897	0.0058822940334703
2	D	26	50	20120529	8	1334	26.44	0.00704057736746075	0.0052288283727046
2	D	26	50	20120529	8	1336	26.48	0.00631241294633047	0.0051793450401571
2	D	26	50	20120529	8	1338	26.52	0.00541933708169186	0.0042077803228068
2	D	26	50	20120529	8	1340	26.56	0.0029242966621395	0.0036333833423134
2	D	26	50	20120529	8	1342	26.6	0.0011052715386049	0.0034142580218915
2	D	26	50	20120529	8	1344	26.64	-0.000264111453840900	0.0034286830002277
2	D	26	50	20120529	8	1346	26.68	-0.00213182795032800	0.0041619880876572
2	D	26	50	20120529	8	1348	26.72	-0.0035118670419664	0.004329098633255
2	D	26	50	20120529	8	1350	26.76	-0.0036929203190756	0.0037673390651549
2	D	26	50	20120529	8	1352	26.8	-0.0036865301950941	0.0039635166492069
2	D	26	50	20120529	8	1354	26.84	-0.0034863991770284	0.0036952601354146
2	D	26	50	20120529	8	1356	26.88	-0.0033498257448829	0.0035140597800949
2	D	26	50	20120529	8	1358	26.92	-0.0031347740666274	0.0038679872301754
2	D	26	50	20120529	8	1360	26.96	-0.0034107274377329	0.0033623655765405
2	D	26	50	20120529	8	1362	27	-0.0034401176239862	0.003484154820105
2	D	26	50	20120529	8	1364	27.04	-0.0029839312196376	0.003522865380841
2	D	26	50	20120529	8	1366	27.08	-0.0029193610568067	0.0036418827658232
2	D	26	50	20120529	8	1368	27.12	-0.0030907948532647	0.0037076125837752
2	D	26	50	20120529	8	1370	27.16	-0.0027183122141391	0.0032225161186778
2	D	26	50	20120529	8	1372	27.2	-0.0024780698568038	0.0033595208859598
2	D	26	50	20120529	8	1374	27.24	-0.0024938171248209	0.0035396421963315
2	D	26	50	20120529	8	1376	27.28	-0.0026142020543179	0.00331531257
2	D	26	50	20120529	8	1378	27.32	-0.0026625851287138	0.0030723337094216
2	D	26	50	20120529	8	1380	27.36	-0.0029149762876566	0.0028984314031905
2	D	26	50	20120529	8	1382	27.4	-0.0022183000385993	0.0031851271405158
2	D	26	50	20120529	8	1384	27.44	-0.0023046462618636	0.0028215950590264
2	D	26	50	20120529	8	1386	27.48	-0.0028811292073615	0.0030835993346594
2	D	26	50	20120529	8	1388	27.52	-0.0027705490204925	0.0024179176971419
2	D	26	50	20120529	8	1390	27.56	-0.0038619626803997	0.0015117660139056
2	D	26	50	20120529	8	1392	27.6	-0.0047327788235665	0.0004508795679558
2	D	26	50	20120529	8	1394	27.64	-0.0056560481477618	-0.0005780315093487
2	D	26	50	20120529	8	1396	27.68	-0.0073013724904979	-0.00219280883913758
2	D	26	50	20120529	8	1398	27.72	-0.0086174537737779	-0.00301858228034285
2	D	26	50	20120529	8	1400	27.76	-0.0087846491721895	-0.00350454141571331
2	D	26	50	20120529	8	1402	27.8	-0.0094882062773345	-0.00516212699003519
2	D	26	50	20120529	8	1404	27.84	-0.0095928085834754	-0.00546627482982696
2	D	26	50	20120529	8	1406	27.88	-0.0098801060686715	-0.00637031084957396
2	D	26	50	20120529	8	1408	27.92	-0.0098354169201005	-0.00632335895930318
2	D	26	50	20120529	8	1410	27.96	-0.0106293564140168	-0.00658541273241091
2	D	26	50	20120529	8	1412	28	-0.0108311646893674	-0.00691435880701889
2	D	26	50	20120529	8	1414	28.04	-0.0105034914069656	-0.00738345344565805
2	D	26	50	20120529	8	1416	28.08	-0.0114201139274177	-0.00824308315954653
2	D	26	50	20120529	8	1418	28.12	-0.0115942036169458	-0.00847840829632542
2	D	26	50	20120529	8	1420	28.16	-0.0113433221309808	-0.00957739365564555
2	D	26	50	20120529	8	1422	28.2	-0.0115202402476337	-0.0103574738566505
2	D	26	50	20120529	8	1424	28.24	-0.0111330285742559	-0.0111473121312359
2	D	26	50	20120529	8	1426	28.28	-0.0106463976874434	-0.0116339430180485
2	D	26	50	20120529	8	1428	28.32	-0.0092121022924846	-0.0122400749508816
2	D	26	50	20120529	8	1430	28.36	-0.0083039650534067	-0.0131473636618221
2	D	26	50	20120529	8	1432	28.4	-0.0075196422117146	-0.0143659914885190
2	D	26	50	20120529	8	1434	28.44	-0.0068444259463595	-0.0154627848168174
2	D	26	50	20120529	8	1436	28.48	-0.0060723996915922	-0.0158877630633784
2	D	26	50	20120529	8	1438	28.52	-0.0059253851207157	-0.0169557135060722
2	D	26	50	20120529	8	1440	28.56	-0.0056921388778736	-0.0186289119981227
2	D	26	50	20120529	8	1442	28.6	-0.0051401288980725	-0.0193181006934740
2	D	26	50	20120529	8	1444	28.64	-0.0045847318767895	-0.0202339807518058
2	D	26	50	20120529	8	1446	28.68	-0.0046748667781873	-0.0209032785334023
2	D	26	50	20120529	8	1448	28.72	-0.0046908120361031	-0.0209200016087774
2	D	26	50	20120529	8	1450	28.76	-0.0048329122148503	-0.0221204143647909
2	D	26	50	20120529	8	1452	28.8	-0.004797931642385	-0.0224614307521538
2	D	26	50	20120529	8	1454	28.84	-0.004580050829898	-0.0219823871211033
2	D	26	50	20120529	8	1456	28.88	-0.0041022092803756	-0.0220030134259105
2	D	26	50	20120529	8	1458	28.92	-0.0034158843674881	-0.0216324965436366
2	D	26	50	20120529	8	1460	28.96	-0.0030673372929057	-0.0214543904875913
2	D	26	50	20120529	8	1462	29	-0.0017117994512354	-0.0211376207917554
2	D	26	50	20120529	8	1464	29.04	-0.000790715086994001	-0.0211800542696944
2	D	26	50	20120529	8	1466	29.08	0.0003681339324214	-0.0212344024968964
2	D	26	50	20120529	8	1468	29.12	0.00164956486210292	-0.0204626781767247
2	D	26	50	20120529	8	1470	29.16	0.00286545477134306	-0.0207328834768059
2	D	26	50	20120529	8	1472	29.2	0.00342536468952492	-0.019747057971314
2	D	26	50	20120529	8	1474	29.24	0.00375749118901332	-0.0190148473437604
2	D	26	50	20120529	8	1476	29.28	0.00361286522484368	-0.0188167641069330
2	D	26	50	20120529	8	1478	29.32	0.00399764798642806	-0.0190251944372895
2	D	26	50	20120529	8	1480	29.36	0.00472095953371906	-0.0190873894284423
2	D	26	50	20120529	8	1482	29.4	0.00600820146692839	-0.0187837259567957
2	D	26	50	20120529	8	1484	29.44	0.00694303198699606	-0.0192752570936019
2	D	26	50	20120529	8	1486	29.48	0.00805089153642009	-0.0200659368252569
2	D	26	50	20120529	8	1488	29.52	0.0096061799727077	-0.0204352233417315
2	D	26	50	20120529	8	1490	29.56	0.0112929549149570	-0.0220480490568043
2	D	26	50	20120529	8	1492	29.6	0.0125654501362447	-0.0218234578009638
2	D	26	50	20120529	8	1494	29.64	0.0137299701520452	-0.0222790749843536
2	D	26	50	20120529	8	1496	29.68	0.0152175389718986	-0.0221133998655216
2	D	26	50	20120529	8	1498	29.72	0.0164729009958781	-0.0220583374604706
2	D	26	50	20120529	8	1500	29.76	0.0177389474033213	-0.022662729910622
2	D	26	50	20120529	8	1502	29.8	0.0180285641987597	-0.0221734261601765
2	D	26	50	20120529	8	1504	29.84	0.0180095783816849	-0.0226094635567952
2	D	26	50	20120529	8	1506	29.88	0.0176470730192418	-0.0231931519203934
2	D	26	50	20120529	8	1508	29.92	0.0173027190878717	-0.023356062251711
2	D	26	50	20120529	8	1510	29.96	0.0170142831607579	-0.0236939956535079
2	D	26	50	20120529	8	1512	30	0.0171564823344545	-0.0239258559670589
2	D	26	50	20120529	8	1514	30.04	0.0174428535097673	-0.0234597382479686
2	D	26	50	20120529	8	1516	30.08	0.0173645555758865	-0.0227668655262873
2	D	26	50	20120529	8	1518	30.12	0.0173830747024858	-0.0222704836369622
2	D	26	50	20120529	8	1520	30.16	0.0175080063285858	-0.0219467135839925
2	D	26	50	20120529	8	1522	30.2	0.0180104481230257	-0.0215847031962962
2	D	26	50	20120529	8	1524	30.24	0.0183744525518450	-0.0210662666464658
2	D	26	50	20120529	8	1526	30.28	0.0190087252132489	-0.0203619904137244
2	D	26	50	20120529	8	1528	30.32	0.0193717686839525	-0.0188431101984933
2	D	26	50	20120529	8	1530	30.36	0.0197991454367152	-0.0176564421840925
2	D	26	50	20120529	8	1532	30.4	0.0207204490040588	-0.0157219535942579
2	D	26	50	20120529	8	1534	30.44	0.0209246755846011	-0.0138908015894260
2	D	26	50	20120529	8	1536	30.48	0.0210429745490936	-0.0131513517440680
2	D	26	50	20120529	8	1538	30.52	0.0208243512744864	-0.0118690418806574
2	D	26	50	20120529	8	1540	30.56	0.0211451797632463	-0.0108125536388866
2	D	26	50	20120529	8	1542	30.6	0.0214716226798489	-0.0098822415311507
2	D	26	50	20120529	8	1544	30.64	0.0224822762600632	-0.00851901036770115
2	D	26	50	20120529	8	1546	30.68	0.0230791238808593	-0.00850548341497705
2	D	26	50	20120529	8	1548	30.72	0.0239487167292947	-0.0079185777155244
2	D	26	50	20120529	8	1550	30.76	0.0242099007610616	-0.00847830223030824
2	D	26	50	20120529	8	1552	30.8	0.0247147608606932	-0.00900069857811324
2	D	26	50	20120529	8	1554	30.84	0.0255863053238447	-0.00955842905177413
2	D	26	50	20120529	8	1556	30.88	0.0265204923767415	-0.00982143034796865
2	D	26	50	20120529	8	1558	30.92	0.0274223222233312	-0.0111895264060728
2	D	26	50	20120529	8	1560	30.96	0.0275540562166662	-0.0115384836025883
2	D	26	50	20120529	8	1562	31	0.0276784362994769	-0.0124094270249758
2	D	26	50	20120529	8	1564	31.04	0.0283834217603199	-0.0131418482289288
2	D	26	50	20120529	8	1566	31.08	0.0290179086750786	-0.013029913225467
2	D	26	50	20120529	8	1568	31.12	0.0293075396126526	-0.0141539301648411
2	D	26	50	20120529	8	1570	31.16	0.029505034536638	-0.0145569103194393
2	D	26	50	20120529	8	1572	31.2	0.0301859783669207	-0.0154375411047291
2	D	26	50	20120529	8	1574	31.24	0.0297882308025032	-0.0152210957190079
2	D	26	50	20120529	8	1576	31.28	0.0303136111409248	-0.0153768006322251
2	D	26	50	20120529	8	1578	31.32	0.0299320563217966	-0.0159122218869396
2	D	26	50	20120529	8	1580	31.36	0.0303614822700112	-0.0159774878428431
2	D	26	50	20120529	8	1582	31.4	0.0304057471545134	-0.0158810384778893
2	D	26	50	20120529	8	1584	31.44	0.0302771244310156	-0.0159832154077707
2	D	26	50	20120529	8	1586	31.48	0.0302465774180683	-0.0155358996579921
2	D	26	50	20120529	8	1588	31.52	0.0304858623528219	-0.0157085751339579
2	D	26	50	20120529	8	1590	31.56	0.0303733616639351	-0.0154340055708231
2	D	26	50	20120529	8	1592	31.6	0.0304585680310681	-0.0159461630124366
2	D	26	50	20120529	8	1594	31.64	0.0310595380843985	-0.0156467032906040
2	D	26	50	20120529	8	1596	31.68	0.0307582398849349	-0.0160567545130141
2	D	26	50	20120529	8	1598	31.72	0.0306377488894207	-0.0159627093111163
2	D	26	50	20120529	8	1600	31.76	0.0309394006422749	-0.01639517581849
2	D	26	50	20120529	8	1602	31.8	0.0305386125186984	-0.0163304048373333
2	D	26	50	20120529	8	1604	31.84	0.030171270545872	-0.0158640679151408
2	D	26	50	20120529	8	1606	31.88	0.0298186363940942	-0.0163574163163746
2	D	26	50	20120529	8	1608	31.92	0.0294689367354584	-0.0162571132194633
2	D	26	50	20120529	8	1610	31.96	0.0290475152360069	-0.0163879138318472
2	D	26	50	20120529	8	1612	32	0.0287148356375942	-0.0170054160417218
2	D	26	50	20120529	8	1614	32.04	0.028740326837056	-0.0171728235721677
2	D	26	50	20120529	8	1616	32.08	0.0281837065210416	-0.0181969828919027
2	D	26	50	20120529	8	1618	32.12	0.0274383099076538	-0.0197897762718644
2	D	26	50	20120529	8	1620	32.16	0.0267204126769863	-0.0213044414235729
2	D	26	50	20120529	8	1622	32.2	0.0267773771992787	-0.0229542912497086
2	D	26	50	20120529	8	1624	32.24	0.0272079345183432	-0.0248079716765891
2	D	26	50	20120529	8	1626	32.28	0.0273563597672482	-0.0270036054073176
2	D	26	50	20120529	8	1628	32.32	0.0275728299017067	-0.0278439770680205
2	D	26	50	20120529	8	1630	32.36	0.0280248507400073	-0.028086335088845
2	D	26	50	20120529	8	1632	32.4	0.0284796611145597	-0.0283974627796739
2	D	26	50	20120529	8	1634	32.44	0.0286271586393678	-0.0289446269567035
2	D	26	50	20120529	8	1636	32.48	0.0290920763982505	-0.0294908718949176
2	D	26	50	20120529	8	1638	32.52	0.0294373842166683	-0.0293797578424287
2	D	26	50	20120529	8	1640	32.56	0.0305003863261074	-0.0296810475566109
2	D	26	50	20120529	8	1642	32.6	0.0307695238949491	-0.0302083950660978
2	D	26	50	20120529	8	1644	32.64	0.0308607208707323	-0.0301392598218876
2	D	26	50	20120529	8	1646	32.68	0.030786990846658	-0.0301422791678433
2	D	26	50	20120529	8	1648	32.72	0.0303859241230097	-0.0301766403147683
2	D	26	50	20120529	8	1650	32.76	0.0300910259470226	-0.0301003074306324
2	D	26	50	20120529	8	1652	32.8	0.0295449627352513	-0.0296473701819433
2	D	26	50	20120529	8	1654	32.84	0.0289543857373907	-0.0289111320155855
2	D	26	50	20120529	8	1656	32.88	0.0288713374601539	-0.0289610876954627
2	D	26	50	20120529	8	1658	32.92	0.0278199729141196	-0.0291258817592454
2	D	26	50	20120529	8	1660	32.96	0.0272830370366798	-0.0294430488490924
2	D	26	50	20120529	8	1662	33	0.0260286783972228	-0.0296855376846715
2	D	26	50	20120529	8	1664	33.04	0.0255286690501101	-0.029732008742331
2	D	26	50	20120529	8	1666	33.08	0.025051831592217	-0.0298657579899925
2	D	26	50	20120529	8	1668	33.12	0.024589270620236	-0.0306755083915361
2	D	26	50	20120529	8	1670	33.16	0.0237961018727112	-0.0313920267639802
2	D	26	50	20120529	8	1672	33.2	0.0228459483486953	-0.032210375583983
2	D	26	50	20120529	8	1674	33.24	0.0221215457356409	-0.0331197573309958
2	D	26	50	20120529	8	1676	33.28	0.0212074475863976	-0.0346958488487859
2	D	26	50	20120529	8	1678	33.32	0.0206775559067120	-0.035308896285939
2	D	26	50	20120529	8	1680	33.36	0.0196339652926300	-0.0363523454786648
2	D	26	50	20120529	8	1682	33.4	0.0191083021114960	-0.0370284809828353
2	D	26	50	20120529	8	1684	33.44	0.0183726282163495	-0.0382230671789719
2	D	26	50	20120529	8	1686	33.48	0.0182355909221555	-0.0392096225600834
2	D	26	50	20120529	8	1688	33.52	0.018623226859602	-0.0392347955614936
2	D	26	50	20120529	8	1690	33.56	0.0184311059471536	-0.0397200829454219
2	D	26	50	20120529	8	1692	33.6	0.0182865026104010	-0.0400611205459882
2	D	26	50	20120529	8	1694	33.64	0.0182203174156819	-0.0403688534171606
2	D	26	50	20120529	8	1696	33.68	0.0181270500312434	-0.0401389730025968
2	D	26	50	20120529	8	1698	33.72	0.0180269944217055	-0.0403951577894207
2	D	26	50	20120529	8	1700	33.76	0.0174121650754638	-0.0401231338106983
2	D	26	50	20120529	8	1702	33.8	0.0175154733761951	-0.039670656181417
2	D	26	50	20120529	8	1704	33.84	0.0174082759881673	-0.0389649636137928
2	D	26	50	20120529	8	1706	33.88	0.0173662031346867	-0.0386342497722319
2	D	26	50	20120529	8	1708	33.92	0.0172038514177262	-0.0381839641739723
2	D	26	50	20120529	8	1710	33.96	0.0170434795997531	-0.0378513411441021
2	D	26	50	20120529	8	1712	34	0.0169873353213269	-0.0376267640303973
2	D	26	50	20120529	8	1714	34.04	0.0168463382291583	-0.0366530779927034
2	D	26	50	20120529	8	1716	34.08	0.0166087503506796	-0.0360513301219137
2	D	26	50	20120529	8	1718	34.12	0.0156745915820541	-0.0354987261724164
2	D	26	50	20120529	8	1720	34.16	0.0150495091874852	-0.0349662747661829
2	D	26	50	20120529	8	1722	34.2	0.0137930511479948	-0.0343305150592181
2	D	26	50	20120529	8	1724	34.24	0.0134109306434416	-0.033707129720924
2	D	26	50	20120529	8	1726	34.28	0.0128272139955721	-0.0332658243787855
2	D	26	50	20120529	8	1728	34.32	0.0124362546562541	-0.032235781930631
2	D	26	50	20120529	8	1730	34.36	0.0117835243865408	-0.0311097143815915
2	D	26	50	20120529	8	1732	34.4	0.0107121869023650	-0.030782253231224
2	D	26	50	20120529	8	1734	34.44	0.0102074540819541	-0.0302292957283361
2	D	26	50	20120529	8	1736	34.48	0.00855289492465567	-0.0301726564751631
2	D	26	50	20120529	8	1738	34.52	0.00778108787299055	-0.0298780050794426
2	D	26	50	20120529	8	1740	34.56	0.00671713965467821	-0.0300630902794182
2	D	26	50	20120529	8	1742	34.6	0.0054710902270069	-0.0295363098695698
2	D	26	50	20120529	8	1744	34.64	0.00581282079221873	-0.0298935967839678
2	D	26	50	20120529	8	1746	34.68	0.00658850986011256	-0.0294843163079492
2	D	26	50	20120529	8	1748	34.72	0.00697667612764492	-0.0287835381324543
2	D	26	50	20120529	8	1750	34.76	0.00749253880879175	-0.0283896372289265
2	D	26	50	20120529	8	1752	34.8	0.00810748129211845	-0.028229166416004
2	D	26	50	20120529	8	1754	34.84	0.00787311782056198	-0.0269936811636436
2	D	26	50	20120529	8	1756	34.88	0.00829376150255423	-0.0256136067166662
2	D	26	50	20120529	8	1758	34.92	0.00826712479010693	-0.0245424318670502
2	D	26	50	20120529	8	1760	34.96	0.00841964772280887	-0.0234623262587877
2	D	26	50	20120529	8	1762	35	0.00891460125643602	-0.0222159727752005
2	D	26	50	20120529	8	1764	35.04	0.00982930751751113	-0.0201510017710336
2	D	26	50	20120529	8	1766	35.08	0.0104811821880192	-0.0192471142437106
2	D	26	50	20120529	8	1768	35.12	0.0114918569814369	-0.0181152413479975
2	D	26	50	20120529	8	1770	35.16	0.0121714431666997	-0.0163761263618048
2	D	26	50	20120529	8	1772	35.2	0.0129672939702455	-0.0151289434419633
2	D	26	50	20120529	8	1774	35.24	0.0138007564905894	-0.0143889604380922
2	D	26	50	20120529	8	1776	35.28	0.0143450342577382	-0.0143344955382714
2	D	26	50	20120529	8	1778	35.32	0.0153889416556582	-0.0141327381746090
2	D	26	50	20120529	8	1780	35.36	0.0152157358496065	-0.0143721857439222
2	D	26	50	20120529	8	1782	35.4	0.0162252651300387	-0.0150462211409526
2	D	26	50	20120529	8	1784	35.44	0.0169064140212879	-0.0147176781172099
2	D	26	50	20120529	8	1786	35.48	0.0181588556942612	-0.0140988041201798
2	D	26	50	20120529	8	1788	35.52	0.0196624829091153	-0.0138358240371887
2	D	26	50	20120529	8	1790	35.56	0.0202091966591253	-0.0136540198126779
2	D	26	50	20120529	8	1792	35.6	0.0216640830035523	-0.0127556123629091
2	D	26	50	20120529	8	1794	35.64	0.0229538245592331	-0.0117040385132675
2	D	26	50	20120529	8	1796	35.68	0.0231508457216751	-0.010635211258165
2	D	26	50	20120529	8	1798	35.72	0.0225641945806637	-0.0100513036914646
2	D	26	50	20120529	8	1800	35.76	0.0224007892745993	-0.00953680572640544
2	D	26	50	20120529	8	1802	35.8	0.0215846254145503	-0.00901803683638793
2	D	26	50	20120529	8	1804	35.84	0.0210624058434406	-0.00813919503125461
2	D	26	50	20120529	8	1806	35.88	0.0202271642424353	-0.00777077118505298
2	D	26	50	20120529	8	1808	35.92	0.0190517406400689	-0.00726326650605977
2	D	26	50	20120529	8	1810	35.96	0.0177504025331766	-0.00693642053859191
2	D	26	50	20120529	8	1812	36	0.0162747046219658	-0.00594018345143244
2	D	26	50	20120529	8	1814	36.04	0.0150924305691032	-0.00580411630774227
2	D	26	50	20120529	8	1816	36.08	0.0141298461078740	-0.00511612969391901
2	D	26	50	20120529	8	1818	36.12	0.0127877503661141	-0.0040198384114352
2	D	26	50	20120529	8	1820	36.16	0.0111676838776020	-0.00370094739525569
2	D	26	50	20120529	8	1822	36.2	0.0100142442250627	-0.00263661733928151
2	D	26	50	20120529	8	1824	36.24	0.00946860527736006	-0.00276263083875676
2	D	26	50	20120529	8	1826	36.28	0.00897085160087941	-0.00246138213676786
2	D	26	50	20120529	8	1828	36.32	0.0091279919408625	-0.0025218326954915
2	D	26	50	20120529	8	1830	36.36	0.0092027260565661	-0.00291600937066394
2	D	26	50	20120529	8	1832	36.4	0.00927758745149032	-0.00287306677584248
2	D	26	50	20120529	8	1834	36.44	0.00937317414617112	-0.00290593309903203
2	D	26	50	20120529	8	1836	36.48	0.00927208616073269	-0.00307575186360179
2	D	26	50	20120529	8	1838	36.52	0.0095552258580554	-0.00309836513846413
2	D	26	50	20120529	8	1840	36.56	0.0090899142406956	-0.0037582866841421
2	D	26	50	20120529	8	1842	36.6	0.00926169876211706	-0.00424182044325309
2	D	26	50	20120529	8	1844	36.64	0.00881768520100659	-0.00489983280062185
2	D	26	50	20120529	8	1846	36.68	0.00904900811340396	-0.00504251280692968
2	D	26	50	20120529	8	1848	36.72	0.00851676176813703	-0.00608058091705059
2	D	26	50	20120529	8	1850	36.76	0.00857041703069347	-0.00668412483906455
2	D	26	50	20120529	8	1852	36.8	0.00790699884198253	-0.00794518967923436
2	D	26	50	20120529	8	1854	36.84	0.00771313137578462	-0.00938738345693901
2	D	26	50	20120529	8	1856	36.88	0.00780049512570699	-0.00997706030786712
2	D	26	50	20120529	8	1858	36.92	0.0078868993317273	-0.0105563971363339
2	D	26	50	20120529	8	1860	36.96	0.00764506174149369	-0.0104431681274626
2	D	26	50	20120529	8	1862	37	0.00752707390398491	-0.0105627398841612
2	D	26	50	20120529	8	1864	37.04	0.00751471367744976	-0.0110018390531424
2	D	26	50	20120529	8	1866	37.08	0.00709899852972238	-0.0113759763221360
2	D	26	50	20120529	8	1868	37.12	0.00704174409364971	-0.0119879701701852
2	D	26	50	20120529	8	1870	37.16	0.00565246311638125	-0.0124670632987103
2	D	26	50	20120529	8	1872	37.2	0.00489384360618526	-0.0123369344377685
2	D	26	50	20120529	8	1874	37.24	0.00423573932493494	-0.0123825852515619
2	D	26	50	20120529	8	1876	37.28	0.00267407278548102	-0.0128262028328750
2	D	26	50	20120529	8	1878	37.32	0.0022644175428684	-0.0125241409580877
2	D	26	50	20120529	8	1880	37.36	4.95045457508999e-05	-0.0116212504513262
2	D	26	50	20120529	8	1882	37.4	-0.0009526354688179	-0.0106867664135813
2	D	26	50	20120529	8	1884	37.44	-0.0018961916865654	-0.0101025901463040
2	D	26	50	20120529	8	1886	37.48	-0.0029895555469751	-0.00941192359778008
2	D	26	50	20120529	8	1888	37.52	-0.0041029588135637	-0.00930556766682182
2	D	26	50	20120529	8	1890	37.56	-0.0038280215549027	-0.0095857092313923
2	D	26	50	20120529	8	1892	37.6	-0.0044914574212832	-0.00967129743618712
2	D	26	50	20120529	8	1894	37.64	-0.0045025165713409	-0.0100100298686467
2	D	26	50	20120529	8	1896	37.68	-0.0045173799558815	-0.01035666775492
2	D	26	50	20120529	8	1898	37.72	-0.005152248708302	-0.0112107396095084
2	D	26	50	20120529	8	1900	37.76	-0.0046982154441021	-0.0116347915461859
2	D	26	50	20120529	8	1902	37.8	-0.0051089030626153	-0.0122100936233593
2	D	26	50	20120529	8	1904	37.84	-0.0048505262447697	-0.0136417020125496
2	D	26	50	20120529	8	1906	37.88	-0.005125449361295	-0.0136015383473782
2	D	26	50	20120529	8	1908	37.92	-0.0045832752368202	-0.0149526426295304
2	D	26	50	20120529	8	1910	37.96	-0.0041874934292545	-0.0155171401150872
2	D	26	50	20120529	8	1912	38	-0.0034974774189692	-0.0165489715433981
2	D	26	50	20120529	8	1914	38.04	-0.0027909363232076	-0.0172699376174959
2	D	26	50	20120529	8	1916	38.08	-0.002641333741512	-0.0186036612149665
2	D	26	50	20120529	8	1918	38.12	-0.0017954148281107	-0.0201691319889032
2	D	26	50	20120529	8	1920	38.16	-0.0011582904050582	-0.022209863372611
2	D	26	50	20120529	8	1922	38.2	-0.0005044139152526	-0.0235670282669848
2	D	26	50	20120529	8	1924	38.24	0.000232044161314199	-0.0247119112203649
2	D	26	50	20120529	8	1926	38.28	0.0010724052154154	-0.0259147352105023
2	D	26	50	20120529	8	1928	38.32	0.0011721284847661	-0.0270522083919224
2	D	26	50	20120529	8	1930	38.36	0.0022483874321389	-0.0283087795684978
2	D	26	50	20120529	8	1932	38.4	0.00214657819778366	-0.0280352848076705
2	D	26	50	20120529	8	1934	38.44	0.00322412407949822	-0.0278424426463053
2	D	26	50	20120529	8	1936	38.48	0.00369558045478654	-0.0274167219376241
2	D	26	50	20120529	8	1938	38.52	0.00504480383290078	-0.0270305638533503
2	D	26	50	20120529	8	1940	38.56	0.00630801474215148	-0.0266087393030335
2	D	26	50	20120529	8	1942	38.6	0.00840730163840936	-0.0259710986920307
2	D	26	50	20120529	8	1944	38.64	0.0103771738515745	-0.0247038784873307
2	D	26	50	20120529	8	1946	38.68	0.0121899764354346	-0.0235538612316123
2	D	26	50	20120529	8	1948	38.72	0.0131890405355053	-0.0218951513575083
2	D	26	50	20120529	8	1950	38.76	0.0138702389242291	-0.0208967872931510
2	D	26	50	20120529	8	1952	38.8	0.0150333871528741	-0.0182108846112208
2	D	26	50	20120529	8	1954	38.84	0.0153135725580651	-0.0171844611355725
2	D	26	50	20120529	8	1956	38.88	0.0161893313776324	-0.0159629978106830
2	D	26	50	20120529	8	1958	38.92	0.0174148450101645	-0.0141663964573934
2	D	26	50	20120529	8	1960	38.96	0.0182752383993767	-0.0127988236583074
2	D	26	50	20120529	8	1962	39	0.0196860932045391	-0.0109411622202488
2	D	26	50	20120529	8	1964	39.04	0.0205822449836759	-0.00984789735478846
2	D	26	50	20120529	8	1966	39.08	0.021149288053645	-0.00871549412898946
2	D	26	50	20120529	8	1968	39.12	0.0218119036761593	-0.00660992812451465
2	D	26	50	20120529	8	1970	39.16	0.0222040014573951	-0.00466687647155995
2	D	26	50	20120529	8	1972	39.2	0.0226617965296708	-0.00352901438141018
2	D	26	50	20120529	8	1974	39.24	0.0225671078606022	-0.00219024204152188
2	D	26	50	20120529	8	1976	39.28	0.0228870305455754	-0.0010324529751715
2	D	26	50	20120529	8	1978	39.32	0.0229416142393356	-0.000157474094383801
2	D	26	50	20120529	8	1980	39.36	0.0233492422068065	-0.000337837942381401
2	D	26	50	20120529	8	1982	39.4	0.0238450314699383	0.0005810106209286
2	D	26	50	20120529	8	1984	39.44	0.0244804313302622	0.000284456330149299
2	D	26	50	20120529	8	1986	39.48	0.0260802335526391	0.0010371983687801
2	D	26	50	20120529	8	1988	39.52	0.0275596918577123	0.0009735092609986
2	D	26	50	20120529	8	1990	39.56	0.0287384742172893	0.0007194811498573
2	D	26	50	20120529	8	1992	39.6	0.0294927803761201	0.0015123246282627
2	D	26	50	20120529	8	1994	39.64	0.0300919543782263	0.00093860647027920
2	D	26	50	20120529	8	1996	39.68	0.0300942241909939	0.0010500394279264
2	D	26	50	20120529	8	1998	39.72	0.0302518665767916	-5.54088873737993e-05
2	D	26	50	20120529	8	2000	39.76	0.0306380246610654	-0.000156461517473101
2	D	26	50	20120529	8	2002	39.8	0.0303110372722413	-0.0006256763642651
2	D	26	50	20120529	8	2004	39.84	0.0308590945251356	-0.0015643394030868
2	D	26	50	20120529	8	2006	39.88	0.0315061184431247	-0.00249477171897549
2	D	26	50	20120529	8	2008	39.92	0.0323193336678961	-0.00435252508091566
2	D	26	50	20120529	8	2010	39.96	0.0328920760185216	-0.00599752415453241
2	D	26	50	20120529	8	2012	40	0.0341031378026598	-0.00774556282830368
2	D	26	50	20120529	8	2014	40.04	0.0346415289058552	-0.00872716846194685
2	D	26	50	20120529	8	2016	40.08	0.036071652370805	-0.00979822310341011
2	D	26	50	20120529	8	2018	40.12	0.0362643389686783	-0.0106620954579857
2	D	26	50	20120529	8	2020	40.16	0.0373839718460091	-0.0125735465088892
2	D	26	50	20120529	8	2022	40.2	0.0382723808058919	-0.0134838757789887
2	D	26	50	20120529	8	2024	40.24	0.0385598197124442	-0.0142019427152837
2	D	26	50	20120529	8	2026	40.28	0.0391170198560192	-0.0150912002033039
2	D	26	50	20120529	8	2028	40.32	0.0391368895565706	-0.0151781036267117
2	D	26	50	20120529	8	2030	40.36	0.0392339753176275	-0.0153283638177139
2	D	26	50	20120529	8	2032	40.4	0.0398426528348729	-0.0157695984491743
2	D	26	50	20120529	8	2034	40.44	0.0407289404744121	-0.0163341525032736
2	D	26	50	20120529	8	2036	40.48	0.0407473252507229	-0.0158076407940021
2	D	26	50	20120529	8	2038	40.52	0.0406240765387621	-0.0157968220602499
2	D	26	50	20120529	8	2040	40.56	0.0410332085223567	-0.0151471323496958
2	D	26	50	20120529	8	2042	40.6	0.0406013077004079	-0.0148669766429896
2	D	26	50	20120529	8	2044	40.64	0.0400104492740484	-0.0148476019171851
2	D	26	50	20120529	8	2046	40.68	0.0394889580229234	-0.0149323840202494
2	D	26	50	20120529	8	2048	40.72	0.0389133731030375	-0.0149773560115329
2	D	26	50	20120529	8	2050	40.76	0.0390279244015897	-0.0154376825260853
2	D	26	50	20120529	8	2052	40.8	0.038777184336981	-0.0151364550372998
2	D	26	50	20120529	8	2054	40.84	0.0384017106361709	-0.0148902404560907
2	D	26	50	20120529	8	2056	40.88	0.0379759616432185	-0.0154001351560043
2	D	26	50	20120529	8	2058	40.92	0.0375033314706734	-0.0155213332582997
2	D	26	50	20120529	8	2060	40.96	0.0368198420559785	-0.0158038931280618
2	D	26	50	20120529	8	2062	41	0.0358285490594331	-0.0155502539256502
2	D	26	50	20120529	8	2064	41.04	0.0349013199372632	-0.0161249196067205
2	D	26	50	20120529	8	2066	41.08	0.0337867782287569	-0.0172650585807057
2	D	26	50	20120529	8	2068	41.12	0.0329427048640545	-0.0180932927535095
2	D	26	50	20120529	8	2070	41.16	0.0320918432742528	-0.018520880224093
2	D	26	50	20120529	8	2072	41.2	0.0309373005351348	-0.0193227181007551
2	D	26	50	20120529	8	2074	41.24	0.0297560645150271	-0.0200559312643031
2	D	26	50	20120529	8	2076	41.28	0.0284699504171337	-0.0209473383569381
2	D	26	50	20120529	8	2078	41.32	0.0264945839842788	-0.0219579282975421
2	D	26	50	20120529	8	2080	41.36	0.0252536893650423	-0.0225909939276706
2	D	26	50	20120529	8	2082	41.4	0.023111266126705	-0.0241395888911675
2	D	26	50	20120529	8	2084	41.44	0.0222949106407183	-0.0243263364991856
2	D	26	50	20120529	8	2086	41.48	0.0203335413865970	-0.0244042561309385
2	D	26	50	20120529	8	2088	41.52	0.0181972233082083	-0.0254067991963726
2	D	26	50	20120529	8	2090	41.56	0.0160933119336015	-0.0252848798451604
2	D	26	50	20120529	8	2092	41.6	0.0147190711175689	-0.0253332954464682
2	D	26	50	20120529	8	2094	41.64	0.0128527829767798	-0.0258625860853898
2	D	26	50	20120529	8	2096	41.68	0.0113486466450432	-0.0258705976052207
2	D	26	50	20120529	8	2098	41.72	0.0107460361039804	-0.0264162011975842
2	D	26	50	20120529	8	2100	41.76	0.00954269592589278	-0.0258427517401775
2	D	26	50	20120529	8	2102	41.8	0.00924326448833153	-0.0257005808507522
2	D	26	50	20120529	8	2104	41.84	0.00831645255916251	-0.0258273580255511
2	D	26	50	20120529	8	2106	41.88	0.00768718409244897	-0.0253844829063583
2	D	26	50	20120529	8	2108	41.92	0.00728521510054786	-0.0249963732073685
2	D	26	50	20120529	8	2110	41.96	0.0069185590212992	-0.0242533948991723
2	D	26	50	20120529	8	2112	42	0.00687784381283848	-0.0232023655217523
2	D	26	50	20120529	8	2114	42.04	0.0073345216564	-0.0224964183956869
2	D	26	50	20120529	8	2116	42.08	0.00720416652128826	-0.0211277778653613
2	D	26	50	20120529	8	2118	42.12	0.00775952818723217	-0.0203659127350396
2	D	26	50	20120529	8	2120	42.16	0.00763728356690064	-0.0193189138662723
2	D	26	50	20120529	8	2122	42.2	0.00775395618579642	-0.0170539518511824
2	D	26	50	20120529	8	2124	42.24	0.00865298376821228	-0.0156311236068942
2	D	26	50	20120529	8	2126	42.28	0.00844867445617658	-0.0132649625906012
2	D	26	50	20120529	8	2128	42.32	0.00866701488807136	-0.0117978857252666
2	D	26	50	20120529	8	2130	42.36	0.00886437192623443	-0.0102680566686356
2	D	26	50	20120529	8	2132	42.4	0.00843356358426262	-0.00987293600591028
2	D	26	50	20120529	8	2134	42.44	0.00851201637452849	-0.0094950800623544
2	D	26	50	20120529	8	2136	42.48	0.0084604378845884	-0.00947757421977257
2	D	26	50	20120529	8	2138	42.52	0.00848657184411427	-0.00945404241320146
2	D	26	50	20120529	8	2140	42.56	0.00841653645297165	-0.00967416828971874
2	D	26	50	20120529	8	2142	42.6	0.00831016920830488	-0.0096657579616633
2	D	26	50	20120529	8	2144	42.64	0.00867335268615114	-0.0096617705865242
2	D	26	50	20120529	8	2146	42.68	0.00880116803512621	-0.0096736229689691
2	D	26	50	20120529	8	2148	42.72	0.00878108888954628	-0.00886102731115936
2	D	26	50	20120529	8	2150	42.76	0.00906636192802784	-0.00901662120861199
2	D	26	50	20120529	8	2152	42.8	0.0091944946265263	-0.0088631458030758
2	D	26	50	20120529	8	2154	42.84	0.00949130340503614	-0.00876262986702335
2	D	26	50	20120529	8	2156	42.88	0.0104396113803532	-0.00753809769870355
2	D	26	50	20120529	8	2158	42.92	0.0109878666231462	-0.00641141496676434
2	D	26	50	20120529	8	2160	42.96	0.0115982058413274	-0.00574801445572293
2	D	26	50	20120529	8	2162	43	0.0125476098321553	-0.00423655956880106
2	D	26	50	20120529	8	2164	43.04	0.0127000832673826	-0.00308961115651304
2	D	26	50	20120529	8	2166	43.08	0.0132428867168926	-0.00217233809782223
2	D	26	50	20120529	8	2168	43.12	0.0132002623201227	-0.0007746001234508
2	D	26	50	20120529	8	2170	43.16	0.0128371276326444	-3.34320086144996e-05
2	D	26	50	20120529	8	2172	43.2	0.0125894139850591	0.0006313332185146
2	D	26	50	20120529	8	2174	43.24	0.0121668611147576	0.0009830057050699
2	D	26	50	20120529	8	2176	43.28	0.0114318660421211	0.0012284990373623
2	D	26	50	20120529	8	2178	43.32	0.0107968417262087	0.0015112851812944
2	D	26	50	20120529	8	2180	43.36	0.0098708217566346	0.001664423296896
2	D	26	50	20120529	8	2182	43.4	0.00910554130055982	0.0011282454379257
2	D	26	50	20120529	8	2184	43.44	0.00795756758343909	0.0011619885735239
2	D	26	50	20120529	8	2186	43.48	0.00816333565676437	0.0017853739118179
2	D	26	50	20120529	8	2188	43.52	0.00748155744047993	0.0018609070581843
2	D	26	50	20120529	8	2190	43.56	0.00662921799750547	0.0016822989563244
2	D	26	50	20120529	8	2192	43.6	0.00525748033947826	0.0022353059566869
2	D	26	50	20120529	8	2194	43.64	0.00508638171163455	0.0020750967732735
2	D	26	50	20120529	8	2196	43.68	0.00488622806615188	0.0023870298587261
2	D	26	50	20120529	8	2198	43.72	0.00500082179111097	0.0021074822638518
2	D	26	50	20120529	8	2200	43.76	0.00441576871142504	0.0018638203381228
2	D	26	50	20120529	8	2202	43.8	0.00396651548906598	0.0019603121294835
2	D	26	50	20120529	8	2204	43.84	0.00274016605631852	0.0009912081437317
2	D	26	50	20120529	8	2206	43.88	0.00174808110017817	0.000208851058891299
2	D	26	50	20120529	8	2208	43.92	0.000533057396745	-0.0005807772049801
2	D	26	50	20120529	8	2210	43.96	-0.000307882777810001	-0.0011500469542032
2	D	26	50	20120529	8	2212	44	-0.0018708277663243	-0.0016766562442105
2	D	26	50	20120529	8	2214	44.04	-0.0028436723469485	-0.00258840679894021
2	D	26	50	20120529	8	2216	44.08	-0.0039553007755163	-0.00253217766770025
2	D	26	50	20120529	8	2218	44.12	-0.0051498162609747	-0.00322054611918536
2	D	26	50	20120529	8	2220	44.16	-0.0065555586841092	-0.00441755062051357
2	D	26	50	20120529	8	2222	44.2	-0.0071551781634876	-0.00606764793402269
2	D	26	50	20120529	8	2224	44.24	-0.0087801307598577	-0.00709085265960306
2	D	26	50	20120529	8	2226	44.28	-0.0101094915084884	-0.00837382720338792
2	D	26	50	20120529	8	2228	44.32	-0.0111661211716155	-0.00914195729979087
2	D	26	50	20120529	8	2230	44.36	-0.012770122194059	-0.00993971517032553
2	D	26	50	20120529	8	2232	44.4	-0.013723019292386	-0.0104294573269753
2	D	26	50	20120529	8	2234	44.44	-0.013896401875133	-0.0105796468072994
2	D	26	50	20120529	8	2236	44.48	-0.014404740940128	-0.0111584137077005
2	D	26	50	20120529	8	2238	44.52	-0.015324898994486	-0.0112263666693726
2	D	26	50	20120529	8	2240	44.56	-0.0155067668586072	-0.0121549392944267
2	D	26	50	20120529	8	2242	44.6	-0.0158957462989379	-0.0125788498097481
2	D	26	50	20120529	8	2244	44.64	-0.0159815183514959	-0.0127077553759584
2	D	26	50	20120529	8	2246	44.68	-0.0157415970206393	-0.0126891584676132
2	D	26	50	20120529	8	2248	44.72	-0.0157315561043464	-0.0125768699107608
2	D	26	50	20120529	8	2250	44.76	-0.0160757049747499	-0.0125656269129399
2	D	26	50	20120529	8	2252	44.8	-0.0160206920671736	-0.0122419134285127
2	D	26	50	20120529	8	2254	44.84	-0.0159301116885036	-0.0121238973067327
2	D	26	50	20120529	8	2256	44.88	-0.0165232328565629	-0.0121139978117960
2	D	26	50	20120529	8	2258	44.92	-0.016021540595311	-0.0117081892300731
2	D	26	50	20120529	8	2260	44.96	-0.016250360349703	-0.0113520902550675
2	D	26	50	20120529	8	2262	45	-0.0159072014287931	-0.0108269220486803
2	D	26	50	20120529	8	2264	45.04	-0.0157466881894638	-0.0108205580876496
2	D	26	50	20120529	8	2266	45.08	-0.0154599563896927	-0.0098554280420081
2	D	26	50	20120529	8	2268	45.12	-0.0156792302025386	-0.00947648951797022
2	D	26	50	20120529	8	2270	45.16	-0.0151001097487468	-0.00943038615583686
2	D	26	50	20120529	8	2272	45.2	-0.0149051604091737	-0.00876351375049983
2	D	26	50	20120529	8	2274	45.24	-0.0145464451390778	-0.0081959191372414
2	D	26	50	20120529	8	2276	45.28	-0.0143965385014662	-0.00765370965742754
2	D	26	50	20120529	8	2278	45.32	-0.014546586560434	-0.00693627911723567
2	D	26	50	20120529	8	2280	45.36	-0.0141176555869662	-0.00719380740694381
2	D	26	50	20120529	8	2282	45.4	-0.0141795981409982	-0.00658866542360437
2	D	26	50	20120529	8	2284	45.44	-0.0141000486281147	-0.00577372485828687
2	D	26	50	20120529	8	2286	45.48	-0.0142788052223986	-0.00537576516183508
2	D	26	50	20120529	8	2288	45.52	-0.0136013969260219	-0.00410099305671197
2	D	26	50	20120529	8	2290	45.56	-0.0136152562189332	-0.00342853450780357
2	D	26	50	20120529	8	2292	45.6	-0.0136286205370976	-0.00219244114361136
2	D	26	50	20120529	8	2294	45.64	-0.0139260296492647	-0.001641604961067
2	D	26	50	20120529	8	2296	45.68	-0.0142757646632395	0.000245804459276100
2	D	26	50	20120529	8	2298	45.72	-0.0146462461901744	0.001666000145018
2	D	26	50	20120529	8	2300	45.76	-0.0145362981567677	0.0030969650670374
2	D	26	50	20120529	8	2302	45.8	-0.0148517879893297	0.0045728595539334
2	D	26	50	20120529	8	2304	45.84	-0.0152205583178541	0.005423989844312
2	D	26	50	20120529	8	2306	45.88	-0.0155556279371872	0.005729558968734
2	D	26	50	20120529	8	2308	45.92	-0.0154957077085494	0.0068744638424244
2	D	26	50	20120529	8	2310	45.96	-0.0164770234284123	0.0073162712303776
2	D	26	50	20120529	8	2312	46	-0.0162003466870697	0.0074494052951394
2	D	26	50	20120529	8	2314	46.04	-0.0158715491048857	0.0074093759802564
2	D	26	50	20120529	8	2316	46.08	-0.0161449307286281	0.0077412777612097
2	D	26	50	20120529	8	2318	46.12	-0.0161419820933505	0.0075668840157657
2	D	26	50	20120529	8	2320	46.16	-0.0154559683074468	0.0080916774555589
2	D	26	50	20120529	8	2322	46.2	-0.0149457978358885	0.0080070297027831
2	D	26	50	20120529	8	2324	46.24	-0.0142294986665465	0.0082068580791464
2	D	26	50	20120529	8	2326	46.28	-0.0134899144709001	0.007925097240047
2	D	26	50	20120529	8	2328	46.32	-0.0127476715537564	0.0084972102656372
2	D	26	50	20120529	8	2330	46.36	-0.0117070366460197	0.0088560528149538
2	D	26	50	20120529	8	2332	46.4	-0.0099488212914536	0.0097941657246997
2	D	26	50	20120529	8	2334	46.44	-0.0090468867930603	0.0107436177987888
2	D	26	50	20120529	8	2336	46.48	-0.007245327207021	0.0120762241675451
2	D	26	50	20120529	8	2338	46.52	-0.0061525643873754	0.0129185297652945
2	D	26	50	20120529	8	2340	46.56	-0.0044260429729556	0.0133600967369421
2	D	26	50	20120529	8	2342	46.6	-0.0036660021781294	0.014047871218731
2	D	26	50	20120529	8	2344	46.64	-0.0021584151653006	0.0146997176049678
2	D	26	50	20120529	8	2346	46.68	-0.0017072244703611	0.0152900669144448
2	D	26	50	20120529	8	2348	46.72	-0.000245069068223601	0.0160388929957214
2	D	26	50	20120529	8	2350	46.76	3.01368910142e-05	0.0163874966388464
2	D	26	50	20120529	8	2352	46.8	0.000128778286989699	0.0161434740886589
2	D	26	50	20120529	8	2354	46.84	-0.0001554079283691	0.0163572324686116
2	D	26	50	20120529	8	2356	46.88	0.0003329200147183	0.0160141442583799
2	D	26	50	20120529	8	2358	46.92	0.00047101796908400	0.0158454992910669
2	D	26	50	20120529	8	2360	46.96	0.0010335214135179	0.0155905872964491
2	D	26	50	20120529	8	2362	47	0.0015951763298144	0.0145700200791626
2	D	26	50	20120529	8	2364	47.04	0.0029897323236705	0.0140604789326395
2	D	26	50	20120529	8	2366	47.08	0.00391038535277539	0.0128178094753823
2	D	26	50	20120529	8	2368	47.12	0.00534050881772518	0.012516652697275
2	D	26	50	20120529	8	2370	47.16	0.00621689696232779	0.0127748880937643
2	D	26	50	20120529	8	2372	47.2	0.00690745744483457	0.0122087784047463
2	D	26	50	20120529	8	2374	47.24	0.00737591568737066	0.0122268096276666
2	D	26	50	20120529	8	2376	47.28	0.00863244443753915	0.0124479926288217
2	D	26	50	20120529	8	2378	47.32	0.00939364488748647	0.0124415579571129
2	D	26	50	20120529	8	2380	47.36	0.0106607802393728	0.0132296991754235
2	D	26	50	20120529	8	2382	47.4	0.0122038286572780	0.0135156531577353
2	D	26	50	20120529	8	2384	47.44	0.0141123805703787	0.0134454374543635
2	D	26	50	20120529	8	2386	47.48	0.0154275991833856	0.0136681760904373
2	D	26	50	20120529	8	2388	47.52	0.0172189835028436	0.0128417096845864
2	D	26	50	20120529	8	2390	47.56	0.0183955384760599	0.0121154403096297
2	D	26	50	20120529	8	2392	47.6	0.0196246314831184	0.0111059746688078
2	D	26	50	20120529	8	2394	47.64	0.0203979376011596	0.0101612658670069
2	D	26	50	20120529	8	2396	47.68	0.0215413999770164	0.0085027469117339
2	D	26	50	20120529	8	2398	47.72	0.022132930154818	0.0072724164678084
2	D	26	50	20120529	8	2400	47.76	0.0232530509358278	0.0056824939413782
2	D	26	50	20120529	8	2402	47.8	0.0242395356062611	0.005101888563346
2	D	26	50	20120529	8	2404	47.84	0.0254973725039748	0.0052507698961248
2	D	26	50	20120529	8	2406	47.88	0.0268899061724368	0.0053414634118798
2	D	26	50	20120529	8	2408	47.92	0.0282356809907791	0.0052557528776118
2	D	26	50	20120529	8	2410	47.96	0.0297196237670586	0.0053066560805759
2	D	26	50	20120529	8	2412	48	0.0314419272895286	0.0052279515602959
2	D	26	50	20120529	8	2414	48.04	0.0322613367697032	0.0041361645480082
2	D	26	50	20120529	8	2416	48.08	0.0325330284082385	0.0029721041516155
2	D	26	50	20120529	8	2418	48.12	0.0333770805597374	0.0018655739629401
2	D	26	50	20120529	8	2420	48.16	0.0334999898604433	0.000596020305862199
2	D	26	50	20120529	8	2422	48.2	0.0332398947731194	-0.000385564114577601
2	D	26	50	20120529	8	2424	48.24	0.033394008696079	-0.00223319877847896
2	D	26	50	20120529	8	2426	48.28	0.0335637143235638	-0.0037923692309953
2	D	26	50	20120529	8	2428	48.32	0.0340289623013133	-0.00434247002248718
2	D	26	50	20120529	8	2430	48.36	0.0343247450678836	-0.00628057899904139
2	D	26	50	20120529	8	2432	48.4	0.0352444081474949	-0.00790466185407065
2	D	26	50	20120529	8	2434	48.44	0.0363334940118784	-0.00871995597277874
2	D	26	50	20120529	8	2436	48.48	0.0381055036055319	-0.0102760151554579
2	D	26	50	20120529	8	2438	48.52	0.0394805434522272	-0.0120084267693649
2	D	26	50	20120529	8	2440	48.56	0.0411486790597244	-0.0133490305158165
2	D	26	50	20120529	8	2442	48.6	0.0425148800716549	-0.0150772701997145
2	D	26	50	20120529	8	2444	48.64	0.0444725051953699	-0.0173277789521969
2	D	26	50	20120529	8	2446	48.68	0.0462803651028296	-0.0186671099064424
2	D	26	50	20120529	8	2448	48.72	0.0468379187997951	-0.0203482562787134
2	D	26	50	20120529	8	2450	48.76	0.0475385201985948	-0.0217295186650832
2	D	26	50	20120529	8	2452	48.8	0.0477333281168117	-0.0227759659905612
2	D	26	50	20120529	8	2454	48.84	0.0477994426008526	-0.0236495964187172
2	D	26	50	20120529	8	2456	48.88	0.0482541829718337	-0.0251415210163427
2	D	26	50	20120529	8	2458	48.92	0.0481719464531817	-0.0265990802244025
2	D	26	50	20120529	8	2460	48.96	0.0486133932166764	-0.0285229056439767
2	D	26	50	20120529	8	2462	49	0.0487485213225612	-0.0303707877952515
2	D	26	50	20120529	8	2464	49.04	0.0489590270113204	-0.0319720311012485
2	D	26	50	20120529	8	2466	49.08	0.049327641776353	-0.0336388939165395
2	D	26	50	20120529	8	2468	49.12	0.0493736037171301	-0.0358172070666628
2	D	26	50	20120529	8	2470	49.16	0.048926832439573	-0.0377476297925055
2	D	26	50	20120529	8	2472	49.2	0.0490242505408171	-0.0389985229016279
2	D	26	50	20120529	8	2474	49.24	0.0486741266181126	-0.0404520162456959
2	D	26	50	20120529	8	2476	49.28	0.0479218145004047	-0.0421153647402845
2	D	26	50	20120529	8	2478	49.32	0.0478124887209655	-0.0425318577054712
2	D	26	50	20120529	8	2480	49.36	0.0470417211162687	-0.0432951299782874
2	D	26	50	20120529	8	2482	49.4	0.0462435389816654	-0.0433881852306915
2	D	26	50	20120529	8	2484	49.44	0.0457930412513714	-0.0436722300246942
2	D	26	50	20120529	8	2486	49.48	0.0448849952290683	-0.0445592042649179
2	D	26	50	20120529	8	2488	49.52	0.0441711560842181	-0.0462406483291438
2	D	26	50	20120529	8	2490	49.56	0.0435335168874289	-0.0478540948839705
2	D	26	50	20120529	8	2492	49.6	0.0430716135247544	-0.0494729663620224
2	D	26	50	20120529	8	2494	49.64	0.0429082152897578	-0.0509194805621601
2	D	26	50	20120529	8	2496	49.68	0.0423260684189425	-0.051912597894201
2	D	26	50	20120529	8	2498	49.72	0.0425783075499274	-0.053207366979096
2	D	26	50	20120529	8	2500	49.76	0.0427522841023705	-0.05419375265458
2	D	26	50	20120529	8	2502	49.8	0.0428537327122674	-0.0554853044036207
2	D	26	50	20120529	8	2504	49.84	0.04275425693029	-0.0567488193687873
2	D	26	50	20120529	8	2506	49.88	0.0428056423800789	-0.0578976769693845
2	D	26	50	20120529	8	2508	49.92	0.0428808785415971	-0.0597705199900352
2	D	26	50	20120529	8	2510	49.96	0.0426079353240591	-0.0607287910998992
2	D	26	50	20120529	8	2512	50	0.0423084756022266	-0.0622659705315206
2	D	26	50	20120529	8	2514	50.04	0.0426859999127021	-0.0626253929083978
2	D	26	50	20120529	8	2516	50.08	0.0428509679247529	-0.0629286710068487
2	D	26	50	20120529	8	2518	50.12	0.0429723074484045	-0.062657707688298
2	D	26	50	20120529	8	2520	50.16	0.0436478772671502	-0.0632997606456154
2	D	26	50	20120529	8	2522	50.2	0.0439474076996608	-0.0629722287845698
2	D	26	50	20120529	8	2524	50.24	0.0444793641311474	-0.0624774661697735
2	D	26	50	20120529	8	2526	50.28	0.0449174167820925	-0.0626526165194735
2	D	26	50	20120529	8	2528	50.32	0.0451569845595585	-0.0623860372629661
2	D	26	50	20120529	8	2530	50.36	0.0460287765100834	-0.0621459745107533
2	D	26	50	20120529	8	2532	50.4	0.0471567532474322	-0.062087991754696
2	D	26	50	20120529	8	2534	50.44	0.0479465703088141	-0.0625856747204985
2	D	26	50	20120529	8	2536	50.48	0.0481316342955862	-0.0627156975154231
2	D	26	50	20120529	8	2538	50.52	0.0485134578152913	-0.0627538954237428
2	D	26	50	20120529	8	2540	50.56	0.0488330912935911	-0.0629718045205011
2	D	26	50	20120529	8	2542	50.6	0.0492900236955939	-0.0631105388709699
2	D	26	50	20120529	8	2544	50.64	0.0494485994623427	-0.0633227699002752
2	D	26	50	20120529	8	2546	50.68	0.0494024961002094	-0.0635063348206712
2	D	26	50	20120529	8	2548	50.72	0.049871534170306	-0.0638542879255575
2	D	26	50	20120529	8	2550	50.76	0.0500157203140578	-0.0636644226837411
2	D	26	50	20120529	8	2552	50.8	0.0506199359875139	-0.0640525606670022
2	D	26	50	20120529	8	2554	50.84	0.0513347785168866	-0.0641120000630287
2	D	26	50	20120529	8	2556	50.88	0.0514865731296039	-0.0644476848652614
2	D	26	50	20120529	8	2558	50.92	0.051289700459586	-0.0643747255875786
2	D	26	50	20120529	8	2560	50.96	0.0511138430031049	-0.064777847163533
2	D	26	50	20120529	8	2562	51	0.0510828929392923	-0.0646579006402404
2	D	26	50	20120529	8	2564	51.04	0.051315594709913	-0.0651536602755981
2	D	26	50	20120529	8	2566	51.08	0.0514792899297577	-0.0654726361445913
2	D	26	50	20120529	8	2568	51.12	0.0517072540849444	-0.0654808456543209
2	D	26	50	20120529	8	2570	51.16	0.0516374697167091	-0.0651183049365388
2	D	26	50	20120529	8	2572	51.2	0.0519720443612954	-0.0649070497145915
2	D	26	50	20120529	8	2574	51.24	0.0519813074601289	-0.0649730227772762
2	D	26	50	20120529	8	2576	51.28	0.0521957800179306	-0.0651355795552031
2	D	26	50	20120529	8	2578	51.32	0.0522916778395951	-0.0651919925342062
2	D	26	50	20120529	8	2580	51.36	0.0522298484226482	-0.0653492813666133
2	D	26	50	20120529	8	2582	51.4	0.0518080309433991	-0.0655974334204029
2	D	26	50	20120529	8	2584	51.44	0.0519367102354395	-0.0653434548067364
2	D	26	50	20120529	8	2586	51.48	0.0519043530291324	-0.0655866712551933
2	D	26	50	20120529	8	2588	51.52	0.0518645853437584	-0.0653093722598832
2	D	26	50	20120529	8	2590	51.56	0.0517807012663063	-0.0654420467052372
2	D	26	50	20120529	8	2592	51.6	0.0515477802925834	-0.0656950495115458
2	D	26	50	20120529	8	2594	51.64	0.051811870533221	-0.065851546384358
2	D	26	50	20120529	8	2596	51.68	0.0514209819045811	-0.0661570165138305
2	D	26	50	20120529	8	2598	51.72	0.051322884980827	-0.0664014845412902
2	D	26	50	20120529	8	2600	51.76	0.051283499133115	-0.0672898227904948
2	D	26	50	20120529	8	2602	51.8	0.051664346845462	-0.0677314816860239
2	D	26	50	20120529	8	2604	51.84	0.0517664530646654	-0.0684002632796702
2	D	26	50	20120529	8	2606	51.88	0.0517395830069803	-0.0693419880908544
2	D	26	50	20120529	8	2608	51.92	0.0519162889915988	-0.0698366092842944
2	D	26	50	20120529	8	2610	51.96	0.0522607207047148	-0.0708892791494468
2	D	26	50	20120529	8	2612	52	0.0528882779730178	-0.0710121035973389
2	D	26	50	20120529	8	2614	52.04	0.0530450435464069	-0.071140867742193
2	D	26	50	20120529	8	2616	52.08	0.0534063751115932	-0.0720890979357642
2	D	26	50	20120529	8	2618	52.12	0.0534014253641249	-0.072525807083825
2	D	26	50	20120529	8	2620	52.16	0.053991435262347	-0.0736404902136875
2	D	26	50	20120529	8	2622	52.2	0.0537940817597178	-0.073136676632092
2	D	26	50	20120529	8	2624	52.24	0.0542215278089451	-0.0736656632150977
2	D	26	50	20120529	8	2626	52.28	0.0543499384004085	-0.0733928614189159
2	D	26	50	20120529	8	2628	52.32	0.0541986175492346	-0.0730312470110171
2	D	26	50	20120529	8	2630	52.36	0.054165454241197	-0.0722947952984113
2	D	26	50	20120529	8	2632	52.4	0.0546003249116267	-0.0719963962367506
2	D	26	50	20120529	8	2634	52.44	0.0547219472779908	-0.0714633791450922
2	D	26	50	20120529	8	2636	52.48	0.0547381400232799	-0.0718049824310834
2	D	26	50	20120529	8	2638	52.52	0.0549290588542003	-0.0715600406420804
2	D	26	50	20120529	8	2640	52.56	0.0552609747772893	-0.0709090781393201
2	D	26	50	20120529	8	2642	52.6	0.0562889454025749	-0.0703924871381886
2	D	26	50	20120529	8	2644	52.64	0.056100826714508	-0.0697903432876014
2	D	26	50	20120529	8	2646	52.68	0.0571829334349612	-0.0686774067114884
2	D	26	50	20120529	8	2648	52.72	0.0578746465015213	-0.0673893197856756
2	D	26	50	20120529	8	2650	52.76	0.0588511609663399	-0.0655195880348621
2	D	26	50	20120529	8	2652	52.8	0.0596807103577567	-0.0641560316022932
2	D	26	50	20120529	8	2654	52.84	0.0607140408524437	-0.0629568138567399
2	D	26	50	20120529	8	2656	52.88	0.0622075564403269	-0.0610831576632908
2	D	26	50	20120529	8	2658	52.92	0.0625167176671973	-0.0598205336526685
2	D	26	50	20120529	8	2660	52.96	0.0628587452172572	-0.0577520341856635
2	D	26	50	20120529	8	2662	53	0.0635269116280038	-0.0567902770393683
2	D	26	50	20120529	8	2664	53.04	0.0636110714771006	-0.0551828677622394
2	D	26	50	20120529	8	2666	53.08	0.0643663958696963	-0.053486101401172
2	D	26	50	20120529	8	2668	53.12	0.0648745228026569	-0.0520032984810238
2	D	26	50	20120529	8	2670	53.16	0.0661416510834754	-0.0496671661684075
2	D	26	50	20120529	8	2672	53.2	0.0658477067945362	-0.0485657059353532
2	D	26	50	20120529	8	2674	53.24	0.0661442673785658	-0.0476921462178753
2	D	26	50	20120529	8	2676	53.28	0.0659269027540291	-0.0468011916735803
2	D	26	50	20120529	8	2678	53.32	0.0661190236664774	-0.0455027314912874
2	D	26	50	20120529	8	2680	53.36	0.0668567481712894	-0.0447245604785916
2	D	26	50	20120529	8	2682	53.4	0.0669944925722645	-0.043845202485508
2	D	26	50	20120529	8	2684	53.44	0.0670016343507545	-0.0427587329162149
2	D	26	50	20120529	8	2686	53.48	0.0677390053021758	-0.0420858501032378
2	D	26	50	20120529	8	2688	53.52	0.0673622588091596	-0.0408325740442627
2	D	26	50	20120529	8	2690	53.56	0.067233777507018	-0.0402990619778575
2	D	26	50	20120529	8	2692	53.6	0.066682517060405	-0.039006187939136
2	D	26	50	20120529	8	2694	53.64	0.0664099273962576	-0.0382530485064942
2	D	26	50	20120529	8	2696	53.68	0.066060970199742	-0.0370685739373286
2	D	26	50	20120529	8	2698	53.72	0.0655635205791773	-0.0356776241880566
2	D	26	50	20120529	8	2700	53.76	0.0653730260123256	-0.0341867602506028
2	D	26	50	20120529	8	2702	53.8	0.0653050730506536	-0.0328393682790519
2	D	26	50	20120529	8	2704	53.84	0.0655399032126857	-0.0305464331196983
2	D	26	50	20120529	8	2706	53.88	0.0654761928917008	-0.0292373663356876
2	D	26	50	20120529	8	2708	53.92	0.0652525350168114	-0.0275485832101798
2	D	26	50	20120529	8	2710	53.96	0.0646226442961305	-0.0276170311465986
2	D	26	50	20120529	8	2712	54	0.0641020722838209	-0.0270547398341991
2	D	26	50	20120529	8	2714	54.04	0.0637310533557324	-0.0264730030853169
2	D	26	50	20120529	8	2716	54.08	0.0633662569673182	-0.0260161413939923
2	D	26	50	20120529	8	2718	54.12	0.0619583366552977	-0.0254240808861048
2	D	26	50	20120529	8	2720	54.16	0.0611905601122853	-0.0249028017670141
2	D	26	50	20120529	8	2722	54.2	0.0598165809257618	-0.0241372172550234
2	D	26	50	20120529	8	2724	54.24	0.0590913015002987	-0.0238923461766985
2	D	26	50	20120529	8	2726	54.28	0.057490199615658	-0.0237286509568538
2	D	26	50	20120529	8	2728	54.32	0.0564605814315723	-0.0232760319062163
2	D	26	50	20120529	8	2730	54.36	0.0554654700584084	-0.0232299992547611
2	D	26	50	20120529	8	2732	54.4	0.0533945664283474	-0.0221832690865706
2	D	26	50	20120529	8	2734	54.44	0.0520229914048799	-0.0219852084771603
2	D	26	50	20120529	8	2736	54.48	0.0511771502732245	-0.0212198360972039
2	D	26	50	20120529	8	2738	54.52	0.0501944839794096	-0.0207509535905991
2	D	26	50	20120529	8	2740	54.56	0.0492140804272944	-0.0198935866184104
2	D	26	50	20120529	8	2742	54.6	0.0489435413728124	-0.0192173096928836
2	D	26	50	20120529	8	2744	54.64	0.0488544459183829	-0.0186223500471933
2	D	26	50	20120529	8	2746	54.68	0.0489416321845032	-0.0180251983704812
2	D	26	50	20120529	8	2748	54.72	0.0493517541175914	-0.0175126873754772
2	D	26	50	20120529	8	2750	54.76	0.0491922308277558	-0.0160031558190002
2	D	26	50	20120529	8	2752	54.8	0.0495385010185028	-0.0151452231613865
2	D	26	50	20120529	8	2754	54.84	0.0498969334458863	-0.0145137060951088
2	D	26	50	20120529	8	2756	54.88	0.0499590174212744	-0.0143280198543692
2	D	26	50	20120529	8	2758	54.92	0.0499795235179289	-0.0145301109724324
2	D	26	50	20120529	8	2760	54.96	0.0499781800150446	-0.0138662084155763
2	D	26	50	20120529	8	2762	55	0.0499692704696017	-0.0145617186455514
2	D	26	50	20120529	8	2764	55.04	0.0501719979837678	-0.0141887198184755
2	D	26	50	20120529	8	2766	55.08	0.0497999891061856	-0.0142964121812502
2	D	26	50	20120529	8	2768	55.12	0.050038001248733	-0.0142709563371275
2	D	26	50	20120529	8	2770	55.16	0.049819293121312	-0.0140311764276271
2	D	26	50	20120529	8	2772	55.2	0.050082124711879	-0.0140789061353572
2	D	26	50	20120529	8	2774	55.24	0.0501350870097899	-0.0143465460520363
2	D	26	50	20120529	8	2776	55.28	0.0498223336804711	-0.0141053519289736
2	D	26	50	20120529	8	2778	55.32	0.0500269703829465	-0.0143484552403455
2	D	26	50	20120529	8	2780	55.36	0.0498550020137619	-0.0142307926719561
2	D	26	50	20120529	8	2782	55.4	0.0501307029477465	-0.0142476925240265
2	D	26	50	20120529	8	2784	55.44	0.0498225458125054	-0.0141679308791086
2	D	26	50	20120529	8	2786	55.48	0.050021313528697	-0.0141047862435487
2	D	26	50	20120529	8	2788	55.52	0.0502200812448885	-0.0140416416079887
2	D	26	50	20120529	8	2790	55.56	0.0500354556643207	-0.0138427324704409
2	D	26	50	20120529	8	2792	55.6	0.0499487643729472	-0.0141124229967855
2	D	26	50	20120529	8	2794	55.64	0.0503513909741549	-0.0138236405873489
2	D	26	50	20120529	8	2796	55.68	0.0502648411041376	-0.0140933311136934
2	D	26	50	20120529	8	2798	55.72	0.0500328393692303	-0.0140106703309727
2	D	26	50	20120529	8	2800	55.76	0.04982049520284	-0.0139865579897343
2	D	26	50	20120529	8	2802	55.8	0.0500781649139044	-0.0140196505870938
2	D	26	50	20120529	8	2804	55.84	0.0500815590264541	-0.0137539198587239
2	D	26	50	20120529	8	2806	55.88	0.0501076512666799	-0.0139801233180255
2	D	26	50	20120529	8	2808	55.92	0.0500893372010471	-0.0143760324048118
2	D	26	50	20120529	8	2810	55.96	0.0501367133553866	-0.0142324897282310
2	D	26	50	20120529	8	2812	56	0.0500209599753064	-0.0143288683825067
2	D	26	50	20120529	8	2814	56.04	0.0497398143191066	-0.0143881239307701
2	D	26	50	20120529	8	2816	56.08	0.0495592899578697	-0.0145074128447563
2	D	26	50	20120529	8	2818	56.12	0.0498362636840605	-0.0142505209511512
2	D	26	50	20120529	8	2820	56.16	0.0496659216604726	-0.0142341867845058
2	D	26	50	20120529	8	2822	56.2	0.0495908976309887	-0.0140948160379339
2	D	26	50	20120529	8	2824	56.24	0.0500646591743837	-0.0140571979571748
2	D	26	50	20120529	8	2826	56.28	0.0499939484962651	-0.0143029882743153
2	D	26	50	20120529	8	2828	56.32	0.0498564162273243	-0.0141151100025540
2	D	26	50	20120529	8	2830	56.36	0.0498233236299648	-0.0140608042017589
2	D	26	50	20120529	8	2832	56.4	0.0497746746834191	-0.0141479197572010
2	D	26	50	20120529	8	2834	56.44	0.0495353190379875	-0.0142025791113868
2	D	26	50	20120529	8	2836	56.48	0.0498028175333103	-0.0142739261856085
2	D	26	50	20120529	8	2838	56.52	0.0497775031105439	-0.0143331817338719
2	D	26	50	20120529	8	2840	56.56	0.0497427134569095	-0.0144183173903268
2	D	26	50	20120529	8	2842	56.6	0.049723975127208	-0.0140873207060533
2	D	26	50	20120529	8	2844	56.64	0.0498746595822789	-0.0139671832639298
2	D	26	50	20120529	8	2846	56.68	0.0495430265019024	-0.0138867145122307
2	D	26	50	20120529	8	2848	56.72	0.0499679976773955	-0.0142954222317566
2	D	26	50	20120529	8	2850	56.76	0.0498142726631656	-0.0139770827588664
2	D	26	50	20120529	8	2852	56.8	0.0496205254051204	-0.0137820627086151
2	D	26	50	20120529	8	2854	56.84	0.0499942313389775	-0.0141269186857998
2	D	26	50	20120529	8	2856	56.88	0.0500563153143657	-0.0139413738664165
2	D	26	50	20120529	8	2858	56.92	0.0497606739691516	-0.0140309642955928
2	D	26	50	20120529	8	2860	56.96	0.0496261822593699	-0.0132112861148413
2	D	26	50	20120529	8	2862	57	0.0500214549500532	-0.0134519852631572
2	D	26	50	20120529	8	2864	57.04	0.0498523857186715	-0.0131313123378891
2	D	26	50	20120529	8	2866	57.08	0.0500827611079821	-0.0137035031452253
2	D	26	50	20120529	8	2868	57.12	0.0500051207834078	-0.0135254536577225
2	D	26	50	20120529	8	2870	57.16	0.0498279198240425	-0.0128464897264272
2	D	26	50	20120529	8	2872	57.2	0.0497782809280032	-0.0130109627637312
2	D	26	50	20120529	8	2874	57.24	0.0498513250584997	-0.012588325040616
2	D	26	50	20120529	8	2876	57.28	0.0498666692756515	-0.0126616520138250
2	D	26	50	20120529	8	2878	57.32	0.049900963954539	-0.0125427873639076
2	D	26	50	20120529	8	2880	57.36	0.04987649805991	-0.0122610760222829
2	D	26	50	20120529	8	2882	57.4	0.0498798214617816	-0.0119956988473035
2	D	26	50	20120529	8	2884	57.44	0.0499928878360933	-0.0121328068521756
2	D	26	50	20120529	8	2886	57.48	0.0500966911115715	-0.0122497623137839
2	D	26	50	20120529	8	2888	57.52	0.0502004943870497	-0.0123667177753921
2	D	26	50	20120529	8	2890	57.56	0.0497291370067107	-0.0118734400848364
2	D	26	50	20120529	8	2892	57.6	0.0500667097840492	-0.0118844709506229
2	D	26	50	20120529	8	2894	57.64	0.0500667097840492	-0.0118844709506229
2	D	26	50	20120529	8	2896	57.68	0.0497386122375786	-0.0122277005822109
2	D	26	50	20120529	8	2898	57.72	0.0494080398173739	-0.0117914864088969
2	D	26	50	20120529	8	2900	57.76	0.0490653758712109	-0.0108781872903163
2	D	26	50	20120529	8	2902	57.8	0.0490051303734538	-0.0110648634805496
2	D	26	50	20120529	8	2904	57.84	0.0487610371125882	-0.0108282655515646
2	D	26	50	20120529	8	2906	57.88	0.0479557131994948	-0.0104911877489729
2	D	26	50	20120529	8	2908	57.92	0.0476068974243355	-0.00981837564667393
2	D	26	50	20120529	8	2910	57.96	0.0475461569518316	-0.00965878164616013
2	D	26	50	20120529	8	2912	58	0.0469762288861952	-0.00971266318288654
2	D	26	50	20120529	8	2914	58.04	0.046883102923113	-0.00981017320801217
2	D	26	50	20120529	8	2916	58.08	0.0472959118619697	-0.0099240173997832
2	D	26	50	20120529	8	2918	58.12	0.0470209180347662	-0.00988774282190833
2	D	26	50	20120529	8	2920	58.16	0.0469604604049748	-0.00968699520672947
2	D	26	50	20120529	8	2922	58.2	0.0470204230600194	-0.00952082511315063
2	D	26	50	20120529	8	2924	58.24	0.0470592432223065	-0.00990527907008175
2	D	26	50	20120529	8	2926	58.28	0.0473456214686871	-0.00986469114084165
2	D	26	50	20120529	8	2928	58.32	0.0473598343149889	-0.00979758670730704
2	D	26	50	20120529	8	2930	58.36	0.0473270245603419	-0.0100148099104875
2	D	26	50	20120529	8	2932	58.4	0.0472403332689684	-0.00982488102906085
2	D	26	50	20120529	8	2934	58.44	0.0473118924752245	-0.00998864695958365
2	D	26	50	20120529	8	2936	58.48	0.0470791129228579	-0.0098337905745038
2	D	26	50	20120529	8	2938	58.52	0.0470187967144227	-0.0100626810395739
2	D	26	50	20120529	8	2940	58.56	0.0469469546654541	-0.00998984904111166
2	D	26	50	20120529	8	2942	58.6	0.0468975986121273	-0.00970926907033684
2	D	26	50	20120529	8	2944	58.64	0.0473540360393832	-0.00944516468756367
2	D	26	50	20120529	8	2946	58.68	0.0470763552064112	-0.00955299847169462
2	D	26	50	20120529	8	2948	58.72	0.0470878103362665	-0.00962187067218219
2	D	26	50	20120529	8	2950	58.76	0.047066667843509	-0.0092747519532977
2	D	26	50	20120529	8	2952	58.8	0.0469228423242157	-0.00937049421147037
2	D	26	50	20120529	8	2954	58.84	0.0467972601598769	-0.00905908438503581
2	D	26	50	20120529	8	2956	58.88	0.0466588793627987	-0.0089074099804713
2	D	26	50	20120529	8	2958	58.92	0.0468853656648128	-0.00862294092239995
2	D	26	50	20120529	8	2960	58.96	0.047192391429204	-0.00814946222171744
2	D	26	50	20120529	8	2962	59	0.046951055884785	-0.00760477786816944
2	D	26	50	20120529	8	2964	59.04	0.0472521419522142	-0.00716099765229676
2	D	26	50	20120529	8	2966	59.08	0.0474362018473571	-0.00628694296007207
2	D	26	50	20120529	8	2968	59.12	0.0468553843372904	-0.00611228758511899
2	D	26	50	20120529	8	2970	59.16	0.0470337166675057	-0.0056369704068054
2	D	26	50	20120529	8	2972	59.2	0.0466069777250596	-0.00517911876598711
2	D	26	50	20120529	8	2974	59.24	0.0460792639342601	-0.00478066409478849
2	D	26	50	20120529	8	2976	59.28	0.0456500501180799	-0.00412772169304083
2	D	26	50	20120529	8	2978	59.32	0.0451211342457523	-0.00436035982405121
2	D	26	50	20120529	8	2980	59.36	0.0442422005167374	-0.00382507999069299
2	D	26	50	20120529	8	2982	59.4	0.043920113377907	-0.00357653195710591
2	D	26	50	20120529	8	2984	59.44	0.0432492104639172	-0.00377989586737517
2	D	26	50	20120529	8	2986	59.48	0.0424190671028042	-0.00399188648037489
2	D	26	50	20120529	8	2988	59.52	0.0414759987887357	-0.00391445828783496
2	D	26	50	20120529	8	2990	59.56	0.0406109243526321	-0.00433702530027205
2	D	26	50	20120529	8	2992	59.6	0.0397656489064017	-0.0045737646506133
2	D	26	50	20120529	8	2994	59.64	0.0374515712542906	-0.00412970159202815
2	D	26	50	20120529	8	2996	59.68	0.036666965569886	-0.00411188250114225
2	D	26	50	20120529	8	2998	59.72	0.0359855267648565	-0.00408197188429806
2	D	26	50	20120529	8	3000	59.76	0.0355040577575466	-0.00380273541640749
2	D	26	50	20120529	8	3002	59.8	0.035489420647176	-0.00361386719515257
2	D	26	50	20120529	8	3004	59.84	0.0350896224730931	-0.00333215585352784
2	D	26	50	20120529	8	3006	59.88	0.0348396602259437	-0.00280896754612792
2	D	26	50	20120529	8	3008	59.92	0.0348657524661695	-0.0021898955591991
2	D	26	50	20120529	8	3010	59.96	0.0349647615576712	-0.0011773327906756
2	D	26	50	20120529	8	3012	60	0.0346208389614377	-0.0011329406269527
2	D	26	50	20120529	8	3014	60.04	0.0338530058498829	-0.000711731259535501
2	D	26	50	20120529	8	3016	60.08	0.0336168039006953	-0.000568725984108301
2	D	26	50	20120529	8	3018	60.12	0.033591029858521	-0.0007194457945182
2	D	26	50	20120529	8	3020	60.16	0.0335289317409972	-0.0004872177854409
2	D	26	50	20120529	8	3022	60.2	0.0330387723913465	-0.0009041350146963
2	D	26	50	20120529	8	3024	60.24	0.0331837434236254	-0.000611972634845701
2	D	26	50	20120529	8	3026	60.28	0.0325378438054184	-0.000889978736937
2	D	26	50	20120529	8	3028	60.32	0.0325369952772809	-0.0009363649417828
2	D	26	50	20120529	8	3030	60.36	0.0326001328417731	-0.0009856432133637
2	D	26	50	20120529	8	3032	60.4	0.0321631408509998	-0.0008973962870716
2	D	26	50	20120529	8	3034	60.44	0.0318960312644066	-0.0008186599469865
2	D	26	50	20120529	8	3036	60.48	0.0314328833937972	-0.0012873373926248
2	D	26	50	20120529	8	3038	60.52	0.031460142360212	-0.0012083889205053
2	D	26	50	20120529	8	3040	60.56	0.031226097086707	-0.0011420693754978
2	D	26	50	20120529	8	3042	60.6	0.0309098223656179	-0.0015706609377106
2	D	26	50	20120529	8	3044	60.64	0.0306858533637449	-0.0017959875846035
2	D	26	50	20120529	8	3046	60.68	0.030732529482371	-0.0015161217916777
2	D	26	50	20120529	8	3048	60.72	0.0300341413277965	-0.0016176128279814
2	D	26	50	20120529	8	3050	60.76	0.02955291980786	-0.0019492812636969
2	D	26	50	20120529	8	3052	60.8	0.0287343942111619	-0.00220852782288336
2	D	26	50	20120529	8	3054	60.84	0.0286088332600266	-0.00236255689302923
2	D	26	50	20120529	8	3056	60.88	0.0277309106937088	-0.00264641076820094
2	D	26	50	20120529	8	3058	60.92	0.0272966127797718	-0.0029896474708567
2	D	26	50	20120529	8	3060	60.96	0.026388850307288	-0.00399460884148246
2	D	26	50	20120529	8	3062	61	0.0263301109469748	-0.00410769642899762
2	D	26	50	20120529	8	3064	61.04	0.0257998586428308	-0.00457107057377698
2	D	26	50	20120529	8	3066	61.08	0.0253726530099092	-0.00530719701726343
2	D	26	50	20120529	8	3068	61.12	0.0252580592849501	-0.00651814566431663
2	D	26	50	20120529	8	3070	61.16	0.0247659341784477	-0.00775319958154049
2	D	26	50	20120529	8	3072	61.2	0.0244735384533592	-0.00864619766443317
2	D	26	50	20120529	8	3074	61.24	0.0239866388659698	-0.0100042810905157
2	D	26	50	20120529	8	3076	61.28	0.023710004551034	-0.0108427258852398
2	D	26	50	20120529	8	3078	61.32	0.0234323661444689	-0.0121074570740701
2	D	26	50	20120529	8	3080	61.36	0.0225556739439504	-0.0130003278777421
2	D	26	50	20120529	8	3082	61.4	0.0218769080025538	-0.013837655443752
2	D	26	50	20120529	8	3084	61.44	0.0213486143841937	-0.0142181213184372
2	D	26	50	20120529	8	3086	61.48	0.0211234079454536	-0.0152777703275200
2	D	26	50	20120529	8	3088	61.52	0.0197118036071031	-0.0161773445034777
2	D	26	50	20120529	8	3090	61.56	0.0199254488499708	-0.0172486961297890
2	D	26	50	20120529	8	3092	61.6	0.0198033739352667	-0.0180098682954651
2	D	26	50	20120529	8	3094	61.64	0.0196381513647747	-0.0186202852953922
2	D	26	50	20120529	8	3096	61.68	0.0197034265130663	-0.0200488439330352
2	D	26	50	20120529	8	3098	61.72	0.0199060769525934	-0.020349653521713
2	D	26	50	20120529	8	3100	61.76	0.0196206886557065	-0.0202485372520033
2	D	26	50	20120529	8	3102	61.8	0.0194107352173434	-0.020480269579227
2	D	26	50	20120529	8	3104	61.84	0.0182770818267552	-0.0200604093715483
2	D	26	50	20120529	8	3106	61.88	0.0172151226998184	-0.0197937289987713
2	D	26	50	20120529	8	3108	61.92	0.0156332258353547	-0.0196044082291764
2	D	26	50	20120529	8	3110	61.96	0.0147083443076983	-0.0186410176662166
2	D	26	50	20120529	8	3112	62	0.0137308257512504	-0.0173467294139327
2	D	26	50	20120529	8	3114	62.04	0.0127544739209914	-0.0163028771703417
2	D	26	50	20120529	8	3116	62.08	0.0111446392676031	-0.016166808612438
2	D	26	50	20120529	8	3118	62.12	0.0108677716074295	-0.0159240517833888
2	D	26	50	20120529	8	3120	62.16	0.0104389749842502	-0.0159881792973747
2	D	26	50	20120529	8	3122	62.2	0.0102195314657767	-0.0162328241015296
2	D	26	50	20120529	8	3124	62.24	0.00964352935288998	-0.0154617312277134
2	D	26	50	20120529	8	3126	62.28	0.00974427792707344	-0.0151604188861142
2	D	26	50	20120529	8	3128	62.32	0.00957230814367531	-0.0147540997732953
2	D	26	50	20120529	8	3130	62.36	0.00888676811931495	-0.0131200042862444
2	D	26	50	20120529	8	3132	62.4	0.00806130721930697	-0.0115517277125999
2	D	26	50	20120529	8	3134	62.44	0.00560222317957795	-0.00970242427669495
2	D	26	50	20120529	8	3136	62.48	0.00357475711908519	-0.00819673231003976
2	D	26	50	20120529	8	3138	62.52	0.00270726437778991	-0.00807458668465759
2	D	26	50	20120529	8	3140	62.56	0.0011303596872014	-0.0084915675535233
2	D	26	50	20120529	8	3142	62.6	0.0009539224031597	-0.00889037577811251
2	D	26	50	20120529	8	3144	62.64	0.000138493934163200	-0.00939266908012838
2	D	26	50	20120529	8	3146	62.68	0.0004957525642899	-0.00972025750971648
2	D	26	50	20120529	8	3148	62.72	0.000155690771081700	-0.0109151124064299
2	D	26	50	20120529	8	3150	62.76	0.000181125402000999	-0.0124085148572281
2	D	26	50	20120529	8	3152	62.8	0.0003509370955029	-0.0134481951708101
2	D	26	50	20120529	8	3154	62.84	3.80635580312996e-05	-0.0152669940201747
2	D	26	50	20120529	8	3156	62.88	0.0008712191940322	-0.0154600907399811
2	D	26	50	20120529	8	3158	62.92	0.0011869140875607	-0.0168203096285428
2	D	26	50	20120529	8	3160	62.96	0.0010770933333746	-0.0182548100844681
2	D	26	50	20120529	8	3162	63	0.000831196950217	-0.0195472952144600
2	D	26	50	20120529	8	3164	63.04	0.000518252702067299	-0.0199448518600465
2	D	26	50	20120529	8	3166	63.08	-0.000330735054764301	-0.0215032798504426
2	D	26	50	20120529	8	3168	63.12	-0.000534841427153801	-0.0212434534636956
2	D	26	50	20120529	8	3170	63.16	-0.0008998853029414	-0.0213388775238167
2	D	26	50	20120529	8	3172	63.2	-0.0008649330147473	-0.0217402525460216
2	D	26	50	20120529	8	3174	63.24	-0.0004797436667638	-0.0214757521834510
2	D	26	50	20120529	8	3176	63.28	-0.000268495515884301	-0.0219042235375110
2	D	26	50	20120529	8	3178	63.32	-0.0002682126731718	-0.0220821316036575
2	D	26	50	20120529	8	3180	63.36	5.09428009437991e-05	-0.0221652548342131
2	D	26	50	20120529	8	3182	63.4	0.000252895326077800	-0.022652595656234
2	D	26	50	20120529	8	3184	63.44	0.000605114406175	-0.0236149064671389
2	D	26	50	20120529	8	3186	63.48	0.0007234600397151	-0.0237069477284188
2	D	26	50	20120529	8	3188	63.52	0.0008156688853022	-0.0240624831393198
2	D	26	50	20120529	8	3190	63.56	0.0010758912518466	-0.0243268067251951
2	D	26	50	20120529	8	3192	63.6	0.0011705587077119	-0.0258245154562907
2	D	26	50	20120529	8	3194	63.64	0.0010527759311696	-0.0270829038972937
2	D	26	50	20120529	8	3196	63.68	0.00103372647448450	-0.0282561778950453
2	D	26	50	20120529	8	3198	63.72	0.0006027307492156	-0.0287848674932029
2	D	26	50	20120529	8	3200	63.76	0.000158802040918900	-0.0286650765334021
2	D	26	50	20120529	8	3202	63.8	0.000214967532548599	-0.0287425966498236
2	D	26	50	20120529	8	3204	63.84	0.000283670027408599	-0.027958104102504
2	D	26	50	20120529	8	3206	63.88	-0.000143578031919901	-0.0276128804297931
2	D	26	50	20120529	8	3208	63.92	0.000236357512679499	-0.0271653596190479
2	D	26	50	20120529	8	3210	63.96	-0.000187298444200701	-0.0270020603790007
2	D	26	50	20120529	8	3212	64	-0.0007091503197841	-0.0260935625154644
2	D	26	50	20120529	8	3214	64.04	-0.001005816969831	-0.0257394787947852
2	D	26	50	20120529	8	3216	64.08	-0.0014343109513079	-0.0253088634929647
2	D	26	50	20120529	8	3218	64.12	-0.0018347165301159	-0.024137428679951
2	D	26	50	20120529	8	3220	64.16	-0.0024302128698531	-0.0233766107747723
2	D	26	50	20120529	8	3222	64.2	-0.0030701303646913	-0.0223661693265923
2	D	26	50	20120529	8	3224	64.24	-0.0045369243873135	-0.0208558175262491
2	D	26	50	20120529	8	3226	64.28	-0.0052092839412725	-0.0197673963422399
2	D	26	50	20120529	8	3228	64.32	-0.0065378810145795	-0.0188035249466689
2	D	26	50	20120529	8	3230	64.36	-0.0083882380395885	-0.0177058123795549
2	D	26	50	20120529	8	3232	64.4	-0.0088359214848933	-0.0164742303566267
2	D	26	50	20120529	8	3234	64.44	-0.008951321311583	-0.0162671894910952
2	D	26	50	20120529	8	3236	64.48	-0.008596141575393	-0.0160194899856456
2	D	26	50	20120529	8	3238	64.52	-0.0082852974343834	-0.0152835332477866
2	D	26	50	20120529	8	3240	64.56	-0.0076423959489285	-0.0155034434567356
2	D	26	50	20120529	8	3242	64.6	-0.0068997924073264	-0.0145908514449363
2	D	26	50	20120529	8	3244	64.64	-0.0059722097317659	-0.0131206350254932
2	D	26	50	20120529	8	3246	64.68	-0.0052506779722432	-0.0122981284176170
2	D	26	50	20120529	8	3248	64.72	-0.0046632136584334	-0.0106782882032749
2	D	26	50	20120529	8	3250	64.76	-0.0040841356310485	-0.00906344016280792
2	D	26	50	20120529	8	3252	64.8	-0.0033438938260955	-0.00710612616607668
2	D	26	50	20120529	8	3254	64.84	-0.0030883100800356	-0.00522688382905625
2	D	26	50	20120529	8	3256	64.88	-0.0030510667658706	-0.00279891248769944
2	D	26	50	20120529	8	3258	64.92	-0.0028703939122096	-0.0016970209195086
2	D	26	50	20120529	8	3260	64.96	-0.0029387499247469	0.000422270027588999
2	D	26	50	20120529	8	3262	65	-0.0025677401890465	0.0014740821722158
2	D	26	50	20120529	8	3264	65.04	-0.0027569626707988	0.0015408323452531
2	D	26	50	20120529	8	3266	65.08	-0.0024018699087428	0.0019899703092068
2	D	26	50	20120529	8	3268	65.12	-0.0022563551113492	0.0020602489450821
2	D	26	50	20120529	8	3270	65.16	-0.0018508215941642	0.0006540334675111
2	D	26	50	20120529	8	3272	65.2	-0.0011289051685524	0.0010779750955308
2	D	26	50	20120529	8	3274	65.24	-6.65387481096e-05	0.0015770602540804
2	D	26	50	20120529	8	3276	65.28	0.0008465553095044	0.0020482125734528
2	D	26	50	20120529	8	3278	65.32	0.00246821985934199	0.0024679370166295
2	D	26	50	20120529	8	3280	65.36	0.00369795633357133	0.0029229673013909
2	D	26	50	20120529	8	3282	65.4	0.00424059007745388	0.0037497165499542
2	D	26	50	20120529	8	3284	65.44	0.0037981745776689	0.0036560461146504
2	D	26	50	20120529	8	3286	65.48	0.00355290044847872	0.0038384301667218
2	D	26	50	20120529	8	3288	65.52	0.00370260202512372	0.0032514678987267
2	D	26	50	20120529	8	3290	65.56	0.00334477770957208	0.0033809815767688
2	D	26	50	20120529	8	3292	65.6	0.00298689682547795	0.0035105801076247
2	D	26	50	20120529	8	3294	65.64	0.00306820703424659	0.0030546305840478
2	D	26	50	20120529	8	3296	65.68	0.00327716415915502	0.0031736437263893
2	D	26	50	20120529	8	3298	65.72	0.00325833390557202	0.0032238270946501
2	D	26	50	20120529	8	3300	65.76	0.00296453810905683	0.0033780541546947
2	D	26	50	20120529	8	3302	65.8	0.00291959440204461	0.0036415504256361
2	D	26	50	20120529	8	3304	65.84	0.0031484848671147	0.0034876132793717
2	D	26	50	20120529	8	3306	65.88	0.00305405782755504	0.0036690993058311
2	D	26	50	20120529	8	3308	65.92	0.00322712221225045	0.003549280061759
2	D	26	50	20120529	8	3310	65.96	0.00342129373436428	0.0033334710721409
2	D	26	50	20120529	8	3312	66	0.00362599407644997	0.003806589148365
2	D	26	50	20120529	8	3314	66.04	0.00370046656264454	0.0037612777458266
2	D	26	50	20120529	8	3316	66.08	0.00424424581951262	0.0038543471403663
2	D	26	50	20120529	8	3318	66.12	0.00471657900720961	0.0038973250905269
2	D	26	50	20120529	8	3320	66.16	0.00447455049814507	0.0038513065812072
2	D	26	50	20120529	8	3322	66.2	0.00585020552774007	0.0037848880412504
2	D	26	50	20120529	8	3324	66.24	0.00701922981373673	0.0036405321918711
2	D	26	50	20120529	8	3326	66.28	0.00793125614011114	0.0036155006118171
2	D	26	50	20120529	8	3328	66.32	0.00915734394334955	0.0038568715115752
2	D	26	50	20120529	8	3330	66.36	0.0105771295071584	0.0036102892348398
2	D	26	50	20120529	8	3332	66.4	0.0116075255087034	0.0036692619403908
2	D	26	50	20120529	8	3334	66.44	0.0132843019610667	0.0038460952042299
2	D	26	50	20120529	8	3336	66.48	0.0151595845001125	0.0034893951884603
2	D	26	50	20120529	8	3338	66.52	0.0165926424582042	0.0030025875249525
2	D	26	50	20120529	8	3340	66.56	0.0179345260679297	0.0016616938647206
2	D	26	50	20120529	8	3342	66.6	0.0186987670770362	0.0012323386271841
2	D	26	50	20120529	8	3344	66.64	0.0197663073977969	-0.000403432702938199
2	D	26	50	20120529	8	3346	66.68	0.0205782943780894	-0.0016360067966804
2	D	26	50	20120529	8	3348	66.72	0.0220471298179888	-0.00272456020965768
2	D	26	50	20120529	8	3350	66.76	0.0229305536750642	-0.00318103299225266
2	D	26	50	20120529	8	3352	66.8	0.0240607224434347	-0.00461285351347729
2	D	26	50	20120529	8	3354	66.84	0.025011993196165	-0.00584215865257011
2	D	26	50	20120529	8	3356	66.88	0.0264606923562565	-0.00713713279843172
2	D	26	50	20120529	8	3358	66.92	0.0279383758233089	-0.00824273667722375
2	D	26	50	20120529	8	3360	66.96	0.0296350007630201	-0.00911841064397736
2	D	26	50	20120529	8	3362	67	0.0310417897041907	-0.00929653084215825
2	D	26	50	20120529	8	3364	67.04	0.0327346740490294	-0.0103791820348330
2	D	26	50	20120529	8	3366	67.08	0.0338184566125541	-0.0103706260427806
2	D	26	50	20120529	8	3368	67.12	0.0353688589409837	-0.0102341544340116
2	D	26	50	20120529	8	3370	67.16	0.0357237558344612	-0.00990824891856274
2	D	26	50	20120529	8	3372	67.2	0.0354580958167694	-0.0098443971762216
2	D	26	50	20120529	8	3374	67.24	0.0353983452937592	-0.0103368970493180
2	D	26	50	20120529	8	3376	67.28	0.0355435850266149	-0.0103446752239111
2	D	26	50	20120529	8	3378	67.32	0.0354142551963359	-0.0112830766332237
2	D	26	50	20120529	8	3380	67.36	0.0353253011632626	-0.0118252861130376
2	D	26	50	20120529	8	3382	67.4	0.0355558179739294	-0.0130713496828445
2	D	26	50	20120529	8	3384	67.44	0.0348548630217392	-0.0139545967632246
2	D	26	50	20120529	8	3386	67.48	0.0345957790971124	-0.0158370564360995
2	D	26	50	20120529	8	3388	67.52	0.0340037185892249	-0.017414823796961
2	D	26	50	20120529	8	3390	67.56	0.033286217338355	-0.0189900455734103
2	D	26	50	20120529	8	3392	67.6	0.0332400361944757	-0.0202008315859038
2	D	26	50	20120529	8	3394	67.64	0.0325533011596551	-0.0220091793970425
2	D	26	50	20120529	8	3396	67.68	0.0321193214437697	-0.0234645041476738
2	D	26	50	20120529	8	3398	67.72	0.0315161452172819	-0.0255783433014884
2	D	26	50	20120529	8	3400	67.76	0.0314287680323307	-0.0274855304985014
2	D	26	50	20120529	8	3402	67.8	0.0309893725856082	-0.0304558025364468
2	D	26	50	20120529	8	3404	67.84	0.0310939038982283	-0.0320100023111341
2	D	26	50	20120529	8	3406	67.88	0.0306237340330176	-0.0328914254802828
2	D	26	50	20120529	8	3408	67.92	0.029880812293364	-0.0344961689648466
2	D	26	50	20120529	8	3410	67.96	0.0293539541017697	-0.0363130727680377
2	D	26	50	20120529	8	3412	68	0.0283563254284648	-0.0376011809070539
2	D	26	50	20120529	8	3414	68.04	0.0271695244779892	-0.0397806183569593
2	D	26	50	20120529	8	3416	68.08	0.026325217768049	-0.0411299407300229
2	D	26	50	20120529	8	3418	68.12	0.0245518222451044	-0.0424954770615791
2	D	26	50	20120529	8	3420	68.16	0.0228129759594885	-0.0445890081086381
2	D	26	50	20120529	8	3422	68.2	0.0217345674075009	-0.0461171365734604
2	D	26	50	20120529	8	3424	68.24	0.0196095701086791	-0.0486140720391863
2	D	26	50	20120529	8	3426	68.28	0.0190498243806918	-0.0503999409257511
2	D	26	50	20120529	8	3428	68.32	0.0182473996054014	-0.0524579045017164
2	D	26	50	20120529	8	3430	68.36	0.0174323883294057	-0.0538250247524625
2	D	26	50	20120529	8	3432	68.4	0.0172919569226621	-0.0554717350244897
2	D	26	50	20120529	8	3434	68.44	0.0171386561725008	-0.0571417798202961
2	D	26	50	20120529	8	3436	68.48	0.0168080837522961	-0.0587377905361122
2	D	26	50	20120529	8	3438	68.52	0.016876531688715	-0.059762671104764
2	D	26	50	20120529	8	3440	68.56	0.0172255595959087	-0.0609540046097071
2	D	26	50	20120529	8	3442	68.6	0.0168498030523861	-0.0631760169589077
2	D	26	50	20120529	8	3444	68.64	0.0166298928434371	-0.0650661133850194
2	D	26	50	20120529	8	3446	68.68	0.0159963958781721	-0.0665576137185762
2	D	26	50	20120529	8	3448	68.72	0.0162825619925183	-0.0678661148171619
2	D	26	50	20120529	8	3450	68.76	0.0156217707054995	-0.0688545793865825
2	D	26	50	20120529	8	3452	68.8	0.0153577370334044	-0.069961484341852
2	D	26	50	20120529	8	3454	68.84	0.0154344581191631	-0.0706512670068994
2	D	26	50	20120529	8	3456	68.88	0.0157477064232288	-0.0713433831243248
2	D	26	50	20120529	8	3458	68.92	0.0160602476205132	-0.071826761319944
2	D	26	50	20120529	8	3460	68.96	0.0166739455959050	-0.0729176149512804
2	D	26	50	20120529	8	3462	69	0.0177517884624677	-0.0735109482513741
2	D	26	50	20120529	8	3464	69.04	0.0182647237215404	-0.0747997210707647
2	D	26	50	20120529	8	3466	69.08	0.0186938668270425	-0.0752886854099552
2	D	26	50	20120529	8	3468	69.12	0.0186556123501803	-0.0763050099865546
2	D	26	50	20120529	8	3470	69.16	0.0192444908775525	-0.0775629529502855
2	D	26	50	20120529	8	3472	69.2	0.0192186107693611	-0.078674100546242
2	D	26	50	20120529	8	3474	69.24	0.0189755781686673	-0.080120346045803
2	D	26	50	20120529	8	3476	69.28	0.0192774420535558	-0.0819577630167161
2	D	26	50	20120529	8	3478	69.32	0.0202917867311679	-0.0833154787472724
2	D	26	50	20120529	8	3480	69.36	0.0207944689419134	-0.0844866597089517
2	D	26	50	20120529	8	3482	69.4	0.0215191119712734	-0.0858423248298425
2	D	26	50	20120529	8	3484	69.44	0.0222366839328215	-0.0870066468557443
2	D	26	50	20120529	8	3486	69.48	0.0224990205486417	-0.0878106272659534
2	D	26	50	20120529	8	3488	69.52	0.0233276789855142	-0.0891373717194937
2	D	26	50	20120529	8	3490	69.56	0.0238141684509706	-0.0901664949288326
2	D	26	50	20120529	8	3492	69.6	0.0243199619315533	-0.0908166796141336
2	D	26	50	20120529	8	3494	69.64	0.0247557518407986	-0.092482552479931
2	D	26	50	20120529	8	3496	69.68	0.0252866476121134	-0.0934282370890899
2	D	26	50	20120529	8	3498	69.72	0.0255596615403295	-0.094698271578779
2	D	26	50	20120529	8	3500	69.76	0.0260352615613556	-0.0958222885181532
2	D	26	50	20120529	8	3502	69.8	0.0265499645873813	-0.0969098894582962
2	D	26	50	20120529	8	3504	69.84	0.0264275644035579	-0.0986262497482703
2	D	26	50	20120529	8	3506	69.88	0.0267079322422984	-0.0996932031704027
2	D	26	50	20120529	8	3508	69.92	0.0269833503335705	-0.101232645343724
2	D	26	50	20120529	8	3510	69.96	0.0269784712967804	-0.102626564941477
2	D	26	50	20120529	8	3512	70	0.0272584855821302	-0.103447798757147
2	D	26	50	20120529	8	3514	70.04	0.0269815825666176	-0.104864982168001
2	D	26	50	20120529	8	3516	70.08	0.0267159932596039	-0.105716762996618
2	D	26	50	20120529	8	3518	70.12	0.0266811328952914	-0.107417849780119
2	D	26	50	20120529	8	3520	70.16	0.0269715416503247	-0.108405607242758
2	D	26	50	20120529	8	3522	70.2	0.0266527779133658	-0.109492288944086
2	D	26	50	20120529	8	3524	70.24	0.0267360750921896	-0.111107603675028
2	D	26	50	20120529	8	3526	70.28	0.0267450553483107	-0.111990143648627
2	D	26	50	20120529	8	3528	70.32	0.0268756579707958	-0.1130307926985
2	D	26	50	20120529	8	3530	70.36	0.0273177411303937	-0.114285058706968
2	D	26	50	20120529	8	3532	70.4	0.0274064830314326	-0.115087554192937
2	D	26	50	20120529	8	3534	70.44	0.0271947752611453	-0.116179751327158
2	D	26	50	20120529	8	3536	70.48	0.0271360853983068	-0.117349447364597
2	D	26	50	20120529	8	3538	70.52	0.0265345496595514	-0.118240614040926
2	D	26	50	20120529	8	3540	70.56	0.0259755110383454	-0.119762590676752
2	D	26	50	20120529	8	3542	70.6	0.0253010725904496	-0.120519477775334
2	D	26	50	20120529	8	3544	70.64	0.0248678282656166	-0.12202002907569
2	D	26	50	20120529	8	3546	70.68	0.0252957692895907	-0.122881709399244
2	D	26	50	20120529	8	3548	70.72	0.0252043403827833	-0.124296842200433
2	D	26	50	20120529	8	3550	70.76	0.0253062344699523	-0.12534894638016
2	D	26	50	20120529	8	3552	70.8	0.0254361299856563	-0.126684458957787
2	D	26	50	20120529	8	3554	70.84	0.0258782838559322	-0.128412415798973
2	D	26	50	20120529	8	3556	70.88	0.026115942445089	-0.129833205454411
2	D	26	50	20120529	8	3558	70.92	0.0265272664597052	-0.131156414374045
2	D	26	50	20120529	8	3560	70.96	0.0262200992739578	-0.131877521869499
2	D	26	50	20120529	8	3562	71	0.0260373121710211	-0.131131170661957
2	D	26	50	20120529	8	3564	71.04	0.0259279227519715	-0.130838216322511
2	D	26	50	20120529	8	3566	71.08	0.0259727533218987	-0.130262914245338
2	D	26	50	20120529	8	3568	71.12	0.0259589647396656	-0.130177566456849
2	D	26	50	20120529	8	3570	71.16	0.0264410701430786	-0.129744958528119
2	D	26	50	20120529	8	3572	71.2	0.027042040196409	-0.130686754049981
2	D	26	50	20120529	8	3574	71.24	0.0278178070460488	-0.131342312746819
2	D	26	50	20120529	8	3576	71.28	0.0277030436154622	-0.131287370549921
2	D	26	50	20120529	8	3578	71.32	0.0283895028786381	-0.131921221068576
2	D	26	50	20120529	8	3580	71.36	0.0285237117457073	-0.132498220202025
2	D	26	50	20120529	8	3582	71.4	0.0293773310519557	-0.133512211326246
2	D	26	50	20120529	8	3584	71.44	0.0296132925848377	-0.134067926545581
2	D	26	50	20120529	8	3586	71.48	0.0303028631178508	-0.135033692987325
2	D	26	50	20120529	8	3588	71.52	0.0309204501805391	-0.135804863642887
2	D	26	50	20120529	8	3590	71.56	0.0319398860269758	-0.136968973536755
2	D	26	50	20120529	8	3592	71.6	0.0317553311570861	-0.137439199546244
2	D	26	50	20120529	8	3594	71.64	0.0319030457636759	-0.137564428157192
2	D	26	50	20120529	8	3596	71.68	0.0321928888332843	-0.13734388155214
2	D	26	50	20120529	8	3598	71.72	0.0320649732165677	-0.137836664267949
2	D	26	50	20120529	8	3600	71.76	0.0320491340246691	-0.138266868033623
2	D	26	50	20120529	8	3602	71.8	0.0320436185917758	-0.138556640392553
2	D	26	50	20120529	8	3604	71.84	0.0317742816188219	-0.138818906297695
2	D	26	50	20120529	8	3606	71.88	0.0319948989345521	-0.138691627077081
2	D	26	50	20120529	8	3608	71.92	0.0322109907668827	-0.139333962877111
2	D	26	50	20120529	8	3610	71.96	0.0318179808178992	-0.138851574630986
2	D	26	50	20120529	8	3612	72	0.0317843932457928	-0.138176641208343
2	D	26	50	20120529	8	3614	72.04	0.0319045306879164	-0.137990035728788
2	D	26	50	20120529	8	3616	72.08	0.0316417698080275	-0.137490535498558
2	D	26	50	20120529	8	3618	72.12	0.0319982930471018	-0.13697703455406
2	D	26	50	20120529	8	3620	72.16	0.0322915302292598	-0.136637128324344
2	D	26	50	20120529	8	3622	72.2	0.0319879692880965	-0.135590115313441
2	D	26	50	20120529	8	3624	72.24	0.0328320426527988	-0.135685079754154
2	D	26	50	20120529	8	3626	72.28	0.0328083545756291	-0.135428753545974
2	D	26	50	20120529	8	3628	72.32	0.033147977962633	-0.134520616306896
2	D	26	50	20120529	8	3630	72.36	0.0331599987779132	-0.133003872261251
2	D	26	50	20120529	8	3632	72.4	0.0332696003289971	-0.13277689098449
2	D	26	50	20120529	8	3634	72.44	0.0331860910181389	-0.131536696400967
2	D	26	50	20120529	8	3636	72.48	0.0335612818762365	-0.12902703301318
2	D	26	50	20120529	8	3638	72.52	0.034039498192353	-0.127219880212501
2	D	26	50	20120529	8	3640	72.56	0.0348733892194063	-0.126005707158526
2	D	26	50	20120529	8	3642	72.6	0.0356719249074003	-0.123703013925592
2	D	26	50	20120529	8	3644	72.64	0.0362221954045196	-0.121667536345268
2	D	26	50	20120529	8	3646	72.68	0.037343383916769	-0.119448493844549
2	D	26	50	20120529	8	3648	72.72	0.0380231256655236	-0.117917678373958
2	D	26	50	20120529	8	3650	72.76	0.0391896397224471	-0.115509484809271
2	D	26	50	20120529	8	3652	72.8	0.0406751296483638	-0.113203892438534
2	D	26	50	20120529	8	3654	72.84	0.04137962013446	-0.111554565871417
2	D	26	50	20120529	8	3656	72.88	0.0420703927490011	-0.109653367868840
2	D	26	50	20120529	8	3658	72.92	0.0432629990461503	-0.107949381947537
2	D	26	50	20120529	8	3660	72.96	0.0438979102249777	-0.106070528519246
2	D	26	50	20120529	8	3662	73	0.0453990979214368	-0.103902256285416
2	D	26	50	20120529	8	3664	73.04	0.0460878906369906	-0.102449363982112
2	D	26	50	20120529	8	3666	73.08	0.0472079477783901	-0.102592058130555
2	D	26	50	20120529	8	3668	73.12	0.04926987115233	-0.100562095983125
2	D	26	50	20120529	8	3670	73.16	0.0510148692669422	-0.0990822629114575
2	D	26	50	20120529	8	3672	73.2	0.0526734589328934	-0.0983331539874685
2	D	26	50	20120529	8	3674	73.24	0.0543910920150736	-0.097400833696474
2	D	26	50	20120529	8	3676	73.28	0.0561580104399026	-0.0964018332360137
2	D	26	50	20120529	8	3678	73.32	0.0573771332413463	-0.095682776350225
2	D	26	50	20120529	8	3680	73.36	0.0588419049385742	-0.0950146311526819
2	D	26	50	20120529	8	3682	73.4	0.0602769781509923	-0.0951894986596694
2	D	26	50	20120529	8	3684	73.44	0.0614466741884311	-0.0946539359835987
2	D	26	50	20120529	8	3686	73.48	0.0629701357484975	-0.094845349789266
2	D	26	50	20120529	8	3688	73.52	0.0640730101951142	-0.0945310408250285
2	D	26	50	20120529	8	3690	73.56	0.0650098559695082	-0.0947576685483987
2	D	26	50	20120529	8	3692	73.6	0.0656464642046105	-0.0948725734003416
2	D	26	50	20120529	8	3694	73.64	0.0662686474613765	-0.0953438600700024
2	D	26	50	20120529	8	3696	73.68	0.0663699051524424	-0.0951967818595156
2	D	26	50	20120529	8	3698	73.72	0.066788583077583	-0.095469937209088
2	D	26	50	20120529	8	3700	73.76	0.0672948008222344	-0.0951899936344162
2	D	26	50	20120529	8	3702	73.8	0.067559753733145	-0.0954648460402634
2	D	26	50	20120529	8	3704	73.84	0.0670176856746874	-0.0956071159246381
2	D	26	50	20120529	8	3706	73.88	0.0666808200041302	-0.0950106006440292
2	D	26	50	20120529	8	3708	73.92	0.066223675470093	-0.0945800433249647
2	D	26	50	20120529	8	3710	73.96	0.0662811632514035	-0.0946604413659856
2	D	26	50	20120529	8	3712	74	0.0658252207988944	-0.094012872975775
2	D	26	50	20120529	8	3714	74.04	0.0656395345581548	-0.0930785020751151
2	D	26	50	20120529	8	3716	74.08	0.0660395448642721	-0.0926931995900465
2	D	26	50	20120529	8	3718	74.12	0.0655808446953164	-0.0917625763553269
2	D	26	50	20120529	8	3720	74.16	0.0653047902079411	-0.0903875365086315
2	D	26	50	20120529	8	3722	74.2	0.0652793343638184	-0.0885098851618688
2	D	26	50	20120529	8	3724	74.24	0.0650459891260269	-0.0866866810372574
2	D	26	50	20120529	8	3726	74.28	0.0649109317308202	-0.0844202623821982
2	D	26	50	20120529	8	3728	74.32	0.0644160984053459	-0.0818980124937058
2	D	26	50	20120529	8	3730	74.36	0.0641094969050234	-0.0803751873297425
2	D	26	50	20120529	8	3732	74.4	0.0640421874105222	-0.0785260960258718
2	D	26	50	20120529	8	3734	74.44	0.063561029530196	-0.076793302574303
2	D	26	50	20120529	8	3736	74.48	0.0632536572834821	-0.0740620955609021
2	D	26	50	20120529	8	3738	74.52	0.0635114684159027	-0.0728310226548563
2	D	26	50	20120529	8	3740	74.56	0.0635261833080192	-0.0709216858532286
2	D	26	50	20120529	8	3742	74.6	0.0629321146168731	-0.0696079804487334
2	D	26	50	20120529	8	3744	74.64	0.0623371620422506	-0.067519462788753
2	D	26	50	20120529	8	3746	74.68	0.0624002854646071	-0.0656006083298505
2	D	26	50	20120529	8	3748	74.72	0.0617946287075309	-0.0635280274425045
2	D	26	50	20120529	8	3750	74.76	0.0612746315730345	-0.0616632362467711
2	D	26	50	20120529	8	3752	74.8	0.0603630825437374	-0.0590953956485617
2	D	26	50	20120529	8	3754	74.84	0.0596096673394509	-0.0568728812535465
2	D	26	50	20120529	8	3756	74.88	0.0590371866183345	-0.0551063941638541
2	D	26	50	20120529	8	3758	74.92	0.0588552268303318	-0.0534057528576257
2	D	26	50	20120529	8	3760	74.96	0.0591572674919156	-0.0510935490384848
2	D	26	50	20120529	8	3762	75	0.0598128191176858	-0.0497060004728302
2	D	26	50	20120529	8	3764	75.04	0.0597462308721015	-0.0490900892532133
2	D	26	50	20120529	8	3766	75.08	0.0603356680138308	-0.0468243847760032
2	D	26	50	20120529	8	3768	75.12	0.0606987673459701	-0.0457879783668181
2	D	26	50	20120529	8	3770	75.16	0.0613896813818675	-0.0442684766047263
2	D	26	50	20120529	8	3772	75.2	0.0626387148001554	-0.0426682939589011
2	D	26	50	20120529	8	3774	75.24	0.0638248157149177	-0.041217735107975
2	D	26	50	20120529	8	3776	75.28	0.0649945824630346	-0.0395033547169883
2	D	26	50	20120529	8	3778	75.32	0.0664003814547116	-0.038805369613279
2	D	26	50	20120529	8	3780	75.36	0.0670915076226433	-0.0376018738716995
2	D	26	50	20120529	8	3782	75.4	0.0683462686058588	-0.0364062270153912
2	D	26	50	20120529	8	3784	75.44	0.0692151614185809	-0.0355912157393956
2	D	26	50	20120529	8	3786	75.48	0.070907126524604	-0.0342006195435141
2	D	26	50	20120529	8	3788	75.52	0.0714374566104939	-0.0334165795445345
2	D	26	50	20120529	8	3790	75.56	0.0726167693001569	-0.0322191649212732
2	D	26	50	20120529	8	3792	75.6	0.0725276031350492	-0.0319976283667274
2	D	26	50	20120529	8	3794	75.64	0.0723801006604937	-0.0318791172702006
2	D	26	50	20120529	8	3796	75.68	0.071896934596909	-0.0321048964654334
2	D	26	50	20120529	8	3798	75.72	0.0715768980677439	-0.0317712834860696
2	D	26	50	20120529	8	3800	75.76	0.0709232485592151	-0.0320815619416543
2	D	26	50	20120529	8	3802	75.8	0.0706565278813515	-0.0314946633132694
2	D	26	50	20120529	8	3804	75.84	0.0699188740872177	-0.0313260890566346
2	D	26	50	20120529	8	3806	75.88	0.0692452134567813	-0.0311874254168439
2	D	26	50	20120529	8	3808	75.92	0.0680991347858341	-0.0306476201000861
2	D	26	50	20120529	8	3810	75.96	0.0672967100105436	-0.0302025670920072
2	D	26	50	20120529	8	3812	76	0.0661379741282132	-0.0298345180123997
2	D	26	50	20120529	8	3814	76.04	0.0645115578208061	-0.028985494900229
2	D	26	50	20120529	8	3816	76.08	0.0629534480284615	-0.0277349765577006
2	D	26	50	20120529	8	3818	76.12	0.0609553056861846	-0.0265268139113652
2	D	26	50	20120529	8	3820	76.16	0.0593336977048895	-0.0257326622854146
2	D	26	50	20120529	8	3822	76.2	0.0575338281040572	-0.0254418999769907
2	D	26	50	20120529	8	3824	76.24	0.056018215429262	-0.0242187466668942
2	D	26	50	20120529	8	3826	76.28	0.0539715655617956	-0.0230551317477736
2	D	26	50	20120529	8	3828	76.32	0.0523383610292891	-0.0214637879367133
2	D	26	50	20120529	8	3830	76.36	0.0520345879560913	-0.0205137192655111
2	D	26	50	20120529	8	3832	76.4	0.0510316984083344	-0.0191263050501449
2	D	26	50	20120529	8	3834	76.44	0.0501513504657572	-0.0174629070580817
2	D	26	50	20120529	8	3836	76.48	0.0496710128292972	-0.0163282128063116
2	D	26	50	20120529	8	3838	76.52	0.0487635119863223	-0.0145430510265281
2	D	26	50	20120529	8	3840	76.56	0.0474089075256033	-0.0124910978582028
2	D	26	50	20120529	8	3842	76.6	0.0472720823634437	-0.0113173713121113
2	D	26	50	20120529	8	3844	76.64	0.0465267211053949	-0.00854360354155082
2	D	26	50	20120529	8	3846	76.68	0.046013644424966	-0.00688925651628677
2	D	26	50	20120529	8	3848	76.72	0.0450384027523535	-0.00466399147589271
2	D	26	50	20120529	8	3850	76.76	0.0447030927167148	-0.00420988750101471
2	D	26	50	20120529	8	3852	76.8	0.0447421957217145	-0.00415324824784166
2	D	26	50	20120529	8	3854	76.84	0.0448138256386487	-0.00465041502569393
2	D	26	50	20120529	8	3856	76.88	0.0446723335717332	-0.00392428707209346
2	D	26	50	20120529	8	3858	76.92	0.0445111839363008	-0.00478858369073778
2	D	26	50	20120529	8	3860	76.96	0.0448702527597873	-0.00461378689442846
2	D	26	50	20120529	8	3862	77	0.0448037140116777	-0.00496132987738165
2	D	26	50	20120529	8	3864	77.04	0.0445502869413004	-0.00450001341333555
2	D	26	50	20120529	8	3866	77.08	0.0448520801155108	-0.00439564445243241
2	D	26	50	20120529	8	3868	77.12	0.0446056534022673	-0.0048880029041726
2	D	26	50	20120529	8	3870	77.16	0.0447655302454936	-0.0045551677422681
2	D	26	50	20120529	8	3872	77.2	0.0440818994094425	-0.00457977505825339
2	D	26	50	20120529	8	3874	77.24	0.0437900764408468	-0.00419800810709077
2	D	26	50	20120529	8	3876	77.28	0.043986298572626	-0.00422608024630388
2	D	26	50	20120529	8	3878	77.32	0.0439556808490007	-0.00433009565381642
2	D	26	50	20120529	8	3880	77.36	0.0436204415240401	-0.00479445267702163
2	D	26	50	20120529	8	3882	77.4	0.043025057614281	-0.00448290142923083
2	D	26	50	20120529	8	3884	77.44	0.0421520635822281	-0.00423612116259673
2	D	26	50	20120529	8	3886	77.48	0.0409048686415713	-0.00363253481417589
2	D	26	50	20120529	8	3888	77.52	0.0392954228969126	-0.00219336038242691
2	D	26	50	20120529	8	3890	77.56	0.0386960084785008	-0.0016782330923325
2	D	26	50	20120529	8	3892	77.6	0.0375051699483045	-0.0003746817412151
2	D	26	50	20120529	8	3894	77.64	0.0363261118170828	-0.0003093167903622
2	D	26	50	20120529	8	3896	77.68	0.035161301887502	0.0008660997409364
2	D	26	50	20120529	8	3898	77.72	0.0334730703052835	0.0015704629478119
2	D	26	50	20120529	8	3900	77.76	0.0312530732104093	0.0028212994883918
2	D	26	50	20120529	8	3902	77.8	0.0295842587804022	0.004387017749702
2	D	26	50	20120529	8	3904	77.84	0.0272475989661271	0.0050837555170492
2	D	26	50	20120529	8	3906	77.88	0.0252978552545952	0.0052619138989963
2	D	26	50	20120529	8	3908	77.92	0.0236544471712361	0.0062407830293963
2	D	26	50	20120529	8	3910	77.96	0.0217911005946568	0.0067327667145424
2	D	26	50	20120529	8	3912	78	0.0201619760682777	0.0078622495893351
2	D	26	50	20120529	8	3914	78.04	0.0180835205377936	0.0085830600999411
2	D	26	50	20120529	8	3916	78.08	0.0161414234789935	0.0099784221955277
2	D	26	50	20120529	8	3918	78.12	0.0149183408795751	0.0108364962744976
2	D	26	50	20120529	8	3920	78.16	0.0134935914261623	0.0120897016227945
2	D	26	50	20120529	8	3922	78.2	0.012063750803925	0.0133276334646178
2	D	26	50	20120529	8	3924	78.24	0.0102321321086175	0.0141193809275124
2	D	26	50	20120529	8	3926	78.28	0.00856901695926672	0.0141011375725578
2	D	26	50	20120529	8	3928	78.32	0.00755863207962926	0.0137238961047948
2	D	26	50	20120529	8	3930	78.36	0.00767127418987228	0.0135389876815145
2	D	26	50	20120529	8	3932	78.4	0.00703650443240112	0.0139040669126411
2	D	26	50	20120529	8	3934	78.44	0.0070944871884584	0.0138135572446492
2	D	26	50	20120529	8	3936	78.48	0.00733405496592442	0.0142313159309742
2	D	26	50	20120529	8	3938	78.52	0.00786586997605482	0.014508289657165
2	D	26	50	20120529	8	3940	78.56	0.00780017975608259	0.0149633128708585
2	D	26	50	20120529	8	3942	78.6	0.00793382293772685	0.01571270463756
2	D	26	50	20120529	8	3944	78.64	0.00815931929024723	0.0165624348565119
2	D	26	50	20120529	8	3946	78.68	0.00813251994324026	0.0176764815902713
2	D	26	50	20120529	8	3948	78.72	0.00779685635421101	0.0189951650265061
2	D	26	50	20120529	8	3950	78.76	0.00751613496207995	0.0208163892521302
2	D	26	50	20120529	8	3952	78.8	0.00691686196502435	0.0221531746219633
2	D	26	50	20120529	8	3954	78.84	0.0068336354968787	0.0229720749852555
2	D	26	50	20120529	8	3956	78.88	0.00586900042598401	0.0249119517287627
2	D	26	50	20120529	8	3958	78.92	0.00508135418242031	0.0261845318028641
2	D	26	50	20120529	8	3960	78.96	0.00496814638675235	0.0273988462781958
2	D	26	50	20120529	8	3962	79	0.00411615342610068	0.0286011399382472
2	D	26	50	20120529	8	3964	79.04	0.00387503001371607	0.029570017649829
2	D	26	50	20120529	8	3966	79.08	0.00383521990193526	0.0305225611947654
2	D	26	50	20120529	8	3968	79.12	0.00379243994167347	0.031275559206051
2	D	26	50	20120529	8	3970	79.16	0.00386633260030747	0.0331647363933471
2	D	26	50	20120529	8	3972	79.2	0.00427058554711182	0.0342452662656783
2	D	26	50	20120529	8	3974	79.24	0.00426174671234699	0.0364884211076363
2	D	26	50	20120529	8	3976	79.28	0.00442006792065465	0.038199124543361
2	D	26	50	20120529	8	3978	79.32	0.00468926347225238	0.0395904985567017
2	D	26	50	20120529	8	3980	79.36	0.00560213832676421	0.0415340522554711
2	D	26	50	20120529	8	3982	79.4	0.00570693155173605	0.0426248351761294
2	D	26	50	20120529	8	3984	79.44	0.00661945285285729	0.043305142610309
2	D	26	50	20120529	8	3986	79.48	0.00754958111283008	0.0457720967485126
2	D	26	50	20120529	8	3988	79.52	0.00802489829114367	0.0469723397988987
2	D	26	50	20120529	8	3990	79.56	0.00890121572506816	0.0482784367344284
2	D	26	50	20120529	8	3992	79.6	0.00920668585454075	0.0496222224613953
2	D	26	50	20120529	8	3994	79.64	0.00956858310515203	0.050491539538186
2	D	26	50	20120529	8	3996	79.68	0.0103912311343844	0.0508865293861568
2	D	26	50	20120529	8	3998	79.72	0.0114055051013184	0.0514179908428966
2	D	26	50	20120529	8	4000	79.76	0.0118636395848492	0.0519961920578729
2	D	26	50	20120529	8	4002	79.8	0.0132317497850889	0.0530246081604306
2	D	26	50	20120529	8	4004	79.84	0.0141620901770961	0.0536209113090052
2	D	26	50	20120529	8	4006	79.88	0.0140223658771336	0.0538345989782798
2	D	26	50	20120529	8	4008	79.92	0.0144198305988386	0.0544798339161125
[truncated: 2,277 more rows]
