# Supplementary material for: How Do Ants Make Sense of Gravity? A Boltzmann Walker Analysis of Lasius niger Trajectories on Various Inclines
Source: PLoS One. 2013 Oct 29;8(10):e76531. doi: 10.1371/journal.pone.0076531 (PMC3812222; doi:10.1371/journal.pone.0076531)
Supplement: Dataset S2 — Trajectories for . (ZIP) [file pone.0076531.s006.zip › Incline2/2-D-26-50-20120529-09.txt]

Pente	Colonie	Temperature	Humidite	Date	Indiv	Frame	Time	X	Y
2	D	26	50	20120529	9	6	0	0	0
2	D	26	50	20120529	9	8	0.04	0.0008433591868534	-0.0021882762846702
2	D	26	50	20120529	9	10	0.08	0.0027987357110041	-0.00126318262497946
2	D	26	50	20120529	9	12	0.12	0.0053152721767046	-0.00280942716553571
2	D	26	50	20120529	9	14	0.16	0.008317110168469	-0.00429692527471096
2	D	26	50	20120529	9	16	0.2	0.0116015221721311	-0.00558545767779596
2	D	26	50	20120529	9	18	0.24	0.0153194047747962	-0.00679608105572986
2	D	26	50	20120529	9	20	0.28	0.0186087099573842	-0.00705953490026436
2	D	26	50	20120529	9	22	0.32	0.0232496426811424	-0.00726993452300636
2	D	26	50	20120529	9	24	0.36	0.0241618245710087	-0.00713316592938926
2	D	26	50	20120529	9	26	0.4	0.0274636879700305	-0.00502942426040996
2	D	26	50	20120529	9	28	0.44	0.0311930405517933	-0.00404392883236346
2	D	26	50	20120529	9	30	0.48	0.034386970464628	-0.00244381760432321
2	D	26	50	20120529	9	32	0.52	0.0336823456282434	-0.00192161217534913
2	D	26	50	20120529	9	34	0.56	0.0385099474711671	0.00146448178344764
2	D	26	50	20120529	9	36	0.6	0.0379544373127991	0.00296269256035789
2	D	26	50	20120529	9	38	0.64	0.0365926840025223	0.00425895364056126
2	D	26	50	20120529	9	40	0.68	0.0350578450943466	0.0068654835863033
2	D	26	50	20120529	9	42	0.72	0.0335032213384332	0.00870242679567315
2	D	26	50	20120529	9	44	0.76	0.0316529633083737	0.0121370282796593
2	D	26	50	20120529	9	46	0.8	0.0297371586010184	0.0148299433395386
2	D	26	50	20120529	9	48	0.84	0.0277523148159752	0.0163007204946591
2	D	26	50	20120529	9	50	0.88	0.0258252932737500	0.0174387522904363
2	D	26	50	20120529	9	52	0.92	0.0225032985446678	0.0180927907076948
2	D	26	50	20120529	9	54	0.96	0.0195465951787466	0.0172224341839357
2	D	26	50	20120529	9	56	1	0.0166625823899313	0.0165961143524998
2	D	26	50	20120529	9	58	1.04	0.0135319031786737	0.0151793205574822
2	D	26	50	20120529	9	60	1.08	0.01055188579507	0.013842053647931
2	D	26	50	20120529	9	62	1.12	0.0075990008057671	0.0123773455903134
2	D	26	50	20120529	9	64	1.16	0.0056246455356093	0.0103079551687641
2	D	26	50	20120529	9	66	1.2	0.003255024645836	0.0067880129673565
2	D	26	50	20120529	9	68	1.24	0.00225156941265420	0.00399571899912894
2	D	26	50	20120529	9	70	1.28	0.00187015601488220	0.00045650813793403
2	D	26	50	20120529	9	72	1.32	0.00181793617909150	-0.0037046384926535
2	D	26	50	20120529	9	74	1.36	0.0023337847181027	-0.00636910169697816
2	D	26	50	20120529	9	76	1.4	0.0035870961324168	-0.00800113950329576
2	D	26	50	20120529	9	78	1.44	0.0055424464936167	-0.0106836784782679
2	D	26	50	20120529	9	80	1.48	0.0081791536354595	-0.0139279317665061
2	D	26	50	20120529	9	82	1.52	0.0091181772987396	-0.0152131549098552
2	D	26	50	20120529	9	84	1.56	0.010213280641831	-0.0145594417617160
2	D	26	50	20120529	9	86	1.6	0.0112506911426454	-0.0148970993918682
2	D	26	50	20120529	9	88	1.64	0.0124633722013125	-0.0160510905876969
2	D	26	50	20120529	9	90	1.68	0.0134804958085747	-0.0164550111943141
2	D	26	50	20120529	9	92	1.72	0.0161802294991449	-0.0180689117116942
2	D	26	50	20120529	9	94	1.76	0.0186208085544103	-0.0190177783013685
2	D	26	50	20120529	9	96	1.8	0.0210379823752184	-0.0202146272392048
2	D	26	50	20120529	9	98	1.84	0.0236436001532127	-0.0215030465052048
2	D	26	50	20120529	9	100	1.88	0.0256067407098209	-0.0222114967892756
2	D	26	50	20120529	9	102	1.92	0.027470886317063	-0.0225386750969306
2	D	26	50	20120529	9	104	1.96	0.0295988534643658	-0.0223156536181444
2	D	26	50	20120529	9	106	2	0.0306175822040212	-0.0220904401083365
2	D	26	50	20120529	9	108	2.04	0.0308956165903838	-0.0211296234140602
2	D	26	50	20120529	9	110	2.08	0.0321474784357965	-0.0211368359032283
2	D	26	50	20120529	9	112	2.12	0.0335839375775057	-0.0195555612927321
2	D	26	50	20120529	9	114	2.16	0.0362302705639607	-0.0185511302521922
2	D	26	50	20120529	9	116	2.2	0.0392838899853114	-0.0166713080876112
2	D	26	50	20120529	9	118	2.24	0.0415933007326667	-0.0151327851531055
2	D	26	50	20120529	9	120	2.28	0.0438918573909307	-0.0134504013439674
2	D	26	50	20120529	9	122	2.32	0.0453586514135528	-0.0121701420902223
2	D	26	50	20120529	9	124	2.36	0.0460165647759722	-0.0105085613625867
2	D	26	50	20120529	9	126	2.4	0.0456316511996333	-0.00833629397544256
2	D	26	50	20120529	9	128	2.44	0.0455738169360001	-0.00612940664029156
2	D	26	50	20120529	9	130	2.48	0.0447009926095747	-0.00498047125794836
2	D	26	50	20120529	9	132	2.52	0.0427612007188812	-0.00266065189877406
2	D	26	50	20120529	9	134	2.56	0.0415221587194115	0.000686034999107179
2	D	26	50	20120529	9	136	2.6	0.0404724587027401	0.00242318422844818
2	D	26	50	20120529	9	138	2.64	0.0391893427375989	0.0052161145927788
2	D	26	50	20120529	9	140	2.68	0.0381267026668318	0.00678532596158799
2	D	26	50	20120529	9	142	2.72	0.036252961620569	0.0077691024130494
2	D	26	50	20120529	9	144	2.76	0.0350789380896293	0.00768164744635224
2	D	26	50	20120529	9	146	2.8	0.0322005326575889	0.00787837869501397
2	D	26	50	20120529	9	148	2.84	0.0317389050665591	0.00918286342708253
2	D	26	50	20120529	9	150	2.88	0.0262409532671485	0.00943381420951208
2	D	26	50	20120529	9	152	2.92	0.0236679882660958	0.0101886096862354
2	D	26	50	20120529	9	154	2.96	0.0210936033946265	0.0111922558382482
2	D	26	50	20120529	9	156	3	0.0181805214460367	0.0122922170049263
2	D	26	50	20120529	9	158	3.04	0.0161022250145783	0.0125361440956983
2	D	26	50	20120529	9	160	3.08	0.0148180307115959	0.0115118681033445
2	D	26	50	20120529	9	162	3.12	0.0150597693068801	0.0100953847282038
2	D	26	50	20120529	9	164	3.16	0.0137512116397519	0.00809940613267726
2	D	26	50	20120529	9	166	3.2	0.0133930832682844	0.00508476243710559
2	D	26	50	20120529	9	168	3.24	0.0131449241434270	0.00323526101130187
2	D	26	50	20120529	9	170	3.28	0.0120803819554184	-0.000546197562059741
2	D	26	50	20120529	9	172	3.32	0.0144106396248966	-0.000329428321432752
2	D	26	50	20120529	9	174	3.36	0.0146411578497770	-0.00182894866010175
2	D	26	50	20120529	9	176	3.4	0.0147684342419635	-0.00122069257849796
2	D	26	50	20120529	9	178	3.44	0.0147695231864065	-0.00361547939861369
2	D	26	50	20120529	9	180	3.48	0.0150280131413371	-0.00376054942584192
2	D	26	50	20120529	9	182	3.52	0.016117947533858	-0.00673633760378736
2	D	26	50	20120529	9	184	3.56	0.0176174523161778	-0.00925775310627796
2	D	26	50	20120529	9	186	3.6	0.0187737557511809	-0.0118047941585189
2	D	26	50	20120529	9	188	3.64	0.0192052323090610	-0.0117707116116657
2	D	26	50	20120529	9	190	3.68	0.0212907023388145	-0.0154214332122537
2	D	26	50	20120529	9	192	3.72	0.0220495693363839	-0.0153538338039723
2	D	26	50	20120529	9	194	3.76	0.0234297003519038	-0.0181023578624444
2	D	26	50	20120529	9	196	3.8	0.0248013460860494	-0.0195769583439308
2	D	26	50	20120529	9	198	3.84	0.0265457078045585	-0.0220032538422162
2	D	26	50	20120529	9	200	3.88	0.0260905431695087	-0.0213581603257397
2	D	26	50	20120529	9	202	3.92	0.0295272942581097	-0.0260561070692650
2	D	26	50	20120529	9	204	3.96	0.0311122741081394	-0.0285559416727938
2	D	26	50	20120529	9	206	4	0.0329584592031393	-0.0292549167259967
2	D	26	50	20120529	9	208	4.04	0.0346941942189179	-0.0301497603575883
2	D	26	50	20120529	9	210	4.08	0.0357815830270266	-0.0295888832587511
2	D	26	50	20120529	9	212	4.12	0.0367828462291868	-0.0297410526380625
2	D	26	50	20120529	9	214	4.16	0.0384514768114308	-0.0303170618220170
2	D	26	50	20120529	9	216	4.2	0.0408750853039477	-0.0303230722296571
2	D	26	50	20120529	9	218	4.24	0.0409871617287657	-0.0303269613169536
2	D	26	50	20120529	9	220	4.28	0.0451871214505726	-0.0313487023314970
2	D	26	50	20120529	9	222	4.32	0.0455599435009532	-0.0304659148705246
2	D	26	50	20120529	9	224	4.36	0.0465986126518381	-0.0295146441177943
2	D	26	50	20120529	9	226	4.4	0.0448980349852201	-0.0283780265355795
2	D	26	50	20120529	9	228	4.44	0.0481740465603218	-0.0271686052391736
2	D	26	50	20120529	9	230	4.48	0.0481051672887664	-0.0256470599384842
2	D	26	50	20120529	9	232	4.52	0.0481608236635136	-0.0234096963010641
2	D	26	50	20120529	9	234	4.56	0.04793882748956	-0.0222139433787385
2	D	26	50	20120529	9	236	4.6	0.0476228002558443	-0.0182854914477039
2	D	26	50	20120529	9	238	4.64	0.0471547945616482	-0.0160568747211670
2	D	26	50	20120529	9	240	4.68	0.046818904698449	-0.0134874042418269
2	D	26	50	20120529	9	242	4.72	0.0460723625720757	-0.0108262573683060
2	D	26	50	20120529	9	244	4.76	0.0456050710557285	-0.00796434873747066
2	D	26	50	20120529	9	246	4.8	0.0447510345564792	-0.00526800208838226
2	D	26	50	20120529	9	248	4.84	0.0439655944860728	-0.0034320558995739
2	D	26	50	20120529	9	250	4.88	0.0431642515841576	-0.00122918493094001
2	D	26	50	20120529	9	252	4.92	0.0422270734695763	0.00050508637380155
2	D	26	50	20120529	9	254	4.96	0.0413207039974514	0.00165300352237979
2	D	26	50	20120529	9	256	5	0.0386505273703348	0.00395180766801726
2	D	26	50	20120529	9	258	5.04	0.0372735076246521	0.00528512821462261
2	D	26	50	20120529	9	260	5.08	0.0346139800256601	0.0070732315586159
2	D	26	50	20120529	9	262	5.12	0.0323861552587182	0.00889379110386566
2	D	26	50	20120529	9	264	5.16	0.0309528356711174	0.00976573861788242
2	D	26	50	20120529	9	266	5.2	0.0290631302750558	0.0121450730335089
2	D	26	50	20120529	9	268	5.24	0.0275263659151149	0.0144967072480891
2	D	26	50	20120529	9	270	5.28	0.0253382734782078	0.0162549353305773
2	D	26	50	20120529	9	272	5.32	0.0227653947441824	0.0178672377866319
2	D	26	50	20120529	9	274	5.36	0.0199875611096301	0.0179097844016559
2	D	26	50	20120529	9	276	5.4	0.0177190494184987	0.0175434040940519
2	D	26	50	20120529	9	278	5.44	0.0159088489875933	0.0167214561005329
2	D	26	50	20120529	9	280	5.48	0.0132021092830351	0.0150776393094543
2	D	26	50	20120529	9	282	5.52	0.0114595563436723	0.0137081559078455
2	D	26	50	20120529	9	284	5.56	0.0100398061352025	0.0128174629930595
2	D	26	50	20120529	9	286	5.6	0.0083944817924664	0.0108668099422071
2	D	26	50	20120529	9	288	5.64	0.0057699913344822	0.00785821908068234
2	D	26	50	20120529	9	290	5.68	0.0040841073467772	0.00629155329628542
2	D	26	50	20120529	9	292	5.72	0.0019847780241125	0.00390443151367776
2	D	26	50	20120529	9	294	5.76	0.000608536095889099	0.00201878986028759
2	D	26	50	20120529	9	296	5.8	0.000154361410332999	-0.00099185868197037
2	D	26	50	20120529	9	298	5.84	-0.000494904036152502	-0.00355271660071557
2	D	26	50	20120529	9	300	5.88	-0.000782717709298802	-0.00625412613435726
2	D	26	50	20120529	9	302	5.92	7.36098159214993e-05	-0.00933359737962806
2	D	26	50	20120529	9	304	5.96	0.00133556207510170	-0.00895449622103056
2	D	26	50	20120529	9	306	6	0.0017815838194707	-0.00916688988489556
2	D	26	50	20120529	9	308	6.04	0.00185697554448080	-0.0104333322721363
2	D	26	50	20120529	9	310	6.08	0.0017229505251747	-0.0121229356415103
2	D	26	50	20120529	9	312	6.12	0.00175447405258680	-0.0136737487989798
2	D	26	50	20120529	9	314	6.16	0.001668630582244	-0.0181314906618293
2	D	26	50	20120529	9	316	6.2	0.0015791674322883	-0.0210700001702706
2	D	26	50	20120529	9	318	6.24	0.0012323951957266	-0.0245804954250815
2	D	26	50	20120529	9	320	6.28	0.000842956135988098	-0.0264905676177617
2	D	26	50	20120529	9	322	6.32	-0.0004524422739422	-0.0292091315619149
2	D	26	50	20120529	9	324	6.36	-0.0012662161130708	-0.0309470232533761
2	D	26	50	20120529	9	326	6.4	-0.0024078895087711	-0.0313805009234469
2	D	26	50	20120529	9	328	6.44	-0.0026566072479857	-0.0301831287265925
2	D	26	50	20120529	9	330	6.48	-0.0031035553022381	-0.0295151390925412
2	D	26	50	20120529	9	332	6.52	-0.0031123304973926	-0.0280396830118495
2	D	26	50	20120529	9	334	6.56	-0.0035188179016255	-0.0268204470733208
2	D	26	50	20120529	9	336	6.6	-0.0031317547206718	-0.0261410518068890
2	D	26	50	20120529	9	338	6.64	-0.0032116082894712	-0.0239712734356146
2	D	26	50	20120529	9	340	6.68	-0.0026295604136053	-0.0222519715814308
2	D	26	50	20120529	9	342	6.72	-0.0030484207722954	-0.0199459846451100
2	D	26	50	20120529	9	344	6.76	-0.0031828460140397	-0.0178117200048139
2	D	26	50	20120529	9	346	6.8	-0.0023964555921193	-0.0155995534104346
2	D	26	50	20120529	9	348	6.84	-0.00157701782767350	-0.0139394505359717
2	D	26	50	20120529	9	350	6.88	-0.001234071038798	-0.0114452020760142
2	D	26	50	20120529	9	352	6.92	-0.000180588000847300	-0.00923411452658296
2	D	26	50	20120529	9	354	6.96	0.000805620897941398	-0.00703183752764526
2	D	26	50	20120529	9	356	7	0.0025349070998756	-0.00438837539472186
2	D	26	50	20120529	9	358	7.04	0.0033526760923179	-0.00218283863352287
2	D	26	50	20120529	9	360	7.08	0.0048888019348354	0.0004935534622004
2	D	26	50	20120529	9	362	7.12	0.0057264052724899	0.00210791359898834
2	D	26	50	20120529	9	364	7.16	0.0078276932809385	0.00469332933624415
2	D	26	50	20120529	9	366	7.2	0.0106806994373987	0.00724976076653913
2	D	26	50	20120529	9	368	7.24	0.0128448350965592	0.00857791236257401
2	D	26	50	20120529	9	370	7.28	0.0145273956823926	0.00994306685646838
2	D	26	50	20120529	9	372	7.32	0.0180380995337040	0.0111499743882671
2	D	26	50	20120529	9	374	7.36	0.0204355839661899	0.0105754183087479
2	D	26	50	20120529	9	376	7.4	0.0240403506970686	0.0101174040333699
2	D	26	50	20120529	9	378	7.44	0.0261692936517295	0.00887783170381428
2	D	26	50	20120529	9	380	7.48	0.0269214007084707	0.0072458151107001
2	D	26	50	20120529	9	382	7.52	0.0282073168164653	0.00358621224894038
2	D	26	50	20120529	9	384	7.56	0.0284203044500265	0.00115056172793988
2	D	26	50	20120529	9	386	7.6	0.0294220979822726	0.0014360278065727
2	D	26	50	20120529	9	388	7.64	0.0289327871607593	0.00152817089122912
2	D	26	50	20120529	9	390	7.68	0.0279776937887700	0.001240430757188
2	D	26	50	20120529	9	392	7.72	0.0271905792895057	0.00123686128215657
2	D	26	50	20120529	9	394	7.76	0.0257554452659044	0.00056110337300715
2	D	26	50	20120529	9	396	7.8	0.0239022739559063	-0.000176352431227930
2	D	26	50	20120529	9	398	7.84	0.0210694203427099	-0.00075432737203419
2	D	26	50	20120529	9	400	7.88	0.0204866795021985	-0.00133220331789108
2	D	26	50	20120529	9	402	7.92	0.0191195804646558	-0.00356321713641619
2	D	26	50	20120529	9	404	7.96	0.0198170069540080	-0.00558631327700126
2	D	26	50	20120529	9	406	8	0.0204027105719326	-0.00613257447867126
2	D	26	50	20120529	9	408	8.04	0.0218190454546492	-0.00720432208478006
2	D	26	50	20120529	9	410	8.08	0.0236224788736586	-0.00667011705372926
2	D	26	50	20120529	9	412	8.12	0.0247092100724608	-0.00650418030538826
2	D	26	50	20120529	9	414	8.16	0.0247670372650262	-0.00669978018320006
2	D	26	50	20120529	9	416	8.2	0.0267922830102261	-0.00777010650467866
2	D	26	50	20120529	9	418	8.24	0.0297924875853259	-0.00932168970143286
2	D	26	50	20120529	9	420	8.28	0.032357185093893	-0.0105784800811105
2	D	26	50	20120529	9	422	8.32	0.0343999317319272	-0.0107479877186965
2	D	26	50	20120529	9	424	8.36	0.0359377192753804	-0.00980643261313966
2	D	26	50	20120529	9	426	8.4	0.0366828324096596	-0.00873746457307706
2	D	26	50	20120529	9	428	8.44	0.0372988149763508	-0.00783538660271786
2	D	26	50	20120529	9	430	8.48	0.0378318108548058	-0.00569655122418816
2	D	26	50	20120529	9	432	8.52	0.038230392805225	-0.00348226048103815
2	D	26	50	20120529	9	434	8.56	0.0387239957649001	-0.000442083159597831
2	D	26	50	20120529	9	436	8.6	0.0386069625215459	0.00196186069333426
2	D	26	50	20120529	9	438	8.64	0.038619061118572	0.00469179491452898
2	D	26	50	20120529	9	440	8.68	0.0384356376195322	0.00708351289121436
2	D	26	50	20120529	9	442	8.72	0.037513754224628	0.00875266673247645
2	D	26	50	20120529	9	444	8.76	0.0367727982418261	0.0123714058933514
2	D	26	50	20120529	9	446	8.8	0.0354932955923369	0.0147678544144029
2	D	26	50	20120529	9	448	8.84	0.0341163889837392	0.0157780554462773
2	D	26	50	20120529	9	450	8.88	0.0326402229678392	0.0170362911522155
2	D	26	50	20120529	9	452	8.92	0.0312111842046917	0.0183210801320009
2	D	26	50	20120529	9	454	8.96	0.0293168592800286	0.0190462747046502
2	D	26	50	20120529	9	456	9	0.027267550691065	0.0197455750269725
2	D	26	50	20120529	9	458	9.04	0.024530297914685	0.0211247585194056
2	D	26	50	20120529	9	460	9.08	0.0224017085134148	0.0219006526482659
2	D	26	50	20120529	9	462	9.12	0.0200030608902738	0.0234807534615054
2	D	26	50	20120529	9	464	9.16	0.0177069013239979	0.0237505429827993
2	D	26	50	20120529	9	466	9.2	0.016574908220132	0.0241897411467299
2	D	26	50	20120529	9	468	9.24	0.0149895536035083	0.0238481873582134
2	D	26	50	20120529	9	470	9.28	0.0134373622949223	0.0224911575212348
2	D	26	50	20120529	9	472	9.32	0.0113077688020228	0.0215449779373291
2	D	26	50	20120529	9	474	9.36	0.009380610081082	0.0191567855950547
2	D	26	50	20120529	9	476	9.4	0.0074985916428387	0.0168848684776651
2	D	26	50	20120529	9	478	9.44	0.0060421284502897	0.0147782913104932
2	D	26	50	20120529	9	480	9.48	0.0049170862060828	0.0116343177846426
2	D	26	50	20120529	9	482	9.52	0.0037130177080105	0.00836846733398655
2	D	26	50	20120529	9	484	9.56	0.0032077899128528	0.00518556757983155
2	D	26	50	20120529	9	486	9.6	0.002601870112054	0.00153371460839362
2	D	26	50	20120529	9	488	9.64	0.0024189345166932	-0.00213425332658754
2	D	26	50	20120529	9	490	9.68	0.0019331945844249	-0.00566007158534676
2	D	26	50	20120529	9	492	9.72	0.0015512013590923	-0.00647662435412536
2	D	26	50	20120529	9	494	9.76	0.0015377451170464	-0.00921876323836336
2	D	26	50	20120529	9	496	9.8	0.0019301589750133	-0.0135213361749357
2	D	26	50	20120529	9	498	9.84	0.0031575499760494	-0.0160680470083097
2	D	26	50	20120529	9	500	9.88	0.0052567803037648	-0.0181720856621372
2	D	26	50	20120529	9	502	9.92	0.0072307890915999	-0.0206170275662425
2	D	26	50	20120529	9	504	9.96	0.0082118431819537	-0.0232272556804501
2	D	26	50	20120529	9	506	10	0.0092126821200452	-0.0220613780196297
2	D	26	50	20120529	9	508	10.04	0.0101743473424589	-0.0224468926367326
2	D	26	50	20120529	9	510	10.08	0.0128559083887526	-0.0233512114991921
2	D	26	50	20120529	9	512	10.12	0.0157969776237418	-0.0254979169761964
2	D	26	50	20120529	9	514	10.16	0.0186518505421044	-0.0266820379919713
2	D	26	50	20120529	9	516	10.2	0.0209915961703725	-0.0278679267746993
2	D	26	50	20120529	9	518	10.24	0.0232095073002423	-0.0292047828552106
2	D	26	50	20120529	9	520	10.28	0.0263240298286565	-0.0305530940655771
2	D	26	50	20120529	9	522	10.32	0.0279986001078625	-0.0316437355648792
2	D	26	50	20120529	9	524	10.36	0.0284553203778309	-0.0301424771577421
2	D	26	50	20120529	9	526	10.4	0.0285558002514375	-0.0296298954520599
2	D	26	50	20120529	9	528	10.44	0.0290918579022550	-0.0293765390923608
2	D	26	50	20120529	9	530	10.48	0.03046428145386	-0.0300755141455637
2	D	26	50	20120529	9	532	10.52	0.0323676007767798	-0.0296564119563544
2	D	26	50	20120529	9	534	10.56	0.0343315898615255	-0.0286313192556683
2	D	26	50	20120529	9	536	10.6	0.0372307276643903	-0.0276787050000538
2	D	26	50	20120529	9	538	10.64	0.0390069091880528	-0.0262256712753935
2	D	26	50	20120529	9	540	10.68	0.0408513830846423	-0.0234882629355217
2	D	26	50	20120529	9	542	10.72	0.0422811883515406	-0.0217075912837987
2	D	26	50	20120529	9	544	10.76	0.0431440636855547	-0.0199789344068997
2	D	26	50	20120529	9	546	10.8	0.0436680015261427	-0.0179437679535599
2	D	26	50	20120529	9	548	10.84	0.044693280903019	-0.0155242154255398
2	D	26	50	20120529	9	550	10.88	0.0432193712648578	-0.0145689304276128
2	D	26	50	20120529	9	552	10.92	0.0430884645864568	-0.0143585873734132
2	D	26	50	20120529	9	554	10.96	0.0428795746366925	-0.0140587847047918
2	D	26	50	20120529	9	556	11	0.0427450588852803	-0.0141614806510507
2	D	26	50	20120529	9	558	11.04	0.0425575610369673	-0.0127726960627426
2	D	26	50	20120529	9	560	11.08	0.0423027763215702	-0.0114179643228029
2	D	26	50	20120529	9	562	11.12	0.0419909351599991	-0.00987930703800876
2	D	26	50	20120529	9	564	11.16	0.0410827837787856	-0.00780940749957706
2	D	26	50	20120529	9	566	11.2	0.0405570145316343	-0.00585252483798236
2	D	26	50	20120529	9	568	11.24	0.039470212622154	-0.00313113246670434
2	D	26	50	20120529	9	570	11.28	0.0387835200137404	-0.00109489828212488
2	D	26	50	20120529	9	572	11.32	0.0374202393528161	0.00093961056190849
2	D	26	50	20120529	9	574	11.36	0.0354887135403948	0.00396985303307314
2	D	26	50	20120529	9	576	11.4	0.0341194436850339	0.00577338544703192
2	D	26	50	20120529	9	578	11.44	0.0319409820424866	0.00765747853657129
2	D	26	50	20120529	9	580	11.48	0.0305133829487456	0.0099212596833366
2	D	26	50	20120529	9	582	11.52	0.0291217529627501	0.0129675053951730
2	D	26	50	20120529	9	584	11.56	0.0279636761039397	0.0150946013869214
2	D	26	50	20120529	9	586	11.6	0.0275831465896442	0.0177968453065648
2	D	26	50	20120529	9	588	11.64	0.0276918996125907	0.0204110190766115
2	D	26	50	20120529	9	590	11.68	0.0271242837861288	0.0226136072025329
2	D	26	50	20120529	9	592	11.72	0.0259477712393194	0.0240049387894668
2	D	26	50	20120529	9	594	11.76	0.0238406708131294	0.0242959061588573
2	D	26	50	20120529	9	596	11.8	0.0221486349964281	0.0250903406275203
2	D	26	50	20120529	9	598	11.84	0.0204313554676384	0.0242698139186315
2	D	26	50	20120529	9	600	11.88	0.0172392421121246	0.0239448771394728
2	D	26	50	20120529	9	602	11.92	0.0155203574509416	0.0222330635461017
2	D	26	50	20120529	9	604	11.96	0.0133875466221877	0.0201801557836219
2	D	26	50	20120529	9	606	12	0.0115368190732254	0.0170883144123210
2	D	26	50	20120529	9	608	12.04	0.0099471751468671	0.0154296568641188
2	D	26	50	20120529	9	610	12.08	0.007686540625278	0.0128470059143775
2	D	26	50	20120529	9	612	12.12	0.0054572450762312	0.0102155080281917
2	D	26	50	20120529	9	614	12.16	0.0045036338000552	0.00780016561394692
2	D	26	50	20120529	9	616	12.2	0.0024390234203467	0.00524213612232647
2	D	26	50	20120529	9	618	12.24	0.0010634885989045	0.00215200877786314
2	D	26	50	20120529	9	620	12.28	-0.000251305750033702	-0.000473195857970041
2	D	26	50	20120529	9	622	12.32	-0.00116528369112420	-0.002992079918184
2	D	26	50	20120529	9	624	12.36	-0.002800432767279	-0.00619339980398896
2	D	26	50	20120529	9	626	12.4	-0.0045973113064269	-0.0102708815602265
2	D	26	50	20120529	9	628	12.44	-0.0056609059713486	-0.0127313656713823
2	D	26	50	20120529	9	630	12.48	-0.004295496919013	-0.0153610816484794
2	D	26	50	20120529	9	632	12.52	-0.0036366218913712	-0.0177386504184733
2	D	26	50	20120529	9	634	12.56	-0.0031442733391259	-0.0197683905343743
2	D	26	50	20120529	9	636	12.6	-0.0020228274400082	-0.0238728371006056
2	D	26	50	20120529	9	638	12.64	-0.00125344576460250	-0.0254942824473411
2	D	26	50	20120529	9	640	12.68	-0.000462214489658202	-0.0266831905760247
2	D	26	50	20120529	9	642	12.72	0.000406642967724698	-0.0251740479282773
2	D	26	50	20120529	9	644	12.76	0.000569857354958198	-0.0263028873358991
2	D	26	50	20120529	9	646	12.8	0.00123901371519850	-0.0261899835961471
2	D	26	50	20120529	9	648	12.84	0.0016524873344295	-0.0267817895455933
2	D	26	50	20120529	9	650	12.88	0.0030448017997893	-0.0287431835484520
2	D	26	50	20120529	9	652	12.92	0.0039837688945269	-0.0315576806696088
2	D	26	50	20120529	9	654	12.96	0.0040129016939118	-0.0342271501899443
2	D	26	50	20120529	9	656	13	0.003635801647505	-0.0373291569283315
2	D	26	50	20120529	9	658	13.04	0.0029718283799708	-0.0400396386419758
2	D	26	50	20120529	9	660	13.08	0.0035713135090608	-0.0434271043879281
2	D	26	50	20120529	9	662	13.12	0.0039976988981162	-0.0444451967314805
2	D	26	50	20120529	9	664	13.16	0.0050497323671656	-0.0438785213570376
2	D	26	50	20120529	9	666	13.2	0.0053797391019454	-0.0448872091804002
2	D	26	50	20120529	9	668	13.24	0.0056875426837959	-0.0462063168807037
2	D	26	50	20120529	9	670	13.28	0.0063516573726863	-0.0493771251089004
2	D	26	50	20120529	9	672	13.32	0.0072506022236087	-0.0521040824105463
2	D	26	50	20120529	9	674	13.36	0.0072059130750377	-0.0535482773004417
2	D	26	50	20120529	9	676	13.4	0.0083367889501894	-0.0561438541621432
2	D	26	50	20120529	9	678	13.44	0.0093241221487601	-0.058000645858861
2	D	26	50	20120529	9	680	13.48	0.010664867316568	-0.058139592341364
2	D	26	50	20120529	9	682	13.52	0.0110853130086615	-0.0576372636840091
2	D	26	50	20120529	9	684	13.56	0.0119948644613017	-0.0576438397770742
2	D	26	50	20120529	9	686	13.6	0.0130842331683977	-0.058939259400208
2	D	26	50	20120529	9	688	13.64	0.0144483835706628	-0.0596050711453732
2	D	26	50	20120529	9	690	13.68	0.0163222165408072	-0.0617637267269795
2	D	26	50	20120529	9	692	13.72	0.0175131964923597	-0.0629938803942098
2	D	26	50	20120529	9	694	13.76	0.0193426938673236	-0.0640676220414415
2	D	26	50	20120529	9	696	13.8	0.0204819843131714	-0.0643067655548388
2	D	26	50	20120529	9	698	13.84	0.0211798279955244	-0.0633173110359245
2	D	26	50	20120529	9	700	13.88	0.0230732478235076	-0.0634801577276318
2	D	26	50	20120529	9	702	13.92	0.0247867796863570	-0.0629788897304486
2	D	26	50	20120529	9	704	13.96	0.0279638104542281	-0.0631142299683677
2	D	26	50	20120529	9	706	14	0.0302743525724333	-0.0626167096371249
2	D	26	50	20120529	9	708	14.04	0.0326590701919849	-0.0613079256958267
2	D	26	50	20120529	9	710	14.08	0.0343542172785234	-0.0611290983908646
2	D	26	50	20120529	9	712	14.12	0.0361180951441933	-0.0603592712381868
2	D	26	50	20120529	9	714	14.16	0.0381853218189922	-0.0586974995917203
2	D	26	50	20120529	9	716	14.2	0.038979614866299	-0.0570439303839154
2	D	26	50	20120529	9	718	14.24	0.0392832465181405	-0.0546978915052948
2	D	26	50	20120529	9	720	14.28	0.039601798123065	-0.0528444939211268
2	D	26	50	20120529	9	722	14.32	0.0407449069455312	-0.0500471794947528
2	D	26	50	20120529	9	724	14.36	0.0412301943294595	-0.0483600934255198
2	D	26	50	20120529	9	726	14.4	0.0423238056772427	-0.0450928358323692
2	D	26	50	20120529	9	728	14.44	0.0432488427683909	-0.0430136590529683
2	D	26	50	20120529	9	730	14.48	0.0442497524171605	-0.0413385937990155
2	D	26	50	20120529	9	732	14.52	0.0445652634629259	-0.0397138038372051
2	D	26	50	20120529	9	734	14.56	0.0450372572393679	-0.0381040752498339
2	D	26	50	20120529	9	736	14.6	0.0447532124453653	-0.0366834270157520
2	D	26	50	20120529	9	738	14.64	0.0449099780187543	-0.0338560605511776
2	D	26	50	20120529	9	740	14.68	0.0451574653921696	-0.0316989606044899
2	D	26	50	20120529	9	742	14.72	0.045531574376892	-0.0290246332605677
2	D	26	50	20120529	9	744	14.76	0.0455215900291416	-0.0269889576903454
2	D	26	50	20120529	9	746	14.8	0.0461510352725505	-0.0249164489278910
2	D	26	50	20120529	9	748	14.84	0.0459737282471679	-0.0225951234312728
2	D	26	50	20120529	9	750	14.88	0.0464923981422361	-0.0200370161579064
2	D	26	50	20120529	9	752	14.92	0.0465166561474715	-0.0178378391150974
2	D	26	50	20120529	9	754	14.96	0.0461270289973292	-0.0157009737360602
2	D	26	50	20120529	9	756	15	0.0447647948544411	-0.0131305628047011
2	D	26	50	20120529	9	758	15.04	0.044092286808058	-0.0109863816989057
2	D	26	50	20120529	9	760	15.08	0.0436560938479475	-0.00875140808240596
2	D	26	50	20120529	9	762	15.12	0.0422561709136222	-0.00650845830141436
2	D	26	50	20120529	9	764	15.16	0.0413473124256275	-0.00392237081271646
2	D	26	50	20120529	9	766	15.2	0.0406381903901146	-0.00130045422341581
2	D	26	50	20120529	9	768	15.24	0.0403038703039695	0.00140762332717244
2	D	26	50	20120529	9	770	15.28	0.0389417846535055	0.00313714994541223
2	D	26	50	20120529	9	772	15.32	0.0374459709685835	0.00591763523039398
2	D	26	50	20120529	9	774	15.36	0.0364747598046238	0.00772563655920986
2	D	26	50	20120529	9	776	15.4	0.0347948579402877	0.00885611645456404
2	D	26	50	20120529	9	778	15.44	0.0334246900593147	0.0101050862332416
2	D	26	50	20120529	9	780	15.48	0.0310419099123435	0.0120354594616097
2	D	26	50	20120529	9	782	15.52	0.0286737350559377	0.0135696725802840
2	D	26	50	20120529	9	784	15.56	0.0274315570378934	0.0158208919750816
2	D	26	50	20120529	9	786	15.6	0.0260245276804172	0.0185086331346428
2	D	26	50	20120529	9	788	15.64	0.0256508641729669	0.0215248961047434
2	D	26	50	20120529	9	790	15.68	0.0275608373706977	0.0233611746337389
2	D	26	50	20120529	9	792	15.72	0.0289890516473383	0.0250469172000877
2	D	26	50	20120529	9	794	15.76	0.0310086334672208	0.0267189984634239
2	D	26	50	20120529	9	796	15.8	0.0327795541164313	0.0277675953935167
2	D	26	50	20120529	9	798	15.84	0.0332965057420212	0.0278549372231288
2	D	26	50	20120529	9	800	15.88	0.0335070962835941	0.0282110220559987
2	D	26	50	20120529	9	802	15.92	0.0331482254500064	0.0280439468657400
2	D	26	50	20120529	9	804	15.96	0.0327636512849224	0.0278580272797626
2	D	26	50	20120529	9	806	16	0.0328853655751681	0.0283896796553333
2	D	26	50	20120529	9	808	16.04	0.0320131210763032	0.0286555093786526
2	D	26	50	20120529	9	810	16.08	0.0308906951271867	0.0285167396728447
2	D	26	50	20120529	9	812	16.12	0.0312313721032946	0.0288084990018301
2	D	26	50	20120529	9	814	16.16	0.029216379406422	0.0296417748459838
2	D	26	50	20120529	9	816	16.2	0.0279660024852498	0.0305442552308122
2	D	26	50	20120529	9	818	16.24	0.0255291710959247	0.0323053753800354
2	D	26	50	20120529	9	820	16.28	0.0235714752615317	0.0327392561009715
2	D	26	50	20120529	9	822	16.32	0.0214264668408023	0.0336813344655463
2	D	26	50	20120529	9	824	16.36	0.0190301526700392	0.0341683189057495
2	D	26	50	20120529	9	826	16.4	0.0162590011945691	0.0339997446491146
2	D	26	50	20120529	9	828	16.44	0.0132313113788845	0.0333784806311641
2	D	26	50	20120529	9	830	16.48	0.0119707521200633	0.0332697983188957
2	D	26	50	20120529	9	832	16.52	0.0090993116898175	0.0313426282842465
2	D	26	50	20120529	9	834	16.56	0.0065441813359999	0.0296302277922470
2	D	26	50	20120529	9	836	16.6	0.0043795082756857	0.0274604635631083
2	D	26	50	20120529	9	838	16.64	0.002029285163398	0.0259408080760023
2	D	26	50	20120529	9	840	16.68	-0.0001965049744918	0.0243422216530250
2	D	26	50	20120529	9	842	16.72	-0.0032960368391449	0.0224648531489747
2	D	26	50	20120529	9	844	16.76	-0.0049808389534746	0.0209810107818582
2	D	26	50	20120529	9	846	16.8	-0.0074937762456588	0.0188127173348243
2	D	26	50	20120529	9	848	16.84	-0.0098912924979499	0.0177960392048343
2	D	26	50	20120529	9	850	16.88	-0.0125806317188367	0.0158133825010653
2	D	26	50	20120529	9	852	16.92	-0.0148618289056226	0.0133334883087660
2	D	26	50	20120529	9	854	16.96	-0.016853677997547	0.0104105210073752
2	D	26	50	20120529	9	856	17	-0.017898923241497	0.009490292242339
2	D	26	50	20120529	9	858	17.04	-0.0199479772720194	0.00649442223180784
2	D	26	50	20120529	9	860	17.08	-0.0214708024359827	0.00297670741676101
2	D	26	50	20120529	9	862	17.12	-0.0228632371094953	-0.000163836641200919
2	D	26	50	20120529	9	864	17.16	-0.0235352006836568	-0.00295061517653523
2	D	26	50	20120529	9	866	17.2	-0.0238198111630844	-0.00599760900734616
2	D	26	50	20120529	9	868	17.24	-0.024264722749807	-0.00886902822438846
2	D	26	50	20120529	9	870	17.28	-0.0238462569567008	-0.0119237295191144
2	D	26	50	20120529	9	872	17.32	-0.0234760158460715	-0.0149297818672947
2	D	26	50	20120529	9	874	17.36	-0.0219421598163217	-0.0168303434737679
2	D	26	50	20120529	9	876	17.4	-0.0211089051853714	-0.0187007823313625
2	D	26	50	20120529	9	878	17.44	-0.0199460963679814	-0.0217297873656601
2	D	26	50	20120529	9	880	17.48	-0.0182413891977612	-0.0248912759264808
2	D	26	50	20120529	9	882	17.52	-0.0173668960993322	-0.0259374545513819
2	D	26	50	20120529	9	884	17.56	-0.0159291853786203	-0.0290865051039215
2	D	26	50	20120529	9	886	17.6	-0.0133484931146628	-0.0339296562249635
2	D	26	50	20120529	9	888	17.64	-0.012528942213132	-0.0360914372185426
2	D	26	50	20120529	9	890	17.68	-0.0106249369966344	-0.0387810380689384
2	D	26	50	20120529	9	892	17.72	-0.0087078785889561	-0.0417635649745086
2	D	26	50	20120529	9	894	17.76	-0.0073015846225323	-0.0447385046243167
2	D	26	50	20120529	9	896	17.8	-0.0057345652847448	-0.047757779869305
2	D	26	50	20120529	9	898	17.84	-0.004248438962725	-0.0503749941985109
2	D	26	50	20120529	9	900	17.88	-0.0023621609132318	-0.0536037851827649
2	D	26	50	20120529	9	902	17.92	-0.000561442784262102	-0.0558341413919835
2	D	26	50	20120529	9	904	17.96	0.0019387453726573	-0.0578471329766654
2	D	26	50	20120529	9	906	18	0.00339991082530110	-0.0582136971320324
2	D	26	50	20120529	9	908	18.04	0.0056724813093566	-0.0582124950505045
2	D	26	50	20120529	9	910	18.08	0.0082795840115914	-0.0591011868530997
2	D	26	50	20120529	9	912	18.12	0.0115486093716949	-0.0599012781760122
2	D	26	50	20120529	9	914	18.16	0.0145016994219643	-0.0601112181793466
2	D	26	50	20120529	9	916	18.2	0.0174101710343408	-0.0609840707900432
2	D	26	50	20120529	9	918	18.24	0.0200467600893511	-0.0614637013197220
2	D	26	50	20120529	9	920	18.28	0.0226439632966493	-0.0616892683829205
2	D	26	50	20120529	9	922	18.32	0.0215664032727991	-0.0606187794268822
2	D	26	50	20120529	9	924	18.36	0.0218887025436639	-0.0604428512597231
2	D	26	50	20120529	9	926	18.4	0.0230601663480557	-0.0603758882475447
2	D	26	50	20120529	9	928	18.44	0.0225034611792275	-0.0604332346074989
2	D	26	50	20120529	9	930	18.48	0.0224125272471669	-0.0605759287559424
2	D	26	50	20120529	9	932	18.52	0.0227788085598215	-0.0616958444759856
2	D	26	50	20120529	9	934	18.56	0.0231183612361473	-0.0617966779029828
2	D	26	50	20120529	9	936	18.6	0.0240699148315900	-0.0636222154799721
2	D	26	50	20120529	9	938	18.64	0.0253083416481602	-0.0671800939601904
2	D	26	50	20120529	9	940	18.68	0.0263603044065314	-0.0686022978291908
2	D	26	50	20120529	9	942	18.72	0.0267866190849088	-0.0718485543509402
2	D	26	50	20120529	9	944	18.76	0.0283188487690619	-0.0739644299722847
2	D	26	50	20120529	9	946	18.8	0.0301412043655359	-0.0748648597474476
2	D	26	50	20120529	9	948	18.84	0.0327124567539645	-0.0767414504340386
2	D	26	50	20120529	9	950	18.88	0.034693062848068	-0.0784034342125395
2	D	26	50	20120529	9	952	18.92	0.036914085247775	-0.0799914546217282
2	D	26	50	20120529	9	954	18.96	0.039423607214206	-0.0815083400887296
2	D	26	50	20120529	9	956	19	0.0411671911152558	-0.0832571565799601
2	D	26	50	20120529	9	958	19.04	0.043908007709813	-0.0840821380615705
2	D	26	50	20120529	9	960	19.08	0.0449823150424697	-0.0842089223074372
2	D	26	50	20120529	9	962	19.12	0.0472820384269227	-0.0853263631537464
2	D	26	50	20120529	9	964	19.16	0.0481181921956758	-0.0869441527584231
2	D	26	50	20120529	9	966	19.2	0.0486664120831298	-0.0884179754224502
2	D	26	50	20120529	9	968	19.24	0.0489451535762735	-0.0883208189507152
2	D	26	50	20120529	9	970	19.28	0.049787529884701	-0.0890404415219287
2	D	26	50	20120529	9	972	19.32	0.050487141334007	-0.0900521699044503
2	D	26	50	20120529	9	974	19.36	0.0513634587679315	-0.0917823894873358
2	D	26	50	20120529	9	976	19.4	0.05198592486741	-0.093268232966643
2	D	26	50	20120529	9	978	19.44	0.0531438829322811	-0.095115761564527
2	D	26	50	20120529	9	980	19.48	0.0543980075193936	-0.095990169810142
2	D	26	50	20120529	9	982	19.52	0.0560215246889979	-0.097911944620051
2	D	26	50	20120529	9	984	19.56	0.0579732101157509	-0.098419152314196
2	D	26	50	20120529	9	986	19.6	0.0595320977255547	-0.099254104001421
2	D	26	50	20120529	9	988	19.64	0.0616249216658325	-0.100084459494569
2	D	26	50	20120529	9	990	19.68	0.0637117351984703	-0.101712784990285
2	D	26	50	20120529	9	992	19.72	0.065725221757899	-0.103001487098998
2	D	26	50	20120529	9	994	19.76	0.0670011959445501	-0.10249060244959
2	D	26	50	20120529	9	996	19.8	0.0692017122476026	-0.102875268538556
2	D	26	50	20120529	9	998	19.84	0.0708805251674957	-0.103030690609061
2	D	26	50	20120529	9	1000	19.88	0.0725300638666477	-0.103857439857624
2	D	26	50	20120529	9	1002	19.92	0.0746216857253975	-0.104451409553821
2	D	26	50	20120529	9	1004	19.96	0.0766165046658029	-0.104904594289883
2	D	26	50	20120529	9	1006	20	0.0780114142130496	-0.105860107683301
2	D	26	50	20120529	9	1008	20.04	0.0798926010937183	-0.105902251247459
2	D	26	50	20120529	9	1010	20.08	0.0820427006832722	-0.106649875247208
2	D	26	50	20120529	9	1012	20.12	0.0837516363520439	-0.106679008046593
2	D	26	50	20120529	9	1014	20.16	0.0850885631432333	-0.106983983201318
2	D	26	50	20120529	9	1016	20.2	0.0860618956275366	-0.107260815506153
2	D	26	50	20120529	9	1018	20.24	0.0860611178100773	-0.106469633728683
2	D	26	50	20120529	9	1020	20.28	0.0855546172227133	-0.105535050695989
2	D	26	50	20120529	9	1022	20.32	0.0859776792098972	-0.103873137628166
2	D	26	50	20120529	9	1024	20.36	0.0855118372624515	-0.102098865292813
2	D	26	50	20120529	9	1026	20.4	0.0849723854990843	-0.101150564388564
2	D	26	50	20120529	9	1028	20.44	0.0855321312270716	-0.098278579486097
2	D	26	50	20120529	9	1030	20.48	0.0855169284312761	-0.096295498518259
2	D	26	50	20120529	9	1032	20.52	0.0853307472157897	-0.094211866966136
2	D	26	50	20120529	9	1034	20.56	0.0858013267786693	-0.0917458320667484
2	D	26	50	20120529	9	1036	20.6	0.0857389599605687	-0.089958407545265
2	D	26	50	20120529	9	1038	20.64	0.0859969125143455	-0.0876880290922313
2	D	26	50	20120529	9	1040	20.68	0.0865559511355516	-0.0853173828976252
2	D	26	50	20120529	9	1042	20.72	0.086773740024157	-0.0829457467535255
2	D	26	50	20120529	9	1044	20.76	0.0867290508755861	-0.0805678880697515
2	D	26	50	20120529	9	1046	20.8	0.0872410668958432	-0.0782499213303438
2	D	26	50	20120529	9	1048	20.84	0.0873838317549648	-0.0759801792734131
2	D	26	50	20120529	9	1050	20.88	0.0867750128163632	-0.073644605575154
2	D	26	50	20120529	9	1052	20.92	0.0869936078066992	-0.071765723862592
2	D	26	50	20120529	9	1054	20.96	0.0860768438648908	-0.0711834214282848
2	D	26	50	20120529	9	1056	21	0.0856917888671957	-0.0710037809505244
2	D	26	50	20120529	9	1058	21.04	0.0857141829389559	-0.0699577791023186
2	D	26	50	20120529	9	1060	21.08	0.0844894739939408	-0.0680511363775272
2	D	26	50	20120529	9	1062	21.12	0.0838791277046918	-0.0659289392215589
2	D	26	50	20120529	9	1064	21.16	0.0830799626916626	-0.0643263453416099
2	D	26	50	20120529	9	1066	21.2	0.0817531051010373	-0.0616243913357467
2	D	26	50	20120529	9	1068	21.24	0.0801480222052185	-0.0596397759461939
2	D	26	50	20120529	9	1070	21.28	0.0785880951484463	-0.0585184955100629
2	D	26	50	20120529	9	1072	21.32	0.0773951777243133	-0.0573836174105298
2	D	26	50	20120529	9	1074	21.36	0.0753035205102245	-0.0552578069389096
2	D	26	50	20120529	9	1076	21.4	0.073784534936083	-0.0542295110445047
2	D	26	50	20120529	9	1078	21.44	0.0712659832160561	-0.0518055277853938
2	D	26	50	20120529	9	1080	21.48	0.069351852230452	-0.0505777004994736
2	D	26	50	20120529	9	1082	21.52	0.066725926345702	-0.048348206960528
2	D	26	50	20120529	9	1084	21.56	0.0656392587865101	-0.0472397322282044
2	D	26	50	20120529	9	1086	21.6	0.0635491430652042	-0.045168241699515
2	D	26	50	20120529	9	1088	21.64	0.0619205347267754	-0.0432384058723007
2	D	26	50	20120529	9	1090	21.68	0.0604141427244068	-0.0413523823812486
2	D	26	50	20120529	9	1092	21.72	0.0584510799495445	-0.0391266860057181
2	D	26	50	20120529	9	1094	21.76	0.0564500172562613	-0.0388708052748101
2	D	26	50	20120529	9	1096	21.8	0.0542354860968056	-0.0385731274620662
2	D	26	50	20120529	9	1098	21.84	0.0514613223464477	-0.0384473048814218
2	D	26	50	20120529	9	1100	21.88	0.0489892063287414	-0.0372549107163070
2	D	26	50	20120529	9	1102	21.92	0.0472592695885685	-0.0357837750580483
2	D	26	50	20120529	9	1104	21.96	0.0468826645169086	-0.0347191550882939
2	D	26	50	20120529	9	1106	22	0.0450523893244853	-0.0354596373095524
2	D	26	50	20120529	9	1108	22.04	0.0435710006178995	-0.0359963313564730
2	D	26	50	20120529	9	1110	22.08	0.0424349628632452	-0.0361063571716257
2	D	26	50	20120529	9	1112	22.12	0.0407047432803598	-0.0353918257692366
2	D	26	50	20120529	9	1114	22.16	0.0402113241684479	-0.0340814154823417
2	D	26	50	20120529	9	1116	22.2	0.0392636596603016	-0.0319500542224892
2	D	26	50	20120529	9	1118	22.24	0.0386694778320706	-0.0300873228288095
2	D	26	50	20120529	9	1120	22.28	0.0383200963714863	-0.0269045644960107
2	D	26	50	20120529	9	1122	22.32	0.0388571793271366	-0.0241354282748671
2	D	26	50	20120529	9	1124	22.36	0.0386610986167135	-0.0225457815200816
2	D	26	50	20120529	9	1126	22.4	0.0402704948638975	-0.0199148988167955
2	D	26	50	20120529	9	1128	22.44	0.0401767890732547	-0.0175068608156003
2	D	26	50	20120529	9	1130	22.48	0.0391025524512761	-0.0156324621600310
2	D	26	50	20120529	9	1132	22.52	0.0378106754331161	-0.0140300097014382
2	D	26	50	20120529	9	1134	22.56	0.0360812831651647	-0.0123576526664574
2	D	26	50	20120529	9	1136	22.6	0.0352807654568631	-0.00860355417578016
2	D	26	50	20120529	9	1138	22.64	0.0346349033153154	-0.00562337274340316
2	D	26	50	20120529	9	1140	22.68	0.0340971061818162	-0.00267485060294029
2	D	26	50	20120529	9	1142	22.72	0.0339570990391413	-0.00069014328950588
2	D	26	50	20120529	9	1144	22.76	0.0334369583619683	0.00152169379311345
2	D	26	50	20120529	9	1146	22.8	0.0311541913981281	0.00360317574062104
2	D	26	50	20120529	9	1148	22.84	0.0305536385377985	0.00635025023019172
2	D	26	50	20120529	9	1150	22.88	0.0288329578253914	0.00768462436590104
2	D	26	50	20120529	9	1152	22.92	0.0256840345520724	0.0085319009243222
2	D	26	50	20120529	9	1154	22.96	0.0231478822371551	0.00772967484603722
2	D	26	50	20120529	9	1156	23	0.0209744658014915	0.00650685034059398
2	D	26	50	20120529	9	1158	23.04	0.0185443632402962	0.00517945110617428
2	D	26	50	20120529	9	1160	23.08	0.0151904143557722	0.00292604321588899
2	D	26	50	20120529	9	1162	23.12	0.0135193371840653	0.00147175084115824
2	D	26	50	20120529	9	1164	23.16	0.0124162081790074	0.000569807857483558
2	D	26	50	20120529	9	1166	23.2	0.0121567424167188	0.00126485139698306
2	D	26	50	20120529	9	1168	23.24	0.0114808049024469	0.0025300492762889
2	D	26	50	20120529	9	1170	23.28	0.0097346188484424	0.00609492811364088
2	D	26	50	20120529	9	1172	23.32	0.0096950774372384	0.00827407564976596
2	D	26	50	20120529	9	1174	23.36	0.0110098929993801	0.0102706835703277
2	D	26	50	20120529	9	1176	23.4	0.0123936726858910	0.0112280778677831
2	D	26	50	20120529	9	1178	23.44	0.0146313071452083	0.0123210902961225
2	D	26	50	20120529	9	1180	23.48	0.0174825646265987	0.0120882308406896
2	D	26	50	20120529	9	1182	23.52	0.0197516137188838	0.0119763948321772
2	D	26	50	20120529	9	1184	23.56	0.0224598609750995	0.0129319647941370
2	D	26	50	20120529	9	1186	23.6	0.0255479872073721	0.0123576031689826
2	D	26	50	20120529	9	1188	23.64	0.0285472492091326	0.0118323098046951
2	D	26	50	20120529	9	1190	23.68	0.0318987889808532	0.0107022732652927
2	D	26	50	20120529	9	1192	23.72	0.0351865314574547	0.00843842140784933
2	D	26	50	20120529	9	1194	23.76	0.0373485245830682	0.00797956567540176
2	D	26	50	20120529	9	1196	23.8	0.039361593949496	0.00844377420618292
2	D	26	50	20120529	9	1198	23.84	0.039989151217799	0.0100021668412399
2	D	26	50	20120529	9	1200	23.88	0.0405043492185716	0.0127601661305800
2	D	26	50	20120529	9	1202	23.92	0.0395410222952221	0.0149893556136096
2	D	26	50	20120529	9	1204	23.96	0.0391712549461362	0.0176108337967059
2	D	26	50	20120529	9	1206	24	0.0382739081565392	0.0197572140045908
2	D	26	50	20120529	9	1208	24.04	0.0362679331924471	0.0219406727707608
2	D	26	50	20120529	9	1210	24.08	0.0333097003545581	0.0224462350274260
2	D	26	50	20120529	9	1212	24.12	0.0306439219316204	0.0227669645212366
2	D	26	50	20120529	9	1214	24.16	0.0276092600430734	0.0219084378939268
2	D	26	50	20120529	9	1216	24.2	0.0244597357289904	0.0228302930045597
2	D	26	50	20120529	9	1218	24.24	0.0213336237204325	0.0223747677450515
2	D	26	50	20120529	9	1220	24.28	0.0194920701748493	0.0219516704025286
2	D	26	50	20120529	9	1222	24.32	0.015744991133189	0.0217877842638529
2	D	26	50	20120529	9	1224	24.36	0.0118503813327019	0.0206941658450020
2	D	26	50	20120529	9	1226	24.4	0.0095151576522994	0.0172079137461841
2	D	26	50	20120529	9	1228	24.44	0.0082868106428951	0.0145028449349498
2	D	26	50	20120529	9	1230	24.48	0.0066517534906218	0.0114214715724376
2	D	26	50	20120529	9	1232	24.52	0.0053188572080852	0.00823708689404209
2	D	26	50	20120529	9	1234	24.56	0.0032176186971112	0.00507646100349446
2	D	26	50	20120529	9	1236	24.6	0.0014206482340819	0.00248060129908053
2	D	26	50	20120529	9	1238	24.64	9.21360135885986e-05	-0.00105860956211438
2	D	26	50	20120529	9	1240	24.68	-0.0027246945599461	-0.00264832702757798
2	D	26	50	20120529	9	1242	24.72	-0.0059814869727351	-0.00423564032998556
2	D	26	50	20120529	9	1244	24.76	-0.0091942973437343	-0.00569638151856066
2	D	26	50	20120529	9	1246	24.8	-0.0101328401744032	-0.00561103373007146
2	D	26	50	20120529	9	1248	24.84	-0.009350214388986	-0.00585088435024996
2	D	26	50	20120529	9	1250	24.88	-0.0078824021325989	-0.00594719229384756
2	D	26	50	20120529	9	1252	24.92	-0.0065167668060934	-0.00644365196491866
2	D	26	50	20120529	9	1254	24.96	-0.0045783042761486	-0.00745637029693406
2	D	26	50	20120529	9	1256	25	-0.001927629654057	-0.00795348050624376
2	D	26	50	20120529	9	1258	25.04	0.000819480190852699	-0.00975674421962576
2	D	26	50	20120529	9	1260	25.08	0.0034391573729773	-0.0121029124987874
2	D	26	50	20120529	9	1262	25.12	0.0060457064106025	-0.0142130725760196
2	D	26	50	20120529	9	1264	25.16	0.0083402961998241	-0.0153354207433902
2	D	26	50	20120529	9	1266	25.2	0.0107243562100692	-0.0166664573350923
2	D	26	50	20120529	9	1268	25.24	0.0128265634573334	-0.0193878072799634
2	D	26	50	20120529	9	1270	25.28	0.0136463123487629	-0.0221929705916085
2	D	26	50	20120529	9	1272	25.32	0.0140911532248074	-0.0248762286941771
2	D	26	50	20120529	9	1274	25.36	0.0139063862228833	-0.0285483049195570
2	D	26	50	20120529	9	1276	25.4	0.0145986437616650	-0.0316307248001054
2	D	26	50	20120529	9	1278	25.44	0.0165100241018903	-0.0309533872144068
2	D	26	50	20120529	9	1280	25.48	0.0188930446651671	-0.0318538877002479
2	D	26	50	20120529	9	1282	25.52	0.0208856715745508	-0.0322490189695749
2	D	26	50	20120529	9	1284	25.56	0.0228407511138535	-0.0307771762045351
2	D	26	50	20120529	9	1286	25.6	0.0234916429059357	-0.0301145464398852
2	D	26	50	20120529	9	1288	25.64	0.0236100125811063	-0.0288988884616693
2	D	26	50	20120529	9	1290	25.68	0.0240100228872236	-0.0272612998671194
2	D	26	50	20120529	9	1292	25.72	0.0242672683342192	-0.0253197260673373
2	D	26	50	20120529	9	1294	25.76	0.0241010982406404	-0.0228814804644499
2	D	26	50	20120529	9	1296	25.8	0.0250699052415441	-0.0186926506033789
2	D	26	50	20120529	9	1298	25.84	0.0251738499383785	-0.0173488648764120
2	D	26	50	20120529	9	1300	25.88	0.0266369952900097	-0.0133800159349681
2	D	26	50	20120529	9	1302	25.92	0.0268334224827555	-0.0114018210749885
2	D	26	50	20120529	9	1304	25.96	0.0280628973274758	-0.00716091987055086
2	D	26	50	20120529	9	1306	26	0.0292193633970386	-0.00479218993532186
2	D	26	50	20120529	9	1308	26.04	0.0290783790327921	-0.00206811904355673
2	D	26	50	20120529	9	1310	26.08	0.0282023310065512	9.31252559754903e-05
2	D	26	50	20120529	9	1312	26.12	0.0261475260765774	0.00213014927882954
2	D	26	50	20120529	9	1314	26.16	0.0248384168661599	0.00253097982881294
2	D	26	50	20120529	9	1316	26.2	0.0250045190774878	0.00354559603542902
2	D	26	50	20120529	9	1318	26.24	0.0243126426692612	0.0038677956042377
2	D	26	50	20120529	9	1320	26.28	0.023103797664882	0.00418795587708944
2	D	26	50	20120529	9	1322	26.32	0.0215847951201778	0.0043242337386004
2	D	26	50	20120529	9	1324	26.36	0.0210440988488756	0.00390176572111268
2	D	26	50	20120529	9	1326	26.4	0.0196389772654950	0.00532917531023628
2	D	26	50	20120529	9	1328	26.44	0.0180371484750833	0.0073084435583098
2	D	26	50	20120529	9	1330	26.48	0.0176031312825384	0.0095366692547967
2	D	26	50	20120529	9	1332	26.52	0.0179563756674683	0.0117745512014875
2	D	26	50	20120529	9	1334	26.56	0.0198338360954002	0.0121707077756472
2	D	26	50	20120529	9	1336	26.6	0.0199161221115269	0.0125459339890839
2	D	26	50	20120529	9	1338	26.64	0.0197946340954512	0.0117329803938215
2	D	26	50	20120529	9	1340	26.68	0.0201533069391403	0.0118191625683125
2	D	26	50	20120529	9	1342	26.72	0.020391644350807	0.0119343078365610
2	D	26	50	20120529	9	1344	26.76	0.0218379888453172	0.0114745328652978
2	D	26	50	20120529	9	1346	26.8	0.02257312533931	0.0118918672875541
2	D	26	50	20120529	9	1348	26.84	0.0241737817466785	0.0119314440540971
2	D	26	50	20120529	9	1350	26.88	0.0260823690151182	0.0123965011130157
2	D	26	50	20120529	9	1352	26.92	0.0284547405502703	0.0113107810769107
2	D	26	50	20120529	9	1354	26.96	0.031763865935935	0.0103225639948634
2	D	26	50	20120529	9	1356	27	0.0333373058032956	0.00959029835440222
2	D	26	50	20120529	9	1358	27.04	0.0341386345630753	0.00955462481729136
2	D	26	50	20120529	9	1360	27.08	0.0355332966229486	0.0101938847028231
2	D	26	50	20120529	9	1362	27.12	0.0350838949081655	0.0112146286968049
2	D	26	50	20120529	9	1364	27.16	0.0347772580525039	0.0121146695632382
2	D	26	50	20120529	9	1366	27.2	0.0340139079979418	0.0134745348984093
2	D	26	50	20120529	9	1368	27.24	0.0338613143545617	0.0147344577611275
2	D	26	50	20120529	9	1370	27.28	0.0332255970740038	0.0159563665632891
2	D	26	50	20120529	9	1372	27.32	0.0329504498046288	0.0169113262920968
2	D	26	50	20120529	9	1374	27.36	0.0315959563596744	0.0177708449902206
2	D	26	50	20120529	9	1376	27.4	0.0308353074530164	0.0188676524606547
2	D	26	50	20120529	9	1378	27.44	0.0289909466935119	0.0199556918070020
2	D	26	50	20120529	9	1380	27.48	0.0277128865418563	0.0202009517940566
2	D	26	50	20120529	9	1382	27.52	0.0252213180165995	0.0205526737780866
2	D	26	50	20120529	9	1384	27.56	0.0224920767600504	0.0212827827428651
2	D	26	50	20120529	9	1386	27.6	0.0204476189236057	0.0222423973556134
2	D	26	50	20120529	9	1388	27.64	0.0179952453272302	0.0232119963161120
2	D	26	50	20120529	9	1390	27.68	0.0156460739655688	0.0238886762925041
2	D	26	50	20120529	9	1392	27.72	0.0140365999366388	0.0221660651785843
2	D	26	50	20120529	9	1394	27.76	0.0125077219386285	0.0209237068483108
2	D	26	50	20120529	9	1396	27.8	0.0097421092305755	0.0191734994780416
2	D	26	50	20120529	9	1398	27.84	0.0079548947198061	0.0167090180922518
2	D	26	50	20120529	9	1400	27.88	0.0055113953135345	0.0148024955756133
2	D	26	50	20120529	9	1402	27.92	0.0038785089790794	0.0138256629127431
2	D	26	50	20120529	9	1404	27.96	0.0025969910752638	0.0109660240946753
2	D	26	50	20120529	9	1406	28	0.00192962369518	0.0068638148142997
2	D	26	50	20120529	9	1408	28.04	0.0011887172098527	0.00427834957956921
2	D	26	50	20120529	9	1410	28.08	0.000638234580699	0.00035426049737446
2	D	26	50	20120529	9	1412	28.12	0.000241583031792399	-0.00242682582837129
2	D	26	50	20120529	9	1414	28.16	-5.05652059227014e-05	-0.00549598038570466
2	D	26	50	20120529	9	1416	28.2	-0.000631891832871802	-0.00848441163289766
2	D	26	50	20120529	9	1418	28.24	-0.000796435580853901	-0.0117834183205236
2	D	26	50	20120529	9	1420	28.28	0.000817175022746	-0.0120433437022200
2	D	26	50	20120529	9	1422	28.32	0.00222313452766230	-0.0120182605033709
2	D	26	50	20120529	9	1424	28.36	0.003174720650017	-0.0113647142324321
2	D	26	50	20120529	9	1426	28.4	0.0043101538283734	-0.0117568367624052
2	D	26	50	20120529	9	1428	28.44	0.0066197851930444	-0.0121482288510734
2	D	26	50	20120529	9	1430	28.48	0.0088725354740232	-0.0131310153530411
2	D	26	50	20120529	9	1432	28.52	0.0120185808227427	-0.0146435026158635
2	D	26	50	20120529	9	1434	28.56	0.0140552251292553	-0.0148239916217614
2	D	26	50	20120529	9	1436	28.6	0.0169680171640649	-0.0165264996898920
2	D	26	50	20120529	9	1438	28.64	0.0198525885672372	-0.0170135548407733
2	D	26	50	20120529	9	1440	28.68	0.0227143204213773	-0.0180631134360885
2	D	26	50	20120529	9	1442	28.72	0.0241162303257578	-0.0176794372966167
2	D	26	50	20120529	9	1444	28.76	0.0238938452430746	-0.0161039326774550
2	D	26	50	20120529	9	1446	28.8	0.0244178113679338	-0.0154241202180222
2	D	26	50	20120529	9	1448	28.84	0.0247439997260952	-0.0150248170186862
2	D	26	50	20120529	9	1450	28.88	0.0250441665547089	-0.0151542882703214
2	D	26	50	20120529	9	1452	28.92	0.0243879714617678	-0.0142893552555740
2	D	26	50	20120529	9	1454	28.96	0.0243013508810724	-0.0138285337662748
2	D	26	50	20120529	9	1456	29	0.0246015177096861	-0.0133009613968315
2	D	26	50	20120529	9	1458	29.04	0.0244839258519748	-0.0134246343728610
2	D	26	50	20120529	9	1460	29.08	0.0243516261732148	-0.0123665904961716
2	D	26	50	20120529	9	1462	29.12	0.0243235540340017	-0.0123272046484595
2	D	26	50	20120529	9	1464	29.16	0.024308846212953	-0.0114267748732965
2	D	26	50	20120529	9	1466	29.2	0.0248283646361586	-0.0104554152169128
2	D	26	50	20120529	9	1468	29.24	0.0247725809821908	-0.00929780363436446
2	D	26	50	20120529	9	1470	29.28	0.0243077006999675	-0.00636560151841126
2	D	26	50	20120529	9	1472	29.32	0.0236715662264086	-0.00476276722215666
2	D	26	50	20120529	9	1474	29.36	0.0240381728081826	-0.00185329151815088
2	D	26	50	20120529	9	1476	29.4	0.0243071491566781	0.000540880119065210
2	D	26	50	20120529	9	1478	29.44	0.0244810479273753	0.00183588254919807
2	D	26	50	20120529	9	1480	29.48	0.0252417201685571	0.00350148176467114
2	D	26	50	20120529	9	1482	29.52	0.0254182118998209	0.00560471219544768
2	D	26	50	20120529	9	1484	29.56	0.0247464180312869	0.00648397119358191
2	D	26	50	20120529	9	1486	29.6	0.0236199778369736	0.00678121554986895
2	D	26	50	20120529	9	1488	29.64	0.0215971567609265	0.00717488522947928
2	D	26	50	20120529	9	1490	29.68	0.0198168910592065	0.00795097459052194
2	D	26	50	20120529	9	1492	29.72	0.0190201520588329	0.00754880117405039
2	D	26	50	20120529	9	1494	29.76	0.0176613000076792	0.00775733615621045
2	D	26	50	20120529	9	1496	29.8	0.0154150480380195	0.00765018119458944
2	D	26	50	20120529	9	1498	29.84	0.0132410694524649	0.0066581033095169
2	D	26	50	20120529	9	1500	29.88	0.0109498242783183	0.00609908590151426
2	D	26	50	20120529	9	1502	29.92	0.0096852062265731	0.00689824384347567
2	D	26	50	20120529	9	1504	29.96	0.0090380621004311	0.00788052829962878
2	D	26	50	20120529	9	1506	30	0.0093614008182643	0.00891083237729226
2	D	26	50	20120529	9	1508	30.04	0.0099391282716972	0.0110430633784856
2	D	26	50	20120529	9	1510	30.08	0.0110795713015983	0.0125571416315657
2	D	26	50	20120529	9	1512	30.12	0.0133842939309942	0.0127661411828810
2	D	26	50	20120529	9	1514	30.16	0.0134591411837828	0.0124631105718035
2	D	26	50	20120529	9	1516	30.2	0.0142805974552463	0.013670788567151
2	D	26	50	20120529	9	1518	30.24	0.0147985817395794	0.0141811360982473
2	D	26	50	20120529	9	1520	30.28	0.0169462594884077	0.0151560348240709
2	D	26	50	20120529	9	1522	30.32	0.0186728233292344	0.0150785005655138
2	D	26	50	20120529	9	1524	30.36	0.0205493715894185	0.0148208167123138
2	D	26	50	20120529	9	1526	30.4	0.0223772001923788	0.0155480336103573
2	D	26	50	20120529	9	1528	30.44	0.0249107284340312	0.0153430645676947
2	D	26	50	20120529	9	1530	30.48	0.0274403110198445	0.0151563671642581
2	D	26	50	20120529	9	1532	30.52	0.0294181530335404	0.0145402713897713
2	D	26	50	20120529	9	1534	30.56	0.0324499504325168	0.0142468157116178
2	D	26	50	20120529	9	1536	30.6	0.0352951501301128	0.0119882317996942
2	D	26	50	20120529	9	1538	30.64	0.0379842560057618	0.0109324011672299
2	D	26	50	20120529	9	1540	30.68	0.0394392342740703	0.0083447792568168
2	D	26	50	20120529	9	1542	30.72	0.041017708741713	0.00707290628949656
2	D	26	50	20120529	9	1544	30.76	0.0431992745830297	0.00381653814077627
2	D	26	50	20120529	9	1546	30.8	0.0438919563858801	0.00181839579849932
2	D	26	50	20120529	9	1548	30.84	0.0438613386622547	-7.0215703371821e-05
2	D	26	50	20120529	9	1550	30.88	0.0424424299108545	-0.00250325700034975
2	D	26	50	20120529	9	1552	30.92	0.0423925435274418	-0.00445243219802956
2	D	26	50	20120529	9	1554	30.96	0.0430122448394059	-0.00438172859097866
2	D	26	50	20120529	9	1556	31	0.0443063775281979	-0.00470842606602246
2	D	26	50	20120529	9	1558	31.04	0.044651516348095	-0.00433966987963366
2	D	26	50	20120529	9	1560	31.08	0.0457270752597545	-0.00493740845497416
2	D	26	50	20120529	9	1562	31.12	0.04416783409656	-0.00513617617116566
2	D	26	50	20120529	9	1564	31.16	0.0440020175563718	-0.00459403740202996
2	D	26	50	20120529	9	1566	31.2	0.0429959601702352	-0.00539772082739096
2	D	26	50	20120529	9	1568	31.24	0.0419602962231703	-0.00623836472420456
2	D	26	50	20120529	9	1570	31.28	0.0407852261741945	-0.00774478501084436
2	D	26	50	20120529	9	1572	31.32	0.0387482990249695	-0.00867282730581266
2	D	26	50	20120529	9	1574	31.36	0.03685224352717	-0.00900872240160206
2	D	26	50	20120529	9	1576	31.4	0.0349031725570298	-0.00904634232083886
2	D	26	50	20120529	9	1578	31.44	0.0323111877977768	-0.00930388475268266
2	D	26	50	20120529	9	1580	31.48	0.0300937221451792	-0.00904096123823406
2	D	26	50	20120529	9	1582	31.52	0.0310035352273285	-0.00940153619916446
2	D	26	50	20120529	9	1584	31.56	0.0308011329822817	-0.0102085147421259
2	D	26	50	20120529	9	1586	31.6	0.0309777894694255	-0.0106317676481407
2	D	26	50	20120529	9	1588	31.64	0.0314920611603147	-0.0117255981990260
2	D	26	50	20120529	9	1590	31.68	0.0311923893064478	-0.0122450388404856
2	D	26	50	20120529	9	1592	31.72	0.0317239568292048	-0.0126865916699975
2	D	26	50	20120529	9	1594	31.76	0.0326050401628345	-0.0130242775844210
2	D	26	50	20120529	9	1596	31.8	0.0332265799524296	-0.0135103498568764
2	D	26	50	20120529	9	1598	31.84	0.0348382884387881	-0.0139131885901184
2	D	26	50	20120529	9	1600	31.88	0.0369747055121261	-0.0144917787138243
2	D	26	50	20120529	9	1602	31.92	0.0379251065235155	-0.0154449091573891
2	D	26	50	20120529	9	1604	31.96	0.0383099281759729	-0.0167898121130703
2	D	26	50	20120529	9	1606	32	0.0386440361300835	-0.0166702403563716
2	D	26	50	20120529	9	1608	32.04	0.0381655157580511	-0.0160473712060278
2	D	26	50	20120529	9	1610	32.08	0.0378770586177339	-0.0165721434326176
2	D	26	50	20120529	9	1612	32.12	0.0377427012582406	-0.0169046321121993
2	D	26	50	20120529	9	1614	32.16	0.0369528841968587	-0.0189549377217244
2	D	26	50	20120529	9	1616	32.2	0.0363486473101992	-0.0199698622268971
2	D	26	50	20120529	9	1618	32.24	0.0354778028827611	-0.0214556067112550
2	D	26	50	20120529	9	1620	32.28	0.0345421662609628	-0.0225838592202485
2	D	26	50	20120529	9	1622	32.32	0.033414755209039	-0.0249276353571694
2	D	26	50	20120529	9	1624	32.36	0.0317110521304481	-0.0268021754340949
2	D	26	50	20120529	9	1626	32.4	0.0305591044732171	-0.0270224391964345
2	D	26	50	20120529	9	1628	32.44	0.0282845540901744	-0.0272391674248682
2	D	26	50	20120529	9	1630	32.48	0.0260713098650605	-0.0265661431905349
2	D	26	50	20120529	9	1632	32.52	0.0248897344336977	-0.0263682947131589
2	D	26	50	20120529	9	1634	32.56	0.0230410744649636	-0.0247241300255439
2	D	26	50	20120529	9	1636	32.6	0.0223211690510376	-0.0237267559106803
2	D	26	50	20120529	9	1638	32.64	0.0212796007623498	-0.0215553724070126
2	D	26	50	20120529	9	1640	32.68	0.0203052076178748	-0.0195296529002694
2	D	26	50	20120529	9	1642	32.72	0.0197333703639292	-0.0180835488220648
2	D	26	50	20120529	9	1644	32.76	0.0201258146274877	-0.0174078375819629
2	D	26	50	20120529	9	1646	32.8	0.0201118139132202	-0.0164908615081202
2	D	26	50	20120529	9	1648	32.84	0.0202769233466273	-0.0151908456909088
2	D	26	50	20120529	9	1650	32.88	0.0201643519470624	-0.0138944361182813
2	D	26	50	20120529	9	1652	32.92	0.0202061419578305	-0.0123578223720849
2	D	26	50	20120529	9	1654	32.96	0.0196735491302408	-0.0102387647702250
2	D	26	50	20120529	9	1656	33	0.0196965230295616	-0.00812316492052516
2	D	26	50	20120529	9	1658	33.04	0.0195942400336629	-0.00510480184328446
2	D	26	50	20120529	9	1660	33.08	0.0208447230208523	-0.00298742008449599
2	D	26	50	20120529	9	1662	33.12	0.0215817616320865	-0.002003063805474
2	D	26	50	20120529	9	1664	33.16	0.0227607844079691	-0.000903604684610482
2	D	26	50	20120529	9	1666	33.2	0.0239098187852616	-0.00105086674286039
2	D	26	50	20120529	9	1668	33.24	0.0252579956453397	-0.00143545505007994
2	D	26	50	20120529	9	1670	33.28	0.0254815262410084	-0.00121015668745828
2	D	26	50	20120529	9	1672	33.32	0.0265030480524495	-8.43931943346199e-05
2	D	26	50	20120529	9	1674	33.36	0.0276818799095012	0.00200571545590345
2	D	26	50	20120529	9	1676	33.4	0.0283953435806507	0.00423528677659494
2	D	26	50	20120529	9	1678	33.44	0.0293950087214853	0.00727158915287435
2	D	26	50	20120529	9	1680	33.48	0.0290155398673616	0.00977209550784528
2	D	26	50	20120529	9	1682	33.52	0.0283554274028527	0.0107221783211831
2	D	26	50	20120529	9	1684	33.56	0.0277411835410258	0.0127704771616632
2	D	26	50	20120529	9	1686	33.6	0.0263488492766762	0.0140671257363827
2	D	26	50	20120529	9	1688	33.64	0.0249266383366079	0.0148536476801643
2	D	26	50	20120529	9	1690	33.68	0.0226469472872659	0.0160185283204232
2	D	26	50	20120529	9	1692	33.72	0.0211759318371601	0.0165788609470388
2	D	26	50	20120529	9	1694	33.76	0.0196341774246644	0.0174639535761178
2	D	26	50	20120529	9	1696	33.8	0.0203505331625488	0.0171915477597335
2	D	26	50	20120529	9	1698	33.84	0.0206240986340543	0.0172171591673481
2	D	26	50	20120529	9	1700	33.88	0.0217917369907598	0.0163871501565235
2	D	26	50	20120529	9	1702	33.92	0.0222119069112087	0.0166558860887135
2	D	26	50	20120529	9	1704	33.96	0.0233838161928726	0.0167181892672038
2	D	26	50	20120529	9	1706	34	0.0249582601518625	0.0158355078722487
2	D	26	50	20120529	9	1708	34.04	0.0277694126579443	0.0153355338804751
2	D	26	50	20120529	9	1710	34.08	0.0292850069479633	0.0139446732266575
2	D	26	50	20120529	9	1712	34.12	0.0310353621035497	0.0126933940372325
2	D	26	50	20120529	9	1714	34.16	0.032574726495125	0.0108554891626402
2	D	26	50	20120529	9	1716	34.2	0.0339228609287962	0.00961200653258465
2	D	26	50	20120529	9	1718	34.24	0.0357563181017348	0.0068591691227473
2	D	26	50	20120529	9	1720	34.28	0.035681668838845	0.00458594102938535
2	D	26	50	20120529	9	1722	34.32	0.0359059206834305	0.00217565442862601
2	D	26	50	20120529	9	1724	34.36	0.0360870814407704	-0.00032142245845616
2	D	26	50	20120529	9	1726	34.4	0.0361041792827395	-0.00289007269393004
2	D	26	50	20120529	9	1728	34.44	0.0346547843295753	-0.00542218955044716
2	D	26	50	20120529	9	1730	34.48	0.0324281291172494	-0.00754362727373246
2	D	26	50	20120529	9	1732	34.52	0.0311971764193564	-0.00834621468358266
2	D	26	50	20120529	9	1734	34.56	0.0289150670648228	-0.0109141365990719
2	D	26	50	20120529	9	1736	34.6	0.0300496976769825	-0.0117289993826435
2	D	26	50	20120529	9	1738	34.64	0.0305006762398877	-0.0121152352486632
2	D	26	50	20120529	9	1740	34.68	0.0309304557414929	-0.0124959415396540
2	D	26	50	20120529	9	1742	34.72	0.0323374568146979	-0.0149957054325047
2	D	26	50	20120529	9	1744	34.76	0.0333290892224982	-0.0168988267655258
2	D	26	50	20120529	9	1746	34.8	0.0324107696457713	-0.0158468640071546
2	D	26	50	20120529	9	1748	34.84	0.0311823342480193	-0.0155309781947951
2	D	26	50	20120529	9	1750	34.88	0.0302619711326947	-0.0151827917446710
2	D	26	50	20120529	9	1752	34.92	0.0287647503052781	-0.0156163825518268
2	D	26	50	20120529	9	1754	34.96	0.0264806539806894	-0.0153997250340713
2	D	26	50	20120529	9	1756	35	0.0245182205308623	-0.0157587231468797
2	D	26	50	20120529	9	1758	35.04	0.0228640856376326	-0.0139464791773767
2	D	26	50	20120529	9	1760	35.08	0.0219690298740067	-0.0127063553045317
2	D	26	50	20120529	9	1762	35.12	0.0218888439650202	-0.0135524792788995
2	D	26	50	20120529	9	1764	35.16	0.0218707420314218	-0.0122211386312815
2	D	26	50	20120529	9	1766	35.2	0.0217119258483673	-0.0108878180846761
2	D	26	50	20120529	9	1768	35.24	0.0206447320099293	-0.00909442558195956
2	D	26	50	20120529	9	1770	35.28	0.0193605129582095	-0.00603961115014866
2	D	26	50	20120529	9	1772	35.32	0.018574026369767	-0.00408839241387126
2	D	26	50	20120529	9	1774	35.36	0.0180469136197315	-0.00146178063554351
2	D	26	50	20120529	9	1776	35.4	0.0180729415132402	0.00107360093298232
2	D	26	50	20120529	9	1778	35.44	0.0181424486956172	0.00290690395664262
2	D	26	50	20120529	9	1780	35.48	0.0190118315333386	0.0054087799774487
2	D	26	50	20120529	9	1782	35.52	0.0202314917359361	0.0057431000635937
2	D	26	50	20120529	9	1784	35.56	0.021219352789719	0.0055266882654446
2	D	26	50	20120529	9	1786	35.6	0.0217535645382842	0.00527196330057048
2	D	26	50	20120529	9	1788	35.64	0.0230506253562571	0.00452973099002849
2	D	26	50	20120529	9	1790	35.68	0.0234437123798797	0.00490060071858624
2	D	26	50	20120529	9	1792	35.72	0.0237430172453272	0.00498445014780612
2	D	26	50	20120529	9	1794	35.76	0.0246016944863814	0.00573533603113627
2	D	26	50	20120529	9	1796	35.8	0.0255218242564682	0.00576639216096599
2	D	26	50	20120529	9	1798	35.84	0.0251825756360583	0.00546054726489937
2	D	26	50	20120529	9	1800	35.88	0.0250200966398773	0.00604703577135112
2	D	26	50	20120529	9	1802	35.92	0.0246270513355547	0.00612281640509088
2	D	26	50	20120529	9	1804	35.96	0.0244025944300027	0.00658493189979972
2	D	26	50	20120529	9	1806	36	0.02477426389633	0.00757416014454408
2	D	26	50	20120529	9	1808	36.04	0.0251844056284080	0.00828278861952374
2	D	26	50	20120529	9	1810	36.08	0.0261928968760855	0.00846304286597025
2	D	26	50	20120529	9	1812	36.12	0.0285096191075582	0.00963674112779055
2	D	26	50	20120529	9	1814	36.16	0.0310805745111388	0.00885141419446915
2	D	26	50	20120529	9	1816	36.2	0.0332304336843871	0.00868179341979812
2	D	26	50	20120529	9	1818	36.24	0.0343729061107502	0.0103121412409087
2	D	26	50	20120529	9	1820	36.28	0.0346851927495934	0.0104678178698547
2	D	26	50	20120529	9	1822	36.32	0.0336790080842362	0.0112772854286858
2	D	26	50	20120529	9	1824	36.36	0.0334534339499699	0.0121703683643923
2	D	26	50	20120529	9	1826	36.4	0.0331278607747082	0.0139513087166921
2	D	26	50	20120529	9	1828	36.44	0.0320429892667405	0.0148690201815873
2	D	26	50	20120529	9	1830	36.48	0.0310620334642293	0.0166040346555558
2	D	26	50	20120529	9	1832	36.52	0.0295740269452783	0.0180217547604568
2	D	26	50	20120529	9	1834	36.56	0.0288796692993566	0.0195056678382515
2	D	26	50	20120529	9	1836	36.6	0.0277395303253714	0.0206996883489631
2	D	26	50	20120529	9	1838	36.64	0.0261196688978258	0.0219009425620462
2	D	26	50	20120529	9	1840	36.68	0.024559727698918	0.0228192550677054
2	D	26	50	20120529	9	1842	36.72	0.0231561207382627	0.0233333216976280
2	D	26	50	20120529	9	1844	36.76	0.0208556902470285	0.0232509437576198
2	D	26	50	20120529	9	1846	36.8	0.0186570053505392	0.0230515325742574
2	D	26	50	20120529	9	1848	36.84	0.0152409866327626	0.0222853258082992
2	D	26	50	20120529	9	1850	36.88	0.0130381934458747	0.0218297934777232
2	D	26	50	20120529	9	1852	36.92	0.0105030600718291	0.0204458299434493
2	D	26	50	20120529	9	1854	36.96	0.0082817039177214	0.0184945885797549
2	D	26	50	20120529	9	1856	37	0.0067243733570497	0.0163065187702648
2	D	26	50	20120529	9	1858	37.04	0.0046925727319883	0.0139488833404327
2	D	26	50	20120529	9	1860	37.08	0.0026561405575101	0.011842447594617
2	D	26	50	20120529	9	1862	37.12	0.0019091883092037	0.00898704434616854
2	D	26	50	20120529	9	1864	37.16	0.00136004918293420	0.0065002912180917
2	D	26	50	20120529	9	1866	37.2	0.0006241631557533	0.00340945676684718
2	D	26	50	20120529	9	1868	37.24	-0.0008630238264382	-0.000229880414563750
2	D	26	50	20120529	9	1870	37.28	-0.0017789392401091	-0.00236357512679415
2	D	26	50	20120529	9	1872	37.32	-0.0021553816772094	-0.00450994826361126
2	D	26	50	20120529	9	1874	37.36	-0.0021608405415602	-0.00835086744620286
2	D	26	50	20120529	9	1876	37.4	-0.00127301140923800	-0.0104853258337569
2	D	26	50	20120529	9	1878	37.44	0.0002800637828245	-0.0120304814298702
2	D	26	50	20120529	9	1880	37.48	0.0016527065375317	-0.0127950123527569
2	D	26	50	20120529	9	1882	37.52	0.0023466752747238	-0.0114317246207648
2	D	26	50	20120529	9	1884	37.56	0.0046224248401568	-0.0109305244351220
2	D	26	50	20120529	9	1886	37.6	0.0070970751992775	-0.0115811221414939
2	D	26	50	20120529	9	1888	37.64	0.0098969352100638	-0.0119103510588144
2	D	26	50	20120529	9	1890	37.68	0.0122542877971835	-0.0121076338507654
2	D	26	50	20120529	9	1892	37.72	0.0137878609842208	-0.0120700157700063
2	D	26	50	20120529	9	1894	37.76	0.0153908508439673	-0.0120571252133853
2	D	26	50	20120529	9	1896	37.8	0.0174864183585561	-0.0102725149768910
2	D	26	50	20120529	9	1898	37.84	0.0177954876615450	-0.00917599742023726
2	D	26	50	20120529	9	1900	37.88	0.0193972330133565	-0.00684679475407656
2	D	26	50	20120529	9	1902	37.92	0.0205947395604994	-0.00481394053991116
2	D	26	50	20120529	9	1904	37.96	0.0217512339143334	-0.00252992199706829
2	D	26	50	20120529	9	1906	38	0.0233330812813224	0.00054725822223152
2	D	26	50	20120529	9	1908	38.04	0.0254990311784935	0.00238214072445109
2	D	26	50	20120529	9	1910	38.08	0.0275234243509052	0.00347328022491707
2	D	26	50	20120529	9	1912	38.12	0.0295385019005915	0.0057264689121002
2	D	26	50	20120529	9	1914	38.16	0.0298672146299617	0.00785585734403318
2	D	26	50	20120529	9	1916	38.2	0.0286338577690127	0.00759221258066777
2	D	26	50	20120529	9	1918	38.24	0.0278171777210135	0.0101158201141801
2	D	26	50	20120529	9	1920	38.28	0.0267026770247006	0.0114247751753193
2	D	26	50	20120529	9	1922	38.32	0.0248986934766154	0.0137330248533399
2	D	26	50	20120529	9	1924	38.36	0.0230212613329548	0.0159621011992845
2	D	26	50	20120529	9	1926	38.4	0.0214548430359313	0.0171446170826662
2	D	26	50	20120529	9	1928	38.44	0.0192627342325071	0.0182245600563689
2	D	26	50	20120529	9	1930	38.48	0.0196706429213701	0.0199434447175519
2	D	26	50	20120529	9	1932	38.52	0.0203366526564341	0.0205214903690363
2	D	26	50	20120529	9	1934	38.56	0.0214864860643894	0.0196101216519684
2	D	26	50	20120529	9	1936	38.6	0.0227433471547450	0.0200695642830443
2	D	26	50	20120529	9	1938	38.64	0.0242752727829823	0.0197482054641985
2	D	26	50	20120529	9	1940	38.68	0.0256227991048216	0.0197151906485849
2	D	26	50	20120529	9	1942	38.72	0.0288020219037145	0.0198580969290627
2	D	26	50	20120529	9	1944	38.76	0.0310462586190478	0.0202590052607920
2	D	26	50	20120529	9	1946	38.8	0.0340715159874051	0.0201197335091695
2	D	26	50	20120529	9	1948	38.84	0.0355978215309454	0.0194966861679169
2	D	26	50	20120529	9	1950	38.88	0.0375781999366654	0.0188029592612439
2	D	26	50	20120529	9	1952	38.92	0.0408621028234451	0.0171872626926395
2	D	26	50	20120529	9	1954	38.96	0.0428519295899753	0.0154541156876801
2	D	26	50	20120529	9	1956	39	0.0454736835447163	0.0140808294658021
2	D	26	50	20120529	9	1958	39.04	0.0481447794106484	0.0129392055675764
2	D	26	50	20120529	9	1960	39.08	0.0501975811071111	0.0109397197224152
2	D	26	50	20120529	9	1962	39.12	0.0519811165412979	0.00906369472124916
2	D	26	50	20120529	9	1964	39.16	0.0538919311960983	0.00706562308965033
2	D	26	50	20120529	9	1966	39.2	0.0548415756032319	0.0054696830845123
2	D	26	50	20120529	9	1968	39.24	0.0563724617845008	0.00300089046867759
2	D	26	50	20120529	9	1970	39.28	0.0582346274927555	0.000893358707351081
2	D	26	50	20120529	9	1972	39.32	0.060265862432392	-0.00067769113908919
2	D	26	50	20120529	9	1974	39.36	0.0619284826069959	-0.00217866670351388
2	D	26	50	20120529	9	1976	39.4	0.0634178616202092	-0.00472205908476376
2	D	26	50	20120529	9	1978	39.44	0.0651818809072352	-0.00754334443101996
2	D	26	50	20120529	9	1980	39.48	0.0653457882591143	-0.00927363472458346
2	D	26	50	20120529	9	1982	39.52	0.0656033165488224	-0.0115154460636573
2	D	26	50	20120529	9	1984	39.56	0.0647327266798255	-0.0132383824466965
2	D	26	50	20120529	9	1986	39.6	0.0638619953894724	-0.0158552432225116
2	D	26	50	20120529	9	1988	39.64	0.0631312005311161	-0.0179581080790823
2	D	26	50	20120529	9	1990	39.68	0.0613404950341681	-0.0206394852776129
2	D	26	50	20120529	9	1992	39.72	0.0606017169402522	-0.0231731832248928
2	D	26	50	20120529	9	1994	39.76	0.0599768961751923	-0.0258237234966959
2	D	26	50	20120529	9	1996	39.8	0.0582972912957043	-0.0279301380293081
2	D	26	50	20120529	9	1998	39.84	0.0570203603935782	-0.0297054377908145
2	D	26	50	20120529	9	2000	39.88	0.055508370226823	-0.0316305197391389
2	D	26	50	20120529	9	2002	39.92	0.0537017194719592	-0.0338563433938901
2	D	26	50	20120529	9	2004	39.96	0.0507648080248433	-0.0355693944241282
2	D	26	50	20120529	9	2006	40	0.0480397740536422	-0.0366335759876783
2	D	26	50	20120529	9	2008	40.04	0.0452718752693656	-0.0376205556328585
2	D	26	50	20120529	9	2010	40.08	0.0445826582897431	-0.0379142170790853
2	D	26	50	20120529	9	2012	40.12	0.0456259943453838	-0.0384761548380942
2	D	26	50	20120529	9	2014	40.16	0.0441710514324144	-0.0377728664335261
2	D	26	50	20120529	9	2016	40.2	0.0430867031834648	-0.0369781491221505
2	D	26	50	20120529	9	2018	40.24	0.0410191229552754	-0.0363017307752675
2	D	26	50	20120529	9	2020	40.28	0.0396061821851084	-0.0355151451918756
2	D	26	50	20120529	9	2022	40.32	0.0370540216797718	-0.0344009570367599
2	D	26	50	20120529	9	2024	40.36	0.0344988913259542	-0.0330095830234192
2	D	26	50	20120529	9	2026	40.4	0.032671020296587	-0.0316411899804670
2	D	26	50	20120529	9	2028	40.44	0.0314844951177560	-0.0300261580922369
2	D	26	50	20120529	9	2030	40.48	0.0288959893238664	-0.0272451778325083
2	D	26	50	20120529	9	2032	40.52	0.0273902054333296	-0.0261485259255661
2	D	26	50	20120529	9	2034	40.56	0.0249634856709755	-0.0233709397783872
2	D	26	50	20120529	9	2036	40.6	0.0231867384618881	-0.0210627311125600
2	D	26	50	20120529	9	2038	40.64	0.0220346493833008	-0.0184967113143121
2	D	26	50	20120529	9	2040	40.68	0.0206981468561801	-0.0159158422736593
2	D	26	50	20120529	9	2042	40.72	0.0195342490943471	-0.0130701617434522
2	D	26	50	20120529	9	2044	40.76	0.0189551357116231	-0.0108074271147230
2	D	26	50	20120529	9	2046	40.8	0.0194500468188434	-0.00863654565686996
2	D	26	50	20120529	9	2048	40.84	0.0204582538095948	-0.00633081186477686
2	D	26	50	20120529	9	2050	40.88	0.0211995916300586	-0.00538046742192996
2	D	26	50	20120529	9	2052	40.92	0.0222977850297838	-0.00459779921010586
2	D	26	50	20120529	9	2054	40.96	0.0238331471969776	-0.00407948286842826
2	D	26	50	20120529	9	2056	41	0.0256276003598659	-0.00233199573794636
2	D	26	50	20120529	9	2058	41.04	0.0262278774485508	-0.00060044679431237
2	D	26	50	20120529	9	2060	41.08	0.0263162608464516	0.00136949117978339
2	D	26	50	20120529	9	2062	41.12	0.0264620118175101	0.00272172188303801
2	D	26	50	20120529	9	2064	41.16	0.0262334353078509	0.005119212679485
2	D	26	50	20120529	9	2066	41.2	0.0260426861825580	0.00756715978741033
2	D	26	50	20120529	9	2068	41.24	0.0253383993432149	0.0101057099014227
2	D	26	50	20120529	9	2070	41.28	0.0234630616498401	0.0118758866742993
2	D	26	50	20120529	9	2072	41.32	0.0223150596484482	0.0128806146996873
2	D	26	50	20120529	9	2074	41.36	0.0207121051440407	0.0129262655134807
2	D	26	50	20120529	9	2076	41.4	0.0195505054792465	0.0121686359527783
2	D	26	50	20120529	9	2078	41.44	0.0176081870960239	0.0114790138009702
2	D	26	50	20120529	9	2080	41.48	0.0155442314971948	0.0118576171563938
2	D	26	50	20120529	9	2082	41.52	0.0133630672925298	0.0131543293707236
2	D	26	50	20120529	9	2084	41.56	0.0124515390521721	0.0155079374031728
2	D	26	50	20120529	9	2086	41.6	0.0132694456475939	0.0173545429438648
2	D	26	50	20120529	9	2088	41.64	0.0132896052619256	0.0199952402892738
2	D	26	50	20120529	9	2090	41.68	0.0144613519090298	0.0214375259908600
2	D	26	50	20120529	9	2092	41.72	0.0158754240500466	0.0234461335134985
2	D	26	50	20120529	9	2094	41.76	0.017592038898462	0.0251152307862181
2	D	26	50	20120529	9	2096	41.8	0.0189380166564506	0.0262411569139014
2	D	26	50	20120529	9	2098	41.84	0.0205004398001604	0.0268883010400434
2	D	26	50	20120529	9	2100	41.88	0.0224054561793550	0.0287957215822941
2	D	26	50	20120529	9	2102	41.92	0.0248581267605787	0.0296002676779281
2	D	26	50	20120529	9	2104	41.96	0.0263224741937379	0.0305314565980727
2	D	26	50	20120529	9	2106	42	0.0290473101750403	0.0315979857561364
2	D	26	50	20120529	9	2108	42.04	0.0311708932602997	0.0320976274077228
2	D	26	50	20120529	9	2110	42.08	0.0332251091703248	0.0322592013072239
2	D	26	50	20120529	9	2112	42.12	0.0358847074799949	0.0325579963486821
2	D	26	50	20120529	9	2114	42.16	0.038259030629863	0.0320596274893018
2	D	26	50	20120529	9	2116	42.2	0.0413340753866837	0.0323624318262093
2	D	26	50	20120529	9	2118	42.24	0.0439659763237347	0.0326392853442473
2	D	26	50	20120529	9	2120	42.28	0.0460066582099678	0.0324284543863687
2	D	26	50	20120529	9	2122	42.32	0.0490099054655471	0.0321980556625344
2	D	26	50	20120529	9	2124	42.36	0.0512229637215775	0.0322671138321054
2	D	26	50	20120529	9	2126	42.4	0.0523341042464663	0.0311906215394948
2	D	26	50	20120529	9	2128	42.44	0.0542706363748984	0.0300637266755212
2	D	26	50	20120529	9	2130	42.48	0.0538830216506554	0.0304097635210305
2	D	26	50	20120529	9	2132	42.52	0.0534145846213227	0.0302242681991218
2	D	26	50	20120529	9	2134	42.56	0.0538115826525521	0.0296017031046940
2	D	26	50	20120529	9	2136	42.6	0.0544399248093823	0.0286001499887535
2	D	26	50	20120529	9	2138	42.64	0.05486284537521	0.0283329343361431
2	D	26	50	20120529	9	2140	42.68	0.0568355460154998	0.0262473794535759
2	D	26	50	20120529	9	2142	42.72	0.0590940450746097	0.0253306862224456
2	D	26	50	20120529	9	2144	42.76	0.0616590749233639	0.0238605405136807
2	D	26	50	20120529	9	2146	42.8	0.0622252553230599	0.0244599549320925
2	D	26	50	20120529	9	2148	42.84	0.0623840715061144	0.0246030733446047
2	D	26	50	20120529	9	2150	42.88	0.0617716463229288	0.0241600709461913
2	D	26	50	20120529	9	2152	42.92	0.0622792782811426	0.0240819356468702
2	D	26	50	20120529	9	2154	42.96	0.0626255484718896	0.0231952944539404
2	D	26	50	20120529	9	2156	43	0.0632154169487555	0.0231882233861285
2	D	26	50	20120529	9	2158	43.04	0.0635092905270166	0.0224730555876365
2	D	26	50	20120529	9	2160	43.08	0.0649616171448956	0.0201608871238346
2	D	26	50	20120529	9	2162	43.12	0.0666701285495986	0.0186454158703956
2	D	26	50	20120529	9	2164	43.16	0.0681975499076396	0.0164961648089790
2	D	26	50	20120529	9	2166	43.2	0.0698234005296219	0.0146267866115562
2	D	26	50	20120529	9	2168	43.24	0.0704530084075904	0.0145409438483202
2	D	26	50	20120529	9	2170	43.28	0.0699940253959222	0.0148428077332087
2	D	26	50	20120529	9	2172	43.32	0.0695682764029697	0.0138684852994117
2	D	26	50	20120529	9	2174	43.36	0.0696783729288005	0.0135430040480316
2	D	26	50	20120529	9	2176	43.4	0.0696046924022009	0.0134722933699129
2	D	26	50	20120529	9	2178	43.44	0.0693270115692289	0.0122851317949788
2	D	26	50	20120529	9	2180	43.48	0.0691818425470513	0.0118477862508150
2	D	26	50	20120529	9	2182	43.52	0.0691925198594472	0.0103503462202962
2	D	26	50	20120529	9	2184	43.56	0.0687345975079508	0.00875780032770786
2	D	26	50	20120529	9	2186	43.6	0.0680840592692592	0.0064628145586888
2	D	26	50	20120529	9	2188	43.64	0.0670554310346671	0.00504527759444413
2	D	26	50	20120529	9	2190	43.68	0.066409347568697	0.00353397827101413
2	D	26	50	20120529	9	2192	43.72	0.0654031346190685	0.00013958287860622
2	D	26	50	20120529	9	2194	43.76	0.0643473534840789	-0.00273416979081403
2	D	26	50	20120529	9	2196	43.8	0.063641236652386	-0.00554293934704326
2	D	26	50	20120529	9	2198	43.84	0.0629808696294359	-0.00722648988237026
2	D	26	50	20120529	9	2200	43.88	0.0614992687908157	-0.0100407041608147
2	D	26	50	20120529	9	2202	43.92	0.0607311386944127	-0.0126973750484106
2	D	26	50	20120529	9	2204	43.96	0.0591656749915439	-0.0155837142185360
2	D	26	50	20120529	9	2206	44	0.0574381919119017	-0.0178709430261654
2	D	26	50	20120529	9	2208	44.04	0.056584282691873	-0.0188992247784347
2	D	26	50	20120529	9	2210	44.08	0.0543390843113173	-0.0209223916296979
2	D	26	50	20120529	9	2212	44.12	0.0524584341246955	-0.0237154924067628
2	D	26	50	20120529	9	2214	44.16	0.050409529293704	-0.0247614369793193
2	D	26	50	20120529	9	2216	44.2	0.0477507229436288	-0.0255315611168452
2	D	26	50	20120529	9	2218	44.24	0.0452698741571749	-0.0255324450003217
2	D	26	50	20120529	9	2220	44.28	0.0424489777196483	-0.0265144395426945
2	D	26	50	20120529	9	2222	44.32	0.0398644175815977	-0.0277296166882992
2	D	26	50	20120529	9	2224	44.36	0.0376376676169632	-0.0293792260981293
2	D	26	50	20120529	9	2226	44.4	0.0363602085060716	-0.0308822522722194
2	D	26	50	20120529	9	2228	44.44	0.0362014630336952	-0.0329808744881030
2	D	26	50	20120529	9	2230	44.48	0.035771117846665	-0.0349889163253165
2	D	26	50	20120529	9	2232	44.52	0.0363117009808822	-0.0361326615438858
2	D	26	50	20120529	9	2234	44.56	0.0365065088990991	-0.0379552292723941
2	D	26	50	20120529	9	2236	44.6	0.0382194043658453	-0.0394995504825055
2	D	26	50	20120529	9	2238	44.64	0.0385072675364664	-0.0417448266448072
2	D	26	50	20120529	9	2240	44.68	0.0376537189408961	-0.0427102395331612
2	D	26	50	20120529	9	2242	44.72	0.0361101048375659	-0.0434538330242569
2	D	26	50	20120529	9	2244	44.76	0.0349656525122154	-0.0439952646866115
2	D	26	50	20120529	9	2246	44.8	0.0352356965919506	-0.0454152058139122
2	D	26	50	20120529	9	2248	44.84	0.0363796539425542	-0.045431186427167
2	D	26	50	20120529	9	2250	44.88	0.0366622138123163	-0.0463813965197255
2	D	26	50	20120529	9	2252	44.92	0.0373271770293442	-0.0475785283002743
2	D	26	50	20120529	9	2254	44.96	0.0369140145370969	-0.0486654221336362
2	D	26	50	20120529	9	2256	45	0.0363128323517321	-0.0485971156185735
2	D	26	50	20120529	9	2258	45.04	0.0355147209278068	-0.0492885953398959
2	D	26	50	20120529	9	2260	45.08	0.0342909312216072	-0.0491493660146802
2	D	26	50	20120529	9	2262	45.12	0.0328741013641438	-0.049495494784071
2	D	26	50	20120529	9	2264	45.16	0.0303575790405790	-0.0490919489440479
2	D	26	50	20120529	9	2266	45.2	0.0278176514825569	-0.0487235463110497
2	D	26	50	20120529	9	2268	45.24	0.0258036699483814	-0.0481512140823573
2	D	26	50	20120529	9	2270	45.28	0.0229946175494397	-0.0469803866740686
2	D	26	50	20120529	9	2272	45.32	0.0194919641088321	-0.0471297983369333
2	D	26	50	20120529	9	2274	45.36	0.0166880028787150	-0.0459302623933285
2	D	26	50	20120529	9	2276	45.4	0.0141248115075919	-0.0452502378018614
2	D	26	50	20120529	9	2278	45.44	0.0120717976790948	-0.0439480299536282
2	D	26	50	20120529	9	2280	45.48	0.0101744887638151	-0.0419667167527435
2	D	26	50	20120529	9	2282	45.52	0.0082653004546114	-0.0407801915739125
2	D	26	50	20120529	9	2284	45.56	0.0061567787437913	-0.0385788974534006
2	D	26	50	20120529	9	2286	45.6	0.0044151040310507	-0.0370132923291755
2	D	26	50	20120529	9	2288	45.64	0.0022707320064243	-0.0362105847111725
2	D	26	50	20120529	9	2290	45.68	-0.000268629866172800	-0.0338990526434737
2	D	26	50	20120529	9	2292	45.72	-0.0025550949984785	-0.0311419372376102
2	D	26	50	20120529	9	2294	45.76	-0.0041393111731845	-0.0295485286747488
2	D	26	50	20120529	9	2296	45.8	-0.0053108103329153	-0.0273897670271253
2	D	26	50	20120529	9	2298	45.84	-0.0067256956467306	-0.0250885940737709
2	D	26	50	20120529	9	2300	45.88	-0.0086668876088507	-0.0228402349259033
2	D	26	50	20120529	9	2302	45.92	-0.0099416385007704	-0.0210269515094319
2	D	26	50	20120529	9	2304	45.96	-0.011824932559647	-0.0187086453587693
2	D	26	50	20120529	9	2306	46	-0.0136078669530699	-0.0172511215060486
2	D	26	50	20120529	9	2308	46.04	-0.0156976291209851	-0.0158192514873492
2	D	26	50	20120529	9	2310	46.08	-0.017686154811038	-0.0156106549868992
2	D	26	50	20120529	9	2312	46.12	-0.0195832515942833	-0.0151874515783591
2	D	26	50	20120529	9	2314	46.16	-0.0218404071505089	-0.0155446112135364
2	D	26	50	20120529	9	2316	46.2	-0.0228188308036367	-0.0163478138062862
2	D	26	50	20120529	9	2318	46.24	-0.0230131437471068	-0.0166893463815993
2	D	26	50	20120529	9	2320	46.28	-0.0229153508792687	-0.0177059538009112
2	D	26	50	20120529	9	2322	46.32	-0.0232326296919871	-0.0184122827646384
2	D	26	50	20120529	9	2324	46.36	-0.023634832029126	-0.0211210674220079
2	D	26	50	20120529	9	2326	46.4	-0.0232369430433523	-0.0224909453892006
2	D	26	50	20120529	9	2328	46.44	-0.02253922664022	-0.0245909959607821
2	D	26	50	20120529	9	2330	46.48	-0.0218741502861071	-0.0275838678385610
2	D	26	50	20120529	9	2332	46.52	-0.0219906814836467	-0.0284017075416814
2	D	26	50	20120529	9	2334	46.56	-0.0211342691056126	-0.0332425252103454
2	D	26	50	20120529	9	2336	46.6	-0.0207849781546963	-0.0373837469860527
2	D	26	50	20120529	9	2338	46.64	-0.0208802834208782	-0.0382542081616154
2	D	26	50	20120529	9	2340	46.68	-0.0199673378556882	-0.0418415729946091
2	D	26	50	20120529	9	2342	46.72	-0.0187493817804335	-0.0445373822425438
2	D	26	50	20120529	9	2344	46.76	-0.0183143414043763	-0.0468939145857973
2	D	26	50	20120529	9	2346	46.8	-0.0181638761524076	-0.0491596190630074
2	D	26	50	20120529	9	2348	46.84	-0.0181227932484206	-0.049333355199145
2	D	26	50	20120529	9	2350	46.88	-0.0170061302195708	-0.0498032983659215
2	D	26	50	20120529	9	2352	46.92	-0.0165857552381554	-0.0502444622867038
2	D	26	50	20120529	9	2354	46.96	-0.0159248225297804	-0.0514689590996846
2	D	26	50	20120529	9	2356	47	-0.0146320899124151	-0.0538479491543086
2	D	26	50	20120529	9	2358	47.04	-0.0131613078075471	-0.0561740476216999
2	D	26	50	20120529	9	2360	47.08	-0.0119255679967455	-0.0590702155760836
2	D	26	50	20120529	9	2362	47.12	-0.0102688875191035	-0.0609883841414085
2	D	26	50	20120529	9	2364	47.16	-0.0087483958075181	-0.0624852584865023
2	D	26	50	20120529	9	2366	47.2	-0.0072637544097388	-0.0635396961186076
2	D	26	50	20120529	9	2368	47.24	-0.0045754051383457	-0.0649019373325635
2	D	26	50	20120529	9	2370	47.28	-0.0027751819841229	-0.0654560969169794
2	D	26	50	20120529	9	2372	47.32	-0.0007707463914934	-0.0663540518184082
2	D	26	50	20120529	9	2374	47.36	0.000498227438023999	-0.0664179742714275
2	D	26	50	20120529	9	2376	47.4	0.00171968369184570	-0.0663254847044483
2	D	26	50	20120529	9	2378	47.44	0.0021356039005396	-0.0651839315169006
2	D	26	50	20120529	9	2380	47.48	0.002673995003735	-0.06638969000018
2	D	26	50	20120529	9	2382	47.52	0.0041439992911437	-0.0661455260286363
2	D	26	50	20120529	9	2384	47.56	0.0053299587845498	-0.0664855029690308
2	D	26	50	20120529	9	2386	47.6	0.0078690378144345	-0.0669811848226426
2	D	26	50	20120529	9	2388	47.64	0.0096614120833861	-0.06799871148077
2	D	26	50	20120529	9	2390	47.68	0.0123844802977355	-0.0680173790997933
2	D	26	50	20120529	9	2392	47.72	0.0144691017993516	-0.0688837970387812
2	D	26	50	20120529	9	2394	47.76	0.0162755474932489	-0.0688889589182839
2	D	26	50	20120529	9	2396	47.8	0.0180088783459714	-0.0679284957773982
2	D	26	50	20120529	9	2398	47.84	0.019769008545701	-0.0671470013628307
2	D	26	50	20120529	9	2400	47.88	0.0202317392233095	-0.0659852249213412
2	D	26	50	20120529	9	2402	47.92	0.0209077333061238	-0.06457808242678
2	D	26	50	20120529	9	2404	47.96	0.0217250780344973	-0.0626321952756328
2	D	26	50	20120529	9	2406	48	0.0225204317419760	-0.060749169917333
2	D	26	50	20120529	9	2408	48.04	0.024211124055793	-0.057799261847579
2	D	26	50	20120529	9	2410	48.08	0.0255828405006168	-0.0555699662985322
2	D	26	50	20120529	9	2412	48.12	0.0268081151310568	-0.0537560959834325
2	D	26	50	20120529	9	2414	48.16	0.0283991760994047	-0.0510056627366512
2	D	26	50	20120529	9	2416	48.2	0.0296052881360746	-0.0489272637747095
2	D	26	50	20120529	9	2418	48.24	0.0310753631341614	-0.0466454301918206
2	D	26	50	20120529	9	2420	48.28	0.0320019558602283	-0.0450852697898106
2	D	26	50	20120529	9	2422	48.32	0.0341323271705871	-0.0414573877382548
2	D	26	50	20120529	9	2424	48.36	0.0349964823678752	-0.0390255768070762
2	D	26	50	20120529	9	2426	48.4	0.0330408371431475	-0.0390658111829257
2	D	26	50	20120529	9	2428	48.44	0.033396865407475	-0.03845338599974
2	D	26	50	20120529	9	2430	48.48	0.0329359732074976	-0.0386501031062661
2	D	26	50	20120529	9	2432	48.52	0.0333144167567886	-0.0378756797595106
2	D	26	50	20120529	9	2434	48.56	0.0332158460714912	-0.0371213382453408
2	D	26	50	20120529	9	2436	48.6	0.0331269627490961	-0.0365086302194427
2	D	26	50	20120529	9	2438	48.64	0.0327131638607457	-0.0344949315279796
2	D	26	50	20120529	9	2440	48.68	0.0328393824211875	-0.0321373668088256
2	D	26	50	20120529	9	2442	48.72	0.0325132647737043	-0.0304652006926756
2	D	26	50	20120529	9	2444	48.76	0.03214245797765	-0.0278886450033881
2	D	26	50	20120529	9	2446	48.8	0.0312437959694401	-0.0257648497860943
2	D	26	50	20120529	9	2448	48.84	0.0306773327270315	-0.0239018355497021
2	D	26	50	20120529	9	2450	48.88	0.0298047629590473	-0.0214191836409561
2	D	26	50	20120529	9	2452	48.92	0.0302836863819450	-0.0203390780326937
2	D	26	50	20120529	9	2454	48.96	0.0311250020302007	-0.0181532695506898
2	D	26	50	20120529	9	2456	49	0.0320016305911089	-0.0160427396566111
2	D	26	50	20120529	9	2458	49.04	0.0337600142370889	-0.0139289641424067
2	D	26	50	20120529	9	2460	49.08	0.0344480220641157	-0.0118219344268948
2	D	26	50	20120529	9	2462	49.12	0.0351414604712219	-0.00934093007694896
2	D	26	50	20120529	9	2464	49.16	0.0346225551095956	-0.00718725464840256
2	D	26	50	20120529	9	2466	49.2	0.0340368069439437	-0.00492435243536626
2	D	26	50	20120529	9	2468	49.24	0.0327766804344726	-0.00375952694943633
2	D	26	50	20120529	9	2470	49.28	0.0314849985777842	-0.00264407590160948
2	D	26	50	20120529	9	2472	49.32	0.0299969683707560	-0.0020788094374281
2	D	26	50	20120529	9	2474	49.36	0.0276612536046940	-0.00145685210127865
2	D	26	50	20120529	9	2476	49.4	0.0250128558664379	2.93307892836187e-05
2	D	26	50	20120529	9	2478	49.44	0.0236327531351893	0.00100662307156154
2	D	26	50	20120529	9	2480	49.48	0.0228250179879721	0.00091329204751273
2	D	26	50	20120529	9	2482	49.52	0.0220169717137712	0.0021822588059623
2	D	26	50	20120529	9	2484	49.56	0.0210136529521981	0.0043831336121529
2	D	26	50	20120529	9	2486	49.6	0.0203487406468585	0.00592668266165926
2	D	26	50	20120529	9	2488	49.64	0.0205666568146846	0.00807936319096453
2	D	26	50	20120529	9	2490	49.68	0.0226534385275172	0.0102774152268846
2	D	26	50	20120529	9	2492	49.72	0.0240537291573687	0.0115388300849111
2	D	26	50	20120529	9	2494	49.76	0.0236301368400989	0.0131623967519901
2	D	26	50	20120529	9	2496	49.8	0.0215854527294843	0.0148082160694730
2	D	26	50	20120529	9	2498	49.84	0.0200921068472286	0.0147665038404509
2	D	26	50	20120529	9	2500	49.88	0.0189452574298899	0.0146034096613702
2	D	26	50	20120529	9	2502	49.92	0.0182595830552411	0.0135929611421224
2	D	26	50	20120529	9	2504	49.96	0.0173078597541709	0.0127923465601918
2	D	26	50	20120529	9	2506	50	0.0167352871091729	0.0112953732201486
2	D	26	50	20120529	9	2508	50.04	0.0158501308404836	0.00812802981517969
2	D	26	50	20120529	9	2510	50.08	0.0158091257182426	0.00627564339370873
2	D	26	50	20120529	9	2512	50.12	0.0151083970402223	0.00457817699692792
2	D	26	50	20120529	9	2514	50.16	0.0139265458372150	0.00175815737181004
2	D	26	50	20120529	9	2516	50.2	0.0123184223822371	-0.00162017962559711
2	D	26	50	20120529	9	2518	50.24	0.0112794562465041	-0.00282981305403732
2	D	26	50	20120529	9	2520	50.28	0.0109945982797031	-0.00187914334207106
2	D	26	50	20120529	9	2522	50.32	0.010841665225068	-0.000846710872996211
2	D	26	50	20120529	9	2524	50.36	0.0104918807136185	1.02106219203296e-05
2	D	26	50	20120529	9	2526	50.4	0.0107155880859825	0.00098773624943605
2	D	26	50	20120529	9	2528	50.44	0.0102726846825185	0.00256597030077318
2	D	26	50	20120529	9	2530	50.48	0.0102525321392547	0.00435124521764173
2	D	26	50	20120529	9	2532	50.52	0.0101952635610464	0.00480507342087507
2	D	26	50	20120529	9	2534	50.56	0.0095481618613113	0.00663005945457505
2	D	26	50	20120529	9	2536	50.6	0.0092692435914723	0.0083467520847363
2	D	26	50	20120529	9	2538	50.64	0.0084780900982739	0.0114688689399805
2	D	26	50	20120529	9	2540	50.68	0.0074121195545674	0.0128735294897398
2	D	26	50	20120529	9	2542	50.72	0.0066664400984671	0.0131037988130332
2	D	26	50	20120529	9	2544	50.76	0.0050592288112369	0.0156497084944241
2	D	26	50	20120529	9	2546	50.8	0.004105504397976	0.0172336488974854
2	D	26	50	20120529	9	2548	50.84	0.0027046551537673	0.0197522925413937
2	D	26	50	20120529	9	2550	50.88	0.0030636603376435	0.0213136620959996
2	D	26	50	20120529	9	2552	50.92	0.0041414395645959	0.0209637927317363
2	D	26	50	20120529	9	2554	50.96	0.0049432491569867	0.0207926233932144
2	D	26	50	20120529	9	2556	51	0.006625189610173	0.0203338687770366
2	D	26	50	20120529	9	2558	51.04	0.0087083523504995	0.0212413957829623
2	D	26	50	20120529	9	2560	51.08	0.0104325685968126	0.0204596255967503
2	D	26	50	20120529	9	2562	51.12	0.0135947925486857	0.0206501625900088
2	D	26	50	20120529	9	2564	51.16	0.0154536277840011	0.0210114870841273
2	D	26	50	20120529	9	2566	51.2	0.0179444114207307	0.0218088914012714
2	D	26	50	20120529	9	2568	51.24	0.0191140933160338	0.0224901039321309
2	D	26	50	20120529	9	2570	51.28	0.0225994862801126	0.0236201242080773
2	D	26	50	20120529	9	2572	51.32	0.0244522474681776	0.0242717938176188
2	D	26	50	20120529	9	2574	51.36	0.0268100455325695	0.0251215735340454
2	D	26	50	20120529	9	2576	51.4	0.0297297247874278	0.0270844666032801
2	D	26	50	20120529	9	2578	51.44	0.0320572940369239	0.0274241041324197
2	D	26	50	20120529	9	2580	51.48	0.0341052661940711	0.0266837138350427
2	D	26	50	20120529	9	2582	51.52	0.0358966010160544	0.0258602667751475
2	D	26	50	20120529	9	2584	51.56	0.037097423894001	0.0241360434577666
2	D	26	50	20120529	9	2586	51.6	0.0386821965617438	0.0221172486477315
2	D	26	50	20120529	9	2588	51.64	0.0397233851340901	0.0200073388862999
2	D	26	50	20120529	9	2590	51.68	0.0409819432807206	0.0174956461020506
2	D	26	50	20120529	9	2592	51.72	0.0424421824234811	0.0157163603796187
2	D	26	50	20120529	9	2594	51.76	0.0432003281721337	0.0141357080230900
2	D	26	50	20120529	9	2596	51.8	0.0452944319756855	0.0114278355334683
2	D	26	50	20120529	9	2598	51.84	0.0458780779128768	0.0103387496690848
2	D	26	50	20120529	9	2600	51.88	0.0472462588237947	0.00834902189750392
2	D	26	50	20120529	9	2602	51.92	0.0491793473422025	0.00517849651201968
2	D	26	50	20120529	9	2604	51.96	0.0502653219367488	0.00284914535343495
2	D	26	50	20120529	9	2606	52	0.0511835000921195	0.000183847763108499
2	D	26	50	20120529	9	2608	52.04	0.0521119312958174	-0.00140091995488679
2	D	26	50	20120529	9	2610	52.08	0.0533179726218092	-0.00339411254969543
2	D	26	50	20120529	9	2612	52.12	0.0554321511868789	-0.00587344105656986
2	D	26	50	20120529	9	2614	52.16	0.0567729670653648	-0.00688729075943506
2	D	26	50	20120529	9	2616	52.2	0.0577835640770366	-0.00636601164034436
2	D	26	50	20120529	9	2618	52.24	0.0582234552056128	-0.00592696903990566
2	D	26	50	20120529	9	2620	52.28	0.0588198290648655	-0.00588001714963486
2	D	26	50	20120529	9	2622	52.32	0.0603971721616583	-0.00658917454048686
2	D	26	50	20120529	9	2624	52.36	0.0609023999568161	-0.00646988562650066
2	D	26	50	20120529	9	2626	52.4	0.0597991012461308	-0.00632075680634846
2	D	26	50	20120529	9	2628	52.44	0.0606011017573526	-0.00679494261381216
2	D	26	50	20120529	9	2630	52.48	0.0601297443770136	-0.00689082629334106
2	D	26	50	20120529	9	2632	52.52	0.0597737868233643	-0.00671305964855076
2	D	26	50	20120529	9	2634	52.56	0.0598717211125586	-0.00675640529423746
2	D	26	50	20120529	9	2636	52.6	0.0598046873897021	-0.00695679935602576
2	D	26	50	20120529	9	2638	52.64	0.0596286885118648	-0.00696945656740896
2	D	26	50	20120529	9	2640	52.68	0.0595811002254909	-0.00674325310810736
2	D	26	50	20120529	9	2642	52.72	0.0592953583752135	-0.00616278915143136
2	D	26	50	20120529	9	2644	52.76	0.0591368957455496	-0.00660649865662596
2	D	26	50	20120529	9	2646	52.8	0.0582687100396087	-0.00667126963778256
2	D	26	50	20120529	9	2648	52.84	0.0579855137737435	-0.00629091690018236
2	D	26	50	20120529	9	2650	52.88	0.0576422134314774	-0.00703443968060006
2	D	26	50	20120529	9	2652	52.92	0.0570689619639695	-0.00865378492019536
2	D	26	50	20120529	9	2654	52.96	0.0558332221531679	-0.0112658373698985
2	D	26	50	20120529	9	2656	53	0.0555647124951479	-0.0143783305018507
2	D	26	50	20120529	9	2658	53.04	0.055184762808413	-0.0173491194348532
2	D	26	50	20120529	9	2660	53.08	0.0560705766864088	-0.0182457803308724
2	D	26	50	20120529	9	2662	53.12	0.0574796283692792	-0.0197263912199989
2	D	26	50	20120529	9	2664	53.16	0.0573399464957236	-0.0199045397024511
2	D	26	50	20120529	9	2666	53.2	0.0569960238994901	-0.0194905852506089
2	D	26	50	20120529	9	2668	53.24	0.0564007036293413	-0.0197913248357153
2	D	26	50	20120529	9	2670	53.28	0.0558105593808309	-0.0201960656861987
2	D	26	50	20120529	9	2672	53.32	0.0551033465336271	-0.0216682266492900
2	D	26	50	20120529	9	2674	53.36	0.0535451660306045	-0.0232402664452239
2	D	26	50	20120529	9	2676	53.4	0.0523624917553038	-0.0247360476032340
2	D	26	50	20120529	9	2678	53.44	0.0520661602738712	-0.0249777904411590
2	D	26	50	20120529	9	2680	53.48	0.0506525477522622	-0.0284032631766000
2	D	26	50	20120529	9	2682	53.52	0.050169021064219	-0.0298351614795706
2	D	26	50	20120529	9	2684	53.56	0.0488964480611854	-0.0324710363567319
2	D	26	50	20120529	9	2686	53.6	0.0479158182349002	-0.0347704203299299
2	D	26	50	20120529	9	2688	53.64	0.0469934681495205	-0.0361877451621402
2	D	26	50	20120529	9	2690	53.68	0.0450440454644673	-0.0372223130936943
2	D	26	50	20120529	9	2692	53.72	0.0435961736193097	-0.0384839330126873
2	D	26	50	20120529	9	2694	53.76	0.0418052842745986	-0.0399795345655750
2	D	26	50	20120529	9	2696	53.8	0.0400578819969304	-0.040611263763887
2	D	26	50	20120529	9	2698	53.84	0.0383945547155453	-0.0406435785437873
2	D	26	50	20120529	9	2700	53.88	0.0357064882868646	-0.0417703531996080
2	D	26	50	20120529	9	2702	53.92	0.0345050431549505	-0.0421197346601923
2	D	26	50	20120529	9	2704	53.96	0.0326486757223015	-0.0431155531401373
2	D	26	50	20120529	9	2706	54	0.0296644022629818	-0.0446324386071387
2	D	26	50	20120529	9	2708	54.04	0.0279070297796989	-0.0443252007107131
2	D	26	50	20120529	9	2710	54.08	0.0256107712184737	-0.0436016890522031
2	D	26	50	20120529	9	2712	54.12	0.0233805564306113	-0.0427568378700414
2	D	26	50	20120529	9	2714	54.16	0.0218384272515216	-0.0415242800397551
2	D	26	50	20120529	9	2716	54.2	0.020117046503401	-0.0397674025312190
2	D	26	50	20120529	9	2718	54.24	0.0190916002493243	-0.0383568659241081
2	D	26	50	20120529	9	2720	54.28	0.0177283690858747	-0.03665719335417
2	D	26	50	20120529	9	2722	54.32	0.0156637587061663	-0.0348000481040616
2	D	26	50	20120529	9	2724	54.36	0.0142540706271928	-0.0334216141448166
2	D	26	50	20120529	9	2726	54.4	0.0121782172496634	-0.0317905309326536
2	D	26	50	20120529	9	2728	54.44	0.0107217894124535	-0.0307364468539388
2	D	26	50	20120529	9	2730	54.48	0.0088526940577431	-0.0291350621265856
2	D	26	50	20120529	9	2732	54.52	0.0066731788260918	-0.0273486982652740
2	D	26	50	20120529	9	2734	54.56	0.0042027598646603	-0.0261606881622025
2	D	26	50	20120529	9	2736	54.6	0.0018824384596714	-0.0250766722534401
2	D	26	50	20120529	9	2738	54.64	0.000133600755237398	-0.0245386842011099
2	D	26	50	20120529	9	2740	54.68	-0.0018865184657989	-0.0230225906937035
2	D	26	50	20120529	9	2742	54.72	-0.004265314066058	-0.0209055660238395
2	D	26	50	20120529	9	2744	54.76	-0.0051814239340938	-0.0187097343032124
2	D	26	50	20120529	9	2746	54.8	-0.0080696581503928	-0.0183246580923138
2	D	26	50	20120529	9	2748	54.84	-0.0097026293376615	-0.0191801370893967
2	D	26	50	20120529	9	2750	54.88	-0.0093761510657199	-0.0212025402653362
2	D	26	50	20120529	9	2752	54.92	-0.0128785711610897	-0.0214172390973078
2	D	26	50	20120529	9	2754	54.96	-0.0130424643708331	-0.0225558365785100
2	D	26	50	20120529	9	2756	55	-0.0136461921406102	-0.0241458368866861
2	D	26	50	20120529	9	2758	55.04	-0.0155028212027682	-0.0276216414828120
2	D	26	50	20120529	9	2760	55.08	-0.0157264083669794	-0.0290242584939737
2	D	26	50	20120529	9	2762	55.12	-0.0167134452878089	-0.0316499715395825
2	D	26	50	20120529	9	2764	55.16	-0.0172645070374164	-0.0348659504560682
2	D	26	50	20120529	9	2766	55.2	-0.0189786823674366	-0.0369049564992299
2	D	26	50	20120529	9	2768	55.24	-0.0206094403104803	-0.0386912213655921
2	D	26	50	20120529	9	2770	55.28	-0.0215282124355472	-0.0408128669782711
2	D	26	50	20120529	9	2772	55.32	-0.0195334712768878	-0.0413571907073607
2	D	26	50	20120529	9	2774	55.36	-0.0196625960462003	-0.0423663664344023
2	D	26	50	20120529	9	2776	55.4	-0.0179248528471631	-0.0424148315331849
2	D	26	50	20120529	9	2778	55.44	-0.0184952617454107	-0.0466909325131899
2	D	26	50	20120529	9	2780	55.48	-0.0178874681116418	-0.047605186225925
2	D	26	50	20120529	9	2782	55.52	-0.0170168782426449	-0.0501113140798064
2	D	26	50	20120529	9	2784	55.56	-0.0151796026930879	-0.0531833394906714
2	D	26	50	20120529	9	2786	55.6	-0.0141801072578807	-0.0543498535475948
2	D	26	50	20120529	9	2788	55.64	-0.0122038852258205	-0.0564540619070497
2	D	26	50	20120529	9	2790	55.68	-0.0111748327271597	-0.0564313637793737
2	D	26	50	20120529	9	2792	55.72	-0.009661907058133	-0.0577214093909704
2	D	26	50	20120529	9	2794	55.76	-0.0075704266207394	-0.0588493861283192
2	D	26	50	20120529	9	2796	55.8	-0.0055441414285713	-0.0598560233420163
2	D	26	50	20120529	9	2798	55.84	-0.0040415395185498	-0.0608857122367802
2	D	26	50	20120529	9	2800	55.88	-0.0028933395272591	-0.061648397610968
2	D	26	50	20120529	9	2802	55.92	0.000101116269709600	-0.062523230120652
2	D	26	50	20120529	9	2804	55.96	0.0021962736623654	-0.0637089067713456
2	D	26	50	20120529	9	2806	56	0.0046577830783539	-0.0638106594371583
2	D	26	50	20120529	9	2808	56.04	0.0073043423389789	-0.0646891689021045
2	D	26	50	20120529	9	2810	56.08	0.0102582102067076	-0.0664550973774398
2	D	26	50	20120529	9	2812	56.12	0.0127165376421807	-0.0665700729400606
2	D	26	50	20120529	9	2814	56.16	0.0160185848889657	-0.066461178495758
2	D	26	50	20120529	9	2816	56.2	0.0181881299150022	-0.0662199136620171
2	D	26	50	20120529	9	2818	56.24	0.0205818277906749	-0.0655830932948804
2	D	26	50	20120529	9	2820	56.28	0.0228341750207884	-0.0639309383006382
2	D	26	50	20120529	9	2822	56.32	0.0248514092461574	-0.0633536563244775
2	D	26	50	20120529	9	2824	56.36	0.0269975490377367	-0.0618907231048806
2	D	26	50	20120529	9	2826	56.4	0.0288305819466066	-0.0604258099862965
2	D	26	50	20120529	9	2828	56.44	0.0294505024616728	-0.060311187977066
2	D	26	50	20120529	9	2830	56.48	0.02922472326644	-0.0601705444382881
2	D	26	50	20120529	9	2832	56.52	0.0292411281437635	-0.0591624930110285
2	D	26	50	20120529	9	2834	56.56	0.0297534270067332	-0.0587221776183837
2	D	26	50	20120529	9	2836	56.6	0.0307585792961898	-0.0572767806469602
2	D	26	50	20120529	9	2838	56.64	0.0313271638589419	-0.0559568244185194
2	D	26	50	20120529	9	2840	56.68	0.0318967383711877	-0.0540281906728331
2	D	26	50	20120529	9	2842	56.72	0.0329644696107794	-0.0515951776601264
2	D	26	50	20120529	9	2844	56.76	0.0338148362258343	-0.0490968279808381
2	D	26	50	20120529	9	2846	56.8	0.0350843757407767	-0.047005630386157
2	D	26	50	20120529	9	2848	56.84	0.0366304647178411	-0.0451313024412658
2	D	26	50	20120529	9	2850	56.88	0.037905166112286	-0.0430686012498665
2	D	26	50	20120529	9	2852	56.92	0.0396796505796737	-0.0406786510401341
2	D	26	50	20120529	9	2854	56.96	0.0412517610862857	-0.0391758369980783
2	D	26	50	20120529	9	2856	57	0.0429935772203826	-0.0367667949052539
2	D	26	50	20120529	9	2858	57.04	0.0443683342243654	-0.0352852647773118
2	D	26	50	20120529	9	2860	57.08	0.0437771222446154	-0.0351560763683891
2	D	26	50	20120529	9	2862	57.12	0.0440461056641787	-0.0344915374154299
2	D	26	50	20120529	9	2864	57.16	0.0442237308876128	-0.0341335999627933
2	D	26	50	20120529	9	2866	57.2	0.0449190289855535	-0.0332821726875666
2	D	26	50	20120529	9	2868	57.24	0.0460574709032639	-0.0325207601055849
2	D	26	50	20120529	9	2870	57.28	0.0474700227647012	-0.0316979352996572
2	D	26	50	20120529	9	2872	57.32	0.0494524319810967	-0.0304905151154421
2	D	26	50	20120529	9	2874	57.36	0.0506865525173694	-0.0302754768722154
2	D	26	50	20120529	9	2876	57.4	0.0523359427240973	-0.0291982774728237
2	D	26	50	20120529	9	2878	57.44	0.0542038289262119	-0.0285979508866641
2	D	26	50	20120529	9	2880	57.48	0.0559635221339507	-0.0269938211707864
2	D	26	50	20120529	9	2882	57.52	0.0575557908406808	-0.0247155174649491
2	D	26	50	20120529	9	2884	57.56	0.0589820464315375	-0.0230672303447998
2	D	26	50	20120529	9	2886	57.6	0.0607753540814403	-0.0205901504374896
2	D	26	50	20120529	9	2888	57.64	0.0633393020568193	-0.0198559119691089
2	D	26	50	20120529	9	2890	57.68	0.0652422678263486	-0.0184564062277845
2	D	26	50	20120529	9	2892	57.72	0.0671641133469355	-0.0173618756411858
2	D	26	50	20120529	9	2894	57.76	0.0669724874092339	-0.0172007967164315
2	D	26	50	20120529	9	2896	57.8	0.0700116323547737	-0.0158502227643652
2	D	26	50	20120529	9	2898	57.84	0.072968257938949	-0.0144973153599210
2	D	26	50	20120529	9	2900	57.88	0.0754912149342226	-0.0143131847541000
2	D	26	50	20120529	9	2902	57.92	0.0768057971511265	-0.0151111547566690
2	D	26	50	20120529	9	2904	57.96	0.0787296225707008	-0.0160833558701224
2	D	26	50	20120529	9	2906	58	0.0814027690462984	-0.0169030340508739
2	D	26	50	20120529	9	2908	58.04	0.0811860408178647	-0.0163941293004539
2	D	26	50	20120529	9	2910	58.08	0.0807448061864043	-0.0159472378147440
2	D	26	50	20120529	9	2912	58.12	0.0811054306448095	-0.0164471623090429
2	D	26	50	20120529	9	2914	58.16	0.081149200554565	-0.0170436068789738
2	D	26	50	20120529	9	2916	58.2	0.081609880622508	-0.0172685375460692
2	D	26	50	20120529	9	2918	58.24	0.0820836421659029	-0.0177845840749791
2	D	26	50	20120529	9	2920	58.28	0.082516250094633	-0.0188432643477716
2	D	26	50	20120529	9	2922	58.32	0.0828198110357962	-0.0180945089771732
2	D	26	50	20120529	9	2924	58.36	0.0837651420915645	-0.0190894789289808
2	D	26	50	20120529	9	2926	58.4	0.0841850928089112	-0.0195853729146269
2	D	26	50	20120529	9	2928	58.44	0.0848480761269517	-0.0200983081736996
2	D	26	50	20120529	9	2930	58.48	0.0862081253098859	-0.0218522158337548
2	D	26	50	20120529	9	2932	58.52	0.088150830480518	-0.0232133963875389
2	D	26	50	20120529	9	2934	58.56	0.0893884087689505	-0.0251843858294182
2	D	26	50	20120529	9	2936	58.6	0.0907428010976353	-0.0260770374299881
2	D	26	50	20120529	9	2938	58.64	0.0917941981705815	-0.0276637143362926
2	D	26	50	20120529	9	2940	58.68	0.0929724502000727	-0.0296602303329728
2	D	26	50	20120529	9	2942	58.72	0.0947981291984182	-0.0320945868485638
2	D	26	50	20120529	9	2944	58.76	0.095771744525434	-0.0329940973849112
2	D	26	50	20120529	9	2946	58.8	0.097593534436483	-0.0351132964081273
2	D	26	50	20120529	9	2948	58.84	0.0989086823388119	-0.0365926345050476
2	D	26	50	20120529	9	2950	58.88	0.0996915202562635	-0.0383573608988549
2	D	26	50	20120529	9	2952	58.92	0.101493369756083	-0.0403948183781658
2	D	26	50	20120529	9	2954	58.96	0.102323654538552	-0.0426260231155219
2	D	26	50	20120529	9	2956	59	0.102034659997081	-0.0419694744691902
2	D	26	50	20120529	9	2958	59.04	0.104271592299365	-0.0456866641072097
2	D	26	50	20120529	9	2960	59.08	0.106133050900839	-0.0471938622113088
2	D	26	50	20120529	9	2962	59.12	0.107157153652031	-0.047630783491404
2	D	26	50	20120529	9	2964	59.16	0.108274028812915	-0.0502151880659627
2	D	26	50	20120529	9	2966	59.2	0.108786751939954	-0.0523979559888075
2	D	26	50	20120529	9	2968	59.24	0.108826137787666	-0.0540895675414400
2	D	26	50	20120529	9	2970	59.28	0.109273736380157	-0.0565538346738752
2	D	26	50	20120529	9	2972	59.32	0.109785257425667	-0.0589301377227307
2	D	26	50	20120529	9	2974	59.36	0.109552690005335	-0.0614509026869826
2	D	26	50	20120529	9	2976	59.4	0.110506152789087	-0.0633866782111589
2	D	26	50	20120529	9	2978	59.44	0.110981116414010	-0.0665561429364714
2	D	26	50	20120529	9	2980	59.48	0.111594177993299	-0.0680856149041779
2	D	26	50	20120529	9	2982	59.52	0.112564328497087	-0.06803328900237
2	D	26	50	20120529	9	2984	59.56	0.112588511549003	-0.0684262989513535
2	D	26	50	20120529	9	2986	59.6	0.112897092948313	-0.0699618520373782
2	D	26	50	20120529	9	2988	59.64	0.112560538404739	-0.0709164179077088
2	D	26	50	20120529	9	2990	59.68	0.112887872275886	-0.0730385019265922
2	D	26	50	20120529	9	2992	59.72	0.113452871807258	-0.0771842477714855
2	D	26	50	20120529	9	2994	59.76	0.113541189444228	-0.0792780616612569
2	D	26	50	20120529	9	2996	59.8	0.114060092684534	-0.0813273702502205
2	D	26	50	20120529	9	2998	59.84	0.114315704714865	-0.0839652391685047
2	D	26	50	20120529	9	3000	59.88	0.114446337035835	-0.0861143191100801
2	D	26	50	20120529	9	3002	59.92	0.114980590150147	-0.0895299644754763
2	D	26	50	20120529	9	3004	59.96	0.115062070064543	-0.0912134230869219
2	D	26	50	20120529	9	3006	60	0.114874672625393	-0.093410417998204
2	D	26	50	20120529	9	3008	60.04	0.115037293042930	-0.096019656162918
2	D	26	50	20120529	9	3010	60.08	0.114977634443802	-0.098040828973058
2	D	26	50	20120529	9	3012	60.12	0.114845716602703	-0.100845610447041
2	D	26	50	20120529	9	3014	60.16	0.114608291358784	-0.101940049109759
2	D	26	50	20120529	9	3016	60.2	0.115165986477106	-0.104564334506776
2	D	26	50	20120529	9	3018	60.24	0.116282649505956	-0.105727383740472
2	D	26	50	20120529	9	3020	60.28	0.116235556194329	-0.10601347914414
2	D	26	50	20120529	9	3022	60.32	0.116486013416225	-0.10585636001736
2	D	26	50	20120529	9	3024	60.36	0.117122621651327	-0.105996155028001
2	D	26	50	20120529	9	3026	60.4	0.116599221211893	-0.105536677041586
2	D	26	50	20120529	9	3028	60.44	0.116458931226506	-0.105665653318474
2	D	26	50	20120529	9	3030	60.48	0.116070022496853	-0.105278158802384
2	D	26	50	20120529	9	3032	60.52	0.115853364979098	-0.105933222524475
2	D	26	50	20120529	9	3034	60.56	0.115725237230347	-0.1066298641253
2	D	26	50	20120529	9	3036	60.6	0.115249142234574	-0.10805772484855
2	D	26	50	20120529	9	3038	60.64	0.115916438903979	-0.109832775001363
2	D	26	50	20120529	9	3040	60.68	0.117048658282015	-0.111623735056752
2	D	26	50	20120529	9	3042	60.72	0.116683932604279	-0.11182865460194
2	D	26	50	20120529	9	3044	60.76	0.117456305341369	-0.113099820462479
2	D	26	50	20120529	9	3046	60.8	0.117697853017823	-0.112804532670656
2	D	26	50	20120529	9	3048	60.84	0.118737794960914	-0.113888739498249
2	D	26	50	20120529	9	3050	60.88	0.119451760677878	-0.114919913317253
2	D	26	50	20120529	9	3052	60.92	0.119109874549174	-0.114861577007805
2	D	26	50	20120529	9	3054	60.96	0.119422910721205	-0.116063163561076
2	D	26	50	20120529	9	3056	61	0.120664307386257	-0.117274013213179
2	D	26	50	20120529	9	3058	61.04	0.121104339936189	-0.117941309882585
2	D	26	50	20120529	9	3060	61.08	0.122280399934658	-0.12017067614231
2	D	26	50	20120529	9	3062	61.12	0.123649146531001	-0.122314836034902
2	D	26	50	20120529	9	3064	61.16	0.12381793291967	-0.123534807364483
2	D	26	50	20120529	9	3066	61.2	0.124988831038637	-0.124611094596127
2	D	26	50	20120529	9	3068	61.24	0.125594397286045	-0.126634551361171
2	D	26	50	20120529	9	3070	61.28	0.125723161430899	-0.126661350708178
2	D	26	50	20120529	9	3072	61.32	0.126004307087099	-0.128010793289394
2	D	26	50	20120529	9	3074	61.36	0.125917474374369	-0.129302535957266
2	D	26	50	20120529	9	3076	61.4	0.126083927310661	-0.130844453004321
2	D	26	50	20120529	9	3078	61.44	0.125978214846873	-0.133067243170981
2	D	26	50	20120529	9	3080	61.48	0.126128192195163	-0.136052577290472
2	D	26	50	20120529	9	3082	61.52	0.126265017357323	-0.137720288633901
2	D	26	50	20120529	9	3084	61.56	0.127042127709847	-0.138928734122949
2	D	26	50	20120529	9	3086	61.6	0.127118070978146	-0.140073257158977
2	D	26	50	20120529	9	3088	61.64	0.126797822316947	-0.142734029265904
2	D	26	50	20120529	9	3090	61.68	0.126838622378221	-0.145967133601523
2	D	26	50	20120529	9	3092	61.72	0.126755042356685	-0.147252795151077
2	D	26	50	20120529	9	3094	61.76	0.127048138117487	-0.149615592460412
2	D	26	50	20120529	9	3096	61.8	0.126332828897638	-0.152991037391084
2	D	26	50	20120529	9	3098	61.84	0.125312473812386	-0.154220696083567
2	D	26	50	20120529	9	3100	61.88	0.125745647426541	-0.154809998875008
2	D	26	50	20120529	9	3102	61.92	0.126240551462694	-0.154026595272131
2	D	26	50	20120529	9	3104	61.96	0.125417974144139	-0.154364097338792
2	D	26	50	20120529	9	3106	62	0.124995407131702	-0.154474123153944
2	D	26	50	20120529	9	3108	62.04	0.124270127706239	-0.154167026678875
2	D	26	50	20120529	9	3110	62.08	0.123578647984917	-0.154069375232393
2	D	26	50	20120529	9	3112	62.12	0.123902715022735	-0.154071991527484
2	D	26	50	20120529	9	3114	62.16	0.123793325603685	-0.154283204323024
2	D	26	50	20120529	9	3116	62.2	0.123448893890569	-0.153893659197268
2	D	26	50	20120529	9	3118	62.24	0.124164698085164	-0.153764753631058
2	D	26	50	20120529	9	3120	62.28	0.123657348969663	-0.154201392068441
2	D	26	50	20120529	9	3122	62.32	0.123476824608426	-0.153935024943968
2	D	26	50	20120529	9	3124	62.36	0.122893178671235	-0.153322246207392
2	D	26	50	20120529	9	3126	62.4	0.122437872614829	-0.153312276001777
2	D	26	50	20120529	9	3128	62.44	0.120511501610842	-0.153128640370703
2	D	26	50	20120529	9	3130	62.48	0.118507278150247	-0.152725872348139
2	D	26	50	20120529	9	3132	62.52	0.116283285902059	-0.152841272174828
2	D	26	50	20120529	9	3134	62.56	0.114524216362501	-0.153143701745142
2	D	26	50	20120529	9	3136	62.6	0.111594460836011	-0.152878748834231
2	D	26	50	20120529	9	3138	62.64	0.108921314360413	-0.153334408444028
2	D	26	50	20120529	9	3140	62.68	0.107073856473207	-0.152999734804492
2	D	26	50	20120529	9	3142	62.72	0.104053803410759	-0.15471446874887
2	D	26	50	20120529	9	3144	62.76	0.101633376898758	-0.154951349520567
2	D	26	50	20120529	9	3146	62.8	0.100003566478801	-0.156011231874888
2	D	26	50	20120529	9	3148	62.84	0.0974596084121263	-0.157760401919509
2	D	26	50	20120529	9	3150	62.88	0.094447616366984	-0.159476974341517
2	D	26	50	20120529	9	3152	62.92	0.0917425793755549	-0.160596677929526
2	D	26	50	20120529	9	3154	62.96	0.089656826503089	-0.161603385853902
2	D	26	50	20120529	9	3156	63	0.0872824326425426	-0.162538110307952
2	D	26	50	20120529	9	3158	63.04	0.0845459293993507	-0.164177183826742
2	D	26	50	20120529	9	3160	63.08	0.0817309373034471	-0.164933080975831
2	D	26	50	20120529	9	3162	63.12	0.0790877721553717	-0.166321838694081
2	D	26	50	20120529	9	3164	63.16	0.076649950816553	-0.167966286224409
2	D	26	50	20120529	9	3166	63.2	0.0767478851057473	-0.168025329640638
2	D	26	50	20120529	9	3168	63.24	0.0727506811823779	-0.17006950463437
2	D	26	50	20120529	9	3170	63.28	0.0714453620643076	-0.171241887677577
2	D	26	50	20120529	9	3172	63.32	0.0688076416384474	-0.172975925637081
2	D	26	50	20120529	9	3174	63.36	0.0660678149933838	-0.175908085326627
2	D	26	50	20120529	9	3176	63.4	0.0637885977055852	-0.178139219353305
2	D	26	50	20120529	9	3178	63.44	0.0629987594309999	-0.179680005029511
2	D	26	50	20120529	9	3180	63.48	0.0624500445687991	-0.181498683670722
2	D	26	50	20120529	9	3182	63.52	0.0616814194976493	-0.184477724539861
2	D	26	50	20120529	9	3184	63.56	0.0618150626792936	-0.186381963101597
2	D	26	50	20120529	9	3186	63.6	0.0621961932343532	-0.186941284565515
2	D	26	50	20120529	9	3188	63.64	0.0625985369928483	-0.18715270949309
2	D	26	50	20120529	9	3190	63.68	0.0628233969492656	-0.187509091310808
2	D	26	50	20120529	9	3192	63.72	0.0629025929087585	-0.187014116563978
2	D	26	50	20120529	9	3194	63.76	0.063139473680456	-0.186850774897523
2	D	26	50	20120529	9	3196	63.8	0.0631557371364233	-0.186325394559102
2	D	26	50	20120529	9	3198	63.84	0.063621013398444	-0.186748244414251
2	D	26	50	20120529	9	3200	63.88	0.0636995022511557	-0.187393832905475
2	D	26	50	20120529	9	3202	63.92	0.0640912394079331	-0.187422117176722
2	D	26	50	20120529	9	3204	63.96	0.0639950728856917	-0.187518283698964
2	D	26	50	20120529	9	3206	64	0.0640374992925629	-0.187432016671659
2	D	26	50	20120529	9	3208	64.04	0.064318220684694	-0.187632127890735
2	D	26	50	20120529	9	3210	64.08	0.0640657835638104	-0.18825508896496
2	D	26	50	20120529	9	3212	64.12	0.0643663039458147	-0.189182105955095
2	D	26	50	20120529	9	3214	64.16	0.0650246203590993	-0.189817794951382
2	D	26	50	20120529	9	3216	64.2	0.0665526781132435	-0.190802794697575
2	D	26	50	20120529	9	3218	64.24	0.0674330260558207	-0.190800673377231
2	D	26	50	20120529	9	3220	64.28	0.0685615684785945	-0.190693193146491
2	D	26	50	20120529	9	3222	64.32	0.0698718373441331	-0.190650059632839
2	D	26	50	20120529	9	3224	64.36	0.071770419051619	-0.190894011472348
2	D	26	50	20120529	9	3226	64.4	0.0743457019487004	-0.192609452523507
2	D	26	50	20120529	9	3228	64.44	0.0760236663404561	-0.193921135602608
2	D	26	50	20120529	9	3230	64.48	0.0777468855662077	-0.196034677771574
2	D	26	50	20120529	9	3232	64.52	0.079009778277407	-0.197197161319845
2	D	26	50	20120529	9	3234	64.56	0.0808001726473712	-0.197362624306643
2	D	26	50	20120529	9	3236	64.6	0.0825474335036832	-0.198537128670194
2	D	26	50	20120529	9	3238	64.64	0.0845004624333204	-0.198117107242169
2	D	26	50	20120529	9	3240	64.68	0.086647380042359	-0.198459205502907
2	D	26	50	20120529	9	3242	64.72	0.0890389565976882	-0.198221476203072
2	D	26	50	20120529	9	3244	64.76	0.0897686200851946	-0.198603384575591
2	D	26	50	20120529	9	3246	64.8	0.0922516255473311	-0.197999868937848
2	D	26	50	20120529	9	3248	64.84	0.0941828048774297	-0.197091166013345
2	D	26	50	20120529	9	3250	64.88	0.0959220754271142	-0.196252749502892
2	D	26	50	20120529	9	3252	64.92	0.099085671166143	-0.195245829446483
2	D	26	50	20120529	9	3254	64.96	0.101323310575208	-0.195521247537755
2	D	26	50	20120529	9	3256	65	0.103410689793270	-0.195750350134859
2	D	26	50	20120529	9	3258	65.04	0.105101594239122	-0.196732309321893
2	D	26	50	20120529	9	3260	65.08	0.107008307674591	-0.197662508292544
2	D	26	50	20120529	9	3262	65.12	0.109675938717296	-0.199139937201155
2	D	26	50	20120529	9	3264	65.16	0.111537468029447	-0.200262398505611
2	D	26	50	20120529	9	3266	65.2	0.113771289061894	-0.202023730786868
2	D	26	50	20120529	9	3268	65.24	0.115289659453136	-0.202707290912241
2	D	26	50	20120529	9	3270	65.28	0.114973653432623	-0.202590547582667
2	D	26	50	20120529	9	3272	65.32	0.117716025662099	-0.20426900694917
2	D	26	50	20120529	9	3274	65.36	0.118707389369323	-0.205698776860729
2	D	26	50	20120529	9	3276	65.4	0.119439598441241	-0.206916768291323
2	D	26	50	20120529	9	3278	65.44	0.120365059796458	-0.210419209599896
2	D	26	50	20120529	9	3280	65.48	0.120860246675323	-0.212176864925891
2	D	26	50	20120529	9	3282	65.52	0.122059358354859	-0.21404376824958
2	D	26	50	20120529	9	3284	65.56	0.12335301021104	-0.216022606576731
2	D	26	50	20120529	9	3286	65.6	0.124292613701881	-0.218321552143724
2	D	26	50	20120529	9	3288	65.64	0.125819752217209	-0.220752797389478
2	D	26	50	20120529	9	3290	65.68	0.126697130311306	-0.222628893101322
2	D	26	50	20120529	9	3292	65.72	0.128114879407585	-0.224718393639729
2	D	26	50	20120529	9	3294	65.76	0.128803884255173	-0.227217026161729
2	D	26	50	20120529	9	3296	65.8	0.13005107919583	-0.228297626744739
2	D	26	50	20120529	9	3298	65.84	0.131165055218911	-0.230627260746036
2	D	26	50	20120529	9	3300	65.88	0.131921164500034	-0.23068573847684
2	D	26	50	20120529	9	3302	65.92	0.131904547490676	-0.23134723687064
2	D	26	50	20120529	9	3304	65.96	0.132558055577849	-0.232355429719256
2	D	26	50	20120529	9	3306	66	0.132601684066248	-0.231932791996141
2	D	26	50	20120529	9	3308	66.04	0.131983531318134	-0.233497053617481
2	D	26	50	20120529	9	3310	66.08	0.13041976467154	-0.235718429570579
2	D	26	50	20120529	9	3312	66.12	0.130774732275696	-0.235892377838751
2	D	26	50	20120529	9	3314	66.16	0.130509001547326	-0.236104368451751
2	D	26	50	20120529	9	3316	66.2	0.130627017669106	-0.23579543349905
2	D	26	50	20120529	9	3318	66.24	0.130585793343763	-0.235242688128197
2	D	26	50	20120529	9	3320	66.28	0.130295808852798	-0.235429435029108
2	D	26	50	20120529	9	3322	66.32	0.12995561978037	-0.235983170349455
2	D	26	50	20120529	9	3324	66.36	0.129353023381442	-0.236573038826321
2	D	26	50	20120529	9	3326	66.4	0.129029592739728	-0.237414071631864
2	D	26	50	20120529	9	3328	66.44	0.128168690233633	-0.238061427890041
2	D	26	50	20120529	9	3330	66.48	0.127023389380145	-0.239387748079512
2	D	26	50	20120529	9	3332	66.52	0.125728323310402	-0.239412850370244
2	D	26	50	20120529	9	3334	66.56	0.125309998938652	-0.238842639461895
2	D	26	50	20120529	9	3336	66.6	0.125383891597286	-0.238159220757879
2	D	26	50	20120529	9	3338	66.64	0.124560890014663	-0.238878984750448
2	D	26	50	20120529	9	3340	66.68	0.124115412742516	-0.239488510795831
2	D	26	50	20120529	9	3342	66.72	0.123802871545231	-0.240222487634703
2	D	26	50	20120529	9	3344	66.76	0.124557354480757	-0.241051923889035
2	D	26	50	20120529	9	3346	66.8	0.125306887668815	-0.24342073160601
2	D	26	50	20120529	9	3348	66.84	0.127320727781634	-0.244581800940718
2	D	26	50	20120529	9	3350	66.88	0.129587712122118	-0.246188347547574
2	D	26	50	20120529	9	3352	66.92	0.130470181385039	-0.246669180158781
2	D	26	50	20120529	9	3354	66.96	0.131322245056369	-0.246085817064302
2	D	26	50	20120529	9	3356	67	0.131443160315952	-0.245990357648842
2	D	26	50	20120529	9	3358	67.04	0.131109405915232	-0.244707665947769
2	D	26	50	20120529	9	3360	67.08	0.130686556060082	-0.244280573451932
2	D	26	50	20120529	9	3362	67.12	0.132015633966	-0.242552687321425
2	D	26	50	20120529	9	3364	67.16	0.13358180477565	-0.241826559367825
2	D	26	50	20120529	9	3366	67.2	0.133568440457486	-0.241347777366283
2	D	26	50	20120529	9	3368	67.24	0.136951239298683	-0.239944877512409
2	D	26	50	20120529	9	3370	67.28	0.138662508419832	-0.239162746701739
2	D	26	50	20120529	9	3372	67.32	0.140641629589695	-0.237498995156285
2	D	26	50	20120529	9	3374	67.36	0.141187869578162	-0.235545612673257
2	D	26	50	20120529	9	3376	67.4	0.142405861008756	-0.234372876076659
2	D	26	50	20120529	9	3378	67.44	0.142947716935179	-0.232931580324567
2	D	26	50	20120529	9	3380	67.48	0.144038146302447	-0.231726599658747
2	D	26	50	20120529	9	3382	67.52	0.143849631634582	-0.233103053719004
2	D	26	50	20120529	9	3384	67.56	0.144220438430636	-0.233633100962182
2	D	26	50	20120529	9	3386	67.6	0.145093998148114	-0.23458104831304
2	D	26	50	20120529	9	3388	67.64	0.145849683165168	-0.235875972961427
2	D	26	50	20120529	9	3390	67.68	0.146733213088261	-0.238366756598157
2	D	26	50	20120529	9	3392	67.72	0.147179680309902	-0.240221214842497
2	D	26	50	20120529	9	3394	67.76	0.147545961622557	-0.242437287494735
2	D	26	50	20120529	9	3396	67.8	0.148094464352723	-0.245039652581536
2	D	26	50	20120529	9	3398	67.84	0.148352346195822	-0.247454634371323
2	D	26	50	20120529	9	3400	67.88	0.148300798111473	-0.249882061240458
2	D	26	50	20120529	9	3402	67.92	0.148455088811128	-0.254017080275481
2	D	26	50	20120529	9	3404	67.96	0.147920728216586	-0.255009646064232
2	D	26	50	20120529	9	3406	68	0.148002186917778	-0.257810354603156
2	D	26	50	20120529	9	3408	68.04	0.148127344818048	-0.261807629237203
2	D	26	50	20120529	9	3410	68.08	0.148137951419766	-0.263269218953916
2	D	26	50	20120529	9	3412	68.12	0.150027340739097	-0.264430288288624
