# Supplementary material for: How Do Ants Make Sense of Gravity? A Boltzmann Walker Analysis of Lasius niger Trajectories on Various Inclines
Source: PLoS One. 2013 Oct 29;8(10):e76531. doi: 10.1371/journal.pone.0076531 (PMC3812222; doi:10.1371/journal.pone.0076531)
Supplement: Dataset S2 — Trajectories for . (ZIP) [file pone.0076531.s006.zip › Incline2/2-D-26-50-20120529-10.txt]

Pente	Colonie	Temperature	Humidite	Date	Indiv	Frame	Time	X	Y
2	D	26	50	20120529	10	12	0	0	0
2	D	26	50	20120529	10	14	0.04	-0.0012662733887201	-0.0036370610046823
2	D	26	50	20120529	10	16	0.08	-0.0020119450666458	-0.00606805098488801
2	D	26	50	20120529	10	18	0.12	-0.0018814980076525	-0.00891636195232117
2	D	26	50	20120529	10	20	0.16	-0.0024824114924404	-0.0128080089753951
2	D	26	50	20120529	10	22	0.2	-0.0024482370217057	-0.0157328359676204
2	D	26	50	20120529	10	24	0.24	-0.0025012488170912	-0.0189541245489260
2	D	26	50	20120529	10	26	0.28	-0.0028923566488333	-0.0212211725290204
2	D	26	50	20120529	10	28	0.32	-0.00233411705829	-0.0229899789289551
2	D	26	50	20120529	10	30	0.36	-0.00100793121910680	-0.0245430046235430
2	D	26	50	20120529	10	32	0.4	0.00074041151058038	-0.0262377486592162
2	D	26	50	20120529	10	34	0.44	0.00356184534926064	-0.0279290844402041
2	D	26	50	20120529	10	36	0.48	0.00485174953950114	-0.0291024574329051
2	D	26	50	20120529	10	38	0.52	0.007639221039481	-0.0311101315745924
2	D	26	50	20120529	10	40	0.56	0.0103651671784298	-0.0332685538109609
2	D	26	50	20120529	10	42	0.6	0.0127252067713181	-0.0349889446095878
2	D	26	50	20120529	10	44	0.64	0.0157562199888742	-0.0355069003268069
2	D	26	50	20120529	10	46	0.68	0.0181703815347944	-0.0353361057548791
2	D	26	50	20120529	10	48	0.72	0.0199787081327297	-0.0358292703083499
2	D	26	50	20120529	10	50	0.76	0.0230568358751162	-0.0354587958524828
2	D	26	50	20120529	10	52	0.8	0.0256375352101415	-0.034533292070859
2	D	26	50	20120529	10	54	0.84	0.027905655871223	-0.0339339434133778
2	D	26	50	20120529	10	56	0.88	0.0309060534864741	-0.0334430677645578
2	D	26	50	20120529	10	58	0.92	0.0342851612302727	-0.0323244389788563
2	D	26	50	20120529	10	60	0.96	0.0357796243412427	-0.0315708823532136
2	D	26	50	20120529	10	62	1	0.0364240531773449	-0.0304347314614743
2	D	26	50	20120529	10	64	1.04	0.037228182079978	-0.0289698819825004
2	D	26	50	20120529	10	66	1.08	0.0375527158082714	-0.0274961583134227
2	D	26	50	20120529	10	68	1.12	0.0376478923810191	-0.0264250329612813
2	D	26	50	20120529	10	70	1.16	0.038596546838659	-0.0251037332299561
2	D	26	50	20120529	10	72	1.2	0.0385519284007661	-0.0229986056316856
2	D	26	50	20120529	10	74	1.24	0.0392110226315101	-0.0219531482557013
2	D	26	50	20120529	10	76	1.28	0.0390860061525963	-0.0227364811478998
2	D	26	50	20120529	10	78	1.32	0.0403423934814086	-0.0235408858221776
2	D	26	50	20120529	10	80	1.36	0.0407339892168297	-0.0250856312963577
2	D	26	50	20120529	10	82	1.4	0.0409839514639791	-0.0261341999421792
2	D	26	50	20120529	10	84	1.44	0.0411503336895923	-0.027803891184595
2	D	26	50	20120529	10	86	1.48	0.041451702599734	-0.0317062720886074
2	D	26	50	20120529	10	88	1.52	0.0415567857384862	-0.0338702946106829
2	D	26	50	20120529	10	90	1.56	0.0418125886876482	-0.0371821282153194
2	D	26	50	20120529	10	92	1.6	0.0408766409388662	-0.0397247639923134
2	D	26	50	20120529	10	94	1.64	0.0394820354475355	-0.0410104750393415
2	D	26	50	20120529	10	96	1.68	0.0383532236170781	-0.0419312560547738
2	D	26	50	20120529	10	98	1.72	0.0361278963512873	-0.0414210700268663
2	D	26	50	20120529	10	100	1.76	0.0347837775770264	-0.0414034425619181
2	D	26	50	20120529	10	102	1.8	0.0324646794667689	-0.0414575362306789
2	D	26	50	20120529	10	104	1.84	0.0304698463842279	-0.0417195334352441
2	D	26	50	20120529	10	106	1.88	0.0281661207753934	-0.0423267684546559
2	D	26	50	20120529	10	108	1.92	0.0253559228634662	-0.041655455418733
2	D	26	50	20120529	10	110	1.96	0.0230234533639764	-0.0413854891207438
2	D	26	50	20120529	10	112	2	0.0206408429226327	-0.0416549816571896
2	D	26	50	20120529	10	114	2.04	0.0182725301804046	-0.0415976352972354
2	D	26	50	20120529	10	116	2.08	0.0180602567246924	-0.0410653253123581
2	D	26	50	20120529	10	118	2.12	0.0128959730589746	-0.0403234288775372
2	D	26	50	20120529	10	120	2.16	0.0113031443236738	-0.0387931083816933
2	D	26	50	20120529	10	122	2.2	0.00953177112612336	-0.037143357550507
2	D	26	50	20120529	10	124	2.24	0.00852407325225441	-0.0355088802257943
2	D	26	50	20120529	10	126	2.28	0.0073371945200328	-0.0333938531325872
2	D	26	50	20120529	10	128	2.32	0.00688454718512404	-0.030502960194791
2	D	26	50	20120529	10	130	2.36	0.00708215524619443	-0.0288383318369285
2	D	26	50	20120529	10	132	2.4	0.00696022175284662	-0.0253074224093447
2	D	26	50	20120529	10	134	2.44	0.00775428145491568	-0.0232663091879750
2	D	26	50	20120529	10	136	2.48	0.00788470730070554	-0.0200974596455622
2	D	26	50	20120529	10	138	2.52	0.00870308935472707	-0.0179038213701703
2	D	26	50	20120529	10	140	2.56	0.0095545146500548	-0.0155225779076560
2	D	26	50	20120529	10	142	2.6	0.0122535184650055	-0.0140754639395465
2	D	26	50	20120529	10	144	2.64	0.0145508362721889	-0.0120464761852606
2	D	26	50	20120529	10	146	2.68	0.0170684121848577	-0.0102741342514199
2	D	26	50	20120529	10	148	2.72	0.0194440222690676	-0.00736782638579388
2	D	26	50	20120529	10	150	2.76	0.0221219346443705	-0.0053720457801661
2	D	26	50	20120529	10	152	2.8	0.0231755004138146	-0.0032878959187731
2	D	26	50	20120529	10	154	2.84	0.0219456953502275	-0.002202906323973
2	D	26	50	20120529	10	156	2.88	0.0206766295968286	-0.0013286889971886
2	D	26	50	20120529	10	158	2.92	0.01960585072701	-0.000455900026102199
2	D	26	50	20120529	10	160	2.96	0.0180720936922095	0.0002593101987967
2	D	26	50	20120529	10	162	3	0.0161918331214242	0.0016132004816668
2	D	26	50	20120529	10	164	3.04	0.0134323135525046	0.0027407175996078
2	D	26	50	20120529	10	166	3.08	0.0111931892191993	0.0034220856939591
2	D	26	50	20120529	10	168	3.12	0.00839898606266252	0.0032594511342862
2	D	26	50	20120529	10	170	3.16	0.00546478283451863	0.0028216176864433
2	D	26	50	20120529	10	172	3.2	0.00216064962272919	0.0012685637075843
2	D	26	50	20120529	10	174	3.24	0.000658981093658941	-0.000223488169261900
2	D	26	50	20120529	10	176	3.28	-0.001937541169809	-0.0014166863147869
2	D	26	50	20120529	10	178	3.32	-0.002995990218684	-0.0031563620366571
2	D	26	50	20120529	10	180	3.36	-0.0039986464212031	-0.00511262244428437
2	D	26	50	20120529	10	182	3.4	-0.0045700664821478	-0.00791312592224151
2	D	26	50	20120529	10	184	3.44	-0.0052145730999959	-0.0103591991971967
2	D	26	50	20120529	10	186	3.48	-0.0054425160419792	-0.0126421358666643
2	D	26	50	20120529	10	188	3.52	-0.0053356439230706	-0.0155792170194076
2	D	26	50	20120529	10	190	3.56	-0.0054323195621945	-0.0177196858146018
2	D	26	50	20120529	10	192	3.6	-0.0042697865164491	-0.0212245807837057
2	D	26	50	20120529	10	194	3.64	-0.0040525208868617	-0.0240956181630862
2	D	26	50	20120529	10	196	3.68	-0.0031755953411054	-0.0262173344864433
2	D	26	50	20120529	10	198	3.72	-0.0022826234211636	-0.028424252227186
2	D	26	50	20120529	10	200	3.76	-0.0012226300510785	-0.0296799727543036
2	D	26	50	20120529	10	202	3.8	0.00073747701743846	-0.0319326806088755
2	D	26	50	20120529	10	204	3.84	0.002933821390482	-0.0334196554590327
2	D	26	50	20120529	10	206	3.88	0.00510811110302032	-0.0343201630159415
2	D	26	50	20120529	10	208	3.92	0.00755144787473232	-0.0351966925819004
2	D	26	50	20120529	10	210	3.96	0.0106419994832644	-0.0362035419276319
2	D	26	50	20120529	10	212	4	0.0127740678498980	-0.0365966932979716
2	D	26	50	20120529	10	214	4.04	0.0163755041078374	-0.0364421197556043
2	D	26	50	20120529	10	216	4.08	0.0188307061313377	-0.0374332147622509
2	D	26	50	20120529	10	218	4.12	0.0213875547546335	-0.0377899289201561
2	D	26	50	20120529	10	220	4.16	0.0235639092189729	-0.038689347532622
2	D	26	50	20120529	10	222	4.2	0.0249823159245585	-0.040677639877437
2	D	26	50	20120529	10	224	4.24	0.0242792113677534	-0.0421906645414131
2	D	26	50	20120529	10	226	4.28	0.0239376575792369	-0.0448356893803229
2	D	26	50	20120529	10	228	4.32	0.0233574057545952	-0.0467139064125106
2	D	26	50	20120529	10	230	4.36	0.0221527079314877	-0.0493601121197451
2	D	26	50	20120529	10	232	4.4	0.0208001540804341	-0.0514030850319492
2	D	26	50	20120529	10	234	4.44	0.0198455599258322	-0.0528423301743763
2	D	26	50	20120529	10	236	4.48	0.0186570548480139	-0.0540592609447984
2	D	26	50	20120529	10	238	4.52	0.0185534637045701	-0.0540372699239035
2	D	26	50	20120529	10	240	4.56	0.0171901618304424	-0.0544650695265213
2	D	26	50	20120529	10	242	4.6	0.0167553618706908	-0.0550422807920039
2	D	26	50	20120529	10	244	4.64	0.0155127631241117	-0.0553397606148491
2	D	26	50	20120529	10	246	4.68	0.0141140352002465	-0.0560436854155203
2	D	26	50	20120529	10	248	4.72	0.0126232419734710	-0.0567570854470594
2	D	26	50	20120529	10	250	4.76	0.0135284800747460	-0.0568152096244729
2	D	26	50	20120529	10	252	4.8	0.0148506283342086	-0.0566217452091403
2	D	26	50	20120529	10	254	4.84	0.0153054394158678	-0.05606850486354
2	D	26	50	20120529	10	256	4.88	0.0166596903231962	-0.0558780102966883
2	D	26	50	20120529	10	258	4.92	0.0178661559132567	-0.0559116685794728
2	D	26	50	20120529	10	260	4.96	0.0192252858573754	-0.0555146281218365
2	D	26	50	20120529	10	262	5	0.0203060278617409	-0.0550708479059639
2	D	26	50	20120529	10	264	5.04	0.0218055892126032	-0.0540055915401063
2	D	26	50	20120529	10	266	5.08	0.0229650322017148	-0.052879665412423
2	D	26	50	20120529	10	268	5.12	0.0244501685742409	-0.0508987057649289
2	D	26	50	20120529	10	270	5.16	0.0259571545463057	-0.049462006206914
2	D	26	50	20120529	10	272	5.2	0.027942427545165	-0.0478459843691903
2	D	26	50	20120529	10	274	5.24	0.028686841280127	-0.0464697000145601
2	D	26	50	20120529	10	276	5.28	0.0294933743458162	-0.045736564632758
2	D	26	50	20120529	10	278	5.32	0.0303872775253888	-0.0444660563815255
2	D	26	50	20120529	10	280	5.36	0.0305978327116227	-0.042765910050044
2	D	26	50	20120529	10	282	5.4	0.0310893002088186	-0.0411055950435467
2	D	26	50	20120529	10	284	5.44	0.0312539783070891	-0.0388080000505051
2	D	26	50	20120529	10	286	5.48	0.0316531266500401	-0.0358173053545054
2	D	26	50	20120529	10	288	5.52	0.0332340328579033	-0.0328187914717194
2	D	26	50	20120529	10	290	5.56	0.0342905140286063	-0.0307058927699237
2	D	26	50	20120529	10	292	5.6	0.0355775685785186	-0.0275236506250752
2	D	26	50	20120529	10	294	5.64	0.0366717314695911	-0.0248534881400942
2	D	26	50	20120529	10	296	5.68	0.036317117418826	-0.0232622857503901
2	D	26	50	20120529	10	298	5.72	0.0355874539313196	-0.0214596584331112
2	D	26	50	20120529	10	300	5.76	0.0342904079625891	-0.0192858000557094
2	D	26	50	20120529	10	302	5.8	0.0325889676256981	-0.0170263110471059
2	D	26	50	20120529	10	304	5.84	0.0307632886273525	-0.0143530938608302
2	D	26	50	20120529	10	306	5.88	0.0294139874674924	-0.0131858019864474
2	D	26	50	20120529	10	308	5.92	0.0278399677725711	-0.0126529263161452
2	D	26	50	20120529	10	310	5.96	0.0257227769326136	-0.0118124874802982
2	D	26	50	20120529	10	312	6	0.0233461132592997	-0.0103680733873006
2	D	26	50	20120529	10	314	6.04	0.0214854254042176	-0.00893886209009852
2	D	26	50	20120529	10	316	6.08	0.0196945855569811	-0.00724136033797866
2	D	26	50	20120529	10	318	6.12	0.0178843214864654	-0.0048318939810855
2	D	26	50	20120529	10	320	6.16	0.0157048769654922	-0.0032301557003417
2	D	26	50	20120529	10	322	6.2	0.0135001321638882	-0.0016779290364166
2	D	26	50	20120529	10	324	6.24	0.0109253866679605	-0.0015001482494907
2	D	26	50	20120529	10	326	6.28	0.00853403638680133	-0.0021159816873617
2	D	26	50	20120529	10	328	6.32	0.00628301144636864	-0.0029991792702671
2	D	26	50	20120529	10	330	6.36	0.00346470301966123	-0.0033389370075595
2	D	26	50	20120529	10	332	6.4	0.00108020460321177	-0.0030985136308882
2	D	26	50	20120529	10	334	6.44	0.000371421978953811	-0.0028980983558965
2	D	26	50	20120529	10	336	6.48	0.00134642323526069	-0.0018721854113442
2	D	26	50	20120529	10	338	6.52	0.0014955308422095	-0.0014120922420296
2	D	26	50	20120529	10	340	6.56	0.002710227155203	-0.0005598588650723
2	D	26	50	20120529	10	342	6.6	0.0038581796591203	0.000738141697812802
2	D	26	50	20120529	10	344	6.64	0.00606784592392139	0.0026641167220018
2	D	26	50	20120529	10	346	6.68	0.00862264393755182	0.0046632702269759
2	D	26	50	20120529	10	348	6.72	0.01087180918715	0.0052418249953427
2	D	26	50	20120529	10	350	6.76	0.0135528045480188	0.0059381130427771
2	D	26	50	20120529	10	352	6.8	0.0154352642208936	0.0055654677690918
2	D	26	50	20120529	10	354	6.84	0.0175562239399948	0.0051402915326321
2	D	26	50	20120529	10	356	6.88	0.0184376749691508	0.0045443702217194
2	D	26	50	20120529	10	358	6.92	0.0195840647670816	0.0037581806181249
2	D	26	50	20120529	10	360	6.96	0.0216840022015782	0.0025243075692256
2	D	26	50	20120529	10	362	7	0.0234102831996923	0.0012188965272737
2	D	26	50	20120529	10	364	7.04	0.025009680815569	-8.36576618609003e-05
2	D	26	50	20120529	10	366	7.08	0.0269648170648356	-0.0024590981818647
2	D	26	50	20120529	10	368	7.12	0.0294195948242672	-0.0037178755315973
2	D	26	50	20120529	10	370	7.16	0.0315553118618918	-0.00571556532553433
2	D	26	50	20120529	10	372	7.2	0.0335426425414844	-0.00695647408690642
2	D	26	50	20120529	10	374	7.24	0.0350868930409177	-0.00912057439072785
2	D	26	50	20120529	10	376	7.28	0.0347892717967162	-0.0105092613983001
2	D	26	50	20120529	10	378	7.32	0.0345786953972789	-0.0116324298095368
2	D	26	50	20120529	10	380	7.36	0.0345869685466188	-0.0137637203587112
2	D	26	50	20120529	10	382	7.4	0.034770674888371	-0.0152702820667072
2	D	26	50	20120529	10	384	7.44	0.0347703213349804	-0.0169015067002265
2	D	26	50	20120529	10	386	7.48	0.0341149747701768	-0.0198177564871961
2	D	26	50	20120529	10	388	7.52	0.0340306876418593	-0.0218461629997078
2	D	26	50	20120529	10	390	7.56	0.0330036574685927	-0.0239000536406135
2	D	26	50	20120529	10	392	7.6	0.0324401640746652	-0.0263095199975066
2	D	26	50	20120529	10	394	7.64	0.0318701370140794	-0.029800605171174
2	D	26	50	20120529	10	396	7.68	0.0313705236467643	-0.031892481588365
2	D	26	50	20120529	10	398	7.72	0.0303789435648657	-0.0347024574687629
2	D	26	50	20120529	10	400	7.76	0.029870396610477	-0.0371609220829516
2	D	26	50	20120529	10	402	7.8	0.0290955560707206	-0.039103761603872
2	D	26	50	20120529	10	404	7.84	0.02895944508641	-0.0405490100828714
2	D	26	50	20120529	10	406	7.88	0.0295191059615835	-0.0416494945085676
2	D	26	50	20120529	10	408	7.92	0.0303321868360665	-0.0425160750821151
2	D	26	50	20120529	10	410	7.96	0.0312291588590695	-0.0426009915354678
2	D	26	50	20120529	10	412	8	0.0314100084894257	-0.0418550221655873
2	D	26	50	20120529	10	414	8.04	0.0314112105709538	-0.0409464606624407
2	D	26	50	20120529	10	416	8.08	0.0317897460441263	-0.0405089524837171
2	D	26	50	20120529	10	418	8.12	0.0325084069501175	-0.0391212271413673
2	D	26	50	20120529	10	420	8.16	0.032967392083106	-0.0388163912866774
2	D	26	50	20120529	10	422	8.2	0.0331527848745314	-0.037739478265532
2	D	26	50	20120529	10	424	8.24	0.0330301103332769	-0.0371846030890536
2	D	26	50	20120529	10	426	8.28	0.0325417109724046	-0.03668022452914
2	D	26	50	20120529	10	428	8.32	0.0320473344379109	-0.0358551398099396
2	D	26	50	20120529	10	430	8.36	0.0319415123725724	-0.0350309750366615
2	D	26	50	20120529	10	432	8.4	0.0314125894291771	-0.0332926307968603
2	D	26	50	20120529	10	434	8.44	0.0315229122291778	-0.0312069344929369
2	D	26	50	20120529	10	436	8.48	0.0323067754514621	-0.0290347378164708
2	D	26	50	20120529	10	438	8.52	0.0335172715501754	-0.026928196004638
2	D	26	50	20120529	10	440	8.56	0.0343551789437458	-0.0246185165567059
2	D	26	50	20120529	10	442	8.6	0.0349575632106386	-0.0219539260731606
2	D	26	50	20120529	10	444	8.64	0.0356422547068616	-0.0202484552276168
2	D	26	50	20120529	10	446	8.68	0.0356445174485614	-0.0192630312173552
2	D	26	50	20120529	10	448	8.72	0.0357734230147717	-0.0181875925138486
2	D	26	50	20120529	10	450	8.76	0.0349546640728358	-0.0177699045382017
2	D	26	50	20120529	10	452	8.8	0.0336776292260129	-0.0169951983487337
2	D	26	50	20120529	10	454	8.84	0.0324018671713961	-0.0161830154998628
2	D	26	50	20120529	10	456	8.88	0.0309174379056512	-0.0144400679949161
2	D	26	50	20120529	10	458	8.92	0.0295160229760176	-0.0120591687519829
2	D	26	50	20120529	10	460	8.96	0.0281956919809826	-0.0096382967627092
2	D	26	50	20120529	10	462	9	0.027869213709041	-0.00781261069329584
2	D	26	50	20120529	10	464	9.04	0.0270319214983702	-0.004869271645539
2	D	26	50	20120529	10	466	9.08	0.0262148313284379	-0.0025085673722765
2	D	26	50	20120529	10	468	9.12	0.0252473312729978	-6.07991623670021e-06
2	D	26	50	20120529	10	470	9.16	0.0243295502995061	0.000933621367471799
2	D	26	50	20120529	10	472	9.2	0.0223747606739837	0.0021644750704154
2	D	26	50	20120529	10	474	9.24	0.0208815562130843	0.0022341321594301
2	D	26	50	20120529	10	476	9.28	0.0191815654450946	0.0022328240118849
2	D	26	50	20120529	10	478	9.32	0.0166542526720489	0.0023945817591491
2	D	26	50	20120529	10	480	9.36	0.0145402225994033	0.0026504766321928
2	D	26	50	20120529	10	482	9.4	0.0114797795976142	0.0025526979064903
2	D	26	50	20120529	10	484	9.44	0.00876491382192655	0.0021960332460598
2	D	26	50	20120529	10	486	9.48	0.0061557534389585	0.0022317350674419
2	D	26	50	20120529	10	488	9.52	0.00268628451959202	0.0021416708767222
2	D	26	50	20120529	10	490	9.56	0.000338350594797710	0.0018698024614916
2	D	26	50	20120529	10	492	9.6	-0.0018819929823993	0.00197881004287930
2	D	26	50	20120529	10	494	9.64	-0.0028676786221699	0.0011222421013533
2	D	26	50	20120529	10	496	9.68	-0.0045486726836403	-8.4000467228399e-05
2	D	26	50	20120529	10	498	9.72	-0.0057268507497621	-0.0011759115060454
2	D	26	50	20120529	10	500	9.76	-0.0072873222787558	-0.0036413382936017
2	D	26	50	20120529	10	502	9.8	-0.0091243503409394	-0.00583701091520312
2	D	26	50	20120529	10	504	9.84	-0.0101490329196924	-0.00730632223796627
2	D	26	50	20120529	10	506	9.88	-0.01154849623461	-0.00900616451353186
2	D	26	50	20120529	10	508	9.92	-0.0122918775936714	-0.0109323940961621
2	D	26	50	20120529	10	510	9.96	-0.0130407743856261	-0.0119210000869390
2	D	26	50	20120529	10	512	10	-0.0140066822487269	-0.0127876301579613
2	D	26	50	20120529	10	514	10.04	-0.0139342038036553	-0.0123767304074138
2	D	26	50	20120529	10	516	10.08	-0.0138947472452651	-0.0112013775157255
2	D	26	50	20120529	10	518	10.12	-0.0134163187971143	-0.0103288077477413
2	D	26	50	20120529	10	520	10.16	-0.0130909789670903	-0.00925181340931607
2	D	26	50	20120529	10	522	10.2	-0.0130972015067648	-0.0087493433306049
2	D	26	50	20120529	10	524	10.24	-0.0132008633608867	-0.00726102497756346
2	D	26	50	20120529	10	526	10.28	-0.0136547198483913	-0.0046676755022227
2	D	26	50	20120529	10	528	10.32	-0.013417492594371	-0.0021364524286771
2	D	26	50	20120529	10	530	10.36	-0.0132458707075092	-0.0003155746853758
2	D	26	50	20120529	10	532	10.4	-0.0130403501215574	0.00140753847435870
2	D	26	50	20120529	10	534	10.44	-0.0116628354011279	0.0021647791263313
2	D	26	50	20120529	10	536	10.48	-0.0101142149817868	0.0036347692716044
2	D	26	50	20120529	10	538	10.52	-0.008214579685197	0.0051251311632435
2	D	26	50	20120529	10	540	10.56	-0.0066110736375002	0.0058123682438787
2	D	26	50	20120529	10	542	10.6	-0.0048345385604472	0.0062181061149235
2	D	26	50	20120529	10	544	10.64	-0.0030086615722029	0.006214556438882
2	D	26	50	20120529	10	546	10.68	-0.0013532821710383	0.0063444236703147
2	D	26	50	20120529	10	548	10.72	0.000602723678147741	0.0078997828172805
2	D	26	50	20120529	10	550	10.76	0.00250843302198798	0.0083652570691999
2	D	26	50	20120529	10	552	10.8	0.004755123397852	0.0095179118332121
2	D	26	50	20120529	10	554	10.84	0.00709493973679829	0.010146529761687
2	D	26	50	20120529	10	556	10.88	0.00884927166092211	0.0095661365156891
2	D	26	50	20120529	10	558	10.92	0.0100398980590840	0.0084564031332949
2	D	26	50	20120529	10	560	10.96	0.0102516058293713	0.0068436339867646
2	D	26	50	20120529	10	562	11	0.0115444798680928	0.0051964994506687
2	D	26	50	20120529	10	564	11.04	0.0126051400398726	0.0035166965812819
2	D	26	50	20120529	10	566	11.08	0.0137901237259206	0.0021706339704796
2	D	26	50	20120529	10	568	11.12	0.0148337072689348	0.0010685019859831
2	D	26	50	20120529	10	570	11.16	0.0161994203771863	0.000440725514577901
2	D	26	50	20120529	10	572	11.2	0.0166558436623066	-0.000537825417770499
2	D	26	50	20120529	10	574	11.24	0.0169837573610140	-0.0017320863447877
2	D	26	50	20120529	10	576	11.28	0.0177698479696591	-0.0039502096066918
2	D	26	50	20120529	10	578	11.32	0.0191923452879738	-0.00548697538084625
2	D	26	50	20120529	10	580	11.36	0.0201589425801863	-0.00740533840053582
2	D	26	50	20120529	10	582	11.4	0.0217831244301649	-0.00780268998515579
2	D	26	50	20120529	10	584	11.44	0.0226416510574748	-0.00768229798459097
2	D	26	50	20120529	10	586	11.48	0.0242920665690354	-0.00681937315310216
2	D	26	50	20120529	10	588	11.52	0.025439743301308	-0.00583300161975379
2	D	26	50	20120529	10	590	11.56	0.026508103865935	-0.0039267053772852
2	D	26	50	20120529	10	592	11.6	0.0269828624298914	-0.0028698706531916
2	D	26	50	20120529	10	594	11.64	0.0273417120502758	-0.0032422967237747
2	D	26	50	20120529	10	596	11.68	0.027151224554492	-0.0046747607121702
2	D	26	50	20120529	10	598	11.72	0.0271245595577734	-0.00544726779954872
2	D	26	50	20120529	10	600	11.76	0.026646491734081	-0.00568394351027967
2	D	26	50	20120529	10	602	11.8	0.027223611075682	-0.00701738426503783
2	D	26	50	20120529	10	604	11.84	0.0278060761445488	-0.00948047052914836
2	D	26	50	20120529	10	606	11.88	0.0283150728188503	-0.0112550469204176
2	D	26	50	20120529	10	608	11.92	0.0286609187455287	-0.0131825492952540
2	D	26	50	20120529	10	610	11.96	0.0292248364035249	-0.0159626810268451
2	D	26	50	20120529	10	612	12	0.0300562525568441	-0.0180735361900432
2	D	26	50	20120529	10	614	12.04	0.0310218775772324	-0.0198410203002971
2	D	26	50	20120529	10	616	12.08	0.0323049228316954	-0.0219918269966322
2	D	26	50	20120529	10	618	12.12	0.0335280761417919	-0.0226361426956494
2	D	26	50	20120529	10	620	12.16	0.0344508504912404	-0.0221065197165407
2	D	26	50	20120529	10	622	12.2	0.0352322034844515	-0.021175260085718
2	D	26	50	20120529	10	624	12.24	0.0360091724156193	-0.0204329393868283
2	D	26	50	20120529	10	626	12.28	0.0356945806086694	-0.0194279285187279
2	D	26	50	20120529	10	628	12.32	0.0360315877005829	-0.0183746222574724
2	D	26	50	20120529	10	630	12.36	0.0359364111278352	-0.0166719091283752
2	D	26	50	20120529	10	632	12.4	0.036603142111816	-0.0149370226407340
2	D	26	50	20120529	10	634	12.44	0.0373245324499825	-0.0141915906720072
2	D	26	50	20120529	10	636	12.48	0.0371280274754908	-0.0143723978759566
2	D	26	50	20120529	10	638	12.52	0.0371661405309967	-0.0158763432888622
2	D	26	50	20120529	10	640	12.56	0.0369594532188559	-0.0162458065820322
2	D	26	50	20120529	10	642	12.6	0.0372097690193959	-0.0171456706717702
2	D	26	50	20120529	10	644	12.64	0.0379635448481408	-0.0173709548922562
2	D	26	50	20120529	10	646	12.68	0.0384768336606041	-0.0187119829027765
2	D	26	50	20120529	10	648	12.72	0.039199638212333	-0.0201930887666499
2	D	26	50	20120529	10	650	12.76	0.0399936484169274	-0.0225548961264911
2	D	26	50	20120529	10	652	12.8	0.0407397167817573	-0.0243573820224137
2	D	26	50	20120529	10	654	12.84	0.0406783399131503	-0.0258251942788007
2	D	26	50	20120529	10	656	12.88	0.0411558491224856	-0.027756797872968
2	D	26	50	20120529	10	658	12.92	0.0407404945992166	-0.0301145747241564
2	D	26	50	20120529	10	660	12.96	0.0402728141741398	-0.0305580720973166
2	D	26	50	20120529	10	662	13	0.0392839324117182	-0.0321812286424626
2	D	26	50	20120529	10	664	13.04	0.0384105282577322	-0.0321621226172349
2	D	26	50	20120529	10	666	13.08	0.036806704011984	-0.0330079283935512
2	D	26	50	20120529	10	668	13.12	0.0358765474677399	-0.0342709908103778
2	D	26	50	20120529	10	670	13.16	0.0341427923509486	-0.0357467933733923
2	D	26	50	20120529	10	672	13.2	0.032876504820093	-0.0378191826348006
2	D	26	50	20120529	10	674	13.24	0.0313006685678509	-0.039715196837564
2	D	26	50	20120529	10	676	13.28	0.0294636687899385	-0.040832079069516
2	D	26	50	20120529	10	678	13.32	0.0276600373810304	-0.0421916474198389
2	D	26	50	20120529	10	680	13.36	0.0251424968237007	-0.043198100785773
2	D	26	50	20120529	10	682	13.4	0.0231913770823726	-0.0429866051475201
2	D	26	50	20120529	10	684	13.44	0.0206609954658965	-0.0451262395567125
2	D	26	50	20120529	10	686	13.48	0.0183200477561004	-0.0454212445058235
2	D	26	50	20120529	10	688	13.52	0.01595633120795	-0.0463294524555795
2	D	26	50	20120529	10	690	13.56	0.0132944984408513	-0.0471027444314851
2	D	26	50	20120529	10	692	13.6	0.0105471764639072	-0.0478165687270929
2	D	26	50	20120529	10	694	13.64	0.00802153246286513	-0.048383951208317
2	D	26	50	20120529	10	696	13.68	0.00548344338247414	-0.0493673953195913
2	D	26	50	20120529	10	698	13.72	0.00301097381137726	-0.0500100139623336
2	D	26	50	20120529	10	700	13.76	0.00104274208594451	-0.0510788058620971
2	D	26	50	20120529	10	702	13.8	-2.16657517755989e-05	-0.0521780033534516
2	D	26	50	20120529	10	704	13.84	-0.0003247317181922	-0.0525432947166125
2	D	26	50	20120529	10	706	13.88	-0.000177724218383499	-0.0533761957941722
2	D	26	50	20120529	10	708	13.92	0.000800275170675631	-0.0546590996272789
2	D	26	50	20120529	10	710	13.96	0.00110440179726397	-0.0550716964341013
2	D	26	50	20120529	10	712	14	0.00183081259357691	-0.055911810000829
2	D	26	50	20120529	10	714	14.04	0.00231030170189951	-0.0570209069871201
2	D	26	50	20120529	10	716	14.08	0.00279445771497794	-0.0592098974496393
2	D	26	50	20120529	10	718	14.12	0.00232267607057028	-0.0613446528220415
2	D	26	50	20120529	10	720	14.16	0.00190668515119822	-0.062480195601949
2	D	26	50	20120529	10	722	14.2	0.00117157694147669	-0.0633223597783422
2	D	26	50	20120529	10	724	14.24	0.00115121226617851	-0.0619435015550284
2	D	26	50	20120529	10	726	14.28	0.00113615089173925	-0.0609103478370367
2	D	26	50	20120529	10	728	14.32	0.0005067551458051	-0.0605227826102684
2	D	26	50	20120529	10	730	14.36	0.000152070384361901	-0.0594335553245286
2	D	26	50	20120529	10	732	14.4	-0.0011938366629486	-0.0580544142585024
2	D	26	50	20120529	10	734	14.44	-0.002465214655522	-0.0564611612591328
2	D	26	50	20120529	10	736	14.48	-0.0046423964347953	-0.0557293057406048
2	D	26	50	20120529	10	738	14.52	-0.0070328416192746	-0.0546553519613386
2	D	26	50	20120529	10	740	14.56	-0.0088574599574484	-0.0523252936959727
2	D	26	50	20120529	10	742	14.6	-0.0094343883802185	-0.0505583045604657
2	D	26	50	20120529	10	744	14.64	-0.0090023461369135	-0.050205741119366
2	D	26	50	20120529	10	746	14.68	-0.0085377769816739	-0.0482900474277755
2	D	26	50	20120529	10	748	14.72	-0.008155720116731	-0.0469700982704023
2	D	26	50	20120529	10	750	14.76	-0.0080136340801194	-0.0442124808187242
2	D	26	50	20120529	10	752	14.8	-0.0079914379982579	-0.0411243970128585
2	D	26	50	20120529	10	754	14.84	-0.0084212245709309	-0.0386435765106758
2	D	26	50	20120529	10	756	14.88	-0.008701380277637	-0.03652098337491
2	D	26	50	20120529	10	758	14.92	-0.0097049069286038	-0.035222310353476
2	D	26	50	20120529	10	760	14.96	-0.0112023816073548	-0.0337744745707643
2	D	26	50	20120529	10	762	15	-0.0127372134444627	-0.0324759578199289
2	D	26	50	20120529	10	764	15.04	-0.0150223280028164	-0.030170478586277
2	D	26	50	20120529	10	766	15.08	-0.016423368165856	-0.0282652712882514
2	D	26	50	20120529	10	768	15.12	-0.0165809751963147	-0.0265588175642818
2	D	26	50	20120529	10	770	15.16	-0.0158931017195764	-0.0253285931863734
2	D	26	50	20120529	10	772	15.2	-0.0139929643771719	-0.0241105310451015
2	D	26	50	20120529	10	774	15.24	-0.0122188334631748	-0.0230146569556185
2	D	26	50	20120529	10	776	15.28	-0.0101569525156417	-0.0220651115434344
2	D	26	50	20120529	10	778	15.32	-0.0079879802460979	-0.0204828823387836
2	D	26	50	20120529	10	780	15.36	-0.0056972512599016	-0.0202495229588564
2	D	26	50	20120529	10	782	15.4	-0.0042241286315879	-0.0198247709864654
2	D	26	50	20120529	10	784	15.44	-0.0029527011415398	-0.0191008845613613
2	D	26	50	20120529	10	786	15.48	-0.0026194417155666	-0.0177889893502259
2	D	26	50	20120529	10	788	15.52	-0.0024650590920301	-0.0163682209079912
2	D	26	50	20120529	10	790	15.56	-0.0013997461576301	-0.0145476755048771
2	D	26	50	20120529	10	792	15.6	3.02005306244014e-05	-0.0130153680389780
2	D	26	50	20120529	10	794	15.64	0.00210274464841782	-0.0123670925419862
2	D	26	50	20120529	10	796	15.68	0.00397316229280904	-0.0114095638942424
2	D	26	50	20120529	10	798	15.72	0.00441392316272605	-0.0106104554497557
2	D	26	50	20120529	10	800	15.76	0.00527228574126265	-0.0112158039082753
2	D	26	50	20120529	10	802	15.8	0.00583896960098693	-0.0125432186990442
2	D	26	50	20120529	10	804	15.84	0.00604517608051655	-0.0131254504226732
2	D	26	50	20120529	10	806	15.88	0.00581560679293652	-0.0132940105371724
2	D	26	50	20120529	10	808	15.92	0.00646533185882978	-0.0137937441126404
2	D	26	50	20120529	10	810	15.96	0.00703441139632872	-0.0140637881923755
2	D	26	50	20120529	10	812	16	0.00844256505358704	-0.0145386457512813
2	D	26	50	20120529	10	814	16.04	0.00937107657754425	-0.0140303960716545
2	D	26	50	20120529	10	816	16.08	0.0103569435265646	-0.0139791192263962
2	D	26	50	20120529	10	818	16.12	0.0107070009812317	-0.0143166227072701
2	D	26	50	20120529	10	820	16.16	0.0123184577375761	-0.0145992872288359
2	D	26	50	20120529	10	822	16.2	0.0130049594271589	-0.0155146510992175
2	D	26	50	20120529	10	824	16.24	0.0144186285173105	-0.0169203157406061
2	D	26	50	20120529	10	826	16.28	0.0157897863477771	-0.0181585516383453
2	D	26	50	20120529	10	828	16.32	0.0173717609939867	-0.0188643502719866
2	D	26	50	20120529	10	830	16.36	0.0190689516191229	-0.0188589550472462
2	D	26	50	20120529	10	832	16.4	0.0214324418931033	-0.0195623565888993
2	D	26	50	20120529	10	834	16.44	0.0227474908004828	-0.0185942142683699
2	D	26	50	20120529	10	836	16.48	0.0235728753329584	-0.0174138621317386
2	D	26	50	20120529	10	838	16.52	0.0234743682872713	-0.0162073329020678
2	D	26	50	20120529	10	840	16.56	0.022535351695059	-0.0152867859389801
2	D	26	50	20120529	10	842	16.6	0.0216078114459053	-0.0126711131025574
2	D	26	50	20120529	10	844	16.64	0.0205389700486672	-0.0108598661536158
2	D	26	50	20120529	10	846	16.68	0.0194804311972309	-0.00870389757777805
2	D	26	50	20120529	10	848	16.72	0.0180987021203855	-0.00654095692907776
2	D	26	50	20120529	10	850	16.76	0.0158583474212810	-0.0043317149283454
2	D	26	50	20120529	10	852	16.8	0.0143220094467291	-0.0019194130732597
2	D	26	50	20120529	10	854	16.84	0.0131503971499133	-0.000883141014363
2	D	26	50	20120529	10	856	16.88	0.0116568815620302	1.69705627483998e-05
2	D	26	50	20120529	10	858	16.92	0.0094712427856538	0.000115371542418400
2	D	26	50	20120529	10	860	16.96	0.00812368110847535	0.000319060721807001
2	D	26	50	20120529	10	862	17	0.00584743366915773	-4.47457171134993e-05
2	D	26	50	20120529	10	864	17.04	0.00434939966894278	0.000563408541113801
2	D	26	50	20120529	10	866	17.08	0.00223420287010822	0.0002769312997839
2	D	26	50	20120529	10	868	17.12	0.00172384147971901	0.0005619236168733
2	D	26	50	20120529	10	870	17.16	0.00359973920166443	0.0005574829862874
2	D	26	50	20120529	10	872	17.2	0.00456487631837376	1.87454007691996e-05
2	D	26	50	20120529	10	874	17.24	0.00559512382749475	0.000327885414436201
2	D	26	50	20120529	10	876	17.28	0.00630240738537659	0.0014988895994202
2	D	26	50	20120529	10	878	17.32	0.00810263761066724	0.0024346110740321
2	D	26	50	20120529	10	880	17.36	0.0104825469041068	0.0040027617826695
2	D	26	50	20120529	10	882	17.4	0.0125640571358856	0.0051893576721787
2	D	26	50	20120529	10	884	17.44	0.0142780839734818	0.005205055442721
2	D	26	50	20120529	10	886	17.48	0.0160010839961313	0.0042714694305882
2	D	26	50	20120529	10	888	17.52	0.0171652080321343	0.0036192907041643
2	D	26	50	20120529	10	890	17.56	0.0181478248284746	0.0024296330422926
2	D	26	50	20120529	10	892	17.6	0.0190594198197125	0.0017164522138556
2	D	26	50	20120529	10	894	17.64	0.0203181830273095	-0.0002566302640961
2	D	26	50	20120529	10	896	17.68	0.0225723687350541	-0.0011282807932647
2	D	26	50	20120529	10	898	17.72	0.0241124755887496	-0.002535310150741
2	D	26	50	20120529	10	900	17.76	0.0262720716223749	-0.003421265450093
2	D	26	50	20120529	10	902	17.8	0.0281694583194006	-0.0047501382950447
2	D	26	50	20120529	10	904	17.84	0.0303521060340925	-0.00575460469092364
2	D	26	50	20120529	10	906	17.88	0.0304315636230945	-0.00793897774616169
2	D	26	50	20120529	10	908	17.92	0.0304993963766137	-0.00995319262557501
2	D	26	50	20120529	10	910	17.96	0.0312986391713889	-0.0128388246889192
2	D	26	50	20120529	10	912	18	0.0314448688537382	-0.0140045609283833
2	D	26	50	20120529	10	914	18.04	0.031798139401619	-0.016147943003516
2	D	26	50	20120529	10	916	18.08	0.0321502078679718	-0.0180038861720963
2	D	26	50	20120529	10	918	18.12	0.0326429905837807	-0.02093689438978
2	D	26	50	20120529	10	920	18.16	0.0335504207160774	-0.0233481992243043
2	D	26	50	20120529	10	922	18.2	0.0343401317114422	-0.0259343574236803
2	D	26	50	20120529	10	924	18.24	0.0350269515990765	-0.0285812631666281
2	D	26	50	20120529	10	926	18.28	0.0354404747157822	-0.0309383258399675
2	D	26	50	20120529	10	928	18.32	0.0362653218471041	-0.031760896087454
2	D	26	50	20120529	10	930	18.36	0.0370568642490321	-0.0323052198165436
2	D	26	50	20120529	10	932	18.4	0.0382462037128523	-0.0312577259730295
2	D	26	50	20120529	10	934	18.44	0.0392347107086798	-0.0303421923970204
2	D	26	50	20120529	10	936	18.48	0.0399992345604987	-0.0293422019870664
2	D	26	50	20120529	10	938	18.52	0.0402689957975214	-0.0293196452807465
2	D	26	50	20120529	10	940	18.56	0.0400973102710493	-0.0298583192266544
2	D	26	50	20120529	10	942	18.6	0.0392618282537383	-0.0303146505878932
2	D	26	50	20120529	10	944	18.64	0.0383383680107121	-0.0305297312575267
2	D	26	50	20120529	10	946	18.68	0.0376616597500488	-0.0310001057594398
2	D	26	50	20120529	10	948	18.72	0.0363755032257486	-0.0320612609059664
2	D	26	50	20120529	10	950	18.76	0.0362646642377976	-0.0314920045917722
2	D	26	50	20120529	10	952	18.8	0.0344438572051744	-0.0315822384881194
2	D	26	50	20120529	10	954	18.84	0.0324394145414771	-0.0325890949049188
2	D	26	50	20120529	10	956	18.88	0.029832003469975	-0.0344362247652891
2	D	26	50	20120529	10	958	18.92	0.0279015567732124	-0.0353956724301263
2	D	26	50	20120529	10	960	18.96	0.0263541737907385	-0.0372230696979501
2	D	26	50	20120529	10	962	19	0.0247653119244801	-0.039608982327962
2	D	26	50	20120529	10	964	19.04	0.0235387008622236	-0.0419836519601529
2	D	26	50	20120529	10	966	19.08	0.0231352328039464	-0.0444291029811407
2	D	26	50	20120529	10	968	19.12	0.0225263431546667	-0.0464284474049456
2	D	26	50	20120529	10	970	19.16	0.0227369902647821	-0.0483031996139055
2	D	26	50	20120529	10	972	19.2	0.0229211915812812	-0.0494182362971586
2	D	26	50	20120529	10	974	19.24	0.0226842400989056	-0.0497820427360791
2	D	26	50	20120529	10	976	19.28	0.0222519150128882	-0.0494621476282703
2	D	26	50	20120529	10	978	19.32	0.0213235545198683	-0.0489060081448671
2	D	26	50	20120529	10	980	19.36	0.0207524950833821	-0.0479710715587822
2	D	26	50	20120529	10	982	19.4	0.0198754705426764	-0.0473587877969528
2	D	26	50	20120529	10	984	19.44	0.0173180067364809	-0.0462801671129308
2	D	26	50	20120529	10	986	19.48	0.0157826657824906	-0.0450606200474184
2	D	26	50	20120529	10	988	19.52	0.0132390612692063	-0.0441132383819846
2	D	26	50	20120529	10	990	19.56	0.0116411413650810	-0.0427772308296108
2	D	26	50	20120529	10	992	19.6	0.00942209886436133	-0.0413268134000409
2	D	26	50	20120529	10	994	19.64	0.00695422548734216	-0.0395233375546246
2	D	26	50	20120529	10	996	19.68	0.00461002508635252	-0.0386845674907812
2	D	26	50	20120529	10	998	19.72	0.00268379550372224	-0.037567692329897
2	D	26	50	20120529	10	1000	19.76	0.00084402386722765	-0.0358000455850834
2	D	26	50	20120529	10	1002	19.8	-0.000477905189132799	-0.0336711662700329
2	D	26	50	20120529	10	1004	19.84	-0.0020600424699021	-0.0311836494666324
2	D	26	50	20120529	10	1006	19.88	-0.0031353807642458	-0.0294200134314817
2	D	26	50	20120529	10	1008	19.92	-0.0037009403241879	-0.0267744285640012
2	D	26	50	20120529	10	1010	19.96	-0.0038186099636452	-0.0249011542082140
2	D	26	50	20120529	10	1012	20	-0.0038606050353799	-0.0224206306908794
2	D	26	50	20120529	10	1014	20.04	-0.0029736951418732	-0.0205769770381561
2	D	26	50	20120529	10	1016	20.08	-0.0015953672486453	-0.0191865576189699
2	D	26	50	20120529	10	1018	20.12	0.000390061313705881	-0.0180039215274354
2	D	26	50	20120529	10	1020	20.16	0.00236552674151018	-0.0171249100166746
2	D	26	50	20120529	10	1022	20.2	0.00430000118920909	-0.0169111940631287
2	D	26	50	20120529	10	1024	20.24	0.00713310228977892	-0.0156955572981163
2	D	26	50	20120529	10	1026	20.28	0.00830723542226965	-0.0159704768791077
2	D	26	50	20120529	10	1028	20.32	0.00901876444926574	-0.0165677233081284
2	D	26	50	20120529	10	1030	20.36	0.0104084491845063	-0.0175703943598899
2	D	26	50	20120529	10	1032	20.4	0.0113216139527984	-0.0188765125086230
2	D	26	50	20120529	10	1034	20.44	0.0122406759916456	-0.0201874955520107
2	D	26	50	20120529	10	1036	20.48	0.0130444937672950	-0.020704242116634
2	D	26	50	20120529	10	1038	20.52	0.0148321940604230	-0.0209569974355691
2	D	26	50	20120529	10	1040	20.56	0.0164396457639588	-0.0196387382634031
2	D	26	50	20120529	10	1042	20.6	0.0174661314650039	-0.0184006296448845
2	D	26	50	20120529	10	1044	20.64	0.0185794357366430	-0.0158688691701851
2	D	26	50	20120529	10	1046	20.68	0.0195243990968851	-0.0140496531278196
2	D	26	50	20120529	10	1048	20.72	0.0190935730772438	-0.0129677090419261
2	D	26	50	20120529	10	1050	20.76	0.0187446865914063	-0.0111444766330434
2	D	26	50	20120529	10	1052	20.8	0.0183276845093372	-0.0100918845496369
2	D	26	50	20120529	10	1054	20.84	0.0173248458732685	-0.00895697250897828
2	D	26	50	20120529	10	1056	20.88	0.0156659083107810	-0.00730677478630623
2	D	26	50	20120529	10	1058	20.92	0.0140590930033484	-0.00680267836199834
2	D	26	50	20120529	10	1060	20.96	0.0116293751082420	-0.00569871497093865
2	D	26	50	20120529	10	1062	21	0.00984414261778033	-0.0046192316166436
2	D	26	50	20120529	10	1064	21.04	0.0073710437216482	-0.0031594733064943
2	D	26	50	20120529	10	1066	21.08	0.00646739661063085	-0.001897110925381
2	D	26	50	20120529	10	1068	21.12	0.00554755675432433	-0.0017441283732713
2	D	26	50	20120529	10	1070	21.16	0.00471886296211275	-0.0026937374250658
2	D	26	50	20120529	10	1072	21.2	0.00395435325242948	-0.0029751517818424
2	D	26	50	20120529	10	1074	21.24	0.00264756335225425	-0.0040733451815676
2	D	26	50	20120529	10	1076	21.28	0.00122411638953242	-0.00524591065832447
2	D	26	50	20120529	10	1078	21.32	-0.00101044144818	-0.00712649084137491
2	D	26	50	20120529	10	1080	21.36	-0.0026685785657912	-0.00853813053506448
2	D	26	50	20120529	10	1082	21.4	-0.0041517138261266	-0.00961128528366787
2	D	26	50	20120529	10	1084	21.44	-0.0057668234961026	-0.0103887562606503
2	D	26	50	20120529	10	1086	21.48	-0.0068488524348098	-0.0120306723487011
2	D	26	50	20120529	10	1088	21.52	-0.0072501355331332	-0.0136797160731062
2	D	26	50	20120529	10	1090	21.56	-0.0082596718846332	-0.0152293405840765
2	D	26	50	20120529	10	1092	21.6	-0.0097831334446997	-0.0168889909101995
2	D	26	50	20120529	10	1094	21.64	-0.0109951851783315	-0.0176245940946679
2	D	26	50	20120529	10	1096	21.68	-0.0121489006025155	-0.0174544642031144
2	D	26	50	20120529	10	1098	21.72	-0.0124111665076576	-0.0159062539057064
2	D	26	50	20120529	10	1100	21.76	-0.0120932512988361	-0.0144155313896089
2	D	26	50	20120529	10	1102	21.8	-0.0118233486404572	-0.0130419764671541
2	D	26	50	20120529	10	1104	21.84	-0.0117477589255484	-0.0125108685638049
2	D	26	50	20120529	10	1106	21.88	-0.0112787349975873	-0.0116803716493013
2	D	26	50	20120529	10	1108	21.92	-0.0122281672726865	-0.00984465173466286
2	D	26	50	20120529	10	1110	21.96	-0.0117448597877455	-0.00781164902807342
2	D	26	50	20120529	10	1112	22	-0.0124802013427048	-0.00563371064454418
2	D	26	50	20120529	10	1114	22.04	-0.0120504147700318	-0.0040893823633649
2	D	26	50	20120529	10	1116	22.08	-0.011194971128288	-0.002805997697647
2	D	26	50	20120529	10	1118	22.12	-0.010051176412244	-0.0032925083763068
2	D	26	50	20120529	10	1120	22.16	-0.0084528251729822	-0.0030479837803046
2	D	26	50	20120529	10	1122	22.2	-0.0059459124305737	-0.0024324402562139
2	D	26	50	20120529	10	1124	22.24	-0.0031463501117423	-0.0016922557269103
2	D	26	50	20120529	10	1126	22.28	-0.0007985639722653	1.31521861300096e-06
2	D	26	50	20120529	10	1128	22.32	0.00156494044385077	0.0008796125515248
2	D	26	50	20120529	10	1130	22.36	0.0039016242997564	0.0021465852688514
2	D	26	50	20120529	10	1132	22.4	0.00669945491408065	0.0026364193493828
2	D	26	50	20120529	10	1134	22.44	0.00853093218803192	0.0028244390425003
2	D	26	50	20120529	10	1136	22.48	0.0108106444505774	0.0031929830968547
2	D	26	50	20120529	10	1138	22.52	0.0131755630802558	0.0030746841323622
2	D	26	50	20120529	10	1140	22.56	0.0157298024795291	0.0027003135181308
2	D	26	50	20120529	10	1142	22.6	0.0179266842537263	0.0017550107466337
2	D	26	50	20120529	10	1144	22.64	0.0192389188761167	0.000811461599953999
2	D	26	50	20120529	10	1146	22.68	0.0205601973942384	-0.0017493751055877
2	D	26	50	20120529	10	1148	22.72	0.0227497181868435	-0.0041803021532899
2	D	26	50	20120529	10	1150	22.76	0.0245582427746775	-0.00621934355179069
2	D	26	50	20120529	10	1152	22.8	0.0256224809067701	-0.0079400596195369
2	D	26	50	20120529	10	1154	22.84	0.0268075706588353	-0.0092607724522337
2	D	26	50	20120529	10	1156	22.88	0.0274642607265232	-0.0103809003043113
2	D	26	50	20120529	10	1158	22.92	0.0286580196077258	-0.0112659363648478
2	D	26	50	20120529	10	1160	22.96	0.0304502524553212	-0.0106654612862642
2	D	26	50	20120529	10	1162	23	0.0319091551662653	-0.0101290500820561
2	D	26	50	20120529	10	1164	23.04	0.0335531077218459	-0.00865904579464739
2	D	26	50	20120529	10	1166	23.08	0.0337042164409855	-0.00899173953519566
2	D	26	50	20120529	10	1168	23.12	0.0328578803345833	-0.00955692998539806
2	D	26	50	20120529	10	1170	23.16	0.0318736584058498	-0.0107405560264262
2	D	26	50	20120529	10	1172	23.2	0.0310322013362378	-0.0111629816175071
2	D	26	50	20120529	10	1174	23.24	0.0304136243240558	-0.0126357436213624
2	D	26	50	20120529	10	1176	23.28	0.029392915685413	-0.0146660593221833
2	D	26	50	20120529	10	1178	23.32	0.0284750203727547	-0.0174666971504289
2	D	26	50	20120529	10	1180	23.36	0.0272023978722464	-0.0196591241519047
2	D	26	50	20120529	10	1182	23.4	0.0262501088857513	-0.0221879784177334
2	D	26	50	20120529	10	1184	23.44	0.0253596563872709	-0.0240753100563306
2	D	26	50	20120529	10	1186	23.48	0.0246784650696148	-0.0260673359249502
2	D	26	50	20120529	10	1188	23.52	0.0230041309640737	-0.0277986628370549
2	D	26	50	20120529	10	1190	23.56	0.0211598663710915	-0.0288267847831917
2	D	26	50	20120529	10	1192	23.6	0.0191087970862427	-0.0295497661116159
2	D	26	50	20120529	10	1194	23.64	0.0165821772778426	-0.030165217711825
2	D	26	50	20120529	10	1196	23.68	0.0146034803720483	-0.0296032799528161
2	D	26	50	20120529	10	1198	23.72	0.0123360222700208	-0.0291509225316876
2	D	26	50	20120529	10	1200	23.76	0.0109634572970596	-0.0282824398408987
2	D	26	50	20120529	10	1202	23.8	0.00879691747484306	-0.0267151871578734
2	D	26	50	20120529	10	1204	23.84	0.00830580353103775	-0.0255630415107436
2	D	26	50	20120529	10	1206	23.88	0.007497149145005	-0.0238397162189748
2	D	26	50	20120529	10	1208	23.92	0.00658115594958814	-0.0218543512962339
2	D	26	50	20120529	10	1210	23.96	0.00532793292362169	-0.0196835299424573
2	D	26	50	20120529	10	1212	24	0.00446526618610801	-0.0173095780236492
2	D	26	50	20120529	10	1214	24.04	0.00375549361235639	-0.0155177623690547
2	D	26	50	20120529	10	1216	24.08	0.00237276751494953	-0.0132340690953312
2	D	26	50	20120529	10	1218	24.12	0.00090533709622433	-0.0109984661537962
2	D	26	50	20120529	10	1220	24.16	-0.000768815989980699	-0.0102745938708277
2	D	26	50	20120529	10	1222	24.2	-0.0029103383742789	-0.0111484152178146
2	D	26	50	20120529	10	1224	24.24	-0.0044385870472539	-0.0124581678954030
2	D	26	50	20120529	10	1226	24.28	-0.0052565752427983	-0.013063741213879
2	D	26	50	20120529	10	1228	24.32	-0.0064445994880055	-0.0146833834383224
2	D	26	50	20120529	10	1230	24.36	-0.0068480746173505	-0.0164066026640740
2	D	26	50	20120529	10	1232	24.4	-0.0075737075962042	-0.0177525097113845
2	D	26	50	20120529	10	1234	24.44	-0.0072738023970995	-0.0196129995765679
2	D	26	50	20120529	10	1236	24.48	-0.0075373128101765	-0.0218093722338826
2	D	26	50	20120529	10	1238	24.52	-0.0073809715008562	-0.0238635881439077
2	D	26	50	20120529	10	1240	24.56	-0.0077666841078578	-0.0235152107749527
2	D	26	50	20120529	10	1242	24.6	-0.0078202262333292	-0.025127753647313
2	D	26	50	20120529	10	1244	24.64	-0.0068950618629604	-0.0280248974090549
2	D	26	50	20120529	10	1246	24.68	-0.0066230873817126	-0.030001423497031
2	D	26	50	20120529	10	1248	24.72	-0.0058033950588255	-0.032635127556374
2	D	26	50	20120529	10	1250	24.76	-0.0047805368155679	-0.0353943572115133
2	D	26	50	20120529	10	1252	24.8	-0.0038982584714781	-0.0371190825747088
2	D	26	50	20120529	10	1254	24.84	-0.0025509513527408	-0.0380054974934687
2	D	26	50	20120529	10	1256	24.88	-0.000933013255640099	-0.0387586439971783
2	D	26	50	20120529	10	1258	24.92	-0.0001301995716199	-0.038509989897574
2	D	26	50	20120529	10	1260	24.96	0.00127778438001091	-0.0387523790310969
2	D	26	50	20120529	10	1262	25	0.00295914288431628	-0.0381565708572692
2	D	26	50	20120529	10	1264	25.04	0.00537101340426548	-0.0385828855356465
2	D	26	50	20120529	10	1266	25.08	0.00770835486947761	-0.0380925069828937
2	D	26	50	20120529	10	1268	25.12	0.0095990169810142	-0.0398826185101455
2	D	26	50	20120529	10	1270	25.16	0.0107926132276571	-0.0416250710403454
2	D	26	50	20120529	10	1272	25.2	0.0117080336665812	-0.0438465177041211
2	D	26	50	20120529	10	1274	25.24	0.0126330707577294	-0.0461813842955991
2	D	26	50	20120529	10	1276	25.28	0.0126954375758301	-0.0486450857426092
2	D	26	50	20120529	10	1278	25.32	0.0125161860067993	-0.0506674818474809
2	D	26	50	20120529	10	1280	25.36	0.0120620820319213	-0.0514083883328081
2	D	26	50	20120529	10	1282	25.4	0.0112298173504647	-0.0517776394939437
2	D	26	50	20120529	10	1284	25.44	0.0102716169512788	-0.052737254106692
2	D	26	50	20120529	10	1286	25.48	0.00894070056772953	-0.0541798933616688
2	D	26	50	20120529	10	1288	25.52	0.00757563092664889	-0.0550901519210902
2	D	26	50	20120529	10	1290	25.56	0.00695429619802027	-0.0561365992465682
2	D	26	50	20120529	10	1292	25.6	0.00642375398009601	-0.0570621313124633
2	D	26	50	20120529	10	1294	25.64	0.00666494810315874	-0.0571268315829419
2	D	26	50	20120529	10	1296	25.68	0.00711912278871486	-0.0577109724948801
2	D	26	50	20120529	10	1298	25.72	0.00784122023366256	-0.0574388778054795
2	D	26	50	20120529	10	1300	25.76	0.00865814069796738	-0.0570070476942089
2	D	26	50	20120529	10	1302	25.8	0.00935591366964226	-0.0569210635096166
2	D	26	50	20120529	10	1304	25.84	0.0111255191002397	-0.0574866075132096
2	D	26	50	20120529	10	1306	25.88	0.0129932002413877	-0.058085173403484
2	D	26	50	20120529	10	1308	25.92	0.0153197936835258	-0.0590252718690715
2	D	26	50	20120529	10	1310	25.96	0.0173988997522487	-0.0598906998585657
2	D	26	50	20120529	10	1312	26	0.0197879307231655	-0.0612112924831097
2	D	26	50	20120529	10	1314	26.04	0.0212566622183681	-0.0621888676081001
2	D	26	50	20120529	10	1316	26.08	0.0225996701278757	-0.0640548516929733
2	D	26	50	20120529	10	1318	26.12	0.0232545217179326	-0.0654832781016482
2	D	26	50	20120529	10	1320	26.16	0.0237870438348442	-0.0666510649507778
2	D	26	50	20120529	10	1322	26.2	0.0244589366983276	-0.0684196804318816
2	D	26	50	20120529	10	1324	26.24	0.025255916751403	-0.0705098173663909
2	D	26	50	20120529	10	1326	26.28	0.0249047675238657	-0.0718779275666307
2	D	26	50	20120529	10	1328	26.32	0.0257136976815431	-0.0728091871974533
2	D	26	50	20120529	10	1330	26.36	0.0254938581832722	-0.0729123540768285
2	D	26	50	20120529	10	1332	26.4	0.0261652560720089	-0.0722162074507503
2	D	26	50	20120529	10	1334	26.44	0.0265903686688582	-0.0711619112400012
2	D	26	50	20120529	10	1336	26.48	0.0273521348042305	-0.070031883892987
2	D	26	50	20120529	10	1338	26.52	0.0282628883383988	-0.0693087964985456
2	D	26	50	20120529	10	1340	26.56	0.0292789300722857	-0.0680103363162527
2	D	26	50	20120529	10	1342	26.6	0.0311880476708113	-0.0666222149941054
2	D	26	50	20120529	10	1344	26.64	0.0327198530908957	-0.0652888237368219
2	D	26	50	20120529	10	1346	26.68	0.0347793723017796	-0.0632359513296812
2	D	26	50	20120529	10	1348	26.72	0.0372927833555072	-0.0620339405123421
2	D	26	50	20120529	10	1350	26.76	0.0393042193052705	-0.0608612746264224
2	D	26	50	20120529	10	1352	26.8	0.0418343322211697	-0.0599590629421708
2	D	26	50	20120529	10	1354	26.84	0.0427214896020498	-0.0592935128265146
2	D	26	50	20120529	10	1356	26.88	0.043348099347266	-0.0582987832910126
2	D	26	50	20120529	10	1358	26.92	0.0435649194995813	-0.057292124864112
2	D	26	50	20120529	10	1360	26.96	0.0431807271721592	-0.0565472090833354
2	D	26	50	20120529	10	1362	27	0.0432475487629813	-0.056356219541737
2	D	26	50	20120529	10	1364	27.04	0.0426663282020494	-0.0561689564528753
2	D	26	50	20120529	10	1366	27.08	0.042039046705391	-0.0563824390611833
2	D	26	50	20120529	10	1368	27.12	0.0413211494747235	-0.0553185686246169
2	D	26	50	20120529	10	1370	27.16	0.040621559238621	-0.0542697666335576
2	D	26	50	20120529	10	1372	27.2	0.0398029417180413	-0.0530633717541752
2	D	26	50	20120529	10	1374	27.24	0.0385736436500163	-0.0509800159736975
2	D	26	50	20120529	10	1376	27.28	0.038128534073395	-0.0490032848247549
2	D	26	50	20120529	10	1378	27.32	0.0381049591333103	-0.047490175307965
2	D	26	50	20120529	10	1380	27.36	0.0375801939777883	-0.0448485162973337
2	D	26	50	20120529	10	1382	27.4	0.037758366501871	-0.0426871920947352
2	D	26	50	20120529	10	1384	27.44	0.0372312523376219	-0.040570575425484
2	D	26	50	20120529	10	1386	27.48	0.03721961194579	-0.0384311969889464
2	D	26	50	20120529	10	1388	27.52	0.0368383470404421	-0.0359861560898917
2	D	26	50	20120529	10	1390	27.56	0.0379320927385136	-0.0346230027081881
2	D	26	50	20120529	10	1392	27.6	0.0392390876996554	-0.0323894150209795
2	D	26	50	20120529	10	1394	27.64	0.0405395277809356	-0.0311615240954491
2	D	26	50	20120529	10	1396	27.68	0.0426532184423262	-0.0289023108584902
2	D	26	50	20120529	10	1398	27.72	0.0441831146741014	-0.027768677266892
2	D	26	50	20120529	10	1400	27.76	0.0448029644784895	-0.0278359938324609
2	D	26	50	20120529	10	1402	27.8	0.0446737760695668	-0.0275509590889646
2	D	26	50	20120529	10	1404	27.84	0.0436880692165927	-0.0271829807200351
2	D	26	50	20120529	10	1406	27.88	0.0427476171976146	-0.0272088608282266
2	D	26	50	20120529	10	1408	27.92	0.0414954017988113	-0.0263845864533974
2	D	26	50	20120529	10	1410	27.96	0.0402449541669611	-0.0251117942472616
2	D	26	50	20120529	10	1412	28	0.0382883189927398	-0.0238348301111168
2	D	26	50	20120529	10	1414	28.04	0.0372022736875153	-0.0226489413283889
2	D	26	50	20120529	10	1416	28.08	0.0352785896892973	-0.0206457785279655
2	D	26	50	20120529	10	1418	28.12	0.0343677654444509	-0.0196781028979117
2	D	26	50	20120529	10	1420	28.16	0.0337407738615728	-0.0170154923133538
2	D	26	50	20120529	10	1422	28.2	0.0331798967627357	-0.0152747368394287
2	D	26	50	20120529	10	1424	28.24	0.0334563048035015	-0.0137550936559807
2	D	26	50	20120529	10	1426	28.28	0.0342071814944435	-0.0126816348514614
2	D	26	50	20120529	10	1428	28.32	0.035396393679043	-0.0111631937495414
2	D	26	50	20120529	10	1430	28.36	0.0365103697021243	-0.00936827389617749
2	D	26	50	20120529	10	1432	28.4	0.037224123287054	-0.0084336201528051
2	D	26	50	20120529	10	1434	28.44	0.0356945098979913	-0.00752399798948674
2	D	26	50	20120529	10	1436	28.48	0.0347263392931906	-0.00703948842301772
2	D	26	50	20120529	10	1438	28.52	0.0335916450414206	-0.00698242490577596
2	D	26	50	20120529	10	1440	28.56	0.0318487328918129	-0.00688466739327692
2	D	26	50	20120529	10	1442	28.6	0.0295334531581738	-0.00678022772169567
2	D	26	50	20120529	10	1444	28.64	0.0268445735566948	-0.00678160657991898
2	D	26	50	20120529	10	1446	28.68	0.0244664249591404	-0.00641814662332129
2	D	26	50	20120529	10	1448	28.72	0.022572637435631	-0.0054877213785004
2	D	26	50	20120529	10	1450	28.76	0.020854166431915	-0.004938804990867
2	D	26	50	20120529	10	1452	28.8	0.0192253141416466	-0.0035708751028565
2	D	26	50	20120529	10	1454	28.84	0.0170690627230964	-0.0025305796063748
2	D	26	50	20120529	10	1456	28.88	0.0151139195441834	-0.0019059285469424
2	D	26	50	20120529	10	1458	28.92	0.0128476423104805	-0.0020992515409188
2	D	26	50	20120529	10	1460	28.96	0.00998600238022198	-0.0025958314201427
2	D	26	50	20120529	10	1462	29	0.0079776494160247	-0.0034513033461578
2	D	26	50	20120529	10	1464	29.04	0.00640230743142263	-0.0046694291270401
2	D	26	50	20120529	10	1466	29.08	0.00455180191398962	-0.00602396994814884
2	D	26	50	20120529	10	1468	29.12	0.00372938369446108	-0.00763782450358824
2	D	26	50	20120529	10	1470	29.16	0.00218107086656986	-0.00902354519821342
2	D	26	50	20120529	10	1472	29.2	0.0010861230869703	-0.0107042036668054
2	D	26	50	20120529	10	1474	29.24	-0.0007018176224633	-0.0114306073920506
2	D	26	50	20120529	10	1476	29.28	-0.0017936187768866	-0.0134227676109587
2	D	26	50	20120529	10	1478	29.32	-0.0027573841064404	-0.0156469366358419
2	D	26	50	20120529	10	1480	29.36	-0.0039693014897839	-0.0167563376780489
2	D	26	50	20120529	10	1482	29.4	-0.0047727232856358	-0.0180195061608927
2	D	26	50	20120529	10	1484	29.44	-0.0056177865998319	-0.017538744260364
2	D	26	50	20120529	10	1486	29.48	-0.0060896318838498	-0.0163945818487939
2	D	26	50	20120529	10	1488	29.52	-0.0063917786114509	-0.0152597461756676
2	D	26	50	20120529	10	1490	29.56	-0.0074125579607718	-0.0129552851757806
2	D	26	50	20120529	10	1492	29.6	-0.0071882071212369	-0.0112530811635659
2	D	26	50	20120529	10	1494	29.64	-0.0065463733670217	-0.00905122842869688
2	D	26	50	20120529	10	1496	29.68	-0.0061285510410864	-0.00692135916415269
2	D	26	50	20120529	10	1498	29.72	-0.0057978371995254	-0.0048957103680876
2	D	26	50	20120529	10	1500	29.76	-0.0051465282144423	-0.0032789177839724
2	D	26	50	20120529	10	1502	29.8	-0.0052282457167169	-0.0006518506288775
2	D	26	50	20120529	10	1504	29.84	-0.0056530210236316	0.00138311571324330
2	D	26	50	20120529	10	1506	29.88	-0.0064523953402681	0.0027981169925706
2	D	26	50	20120529	10	1508	29.92	-0.0071190945044437	0.0029568942847521
2	D	26	50	20120529	10	1510	29.96	-0.0084006640270544	0.0034549711090318
2	D	26	50	20120529	10	1512	30	-0.0099884560407528	0.0030766145338748
2	D	26	50	20120529	10	1514	30.04	-0.0109104808570132	0.0023942989164367
2	D	26	50	20120529	10	1516	30.08	-0.0125642692679201	0.0019927966150111
2	D	26	50	20120529	10	1518	30.12	-0.0131332568815375	0.0012376984965855
2	D	26	50	20120529	10	1520	30.16	-0.0141146857384853	-0.000286505525601199
2	D	26	50	20120529	10	1522	30.2	-0.0152246736793207	-0.0009725122404371
2	D	26	50	20120529	10	1524	30.24	-0.0157313156880409	-0.0026648308998509
2	D	26	50	20120529	10	1526	30.28	-0.0174073001808092	-0.0040124350034362
2	D	26	50	20120529	10	1528	30.32	-0.0182035024164253	-0.00583959892602226
2	D	26	50	20120529	10	1530	30.36	-0.0199644104336142	-0.00744975177746215
2	D	26	50	20120529	10	1532	30.4	-0.0206793661000719	-0.00901889243559322
2	D	26	50	20120529	10	1534	30.44	-0.0208609511214806	-0.00983050959903913
2	D	26	50	20120529	10	1536	30.48	-0.0213660374952821	-0.0118328238713251
2	D	26	50	20120529	10	1538	30.52	-0.0208007763344016	-0.0140087328583923
2	D	26	50	20120529	10	1540	30.56	-0.0215077416942319	-0.0157977130147943
2	D	26	50	20120529	10	1542	30.6	-0.0210808613304296	-0.0173348924464157
2	D	26	50	20120529	10	1544	30.64	-0.0215595726212929	-0.0181445297108743
2	D	26	50	20120529	10	1546	30.68	-0.0221467540923902	-0.0206520717783181
2	D	26	50	20120529	10	1548	30.72	-0.0224179295429752	-0.0224095856829572
2	D	26	50	20120529	10	1550	30.76	-0.0227017622049435	-0.0247264917621931
2	D	26	50	20120529	10	1552	30.8	-0.0228400015806655	-0.0275825667620836
2	D	26	50	20120529	10	1554	30.84	-0.0225314908920338	-0.0295789413374076
2	D	26	50	20120529	10	1556	30.88	-0.0223035903764574	-0.03166257288953
2	D	26	50	20120529	10	1558	30.92	-0.0217182968804658	-0.0337002637140787
2	D	26	50	20120529	10	1560	30.96	-0.0210799420916141	-0.036372257605623
2	D	26	50	20120529	10	1562	31	-0.0216139844881052	-0.0391876386102563
2	D	26	50	20120529	10	1564	31.04	-0.0213843232766436	-0.0416080580511901
2	D	26	50	20120529	10	1566	31.08	-0.0211704729728094	-0.0441835035828311
2	D	26	50	20120529	10	1568	31.12	-0.0205467791238267	-0.045807894948549
2	D	26	50	20120529	10	1570	31.16	-0.019659414065685	-0.047619731412414
2	D	26	50	20120529	10	1572	31.2	-0.019111385097062	-0.0488208442041409
2	D	26	50	20120529	10	1574	31.24	-0.017369462896948	-0.0499675239158521
2	D	26	50	20120529	10	1576	31.28	-0.0154337580834498	-0.0510948642570978
2	D	26	50	20120529	10	1578	31.32	-0.0141437690403955	-0.0531816212211931
2	D	26	50	20120529	10	1580	31.36	-0.0121114946537907	-0.0541868937188025
2	D	26	50	20120529	10	1582	31.4	-0.0105903665461022	-0.054733628682016
2	D	26	50	20120529	10	1584	31.44	-0.0092390854872547	-0.0562037036801028
2	D	26	50	20120529	10	1586	31.48	-0.0085486664261042	-0.057767541037375
2	D	26	50	20120529	10	1588	31.52	-0.0079247154023852	-0.0597034579829075
2	D	26	50	20120529	10	1590	31.56	-0.0081566464266144	-0.0606987814881057
2	D	26	50	20120529	10	1592	31.6	-0.009573546994756	-0.0619316928717826
2	D	26	50	20120529	10	1594	31.64	-0.0110239644243258	-0.0639690089297373
2	D	26	50	20120529	10	1596	31.68	-0.0118722097190372	-0.0650365987479727
2	D	26	50	20120529	10	1598	31.72	-0.0116031555887957	-0.0655457863411051
2	D	26	50	20120529	10	1600	31.76	-0.0104118220838526	-0.066045710835404
2	D	26	50	20120529	10	1602	31.8	-0.0090242664471303	-0.0666871273966183
2	D	26	50	20120529	10	1604	31.84	-0.0072852787401582	-0.0671753846290277
2	D	26	50	20120529	10	1606	31.88	-0.0066637318794952	-0.0675668389430925
2	D	26	50	20120529	10	1608	31.92	-0.0053591905788841	-0.0675137352238254
2	D	26	50	20120529	10	1610	31.96	-0.0042853075102961	-0.0681502020375714
2	D	26	50	20120529	10	1612	32	-0.0032954994379912	-0.067458651605571
2	D	26	50	20120529	10	1614	32.04	-0.0009881393003014	-0.0678340545957029
2	D	26	50	20120529	10	1616	32.08	0.00101325573316903	-0.0680088513920122
2	D	26	50	20120529	10	1618	32.12	0.00223054005698166	-0.0686829362865174
2	D	26	50	20120529	10	1620	32.16	0.00447213926402114	-0.069643965112828
2	D	26	50	20120529	10	1622	32.2	0.00598075158168264	-0.0691245951820465
2	D	26	50	20120529	10	1624	32.24	0.00758029783140473	-0.0695639206251977
2	D	26	50	20120529	10	1626	32.28	0.00980528002908632	-0.0689511418886214
2	D	26	50	20120529	10	1628	32.32	0.0125814519627028	-0.0690398837896603
2	D	26	50	20120529	10	1630	32.36	0.0145561890705225	-0.0694899572558856
2	D	26	50	20120529	10	1632	32.4	0.0161169858686356	-0.0701524455991793
2	D	26	50	20120529	10	1634	32.44	0.0163779789815715	-0.0705482132646094
2	D	26	50	20120529	10	1636	32.48	0.0157155613489560	-0.0719887311992426
2	D	26	50	20120529	10	1638	32.52	0.0157283599816954	-0.073266685284881
2	D	26	50	20120529	10	1640	32.56	0.0151576540985998	-0.0743400026680441
2	D	26	50	20120529	10	1642	32.6	0.0139026102726718	-0.0746898083926971
2	D	26	50	20120529	10	1644	32.64	0.0130542942672823	-0.0770748088549612
2	D	26	50	20120529	10	1646	32.68	0.0125894422693302	-0.0786109276264109
2	D	26	50	20120529	10	1648	32.72	0.0121104481357545	-0.0799383084760542
2	D	26	50	20120529	10	1650	32.76	0.0125023267138880	-0.0804604361232824
2	D	26	50	20120529	10	1652	32.8	0.0128843057970850	-0.08121110068219
2	D	26	50	20120529	10	1654	32.84	0.0135918368423403	-0.0814754171969976
2	D	26	50	20120529	10	1656	32.88	0.0143878269459220	-0.0822278495228582
2	D	26	50	20120529	10	1658	32.92	0.0157682408041544	-0.0825716448398711
2	D	26	50	20120529	10	1660	32.96	0.018765595738926	-0.0848222950137097
2	D	26	50	20120529	10	1662	33	0.0207558891959318	-0.086828993348039
2	D	26	50	20120529	10	1664	33.04	0.0219034527911194	-0.0864369026378711
2	D	26	50	20120529	10	1666	33.08	0.0232120953110614	-0.088132332567122
2	D	26	50	20120529	10	1668	33.12	0.0245654269795743	-0.0885466264302193
2	D	26	50	20120529	10	1670	33.16	0.0260961010288088	-0.0898343385894381
2	D	26	50	20120529	10	1672	33.2	0.0270144913162139	-0.091691200996834
2	D	26	50	20120529	10	1674	33.24	0.0282449985368347	-0.0932506542920628
2	D	26	50	20120529	10	1676	33.28	0.0279565696807887	-0.094481939330143
2	D	26	50	20120529	10	1678	33.32	0.028063979200851	-0.0955136788345722
2	D	26	50	20120529	10	1680	33.36	0.0277353159689555	-0.0975007903110626
2	D	26	50	20120529	10	1682	33.4	0.0280251590385638	-0.098723872910481
2	D	26	50	20120529	10	1684	33.44	0.0281503169388339	-0.100305670779995
2	D	26	50	20120529	10	1686	33.48	0.0285701262348243	-0.101324540941007
2	D	26	50	20120529	10	1688	33.52	0.0285741567434771	-0.102453719759884
2	D	26	50	20120529	10	1690	33.56	0.0286584438717945	-0.104672196575178
2	D	26	50	20120529	10	1692	33.6	0.0283893190308749	-0.105654085051534
2	D	26	50	20120529	10	1694	33.64	0.0282643025519611	-0.105940463297915
2	D	26	50	20120529	10	1696	33.68	0.0284667472234148	-0.106438761446617
2	D	26	50	20120529	10	1698	33.72	0.0288413016854094	-0.105694248716706
2	D	26	50	20120529	10	1700	33.76	0.0293044566270865	-0.105218931538392
2	D	26	50	20120529	10	1702	33.8	0.0299410648621888	-0.104379525078445
2	D	26	50	20120529	10	1704	33.84	0.0305254886168395	-0.103306631959351
2	D	26	50	20120529	10	1706	33.88	0.0313003362276637	-0.102863983114328
2	D	26	50	20120529	10	1708	33.92	0.031784421530064	-0.101628243303527
2	D	26	50	20120529	10	1710	33.96	0.0325868463053545	-0.100585967908058
2	D	26	50	20120529	10	1712	34	0.0333481174659799	-0.0994688806151392
2	D	26	50	20120529	10	1714	34.04	0.0342356778977253	-0.0987069023477325
2	D	26	50	20120529	10	1716	34.08	0.036336209301918	-0.0970080075952537
2	D	26	50	20120529	10	1718	34.12	0.0380382153242341	-0.0965094973145172
2	D	26	50	20120529	10	1720	34.16	0.0395442820574833	-0.0958875969004637
2	D	26	50	20120529	10	1722	34.2	0.0413663548112448	-0.0947891772265685
2	D	26	50	20120529	10	1724	34.24	0.0424364195032144	-0.09443017911376
2	D	26	50	20120529	10	1726	34.28	0.0443675281226349	-0.0938524728735306
2	D	26	50	20120529	10	1728	34.32	0.0455738522913391	-0.092863371908007
2	D	26	50	20120529	10	1730	34.36	0.045762084116491	-0.091417762804549
2	D	26	50	20120529	10	1732	34.4	0.0476110976386157	-0.0895360809491336
2	D	26	50	20120529	10	1734	34.44	0.0478701108525643	-0.0882769359038747
2	D	26	50	20120529	10	1736	34.48	0.0477136988325658	-0.0869662427742673
2	D	26	50	20120529	10	1738	34.52	0.0481797529120459	-0.0850667418279659
2	D	26	50	20120529	10	1740	34.56	0.0484179064759495	-0.0826123741904674
2	D	26	50	20120529	10	1742	34.6	0.0502257663834092	-0.0802699415564307
2	D	26	50	20120529	10	1744	34.64	0.0512676175148094	-0.0778850118048448
2	D	26	50	20120529	10	1746	34.68	0.0521635218065728	-0.0762521608257288
2	D	26	50	20120529	10	1748	34.72	0.0531008625557137	-0.0734439569549245
2	D	26	50	20120529	10	1750	34.76	0.0544046189677976	-0.0712253457893414
2	D	26	50	20120529	10	1752	34.8	0.0555936755889053	-0.0697049389305697
2	D	26	50	20120529	10	1754	34.84	0.057853157526441	-0.0671088741651892
2	D	26	50	20120529	10	1756	34.88	0.0591036829400372	-0.0652300136658307
2	D	26	50	20120529	10	1758	34.92	0.0614444821574093	-0.0631846436616383
2	D	26	50	20120529	10	1760	34.96	0.0637488724466182	-0.0607293567853242
2	D	26	50	20120529	10	1762	35	0.0651063831162079	-0.0591922409933131
2	D	26	50	20120529	10	1764	35.04	0.0665989653231399	-0.0570527975029516
2	D	26	50	20120529	10	1766	35.08	0.0675749141025336	-0.0558142292650253
2	D	26	50	20120529	10	1768	35.12	0.0685386299346127	-0.0539069501441308
2	D	26	50	20120529	10	1770	35.16	0.0685369328783379	-0.0527528104558781
2	D	26	50	20120529	10	1772	35.2	0.0677877532436707	-0.0509738005050909
2	D	26	50	20120529	10	1774	35.24	0.0671729946081072	-0.0498120240636014
2	D	26	50	20120529	10	1776	35.28	0.0668784139230648	-0.0494255194970048
2	D	26	50	20120529	10	1778	35.32	0.0655796001873814	-0.0474398222340768
2	D	26	50	20120529	10	1780	35.36	0.0653997122222475	-0.0445139557948831
2	D	26	50	20120529	10	1782	35.4	0.0653323956566786	-0.0423915040804735
2	D	26	50	20120529	10	1784	35.44	0.0658849288954977	-0.0388849615525694
2	D	26	50	20120529	10	1786	35.48	0.0658072178602453	-0.0371485194300096
2	D	26	50	20120529	10	1788	35.52	0.0661718728273032	-0.035722072920322
2	D	26	50	20120529	10	1790	35.56	0.0664775550888102	-0.0329256777327636
2	D	26	50	20120529	10	1792	35.6	0.0667342348503809	-0.0313209696035388
2	D	26	50	20120529	10	1794	35.64	0.0662105515682342	-0.0291039070018065
2	D	26	50	20120529	10	1796	35.68	0.0655863884124808	-0.0271164419719255
2	D	26	50	20120529	10	1798	35.72	0.0642393499943204	-0.0257216031353569
2	D	26	50	20120529	10	1800	35.76	0.0633560322032622	-0.0239640185200396
2	D	26	50	20120529	10	1802	35.8	0.0626676637517771	-0.0229144599247244
2	D	26	50	20120529	10	1804	35.84	0.0604960681160751	-0.0216621031045649
2	D	26	50	20120529	10	1806	35.88	0.0590200534210263	-0.0204396569012496
2	D	26	50	20120529	10	1808	35.92	0.0582498727149579	-0.0192396966935761
2	D	26	50	20120529	10	1810	35.96	0.0588097598643014	-0.0188704455324404
2	D	26	50	20120529	10	1812	36	0.059770788690612	-0.0177578130122434
2	D	26	50	20120529	10	1814	36.04	0.0610502984111691	-0.0160807678593033
2	D	26	50	20120529	10	1816	36.08	0.062379164185053	-0.0148262897188002
2	D	26	50	20120529	10	1818	36.12	0.0631364755477037	-0.0137410222310351
2	D	26	50	20120529	10	1820	36.16	0.0631776291623688	-0.0130327840789987
2	D	26	50	20120529	10	1822	36.2	0.0617594558020211	-0.0118871296721202
2	D	26	50	20120529	10	1824	36.24	0.0611031899984018	-0.0121223840982210
2	D	26	50	20120529	10	1826	36.28	0.0586443675881818	-0.0109035441394897
2	D	26	50	20120529	10	1828	36.32	0.0567447252205242	-0.00983149954853281
2	D	26	50	20120529	10	1830	36.36	0.0551649779606753	-0.0088126293875211
2	D	26	50	20120529	10	1832	36.4	0.0535085096150677	-0.00773768565876131
2	D	26	50	20120529	10	1834	36.44	0.052146975507893	-0.00562308282962295
2	D	26	50	20120529	10	1836	36.48	0.0501215388438623	-0.0041023789860032
2	D	26	50	20120529	10	1838	36.52	0.047865161105096	-0.0033200360432984
2	D	26	50	20120529	10	1840	36.56	0.0457288500977752	-0.0021414304604166
2	D	26	50	20120529	10	1842	36.6	0.0433605373555471	-0.0018653052623633
2	D	26	50	20120529	10	1844	36.64	0.0414060942123475	-0.0017779068642086
2	D	26	50	20120529	10	1846	36.68	0.0391116034180753	-0.00264757749439
2	D	26	50	20120529	10	1848	36.72	0.0370583067468658	-0.0032573863824852
2	D	26	50	20120529	10	1850	36.76	0.0355162412073863	-0.0026735919528698
2	D	26	50	20120529	10	1852	36.8	0.0342588922133517	-0.0021384818251391
2	D	26	50	20120529	10	1854	36.84	0.0337223113035161	-0.0019998606117553
2	D	26	50	20120529	10	1856	36.88	0.0338849670763924	-0.0008513989909555
2	D	26	50	20120529	10	1858	36.92	0.0348806441349812	0.000706993644101501
2	D	26	50	20120529	10	1860	36.96	0.0349722568895517	0.0023033861975795
2	D	26	50	20120529	10	1862	37	0.0354452264733518	0.0043417770578416
2	D	26	50	20120529	10	1864	37.04	0.0343063673626405	0.0059357300929245
2	D	26	50	20120529	10	1866	37.08	0.0329932417857059	0.0063405062987469
2	D	26	50	20120529	10	1868	37.12	0.0316937039726785	0.0057735650521543
2	D	26	50	20120529	10	1870	37.16	0.0305080259077713	0.0048561661284564
2	D	26	50	20120529	10	1872	37.2	0.0289935240270186	0.00388136929672
2	D	26	50	20120529	10	1874	37.24	0.0271469698929896	0.0031981782103761
2	D	26	50	20120529	10	1876	37.28	0.025140417929764	0.00107352951519740
2	D	26	50	20120529	10	1878	37.32	0.0233008442831681	0.0007110312238221
2	D	26	50	20120529	10	1880	37.36	0.0214991079204335	0.0009823056693565
2	D	26	50	20120529	10	1882	37.4	0.0201730210761997	0.0017477982574656
2	D	26	50	20120529	10	1884	37.44	0.0187025642404511	0.0026938647042864
2	D	26	50	20120529	10	1886	37.48	0.0175611312610563	0.0041447276111283
2	D	26	50	20120529	10	1888	37.52	0.0153408654656052	0.0059954594027313
2	D	26	50	20120529	10	1890	37.56	0.0134425666008318	0.0068363507869184
2	D	26	50	20120529	10	1892	37.6	0.0115326004741688	0.006426723828577
2	D	26	50	20120529	10	1894	37.64	0.0100328977019503	0.0061179302972328
2	D	26	50	20120529	10	1896	37.68	0.00779356123661059	0.0042860287592129
2	D	26	50	20120529	10	1898	37.72	0.00663025037340592	0.0022887561582768
2	D	26	50	20120529	10	1900	37.76	0.00510285729963611	-0.0003985748793515
2	D	26	50	20120529	10	1902	37.8	0.00371061354495448	-0.0013439271483232
2	D	26	50	20120529	10	1904	37.84	0.00144039772648039	-0.0027434116764442
2	D	26	50	20120529	10	1906	37.88	6.15536453022012e-05	-0.0030574943665116
2	D	26	50	20120529	10	1908	37.92	-0.0023069174888448	-0.0036779975375655
2	D	26	50	20120529	10	1910	37.96	-0.0037781422425579	-0.0033936175749486
2	D	26	50	20120529	10	1912	38	-0.0072822876784738	-0.0027283785862761
2	D	26	50	20120529	10	1914	38.04	-0.0096754340108571	-0.0022279025486879
2	D	26	50	20120529	10	1916	38.08	-0.0111609239367738	-0.0028937142938532
2	D	26	50	20120529	10	1918	38.12	-0.0115307124990631	-0.0044173597016827
2	D	26	50	20120529	10	1920	38.16	-0.0115795170091006	-0.00585280060962701
2	D	26	50	20120529	10	1922	38.2	-0.011614045033226	-0.00828696620638702
2	D	26	50	20120529	10	1924	38.24	-0.0109809723320297	-0.0100654104717493
2	D	26	50	20120529	10	1926	38.28	-0.0105707089775852	-0.0136003786922571
2	D	26	50	20120529	10	1928	38.32	-0.0103578698364481	-0.0151878334160209
2	D	26	50	20120529	10	1930	38.36	-0.0093755570960237	-0.0176628485715301
2	D	26	50	20120529	10	1932	38.4	-0.00821243715165	-0.0188941336096102
2	D	26	50	20120529	10	1934	38.44	-0.0067741466033775	-0.0199324845624436
2	D	26	50	20120529	10	1936	38.48	-0.0057706348016532	-0.0218027678565464
2	D	26	50	20120529	10	1938	38.52	-0.0042039619461884	-0.023337196642789
2	D	26	50	20120529	10	1940	38.56	-0.0027153819636379	-0.0253163673101267
2	D	26	50	20120529	10	1942	38.6	-0.0012867965973586	-0.0264123296465359
2	D	26	50	20120529	10	1944	38.64	0.00074302073460296	-0.0285262926854587
2	D	26	50	20120529	10	1946	38.68	0.00165548546718171	-0.029346126429702
2	D	26	50	20120529	10	1948	38.72	0.00364222217707811	-0.0296055426945159
2	D	26	50	20120529	10	1950	38.76	0.0059569503674279	-0.0294804696470596
2	D	26	50	20120529	10	1952	38.8	0.00761581580502373	-0.0294156915948351
2	D	26	50	20120529	10	1954	38.84	0.00957695524944118	-0.0298617840498822
2	D	26	50	20120529	10	1956	38.88	0.0118874195859004	-0.029492893513205
2	D	26	50	20120529	10	1958	38.92	0.0132333266332109	-0.0301677562251695
2	D	26	50	20120529	10	1960	38.96	0.0140763464088093	-0.0307242421908955
2	D	26	50	20120529	10	1962	39	0.0141661348278844	-0.0315302166422275
2	D	26	50	20120529	10	1964	39.04	0.0139964433425352	-0.0326928274697188
2	D	26	50	20120529	10	1966	39.08	0.0143395315527669	-0.0334113893807606
2	D	26	50	20120529	10	1968	39.12	0.0153562096827570	-0.0353782776033091
2	D	26	50	20120529	10	1970	39.16	0.0163675845118881	-0.0358530998068759
2	D	26	50	20120529	10	1972	39.2	0.0177728248892079	-0.0355898368811723
2	D	26	50	20120529	10	1974	39.24	0.0199611011738781	-0.0354494832561746
2	D	26	50	20120529	10	1976	39.28	0.0220360070283207	-0.0352752804295615
2	D	26	50	20120529	10	1978	39.32	0.0227818208347094	-0.0360812831651648
2	D	26	50	20120529	10	1980	39.36	0.0231944105704639	-0.0367405258883328
2	D	26	50	20120529	10	1982	39.4	0.0226214065903294	-0.0382937212885481
2	D	26	50	20120529	10	1984	39.44	0.0219666327820185	-0.0405471221077656
2	D	26	50	20120529	10	1986	39.48	0.0202626115053760	-0.0411455112213447
2	D	26	50	20120529	10	1988	39.52	0.0181530291343841	-0.0422945597407728
2	D	26	50	20120529	10	1990	39.56	0.0159531492274346	-0.0431814837764151
2	D	26	50	20120529	10	1992	39.6	0.0133382683506068	-0.04309974223251
2	D	26	50	20120529	10	1994	39.64	0.0107648946418346	-0.0425605733118552
2	D	26	50	20120529	10	1996	39.68	0.0077135874596584	-0.0428620836433532
2	D	26	50	20120529	10	1998	39.72	0.00543726930966266	-0.0424084039325439
2	D	26	50	20120529	10	2000	39.76	0.00296027425516618	-0.0418766596330916
2	D	26	50	20120529	10	2002	39.8	0.000257641426793100	-0.041266638612962
2	D	26	50	20120529	10	2004	39.84	-0.0027675876572929	-0.0397952059698552
2	D	26	50	20120529	10	2006	39.88	-0.0052913648964327	-0.0392772078262292
2	D	26	50	20120529	10	2008	39.92	-0.0074307871735907	-0.0384821369614631
2	D	26	50	20120529	10	2010	39.96	-0.0094325994000621	-0.0389526528847324
2	D	26	50	20120529	10	2012	40	-0.0104722938557797	-0.0393575775829789
2	D	26	50	20120529	10	2014	40.04	-0.0110084787858178	-0.0401752192962005
2	D	26	50	20120529	10	2016	40.08	-0.0111877727812555	-0.0401415892976873
2	D	26	50	20120529	10	2018	40.12	-0.0104897735354106	-0.0408131427499158
2	D	26	50	20120529	10	2020	40.16	-0.0107221146815729	-0.0418773525977372
2	D	26	50	20120529	10	2022	40.2	-0.0116722116370464	-0.0435323784455111
2	D	26	50	20120529	10	2024	40.24	-0.0125868189031721	-0.0454640173950175
2	D	26	50	20120529	10	2026	40.28	-0.0129066220870994	-0.0469167894901687
2	D	26	50	20120529	10	2028	40.32	-0.0127349577738307	-0.0485771964205475
2	D	26	50	20120529	10	2030	40.36	-0.011993768445791	-0.0495375888507551
2	D	26	50	20120529	10	2032	40.4	-0.0114859384976784	-0.0505543942599657
2	D	26	50	20120529	10	2034	40.44	-0.0107135445473849	-0.0514369554467681
2	D	26	50	20120529	10	2036	40.48	-0.0101292622140905	-0.0530787866820051
2	D	26	50	20120529	10	2038	40.52	-0.0095936288273417	-0.0551684993524457
2	D	26	50	20120529	10	2040	40.56	-0.0094937853498381	-0.0570103710960804
2	D	26	50	20120529	10	2042	40.6	-0.0094084375613489	-0.0598814367597322
2	D	26	50	20120529	10	2044	40.64	-0.0099511420159096	-0.0607959379598407
2	D	26	50	20120529	10	2046	40.68	-0.0101591021202565	-0.0627558258252555
2	D	26	50	20120529	10	2048	40.72	-0.0098067508111913	-0.0641641704013447
2	D	26	50	20120529	10	2050	40.76	-0.0098159431993467	-0.0644383864110889
2	D	26	50	20120529	10	2052	40.8	-0.009433539852081	-0.065440215298674
2	D	26	50	20120529	10	2054	40.84	-0.0082304683745702	-0.066359171271504
2	D	26	50	20120529	10	2056	40.88	-0.0073681516549132	-0.0672585403864952
2	D	26	50	20120529	10	2058	40.92	-0.0062794900545984	-0.0688492478014524
2	D	26	50	20120529	10	2060	40.96	-0.0048337395297844	-0.0698461269415692
2	D	26	50	20120529	10	2062	41	-0.0034918629911267	-0.0717026357955745
2	D	26	50	20120529	10	2064	41.04	-0.0017637647285849	-0.0739303757097027
2	D	26	50	20120529	10	2066	41.08	-0.000917711464895199	-0.0764368571169747
2	D	26	50	20120529	10	2068	41.12	-0.000326853038535699	-0.0788582735784699
2	D	26	50	20120529	10	2070	41.16	0.000222073955699401	-0.0802108981402016
2	D	26	50	20120529	10	2072	41.2	-0.000422948850098999	-0.0820933578130765
2	D	26	50	20120529	10	2074	41.24	-0.001657769422085	-0.0825950500743283
2	D	26	50	20120529	10	2076	41.28	-0.0023507340676479	-0.082904762844488
2	D	26	50	20120529	10	2078	41.32	-0.0039923531708506	-0.0831498460548473
2	D	26	50	20120529	10	2080	41.36	-0.0049656149444757	-0.0834068086591305
2	D	26	50	20120529	10	2082	41.4	-0.0059149765088968	-0.0828766199945968
2	D	26	50	20120529	10	2084	41.44	-0.006919280270216	-0.083364170120225
2	D	26	50	20120529	10	2086	41.48	-0.0080341048214347	-0.0843674132213724
2	D	26	50	20120529	10	2088	41.52	-0.0097272012983078	-0.0853955464812177
2	D	26	50	20120529	10	2090	41.56	-0.0105205751067991	-0.0865955066888912
2	D	26	50	20120529	10	2092	41.6	-0.0096255900538513	-0.0863810412021573
2	D	26	50	20120529	10	2094	41.64	-0.0082289834503298	-0.0856164466396603
2	D	26	50	20120529	10	2096	41.68	-0.0074374481194695	-0.0855195730106378
2	D	26	50	20120529	10	2098	41.72	-0.0062473874067326	-0.0847441597143886
2	D	26	50	20120529	10	2100	41.76	-0.0049963033787792	-0.0843881314500612
2	D	26	50	20120529	10	2102	41.8	-0.0034143640879087	-0.0843434423014902
2	D	26	50	20120529	10	2104	41.84	-0.0011267322294139	-0.083930350519921
2	D	26	50	20120529	10	2106	41.88	0.00089234047358612	-0.0840730446683645
2	D	26	50	20120529	10	2108	41.92	0.00369311972318791	-0.085483369143441
2	D	26	50	20120529	10	2110	41.96	0.00604432048131131	-0.0861052695574946
2	D	26	50	20120529	10	2112	42	0.0082859903990289	-0.0871614042458748
2	D	26	50	20120529	10	2114	42.04	0.00965883821470258	-0.0884495406691623
2	D	26	50	20120529	10	2116	42.08	0.0118235749146271	-0.0901198683076812
2	D	26	50	20120529	10	2118	42.12	0.0128006550648707	-0.0915608105063832
2	D	26	50	20120529	10	2120	42.16	0.0141751999368192	-0.0936987478593007
2	D	26	50	20120529	10	2122	42.2	0.0158345674202297	-0.0954513120164715
2	D	26	50	20120529	10	2124	42.24	0.0172452454486968	-0.0962053706879289
2	D	26	50	20120529	10	2126	42.28	0.0185366345631778	-0.0974423125802585
2	D	26	50	20120529	10	2128	42.32	0.0196595201317021	-0.0979798551553165
2	D	26	50	20120529	10	2130	42.36	0.0210090334235966	-0.0976580508591985
2	D	26	50	20120529	10	2132	42.4	0.0211255646211361	-0.0964380088189393
2	D	26	50	20120529	10	2134	42.44	0.0224351970905717	-0.0960358771924785
2	D	26	50	20120529	10	2136	42.48	0.0240598456310259	-0.0949226082761784
2	D	26	50	20120529	10	2138	42.52	0.0259272439294615	-0.0938799793273188
2	D	26	50	20120529	10	2140	42.56	0.028376237555423	-0.0920395217972465
2	D	26	50	20120529	10	2142	42.6	0.029446585090105	-0.091165042840953
2	D	26	50	20120529	10	2144	42.64	0.0309822088868079	-0.090013095183722
2	D	26	50	20120529	10	2146	42.68	0.0317199333916198	-0.088140040031037
2	D	26	50	20120529	10	2148	42.72	0.0333417535049493	-0.0868019111583196
2	D	26	50	20120529	10	2150	42.76	0.0351327842710167	-0.0851282601179291
2	D	26	50	20120529	10	2152	42.8	0.0363449774260048	-0.0849173301651012
2	D	26	50	20120529	10	2154	42.84	0.0377054508730077	-0.0849000767596402
2	D	26	50	20120529	10	2156	42.88	0.0390478223864122	-0.0850320228850097
2	D	26	50	20120529	10	2158	42.92	0.0402250844664097	-0.0855468673323916
2	D	26	50	20120529	10	2160	42.96	0.0414378433068228	-0.086615659232155
2	D	26	50	20120529	10	2162	43	0.0421061299257222	-0.0870757736146731
2	D	26	50	20120529	10	2164	43.04	0.0425673756790901	-0.0868348623343229
2	D	26	50	20120529	10	2166	43.08	0.0432944228715062	-0.0862881273711094
2	D	26	50	20120529	10	2168	43.12	0.0432869982503037	-0.0854560748216872
2	D	26	50	20120529	10	2170	43.16	0.0422525010294278	-0.0852691157887415
2	D	26	50	20120529	10	2172	43.2	0.0421885078657304	-0.0838682665445328
2	D	26	50	20120529	10	2174	43.24	0.0421121403333622	-0.0829009444678696
2	D	26	50	20120529	10	2176	43.28	0.0422068219313631	-0.0819635330080506
2	D	26	50	20120529	10	2178	43.32	0.0417833356801105	-0.0799236006550056
2	D	26	50	20120529	10	2180	43.36	0.0413896186243458	-0.0782643038822732
2	D	26	50	20120529	10	2182	43.4	0.040384395624211	-0.0763013754576994
2	D	26	50	20120529	10	2184	43.44	0.0401730414073144	-0.0744831917912344
2	D	26	50	20120529	10	2186	43.48	0.0398286804048765	-0.0707021504108737
2	D	26	50	20120529	10	2188	43.52	0.0394363068519961	-0.0680125283472744
2	D	26	50	20120529	10	2190	43.56	0.0395915167904666	-0.0659274825815896
2	D	26	50	20120529	10	2192	43.6	0.0392895114842218	-0.0637373607482205
2	D	26	50	20120529	10	2194	43.64	0.039515502811489	-0.0611015495106696
2	D	26	50	20120529	10	2196	43.68	0.0397200688032863	-0.0588451010612252
2	D	26	50	20120529	10	2198	43.72	0.0402241793697298	-0.0554292661912117
2	D	26	50	20120529	10	2200	43.76	0.0400496795582686	-0.05342092736915
2	D	26	50	20120529	10	2202	43.8	0.0407558105320971	-0.0503971832093045
2	D	26	50	20120529	10	2204	43.84	0.0417527837174158	-0.0476871731358833
2	D	26	50	20120529	10	2206	43.88	0.0422819378847286	-0.0453939289708663
2	D	26	50	20120529	10	2208	43.92	0.0431576613489569	-0.0434507571097588
2	D	26	50	20120529	10	2210	43.96	0.044576195333763	-0.0412340409903493
2	D	26	50	20120529	10	2212	44	0.0461040550980084	-0.0399248186428467
2	D	26	50	20120529	10	2214	44.04	0.0480133282600258	-0.0387821906529918
2	D	26	50	20120529	10	2216	44.08	0.050458687357132	-0.0381304786170434
2	D	26	50	20120529	10	2218	44.12	0.0533110146910823	-0.036906193936097
2	D	26	50	20120529	10	2220	44.16	0.0542895090548883	-0.0366206642178539
2	D	26	50	20120529	10	2222	44.2	0.0535419557658178	-0.0360175021335017
2	D	26	50	20120529	10	2224	44.24	0.0525250655037935	-0.0350122084226888
2	D	26	50	20120529	10	2226	44.28	0.0512632334527661	-0.0337967625765073
2	D	26	50	20120529	10	2228	44.32	0.0494553028346283	-0.033424117302822
2	D	26	50	20120529	10	2230	44.36	0.0474111278408961	-0.031895564573931
2	D	26	50	20120529	10	2232	44.4	0.0453888024467026	-0.0307275655927671
2	D	26	50	20120529	10	2234	44.44	0.0441232227297349	-0.0303034429454114
2	D	26	50	20120529	10	2236	44.48	0.0432570169227814	-0.029813983631474
2	D	26	50	20120529	10	2238	44.52	0.0415598899372556	-0.0291845878855399
2	D	26	50	20120529	10	2240	44.56	0.0391261698177677	-0.0276522874907086
2	D	26	50	20120529	10	2242	44.6	0.0369383107260984	-0.0268427209369282
2	D	26	50	20120529	10	2244	44.64	0.0351630484412515	-0.0255555037524562
2	D	26	50	20120529	10	2246	44.68	0.0332528701825541	-0.0234340419875403
2	D	26	50	20120529	10	2248	44.72	0.0313715418805292	-0.0214712549843227
2	D	26	50	20120529	10	2250	44.76	0.0305344688729606	-0.019656818983798
2	D	26	50	20120529	10	2252	44.8	0.0312931944491737	-0.0186018156662677
2	D	26	50	20120529	10	2254	44.84	0.0309341963363653	-0.0161049509112198
2	D	26	50	20120529	10	2256	44.88	0.0297374888198852	-0.0141352342615466
2	D	26	50	20120529	10	2258	44.92	0.0286288868083409	-0.0118804121576989
2	D	26	50	20120529	10	2260	44.96	0.0262967708622418	-0.0103351646377042
2	D	26	50	20120529	10	2262	45	0.0239401748793779	-0.00981831907813148
2	D	26	50	20120529	10	2264	45.04	0.0210080929715776	-0.00843465959977346
2	D	26	50	20120529	10	2266	45.08	0.0189432421755635	-0.0076867244730412
2	D	26	50	20120529	10	2268	45.12	0.0162766293666241	-0.00721559336687223
2	D	26	50	20120529	10	2270	45.16	0.0140633356440355	-0.00789600686706898
2	D	26	50	20120529	10	2272	45.2	0.0123493724460496	-0.00841391308681344
2	D	26	50	20120529	10	2274	45.24	0.0101158483984513	-0.00906817070717411
2	D	26	50	20120529	10	2276	45.28	0.00802462959056673	-0.00970537998304036
2	D	26	50	20120529	10	2278	45.32	0.00661153891376216	-0.0108459234221044
2	D	26	50	20120529	10	2280	45.36	0.00607617564180377	-0.0123909927511903
2	D	26	50	20120529	10	2282	45.4	0.00496488662449099	-0.0134471415817062
2	D	26	50	20120529	10	2284	45.44	0.00386576691488243	-0.0141768404245516
2	D	26	50	20120529	10	2286	45.48	0.0037767775264701	-0.0141400779429977
2	D	26	50	20120529	10	2288	45.52	0.00309156277122909	-0.0148368468230433
2	D	26	50	20120529	10	2290	45.56	0.00243413731248871	-0.0146828389661009
2	D	26	50	20120529	10	2292	45.6	0.00184144747956596	-0.0143081642959536
2	D	26	50	20120529	10	2294	45.64	0.00119889247643393	-0.0136927621932191
2	D	26	50	20120529	10	2296	45.68	0.00164765779511397	-0.0123521655178353
2	D	26	50	20120529	10	2298	45.72	0.0024745343228979	-0.0107219308338098
2	D	26	50	20120529	10	2300	45.76	0.00324045188218251	-0.00911045498558228
2	D	26	50	20120529	10	2302	45.8	0.00408026068588756	-0.00706789997348579
2	D	26	50	20120529	10	2304	45.84	0.00575985849430778	-0.00567282779167942
2	D	26	50	20120529	10	2306	45.88	0.00733461358028146	-0.0041983263051424
2	D	26	50	20120529	10	2308	45.92	0.0088719697885982	-0.002397219267443
2	D	26	50	20120529	10	2310	45.96	0.0103204497455876	-0.0008912939555501
2	D	26	50	20120529	10	2312	46	0.0108324940501160	0.000631205939294
2	D	26	50	20120529	10	2314	46.04	0.00976752052697096	0.0015949217713731
2	D	26	50	20120529	10	2316	46.08	0.00895321635775653	0.00152095840206100
2	D	26	50	20120529	10	2318	46.12	0.00712685853690105	0.0017241384645671
2	D	26	50	20120529	10	2320	46.16	0.00541342566900105	0.0022307380468804
2	D	26	50	20120529	10	2322	46.2	0.00328234018079322	0.0014712982928183
2	D	26	50	20120529	10	2324	46.24	0.0012882637025081	0.0013039614730505
2	D	26	50	20120529	10	2326	46.28	-0.0010481443817529	0.000585130861431801
2	D	26	50	20120529	10	2328	46.32	-0.0028754249769578	-0.0010206838899055
2	D	26	50	20120529	10	2330	46.36	-0.0050627643451429	-0.0020620860084997
2	D	26	50	20120529	10	2332	46.4	-0.0062854933911707	-0.0038461164174333
2	D	26	50	20120529	10	2334	46.44	-0.0075374471604649	-0.0045924888381792
2	D	26	50	20120529	10	2336	46.48	-0.009706560851365	-0.0072198077232881
2	D	26	50	20120529	10	2338	46.52	-0.0120228234634299	-0.00964298488066846
2	D	26	50	20120529	10	2340	46.56	-0.0133237585194569	-0.0108965437823560
2	D	26	50	20120529	10	2342	46.6	-0.0149395682251463	-0.0124485724563823
2	D	26	50	20120529	10	2344	46.64	-0.0156428566297145	-0.0141556696475229
2	D	26	50	20120529	10	2346	46.68	-0.016749266610237	-0.0158943745117825
2	D	26	50	20120529	10	2348	46.72	-0.0175393170168568	-0.0171768540808205
2	D	26	50	20120529	10	2350	46.76	-0.018891658735876	-0.0196690519311125
2	D	26	50	20120529	10	2352	46.8	-0.0192109174475818	-0.0213156914924616
2	D	26	50	20120529	10	2354	46.84	-0.019271233656017	-0.0225744122736518
2	D	26	50	20120529	10	2356	46.88	-0.0191056999585412	-0.0234771755011927
2	D	26	50	20120529	10	2358	46.92	-0.0192550409107278	-0.0260548625613301
2	D	26	50	20120529	10	2360	46.96	-0.0197829668335617	-0.0269782025962035
2	D	26	50	20120529	10	2362	47	-0.0203977961798034	-0.028378344733631
2	D	26	50	20120529	10	2364	47.04	-0.0207789974455411	-0.0285643845277612
2	D	26	50	20120529	10	2366	47.08	-0.0204271411112226	-0.0268963196309421
2	D	26	50	20120529	10	2368	47.12	-0.0207314091591672	-0.0257165119665323
2	D	26	50	20120529	10	2370	47.16	-0.0214520923905525	-0.0247658776099051
2	D	26	50	20120529	10	2372	47.2	-0.022303378244423	-0.0237686449163978
2	D	26	50	20120529	10	2374	47.24	-0.023495843120216	-0.0220580121913513
2	D	26	50	20120529	10	2376	47.28	-0.0241840701503449	-0.0201776031281419
2	D	26	50	20120529	10	2378	47.32	-0.0252614887528388	-0.0189105384869337
2	D	26	50	20120529	10	2380	47.36	-0.0265039460780617	-0.0168054108886632
2	D	26	50	20120529	10	2382	47.4	-0.0281318473097094	-0.0151157085243399
2	D	26	50	20120529	10	2384	47.44	-0.0299358181298725	-0.0131239301430936
2	D	26	50	20120529	10	2386	47.48	-0.031363961695835	-0.0120042265550847
2	D	26	50	20120529	10	2388	47.52	-0.0324268846093146	-0.0098823405261001
2	D	26	50	20120529	10	2390	47.56	-0.0331603664734394	-0.00873619114447484
2	D	26	50	20120529	10	2392	47.6	-0.0335920551633538	-0.00817142495834113
2	D	26	50	20120529	10	2394	47.64	-0.0347796410023566	-0.00710150168772777
2	D	26	50	20120529	10	2396	47.68	-0.0364677877317613	-0.0056062536882307
2	D	26	50	20120529	10	2398	47.72	-0.0374214626475476	-0.00515999859862387
2	D	26	50	20120529	10	2400	47.76	-0.0388221704704001	-0.0043611800679174
2	D	26	50	20120529	10	2402	47.8	-0.0408981652692857	-0.0047679785991341
2	D	26	50	20120529	10	2404	47.84	-0.0427413805158046	-0.0042514370954773
2	D	26	50	20120529	10	2406	47.88	-0.0449260576269586	-0.00515313966284636
2	D	26	50	20120529	10	2408	47.92	-0.0463927385124957	-0.00540359688474263
2	D	26	50	20120529	10	2410	47.96	-0.048289198899638	-0.00554402829148628
2	D	26	50	20120529	10	2412	48	-0.0497372121661519	-0.00667356066375367
2	D	26	50	20120529	10	2414	48.04	-0.0508258737664667	-0.00786503559005301
2	D	26	50	20120529	10	2416	48.08	-0.0515507996385391	-0.00811195727804335
2	D	26	50	20120529	10	2418	48.12	-0.0528612806361122	-0.0088904111334516
2	D	26	50	20120529	10	2420	48.16	-0.0543479726435569	-0.0102201254354729
2	D	26	50	20120529	10	2422	48.2	-0.0559187396472846	-0.0113148681541059
2	D	26	50	20120529	10	2424	48.24	-0.0568223514029629	-0.0116576028109470
2	D	26	50	20120529	10	2426	48.28	-0.0566944357862463	-0.0112175702610147
2	D	26	50	20120529	10	2428	48.32	-0.0563115374642338	-0.0108383488942643
2	D	26	50	20120529	10	2430	48.36	-0.0560253713498876	-0.00990008890630789
2	D	26	50	20120529	10	2432	48.4	-0.0552558977506004	-0.00929197707448746
2	D	26	50	20120529	10	2434	48.44	-0.0555225477177858	-0.00849344138649349
2	D	26	50	20120529	10	2436	48.48	-0.0551098802002854	-0.00750702742673825
2	D	26	50	20120529	10	2438	48.52	-0.0542119960095347	-0.00695887824996244
2	D	26	50	20120529	10	2440	48.56	-0.0532546441384862	-0.00615553423585641
2	D	26	50	20120529	10	2442	48.6	-0.0523789631006648	-0.0045830701758538
2	D	26	50	20120529	10	2444	48.64	-0.0522409358569772	-0.003633284347364
2	D	26	50	20120529	10	2446	48.68	-0.0515913168571011	-0.0022808012069885
2	D	26	50	20120529	10	2448	48.72	-0.0510684113924137	-0.0012363337804978
2	D	26	50	20120529	10	2450	48.76	-0.0509770531962844	0.0014358227456061
2	D	26	50	20120529	10	2452	48.8	-0.0506398339723365	0.0035357177536958
2	D	26	50	20120529	10	2454	48.84	-0.050150869633146	0.0061450124869523
2	D	26	50	20120529	10	2456	48.88	-0.0500125595467459	0.0081359423400611
2	D	26	50	20120529	10	2458	48.92	-0.0491488286135265	0.0103424690507538
2	D	26	50	20120529	10	2460	48.96	-0.049025155637497	0.0114633040096126
2	D	26	50	20120529	10	2462	49	-0.0478348827927257	0.0143837257265911
2	D	26	50	20120529	10	2464	49.04	-0.0471442515995408	0.0160958433758781
2	D	26	50	20120529	10	2466	49.08	-0.0465052392013825	0.0177055719632493
2	D	26	50	20120529	10	2468	49.12	-0.0454346795346661	0.0183169364862632
2	D	26	50	20120529	10	2470	49.16	-0.0443945961702188	0.0204186699719839
2	D	26	50	20120529	10	2472	49.2	-0.042670104152261	0.0225336263545129
2	D	26	50	20120529	10	2474	49.24	-0.0409875082110886	0.024587877619877
2	D	26	50	20120529	10	2476	49.28	-0.0398695865321683	0.0262673835044157
2	D	26	50	20120529	10	2478	49.32	-0.0385153073405685	0.0273522550123833
2	D	26	50	20120529	10	2480	49.36	-0.0365184095062265	0.0285618601565523
2	D	26	50	20120529	10	2482	49.4	-0.0363248970076327	0.0303477771263781
2	D	26	50	20120529	10	2484	49.44	-0.036320761705755	0.0316135323472489
2	D	26	50	20120529	10	2486	49.48	-0.0359397698850459	0.0340130311855331
2	D	26	50	20120529	10	2488	49.52	-0.0361130181175044	0.0362173587941362
2	D	26	50	20120529	10	2490	49.56	-0.0367327123584007	0.0379424306396546
2	D	26	50	20120529	10	2492	49.6	-0.0367379520196493	0.0392218625784657
2	D	26	50	20120529	10	2494	49.64	-0.0367398894922297	0.0412442303990661
2	D	26	50	20120529	10	2496	49.68	-0.0371559299090765	0.0423080230538866
2	D	26	50	20120529	10	2498	49.72	-0.0372738399648393	0.0434555512937352
2	D	26	50	20120529	10	2500	49.76	-0.037320006966583	0.0456598223337958
2	D	26	50	20120529	10	2502	49.8	-0.0376913935901978	0.0466825674399684
2	D	26	50	20120529	10	2504	49.84	-0.0384782903005734	0.0478495481873674
2	D	26	50	20120529	10	2506	49.88	-0.0391719761950531	0.0483715202711037
2	D	26	50	20120529	10	2508	49.92	-0.0399164535696253	0.0490067496479827
2	D	26	50	20120529	10	2510	49.96	-0.0403770982822293	0.0500345647097763
2	D	26	50	20120529	10	2512	50	-0.0406014632638998	0.0503098413796923
2	D	26	50	20120529	10	2514	50.04	-0.0405278534479783	0.0503449845867172
2	D	26	50	20120529	10	2516	50.08	-0.0396843457687008	0.050145226921032
2	D	26	50	20120529	10	2518	50.12	-0.0388363833167019	0.0494351502913645
2	D	26	50	20120529	10	2520	50.16	-0.0382622126103784	0.0489618130120382
2	D	26	50	20120529	10	2522	50.2	-0.0369327811510696	0.0489330337660439
2	D	26	50	20120529	10	2524	50.24	-0.0347669130802952	0.0483840360611307
2	D	26	50	20120529	10	2526	50.28	-0.0325618712938431	0.0484384832832821
2	D	26	50	20120529	10	2528	50.32	-0.0304022964734213	0.0494597576073498
2	D	26	50	20120529	10	2530	50.36	-0.028693007251259	0.0497463479857647
2	D	26	50	20120529	10	2532	50.4	-0.027060156272143	0.0496544241042105
2	D	26	50	20120529	10	2534	50.44	-0.0256969251086935	0.0500637682198393
2	D	26	50	20120529	10	2536	50.48	-0.0252252848856421	0.0501675714953176
2	D	26	50	20120529	10	2538	50.52	-0.0245011368310289	0.0508255343552116
2	D	26	50	20120529	10	2540	50.56	-0.024100702260843	0.051493820974111
2	D	26	50	20120529	10	2542	50.6	-0.0236026162441752	0.0524713253884233
2	D	26	50	20120529	10	2544	50.64	-0.023651972297502	0.0521128222503617
2	D	26	50	20120529	10	2546	50.68	-0.023840274833332	0.0515241558550239
2	D	26	50	20120529	10	2548	50.72	-0.0238158089387029	0.0507439342326627
2	D	26	50	20120529	10	2550	50.76	-0.0233701195345211	0.0503451967187516
2	D	26	50	20120529	10	2552	50.8	-0.0232861152489161	0.0495440447356672
2	D	26	50	20120529	10	2554	50.84	-0.0233465728787075	0.0477672975265798
2	D	26	50	20120529	10	2556	50.88	-0.0232670940765022	0.0462543718575531
2	D	26	50	20120529	10	2558	50.92	-0.023610818682837	0.0449137681111015
2	D	26	50	20120529	10	2560	50.96	-0.0241136423149387	0.0425164639908447
2	D	26	50	20120529	10	2562	51	-0.0243302291220161	0.040433822388216
2	D	26	50	20120529	10	2564	51.04	-0.023811707719372	0.038267600764051
2	D	26	50	20120529	10	2566	51.08	-0.0235865649202422	0.0349376935100873
2	D	26	50	20120529	10	2568	51.12	-0.0230280919844611	0.0326997005476319
2	D	26	50	20120529	10	2570	51.16	-0.0220338857079772	0.030404446078036
2	D	26	50	20120529	10	2572	51.2	-0.0218589757745829	0.0276154472274088
2	D	26	50	20120529	10	2574	51.24	-0.020700784364474	0.0245672018175951
2	D	26	50	20120529	10	2576	51.28	-0.0199704703387289	0.0221773364606764
2	D	26	50	20120529	10	2578	51.32	-0.0183885593321296	0.0202053287850321
2	D	26	50	20120529	10	2580	51.36	-0.0173758410001143	0.0173585168839751
2	D	26	50	20120529	10	2582	51.4	-0.0162041226372813	0.015160164327673
2	D	26	50	20120529	10	2584	51.44	-0.0149301707760243	0.0124692270454607
2	D	26	50	20120529	10	2586	51.48	-0.0142548236959148	0.0108525582050322
2	D	26	50	20120529	10	2588	51.52	-0.0126858640571197	0.0087425826826699
2	D	26	50	20120529	10	2590	51.56	-0.0117526683679301	0.0068308049484335
2	D	26	50	20120529	10	2592	51.6	-0.010163165862928	0.0051681819454025
2	D	26	50	20120529	10	2594	51.64	-0.0087394049447953	0.0042703698795435
2	D	26	50	20120529	10	2596	51.68	-0.0067019156456793	0.003588892183641
2	D	26	50	20120529	10	2598	51.72	-0.0050339285306061	0.002721052960023
2	D	26	50	20120529	10	2600	51.76	-0.0021396273381246	0.0031256311759467
2	D	26	50	20120529	10	2602	51.8	0.00052793299390164	0.003429757802535
2	D	26	50	20120529	10	2604	51.84	0.00243340192143628	0.0038633132543517
2	D	26	50	20120529	10	2606	51.88	0.00437926078831229	0.0047118838181825
2	D	26	50	20120529	10	2608	51.92	0.00666204896535588	0.0051564772068535
2	D	26	50	20120529	10	2610	51.96	0.00706927176064121	0.0057478306079598
2	D	26	50	20120529	10	2612	52	0.0072162792604499	0.0058648567802462
2	D	26	50	20120529	10	2614	52.04	0.0078299772358417	0.0058483811922445
2	D	26	50	20120529	10	2616	52.08	0.0101931280985671	0.0054328852476193
2	D	26	50	20120529	10	2618	52.12	0.0119411667723384	0.0045985699564973
2	D	26	50	20120529	10	2620	52.16	0.0138824577294080	0.0035383340487862
2	D	26	50	20120529	10	2622	52.2	0.0161538897715457	0.0036678123714893
2	D	26	50	20120529	10	2624	52.24	0.0177428364906178	0.0034799270286602
2	D	26	50	20120529	10	2626	52.28	0.0197067124382784	0.0046895463149648
2	D	26	50	20120529	10	2628	52.32	0.0210690314339803	0.0062837821927602
2	D	26	50	20120529	10	2630	52.36	0.0214809777025639	0.0076833020762202
2	D	26	50	20120529	10	2632	52.4	0.0211640877985752	0.0085875148726625
2	D	26	50	20120529	10	2634	52.44	0.0212450232407498	0.0077505408600432
2	D	26	50	20120529	10	2636	52.48	0.020741336938375	0.0062193152675194
2	D	26	50	20120529	10	2638	52.52	0.0206309363566283	0.0057825566219839
2	D	26	50	20120529	10	2640	52.56	0.0209125133479646	0.0041579010104619
2	D	26	50	20120529	10	2642	52.6	0.0209402319337871	0.0023880127371519
2	D	26	50	20120529	10	2644	52.64	0.0221186324557023	0.000124203306115400
2	D	26	50	20120529	10	2646	52.68	0.0232182634035137	-0.0021769434842882
2	D	26	50	20120529	10	2648	52.72	0.0245616651714984	-0.0048502716863285
2	D	26	50	20120529	10	2650	52.76	0.0251901558207526	-0.00600371840993566
2	D	26	50	20120529	10	2652	52.8	0.027311447880041	-0.00834322362189823
2	D	26	50	20120529	10	2654	52.84	0.0293729682031157	-0.00912445640695656
2	D	26	50	20120529	10	2656	52.88	0.0314920328760434	-0.0103599204461135
2	D	26	50	20120529	10	2658	52.92	0.0339509967076196	-0.0109970943666407
2	D	26	50	20120529	10	2660	52.96	0.0366759741102782	-0.0107383639954045
2	D	26	50	20120529	10	2662	53	0.0386166993819228	-0.0102722392052464
2	D	26	50	20120529	10	2664	53.04	0.0397398677931595	-0.0110746639805369
2	D	26	50	20120529	10	2666	53.08	0.0392597422887338	-0.0115875992396096
2	D	26	50	20120529	10	2668	53.12	0.0389346145907443	-0.0123812558908134
2	D	26	50	20120529	10	2670	53.16	0.0371754036298303	-0.0140321380928496
2	D	26	50	20120529	10	2672	53.2	0.0362254056693061	-0.0155210928419941
2	D	26	50	20120529	10	2674	53.24	0.0352174956634028	-0.0172943752278537
2	D	26	50	20120529	10	2676	53.28	0.034531107110905	-0.0191954318090738
2	D	26	50	20120529	10	2678	53.32	0.0332675780036028	-0.020734873982395
2	D	26	50	20120529	10	2680	53.36	0.0315638749250119	-0.0215801494286254
2	D	26	50	20120529	10	2682	53.4	0.0298777717342048	-0.0236278670273313
2	D	26	50	20120529	10	2684	53.44	0.0273902832150755	-0.025473161167787
2	D	26	50	20120529	10	2686	53.48	0.0256463386895673	-0.0267641330892671
2	D	26	50	20120529	10	2688	53.52	0.0233831734328084	-0.0271278681104027
2	D	26	50	20120529	10	2690	53.56	0.0220045874456054	-0.0269062714517805
2	D	26	50	20120529	10	2692	53.6	0.0207637522233386	-0.0264807388335031
2	D	26	50	20120529	10	2694	53.64	0.0192968945611061	-0.02640794219038
2	D	26	50	20120529	10	2696	53.68	0.0191984370128937	-0.0253574926405205
2	D	26	50	20120529	10	2698	53.72	0.0193489708542202	-0.0253680377239483
2	D	26	50	20120529	10	2700	53.76	0.0196869017811433	-0.0244583402537578
2	D	26	50	20120529	10	2702	53.8	0.0199744117519272	-0.0240183780609501
2	D	26	50	20120529	10	2704	53.84	0.0207050651889272	-0.0239531121050466
2	D	26	50	20120529	10	2706	53.88	0.0204657159074566	-0.0238917995831567
2	D	26	50	20120529	10	2708	53.92	0.0207973680797162	-0.0237960382331009
2	D	26	50	20120529	10	2710	53.96	0.0207848501683688	-0.0243425631856004
2	D	26	50	20120529	10	2712	54	0.0206563851296832	-0.0238090348557391
2	D	26	50	20120529	10	2714	54.04	0.020642221780856	-0.0232954137030887
2	D	26	50	20120529	10	2716	54.08	0.0199080398810179	-0.0229269332883445
2	D	26	50	20120529	10	2718	54.12	0.0201151443861596	-0.0215243940589289
2	D	26	50	20120529	10	2720	54.16	0.0194348510941156	-0.0208358700439519
2	D	26	50	20120529	10	2722	54.2	0.0191449938823717	-0.0197082751442649
2	D	26	50	20120529	10	2724	54.24	0.0190614280029710	-0.0189606511445164
2	D	26	50	20120529	10	2726	54.28	0.0184396407260025	-0.0182047964218349
2	D	26	50	20120529	10	2728	54.32	0.0169509688195704	-0.0171096577234044
2	D	26	50	20120529	10	2730	54.36	0.0151074353749999	-0.0165026843335017
2	D	26	50	20120529	10	2732	54.4	0.0133997866405700	-0.0151531286152003
2	D	26	50	20120529	10	2734	54.44	0.0134888679528639	-0.0136199938343672
2	D	26	50	20120529	10	2736	54.48	0.0138366937785296	-0.0128023804054168
2	D	26	50	20120529	10	2738	54.52	0.0143546410104673	-0.0119850554760332
2	D	26	50	20120529	10	2740	54.56	0.0151835603697421	-0.0103916391349972
2	D	26	50	20120529	10	2742	54.6	0.0159407642521622	-0.00989791455295575
2	D	26	50	20120529	10	2744	54.64	0.0158578708313104	-0.00914312826862057
2	D	26	50	20120529	10	2746	54.68	0.0154913978927181	-0.00890171423534889
2	D	26	50	20120529	10	2748	54.72	0.0146778467922256	-0.0085843258210794
2	D	26	50	20120529	10	2750	54.76	0.0130057372446182	-0.00881050099610973
2	D	26	50	20120529	10	2752	54.8	0.0113653414361469	-0.00893340322574776
2	D	26	50	20120529	10	2754	54.84	0.00883685486584447	-0.00980800946126178
2	D	26	50	20120529	10	2756	54.88	0.00763064383422521	-0.0105112130130162
2	D	26	50	20120529	10	2758	54.92	0.00712492318564094	-0.0125475370001569
2	D	26	50	20120529	10	2760	54.96	0.00632995626557162	-0.0149453594296842
2	D	26	50	20120529	10	2762	55	0.0059170200474943	-0.0159688540690449
2	D	26	50	20120529	10	2764	55.04	0.0062710047732241	-0.0168029784413360
2	D	26	50	20120529	10	2766	55.08	0.00705295315034499	-0.0185106993006575
2	D	26	50	20120529	10	2768	55.12	0.00727758541837877	-0.0209843412547976
2	D	26	50	20120529	10	2770	55.16	0.0085211458301803	-0.0229421502262757
2	D	26	50	20120529	10	2772	55.2	0.00952373132202127	-0.0239901743998757
2	D	26	50	20120529	10	2774	55.24	0.0106365689031848	-0.0252992765392254
2	D	26	50	20120529	10	2776	55.28	0.0117391110096144	-0.0258985283230776
2	D	26	50	20120529	10	2778	55.32	0.0132328882270066	-0.0265342314614999
2	D	26	50	20120529	10	2780	55.36	0.0148167013508472	-0.0270779612208933
2	D	26	50	20120529	10	2782	55.4	0.0172098052568238	-0.0275804595838757
2	D	26	50	20120529	10	2784	55.44	0.0179586454802359	-0.0286177710897408
2	D	26	50	20120529	10	2786	55.48	0.0193179804853211	-0.0297557958144502
2	D	26	50	20120529	10	2788	55.52	0.0192951550784244	-0.0316281297182184
2	D	26	50	20120529	10	2790	55.56	0.0186531304053783	-0.0315882206114883
2	D	26	50	20120529	10	2792	55.6	0.0175689730752596	-0.0322376486925334
2	D	26	50	20120529	10	2794	55.64	0.0157279569308302	-0.0332585623921428
2	D	26	50	20120529	10	2796	55.68	0.0141143887536371	-0.0356987383965428
2	D	26	50	20120529	10	2798	55.72	0.0126228884200804	-0.0369516609021273
2	D	26	50	20120529	10	2800	55.76	0.0105560152986721	-0.0386400904742445
2	D	26	50	20120529	10	2802	55.8	0.00970854782142	-0.0404845785129696
2	D	26	50	20120529	10	2804	55.84	0.00872517442082387	-0.0421210357366697
2	D	26	50	20120529	10	2806	55.88	0.0094803644631311	-0.042468083744876
2	D	26	50	20120529	10	2808	55.92	0.0106111696276046	-0.043518703000363
2	D	26	50	20120529	10	2810	55.96	0.01224366705333	-0.045235628975762
2	D	26	50	20120529	10	2812	56	0.0142765990492413	-0.0473437971331916
2	D	26	50	20120529	10	2814	56.04	0.0157445527269846	-0.0486024472037037
2	D	26	50	20120529	10	2816	56.08	0.0166898130720748	-0.0495455862284503
2	D	26	50	20120529	10	2818	56.12	0.0172317397091762	-0.0518647550493859
2	D	26	50	20120529	10	2820	56.16	0.0174394876814888	-0.053607914686367
2	D	26	50	20120529	10	2822	56.2	0.0179182696830302	-0.0550189462682248
2	D	26	50	20120529	10	2824	56.24	0.0168009702580773	-0.0562810611619646
2	D	26	50	20120529	10	2826	56.28	0.0159690591300113	-0.0573678135739702
2	D	26	50	20120529	10	2828	56.32	0.0150307284313768	-0.0581176296047404
2	D	26	50	20120529	10	2830	56.36	0.0153101063206236	-0.0576600608066346
2	D	26	50	20120529	10	2832	56.4	0.0148900848925988	-0.0575605001718436
2	D	26	50	20120529	10	2834	56.44	0.0139721895799405	-0.0571056183795063
2	D	26	50	20120529	10	2836	56.48	0.0118916692976554	-0.0573858447968905
2	D	26	50	20120529	10	2838	56.52	0.0104732838052732	-0.0564400894770535
2	D	26	50	20120529	10	2840	56.56	0.00961358338070665	-0.0558111887058662
2	D	26	50	20120529	10	2842	56.6	0.00764676586883626	-0.0553582868125162
2	D	26	50	20120529	10	2844	56.64	0.00554291106277193	-0.0545737518387897
2	D	26	50	20120529	10	2846	56.68	0.00343537930144542	-0.0545239008107161
2	D	26	50	20120529	10	2848	56.72	0.00111309921067256	-0.0544895354211504
2	D	26	50	20120529	10	2850	56.76	-0.000796371941243599	-0.0546678677513656
2	D	26	50	20120529	10	2852	56.8	-0.0022374555613018	-0.0554031173824434
2	D	26	50	20120529	10	2854	56.84	-0.0020406677440976	-0.0560962941600406
2	D	26	50	20120529	10	2856	56.88	-0.0024358697241027	-0.0566483324241129
2	D	26	50	20120529	10	2858	56.92	-0.0031745841784083	-0.0580173618631682
2	D	26	50	20120529	10	2860	56.96	-0.0026238187065421	-0.059550581496815
2	D	26	50	20120529	10	2862	57	-0.0020690934367013	-0.0602545062974862
2	D	26	50	20120529	10	2864	57.04	-0.000635646569879899	-0.0619082876373253
2	D	26	50	20120529	10	2866	57.08	0.000890996970701871	-0.0630562047859035
2	D	26	50	20120529	10	2868	57.12	0.00218033547551742	-0.0644329416888737
2	D	26	50	20120529	10	2870	57.16	0.00394449618389974	-0.0655950716837538
2	D	26	50	20120529	10	2872	57.2	0.00599835854053418	-0.0678401357140211
2	D	26	50	20120529	10	2874	57.24	0.00745181652926313	-0.0691374645254641
2	D	26	50	20120529	10	2876	57.28	0.0090751215668331	-0.0695623649902791
2	D	26	50	20120529	10	2878	57.32	0.0106917090899818	-0.0699466068151758
2	D	26	50	20120529	10	2880	57.36	0.0121020335650583	-0.0695375455422594
2	D	26	50	20120529	10	2882	57.4	0.0134813867631189	-0.0697937303290833
2	D	26	50	20120529	10	2884	57.44	0.0149917668477334	-0.0699420813317763
2	D	26	50	20120529	10	2886	57.48	0.0158304662008988	-0.0706769774094634
2	D	26	50	20120529	10	2888	57.52	0.0171611704524137	-0.0714684420296455
2	D	26	50	20120529	10	2890	57.56	0.0178144664075520	-0.0719189397599395
2	D	26	50	20120529	10	2892	57.6	0.0192052747354678	-0.0728979290984923
2	D	26	50	20120529	10	2894	57.64	0.0200093965670331	-0.0730472700506789
2	D	26	50	20120529	10	2896	57.68	0.0200835013577015	-0.0720580276637989
2	D	26	50	20120529	10	2898	57.72	0.0197010980104358	-0.0709074235094521
2	D	26	50	20120529	10	2900	57.76	0.0198079418450731	-0.069792952511624
2	D	26	50	20120529	10	2902	57.8	0.0203949818948142	-0.0677997599168154
2	D	26	50	20120529	10	2904	57.84	0.0209128669013552	-0.0658349930146104
2	D	26	50	20120529	10	2906	57.88	0.0217448487400993	-0.0642595591061268
2	D	26	50	20120529	10	2908	57.92	0.0231146559966139	-0.061449233914979
2	D	26	50	20120529	10	2910	57.96	0.0244822005114287	-0.0598541424379784
2	D	26	50	20120529	10	2912	58	0.0261726099825332	-0.0575570353486158
2	D	26	50	20120529	10	2914	58.04	0.0277596404422283	-0.0557373667579103
2	D	26	50	20120529	10	2916	58.08	0.0295167300827988	-0.055603087180163
2	D	26	50	20120529	10	2918	58.12	0.0318464347947741	-0.0545958135703627
2	D	26	50	20120529	10	2920	58.16	0.0337695531075671	-0.054663342267966
2	D	26	50	20120529	10	2922	58.2	0.036267393669973	-0.0545082878929875
2	D	26	50	20120529	10	2924	58.24	0.0373497761620708	-0.0546431190140241
2	D	26	50	20120529	10	2926	58.28	0.0371316337200748	-0.0534443608878786
2	D	26	50	20120529	10	2928	58.32	0.0368045685495048	-0.0524478635854236
2	D	26	50	20120529	10	2930	58.36	0.0374814535868634	-0.049872962526004
2	D	26	50	20120529	10	2932	58.4	0.0381644268136081	-0.048174301118763
2	D	26	50	20120529	10	2934	58.44	0.0384336577205448	-0.0459842853514111
2	D	26	50	20120529	10	2936	58.48	0.038930556504927	-0.0442653646277823
2	D	26	50	20120529	10	2938	58.52	0.0391011382377137	-0.0419911402209657
2	D	26	50	20120529	10	2940	58.56	0.0392448081935152	-0.0387526053052669
2	D	26	50	20120529	10	2942	58.6	0.0392566380899644	-0.037241567611346
2	D	26	50	20120529	10	2944	58.64	0.0392012433447263	-0.0346061382114568
2	D	26	50	20120529	10	2946	58.68	0.0394841426257434	-0.0316308591503938
2	D	26	50	20120529	10	2948	58.72	0.0400604700077495	-0.0289107254291863
2	D	26	50	20120529	10	2950	58.76	0.040325988604085	-0.0264287099165434
2	D	26	50	20120529	10	2952	58.8	0.0400116089291695	-0.0240119603598041
2	D	26	50	20120529	10	2954	58.84	0.0395343118518686	-0.0207770882572318
2	D	26	50	20120529	10	2956	58.88	0.0387603127691818	-0.0195618545430846
2	D	26	50	20120529	10	2958	58.92	0.0375451497657127	-0.0188314839487971
2	D	26	50	20120529	10	2960	58.96	0.0367374216895633	-0.0166118050519744
2	D	26	50	20120529	10	2962	59	0.0354508409011944	-0.0147381842138644
2	D	26	50	20120529	10	2964	59.04	0.0340354959679714	-0.0123845085820068
2	D	26	50	20120529	10	2966	59.08	0.0325282271531941	-0.00982874183208617
2	D	26	50	20120529	10	2968	59.12	0.0314661739810554	-0.00768934076813159
2	D	26	50	20120529	10	2970	59.16	0.0292572501783745	-0.00510678174227178
2	D	26	50	20120529	10	2972	59.2	0.0279589526306414	-0.0027828965191056
2	D	26	50	20120529	10	2974	59.24	0.0264054602455779	-0.0005751889400884
2	D	26	50	20120529	10	2976	59.28	0.0248344316123411	0.00163661985825970
2	D	26	50	20120529	10	2978	59.32	0.0240442397843651	0.003475875306804
2	D	26	50	20120529	10	2980	59.36	0.0243198134391292	0.0047707858130553
2	D	26	50	20120529	10	2982	59.4	0.0261598962026075	0.0049128647785991
2	D	26	50	20120529	10	2984	59.44	0.0273183068158185	0.0048776225766248
2	D	26	50	20120529	10	2986	59.48	0.0292424058857171	0.0047987893629106
2	D	26	50	20120529	10	2988	59.52	0.031771078425103	0.0042787243461632
2	D	26	50	20120529	10	2990	59.56	0.0345827188348638	0.004338644574801
2	D	26	50	20120529	10	2992	59.6	0.0374376695349723	0.0037505367938203
2	D	26	50	20120529	10	2994	59.64	0.0390304770570697	0.0036170562467357
2	D	26	50	20120529	10	2996	59.68	0.0414962361848132	0.0028158264819054
2	D	26	50	20120529	10	2998	59.72	0.044081574140323	0.0031512637967647
2	D	26	50	20120529	10	3000	59.76	0.0470941318708902	0.0026630772750335
2	D	26	50	20120529	10	3002	59.8	0.0494879711679191	0.002743828869445
2	D	26	50	20120529	10	3004	59.84	0.0503397519965364	0.0019797292816948
2	D	26	50	20120529	10	3006	59.88	0.0505151144782707	0.00179545725451760
2	D	26	50	20120529	10	3008	59.92	0.0509184481862595	0.0006233570540228
2	D	26	50	20120529	10	3010	59.96	0.0524526577694	-0.000161602183772400
2	D	26	50	20120529	10	3012	60	0.0541414408949078	-0.0014633150572587
2	D	26	50	20120529	10	3014	60.04	0.0559594124293384	-0.0030759427824328
2	D	26	50	20120529	10	3016	60.08	0.0571426142062979	-0.00477151413304
2	D	26	50	20120529	10	3018	60.12	0.0582036279314683	-0.00588428807459326
2	D	26	50	20120529	10	3020	60.16	0.059706441973524	-0.00735471662607069
2	D	26	50	20120529	10	3022	60.2	0.0616717745611539	-0.00856132363748741
2	D	26	50	20120529	10	3024	60.24	0.0629403948372807	-0.00955374800488273
2	D	26	50	20120529	10	3026	60.28	0.0640241066901272	-0.0115861143153691
2	D	26	50	20120529	10	3028	60.32	0.06406271472038	-0.0125993983328094
2	D	26	50	20120529	10	3030	60.36	0.0658472401040605	-0.0153564783833339
2	D	26	50	20120529	10	3032	60.4	0.0672743230098512	-0.0177197706674156
2	D	26	50	20120529	10	3034	60.44	0.0685145175933743	-0.0200160999393189
2	D	26	50	20120529	10	3036	60.48	0.0692166746270925	-0.0216038375057951
2	D	26	50	20120529	10	3038	60.52	0.0713611880730751	-0.0223545020647028
2	D	26	50	20120529	10	3040	60.56	0.0730821445571269	-0.0231887466451467
2	D	26	50	20120529	10	3042	60.6	0.075544007526506	-0.0236045254324844
2	D	26	50	20120529	10	3044	60.64	0.0775178961061882	-0.0231610987700023
2	D	26	50	20120529	10	3046	60.68	0.0798619550858216	-0.0233914741593129
2	D	26	50	20120529	10	3048	60.72	0.0820110647258819	-0.0240569323510875
2	D	26	50	20120529	10	3050	60.76	0.0844177026556503	-0.0242327898075686
2	D	26	50	20120529	10	3052	60.8	0.0854528362726293	-0.0236690135709286
2	D	26	50	20120529	10	3054	60.84	0.0857775397065502	-0.0237851205043994
2	D	26	50	20120529	10	3056	60.88	0.0861919042803255	-0.0227257331248257
2	D	26	50	20120529	10	3058	60.92	0.0866729490235667	-0.0220128987787116
2	D	26	50	20120529	10	3060	60.96	0.0878618076547756	-0.02306797280692
2	D	26	50	20120529	10	3062	61	0.0884861829425634	-0.0234141722869890
2	D	26	50	20120529	10	3064	61.04	0.0893621468230973	-0.0236441234122308
2	D	26	50	20120529	10	3066	61.08	0.0905995129794956	-0.0249280171948312
2	D	26	50	20120529	10	3068	61.12	0.0915623802834373	-0.0261570394912116
2	D	26	50	20120529	10	3070	61.16	0.0925264496689071	-0.0282345192143377
2	D	26	50	20120529	10	3072	61.2	0.093645587571491	-0.0286895424280312
2	D	26	50	20120529	10	3074	61.24	0.0950243750841267	-0.0302533090746253
2	D	26	50	20120529	10	3076	61.28	0.0953520483665285	-0.0310905235035501
2	D	26	50	20120529	10	3078	61.32	0.096998263663809	-0.0333360825085642
2	D	26	50	20120529	10	3080	61.36	0.0971090672964208	-0.0355174362178466
2	D	26	50	20120529	10	3082	61.4	0.0972764394715277	-0.0366884757581697
2	D	26	50	20120529	10	3084	61.44	0.0968567008862154	-0.0384505858568865
2	D	26	50	20120529	10	3086	61.48	0.097035881744568	-0.0397078217138362
2	D	26	50	20120529	10	3088	61.52	0.0971531200488888	-0.0417080853764567
2	D	26	50	20120529	10	3090	61.56	0.0975129666898346	-0.0435334815320898
2	D	26	50	20120529	10	3092	61.6	0.0981452615735716	-0.0451073598056548
2	D	26	50	20120529	10	3094	61.64	0.0982085476304878	-0.0467199168201507
2	D	26	50	20120529	10	3096	61.68	0.0986357108370026	-0.0481702635390425
2	D	26	50	20120529	10	3098	61.72	0.09964496434579	-0.0495701228337575
2	D	26	50	20120529	10	3100	61.76	0.100152737725360	-0.0515211011537293
2	D	26	50	20120529	10	3102	61.8	0.100765021487190	-0.0519785285304789
2	D	26	50	20120529	10	3104	61.84	0.10240522637683	-0.0528955046043216
2	D	26	50	20120529	10	3106	61.88	0.102818459579755	-0.0530223595608664
2	D	26	50	20120529	10	3108	61.92	0.102987458100459	-0.0535696602095048
2	D	26	50	20120529	10	3110	61.96	0.103342425704615	-0.0536996264358869
2	D	26	50	20120529	10	3112	62	0.104508586208148	-0.054253291045556
2	D	26	50	20120529	10	3114	62.04	0.105208126946775	-0.0558208760687684
2	D	26	50	20120529	10	3116	62.08	0.106668373160604	-0.0569333671676092
2	D	26	50	20120529	10	3118	62.12	0.108467959918723	-0.0594035739970063
2	D	26	50	20120529	10	3120	62.16	0.109522256129473	-0.0605257524587494
2	D	26	50	20120529	10	3122	62.2	0.109976077261638	-0.0618891957542333
2	D	26	50	20120529	10	3124	62.24	0.111165501578272	-0.0625665333399319
2	D	26	50	20120529	10	3126	62.28	0.111264072263569	-0.0635158949043529
2	D	26	50	20120529	10	3128	62.32	0.111754450816322	-0.0646080213278955
2	D	26	50	20120529	10	3130	62.36	0.112435889621352	-0.0648302649892225
2	D	26	50	20120529	10	3132	62.4	0.113851870950678	-0.064583838275979
2	D	26	50	20120529	10	3134	62.44	0.115610162672776	-0.0651703126402951
2	D	26	50	20120529	10	3136	62.48	0.117004152981208	-0.0657760203090595
2	D	26	50	20120529	10	3138	62.52	0.118109997276305	-0.0657760910197376
2	D	26	50	20120529	10	3140	62.56	0.118628235836237	-0.0667470193409848
2	D	26	50	20120529	10	3142	62.6	0.118578667650876	-0.0677299684775123
2	D	26	50	20120529	10	3144	62.64	0.118813285680873	-0.0684527730292412
2	D	26	50	20120529	10	3146	62.68	0.119263854121845	-0.0697996700260453
2	D	26	50	20120529	10	3148	62.72	0.119705795860087	-0.0713248993530647
2	D	26	50	20120529	10	3150	62.76	0.12033222175754	-0.0726783724429339
2	D	26	50	20120529	10	3152	62.8	0.121345293642946	-0.0730922420419623
2	D	26	50	20120529	10	3154	62.84	0.122110171048156	-0.0737656198296863
2	D	26	50	20120529	10	3156	62.88	0.123998216864602	-0.0744627564052581
2	D	26	50	20120529	10	3158	62.92	0.125105970348009	-0.0753914704516685
2	D	26	50	20120529	10	3160	62.96	0.126895516189836	-0.0766834959622526
2	D	26	50	20120529	10	3162	63	0.127687546495443	-0.0781103667360089
2	D	26	50	20120529	10	3164	63.04	0.129159742813873	-0.0797282270513637
2	D	26	50	20120529	10	3166	63.08	0.130184694093203	-0.080629434643986
2	D	26	50	20120529	10	3168	63.12	0.131272224322668	-0.0811611789434383
2	D	26	50	20120529	10	3170	63.16	0.132464123513036	-0.0815814832141755
2	D	26	50	20120529	10	3172	63.2	0.133901530177832	-0.0822173136318185
2	D	26	50	20120529	10	3174	63.24	0.13513140100235	-0.082985726570934
2	D	26	50	20120529	10	3176	63.28	0.136282641552799	-0.0839119657436102
2	D	26	50	20120529	10	3178	63.32	0.137420800627797	-0.0851256438228387
2	D	26	50	20120529	10	3180	63.36	0.136374424012997	-0.0842600037013102
2	D	26	50	20120529	10	3182	63.4	0.135565988830067	-0.0838366588714138
2	D	26	50	20120529	10	3184	63.44	0.135195535587403	-0.0834109098784614
2	D	26	50	20120529	10	3186	63.48	0.135084449112079	-0.0828346885624725
2	D	26	50	20120529	10	3188	63.52	0.135141866182711	-0.0831025406111859
2	D	26	50	20120529	10	3190	63.56	0.135699419879677	-0.0828561138979424
2	D	26	50	20120529	10	3192	63.6	0.136766797565878	-0.0826980755323472
2	D	26	50	20120529	10	3194	63.64	0.138057479573578	-0.0817340768575556
2	D	26	50	20120529	10	3196	63.68	0.139227882717798	-0.0814942262373771
2	D	26	50	20120529	10	3198	63.72	0.140405286219151	-0.0802107567188454
2	D	26	50	20120529	10	3200	63.76	0.141344748288636	-0.0789530965978271
2	D	26	50	20120529	10	3202	63.8	0.142318929301076	-0.0786025837663929
2	D	26	50	20120529	10	3204	63.84	0.142652118016372	-0.0779059421655679
2	D	26	50	20120529	10	3206	63.88	0.142318646458364	-0.0777472674038696
2	D	26	50	20120529	10	3208	63.92	0.14230224158104	-0.0775289128298392
2	D	26	50	20120529	10	3210	63.96	0.141365607938681	-0.0779026894743744
2	D	26	50	20120529	10	3212	64	0.140091755072373	-0.0776336353441329
2	D	26	50	20120529	10	3214	64.04	0.138488319735355	-0.0769022040896736
2	D	26	50	20120529	10	3216	64.08	0.137168292796236	-0.0762861726619039
2	D	26	50	20120529	10	3218	64.12	0.13546289266137	-0.0752310279230173
2	D	26	50	20120529	10	3220	64.16	0.132820222488041	-0.073329829920441
2	D	26	50	20120529	10	3222	64.2	0.130749460279337	-0.0721479009356877
2	D	26	50	20120529	10	3224	64.24	0.128453767403536	-0.0702447937448022
2	D	26	50	20120529	10	3226	64.28	0.126118193705277	-0.0682656018642611
2	D	26	50	20120529	10	3228	64.32	0.124532648169823	-0.0665503729451369
2	D	26	50	20120529	10	3230	64.36	0.122931263442469	-0.0640646804772318
2	D	26	50	20120529	10	3232	64.4	0.121693755864715	-0.062147077597332
2	D	26	50	20120529	10	3234	64.44	0.120415023961617	-0.0592397373558054
2	D	26	50	20120529	10	3236	64.48	0.120021519037887	-0.0574426254714198
2	D	26	50	20120529	10	3238	64.52	0.119860510823811	-0.0560960820280062
2	D	26	50	20120529	10	3240	64.56	0.120819913304524	-0.0539600538633979
2	D	26	50	20120529	10	3242	64.6	0.121564496745114	-0.0521335970475931
2	D	26	50	20120529	10	3244	64.64	0.122925889430932	-0.0497808406545511
2	D	26	50	20120529	10	3246	64.68	0.124248108401073	-0.0481800216126228
2	D	26	50	20120529	10	3248	64.72	0.125473170899479	-0.0459749091154926
2	D	26	50	20120529	10	3250	64.76	0.12663487663029	-0.0439378051895723
2	D	26	50	20120529	10	3252	64.8	0.127427543332	-0.0423545931064956
2	D	26	50	20120529	10	3254	64.84	0.128015431909879	-0.0410369703304326
2	D	26	50	20120529	10	3256	64.88	0.129221473235871	-0.0395212162342811
2	D	26	50	20120529	10	3258	64.92	0.130698265748379	-0.0376215738666234
2	D	26	50	20120529	10	3260	64.96	0.132145006222686	-0.0366217248780257
2	D	26	50	20120529	10	3262	65	0.133532703280765	-0.0352495841691332
2	D	26	50	20120529	10	3264	65.04	0.135089045306157	-0.0349957328346872
2	D	26	50	20120529	10	3266	65.08	0.135690581044912	-0.035088575955057
2	D	26	50	20120529	10	3268	65.12	0.136405253868657	-0.0348858484408908
2	D	26	50	20120529	10	3270	65.16	0.136617173770979	-0.0350501093461604
2	D	26	50	20120529	10	3272	65.2	0.136191424778026	-0.0344774235640774
2	D	26	50	20120529	10	3274	65.24	0.135596889396405	-0.0344511191918173
2	D	26	50	20120529	10	3276	65.28	0.134550371360249	-0.0347297192636048
2	D	26	50	20120529	10	3278	65.32	0.133716338911839	-0.0345228905301078
2	D	26	50	20120529	10	3280	65.36	0.132569623844789	-0.0328447140063177
2	D	26	50	20120529	10	3282	65.4	0.130586189323561	-0.0323279603706266
2	D	26	50	20120529	10	3284	65.44	0.128817008157032	-0.0311219190446348
2	D	26	50	20120529	10	3286	65.48	0.1273974912938	-0.0303168779742539
2	D	26	50	20120529	10	3288	65.52	0.125968640621056	-0.0285766174750757
2	D	26	50	20120529	10	3290	65.56	0.123886918257243	-0.0272833191722855
2	D	26	50	20120529	10	3292	65.6	0.121953759028157	-0.0255316035432521
2	D	26	50	20120529	10	3294	65.64	0.120498603983153	-0.0244109100057495
2	D	26	50	20120529	10	3296	65.68	0.118543807286563	-0.0226055956827022
2	D	26	50	20120529	10	3298	65.72	0.116628467148363	-0.0209063473768327
2	D	26	50	20120529	10	3300	65.76	0.115321592395374	-0.0197280246366635
2	D	26	50	20120529	10	3302	65.8	0.113304004616615	-0.0174145833806554
2	D	26	50	20120529	10	3304	65.84	0.111212029204474	-0.0150973237480290
2	D	26	50	20120529	10	3306	65.88	0.109183481270606	-0.0143572657908392
2	D	26	50	20120529	10	3308	65.92	0.107588036240215	-0.0120801698233842
2	D	26	50	20120529	10	3310	65.96	0.105126243981514	-0.00995764739829649
2	D	26	50	20120529	10	3312	66	0.103979882467854	-0.00829283519267087
2	D	26	50	20120529	10	3314	66.04	0.102862512332223	-0.00631972443044794
2	D	26	50	20120529	10	3316	66.08	0.101363445956108	-0.0039281478751188
2	D	26	50	20120529	10	3318	66.12	0.100355818792917	-0.00217325026557
2	D	26	50	20120529	10	3320	66.16	0.098668732723684	-0.000299063742035100
2	D	26	50	20120529	10	3322	66.2	0.097016860572154	0.0011396864256452
2	D	26	50	20120529	10	3324	66.24	0.0964291134156318	0.0027807398434229
2	D	26	50	20120529	10	3326	66.28	0.0952638014402364	0.0042433195096292
2	D	26	50	20120529	10	3328	66.32	0.0941337740932222	0.0044811195201422
2	D	26	50	20120529	10	3330	66.36	0.092829727767358	0.0049728415757793
2	D	26	50	20120529	10	3332	66.4	0.0901703698739935	0.004963719898302
2	D	26	50	20120529	10	3334	66.44	0.0874965162916147	0.0035674668481711
2	D	26	50	20120529	10	3336	66.48	0.0850662609953546	0.0030008621844063
2	D	26	50	20120529	10	3338	66.52	0.0823634160349472	0.0022641983397662
2	D	26	50	20120529	10	3340	66.56	0.0798724909768613	0.0011941336477966
2	D	26	50	20120529	10	3342	66.6	0.0768035768358336	0.0004354787822615
2	D	26	50	20120529	10	3344	66.64	0.0740686292275603	-0.001200059202623
2	D	26	50	20120529	10	3346	66.68	0.0710482226117219	-0.0017040142055746
2	D	26	50	20120529	10	3348	66.72	0.0679987539071768	-0.0026849127324366
2	D	26	50	20120529	10	3350	66.76	0.0656222387262869	-0.0027646036666763
2	D	26	50	20120529	10	3352	66.8	0.0627735883475988	-0.0039601798123065
2	D	26	50	20120529	10	3354	66.84	0.0602047401222262	-0.0046585891800845
2	D	26	50	20120529	10	3356	66.88	0.0589927590992725	-0.0046689129390898
2	D	26	50	20120529	10	3358	66.92	0.0594018203721889	-0.0044869743642905
2	D	26	50	20120529	10	3360	66.96	0.0586604896227929	-0.0039911510893225
2	D	26	50	20120529	10	3362	67	0.0578525494146092	-0.0027272684286297
2	D	26	50	20120529	10	3364	67.04	0.0572399828100672	-0.0015279446170592
2	D	26	50	20120529	10	3366	67.08	0.0554658518960702	0.000672995950062101
2	D	26	50	20120529	10	3368	67.12	0.0546318194476607	0.0027928313693812
2	D	26	50	20120529	10	3370	67.16	0.0532438395468696	0.0040873317536994
2	D	26	50	20120529	10	3372	67.2	0.051491416811055	0.0055446081190468
2	D	26	50	20120529	10	3374	67.24	0.0494624446131183	0.006531022078802
2	D	26	50	20120529	10	3376	67.28	0.0468996845771317	0.007766259843789
2	D	26	50	20120529	10	3378	67.32	0.0457769333588959	0.008775873977035
2	D	26	50	20120529	10	3380	67.36	0.0454248012529328	0.0114255374364294
2	D	26	50	20120529	10	3382	67.4	0.0451603857431759	0.0134008685139452
2	D	26	50	20120529	10	3384	67.44	0.0444036329948823	0.0145287109010056
2	D	26	50	20120529	10	3386	67.48	0.0449634918599545	0.0163206891901598
2	D	26	50	20120529	10	3388	67.52	0.0458664742905975	0.0176817212515199
2	D	26	50	20120529	10	3390	67.56	0.0466644775271853	0.0201877451607044
2	D	26	50	20120529	10	3392	67.6	0.0474824084470804	0.0226753970215001
2	D	26	50	20120529	10	3394	67.64	0.0475956120001077	0.0247144850890485
2	D	26	50	20120529	10	3396	67.68	0.047760148677022	0.026849601085909
2	D	26	50	20120529	10	3398	67.72	0.0474276104999656	0.0288403046648479
2	D	26	50	20120529	10	3400	67.76	0.0466576914234062	0.0306739951830243
2	D	26	50	20120529	10	3402	67.8	0.046112865648502	0.0320854510289508
2	D	26	50	20120529	10	3404	67.84	0.0451776108643656	0.0332024322558521
2	D	26	50	20120529	10	3406	67.88	0.0435993980262319	0.034279023543412
2	D	26	50	20120529	10	3408	67.92	0.0422654410835235	0.034339764015916
2	D	26	50	20120529	10	3410	67.96	0.0398761979805723	0.0348438604402239
2	D	26	50	20120529	10	3412	68	0.0381124615362587	0.0344154244415029
2	D	26	50	20120529	10	3414	68.04	0.0362329010011867	0.0340404457154397
2	D	26	50	20120529	10	3416	68.08	0.0346042926627578	0.0331367632490833
2	D	26	50	20120529	10	3418	68.12	0.0338648711016711	0.0318671530234629
2	D	26	50	20120529	10	3420	68.16	0.0319387122297189	0.0301032044471149
2	D	26	50	20120529	10	3422	68.2	0.030530579785664	0.0274768684404318
2	D	26	50	20120529	10	3424	68.24	0.0287530547591173	0.0251543055069465
2	D	26	50	20120529	10	3426	68.28	0.0270654030044594	0.0227820329667437
2	D	26	50	20120529	10	3428	68.32	0.0253552652541597	0.0208543891705511
2	D	26	50	20120529	10	3430	68.36	0.0228115193195192	0.0185864148805734
2	D	26	50	20120529	10	3432	68.4	0.020725625025697	0.0167648371015587
2	D	26	50	20120529	10	3434	68.44	0.0181372606531637	0.0143845035440504
2	D	26	50	20120529	10	3436	68.48	0.0158154755371376	0.0128470412697165
2	D	26	50	20120529	10	3438	68.52	0.0141389960696224	0.0113682688582211
2	D	26	50	20120529	10	3440	68.56	0.0113102861021638	0.009585794084206
2	D	26	50	20120529	10	3442	68.6	0.0093685001703474	0.0086932131943143
2	D	26	50	20120529	10	3444	68.64	0.00942683647979528	0.0087854906292591
2	D	26	50	20120529	10	3446	68.68	0.0103186395522278	0.0099836123593016
2	D	26	50	20120529	10	3448	68.72	0.0101460347869401	0.0091485899613984
2	D	26	50	20120529	10	3450	68.76	0.0101267307718137	0.0083091835014518
2	D	26	50	20120529	10	3452	68.8	0.00976490423188057	0.0070039350940596
2	D	26	50	20120529	10	3454	68.84	0.0091251847269411	0.0036651890053311
2	D	26	50	20120529	10	3456	68.88	0.00779702605983841	0.0020208121856818
2	D	26	50	20120529	10	3458	68.92	0.00702801207995898	0.0005663288921201
2	D	26	50	20120529	10	3460	68.96	0.00532044112727502	-0.0012412269594236
2	D	26	50	20120529	10	3462	69	0.00287139800383885	-0.0027645258849304
2	D	26	50	20120529	10	3464	69.04	0.00121036669817224	-0.004472650502224
2	D	26	50	20120529	10	3466	69.08	-0.000792921260151399	-0.00631217253002486
2	D	26	50	20120529	10	3468	69.12	-0.002547224900004	-0.00801584732434447
2	D	26	50	20120529	10	3470	69.16	-0.0047636016081585	-0.0103320675100026
2	D	26	50	20120529	10	3472	69.2	-0.0069999045854069	-0.0117013161521600
2	D	26	50	20120529	10	3474	69.24	-0.0088679251378099	-0.0138195110837468
2	D	26	50	20120529	10	3476	69.28	-0.011019933915673	-0.0161960969753148
2	D	26	50	20120529	10	3478	69.32	-0.0125929636611006	-0.0186320798365024
2	D	26	50	20120529	10	3480	69.36	-0.0144229560108114	-0.0207430764210568
2	D	26	50	20120529	10	3482	69.4	-0.0166490695793429	-0.0229590076519392
2	D	26	50	20120529	10	3484	69.44	-0.0190189379564896	-0.023769988419282
2	D	26	50	20120529	10	3486	69.48	-0.0198536775116803	-0.0230604067643613
2	D	26	50	20120529	10	3488	69.52	-0.0210936599631691	-0.0218416375163082
2	D	26	50	20120529	10	3490	69.56	-0.022318863882931	-0.0205819267856244
2	D	26	50	20120529	10	3492	69.6	-0.0228936709853576	-0.0187457826069172
2	D	26	50	20120529	10	3494	69.64	-0.0243445126789961	-0.0162079763692387
2	D	26	50	20120529	10	3496	69.68	-0.0256332147877086	-0.0144122786984155
2	D	26	50	20120529	10	3498	69.72	-0.02756128284797	-0.0121187778536369
2	D	26	50	20120529	10	3500	69.76	-0.0294243677950403	-0.0102805830652644
2	D	26	50	20120529	10	3502	69.8	-0.030039197141282	-0.00892484723369541
2	D	26	50	20120529	10	3504	69.84	-0.0319135250861732	-0.00684828674938487
2	D	26	50	20120529	10	3506	69.88	-0.0331953682591081	-0.00544948811484164
2	D	26	50	20120529	10	3508	69.92	-0.0354450991941312	-0.0033079445173401
2	D	26	50	20120529	10	3510	69.96	-0.0370201088385462	-0.0021921300166277
2	D	26	50	20120529	10	3512	70	-0.0381914312215817	-0.0025661187931973
2	D	26	50	20120529	10	3514	70.04	-0.0399734110208499	-0.0028207479451025
2	D	26	50	20120529	10	3516	70.08	-0.0424490625724621	-0.0037215312736561
2	D	26	50	20120529	10	3518	70.12	-0.0442047379994702	-0.00499411134775751
2	D	26	50	20120529	10	3520	70.16	-0.0468568834036666	-0.0060853892431627
2	D	26	50	20120529	10	3522	70.2	-0.0494663902689574	-0.00716952536007792
2	D	26	50	20120529	10	3524	70.24	-0.0512216414318968	-0.00861294243251402
2	D	26	50	20120529	10	3526	70.28	-0.0532735238895439	-0.00983920701244773
2	D	26	50	20120529	10	3528	70.32	-0.0549302043671859	-0.0121045650073351
2	D	26	50	20120529	10	3530	70.36	-0.0566515851153064	-0.0143801760505496
2	D	26	50	20120529	10	3532	70.4	-0.0580193417621555	-0.0163793790529983
2	D	26	50	20120529	10	3534	70.44	-0.0588743752819663	-0.0185858350530128
2	D	26	50	20120529	10	3536	70.48	-0.0599515817524259	-0.0201745625689828
2	D	26	50	20120529	10	3538	70.52	-0.0606236160372656	-0.0231528963313405
2	D	26	50	20120529	10	3540	70.56	-0.0606806088438292	-0.025398667468389
2	D	26	50	20120529	10	3542	70.6	-0.060554743836778	-0.0284991892825358
2	D	26	50	20120529	10	3544	70.64	-0.0602018975529659	-0.0319420922001331
2	D	26	50	20120529	10	3546	70.68	-0.0596309088271578	-0.0339248903252583
2	D	26	50	20120529	10	3548	70.72	-0.0591791383046577	-0.0371609645093585
2	D	26	50	20120529	10	3550	70.76	-0.0592393130917367	-0.0388377268195862
2	D	26	50	20120529	10	3552	70.8	-0.058903366659995	-0.0413946956510348
2	D	26	50	20120529	10	3554	70.84	-0.0586402522267154	-0.044183171242644
2	D	26	50	20120529	10	3556	70.88	-0.058385552364132	-0.0472183563902091
2	D	26	50	20120529	10	3558	70.92	-0.0578966587356197	-0.0490771986965923
2	D	26	50	20120529	10	3560	70.96	-0.0570454435924273	-0.0510678457069887
2	D	26	50	20120529	10	3562	71	-0.0570187149560985	-0.0527323750699018
2	D	26	50	20120529	10	3564	71.04	-0.0560716161333772	-0.0541252340074831
2	D	26	50	20120529	10	3566	71.08	-0.0556267045466546	-0.0562339678503376
2	D	26	50	20120529	10	3568	71.12	-0.0553857932663044	-0.0586284435434696
2	D	26	50	20120529	10	3570	71.16	-0.0545651251360593	-0.0608037868451119
2	D	26	50	20120529	10	3572	71.2	-0.0541373962441195	-0.0624089899490835
2	D	26	50	20120529	10	3574	71.24	-0.0536397274204526	-0.0652036244407568
2	D	26	50	20120529	10	3576	71.28	-0.0525867817836555	-0.0668194270753783
2	D	26	50	20120529	10	3578	71.32	-0.0521101069603221	-0.0698576669242382
2	D	26	50	20120529	10	3580	71.36	-0.0515019739152982	-0.0727596543674312
2	D	26	50	20120529	10	3582	71.4	-0.0511441283865431	-0.0748534470439993
2	D	26	50	20120529	10	3584	71.44	-0.0507561473809874	-0.0756765815626972
2	D	26	50	20120529	10	3586	71.48	-0.0505411876266135	-0.0766405088197039
2	D	26	50	20120529	10	3588	71.52	-0.0513510907632218	-0.0772583956956674
2	D	26	50	20120529	10	3590	71.56	-0.0528118779137378	-0.0776198227202692
2	D	26	50	20120529	10	3592	71.6	-0.0546797365386879	-0.078656475909721
2	D	26	50	20120529	10	3594	71.64	-0.0571999039977097	-0.0793404921189679
2	D	26	50	20120529	10	3596	71.68	-0.0599242732885365	-0.0801904061856829
2	D	26	50	20120529	10	3598	71.72	-0.062566865680119	-0.0805514619792245
2	D	26	50	20120529	10	3600	71.76	-0.0648478436638028	-0.0818311909028838
2	D	26	50	20120529	10	3602	71.8	-0.0675680268824849	-0.082315615616539
2	D	26	50	20120529	10	3604	71.84	-0.0691662791267975	-0.0833718422288008
2	D	26	50	20120529	10	3606	71.88	-0.0718983346683357	-0.0841201662642627
2	D	26	50	20120529	10	3608	71.92	-0.0741096979894117	-0.0849507763158513
2	D	26	50	20120529	10	3610	71.96	-0.0766285537653544	-0.0858783589914118
2	D	26	50	20120529	10	3612	72	-0.0793774313772171	-0.0868912894554616
2	D	26	50	20120529	10	3614	72.04	-0.082062740089451	-0.0882845726571115
2	D	26	50	20120529	10	3616	72.08	-0.0832008284537709	-0.0899551124276648
2	D	26	50	20120529	10	3618	72.12	-0.0842458615656865	-0.0906693609873413
2	D	26	50	20120529	10	3620	72.16	-0.0857988801892065	-0.0926278346391937
2	D	26	50	20120529	10	3622	72.2	-0.087535746575835	-0.09465419054204
2	D	26	50	20120529	10	3624	72.24	-0.0888709056000715	-0.0963072647750979
2	D	26	50	20120529	10	3626	72.28	-0.08988574525243	-0.0977814409925156
2	D	26	50	20120529	10	3628	72.32	-0.0909092823181981	-0.100072820516951
2	D	26	50	20120529	10	3630	72.36	-0.0913633155823981	-0.101199878015484
2	D	26	50	20120529	10	3632	72.4	-0.0916074088432631	-0.101679862098553
2	D	26	50	20120529	10	3634	72.44	-0.0914256116898201	-0.101738622672070
2	D	26	50	20120529	10	3636	72.48	-0.0913889835585551	-0.101500893372235
2	D	26	50	20120529	10	3638	72.52	-0.091706969478054	-0.100904307380948
2	D	26	50	20120529	10	3640	72.56	-0.0923015048596761	-0.100328156775637
2	D	26	50	20120529	10	3642	72.6	-0.0926301680915721	-0.098875193761655
2	D	26	50	20120529	10	3644	72.64	-0.0929892369150581	-0.0982120690222582
2	D	26	50	20120529	10	3646	72.68	-0.094054776123628	-0.0964365946053769
2	D	26	50	20120529	10	3648	72.72	-0.0939072736490731	-0.0951755403718088
2	D	26	50	20120529	10	3650	72.76	-0.095370277579347	-0.0930011870196602
2	D	26	50	20120529	10	3652	72.8	-0.096328265846499	-0.091203155896459
2	D	26	50	20120529	10	3654	72.84	-0.0982523741087861	-0.0895392629296489
2	D	26	50	20120529	10	3656	72.88	-0.0997488949004891	-0.0869467266271066
2	D	26	50	20120529	10	3658	72.92	-0.101000403192511	-0.0857786569352645
2	D	26	50	20120529	10	3660	72.96	-0.103223476201883	-0.0836970052821294
2	D	26	50	20120529	10	3662	73	-0.105299400290091	-0.0818558406452759
2	D	26	50	20120529	10	3664	73.04	-0.107777456004759	-0.0806548197774306
2	D	26	50	20120529	10	3666	73.08	-0.108794487688140	-0.0791555412692807
2	D	26	50	20120529	10	3668	73.12	-0.110517141228466	-0.0769280134871869
2	D	26	50	20120529	10	3670	73.16	-0.112103111027990	-0.0742601703124481
2	D	26	50	20120529	10	3672	73.2	-0.113135840481913	-0.0726787259963244
2	D	26	50	20120529	10	3674	73.24	-0.112830794616509	-0.0706828463957473
2	D	26	50	20120529	10	3676	73.28	-0.113310354435509	-0.0687296760447538
2	D	26	50	20120529	10	3678	73.32	-0.114016400556524	-0.0658485694648092
2	D	26	50	20120529	10	3680	73.36	-0.114711274390396	-0.0631200565282447
2	D	26	50	20120529	10	3682	73.4	-0.115703133072367	-0.0606319598972836
2	D	26	50	20120529	10	3684	73.44	-0.116522881963796	-0.0580656572563232
2	D	26	50	20120529	10	3686	73.48	-0.117580077312348	-0.0555475792978398
2	D	26	50	20120529	10	3688	73.52	-0.118244262711917	-0.0531962371183602
2	D	26	50	20120529	10	3690	73.56	-0.119066769319793	-0.0510316418397919
2	D	26	50	20120529	10	3692	73.6	-0.120788786464017	-0.0487679809011794
2	D	26	50	20120529	10	3694	73.64	-0.12200677789461	-0.0463210378848834
2	D	26	50	20120529	10	3696	73.68	-0.123333875901541	-0.0451141480307542
2	D	26	50	20120529	10	3698	73.72	-0.124620598111266	-0.0431952723586483
2	D	26	50	20120529	10	3700	73.76	-0.126677076762991	-0.0413947663617129
2	D	26	50	20120529	10	3702	73.8	-0.127855965188585	-0.0399669763491411
2	D	26	50	20120529	10	3704	73.84	-0.129261057073481	-0.0397144685175794
2	D	26	50	20120529	10	3706	73.88	-0.131718323848783	-0.0391352773531095
2	D	26	50	20120529	10	3708	73.92	-0.13412800233771	-0.0397152463350387
2	D	26	50	20120529	10	3710	73.96	-0.136180379770104	-0.0402706787116607
2	D	26	50	20120529	10	3712	74	-0.13803837354835	-0.0413443496482144
2	D	26	50	20120529	10	3714	74.04	-0.139812150908956	-0.0420086764691391
2	D	26	50	20120529	10	3716	74.08	-0.142015142085743	-0.0430838323299332
2	D	26	50	20120529	10	3718	74.12	-0.143748826491856	-0.0440159404888933
2	D	26	50	20120529	10	3720	74.16	-0.145427639411749	-0.0450396896866952
2	D	26	50	20120529	10	3722	74.2	-0.147348070718774	-0.0461881018100203
2	D	26	50	20120529	10	3724	74.24	-0.148918201326399	-0.0469344530175627
2	D	26	50	20120529	10	3726	74.28	-0.149550142656745	-0.0482923101694752
2	D	26	50	20120529	10	3728	74.32	-0.150667300660342	-0.0493403131298718
2	D	26	50	20120529	10	3730	74.36	-0.151383529119005	-0.0506548953467757
2	D	26	50	20120529	10	3732	74.4	-0.152351982566519	-0.0514386525030429
2	D	26	50	20120529	10	3734	74.44	-0.153576196536787	-0.0527303244602364
2	D	26	50	20120529	10	3736	74.48	-0.154301334540894	-0.0532977776521386
2	D	26	50	20120529	10	3738	74.52	-0.154902799568971	-0.0537541443687164
2	D	26	50	20120529	10	3740	74.56	-0.155469969918161	-0.0536522502815474
2	D	26	50	20120529	10	3742	74.6	-0.156371884617564	-0.0531010605456125
2	D	26	50	20120529	10	3744	74.64	-0.156443797377211	-0.0523291120725911
2	D	26	50	20120529	10	3746	74.68	-0.155814896606023	-0.051781387159884
2	D	26	50	20120529	10	3748	74.72	-0.155214704370152	-0.0510055495995662
2	D	26	50	20120529	10	3750	74.76	-0.155501365459245	-0.0499184436341699
2	D	26	50	20120529	10	3752	74.8	-0.155395370152746	-0.0473657174434084
2	D	26	50	20120529	10	3754	74.84	-0.155948751919702	-0.0457488470775472
2	D	26	50	20120529	10	3756	74.88	-0.155632109503087	-0.04447874187718
2	D	26	50	20120529	10	3758	74.92	-0.155745034456042	-0.0436813375600359
2	D	26	50	20120529	10	3760	74.96	-0.15581730076908	-0.0419968677858933
2	D	26	50	20120529	10	3762	75	-0.156111245058019	-0.039887073282867
2	D	26	50	20120529	10	3764	75.04	-0.157171198123017	-0.0383236601896635
2	D	26	50	20120529	10	3766	75.08	-0.157946894261979	-0.0370402613818099
2	D	26	50	20120529	10	3768	75.12	-0.158387421786658	-0.0363183053582185
2	D	26	50	20120529	10	3770	75.16	-0.158714812226348	-0.0359711159286559
2	D	26	50	20120529	10	3772	75.2	-0.159095942781407	-0.035755448360394
2	D	26	50	20120529	10	3774	75.24	-0.158294083691542	-0.0360213205101202
2	D	26	50	20120529	10	3776	75.28	-0.15747666825249	-0.0364653835687053
2	D	26	50	20120529	10	3778	75.32	-0.155999522186591	-0.0370657172259326
2	D	26	50	20120529	10	3780	75.36	-0.154385904511924	-0.0360644540237725
2	D	26	50	20120529	10	3782	75.4	-0.152430754261943	-0.0348234816227901
2	D	26	50	20120529	10	3784	75.44	-0.150773295966842	-0.0331151116394434
2	D	26	50	20120529	10	3786	75.48	-0.148809660435486	-0.0312914832507633
2	D	26	50	20120529	10	3788	75.52	-0.147314129593277	-0.0298496925239239
2	D	26	50	20120529	10	3790	75.56	-0.145364636197546	-0.0285592226482585
2	D	26	50	20120529	10	3792	75.6	-0.142933320241114	-0.0268299223041887
2	D	26	50	20120529	10	3794	75.64	-0.140966007754497	-0.025446962861544
2	D	26	50	20120529	10	3796	75.68	-0.138899700318513	-0.0244345273722411
2	D	26	50	20120529	10	3798	75.72	-0.136626564149033	-0.0235002271822593
2	D	26	50	20120529	10	3800	75.76	-0.134509627867517	-0.0219798061813520
2	D	26	50	20120529	10	3802	75.8	-0.132240239363976	-0.0207490161180187
2	D	26	50	20120529	10	3804	75.84	-0.130139495827749	-0.0198388989799535
2	D	26	50	20120529	10	3806	75.88	-0.127552899222169	-0.0187881383031103
2	D	26	50	20120529	10	3808	75.92	-0.124904784326625	-0.0177083862482385
2	D	26	50	20120529	10	3810	75.96	-0.122372847075231	-0.0167489130568464
2	D	26	50	20120529	10	3812	76	-0.120031050837297	-0.0159285277693138
2	D	26	50	20120529	10	3814	76.04	-0.117276021396438	-0.0151955408799358
2	D	26	50	20120529	10	3816	76.08	-0.115052099858928	-0.0139877317869911
2	D	26	50	20120529	10	3818	76.12	-0.112197509783278	-0.0133705689883715
2	D	26	50	20120529	10	3820	76.16	-0.110054127708145	-0.0127058886140561
2	D	26	50	20120529	10	3822	76.2	-0.107121614465209	-0.0118587746901946
2	D	26	50	20120529	10	3824	76.24	-0.104361988830272	-0.0108886948970848
2	D	26	50	20120529	10	3826	76.28	-0.101850345543497	-0.0104495815859680
2	D	26	50	20120529	10	3828	76.32	-0.099487972498231	-0.0101134937328700
2	D	26	50	20120529	10	3830	76.36	-0.096983258857912	-0.00957962811307414
2	D	26	50	20120529	10	3832	76.4	-0.094119617815463	-0.00770155250224268
2	D	26	50	20120529	10	3834	76.44	-0.0916837056649531	-0.00661776993871805
2	D	26	50	20120529	10	3836	76.48	-0.0898505313347271	-0.00544475049940768
2	D	26	50	20120529	10	3838	76.52	-0.0875231600751299	-0.0038619626803997
2	D	26	50	20120529	10	3840	76.56	-0.086247398020513	-0.0017563401073824
2	D	26	50	20120529	10	3842	76.6	-0.0845362703207198	0.000435337360905300
2	D	26	50	20120529	10	3844	76.64	-0.0828554067911612	0.00298042679843
2	D	26	50	20120529	10	3846	76.68	-0.0812064337774342	0.0049863473153
2	D	26	50	20120529	10	3848	76.72	-0.0802219997166663	0.0072519174422217
2	D	26	50	20120529	10	3850	76.76	-0.0788203726549983	0.0097736016452892
2	D	26	50	20120529	10	3852	76.8	-0.0775564899943055	0.0114720721336993
2	D	26	50	20120529	10	3854	76.84	-0.0760725557033074	0.0149368953615134
2	D	26	50	20120529	10	3856	76.88	-0.0758320686870259	0.0175630192361621
2	D	26	50	20120529	10	3858	76.92	-0.0760166942675937	0.0205851229082753
2	D	26	50	20120529	10	3860	76.96	-0.0760936274853868	0.0227361417366447
2	D	26	50	20120529	10	3862	77	-0.0768130379245659	0.0257697712492913
2	D	26	50	20120529	10	3864	77.04	-0.0772839003301581	0.0279340129744689
2	D	26	50	20120529	10	3866	77.08	-0.0788043213310654	0.0301507927334887
2	D	26	50	20120529	10	3868	77.12	-0.0792484551003287	0.0327042260310315
2	D	26	50	20120529	10	3870	77.16	-0.0795605720335444	0.0348198895203416
2	D	26	50	20120529	10	3872	77.2	-0.0792005132605642	0.037760463780584
2	D	26	50	20120529	10	3874	77.24	-0.0792425154033667	0.0405157760641555
2	D	26	50	20120529	10	3876	77.28	-0.0798228379386865	0.0430665223559298
2	D	26	50	20120529	10	3878	77.32	-0.0798340809365074	0.0461552354868307
2	D	26	50	20120529	10	3880	77.36	-0.0802238381942974	0.0485246088892306
2	D	26	50	20120529	10	3882	77.4	-0.0805821292003246	0.0511545511404977
2	D	26	50	20120529	10	3884	77.44	-0.0804869526275769	0.0532211414191935
2	D	26	50	20120529	10	3886	77.48	-0.0801207420256004	0.0559137333312738
2	D	26	50	20120529	10	3888	77.52	-0.0798093321991658	0.0577496653779465
2	D	26	50	20120529	10	3890	77.56	-0.0783734104586103	0.0593468074646126
2	D	26	50	20120529	10	3892	77.6	-0.0770259760606525	0.062220178296371
2	D	26	50	20120529	10	3894	77.64	-0.075699274033519	0.0647475476379592
2	D	26	50	20120529	10	3896	77.68	-0.0746886699507794	0.0667495154279224
2	D	26	50	20120529	10	3898	77.72	-0.074350440978348	0.0685995386985306
2	D	26	50	20120529	10	3900	77.76	-0.0736201517013402	0.0694302371384669
2	D	26	50	20120529	10	3902	77.8	-0.0730368876018107	0.069583580315035
2	D	26	50	20120529	10	3904	77.84	-0.0720356053077675	0.0698565426244561
2	D	26	50	20120529	10	3906	77.88	-0.0705473435232685	0.0713589465445787
2	D	26	50	20120529	10	3908	77.92	-0.0682032562593639	0.072693285324949
2	D	26	50	20120529	10	3910	77.96	-0.0663274928877069	0.0734956606027648
2	D	26	50	20120529	10	3912	78	-0.0635897168523088	0.074839022065663
2	D	26	50	20120529	10	3914	78.04	-0.0614638710253496	0.0755280269132512
2	D	26	50	20120529	10	3916	78.08	-0.0592111702418454	0.0767582512911595
2	D	26	50	20120529	10	3918	78.12	-0.0574269984115556	0.077862186397948
2	D	26	50	20120529	10	3920	78.16	-0.0546689284115374	0.0793715058223907
2	D	26	50	20120529	10	3922	78.2	-0.0520396932670515	0.0807845173032358
2	D	26	50	20120529	10	3924	78.24	-0.0488632281846053	0.081982497611922
2	D	26	50	20120529	10	3926	78.28	-0.0466349225850521	0.0835376375557856
2	D	26	50	20120529	10	3928	78.32	-0.0444238703909599	0.084369831526564
2	D	26	50	20120529	10	3930	78.36	-0.0416807910547029	0.0857807216870655
2	D	26	50	20120529	10	3932	78.4	-0.0397324290298215	0.0869965210866375
2	D	26	50	20120529	10	3934	78.44	-0.0372579795597373	0.0879761468212935
2	D	26	50	20120529	10	3936	78.48	-0.0349013340793988	0.0890274731835615
2	D	26	50	20120529	10	3938	78.52	-0.0324688867521171	0.0899028713786705
2	D	26	50	20120529	10	3940	78.56	-0.0299281813766357	0.0906673245198115
2	D	26	50	20120529	10	3942	78.6	-0.0267068857242622	0.0920501425410995
2	D	26	50	20120529	10	3944	78.64	-0.0240312643749305	0.0924686790448845
2	D	26	50	20120529	10	3946	78.68	-0.0218164645148979	0.0929360766272485
2	D	26	50	20120529	10	3948	78.72	-0.0189825926679366	0.0934325362983195
2	D	26	50	20120529	10	3950	78.76	-0.016960196563065	0.0934780032643495
2	D	26	50	20120529	10	3952	78.8	-0.0134419867732713	0.0939550882096165
2	D	26	50	20120529	10	3954	78.84	-0.0111639008563226	0.0942961258101825
2	D	26	50	20120529	10	3956	78.88	-0.0087173113934172	0.0947872821803945
2	D	26	50	20120529	10	3958	78.92	-0.0069397863668704	0.0949127229233775
2	D	26	50	20120529	10	3960	78.96	-0.0046669330401025	0.0949351382083405
2	D	26	50	20120529	10	3962	79	-0.001991453112127	0.0946489720939945
2	D	26	50	20120529	10	3964	79.04	0.00066578346089397	0.0944865496663565
2	D	26	50	20120529	10	3966	79.08	0.0037714671545434	0.0946987524113905
2	D	26	50	20120529	10	3968	79.12	0.00641272311430951	0.0943565834399745
2	D	26	50	20120529	10	3970	79.16	0.00940668393653147	0.0938669119940025
2	D	26	50	20120529	10	3972	79.2	0.0119088519924382	0.0932621942747315
2	D	26	50	20120529	10	3974	79.24	0.0143969486233993	0.0923983219201565
2	D	26	50	20120529	10	3976	79.28	0.0152916508336346	0.0914074531876795
2	D	26	50	20120529	10	3978	79.32	0.0165436541004035	0.0900621118257935
2	D	26	50	20120529	10	3980	79.36	0.0170835301278395	0.0876725858801305
2	D	26	50	20120529	10	3982	79.4	0.0187127041516933	0.0861704082341775
2	D	26	50	20120529	10	3984	79.44	0.0198017900160768	0.0847345572043
2	D	26	50	20120529	10	3986	79.48	0.0216659356233189	0.082668461900351
2	D	26	50	20120529	10	3988	79.52	0.0238025294733521	0.0822116709197045
2	D	26	50	20120529	10	3990	79.56	0.0248906960989201	0.0824183582318454
2	D	26	50	20120529	10	3992	79.6	0.02641026857169	0.0834668561669888
2	D	26	50	20120529	10	3994	79.64	0.0285855411626542	0.0839090100372647
2	D	26	50	20120529	10	3996	79.68	0.0297101944981314	0.0849314157321824
2	D	26	50	20120529	10	3998	79.72	0.031510276230998	0.0873256085826015
2	D	26	50	20120529	10	4000	79.76	0.0332926095836568	0.0890735765456955
2	D	26	50	20120529	10	4002	79.8	0.0346736598379922	0.0909467731197365
2	D	26	50	20120529	10	4004	79.84	0.037603698207195	0.0934328898517105
2	D	26	50	20120529	10	4006	79.88	0.0400558031029937	0.0953128039401725
2	D	26	50	20120529	10	4008	79.92	0.0410556520915914	0.0968107389454385
[truncated: 759 more rows]
