# Supplementary material for: How Do Ants Make Sense of Gravity? A Boltzmann Walker Analysis of Lasius niger Trajectories on Various Inclines
Source: PLoS One. 2013 Oct 29;8(10):e76531. doi: 10.1371/journal.pone.0076531 (PMC3812222; doi:10.1371/journal.pone.0076531)
Supplement: Dataset S2 — Trajectories for . (ZIP) [file pone.0076531.s006.zip › Incline2/2-D-26-50-20120529-11.txt]

Pente	Colonie	Temperature	Humidite	Date	Indiv	Frame	Time	X	Y
2	D	26	50	20120529	11	6	0	0	0
2	D	26	50	20120529	11	8	0.04	0.00175143561474800	0.0016107213652919
2	D	26	50	20120529	11	10	0.08	0.0017266486936403	0.0043309229687504
2	D	26	50	20120529	11	12	0.12	0.000812154564599599	0.0069168902492955
2	D	26	50	20120529	11	14	0.16	-0.0017572310619267	0.010576691100954
2	D	26	50	20120529	11	16	0.2	-0.0035359723121371	0.0125874765124786
2	D	26	50	20120529	11	18	0.24	-0.0064768223440242	0.0157318460181267
2	D	26	50	20120529	11	20	0.28	-0.0090436341018669	0.0179119835037454
2	D	26	50	20120529	11	22	0.32	-0.0119476085151151	0.0205797276835348
2	D	26	50	20120529	11	24	0.36	-0.0152407745007283	0.0227625380327864
2	D	26	50	20120529	11	26	0.4	-0.0185392579293361	0.0251579188225984
2	D	26	50	20120529	11	28	0.44	-0.0209561206231605	0.027484116284939
2	D	26	50	20120529	11	30	0.48	-0.0234959067598263	0.0302583083195682
2	D	26	50	20120529	11	32	0.52	-0.0235260203163167	0.0336095044373930
2	D	26	50	20120529	11	34	0.56	-0.0225666538980486	0.035746742461704
2	D	26	50	20120529	11	36	0.6	-0.0206512458775976	0.0378441229980798
2	D	26	50	20120529	11	38	0.64	-0.0180172646323964	0.0383037339205696
2	D	26	50	20120529	11	40	0.68	-0.0150389874385811	0.0393904721904396
2	D	26	50	20120529	11	42	0.72	-0.0111248968462724	0.0410032696212411
2	D	26	50	20120529	11	44	0.76	-0.0105697685255662	0.0415868660609578
2	D	26	50	20120529	11	46	0.8	-0.0122787466207448	0.0418718725201829
2	D	26	50	20120529	11	48	0.84	-0.0151077670080804	0.0423757843896209
2	D	26	50	20120529	11	50	0.88	-0.0174588129098187	0.0420842308287088
2	D	26	50	20120529	11	52	0.92	-0.0203586648905325	0.0419982537151844
2	D	26	50	20120529	11	54	0.96	-0.0242578143165548	0.0410070526425205
2	D	26	50	20120529	11	56	1	-0.0274763734656851	0.0411076668664155
2	D	26	50	20120529	11	58	1.04	-0.0308385177178031	0.041373489518667
2	D	26	50	20120529	11	60	1.08	-0.0341846318591915	0.040242740922736
2	D	26	50	20120529	11	62	1.12	-0.0361131383256572	0.0376395131656621
2	D	26	50	20120529	11	64	1.16	-0.0378172090997743	0.033672700691748
2	D	26	50	20120529	11	66	1.2	-0.0376571554798527	0.0311113265850526
2	D	26	50	20120529	11	68	1.24	-0.0375735330319096	0.0273706892861689
2	D	26	50	20120529	11	70	1.28	-0.0377281136453448	0.0234524762613258
2	D	26	50	20120529	11	72	1.32	-0.0375462825507762	0.0195405154746419
2	D	26	50	20120529	11	74	1.36	-0.0371853950486485	0.0152150216717575
2	D	26	50	20120529	11	76	1.4	-0.036605624056618	0.0112893628125085
2	D	26	50	20120529	11	78	1.44	-0.0362339970166976	0.0080153452785298
2	D	26	50	20120529	11	80	1.48	-0.0348058463796674	0.0052220542897407
2	D	26	50	20120529	11	82	1.52	-0.0325412662022393	0.00170589510961250
2	D	26	50	20120529	11	84	1.56	-0.0299839438174000	-0.0014832978948951
2	D	26	50	20120529	11	86	1.6	-0.0281269399886479	-0.0047030379123499
2	D	26	50	20120529	11	88	1.64	-0.0264997458637815	-0.0085836399275017
2	D	26	50	20120529	11	90	1.68	-0.0250842595092022	-0.0122191587322942
2	D	26	50	20120529	11	92	1.72	-0.0225574134266321	-0.0149171246559114
2	D	26	50	20120529	11	94	1.76	-0.0199379363557265	-0.0157934420898359
2	D	26	50	20120529	11	96	1.8	-0.018080083998837	-0.0143069622144256
2	D	26	50	20120529	11	98	1.84	-0.0159457528905035	-0.0126282907158887
2	D	26	50	20120529	11	100	1.88	-0.0142187859988116	-0.0104178042072214
2	D	26	50	20120529	11	102	1.92	-0.0133923195929608	-0.008130313770083
2	D	26	50	20120529	11	104	1.96	-0.0126483018377963	-0.0053178672585916
2	D	26	50	20120529	11	106	2	-0.0118874549412396	-0.0022306390519311
2	D	26	50	20120529	11	108	2.04	-0.0104986830808536	0.00107750345530770
2	D	26	50	20120529	11	110	2.08	-0.009059529862308	0.0047110918585875
2	D	26	50	20120529	11	112	2.12	-0.0082739412994776	0.0071169448998288
2	D	26	50	20120529	11	114	2.16	-0.008175752451842	0.0107451522205039
2	D	26	50	20120529	11	116	2.2	-0.0077863140992103	0.0128590825910933
2	D	26	50	20120529	11	118	2.24	-0.0080740917099108	0.0159477398605586
2	D	26	50	20120529	11	120	2.28	-0.0091251776558734	0.0189336679497463
2	D	26	50	20120529	11	122	2.32	-0.0109589106004566	0.0213342318322643
2	D	26	50	20120529	11	124	2.36	-0.0122154605638286	0.0236748754861446
2	D	26	50	20120529	11	126	2.4	-0.014039152592119	0.0268567923618737
2	D	26	50	20120529	11	128	2.44	-0.0160135432176159	0.0293623333171267
2	D	26	50	20120529	11	130	2.48	-0.0172551378725657	0.0321535100566400
2	D	26	50	20120529	11	132	2.52	-0.0173474648049852	0.0349354590526588
2	D	26	50	20120529	11	134	2.56	-0.0166928677733696	0.0384587458691414
2	D	26	50	20120529	11	136	2.6	-0.0152370412597664	0.0419897192191782
2	D	26	50	20120529	11	138	2.64	-0.0139959441251478	0.0441055408175646
2	D	26	50	20120529	11	140	2.68	-0.0149565246457592	0.0470226858017191
2	D	26	50	20120529	11	142	2.72	-0.0161006163466512	0.0484743689524273
2	D	26	50	20120529	11	144	2.76	-0.0189164923260313	0.0493588534696745
2	D	26	50	20120529	11	146	2.8	-0.0216977059309977	0.0488173723098453
2	D	26	50	20120529	11	148	2.84	-0.0247908809056879	0.0473183130047976
2	D	26	50	20120529	11	150	2.88	-0.0268020340127387	0.045450278310259
2	D	26	50	20120529	11	152	2.92	-0.0297856710759553	0.0438565303361426
2	D	26	50	20120529	11	154	2.96	-0.0324782205616287	0.0412368128489314
2	D	26	50	20120529	11	156	3	-0.0357417941284493	0.0387257423186496
2	D	26	50	20120529	11	158	3.04	-0.0386932649041898	0.0366809238577465
2	D	26	50	20120529	11	160	3.08	-0.0403754577944969	0.0335791433935292
2	D	26	50	20120529	11	162	3.12	-0.0414330349807108	0.0298473732136816
2	D	26	50	20120529	11	164	3.16	-0.0421498998354777	0.026683777474653
2	D	26	50	20120529	11	166	3.2	-0.0426270554914224	0.0229539306252502
2	D	26	50	20120529	11	168	3.24	-0.0440076390552822	0.0201727665177585
2	D	26	50	20120529	11	170	3.28	-0.0451930116500599	0.016125690353112
2	D	26	50	20120529	11	172	3.32	-0.0451906166793921	0.0134839486109872
2	D	26	50	20120529	11	174	3.36	-0.0438523866904049	0.0104990083499728
2	D	26	50	20120529	11	176	3.4	-0.0412356249095391	0.0081734331415996
2	D	26	50	20120529	11	178	3.44	-0.0388313982138946	0.0061156887687365
2	D	26	50	20120529	11	180	3.48	-0.0362297473049427	0.0037891023976662
2	D	26	50	20120529	11	182	3.52	-0.0334494034413172	0.0015055717585024
2	D	26	50	20120529	11	184	3.56	-0.0303747617353619	-0.000792383858997697
2	D	26	50	20120529	11	186	3.6	-0.0275758916740693	-0.00359238529114020
2	D	26	50	20120529	11	188	3.64	-0.0248079221791145	-0.0070207925197231
2	D	26	50	20120529	11	190	3.68	-0.0228715102588352	-0.00940268171215
2	D	26	50	20120529	11	192	3.72	-0.0210078596263399	-0.0134696770748226
2	D	26	50	20120529	11	194	3.76	-0.0182443449041066	-0.0153939974691437
2	D	26	50	20120529	11	196	3.8	-0.0158048972196912	-0.0168522637839847
2	D	26	50	20120529	11	198	3.84	-0.0134959814470827	-0.0170672949561435
2	D	26	50	20120529	11	200	3.88	-0.0121758837972856	-0.0154469597670545
2	D	26	50	20120529	11	202	3.92	-0.0104737363536133	-0.0131440544020862
2	D	26	50	20120529	11	204	3.96	-0.0091952165825499	-0.010891282907904
2	D	26	50	20120529	11	206	4	-0.0072826341607965	-0.0081972060715832
2	D	26	50	20120529	11	208	4.04	-0.0051791329081228	-0.005497472381013
2	D	26	50	20120529	11	210	4.08	-0.0029944840812401	-0.00326205328724110
2	D	26	50	20120529	11	212	4.12	-0.000546239988466701	-0.00132830008845900
2	D	26	50	20120529	11	214	4.16	0.0018533551577611	0.000242000224793301
2	D	26	50	20120529	11	216	4.2	0.003842029340238	-0.000126112494424700
2	D	26	50	20120529	11	218	4.24	0.0053904248996226	-0.00175630333782980
2	D	26	50	20120529	11	220	4.28	0.0065083098089903	-0.0041977111222427
2	D	26	50	20120529	11	222	4.32	0.006649865515516	-0.0077107661036015
2	D	26	50	20120529	11	224	4.36	0.0052817835995476	-0.0107382862136586
2	D	26	50	20120529	11	226	4.4	0.0042255287030145	-0.0141943201041826
2	D	26	50	20120529	11	228	4.44	0.0021666458882337	-0.0170297475860625
2	D	26	50	20120529	11	230	4.48	4.87903679009805e-06	-0.0197041668538662
2	D	26	50	20120529	11	232	4.52	-0.00248427825434270	-0.0224126686685232
2	D	26	50	20120529	11	234	4.56	-0.0048781175513717	-0.0241445145970053
2	D	26	50	20120529	11	236	4.6	-0.0077961351052942	-0.0268816542363003
2	D	26	50	20120529	11	238	4.64	-0.0101486086556237	-0.0291576188329054
2	D	26	50	20120529	11	240	4.68	-0.013013451779601	-0.0308294313956648
2	D	26	50	20120529	11	242	4.72	-0.0155023262280214	-0.0314625748075392
2	D	26	50	20120529	11	244	4.76	-0.0176865790751067	-0.0311336287329312
2	D	26	50	20120529	11	246	4.8	-0.0196477397327276	-0.0304404519553341
2	D	26	50	20120529	11	248	4.84	-0.0224687422362713	-0.0288469868239302
2	D	26	50	20120529	11	250	4.88	-0.025904715507413	-0.0281111715074275
2	D	26	50	20120529	11	252	4.92	-0.0291301123791173	-0.0273568299932577
2	D	26	50	20120529	11	254	4.96	-0.0318532513041448	-0.0260347524444732
2	D	26	50	20120529	11	256	5	-0.0354425960361258	-0.024687219051566
2	D	26	50	20120529	11	258	5.04	-0.0376403546227317	-0.0235760007449313
2	D	26	50	20120529	11	260	5.08	-0.0399815851752404	-0.021178343071284
2	D	26	50	20120529	11	262	5.12	-0.043020023013999	-0.0185826954989044
2	D	26	50	20120529	11	264	5.16	-0.0444489443974208	-0.0162003113317307
2	D	26	50	20120529	11	266	5.2	-0.046105766296419	-0.0130374934101614
2	D	26	50	20120529	11	268	5.24	-0.0469484961582371	-0.0109881565369265
2	D	26	50	20120529	11	270	5.28	-0.0470846142136155	-0.0072538549148022
2	D	26	50	20120529	11	272	5.32	-0.0466950690878598	-0.0048968558810731
2	D	26	50	20120529	11	274	5.36	-0.0451769956814661	-0.00190401228756540
2	D	26	50	20120529	11	276	5.4	-0.04388271450025	0.0009665654724073
2	D	26	50	20120529	11	278	5.44	-0.0418995133242595	0.0033002511955607
2	D	26	50	20120529	11	280	5.48	-0.0401854511313243	0.0065968890754696
2	D	26	50	20120529	11	282	5.52	-0.0391467466251003	0.009682314159838
2	D	26	50	20120529	11	284	5.56	-0.0377409193491521	0.0122815396925304
2	D	26	50	20120529	11	286	5.6	-0.0354492781952081	0.0149819309924071
2	D	26	50	20120529	11	288	5.64	-0.0329826210418525	0.0163636317849813
2	D	26	50	20120529	11	290	5.68	-0.0299244549238988	0.0163699250353338
2	D	26	50	20120529	11	292	5.72	-0.0253816686213693	0.0144185436644967
2	D	26	50	20120529	11	294	5.76	-0.0224077472053262	0.012902761284074
2	D	26	50	20120529	11	296	5.8	-0.0202668117196564	0.0100741503115647
2	D	26	50	20120529	11	298	5.84	-0.0187881807295172	0.0055218675649638
2	D	26	50	20120529	11	300	5.88	-0.0183810993555881	0.0020544280420594
2	D	26	50	20120529	11	302	5.92	-0.0184446682552168	-0.0009969498507949
2	D	26	50	20120529	11	304	5.96	-0.0181526331545867	-0.0032473878925993
2	D	26	50	20120529	11	306	6	-0.0163920079801104	-0.0052546519123535
2	D	26	50	20120529	11	308	6.04	-0.0125817630896866	-0.00571858467149
2	D	26	50	20120529	11	310	6.08	-0.0106506544702662	-0.0047610206684072
2	D	26	50	20120529	11	312	6.12	-0.0072922508130207	-0.003070823329337
2	D	26	50	20120529	11	314	6.16	-0.0051664403414005	-0.000458664813616696
2	D	26	50	20120529	11	316	6.2	-0.0036650546550427	0.0026918353078244
2	D	26	50	20120529	11	318	6.24	-0.0022498914482625	0.0060675227761224
2	D	26	50	20120529	11	320	6.28	-0.00102521997990680	0.0082672944957343
2	D	26	50	20120529	11	322	6.32	-0.000481928626717702	0.0114142944386085
2	D	26	50	20120529	11	324	6.36	-0.00189650988461700	0.0147685827343875
2	D	26	50	20120529	11	326	6.4	-0.0028050643166958	0.0162842731909287
2	D	26	50	20120529	11	328	6.44	-0.0046966244538445	0.0170602026751281
2	D	26	50	20120529	11	330	6.48	-0.0071689172482461	0.0184980689593319
2	D	26	50	20120529	11	332	6.52	-0.0102687107424083	0.0205132030775608
2	D	26	50	20120529	11	334	6.56	-0.0115772189120618	0.0224952870248370
2	D	26	50	20120529	11	336	6.6	-0.0126837491007372	0.0257302510512907
2	D	26	50	20120529	11	338	6.64	-0.0132172965224815	0.0291845030327261
2	D	26	50	20120529	11	340	6.68	-0.0124246651761104	0.0309670273042158
2	D	26	50	20120529	11	342	6.72	-0.0107491120184786	0.0343285775866376
2	D	26	50	20120529	11	344	6.76	-0.0095009412704637	0.0373855557651989
2	D	26	50	20120529	11	346	6.8	-0.0086909504526145	0.038915381286296
2	D	26	50	20120529	11	348	6.84	-0.0082306097959265	0.0426824078102536
2	D	26	50	20120529	11	350	6.88	-0.0087118737422698	0.0445374388110862
2	D	26	50	20120529	11	352	6.92	-0.0111787204002427	0.0468026186150647
2	D	26	50	20120529	11	354	6.96	-0.0133073889974725	0.0466080171720279
2	D	26	50	20120529	11	356	7	-0.0167321970525392	0.0469711942859131
2	D	26	50	20120529	11	358	7.04	-0.0196883630173067	0.0451995028903112
2	D	26	50	20120529	11	360	7.08	-0.0231496860665539	0.0446390854108818
2	D	26	50	20120529	11	362	7.12	-0.0261816892336037	0.0432829253152441
2	D	26	50	20120529	11	364	7.16	-0.0295669134510597	0.04287249932624
2	D	26	50	20120529	11	366	7.2	-0.0334675407302546	0.0425482767249303
2	D	26	50	20120529	11	368	7.24	-0.0364620170333201	0.0421644386580056
2	D	26	50	20120529	11	370	7.28	-0.0395468417840313	0.0418691501590753
2	D	26	50	20120529	11	372	7.32	-0.0427566681644139	0.0403593499020214
2	D	26	50	20120529	11	374	7.36	-0.0447742842274447	0.0374179695400485
2	D	26	50	20120529	11	376	7.4	-0.0454032557093101	0.0352665971582884
2	D	26	50	20120529	11	378	7.44	-0.0445767893034593	0.0310552105908976
2	D	26	50	20120529	11	380	7.48	-0.0437927493044797	0.0276941906385617
2	D	26	50	20120529	11	382	7.52	-0.0430288335644926	0.0241212224996329
2	D	26	50	20120529	11	384	7.56	-0.042824203933085	0.0196377483139093
2	D	26	50	20120529	11	386	7.6	-0.0436300086787896	0.0171480111952159
2	D	26	50	20120529	11	388	7.64	-0.0459801204924699	0.0146298342417831
2	D	26	50	20120529	11	390	7.68	-0.0484831653607853	0.0126921071028907
2	D	26	50	20120529	11	392	7.72	-0.0507096183405718	0.0128109576106726
2	D	26	50	20120529	11	394	7.76	-0.052710532541431	0.0126635399889308
2	D	26	50	20120529	11	396	7.8	-0.0541424025601303	0.0102275359145397
2	D	26	50	20120529	11	398	7.84	-0.0536489480928793	0.0079646174380474
2	D	26	50	20120529	11	400	7.88	-0.0521794161528004	0.0058667504122062
2	D	26	50	20120529	11	402	7.92	-0.0496338402258102	0.0047901181124529
2	D	26	50	20120529	11	404	7.96	-0.046979658354084	0.0041171080202552
2	D	26	50	20120529	11	406	8	-0.0432941895262685	0.0036652385028058
2	D	26	50	20120529	11	408	8.04	-0.0400264652426423	0.0035797775772315
2	D	26	50	20120529	11	410	8.08	-0.0369948368421865	0.0024829347514584
2	D	26	50	20120529	11	412	8.12	-0.0341176900602166	0.000412172542753601
2	D	26	50	20120529	11	414	8.16	-0.0311737216874245	-0.00318615244534850
2	D	26	50	20120529	11	416	8.2	-0.0292005402145235	-0.0050801379587567
2	D	26	50	20120529	11	418	8.24	-0.0267226259212115	-0.0064836742087338
2	D	26	50	20120529	11	420	8.28	-0.0236907641755179	-0.0077165148817326
2	D	26	50	20120529	11	422	8.32	-0.0208226683603471	-0.0107086372263235
2	D	26	50	20120529	11	424	8.36	-0.0183072066969541	-0.0128875160618717
2	D	26	50	20120529	11	426	8.4	-0.0159134381106033	-0.0161937352386656
2	D	26	50	20120529	11	428	8.44	-0.0136529591525061	-0.0192900144121253
2	D	26	50	20120529	11	430	8.48	-0.0117007080403282	-0.0220817426949279
2	D	26	50	20120529	11	432	8.52	-0.0102126018193211	-0.0253910731415591
2	D	26	50	20120529	11	434	8.56	-0.0086615630947884	-0.0292017422960515
2	D	26	50	20120529	11	436	8.6	-0.006834752725593	-0.0311291032495317
2	D	26	50	20120529	11	438	8.64	-0.0046556617580104	-0.0316893439522658
2	D	26	50	20120529	11	440	8.68	-0.0034706215034199	-0.030312253495905
2	D	26	50	20120529	11	442	8.72	-0.0017802120323153	-0.0275320510536357
2	D	26	50	20120529	11	444	8.76	-0.00138105025433550	-0.0244260845172738
2	D	26	50	20120529	11	446	8.8	-0.00184844783669980	-0.0216512560865415
2	D	26	50	20120529	11	448	8.84	-0.0021101480564169	-0.0184365365272331
2	D	26	50	20120529	11	450	8.88	-0.0025768385320001	-0.0146364032637804
2	D	26	50	20120529	11	452	8.92	-0.0030382257067243	-0.0114594432065873
2	D	26	50	20120529	11	454	8.96	-0.0035382209117013	-0.0076588149683878
2	D	26	50	20120529	11	456	9	-0.0042736190352031	-0.0053055706716668
2	D	26	50	20120529	11	458	9.04	-0.004606779466227	-0.00141900067528180
2	D	26	50	20120529	11	460	9.08	-0.004773204118247	0.00131555095319410
2	D	26	50	20120529	11	462	9.12	-0.004341989189876	0.0050222259133774
2	D	26	50	20120529	11	464	9.16	-0.0044147872472128	0.008417362353692
2	D	26	50	20120529	11	466	9.2	-0.0039288691240356	0.0122972516052083
2	D	26	50	20120529	11	468	9.24	-0.0040833931689283	0.0151793269214432
2	D	26	50	20120529	11	470	9.28	-0.0033392834898823	0.018764167383228
2	D	26	50	20120529	11	472	9.32	-0.0016071122922808	0.0215140066603132
2	D	26	50	20120529	11	474	9.36	0.0005492098369476	0.0233053202690930
2	D	26	50	20120529	11	476	9.4	0.0030777529757925	0.0252012856814885
2	D	26	50	20120529	11	478	9.44	0.0053938105268909	0.0277441830879916
2	D	26	50	20120529	11	480	9.48	0.0066480765353596	0.0294823929775044
2	D	26	50	20120529	11	482	9.52	0.0059539805189469	0.0317519229024007
2	D	26	50	20120529	11	484	9.56	0.0042081338761973	0.0330924559381741
2	D	26	50	20120529	11	486	9.6	0.0022573676882599	0.0332133711977571
2	D	26	50	20120529	11	488	9.64	-0.000808647314965001	0.0334335642494185
2	D	26	50	20120529	11	490	9.68	-0.0041263216216141	0.0332615251695559
2	D	26	50	20120529	11	492	9.72	-0.0071019683782034	0.0325674291531431
2	D	26	50	20120529	11	494	9.76	-0.0094520377654769	0.0334328571426374
2	D	26	50	20120529	11	496	9.8	-0.0094789785338401	0.034845020095345
2	D	26	50	20120529	11	498	9.84	-0.0097078265725033	0.0365583681104313
2	D	26	50	20120529	11	500	9.88	-0.0092027896961764	0.0388667676950894
2	D	26	50	20120529	11	502	9.92	-0.0081922846083862	0.0405920587437099
2	D	26	50	20120529	11	504	9.96	-0.0061916391081038	0.0427278464920126
2	D	26	50	20120529	11	506	10	-0.0050102899509111	0.0451468022219093
2	D	26	50	20120529	11	508	10.04	-0.0036859284472233	0.0476988000926863
2	D	26	50	20120529	11	510	10.08	-0.0025767395370507	0.0509456717973352
2	D	26	50	20120529	11	512	10.12	-0.0030904738267862	0.0526746398012179
2	D	26	50	20120529	11	514	10.16	-0.0050276706355926	0.0547920074178707
2	D	26	50	20120529	11	516	10.2	-0.0072930851990225	0.0555280914349503
2	D	26	50	20120529	11	518	10.24	-0.0092371904410811	0.0564279413825526
2	D	26	50	20120529	11	520	10.28	-0.0131776066188535	0.0566307325363291
2	D	26	50	20120529	11	522	10.32	-0.0162462732725078	0.056414322505947
2	D	26	50	20120529	11	524	10.36	-0.0186620328797535	0.054987663864225
2	D	26	50	20120529	11	526	10.4	-0.0197617960565330	0.0533623789276677
2	D	26	50	20120529	11	528	10.44	-0.0220118098342686	0.0497776303897644
2	D	26	50	20120529	11	530	10.48	-0.023036966174565	0.0468487870310219
2	D	26	50	20120529	11	532	10.52	-0.0253398786106012	0.0436534916949927
2	D	26	50	20120529	11	534	10.56	-0.0274173229783882	0.0425353083865634
2	D	26	50	20120529	11	536	10.6	-0.0301471723467692	0.0416124279710977
2	D	26	50	20120529	11	538	10.64	-0.0333574159201526	0.0405085140775127
2	D	26	50	20120529	11	540	10.68	-0.0359778044516992	0.0392703778818297
2	D	26	50	20120529	11	542	10.72	-0.0388736407730026	0.0361875825275805
2	D	26	50	20120529	11	544	10.76	-0.0403454552537712	0.0335641739429715
2	D	26	50	20120529	11	546	10.8	-0.0404898181742182	0.0305150870760883
2	D	26	50	20120529	11	548	10.84	-0.0414767978193984	0.0275862507884136
2	D	26	50	20120529	11	550	10.88	-0.0436041780680728	0.0257330441230764
2	D	26	50	20120529	11	552	10.92	-0.0464057917036764	0.0243265238824826
2	D	26	50	20120529	11	554	10.96	-0.0489339812891308	0.0244850572228247
2	D	26	50	20120529	11	556	11	-0.0520042389330428	0.025442338383195
2	D	26	50	20120529	11	558	11.04	-0.055216483618617	0.0250426816304684
2	D	26	50	20120529	11	560	11.08	-0.0580405266813199	0.024475723413313
2	D	26	50	20120529	11	562	11.12	-0.0604300526269836	0.0214044051092292
2	D	26	50	20120529	11	564	11.16	-0.0611660800755207	0.0184349101816363
2	D	26	50	20120529	11	566	11.2	-0.0593664933174009	0.0162461318511515
2	D	26	50	20120529	11	568	11.24	-0.0570839455566629	0.0141358353023105
2	D	26	50	20120529	11	570	11.28	-0.054956996643125	0.0129343477439896
2	D	26	50	20120529	11	572	11.32	-0.0519677805074048	0.0120254397585202
2	D	26	50	20120529	11	574	11.36	-0.0497923877082878	0.0105951960854176
2	D	26	50	20120529	11	576	11.4	-0.0469936519972837	0.0074163197688476
2	D	26	50	20120529	11	578	11.44	-0.0448351166238302	0.0037696074637089
2	D	26	50	20120529	11	580	11.48	-0.0430560501045005	0.0028058350630872
2	D	26	50	20120529	11	582	11.52	-0.0413595241597386	-0.0008492352442051
2	D	26	50	20120529	11	584	11.56	-0.0411360784168837	-0.0046349435293216
2	D	26	50	20120529	11	586	11.6	-0.0418796719079795	-0.0062887248691607
2	D	26	50	20120529	11	588	11.64	-0.042251256521493	-0.0090299657277866
2	D	26	50	20120529	11	590	11.68	-0.0438530655129149	-0.0122794749407294
2	D	26	50	20120529	11	592	11.72	-0.0449966693101279	-0.0164578396214388
2	D	26	50	20120529	11	594	11.76	-0.0444443482033431	-0.0202809538552801
2	D	26	50	20120529	11	596	11.8	-0.0429877082340988	-0.0221279167677394
2	D	26	50	20120529	11	598	11.84	-0.0403635642584374	-0.0238727027503172
2	D	26	50	20120529	11	600	11.88	-0.0379996355782526	-0.0240641165559844
2	D	26	50	20120529	11	602	11.92	-0.0355500055561881	-0.0233748995763618
2	D	26	50	20120529	11	604	11.96	-0.0328217047516579	-0.0220960262519079
2	D	26	50	20120529	11	606	12	-0.0303293654800097	-0.0203998892158757
2	D	26	50	20120529	11	608	12.04	-0.026936879275911	-0.0186411025190304
2	D	26	50	20120529	11	610	12.08	-0.0235384533748503	-0.0178801849117955
2	D	26	50	20120529	11	612	12.12	-0.020133097827334	-0.0174733863805789
2	D	26	50	20120529	11	614	12.16	-0.0168383337803953	-0.0168465362190571
2	D	26	50	20120529	11	616	12.2	-0.0134717983951661	-0.0157000332840412
2	D	26	50	20120529	11	618	12.24	-0.0098055911560701	-0.0150575560626551
2	D	26	50	20120529	11	620	12.28	-0.0064284491691232	-0.0149946235591295
2	D	26	50	20120529	11	622	12.32	-0.00269938013717970	-0.0152120588943444
2	D	26	50	20120529	11	624	12.36	0.000429920922961399	-0.0146031692450646
2	D	26	50	20120529	11	626	12.4	0.0037978846638885	-0.0131009774569763
2	D	26	50	20120529	11	628	12.44	0.0051949650289535	-0.0103118866824675
2	D	26	50	20120529	11	630	12.48	0.005337807669821	-0.0079071508699405
2	D	26	50	20120529	11	632	12.52	0.0040873246826316	-0.005776390650852
2	D	26	50	20120529	11	634	12.56	0.0028281230688302	-0.0034221351914339
2	D	26	50	20120529	11	636	12.6	0.0005109977864922	-0.00144429388484480
2	D	26	50	20120529	11	638	12.64	-0.0017314570197525	0.0009978337342714
2	D	26	50	20120529	11	640	12.68	-0.0038081730675549	0.0042237114385869
2	D	26	50	20120529	11	642	12.72	-0.0052347680696665	0.0073036493743333
2	D	26	50	20120529	11	644	12.76	-0.0059475995873536	0.0100236798579507
2	D	26	50	20120529	11	646	12.8	-0.0071395511036234	0.0136500953700423
2	D	26	50	20120529	11	648	12.84	-0.0071563873160835	0.0174059566779249
2	D	26	50	20120529	11	650	12.88	-0.0069619612355284	0.020536007271254
2	D	26	50	20120529	11	652	12.92	-0.0069285857954564	0.0236379432989632
2	D	26	50	20120529	11	654	12.96	-0.006299048628166	0.0262579860552937
2	D	26	50	20120529	11	656	13	-0.0050293676918675	0.0292698366790797
2	D	26	50	20120529	11	658	13.04	-0.0042246094641991	0.0318340179996965
2	D	26	50	20120529	11	660	13.08	-0.0045496664515105	0.0350881941173951
2	D	26	50	20120529	11	662	13.12	-0.006038133296976	0.0373209615607375
2	D	26	50	20120529	11	664	13.16	-0.0081652377740058	0.0402315403513220
2	D	26	50	20120529	11	666	13.2	-0.0098896237259463	0.0425155306098936
2	D	26	50	20120529	11	668	13.24	-0.0119623693691724	0.044837036418741
2	D	26	50	20120529	11	670	13.28	-0.0135990422604407	0.0480809630236463
2	D	26	50	20120529	11	672	13.32	-0.0150478969840241	0.0497184738364503
2	D	26	50	20120529	11	674	13.36	-0.0171689698402103	0.0514586989802895
2	D	26	50	20120529	11	676	13.4	-0.0194456486146645	0.0523904606569268
2	D	26	50	20120529	11	678	13.44	-0.0217855356642889	0.0513655093775969
2	D	26	50	20120529	11	680	13.48	-0.0244118716709719	0.0488175208022693
2	D	26	50	20120529	11	682	13.52	-0.0270561823320328	0.0455122067221553
2	D	26	50	20120529	11	684	13.56	-0.0284164507180691	0.0433977382433053
2	D	26	50	20120529	11	686	13.6	-0.0304969568582187	0.0408863919413788
2	D	26	50	20120529	11	688	13.64	-0.0321100512738683	0.0399640701402703
2	D	26	50	20120529	11	690	13.68	-0.0350580218710419	0.0377756736474473
2	D	26	50	20120529	11	692	13.72	-0.0377785515720468	0.0359827266220029
2	D	26	50	20120529	11	694	13.76	-0.0403849400964326	0.0349301345385964
2	D	26	50	20120529	11	696	13.8	-0.0431881376512261	0.0352076598080765
2	D	26	50	20120529	11	698	13.84	-0.0463203732045091	0.0359765323665997
2	D	26	50	20120529	11	700	13.88	-0.0490250566425476	0.0374170503012330
2	D	26	50	20120529	11	702	13.92	-0.0520881017972915	0.0384310414254545
2	D	26	50	20120529	11	704	13.96	-0.0548835070353563	0.0377411173390508
2	D	26	50	20120529	11	706	14	-0.0579185507615652	0.0357994021179125
2	D	26	50	20120529	11	708	14.04	-0.0593650083931604	0.0333441859522766
2	D	26	50	20120529	11	710	14.08	-0.0599540283418888	0.0302405528682926
2	D	26	50	20120529	11	712	14.12	-0.0594210112502304	0.0275655679150639
2	D	26	50	20120529	11	714	14.16	-0.058757532957443	0.0244645511261703
2	D	26	50	20120529	11	716	14.2	-0.0572550724687779	0.0214514277101781
2	D	26	50	20120529	11	718	14.24	-0.0557506320811254	0.0191722811330577
2	D	26	50	20120529	11	720	14.28	-0.0540637652149945	0.0160313198820948
2	D	26	50	20120529	11	722	14.32	-0.0527320639429181	0.0130118961446823
2	D	26	50	20120529	11	724	14.36	-0.0516593263873156	0.0098983069972192
2	D	26	50	20120529	11	726	14.4	-0.0499754228642834	0.0072677289155345
2	D	26	50	20120529	11	728	14.44	-0.0487292880181129	0.0039494883577749
2	D	26	50	20120529	11	730	14.48	-0.0472928005921325	0.000811277752190902
2	D	26	50	20120529	11	732	14.52	-0.0466641260951151	-0.0015037049966001
2	D	26	50	20120529	11	734	14.56	-0.0446373176439289	-0.0047679503148628
2	D	26	50	20120529	11	736	14.6	-0.0428629038872193	-0.0070407329309526
2	D	26	50	20120529	11	738	14.64	-0.0404040814769994	-0.0092292991294031
2	D	26	50	20120529	11	740	14.68	-0.0388466080807579	-0.0107221429658441
2	D	26	50	20120529	11	742	14.72	-0.0359073773233997	-0.0117997029896943
2	D	26	50	20120529	11	744	14.76	-0.0330800815695035	-0.0129326294745114
2	D	26	50	20120529	11	746	14.8	-0.0302078845350018	-0.0140985778460099
2	D	26	50	20120529	11	748	14.84	-0.0268281969636426	-0.0150547276355303
2	D	26	50	20120529	11	750	14.88	-0.0239197253512661	-0.0156646779449819
2	D	26	50	20120529	11	752	14.92	-0.0206437703447069	-0.0170537892166228
2	D	26	50	20120529	11	754	14.96	-0.0182915089264118	-0.0182909432409868
2	D	26	50	20120529	11	756	15	-0.0152098668633227	-0.0205869896701777
2	D	26	50	20120529	11	758	15.04	-0.0127303262244139	-0.0223358061614082
2	D	26	50	20120529	11	760	15.08	-0.0105711756680608	-0.0251104224601061
2	D	26	50	20120529	11	762	15.12	-0.0084031155662647	-0.0268929679447993
2	D	26	50	20120529	11	764	15.16	-0.0059227971098967	-0.0288705334797437
2	D	26	50	20120529	11	766	15.2	-0.0032261746891637	-0.0297995303688666
2	D	26	50	20120529	11	768	15.24	-0.000926875568779403	-0.029874271555638
2	D	26	50	20120529	11	770	15.28	0.00163907351879040	-0.0286085504173141
2	D	26	50	20120529	11	772	15.32	0.0031183409050326	-0.0270663505275462
2	D	26	50	20120529	11	774	15.36	0.0043460904092068	-0.0246526415299659
2	D	26	50	20120529	11	776	15.4	0.0047489291424488	-0.0224492260891105
2	D	26	50	20120529	11	778	15.44	0.004898623648026	-0.0192741045095486
2	D	26	50	20120529	11	780	15.48	0.0031719395990466	-0.0175693407707859
2	D	26	50	20120529	11	782	15.52	0.000600545789261699	-0.0148162205182361
2	D	26	50	20120529	11	784	15.56	-0.00128841926600000	-0.0134141691924994
2	D	26	50	20120529	11	786	15.6	-0.0026724393688165	-0.0101032831109497
2	D	26	50	20120529	11	788	15.64	-0.0033220583686926	-0.0078121864292271
2	D	26	50	20120529	11	790	15.68	-0.0034083607513364	-0.0045953101942361
2	D	26	50	20120529	11	792	15.72	-0.00191811199678230	-0.0024862015847876
2	D	26	50	20120529	11	794	15.76	-0.000210350125267402	0.000546395551958401
2	D	26	50	20120529	11	796	15.8	0.0019537282582438	0.0022426520890366
2	D	26	50	20120529	11	798	15.84	0.0049946487489111	0.0037714954388147
2	D	26	50	20120529	11	800	15.88	0.0083822347030162	0.0042566908988614
2	D	26	50	20120529	11	802	15.92	0.011186924253118	0.0036191846381471
2	D	26	50	20120529	11	804	15.96	0.0140231224813894	0.00239970121224490
2	D	26	50	20120529	11	806	16	0.0170798461015095	0.000474574716193301
2	D	26	50	20120529	11	808	16.04	0.0197747361106286	-0.000738431611593097
2	D	26	50	20120529	11	810	16.08	0.0229178257530028	-0.00187036814691660
2	D	26	50	20120529	11	812	16.12	0.0261712240532421	-0.0024014053395877
2	D	26	50	20120529	11	814	16.16	0.0294915853656598	-0.0037169775059852
2	D	26	50	20120529	11	816	16.2	0.0317402556405111	-0.0049199782728179
2	D	26	50	20120529	11	818	16.24	0.0338704855295137	-0.0062247317054633
2	D	26	50	20120529	11	820	16.28	0.0354741329985667	-0.0085268592529724
2	D	26	50	20120529	11	822	16.32	0.0373502287104108	-0.0119882883682368
2	D	26	50	20120529	11	824	16.36	0.0390770541807465	-0.0155651880208689
2	D	26	50	20120529	11	826	16.4	0.0412189513316387	-0.0186417389151335
2	D	26	50	20120529	11	828	16.44	0.0428885718633763	-0.0219608981460231
2	D	26	50	20120529	11	830	16.48	0.0453182614742114	-0.0259494753666621
2	D	26	50	20120529	11	832	16.52	0.0463299545013941	-0.0285738668296969
2	D	26	50	20120529	11	834	16.56	0.0478497461772661	-0.0324659876143142
2	D	26	50	20120529	11	836	16.6	0.0489499194759787	-0.0345421379766916
2	D	26	50	20120529	11	838	16.64	0.0500808236354016	-0.0380464601893028
2	D	26	50	20120529	11	840	16.68	0.0509267566909385	-0.0401859319639355
2	D	26	50	20120529	11	842	16.72	0.0507820967856433	-0.0417518764994156
2	D	26	50	20120529	11	844	16.76	0.0488933756822211	-0.0433718970259869
2	D	26	50	20120529	11	846	16.8	0.0469191653689534	-0.0439545211938795
2	D	26	50	20120529	11	848	16.84	0.0437801698748423	-0.0447020815540177
2	D	26	50	20120529	11	850	16.88	0.0415451821162069	-0.0443731001240707
2	D	26	50	20120529	11	852	16.92	0.0389765601650042	-0.044234775895535
2	D	26	50	20120529	11	854	16.96	0.0354895832817356	-0.0438548686352069
2	D	26	50	20120529	11	856	17	0.0325168003076102	-0.0430907336921177
2	D	26	50	20120529	11	858	17.04	0.0292550581473529	-0.0426405895152143
2	D	26	50	20120529	11	860	17.08	0.0260244286854678	-0.0422707726686537
2	D	26	50	20120529	11	862	17.12	0.0233433626139208	-0.041956251572382
2	D	26	50	20120529	11	864	17.16	0.0197598868682237	-0.0424529233754874
2	D	26	50	20120529	11	866	17.2	0.0168323940834332	-0.0429359480177159
2	D	26	50	20120529	11	868	17.24	0.0138121995996293	-0.0427699193454933
2	D	26	50	20120529	11	870	17.28	0.0103118796113996	-0.0431254526350739
2	D	26	50	20120529	11	872	17.32	0.0069326870147872	-0.0438029316421287
2	D	26	50	20120529	11	874	17.36	0.0040259124586856	-0.0443994469227377
2	D	26	50	20120529	11	876	17.4	0.000382898322012500	-0.0465288282836029
2	D	26	50	20120529	11	878	17.44	-0.0021154513572758	-0.0479569011388872
2	D	26	50	20120529	11	880	17.48	-0.0032808340433494	-0.050763054400026
2	D	26	50	20120529	11	882	17.52	-0.0030290333185689	-0.0526385137157671
2	D	26	50	20120529	11	884	17.56	-0.0030073958510646	-0.0559360354791525
2	D	26	50	20120529	11	886	17.6	-0.0028002135641769	-0.0592758422280528
2	D	26	50	20120529	11	888	17.64	-0.0020087489439948	-0.0631173412382049
2	D	26	50	20120529	11	890	17.68	-0.00161340554263340	-0.0667498194838383
2	D	26	50	20120529	11	892	17.72	-0.000862670273047601	-0.0681484059863472
2	D	26	50	20120529	11	894	17.76	0.000719127596466699	-0.0721797631672483
2	D	26	50	20120529	11	896	17.8	0.00166544860172860	-0.0748058870418963
2	D	26	50	20120529	11	898	17.84	0.00199001061429330	-0.0773397334816003
2	D	26	50	20120529	11	900	17.88	0.00125794296373080	-0.0795687461879353
2	D	26	50	20120529	11	902	17.92	0.000360200194336399	-0.0800969549534813
2	D	26	50	20120529	11	904	17.96	-0.00213864445969880	-0.0799984549788623
2	D	26	50	20120529	11	906	18	-0.0048904919200424	-0.0792545079343753
2	D	26	50	20120529	11	908	18.04	-0.0071156155390803	-0.0787080558138743
2	D	26	50	20120529	11	910	18.08	-0.0101390627140777	-0.0766140297920683
2	D	26	50	20120529	11	912	18.12	-0.0139350240475215	-0.0756447985270963
2	D	26	50	20120529	11	914	18.16	-0.0161213982149503	-0.0750267872003393
2	D	26	50	20120529	11	916	18.2	-0.0186064542867523	-0.0747150945311923
2	D	26	50	20120529	11	918	18.24	-0.0222409831420511	-0.0764374652288063
2	D	26	50	20120529	11	920	18.28	-0.0253719105477889	-0.0767418039874293
2	D	26	50	20120529	11	922	18.32	-0.0279740635025554	-0.0776671239212903
2	D	26	50	20120529	11	924	18.36	-0.0308709385637205	-0.0787371179025813
2	D	26	50	20120529	11	926	18.4	-0.0335370846821843	-0.0804819038851593
2	D	26	50	20120529	11	928	18.44	-0.0351111043771056	-0.0825743742720463
2	D	26	50	20120529	11	930	18.48	-0.037865143868471	-0.0839499798041663
2	D	26	50	20120529	11	932	18.52	-0.0401158647529877	-0.0857328788422503
2	D	26	50	20120529	11	934	18.56	-0.0420579335275166	-0.0885366279403333
2	D	26	50	20120529	11	936	18.6	-0.0432847637928752	-0.0911834700436703
2	D	26	50	20120529	11	938	18.64	-0.0433954260041309	-0.0934601417470573
2	D	26	50	20120529	11	940	18.68	-0.0438147403253746	-0.0954099179855013
2	D	26	50	20120529	11	942	18.72	-0.044787577834931	-0.0951809568097523
2	D	26	50	20120529	11	944	18.76	-0.0452116297716086	-0.0941544498955043
2	D	26	50	20120529	11	946	18.8	-0.0466607744089723	-0.0933940272630163
2	D	26	50	20120529	11	948	18.84	-0.0479663763697552	-0.0920672120987973
2	D	26	50	20120529	11	950	18.88	-0.0488337135475586	-0.0898181882705553
2	D	26	50	20120529	11	952	18.92	-0.0489132630604421	-0.0871838619572453
2	D	26	50	20120529	11	954	18.96	-0.0490355925335873	-0.0837838097105883
2	D	26	50	20120529	11	956	19	-0.0485790843956533	-0.0813406143602323
2	D	26	50	20120529	11	958	19.04	-0.0488422695396109	-0.0777292786073563
2	D	26	50	20120529	11	960	19.08	-0.0483688615496065	-0.0747768956638683
2	D	26	50	20120529	11	962	19.12	-0.0485522850486463	-0.0708909196371793
2	D	26	50	20120529	11	964	19.16	-0.0490039848604683	-0.0683123840489044
2	D	26	50	20120529	11	966	19.2	-0.0499025761580001	-0.065249621736873
2	D	26	50	20120529	11	968	19.24	-0.0503621248550933	-0.0614365484193245
2	D	26	50	20120529	11	970	19.28	-0.0505571449053445	-0.0587585936176148
2	D	26	50	20120529	11	972	19.32	-0.0505381237329306	-0.0557377627377078
2	D	26	50	20120529	11	974	19.36	-0.0511905004492533	-0.0520173911191728
2	D	26	50	20120529	11	976	19.4	-0.051430492490788	-0.0497071318436802
2	D	26	50	20120529	11	978	19.44	-0.0519429327751139	-0.0464894424358908
2	D	26	50	20120529	11	980	19.48	-0.0519427913537577	-0.0434088610329735
2	D	26	50	20120529	11	982	19.52	-0.0510078547676728	-0.0405476241535802
2	D	26	50	20120529	11	984	19.56	-0.0492989190989012	-0.0374178281186923
2	D	26	50	20120529	11	986	19.6	-0.0475354654973001	-0.0350865677717984
2	D	26	50	20120529	11	988	19.64	-0.046890018427433	-0.0326928698961257
2	D	26	50	20120529	11	990	19.68	-0.0465434653939734	-0.0306175822040213
2	D	26	50	20120529	11	992	19.72	-0.0482077119141741	-0.0290004289954477
2	D	26	50	20120529	11	994	19.76	-0.0501859138452216	-0.0279171414066699
2	D	26	50	20120529	11	996	19.8	-0.0525844907576845	-0.0271169086624011
2	D	26	50	20120529	11	998	19.84	-0.0557371263416047	-0.0270749772302767
2	D	26	50	20120529	11	1000	19.88	-0.0584029896173561	-0.0278678560640212
2	D	26	50	20120529	11	1002	19.92	-0.0613448366698046	-0.0299116775043628
2	D	26	50	20120529	11	1004	19.96	-0.0632697227495506	-0.0316307955107835
2	D	26	50	20120529	11	1006	20	-0.0660658350943966	-0.0332477365873228
2	D	26	50	20120529	11	1008	20.04	-0.068248956570632	-0.0331121135066912
2	D	26	50	20120529	11	1010	20.08	-0.0704293910410988	-0.0324280584065713
2	D	26	50	20120529	11	1012	20.12	-0.0722342103893993	-0.0307662160494267
2	D	26	50	20120529	11	1014	20.16	-0.072982916262523	-0.0285966498101867
2	D	26	50	20120529	11	1016	20.2	-0.0727675244659058	-0.0261015598931597
2	D	26	50	20120529	11	1018	20.24	-0.0725717124560597	-0.0233886174479169
2	D	26	50	20120529	11	1020	20.28	-0.0723467959310999	-0.0206868190055456
2	D	26	50	20120529	11	1022	20.32	-0.0712323673596786	-0.0173297871354556
2	D	26	50	20120529	11	1024	20.36	-0.0706374713535985	-0.0142211406643929
2	D	26	50	20120529	11	1026	20.4	-0.0694352551217396	-0.0119772012874611
2	D	26	50	20120529	11	1028	20.44	-0.0676599083376323	-0.0088658745281444
2	D	26	50	20120529	11	1030	20.48	-0.0655566404301964	-0.0063391486537271
2	D	26	50	20120529	11	1032	20.52	-0.0634631164542052	-0.00431419989337540
2	D	26	50	20120529	11	1034	20.56	-0.0610861925655958	-0.0034453622349823
2	D	26	50	20120529	11	1036	20.6	-0.0582751645103074	-0.00222630590157600
2	D	26	50	20120529	11	1038	20.64	-0.0555121037506277	2.28890465070013e-05
2	D	26	50	20120529	11	1040	20.68	-0.0528861849369455	0.0002785717875162
2	D	26	50	20120529	11	1042	20.72	-0.0510935348963492	0.000249021795130401
2	D	26	50	20120529	11	1044	20.76	-0.047994307087612	-0.00110153094373240
2	D	26	50	20120529	11	1046	20.8	-0.0468759187182161	-0.0024770233387677
2	D	26	50	20120529	11	1048	20.84	-0.0444008611363001	-0.0041844457990277
2	D	26	50	20120529	11	1050	20.88	-0.0419783840146331	-0.0052758651157891
2	D	26	50	20120529	11	1052	20.92	-0.0401515029347595	-0.0062225396744417
2	D	26	50	20120529	11	1054	20.96	-0.03866311387104	-0.0070285706943162
2	D	26	50	20120529	11	1056	21	-0.0358484046178488	-0.0078280256211257
2	D	26	50	20120529	11	1058	21.04	-0.035078577465171	-0.0080110955667749
2	D	26	50	20120529	11	1060	21.08	-0.0340057550567548	-0.0072571783166738
2	D	26	50	20120529	11	1062	21.12	-0.0332965976659028	-0.0069042613221836
2	D	26	50	20120529	11	1064	21.16	-0.0329732377348662	-0.0071880232734738
2	D	26	50	20120529	11	1066	21.2	-0.0328797582183933	-0.0071368287425159
2	D	26	50	20120529	11	1068	21.24	-0.0325897030167506	-0.0072928164984456
2	D	26	50	20120529	11	1070	21.28	-0.0322283714515643	-0.0074769471042666
2	D	26	50	20120529	11	1072	21.32	-0.0321118402540247	-0.0075589714908842
2	D	26	50	20120529	11	1074	21.36	-0.0320698381112222	-0.0072440261305437
2	D	26	50	20120529	11	1076	21.4	-0.0322825358310032	-0.0075271516857308
2	D	26	50	20120529	11	1078	21.44	-0.0322891826347463	-0.0077604969235224
2	D	26	50	20120529	11	1080	21.48	-0.0320317250557163	-0.0074023473388514
2	D	26	50	20120529	11	1082	21.52	-0.0316295934292555	-0.0077937309422382
2	D	26	50	20120529	11	1084	21.56	-0.03134979127594	-0.0078734218764779
2	D	26	50	20120529	11	1086	21.6	-0.0308815451654382	-0.0081107269122441
2	D	26	50	20120529	11	1088	21.64	-0.0309852777302383	-0.0083018578751988
2	D	26	50	20120529	11	1090	21.68	-0.0309514073154195	-0.0084977971642656
2	D	26	50	20120529	11	1092	21.72	-0.0303794993507958	-0.0082991001587522
2	D	26	50	20120529	11	1094	21.76	-0.0304953234415542	-0.0080288439469827
2	D	26	50	20120529	11	1096	21.8	-0.0298743422663161	-0.0083959737877747
2	D	26	50	20120529	11	1098	21.84	-0.0301778324968014	-0.0081418396106163
2	D	26	50	20120529	11	1100	21.88	-0.0301026670459613	-0.0083843065258852
2	D	26	50	20120529	11	1102	21.92	-0.0300340069775081	-0.0080364807002195
2	D	26	50	20120529	11	1104	21.96	-0.0300798982076071	-0.0082717351263203
2	D	26	50	20120529	11	1106	22	-0.0307401945198791	-0.007993842161314
2	D	26	50	20120529	11	1108	22.04	-0.0304404519553341	-0.0082768970058229
2	D	26	50	20120529	11	1110	22.08	-0.0306198449457211	-0.0082123381567006
2	D	26	50	20120529	11	1112	22.12	-0.0307607006165335	-0.008380629570623
2	D	26	50	20120529	11	1114	22.16	-0.0307034249672574	-0.0081645377382924
2	D	26	50	20120529	11	1116	22.2	-0.0301020306498582	-0.008621965115042
2	D	26	50	20120529	11	1118	22.24	-0.0299485177676626	-0.0084096209486516
2	D	26	50	20120529	11	1120	22.28	-0.0303465481747925	-0.0085634166735597
2	D	26	50	20120529	11	1122	22.32	-0.0302180668726509	-0.0081904178464838
2	D	26	50	20120529	11	1124	22.36	-0.0297428204050154	-0.0084180355193478
2	D	26	50	20120529	11	1126	22.4	-0.0301006871469740	-0.0085934687117601
2	D	26	50	20120529	11	1128	22.44	-0.0293785189913481	-0.0082771798485354
2	D	26	50	20120529	11	1130	22.48	-0.0297945099107202	-0.0077333440231248
2	D	26	50	20120529	11	1132	22.52	-0.0297141825803774	-0.0077521530635044
2	D	26	50	20120529	11	1134	22.56	-0.0297595788357296	-0.0077595069740287
2	D	26	50	20120529	11	1136	22.6	-0.0298416032223472	-0.0081281924497394
2	D	26	50	20120529	11	1138	22.64	-0.0299909441745338	-0.0079895995206268
2	D	26	50	20120529	11	1140	22.68	-0.0301403558373985	-0.0078510773021924
2	D	26	50	20120529	11	1142	22.72	-0.0299689531536389	-0.0078208131319576
2	D	26	50	20120529	11	1144	22.76	-0.0298245619489206	-0.0078147320136394
2	D	26	50	20120529	11	1146	22.8	-0.0301565485826877	-0.0077216060505571
2	D	26	50	20120529	11	1148	22.84	-0.0300761505416668	-0.0077419000151772
2	D	26	50	20120529	11	1150	22.88	-0.0299926412308086	-0.0077344753939747
2	D	26	50	20120529	11	1152	22.92	-0.0297859539186678	-0.0079688812919381
2	D	26	50	20120529	11	1154	22.96	-0.0301040812595236	-0.0076729571040115
2	D	26	50	20120529	11	1156	23	-0.0301762768618828	-0.0077281821436222
2	D	26	50	20120529	11	1158	23.04	-0.0302906867390788	-0.0078793615734399
2	D	26	50	20120529	11	1160	23.08	-0.02995650807429	-0.0077901246976541
2	D	26	50	20120529	11	1162	23.12	-0.0301574678215032	-0.0075330206720147
2	D	26	50	20120529	11	1164	23.16	-0.029736597865341	-0.0079206566094612
2	D	26	50	20120529	11	1166	23.2	-0.0298880601378712	-0.0078894024897327
2	D	26	50	20120529	11	1168	23.24	-0.0298276732187578	-0.0079493651447773
2	D	26	50	20120529	11	1170	23.28	-0.0297672862996445	-0.0080093277998219
2	D	26	50	20120529	11	1172	23.32	-0.0297379413682253	-0.0082428851696479
2	D	26	50	20120529	11	1174	23.36	-0.0300086925547416	-0.0081606486509959
2	D	26	50	20120529	11	1176	23.4	-0.0298294409857108	-0.0082037114539701
2	D	26	50	20120529	11	1178	23.44	-0.0297404869526375	-0.0080704925363946
2	D	26	50	20120529	11	1180	23.48	-0.0300594628216308	-0.0079806192645058
2	D	26	50	20120529	11	1182	23.52	-0.0304005004221970	-0.0082379354221795
2	D	26	50	20120529	11	1184	23.56	-0.0300098946362696	-0.0084490775070418
2	D	26	50	20120529	11	1186	23.6	-0.0301153949680226	-0.0080975040154359
2	D	26	50	20120529	11	1188	23.64	-0.0300432700763416	-0.0085726797723933
2	D	26	50	20120529	11	1190	23.68	-0.0297715289403316	-0.0084912917818787
2	D	26	50	20120529	11	1192	23.72	-0.0298419567757378	-0.0083914483043752
2	D	26	50	20120529	11	1194	23.76	-0.0297855296545991	-0.0083350211832365
2	D	26	50	20120529	11	1196	23.8	-0.0298405425621754	-0.0081040801085009
2	D	26	50	20120529	11	1198	23.84	-0.030097151613068	-0.0082837559416004
2	D	26	50	20120529	11	1200	23.88	-0.0300482198238099	-0.0080583302997582
2	D	26	50	20120529	11	1202	23.92	-0.0300851307977879	-0.0080700682723259
2	D	26	50	20120529	11	1204	23.96	-0.0302911817138256	-0.0081173030053091
2	D	26	50	20120529	11	1206	24	-0.0298876358738024	-0.0083321927561117
2	D	26	50	20120529	11	1208	24.04	-0.0299251125332053	-0.0082952817821338
2	D	26	50	20120529	11	1210	24.08	-0.0296706955133344	-0.0083461934703792
2	D	26	50	20120529	11	1212	24.12	-0.0299927119414868	-0.0084258136939408
2	D	26	50	20120529	11	1214	24.16	-0.0298034901668412	-0.0085892967817511
2	D	26	50	20120529	11	1216	24.2	-0.0299770848816225	-0.0081792455593411
2	D	26	50	20120529	11	1218	24.24	-0.0297962776776731	-0.0083269601659309
2	D	26	50	20120529	11	1220	24.28	-0.0302203296143507	-0.0076507539510822
2	D	26	50	20120529	11	1222	24.32	-0.0301192840553192	-0.007574315708036
2	D	26	50	20120529	11	1224	24.36	-0.0298911006970302	-0.0069255452362973
2	D	26	50	20120529	11	1226	24.4	-0.0300598163750214	-0.0073089385330567
2	D	26	50	20120529	11	1228	24.44	-0.0296360472810563	-0.0064703806012475
2	D	26	50	20120529	11	1230	24.48	-0.0290031867118943	-0.006189942051829
2	D	26	50	20120529	11	1232	24.52	-0.0289351630395442	-0.0057062810134974
2	D	26	50	20120529	11	1234	24.56	-0.0290394612897692	-0.0058972705550958
2	D	26	50	20120529	11	1236	24.6	-0.0289084344032153	-0.005629772059773
2	D	26	50	20120529	11	1238	24.64	-0.0285710737579112	-0.0051335952314144
2	D	26	50	20120529	11	1240	24.68	-0.0284360163627046	-0.0048663088681259
2	D	26	50	20120529	11	1242	24.72	-0.0280365717420123	-0.0052599552132124
2	D	26	50	20120529	11	1244	24.76	-0.0284461279896755	-0.0048529445499614
2	D	26	50	20120529	11	1246	24.8	-0.0277710531456767	-0.0049356053326821
2	D	26	50	20120529	11	1248	24.84	-0.0272615827098318	-0.00452258426179110
2	D	26	50	20120529	11	1250	24.88	-0.0265103524654993	-0.0035993856482739
2	D	26	50	20120529	11	1252	24.92	-0.0254474295520196	-0.0026945718110676
2	D	26	50	20120529	11	1254	24.96	-0.0242556010723297	-0.001766352739404
2	D	26	50	20120529	11	1256	25	-0.0235574745472642	-0.000537613285736201
2	D	26	50	20120529	11	1258	25.04	-0.0232940065605941	-0.000218001020639798
2	D	26	50	20120529	11	1260	25.08	-0.0233194624047168	0.000794717311375502
2	D	26	50	20120529	11	1262	25.12	-0.0233864961275733	0.000833183920272103
2	D	26	50	20120529	11	1264	25.16	-0.0233906680575823	0.0018398918446474
2	D	26	50	20120529	11	1266	25.2	-0.0227243613376702	0.0019613020789771
2	D	26	50	20120529	11	1268	25.24	-0.0218629638568288	0.00256969675351
2	D	26	50	20120529	11	1270	25.28	-0.0212320124759760	0.0028963093757401
2	D	26	50	20120529	11	1272	25.32	-0.0211693628151629	0.0041449185299593
2	D	26	50	20120529	11	1274	25.36	-0.0219525542860051	0.0061593243282035
2	D	26	50	20120529	11	1276	25.4	-0.0225629288595253	0.0082891299531374
2	D	26	50	20120529	11	1278	25.44	-0.0223978194261183	0.0101395576888245
2	D	26	50	20120529	11	1280	25.48	-0.0207026299131729	0.0145025196658305
2	D	26	50	20120529	11	1282	25.52	-0.0200673863941584	0.0165149243518839
2	D	26	50	20120529	11	1284	25.56	-0.0201518644413067	0.0197076033928227
2	D	26	50	20120529	11	1286	25.6	-0.0182514230429863	0.0218700985642509
2	D	26	50	20120529	11	1288	25.64	-0.0143852530772385	0.0251285809622469
2	D	26	50	20120529	11	1290	25.68	-0.0118394565329326	0.0281136322390259
2	D	26	50	20120529	11	1292	25.72	-0.0126585548861235	0.0297964190990293
2	D	26	50	20120529	11	1294	25.76	-0.0151501729088549	0.030227683524875
2	D	26	50	20120529	11	1296	25.8	-0.0172149883495299	0.0312846596703248
2	D	26	50	20120529	11	1298	25.84	-0.0203376708901991	0.0339400294814434
2	D	26	50	20120529	11	1300	25.88	-0.0229496102028172	0.0361834813082496
2	D	26	50	20120529	11	1302	25.92	-0.0271190653380837	0.0378299370218356
2	D	26	50	20120529	11	1304	25.96	-0.0309786026422239	0.0385354952391714
2	D	26	50	20120529	11	1306	26	-0.0354749447571516	0.0388004000668208
2	D	26	50	20120529	11	1308	26.04	-0.0357962512500956	0.0404048281817602
2	D	26	50	20120529	11	1310	26.08	-0.0344697938819084	0.0421061935653325
2	D	26	50	20120529	11	1312	26.12	-0.0323131535546285	0.0438809962307717
2	D	26	50	20120529	11	1314	26.16	-0.0294581250727741	0.0448167954871296
2	D	26	50	20120529	11	1316	26.2	-0.0254368936609800	0.0449032605043331
2	D	26	50	20120529	11	1318	26.24	-0.0226099726736777	0.0447148377603503
2	D	26	50	20120529	11	1320	26.28	-0.0186886695922008	0.04414663503526
2	D	26	50	20120529	11	1322	26.32	-0.0152287162087888	0.0427611915264931
2	D	26	50	20120529	11	1324	26.36	-0.0128621097152237	0.0404213136692568
2	D	26	50	20120529	11	1326	26.4	-0.0117785251415978	0.0371288689325604
2	D	26	50	20120529	11	1328	26.44	-0.011620995892885	0.0334068143998863
2	D	26	50	20120529	11	1330	26.48	-0.0112463565780768	0.0295107126040909
2	D	26	50	20120529	11	1332	26.52	-0.0107805146306311	0.0262735777598189
2	D	26	50	20120529	11	1334	26.56	-0.0121789738539193	0.0242684209182725
2	D	26	50	20120529	11	1336	26.6	-0.0149657948156605	0.023446791122805
2	D	26	50	20120529	11	1338	26.64	-0.0180743359278127	0.0236021134912537
2	D	26	50	20120529	11	1340	26.68	-0.0217043103083340	0.0248806763958307
2	D	26	50	20120529	11	1342	26.72	-0.0246728577128401	0.0267006278292487
2	D	26	50	20120529	11	1344	26.76	-0.0276686874182847	0.0301061269194415
2	D	26	50	20120529	11	1346	26.8	-0.0283366211909003	0.0323874464357006
2	D	26	50	20120529	11	1348	26.84	-0.0278143917202957	0.0359089824557930
2	D	26	50	20120529	11	1350	26.88	-0.0256638961509443	0.0401909524220819
2	D	26	50	20120529	11	1352	26.92	-0.0236067033213704	0.0420387143652039
2	D	26	50	20120529	11	1354	26.96	-0.0217079236239858	0.0446053139910123
2	D	26	50	20120529	11	1356	27	-0.0230318113661302	0.0456315097782771
2	D	26	50	20120529	11	1358	27.04	-0.0247708768548482	0.046176837598996
2	D	26	50	20120529	11	1360	27.08	-0.0283598468202352	0.0462164426498102
2	D	26	50	20120529	11	1362	27.12	-0.0320920483352193	0.0460351899685887
2	D	26	50	20120529	11	1364	27.16	-0.0358086227903392	0.0457091925292582
2	D	26	50	20120529	11	1366	27.2	-0.0392409459762764	0.0447941694843452
2	D	26	50	20120529	11	1368	27.24	-0.041997779953641	0.0424495787604123
2	D	26	50	20120529	11	1370	27.28	-0.0437442559214259	0.0397934806293091
2	D	26	50	20120529	11	1372	27.32	-0.0444981166029845	0.0361781002256448
2	D	26	50	20120529	11	1374	27.36	-0.0454435607958378	0.0327153558917674
2	D	26	50	20120529	11	1376	27.4	-0.0456247922638559	0.0283961355402456
2	D	26	50	20120529	11	1378	27.44	-0.0462417429304411	0.0258138522860304
2	D	26	50	20120529	11	1380	27.48	-0.0463669503281858	0.0231475435330069
2	D	26	50	20120529	11	1382	27.52	-0.0442447178168785	0.0199851569465741
2	D	26	50	20120529	11	1384	27.56	-0.0418232023604339	0.0184454036462691
2	D	26	50	20120529	11	1386	27.6	-0.0387219946527094	0.016303881261971
2	D	26	50	20120529	11	1388	27.64	-0.0362807792013409	0.0140955867843254
2	D	26	50	20120529	11	1390	27.68	-0.0348488384719635	0.0107850047586916
2	D	26	50	20120529	11	1392	27.72	-0.0340044115538705	0.0075258081828465
2	D	26	50	20120529	11	1394	27.76	-0.0346579903517212	0.0037977291003967
2	D	26	50	20120529	11	1396	27.8	-0.0347201450377875	0.0022935008447785
2	D	26	50	20120529	11	1398	27.84	-0.0330666465406609	0.00193400775722330
2	D	26	50	20120529	11	1400	27.88	-0.0315950866183336	0.00246313576158520
2	D	26	50	20120529	11	1402	27.92	-0.0291282031908081	0.002845044134104
2	D	26	50	20120529	11	1404	27.96	-0.027181821064914	0.0034541459154181
2	D	26	50	20120529	11	1406	28	-0.0245872341527062	0.0056022656059847
2	D	26	50	20120529	11	1408	28.04	-0.0224762375681519	0.0069654260587562
2	D	26	50	20120529	11	1410	28.08	-0.0195730692566343	0.0096044192768225
2	D	26	50	20120529	11	1412	28.12	-0.0172583976348270	0.0113556682153803
2	D	26	50	20120529	11	1414	28.16	-0.0149963064732687	0.0130269009505791
2	D	26	50	20120529	11	1416	28.2	-0.0129755013586547	0.0155481962449169
2	D	26	50	20120529	11	1418	28.24	-0.0111010956320176	0.0181438508883643
2	D	26	50	20120529	11	1420	28.28	-0.0095623747076132	0.0212581471426086
2	D	26	50	20120529	11	1422	28.32	-0.0097877932783877	0.0248332860993556
2	D	26	50	20120529	11	1424	28.36	-0.0104385790044527	0.0281318331675737
2	D	26	50	20120529	11	1426	28.4	-0.0119613263866701	0.0304683331757162
2	D	26	50	20120529	11	1428	28.44	-0.01341820677222	0.0331662849571978
2	D	26	50	20120529	11	1430	28.48	-0.0145131262675483	0.0359868278413338
2	D	26	50	20120529	11	1432	28.52	-0.0154992927399301	0.0387499536548374
2	D	26	50	20120529	11	1434	28.56	-0.0177340117979887	0.0408241594735666
2	D	26	50	20120529	11	1436	28.6	-0.0196791635580835	0.0401760678243379
2	D	26	50	20120529	11	1438	28.64	-0.0204131114055771	0.0380047401821059
2	D	26	50	20120529	11	1440	28.68	-0.0226502218987696	0.0359539975805901
2	D	26	50	20120529	11	1442	28.72	-0.0257964221038743	0.0335366674891834
2	D	26	50	20120529	11	1444	28.76	-0.0277146804717602	0.0325361488704638
2	D	26	50	20120529	11	1446	28.8	-0.0281160470086838	0.0305731865047644
2	D	26	50	20120529	11	1448	28.84	-0.0269587783729243	0.0260479682702135
2	D	26	50	20120529	11	1450	28.88	-0.0253131146189332	0.0228445907036753
2	D	26	50	20120529	11	1452	28.92	-0.0242937211989035	0.0182165485365381
2	D	26	50	20120529	11	1454	28.96	-0.0227230390479894	0.014735376999943
2	D	26	50	20120529	11	1456	29	-0.0199521704152318	0.0151272555780766
2	D	26	50	20120529	11	1458	29.04	-0.0184542000546272	0.0163876380602025
2	D	26	50	20120529	11	1460	29.08	-0.017262230153581	0.0186324899584355
2	D	26	50	20120529	11	1462	29.12	-0.0169667279669815	0.0214435952297843
2	D	26	50	20120529	11	1464	29.16	-0.0167974912927140	0.0251183844824622
2	D	26	50	20120529	11	1466	29.2	-0.0168083453818052	0.0277523784555855
2	D	26	50	20120529	11	1468	29.24	-0.0168533951548346	0.0297938169460745
2	D	26	50	20120529	11	1470	29.28	-0.0177044335213316	0.0328761166184701
2	D	26	50	20120529	11	1472	29.32	-0.0201578607068112	0.0344337526492713
2	D	26	50	20120529	11	1474	29.36	-0.0233841202487885	0.0357790233004787
2	D	26	50	20120529	11	1476	29.4	-0.0256196736928489	0.0375286529645076
2	D	26	50	20120529	11	1478	29.44	-0.0277197737619051	0.0398248903125294
2	D	26	50	20120529	11	1480	29.48	-0.0298996284048114	0.0414973958399343
2	D	26	50	20120529	11	1482	29.52	-0.0326559377089443	0.0435773857921336
2	D	26	50	20120529	11	1484	29.56	-0.0335531572193207	0.0433517763025282
2	D	26	50	20120529	11	1486	29.6	-0.0345213702505282	0.0416780121250528
2	D	26	50	20120529	11	1488	29.64	-0.0354292274753207	0.0388073678970426
2	D	26	50	20120529	11	1490	29.68	-0.0365773256432349	0.0370254192104728
2	D	26	50	20120529	11	1492	29.72	-0.0365188974099055	0.0344522364205315
2	D	26	50	20120529	11	1494	29.76	-0.0373820131602252	0.0314806838122054
2	D	26	50	20120529	11	1496	29.8	-0.0376330219254108	0.0283681836091853
2	D	26	50	20120529	11	1498	29.84	-0.0384363517973813	0.0247088635901380
2	D	26	50	20120529	11	1500	29.88	-0.0404530486215965	0.0210152488922032
2	D	26	50	20120529	11	1502	29.92	-0.0415540230722921	0.0168611471664766
2	D	26	50	20120529	11	1504	29.96	-0.0412037867196094	0.0148873936441896
2	D	26	50	20120529	11	1506	30	-0.0392562562523027	0.0140478995030022
2	D	26	50	20120529	11	1508	30.04	-0.0368266585653491	0.0148226269056736
2	D	26	50	20120529	11	1510	30.08	-0.0335423738409076	0.0153790633739249
2	D	26	50	20120529	11	1512	30.12	-0.0309771530733225	0.0157928834754787
2	D	26	50	20120529	11	1514	30.16	-0.0274801494158966	0.0148031390427841
2	D	26	50	20120529	11	1516	30.2	-0.0237938037756724	0.0142956343637909
2	D	26	50	20120529	11	1518	30.24	-0.0198380575228839	0.0128814702988925
2	D	26	50	20120529	11	1520	30.28	-0.0165884563860596	0.0115905973723618
2	D	26	50	20120529	11	1522	30.32	-0.0131765530297495	0.010147505569045
2	D	26	50	20120529	11	1524	30.36	-0.0114226524407622	0.011932801699117
2	D	26	50	20120529	11	1526	30.4	-0.0118608040866566	0.0139222890543922
2	D	26	50	20120529	11	1528	30.44	-0.0121512694102325	0.015023692718904
2	D	26	50	20120529	11	1530	30.48	-0.0129069890755188	0.0170675502216914
2	D	26	50	20120529	11	1532	30.52	-0.0139229325215632	0.0205862825633964
2	D	26	50	20120529	11	1534	30.56	-0.0141237720606236	0.0236360128974505
2	D	26	50	20120529	11	1536	30.6	-0.0140460610253712	0.0271266455227779
2	D	26	50	20120529	11	1538	30.64	-0.0134222019255337	0.0301340484449103
2	D	26	50	20120529	11	1540	30.68	-0.0134958117414552	0.033484023389324
2	D	26	50	20120529	11	1542	30.72	-0.0137593504388035	0.0357270368099259
2	D	26	50	20120529	11	1544	30.76	-0.0151326861581562	0.0382837864382724
2	D	26	50	20120529	11	1546	30.8	-0.0176630670675254	0.0398085200834381
2	D	26	50	20120529	11	1548	30.84	-0.0202969132553315	0.0403745032003423
2	D	26	50	20120529	11	1550	30.88	-0.0231957116469414	0.0407346185418649
2	D	26	50	20120529	11	1552	30.92	-0.0269844817044205	0.0403771407086361
2	D	26	50	20120529	11	1554	30.96	-0.0301340838002494	0.039659604102427
2	D	26	50	20120529	11	1556	31	-0.0339960528446101	0.0390417136909296
2	D	26	50	20120529	11	1558	31.04	-0.0376922350472674	0.0384924395072649
2	D	26	50	20120529	11	1560	31.08	-0.0407355660649518	0.0382170072738571
2	D	26	50	20120529	11	1562	31.12	-0.0432306842662501	0.0369116669425833
2	D	26	50	20120529	11	1564	31.16	-0.0445113112155214	0.0338666671528953
2	D	26	50	20120529	11	1566	31.2	-0.043810851238078	0.0301881562558067
2	D	26	50	20120529	11	1568	31.24	-0.0433394938577391	0.0287114344539767
2	D	26	50	20120529	11	1570	31.28	-0.0410512114610057	0.0253530166545955
2	D	26	50	20120529	11	1572	31.32	-0.039738460650665	0.0220059196347812
2	D	26	50	20120529	11	1574	31.36	-0.0396448736539614	0.0183906580250561
2	D	26	50	20120529	11	1576	31.4	-0.0388708264880135	0.0148921284311964
2	D	26	50	20120529	11	1578	31.44	-0.037292493441727	0.0126735809052236
2	D	26	50	20120529	11	1580	31.48	-0.0349966237892315	0.0105467097734317
2	D	26	50	20120529	11	1582	31.52	-0.0328749498922812	0.0089113839205816
2	D	26	50	20120529	11	1584	31.56	-0.0304613823160572	0.0090230360813309
2	D	26	50	20120529	11	1586	31.6	-0.0280288642780974	0.0098542401026157
2	D	26	50	20120529	11	1588	31.64	-0.0250723094046002	0.0093032624987151
2	D	26	50	20120529	11	1590	31.68	-0.0228746215286724	0.0082007416054891
2	D	26	50	20120529	11	1592	31.72	-0.0209752620037272	0.0055016443110219
2	D	26	50	20120529	11	1594	31.76	-0.0200203850064129	0.0028378316449359
2	D	26	50	20120529	11	1596	31.8	-0.0204741354279003	-0.000306742921678798
2	D	26	50	20120529	11	1598	31.84	-0.0211985663252259	-0.00260010234510110
2	D	26	50	20120529	11	1600	31.88	-0.0201413002659958	-0.0036437919541324
2	D	26	50	20120529	11	1602	31.92	-0.0184788922234262	-0.0040478327689024
2	D	26	50	20120529	11	1604	31.96	-0.0162762546000301	-0.0033855565576431
2	D	26	50	20120529	11	1606	32	-0.0146040884838802	-0.00181365818306540
2	D	26	50	20120529	11	1608	32.04	-0.0133020220570033	0.0003365121171666
2	D	26	50	20120529	11	1610	32.08	-0.0121956120764807	0.002136452428677
2	D	26	50	20120529	11	1612	32.12	-0.01060788865214	0.0047872401878535
2	D	26	50	20120529	11	1614	32.16	-0.0092685082004199	0.0080145957453417
2	D	26	50	20120529	11	1616	32.2	-0.0087528647223752	0.0100988849067706
2	D	26	50	20120529	11	1618	32.24	-0.0078540966481481	0.0127406711966226
2	D	26	50	20120529	11	1620	32.28	-0.0089619632686399	0.014836705401687
2	D	26	50	20120529	11	1622	32.32	-0.0098872054207547	0.0173837818092669
2	D	26	50	20120529	11	1624	32.36	-0.0111384591543355	0.0194803958418919
2	D	26	50	20120529	11	1626	32.4	-0.0116110186162025	0.0224266976670619
2	D	26	50	20120529	11	1628	32.44	-0.0122331735886973	0.0260658510007097
2	D	26	50	20120529	11	1630	32.48	-0.0130887940071365	0.0274574159328814
2	D	26	50	20120529	11	1632	32.52	-0.0137448830340604	0.0306109071160068
2	D	26	50	20120529	11	1634	32.56	-0.0140356524135521	0.0332430767536347
2	D	26	50	20120529	11	1636	32.6	-0.0143377425726106	0.0353419252436882
2	D	26	50	20120529	11	1638	32.64	-0.0141713037784549	0.0383170204569881
2	D	26	50	20120529	11	1640	32.68	-0.0149602341279333	0.0413026487329006
2	D	26	50	20120529	11	1642	32.72	-0.0168719715570831	0.0414996522176731
2	D	26	50	20120529	11	1644	32.76	-0.0196502994592755	0.0410624827430977
2	D	26	50	20120529	11	1646	32.8	-0.0212484739218421	0.0407811673812705
2	D	26	50	20120529	11	1648	32.84	-0.0242061248108501	0.0399877723595757
2	D	26	50	20120529	11	1650	32.88	-0.0270647453951529	0.0386539285539523
2	D	26	50	20120529	11	1652	32.92	-0.0288706749010999	0.0384087675618471
2	D	26	50	20120529	11	1654	32.96	-0.0304968720054050	0.0372557380312409
2	D	26	50	20120529	11	1656	33	-0.0304970919156139	0.0351309875126857
2	D	26	50	20120529	11	1658	33.04	-0.0305901393898435	0.032803355330686
2	D	26	50	20120529	11	1660	33.08	-0.0301447823258487	0.0299135725505363
2	D	26	50	20120529	11	1662	33.12	-0.0293436656981034	0.0270483546599650
2	D	26	50	20120529	11	1664	33.16	-0.0280205699155540	0.0243256824254130
2	D	26	50	20120529	11	1666	33.2	-0.0261794477051074	0.0227897475017265
2	D	26	50	20120529	11	1668	33.24	-0.0237033718894265	0.01953323793165
2	D	26	50	20120529	11	1670	33.28	-0.02281419925422	0.0169297273318636
2	D	26	50	20120529	11	1672	33.32	-0.0236287650529435	0.0156756239579546
2	D	26	50	20120529	11	1674	33.36	-0.0258027507095659	0.0151293981116236
2	D	26	50	20120529	11	1676	33.4	-0.0278795021127073	0.0164496866802517
2	D	26	50	20120529	11	1678	33.44	-0.0300269571228996	0.0176640435819902
2	D	26	50	20120529	11	1680	33.48	-0.0322799831755231	0.0193235242024857
2	D	26	50	20120529	11	1682	33.52	-0.0345072464996808	0.0223745669267257
2	D	26	50	20120529	11	1684	33.56	-0.0358858388508448	0.0244209509220423
2	D	26	50	20120529	11	1686	33.6	-0.0366748427394284	0.0267102939789475
2	D	26	50	20120529	11	1688	33.64	-0.0380257985291565	0.030022580131924
2	D	26	50	20120529	11	1690	33.68	-0.0384133142584502	0.0324001347597822
2	D	26	50	20120529	11	1692	33.72	-0.0383639582051234	0.0348856575220598
2	D	26	50	20120529	11	1694	33.76	-0.03726637291723	0.0379369788463716
2	D	26	50	20120529	11	1696	33.8	-0.0360715358396075	0.0405727581226961
2	D	26	50	20120529	11	1698	33.84	-0.0341235731886361	0.0423179225488232
2	D	26	50	20120529	11	1700	33.88	-0.0316863528905813	0.0445075140521064
2	D	26	50	20120529	11	1702	33.92	-0.0292162591982692	0.0469230191009109
2	D	26	50	20120529	11	1704	33.96	-0.0269259898314807	0.0483639118021381
2	D	26	50	20120529	11	1706	34	-0.0246217409636281	0.0492113792793902
2	D	26	50	20120529	11	1708	34.04	-0.0223430469348476	0.0484405197508119
2	D	26	50	20120529	11	1710	34.08	-0.0206393862826636	0.0463248986879086
2	D	26	50	20120529	11	1712	34.12	-0.0191569086316347	0.0432402584920673
2	D	26	50	20120529	11	1714	34.16	-0.0176444227830259	0.0395285291326121
2	D	26	50	20120529	11	1716	34.2	-0.0163508614365131	0.0373946420873372
2	D	26	50	20120529	11	1718	34.24	-0.0155200392528902	0.0343688190335549
2	D	26	50	20120529	11	1720	34.28	-0.0160778757925682	0.0323845359841892
2	D	26	50	20120529	11	1722	34.32	-0.0175785402300092	0.0303110302011734
2	D	26	50	20120529	11	1724	34.36	-0.0191300244318140	0.028880630964579
2	D	26	50	20120529	11	1726	34.4	-0.0215481528467767	0.0277187343149367
2	D	26	50	20120529	11	1728	34.44	-0.0241264975162207	0.0266897171716150
2	D	26	50	20120529	11	1730	34.48	-0.0263531979833805	0.0269536589198285
2	D	26	50	20120529	11	1732	34.52	-0.0289178778142780	0.0277721102703146
2	D	26	50	20120529	11	1734	34.56	-0.0307788874029456	0.0279692410343076
2	D	26	50	20120529	11	1736	34.6	-0.0329431291281232	0.0276108086069242
2	D	26	50	20120529	11	1738	34.64	-0.0344363760154296	0.0267344699597963
2	D	26	50	20120529	11	1740	34.68	-0.0351463041526731	0.0240993163315518
2	D	26	50	20120529	11	1742	34.72	-0.0334924238178846	0.0221423700303468
2	D	26	50	20120529	11	1744	34.76	-0.0311763450535827	0.019543872817639
2	D	26	50	20120529	11	1746	34.8	-0.0283087229999554	0.017987509579044
2	D	26	50	20120529	11	1748	34.84	-0.0262552283388471	0.0174657920537489
2	D	26	50	20120529	11	1750	34.88	-0.0230637655215720	0.0162703219741359
2	D	26	50	20120529	11	1752	34.92	-0.0197611243050908	0.014982425967154
2	D	26	50	20120529	11	1754	34.96	-0.0161482682726353	0.0130392611771143
2	D	26	50	20120529	11	1756	35	-0.013630678217831	0.0118790474416112
2	D	26	50	20120529	11	1758	35.04	-0.0120514754302036	0.0108022157377456
2	D	26	50	20120529	11	1760	35.08	-0.0124313826905317	0.0084859672678163
2	D	26	50	20120529	11	1762	35.12	-0.0130630694624369	0.0063177374603927
2	D	26	50	20120529	11	1764	35.16	-0.0155877447271888	0.0040296601246259
2	D	26	50	20120529	11	1766	35.2	-0.0178772150633146	0.00194001816486340
2	D	26	50	20120529	11	1768	35.24	-0.020485873400468	-0.000443073109091498
2	D	26	50	20120529	11	1770	35.28	-0.0222177193289501	-0.0031652927953035
2	D	26	50	20120529	11	1772	35.32	-0.0237400495181666	-0.0066802498939037
2	D	26	50	20120529	11	1774	35.36	-0.0254918358578781	-0.0093020604171872
2	D	26	50	20120529	11	1776	35.4	-0.0276235506711212	-0.0112459676693471
2	D	26	50	20120529	11	1778	35.44	-0.0294584927683003	-0.0126812530137996
2	D	26	50	20120529	11	1780	35.48	-0.0315311641653143	-0.0128003297957514
2	D	26	50	20120529	11	1782	35.52	-0.0340813447716636	-0.0123819347133233
2	D	26	50	20120529	11	1784	35.56	-0.0368179894362118	-0.0115867224272009
2	D	26	50	20120529	11	1786	35.6	-0.0376665882843138	-0.0102271682190135
2	D	26	50	20120529	11	1788	35.64	-0.0395527956231289	-0.0088596944148769
2	D	26	50	20120529	11	1790	35.68	-0.041450316670443	-0.0064789365932999
2	D	26	50	20120529	11	1792	35.72	-0.0427106637972299	-0.0041211597421115
2	D	26	50	20120529	11	1794	35.76	-0.043452701653407	-0.0013087132306201
2	D	26	50	20120529	11	1796	35.8	-0.0437283672320526	0.0022861115789151
2	D	26	50	20120529	11	1798	35.84	-0.0434049436614057	0.0041745180198197
2	D	26	50	20120529	11	1800	35.88	-0.043131576179799	0.0070648876985979
2	D	26	50	20120529	11	1802	35.92	-0.0424946356045096	0.01022737327998
2	D	26	50	20120529	11	1804	35.96	-0.0426775909988602	0.013975419643717
2	D	26	50	20120529	11	1806	36	-0.0430523236517636	0.0167794883540649
2	D	26	50	20120529	11	1808	36.04	-0.0428713962396614	0.0199170130660711
2	D	26	50	20120529	11	1810	36.08	-0.0425737184269175	0.0228990379258267
2	D	26	50	20120529	11	1812	36.12	-0.0423947426295314	0.0253964612952316
2	D	26	50	20120529	11	1814	36.16	-0.0412900014210124	0.0280306179029146
2	D	26	50	20120529	11	1816	36.2	-0.0394403020053099	0.0298270863201294
2	D	26	50	20120529	11	1818	36.24	-0.0375108338736218	0.0302346909530765
2	D	26	50	20120529	11	1820	36.28	-0.0352959491607756	0.0305251845609236
2	D	26	50	20120529	11	1822	36.32	-0.0337320340217575	0.029711000599862
2	D	26	50	20120529	11	1824	36.36	-0.0317785808280515	0.0297055417355112
2	D	26	50	20120529	11	1826	36.4	-0.0301842989883154	0.0283208322035831
2	D	26	50	20120529	11	1828	36.44	-0.0279860913889034	0.0269665706896529
2	D	26	50	20120529	11	1830	36.48	-0.0255805777589171	0.0261488370525497
2	D	26	50	20120529	11	1832	36.52	-0.0210461699646378	0.025721815974498
2	D	26	50	20120529	11	1834	36.56	-0.0180421477200263	0.0250724154706173
2	D	26	50	20120529	11	1836	36.6	-0.0161661439320637	0.0226067836220945
2	D	26	50	20120529	11	1838	36.64	-0.0143562546281421	0.0210784218120344
2	D	26	50	20120529	11	1840	36.68	-0.0141135190122964	0.0213040454437754
2	D	26	50	20120529	11	1842	36.72	-0.0132252019762951	0.0229902617716676
2	D	26	50	20120529	11	1844	36.76	-0.012528079542859	0.0256508783151026
2	D	26	50	20120529	11	1846	36.8	-0.0123627509063497	0.0271768218199709
2	D	26	50	20120529	11	1848	36.84	-0.0127232127301952	0.0290779703250725
2	D	26	50	20120529	11	1850	36.88	-0.0139563291748386	0.0319118633852373
2	D	26	50	20120529	11	1852	36.92	-0.0146636198037883	0.0351673122951420
2	D	26	50	20120529	11	1854	36.96	-0.0163215306472295	0.0384577912749868
2	D	26	50	20120529	11	1856	37	-0.017053271614459	0.0396908709500775
2	D	26	50	20120529	11	1858	37.04	-0.0188315122330683	0.042514498233993
2	D	26	50	20120529	11	1860	37.08	-0.0194267122950643	0.0447043655089209
2	D	26	50	20120529	11	1862	37.12	-0.0200184051074256	0.0472718560892736
2	D	26	50	20120529	11	1864	37.16	-0.0188932143707947	0.0496803607809444
2	D	26	50	20120529	11	1866	37.2	-0.0175763340568519	0.0522794378212127
2	D	26	50	20120529	11	1868	37.24	-0.015604573868581	0.0552263124028755
2	D	26	50	20120529	11	1870	37.28	-0.01457778411162	0.0575093480672925
2	D	26	50	20120529	11	1872	37.32	-0.0122426346774296	0.0600016166282626
2	D	26	50	20120529	11	1874	37.36	-0.010244704467187	0.0614538018247854
2	D	26	50	20120529	11	1876	37.4	-0.0075908690777836	0.0617617538990599
2	D	26	50	20120529	11	1878	37.44	-0.0043551625892095	0.0619546667711033
2	D	26	50	20120529	11	1880	37.48	-0.0022810628364975	0.0619407933360564
2	D	26	50	20120529	11	1882	37.52	-5.46452120501022e-05	0.0622824461195223
2	D	26	50	20120529	11	1884	37.56	0.0023815356390363	0.062296248843891
2	D	26	50	20120529	11	1886	37.6	0.005326720235492	0.061920548868911
2	D	26	50	20120529	11	1888	37.64	0.0085259895116314	0.0621931738883975
2	D	26	50	20120529	11	1890	37.68	0.0110372368186086	0.0623328699040887
2	D	26	50	20120529	11	1892	37.72	0.01229598588407	0.0610902428732383
2	D	26	50	20120529	11	1894	37.76	0.014033135113411	0.0608759188078607
2	D	26	50	20120529	11	1896	37.8	0.016006054956803	0.0595328896851496
2	D	26	50	20120529	11	1898	37.84	0.0171860181847046	0.0576991355273629
2	D	26	50	20120529	11	1900	37.88	0.018910863756053	0.0559519453817291
2	D	26	50	20120529	11	1902	37.92	0.0201021972609961	0.0537402567915338
2	D	26	50	20120529	11	1904	37.96	0.021027658616213	0.0512204110660974
2	D	26	50	20120529	11	1906	38	0.0214839546221127	0.0492827263536119
2	D	26	50	20120529	11	1908	38.04	0.0217185019414323	0.0467717194629404
2	D	26	50	20120529	11	1910	38.08	0.0214613272051147	0.0438954212091079
2	D	26	50	20120529	11	1912	38.12	0.0211100365562213	0.0414481246394212
2	D	26	50	20120529	11	1914	38.16	0.0211567763144577	0.0383408853108532
2	D	26	50	20120529	11	1916	38.2	0.0208318607485025	0.0352610817253952
2	D	26	50	20120529	11	1918	38.24	0.0207649684470022	0.0324658886193648
2	D	26	50	20120529	11	1920	38.28	0.0193997573845654	0.0299315472049140
2	D	26	50	20120529	11	1922	38.32	0.0184822156252977	0.0277873166016440
2	D	26	50	20120529	11	1924	38.36	0.0163068723236554	0.0253033919006919
2	D	26	50	20120529	11	1926	38.4	0.0146715464708053	0.0230921982852434
2	D	26	50	20120529	11	1928	38.44	0.0135345894773354	0.0200452044544325
2	D	26	50	20120529	11	1930	38.48	0.0129479736916631	0.0168205146895093
2	D	26	50	20120529	11	1932	38.52	0.0131111032260828	0.0135847233481216
2	D	26	50	20120529	11	1934	38.56	0.0127000620541791	0.0111094960605781
2	D	26	50	20120529	11	1936	38.6	0.011467645645249	0.0093634372857941
2	D	26	50	20120529	11	1938	38.64	0.0100744331542772	0.0090932517847027
2	D	26	50	20120529	11	1940	38.68	0.0081923977454711	0.0088105504935843
2	D	26	50	20120529	11	1942	38.72	0.0061519350623401	0.0101186626834404
2	D	26	50	20120529	11	1944	38.76	0.0038753623539031	0.0119523602726846
2	D	26	50	20120529	11	1946	38.8	0.00120972535232170	0.0131892455964717
2	D	26	50	20120529	11	1948	38.84	-0.0019357755241763	0.0137380948089609
2	D	26	50	20120529	11	1950	38.88	-0.0043870813893123	0.0141401062272689
2	D	26	50	20120529	11	1952	38.92	-0.006412518053343	0.014055536256239
2	D	26	50	20120529	11	1954	38.96	-0.0080254568347901	0.0125577144587691
2	D	26	50	20120529	11	1956	39	-0.0087403277191448	0.0096645304242912
2	D	26	50	20120529	11	1958	39.04	-0.0090181358313374	0.0081265166066679
2	D	26	50	20120529	11	1960	39.08	-0.0079535795011932	0.0054883789878068
2	D	26	50	20120529	11	1962	39.12	-0.0070183600723959	0.0035405826483504
2	D	26	50	20120529	11	1964	39.16	-0.0075441222484793	0.0021436649178451
2	D	26	50	20120529	11	1966	39.2	-0.0087370820990191	0.0012414673757292
2	D	26	50	20120529	11	1968	39.24	-0.0103757596380121	0.00221102390982090
2	D	26	50	20120529	11	1970	39.28	-0.0117339844854508	0.0033387036623216
2	D	26	50	20120529	11	1972	39.32	-0.0132429008590282	0.0051800592180061
2	D	26	50	20120529	11	1974	39.36	-0.0150607663274417	0.0067588518837003
2	D	26	50	20120529	11	1976	39.4	-0.0173302538259312	0.0091616431525791
2	D	26	50	20120529	11	1978	39.44	-0.0186935132736520	0.0104851066306547
2	D	26	50	20120529	11	1980	39.48	-0.0213997311334057	0.012974850820416
2	D	26	50	20120529	11	1982	39.52	-0.0219693410009905	0.0136989635196901
2	D	26	50	20120529	11	1984	39.56	-0.0221068944831347	0.0151792703529007
2	D	26	50	20120529	11	1986	39.6	-0.0220228336289872	0.0167745598198
2	D	26	50	20120529	11	1988	39.64	-0.0217041688869777	0.0184999427923021
2	D	26	50	20120529	11	1990	39.68	-0.0229181510221222	0.0206294726455913
2	D	26	50	20120529	11	1992	39.72	-0.0240135867054008	0.0231108517621311
2	D	26	50	20120529	11	1994	39.76	-0.0230919083714632	0.0248868282248271
2	D	26	50	20120529	11	1996	39.8	-0.0221361898463686	0.026664784657221
2	D	26	50	20120529	11	1998	39.84	-0.0219296157420234	0.0286258462491818
2	D	26	50	20120529	11	2000	39.88	-0.0226678069373109	0.0302583436749072
2	D	26	50	20120529	11	2002	39.92	-0.0232792577273521	0.0328445315727681
2	D	26	50	20120529	11	2004	39.96	-0.024677708465359	0.0352347844242029
2	D	26	50	20120529	11	2006	40	-0.0273859274373035	0.0362534848795871
2	D	26	50	20120529	11	2008	40.04	-0.0294932753508669	0.0367994278832056
2	D	26	50	20120529	11	2010	40.08	-0.0327622398997872	0.0361688767247910
2	D	26	50	20120529	11	2012	40.12	-0.034609928303804	0.0334731268738259
2	D	26	50	20120529	11	2014	40.16	-0.0353629758125642	0.0295848386079627
2	D	26	50	20120529	11	2016	40.2	-0.0357763504368459	0.0263177365783040
2	D	26	50	20120529	11	2018	40.24	-0.0361440671762663	0.0230326103967928
2	D	26	50	20120529	11	2020	40.28	-0.0371877567852977	0.0204659542024419
2	D	26	50	20120529	11	2022	40.32	-0.0382952344970599	0.0180684450212186
2	D	26	50	20120529	11	2024	40.36	-0.0403741291408551	0.0171637733124753
2	D	26	50	20120529	11	2026	40.4	-0.0411256485918612	0.0179915188744933
2	D	26	50	20120529	11	2028	40.44	-0.0420084643371048	0.0192475455788472
2	D	26	50	20120529	11	2030	40.48	-0.0421182568070196	0.0202689401110677
2	D	26	50	20120529	11	2032	40.52	-0.0431486245242934	0.0222534777188746
2	D	26	50	20120529	11	2034	40.56	-0.0439959647223249	0.0241343251882883
2	D	26	50	20120529	11	2036	40.6	-0.0449307457449179	0.0261888805095683
2	D	26	50	20120529	11	2038	40.64	-0.0453944168745453	0.0283703968534104
2	D	26	50	20120529	11	2040	40.68	-0.0452282467809665	0.0300615134312961
2	D	26	50	20120529	11	2042	40.72	-0.0456533593778158	0.0315472861999253
2	D	26	50	20120529	11	2044	40.76	-0.0464153376452224	0.0333529540763633
2	D	26	50	20120529	11	2046	40.8	-0.0461059077177752	0.0349360247380837
2	D	26	50	20120529	11	2048	40.84	-0.0454749704790581	0.0366803723144572
2	D	26	50	20120529	11	2050	40.88	-0.04508123221009	0.0387762580270976
2	D	26	50	20120529	11	2052	40.92	-0.0444542476982797	0.0405143901348644
2	D	26	50	20120529	11	2054	40.96	-0.0435218001280646	0.0426528790310712
2	D	26	50	20120529	11	2056	41	-0.0427404683480569	0.0447771480099084
2	D	26	50	20120529	11	2058	41.04	-0.0412833581528031	0.0470686442069623
2	D	26	50	20120529	11	2060	41.08	-0.0393627465335494	0.049433177463445
2	D	26	50	20120529	11	2062	41.12	-0.0376985141554843	0.051420981904581
2	D	26	50	20120529	11	2064	41.16	-0.0352904549410857	0.0538182930959056
2	D	26	50	20120529	11	2066	41.2	-0.0327073655851400	0.0560970436932286
2	D	26	50	20120529	11	2068	41.24	-0.0313720651395474	0.0570308489084635
2	D	26	50	20120529	11	2070	41.28	-0.0293536995433285	0.0586535175499304
2	D	26	50	20120529	11	2072	41.32	-0.0270889072338661	0.0597479067151728
2	D	26	50	20120529	11	2074	41.36	-0.0244475805634219	0.0599180366067263
2	D	26	50	20120529	11	2076	41.4	-0.0217950108951568	0.0603864948492624
2	D	26	50	20120529	11	2078	41.44	-0.0189532194522461	0.0606153853143325
2	D	26	50	20120529	11	2080	41.48	-0.0163978769663942	0.0605595238786188
2	D	26	50	20120529	11	2082	41.52	-0.0135332459744513	0.0606361742536994
2	D	26	50	20120529	11	2084	41.56	-0.0111944195849986	0.0605402905741705
2	D	26	50	20120529	11	2086	41.6	-0.0087795155769581	0.0596732433101474
2	D	26	50	20120529	11	2088	41.64	-0.006984567439323	0.0591723005820836
2	D	26	50	20120529	11	2090	41.68	-0.0041811223971561	0.0581507646285068
2	D	26	50	20120529	11	2092	41.72	-0.0023643465802925	0.0563013204783523
2	D	26	50	20120529	11	2094	41.76	-0.001873733975195	0.0539050550979572
2	D	26	50	20120529	11	2096	41.8	-0.00213181380819250	0.0511477487732627
2	D	26	50	20120529	11	2098	41.84	-0.0033023442316331	0.0482867805944463
2	D	26	50	20120529	11	2100	41.88	-0.0040932714506615	0.0460918787192364
2	D	26	50	20120529	11	2102	41.92	-0.0059475246340348	0.044641821914125
2	D	26	50	20120529	11	2104	41.96	-0.0083905219944918	0.0434739077857748
2	D	26	50	20120529	11	2106	42	-0.0101195960643916	0.0419258247675874
2	D	26	50	20120529	11	2108	42.04	-0.0123045065207834	0.0406177691462739
2	D	26	50	20120529	11	2110	42.08	-0.0130812774620524	0.0391770532217419
2	D	26	50	20120529	11	2112	42.12	-0.0145047682653947	0.0371845111651719
2	D	26	50	20120529	11	2114	42.16	-0.0147939820099678	0.0368550064762068
2	D	26	50	20120529	11	2116	42.2	-0.0158031082395348	0.0371830474541349
2	D	26	50	20120529	11	2118	42.24	-0.0165565658702281	0.0373005332458290
2	D	26	50	20120529	11	2120	42.28	-0.0174161107313028	0.0374116762896959
2	D	26	50	20120529	11	2122	42.32	-0.0185838303345775	0.0387837497527336
2	D	26	50	20120529	11	2124	42.36	-0.019903302265584	0.0391554157542376
2	D	26	50	20120529	11	2126	42.4	-0.0213160238326488	0.0397132452228479
2	D	26	50	20120529	11	2128	42.44	-0.0227292969430029	0.0412570361028734
2	D	26	50	20120529	11	2130	42.48	-0.0241962111737779	0.0423490423182632
2	D	26	50	20120529	11	2132	42.52	-0.0261426640103501	0.0429241888319447
2	D	26	50	20120529	11	2134	42.56	-0.0281501543042743	0.0424602702149438
2	D	26	50	20120529	11	2136	42.6	-0.0293735268174730	0.0414978483882743
2	D	26	50	20120529	11	2138	42.64	-0.0308671484713733	0.0402345879815489
2	D	26	50	20120529	11	2140	42.68	-0.0322279288027192	0.0376143231936891
2	D	26	50	20120529	11	2142	42.72	-0.0327136517644248	0.0349737347427244
2	D	26	50	20120529	11	2144	42.76	-0.0331650970178055	0.0325993691664493
2	D	26	50	20120529	11	2146	42.8	-0.0334728935285882	0.0309255979179061
2	D	26	50	20120529	11	2148	42.84	-0.0344212015039053	0.0289625917115863
2	D	26	50	20120529	11	2150	42.88	-0.0361460400041858	0.0269344751128549
2	D	26	50	20120529	11	2152	42.92	-0.0381733080747799	0.0267384014734997
2	D	26	50	20120529	11	2154	42.96	-0.0395959291367813	0.0278011051838771
2	D	26	50	20120529	11	2156	43	-0.0415500399397937	0.0285060411472454
2	D	26	50	20120529	11	2158	43.04	-0.0422989862292231	0.0296492701778644
2	D	26	50	20120529	11	2160	43.08	-0.044946676860698	0.0315024556299981
2	D	26	50	20120529	11	2162	43.12	-0.0473341521966962	0.0338260085129771
2	D	26	50	20120529	11	2164	43.16	-0.049046128424627	0.036023767099583
2	D	26	50	20120529	11	2166	43.2	-0.0499325574855224	0.0378632346801617
2	D	26	50	20120529	11	2168	43.24	-0.0522569588966389	0.0410401240266766
2	D	26	50	20120529	11	2170	43.28	-0.0532908197214117	0.0428308719500315
2	D	26	50	20120529	11	2172	43.32	-0.0552456800576122	0.0464808228042281
2	D	26	50	20120529	11	2174	43.36	-0.0561138091950106	0.0489943611371763
2	D	26	50	20120529	11	2176	43.4	-0.0563974085117411	0.0514930855830586
2	D	26	50	20120529	11	2178	43.44	-0.0573002919474347	0.0542054976982155
2	D	26	50	20120529	11	2180	43.48	-0.0582802288090743	0.0575942079521027
2	D	26	50	20120529	11	2182	43.52	-0.0591205827921076	0.0600673563457095
2	D	26	50	20120529	11	2184	43.56	-0.0601434763907043	0.0625855120859388
2	D	26	50	20120529	11	2186	43.6	-0.0607621415791019	0.0650946630334418
2	D	26	50	20120529	11	2188	43.64	-0.0620229308597591	0.0681544376071907
2	D	26	50	20120529	11	2190	43.68	-0.0636358555697812	0.0709084629564204
2	D	26	50	20120529	11	2192	43.72	-0.0644171519944499	0.0729379159869683
2	D	26	50	20120529	11	2194	43.76	-0.0654278409300032	0.0749396433606259
2	D	26	50	20120529	11	2196	43.8	-0.0662463170292267	0.0762929750291388
2	D	26	50	20120529	11	2198	43.84	-0.0679454239137398	0.077952201091193
2	D	26	50	20120529	11	2200	43.88	-0.0695119341346449	0.0802146740904131
2	D	26	50	20120529	11	2202	43.92	-0.0701048643838732	0.082826210352166
2	D	26	50	20120529	11	2204	43.96	-0.0699887433082668	0.0850377716631406
2	D	26	50	20120529	11	2206	44	-0.0689338601988892	0.0875118180823596
2	D	26	50	20120529	11	2208	44.04	-0.0674813214489758	0.0898533314775807
2	D	26	50	20120529	11	2210	44.08	-0.0666178733584689	0.0925952794429878
2	D	26	50	20120529	11	2212	44.12	-0.0654184081255422	0.0955147112104727
2	D	26	50	20120529	11	2214	44.16	-0.0646326710702877	0.0975938879898736
2	D	26	50	20120529	11	2216	44.2	-0.0636606113781905	0.100670863148207
2	D	26	50	20120529	11	2218	44.24	-0.0631867084134393	0.102415436998750
2	D	26	50	20120529	11	2220	44.28	-0.0616947838158138	0.105875946875199
2	D	26	50	20120529	11	2222	44.32	-0.0607625342354975	0.108435814844451
2	D	26	50	20120529	11	2224	44.36	-0.0591610080867881	0.111264029837162
2	D	26	50	20120529	11	2226	44.4	-0.0582923981167785	0.113191602922677
2	D	26	50	20120529	11	2228	44.44	-0.057310014665676	0.115715479156766
2	D	26	50	20120529	11	2230	44.48	-0.0565261160880526	0.118240698893740
2	D	26	50	20120529	11	2232	44.52	-0.0553982807720601	0.120420991942850
2	D	26	50	20120529	11	2234	44.56	-0.0537726422821122	0.122505118469719
2	D	26	50	20120529	11	2236	44.6	-0.0520425641205831	0.124540101075296
2	D	26	50	20120529	11	2238	44.64	-0.0506429169579024	0.126871290711512
2	D	26	50	20120529	11	2240	44.68	-0.0489794482551611	0.128278786759464
2	D	26	50	20120529	11	2242	44.72	-0.0477340917921354	0.12957448922531
2	D	26	50	20120529	11	2244	44.76	-0.0448659252662865	0.131329669677572
2	D	26	50	20120529	11	2246	44.8	-0.0424846724699627	0.133263748145473
2	D	26	50	20120529	11	2248	44.84	-0.0406372145827566	0.134836141494798
2	D	26	50	20120529	11	2250	44.88	-0.0387220158659128	0.135758562290855
2	D	26	50	20120529	11	2252	44.92	-0.0361043065619602	0.136893468674660
2	D	26	50	20120529	11	2254	44.96	-0.0335019414751593	0.137557936916941
2	D	26	50	20120529	11	2256	45	-0.0303573669085447	0.138848053239216
2	D	26	50	20120529	11	2258	45.04	-0.0274811393653903	0.139751311441503
2	D	26	50	20120529	11	2260	45.08	-0.0249629906962287	0.140579050639560
2	D	26	50	20120529	11	2262	45.12	-0.0218872176194235	0.141313451742501
2	D	26	50	20120529	11	2264	45.16	-0.0191305618329677	0.142169970186552
2	D	26	50	20120529	11	2266	45.2	-0.0162331917970559	0.142776455672776
2	D	26	50	20120529	11	2268	45.24	-0.0139880570561104	0.142942272212964
2	D	26	50	20120529	11	2270	45.28	-0.0109462958154803	0.143331958760076
2	D	26	50	20120529	11	2272	45.32	-0.0093272334185974	0.144849480623180
2	D	26	50	20120529	11	2274	45.36	-0.0091397087002268	0.146029358998268
2	D	26	50	20120529	11	2276	45.4	-0.0090640482746398	0.146539041566147
2	D	26	50	20120529	11	2278	45.44	-0.0077851042395077	0.147256967081086
2	D	26	50	20120529	11	2280	45.48	-0.0057217666520053	0.148000419150826
2	D	26	50	20120529	11	2282	45.52	-0.002764504671727	0.147622258444247
2	D	26	50	20120529	11	2284	45.56	-0.000829860518400602	0.148037188703447
2	D	26	50	20120529	11	2286	45.6	0.00220751666018630	0.148046027538212
2	D	26	50	20120529	11	2288	45.64	0.0048630561769323	0.148159518176593
2	D	26	50	20120529	11	2290	45.68	0.007952193571902	0.148164680056095
2	D	26	50	20120529	11	2292	45.72	0.0114529378242004	0.148465341859456
2	D	26	50	20120529	11	2294	45.76	0.0140139371643018	0.149058038763446
2	D	26	50	20120529	11	2296	45.8	0.0165774820888155	0.149560508842158
2	D	26	50	20120529	11	2298	45.84	0.0198400020665321	0.149231067792803
2	D	26	50	20120529	11	2300	45.88	0.0220134361798652	0.148121122278374
2	D	26	50	20120529	11	2302	45.92	0.0245544243980591	0.147082028863421
2	D	26	50	20120529	11	2304	45.96	0.0268706940811918	0.146433116970326
2	D	26	50	20120529	11	2306	46	0.0280148635638298	0.146416075696899
2	D	26	50	20120529	11	2308	46.04	0.0299613871110801	0.147286665565896
2	D	26	50	20120529	11	2310	46.08	0.0307051220235321	0.147600762398099
2	D	26	50	20120529	11	2312	46.12	0.0299423659386662	0.148066533634867
2	D	26	50	20120529	11	2314	46.16	0.0291874587390715	0.148015339103909
2	D	26	50	20120529	11	2316	46.2	0.0279547594874289	0.148369811733317
2	D	26	50	20120529	11	2318	46.24	0.0258095389346652	0.148004803212869
2	D	26	50	20120529	11	2320	46.28	0.0234343672566596	0.148489171357982
2	D	26	50	20120529	11	2322	46.32	0.0208403460298767	0.148555992948804
2	D	26	50	20120529	11	2324	46.36	0.0179474307666863	0.148231572357596
2	D	26	50	20120529	11	2326	46.4	0.0138919612445471	0.147280725868934
2	D	26	50	20120529	11	2328	46.44	0.0106956971722277	0.146358800047623
2	D	26	50	20120529	11	2330	46.48	0.0074442080602976	0.146497605108770
2	D	26	50	20120529	11	2332	46.52	0.0044958556254622	0.146733495930974
2	D	26	50	20120529	11	2334	46.56	0.0013683223322741	0.146763901522565
2	D	26	50	20120529	11	2336	46.6	-0.0017478972524151	0.145876765354888
2	D	26	50	20120529	11	2338	46.64	-0.0048994721761635	0.144681896316039
2	D	26	50	20120529	11	2340	46.68	-0.0076963623384688	0.142861662039909
2	D	26	50	20120529	11	2342	46.72	-0.0098396029922452	0.141329644487790
2	D	26	50	20120529	11	2344	46.76	-0.0114583825464156	0.138349118694410
2	D	26	50	20120529	11	2346	46.8	-0.012548034096224	0.134927428980249
2	D	26	50	20120529	11	2348	46.84	-0.0128980519529114	0.131638958183663
2	D	26	50	20120529	11	2350	46.88	-0.0128955770791772	0.127846249541412
2	D	26	50	20120529	11	2352	46.92	-0.0139376403426118	0.124765738849173
2	D	26	50	20120529	11	2354	46.96	-0.0139611162877472	0.121201354986568
2	D	26	50	20120529	11	2356	47	-0.0146738092125052	0.117372583898477
2	D	26	50	20120529	11	2358	47.04	-0.0156983362277663	0.114265344569909
2	D	26	50	20120529	11	2360	47.08	-0.0168854978027004	0.111302355024703
2	D	26	50	20120529	11	2362	47.12	-0.0183856955496658	0.108699636384511
2	D	26	50	20120529	11	2364	47.16	-0.0200166373404726	0.106203478736245
2	D	26	50	20120529	11	2366	47.2	-0.0220477308587528	0.103640499497156
2	D	26	50	20120529	11	2368	47.24	-0.0249725366377747	0.101678066047329
2	D	26	50	20120529	11	2370	47.28	-0.0277318087193209	0.100174898451883
2	D	26	50	20120529	11	2372	47.32	-0.0305980660568606	0.0986272538398996
2	D	26	50	20120529	11	2374	47.36	-0.0338796072069911	0.0962841848097599
2	D	26	50	20120529	11	2376	47.4	-0.035655435177263	0.0952257873796798
2	D	26	50	20120529	11	2378	47.44	-0.0381555526235043	0.0948305853996747
2	D	26	50	20120529	11	2380	47.48	-0.0407425027824752	0.0936625157078326
2	D	26	50	20120529	11	2382	47.52	-0.0434578635329097	0.0927361351138001
2	D	26	50	20120529	11	2384	47.56	-0.0460045086053531	0.0921283768353703
2	D	26	50	20120529	11	2386	47.6	-0.0483697807884221	0.0926144420367579
2	D	26	50	20120529	11	2388	47.64	-0.0512723127038366	0.0932608790561187
2	D	26	50	20120529	11	2390	47.68	-0.0534135734586257	0.0947882297034816
2	D	26	50	20120529	11	2392	47.72	-0.0562424248474406	0.0952030185413256
2	D	26	50	20120529	11	2394	47.76	-0.0592413354171309	0.095428514893846
2	D	26	50	20120529	11	2396	47.8	-0.0616681258901631	0.0936077149322907
2	D	26	50	20120529	11	2398	47.84	-0.0623374024585562	0.0910682823490154
2	D	26	50	20120529	11	2400	47.88	-0.06241355785889	0.0886343500974932
2	D	26	50	20120529	11	2402	47.92	-0.0614015466336558	0.0861249695524184
2	D	26	50	20120529	11	2404	47.96	-0.0590603160811471	0.0843282112214234
2	D	26	50	20120529	11	2406	48	-0.0569126913653273	0.0822814199326008
2	D	26	50	20120529	11	2408	48.04	-0.0534826577911476	0.0811202091765362
2	D	26	50	20120529	11	2410	48.08	-0.0504517859949477	0.0797080462238286
2	D	26	50	20120529	11	2412	48.12	-0.0478241771960585	0.0772808314867276
2	D	26	50	20120529	11	2414	48.16	-0.046293503146824	0.0747976846032348
2	D	26	50	20120529	11	2416	48.2	-0.0448448534842071	0.070737689597696
2	D	26	50	20120529	11	2418	48.24	-0.0435430699000427	0.0680013277758603
2	D	26	50	20120529	11	2420	48.28	-0.0426941174985501	0.064904624338332
2	D	26	50	20120529	11	2422	48.32	-0.0407281485148172	0.0628019009031175
2	D	26	50	20120529	11	2424	48.36	-0.0393794837510601	0.0603104101596067
2	D	26	50	20120529	11	2426	48.4	-0.0387095707865639	0.0577608659493605
2	D	26	50	20120529	11	2428	48.44	-0.0391805039028342	0.0546611926633512
2	D	26	50	20120529	11	2430	48.48	-0.0404073765945997	0.0513278488704309
2	D	26	50	20120529	11	2432	48.52	-0.0412577502807224	0.0493729743920948
2	D	26	50	20120529	11	2434	48.56	-0.042718047406239	0.0482928178721441
2	D	26	50	20120529	11	2436	48.6	-0.0446169883239698	0.046258960980563
2	D	26	50	20120529	11	2438	48.64	-0.0467496789445709	0.0452460446586489
2	D	26	50	20120529	11	2440	48.68	-0.0484084524582852	0.0433803717007594
2	D	26	50	20120529	11	2442	48.72	-0.0490157723305107	0.0410757127109737
2	D	26	50	20120529	11	2444	48.76	-0.0504572307171629	0.0383036207834846
2	D	26	50	20120529	11	2446	48.8	-0.0522118454839992	0.036218645728478
2	D	26	50	20120529	11	2448	48.84	-0.054547843446327	0.0339225285886091
2	D	26	50	20120529	11	2450	48.88	-0.0575758868154022	0.0327766620496962
2	D	26	50	20120529	11	2452	48.92	-0.0600208499327109	0.0320863136992238
2	D	26	50	20120529	11	2454	48.96	-0.0632112450187465	0.0319360535082217
2	D	26	50	20120529	11	2456	49	-0.0658394902137388	0.0325839754518229
2	D	26	50	20120529	11	2458	49.04	-0.0686290264655197	0.0331175582289063
2	D	26	50	20120529	11	2460	49.08	-0.0721531052415972	0.033522023307745
2	D	26	50	20120529	11	2462	49.12	-0.0748778705122215	0.0332424332864638
2	D	26	50	20120529	11	2464	49.16	-0.0769024586481148	0.0327047492900496
2	D	26	50	20120529	11	2466	49.2	-0.0781650685166015	0.0310245221565941
2	D	26	50	20120529	11	2468	49.24	-0.0779421884591715	0.029936284820348
2	D	26	50	20120529	11	2470	49.28	-0.0770739320425525	0.0280620982968131
2	D	26	50	20120529	11	2472	49.32	-0.0758920030577992	0.0272004886839373
2	D	26	50	20120529	11	2474	49.36	-0.0737385093556956	0.0265985286811131
2	D	26	50	20120529	11	2476	49.4	-0.0720412409488135	0.0248278625903439
2	D	26	50	20120529	11	2478	49.44	-0.069976630569105	0.0227619794184293
2	D	26	50	20120529	11	2480	49.48	-0.0682946356686966	0.0207312394535396
2	D	26	50	20120529	11	2482	49.52	-0.066492149772774	0.0187649876270942
2	D	26	50	20120529	11	2484	49.56	-0.065132242011196	0.0162870026231041
2	D	26	50	20120529	11	2486	49.6	-0.0632316096940447	0.0125973901495508
2	D	26	50	20120529	11	2488	49.64	-0.062228225171541	0.009744779972888
2	D	26	50	20120529	11	2490	49.68	-0.0608124771874527	0.0064182880446775
2	D	26	50	20120529	11	2492	49.72	-0.0593707288870202	0.0046176123421147
2	D	26	50	20120529	11	2494	49.76	-0.0582936921221881	0.0015711417703218
2	D	26	50	20120529	11	2496	49.8	-0.0564322830181892	-0.0017814141138433
2	D	26	50	20120529	11	2498	49.84	-0.0554205758488709	-0.00439599093475520
2	D	26	50	20120529	11	2500	49.88	-0.0545213905816429	-0.0075207240850898
2	D	26	50	20120529	11	2502	49.92	-0.0542008025091885	-0.0106901039575886
2	D	26	50	20120529	11	2504	49.96	-0.0539780568020469	-0.0129314981036615
2	D	26	50	20120529	11	2506	50	-0.0537843095440018	-0.015605775950109
2	D	26	50	20120529	11	2508	50.04	-0.0536786677908925	-0.018107519741947
2	D	26	50	20120529	11	2510	50.08	-0.0548593946941178	-0.0211408664118811
2	D	26	50	20120529	11	2512	50.12	-0.0555826942205936	-0.0237747684611228
2	D	26	50	20120529	11	2514	50.16	-0.0562113121490684	-0.0266661280893946
2	D	26	50	20120529	11	2516	50.2	-0.0580174750002532	-0.0287791752836144
2	D	26	50	20120529	11	2518	50.24	-0.0598354465346838	-0.0310557762763226
2	D	26	50	20120529	11	2520	50.28	-0.0620175780614255	-0.0334344834882342
2	D	26	50	20120529	11	2522	50.32	-0.0638564799565792	-0.0361419953533974
2	D	26	50	20120529	11	2524	50.36	-0.0659454148095605	-0.0379569970393471
2	D	26	50	20120529	11	2526	50.4	-0.067160789945064	-0.0401273905935211
2	D	26	50	20120529	11	2528	50.44	-0.0683767307659924	-0.0432873093772875
2	D	26	50	20120529	11	2530	50.48	-0.0695342645667947	-0.0459139282266831
2	D	26	50	20120529	11	2532	50.52	-0.0706784340494327	-0.0490736348784151
2	D	26	50	20120529	11	2534	50.56	-0.0723725911864775	-0.0505494374414296
2	D	26	50	20120529	11	2536	50.6	-0.0740959518335854	-0.0519000113934959
2	D	26	50	20120529	11	2538	50.64	-0.0760278382704652	-0.0542309888976773
2	D	26	50	20120529	11	2540	50.68	-0.0768716995031332	-0.0553946038167979
2	D	26	50	20120529	11	2542	50.72	-0.0791479469424508	-0.0570190402252178
2	D	26	50	20120529	11	2544	50.76	-0.080733846031296	-0.0594892470546149
2	D	26	50	20120529	11	2546	50.8	-0.0800654179910403	-0.0600176679521956
2	D	26	50	20120529	11	2548	50.84	-0.078805919392391	-0.059650820954116
2	D	26	50	20120529	11	2550	50.88	-0.0780618309265483	-0.0591150461460109
2	D	26	50	20120529	11	2552	50.92	-0.0756417579679373	-0.0584092828677087
2	D	26	50	20120529	11	2554	50.96	-0.0736487067944849	-0.0581632097078557
2	D	26	50	20120529	11	2556	51	-0.0712384626201324	-0.0570440010945937
2	D	26	50	20120529	11	2558	51.04	-0.0684099647847081	-0.0560577992668728
2	D	26	50	20120529	11	2560	51.08	-0.065294947281547	-0.0547826736083591
2	D	26	50	20120529	11	2562	51.12	-0.0623580499765668	-0.053721872015223
2	D	26	50	20120529	11	2564	51.16	-0.0594492955214778	-0.0526329275721957
2	D	26	50	20120529	11	2566	51.2	-0.0563231764418521	-0.0523918041598111
2	D	26	50	20120529	11	2568	51.24	-0.053724841863704	-0.0527713790799521
2	D	26	50	20120529	11	2570	51.28	-0.0513819142549205	-0.0539639853771013
2	D	26	50	20120529	11	2572	51.32	-0.0485773873393785	-0.0554784666810467
2	D	26	50	20120529	11	2574	51.36	-0.0452706731878377	-0.0568264950487007
2	D	26	50	20120529	11	2576	51.4	-0.0425739800564265	-0.0577030953253376
2	D	26	50	20120529	11	2578	51.44	-0.0399257944502048	-0.0594365675994165
2	D	26	50	20120529	11	2580	51.48	-0.0382694675259534	-0.0610305277055672
2	D	26	50	20120529	11	2582	51.52	-0.0362612842673836	-0.0633243821037363
2	D	26	50	20120529	11	2584	51.56	-0.0344398479097252	-0.0656717644852413
2	D	26	50	20120529	11	2586	51.6	-0.0321589335656518	-0.0681416177612478
2	D	26	50	20120529	11	2588	51.64	-0.0300744534853919	-0.0699886513843853
2	D	26	50	20120529	11	2590	51.68	-0.0277720430951704	-0.0729580048906223
2	D	26	50	20120529	11	2592	51.72	-0.0258873913912739	-0.0745837140912483
2	D	26	50	20120529	11	2594	51.76	-0.0229639998258144	-0.0765095194098093
2	D	26	50	20120529	11	2596	51.8	-0.0210657009610410	-0.0778805994585303
2	D	26	50	20120529	11	2598	51.84	-0.0191252585321088	-0.0796697210362883
2	D	26	50	20120529	11	2600	51.88	-0.0174396573871163	-0.0818996529814383
2	D	26	50	20120529	11	2602	51.92	-0.0165889372186708	-0.0842665515101043
2	D	26	50	20120529	11	2604	51.96	-0.0159224890774025	-0.0869411829099423
2	D	26	50	20120529	11	2606	52	-0.0148952043456947	-0.0889827416085843
2	D	26	50	20120529	11	2608	52.04	-0.014232716002401	-0.0907371442433863
2	D	26	50	20120529	11	2610	52.08	-0.0128392206687167	-0.0924745763154393
2	D	26	50	20120529	11	2612	52.12	-0.0110261281710762	-0.0947042961285553
2	D	26	50	20120529	11	2614	52.16	-0.0115136075860262	-0.0959427229451253
2	D	26	50	20120529	11	2616	52.2	-0.0109581752094042	-0.0972427387623363
2	D	26	50	20120529	11	2618	52.24	-0.0104313806574202	-0.0973806245846683
2	D	26	50	20120529	11	2620	52.28	-0.0103446186553687	-0.0969318239106483
2	D	26	50	20120529	11	2622	52.32	-0.0106672714796241	-0.0957681382808503
2	D	26	50	20120529	11	2624	52.36	-0.0118436850314841	-0.0947250850679213
2	D	26	50	20120529	11	2626	52.4	-0.0114726661033955	-0.0941883203103233
2	D	26	50	20120529	11	2628	52.44	-0.0104943131609458	-0.0930446458024323
2	D	26	50	20120529	11	2630	52.48	-0.0104477148240656	-0.0907314873891363
2	D	26	50	20120529	11	2632	52.52	-0.0097797110478787	-0.0885167582397823
2	D	26	50	20120529	11	2634	52.56	-0.0093235564633353	-0.0861976601295243
2	D	26	50	20120529	11	2636	52.6	-0.008393711046075	-0.0838526112003973
2	D	26	50	20120529	11	2638	52.64	-0.0071465868160962	-0.0802932477959383
2	D	26	50	20120529	11	2640	52.68	-0.0062707643569186	-0.0779267028206633
2	D	26	50	20120529	11	2642	52.72	-0.0051618795026618	-0.0755170243317363
2	D	26	50	20120529	11	2644	52.76	-0.004090471307808	-0.0739588438287133
2	D	26	50	20120529	11	2646	52.8	-0.0030227400682163	-0.0702263099735423
2	D	26	50	20120529	11	2648	52.84	-0.0011361791760106	-0.0674062267088138
2	D	26	50	20120529	11	2650	52.88	0.000621688282019198	-0.0646271556373945
2	D	26	50	20120529	11	2652	52.92	0.0024724695710968	-0.0627404533238325
2	D	26	50	20120529	11	2654	52.96	0.0042045983422914	-0.0603846563716314
2	D	26	50	20120529	11	2656	53	0.0060540361284848	-0.0579474714289157
2	D	26	50	20120529	11	2658	53.04	0.0083802053065542	-0.0551662083264747
2	D	26	50	20120529	11	2660	53.08	0.0103874693263085	-0.0534529593063378
2	D	26	50	20120529	11	2662	53.12	0.0131435594273393	-0.0505693071419809
2	D	26	50	20120529	11	2664	53.16	0.015218422855375	-0.049235633041985
2	D	26	50	20120529	11	2666	53.2	0.0183579062531651	-0.0481466178882796
2	D	26	50	20120529	11	2668	53.24	0.021410203384835	-0.0470906246212556
2	D	26	50	20120529	11	2670	53.28	0.0244168921291183	-0.0458403891214397
2	D	26	50	20120529	11	2672	53.32	0.0261743353230793	-0.0448760368932574
2	D	26	50	20120529	11	2674	53.36	0.0283461430908157	-0.0445817390509276
2	D	26	50	20120529	11	2676	53.4	0.0299275166962613	-0.0445367670596442
2	D	26	50	20120529	11	2678	53.44	0.0313048899953346	-0.0451033717234089
2	D	26	50	20120529	11	2680	53.48	0.0339617730149649	-0.0448462676977695
2	D	26	50	20120529	11	2682	53.52	0.0370585471631714	-0.0455309591939924
2	D	26	50	20120529	11	2684	53.56	0.0395059780831464	-0.046313309207765
2	D	26	50	20120529	11	2686	53.6	0.0427003046828854	-0.0459785224311445
2	D	26	50	20120529	11	2688	53.64	0.0458471349201321	-0.0470446343962072
2	D	26	50	20120529	11	2690	53.68	0.0497569192321434	-0.0495497228031202
2	D	26	50	20120529	11	2692	53.72	0.0520733444787681	-0.0520345526007523
2	D	26	50	20120529	11	2694	53.76	0.0547823554103075	-0.0546910679248564
2	D	26	50	20120529	11	2696	53.8	0.0578182688778572	-0.0576203072633963
2	D	26	50	20120529	11	2698	53.84	0.0611961957533313	-0.0605653292252924
2	D	26	50	20120529	11	2700	53.88	0.0644272070528782	-0.0632994707318351
2	D	26	50	20120529	11	2702	53.92	0.0672040012404622	-0.06502128988616
2	D	26	50	20120529	11	2704	53.96	0.0681419995989096	-0.0668622211777758
2	D	26	50	20120529	11	2706	54	0.0698620509862815	-0.0700141355127793
2	D	26	50	20120529	11	2708	54.04	0.0705452504871961	-0.0723545246082183
2	D	26	50	20120529	11	2710	54.08	0.0717071824921775	-0.0747903519059143
2	D	26	50	20120529	11	2712	54.12	0.0729604302668813	-0.0800283443825023
2	D	26	50	20120529	11	2714	54.16	0.0738428571033951	-0.0817721121313153
2	D	26	50	20120529	11	2716	54.2	0.0761083494485711	-0.0848283054213503
2	D	26	50	20120529	11	2718	54.24	0.0771768160792151	-0.0872656742118283
2	D	26	50	20120529	11	2720	54.28	0.0787760794862251	-0.0900335022854273
2	D	26	50	20120529	11	2722	54.32	0.0805780704074001	-0.0927103257162873
2	D	26	50	20120529	11	2724	54.36	0.0818464078408151	-0.0944585058114143
2	D	26	50	20120529	11	2726	54.4	0.0836907544581841	-0.0973828873263673
2	D	26	50	20120529	11	2728	54.44	0.0842696627799411	-0.100183949418682
2	D	26	50	20120529	11	2730	54.48	0.083389385548042	-0.102485511280766
2	D	26	50	20120529	11	2732	54.52	0.0827971129081201	-0.105399922590104
2	D	26	50	20120529	11	2734	54.56	0.0828053153467821	-0.109214339410537
2	D	26	50	20120529	11	2736	54.6	0.0825801018369741	-0.111881899742563
2	D	26	50	20120529	11	2738	54.64	0.082506492021052	-0.114735853422110
2	D	26	50	20120529	11	2740	54.68	0.082553302489967	-0.118316500740683
2	D	26	50	20120529	11	2742	54.72	0.082589223514451	-0.121309825166801
2	D	26	50	20120529	11	2744	54.76	0.083026639769293	-0.124321675790587
2	D	26	50	20120529	11	2746	54.8	0.083601729714432	-0.127478695436551
2	D	26	50	20120529	11	2748	54.84	0.0844102356080411	-0.130118042208008
2	D	26	50	20120529	11	2750	54.88	0.0852212163753841	-0.132842595346598
2	D	26	50	20120529	11	2752	54.92	0.0858886544661461	-0.135176118435192
2	D	26	50	20120529	11	2754	54.96	0.086840561614979	-0.138572917990655
2	D	26	50	20120529	11	2756	55	0.0876847056903601	-0.141059246854664
2	D	26	50	20120529	11	2758	55.04	0.0893140918462481	-0.144006255786615
2	D	26	50	20120529	11	2760	55.08	0.0897550436349961	-0.146465856014294
2	D	26	50	20120529	11	2762	55.12	0.0903838029848271	-0.149627189011623
2	D	26	50	20120529	11	2764	55.16	0.0903169106833261	-0.152400886071505
2	D	26	50	20120529	11	2766	55.2	0.09058589410289	-0.154923560224066
2	D	26	50	20120529	11	2768	55.24	0.09062761340298	-0.156239485943855
2	D	26	50	20120529	11	2770	55.28	0.09076931760193	-0.156257587877453
2	D	26	50	20120529	11	2772	55.32	0.090979469737298	-0.156277952552751
2	D	26	50	20120529	11	2774	55.36	0.090743720336451	-0.156959179225746
2	D	26	50	20120529	11	2776	55.4	0.09069415215109	-0.156653779806952
2	D	26	50	20120529	11	2778	55.44	0.0900122890819911	-0.156934006224336
2	D	26	50	20120529	11	2780	55.48	0.0904722620431531	-0.157721369625187
2	D	26	50	20120529	11	2782	55.52	0.0902788683384991	-0.158801475233450
2	D	26	50	20120529	11	2784	55.56	0.0912640095060481	-0.162184839760071
2	D	26	50	20120529	11	2786	55.6	0.0927347916109161	-0.164467380449741
2	D	26	50	20120529	11	2788	55.64	0.0939800066525851	-0.167449249746005
2	D	26	50	20120529	11	2790	55.68	0.0926978806369381	-0.170189429944459
2	D	26	50	20120529	11	2792	55.72	0.0901947226315371	-0.172085890331601
2	D	26	50	20120529	11	2794	55.76	0.0871618709363501	-0.172185663098427
2	D	26	50	20120529	11	2796	55.8	0.0842758853196151	-0.171735518921523
2	D	26	50	20120529	11	2798	55.84	0.0814198103197251	-0.171526993131751
2	D	26	50	20120529	11	2800	55.88	0.0776775891016511	-0.170674434485675
2	D	26	50	20120529	11	2802	55.92	0.0748980230554851	-0.170938114604379
2	D	26	50	20120529	11	2804	55.96	0.0706323306872992	-0.171359974510035
2	D	26	50	20120529	11	2806	56	0.0677771749262242	-0.171976430201874
2	D	26	50	20120529	11	2808	56.04	0.0643118567236633	-0.172716558869742
2	D	26	50	20120529	11	2810	56.08	0.0608406695348185	-0.173427201184834
2	D	26	50	20120529	11	2812	56.12	0.057830303835273	-0.174272405920386
2	D	26	50	20120529	11	2814	56.16	0.0544181600626573	-0.175960623360469
2	D	26	50	20120529	11	2816	56.2	0.0514631608240788	-0.177041789628903
2	D	26	50	20120529	11	2818	56.24	0.0480296624266712	-0.178116379804273
2	D	26	50	20120529	11	2820	56.28	0.0446714709014601	-0.177627910439829
2	D	26	50	20120529	11	2822	56.32	0.0423858189419527	-0.177551825750173
2	D	26	50	20120529	11	2824	56.36	0.0391749177592627	-0.178269468422400
2	D	26	50	20120529	11	2826	56.4	0.0362050692782792	-0.178743229965795
2	D	26	50	20120529	11	2828	56.44	0.0334537167926823	-0.178903743205124
2	D	26	50	20120529	11	2830	56.48	0.0315728127547261	-0.178445538010915
2	D	26	50	20120529	11	2832	56.52	0.0284162880835094	-0.179432659077451
2	D	26	50	20120529	11	2834	56.56	0.0259576778053238	-0.179306086963619
2	D	26	50	20120529	11	2836	56.6	0.0231490496704508	-0.178729087830171
2	D	26	50	20120529	11	2838	56.64	0.0214166380565437	-0.178823840138850
2	D	26	50	20120529	11	2840	56.68	0.0178231213945537	-0.178324622751332
2	D	26	50	20120529	11	2842	56.72	0.0156112913830022	-0.176933036605957
2	D	26	50	20120529	11	2844	56.76	0.013002774467205	-0.175454476326496
2	D	26	50	20120529	11	2846	56.8	0.0120566655939774	-0.174103902374430
2	D	26	50	20120529	11	2848	56.84	0.0129200429738062	-0.172881314749758
2	D	26	50	20120529	11	2850	56.88	0.0138569594588784	-0.171194865076628
2	D	26	50	20120529	11	2852	56.92	0.0155547228405072	-0.170638372039834
2	D	26	50	20120529	11	2854	56.96	0.0164569910933013	-0.167945709417076
2	D	26	50	20120529	11	2856	57	0.0160100996075914	-0.166183599318359
2	D	26	50	20120529	11	2858	57.04	0.0155363380641964	-0.162889895931592
2	D	26	50	20120529	11	2860	57.08	0.0162568798742255	-0.160664630891198
2	D	26	50	20120529	11	2862	57.12	0.0165856845274773	-0.158866458346641
2	D	26	50	20120529	11	2864	57.16	0.016156470711297	-0.157861659610575
2	D	26	50	20120529	11	2866	57.2	0.0133633989256101	-0.157509520433544
2	D	26	50	20120529	11	2868	57.24	0.0103702159208475	-0.157428203153707
2	D	26	50	20120529	11	2870	57.28	0.0081760635788256	-0.158336835367532
2	D	26	50	20120529	11	2872	57.32	0.0056538136903332	-0.159398202646093
2	D	26	50	20120529	11	2874	57.36	0.00185382184823670	-0.161430427535223
2	D	26	50	20120529	11	2876	57.4	-0.0009314717628571	-0.163825398203102
2	D	26	50	20120529	11	2878	57.44	-0.0035626160956522	-0.165593872262850
2	D	26	50	20120529	11	2880	57.48	-0.0058048516987948	-0.168490888745371
2	D	26	50	20120529	11	2882	57.52	-0.0070811794388365	-0.171516598662068
2	D	26	50	20120529	11	2884	57.56	-0.0072332073967916	-0.174963744220352
2	D	26	50	20120529	11	2886	57.6	-0.0064702391798913	-0.178512713155128
2	D	26	50	20120529	11	2888	57.64	-0.0051656271686021	-0.181645903302565
2	D	26	50	20120529	11	2890	57.68	-0.0031927992490917	-0.184853339662027
2	D	26	50	20120529	11	2892	57.72	-0.00168312627125840	-0.187351547919960
2	D	26	50	20120529	11	2894	57.76	-0.000122541605179702	-0.189508930709360
2	D	26	50	20120529	11	2896	57.8	0.0025969910752638	-0.192747479767194
2	D	26	50	20120529	11	2898	57.84	0.0044828448606883	-0.195940066884251
2	D	26	50	20120529	11	2900	57.88	0.006464158061573	-0.198065629868498
2	D	26	50	20120529	11	2902	57.92	0.0079278690986292	-0.201338120051829
2	D	26	50	20120529	11	2904	57.96	0.0083500118469975	-0.204585861497819
2	D	26	50	20120529	11	2906	58	0.0097522045940904	-0.207808147099686
2	D	26	50	20120529	11	2908	58.04	0.010823471367588	-0.211557934360319
2	D	26	50	20120529	11	2910	58.08	0.0117879650171265	-0.214021494385973
2	D	26	50	20120529	11	2912	58.12	0.0127863997921619	-0.218165140123726
2	D	26	50	20120529	11	2914	58.16	0.0130819704266979	-0.220665469702001
2	D	26	50	20120529	11	2916	58.2	0.0132276344236223	-0.224301412770863
2	D	26	50	20120529	11	2918	58.24	0.0131555095319413	-0.227828461395421
2	D	26	50	20120529	11	2920	58.28	0.0145393175027234	-0.229867050245582
2	D	26	50	20120529	11	2922	58.32	0.0160348483449329	-0.232724468748357
