# Supplementary material for: How Do Ants Make Sense of Gravity? A Boltzmann Walker Analysis of Lasius niger Trajectories on Various Inclines
Source: PLoS One. 2013 Oct 29;8(10):e76531. doi: 10.1371/journal.pone.0076531 (PMC3812222; doi:10.1371/journal.pone.0076531)
Supplement: Dataset S2 — Trajectories for . (ZIP) [file pone.0076531.s006.zip › Incline2/2-D-26-50-20120529-12.txt]

Pente	Colonie	Temperature	Humidite	Date	Indiv	Frame	Time	X	Y
2	D	26	50	20120529	12	26	0	0	0
2	D	26	50	20120529	12	28	0.04	-0.00026578022584459	-0.000523350941959599
2	D	26	50	20120529	12	30	0.08	-0.000588584370951181	-0.00181722482966968
2	D	26	50	20120529	12	32	0.12	-0.000264409145795870	-0.00236078276211524
2	D	26	50	20120529	12	34	0.16	4.25112596849284e-05	-0.00432121439264473
2	D	26	50	20120529	12	36	0.2	7.97899291890905e-05	-0.00596557707015845
2	D	26	50	20120529	12	38	0.24	0.000552179685428578	-0.00700993135956405
2	D	26	50	20120529	12	40	0.28	0.000575181869020568	-0.00829550098523595
2	D	26	50	20120529	12	42	0.32	0.000814643580469399	-0.00830352664720235
2	D	26	50	20120529	12	44	0.36	0.000639882139499139	-0.00854914018764755
2	D	26	50	20120529	12	46	0.4	0.00023244014111164	-0.00870174090209535
2	D	26	50	20120529	12	48	0.44	-0.000181026407051570	-0.00851374242218135
2	D	26	50	20120529	12	50	0.48	-0.00083190405699816	-0.00919983398983105
2	D	26	50	20120529	12	52	0.52	-0.00151806633532596	-0.00927251042480135
2	D	26	50	20120529	12	54	0.56	-0.00248105384742049	-0.00945442778639725
2	D	26	50	20120529	12	56	0.6	-0.00246708141742424	-0.00954807700849755
2	D	26	50	20120529	12	58	0.64	-0.00304348658117627	-0.00961861798098875
2	D	26	50	20120529	12	60	0.68	-0.00350632332480192	-0.0108817581795614
2	D	26	50	20120529	12	62	0.72	-0.00368192622284179	-0.0112028836531693
2	D	26	50	20120529	12	64	0.76	-0.00360514149747274	-0.0119986686957845
2	D	26	50	20120529	12	66	0.8	-0.00378951251959932	-0.0127818177402198
2	D	26	50	20120529	12	68	0.84	-0.00287281928846908	-0.0126408206480512
2	D	26	50	20120529	12	70	0.88	-0.00244461663498595	-0.0128447714569489
2	D	26	50	20120529	12	72	0.92	-0.00140960322615976	-0.0134155975481973
2	D	26	50	20120529	12	74	0.96	-0.000385139850508882	-0.0139787303176665
2	D	26	50	20120529	12	76	1	0.000296702005385879	-0.0137177584179340
2	D	26	50	20120529	12	78	1.04	0.00061713451434837	-0.0136851183689144
2	D	26	50	20120529	12	80	1.08	0.00096713115783228	-0.0129531426422335
2	D	26	50	20120529	12	82	1.12	0.00131885314186228	-0.0130710809822676
2	D	26	50	20120529	12	84	1.16	0.00148416056516807	-0.0130138194751271
2	D	26	50	20120529	12	86	1.2	0.00253286356127802	-0.0131567328266728
2	D	26	50	20120529	12	88	1.24	0.00284348142811765	-0.0125786871751884
2	D	26	50	20120529	12	90	1.28	0.00262848561129788	-0.0126580599113767
2	D	26	50	20120529	12	92	1.32	0.00282192881342709	-0.0125989669976729
2	D	26	50	20120529	12	94	1.36	0.00254203473623002	-0.0122998820424343
2	D	26	50	20120529	12	96	1.4	0.00240279833994657	-0.0113913276103556
2	D	26	50	20120529	12	98	1.44	0.00242587123421669	-0.0110866847958171
2	D	26	50	20120529	12	100	1.48	0.00246293070061867	-0.0101831366797491
2	D	26	50	20120529	12	102	1.52	0.00303571547765103	-0.00851037659390285
2	D	26	50	20120529	12	104	1.56	0.00275691741596479	-0.00804275273736855
2	D	26	50	20120529	12	106	1.6	0.00269582339007028	-0.00637935474530535
2	D	26	50	20120529	12	108	1.64	0.00310271879491592	-0.00438868157195808
2	D	26	50	20120529	12	110	1.68	0.0032364701638977	-0.00226810156919834
2	D	26	50	20120529	12	112	1.72	0.00267665372523231	-0.00022584990591098
2	D	26	50	20120529	12	114	1.76	0.00295803272666987	0.00115877123766946
2	D	26	50	20120529	12	116	1.8	0.00246281049246587	0.00259417679027472
2	D	26	50	20120529	12	118	1.84	0.0024220033601236	0.00427354832452495
2	D	26	50	20120529	12	120	1.88	0.00257830224303707	0.00558668804359524
2	D	26	50	20120529	12	122	1.92	0.00272374703685933	0.00717079815228403
2	D	26	50	20120529	12	124	1.96	0.00235716166828879	0.00845113518777508
2	D	26	50	20120529	12	126	2	0.00147294585161845	0.00839170286281635
2	D	26	50	20120529	12	128	2.04	0.000934971941423911	0.00925928752799318
2	D	26	50	20120529	12	130	2.08	-0.00084143656351534	0.00878835511882972
2	D	26	50	20120529	12	132	2.12	-0.00277795454981187	0.00780824148049486
2	D	26	50	20120529	12	134	2.16	-0.00217801404395483	0.0075528599669744
2	D	26	50	20120529	12	136	2.2	-0.00292473294702345	0.00734877480778834
2	D	26	50	20120529	12	138	2.24	-0.00456838568932883	0.00651551734841099
2	D	26	50	20120529	12	140	2.28	-0.0063222198102787	0.00590591776392294
2	D	26	50	20120529	12	142	2.32	-0.00751577999447576	0.00530091225219226
2	D	26	50	20120529	12	144	2.36	-0.00801826067978863	0.00480035489732421
2	D	26	50	20120529	12	146	2.4	-0.00781630320490716	0.00504514890100996
2	D	26	50	20120529	12	148	2.44	-0.00834022548914596	0.00480739273111736
2	D	26	50	20120529	12	150	2.48	-0.00792904572431311	0.00474577261777764
2	D	26	50	20120529	12	152	2.52	-0.00841675565607378	0.00456136906873913
2	D	26	50	20120529	12	154	2.56	-0.00860583388804272	0.00373149228688263
2	D	26	50	20120529	12	156	2.6	-0.00841337851408683	0.00336558361950168
2	D	26	50	20120529	12	158	2.64	-0.00843245271950934	0.00342938939990205
2	D	26	50	20120529	12	160	2.68	-0.00812188081461049	0.00303532232628069
2	D	26	50	20120529	12	162	2.72	-0.00788248769251944	0.00232228079787965
2	D	26	50	20120529	12	164	2.76	-0.00791242942206201	0.00231743287378783
2	D	26	50	20120529	12	166	2.8	-0.00720232804365713	0.00092165004966636
2	D	26	50	20120529	12	168	2.84	-0.0072385389819217	0.000775809276046641
2	D	26	50	20120529	12	170	2.88	-0.00669944077194507	0.000487380420000651
2	D	26	50	20120529	12	172	2.92	-0.00640394791915503	-0.00062612184153725
2	D	26	50	20120529	12	174	2.96	-0.00652795323537171	-0.00195300064536599
2	D	26	50	20120529	12	176	3	-0.00628349935004771	-0.00257721329859404
2	D	26	50	20120529	12	178	3.04	-0.00580081411907415	-0.00295789130531363
2	D	26	50	20120529	12	180	3.08	-0.0054846383929344	-0.00446627734880515
2	D	26	50	20120529	12	182	3.12	-0.00555180646607931	-0.0038970068924753
2	D	26	50	20120529	12	184	3.16	-0.00555822699565248	-0.0041156584513538
2	D	26	50	20120529	12	186	3.2	-0.00536999517050062	-0.00583548356455575
2	D	26	50	20120529	12	188	3.24	-0.00552789918580739	-0.00709063345650095
2	D	26	50	20120529	12	190	3.28	-0.0056542450254698	-0.00748040485642655
2	D	26	50	20120529	12	192	3.32	-0.00562982155724762	-0.00815596053303655
2	D	26	50	20120529	12	194	3.36	-0.00580082119014196	-0.00884740489901985
2	D	26	50	20120529	12	196	3.4	-0.00538878299767675	-0.00848301156147095
2	D	26	50	20120529	12	198	3.44	-0.00511717621195518	-0.00897065361098065
2	D	26	50	20120529	12	200	3.48	-0.00485537699728868	-0.00865822555078115
2	D	26	50	20120529	12	202	3.52	-0.00451776179354335	-0.00883835393222065
2	D	26	50	20120529	12	204	3.56	-0.00394517500640973	-0.00846290851568185
2	D	26	50	20120529	12	206	3.6	-0.00328740306534657	-0.00899844997854905
2	D	26	50	20120529	12	208	3.64	-0.00211320275771162	-0.00870827456875355
2	D	26	50	20120529	12	210	3.68	-0.00166571730230553	-0.00835907695593235
2	D	26	50	20120529	12	212	3.72	-0.00074303487673864	-0.00801721204043215
2	D	26	50	20120529	12	214	3.76	0.000307131830408380	-0.00814154969683595
2	D	26	50	20120529	12	216	3.8	0.00111514274927025	-0.00834300441879605
2	D	26	50	20120529	12	218	3.84	0.00198012526149231	-0.00872889380249295
2	D	26	50	20120529	12	220	3.88	0.00254110135527885	-0.00886922621428725
2	D	26	50	20120529	12	222	3.92	0.00313642869649543	-0.00927615202472445
2	D	26	50	20120529	12	224	3.96	0.00373097114918487	-0.00951811689417865
2	D	26	50	20120529	12	226	4	0.00448723599379957	-0.0110028148605004
2	D	26	50	20120529	12	228	4.04	0.00517228104341307	-0.0118739704149223
2	D	26	50	20120529	12	230	4.08	0.00501070007284407	-0.0124493502738415
2	D	26	50	20120529	12	232	4.12	0.00561048925784997	-0.0133424049252767
2	D	26	50	20120529	12	234	4.16	0.00603864241385847	-0.0151679425022660
2	D	26	50	20120529	12	236	4.2	0.00626063858781197	-0.0167831511671914
2	D	26	50	20120529	12	238	4.24	0.00654299339660757	-0.0178823415874781
2	D	26	50	20120529	12	240	4.28	0.00646190239094107	-0.0184550132274254
2	D	26	50	20120529	12	242	4.32	0.00681154548103437	-0.0184101331600235
2	D	26	50	20120529	12	244	4.36	0.00690744330269887	-0.0198158472988869
2	D	26	50	20120529	12	246	4.4	0.00733413274767027	-0.0204863047356044
2	D	26	50	20120529	12	248	4.44	0.00757578649014077	-0.0213891740291625
2	D	26	50	20120529	12	250	4.48	0.00746270597369347	-0.0218331805192051
2	D	26	50	20120529	12	252	4.52	0.00725233463522267	-0.0225727505727160
2	D	26	50	20120529	12	254	4.56	0.00751382979397327	-0.0234752945971546
2	D	26	50	20120529	12	256	4.6	0.00684205006757477	-0.0242525746553061
2	D	26	50	20120529	12	258	4.64	0.00678682502796407	-0.0248532618659241
2	D	26	50	20120529	12	260	4.68	0.00690964947585617	-0.0247042744671282
2	D	26	50	20120529	12	262	4.72	0.00712885257802407	-0.0249128709675781
2	D	26	50	20120529	12	264	4.76	0.00721808945380977	-0.0258451205478946
2	D	26	50	20120529	12	266	4.8	0.00726652626832107	-0.0264839915246966
2	D	26	50	20120529	12	268	4.84	0.00695921766121737	-0.0275586524107438
2	D	26	50	20120529	12	270	4.88	0.00674142877261197	-0.0282588295454748
2	D	26	50	20120529	12	272	4.92	0.00691219506026847	-0.0289122669219692
2	D	26	50	20120529	12	274	4.96	0.00687443555815307	-0.0291777148076267
2	D	26	50	20120529	12	276	5	0.00717071329947027	-0.0297240255067714
2	D	26	50	20120529	12	278	5.04	0.00747179936689947	-0.0292856193024357
2	D	26	50	20120529	12	280	5.08	0.00782620128563017	-0.0286480918285180
2	D	26	50	20120529	12	282	5.12	0.00826163764148487	-0.0290556681771940
2	D	26	50	20120529	12	284	5.16	0.00916107746715417	-0.0292635575708628
2	D	26	50	20120529	12	286	5.2	0.00978509920155127	-0.0288238078636428
2	D	26	50	20120529	12	288	5.24	0.0110989743116741	-0.0290773056446982
2	D	26	50	20120529	12	290	5.28	0.0113849990046640	-0.0287318839820886
2	D	26	50	20120529	12	292	5.32	0.0122381940468437	-0.0291357833755023
2	D	26	50	20120529	12	294	5.36	0.0123015508144380	-0.0289780985632977
2	D	26	50	20120529	12	296	5.4	0.0136440213227919	-0.0292602765953980
2	D	26	50	20120529	12	298	5.44	0.0138464589231778	-0.0292254233021533
2	D	26	50	20120529	12	300	5.48	0.0155391664913212	-0.0299559706731363
2	D	26	50	20120529	12	302	5.52	0.0159931785423177	-0.0300833418176313
2	D	26	50	20120529	12	304	5.56	0.0168179478918937	-0.0301120503529476
2	D	26	50	20120529	12	306	5.6	0.0177416697644289	-0.0301819549293357
2	D	26	50	20120529	12	308	5.64	0.0184161789230028	-0.0314792837407786
2	D	26	50	20120529	12	310	5.68	0.0182722968351669	-0.0319902956694065
2	D	26	50	20120529	12	312	5.72	0.0182773667907880	-0.0318501683185787
2	D	26	50	20120529	12	314	5.76	0.0190203309568485	-0.0323664199084552
2	D	26	50	20120529	12	316	5.8	0.0193779007139590	-0.0328428118890762
2	D	26	50	20120529	12	318	5.84	0.0199338634206669	-0.0337123764532404
2	D	26	50	20120529	12	320	5.88	0.0203993800989932	-0.0340014841317964
2	D	26	50	20120529	12	322	5.92	0.0210410229343775	-0.0343973083657689
2	D	26	50	20120529	12	324	5.96	0.0211766884414160	-0.0353613353248318
2	D	26	50	20120529	12	326	6	0.0219901087271539	-0.0361790689619351
2	D	26	50	20120529	12	328	6.04	0.0237002747617248	-0.0372015877939376
2	D	26	50	20120529	12	330	6.08	0.0241775081994154	-0.0382712211507708
2	D	26	50	20120529	12	332	6.12	0.0254113529640435	-0.0390063859290347
2	D	26	50	20120529	12	334	6.16	0.0252949985431992	-0.0399268621814444
2	D	26	50	20120529	12	336	6.2	0.0256379806874138	-0.040883118036982
2	D	26	50	20120529	12	338	6.24	0.0256637971559949	-0.0410670294397008
2	D	26	50	20120529	12	340	6.28	0.0258534431947091	-0.0417281742801102
2	D	26	50	20120529	12	342	6.32	0.0261283875244379	-0.0426606854899356
2	D	26	50	20120529	12	344	6.36	0.0260906987330006	-0.0432164007092700
2	D	26	50	20120529	12	346	6.4	0.0257259730552646	-0.0438047135512172
2	D	26	50	20120529	12	348	6.44	0.0262906685307202	-0.04408161656673
2	D	26	50	20120529	12	350	6.48	0.0263234782853672	-0.0449283062265227
2	D	26	50	20120529	12	352	6.52	0.0267335295077773	-0.0460110988405537
2	D	26	50	20120529	12	354	6.56	0.0272071496298161	-0.046644807937853
2	D	26	50	20120529	12	356	6.6	0.0279398536764816	-0.0476278277850585
2	D	26	50	20120529	12	358	6.64	0.0285032763597310	-0.0478139382898669
2	D	26	50	20120529	12	360	6.68	0.0290550317810909	-0.0493051557807112
2	D	26	50	20120529	12	362	6.72	0.0295462588619812	-0.0499708968151984
2	D	26	50	20120529	12	364	6.76	0.0297225405825310	-0.0507760793069355
2	D	26	50	20120529	12	366	6.8	0.0299403294711364	-0.0515314107705989
2	D	26	50	20120529	12	368	6.84	0.0302033024830597	-0.0528803583770685
2	D	26	50	20120529	12	370	6.88	0.0299462691680984	-0.0532786716269108
2	D	26	50	20120529	12	372	6.92	0.0296434860443943	-0.0543464028665026
2	D	26	50	20120529	12	374	6.96	0.0295828162825685	-0.0550089619204743
2	D	26	50	20120529	12	376	7	0.0294655779782478	-0.055828781522582
2	D	26	50	20120529	12	378	7.04	0.029393594507923	-0.0573456669895835
2	D	26	50	20120529	12	380	7.08	0.0292326570045249	-0.0578573294564501
2	D	26	50	20120529	12	382	7.12	0.029322106012345	-0.0586080647260358
2	D	26	50	20120529	12	384	7.16	0.0290910235162533	-0.059564638779625
2	D	26	50	20120529	12	386	7.2	0.0294648708714666	-0.0599937818851271
2	D	26	50	20120529	12	388	7.24	0.0292822959005642	-0.0609343753254615
2	D	26	50	20120529	12	390	7.28	0.0293127014921553	-0.06087992810331
2	D	26	50	20120529	12	392	7.32	0.0297603707953245	-0.0612312894628817
2	D	26	50	20120529	12	394	7.36	0.0299710179054399	-0.0619134353746923
2	D	26	50	20120529	12	396	7.4	0.0299845236449606	-0.0618016417925868
2	D	26	50	20120529	12	398	7.44	0.0306535173706412	-0.0619503463486703
2	D	26	50	20120529	12	400	7.48	0.0310770036218938	-0.0620279159625665
2	D	26	50	20120529	12	402	7.52	0.0309448453644900	-0.062065180489935
2	D	26	50	20120529	12	404	7.56	0.0311351277993074	-0.0611106570460113
2	D	26	50	20120529	12	406	7.6	0.0314644274273059	-0.0612773221143369
2	D	26	50	20120529	12	408	7.64	0.0318809133214248	-0.0603968327504034
2	D	26	50	20120529	12	410	7.68	0.0324229813798824	-0.0603992369134595
2	D	26	50	20120529	12	412	7.72	0.0326691252504134	-0.0602962114554406
2	D	26	50	20120529	12	414	7.76	0.0330750752534927	-0.0603234350665163
2	D	26	50	20120529	12	416	7.8	0.0335868084310373	-0.0602447340817702
2	D	26	50	20120529	12	418	7.84	0.0337865660967226	-0.0601253037464278
2	D	26	50	20120529	12	420	7.88	0.0336987434344992	-0.0601913475197906
2	D	26	50	20120529	12	422	7.92	0.0331588674070632	-0.0601847714267256
2	D	26	50	20120529	12	424	7.96	0.0329456040018574	-0.0598498856551556
2	D	26	50	20120529	12	426	8	0.0328849342400316	-0.0598661491111229
2	D	26	50	20120529	12	428	8.04	0.0321528665894692	-0.0600454006801537
2	D	26	50	20120529	12	430	8.08	0.0318737008322567	-0.0600814631259942
2	D	26	50	20120529	12	432	8.12	0.0316445275244741	-0.0604292889516599
2	D	26	50	20120529	12	434	8.16	0.0314976614460217	-0.0599905291939336
2	D	26	50	20120529	12	436	8.2	0.0309040453032156	-0.060397751989219
2	D	26	50	20120529	12	438	8.24	0.0304938526594493	-0.0609234858810312
2	D	26	50	20120529	12	440	8.28	0.0299528452611634	-0.0610996261802248
2	D	26	50	20120529	12	442	8.32	0.0299896148137851	-0.0612700389144907
2	D	26	50	20120529	12	444	8.36	0.0301302583525632	-0.0610113085432546
2	D	26	50	20120529	12	446	8.4	0.0286945487440420	-0.0618111877341328
2	D	26	50	20120529	12	448	8.44	0.0287805329286343	-0.0627309922351002
2	D	26	50	20120529	12	450	8.48	0.0289647342451334	-0.0632089257085042
2	D	26	50	20120529	12	452	8.52	0.0290564459946533	-0.0645032846714662
2	D	26	50	20120529	12	454	8.56	0.0286326769006882	-0.065836958771462
2	D	26	50	20120529	12	456	8.6	0.0287834320664371	-0.0665959671903878
2	D	26	50	20120529	12	458	8.64	0.0287646937367357	-0.067898811434724
2	D	26	50	20120529	12	460	8.68	0.0291120952983326	-0.0689534611988637
2	D	26	50	20120529	12	462	8.72	0.0291942611063065	-0.0700217581238804
2	D	26	50	20120529	12	464	8.76	0.0290992966655932	-0.0709061365751104
2	D	26	50	20120529	12	466	8.8	0.0288460110165721	-0.0714641852468228
2	D	26	50	20120529	12	468	8.84	0.0289519356123939	-0.0720339718911029
2	D	26	50	20120529	12	470	8.88	0.0291246110883596	-0.0720776710901802
2	D	26	50	20120529	12	472	8.92	0.0293741490714404	-0.0719319363825777
2	D	26	50	20120529	12	474	8.96	0.0294069588260874	-0.071706227898023
2	D	26	50	20120529	12	476	9	0.0295367129204352	-0.0720789438823864
2	D	26	50	20120529	12	478	9.04	0.0300903775301042	-0.072476196472057
2	D	26	50	20120529	12	480	9.08	0.0302782558018655	-0.0730442153493842
2	D	26	50	20120529	12	482	9.12	0.0309544620167142	-0.073796223411176
2	D	26	50	20120529	12	484	9.16	0.0311525933368027	-0.0737552112178672
2	D	26	50	20120529	12	486	9.2	0.0312078183764133	-0.0744329730676345
2	D	26	50	20120529	12	488	9.24	0.0324934799259667	-0.0750859154693822
2	D	26	50	20120529	12	490	9.28	0.033201010971222	-0.0758502978998448
2	D	26	50	20120529	12	492	9.32	0.0339673733006719	-0.076486835424269
2	D	26	50	20120529	12	494	9.36	0.034653903274526	-0.0772628851166212
2	D	26	50	20120529	12	496	9.4	0.0350387814955258	-0.077932585949083
2	D	26	50	20120529	12	498	9.44	0.0350191946376869	-0.0780421167894888
2	D	26	50	20120529	12	500	9.48	0.0355724349832873	-0.0791272428558977
2	D	26	50	20120529	12	502	9.52	0.0360135989040696	-0.0805536893655853
2	D	26	50	20120529	12	504	9.56	0.0366250341377616	-0.0812303198445027
2	D	26	50	20120529	12	506	9.6	0.0370401058183181	-0.0817612156158175
2	D	26	50	20120529	12	508	9.64	0.0379913058603702	-0.082459978536986
2	D	26	50	20120529	12	510	9.68	0.0384734112637832	-0.0834424326987667
2	D	26	50	20120529	12	512	9.72	0.0385635673783845	-0.0838751113381747
2	D	26	50	20120529	12	514	9.76	0.0390768561908478	-0.0840521001655057
2	D	26	50	20120529	12	516	9.8	0.0391334954440209	-0.084211411323307
2	D	26	50	20120529	12	518	9.84	0.0395199292999393	-0.084823412242424
2	D	26	50	20120529	12	520	9.88	0.0402375719721655	-0.0856244935148302
2	D	26	50	20120529	12	522	9.92	0.0407087172204701	-0.0864445252489723
2	D	26	50	20120529	12	524	9.96	0.0409786905895272	-0.0879144588257029
2	D	26	50	20120529	12	526	10	0.0414284105023618	-0.0885518448782645
2	D	26	50	20120529	12	528	10.04	0.0416796455417174	-0.0886142824070432
2	D	26	50	20120529	12	530	10.08	0.0418396638062999	-0.0890768009526173
2	D	26	50	20120529	12	532	10.12	0.0420969092532956	-0.0887021757799447
2	D	26	50	20120529	12	534	10.16	0.0427659736896543	-0.0894176264211493
2	D	26	50	20120529	12	536	10.2	0.0436199465492933	-0.0899722102696339
2	D	26	50	20120529	12	538	10.24	0.0441477310507709	-0.090232142722398
2	D	26	50	20120529	12	540	10.28	0.0445980166490305	-0.0914209306429289
2	D	26	50	20120529	12	542	10.32	0.0457893501539736	-0.092126057525128
2	D	26	50	20120529	12	544	10.36	0.046535135676091	-0.093432295882014
2	D	26	50	20120529	12	546	10.4	0.0480710423155063	-0.0948662377235822
2	D	26	50	20120529	12	548	10.44	0.0486974682129595	-0.0959637381586615
2	D	26	50	20120529	12	550	10.48	0.0495256316750852	-0.0968750573782555
2	D	26	50	20120529	12	552	10.52	0.0499097320786257	-0.0976039430483025
2	D	26	50	20120529	12	554	10.56	0.0505905344875521	-0.0994899382550825
2	D	26	50	20120529	12	556	10.6	0.0516486490749197	-0.100558800865524
2	D	26	50	20120529	12	558	10.64	0.052167877584345	-0.101356205182668
2	D	26	50	20120529	12	560	10.68	0.0527303810287789	-0.102131547768239
2	D	26	50	20120529	12	562	10.72	0.05347715650039	-0.103241634704024
2	D	26	50	20120529	12	564	10.76	0.0540184467413883	-0.103800602614552
2	D	26	50	20120529	12	566	10.8	0.0544632169067546	-0.104498517007583
2	D	26	50	20120529	12	568	10.84	0.0552879155456525	-0.105280364975541
2	D	26	50	20120529	12	570	10.88	0.0562007904001643	-0.105852414361521
2	D	26	50	20120529	12	572	10.92	0.0573150492659581	-0.106216008668407
2	D	26	50	20120529	12	574	10.96	0.058160678265579	-0.106562561701866
2	D	26	50	20120529	12	576	11	0.0595300612580249	-0.107959380437422
2	D	26	50	20120529	12	578	11.04	0.059509838004083	-0.108873386662784
2	D	26	50	20120529	12	580	11.08	0.0603969034610815	-0.109235071781361
2	D	26	50	20120529	12	582	11.12	0.0601170305970879	-0.109959007703940
2	D	26	50	20120529	12	584	11.16	0.0603502344135232	-0.110961826541019
2	D	26	50	20120529	12	586	11.2	0.0606337135221009	-0.111712137546536
2	D	26	50	20120529	12	588	11.24	0.0605196571982955	-0.112471075254783
2	D	26	50	20120529	12	590	11.28	0.0606015401635569	-0.114128674971241
2	D	26	50	20120529	12	592	11.32	0.0602935951603502	-0.115471824302105
2	D	26	50	20120529	12	594	11.36	0.0603675585296623	-0.116881370959722
2	D	26	50	20120529	12	596	11.4	0.0596304704209534	-0.117779679414541
2	D	26	50	20120529	12	598	11.44	0.0597920443204546	-0.119002620592603
2	D	26	50	20120529	12	600	11.48	0.0591218485132459	-0.120889040063453
2	D	26	50	20120529	12	602	11.52	0.0590004382789162	-0.122438805995779
2	D	26	50	20120529	12	604	11.56	0.0589930136577138	-0.122874737326381
2	D	26	50	20120529	12	606	11.6	0.0586490769193446	-0.124178925073601
2	D	26	50	20120529	12	608	11.64	0.0586809674351761	-0.124714134196281
2	D	26	50	20120529	12	610	11.68	0.0595956807673191	-0.124676233272810
2	D	26	50	20120529	12	612	11.72	0.0594908875423472	-0.125222261129242
2	D	26	50	20120529	12	614	11.76	0.0604780793195618	-0.125674738758523
2	D	26	50	20120529	12	616	11.8	0.0610517550511384	-0.126342742534710
2	D	26	50	20120529	12	618	11.84	0.0617780244260951	-0.126760571931713
2	D	26	50	20120529	12	620	11.88	0.0629562764555862	-0.127774350923901
2	D	26	50	20120529	12	622	11.92	0.0634958696403097	-0.128664527650736
2	D	26	50	20120529	12	624	11.96	0.063914971829519	-0.129263659226436
2	D	26	50	20120529	12	626	12	0.0644696263886817	-0.130768099614088
2	D	26	50	20120529	12	628	12.04	0.0647623685960929	-0.131907955745361
2	D	26	50	20120529	12	630	12.08	0.0655232862033278	-0.132691359348237
2	D	26	50	20120529	12	632	12.12	0.0658260693270319	-0.133845216193778
2	D	26	50	20120529	12	634	12.16	0.066664627258841	-0.134884733872800
2	D	26	50	20120529	12	636	12.2	0.0676373940577193	-0.136098341241350
2	D	26	50	20120529	12	638	12.24	0.0682266968491602	-0.137682684695277
2	D	26	50	20120529	12	640	12.28	0.0684004329852977	-0.138937304257136
2	D	26	50	20120529	12	642	12.32	0.06924563772085	-0.140347770153569
2	D	26	50	20120529	12	644	12.36	0.0697855137482859	-0.141601116923222
2	D	26	50	20120529	12	646	12.4	0.0706853071273458	-0.142857999226781
2	D	26	50	20120529	12	648	12.44	0.0714901360656923	-0.143692243807225
2	D	26	50	20120529	12	650	12.48	0.072293904343867	-0.143882667663399
2	D	26	50	20120529	12	652	12.52	0.0732500541333875	-0.143500688580202
2	D	26	50	20120529	12	654	12.56	0.073375565587048	-0.143467101008095
2	D	26	50	20120529	12	656	12.6	0.0733106531845352	-0.143349579861062
2	D	26	50	20120529	12	658	12.64	0.0730750452050439	-0.143306587768766
2	D	26	50	20120529	12	660	12.68	0.0731816769076468	-0.143226826123848
2	D	26	50	20120529	12	662	12.72	0.0735537564959072	-0.143273353750050
2	D	26	50	20120529	12	664	12.76	0.073231952199789	-0.143361812808377
2	D	26	50	20120529	12	666	12.8	0.0733752827443357	-0.143294849796198
2	D	26	50	20120529	12	668	12.84	0.073323098263884	-0.143219755056036
2	D	26	50	20120529	12	670	12.88	0.0732517511896624	-0.143743650470218
2	D	26	50	20120529	12	672	12.92	0.0732179514855216	-0.143561075499315
2	D	26	50	20120529	12	674	12.96	0.0730806313486152	-0.143377369157563
2	D	26	50	20120529	12	676	13	0.073090035868805	-0.143539084478420
2	D	26	50	20120529	12	678	13.04	0.0727716963959148	-0.143342650214607
2	D	26	50	20120529	12	680	13.08	0.0720651553001532	-0.143921912089755
2	D	26	50	20120529	12	682	13.12	0.0717918585292246	-0.144152782453812
2	D	26	50	20120529	12	684	13.16	0.0715904745179427	-0.143886061775949
2	D	26	50	20120529	12	686	13.2	0.0719002579987805	-0.144909881684429
2	D	26	50	20120529	12	688	13.24	0.0715122685079434	-0.145030584811977
2	D	26	50	20120529	12	690	13.28	0.0711279559723686	-0.146287467115536
2	D	26	50	20120529	12	692	13.32	0.0708217787361148	-0.146496063615986
2	D	26	50	20120529	12	694	13.36	0.070611555890068	-0.147469961785714
2	D	26	50	20120529	12	696	13.4	0.0704634877300876	-0.148647577419102
2	D	26	50	20120529	12	698	13.44	0.0704642655475469	-0.150650740219526
2	D	26	50	20120529	12	700	13.48	0.0704948832711723	-0.152097975668580
2	D	26	50	20120529	12	702	13.52	0.0704813068209735	-0.153921745478617
2	D	26	50	20120529	12	704	13.56	0.0706605583900043	-0.155740777673219
2	D	26	50	20120529	12	706	13.6	0.0708640637216298	-0.156791679771419
2	D	26	50	20120529	12	708	13.64	0.0707229252081049	-0.158181568860519
2	D	26	50	20120529	12	710	13.68	0.070594231773929	-0.159165861499930
2	D	26	50	20120529	12	712	13.72	0.0707840899446775	-0.160742356068586
2	D	26	50	20120529	12	714	13.76	0.0707043282997597	-0.161674888491615
2	D	26	50	20120529	12	716	13.8	0.0705510275495985	-0.163407865790947
2	D	26	50	20120529	12	718	13.84	0.0702432946784261	-0.163991370306782
2	D	26	50	20120529	12	720	13.88	0.0700421227991785	-0.165479476527789
2	D	26	50	20120529	12	722	13.92	0.069801070097472	-0.166751490916465
2	D	26	50	20120529	12	724	13.96	0.0692252023348737	-0.167366956658810
2	D	26	50	20120529	12	726	14	0.0692258387309768	-0.168566987577162
2	D	26	50	20120529	12	728	14.04	0.0691208333739706	-0.170127218689850
2	D	26	50	20120529	12	730	14.08	0.069755178867373	-0.171086691881242
2	D	26	50	20120529	12	732	14.12	0.0701623309519802	-0.172608527095712
2	D	26	50	20120529	12	734	14.16	0.0702267483797463	-0.174021962840626
2	D	26	50	20120529	12	736	14.2	0.0705141872862987	-0.175840287928447
2	D	26	50	20120529	12	738	14.24	0.070134188102089	-0.176630409045745
2	D	26	50	20120529	12	740	14.28	0.0704515376254855	-0.177970517817449
2	D	26	50	20120529	12	742	14.32	0.0702851553998723	-0.178330647301108
2	D	26	50	20120529	12	744	14.36	0.0709358350599202	-0.179954023049356
2	D	26	50	20120529	12	746	14.4	0.0711001666758679	-0.181021471446235
2	D	26	50	20120529	12	748	14.44	0.0715462803441185	-0.182764560372538
2	D	26	50	20120529	12	750	14.48	0.0716751151996507	-0.183590319671607
2	D	26	50	20120529	12	752	14.52	0.071804657161964	-0.185023483695716
2	D	26	50	20120529	12	754	14.56	0.0719350476524149	-0.186458627618813
2	D	26	50	20120529	12	756	14.6	0.0717441288214946	-0.187486760878658
2	D	26	50	20120529	12	758	14.64	0.0712591949909568	-0.188862649253491
2	D	26	50	20120529	12	760	14.68	0.0710884287033002	-0.189628799450906
2	D	26	50	20120529	12	762	14.72	0.0702576489460842	-0.190708480795100
2	D	26	50	20120529	12	764	14.76	0.0693867762343748	-0.191809870317476
2	D	26	50	20120529	12	766	14.8	0.0691190656070176	-0.192018183975214
2	D	26	50	20120529	12	768	14.84	0.068985210293339	-0.193607265044574
2	D	26	50	20120529	12	770	14.88	0.0681500464740795	-0.194486269484267
2	D	26	50	20120529	12	772	14.92	0.0676052914098534	-0.195493472383389
2	D	26	50	20120529	12	774	14.96	0.067980482267951	-0.196618762114970
2	D	26	50	20120529	12	776	15	0.0680110999915764	-0.196558445906534
2	D	26	50	20120529	12	778	15.04	0.0682243633967822	-0.197117343106384
2	D	26	50	20120529	12	780	15.08	0.0685139943343563	-0.197708767218169
2	D	26	50	20120529	12	782	15.12	0.0691725228796753	-0.198458795380973
2	D	26	50	20120529	12	784	15.16	0.0693574313029556	-0.199294949149726
2	D	26	50	20120529	12	786	15.2	0.0694101814688321	-0.199684847828873
2	D	26	50	20120529	12	788	15.24	0.0690458093444867	-0.200450856604932
2	D	26	50	20120529	12	790	15.28	0.0695600173957655	-0.201994329286906
2	D	26	50	20120529	12	792	15.32	0.0691624819633824	-0.203287061904271
2	D	26	50	20120529	12	794	15.36	0.0688383442148865	-0.204642161339737
2	D	26	50	20120529	12	796	15.4	0.0690587493985824	-0.205703033643551
2	D	26	50	20120529	12	798	15.44	0.0692071711119534	-0.206581330976463
2	D	26	50	20120529	12	800	15.48	0.0692068882692409	-0.207196796718808
2	D	26	50	20120529	12	802	15.52	0.0692377181249007	-0.207871659430772
2	D	26	50	20120529	12	804	15.56	0.069389887504212	-0.209005010179658
2	D	26	50	20120529	12	806	15.6	0.0699386023664128	-0.210396596325033
2	D	26	50	20120529	12	808	15.64	0.0700246572616832	-0.211135027936626
2	D	26	50	20120529	12	810	15.68	0.0698207983766671	-0.212536725708973
2	D	26	50	20120529	12	812	15.72	0.0702312738631459	-0.212834771217243
2	D	26	50	20120529	12	814	15.76	0.0702874888522502	-0.213972152474781
2	D	26	50	20120529	12	816	15.8	0.07031718733706	-0.215384951823592
2	D	26	50	20120529	12	818	15.84	0.0700944487009863	-0.216328939376476
2	D	26	50	20120529	12	820	15.88	0.0703483000354323	-0.218230349511087
2	D	26	50	20120529	12	822	15.92	0.0707195310955552	-0.219478392979881
2	D	26	50	20120529	12	824	15.96	0.0706728620479969	-0.220949175084749
2	D	26	50	20120529	12	826	16	0.0703695132388679	-0.221625876274344
2	D	26	50	20120529	12	828	16.04	0.069763522727391	-0.222708456756341
2	D	26	50	20120529	12	830	16.08	0.069699176010303	-0.222997663429846
2	D	26	50	20120529	12	832	16.12	0.0694927008301965	-0.222676636951188
2	D	26	50	20120529	12	834	16.16	0.0698844379869739	-0.222424906937085
2	D	26	50	20120529	12	836	16.2	0.0701715233401357	-0.223079687816464
2	D	26	50	20120529	12	838	16.24	0.070426788888144	-0.222958772556881
2	D	26	50	20120529	12	840	16.28	0.070457194479735	-0.223184339620080
2	D	26	50	20120529	12	842	16.32	0.0710080306622794	-0.223832756538428
2	D	26	50	20120529	12	844	16.36	0.0711303601354246	-0.223653858522787
2	D	26	50	20120529	12	846	16.4	0.0718282745284557	-0.223723862094125
2	D	26	50	20120529	12	848	16.44	0.0717285724723084	-0.224113477930559
2	D	26	50	20120529	12	850	16.48	0.0720184862525949	-0.224366622158223
2	D	26	50	20120529	12	852	16.52	0.0719753527389425	-0.223933165701356
2	D	26	50	20120529	12	854	16.56	0.0712491540746639	-0.223618503183728
2	D	26	50	20120529	12	856	16.6	0.0710377291470892	-0.223660222483818
2	D	26	50	20120529	12	858	16.64	0.0708206473652649	-0.223205552823515
2	D	26	50	20120529	12	860	16.68	0.0702839533183443	-0.223291112744039
2	D	26	50	20120529	12	862	16.72	0.0696730130593991	-0.222780581648022
2	D	26	50	20120529	12	864	16.76	0.0698335262987285	-0.222357024686091
2	D	26	50	20120529	12	866	16.8	0.0693675429299266	-0.222530265847482
2	D	26	50	20120529	12	868	16.84	0.0691186413429489	-0.222043776382026
2	D	26	50	20120529	12	870	16.88	0.0689425717544334	-0.221388288395866
2	D	26	50	20120529	12	872	16.92	0.0684879020941305	-0.220961903006810
2	D	26	50	20120529	12	874	16.96	0.0686774067114885	-0.221123123352921
2	D	26	50	20120529	12	876	17	0.0688966098136563	-0.220680474507898
2	D	26	50	20120529	12	878	17.04	0.06861871684865	-0.220371468844519
2	D	26	50	20120529	12	880	17.08	0.0685472990637502	-0.220184085547505
2	D	26	50	20120529	12	882	17.12	0.067997169987987	-0.219226662965778
2	D	26	50	20120529	12	884	17.16	0.0675326008327474	-0.218356214518138
2	D	26	50	20120529	12	886	17.2	0.0672681428965837	-0.217483644750154
2	D	26	50	20120529	12	888	17.24	0.066667102132575	-0.217316767549794
2	D	26	50	20120529	12	890	17.28	0.0666084122697367	-0.217048774079724
2	D	26	50	20120529	12	892	17.32	0.0658065531798711	-0.216391164773220
2	D	26	50	20120529	12	894	17.36	0.0652048053090813	-0.214752798361211
2	D	26	50	20120529	12	896	17.4	0.0641950568255469	-0.213642640714748
2	D	26	50	20120529	12	898	17.44	0.06350562771389	-0.212981495874339
2	D	26	50	20120529	12	900	17.48	0.0627419523902086	-0.211742644793700
2	D	26	50	20120529	12	902	17.52	0.0620546445988953	-0.210465609946877
2	D	26	50	20120529	12	904	17.56	0.0609183240015285	-0.208798959263620
2	D	26	50	20120529	12	906	17.6	0.0603462746155486	-0.207572128998262
2	D	26	50	20120529	12	908	17.64	0.0597084642989183	-0.206729257715087
2	D	26	50	20120529	12	910	17.68	0.0583607187739767	-0.205654455407684
2	D	26	50	20120529	12	912	17.72	0.0578629156000214	-0.205135439030293
2	D	26	50	20120529	12	914	17.76	0.0569549904929779	-0.203756580806979
2	D	26	50	20120529	12	916	17.8	0.0562896030118814	-0.202268121032581
2	D	26	50	20120529	12	918	17.84	0.0553661215556517	-0.201456362447779
2	D	26	50	20120529	12	920	17.88	0.0540685806121744	-0.199829309744269
2	D	26	50	20120529	12	922	17.92	0.0532108600865951	-0.198642077458657
2	D	26	50	20120529	12	924	17.96	0.0527165924465457	-0.197412418766173
2	D	26	50	20120529	12	926	18	0.0515413809762137	-0.196544091638876
2	D	26	50	20120529	12	928	18.04	0.050875286388336	-0.195227458812307
2	D	26	50	20120529	12	930	18.08	0.0503590984380698	-0.194118715379406
2	D	26	50	20120529	12	932	18.12	0.0501188942645007	-0.193388769049188
2	D	26	50	20120529	12	934	18.16	0.0506698011577231	-0.192171767568087
2	D	26	50	20120529	12	936	18.2	0.0507626442780929	-0.191810223870867
2	D	26	50	20120529	12	938	18.24	0.0505705233656446	-0.190380241827273
2	D	26	50	20120529	12	940	18.28	0.0505450675215218	-0.188886832305407
2	D	26	50	20120529	12	942	18.32	0.0502980044121753	-0.187465123411154
2	D	26	50	20120529	12	944	18.36	0.050212020227583	-0.184957439922354
2	D	26	50	20120529	12	946	18.4	0.0501794933156484	-0.184115982852742
2	D	26	50	20120529	12	948	18.44	0.0508596593284717	-0.182259191156024
2	D	26	50	20120529	12	950	18.48	0.0508706901942582	-0.180346043048845
2	D	26	50	20120529	12	952	18.52	0.0510162127698265	-0.178991367877448
2	D	26	50	20120529	12	954	18.56	0.051212010637537	-0.177075886317892
2	D	26	50	20120529	12	956	18.6	0.0518840449223767	-0.175787254919858
2	D	26	50	20120529	12	958	18.64	0.0519874946444643	-0.174413841418759
2	D	26	50	20120529	12	960	18.68	0.0533307146860062	-0.172763737034182
2	D	26	50	20120529	12	962	18.72	0.0536608628421422	-0.172197415213130
2	D	26	50	20120529	12	964	18.76	0.0541376649446963	-0.171016334756514
2	D	26	50	20120529	12	966	18.8	0.0549499892149235	-0.169014656880331
2	D	26	50	20120529	12	968	18.84	0.0561643744009332	-0.168238677898657
2	D	26	50	20120529	12	970	18.88	0.0571720722748022	-0.167177239909418
2	D	26	50	20120529	12	972	18.92	0.058211872796537	-0.166759693355127
2	D	26	50	20120529	12	974	18.96	0.058945566792696	-0.165733257151557
2	D	26	50	20120529	12	976	19	0.0601371831403517	-0.165274203429210
2	D	26	50	20120529	12	978	19.04	0.061092625823091	-0.164624230875944
2	D	26	50	20120529	12	980	19.08	0.062317900453531	-0.163161368367025
2	D	26	50	20120529	12	982	19.12	0.0628835858784803	-0.161414814617494
2	D	26	50	20120529	12	984	19.16	0.0637471753903434	-0.160561124600568
2	D	26	50	20120529	12	986	19.2	0.0640438066850512	-0.158607035010759
2	D	26	50	20120529	12	988	19.24	0.0653829962179404	-0.157479977512226
2	D	26	50	20120529	12	990	19.28	0.066575885357802	-0.155886865934212
2	D	26	50	20120529	12	992	19.32	0.0675023366625127	-0.154406042913051
2	D	26	50	20120529	12	994	19.36	0.0683397632234719	-0.152806355241973
2	D	26	50	20120529	12	996	19.4	0.069388119737259	-0.151301207747539
2	D	26	50	20120529	12	998	19.44	0.0701450068358412	-0.150148340851493
2	D	26	50	20120529	12	1000	19.48	0.0710852467227849	-0.147953693534724
2	D	26	50	20120529	12	1002	19.52	0.0720334062056779	-0.146855627414220
2	D	26	50	20120529	12	1004	19.56	0.0725517154762877	-0.144839665981057
2	D	26	50	20120529	12	1006	19.6	0.0737597367012668	-0.143106971524437
2	D	26	50	20120529	12	1008	19.64	0.0746500548494588	-0.141754205541349
2	D	26	50	20120529	12	1010	19.68	0.0753249175614232	-0.139952214620173
2	D	26	50	20120529	12	1012	19.72	0.0764853505000285	-0.138960073095491
2	D	26	50	20120529	12	1014	19.76	0.07759593241056	-0.137363001719503
2	D	26	50	20120529	12	1016	19.8	0.0787545268715342	-0.135717917793072
2	D	26	50	20120529	12	1018	19.84	0.0798644016752846	-0.134072056049182
2	D	26	50	20120529	12	1020	19.88	0.0814196123298263	-0.132946766317602
2	D	26	50	20120529	12	1022	19.92	0.0823689738942474	-0.131148876615757
2	D	26	50	20120529	12	1024	19.96	0.0837194064249574	-0.129816828861358
2	D	26	50	20120529	12	1026	20	0.0849812384759848	-0.127546662540358
2	D	26	50	20120529	12	1028	20.04	0.086234019560213	-0.126462172870053
2	D	26	50	20120529	12	1030	20.08	0.0872213527587838	-0.125595047824284
2	D	26	50	20120529	12	1032	20.12	0.0885872002173237	-0.124520528359593
2	D	26	50	20120529	12	1034	20.16	0.0902602855722892	-0.124315396682370
2	D	26	50	20120529	12	1036	20.2	0.0916054855128185	-0.122650584476745
2	D	26	50	20120529	12	1038	20.24	0.093131351235941	-0.121567367598645
2	D	26	50	20120529	12	1040	20.28	0.0944836222442818	-0.120523395146901
2	D	26	50	20120529	12	1042	20.32	0.0956954618458798	-0.119892797319439
2	D	26	50	20120529	12	1044	20.36	0.0968321359966368	-0.119328879661443
2	D	26	50	20120529	12	1046	20.4	0.0981813664458188	-0.118811206786936
2	D	26	50	20120529	12	1048	20.44	0.0999588914723658	-0.117955749003057
2	D	26	50	20120529	12	1050	20.48	0.101170377520573	-0.118188175002033
2	D	26	50	20120529	12	1052	20.52	0.102609601449797	-0.117692231518912
2	D	26	50	20120529	12	1054	20.56	0.104074769126822	-0.118284744575139
2	D	26	50	20120529	12	1056	20.6	0.104846052919469	-0.118540179828775
2	D	26	50	20120529	12	1058	20.64	0.106335714775395	-0.118931422010806
2	D	26	50	20120529	12	1060	20.68	0.106744974038210	-0.118662169890665
2	D	26	50	20120529	12	1062	20.72	0.108646575091651	-0.119919921935565
2	D	26	50	20120529	12	1064	20.76	0.110225134412108	-0.120382072785613
2	D	26	50	20120529	12	1066	20.8	0.111073754473413	-0.121080602361544
2	D	26	50	20120529	12	1068	20.84	0.112207642623453	-0.121940755334451
2	D	26	50	20120529	12	1070	20.88	0.111501448010014	-0.121965299010826
2	D	26	50	20120529	12	1072	20.92	0.113367057328293	-0.122725884277873
2	D	26	50	20120529	12	1074	20.96	0.115749342500517	-0.123890446720081
2	D	26	50	20120529	12	1076	21	0.116508421630121	-0.124322135409995
2	D	26	50	20120529	12	1078	21.04	0.116490291412252	-0.124450574285730
2	D	26	50	20120529	12	1080	21.08	0.117915330779445	-0.125518793429000
2	D	26	50	20120529	12	1082	21.12	0.118114961165909	-0.125720799694250
2	D	26	50	20120529	12	1084	21.16	0.119068367381119	-0.126348484241774
2	D	26	50	20120529	12	1086	21.2	0.119623325996197	-0.125946260691431
2	D	26	50	20120529	12	1088	21.24	0.120131332721005	-0.126189201368243
2	D	26	50	20120529	12	1090	21.28	0.119858368290264	-0.125763544299173
2	D	26	50	20120529	12	1092	21.32	0.120407422563720	-0.125351668741267
2	D	26	50	20120529	12	1094	21.36	0.120365491131595	-0.124437591805227
2	D	26	50	20120529	12	1096	21.4	0.120673726048582	-0.124081273627119
2	D	26	50	20120529	12	1098	21.44	0.120872116876859	-0.123219616638089
2	D	26	50	20120529	12	1100	21.48	0.120400833742732	-0.122030613049990
2	D	26	50	20120529	12	1102	21.52	0.120171915700498	-0.121345949130932
2	D	26	50	20120529	12	1104	21.56	0.120222450500829	-0.120241825226633
2	D	26	50	20120529	12	1106	21.6	0.120810006738520	-0.118907564228008
2	D	26	50	20120529	12	1108	21.64	0.121213531365340	-0.117333070771544
2	D	26	50	20120529	12	1110	21.68	0.121799079419773	-0.116163452515851
2	D	26	50	20120529	12	1112	21.72	0.121923509000058	-0.114865225678796
2	D	26	50	20120529	12	1114	21.76	0.122660745601191	-0.113570788934088
2	D	26	50	20120529	12	1116	21.8	0.123133941459161	-0.111693279008681
2	D	26	50	20120529	12	1118	21.84	0.123845241383560	-0.110017485434744
2	D	26	50	20120529	12	1120	21.88	0.124482203172053	-0.108659274729441
2	D	26	50	20120529	12	1122	21.92	0.125276213376647	-0.107022393241672
2	D	26	50	20120529	12	1124	21.96	0.125802159400494	-0.105581451042970
2	D	26	50	20120529	12	1126	22	0.126810917934535	-0.103654867906949
2	D	26	50	20120529	12	1128	22.04	0.127248404900055	-0.102667251865666
2	D	26	50	20120529	12	1130	22.08	0.127239141801221	-0.100763084014609
2	D	26	50	20120529	12	1132	22.12	0.127553662897493	-0.0989735381727825
2	D	26	50	20120529	12	1134	22.16	0.127050273579966	-0.0975606681132935
2	D	26	50	20120529	12	1136	22.2	0.126877456682644	-0.0960434998035795
2	D	26	50	20120529	12	1138	22.24	0.126717438418062	-0.0947030374784843
2	D	26	50	20120529	12	1140	22.28	0.126112862120147	-0.0924339318176567
2	D	26	50	20120529	12	1142	22.32	0.126111942881332	-0.0914689431933714
2	D	26	50	20120529	12	1144	22.36	0.125496477138987	-0.0900847109585206
2	D	26	50	20120529	12	1146	22.4	0.124904204499065	-0.0891128633984578
2	D	26	50	20120529	12	1148	22.44	0.124398481729160	-0.0874548394179316
2	D	26	50	20120529	12	1150	22.48	0.123587783804530	-0.0860876484565074
2	D	26	50	20120529	12	1152	22.52	0.122617067615317	-0.0844887386028884
2	D	26	50	20120529	12	1154	22.56	0.122298091746324	-0.0834161283265066
2	D	26	50	20120529	12	1156	22.6	0.122473666360092	-0.083396117204599
2	D	26	50	20120529	12	1158	22.64	0.122447220566476	-0.0825485790166688
2	D	26	50	20120529	12	1160	22.68	0.122157589628902	-0.0818199761893342
2	D	26	50	20120529	12	1162	22.72	0.122145639524300	-0.0811898733366188
2	D	26	50	20120529	12	1164	22.76	0.121694081133834	-0.0794423296375944
2	D	26	50	20120529	12	1166	22.8	0.120375114854887	-0.0784038019080657
2	D	26	50	20120529	12	1168	22.84	0.119464856295466	-0.0765817998649823
2	D	26	50	20120529	12	1170	22.88	0.118807459120996	-0.0763369287866574
2	D	26	50	20120529	12	1172	22.92	0.117986013173292	-0.0753934362085202
2	D	26	50	20120529	12	1174	22.96	0.117322110616436	-0.0748594998780463
2	D	26	50	20120529	12	1176	23	0.116213791447604	-0.0740671160190486
2	D	26	50	20120529	12	1178	23.04	0.115640257137384	-0.0736422155542336
2	D	26	50	20120529	12	1180	23.08	0.114613679512457	-0.0729816363992491
2	D	26	50	20120529	12	1182	23.12	0.113127694611794	-0.072251548647674
2	D	26	50	20120529	12	1184	23.16	0.112146442531541	-0.0713716956798436
2	D	26	50	20120529	12	1186	23.2	0.111168725985194	-0.0704048685779273
2	D	26	50	20120529	12	1188	23.24	0.109604252231819	-0.0696995295636937
2	D	26	50	20120529	12	1190	23.28	0.109303449007102	-0.0693059539292852
2	D	26	50	20120529	12	1192	23.32	0.108875790825841	-0.0685485011452782
2	D	26	50	20120529	12	1194	23.36	0.108772623946466	-0.068988250852498
2	D	26	50	20120529	12	1196	23.4	0.108359107900828	-0.0688134540561888
2	D	26	50	20120529	12	1198	23.44	0.108553350133620	-0.0687507336846976
2	D	26	50	20120529	12	1200	23.48	0.108447142695086	-0.0684355054816446
2	D	26	50	20120529	12	1202	23.52	0.108483912247707	-0.0677920383107648
2	D	26	50	20120529	12	1204	23.56	0.108432717716749	-0.0670357168976077
2	D	26	50	20120529	12	1206	23.6	0.108375442067473	-0.0670958209740086
2	D	26	50	20120529	12	1208	23.64	0.108796736287704	-0.0669842395239373
2	D	26	50	20120529	12	1210	23.68	0.108723480025173	-0.0668298074029262
2	D	26	50	20120529	12	1212	23.72	0.108631556143619	-0.0663574600730936
2	D	26	50	20120529	12	1214	23.76	0.108994584765080	-0.0661499949434934
2	D	26	50	20120529	12	1216	23.8	0.109185291463966	-0.0651970271344883
2	D	26	50	20120529	12	1218	23.84	0.109528238252842	-0.0651114672139648
2	D	26	50	20120529	12	1220	23.88	0.109327137084272	-0.0649675002733152
2	D	26	50	20120529	12	1222	23.92	0.109269649302962	-0.0642924254293164
2	D	26	50	20120529	12	1224	23.96	0.109562745063764	-0.0634647569419375
2	D	26	50	20120529	12	1226	24	0.109300620579978	-0.0624031775313422
2	D	26	50	20120529	12	1228	24.04	0.109778766185416	-0.0609746804119891
2	D	26	50	20120529	12	1230	24.08	0.109756563032487	-0.060514636740149
2	D	26	50	20120529	12	1232	24.12	0.109829890005696	-0.0591416475031192
2	D	26	50	20120529	12	1234	24.16	0.109956179276816	-0.058233298132007
2	D	26	50	20120529	12	1236	24.2	0.110451295445003	-0.0567114629175373
2	D	26	50	20120529	12	1238	24.24	0.110471235856232	-0.0554512572121065
2	D	26	50	20120529	12	1240	24.28	0.110560402021340	-0.0541232399663601
2	D	26	50	20120529	12	1242	24.32	0.111081469008396	-0.0523025107154829
2	D	26	50	20120529	12	1244	24.36	0.111309440234651	-0.0502007065190840
2	D	26	50	20120529	12	1246	24.4	0.111940038062113	-0.048899771463057
2	D	26	50	20120529	12	1248	24.44	0.112968454164670	-0.0481343990831006
2	D	26	50	20120529	12	1250	24.48	0.113979121887020	-0.0468239180855276
2	D	26	50	20120529	12	1252	24.52	0.114147342590265	-0.0465142760260460
2	D	26	50	20120529	12	1254	24.56	0.114404729458617	-0.0465821582770399
2	D	26	50	20120529	12	1256	24.6	0.115085673288899	-0.0458517169720743
2	D	26	50	20120529	12	1258	24.64	0.114212467124812	-0.0458085127477438
2	D	26	50	20120529	12	1260	24.68	0.114417598802034	-0.0462454340278388
2	D	26	50	20120529	12	1262	24.72	0.114240822106738	-0.0467573793374179
2	D	26	50	20120529	12	1264	24.76	0.114015325754217	-0.0467325598893984
2	D	26	50	20120529	12	1266	24.8	0.113447094744856	-0.0468454141316756
2	D	26	50	20120529	12	1268	24.84	0.113311613085580	-0.0468932145500840
2	D	26	50	20120529	12	1270	24.88	0.113108532018024	-0.0470170996581478
2	D	26	50	20120529	12	1272	24.92	0.112787151985974	-0.0470457374827858
2	D	26	50	20120529	12	1274	24.96	0.112760706192358	-0.0471089528290239
2	D	26	50	20120529	12	1276	25	0.112050205298622	-0.0472141703180644
2	D	26	50	20120529	12	1278	25.04	0.111741411767277	-0.0471877952351262
2	D	26	50	20120529	12	1280	25.08	0.111437921536792	-0.0466851837350589
2	D	26	50	20120529	12	1282	25.12	0.110769776339249	-0.0463365093812557
2	D	26	50	20120529	12	1284	25.16	0.110077165247077	-0.0464563639806669
2	D	26	50	20120529	12	1286	25.2	0.109247163307320	-0.0455963807133877
2	D	26	50	20120529	12	1288	25.24	0.108664224476910	-0.0446180277709381
2	D	26	50	20120529	12	1290	25.28	0.107533631444471	-0.0435155775883902
2	D	26	50	20120529	12	1292	25.32	0.106820019280897	-0.0425632461754881
2	D	26	50	20120529	12	1294	25.36	0.106698750467924	-0.0414060659280762
2	D	26	50	20120529	12	1296	25.4	0.106036049992596	-0.0399248186428467
2	D	26	50	20120529	12	1298	25.44	0.106186663736988	-0.0386286919129318
2	D	26	50	20120529	12	1300	25.48	0.105713609300375	-0.0379760323538965
2	D	26	50	20120529	12	1302	25.52	0.105283264113344	-0.0374121854065785
2	D	26	50	20120529	12	1304	25.56	0.104392309569049	-0.0366131547438377
2	D	26	50	20120529	12	1306	25.6	0.103258251713382	-0.0357786273206813
2	D	26	50	20120529	12	1308	25.64	0.102663857753117	-0.0357125835473184
2	D	26	50	20120529	12	1310	25.68	0.101875999377519	-0.0347510597462609
2	D	26	50	20120529	12	1312	25.72	0.101365397570824	-0.0338120926515234
2	D	26	50	20120529	12	1314	25.76	0.100626400273806	-0.0334352754478291
2	D	26	50	20120529	12	1316	25.8	0.100222642301749	-0.0320712664669201
2	D	26	50	20120529	12	1318	25.84	0.0997226470967718	-0.0301550778005828
2	D	26	50	20120529	12	1320	25.88	0.0989858418307748	-0.0290304951757837
2	D	26	50	20120529	12	1322	25.92	0.0983437888734578	-0.0266547578123531
2	D	26	50	20120529	12	1324	25.96	0.0976002660930398	-0.0255484892531868
2	D	26	50	20120529	12	1326	26	0.0971212719594638	-0.0249279323420174
2	D	26	50	20120529	12	1328	26.04	0.0956841481373808	-0.0236687165860804
2	D	26	50	20120529	12	1330	26.08	0.0942685910721238	-0.0234652819651330
2	D	26	50	20120529	12	1332	26.12	0.0934119312067158	-0.0236169563696976
2	D	26	50	20120529	12	1334	26.16	0.0927548875856373	-0.0230583420125603
2	D	26	50	20120529	12	1336	26.2	0.092817325114416	-0.0231756510275590
2	D	26	50	20120529	12	1338	26.24	0.0930387202476055	-0.0237261336567128
2	D	26	50	20120529	12	1340	26.28	0.0934342050703232	-0.0237752775780052
2	D	26	50	20120529	12	1342	26.32	0.0938127193302928	-0.0238320582525345
2	D	26	50	20120529	12	1344	26.36	0.0940537720319988	-0.0236540794757099
2	D	26	50	20120529	12	1346	26.4	0.0944265587270408	-0.0231173854287893
2	D	26	50	20120529	12	1348	26.44	0.0944746419881608	-0.0226249562663709
2	D	26	50	20120529	12	1350	26.48	0.0950405395451448	-0.0220113997123354
2	D	26	50	20120529	12	1352	26.52	0.0955258976397508	-0.0208080453921121
2	D	26	50	20120529	12	1354	26.56	0.0958453684834908	-0.0191859424360703
2	D	26	50	20120529	12	1356	26.6	0.0962571167621758	-0.0178292166550076
2	D	26	50	20120529	12	1358	26.64	0.0966402272162228	-0.0158348926893490
2	D	26	50	20120529	12	1360	26.68	0.0970340856933438	-0.0147175225537180
2	D	26	50	20120529	12	1362	26.72	0.0967498287673068	-0.0132263757735518
2	D	26	50	20120529	12	1364	26.76	0.0968198323386448	-0.0121785849451896
2	D	26	50	20120529	12	1366	26.8	0.0968141754843948	-0.0116399109992817
2	D	26	50	20120529	12	1368	26.84	0.0967448083091608	-0.0115603614863982
2	D	26	50	20120529	12	1370	26.88	0.0966221252826248	-0.0107189751274644
2	D	26	50	20120529	12	1372	26.92	0.0965740420215038	-0.0104484360729824
2	D	26	50	20120529	12	1374	26.96	0.0970171151305958	-0.0106035753007747
2	D	26	50	20120529	12	1376	27	0.0967157462204538	-0.0106252127682790
2	D	26	50	20120529	12	1378	27.04	0.0974454097079598	-0.0103703007736612
2	D	26	50	20120529	12	1380	27.08	0.0976631278858878	-0.0100096056045780
2	D	26	50	20120529	12	1382	27.12	0.0981685678130798	-0.00948875074955605
2	D	26	50	20120529	12	1384	27.16	0.0989319602940488	-0.00888898277775355
2	D	26	50	20120529	12	1386	27.2	0.100120536082545	-0.00782061514205885
2	D	26	50	20120529	12	1388	27.24	0.101369710922189	-0.00642224077158435
2	D	26	50	20120529	12	1390	27.28	0.102332012540706	-0.00544735265236244
2	D	26	50	20120529	12	1392	27.32	0.103515992135125	-0.00427369681694901
2	D	26	50	20120529	12	1394	27.36	0.104634210798893	-0.0029352851015191
2	D	26	50	20120529	12	1396	27.4	0.106302063563678	-0.00166171507792401
2	D	26	50	20120529	12	1398	27.44	0.107739965203221	-0.00100658064515468
2	D	26	50	20120529	12	1400	27.48	0.108986382326418	-0.000403489271480659
2	D	26	50	20120529	12	1402	27.52	0.110669296465642	-9.34936586084786e-05
2	D	26	50	20120529	12	1404	27.56	0.111639588390787	0.00024450338279868
2	D	26	50	20120529	12	1406	27.6	0.113901410851768	0.00043747282338449
2	D	26	50	20120529	12	1408	27.64	0.115063328714614	0.00092537650240321
2	D	26	50	20120529	12	1410	27.68	0.117208549267377	0.0012635149651666
2	D	26	50	20120529	12	1412	27.72	0.118699130362119	0.000950690925169681
2	D	26	50	20120529	12	1414	27.76	0.120515970525699	0.00127765710079035
2	D	26	50	20120529	12	1416	27.8	0.121223077306886	0.00126705049907255
2	D	26	50	20120529	12	1418	27.84	0.122773055371247	0.00110314314719352
2	D	26	50	20120529	12	1420	27.88	0.124062464586741	0.00086520171532424
2	D	26	50	20120529	12	1422	27.92	0.124352307656349	0.00034583178454271
2	D	26	50	20120529	12	1424	27.96	0.124940408366262	0.000220461752238341
2	D	26	50	20120529	12	1426	28	0.125611594122964	0.000427785460482230
2	D	26	50	20120529	12	1428	28.04	0.125950086139118	0.00074690275083172
2	D	26	50	20120529	12	1430	28.08	0.126294729984268	0.000623583328192781
2	D	26	50	20120529	12	1432	28.12	0.126611372400884	0.00149205187684611
2	D	26	50	20120529	12	1434	28.16	0.127734399390764	0.00179356220834404
2	D	26	50	20120529	12	1436	28.2	0.128065042521647	0.00240832084390763
2	D	26	50	20120529	12	1438	28.24	0.129331117213362	0.00301296785250025
2	D	26	50	20120529	12	1440	28.28	0.130207010383217	0.00422431247935092
2	D	26	50	20120529	12	1442	28.32	0.132045558724980	0.00583262685315971
2	D	26	50	20120529	12	1444	28.36	0.133101622702683	0.00679605984252641
2	D	26	50	20120529	12	1446	28.4	0.134428296445545	0.00759353487034858
2	D	26	50	20120529	12	1448	28.44	0.136222084928059	0.00861827401764413
2	D	26	50	20120529	12	1450	28.48	0.137902382772192	0.00967447941670247
2	D	26	50	20120529	12	1452	28.52	0.139700272474037	0.0104745000289369
2	D	26	50	20120529	12	1454	28.56	0.140699131513141	0.0113593734549138
2	D	26	50	20120529	12	1456	28.6	0.141814168196394	0.0127644653398096
2	D	26	50	20120529	12	1458	28.64	0.143085475478290	0.0136880175067173
2	D	26	50	20120529	12	1460	28.68	0.144642171057072	0.0157163533085510
2	D	26	50	20120529	12	1462	28.72	0.145319791485483	0.0166735637582432
2	D	26	50	20120529	12	1464	28.76	0.145446434309994	0.0184603518836235
2	D	26	50	20120529	12	1466	28.8	0.145652838779422	0.0195083548440201
2	D	26	50	20120529	12	1468	28.84	0.146592159427550	0.0209548124756153
2	D	26	50	20120529	12	1470	28.88	0.147683790876346	0.0221117805909927
2	D	26	50	20120529	12	1472	28.92	0.147899458444608	0.0235309439008341
2	D	26	50	20120529	12	1474	28.96	0.148577998111834	0.0249567540144187
2	D	26	50	20120529	12	1476	29	0.149653295393985	0.0266278594703967
2	D	26	50	20120529	12	1478	29.04	0.150793787921361	0.0282153849048387
2	D	26	50	20120529	12	1480	29.08	0.151041416716132	0.0298670449243343
2	D	26	50	20120529	12	1482	29.12	0.151553503447067	0.0311708084074860
2	D	26	50	20120529	12	1484	29.16	0.151494177188126	0.0316006586197694
2	D	26	50	20120529	12	1486	29.2	0.151129875774459	0.0325759002923817
2	D	26	50	20120529	12	1488	29.24	0.151024587574740	0.0329739306995117
2	D	26	50	20120529	12	1490	29.28	0.150111854141584	0.0342784012894446
2	D	26	50	20120529	12	1492	29.32	0.150050335851621	0.0353609817714413
2	D	26	50	20120529	12	1494	29.36	0.149825758737916	0.0366801601824229
2	D	26	50	20120529	12	1496	29.4	0.149311621397315	0.0381248500470650
2	D	26	50	20120529	12	1498	29.44	0.149294933677279	0.0397254569569589
2	D	26	50	20120529	12	1500	29.48	0.148883256109273	0.0411779957068723
2	D	26	50	20120529	12	1502	29.52	0.148873851589083	0.0426440401963065
2	D	26	50	20120529	12	1504	29.56	0.148906873475764	0.0446220299953196
2	D	26	50	20120529	12	1506	29.6	0.148675154583569	0.0454802454956457
2	D	26	50	20120529	12	1508	29.64	0.148031333859299	0.0470447192490208
2	D	26	50	20120529	12	1510	29.68	0.147468618282831	0.0483102989659886
2	D	26	50	20120529	12	1512	29.72	0.147029292839680	0.0495246134413203
2	D	26	50	20120529	12	1514	29.76	0.146198442371785	0.050683561455685
2	D	26	50	20120529	12	1516	29.8	0.145679567415751	0.0519788396574626
2	D	26	50	20120529	12	1518	29.84	0.145022382373316	0.0533544451895828
2	D	26	50	20120529	12	1520	29.88	0.144752055450868	0.0540122666281207
2	D	26	50	20120529	12	1522	29.92	0.144456626237689	0.0538622185691529
2	D	26	50	20120529	12	1524	29.96	0.144413987698783	0.0541325454916006
2	D	26	50	20120529	12	1526	30	0.144241665776208	0.0540814216713208
2	D	26	50	20120529	12	1528	30.04	0.144543105397028	0.0543499101161373
2	D	26	50	20120529	12	1530	30.08	0.144550176464840	0.0540882806070982
2	D	26	50	20120529	12	1532	30.12	0.144415684755058	0.05422277231688
2	D	26	50	20120529	12	1534	30.16	0.144281970862736	0.0543579004227647
2	D	26	50	20120529	12	1536	30.2	0.144623715570083	0.0543583953975114
2	D	26	50	20120529	12	1538	30.24	0.144461646695835	0.0543733860612726
2	D	26	50	20120529	12	1540	30.28	0.144366682255122	0.0543721839797447
2	D	26	50	20120529	12	1542	30.32	0.144899204372033	0.054881937258302
2	D	26	50	20120529	12	1544	30.36	0.144852181771084	0.0552641284735333
2	D	26	50	20120529	12	1546	30.4	0.144678799188337	0.0562195711562727
2	D	26	50	20120529	12	1548	30.44	0.144511214881196	0.0572229556787763
2	D	26	50	20120529	12	1550	30.48	0.144878910407413	0.059026077970802
2	D	26	50	20120529	12	1552	30.52	0.144944954180776	0.0603982893903726
2	D	26	50	20120529	12	1554	30.56	0.144818877041690	0.0618409993560275
2	D	26	50	20120529	12	1556	30.6	0.144565944946060	0.0635477429937776
2	D	26	50	20120529	12	1558	30.64	0.144275889744417	0.0656168788568856
2	D	26	50	20120529	12	1560	30.68	0.143887970964258	0.066563411994182
2	D	26	50	20120529	12	1562	30.72	0.143628109222172	0.0679970709930377
2	D	26	50	20120529	12	1564	30.76	0.143217209471625	0.0688336490258594
2	D	26	50	20120529	12	1566	30.8	0.142673656488927	0.0695964051107253
2	D	26	50	20120529	12	1568	30.84	0.142096233091410	0.070578293587081
2	D	26	50	20120529	12	1570	30.88	0.141445977695431	0.071693825245081
2	D	26	50	20120529	12	1572	30.92	0.140874281862841	0.0726431160988238
2	D	26	50	20120529	12	1574	30.96	0.140004186968591	0.0733972454809592
2	D	26	50	20120529	12	1576	31	0.138699433535946	0.074771295378161
2	D	26	50	20120529	12	1578	31.04	0.137764779792573	0.0756776648502858
2	D	26	50	20120529	12	1580	31.08	0.137744910092022	0.0753666085772419
2	D	26	50	20120529	12	1582	31.12	0.135430549597199	0.0772057933151081
2	D	26	50	20120529	12	1584	31.16	0.134552959371068	0.078046613988617
2	D	26	50	20120529	12	1586	31.2	0.133282217774598	0.07850842542741
2	D	26	50	20120529	12	1588	31.24	0.132274024925982	0.0785365682773012
2	D	26	50	20120529	12	1590	31.28	0.130975281900976	0.078798692761087
2	D	26	50	20120529	12	1592	31.32	0.129757644023773	0.0792964959350424
2	D	26	50	20120529	12	1594	31.36	0.128600817329752	0.0784366540891195
2	D	26	50	20120529	12	1596	31.4	0.127919590656757	0.078573408540601
2	D	26	50	20120529	12	1598	31.44	0.126663627592013	0.0789186180711763
2	D	26	50	20120529	12	1600	31.48	0.125524195724809	0.078790914586494
2	D	26	50	20120529	12	1602	31.52	0.124150145827608	0.0790533926236704
2	D	26	50	20120529	12	1604	31.56	0.122736568661338	0.0794459075979071
2	D	26	50	20120529	12	1606	31.6	0.122327648809777	0.0793160120822031
2	D	26	50	20120529	12	1608	31.64	0.120730577433790	0.079430987644824
2	D	26	50	20120529	12	1610	31.68	0.119356456825910	0.0800216339391492
2	D	26	50	20120529	12	1612	31.72	0.118420035315584	0.0797022338060872
2	D	26	50	20120529	12	1614	31.76	0.117211165562468	0.0797868037771171
2	D	26	50	20120529	12	1616	31.8	0.116242570693599	0.0801642573769145
2	D	26	50	20120529	12	1618	31.84	0.114836630280565	0.0799919354543393
2	D	26	50	20120529	12	1620	31.88	0.114111916540527	0.0803305688918496
2	D	26	50	20120529	12	1622	31.92	0.113527351364520	0.080598350229885
2	D	26	50	20120529	12	1624	31.96	0.113364080408744	0.0804915063952476
2	D	26	50	20120529	12	1626	32	0.112899511253505	0.0801499738199345
2	D	26	50	20120529	12	1628	32.04	0.112626568035967	0.0799548123483271
2	D	26	50	20120529	12	1630	32.08	0.112398313967000	0.0802155933292286
2	D	26	50	20120529	12	1632	32.12	0.111752937607811	0.079921931883002
2	D	26	50	20120529	12	1634	32.16	0.110924562013651	0.0803684698153212
2	D	26	50	20120529	12	1636	32.2	0.110153108515376	0.0804483728815953
2	D	26	50	20120529	12	1638	32.24	0.110025687873406	0.081200875918134
2	D	26	50	20120529	12	1640	32.28	0.109124338859428	0.081410674500112
2	D	26	50	20120529	12	1642	32.32	0.108612039996458	0.0821718749500593
2	D	26	50	20120529	12	1644	32.36	0.108284649556769	0.082981512214518
2	D	26	50	20120529	12	1646	32.4	0.107694922501259	0.0834680016799743
2	D	26	50	20120529	12	1648	32.44	0.108258557316543	0.0840979631113334
2	D	26	50	20120529	12	1650	32.48	0.108510782305392	0.0838853361022306
2	D	26	50	20120529	12	1652	32.52	0.108779200039531	0.0843947358273974
2	D	26	50	20120529	12	1654	32.56	0.109780816795082	0.08519482715031
2	D	26	50	20120529	12	1656	32.6	0.109955472170035	0.086123258354008
2	D	26	50	20120529	12	1658	32.64	0.110655578594087	0.0865531085662912
2	D	26	50	20120529	12	1660	32.68	0.111924128159536	0.087632153514382
2	D	26	50	20120529	12	1662	32.72	0.112562857714982	0.088922411258013
2	D	26	50	20120529	12	1664	32.76	0.113372212136728	0.0903673132546896
2	D	26	50	20120529	12	1666	32.8	0.115006760172119	0.091883633036266
2	D	26	50	20120529	12	1668	32.84	0.115609992967149	0.0932235296759364
2	D	26	50	20120529	12	1670	32.88	0.116868784459017	0.0945428495082742
2	D	26	50	20120529	12	1672	32.92	0.117595124544652	0.0954838672126773
2	D	26	50	20120529	12	1674	32.96	0.118430288363912	0.0966229455264907
2	D	26	50	20120529	12	1676	33	0.119442582431858	0.0981760348606888
2	D	26	50	20120529	12	1678	33.04	0.120041501875523	0.0986137339582433
2	D	26	50	20120529	12	1680	33.08	0.121531941548908	0.100426897166562
2	D	26	50	20120529	12	1682	33.12	0.122253331887075	0.101292254445378
2	D	26	50	20120529	12	1684	33.16	0.122489293419957	0.101951490097478
2	D	26	50	20120529	12	1686	33.2	0.122092040830286	0.101893365920065
2	D	26	50	20120529	12	1688	33.24	0.121953377190495	0.102123953441410
2	D	26	50	20120529	12	1690	33.28	0.122343558712354	0.102155207561138
2	D	26	50	20120529	12	1692	33.32	0.122410804567245	0.102424544534092
2	D	26	50	20120529	12	1694	33.36	0.122352397547119	0.103031666416419
2	D	26	50	20120529	12	1696	33.4	0.123039068942329	0.102926236795344
2	D	26	50	20120529	12	1698	33.44	0.123725811048218	0.102820736463591
2	D	26	50	20120529	12	1700	33.48	0.124154176336260	0.102666728606648
2	D	26	50	20120529	12	1702	33.52	0.125240716616232	0.102800654631005
2	D	26	50	20120529	12	1704	33.56	0.126953329240266	0.103424322812012
2	D	26	50	20120529	12	1706	33.6	0.128752138180926	0.104040990635884
2	D	26	50	20120529	12	1708	33.64	0.130644568059416	0.104131288171842
2	D	26	50	20120529	12	1710	33.68	0.132407102422201	0.104744632593844
2	D	26	50	20120529	12	1712	33.72	0.134187243743838	0.105066012625893
2	D	26	50	20120529	12	1714	33.76	0.135851207421326	0.105543168281838
2	D	26	50	20120529	12	1716	33.8	0.137857552202265	0.106020182516426
2	D	26	50	20120529	12	1718	33.84	0.139900242271757	0.106521662645644
2	D	26	50	20120529	12	1720	33.88	0.141259725769266	0.106539623157886
2	D	26	50	20120529	12	1722	33.92	0.142919729648780	0.106999525408369
2	D	26	50	20120529	12	1724	33.96	0.144176187688270	0.107681954162893
2	D	26	50	20120529	12	1726	34	0.146256778681233	0.108006940439526
2	D	26	50	20120529	12	1728	34.04	0.147943157643685	0.108057215731668
2	D	26	50	20120529	12	1730	34.08	0.149583079690613	0.108763473984717
2	D	26	50	20120529	12	1732	34.12	0.151071044490264	0.109109744175464
2	D	26	50	20120529	12	1734	34.16	0.152913976894070	0.109399445823717
2	D	26	50	20120529	12	1736	34.2	0.154406537887799	0.109315441538112
2	D	26	50	20120529	12	1738	34.24	0.155622620130084	0.109860055180981
2	D	26	50	20120529	12	1740	34.28	0.157250097097662	0.109451630304168
2	D	26	50	20120529	12	1742	34.32	0.158693938434167	0.109499784275967
2	D	26	50	20120529	12	1744	34.36	0.160625329896300	0.109217365827561
2	D	26	50	20120529	12	1746	34.4	0.162282576059367	0.108616537195587
2	D	26	50	20120529	12	1748	34.44	0.163260929001817	0.108290136705391
2	D	26	50	20120529	12	1750	34.48	0.164551611009517	0.107685348275442
2	D	26	50	20120529	12	1752	34.52	0.165496517801216	0.107341482247751
2	D	26	50	20120529	12	1754	34.56	0.166986886763923	0.106716611985217
2	D	26	50	20120529	12	1756	34.6	0.166727661417940	0.107004121602447
2	D	26	50	20120529	12	1758	34.64	0.166726317915056	0.106692923908047
2	D	26	50	20120529	12	1760	34.68	0.167530369035943	0.106272124662563
2	D	26	50	20120529	12	1762	34.72	0.167348218329109	0.105856063032513
2	D	26	50	20120529	12	1764	34.76	0.167378058235276	0.105021535609356
2	D	26	50	20120529	12	1766	34.8	0.166994240674447	0.104354592493341
2	D	26	50	20120529	12	1768	34.84	0.166855152770588	0.102897033285281
2	D	26	50	20120529	12	1770	34.88	0.166952097110289	0.101590936349751
2	D	26	50	20120529	12	1772	34.92	0.167605958750852	0.100928589427814
2	D	26	50	20120529	12	1774	34.96	0.168448405769958	0.0995558123228182
2	D	26	50	20120529	12	1776	35	0.169002282511661	0.0985550440954048
2	D	26	50	20120529	12	1778	35.04	0.169082044156579	0.0976988792047442
2	D	26	50	20120529	12	1780	35.08	0.169798414036599	0.096716637174998
2	D	26	50	20120529	12	1782	35.12	0.169860992986734	0.0953586386017292
2	D	26	50	20120529	12	1784	35.16	0.170288863300030	0.0940935538595083
2	D	26	50	20120529	12	1786	35.2	0.170893298176588	0.0926462476997757
2	D	26	50	20120529	12	1788	35.24	0.171064559438992	0.0916010024558257
2	D	26	50	20120529	12	1790	35.28	0.171743664791643	0.0899842735113208
2	D	26	50	20120529	12	1792	35.32	0.172770808101995	0.088080317792298
2	D	26	50	20120529	12	1794	35.36	0.173447792134303	0.0866637000668688
2	D	26	50	20120529	12	1796	35.4	0.173966879222372	0.0848308085793551
2	D	26	50	20120529	12	1798	35.44	0.174702058142771	0.0835511574374418
2	D	26	50	20120529	12	1800	35.48	0.175213791320316	0.0816676371043952
2	D	26	50	20120529	12	1802	35.52	0.175786052838330	0.0797037894410058
2	D	26	50	20120529	12	1804	35.56	0.176400811473894	0.0781811056983987
2	D	26	50	20120529	12	1806	35.6	0.177159183496717	0.0766491588569581
2	D	26	50	20120529	12	1808	35.64	0.177434601587989	0.0754940999298898
2	D	26	50	20120529	12	1810	35.68	0.178166174263804	0.0739762245133948
2	D	26	50	20120529	12	1812	35.72	0.179520920145880	0.0725168268277039
2	D	26	50	20120529	12	1814	35.76	0.179889039936165	0.0708999564618427
2	D	26	50	20120529	12	1816	35.8	0.180683050140760	0.0694158100388103
2	D	26	50	20120529	12	1818	35.84	0.181127608174092	0.0683645543872202
2	D	26	50	20120529	12	1820	35.88	0.181088646590448	0.0673711400703313
2	D	26	50	20120529	12	1822	35.92	0.181095151972835	0.0666829837508806
2	D	26	50	20120529	12	1824	35.96	0.181131921525457	0.0653196818767529
2	D	26	50	20120529	12	1826	36	0.181708284262802	0.0644760327761193
2	D	26	50	20120529	12	1828	36.04	0.181940073865675	0.0628809412991185
2	D	26	50	20120529	12	1830	36.08	0.182703466346644	0.061952085831352
2	D	26	50	20120529	12	1832	36.12	0.183308679040662	0.06100463345524
2	D	26	50	20120529	12	1834	36.16	0.183977602055664	0.0591194867765968
2	D	26	50	20120529	12	1836	36.2	0.184751318295638	0.0579596902340946
2	D	26	50	20120529	12	1838	36.24	0.184844232126686	0.0568386431432014
2	D	26	50	20120529	12	1840	36.28	0.185391249932612	0.055986155207803
2	D	26	50	20120529	12	1842	36.32	0.186030969437552	0.05485570359672
2	D	26	50	20120529	12	1844	36.36	0.186388765468832	0.0544342679551327
2	D	26	50	20120529	12	1846	36.4	0.187170118462043	0.0528878254246778
2	D	26	50	20120529	12	1848	36.44	0.186912731593691	0.0516051337236055
2	D	26	50	20120529	12	1850	36.48	0.187460032242330	0.0504087090498379
2	D	26	50	20120529	12	1852	36.52	0.186953036680219	0.0493699691882748
2	D	26	50	20120529	12	1854	36.56	0.187097993570362	0.0481106120109815
2	D	26	50	20120529	12	1856	36.6	0.186757168101830	0.0471178340901956
2	D	26	50	20120529	12	1858	36.64	0.186780502625609	0.0456958423532294
2	D	26	50	20120529	12	1860	36.68	0.186576855872628	0.0442491018789218
2	D	26	50	20120529	12	1862	36.72	0.186042283146051	0.042362540986716
2	D	26	50	20120529	12	1864	36.76	0.186301791334746	0.0413534996099628
2	D	26	50	20120529	12	1866	36.8	0.185691558182582	0.0391041929390085
2	D	26	50	20120529	12	1868	36.84	0.185741762764046	0.0372975351130768
2	D	26	50	20120529	12	1870	36.88	0.185719842453830	0.0351528802457381
2	D	26	50	20120529	12	1872	36.92	0.185210018464594	0.0327706374999206
2	D	26	50	20120529	12	1874	36.96	0.185482961682132	0.0314327914699156
2	D	26	50	20120529	12	1876	37	0.185333055044521	0.0296791666525730
2	D	26	50	20120529	12	1878	37.04	0.185871870411785	0.0281843429171446
2	D	26	50	20120529	12	1880	37.08	0.186088952193609	0.0269900395637205
2	D	26	50	20120529	12	1882	37.12	0.186688578744055	0.0260453449040553
2	D	26	50	20120529	12	1884	37.16	0.187038596600743	0.0246544658654614
2	D	26	50	20120529	12	1886	37.2	0.187257799702910	0.0227056795765113
2	D	26	50	20120529	12	1888	37.24	0.187899145553447	0.0218027042169360
2	D	26	50	20120529	12	1890	37.28	0.188495236569987	0.0203043449476018
2	D	26	50	20120529	12	1892	37.32	0.189286489058135	0.0192104507571062
2	D	26	50	20120529	12	1894	37.36	0.189882580074675	0.0170233694828962
2	D	26	50	20120529	12	1896	37.4	0.190543017808303	0.0158919986329977
2	D	26	50	20120529	12	1898	37.44	0.191293258103142	0.0147966902289397
2	D	26	50	20120529	12	1900	37.48	0.192346847207110	0.0132212563204561
2	D	26	50	20120529	12	1902	37.52	0.193354474370301	0.0109592217274403
2	D	26	50	20120529	12	1904	37.56	0.194006426822555	0.00946298377844957
2	D	26	50	20120529	12	1906	37.6	0.194956071229688	0.00775532090188406
2	D	26	50	20120529	12	1908	37.64	0.195813791755268	0.0061919078086806
2	D	26	50	20120529	12	1910	37.68	0.197174265202270	0.00428271949947692
2	D	26	50	20120529	12	1912	37.72	0.197051228622344	0.00279638104542283
2	D	26	50	20120529	12	1914	37.76	0.19770459528816	0.00154480204272262
2	D	26	50	20120529	12	1916	37.8	0.198369275662476	-0.000146597377875589
2	D	26	50	20120529	12	1918	37.84	0.198820409788873	-0.0015664677944982
2	D	26	50	20120529	12	1920	37.88	0.199953194852334	-0.0036156632463768
2	D	26	50	20120529	12	1922	37.92	0.200394429483794	-0.00515857024292588
2	D	26	50	20120529	12	1924	37.96	0.20189349585991	-0.00691785191451805
2	D	26	50	20120529	12	1926	38	0.202256948745439	-0.00818074462571715
2	D	26	50	20120529	12	1928	38.04	0.203265990122193	-0.0104243944424221
2	D	26	50	20120529	12	1930	38.08	0.204181693403829	-0.0118873983726970
2	D	26	50	20120529	12	1932	38.12	0.204127953288459	-0.0122664076074131
2	D	26	50	20120529	12	1934	38.16	0.205023857580222	-0.0136106175984487
2	D	26	50	20120529	12	1936	38.2	0.204704952421907	-0.0138121430310868
2	D	26	50	20120529	12	1938	38.24	0.204876072262954	-0.0148954306198647
2	D	26	50	20120529	12	1940	38.28	0.204972238785196	-0.0160466004596363
2	D	26	50	20120529	12	1942	38.32	0.204471607184116	-0.0174636424491341
2	D	26	50	20120529	12	1944	38.36	0.204241797480230	-0.0184274289918915
2	D	26	50	20120529	12	1946	38.4	0.203893900943886	-0.0199194243001950
2	D	26	50	20120529	12	1948	38.44	0.204262303576884	-0.0208619976395167
2	D	26	50	20120529	12	1950	38.48	0.204224119810700	-0.0223214660358857
2	D	26	50	20120529	12	1952	38.52	0.204247454334479	-0.0229401844694239
2	D	26	50	20120529	12	1954	38.56	0.204427766563682	-0.0243282350808931
2	D	26	50	20120529	12	1956	38.6	0.204712730596500	-0.0251604997623498
2	D	26	50	20120529	12	1958	38.64	0.205275587594325	-0.0265153163551031
2	D	26	50	20120529	12	1960	38.68	0.205610756208607	-0.0276367877100650
2	D	26	50	20120529	12	1962	38.72	0.206172198992869	-0.0296647699585080
2	D	26	50	20120529	12	1964	38.76	0.206312913242325	-0.0308986712916785
2	D	26	50	20120529	12	1966	38.8	0.206621211798923	-0.0324231935119167
2	D	26	50	20120529	12	1968	38.84	0.206351804115291	-0.0340757020595498
2	D	26	50	20120529	12	1970	38.88	0.206380795493319	-0.0357253821800580
2	D	26	50	20120529	12	1972	38.92	0.206176441633556	-0.0367641220416210
2	D	26	50	20120529	12	1974	38.96	0.206199069050554	-0.0378728654745215
2	D	26	50	20120529	12	1976	39	0.206317862989794	-0.0408667555860654
2	D	26	50	20120529	12	1978	39.04	0.206485447296935	-0.0423283453027779
2	D	26	50	20120529	12	1980	39.08	0.206261294447299	-0.0430941419468029
2	D	26	50	20120529	12	1982	39.12	0.206274729476141	-0.0445472463821412
2	D	26	50	20120529	12	1984	39.16	0.206336247766105	-0.0464783550015617
2	D	26	50	20120529	12	1986	39.2	0.205837030378587	-0.0475489146682782
2	D	26	50	20120529	12	1988	39.24	0.205629140984918	-0.0494977009572283
2	D	26	50	20120529	12	1990	39.28	0.205670860285008	-0.0511502095048613
2	D	26	50	20120529	12	1992	39.32	0.205593078539078	-0.0530905105124372
2	D	26	50	20120529	12	1994	39.36	0.205209119556893	-0.0551191998676614
2	D	26	50	20120529	12	1996	39.4	0.205276294701106	-0.0571973866975687
2	D	26	50	20120529	12	1998	39.44	0.205106589073621	-0.0593540623801877
2	D	26	50	20120529	12	2000	39.48	0.204911427602014	-0.0610935450619066
2	D	26	50	20120529	12	2002	39.52	0.204538075221547	-0.0631441547273475
2	D	26	50	20120529	12	2004	39.56	0.204825160574709	-0.0649246496023753
2	D	26	50	20120529	12	2006	39.6	0.204454636621367	-0.0663501768732473
2	D	26	50	20120529	12	2008	39.64	0.204912558972864	-0.0687928065381782
2	D	26	50	20120529	12	2010	39.68	0.204504699781475	-0.0697196821069575
2	D	26	50	20120529	12	2012	39.72	0.204701558309358	-0.0709936056839432
2	D	26	50	20120529	12	2014	39.76	0.205200634275519	-0.0725281688204742
2	D	26	50	20120529	12	2016	39.8	0.205555884722387	-0.074140089438867
2	D	26	50	20120529	12	2018	39.84	0.206322317762515	-0.0750820263820857
2	D	26	50	20120529	12	2020	39.88	0.206453061806357	-0.0755353525395044
2	D	26	50	20120529	12	2022	39.92	0.207015989514859	-0.0764531064308064
2	D	26	50	20120529	12	2024	39.96	0.207484235625361	-0.0778502080090748
2	D	26	50	20120529	12	2026	40	0.208153087929685	-0.079575619265848
2	D	26	50	20120529	12	2028	40.04	0.208646648462953	-0.0818015914130233
2	D	26	50	20120529	12	2030	40.08	0.209015758202733	-0.082634563201261
2	D	26	50	20120529	12	2032	40.12	0.209664245831759	-0.0837962689320725
2	D	26	50	20120529	12	2034	40.16	0.210158230629096	-0.0849102449551537
2	D	26	50	20120529	12	2036	40.2	0.210889308330165	-0.0857956133558774
2	D	26	50	20120529	12	2038	40.24	0.211512481536424	-0.0860534951989761
2	D	26	50	20120529	12	2040	40.28	0.211575201907916	-0.086055828651354
2	D	26	50	20120529	12	2042	40.32	0.211849771471050	-0.0860725870820682
2	D	26	50	20120529	12	2044	40.36	0.212079227621545	-0.0861273878576101
2	D	26	50	20120529	12	2046	40.4	0.211851256395291	-0.086144641263071
2	D	26	50	20120529	12	2048	40.44	0.211912491842542	-0.0854965071874355
2	D	26	50	20120529	12	2050	40.48	0.212059004367604	-0.0859623491348812
2	D	26	50	20120529	12	2052	40.52	0.211783444854975	-0.0856340394563763
2	D	26	50	20120529	12	2054	40.56	0.211384070944961	-0.0856063208705538
2	D	26	50	20120529	12	2056	40.6	0.211044942532704	-0.0852920826169945
2	D	26	50	20120529	12	2058	40.64	0.210548977836380	-0.0846651617447945
2	D	26	50	20120529	12	2060	40.68	0.210240749990460	-0.08451235596938
2	D	26	50	20120529	12	2062	40.72	0.209837981967897	-0.0851032143957395
2	D	26	50	20120529	12	2064	40.76	0.208901843300284	-0.084973036037323
2	D	26	50	20120529	12	2066	40.8	0.209161634331692	-0.0846227353379233
2	D	26	50	20120529	12	2068	40.84	0.209314157264394	-0.0843358621167959
2	D	26	50	20120529	12	2070	40.88	0.208337713510253	-0.0838938496678762
2	D	26	50	20120529	12	2072	40.92	0.208455022525252	-0.0832589384890488
2	D	26	50	20120529	12	2074	40.96	0.207570078388597	-0.0833066681967789
2	D	26	50	20120529	12	2076	41	0.207148713457688	-0.0826051475591637
2	D	26	50	20120529	12	2078	41.04	0.206059132618558	-0.0827415484572546
2	D	26	50	20120529	12	2080	41.08	0.205198866508566	-0.081925971495834
2	D	26	50	20120529	12	2082	41.12	0.203539286893121	-0.0812153291807415
2	D	26	50	20120529	12	2084	41.16	0.202499910635455	-0.081164346781818
2	D	26	50	20120529	12	2086	41.2	0.201218845279979	-0.0800214500913862
2	D	26	50	20120529	12	2088	41.24	0.200136194087305	-0.0790025799303745
2	D	26	50	20120529	12	2090	41.28	0.199312343976544	-0.0773996395681027
2	D	26	50	20120529	12	2092	41.32	0.197913616052679	-0.0769966594135045
2	D	26	50	20120529	12	2094	41.36	0.196851046692590	-0.0754287915475795
2	D	26	50	20120529	12	2096	41.4	0.195095583397616	-0.0742243058565064
2	D	26	50	20120529	12	2098	41.44	0.193868258157511	-0.0725920912734935
2	D	26	50	20120529	12	2100	41.48	0.192152675684996	-0.0702531234626846
2	D	26	50	20120529	12	2102	41.52	0.191475903784722	-0.069211625884675
2	D	26	50	20120529	12	2104	41.56	0.190553977963411	-0.0676501926904588
2	D	26	50	20120529	12	2106	41.6	0.189578807001477	-0.0666695062956312
2	D	26	50	20120529	12	2108	41.64	0.188540491403983	-0.0655016487358235
2	D	26	50	20120529	12	2110	41.68	0.187616019998259	-0.0638791215157129
2	D	26	50	20120529	12	2112	41.72	0.186030333041449	-0.0623195975098059
2	D	26	50	20120529	12	2114	41.76	0.184601270236671	-0.06058789300268
2	D	26	50	20120529	12	2116	41.8	0.183952499764932	-0.0596782001286836
2	D	26	50	20120529	12	2118	41.84	0.183507941731600	-0.0587735984235116
2	D	26	50	20120529	12	2120	41.88	0.183435746129241	-0.0589858011685457
2	D	26	50	20120529	12	2122	41.92	0.182821411757746	-0.059127788210208
2	D	26	50	20120529	12	2124	41.96	0.182023371044499	-0.0590504307283461
2	D	26	50	20120529	12	2126	42	0.181134679241904	-0.0585362226770673
2	D	26	50	20120529	12	2128	42.04	0.180068715769265	-0.0577509805965596
2	D	26	50	20120529	12	2130	42.08	0.179815217988209	-0.057542030542719
2	D	26	50	20120529	12	2132	42.12	0.179110444659401	-0.056982496946766
2	D	26	50	20120529	12	2134	42.16	0.177780376803989	-0.0556637427998531
2	D	26	50	20120529	12	2136	42.2	0.177462461595167	-0.0561018661614763
2	D	26	50	20120529	12	2138	42.24	0.176635783057282	-0.0557024215407840
2	D	26	50	20120529	12	2140	42.28	0.176775083093176	-0.0558162657325550
2	D	26	50	20120529	12	2142	42.32	0.176215620207901	-0.054530179918933
2	D	26	50	20120529	12	2144	42.36	0.175489280122266	-0.053399657597172
2	D	26	50	20120529	12	2146	42.4	0.174769445419018	-0.0518779638040584
2	D	26	50	20120529	12	2148	42.44	0.173406284966247	-0.0504735083152657
2	D	26	50	20120529	12	2150	42.48	0.172790324249155	-0.0489752197566096
2	D	26	50	20120529	12	2152	42.52	0.171879146450918	-0.0476194132143624
2	D	26	50	20120529	12	2154	42.56	0.170843305727158	-0.0464816076927552
2	D	26	50	20120529	12	2156	42.6	0.169550643820471	-0.0446021885790394
2	D	26	50	20120529	12	2158	42.64	0.169355553059542	-0.0439445085618579
2	D	26	50	20120529	12	2160	42.68	0.168731460614467	-0.0424472806633736
2	D	26	50	20120529	12	2162	42.72	0.167553350006332	-0.0412000150120385
2	D	26	50	20120529	12	2164	42.76	0.166514539434090	-0.0398686036537424
2	D	26	50	20120529	12	2166	42.8	0.166030736974403	-0.0388731387271880
2	D	26	50	20120529	12	2168	42.84	0.164911457650462	-0.0366647735388642
2	D	26	50	20120529	12	2170	42.88	0.163386157612765	-0.0346092848366330
2	D	26	50	20120529	12	2172	42.92	0.162253584681338	-0.0336870054619314
2	D	26	50	20120529	12	2174	42.96	0.161133173986548	-0.0315830092345109
2	D	26	50	20120529	12	2176	43	0.159580155363028	-0.0301789072991087
2	D	26	50	20120529	12	2178	43.04	0.158607883538897	-0.0282789113780605
2	D	26	50	20120529	12	2180	43.08	0.157656683496845	-0.0272558692870398
2	D	26	50	20120529	12	2182	43.12	0.156041722319293	-0.0253833798197798
2	D	26	50	20120529	12	2184	43.16	0.154825922919721	-0.0247126183271461
2	D	26	50	20120529	12	2186	43.2	0.153860792874079	-0.0233697518389949
2	D	26	50	20120529	12	2188	43.24	0.152161120304141	-0.0219524977174625
2	D	26	50	20120529	12	2190	43.28	0.150963705680880	-0.0202493603242966
2	D	26	50	20120529	12	2192	43.32	0.150141057651647	-0.0188842199725380
2	D	26	50	20120529	12	2194	43.36	0.148635980867892	-0.0171380197763977
2	D	26	50	20120529	12	2196	43.4	0.148024474923522	-0.0156381048721448
2	D	26	50	20120529	12	2198	43.44	0.146912761642140	-0.0139510895135899
2	D	26	50	20120529	12	2200	43.48	0.146268233811089	-0.0124460127298344
2	D	26	50	20120529	12	2202	43.52	0.144911366608670	-0.00997460381890935
2	D	26	50	20120529	12	2204	43.56	0.144985895663407	-0.00859758407322665
2	D	26	50	20120529	12	2206	43.6	0.144009239777232	-0.00656479349867155
2	D	26	50	20120529	12	2208	43.64	0.142907991676212	-0.00554896389681895
2	D	26	50	20120529	12	2210	43.68	0.142357721179093	-0.0032255524351962
2	D	26	50	20120529	12	2212	43.72	0.141470514300738	-0.00106654330019932
2	D	26	50	20120529	12	2214	43.76	0.140893515167290	0.000276959584055131
2	D	26	50	20120529	12	2216	43.8	0.140324294208434	0.00212180117617084
2	D	26	50	20120529	12	2218	43.84	0.139426975703109	0.00420988750101472
2	D	26	50	20120529	12	2220	43.88	0.138444097277259	0.00627463930207942
2	D	26	50	20120529	12	2222	43.92	0.138036308796549	0.00762287980176783
2	D	26	50	20120529	12	2224	43.96	0.137106251247254	0.00974794781126775
2	D	26	50	20120529	12	2226	44	0.136336848358645	0.0120263165709289
2	D	26	50	20120529	12	2228	44.04	0.135478350015607	0.0127886483917262
2	D	26	50	20120529	12	2230	44.08	0.135316705405428	0.0146346213546918
2	D	26	50	20120529	12	2232	44.12	0.134427094364017	0.0159866802309985
2	D	26	50	20120529	12	2234	44.16	0.133369404040718	0.0178999697595332
2	D	26	50	20120529	12	2236	44.2	0.132135856260938	0.0198222395441888
2	D	26	50	20120529	12	2238	44.24	0.131603475565383	0.0211041534278018
2	D	26	50	20120529	12	2240	44.28	0.130997131500515	0.0233227009537747
2	D	26	50	20120529	12	2242	44.32	0.130210970181192	0.0243987760533843
2	D	26	50	20120529	12	2244	44.36	0.129428980791878	0.0266982165951249
2	D	26	50	20120529	12	2246	44.4	0.129112974771365	0.0276732461357030
2	D	26	50	20120529	12	2248	44.44	0.128537248430123	0.0296787423885043
2	D	26	50	20120529	12	2250	44.48	0.128052173178229	0.0312400341613642
2	D	26	50	20120529	12	2252	44.52	0.127248899874802	0.0332227615758112
2	D	26	50	20120529	12	2254	44.56	0.126277052314739	0.0353302226264596
2	D	26	50	20120529	12	2256	44.6	0.125848616316018	0.0372435828656724
2	D	26	50	20120529	12	2258	44.64	0.125231099964008	0.0384564831274416
2	D	26	50	20120529	12	2260	44.68	0.125129771562264	0.0404061886552072
2	D	26	50	20120529	12	2262	44.72	0.124527175163336	0.0417173060488834
2	D	26	50	20120529	12	2264	44.76	0.123570671820425	0.0437613396212592
2	D	26	50	20120529	12	2266	44.8	0.122705738805678	0.0445499051036386
2	D	26	50	20120529	12	2268	44.84	0.122284020321378	0.0457862105998651
2	D	26	50	20120529	12	2270	44.88	0.121290040319064	0.0471082881486495
2	D	26	50	20120529	12	2272	44.92	0.120565962975129	0.0483839087819102
2	D	26	50	20120529	12	2274	44.96	0.119639370249062	0.0500727626180961
2	D	26	50	20120529	12	2276	45	0.118449733800394	0.0511195634969647
2	D	26	50	20120529	12	2278	45.04	0.117285411774492	0.0518398224642812
2	D	26	50	20120529	12	2280	45.08	0.116045782876394	0.0526679152157288
2	D	26	50	20120529	12	2282	45.12	0.114554989649619	0.0532140137828391
2	D	26	50	20120529	12	2284	45.16	0.113017315243250	0.054507029242917
2	D	26	50	20120529	12	2286	45.2	0.112220900875600	0.0555268893534222
2	D	26	50	20120529	12	2288	45.24	0.111683146168508	0.0569951965845562
2	D	26	50	20120529	12	2290	45.28	0.111513016276954	0.0578653621894843
2	D	26	50	20120529	12	2292	45.32	0.110845366054158	0.0594748786448211
2	D	26	50	20120529	12	2294	45.36	0.110997818276182	0.060902102971968
2	D	26	50	20120529	12	2296	45.4	0.110966634867131	0.0628170188460993
2	D	26	50	20120529	12	2298	45.44	0.111279246775094	0.06458612930195
2	D	26	50	20120529	12	2300	45.48	0.111356816388990	0.0663880495124476
2	D	26	50	20120529	12	2302	45.52	0.111591222286953	0.0678662562385181
2	D	26	50	20120529	12	2304	45.56	0.112090298253115	0.0690868639642023
2	D	26	50	20120529	12	2306	45.6	0.112248336618710	0.0704773894494057
2	D	26	50	20120529	12	2308	45.64	0.113093399932906	0.0715160586002906
2	D	26	50	20120529	12	2310	45.68	0.113534917407079	0.0724562277765562
2	D	26	50	20120529	12	2312	45.72	0.113790607219156	0.0740107313243167
2	D	26	50	20120529	12	2314	45.76	0.114024164588982	0.0751263336929947
2	D	26	50	20120529	12	2316	45.8	0.114218406821774	0.076767740664163
2	D	26	50	20120529	12	2318	45.84	0.114497219025596	0.077617470883115
2	D	26	50	20120529	12	2320	45.88	0.115454995160713	0.0796917686257256
2	D	26	50	20120529	12	2322	45.92	0.115542605690902	0.080916548281419
2	D	26	50	20120529	12	2324	45.96	0.116635439221226	0.082454151977109
2	D	26	50	20120529	12	2326	46	0.117600710688224	0.0847444001306941
2	D	26	50	20120529	12	2328	46.04	0.117911837671946	0.0854020094371976
2	D	26	50	20120529	12	2330	46.08	0.119082311526844	0.0868747007303748
2	D	26	50	20120529	12	2332	46.12	0.119955093426862	0.0877696857833227
2	D	26	50	20120529	12	2334	46.16	0.120141557485061	0.0883935660963635
2	D	26	50	20120529	12	2336	46.2	0.120751790637225	0.089323411513624
2	D	26	50	20120529	12	2338	46.24	0.120872918028842	0.0896562466755284
2	D	26	50	20120529	12	2340	46.28	0.120565468000382	0.0901206744094117
2	D	26	50	20120529	12	2342	46.32	0.120492565291242	0.0912980779107654
2	D	26	50	20120529	12	2344	46.36	0.120492777423277	0.0926753097884824
2	D	26	50	20120529	12	2346	46.4	0.120365851756054	0.0936663199423154
2	D	26	50	20120529	12	2348	46.44	0.120254977412763	0.0952126210514141
2	D	26	50	20120529	12	2350	46.48	0.120261553505829	0.0965127782899818
2	D	26	50	20120529	12	2352	46.52	0.120727254031918	0.09794070972391
2	D	26	50	20120529	12	2354	46.56	0.120858210207794	0.099139114296665
2	D	26	50	20120529	12	2356	46.6	0.121427855430718	0.100965146848401
2	D	26	50	20120529	12	2358	46.64	0.121121607483786	0.101985572644331
2	D	26	50	20120529	12	2360	46.68	0.121284029911424	0.103438182104923
2	D	26	50	20120529	12	2362	46.72	0.121573024452895	0.104352683305031
2	D	26	50	20120529	12	2364	46.76	0.121602157252280	0.104641748557181
2	D	26	50	20120529	12	2366	46.8	0.121530598046024	0.104987665194537
2	D	26	50	20120529	12	2368	46.84	0.121527769618899	0.106131763966497
2	D	26	50	20120529	12	2370	46.88	0.120481675846812	0.105936178230821
2	D	26	50	20120529	12	2372	46.92	0.119997449123055	0.106448689225825
2	D	26	50	20120529	12	2374	46.96	0.118644541718611	0.106719723255054
2	D	26	50	20120529	12	2376	47	0.117159193214051	0.107151482655646
2	D	26	50	20120529	12	2378	47.04	0.115566930164175	0.108397263382741
2	D	26	50	20120529	12	2380	47.08	0.114377717979575	0.108694106809483
2	D	26	50	20120529	12	2382	47.12	0.112821086040403	0.109986280812491
2	D	26	50	20120529	12	2384	47.16	0.111294308149533	0.110547150840260
2	D	26	50	20120529	12	2386	47.2	0.109852687128321	0.111984529220785
2	D	26	50	20120529	12	2388	47.24	0.108564402212610	0.112978657715523
2	D	26	50	20120529	12	2390	47.28	0.106803989170168	0.113562445074071
2	D	26	50	20120529	12	2392	47.32	0.105642926906527	0.114181863543322
2	D	26	50	20120529	12	2394	47.36	0.103986631094974	0.114586580352175
2	D	26	50	20120529	12	2396	47.4	0.102200971512017	0.115310165549791
2	D	26	50	20120529	12	2398	47.44	0.100815607906316	0.115155450586067
2	D	26	50	20120529	12	2400	47.48	0.0985652405751898	0.115369350387376
2	D	26	50	20120529	12	2402	47.52	0.0980071211927988	0.115293902093823
2	D	26	50	20120529	12	2404	47.56	0.0966552885906618	0.114549870196523
2	D	26	50	20120529	12	2406	47.6	0.0954807276585688	0.114529420668411
2	D	26	50	20120529	12	2408	47.64	0.0939183752255368	0.114141572598930
2	D	26	50	20120529	12	2410	47.68	0.091905397782991	0.114007773853794
2	D	26	50	20120529	12	2412	47.72	0.090899425249668	0.113808836431975
2	D	26	50	20120529	12	2414	47.76	0.090091987087299	0.113647538304119
2	D	26	50	20120529	12	2416	47.8	0.0888659063551284	0.112753712906292
2	D	26	50	20120529	12	2418	47.84	0.0871272368462079	0.112772698723367
2	D	26	50	20120529	12	2420	47.88	0.086165500913116	0.112540838409816
2	D	26	50	20120529	12	2422	47.92	0.0847690357309508	0.112475006768487
2	D	26	50	20120529	12	2424	47.96	0.0836195629474539	0.112152283233554
2	D	26	50	20120529	12	2426	48	0.0825024756545354	0.111638782289056
2	D	26	50	20120529	12	2428	48.04	0.0817383760667852	0.111412932383145
2	D	26	50	20120529	12	2430	48.08	0.0811164049420535	0.111380122628498
2	D	26	50	20120529	12	2432	48.12	0.0793791850020344	0.111326948198553
2	D	26	50	20120529	12	2434	48.16	0.0787887508397436	0.110798739433007
2	D	26	50	20120529	12	2436	48.2	0.0783801138308959	0.110808568217265
2	D	26	50	20120529	12	2438	48.24	0.0782256109992067	0.110616588726173
2	D	26	50	20120529	12	2440	48.28	0.0779114434563255	0.110461237366346
2	D	26	50	20120529	12	2442	48.32	0.077911231324291	0.110307300220082
2	D	26	50	20120529	12	2444	48.36	0.0781711637770553	0.110863368992807
2	D	26	50	20120529	12	2446	48.4	0.078757426009337	0.111071894782579
2	D	26	50	20120529	12	2448	48.44	0.0790184898329512	0.111496724536716
2	D	26	50	20120529	12	2450	48.48	0.0789616384477438	0.111826519139461
2	D	26	50	20120529	12	2452	48.52	0.0790656538552563	0.112607801421994
2	D	26	50	20120529	12	2454	48.56	0.0790004586100309	0.113566779638639
2	D	26	50	20120529	12	2456	48.6	0.0787287174740209	0.114494715867591
2	D	26	50	20120529	12	2458	48.64	0.0791748311422715	0.114904201404576
2	D	26	50	20120529	12	2460	48.68	0.0795882764772313	0.115128566386246
2	D	26	50	20120529	12	2462	48.72	0.0799974084608258	0.114832571487642
2	D	26	50	20120529	12	2464	48.76	0.0807920550615233	0.114969891624548
2	D	26	50	20120529	12	2466	48.8	0.081369407748362	0.115200054881824
2	D	26	50	20120529	12	2468	48.84	0.0826964350446149	0.115581397568918
2	D	26	50	20120529	12	2470	48.88	0.0839278615040512	0.116020157326644
2	D	26	50	20120529	12	2472	48.92	0.0855352566390445	0.116627420630327
2	D	26	50	20120529	12	2474	48.96	0.0873053570443888	0.117743730105787
2	D	26	50	20120529	12	2476	49	0.0888015949933795	0.118732265385885
2	D	26	50	20120529	12	2478	49.04	0.0902116366257436	0.118740679956581
2	D	26	50	20120529	12	2480	49.08	0.0922987330010938	0.119998198656244
2	D	26	50	20120529	12	2482	49.12	0.0943043706752518	0.120621583994538
2	D	26	50	20120529	12	2484	49.16	0.0962353378733158	0.121449747456663
2	D	26	50	20120529	12	2486	49.2	0.0980662989593168	0.122749855197756
2	D	26	50	20120529	12	2488	49.24	0.0993484108328288	0.123221368141587
2	D	26	50	20120529	12	2490	49.28	0.100480057454372	0.123581716828348
2	D	26	50	20120529	12	2492	49.32	0.102201989745782	0.124238491748849
2	D	26	50	20120529	12	2494	49.36	0.103651700068570	0.124587661077399
2	D	26	50	20120529	12	2496	49.4	0.105198071888347	0.125258776123423
2	D	26	50	20120529	12	2498	49.44	0.106368892225568	0.125168414947856
2	D	26	50	20120529	12	2500	49.48	0.108431572203764	0.125736172195674
2	D	26	50	20120529	12	2502	49.52	0.110174880333169	0.125968520412904
2	D	26	50	20120529	12	2504	49.56	0.110638777736966	0.126310724739659
2	D	26	50	20120529	12	2506	49.6	0.111786539322053	0.126479595981142
2	D	26	50	20120529	12	2508	49.64	0.113503415799977	0.127541649153281
2	D	26	50	20120529	12	2510	49.68	0.115259444780376	0.127631168871779
2	D	26	50	20120529	12	2512	49.72	0.117247355287529	0.128830895734215
2	D	26	50	20120529	12	2514	49.76	0.118661576981630	0.129518195393800
2	D	26	50	20120529	12	2516	49.8	0.120575544272014	0.129762317999597
2	D	26	50	20120529	12	2518	49.84	0.122292074267616	0.130482477971964
2	D	26	50	20120529	12	2520	49.88	0.123717120705877	0.131021774171840
2	D	26	50	20120529	12	2522	49.92	0.125728556655640	0.131290050484622
2	D	26	50	20120529	12	2524	49.96	0.127274546637755	0.131623550326901
2	D	26	50	20120529	12	2526	50	0.129147927059560	0.132162818242505
2	D	26	50	20120529	12	2528	50.04	0.130786880370197	0.132442952736007
2	D	26	50	20120529	12	2530	50.08	0.132305979081424	0.132425748828021
2	D	26	50	20120529	12	2532	50.12	0.134092038886819	0.132367857995845
2	D	26	50	20120529	12	2534	50.16	0.136367041818202	0.133034419274199
2	D	26	50	20120529	12	2536	50.2	0.137986882032544	0.133589639518786
2	D	26	50	20120529	12	2538	50.24	0.139847845659271	0.134029601358041
2	D	26	50	20120529	12	2540	50.28	0.141683212020519	0.134570113781580
2	D	26	50	20120529	12	2542	50.32	0.144025149679809	0.135984327343953
2	D	26	50	20120529	12	2544	50.36	0.145579299674178	0.136832926192055
2	D	26	50	20120529	12	2546	50.4	0.147092154632527	0.137380580394084
2	D	26	50	20120529	12	2548	50.44	0.148620565940062	0.138669282502796
2	D	26	50	20120529	12	2550	50.48	0.149756038009291	0.139472697227580
2	D	26	50	20120529	12	2552	50.52	0.150775827409118	0.141043747074021
2	D	26	50	20120529	12	2554	50.56	0.152001384882271	0.142100730290538
2	D	26	50	20120529	12	2556	50.6	0.153009789862921	0.143666193993407
2	D	26	50	20120529	12	2558	50.64	0.153861641402217	0.145088397862408
2	D	26	50	20120529	12	2560	50.68	0.155150767774998	0.147139643923952
2	D	26	50	20120529	12	2562	50.72	0.156322726554136	0.149132695097404
2	D	26	50	20120529	12	2564	50.76	0.157043339074844	0.151015649745026
2	D	26	50	20120529	12	2566	50.8	0.158458330454676	0.153259228851053
2	D	26	50	20120529	12	2568	50.84	0.158719111435578	0.153630601332532
2	D	26	50	20120529	12	2570	50.88	0.159918647379182	0.155126556438810
2	D	26	50	20120529	12	2572	50.92	0.161320981547632	0.156894889077201
2	D	26	50	20120529	12	2574	50.96	0.162407592538281	0.158283151820705
2	D	26	50	20120529	12	2576	51	0.163240168346721	0.160344056960880
2	D	26	50	20120529	12	2578	51.04	0.163948590346521	0.161704629402832
2	D	26	50	20120529	12	2580	51.08	0.164525433916477	0.162908280707904
2	D	26	50	20120529	12	2582	51.12	0.165477440060260	0.165100071313276
2	D	26	50	20120529	12	2584	51.16	0.166192084599734	0.166793832470524
2	D	26	50	20120529	12	2586	51.2	0.166508613879264	0.168509528080124
2	D	26	50	20120529	12	2588	51.24	0.167588005309678	0.170385842995070
2	D	26	50	20120529	12	2590	51.28	0.167911117753341	0.171143189713060
2	D	26	50	20120529	12	2592	51.32	0.168399551762445	0.173403986869208
2	D	26	50	20120529	12	2594	51.36	0.168761837921786	0.175014528629378
2	D	26	50	20120529	12	2596	51.4	0.169451762008190	0.177072421494665
2	D	26	50	20120529	12	2598	51.44	0.169728162977888	0.178760363163103
2	D	26	50	20120529	12	2600	51.48	0.170362670398743	0.179989789217456
2	D	26	50	20120529	12	2602	51.52	0.170681095431554	0.182109468366176
2	D	26	50	20120529	12	2604	51.56	0.170933624476319	0.183713801728807
2	D	26	50	20120529	12	2606	51.6	0.171531469117677	0.185404154631369
2	D	26	50	20120529	12	2608	51.64	0.171749540848995	0.186990619405639
2	D	26	50	20120529	12	2610	51.68	0.172270911891967	0.189371214592657
2	D	26	50	20120529	12	2612	51.72	0.172208035956984	0.190371714119493
2	D	26	50	20120529	12	2614	51.76	0.172655429488508	0.191615720008567
2	D	26	50	20120529	12	2616	51.8	0.172268797642691	0.192843808923996
2	D	26	50	20120529	12	2618	51.84	0.172259626467739	0.194411443444683
2	D	26	50	20120529	12	2620	51.88	0.171427185009587	0.195290553950393
2	D	26	50	20120529	12	2622	51.92	0.170739431741002	0.196320546901073
2	D	26	50	20120529	12	2624	51.96	0.170416001099287	0.196907021265389
2	D	26	50	20120529	12	2626	52	0.169777554386554	0.198126709752258
2	D	26	50	20120529	12	2628	52.04	0.169994848300413	0.199381612156830
2	D	26	50	20120529	12	2630	52.08	0.169775928040957	0.200426433136711
2	D	26	50	20120529	12	2632	52.12	0.169978089869698	0.201894457525132
2	D	26	50	20120529	12	2634	52.16	0.170079842535511	0.202372532419892
2	D	26	50	20120529	12	2636	52.2	0.170528360366818	0.203773805928170
2	D	26	50	20120529	12	2638	52.24	0.170358089053908	0.204279245855362
2	D	26	50	20120529	12	2640	52.28	0.170568736164024	0.206023041888446
2	D	26	50	20120529	12	2642	52.32	0.171249467862272	0.207521613289815
2	D	26	50	20120529	12	2644	52.36	0.171420092728572	0.208821770528382
2	D	26	50	20120529	12	2646	52.4	0.171743169816896	0.210724665587234
2	D	26	50	20120529	12	2648	52.44	0.171846902381696	0.212565476670696
2	D	26	50	20120529	12	2650	52.48	0.171834740145060	0.213943769208585
2	D	26	50	20120529	12	2652	52.52	0.172255892943935	0.215788186536632
2	D	26	50	20120529	12	2654	52.56	0.172167928860355	0.217988985682397
2	D	26	50	20120529	12	2656	52.6	0.172092975541549	0.218913881352189
2	D	26	50	20120529	12	2658	52.64	0.172211910902145	0.219869748298997
2	D	26	50	20120529	12	2660	52.68	0.172148695555907	0.220852202460778
2	D	26	50	20120529	12	2662	52.72	0.172136886872661	0.221653142311828
2	D	26	50	20120529	12	2664	52.76	0.171743735502321	0.221644657030454
2	D	26	50	20120529	12	2666	52.8	0.170887994875729	0.222581007830101
2	D	26	50	20120529	12	2668	52.84	0.170659104410659	0.222436545914704
2	D	26	50	20120529	12	2670	52.88	0.170288934010708	0.222983493009952
2	D	26	50	20120529	12	2672	52.92	0.170361341745102	0.223134531018414
2	D	26	50	20120529	12	2674	52.96	0.170896480157104	0.222934561220694
2	D	26	50	20120529	12	2676	53	0.170943290626018	0.223262517345808
2	D	26	50	20120529	12	2678	53.04	0.171291116451684	0.223285215473484
2	D	26	50	20120529	12	2680	53.08	0.171642053547187	0.222750430614873
2	D	26	50	20120529	12	2682	53.12	0.172044538727038	0.223009797382212
2	D	26	50	20120529	12	2684	53.16	0.172916401388241	0.223243849726785
2	D	26	50	20120529	12	2686	53.2	0.173756444244291	0.223769937171988
2	D	26	50	20120529	12	2688	53.24	0.174783516843964	0.224739734122385
2	D	26	50	20120529	12	2690	53.28	0.175722059674633	0.225011758101108
2	D	26	50	20120529	12	2692	53.32	0.176781871318275	0.226583797897042
2	D	26	50	20120529	12	2694	53.36	0.178039036464547	0.227480480006264
2	D	26	50	20120529	12	2696	53.4	0.179307515319317	0.228183414857442
2	D	26	50	20120529	12	2698	53.44	0.180020491086788	0.228887481079469
2	D	26	50	20120529	12	2700	53.48	0.181610844948355	0.229648964372129
2	D	26	50	20120529	12	2702	53.52	0.182994299365746	0.230512695305348
2	D	26	50	20120529	12	2704	53.56	0.184765531141940	0.231370486541606
2	D	26	50	20120529	12	2706	53.6	0.185796280696876	0.231379183955014
2	D	26	50	20120529	12	2708	53.64	0.187355521860070	0.231606094521097
2	D	26	50	20120529	12	2710	53.68	0.187780068771495	0.232134727550712
2	D	26	50	20120529	12	2712	53.72	0.187922833630616	0.232665128347280
2	D	26	50	20120529	12	2714	53.76	0.188580584358476	0.232932273289213
2	D	26	50	20120529	12	2716	53.8	0.188792857814188	0.233070724796969
2	D	26	50	20120529	12	2718	53.84	0.189203474722023	0.234350093096170
2	D	26	50	20120529	12	2720	53.88	0.190118329475522	0.235129466190394
2	D	26	50	20120529	12	2722	53.92	0.190704308865092	0.235218066670076
2	D	26	50	20120529	12	2724	53.96	0.191088409268632	0.235607541085154
2	D	26	50	20120529	12	2726	54	0.192607628188012	0.236141760258340
2	D	26	50	20120529	12	2728	54.04	0.193299178620012	0.236754114730848
2	D	26	50	20120529	12	2730	54.08	0.193043135254544	0.236267695976070
2	D	26	50	20120529	12	2732	54.12	0.193225073829344	0.236558104731103
2	D	26	50	20120529	12	2734	54.16	0.192810921387603	0.236415057029269
2	D	26	50	20120529	12	2736	54.2	0.192293389934452	0.235713536391654
2	D	26	50	20120529	12	2738	54.24	0.192350029187625	0.235946810918767
2	D	26	50	20120529	12	2740	54.28	0.192236184995854	0.235824481445622
2	D	26	50	20120529	12	2742	54.32	0.191613789607054	0.235766640110921
2	D	26	50	20120529	12	2744	54.36	0.190958584463606	0.235487050089640
2	D	26	50	20120529	12	2746	54.4	0.190342765167871	0.235274140237824
2	D	26	50	20120529	12	2748	54.44	0.189763291160689	0.235501475067976
2	D	26	50	20120529	12	2750	54.48	0.189405141576018	0.235258583888638
2	D	26	50	20120529	12	2752	54.52	0.188885559513202	0.235390671435364
2	D	26	50	20120529	12	2754	54.56	0.189224405082746	0.235292242171423
2	D	26	50	20120529	12	2756	54.6	0.188459386256181	0.235146507463820
2	D	26	50	20120529	12	2758	54.64	0.188582422836107	0.234750527666356
2	D	26	50	20120529	12	2760	54.68	0.188570260599471	0.233933960755441
2	D	26	50	20120529	12	2762	54.72	0.188729430335916	0.233155365478677
2	D	26	50	20120529	12	2764	54.76	0.188904439264259	0.231953637504050
2	D	26	50	20120529	12	2766	54.8	0.189206939545251	0.229795689029225
2	D	26	50	20120529	12	2768	54.84	0.18939828264024	0.227905875445826
2	D	26	50	20120529	12	2770	54.88	0.189983767055063	0.226040527757056
2	D	26	50	20120529	12	2772	54.92	0.190694975055580	0.224072083899589
2	D	26	50	20120529	12	2774	54.96	0.190938078366952	0.222027272509754
2	D	26	50	20120529	12	2776	55	0.191628073164034	0.220099840845595
2	D	26	50	20120529	12	2778	55.04	0.192335816341323	0.218812270107733
2	D	26	50	20120529	12	2780	55.08	0.193284244524793	0.216868235576352
2	D	26	50	20120529	12	2782	55.12	0.193804151856729	0.215878809341709
2	D	26	50	20120529	12	2784	55.16	0.194912980142443	0.213963879325442
2	D	26	50	20120529	12	2786	55.2	0.195609296474148	0.212151748493024
2	D	26	50	20120529	12	2788	55.24	0.196151612019979	0.210816059138702
2	D	26	50	20120529	12	2790	55.28	0.196842700711252	0.208207296856852
2	D	26	50	20120529	12	2792	55.32	0.198017907231836	0.206571056714933
2	D	26	50	20120529	12	2794	55.36	0.19803266455036	0.205723327608172
2	D	26	50	20120529	12	2796	55.4	0.198172473703136	0.205757466723568
2	D	26	50	20120529	12	2798	55.44	0.198349992860553	0.206089064448605
2	D	26	50	20120529	12	2800	55.48	0.198853537741571	0.206088979595792
2	D	26	50	20120529	12	2802	55.52	0.199520084877789	0.206119639745824
2	D	26	50	20120529	12	2804	55.56	0.201031850891695	0.205286696241857
2	D	26	50	20120529	12	2806	55.6	0.202523266372438	0.205243435448984
2	D	26	50	20120529	12	2808	55.64	0.203820312341168	0.204362168267592
2	D	26	50	20120529	12	2810	55.68	0.204699147075234	0.204129629131531
2	D	26	50	20120529	12	2812	55.72	0.206252809165925	0.202626878729085
2	D	26	50	20120529	12	2814	55.76	0.207816434391162	0.202109771540003
2	D	26	50	20120529	12	2816	55.8	0.209005222311693	0.201185441555636
2	D	26	50	20120529	12	2818	55.84	0.210253195069809	0.200278294266052
2	D	26	50	20120529	12	2820	55.88	0.211850407867154	0.199460313141576
2	D	26	50	20120529	12	2822	55.92	0.213137766472982	0.199232200493965
2	D	26	50	20120529	12	2824	55.96	0.215009336701426	0.198275626440376
2	D	26	50	20120529	12	2826	56	0.216732768059212	0.197725992339359
2	D	26	50	20120529	12	2828	56.04	0.218680422977313	0.196648078762119
2	D	26	50	20120529	12	2830	56.08	0.219328132788879	0.196478373134634
2	D	26	50	20120529	12	2832	56.12	0.220134588072823	0.195963245844539
2	D	26	50	20120529	12	2834	56.16	0.220847139576224	0.195896989939142
2	D	26	50	20120529	12	2836	56.2	0.221514082692239	0.195003772653147
2	D	26	50	20120529	12	2838	56.24	0.220979934229731	0.194716263035917
2	D	26	50	20120529	12	2840	56.28	0.220874716740691	0.194015378794405
2	D	26	50	20120529	12	2842	56.32	0.220708122383043	0.193593660310105
2	D	26	50	20120529	12	2844	56.36	0.220116768981937	0.193525990191146
2	D	26	50	20120529	12	2846	56.4	0.219834704086921	0.192624358334455
2	D	26	50	20120529	12	2848	56.44	0.218912848976289	0.192339889276383
2	D	26	50	20120529	12	2850	56.48	0.217600883054475	0.191237792647226
2	D	26	50	20120529	12	2852	56.52	0.216854814689645	0.190508836266501
2	D	26	50	20120529	12	2854	56.56	0.215808438074845	0.189552686476980
2	D	26	50	20120529	12	2856	56.6	0.214871026615026	0.188727987838082
2	D	26	50	20120529	12	2858	56.64	0.213596678773972	0.187586858914604
2	D	26	50	20120529	12	2860	56.68	0.212770283078799	0.186004848913055
2	D	26	50	20120529	12	2862	56.72	0.211455842283251	0.184480963088920
2	D	26	50	20120529	12	2864	56.76	0.210557675249788	0.182689295926749
2	D	26	50	20120529	12	2866	56.8	0.209966321848682	0.181459142259519
2	D	26	50	20120529	12	2868	56.84	0.209264164814964	0.179556317911346
2	D	26	50	20120529	12	2870	56.88	0.208963856564994	0.178992541674706
2	D	26	50	20120529	12	2872	56.92	0.208222242972885	0.179366459740597
2	D	26	50	20120529	12	2874	56.96	0.208030829167218	0.179176035884424
2	D	26	50	20120529	12	2876	57	0.207068598259379	0.178714153734953
2	D	26	50	20120529	12	2878	57.04	0.206157844725211	0.178397369896981
2	D	26	50	20120529	12	2880	57.08	0.205574764473445	0.177939588966841
2	D	26	50	20120529	12	2882	57.12	0.204531711260517	0.176954659931326
2	D	26	50	20120529	12	2884	57.16	0.204171723198214	0.176852200158732
2	D	26	50	20120529	12	2886	57.2	0.203981582184753	0.175912384535857
2	D	26	50	20120529	12	2888	57.24	0.203853242303968	0.174340839714670
2	D	26	50	20120529	12	2890	57.28	0.203558944461638	0.172950809204214
2	D	26	50	20120529	12	2892	57.32	0.202975015681734	0.171373819660812
2	D	26	50	20120529	12	2894	57.36	0.202597279239224	0.169553868227394
2	D	26	50	20120529	12	2896	57.4	0.202375318420610	0.167855327028305
2	D	26	50	20120529	12	2898	57.44	0.202165944102701	0.165657709863056
2	D	26	50	20120529	12	2900	57.48	0.201028138581093	0.163469285085961
2	D	26	50	20120529	12	2902	57.52	0.200164336937196	0.161821443443084
2	D	26	50	20120529	12	2904	57.56	0.199347628604925	0.160084082081709
2	D	26	50	20120529	12	2906	57.6	0.198393388003714	0.157968065039008
2	D	26	50	20120529	12	2908	57.64	0.197284361728101	0.156152497667634
2	D	26	50	20120529	12	2910	57.68	0.196246611816032	0.154086048810294
2	D	26	50	20120529	12	2912	57.72	0.195141262495681	0.153266653472255
2	D	26	50	20120529	12	2914	57.76	0.194194800069063	0.152262915396361
2	D	26	50	20120529	12	2916	57.8	0.193949858280060	0.151631044776693
2	D	26	50	20120529	12	2918	57.84	0.193484582018039	0.149348504087022
2	D	26	50	20120529	12	2920	57.88	0.193232569161224	0.147665872790511
2	D	26	50	20120529	12	2922	57.92	0.192307956334145	0.145708318377474
2	D	26	50	20120529	12	2924	57.96	0.192039680021362	0.143450809267858
2	D	26	50	20120529	12	2926	58	0.191127229430919	0.141199664119272
2	D	26	50	20120529	12	2928	58.04	0.191236336007256	0.139583005885446
2	D	26	50	20120529	12	2930	58.08	0.190219728587945	0.137482686613287
2	D	26	50	20120529	12	2932	58.12	0.189727087293492	0.135694201431632
2	D	26	50	20120529	12	2934	58.16	0.188713096169270	0.134094725892588
2	D	26	50	20120529	12	2936	58.2	0.188958462222342	0.132725060057430
2	D	26	50	20120529	12	2938	58.24	0.187837061578058	0.130210517632852
2	D	26	50	20120529	12	2940	58.28	0.187845688280789	0.128460994034840
2	D	26	50	20120529	12	2942	58.32	0.187632849139652	0.126351694506561
2	D	26	50	20120529	12	2944	58.36	0.186602099584716	0.124515833170566
2	D	26	50	20120529	12	2946	58.4	0.186764875565745	0.122364672920841
2	D	26	50	20120529	12	2948	58.44	0.185983027597787	0.119940498742899
2	D	26	50	20120529	12	2950	58.48	0.185473486451264	0.118190126616750
2	D	26	50	20120529	12	2952	58.52	0.185241838269747	0.115446269463033
2	D	26	50	20120529	12	2954	58.56	0.184857030759426	0.112975779790924
2	D	26	50	20120529	12	2956	58.6	0.184042019483430	0.110638509036390
2	D	26	50	20120529	12	2958	58.64	0.183576601800053	0.109265449088682
2	D	26	50	20120529	12	2960	58.68	0.183215694498936	0.107770908195966
2	D	26	50	20120529	12	2962	58.72	0.183382500988617	0.105983412963804
2	D	26	50	20120529	12	2964	58.76	0.182570318139747	0.103234606062619
2	D	26	50	20120529	12	2966	58.8	0.182239462876829	0.101093416018508
2	D	26	50	20120529	12	2968	58.84	0.181688980247676	0.0984152490847642
2	D	26	50	20120529	12	2970	58.88	0.181569762044368	0.0966479063958666
2	D	26	50	20120529	12	2972	58.92	0.181572095496746	0.093527232038456
2	D	26	50	20120529	12	2974	58.96	0.180890798113072	0.091258479931019
2	D	26	50	20120529	12	2976	59	0.181069342575322	0.0893263106514267
2	D	26	50	20120529	12	2978	59.04	0.180309909892328	0.0870366988939447
2	D	26	50	20120529	12	2980	59.08	0.180039229416489	0.0859949891839006
2	D	26	50	20120529	12	2982	59.12	0.179548921574415	0.0842239695397408
2	D	26	50	20120529	12	2984	59.16	0.179993974582493	0.0822642938063604
2	D	26	50	20120529	12	2986	59.2	0.180500828723248	0.0808975978196831
2	D	26	50	20120529	12	2988	59.24	0.181185873772861	0.0797359627995498
2	D	26	50	20120529	12	2990	59.28	0.182292849438809	0.0784621099332422
2	D	26	50	20120529	12	2992	59.32	0.183290647817741	0.0769806505159783
2	D	26	50	20120529	12	2994	59.36	0.184433685929529	0.0748575624054657
2	D	26	50	20120529	12	2996	59.4	0.185672466299490	0.0728409645761998
2	D	26	50	20120529	12	2998	59.44	0.186781351153747	0.070769000285967
2	D	26	50	20120529	12	3000	59.48	0.187174007549340	0.06914032123686
2	D	26	50	20120529	12	3002	59.52	0.188403100556398	0.0666950045661607
2	D	26	50	20120529	12	3004	59.56	0.189056255090180	0.0657986052996506
2	D	26	50	20120529	12	3006	59.6	0.190338663948540	0.0637171657785499
2	D	26	50	20120529	12	3008	59.64	0.191375282489760	0.061576046445117
2	D	26	50	20120529	12	3010	59.68	0.192255630432337	0.0594823032660236
2	D	26	50	20120529	12	3012	59.72	0.193386294175454	0.0580489978205584
2	D	26	50	20120529	12	3014	59.76	0.194716362030866	0.0555196768642541
2	D	26	50	20120529	12	3016	59.8	0.195612973429411	0.0535157362463714
2	D	26	50	20120529	12	3018	59.84	0.197131838795399	0.0518978759310166
2	D	26	50	20120529	12	3020	59.88	0.197745607481469	0.0501810206662957
2	D	26	50	20120529	12	3022	59.92	0.199446906397004	0.04751381388766
2	D	26	50	20120529	12	3024	59.96	0.200718284389577	0.0458959535723052
2	D	26	50	20120529	12	3026	60	0.201822785181791	0.0448635776717728
2	D	26	50	20120529	12	3028	60.04	0.202973955021563	0.0431481366206144
2	D	26	50	20120529	12	3030	60.08	0.204326650293972	0.0422692028915995
2	D	26	50	20120529	12	3032	60.12	0.206113509130031	0.0413520853964005
2	D	26	50	20120529	12	3034	60.16	0.207785816667537	0.0401591962565388
2	D	26	50	20120529	12	3036	60.2	0.208918601730998	0.0391918741798755
2	D	26	50	20120529	12	3038	60.24	0.210688490004308	0.0384345628172248
2	D	26	50	20120529	12	3040	60.28	0.21123791197329	0.0376235113392039
2	D	26	50	20120529	12	3042	60.32	0.211867944115327	0.0376807869884799
2	D	26	50	20120529	12	3044	60.36	0.212186142166861	0.0375167382152446
2	D	26	50	20120529	12	3046	60.4	0.212169171604112	0.0371759127467128
2	D	26	50	20120529	12	3048	60.44	0.211363776980341	0.0375697712238336
2	D	26	50	20120529	12	3050	60.48	0.211044164715245	0.0374990605457149
2	D	26	50	20120529	12	3052	60.52	0.209835719226197	0.0371207584177801
2	D	26	50	20120529	12	3054	60.56	0.209560654688315	0.0370705538363160
2	D	26	50	20120529	12	3056	60.6	0.208692327561018	0.0368768065782708
2	D	26	50	20120529	12	3058	60.64	0.207849456277844	0.0370168137209458
2	D	26	50	20120529	12	3060	60.68	0.207095680449099	0.0363436480652562
2	D	26	50	20120529	12	3062	60.72	0.205696316129131	0.0361251520698695
2	D	26	50	20120529	12	3064	60.76	0.204734650906717	0.0355608808584826
2	D	26	50	20120529	12	3066	60.8	0.203775107004647	0.0353126863782861
2	D	26	50	20120529	12	3068	60.84	0.202513628507010	0.0346876039837173
2	D	26	50	20120529	12	3070	60.88	0.200861119959377	0.0344889069782039
2	D	26	50	20120529	12	3072	60.92	0.200007642074485	0.0337528088189886
2	D	26	50	20120529	12	3074	60.96	0.198845158526214	0.0341035337824571
2	D	26	50	20120529	12	3076	61	0.197323464733101	0.0328264989356342
2	D	26	50	20120529	12	3078	61.04	0.196133404020364	0.0314907742259729
2	D	26	50	20120529	12	3080	61.08	0.194029054239553	0.0298785707648676
2	D	26	50	20120529	12	3082	61.12	0.192561100561809	0.0274772361359581
2	D	26	50	20120529	12	3084	61.16	0.191228204279273	0.0265360770101987
2	D	26	50	20120529	12	3086	61.2	0.189379827153251	0.0251628756411345
2	D	26	50	20120529	12	3088	61.24	0.188686155400907	0.0238469499213464
2	D	26	50	20120529	12	3090	61.28	0.187372351001463	0.0219179626222695
2	D	26	50	20120529	12	3092	61.32	0.185547308399220	0.0202541403661375
2	D	26	50	20120529	12	3094	61.36	0.184717872144888	0.0195024858577362
2	D	26	50	20120529	12	3096	61.4	0.183425988055660	0.0180522098495225
2	D	26	50	20120529	12	3098	61.44	0.182093798879905	0.0160496834452023
2	D	26	50	20120529	12	3100	61.48	0.180494323340861	0.0148193176459377
2	D	26	50	20120529	12	3102	61.52	0.179445683984361	0.0129263927927013
2	D	26	50	20120529	12	3104	61.56	0.177740142428139	0.0114471254064590
2	D	26	50	20120529	12	3106	61.6	0.176135717141627	0.0100081631067444
2	D	26	50	20120529	12	3108	61.64	0.175069400115598	0.00835211902520552
2	D	26	50	20120529	12	3110	61.68	0.173387193083155	0.00650162057884032
2	D	26	50	20120529	12	3112	61.72	0.172093894780365	0.0054515670087783
2	D	26	50	20120529	12	3114	61.76	0.170237032372969	0.00366258685237631
2	D	26	50	20120529	12	3116	61.8	0.169098590455259	0.00213665041857574
2	D	26	50	20120529	12	3118	61.84	0.167502650450121	0.000823553125912351
2	D	26	50	20120529	12	3120	61.88	0.167301125017482	-0.00063662237723789
2	D	26	50	20120529	12	3122	61.92	0.166541692334488	-0.00133665809061255
2	D	26	50	20120529	12	3124	61.96	0.165425170726995	-0.00280390466157466
2	D	26	50	20120529	12	3126	62	0.164409058282429	-0.00417781313742011
2	D	26	50	20120529	12	3128	62.04	0.163729528665709	-0.00586143438342525
2	D	26	50	20120529	12	3130	62.08	0.162617956805684	-0.00775082370275575
2	D	26	50	20120529	12	3132	62.12	0.161772964202166	-0.00907099206323105
2	D	26	50	20120529	12	3134	62.16	0.160808470552628	-0.0103975243847369
2	D	26	50	20120529	12	3136	62.2	0.159673564168823	-0.0120571040001819
2	D	26	50	20120529	12	3138	62.24	0.158887968534925	-0.0130208905429390
2	D	26	50	20120529	12	3140	62.28	0.159540628093960	-0.0131630190059575
2	D	26	50	20120529	12	3142	62.32	0.158909181738360	-0.0139330582906698
2	D	26	50	20120529	12	3144	62.36	0.158701292344692	-0.0149131082893942
2	D	26	50	20120529	12	3146	62.4	0.158347738954098	-0.0146005670921098
2	D	26	50	20120529	12	3148	62.44	0.158296120159072	-0.0148416905044944
2	D	26	50	20120529	12	3150	62.48	0.158983427950385	-0.0150821068100978
2	D	26	50	20120529	12	3152	62.52	0.159053431521723	-0.0158959867152435
2	D	26	50	20120529	12	3154	62.56	0.159501737220995	-0.0162820670177714
2	D	26	50	20120529	12	3156	62.6	0.159685584984103	-0.0173314134810523
2	D	26	50	20120529	12	3158	62.64	0.159910444940521	-0.0183298482560877
2	D	26	50	20120529	12	3160	62.68	0.160055401830664	-0.0193671739040883
2	D	26	50	20120529	12	3162	62.72	0.160122576974877	-0.0218809385112065
2	D	26	50	20120529	12	3164	62.76	0.160520960935397	-0.0229462655877422
2	D	26	50	20120529	12	3166	62.8	0.159603419176129	-0.0247194065522455
2	D	26	50	20120529	12	3168	62.84	0.158841653040757	-0.0261359535669966
2	D	26	50	20120529	12	3170	62.88	0.157147213061000	-0.0277144280346393
2	D	26	50	20120529	12	3172	62.92	0.156012023834483	-0.0293714620656718
2	D	26	50	20120529	12	3174	62.96	0.155035014394917	-0.0317952119795449
2	D	26	50	20120529	12	3176	63	0.154163929551174	-0.033664731598324
2	D	26	50	20120529	12	3178	63.04	0.152939927712940	-0.0356722077501126
2	D	26	50	20120529	12	3180	63.08	0.151792364117752	-0.0390259445026024
2	D	26	50	20120529	12	3182	63.12	0.150421708333100	-0.0407232836201625
2	D	26	50	20120529	12	3184	63.16	0.149360128922505	-0.0428384521347259
2	D	26	50	20120529	12	3186	63.2	0.147981765673938	-0.045358085728128
2	D	26	50	20120529	12	3188	63.24	0.146633171620859	-0.047579249549191
2	D	26	50	20120529	12	3190	63.28	0.145964319316535	-0.0494770534392177
2	D	26	50	20120529	12	3192	63.32	0.144738125447279	-0.0519237136128013
2	D	26	50	20120529	12	3194	63.36	0.144321851685194	-0.0539083502155576
2	D	26	50	20120529	12	3196	63.4	0.143692950914007	-0.0566090738556215
2	D	26	50	20120529	12	3198	63.44	0.142816350637370	-0.0585364348091016
2	D	26	50	20120529	12	3200	63.48	0.141626077792599	-0.060852421649522
2	D	26	50	20120529	12	3202	63.52	0.140842320636332	-0.063280909178829
2	D	26	50	20120529	12	3204	63.56	0.139760235129082	-0.0650191897790199
2	D	26	50	20120529	12	3206	63.6	0.139144345122668	-0.068162279421394
2	D	26	50	20120529	12	3208	63.64	0.138328485318535	-0.070009100912497
2	D	26	50	20120529	12	3210	63.68	0.137690109316480	-0.0718028893950112
2	D	26	50	20120529	12	3212	63.72	0.137601933100866	-0.0729347552196565
2	D	26	50	20120529	12	3214	63.76	0.136840874072275	-0.0749700206679458
2	D	26	50	20120529	12	3216	63.8	0.136368597453121	-0.0772100642400666
2	D	26	50	20120529	12	3218	63.84	0.135782405931517	-0.0781766792099486
2	D	26	50	20120529	12	3220	63.88	0.135972829787691	-0.080131617327895
2	D	26	50	20120529	12	3222	63.92	0.135898937129057	-0.0820736861024239
2	D	26	50	20120529	12	3224	63.96	0.135974385422609	-0.0838140880229584
2	D	26	50	20120529	12	3226	64	0.134999850856778	-0.0863244585175268
2	D	26	50	20120529	12	3228	64.04	0.135001194359662	-0.088864456786227
2	D	26	50	20120529	12	3230	64.08	0.135466187778970	-0.089912671878658
2	D	26	50	20120529	12	3232	64.12	0.135373203237244	-0.0911412699109696
2	D	26	50	20120529	12	3234	64.16	0.135111785860240	-0.0921281788454717
2	D	26	50	20120529	12	3236	64.2	0.134866561228524	-0.0932389021773595
2	D	26	50	20120529	12	3238	64.24	0.134930766524256	-0.0950089318720256
2	D	26	50	20120529	12	3240	64.28	0.134892158494003	-0.0965692336953915
2	D	26	50	20120529	12	3242	64.32	0.134135342106099	-0.0982580168208995
2	D	26	50	20120529	12	3244	64.36	0.133338362053024	-0.0997974589942205
2	D	26	50	20120529	12	3246	64.4	0.132505248843430	-0.102594914841951
2	D	26	50	20120529	12	3248	64.44	0.132051710553977	-0.103638180186913
2	D	26	50	20120529	12	3250	64.48	0.130269306490640	-0.105614331508295
2	D	26	50	20120529	12	3252	64.52	0.129453800239897	-0.106890871380371
2	D	26	50	20120529	12	3254	64.56	0.127948299192073	-0.108479811028376
2	D	26	50	20120529	12	3256	64.6	0.126403341585859	-0.110789858171834
2	D	26	50	20120529	12	3258	64.64	0.125466920075533	-0.112061448296442
2	D	26	50	20120529	12	3260	64.68	0.123979782590816	-0.113156848624381
2	D	26	50	20120529	12	3262	64.72	0.122602041596217	-0.115383117756405
2	D	26	50	20120529	12	3264	64.76	0.121492449635179	-0.117659435906400
2	D	26	50	20120529	12	3266	64.8	0.120238360403406	-0.118760790073438
2	D	26	50	20120529	12	3268	64.84	0.118564128474794	-0.120437850429173
2	D	26	50	20120529	12	3270	64.88	0.116886561123496	-0.121848131417183
2	D	26	50	20120529	12	3272	64.92	0.115082427668774	-0.122871618985476
2	D	26	50	20120529	12	3274	64.96	0.113422289438972	-0.124318210967359
2	D	26	50	20120529	12	3276	65	0.111839565259574	-0.125107561338266
2	D	26	50	20120529	12	3278	65.04	0.110647588287460	-0.126199129147451
2	D	26	50	20120529	12	3280	65.08	0.109067063210152	-0.126682224500358
2	D	26	50	20120529	12	3282	65.12	0.108299710931208	-0.127688578871343
2	D	26	50	20120529	12	3284	65.16	0.107245344009781	-0.128438889876860
2	D	26	50	20120529	12	3286	65.2	0.106349015453949	-0.128666295417689
2	D	26	50	20120529	12	3288	65.24	0.106349722560730	-0.128715085785591
2	D	26	50	20120529	12	3290	65.28	0.105510386811462	-0.129514823555113
2	D	26	50	20120529	12	3292	65.32	0.104718144373820	-0.130195343121327
2	D	26	50	20120529	12	3294	65.36	0.103621916730947	-0.131015799119538
2	D	26	50	20120529	12	3296	65.4	0.103564570370992	-0.131778838047116
2	D	26	50	20120529	12	3298	65.44	0.103048240999370	-0.132408304503728
2	D	26	50	20120529	12	3300	65.48	0.102627512464564	-0.133281581378494
2	D	26	50	20120529	12	3302	65.52	0.101862281505964	-0.134639367819728
2	D	26	50	20120529	12	3304	65.56	0.101742073353162	-0.135569920343770
2	D	26	50	20120529	12	3306	65.6	0.101276797091141	-0.136899281092400
2	D	26	50	20120529	12	3308	65.64	0.101004843823097	-0.139059209466213
2	D	26	50	20120529	12	3310	65.68	0.101333012080246	-0.140964084424051
2	D	26	50	20120529	12	3312	65.72	0.100761174826300	-0.142470716842726
2	D	26	50	20120529	12	3314	65.76	0.100465250638374	-0.144800280133345
2	D	26	50	20120529	12	3316	65.8	0.100515596641194	-0.146987219986198
2	D	26	50	20120529	12	3318	65.84	0.100505909278292	-0.149620273507303
2	D	26	50	20120529	12	3320	65.88	0.100138355173431	-0.151605687927518
2	D	26	50	20120529	12	3322	65.92	0.0995893574685178	-0.153921038371836
2	D	26	50	20120529	12	3324	65.96	0.0990909886091378	-0.157732909607856
2	D	26	50	20120529	12	3326	66	0.0990828568811538	-0.159554063122802
2	D	26	50	20120529	12	3328	66.04	0.0992618963181498	-0.161528870941300
2	D	26	50	20120529	12	3330	66.08	0.0989580525342748	-0.164085556930036
2	D	26	50	20120529	12	3332	66.12	0.0990800991647068	-0.165389037570475
2	D	26	50	20120529	12	3334	66.16	0.0991143938435948	-0.168727642237847
2	D	26	50	20120529	12	3336	66.2	0.0989929128985868	-0.170000293022627
2	D	26	50	20120529	12	3338	66.24	0.0993829529990898	-0.172218062731140
2	D	26	50	20120529	12	3340	66.28	0.0993079996802838	-0.174117351545408
2	D	26	50	20120529	12	3342	66.32	0.0999197884673658	-0.175913968455046
2	D	26	50	20120529	12	3344	66.36	0.0999809532039388	-0.177917555519538
2	D	26	50	20120529	12	3346	66.4	0.100670382315596	-0.179277321859760
2	D	26	50	20120529	12	3348	66.44	0.101398985142931	-0.181169256763503
2	D	26	50	20120529	12	3350	66.48	0.102713355227800	-0.183861353700836
2	D	26	50	20120529	12	3352	66.52	0.102992874538403	-0.185465566855314
2	D	26	50	20120529	12	3354	66.56	0.103881283498286	-0.187357501759057
2	D	26	50	20120529	12	3356	66.6	0.104446686080523	-0.188551380848412
2	D	26	50	20120529	12	3358	66.64	0.105411462572774	-0.190037436459754
2	D	26	50	20120529	12	3360	66.68	0.105993057900300	-0.190277499211967
2	D	26	50	20120529	12	3362	66.72	0.106393704602520	-0.190223334832528
2	D	26	50	20120529	12	3364	66.76	0.106226049584700	-0.189969554208760
2	D	26	50	20120529	12	3366	66.8	0.106032090194621	-0.189924511506798
2	D	26	50	20120529	12	3368	66.84	0.106260202842232	-0.189883075049421
2	D	26	50	20120529	12	3370	66.88	0.106737641340889	-0.190165069233758
2	D	26	50	20120529	12	3372	66.92	0.106535903776216	-0.190636921588844
2	D	26	50	20120529	12	3374	66.96	0.106327024433054	-0.190499318609225
2	D	26	50	20120529	12	3376	67	0.106664243657002	-0.190385545128132
2	D	26	50	20120529	12	3378	67.04	0.106959814291538	-0.190256851693956
2	D	26	50	20120529	12	3380	67.08	0.107229434107204	-0.190502005614994
2	D	26	50	20120529	12	3382	67.12	0.107152995864158	-0.190036800063651
2	D	26	50	20120529	12	3384	67.16	0.107376441607013	-0.190493591044297
2	D	26	50	20120529	12	3386	67.2	0.107704114889415	-0.190451588901495
2	D	26	50	20120529	12	3388	67.24	0.107675830618167	-0.190392191931875
2	D	26	50	20120529	12	3390	67.28	0.108323823272447	-0.190366453245040
2	D	26	50	20120529	12	3392	67.32	0.108450466096957	-0.190569322180563
2	D	26	50	20120529	12	3394	67.36	0.108603696136440	-0.190843184636916
2	D	26	50	20120529	12	3396	67.4	0.108169461862114	-0.190574554770743
2	D	26	50	20120529	12	3398	67.44	0.108776442323084	-0.190673266877397
2	D	26	50	20120529	12	3400	67.48	0.109436526503322	-0.190489772667679
2	D	26	50	20120529	12	3402	67.52	0.110203737360909	-0.190511692977896
2	D	26	50	20120529	12	3404	67.56	0.110678064589729	-0.190859023828815
2	D	26	50	20120529	12	3406	67.6	0.111130471508332	-0.191386666908936
2	D	26	50	20120529	12	3408	67.64	0.110811707771373	-0.191629063113527
2	D	26	50	20120529	12	3410	67.68	0.110256204684073	-0.192651256676410
2	D	26	50	20120529	12	3412	67.72	0.109693135554214	-0.194335797161231
2	D	26	50	20120529	12	3414	67.76	0.108724116421276	-0.195443409223281
2	D	26	50	20120529	12	3416	67.8	0.107532146520230	-0.198182528761564
2	D	26	50	20120529	12	3418	67.84	0.106171248809159	-0.199564639676071
2	D	26	50	20120529	12	3420	67.88	0.104829937955926	-0.203906911708659
2	D	26	50	20120529	12	3422	67.92	0.103893445734922	-0.206366511936339
2	D	26	50	20120529	12	3424	67.96	0.103114214062055	-0.208796130836496
2	D	26	50	20120529	12	3426	68	0.102919547565194	-0.210212677851247
2	D	26	50	20120529	12	3428	68.04	0.102741780920404	-0.212913401491311
2	D	26	50	20120529	12	3430	68.08	0.102133527667227	-0.214853843920243
2	D	26	50	20120529	12	3432	68.12	0.101177448588385	-0.217058673574660
2	D	26	50	20120529	12	3434	68.16	0.100362437312389	-0.219546699494943
2	D	26	50	20120529	12	3436	68.2	0.0991925291429158	-0.220674181257545
2	D	26	50	20120529	12	3438	68.24	0.0988532593093028	-0.221572065448296
2	D	26	50	20120529	12	3440	68.28	0.0989880338617968	-0.222652100345880
2	D	26	50	20120529	12	3442	68.32	0.0993789932011148	-0.222780157383953
2	D	26	50	20120529	12	3444	68.36	0.0997969640194738	-0.223595380791983
2	D	26	50	20120529	12	3446	68.4	0.0999642654839028	-0.223696779904405
2	D	26	50	20120529	12	3448	68.44	0.100203691840013	-0.223809492725327
2	D	26	50	20120529	12	3450	68.48	0.0999124345568418	-0.223871647411393
2	D	26	50	20120529	12	3452	68.52	0.0993299907011788	-0.224348025249878
2	D	26	50	20120529	12	3454	68.56	0.0993381224291618	-0.224462930101821
2	D	26	50	20120529	12	3456	68.6	0.0997075857223318	-0.224602583691105
2	D	26	50	20120529	12	3458	68.64	0.0995237379592238	-0.224715720776095
2	D	26	50	20120529	12	3460	68.68	0.0991258489734498	-0.224692174120282
2	D	26	50	20120529	12	3462	68.72	0.0990784021084328	-0.224646282890183
2	D	26	50	20120529	12	3464	68.76	0.0987521430395928	-0.224249878828650
2	D	26	50	20120529	12	3466	68.8	0.0987522844609488	-0.224232766844545
2	D	26	50	20120529	12	3468	68.84	0.0985933975672168	-0.224381754243341
2	D	26	50	20120529	12	3470	68.88	0.0978997965255508	-0.224675132846855
2	D	26	50	20120529	12	3472	68.92	0.0969129583017268	-0.225800563999792
2	D	26	50	20120529	12	3474	68.96	0.0956712787939628	-0.225766622874295
2	D	26	50	20120529	12	3476	69	0.0941151489006058	-0.226955057241435
2	D	26	50	20120529	12	3478	69.04	0.0922904598517539	-0.227850607979808
2	D	26	50	20120529	12	3480	69.08	0.0914241833341223	-0.228459497629087
2	D	26	50	20120529	12	3482	69.12	0.0907836860117235	-0.227878114433596
2	D	26	50	20120529	12	3484	69.16	0.090069437452047	-0.227353511912634
2	D	26	50	20120529	12	3486	69.2	0.0877779872169339	-0.227353936176702
2	D	26	50	20120529	12	3488	69.24	0.0852028457412087	-0.227575826284639
2	D	26	50	20120529	12	3490	69.28	0.0831801667936245	-0.227622848885588
2	D	26	50	20120529	12	3492	69.32	0.0815135161103679	-0.227496276771755
2	D	26	50	20120529	12	3494	69.36	0.0797994892727717	-0.227790433192729
2	D	26	50	20120529	12	3496	69.4	0.079471391726301	-0.227574058517686
2	D	26	50	20120529	12	3498	69.44	0.0778478745566968	-0.228334905414242
2	D	26	50	20120529	12	3500	69.48	0.0762144578921559	-0.228269851590373
2	D	26	50	20120529	12	3502	69.52	0.0764400249553544	-0.229459912303110
2	D	26	50	20120529	12	3504	69.56	0.076029195915485	-0.230596232900477
2	D	26	50	20120529	12	3506	69.6	0.0762696122210885	-0.230941301009696
2	D	26	50	20120529	12	3508	69.64	0.0768253981511011	-0.231907208872797
2	D	26	50	20120529	12	3510	69.68	0.0776357425223408	-0.232549261830114
2	D	26	50	20120529	12	3512	69.72	0.0779977811943083	-0.232808062912028
2	D	26	50	20120529	12	3514	69.76	0.0785846798226932	-0.233119189895751
2	D	26	50	20120529	12	3516	69.8	0.0796552394894096	-0.233298795018172
2	D	26	50	20120529	12	3518	69.84	0.0802421381177945	-0.233329907716544
2	D	26	50	20120529	12	3520	69.88	0.0812398657860487	-0.233534261576307
2	D	26	50	20120529	12	3522	69.92	0.0822149660373049	-0.234184092708217
2	D	26	50	20120529	12	3524	69.96	0.0834601810789744	-0.235470319943196
2	D	26	50	20120529	12	3526	70	0.0840477868141405	-0.236216317597348
2	D	26	50	20120529	12	3528	70.04	0.085650090780309	-0.237210509731696
2	D	26	50	20120529	12	3530	70.08	0.0866697387587802	-0.237866704824637
2	D	26	50	20120529	12	3532	70.12	0.0889197525365157	-0.239420925529685
2	D	26	50	20120529	12	3534	70.16	0.0905729681909299	-0.241584672280116
2	D	26	50	20120529	12	3536	70.2	0.0914144252605419	-0.242768369031822
2	D	26	50	20120529	12	3538	70.24	0.0936750456399958	-0.244043282558302
2	D	26	50	20120529	12	3540	70.28	0.0938525294420728	-0.244430069967611
2	D	26	50	20120529	12	3542	70.32	0.0946239829403478	-0.244771602542924
2	D	26	50	20120529	12	3544	70.36	0.0955934263373548	-0.245872567801231
2	D	26	50	20120529	12	3546	70.4	0.0957277766257798	-0.245916408421665
2	D	26	50	20120529	12	3548	70.44	0.0964150844170928	-0.247938733815858
2	D	26	50	20120529	12	3550	70.48	0.0970097612200708	-0.250312491280301
2	D	26	50	20120529	12	3552	70.52	0.0973831136005378	-0.251827114005603
2	D	26	50	20120529	12	3554	70.56	0.0980053675679818	-0.252684127424401
2	D	26	50	20120529	12	3556	70.6	0.0976249441197038	-0.254040358230717
2	D	26	50	20120529	12	3558	70.64	0.0973534151157278	-0.254081370424026
