# Supplementary material for: How Do Ants Make Sense of Gravity? A Boltzmann Walker Analysis of Lasius niger Trajectories on Various Inclines
Source: PLoS One. 2013 Oct 29;8(10):e76531. doi: 10.1371/journal.pone.0076531 (PMC3812222; doi:10.1371/journal.pone.0076531)
Supplement: Dataset S2 — Trajectories for . (ZIP) [file pone.0076531.s006.zip › Incline2/2-D-26-50-20120529-13.txt]

Pente	Colonie	Temperature	Humidite	Date	Indiv	Frame	Time	X	Y
2	D	26	50	20120529	13	18	0	0	0
2	D	26	50	20120529	13	20	0.04	-0.000921437917631999	-0.000632259528397952
2	D	26	50	20120529	13	22	0.08	-0.0014688092769485	-0.00113717619657202
2	D	26	50	20120529	13	24	0.12	-0.0015503316177515	-0.00132350590448249
2	D	26	50	20120529	13	26	0.16	-0.00108658977744590	-0.0014649909003301
2	D	26	50	20120529	13	28	0.2	-0.000639959921245	-0.000891039397108793
2	D	26	50	20120529	13	30	0.24	-0.0004278985975672	-0.000897983185700042
2	D	26	50	20120529	13	32	0.28	-0.000435570706143102	-0.00102519876670332
2	D	26	50	20120529	13	34	0.32	-0.000320885057302399	-0.000626963298606864
2	D	26	50	20120529	13	36	0.36	1.07409520062988e-05	-0.00023094814580334
2	D	26	50	20120529	13	38	0.4	0.000318289975415501	0.000169231865941376
2	D	26	50	20120529	13	40	0.44	0.000376421223896899	0.000779203388596328
2	D	26	50	20120529	13	42	0.48	0.000546119780313801	0.000929527219208778
2	D	26	50	20120529	13	44	0.52	0.000620521555830301	0.00137675811617365
2	D	26	50	20120529	13	46	0.56	0.000917456906454	0.00212611452753609
2	D	26	50	20120529	13	48	0.6	0.0011885333620896	0.00193216927959224
2	D	26	50	20120529	13	50	0.64	0.00154900225700290	0.00196684579614163
2	D	26	50	20120529	13	52	0.68	0.0015888972215975	0.00195947774348167
2	D	26	50	20120529	13	54	0.72	0.00234174674045896	0.00219036932074251
2	D	26	50	20120529	13	56	0.76	0.00216499832943357	0.00238101945108603
2	D	26	50	20120529	13	58	0.8	0.00281162626762524	0.00157290246620698
2	D	26	50	20120529	13	60	0.84	0.00316242194177188	0.00174857607492497
2	D	26	50	20120529	13	62	0.88	0.00364788610239551	0.00178021910338307
2	D	26	50	20120529	13	64	0.92	0.00372262021809911	0.00175133379137160
2	D	26	50	20120529	13	66	0.96	0.00434457720069518	0.00148862948002517
2	D	26	50	20120529	13	68	1	0.00399292592734329	0.000799829693403538
2	D	26	50	20120529	13	70	1.04	0.00449275849776063	0.000746308781135528
2	D	26	50	20120529	13	72	1.08	0.00461315049832545	-8.6733717780342e-05
2	D	26	50	20120529	13	74	1.12	0.00473909328712259	-0.000286512596668978
2	D	26	50	20120529	13	76	1.16	0.00516373919349635	-0.000920801521528934
2	D	26	50	20120529	13	78	1.2	0.00533938451794309	-0.00104375324864165
2	D	26	50	20120529	13	80	1.24	0.005720013027188	-0.00186188286554230
2	D	26	50	20120529	13	82	1.28	0.00557019124239019	-0.00205404620439755
2	D	26	50	20120529	13	84	1.32	0.00568088880898495	-0.00238302763434459
2	D	26	50	20120529	13	86	1.36	0.0059517743457897	-0.00217964251087191
2	D	26	50	20120529	13	88	1.4	0.00588591442018999	-0.00244282765482954
2	D	26	50	20120529	13	90	1.44	0.00552990736906599	-0.00307406894946258
2	D	26	50	20120529	13	92	1.48	0.00576767202423997	-0.00313406695984626
2	D	26	50	20120529	13	94	1.52	0.00600054350048814	-0.0031763448742934
2	D	26	50	20120529	13	96	1.56	0.00546909618588395	-0.00290543812428522
2	D	26	50	20120529	13	98	1.6	0.00542202408746036	-0.00301490532508071
2	D	26	50	20120529	13	100	1.64	0.00579545424967279	-0.00292368147923983
2	D	26	50	20120529	13	102	1.68	0.00527424584126019	-0.00271634362886031
2	D	26	50	20120529	13	104	1.72	0.00534931936821876	-0.00295635688359846
2	D	26	50	20120529	13	106	1.76	0.00481487392086235	-0.00249137760642581
2	D	26	50	20120529	13	108	1.8	0.00473914985566508	-0.00212501851202525
2	D	26	50	20120529	13	110	1.84	0.00432614292690964	-0.00219485237773523
2	D	26	50	20120529	13	112	1.88	0.00401271077508089	-0.00219258963603543
2	D	26	50	20120529	13	114	1.92	0.00427107345079083	-0.002083157790579
2	D	26	50	20120529	13	116	1.96	0.00385943123812308	-0.00190815593330314
2	D	26	50	20120529	13	118	2	0.00386381530016644	-0.00194083840872959
2	D	26	50	20120529	13	120	2.04	0.00380302533018783	-0.00173059434947939
2	D	26	50	20120529	13	122	2.08	0.0038145087443143	-0.00150617279926641
2	D	26	50	20120529	13	124	2.12	0.00370774269142294	-0.00174608705905519
2	D	26	50	20120529	13	126	2.16	0.00379598961771503	-0.00173191663916021
2	D	26	50	20120529	13	128	2.2	0.00339184273692786	-0.00187263795968414
2	D	26	50	20120529	13	130	2.24	0.00368752650854882	-0.00184665885654335
2	D	26	50	20120529	13	132	2.28	0.00273936702565578	-0.00165784720383092
2	D	26	50	20120529	13	134	2.32	0.00319608022455636	-0.00188787611081871
2	D	26	50	20120529	13	136	2.36	0.00265798610620902	-0.00159340856286139
2	D	26	50	20120529	13	138	2.4	0.00246150941598853	-0.00157010232335348
2	D	26	50	20120529	13	140	2.44	0.00234925621447516	-0.00198352644510982
2	D	26	50	20120529	13	142	2.48	0.00283563254284652	-0.00197327339678261
2	D	26	50	20120529	13	144	2.52	0.00250861686975118	-0.00197862619511620
2	D	26	50	20120529	13	146	2.56	0.00219120370674435	-0.00203678572786879
2	D	26	50	20120529	13	148	2.6	0.0019665629534292	-0.00184861754232724
2	D	26	50	20120529	13	150	2.64	0.0016788977727069	-0.00162116957509077
2	D	26	50	20120529	13	152	2.68	0.0014037837373506	-0.00127039511414756
2	D	26	50	20120529	13	154	2.72	0.0013508780079823	-0.00176006656011925
2	D	26	50	20120529	13	156	2.76	0.000733587930142	-0.00173980087977044
2	D	26	50	20120529	13	158	2.8	0.0003371131579307	-0.00202988436568441
2	D	26	50	20120529	13	160	2.84	0.0004757131581111	-0.00180378697240001
2	D	26	50	20120529	13	162	2.88	0.000157592888323101	-0.00223462006310916
2	D	26	50	20120529	13	164	2.92	-0.000102466843661702	-0.00200168494725069
2	D	26	50	20120529	13	166	2.96	-0.000197996969800000	-0.00282673713953915
2	D	26	50	20120529	13	168	3	-0.001146460508609	-0.00302307947947122
2	D	26	50	20120529	13	170	3.04	-0.0011424582842274	-0.00286275008790498
2	D	26	50	20120529	13	172	3.08	-0.0012540750896377	-0.00308856463847691
2	D	26	50	20120529	13	174	3.12	-0.001203700802546	-0.00258357725962472
2	D	26	50	20120529	13	176	3.16	-0.0011068766709981	-0.00262793406800855
2	D	26	50	20120529	13	178	3.2	-0.0012131548202105	-0.00236496105608528
2	D	26	50	20120529	13	180	3.24	-0.0011041330966871	-0.00214814797483786
2	D	26	50	20120529	13	182	3.28	-0.0012453635340935	-0.00183989891571521
2	D	26	50	20120529	13	184	3.32	-0.0015349237609894	-0.00165612186328482
2	D	26	50	20120529	13	186	3.36	-0.0013213845841389	-0.00173884628561584
2	D	26	50	20120529	13	188	3.4	-0.0016017099964725	-0.00109215470781387
2	D	26	50	20120529	13	190	3.44	-0.0012723962263383	-0.00104904947843274
2	D	26	50	20120529	13	192	3.48	-0.0016597139657332	-0.000771347432257346
2	D	26	50	20120529	13	194	3.52	-0.0009220248162604	-0.000215200877786314
2	D	26	50	20120529	13	196	3.56	-0.0010924446215941	-0.000266303484862668
2	D	26	50	20120529	13	198	3.6	-0.0004999881339092	-0.000162075945315769
2	D	26	50	20120529	13	200	3.64	-0.0003729351874656	0.000127738840021349
2	D	26	50	20120529	13	202	3.68	-0.000349034978261501	0.000541382164879858
2	D	26	50	20120529	13	204	3.72	-0.000501430631742801	0.000412123045278958
2	D	26	50	20120529	13	206	3.76	-0.000354027152136602	0.000380826499143638
2	D	26	50	20120529	13	208	3.8	0.0001773989492641	0.000847934167727658
2	D	26	50	20120529	13	210	3.84	4.53609000132006e-05	0.000703649029026548
2	D	26	50	20120529	13	212	3.88	0.000458389041971999	0.000866644213157858
2	D	26	50	20120529	13	214	3.92	0.000744484445640098	0.00123066278411269
2	D	26	50	20120529	13	216	3.96	0.0006023489115538	0.00160707693694173
2	D	26	50	20120529	13	218	4	0.000634048508554398	0.00152184935660531
2	D	26	50	20120529	13	220	4.04	0.000579148738063098	0.00154027655932303
2	D	26	50	20120529	13	222	4.08	0.000533731269507499	0.00146866785559227
2	D	26	50	20120529	13	224	4.12	0.000179774828048901	0.00142732332209630
2	D	26	50	20120529	13	226	4.16	0.000388031917244	0.00154976593232656
2	D	26	50	20120529	13	228	4.2	-0.000346135840458599	0.00172809119147399
2	D	26	50	20120529	13	230	4.24	-0.00108398055342330	0.00178560018598790
2	D	26	50	20120529	13	232	4.28	-0.00131797632945360	0.00209664231689623
2	D	26	50	20120529	13	234	4.32	-0.00115057587007550	0.00253755167923729
2	D	26	50	20120529	13	236	4.36	-0.0013259242096741	0.00243461107403216
2	D	26	50	20120529	13	238	4.4	-0.00106401185792260	0.00225939001365413
2	D	26	50	20120529	13	240	4.44	-0.000353263476813002	0.00240374586303336
2	D	26	50	20120529	13	242	4.48	-0.000112974450430101	0.0024978052070668
2	D	26	50	20120529	13	244	4.52	-3.56593949752022e-05	0.00264427530572178
2	D	26	50	20120529	13	246	4.56	-0.000222144666377499	0.00302899089216194
2	D	26	50	20120529	13	248	4.6	-0.000223565951007702	0.00347658241358522
2	D	26	50	20120529	13	250	4.64	-0.000462751890811901	0.00360749616305409
2	D	26	50	20120529	13	252	4.68	-0.000813639488840102	0.0031645432621154
2	D	26	50	20120529	13	254	4.72	-0.000549379542575001	0.00342017650564997
2	D	26	50	20120529	13	256	4.76	-9.46533137296014e-05	0.00275046153105256
2	D	26	50	20120529	13	258	4.8	7.06541095761987e-05	0.00253661829828613
2	D	26	50	20120529	13	260	4.84	0.000204976113730399	0.00292903427757341
2	D	26	50	20120529	13	262	4.88	0.0005986931694951	0.00226661664495786
2	D	26	50	20120529	13	264	4.92	0.000667621938525098	0.00215990008954118
2	D	26	50	20120529	13	266	4.96	0.000763936953190499	0.00223443621534606
2	D	26	50	20120529	13	268	5	0.00142403527556380	0.00186030601742025
2	D	26	50	20120529	13	270	5.04	0.0013508214394398	0.00186733465882525
2	D	26	50	20120529	13	272	5.08	0.0018225253021015	0.00153149429310070
2	D	26	50	20120529	13	274	5.12	0.0021234204506998	0.00122993446412807
2	D	26	50	20120529	13	276	5.16	0.0019677155374825	0.000982319811492168
2	D	26	50	20120529	13	278	5.2	0.00209744841862682	0.000388922871788228
2	D	26	50	20120529	13	280	5.24	0.0018454921303544	0.000169818764569761
2	D	26	50	20120529	13	282	5.28	0.0018830677847067	0.000361699260712542
2	D	26	50	20120529	13	284	5.32	0.00217786767285117	0.000154679608384557
2	D	26	50	20120529	13	286	5.36	0.0019817728202925	-0.00015544328370824
2	D	26	50	20120529	13	288	5.4	0.00214089305926292	-0.00069054634037116
2	D	26	50	20120529	13	290	5.44	0.0019326218279322	-0.000755996144037786
2	D	26	50	20120529	13	292	5.48	0.00216821566528797	-0.00114808685420573
2	D	26	50	20120529	13	294	5.52	0.00217624839832225	-0.000883289506786989
2	D	26	50	20120529	13	296	5.56	0.0023485632498296	-0.000873340514375693
2	D	26	50	20120529	13	298	5.6	0.00239943958273597	-0.00047411509678558
2	D	26	50	20120529	13	300	5.64	0.00260329139668424	-0.000561548850279298
2	D	26	50	20120529	13	302	5.68	0.00293709529487898	0.000240190031433445
2	D	26	50	20120529	13	304	5.72	0.00298212385470493	0.000339580960597027
2	D	26	50	20120529	13	306	5.76	0.00268887960147906	0.000124259874657910
2	D	26	50	20120529	13	308	5.8	0.00258130037578934	-0.000402025560443613
2	D	26	50	20120529	13	310	5.84	0.0019893812892581	-0.000589126014745573
2	D	26	50	20120529	13	312	5.88	0.0018707853399175	-0.00112675344261733
2	D	26	50	20120529	13	314	5.92	0.0020106298480327	-0.00092044089707053
2	D	26	50	20120529	13	316	5.96	0.0015919731360956	-0.00126012792368474
2	D	26	50	20120529	13	318	6	0.00130874151489130	-0.00105899139977622
2	D	26	50	20120529	13	320	6.04	0.00141270035386140	-0.000793246529270693
2	D	26	50	20120529	13	322	6.08	0.000751018112298298	-0.00063024427407157
2	D	26	50	20120529	13	324	6.12	0.000432791776493101	-0.000730215030795725
2	D	26	50	20120529	13	326	6.16	-0.000167591378209000	-0.00109080413386180
2	D	26	50	20120529	13	328	6.2	-0.000233104821485901	-0.00132794653506834
2	D	26	50	20120529	13	330	6.24	-0.0009815844204397	-0.00083804174385886
2	D	26	50	20120529	13	332	6.28	-0.0016270102771033	-0.000369350156084984
2	D	26	50	20120529	13	334	6.32	-0.0016028342962546	-0.000250436008692839
2	D	26	50	20120529	13	336	6.36	-0.0022439680147564	0.000113525993719499
2	D	26	50	20120529	13	338	6.4	-0.0023790961206412	1.71473394437738e-05
2	D	26	50	20120529	13	340	6.44	-0.0021941169866828	0.000581277129474398
2	D	26	50	20120529	13	342	6.48	-0.0021402778763632	0.000610791766521128
2	D	26	50	20120529	13	344	6.52	-0.00184735182118890	0.000886322994878278
2	D	26	50	20120529	13	346	6.56	-0.0016706246233669	0.00178316773866061
2	D	26	50	20120529	13	348	6.6	-0.00182164141862490	0.00190919538027149
2	D	26	50	20120529	13	350	6.64	-0.0021869822792606	0.00178950341542004
2	D	26	50	20120529	13	352	6.68	-0.0017950188483133	0.00197810293609812
2	D	26	50	20120529	13	354	6.72	-0.0020624890593649	0.00188104545931245
2	D	26	50	20120529	13	356	6.76	-0.0019623839523523	0.00156098771694399
2	D	26	50	20120529	13	358	6.8	-0.0021021789629929	0.00131357105420682
2	D	26	50	20120529	13	360	6.84	-0.0023281985745314	0.00152256353445431
2	D	26	50	20120529	13	362	6.88	-0.0019127379852452	0.00121210830217436
2	D	26	50	20120529	13	364	6.92	-0.00190124750005090	0.00157248527320608
2	D	26	50	20120529	13	366	6.96	-0.0016924459386343	0.00140694450466250
2	D	26	50	20120529	13	368	7	-0.0019978100020897	0.00180670732340631
2	D	26	50	20120529	13	370	7.04	-0.00192238999280840	0.00153974622923714
2	D	26	50	20120529	13	372	7.08	-0.0016984775594779	0.00145309736427054
2	D	26	50	20120529	13	374	7.12	-0.0018209343118437	0.00164572739360138
2	D	26	50	20120529	13	376	7.16	-0.0017951107721948	0.00162544757111695
2	D	26	50	20120529	13	378	7.2	-0.00187466735614610	0.00128412005677040
2	D	26	50	20120529	13	380	7.24	-0.0017061143127147	0.00156665871332910
2	D	26	50	20120529	13	382	7.28	-0.0013975611976761	0.00135902387810149
2	D	26	50	20120529	13	384	7.32	-0.0015928994459789	0.00173884628561584
2	D	26	50	20120529	13	386	7.36	-0.0018050385514027	0.00159020536914262
2	D	26	50	20120529	13	388	7.4	-0.00147392873004430	0.00143312866876984
2	D	26	50	20120529	13	390	7.44	-0.0015582017162261	0.00174681537903982
2	D	26	50	20120529	13	392	7.48	-0.00158759614512	0.00201228447790068
2	D	26	50	20120529	13	394	7.52	-0.001663065651876	0.00201473813843140
2	D	26	50	20120529	13	396	7.56	-0.00155231151673880	0.00211304719421976
2	D	26	50	20120529	13	398	7.6	-0.0022229598722874	0.00196127379470588
2	D	26	50	20120529	13	400	7.64	-0.0022405526890033	0.00248277918796658
2	D	26	50	20120529	13	402	7.68	-0.0028368629086457	0.00178280711420221
2	D	26	50	20120529	13	404	7.72	-0.0032535114373243	0.0020717097317916
2	D	26	50	20120529	13	406	7.76	-0.0035677638330192	0.00201427851902363
2	D	26	50	20120529	13	408	7.8	-0.0036409705980754	0.00234398119788748
2	D	26	50	20120529	13	410	7.84	-0.0038899570378668	0.00257809011100272
2	D	26	50	20120529	13	412	7.88	-0.0043255701704168	0.0024895249866591
2	D	26	50	20120529	13	414	7.92	-0.0047308554931217	0.0028483392517044
2	D	26	50	20120529	13	416	7.96	-0.0059718066809006	0.00233613231261631
2	D	26	50	20120529	13	418	8	-0.0064742060489337	0.00205859290100059
2	D	26	50	20120529	13	420	8.04	-0.0073681304417097	0.00203709685485252
2	D	26	50	20120529	13	422	8.08	-0.0084446298053881	0.00201220669615475
2	D	26	50	20120529	13	424	8.12	-0.0096398523976277	0.00128438168627943
2	D	26	50	20120529	13	426	8.16	-0.0101833346696477	0.00115441545989735
2	D	26	50	20120529	13	428	8.2	-0.0115600715726179	0.000380416377210548
2	D	26	50	20120529	13	430	8.24	-0.0125734263007364	4.8571164799705e-05
2	D	26	50	20120529	13	432	8.28	-0.0127477281222989	0.000360758808693564
2	D	26	50	20120529	13	434	8.32	-0.0133565470609005	0.00026643076408328
2	D	26	50	20120529	13	436	8.36	-0.012962335030389	0.000630378624359998
2	D	26	50	20120529	13	438	8.4	-0.0131800532083163	0.000470360359777488
2	D	26	50	20120529	13	440	8.44	-0.0131079283166353	-0.000130821825587323
2	D	26	50	20120529	13	442	8.48	-0.0134899781105104	-0.000741974216566855
2	D	26	50	20120529	13	444	8.52	-0.0134034989511713	-0.00086168739462174
2	D	26	50	20120529	13	446	8.56	-0.0137943875798112	-0.000957571074150637
2	D	26	50	20120529	13	448	8.6	-0.0136985039002823	-0.00123956525848783
2	D	26	50	20120529	13	450	8.64	-0.0141405870598801	-0.00185701089981992
2	D	26	50	20120529	13	452	8.68	-0.0139357382253704	-0.00211135720901272
2	D	26	50	20120529	13	454	8.72	-0.0140305612447275	-0.00209191177253009
2	D	26	50	20120529	13	456	8.76	-0.0138072569232288	-0.00211835756614647
2	D	26	50	20120529	13	458	8.8	-0.0139418900543667	-0.00210831664985362
2	D	26	50	20120529	13	460	8.84	-0.0138664417608141	-0.00226310232425536
2	D	26	50	20120529	13	462	8.88	-0.0135579310721824	-0.0024255247518939
2	D	26	50	20120529	13	464	8.92	-0.0135254041602478	-0.00297819941206931
2	D	26	50	20120529	13	466	8.96	-0.013108352580704	-0.00295062224760304
2	D	26	50	20120529	13	468	9	-0.0129013824258507	-0.00314132894648904
2	D	26	50	20120529	13	470	9.04	-0.0131458292401069	-0.00318538169895697
2	D	26	50	20120529	13	472	9.08	-0.0129600015780111	-0.00302684835861495
2	D	26	50	20120529	13	474	9.12	-0.0129795177251718	-0.00294637960691591
2	D	26	50	20120529	13	476	9.16	-0.0135697397554282	-0.00240452368049266
2	D	26	50	20120529	13	478	9.2	-0.0135053223276621	-0.00263199993200037
2	D	26	50	20120529	13	480	9.24	-0.0138838365876313	-0.00212889345718615
2	D	26	50	20120529	13	482	9.28	-0.0144139545414868	-0.00285403146129295
2	D	26	50	20120529	13	484	9.32	-0.0145623055441798	-0.00282716140360786
2	D	26	50	20120529	13	486	9.36	-0.0143563960494982	-0.00294454112928483
2	D	26	50	20120529	13	488	9.4	-0.013978447474954	-0.00296511793661736
2	D	26	50	20120529	13	490	9.44	-0.0139256265983994	-0.00343852592662175
2	D	26	50	20120529	13	492	9.48	-0.0141094036508298	-0.00392126772613781
2	D	26	50	20120529	13	494	9.52	-0.0141066459343832	-0.00384652653936639
2	D	26	50	20120529	13	496	9.56	-0.0138496126194219	-0.0045554010875059
2	D	26	50	20120529	13	498	9.6	-0.0140768767388952	-0.00471732854039763
2	D	26	50	20120529	13	500	9.64	-0.0142576132321665	-0.00543405197380831
2	D	26	50	20120529	13	502	9.68	-0.0142636236398066	-0.0062595991408436
2	D	26	50	20120529	13	504	9.72	-0.0143021609593812	-0.00732230992228886
2	D	26	50	20120529	13	506	9.76	-0.0141219901515349	-0.00917280836865406
2	D	26	50	20120529	13	508	9.8	-0.014293675678007	-0.00983027625380131
2	D	26	50	20120529	13	510	9.84	-0.0148209652047378	-0.0114798856636314
2	D	26	50	20120529	13	512	9.88	-0.0145621641228235	-0.0124732292698423
2	D	26	50	20120529	13	514	9.92	-0.0145492382108634	-0.0137573917530195
2	D	26	50	20120529	13	516	9.96	-0.0148179741430534	-0.0151749640726033
2	D	26	50	20120529	13	518	10	-0.014934088147592	-0.0157004787613133
2	D	26	50	20120529	13	520	10.04	-0.014636226487085	-0.0164370294688685
2	D	26	50	20120529	13	522	10.08	-0.0145392255788418	-0.0167004833134029
2	D	26	50	20120529	13	524	10.12	-0.0140393435109498	-0.0169875262401578
2	D	26	50	20120529	13	526	10.16	-0.0134708791563505	-0.0168280948742037
2	D	26	50	20120529	13	528	10.2	-0.013425270768964	-0.0165891634928407
2	D	26	50	20120529	13	530	10.24	-0.0130527810587705	-0.0164409397693684
2	D	26	50	20120529	13	532	10.28	-0.0127742375555255	-0.0165090482945323
2	D	26	50	20120529	13	534	10.32	-0.0128021965576537	-0.0166629571565254
2	D	26	50	20120529	13	536	10.36	-0.0129397924662047	-0.0169407157712433
2	D	26	50	20120529	13	538	10.4	-0.0131266807884724	-0.0171500900891526
2	D	26	50	20120529	13	540	10.44	-0.0132627210621048	-0.0173031150676692
2	D	26	50	20120529	13	542	10.48	-0.0134464274038571	-0.0175267022318804
2	D	26	50	20120529	13	544	10.52	-0.0136250072214458	-0.0172883011806033
2	D	26	50	20120529	13	546	10.56	-0.0140709794683401	-0.0169947811557328
2	D	26	50	20120529	13	548	10.6	-0.0140134916870296	-0.016996690344042
2	D	26	50	20120529	13	550	10.64	-0.0139975817844529	-0.0171922053690401
2	D	26	50	20120529	13	552	10.68	-0.0139558342000917	-0.0172697325565294
2	D	26	50	20120529	13	554	10.72	-0.0141319532860818	-0.0170014067462725
2	D	26	50	20120529	13	556	10.76	-0.0138126945743761	-0.0170096798956124
2	D	26	50	20120529	13	558	10.8	-0.014162203314181	-0.017075242836364
2	D	26	50	20120529	13	560	10.84	-0.014279618395197	-0.0168120223370673
2	D	26	50	20120529	13	562	10.88	-0.0139191495002837	-0.0161802789966196
2	D	26	50	20120529	13	564	10.92	-0.0137929733662488	-0.0163310624466398
2	D	26	50	20120529	13	566	10.96	-0.0132214330971513	-0.015473964175028
2	D	26	50	20120529	13	568	11	-0.0135397654989737	-0.0152298779852302
2	D	26	50	20120529	13	570	11.04	-0.0132474475556312	-0.0149624502005855
2	D	26	50	20120529	13	572	11.08	-0.0137157431636076	-0.0150058170594756
2	D	26	50	20120529	13	574	11.12	-0.0133222948084198	-0.0142045377971707
2	D	26	50	20120529	13	576	11.16	-0.0134240474742325	-0.0145339788465255
2	D	26	50	20120529	13	578	11.2	-0.013526599170708	-0.0136134460255734
2	D	26	50	20120529	13	580	11.24	-0.0133831979154834	-0.0135042687385582
2	D	26	50	20120529	13	582	11.28	-0.0135541692641065	-0.0129648947569369
2	D	26	50	20120529	13	584	11.32	-0.0131210097920872	-0.0128387327650376
2	D	26	50	20120529	13	586	11.36	-0.0132610098636944	-0.012740169150808
2	D	26	50	20120529	13	588	11.4	-0.0133654848906147	-0.0125791255813928
2	D	26	50	20120529	13	590	11.44	-0.0131121285309155	-0.0124478158521264
2	D	26	50	20120529	13	592	11.48	-0.013510703410267	-0.0127788337496033
2	D	26	50	20120529	13	594	11.52	-0.0134561925485053	-0.0125602599724707
2	D	26	50	20120529	13	596	11.56	-0.0133334175980879	-0.0124151828741747
2	D	26	50	20120529	13	598	11.6	-0.013294434801241	-0.0121557666093608
2	D	26	50	20120529	13	600	11.64	-0.013429181069464	-0.0123416225557278
2	D	26	50	20120529	13	602	11.68	-0.0135536389340206	-0.0123807892003378
2	D	26	50	20120529	13	604	11.72	-0.0138813051453546	-0.0125435722524347
2	D	26	50	20120529	13	606	11.76	-0.013886028618653	-0.0122970182599706
2	D	26	50	20120529	13	608	11.8	-0.0141742453426646	-0.0125604862466407
2	D	26	50	20120529	13	610	11.84	-0.0138141158590063	-0.0123173122245906
2	D	26	50	20120529	13	612	11.88	-0.0139783131246656	-0.0125906726351295
2	D	26	50	20120529	13	614	11.92	-0.0136104832481602	-0.0122887309684951
2	D	26	50	20120529	13	616	11.96	-0.0137858528009623	-0.0123335544673545
2	D	26	50	20120529	13	618	12	-0.0132486001396845	-0.01217105425797
2	D	26	50	20120529	13	620	12.04	-0.0134063980889741	-0.0117726985817208
2	D	26	50	20120529	13	622	12.08	-0.0131686829312748	-0.0118924683283181
2	D	26	50	20120529	13	624	12.12	-0.012986086747169	-0.0115443101624653
2	D	26	50	20120529	13	626	12.16	-0.0124812620028765	-0.0112513770362232
2	D	26	50	20120529	13	628	12.2	-0.0128062765637811	-0.0112710063204689
2	D	26	50	20120529	13	630	12.24	-0.0122323109184242	-0.0115004695420318
2	D	26	50	20120529	13	632	12.28	-0.0119506702874776	-0.0112918023309036
2	D	26	50	20120529	13	634	12.32	-0.0119245356208449	-0.0110079413846641
2	D	26	50	20120529	13	636	12.36	-0.011499932140878	-0.0112027351607453
2	D	26	50	20120529	13	638	12.4	-0.0107464108705744	-0.0109494777959956
2	D	26	50	20120529	13	640	12.44	-0.0103026801521764	-0.0105876724692659
2	D	26	50	20120529	13	642	12.48	-0.0102321816060921	-0.0104128049622784
2	D	26	50	20120529	13	644	12.52	-0.0092842271841656	-0.0101904976613412
2	D	26	50	20120529	13	646	12.56	-0.0085298149593177	-0.00943749965005562
2	D	26	50	20120529	13	648	12.6	-0.0081203223512647	-0.00948749917055332
2	D	26	50	20120529	13	650	12.64	-0.0073637180953951	-0.00878788772124735
2	D	26	50	20120529	13	652	12.68	-0.0064111038397806	-0.0081588455287038
2	D	26	50	20120529	13	654	12.72	-0.0059842234759783	-0.00804379925540475
2	D	26	50	20120529	13	656	12.76	-0.0056577452040366	-0.00786893881948512
2	D	26	50	20120529	13	658	12.8	-0.0045354111788017	-0.00714459277497325
2	D	26	50	20120529	13	660	12.84	-0.0037224929388784	-0.0066309786933906
2	D	26	50	20120529	13	662	12.88	-0.0031236088505525	-0.00621544739342632
2	D	26	50	20120529	13	664	12.92	-0.001707945719278	-0.00547330347123197
2	D	26	50	20120529	13	666	12.96	-0.00119836214634810	-0.00550106448346136
2	D	26	50	20120529	13	668	13	-7.71948473020992e-05	-0.00534010576685986
2	D	26	50	20120529	13	670	13.04	0.0007323222090037	-0.00475365261574718
2	D	26	50	20120529	13	672	13.08	0.0017870356127537	-0.00449682436175241
2	D	26	50	20120529	13	674	13.12	0.00252488739678628	-0.00410305073744525
2	D	26	50	20120529	13	676	13.16	0.0036014009026003	-0.0044796558091052
2	D	26	50	20120529	13	678	13.2	0.00483952366325451	-0.00406683979918068
2	D	26	50	20120529	13	680	13.24	0.00556264641303493	-0.00432841981074502
2	D	26	50	20120529	13	682	13.28	0.00717386346018051	-0.00440684148831252
2	D	26	50	20120529	13	684	13.32	0.00705418068771721	-0.00486374772736436
2	D	26	50	20120529	13	686	13.36	0.0072766965851549	-0.00470468052140254
2	D	26	50	20120529	13	688	13.4	0.00847608332922893	-0.00536612871062109
2	D	26	50	20120529	13	690	13.44	0.00878855947268952	-0.00596897118270812
2	D	26	50	20120529	13	692	13.48	0.00863040797000933	-0.00559837651868825
2	D	26	50	20120529	13	694	13.52	0.00818774498285093	-0.00614181636430136
2	D	26	50	20120529	13	696	13.56	0.00813855863515159	-0.00637733949097898
2	D	26	50	20120529	13	698	13.6	0.00810434173800998	-0.0060811112471365
2	D	26	50	20120529	13	700	13.64	0.0080230103160379	-0.00635903249641406
2	D	26	50	20120529	13	702	13.68	0.0079328471303688	-0.00662856038819893
2	D	26	50	20120529	13	704	13.72	0.00809804141658961	-0.0067211489501275
2	D	26	50	20120529	13	706	13.76	0.00855870734239702	-0.00699791054428391
2	D	26	50	20120529	13	708	13.8	0.00855692543330843	-0.00790227183315026
2	D	26	50	20120529	13	710	13.84	0.00920602117416643	-0.00868867356877907
2	D	26	50	20120529	13	712	13.88	0.00927520450163772	-0.00886601594950065
2	D	26	50	20120529	13	714	13.92	0.0098124783761189	-0.00904894447379361
2	D	26	50	20120529	13	716	13.96	0.00965525318332206	-0.00909115167756264
2	D	26	50	20120529	13	718	14	0.00989289055927542	-0.00820099616393033
2	D	26	50	20120529	13	720	14.04	0.00982169904854556	-0.00799006621110238
2	D	26	50	20120529	13	722	14.08	0.0102192627651999	-0.0080593768177943
2	D	26	50	20120529	13	724	14.12	0.0105295553629202	-0.00764574763507141
2	D	26	50	20120529	13	726	14.16	0.0111883243245448	-0.00719399125470694
2	D	26	50	20120529	13	728	14.2	0.0120116582473550	-0.0068826450678827
2	D	26	50	20120529	13	730	14.24	0.0128287554883551	-0.00650396817335386
2	D	26	50	20120529	13	732	14.28	0.0129847503153527	-0.00676670784003935
2	D	26	50	20120529	13	734	14.32	0.0141169131248461	-0.00643264231233558
2	D	26	50	20120529	13	736	14.36	0.0144769931110297	-0.00574815587707919
2	D	26	50	20120529	13	738	14.4	0.0153292123458513	-0.00586670940001292
2	D	26	50	20120529	13	740	14.44	0.0159237102508136	-0.00554768615486533
2	D	26	50	20120529	13	742	14.48	0.0165102341126044	-0.00562496585498121
2	D	26	50	20120529	13	744	14.52	0.0170358817373893	-0.00478351019958278
2	D	26	50	20120529	13	746	14.56	0.0173420271538379	-0.00456115693670476
2	D	26	50	20120529	13	748	14.6	0.0181983617501261	-0.00363783104396699
2	D	26	50	20120529	13	750	14.64	0.0182684855296163	-0.00391549066373552
2	D	26	50	20120529	13	752	14.68	0.0180578737748399	-0.0033647181208015
2	D	26	50	20120529	13	754	14.72	0.0182233296905698	-0.00291979946301112
2	D	26	50	20120529	13	756	14.76	0.0186233258545514	-0.00166663654112107
2	D	26	50	20120529	13	758	14.8	0.0189070878058415	-0.00121244771342933
2	D	26	50	20120529	13	760	14.84	0.0189126385940738	0.000186075149469239
2	D	26	50	20120529	13	762	14.88	0.0190887859643352	0.000784492547319598
2	D	26	50	20120529	13	764	14.92	0.0191144610115601	0.00184278391138245
2	D	26	50	20120529	13	766	14.96	0.0192661354161246	0.00289617502545167
2	D	26	50	20120529	13	768	15	0.0192791108255594	0.00386515880305066
2	D	26	50	20120529	13	770	15.04	0.0190350472631786	0.00494275983909415
2	D	26	50	20120529	13	772	15.08	0.0191116976382592	0.00591288205861084
2	D	26	50	20120529	13	774	15.12	0.0191876684837231	0.0069656516258194
2	D	26	50	20120529	13	776	15.16	0.0196144562165371	0.00817270482161506
2	D	26	50	20120529	13	778	15.2	0.0195779695066279	0.0088570427644474
2	D	26	50	20120529	13	780	15.24	0.0199245508243587	0.0101656570001181
2	D	26	50	20120529	13	782	15.28	0.0198302157086806	0.0117463305698503
2	D	26	50	20120529	13	784	15.32	0.0201478127194505	0.0130192995526814
2	D	26	50	20120529	13	786	15.36	0.0205032328719461	0.0143508947587407
2	D	26	50	20120529	13	788	15.4	0.0209010087206348	0.0154868335184456
2	D	26	50	20120529	13	790	15.44	0.0211760803295842	0.0170904032057526
2	D	26	50	20120529	13	792	15.48	0.0214669062776184	0.0187817389867406
2	D	26	50	20120529	13	794	15.52	0.0217209838862343	0.0196122217591085
2	D	26	50	20120529	13	796	15.56	0.0222191759689193	0.0211431432957165
2	D	26	50	20120529	13	798	15.6	0.0225599165846375	0.0219539967838387
2	D	26	50	20120529	13	800	15.64	0.0228431340637061	0.0235569159329071
2	D	26	50	20120529	13	802	15.68	0.0228257533790246	0.0245641046898935
2	D	26	50	20120529	13	804	15.72	0.0230752913621053	0.0257683782489324
2	D	26	50	20120529	13	806	15.76	0.0229639220440684	0.0272433322838094
2	D	26	50	20120529	13	808	15.8	0.023075079230071	0.0288744862066505
2	D	26	50	20120529	13	810	15.84	0.0229568509762566	0.0294517681828112
2	D	26	50	20120529	13	812	15.88	0.0232867870003582	0.0301646732396035
2	D	26	50	20120529	13	814	15.92	0.023401691852301	0.0310251514816294
2	D	26	50	20120529	13	816	15.96	0.0235410625988729	0.0318918522633297
2	D	26	50	20120529	13	818	16	0.0234291983060892	0.033312146944021
2	D	26	50	20120529	13	820	16.04	0.0235126369062692	0.0339645236603437
2	D	26	50	20120529	13	822	16.08	0.0232146621086772	0.0354716510537647
2	D	26	50	20120529	13	824	16.12	0.0229205056877036	0.036745291788038
2	D	26	50	20120529	13	826	16.16	0.0222773920702144	0.0374565704992335
2	D	26	50	20120529	13	828	16.2	0.0217732956459065	0.038689835436301
2	D	26	50	20120529	13	830	16.24	0.0210748862781286	0.0400805023428606
2	D	26	50	20120529	13	832	16.28	0.0205440612174918	0.0413421929725317
2	D	26	50	20120529	13	834	16.32	0.0196823101832598	0.0428967672309703
2	D	26	50	20120529	13	836	16.36	0.0193354743070878	0.044386429086896
2	D	26	50	20120529	13	838	16.4	0.0186014267575380	0.045391157112284
2	D	26	50	20120529	13	840	16.44	0.0175333419645557	0.046688485923727
2	D	26	50	20120529	13	842	16.48	0.0169207753600138	0.0479681370656403
2	D	26	50	20120529	13	844	16.52	0.0155410686085626	0.0494425961257704
2	D	26	50	20120529	13	846	16.56	0.0142438105077978	0.050403554241403
2	D	26	50	20120529	13	848	16.6	0.0133404108841539	0.0515673105818798
2	D	26	50	20120529	13	850	16.64	0.0125808367798033	0.0526100102414175
2	D	26	50	20120529	13	852	16.68	0.0117008423906166	0.0536936513835858
2	D	26	50	20120529	13	854	16.72	0.0104112210430886	0.0549180774858885
2	D	26	50	20120529	13	856	16.76	0.00925517216652671	0.0557512614061606
2	D	26	50	20120529	13	858	16.8	0.00778184447724642	0.0576597426085831
2	D	26	50	20120529	13	860	16.84	0.00626693890923236	0.0586136296564037
2	D	26	50	20120529	13	862	16.88	0.00474552795883139	0.0599349293877289
2	D	26	50	20120529	13	864	16.92	0.00379468147016984	0.0607372834523413
2	D	26	50	20120529	13	866	16.96	0.00290874738402121	0.0616051156048915
2	D	26	50	20120529	13	868	17	0.00119726613083730	0.0620572396807822
2	D	26	50	20120529	13	870	17.04	-0.000165752900577902	0.0630873528396148
2	D	26	50	20120529	13	872	17.08	-0.0018595564842322	0.0636215013021231
2	D	26	50	20120529	13	874	17.12	-0.0036643051218546	0.0641326687942429
2	D	26	50	20120529	13	876	17.16	-0.0054487597948569	0.0648764037066949
2	D	26	50	20120529	13	878	17.2	-0.0071128648937014	0.0648295932377803
2	D	26	50	20120529	13	880	17.24	-0.0085595346573309	0.0654290076561921
2	D	26	50	20120529	13	882	17.28	-0.0102980273895562	0.0661597318038703
2	D	26	50	20120529	13	884	17.32	-0.0121652842666355	0.0670663134080296
2	D	26	50	20120529	13	886	17.36	-0.0135061001451214	0.0670913449880836
2	D	26	50	20120529	13	888	17.4	-0.0152754227330064	0.0675020326065967
2	D	26	50	20120529	13	890	17.44	-0.01674712407669	0.0680793852934356
2	D	26	50	20120529	13	892	17.48	-0.0183159818921086	0.068605260606604
2	D	26	50	20120529	13	894	17.52	-0.0190743539149311	0.0687577835393059
2	D	26	50	20120529	13	896	17.56	-0.0200119067961064	0.0691552482610109
2	D	26	50	20120529	13	898	17.6	-0.0222466470673683	0.0691886237010829
2	D	26	50	20120529	13	900	17.64	-0.0238324754455354	0.0696273834588092
2	D	26	50	20120529	13	902	17.68	-0.0254286275827078	0.0695854520266848
2	D	26	50	20120529	13	904	17.72	-0.0274566805418289	0.0696674057026243
2	D	26	50	20120529	13	906	17.76	-0.0292899255827332	0.070340005672889
2	D	26	50	20120529	13	908	17.8	-0.0305548689035978	0.07033583374288
2	D	26	50	20120529	13	910	17.84	-0.0326401268013169	0.0704164439159352
2	D	26	50	20120529	13	912	17.88	-0.0350739176314829	0.0706710730678405
2	D	26	50	20120529	13	914	17.92	-0.037273585406398	0.0709614111121957
2	D	26	50	20120529	13	916	17.96	-0.03883968550537	0.0710695984497172
2	D	26	50	20120529	13	918	18	-0.0404453835840884	0.070738106790697
2	D	26	50	20120529	13	920	18.04	-0.042086366291188	0.0706045343197308
2	D	26	50	20120529	13	922	18.08	-0.0429225200599411	0.0710782251524477
2	D	26	50	20120529	13	924	18.12	-0.0451664527193585	0.0708939531252705
2	D	26	50	20120529	13	926	18.16	-0.0471032889037066	0.0714211012306451
2	D	26	50	20120529	13	928	18.2	-0.0487332831714265	0.0711245689308867
2	D	26	50	20120529	13	930	18.24	-0.0502393923310826	0.070742618131961
2	D	26	50	20120529	13	932	18.28	-0.0518188496771512	0.0711410798742274
2	D	26	50	20120529	13	934	18.32	-0.0538961101971751	0.0711090550081074
2	D	26	50	20120529	13	936	18.36	-0.0553699328612023	0.0707366218664565
2	D	26	50	20120529	13	938	18.4	-0.0568629959007455	0.070963242518759
2	D	26	50	20120529	13	940	18.44	-0.0587088154215395	0.0699223933576676
2	D	26	50	20120529	13	942	18.48	-0.0599303197586223	0.0700794644011862
2	D	26	50	20120529	13	944	18.52	-0.0617348979835105	0.0690116914422944
2	D	26	50	20120529	13	946	18.56	-0.0630273406870954	0.0689892125177205
2	D	26	50	20120529	13	948	18.6	-0.0639256067155079	0.068864521307926
2	D	26	50	20120529	13	950	18.64	-0.0650997009571257	0.068401776488182
2	D	26	50	20120529	13	952	18.68	-0.0663212986323036	0.0681828562287266
2	D	26	50	20120529	13	954	18.72	-0.0673098692677414	0.0674940988685118
2	D	26	50	20120529	13	956	18.76	-0.0687830060381908	0.0668595907405497
2	D	26	50	20120529	13	958	18.8	-0.0700513788269442	0.0667961279069382
2	D	26	50	20120529	13	960	18.84	-0.0705192713840553	0.0670862538192591
2	D	26	50	20120529	13	962	18.88	-0.0707229181370371	0.0671159523040689
2	D	26	50	20120529	13	964	18.92	-0.0709291811851092	0.0674626467588847
2	D	26	50	20120529	13	966	18.96	-0.0706331155758264	0.0673584899300159
2	D	26	50	20120529	13	968	19	-0.0704483485739023	0.067475374680946
2	D	26	50	20120529	13	970	19.04	-0.0704422674555841	0.0676257055826263
2	D	26	50	20120529	13	972	19.08	-0.0702017097286244	0.0674405850273116
2	D	26	50	20120529	13	974	19.12	-0.0702085333090629	0.0675794254437976
2	D	26	50	20120529	13	976	19.16	-0.0696602497819987	0.0676270773697818
2	D	26	50	20120529	13	978	19.2	-0.0699153739086508	0.0674044801550643
2	D	26	50	20120529	13	980	19.24	-0.0699240218245847	0.0676871602329792
2	D	26	50	20120529	13	982	19.28	-0.0698968194267124	0.0676351666713585
2	D	26	50	20120529	13	984	19.32	-0.0697070390377098	0.0676524130057517
2	D	26	50	20120529	13	986	19.36	-0.0699476533332119	0.0683932629225364
2	D	26	50	20120529	13	988	19.4	-0.0698790639754368	0.0684519527853749
2	D	26	50	20120529	13	990	19.44	-0.0702050119172926	0.0684371318272413
2	D	26	50	20120529	13	992	19.48	-0.0709118853532413	0.0691798272927249
2	D	26	50	20120529	13	994	19.52	-0.0713794667833688	0.0698888715464919
2	D	26	50	20120529	13	996	19.56	-0.0724664525406122	0.0706545055559573
2	D	26	50	20120529	13	998	19.6	-0.0734863621485922	0.0707588957300639
2	D	26	50	20120529	13	1000	19.64	-0.0746479971687255	0.0715983729006885
2	D	26	50	20120529	13	1002	19.68	-0.0761779641111788	0.0713044286117493
2	D	26	50	20120529	13	1004	19.72	-0.0766467759071055	0.0709232980566897
2	D	26	50	20120529	13	1006	19.76	-0.0774031680309407	0.0706364248355624
2	D	26	50	20120529	13	1008	19.8	-0.0777488018255847	0.0699669361351349
2	D	26	50	20120529	13	1010	19.84	-0.0774941726736794	0.0696587082892157
2	D	26	50	20120529	13	1012	19.88	-0.0778952436399684	0.0690992454039409
2	D	26	50	20120529	13	1014	19.92	-0.0778951022186122	0.0689296811978124
2	D	26	50	20120529	13	1016	19.96	-0.078130356644713	0.0678869108275966
2	D	26	50	20120529	13	1018	20	-0.0781855816843236	0.0680565457444032
2	D	26	50	20120529	13	1020	20.04	-0.0779375993361615	0.0679000630137266
2	D	26	50	20120529	13	1022	20.08	-0.0782779298299466	0.0677520655644243
2	D	26	50	20120529	13	1024	20.12	-0.0781387712154091	0.0678954668196489
2	D	26	50	20120529	13	1026	20.16	-0.0779369629400584	0.0679176699725782
2	D	26	50	20120529	13	1028	20.2	-0.0776925868364804	0.0682454846763363
2	D	26	50	20120529	13	1030	20.24	-0.0776346747911012	0.0684575460000141
2	D	26	50	20120529	13	1032	20.28	-0.0771527108090444	0.0686623241238458
2	D	26	50	20120529	13	1034	20.32	-0.0773144261299018	0.0692119582248621
2	D	26	50	20120529	13	1036	20.36	-0.0770402101201577	0.0690562533116448
2	D	26	50	20120529	13	1038	20.4	-0.0771363059317209	0.0691270347004416
2	D	26	50	20120529	13	1040	20.44	-0.0771537007585381	0.0690558997582542
2	D	26	50	20120529	13	1042	20.48	-0.0768784947993003	0.0687569350111685
2	D	26	50	20120529	13	1044	20.52	-0.0769857628980063	0.0686807796108347
2	D	26	50	20120529	13	1046	20.56	-0.0770325733669208	0.067928276574296
2	D	26	50	20120529	13	1048	20.6	-0.07676387279007	0.068129094900153
2	D	26	50	20120529	13	1050	20.64	-0.0768509883455121	0.067777521408547
2	D	26	50	20120529	13	1052	20.68	-0.0769161128800594	0.0680305949255337
2	D	26	50	20120529	13	1054	20.72	-0.0764936872889786	0.067996229535968
2	D	26	50	20120529	13	1056	20.76	-0.0765203452146293	0.0679921990273153
2	D	26	50	20120529	13	1058	20.8	-0.0766976168846728	0.0684824361587119
2	D	26	50	20120529	13	1060	20.84	-0.076895606783405	0.0685955732437017
2	D	26	50	20120529	13	1062	20.88	-0.0765290426280379	0.0692124531996089
2	D	26	50	20120529	13	1064	20.92	-0.0767357299401787	0.0694328583833047
2	D	26	50	20120529	13	1066	20.96	-0.0767503670505493	0.0700334041725665
2	D	26	50	20120529	13	1068	21	-0.0772064509244146	0.0700510818420961
2	D	26	50	20120529	13	1070	21.04	-0.0771621153292342	0.0699186407419799
2	D	26	50	20120529	13	1072	21.08	-0.0774757171866904	0.0705624614662502
2	D	26	50	20120529	13	1074	21.12	-0.0779469331456732	0.0708266365597016
2	D	26	50	20120529	13	1076	21.16	-0.0781775913776962	0.0708165956434087
2	D	26	50	20120529	13	1078	21.2	-0.0794080278876389	0.0710710833739577
2	D	26	50	20120529	13	1080	21.24	-0.0799615510759518	0.07149195333012
2	D	26	50	20120529	13	1082	21.28	-0.0804970430413443	0.0715292178574885
2	D	26	50	20120529	13	1084	21.32	-0.0810892449705881	0.0723978985381762
2	D	26	50	20120529	13	1086	21.36	-0.0826873062960697	0.0724643665756077
2	D	26	50	20120529	13	1088	21.4	-0.0836032217097406	0.0726727509440234
2	D	26	50	20120529	13	1090	21.44	-0.085730976725009	0.072978857469599
2	D	26	50	20120529	13	1092	21.48	-0.0869893439528086	0.0737187740054326
2	D	26	50	20120529	13	1094	21.52	-0.0884979562704698	0.0737615539656944
2	D	26	50	20120529	13	1096	21.56	-0.0901569702004898	0.0739933435685674
2	D	26	50	20120529	13	1098	21.6	-0.0916771083586848	0.0747104912660468
2	D	26	50	20120529	13	1100	21.64	-0.0933512543738218	0.0753683834152627
2	D	26	50	20120529	13	1102	21.68	-0.0946864133980588	0.0755195628450804
2	D	26	50	20120529	13	1104	21.72	-0.0959850150017078	0.0764455191750442
2	D	26	50	20120529	13	1106	21.76	-0.0975576204830668	0.076676035985711
2	D	26	50	20120529	13	1108	21.8	-0.0990346251276088	0.0777205741228798
2	D	26	50	20120529	13	1110	21.84	-0.100496144133644	0.077622356990973
2	D	26	50	20120529	13	1112	21.88	-0.102094276169803	0.0788328530896862
2	D	26	50	20120529	13	1114	21.92	-0.102884892261848	0.0791439093627302
2	D	26	50	20120529	13	1116	21.96	-0.104469377137131	0.0802322881203325
2	D	26	50	20120529	13	1118	22	-0.105776605443510	0.0809388999267723
2	D	26	50	20120529	13	1120	22.04	-0.107552009149714	0.0818292887856423
2	D	26	50	20120529	13	1122	22.08	-0.109273036344444	0.0825421231317565
2	D	26	50	20120529	13	1124	22.12	-0.110161162461614	0.0831021517024562
2	D	26	50	20120529	13	1126	22.16	-0.111891382044499	0.08408297951864
2	D	26	50	20120529	13	1128	22.2	-0.113948709224361	0.0846914449038511
2	D	26	50	20120529	13	1130	22.24	-0.115328981661238	0.0851751059421828
2	D	26	50	20120529	13	1132	22.28	-0.116542023344363	0.0860678282534307
2	D	26	50	20120529	13	1134	22.32	-0.117937710709069	0.0868938703952129
2	D	26	50	20120529	13	1136	22.36	-0.119143681324383	0.0877597226487758
2	D	26	50	20120529	13	1138	22.4	-0.120451970290934	0.0883719356999271
2	D	26	50	20120529	13	1140	22.44	-0.121631141559241	0.089548844226534
2	D	26	50	20120529	13	1142	22.48	-0.123016788007654	0.0904117973422941
2	D	26	50	20120529	13	1144	22.52	-0.124619586948570	0.0914026660747708
2	D	26	50	20120529	13	1146	22.56	-0.125641780511453	0.0924735085841997
2	D	26	50	20120529	13	1148	22.6	-0.126967322883465	0.0932862571184955
2	D	26	50	20120529	13	1150	22.64	-0.129058096214078	0.0945061577373985
2	D	26	50	20120529	13	1152	22.68	-0.130449328806062	0.0948713783898814
2	D	26	50	20120529	13	1154	22.72	-0.131763274626863	0.0957013803296382
2	D	26	50	20120529	13	1156	22.76	-0.133389266670201	0.0966096589900723
2	D	26	50	20120529	13	1158	22.8	-0.134504586196167	0.0974770668785538
2	D	26	50	20120529	13	1160	22.84	-0.134690696700975	0.098225751538474
2	D	26	50	20120529	13	1162	22.88	-0.135173509211169	0.09779667914365
2	D	26	50	20120529	13	1164	22.92	-0.135641967453705	0.0979533032956829
2	D	26	50	20120529	13	1166	22.96	-0.135810965974409	0.0976032854389956
2	D	26	50	20120529	13	1168	23	-0.135910314477166	0.0983397371516014
2	D	26	50	20120529	13	1170	23.04	-0.136258211013510	0.0986961189693194
2	D	26	50	20120529	13	1172	23.08	-0.136594086734573	0.0998409248480604
2	D	26	50	20120529	13	1174	23.12	-0.137047978577417	0.100555173407737
2	D	26	50	20120529	13	1176	23.16	-0.137602915979292	0.101796287230075
2	D	26	50	20120529	13	1178	23.2	-0.138180763640878	0.102800944544785
2	D	26	50	20120529	13	1180	23.24	-0.138053201577552	0.103666726087670
2	D	26	50	20120529	13	1182	23.28	-0.138151842973527	0.105236856695295
2	D	26	50	20120529	13	1184	23.32	-0.138971450443600	0.106640392945272
2	D	26	50	20120529	13	1186	23.36	-0.139577228823043	0.108723034547901
2	D	26	50	20120529	13	1188	23.4	-0.139957510849965	0.110070921494198
2	D	26	50	20120529	13	1190	23.44	-0.140479638497193	0.111282619674440
2	D	26	50	20120529	13	1192	23.48	-0.140156278566157	0.113167271378336
2	D	26	50	20120529	13	1194	23.52	-0.140081537379385	0.114722694164912
2	D	26	50	20120529	13	1196	23.56	-0.140115902768951	0.116311845944951
2	D	26	50	20120529	13	1198	23.6	-0.139704861597047	0.117401709626794
2	D	26	50	20120529	13	1200	23.64	-0.139505033220684	0.119737000482340
2	D	26	50	20120529	13	1202	23.68	-0.139233221373996	0.120696120120342
2	D	26	50	20120529	13	1204	23.72	-0.138646817720358	0.122461977884999
2	D	26	50	20120529	13	1206	23.76	-0.138207280145172	0.122801106297256
2	D	26	50	20120529	13	1208	23.8	-0.138424361926996	0.123005460157019
2	D	26	50	20120529	13	1210	23.84	-0.137852383251695	0.123144689482235
2	D	26	50	20120529	13	1212	23.88	-0.137828270910456	0.123201328735408
2	D	26	50	20120529	13	1214	23.92	-0.137774742927120	0.123134648565942
2	D	26	50	20120529	13	1216	23.96	-0.137867939600881	0.123317223536844
2	D	26	50	20120529	13	1218	24	-0.138007805322199	0.123402217771943
2	D	26	50	20120529	13	1220	24.04	-0.138251332897640	0.122850391639905
2	D	26	50	20120529	13	1222	24.08	-0.138648444065954	0.122792691726560
2	D	26	50	20120529	13	1224	24.12	-0.138749418914308	0.122818996098820
2	D	26	50	20120529	13	1226	24.16	-0.138962258055445	0.122740507246108
2	D	26	50	20120529	13	1228	24.2	-0.139080769151972	0.122685635759888
2	D	26	50	20120529	13	1230	24.24	-0.139244110818426	0.122812207873721
2	D	26	50	20120529	13	1232	24.28	-0.139586067657808	0.123224026863084
2	D	26	50	20120529	13	1234	24.32	-0.140488972306705	0.123653311389942
2	D	26	50	20120529	13	1236	24.36	-0.140882547941113	0.123647230271624
2	D	26	50	20120529	13	1238	24.4	-0.141422282547193	0.124503324451606
2	D	26	50	20120529	13	1240	24.44	-0.142266568043930	0.124917689025382
2	D	26	50	20120529	13	1242	24.48	-0.143262740077265	0.125308860496734
2	D	26	50	20120529	13	1244	24.52	-0.144345320559262	0.126487607500972
2	D	26	50	20120529	13	1246	24.56	-0.145440063277895	0.126792936209088
2	D	26	50	20120529	13	1248	24.6	-0.146152331938584	0.127360530822347
2	D	26	50	20120529	13	1250	24.64	-0.147582384692856	0.128063112120134
2	D	26	50	20120529	13	1252	24.68	-0.148341322401103	0.128757985954006
2	D	26	50	20120529	13	1254	24.72	-0.149333110372396	0.129338803464072
2	D	26	50	20120529	13	1256	24.76	-0.150985689630707	0.130313833004651
2	D	26	50	20120529	13	1258	24.8	-0.151920555506113	0.130138399812238
2	D	26	50	20120529	13	1260	24.84	-0.153395792383703	0.130845294461390
2	D	26	50	20120529	13	1262	24.88	-0.154730739275905	0.131784402977484
2	D	26	50	20120529	13	1264	24.92	-0.156071060179644	0.132104368795971
2	D	26	50	20120529	13	1266	24.96	-0.157509244661899	0.132582443690731
2	D	26	50	20120529	13	1268	25	-0.159036241755872	0.133158382164008
2	D	26	50	20120529	13	1270	25.04	-0.161001645054180	0.133478347982495
2	D	26	50	20120529	13	1272	25.08	-0.162513227220322	0.134252134933147
2	D	26	50	20120529	13	1274	25.12	-0.164427223855638	0.134066307271051
2	D	26	50	20120529	13	1276	25.16	-0.166170171360585	0.134798233500258
2	D	26	50	20120529	13	1278	25.2	-0.167187415176000	0.135176818470905
2	D	26	50	20120529	13	1280	25.24	-0.168662934896302	0.135500178401941
2	D	26	50	20120529	13	1282	25.28	-0.170419176008735	0.135419780360920
2	D	26	50	20120529	13	1284	25.32	-0.172049198560726	0.135216699293364
2	D	26	50	20120529	13	1286	25.36	-0.173966306465879	0.135163524863418
2	D	26	50	20120529	13	1288	25.4	-0.175049947608047	0.135089632204784
2	D	26	50	20120529	13	1290	25.44	-0.176429088674074	0.134706097486669
2	D	26	50	20120529	13	1292	25.48	-0.177577854350789	0.134791940249905
2	D	26	50	20120529	13	1294	25.52	-0.179085547429635	0.134680075957121
2	D	26	50	20120529	13	1296	25.56	-0.180429615999315	0.134863358034805
2	D	26	50	20120529	13	1298	25.6	-0.182116984911260	0.134578888976733
2	D	26	50	20120529	13	1300	25.64	-0.184232577689892	0.134837760769326
2	D	26	50	20120529	13	1302	25.68	-0.186959393570182	0.134170039835851
2	D	26	50	20120529	13	1304	25.72	-0.187902249752216	0.134225618428853
2	D	26	50	20120529	13	1306	25.76	-0.188730201082307	0.133806374818287
2	D	26	50	20120529	13	1308	25.8	-0.189412629836830	0.133898935095944
2	D	26	50	20120529	13	1310	25.84	-0.189799417246139	0.133940654396034
2	D	26	50	20120529	13	1312	25.88	-0.190265471325619	0.133876236968268
2	D	26	50	20120529	13	1314	25.92	-0.189747798451113	0.133866408184010
2	D	26	50	20120529	13	1316	25.96	-0.190035732332412	0.134322350636519
2	D	26	50	20120529	13	1318	26	-0.190131686722619	0.134792081671261
2	D	26	50	20120529	13	1320	26.04	-0.19057780039087	0.134971050397580
2	D	26	50	20120529	13	1322	26.08	-0.19164143041113	0.135488511140052
2	D	26	50	20120529	13	1324	26.12	-0.19273518318027	0.135889582106341
2	D	26	50	20120529	13	1326	26.16	-0.193581307154638	0.136539696080964
2	D	26	50	20120529	13	1328	26.2	-0.195148185071069	0.137675380282227
2	D	26	50	20120529	13	1330	26.24	-0.196492536483461	0.138114352171988
2	D	26	50	20120529	13	1332	26.28	-0.197782299252345	0.138845500583735
2	D	26	50	20120529	13	1334	26.32	-0.198871314406050	0.139467683840501
2	D	26	50	20120529	13	1336	26.36	-0.200760420882668	0.139716868270191
2	D	26	50	20120529	13	1338	26.4	-0.202047072381715	0.140158385744364
2	D	26	50	20120529	13	1340	26.44	-0.203367170031513	0.140183205192384
2	D	26	50	20120529	13	1342	26.48	-0.204086721892048	0.140521485076503
2	D	26	50	20120529	13	1344	26.52	-0.204672559860261	0.140434864495808
2	D	26	50	20120529	13	1346	26.56	-0.204742916984989	0.140460673893321
2	D	26	50	20120529	13	1348	26.6	-0.205019678579145	0.140551607825382
2	D	26	50	20120529	13	1350	26.64	-0.205503622460189	0.141190549512862
2	D	26	50	20120529	13	1352	26.68	-0.205652044173561	0.141613470078690
2	D	26	50	20120529	13	1354	26.72	-0.206195031470834	0.142211753126252
2	D	26	50	20120529	13	1356	26.76	-0.207094895560572	0.143198449928719
2	D	26	50	20120529	13	1358	26.8	-0.208465127081155	0.143919840266886
2	D	26	50	20120529	13	1360	26.84	-0.209331545020143	0.145029078674533
2	D	26	50	20120529	13	1362	26.88	-0.210328848424328	0.145652464012827
2	D	26	50	20120529	13	1364	26.92	-0.21061253966494	0.146224371977451
2	D	26	50	20120529	13	1366	26.96	-0.211279624202312	0.147381622935541
2	D	26	50	20120529	13	1368	27	-0.211818156726863	0.148151237956184
2	D	26	50	20120529	13	1370	27.04	-0.212846502118743	0.149549683037337
2	D	26	50	20120529	13	1372	27.08	-0.213167670018758	0.150369785482157
2	D	26	50	20120529	13	1374	27.12	-0.214125870417944	0.152094348210793
2	D	26	50	20120529	13	1376	27.16	-0.215211067195031	0.153249265716505
2	D	26	50	20120529	13	1378	27.2	-0.216128326111586	0.155181647128131
2	D	26	50	20120529	13	1380	27.24	-0.216782187752149	0.156091905687553
2	D	26	50	20120529	13	1382	27.28	-0.216586602016473	0.157119048997905
2	D	26	50	20120529	13	1384	27.32	-0.217114315807273	0.158149798552840
2	D	26	50	20120529	13	1386	27.36	-0.217600805272729	0.159042167310698
2	D	26	50	20120529	13	1388	27.4	-0.217509800629990	0.159853006656684
2	D	26	50	20120529	13	1390	27.44	-0.217837968887139	0.161168154559013
2	D	26	50	20120529	13	1392	27.48	-0.217492122960461	0.161738860442109
2	D	26	50	20120529	13	1394	27.52	-0.217481516358743	0.162822855137668
2	D	26	50	20120529	13	1396	27.56	-0.217355227087623	0.163618067423790
2	D	26	50	20120529	13	1398	27.6	-0.217002239382455	0.164975146758243
2	D	26	50	20120529	13	1400	27.64	-0.216621320959429	0.166063171962455
2	D	26	50	20120529	13	1402	27.68	-0.216679727979555	0.167283214002714
2	D	26	50	20120529	13	1404	27.72	-0.216520770375145	0.168480204361907
2	D	26	50	20120529	13	1406	27.76	-0.216691183109411	0.169828656993630
2	D	26	50	20120529	13	1408	27.8	-0.216554570079285	0.171150380989024
2	D	26	50	20120529	13	1410	27.84	-0.216780349274518	0.172743280435003
2	D	26	50	20120529	13	1412	27.88	-0.216665373711897	0.173730825765608
2	D	26	50	20120529	13	1414	27.92	-0.216520275400398	0.175189728476552
2	D	26	50	20120529	13	1416	27.96	-0.216186238156965	0.176936565068795
2	D	26	50	20120529	13	1418	28	-0.215853332284383	0.177361394822932
2	D	26	50	20120529	13	1420	28.04	-0.215684121631645	0.178260339673854
2	D	26	50	20120529	13	1422	28.08	-0.215347114539731	0.179520828221997
2	D	26	50	20120529	13	1424	28.12	-0.214887353710604	0.180014530176622
2	D	26	50	20120529	13	1426	28.16	-0.214670484060814	0.180833854803983
2	D	26	50	20120529	13	1428	28.2	-0.214724082754828	0.181360083670542
2	D	26	50	20120529	13	1430	28.24	-0.214883818176698	0.181596328046136
2	D	26	50	20120529	13	1432	28.28	-0.215527143926221	0.182135284834757
2	D	26	50	20120529	13	1434	28.32	-0.215990652421289	0.182371812053063
2	D	26	50	20120529	13	1436	28.36	-0.216269464625111	0.183122547322649
2	D	26	50	20120529	13	1438	28.4	-0.217040281727282	0.183706546813231
2	D	26	50	20120529	13	1440	28.44	-0.217548974345668	0.183865362996286
2	D	26	50	20120529	13	1442	28.48	-0.218555540848687	0.185230432637366
2	D	26	50	20120529	13	1444	28.52	-0.219548248058795	0.186518851903366
2	D	26	50	20120529	13	1446	28.56	-0.220195533606293	0.187803382082070
2	D	26	50	20120529	13	1448	28.6	-0.221427525751154	0.189474770380760
2	D	26	50	20120529	13	1450	28.64	-0.222337855021254	0.191101540241558
2	D	26	50	20120529	13	1452	28.68	-0.222113772882296	0.191294509682144
2	D	26	50	20120529	13	1454	28.72	-0.223104429482738	0.192529825228877
2	D	26	50	20120529	13	1456	28.76	-0.224497076288285	0.194392698043913
2	D	26	50	20120529	13	1458	28.8	-0.225105117409427	0.195227154756391
2	D	26	50	20120529	13	1460	28.84	-0.226544786815923	0.196738949054568
2	D	26	50	20120529	13	1462	28.88	-0.227476541421493	0.197613145168149
2	D	26	50	20120529	13	1464	28.92	-0.228545757585325	0.198817984412613
2	D	26	50	20120529	13	1466	28.96	-0.230488533466635	0.199951123029464
2	D	26	50	20120529	13	1468	29	-0.231566588465232	0.201154194506975
2	D	26	50	20120529	13	1470	29.04	-0.232986388171176	0.201838744581842
2	D	26	50	20120529	13	1472	29.08	-0.234315678209129	0.203073423732471
2	D	26	50	20120529	13	1474	29.12	-0.235205996357321	0.203291849017180
2	D	26	50	20120529	13	1476	29.16	-0.236394854988530	0.204299264048336
2	D	26	50	20120529	13	1478	29.2	-0.237295072631659	0.205244595104105
2	D	26	50	20120529	13	1480	29.24	-0.2387142359415	0.206283334965668
2	D	26	50	20120529	13	1482	29.28	-0.239703054064311	0.206872779178465
2	D	26	50	20120529	13	1484	29.32	-0.241477679953055	0.207694649390238
2	D	26	50	20120529	13	1486	29.36	-0.242691145900249	0.208254607250260
2	D	26	50	20120529	13	1488	29.4	-0.243985716995246	0.208958319918896
2	D	26	50	20120529	13	1490	29.44	-0.245245215593895	0.209066365835062
2	D	26	50	20120529	13	1492	29.48	-0.246441145292916	0.209404857851216
2	D	26	50	20120529	13	1494	29.52	-0.248126392884518	0.210026192579844
2	D	26	50	20120529	13	1496	29.56	-0.24955078878454	0.210041466086318
2	D	26	50	20120529	13	1498	29.6	-0.250354910616105	0.209742218496520
2	D	26	50	20120529	13	1500	29.64	-0.251284826744044	0.209501024373457
2	D	26	50	20120529	13	1502	29.68	-0.252083362432038	0.208964118194502
2	D	26	50	20120529	13	1504	29.72	-0.252333466100543	0.208306721020033
2	D	26	50	20120529	13	1506	29.76	-0.252292595328591	0.208716701531765
2	D	26	50	20120529	13	1508	29.8	-0.252268836540743	0.208368522152709
2	D	26	50	20120529	13	1510	29.84	-0.252009681905438	0.209133965243343
2	D	26	50	20120529	13	1512	29.88	-0.251865078568686	0.208834505521511
2	D	26	50	20120529	13	1514	29.92	-0.251804125964147	0.209322550621886
2	D	26	50	20120529	13	1516	29.96	-0.251324990409215	0.209265699236678
2	D	26	50	20120529	13	1518	30	-0.2514555930317	0.209853517103879
2	D	26	50	20120529	13	1520	30.04	-0.251246925820572	0.209683175080291
2	D	26	50	20120529	13	1522	30.08	-0.251328667364477	0.210237829639454
