# Supplementary material for: How Do Ants Make Sense of Gravity? A Boltzmann Walker Analysis of Lasius niger Trajectories on Various Inclines
Source: PLoS One. 2013 Oct 29;8(10):e76531. doi: 10.1371/journal.pone.0076531 (PMC3812222; doi:10.1371/journal.pone.0076531)
Supplement: Dataset S2 — Trajectories for . (ZIP) [file pone.0076531.s006.zip › Incline2/2-D-26-50-20120529-14.txt]

Pente	Colonie	Temperature	Humidite	Date	Indiv	Frame	Time	X	Y
2	D	26	50	20120529	14	40	0	0	0
2	D	26	50	20120529	14	42	0.0399999999999999	0.000321606306219259	0.00130913749468878
2	D	26	50	20120529	14	44	0.08	0.00086815742166959	0.00246133971036101
2	D	26	50	20120529	14	46	0.12	0.00159789869092192	0.00352323731900791
2	D	26	50	20120529	14	48	0.16	0.00249294031241223	0.00400175061997246
2	D	26	50	20120529	14	50	0.2	0.00279686187803402	0.00277676590331271
2	D	26	50	20120529	14	52	0.24	0.00356752341671361	0.00246838249390163
2	D	26	50	20120529	14	54	0.28	0.00375969382663668	0.00140890319044639
2	D	26	50	20120529	14	56	0.32	0.0047060501872377	0.000297013132369598
2	D	26	50	20120529	14	58	0.36	0.00442249329691408	2.73155349572373e-05
2	D	26	50	20120529	14	60	0.4	0.00491293548927726	-0.00123653177039654
2	D	26	50	20120529	14	62	0.44	0.00493773372409347	-0.00289477495402492
2	D	26	50	20120529	14	64	0.48	0.0041581484978353	-0.00391865143104742
2	D	26	50	20120529	14	66	0.52	0.00405329163325315	-0.00482638561926002
2	D	26	50	20120529	14	68	0.56	0.00322071582481286	-0.0054236787173283
2	D	26	50	20120529	14	70	0.6	0.00277317026533036	-0.00719905767479414
2	D	26	50	20120529	14	72	0.64	0.00231134327018824	-0.00847904964217597
2	D	26	50	20120529	14	74	0.68	0.00146663138806245	-0.0092230695186608
2	D	26	50	20120529	14	76	0.72	0.000630343269020929	-0.00978782863372668
2	D	26	50	20120529	14	78	0.76	-0.00052529548560787	-0.0101427113850686
2	D	26	50	20120529	14	80	0.8	-0.00126787074293873	-0.0105629449451278
2	D	26	50	20120529	14	82	0.84	-0.00197430577268315	-0.0105389810963133
2	D	26	50	20120529	14	84	0.88	-0.00325329930528994	-0.0104173658010171
2	D	26	50	20120529	14	86	0.92	-0.00368206057313022	-0.0100646750806968
2	D	26	50	20120529	14	88	0.96	-0.00418034457969676	-0.00975453804646842
2	D	26	50	20120529	14	90	1	-0.00431598887353177	-0.00935278118660166
2	D	26	50	20120529	14	92	1.04	-0.00520250985830878	-0.00833755262551307
2	D	26	50	20120529	14	94	1.08	-0.00526398572186514	-0.00800976620602624
2	D	26	50	20120529	14	96	1.12	-0.00540686371807169	-0.00709512358456144
2	D	26	50	20120529	14	98	1.16	-0.00577675834637819	-0.00590789837001703
2	D	26	50	20120529	14	100	1.2	-0.00680834935838343	-0.00480995245766525
2	D	26	50	20120529	14	102	1.24	-0.00717693088939726	-0.00351974209018849
2	D	26	50	20120529	14	104	1.28	-0.00771775938966745	-0.00167546123375027
2	D	26	50	20120529	14	106	1.32	-0.00830417718544108	-0.000283747809154536
2	D	26	50	20120529	14	108	1.36	-0.00778545779289825	0.000470918974134617
2	D	26	50	20120529	14	110	1.4	-0.00769119338789827	0.00106937879839186
2	D	26	50	20120529	14	112	1.44	-0.00658006134829092	0.00146945840097364
2	D	26	50	20120529	14	114	1.48	-0.00587495072954766	0.00189195258141226
2	D	26	50	20120529	14	116	1.52	-0.00518307856396178	0.00157807848784527
2	D	26	50	20120529	14	118	1.56	-0.00337226295015677	0.00210798430966647
2	D	26	50	20120529	14	120	1.6	-0.00182209559331053	0.00213984109650452
2	D	26	50	20120529	14	122	1.64	-0.00011038926803816	0.00250741054558244
2	D	26	50	20120529	14	124	1.68	0.00168577085061997	0.00271157065808731
2	D	26	50	20120529	14	126	1.72	0.00297234456792108	0.00229697273907420
2	D	26	50	20120529	14	128	1.76	0.00402028388870736	0.00153501568487101
2	D	26	50	20120529	14	130	1.8	0.00475950038882759	0.000928777686020715
2	D	26	50	20120529	14	132	1.84	0.00504057533434924	-0.000286201469685254
2	D	26	50	20120529	14	134	1.88	0.00551388432940425	-0.00135479537954999
2	D	26	50	20120529	14	136	1.92	0.00546892648025645	-0.00249917699422229
2	D	26	50	20120529	14	138	1.96	0.00524889606315461	-0.00401561698395153
2	D	26	50	20120529	14	140	2	0.00537763192373743	-0.00528350186902588
2	D	26	50	20120529	14	142	2.04	0.00480568860377469	-0.00662378741742592
2	D	26	50	20120529	14	144	2.08	0.00471095043723132	-0.00716145727170455
2	D	26	50	20120529	14	146	2.12	0.00445456058944089	-0.00622085676030239
2	D	26	50	20120529	14	148	2.16	0.00351139823017049	-0.0077879701432918
2	D	26	50	20120529	14	150	2.2	0.00278761574976322	-0.00863068798429464
2	D	26	50	20120529	14	152	2.24	0.00223542970037362	-0.00842881536222691
2	D	26	50	20120529	14	154	2.28	0.00191940600219182	-0.00925324883608184
2	D	26	50	20120529	14	156	2.32	4.42931687735203e-05	-0.0118077498648641
2	D	26	50	20120529	14	158	2.36	-0.00013304214088025	-0.0127332041490133
2	D	26	50	20120529	14	160	2.4	-0.00112043190799353	-0.0138282155682231
2	D	26	50	20120529	14	162	2.44	-0.00207140567587569	-0.0150894677916900
2	D	26	50	20120529	14	164	2.48	-0.00263518898358354	-0.0161722674767887
2	D	26	50	20120529	14	166	2.52	-0.00328305435864228	-0.0159844740578412
2	D	26	50	20120529	14	168	2.56	-0.00247316960681026	-0.0153417493490817
2	D	26	50	20120529	14	170	2.6	-0.00355536118007722	-0.0155472699350336
2	D	26	50	20120529	14	172	2.64	-0.00385293999787176	-0.0146257966620625
2	D	26	50	20120529	14	174	2.68	-0.00356845679766479	-0.0141653852946963
2	D	26	50	20120529	14	176	2.72	-0.00393807565432662	-0.0136509509692475
2	D	26	50	20120529	14	178	2.76	-0.00390752157031155	-0.0130277141233775
2	D	26	50	20120529	14	180	2.8	-0.00361200043325026	-0.0125027509779568
2	D	26	50	20120529	14	182	2.84	-0.0037114267177529	-0.0116357885667474
2	D	26	50	20120529	14	184	2.88	-0.00381762001415149	-0.0111119780053800
2	D	26	50	20120529	14	186	2.92	-0.0034773460889089	-0.0099878903553278
2	D	26	50	20120529	14	188	2.96	-0.00355758149537014	-0.00889882570414771
2	D	26	50	20120529	14	190	3	-0.00364044026798958	-0.00799808480200103
2	D	26	50	20120529	14	192	3.04	-0.00385635532362489	-0.00613936270377064
2	D	26	50	20120529	14	194	3.08	-0.00439747585899571	-0.0041815113058857
2	D	26	50	20120529	14	196	3.12	-0.00523964569224314	-0.00262739808106841
2	D	26	50	20120529	14	198	3.16	-0.00607537519692752	-0.00105060652756491
2	D	26	50	20120529	14	200	3.2	-0.00639945566977415	-9.36895271868724e-05
2	D	26	50	20120529	14	202	3.24	-0.00746412867253721	0.00136786129865276
2	D	26	50	20120529	14	204	3.28	-0.00847092144972624	0.00272249404364308
2	D	26	50	20120529	14	206	3.32	-0.00930714097940998	0.00318747827056320
2	D	26	50	20120529	14	208	3.36	-0.0110001172481303	0.00439130635232986
2	D	26	50	20120529	14	210	3.4	-0.0120545273030712	0.00554403111991338
2	D	26	50	20120529	14	212	3.44	-0.0120392750098010	0.00555174565489613
2	D	26	50	20120529	14	214	3.48	-0.0107901949224655	0.00603618875332771
2	D	26	50	20120529	14	216	3.52	-0.0100583464750052	0.00659813358340448
2	D	26	50	20120529	14	218	3.56	-0.00965188028397576	0.00674596839814715
2	D	26	50	20120529	14	220	3.6	-0.00968555270889587	0.00693364868000969
2	D	26	50	20120529	14	222	3.64	-0.0097486832023202	0.00707702165096307
2	D	26	50	20120529	14	224	3.68	-0.0097731137416102	0.00670026808687907
2	D	26	50	20120529	14	226	3.72	-0.00987374917870867	0.00688387543368197
2	D	26	50	20120529	14	228	3.76	-0.00969805435678725	0.0070877131054946
2	D	26	50	20120529	14	230	3.8	-0.0098200797740166	0.00689535884780844
2	D	26	50	20120529	14	232	3.84	-0.00952127766149061	0.00609473719480997
2	D	26	50	20120529	14	234	3.88	-0.0097667922069864	0.00621184114884226
2	D	26	50	20120529	14	236	3.92	-0.00946318176834832	0.00635270389072244
2	D	26	50	20120529	14	238	3.96	-0.00959652796514448	0.00587977673332926
2	D	26	50	20120529	14	240	4	-0.00940758196214363	0.00610602969010552
2	D	26	50	20120529	14	242	4.04	-0.00942195744300515	0.00624341346662224
2	D	26	50	20120529	14	244	4.08	-0.00914110877165347	0.00573169443121317
2	D	26	50	20120529	14	246	4.12	-0.00908850851241457	0.00516867338461544
2	D	26	50	20120529	14	248	4.16	-0.0090816856390829	0.00498744828055836
2	D	26	50	20120529	14	250	4.2	-0.0087840976289002	0.00478952414275678
2	D	26	50	20120529	14	252	4.24	-0.00821194641954379	0.00397874419373978
2	D	26	50	20120529	14	254	4.28	-0.00773256337723837	0.00366848695135856
2	D	26	50	20120529	14	256	4.32	-0.00797455653096384	0.00367634290769755
2	D	26	50	20120529	14	258	4.36	-0.00703171873370601	0.00227834613224418
2	D	26	50	20120529	14	260	4.4	-0.00670779948120548	0.00194656526655042
2	D	26	50	20120529	14	262	4.44	-0.00580851026928059	0.00133506427192777
2	D	26	50	20120529	14	264	4.48	-0.00544844159680546	0.000565317729423026
2	D	26	50	20120529	14	266	4.52	-0.00443747971803456	-2.72335105706168e-05
2	D	26	50	20120529	14	268	4.56	-0.00249740922726934	-0.000454422172929534
2	D	26	50	20120529	14	270	4.6	-0.00155190846587356	-0.000797001266278792
2	D	26	50	20120529	14	272	4.64	-0.00166377275865727	-0.000615798082531927
2	D	26	50	20120529	14	274	4.68	0.000250485506167519	-0.00067842653014162
2	D	26	50	20120529	14	276	4.72	0.00101096470719803	-0.000293548309141782
2	D	26	50	20120529	14	278	4.76	0.00187693009784594	0.000420403265686647
2	D	26	50	20120529	14	280	4.8	0.00293119802432384	0.000613952533833037
2	D	26	50	20120529	14	282	4.84	0.00341185385883539	0.00130959711409655
2	D	26	50	20120529	14	284	4.88	0.00390375269116782	0.00118146229427774
2	D	26	50	20120529	14	286	4.92	0.00372845384904386	0.000446827846099596
2	D	26	50	20120529	14	288	4.96	0.00403074906906892	0.000126458976747404
2	D	26	50	20120529	14	290	5	0.0047500322290275	-0.00116245526399944
2	D	26	50	20120529	14	292	5.04	0.00532971836824423	-0.00192443353140606
2	D	26	50	20120529	14	294	5.08	0.00588293042957335	-0.00358208981640606
2	D	26	50	20120529	14	296	5.12	0.00627206543339595	-0.00519531151127629
2	D	26	50	20120529	14	298	5.16	0.00574194747954035	-0.00637582628246723
2	D	26	50	20120529	14	300	5.2	0.00590033939852615	-0.0075446737917686
2	D	26	50	20120529	14	302	5.24	0.0046987245609846	-0.0083595012200011
2	D	26	50	20120529	14	304	5.28	0.00396559999791633	-0.00919855037889112
2	D	26	50	20120529	14	306	5.32	0.003006738241758	-0.00976327081521607
2	D	26	50	20120529	14	308	5.36	0.00170507486574636	-0.0109202601437969
2	D	26	50	20120529	14	310	5.4	0.00089989237400924	-0.0119416758892209
2	D	26	50	20120529	14	312	5.44	-0.00037265234475313	-0.0125898453201955
2	D	26	50	20120529	14	314	5.48	-0.00121324674409207	-0.0137388796974880
2	D	26	50	20120529	14	316	5.52	-0.00208029400811521	-0.0144114725966849
2	D	26	50	20120529	14	318	5.56	-0.00266619561593857	-0.0150542255897156
2	D	26	50	20120529	14	320	5.6	-0.00350236352682728	-0.0152627655216232
2	D	26	50	20120529	14	322	5.64	-0.00380874582404760	-0.0148734961675122
2	D	26	50	20120529	14	324	5.68	-0.00377785232877756	-0.0141605274711096
2	D	26	50	20120529	14	326	5.72	-0.00441576164035719	-0.0137748290062436
2	D	26	50	20120529	14	328	5.76	-0.00406698829160474	-0.0133192966756676
2	D	26	50	20120529	14	330	5.8	-0.00418691360169398	-0.0125933242855590
2	D	26	50	20120529	14	332	5.84	-0.00412246788965664	-0.0124266026486908
2	D	26	50	20120529	14	334	5.88	-0.0040649942504818	-0.0123174677880825
2	D	26	50	20120529	14	336	5.92	-0.00353745723637757	-0.0117887711188571
2	D	26	50	20120529	14	338	5.96	-0.00375598858710327	-0.0114896437372117
2	D	26	50	20120529	14	340	6	-0.00402096271121731	-0.0102094622652126
2	D	26	50	20120529	14	342	6.04	-0.00449337368066023	-0.00973105503026521
2	D	26	50	20120529	14	344	6.08	-0.00418790355118764	-0.008889343402212
2	D	26	50	20120529	14	346	6.12	-0.00468720579151909	-0.0076088578742969
2	D	26	50	20120529	14	348	6.16	-0.00580306271863833	-0.0060512571988348
2	D	26	50	20120529	14	350	6.2	-0.00622409530936023	-0.00453353027476380
2	D	26	50	20120529	14	352	6.24	-0.00696930786285289	-0.00315404293854681
2	D	26	50	20120529	14	354	6.28	-0.00742035027750039	-0.00154693750520181
2	D	26	50	20120529	14	356	6.32	-0.00778003428388655	-0.00104949495570488
2	D	26	50	20120529	14	358	6.36	-0.00841041997931436	-0.000138345441739146
2	D	26	50	20120529	14	360	6.4	-0.00849270599544103	0.000801745952780556
2	D	26	50	20120529	14	362	6.44	-0.00848740269458213	0.00128605752935085
2	D	26	50	20120529	14	364	6.48	-0.00826774633696756	0.00190224522771921
2	D	26	50	20120529	14	366	6.52	-0.00746527064998882	0.00193009957804371
2	D	26	50	20120529	14	368	6.56	-0.00677877320304674	0.00232502861483134
2	D	26	50	20120529	14	370	6.6	-0.00615802325172616	0.00253356359699141
2	D	26	50	20120529	14	372	6.64	-0.00542012197021894	0.00252229938596710
2	D	26	50	20120529	14	374	6.68	-0.00307509425429531	0.00328422815589904
2	D	26	50	20120529	14	376	6.72	-0.00250456514789494	0.00346610309108803
2	D	26	50	20120529	14	378	6.76	-0.000691438002022241	0.00403646319896770
2	D	26	50	20120529	14	380	6.8	0.000705684082342799	0.00453438728818261
2	D	26	50	20120529	14	382	6.84	0.00229578550678858	0.00499287320378362
2	D	26	50	20120529	14	384	6.88	0.004536867818771	0.00498457954834709
2	D	26	50	20120529	14	386	6.92	0.00496813931568449	0.00455245952329618
2	D	26	50	20120529	14	388	6.96	0.00531854608110148	0.00417631407104399
2	D	26	50	20120529	14	390	7	0.00545016693735155	0.00345680463691543
2	D	26	50	20120529	14	392	7.04	0.00562876089707585	0.00324803135977009
2	D	26	50	20120529	14	394	7.08	0.00569548349294855	0.00268906344924214
2	D	26	50	20120529	14	396	7.12	0.00592942270043635	0.00304345122583721
2	D	26	50	20120529	14	398	7.16	0.00577098835504365	0.00257060892125777
2	D	26	50	20120529	14	400	7.2	0.00547106194273565	0.00261856490315784
2	D	26	50	20120529	14	402	7.24	0.00553200040513825	0.00268288333597457
2	D	26	50	20120529	14	404	7.28	0.00549828555381125	0.00313941975817985
2	D	26	50	20120529	14	406	7.32	0.00572931855242835	0.00297095156756216
2	D	26	50	20120529	14	408	7.36	0.00551915227492415	0.00297506692902866
2	D	26	50	20120529	14	410	7.4	0.00562100393568625	0.00285816803596290
2	D	26	50	20120529	14	412	7.44	0.00593562402690735	0.00319974303768288
2	D	26	50	20120529	14	414	7.48	0.00558761435347855	0.00342259481084162
2	D	26	50	20120529	14	416	7.52	0.00574454963249515	0.00319113047708802
2	D	26	50	20120529	14	418	7.56	0.00515524684105426	0.00350115437423145
2	D	26	50	20120529	14	420	7.6	0.00512733026533302	0.0033601855663341
2	D	26	50	20120529	14	422	7.64	0.00496854236654977	0.00385452391706162
2	D	26	50	20120529	14	424	7.68	0.00455318784328079	0.00381949384712164
2	D	26	50	20120529	14	426	7.72	0.00410085163535575	0.00406822572847182
2	D	26	50	20120529	14	428	7.76	0.00383331778469382	0.00438105683953656
2	D	26	50	20120529	14	430	7.8	0.00356678095459337	0.00433409080713015
2	D	26	50	20120529	14	432	7.84	0.00364357275103023	0.00466043472878336
2	D	26	50	20120529	14	434	7.88	0.00366569105114574	0.00450393785597115
2	D	26	50	20120529	14	436	7.92	0.00314131480435342	0.00420255480369382
2	D	26	50	20120529	14	438	7.96	0.00303848733623327	0.00441977800687433
2	D	26	50	20120529	14	440	8	0.0031978550625771	0.00408486395103314
2	D	26	50	20120529	14	442	8.04	0.00309691556956272	0.00461129787855871
2	D	26	50	20120529	14	444	8.08	0.00308915153710529	0.00428868748071016
2	D	26	50	20120529	14	446	8.12	0.00295193746621604	0.00420866420628328
2	D	26	50	20120529	14	448	8.16	0.00218491752745956	0.00449226352301376
2	D	26	50	20120529	14	450	8.2	0.00167660179698833	0.00432228000256399
2	D	26	50	20120529	14	452	8.24	0.00178038880901054	0.00393696549668016
2	D	26	50	20120529	14	454	8.28	0.00183385315273606	0.00400851763186842
2	D	26	50	20120529	14	456	8.32	0.00134428777278155	0.00384156264976247
2	D	26	50	20120529	14	458	8.36	0.00153429443595419	0.00347370448898579
2	D	26	50	20120529	14	460	8.4	0.00123344878483056	0.00365041047360431
2	D	26	50	20120529	14	462	8.44	0.00145343677552551	0.00388114648737329
2	D	26	50	20120529	14	464	8.48	0.00158385555024756	0.00344634652762168
2	D	26	50	20120529	14	466	8.52	0.00110469878211212	0.00349230139733100
2	D	26	50	20120529	14	468	8.56	0.00147822793927391	0.00315315177187049
2	D	26	50	20120529	14	470	8.6	0.00120119057347283	0.00323193053836249
2	D	26	50	20120529	14	472	8.64	0.000788989746447949	0.00295463154305237
2	D	26	50	20120529	14	474	8.68	0.00052813098380042	0.00264656633169283
2	D	26	50	20120529	14	476	8.72	0.000500992225538479	0.00252149328423655
2	D	26	50	20120529	14	478	8.76	0.000187970195642819	0.00170610017057909
2	D	26	50	20120529	14	480	8.8	0.000240069823280639	0.00163461167500113
2	D	26	50	20120529	14	482	8.84	-0.000185452895501800	0.00112367045705136
2	D	26	50	20120529	14	484	8.88	-6.60579154984509e-05	0.000854962809132657
2	D	26	50	20120529	14	486	8.92	-3.10844141009712e-05	0.000714418265304017
2	D	26	50	20120529	14	488	8.96	7.08238152036401e-05	-0.000252394694476725
2	D	26	50	20120529	14	490	9	6.73236366367687e-05	-0.000391800796387653
2	D	26	50	20120529	14	492	9.04	0.000255223121601469	-0.00034031635164946
2	D	26	50	20120529	14	494	9.08	0.0006179901135536	-0.000986859437027381
2	D	26	50	20120529	14	496	9.12	0.00106705241708174	-0.00120174211676216
2	D	26	50	20120529	14	498	9.16	0.00114650293501586	-0.00131540246077009
2	D	26	50	20120529	14	500	9.2	0.00144506463123626	-0.00144940626687275
2	D	26	50	20120529	14	502	9.24	0.00153119730825259	-0.00177041153232800
2	D	26	50	20120529	14	504	9.28	0.0016832818347502	-0.00140372009774029
2	D	26	50	20120529	14	506	9.32	0.00175100852225224	-0.00207680090061613
2	D	26	50	20120529	14	508	9.36	0.00193103790874234	-0.00256723602191150
2	D	26	50	20120529	14	510	9.4	0.00255440910490077	-0.00306574630264801
2	D	26	50	20120529	14	512	9.44	0.00272072769090366	-0.00356460306570731
2	D	26	50	20120529	14	514	9.48	0.00315634789452145	-0.00410774592647232
2	D	26	50	20120529	14	516	9.52	0.00292173693559156	-0.00448131751004099
2	D	26	50	20120529	14	518	9.56	0.00333593180373939	-0.00437850418405646
2	D	26	50	20120529	14	520	9.6	0.00284565224593589	-0.00490010857226653
2	D	26	50	20120529	14	522	9.64	0.00287387994864086	-0.00500873431599241
2	D	26	50	20120529	14	524	9.68	0.0029380286758301	-0.00490708064512903
2	D	26	50	20120529	14	526	9.72	0.00294195311846568	-0.005221594670333
2	D	26	50	20120529	14	528	9.76	0.00292534318017561	-0.00541298726279676
2	D	26	50	20120529	14	530	9.8	0.00217164513317668	-0.00489187077826571
2	D	26	50	20120529	14	532	9.84	0.0025417306803141	-0.0046724414019279
2	D	26	50	20120529	14	534	9.88	0.00230519639093939	-0.00457599910804187
2	D	26	50	20120529	14	536	9.92	0.0022975172112957	-0.0046494957868784
2	D	26	50	20120529	14	538	9.96	0.00189787460070469	-0.00444894616159827
2	D	26	50	20120529	14	540	10	0.00179711895545342	-0.00387209552057409
2	D	26	50	20120529	14	542	10.04	0.00152694052542985	-0.00386930244878841
2	D	26	50	20120529	14	544	10.08	0.00121807628340757	-0.00353141854446623
2	D	26	50	20120529	14	546	10.12	0.00112297042133798	-0.00343758547460277
2	D	26	50	20120529	14	548	10.16	0.000421336646637809	-0.00324423419635512
2	D	26	50	20120529	14	550	10.2	-5.19369930781603e-05	-0.00335986736828256
2	D	26	50	20120529	14	552	10.24	-0.00060717491533536	-0.00348559448951143
2	D	26	50	20120529	14	554	10.28	-0.00114718741438006	-0.00301863036360399
2	D	26	50	20120529	14	556	10.32	-0.00198191707007584	-0.00304520767908167
2	D	26	50	20120529	14	558	10.36	-0.00255558785190502	-0.00304787559296709
2	D	26	50	20120529	14	560	10.4	-0.00285359588351575	-0.00347126779901781
2	D	26	50	20120529	14	562	10.44	-0.003904572935034	-0.00337531765145148
2	D	26	50	20120529	14	564	10.48	-0.00410531347914505	-0.00368493849772964
2	D	26	50	20120529	14	566	10.52	-0.0051141427238639	-0.00455525966614966
2	D	26	50	20120529	14	568	10.56	-0.00545362468951156	-0.00480991710232619
2	D	26	50	20120529	14	570	10.6	-0.00613181080334758	-0.00536424639236957
2	D	26	50	20120529	14	572	10.64	-0.0060303339091795	-0.00608797725398181
2	D	26	50	20120529	14	574	10.68	-0.00606678526374966	-0.00603356538716951
2	D	26	50	20120529	14	576	10.72	-0.00613968090182218	-0.00592474872461271
2	D	26	50	20120529	14	578	10.76	-0.00622418016217398	-0.00624127800414306
2	D	26	50	20120529	14	580	10.8	-0.00594307693238108	-0.00624673686849382
2	D	26	50	20120529	14	582	10.84	-0.00581842814899351	-0.00673486682168251
2	D	26	50	20120529	14	584	10.88	-0.00608579936509577	-0.00685322235471752
2	D	26	50	20120529	14	586	10.92	-0.00620284675058558	-0.00663757599965906
2	D	26	50	20120529	14	588	10.96	-0.00598348808492589	-0.00545385096368153
2	D	26	50	20120529	14	590	11	-0.00605177338678507	-0.0053089011446061
2	D	26	50	20120529	14	592	11.04	-0.00586595986682487	-0.00480790184799981
2	D	26	50	20120529	14	594	11.08	-0.00577081864941622	-0.0043030205351648
2	D	26	50	20120529	14	596	11.12	-0.00537821175129802	-0.00392075153818754
2	D	26	50	20120529	14	598	11.16	-0.00564473868190354	-0.00276885620685834
2	D	26	50	20120529	14	600	11.2	-0.00530123964263195	-0.00247457321377091
2	D	26	50	20120529	14	602	11.24	-0.00541482220489395	-0.00224173002179399
2	D	26	50	20120529	14	604	11.28	-0.00540933505627194	-0.00164538444681251
2	D	26	50	20120529	14	606	11.32	-0.0050817027860634	-0.000902005916178213
2	D	26	50	20120529	14	608	11.36	-0.00526148864497806	-0.000128831037155569
2	D	26	50	20120529	14	610	11.4	-0.00517126139543459	0.000871574161636287
2	D	26	50	20120529	14	612	11.44	-0.00486759580246758	0.00178487893707109
2	D	26	50	20120529	14	614	11.48	-0.00423733031519258	0.00278235911795189
2	D	26	50	20120529	14	616	11.52	-0.00420912382569105	0.00383874129370553
2	D	26	50	20120529	14	618	11.56	-0.00418467207319762	0.00475464256524085
2	D	26	50	20120529	14	620	11.6	-0.00452942905543293	0.00510862021990283
2	D	26	50	20120529	14	622	11.64	-0.0045879916390508	0.00565594915281247
2	D	26	50	20120529	14	624	11.68	-0.00442477018074951	0.00549325095352925
2	D	26	50	20120529	14	626	11.72	-0.00472633708078995	0.00544347063613372
2	D	26	50	20120529	14	628	11.76	-0.00457938614952376	0.00534699298690863
2	D	26	50	20120529	14	630	11.8	-0.00490951309245632	0.00482218540497978
2	D	26	50	20120529	14	632	11.84	-0.00542971740923964	0.00456829164412694
2	D	26	50	20120529	14	634	11.88	-0.00541172154165845	0.00445765064607468
2	D	26	50	20120529	14	636	11.92	-0.0059694308021159	0.00423451603020346
2	D	26	50	20120529	14	638	11.96	-0.00631840921183489	0.00390948025609544
2	D	26	50	20120529	14	640	12	-0.00659243430274812	0.00351323882912193
2	D	26	50	20120529	14	642	12.04	-0.00702253907347265	0.00326231491675007
2	D	26	50	20120529	14	644	12.08	-0.0074518995435993	0.00229951309089629
2	D	26	50	20120529	14	646	12.12	-0.00790264801395786	0.00198984656552007
2	D	26	50	20120529	14	648	12.16	-0.007942505501893	0.00165358405704715
2	D	26	50	20120529	14	650	12.2	-0.0089222380096728	0.00127203560187992
2	D	26	50	20120529	14	652	12.24	-0.0104128544597531	0.000651910025847126
2	D	26	50	20120529	14	654	12.28	-0.0104957344455760	0.000660430662560426
2	D	26	50	20120529	14	656	12.32	-0.0112419018053553	-0.000286314606770243
2	D	26	50	20120529	14	658	12.36	-0.0113440999484402	-0.00102647862997726
2	D	26	50	20120529	14	660	12.4	-0.0114972239219061	-0.00189837664651933
2	D	26	50	20120529	14	662	12.44	-0.0120824254940161	-0.00257613849628664
2	D	26	50	20120529	14	664	12.48	-0.0123451863739050	-0.00357980586150282
2	D	26	50	20120529	14	666	12.52	-0.0125563991694454	-0.00389155509919235
2	D	26	50	20120529	14	668	12.56	-0.0122787324786091	-0.00441127858336446
2	D	26	50	20120529	14	670	12.6	-0.0124975678852507	-0.00467254039687726
2	D	26	50	20120529	14	672	12.64	-0.0124915079801360	-0.00528034817278179
2	D	26	50	20120529	14	674	12.68	-0.0129507950477201	-0.0056413756820522
2	D	26	50	20120529	14	676	12.72	-0.0132310426783077	-0.00607475435717363
2	D	26	50	20120529	14	678	12.76	-0.0128961286224665	-0.00571340864985168
2	D	26	50	20120529	14	680	12.8	-0.0130609552131611	-0.00573455114260915
2	D	26	50	20120529	14	682	12.84	-0.012529316979726	-0.0055561551727836
2	D	26	50	20120529	14	684	12.88	-0.0116408443802329	-0.00560291614422346
2	D	26	50	20120529	14	686	12.92	-0.0111850574912157	-0.00542568690058687
2	D	26	50	20120529	14	688	12.96	-0.0110469453947143	-0.00495483863713037
2	D	26	50	20120529	14	690	13	-0.0103412337352071	-0.0051715011046334
2	D	26	50	20120529	14	692	13.04	-0.00967005434246582	-0.00591044961128356
2	D	26	50	20120529	14	694	13.08	-0.00929086196709351	-0.00582406873978703
2	D	26	50	20120529	14	696	13.12	-0.00820126486450719	-0.00685760641676088
2	D	26	50	20120529	14	698	13.16	-0.00784776804245641	-0.00674919280506935
2	D	26	50	20120529	14	700	13.2	-0.00777293493180344	-0.00680054997058693
2	D	26	50	20120529	14	702	13.24	-0.00724478273479958	-0.00665590420742741
2	D	26	50	20120529	14	704	13.28	-0.00711922178366428	-0.00646992805290754
2	D	26	50	20120529	14	706	13.32	-0.00707422150810957	-0.0065336100896212
2	D	26	50	20120529	14	708	13.36	-0.00724768187260244	-0.00613787777953015
2	D	26	50	20120529	14	710	13.4	-0.00755565516008043	-0.00637335847980089
2	D	26	50	20120529	14	712	13.44	-0.00732241598830605	-0.00603149356430063
2	D	26	50	20120529	14	714	13.48	-0.00688128035179501	-0.00627418675373948
2	D	26	50	20120529	14	716	13.52	-0.00691499520312199	-0.00620942991471841
2	D	26	50	20120529	14	718	13.56	-0.00694666651585133	-0.00611813535819942
2	D	26	50	20120529	14	720	13.6	-0.00679063633351471	-0.00593795040821746
2	D	26	50	20120529	14	722	13.64	-0.00674312582888678	-0.00587017422324073
2	D	26	50	20120529	14	724	13.68	-0.00670538753997486	-0.00577272783772541
2	D	26	50	20120529	14	726	13.72	-0.00684340771259466	-0.0057778402197534
2	D	26	50	20120529	14	728	13.76	-0.00690091670710856	-0.00595330876750483
2	D	26	50	20120529	14	730	13.8	-0.0069213803773561	-0.00573161664946723
2	D	26	50	20120529	14	732	13.84	-0.0072214340688848	-0.00526570399134341
2	D	26	50	20120529	14	734	13.88	-0.00728251395264369	-0.00500497957898431
2	D	26	50	20120529	14	736	13.92	-0.00720818288780536	-0.00536201193494102
2	D	26	50	20120529	14	738	13.96	-0.00796158112152907	-0.0054281363184769
2	D	26	50	20120529	14	740	14	-0.00767729166858014	-0.00534103914781103
2	D	26	50	20120529	14	742	14.04	-0.00810116117170817	-0.00549992462733008
2	D	26	50	20120529	14	744	14.08	-0.00758445561927816	-0.00556280904759456
2	D	26	50	20120529	14	746	14.12	-0.00759021853954483	-0.00552150694050546
2	D	26	50	20120529	14	748	14.16	-0.00759598853087931	-0.00548021190448416
2	D	26	50	20120529	14	750	14.2	-0.0077463901432377	-0.00545690566497625
2	D	26	50	20120529	14	752	14.24	-0.00800143295260996	-0.00528342055174604
2	D	26	50	20120529	14	754	14.28	-0.00784517720321014	-0.00519606387289147
2	D	26	50	20120529	14	756	14.32	-0.00799971821866558	-0.00568742247564307
2	D	26	50	20120529	14	758	14.36	-0.00792263650844844	-0.00551260446613032
2	D	26	50	20120529	14	760	14.4	-0.00771691086153003	-0.00541329838978048
2	D	26	50	20120529	14	762	14.44	-0.00798504575295596	-0.00548843555634936
2	D	26	50	20120529	14	764	14.48	-0.00778649016879878	-0.00552298479367814
2	D	26	50	20120529	14	766	14.52	-0.00767331772846988	-0.00562494252045743
2	D	26	50	20120529	14	768	14.56	-0.00806846313993254	-0.00574489611481791
2	D	26	50	20120529	14	770	14.6	-0.00805002815904023	-0.00539482946776267
2	D	26	50	20120529	14	772	14.64	-0.00789392090206445	-0.00556605466772021
2	D	26	50	20120529	14	774	14.68	-0.00798147486371097	-0.00536715967230806
2	D	26	50	20120529	14	776	14.72	-0.00788793877869562	-0.00555073873483971
2	D	26	50	20120529	14	778	14.76	-0.00762288687283565	-0.00520213509171474
2	D	26	50	20120529	14	780	14.8	-0.00793109350555143	-0.00537814104061989
2	D	26	50	20120529	14	782	14.84	-0.00787176724660988	-0.00543009924690147
2	D	26	50	20120529	14	784	14.88	-0.00784574571706221	-0.00540433227579504
2	D	26	50	20120529	14	786	14.92	-0.00802672050531876	-0.00526200794419815
2	D	26	50	20120529	14	788	14.96	-0.0079297492955604	-0.00523735678759243
2	D	26	50	20120529	14	790	15	-0.00810198070846756	-0.00493571069159249
2	D	26	50	20120529	14	792	15.04	-0.00828908894094412	-0.0051653711959473
2	D	26	50	20120529	14	794	15.08	-0.00846127722033764	-0.00486375409132539
2	D	26	50	20120529	14	796	15.12	-0.00831569595490661	-0.00546001693481348
2	D	26	50	20120529	14	798	15.16	-0.00789247345448336	-0.00531753986815185
2	D	26	50	20120529	14	800	15.2	-0.0077859032701704	-0.00536904057634601
2	D	26	50	20120529	14	802	15.24	-0.00803325629329726	-0.00567857656981043
2	D	26	50	20120529	14	804	15.28	-0.00766955592039396	-0.00547632281718764
2	D	26	50	20120529	14	806	15.32	-0.00803447463828125	-0.00546205835209076
2	D	26	50	20120529	14	808	15.36	-0.00796508412852307	-0.0054770157818332
2	D	26	50	20120529	14	810	15.4	-0.0079896787165863	-0.0053241944500696
2	D	26	50	20120529	14	812	15.44	-0.00809247931464876	-0.00529353288582379
2	D	26	50	20120529	14	814	15.48	-0.00831633164390289	-0.00556509370960458
2	D	26	50	20120529	14	816	15.52	-0.00827884437789829	-0.00528705578770812
2	D	26	50	20120529	14	818	15.56	-0.0081434058521366	-0.00557080288975588
2	D	26	50	20120529	14	820	15.6	-0.00815240237171363	-0.00533797878966205
2	D	26	50	20120529	14	822	15.64	-0.00791039790427966	-0.0050901703897681
2	D	26	50	20120529	14	824	15.68	-0.00822908598081297	-0.00530918045178467
2	D	26	50	20120529	14	826	15.72	-0.00824250616041311	-0.0050564187688885
2	D	26	50	20120529	14	828	15.76	-0.00842385005840943	-0.00539631156357604
2	D	26	50	20120529	14	830	15.8	-0.00808530925188753	-0.00522150698909213
2	D	26	50	20120529	14	832	15.84	-0.00790595303105312	-0.00495107258641377
2	D	26	50	20120529	14	834	15.88	-0.00796534151539142	-0.00517301360603835
2	D	26	50	20120529	14	836	15.92	-0.00794526251123285	-0.00535981424706509
2	D	26	50	20120529	14	838	15.96	-0.00788148713642407	-0.00525235664374173
2	D	26	50	20120529	14	840	16	-0.00797593326786681	-0.00528374723507895
2	D	26	50	20120529	14	842	16.04	-0.00830499813641403	-0.00546251231464428
2	D	26	50	20120529	14	844	16.08	-0.00815891199674124	-0.0050595724651326
2	D	26	50	20120529	14	846	16.12	-0.00802949872786204	-0.00516511380907894
2	D	26	50	20120529	14	848	16.16	-0.00837915949562488	-0.00527799987116146
2	D	26	50	20120529	14	850	16.2	-0.00833869248164435	-0.0054727575847969
2	D	26	50	20120529	14	852	16.24	-0.00816847915149069	-0.00507093567110627
2	D	26	50	20120529	14	854	16.28	-0.00806019140480622	-0.00527193925893991
2	D	26	50	20120529	14	856	16.32	-0.00824874920618421	-0.00547436908115122
2	D	26	50	20120529	14	858	16.36	-0.00773632589242106	-0.00522533738652582
2	D	26	50	20120529	14	860	16.4	-0.00815572506647843	-0.00549396725269858
2	D	26	50	20120529	14	862	16.44	-0.00811009758720881	-0.0056252253631699
2	D	26	50	20120529	14	864	16.48	-0.00815601780868584	-0.0050949511387157
2	D	26	50	20120529	14	866	16.52	-0.00825744874091315	-0.00529097174506233
2	D	26	50	20120529	14	868	16.56	-0.00800897424643132	-0.00558267874814591
2	D	26	50	20120529	14	870	16.6	-0.00825068809297822	-0.00523240986855124
2	D	26	50	20120529	14	872	16.64	-0.00793425427286333	-0.00545150336916799
2	D	26	50	20120529	14	874	16.68	-0.00806531156500879	-0.00539971274719354
2	D	26	50	20120529	14	876	16.72	-0.00801600005940919	-0.0051688402618158
2	D	26	50	20120529	14	878	16.76	-0.00830556877158645	-0.00498202830708056
2	D	26	50	20120529	14	880	16.8	-0.00835128958895119	-0.00509655202846831
2	D	26	50	20120529	14	882	16.84	-0.00821676959489826	-0.00526914265162032
2	D	26	50	20120529	14	884	16.88	-0.00858721010963983	-0.00542507242479402
2	D	26	50	20120529	14	886	16.92	-0.0084074564947944	-0.0052323928979885
2	D	26	50	20120529	14	888	16.96	-0.00859517849595703	-0.00495172878150671
2	D	26	50	20120529	14	890	17	-0.00840504667488412	-0.00514671135509856
2	D	26	50	20120529	14	892	17.04	-0.00855696078864746	-0.00532058961969911
2	D	26	50	20120529	14	894	17.08	-0.00820094383802853	-0.00522641996700781
2	D	26	50	20120529	14	896	17.12	-0.00865048061020685	-0.00533422475976073
2	D	26	50	20120529	14	898	17.16	-0.00859506818729916	-0.00545870737305472
2	D	26	50	20120529	14	900	17.2	-0.00862016764960416	-0.00503610076263789
2	D	26	50	20120529	14	902	17.24	-0.00866464395903401	-0.00530054526377282
2	D	26	50	20120529	14	904	17.28	-0.00842099122569309	-0.00549962198562773
2	D	26	50	20120529	14	906	17.32	-0.00840675504486747	-0.00545427734907058
2	D	26	50	20120529	14	908	17.36	-0.00837655522134977	-0.00501989387521309
2	D	26	50	20120529	14	910	17.4	-0.00836129868543889	-0.0051168636707579
2	D	26	50	20120529	14	912	17.44	-0.00848150400981348	-0.00513529370190274
2	D	26	50	20120529	14	914	17.48	-0.00822592733482141	-0.00550765613287558
2	D	26	50	20120529	14	916	17.52	-0.00839008288118065	-0.00511575563443177
2	D	26	50	20120529	14	918	17.56	-0.00852380596589118	-0.00506554186057937
2	D	26	50	20120529	14	920	17.6	-0.00830731037558852	-0.00496392425216184
2	D	26	50	20120529	14	922	17.64	-0.00820973812506615	-0.00502410469609506
2	D	26	50	20120529	14	924	17.68	-0.00861708183561106	-0.00506762641137031
2	D	26	50	20120529	14	926	17.72	-0.0082589386149011	-0.00527573571524811
2	D	26	50	20120529	14	928	17.76	-0.008405735396889	-0.00546720467524424
2	D	26	50	20120529	14	930	17.8	-0.00852137988252493	-0.00532338905544583
2	D	26	50	20120529	14	932	17.84	-0.00807341430161441	-0.00518005780379254
2	D	26	50	20120529	14	934	17.88	-0.00847616393940196	-0.00522934738908192
2	D	26	50	20120529	14	936	17.92	-0.00829533905778303	-0.00573177857692012
2	D	26	50	20120529	14	938	17.96	-0.00831746796450026	-0.00546268555580567
2	D	26	50	20120529	14	940	18	-0.00835827863237644	-0.00565926477650944
2	D	26	50	20120529	14	942	18.04	-0.008247967853191	-0.00540033853669489
2	D	26	50	20120529	14	944	18.08	-0.00797840036342637	-0.00524967246640035
2	D	26	50	20120529	14	946	18.12	-0.00802117183840679	-0.0056149723148427
2	D	26	50	20120529	14	948	18.16	-0.00790812667729849	-0.00543844310691947
2	D	26	50	20120529	14	950	18.2	-0.00830006677372204	-0.00524525658455184
2	D	26	50	20120529	14	952	18.24	-0.00828313510184653	-0.00549911145453172
2	D	26	50	20120529	14	954	18.28	-0.00840621835082055	-0.0055963485364398
2	D	26	50	20120529	14	956	18.32	-0.00800939638917969	-0.00517882390245936
2	D	26	50	20120529	14	958	18.36	-0.00832579414684873	-0.00533962422714187
2	D	26	50	20120529	14	960	18.4	-0.0081820810575336	-0.00543712081723866
2	D	26	50	20120529	14	962	18.44	-0.00808767593828416	-0.00545582308449426
2	D	26	50	20120529	14	964	18.48	-0.00801581691875286	-0.00542352527515678
2	D	26	50	20120529	14	966	18.52	-0.00803690708560853	-0.00522687463666811
2	D	26	50	20120529	14	968	18.56	-0.00813096996517587	-0.00495296621837379
2	D	26	50	20120529	14	970	18.6	-0.00807399625049533	-0.00545202309265216
2	D	26	50	20120529	14	972	18.64	-0.00800213015989621	-0.00541971821224687
2	D	26	50	20120529	14	974	18.68	-0.00806452738358846	-0.00545217229218299
2	D	26	50	20120529	14	976	18.72	-0.00829188837669084	-0.00542865604196107
2	D	26	50	20120529	14	978	18.76	-0.00788667305755729	-0.00555172161326556
2	D	26	50	20120529	14	980	18.8	-0.00809783918405016	-0.00512251203972601
2	D	26	50	20120529	14	982	18.84	-0.00819838481858741	-0.00513185079898514
2	D	26	50	20120529	14	984	18.88	-0.00797562001956275	-0.00513920258818914
2	D	26	50	20120529	14	986	18.92	-0.00801477322914383	-0.00516030901850078
2	D	26	50	20120529	14	988	18.96	-0.00811427800249918	-0.00510385290598406
2	D	26	50	20120529	14	990	19	-0.0079841463131303	-0.00518816407593206
2	D	26	50	20120529	14	992	19.04	-0.00789421010873796	-0.00506960277482373
2	D	26	50	20120529	14	994	19.08	-0.00799530304392386	-0.0052251613169373
2	D	26	50	20120529	14	996	19.12	-0.00817123403951019	-0.00580729121718981
2	D	26	50	20120529	14	998	19.16	-0.00796803276380062	-0.0055451313780649
2	D	26	50	20120529	14	1000	19.2	-0.00802532962628016	-0.00587258545736458
2	D	26	50	20120529	14	1002	19.24	-0.00756772547283529	-0.0056022231795779
2	D	26	50	20120529	14	1004	19.28	-0.00766201816210651	-0.00581194397981002
2	D	26	50	20120529	14	1006	19.32	-0.0080293389217295	-0.00560343940324154
2	D	26	50	20120529	14	1008	19.36	-0.00776658935554907	-0.00512130854398443
2	D	26	50	20120529	14	1010	19.4	-0.00802366085427656	-0.00515391040923782
2	D	26	50	20120529	14	1012	19.44	-0.00802366085427656	-0.00515391040923782
2	D	26	50	20120529	14	1014	19.48	-0.00799396378368029	-0.00499536151254661
2	D	26	50	20120529	14	1016	19.52	-0.00781897182589937	-0.00505520820207911
2	D	26	50	20120529	14	1018	19.56	-0.00770484974116333	-0.00510454516352284
2	D	26	50	20120529	14	1020	19.6	-0.00770692368535255	-0.00514242275247066
2	D	26	50	20120529	14	1022	19.64	-0.00786866021941335	-0.00507375561294964
2	D	26	50	20120529	14	1024	19.68	-0.00789784039495257	-0.004996294186391
2	D	26	50	20120529	14	1026	19.72	-0.00792701067099686	-0.00491882851719166
2	D	26	50	20120529	14	1028	19.76	-0.00789835021894181	-0.00489760965690182
2	D	26	50	20120529	14	1030	19.8	-0.00796208670287762	-0.00498615568936234
2	D	26	50	20120529	14	1032	19.84	-0.00802583025788124	-0.00507470879289068
2	D	26	50	20120529	14	1034	19.88	-0.00802899809626096	-0.00518801558350801
2	D	26	50	20120529	14	1036	19.92	-0.00785692295395243	-0.00504986883877437
2	D	26	50	20120529	14	1038	19.96	-0.00785432221521123	-0.0049568970249704
2	D	26	50	20120529	14	1040	20	-0.00786600927609068	-0.00497319725049032
2	D	26	50	20120529	14	1042	20.04	-0.00786917075050936	-0.00508649626293306
2	D	26	50	20120529	14	1044	20.08	-0.00787178987402688	-0.00518028407796251
2	D	26	50	20120529	14	1046	20.12	-0.00816546334106893	-0.00531426879218208
2	D	26	50	20120529	14	1048	20.16	-0.00786239596043881	-0.00498191587710235
2	D	26	50	20120529	14	1050	20.2	-0.0080791390381149	-0.00516422144032108
2	D	26	50	20120529	14	1052	20.24	-0.00836399276227521	-0.00532125288585987
2	D	26	50	20120529	14	1054	20.28	-0.00836399276227521	-0.00532125288585987
2	D	26	50	20120529	14	1056	20.32	-0.00811590788362981	-0.00477668520493076
2	D	26	50	20120529	14	1058	20.36	-0.00818756962036917	-0.0047572220907786
2	D	26	50	20120529	14	1060	20.4	-0.00826235181933389	-0.00477429306269001
2	D	26	50	20120529	14	1062	20.44	-0.0079875962871157	-0.00506999309776694
2	D	26	50	20120529	14	1064	20.48	-0.00820435492114097	-0.00525231138890774
2	D	26	50	20120529	14	1066	20.52	-0.00790128895472442	-0.00491997120175006
2	D	26	50	20120529	14	1068	20.56	-0.00840982105987069	-0.00503233541902807
2	D	26	50	20120529	14	1070	20.6	-0.00841280787891442	-0.00513856831340641
2	D	26	50	20120529	14	1072	20.64	-0.00839655502954885	-0.00536020739843543
2	D	26	50	20120529	14	1074	20.68	-0.00810878378280936	-0.00523673948337245
2	D	26	50	20120529	14	1076	20.72	-0.00800731608102943	-0.0052409658606036
2	D	26	50	20120529	14	1078	20.76	-0.00797498008792577	-0.00514818637984411
2	D	26	50	20120529	14	1080	20.8	-0.00794264975167636	-0.005055415384366
2	D	26	50	20120529	14	1082	20.84	-0.00798673432394944	-0.00547253413905404
2	D	26	50	20120529	14	1084	20.88	-0.00795439833084578	-0.00537974051615893
2	D	26	50	20120529	14	1086	20.92	-0.00792206799459637	-0.0052869553785452
2	D	26	50	20120529	14	1088	20.96	-0.00788973482991983	-0.00519417306935858
2	D	26	50	20120529	14	1090	21	-0.0078203386633074	-0.00520912201381965
2	D	26	50	20120529	14	1092	21.04	-0.00769409252570114	-0.00521329323672186
2	D	26	50	20120529	14	1094	21.08	-0.00805281486686488	-0.0052255332551042
2	D	26	50	20120529	14	1096	21.12	-0.00802063867989377	-0.00507883971070637
2	D	26	50	20120529	14	1098	21.16	-0.00794658833644757	-0.00526601299700679
2	D	26	50	20120529	14	1100	21.2	-0.0077145738736182	-0.00508036776846051
2	D	26	50	20120529	14	1102	21.24	-0.00799920768756957	-0.00484559912471842
2	D	26	50	20120529	14	1104	21.28	-0.00762250503517381	-0.00517708936952511
2	D	26	50	20120529	14	1106	21.32	-0.00789461315960324	-0.00513814263512414
2	D	26	50	20120529	14	1108	21.36	-0.00773399597557706	-0.00495940513272327
2	D	26	50	20120529	14	1110	21.4	-0.00796572406016004	-0.00536767939579223
2	D	26	50	20120529	14	1112	21.44	-0.00774768556286083	-0.00515257256320781
2	D	26	50	20120529	14	1114	21.48	-0.0080692084304799	-0.00520402023839338
2	D	26	50	20120529	14	1116	21.52	-0.00776169193398257	-0.00543580559862565
2	D	26	50	20120529	14	1118	21.56	-0.00780749053309324	-0.0050649358700679
2	D	26	50	20120529	14	1120	21.6	-0.00771030648419374	-0.00497820144518077
2	D	26	50	20120529	14	1122	21.64	-0.0077164081086086	-0.00519697391931886
2	D	26	50	20120529	14	1124	21.68	-0.00793536089497589	-0.00502316282986252
2	D	26	50	20120529	14	1126	21.72	-0.00800701980328812	-0.00545881061064477
2	D	26	50	20120529	14	1128	21.76	-0.00791578535084552	-0.00535588768310916
2	D	26	50	20120529	14	1130	21.8	-0.0077895377990257	-0.00536006032022495
2	D	26	50	20120529	14	1132	21.84	-0.00778658067846677	-0.0052542219914305
2	D	26	50	20120529	14	1134	21.88	-0.00816530989889741	-0.005241717515112
2	D	26	50	20120529	14	1136	21.92	-0.00823297294678915	-0.00499023498838301
2	D	26	50	20120529	14	1138	21.96	-0.00777229853570037	-0.00522869402241611
2	D	26	50	20120529	14	1140	22	-0.0081038962607378	-0.00482910090929978
2	D	26	50	20120529	14	1142	22.04	-0.00776147768062787	-0.00495924603369751
2	D	26	50	20120529	14	1144	22.08	-0.00792357625336064	-0.00478260934554354
2	D	26	50	20120529	14	1146	22.12	-0.00792673984909966	-0.00489589209453032
2	D	26	50	20120529	14	1148	22.16	-0.00792936675079177	-0.00498967213138518
2	D	26	50	20120529	14	1150	22.2	-0.00784908467528298	-0.00521998812372614
2	D	26	50	20120529	14	1152	22.24	-0.00767014989009016	-0.00526523730086783
2	D	26	50	20120529	14	1154	22.28	-0.00793924856805885	-0.00531894701064641
2	D	26	50	20120529	14	1156	22.32	-0.00770334855346687	-0.00538932746989826
2	D	26	50	20120529	14	1158	22.36	-0.00795759869613743	-0.00491168815291524
2	D	26	50	20120529	14	1160	22.4	-0.00775143959276215	-0.00510794776135391
2	D	26	50	20120529	14	1162	22.44	-0.00805023109868643	-0.0052875564193092
2	D	26	50	20120529	14	1164	22.48	-0.0078292163889452	-0.00495250235632533
2	D	26	50	20120529	14	1166	22.52	-0.00783237786336388	-0.00506580136876807
2	D	26	50	20120529	14	1168	22.56	-0.00769047213898146	-0.00524938396683363
2	D	26	50	20120529	14	1170	22.6	-0.00805355945030547	-0.00541630147228018
2	D	26	50	20120529	14	1172	22.64	-0.00792235932259021	-0.00524334668913586
2	D	26	50	20120529	14	1174	22.68	-0.00782997511452141	-0.00495095167115419
2	D	26	50	20120529	14	1176	22.72	-0.00795307038431071	-0.00507282647463916
2	D	26	50	20120529	14	1178	22.76	-0.00796049429840639	-0.00533850134157335
2	D	26	50	20120529	14	1180	22.8	-0.00761222935942961	-0.00508407088667359
2	D	26	50	20120529	14	1182	22.84	-0.00749659760171573	-0.00537664904531158
2	D	26	50	20120529	14	1184	22.88	-0.00750185847616776	-0.00517295986592298
2	D	26	50	20120529	14	1186	22.92	-0.00748676881745724	-0.00498749989935338
2	D	26	50	20120529	14	1188	22.96	-0.00718737273523504	-0.00527572369443283
2	D	26	50	20120529	14	1190	23	-0.00752301511106086	-0.00530250182823636
2	D	26	50	20120529	14	1192	23.04	-0.00778601499304182	-0.00502721243039838
2	D	26	50	20120529	14	1194	23.08	-0.00778642652918847	-0.00531390038954909
2	D	26	50	20120529	14	1196	23.12	-0.00777710049785141	-0.0050327328130391
2	D	26	50	20120529	14	1198	23.16	-0.00807589271088247	-0.00521234076388761
2	D	26	50	20120529	14	1200	23.2	-0.00785960500997347	-0.00538569294104296
2	D	26	50	20120529	14	1202	23.24	-0.00763888162822609	-0.00524591914360581
2	D	26	50	20120529	14	1204	23.28	-0.00795918685796797	-0.00537120432309644
2	D	26	50	20120529	14	1206	23.32	-0.00790064548755354	-0.00560113423513487
2	D	26	50	20120529	14	1208	23.36	-0.00768900135687659	-0.00537253368384508
2	D	26	50	20120529	14	1210	23.4	-0.00783373197284985	-0.0055661678048052
2	D	26	50	20120529	14	1212	23.44	-0.00809847487304644	-0.00546355034739907
2	D	26	50	20120529	14	1214	23.48	-0.00791899278720499	-0.00536354140690873
2	D	26	50	20120529	14	1216	23.52	-0.0079169549054616	-0.00529059768557508
2	D	26	50	20120529	14	1218	23.56	-0.00773502693726402	-0.0054066940124442
2	D	26	50	20120529	14	1220	23.6	-0.00767750450772128	-0.00515596031179648
2	D	26	50	20120529	14	1222	23.64	-0.00813979960755255	-0.00541994872905754
2	D	26	50	20120529	14	1224	23.68	-0.00790338906186454	-0.00555042053678818
2	D	26	50	20120529	14	1226	23.72	-0.00766184845647903	-0.00547442777101406
2	D	26	50	20120529	14	1228	23.76	-0.00805817897890696	-0.00537738726479114
2	D	26	50	20120529	14	1230	23.8	-0.00800036239294325	-0.00531783826721351
2	D	26	50	20120529	14	1232	23.84	-0.00794255287804734	-0.0052582963407037
2	D	26	50	20120529	14	1234	23.88	-0.00788474336315143	-0.00519875441419389
2	D	26	50	20120529	14	1236	23.92	-0.00793912058173146	-0.00513551007657778
2	D	26	50	20120529	14	1238	23.96	-0.00799349426477758	-0.00507226927449558
2	D	26	50	20120529	14	1240	24	-0.00809188817337969	-0.00507641999130115
2	D	26	50	20120529	14	1242	24.04	-0.00819028137487502	-0.0050805714152135
2	D	26	50	20120529	14	1244	24.08	-0.00820316839596214	-0.00506385187537234
2	D	26	50	20120529	14	1246	24.12	-0.00795287592994588	-0.00497101370475001
2	D	26	50	20120529	14	1248	24.16	-0.00799105616059605	-0.00491029090991562
2	D	26	50	20120529	14	1250	24.2	-0.0080815672428015	-0.00472768624052844
2	D	26	50	20120529	14	1252	24.24	-0.00827745208464613	-0.00489367036502383
2	D	26	50	20120529	14	1254	24.28	-0.00778122080906538	-0.00477906037660877
2	D	26	50	20120529	14	1256	24.32	-0.00792173565440921	-0.00495282621123111
2	D	26	50	20120529	14	1258	24.36	-0.00790243022506925	-0.0051661900255999
2	D	26	50	20120529	14	1260	24.4	-0.00823425775981057	-0.0052164264268693
2	D	26	50	20120529	14	1262	24.44	-0.00823425775981057	-0.0052164264268693
2	D	26	50	20120529	14	1264	24.48	-0.00823425775981057	-0.0052164264268693
2	D	26	50	20120529	14	1266	24.52	-0.00793475773289154	-0.0050490521304421
2	D	26	50	20120529	14	1268	24.56	-0.00843968005791986	-0.0050323870378231
2	D	26	50	20120529	14	1270	24.6	-0.00798341445761177	-0.00478157414121589
2	D	26	50	20120529	14	1272	24.64	-0.00829603060821503	-0.00511687993421386
2	D	26	50	20120529	14	1274	24.68	-0.00805601311083619	-0.00500382487361063
2	D	26	50	20120529	14	1276	24.72	-0.00838829885077172	-0.00483841633403513
2	D	26	50	20120529	14	1278	24.76	-0.00829160906951227	-0.00499355556182746
2	D	26	50	20120529	14	1280	24.8	-0.00832648004042648	-0.00477684501106331
2	D	26	50	20120529	14	1282	24.84	-0.0084138876309693	-0.00485996329187145
2	D	26	50	20120529	14	1284	24.88	-0.00856069784798603	-0.00493751805652521
2	D	26	50	20120529	14	1286	24.92	-0.0083682969212523	-0.00475239467278344
2	D	26	50	20120529	14	1288	24.96	-0.0082050719274171	-0.00506892041677988
2	D	26	50	20120529	14	1290	25	-0.00853121998049192	-0.00486667161390456
2	D	26	50	20120529	14	1292	25.04	-0.00811533442003027	-0.00473848093265003
2	D	26	50	20120529	14	1294	25.08	-0.00821922820517645	-0.00512486670530736
2	D	26	50	20120529	14	1296	25.12	-0.00808206221754832	-0.00491293407506369
2	D	26	50	20120529	14	1298	25.16	-0.00802043291182045	-0.00472765583493685
2	D	26	50	20120529	14	1300	25.2	-0.0084785864872343	-0.00505693637105233
2	D	26	50	20120529	14	1302	25.24	-0.00805039585456644	-0.00480520140720245
2	D	26	50	20120529	14	1304	25.28	-0.00821871060301262	-0.0047996484976498
2	D	26	50	20120529	14	1306	25.32	-0.00812079187016747	-0.0043598832340807
2	D	26	50	20120529	14	1308	25.36	-0.0080854195605454	-0.00474760685276803
2	D	26	50	20120529	14	1310	25.4	-0.00800017854518014	-0.00455731663977614
2	D	26	50	20120529	14	1312	25.44	-0.00837308615548127	-0.00484037784824614
2	D	26	50	20120529	14	1314	25.48	-0.00809392322669594	-0.00467675051065245
2	D	26	50	20120529	14	1316	25.52	-0.00792572090822798	-0.00485698778653621
2	D	26	50	20120529	14	1318	25.56	-0.00754354242091871	-0.00450582583107691
2	D	26	50	20120529	14	1320	25.6	-0.00751908783999815	-0.00469100578336117
2	D	26	50	20120529	14	1322	25.64	-0.00752322087913419	-0.00445371135419668
2	D	26	50	20120529	14	1324	25.68	-0.00759676351991149	-0.00462042945553094
2	D	26	50	20120529	14	1326	25.72	-0.00767239778254755	-0.00474452457430884
2	D	26	50	20120529	14	1328	25.76	-0.00795790982312115	-0.00505302465633881
2	D	26	50	20120529	14	1330	25.8	-0.00824286819908508	-0.00507685981171905
2	D	26	50	20120529	14	1332	25.84	-0.00788382907408336	-0.00499487643729472
2	D	26	50	20120529	14	1334	25.88	-0.00792736068885355	-0.00459699947233633
2	D	26	50	20120529	14	1336	25.92	-0.00782714880871701	-0.0040555260906817
2	D	26	50	20120529	14	1338	25.96	-0.00780784974333808	-0.00422375598631413
2	D	26	50	20120529	14	1340	26	-0.00810884176556542	-0.00386997137180341
2	D	26	50	20120529	14	1342	26.04	-0.00910060498812033	-0.00404207762681031
2	D	26	50	20120529	14	1344	26.08	-0.00877903969409437	-0.00392518014795811
2	D	26	50	20120529	14	1346	26.12	-0.00851224547712556	-0.00417469267519472
2	D	26	50	20120529	14	1348	26.16	-0.00853205295228016	-0.00388178641901025
2	D	26	50	20120529	14	1350	26.2	-0.00848140501486411	-0.00403309807779602
2	D	26	50	20120529	14	1352	26.24	-0.00872918088784613	-0.00407556125421984
2	D	26	50	20120529	14	1354	26.28	-0.00804620695399469	-0.00316721966128219
2	D	26	50	20120529	14	1356	26.32	-0.00813378071463109	-0.00296069639791460
2	D	26	50	20120529	14	1358	26.36	-0.00761884787890151	-0.00290681839672209
2	D	26	50	20120529	14	1360	26.4	-0.00738860825409292	-0.00276790585534443
2	D	26	50	20120529	14	1362	26.44	-0.00781165751335477	-0.00300645398483196
2	D	26	50	20120529	14	1364	26.48	-0.00772727068298119	-0.00281137807314500
2	D	26	50	20120529	14	1366	26.52	-0.00761127688659535	-0.00313630778123584
2	D	26	50	20120529	14	1368	26.56	-0.00743520305543921	-0.00308900658021515
2	D	26	50	20120529	14	1370	26.6	-0.00769050226173034	-0.00373013492470545
2	D	26	50	20120529	14	1372	26.64	-0.00733175545467196	-0.00377593041254629
2	D	26	50	20120529	14	1374	26.68	-0.00682451664782848	-0.00358156372896085
2	D	26	50	20120529	14	1376	26.72	-0.00640324788344166	-0.00351511266209206
2	D	26	50	20120529	14	1378	26.76	-0.00590344359729557	-0.00300041670713419
2	D	26	50	20120529	14	1380	26.8	-0.00582150830613236	-0.00297951038804163
2	D	26	50	20120529	14	1382	26.84	-0.00543015581544398	-0.00320223205355264
2	D	26	50	20120529	14	1384	26.88	-0.00495288702241431	-0.00296262184967977
2	D	26	50	20120529	14	1386	26.92	-0.00392869234734028	-0.00277216263816717
2	D	26	50	20120529	14	1388	26.96	-0.00395837669001449	-0.00289146569428897
2	D	26	50	20120529	14	1390	27	-0.00294650476481619	-0.00207530678398749
2	D	26	50	20120529	14	1392	27.04	-0.00251923761360457	-0.00225912131307727
2	D	26	50	20120529	14	1394	27.08	-0.00141479338993367	-0.00138119167569168
2	D	26	50	20120529	14	1396	27.12	-0.00042473075918752	-0.00099409313939892
2	D	26	50	20120529	14	1398	27.16	0.00047955981900071	-0.000897417500275094
2	D	26	50	20120529	14	1400	27.2	0.00136695761618639	-0.00148726476393748
2	D	26	50	20120529	14	1402	27.24	0.00267489302934715	-0.00169909981344534
2	D	26	50	20120529	14	1404	27.28	0.00292461486019099	-0.00252129529433781
2	D	26	50	20120529	14	1406	27.32	0.00305338607611287	-0.00317575797566502
2	D	26	50	20120529	14	1408	27.36	0.00259918310628551	-0.00365285706306721
2	D	26	50	20120529	14	1410	27.4	0.00213303003185609	-0.00414398514900813
2	D	26	50	20120529	14	1412	27.44	0.00212253656722328	-0.00408035968083697
2	D	26	50	20120529	14	1414	27.48	0.00219605445926324	-0.00460800983202618
2	D	26	50	20120529	14	1416	27.52	0.0021935230169866	-0.00469057161979752
2	D	26	50	20120529	14	1418	27.56	0.0021204647443544	-0.00477081409732657
2	D	26	50	20120529	14	1420	27.6	0.00164620115514477	-0.00436055781394995
2	D	26	50	20120529	14	1422	27.64	0.000653154533782009	-0.00446327214498511
2	D	26	50	20120529	14	1424	27.68	0.000131584086697440	-0.00467363075553386
2	D	26	50	20120529	14	1426	27.72	-0.000165847582175941	-0.00507480913134293
2	D	26	50	20120529	14	1428	27.76	-0.00147895625925854	-0.00580486584093034
2	D	26	50	20120529	14	1430	27.8	-0.00210024149041248	-0.006574247516336
2	D	26	50	20120529	14	1432	27.84	-0.00338021790144512	-0.00686049848349593
2	D	26	50	20120529	14	1434	27.88	-0.00324537263827284	-0.00724267555659163
2	D	26	50	20120529	14	1436	27.92	-0.00441932545853437	-0.00752790828998666
2	D	26	50	20120529	14	1438	27.96	-0.00451092407096928	-0.00797057127714507
2	D	26	50	20120529	14	1440	28	-0.0046664168521522	-0.00820456705317532
2	D	26	50	20120529	14	1442	28.04	-0.00566547388115505	-0.00910779697119177
2	D	26	50	20120529	14	1444	28.08	-0.00604931972625436	-0.0095358794165221
2	D	26	50	20120529	14	1446	28.12	-0.00613066529036206	-0.00958732850592124
2	D	26	50	20120529	14	1448	28.16	-0.00619404327115981	-0.0104845550873654
2	D	26	50	20120529	14	1450	28.2	-0.00578414761224159	-0.00944895477991084
2	D	26	50	20120529	14	1452	28.24	-0.00505521244471981	-0.00916302201080243
2	D	26	50	20120529	14	1454	28.28	-0.00478243186174148	-0.00895849137434423
2	D	26	50	20120529	14	1456	28.32	-0.00451747895083088	-0.00888643719334132
2	D	26	50	20120529	14	1458	28.36	-0.00406097081289684	-0.00800683878395212
2	D	26	50	20120529	14	1460	28.4	-0.00419853843717669	-0.00803037836869782
2	D	26	50	20120529	14	1462	28.44	-0.00382397690411436	-0.00700652310487876
2	D	26	50	20120529	14	1464	28.48	-0.00361391669262727	-0.00739190337169324
2	D	26	50	20120529	14	1466	28.52	-0.00339598638266558	-0.00672634618496922
2	D	26	50	20120529	14	1468	28.56	-0.00303622459453349	-0.00638284785280441
2	D	26	50	20120529	14	1470	28.6	-0.00321768233672158	-0.00580017772297108
2	D	26	50	20120529	14	1472	28.64	-0.00293015150628769	-0.00495845902385004
2	D	26	50	20120529	14	1474	28.68	-0.0029482110134792	-0.00522790913388899
2	D	26	50	20120529	14	1476	28.72	-0.00269211107946905	-0.00460561274003796
2	D	26	50	20120529	14	1478	28.76	-0.0024710369727582	-0.00371154268326500
2	D	26	50	20120529	14	1480	28.8	-0.00208396269022803	-0.00323429814399792
2	D	26	50	20120529	14	1482	28.84	-0.00204135363767526	-0.00272313185395970
2	D	26	50	20120529	14	1484	28.88	-0.00182788587860964	-0.00205554597788045
2	D	26	50	20120529	14	1486	28.92	-0.00208737073278132	-0.00209640755744487
2	D	26	50	20120529	14	1488	28.96	-0.00156556976888608	-0.00195275315799258
2	D	26	50	20120529	14	1490	29	-0.00158701631755947	-0.00111831765871777
2	D	26	50	20120529	14	1492	29.04	-0.0011850756099296	-0.00101804284607771
2	D	26	50	20120529	14	1494	29.08	-0.00129581560293122	-0.000554117158009025
2	D	26	50	20120529	14	1496	29.12	-0.000900238856332031	-2.91257283170730e-05
2	D	26	50	20120529	14	1498	29.16	-0.00091580227658595	0.000822393470791207
2	D	26	50	20120529	14	1500	29.2	-0.0012930013179421	0.00110739993001626
2	D	26	50	20120529	14	1502	29.24	-0.00170191409843447	0.00198190009951310
2	D	26	50	20120529	14	1504	29.28	-0.00224643390823449	0.00162142222434370
2	D	26	50	20120529	14	1506	29.32	-0.0021939140470366	0.00188335274873947
2	D	26	50	20120529	14	1508	29.36	-0.00320956616508712	0.00205850946240041
2	D	26	50	20120529	14	1510	29.4	-0.00351746732767343	0.00193624928571969
2	D	26	50	20120529	14	1512	29.44	-0.00376137674077591	0.00204553970981989
2	D	26	50	20120529	14	1514	29.48	-0.0046073592937875	0.00262415104672921
2	D	26	50	20120529	14	1516	29.52	-0.00437110077605745	0.00305668826478102
2	D	26	50	20120529	14	1518	29.56	-0.00422738132278128	0.00366285555295319
2	D	26	50	20120529	14	1520	29.6	-0.00396644477838783	0.00427751519356741
2	D	26	50	20120529	14	1522	29.64	-0.00366062816659245	0.00516929705279644
2	D	26	50	20120529	14	1524	29.68	-0.00261014326139391	0.00615963545518727
2	D	26	50	20120529	14	1526	29.72	-0.00219062387918374	0.00615407052481933
2	D	26	50	20120529	14	1528	29.76	-0.00108609480269911	0.00671556987762394
2	D	26	50	20120529	14	1530	29.8	-0.000460156808924960	0.00657548495320308
2	D	26	50	20120529	14	1532	29.84	-0.00039105833426741	0.00649521419140278
2	D	26	50	20120529	14	1534	29.88	-9.3705790642851e-05	0.0069421763877908
2	D	26	50	20120529	14	1536	29.92	-0.00060611071962968	0.00659455562309168
2	D	26	50	20120529	14	1538	29.96	-0.000611216030589841	0.00639375143937031
2	D	26	50	20120529	14	1540	30	-0.00073765379413381	0.00630300842614065
2	D	26	50	20120529	14	1542	30.04	-0.00103844994778276	0.00623617976425071
2	D	26	50	20120529	14	1544	30.08	-0.00108096120746769	0.00612333966410896
2	D	26	50	20120529	14	1546	30.12	-0.00152546267225718	0.00557637842672554
2	D	26	50	20120529	14	1548	30.16	-0.00154767289625425	0.00527981077162809
2	D	26	50	20120529	14	1550	30.2	-0.00172968925279948	0.00516273510186704
2	D	26	50	20120529	14	1552	30.24	-0.00202222639924416	0.00489916104917975
2	D	26	50	20120529	14	1554	30.28	-0.00217549886513416	0.00450144176903357
2	D	26	50	20120529	14	1556	30.32	-0.00231737276971143	0.00438819154695873
2	D	26	50	20120529	14	1558	30.36	-0.00258741684944657	0.00453474649842745
2	D	26	50	20120529	14	1560	30.4	-0.00279515067962356	0.00439362212703824
2	D	26	50	20120529	14	1562	30.44	-0.00320836266934554	0.00412038899571995
2	D	26	50	20120529	14	1564	30.48	-0.00350923660474041	0.00384017672047134
2	D	26	50	20120529	14	1566	30.52	-0.00373143076859266	0.00386877918977034
2	D	26	50	20120529	14	1568	30.56	-0.00459799720000459	0.00276349350902983
2	D	26	50	20120529	14	1570	30.6	-0.00515820961846744	0.00199830497683662
2	D	26	50	20120529	14	1572	30.64	-0.00573219718413459	0.00175691215676838
2	D	26	50	20120529	14	1574	30.68	-0.00564397783500698	0.00191007219268017
2	D	26	50	20120529	14	1576	30.72	-0.00608146055788641	0.00154511034127923
2	D	26	50	20120529	14	1578	30.76	-0.00648885008895074	0.00133556928759089
2	D	26	50	20120529	14	1580	30.8	-0.006451329023242	0.000949292975063285
2	D	26	50	20120529	14	1582	30.84	-0.00642248960246063	0.00112482876866962
2	D	26	50	20120529	14	1584	30.88	-0.0060893914675442	0.000161913310756097
2	D	26	50	20120529	14	1586	30.92	-0.00643015046803868	-0.000181956959575608
2	D	26	50	20120529	14	1588	30.96	-0.00532776251088748	-0.000370990643817333
2	D	26	50	20120529	14	1590	31	-0.00558007305965724	-0.000271446272482234
2	D	26	50	20120529	14	1592	31.04	-0.00494265165175663	-0.000510316842661986
2	D	26	50	20120529	14	1594	31.08	-0.0050752826807543	-0.000211581622437487
2	D	26	50	20120529	14	1596	31.12	-0.00468300175886222	-0.00064057185145351
2	D	26	50	20120529	14	1598	31.16	-0.00451933680318777	-0.000717216145415814
2	D	26	50	20120529	14	1600	31.2	-0.00405210652228789	-0.000636141544626664
2	D	26	50	20120529	14	1602	31.24	-0.00300967697754062	-0.00148149194417587
2	D	26	50	20120529	14	1604	31.28	-0.00242709735737527	-0.00209267827628090
2	D	26	50	20120529	14	1606	31.32	-0.00248721062616428	-0.00256527521480727
2	D	26	50	20120529	14	1608	31.36	-0.0024137273823566	-0.00321434196428724
2	D	26	50	20120529	14	1610	31.4	-0.00226952143961497	-0.00402301897773699
2	D	26	50	20120529	14	1612	31.44	-0.00241291703798536	-0.0048639188472054
2	D	26	50	20120529	14	1614	31.48	-0.00231882233861286	-0.00607517155017452
2	D	26	50	20120529	14	1616	31.52	-0.0022522765194354	-0.00655437074471684
2	D	26	50	20120529	14	1618	31.56	-0.00256968968244223	-0.00770608505671005
2	D	26	50	20120529	14	1620	31.6	-0.0029216308695744	-0.00903042534719433
2	D	26	50	20120529	14	1622	31.64	-0.00299799840194254	-0.0101922159308195
2	D	26	50	20120529	14	1624	31.68	-0.00296068437709933	-0.0115760451148049
2	D	26	50	20120529	14	1626	31.72	-0.00279488197904671	-0.0116908933982053
2	D	26	50	20120529	14	1628	31.76	-0.00250588743757576	-0.0110260998868049
2	D	26	50	20120529	14	1630	31.8	-0.00265268280535009	-0.0108253239873548
2	D	26	50	20120529	14	1632	31.84	-0.002006033653955	-0.0102230669996826
2	D	26	50	20120529	14	1634	31.88	-0.00154215039229318	-0.0102960050641620
2	D	26	50	20120529	14	1636	31.92	-0.00148976792194288	-0.00993966567285087
2	D	26	50	20120529	14	1638	31.96	-0.001877792768119	-0.0092233028638986
2	D	26	50	20120529	14	1640	32	-0.00147291756734721	-0.00878220965379442
2	D	26	50	20120529	14	1642	32.04	-0.00137301045023336	-0.00819421500989875
2	D	26	50	20120529	14	1644	32.08	-0.00123150424118231	-0.00797085411985754
2	D	26	50	20120529	14	1646	32.12	-0.00067218277726375	-0.0073042079886905
2	D	26	50	20120529	14	1648	32.16	-0.00049239380707926	-0.00664918669300614
2	D	26	50	20120529	14	1650	32.2	5.83865140293491e-05	-0.00551524126731736
2	D	26	50	20120529	14	1652	32.24	0.000230208512110209	-0.00509593189582121
2	D	26	50	20120529	14	1654	32.28	8.35637580802791e-05	-0.00496524937026978
2	D	26	50	20120529	14	1656	32.32	0.00022694592142182	-0.00387384914539144
2	D	26	50	20120529	14	1658	32.36	0.000388314759956399	-0.00345065280791910
2	D	26	50	20120529	14	1660	32.4	0.00066949577149523	-0.00262956748467309
2	D	26	50	20120529	14	1662	32.44	0.000910725249897019	-0.00155934015814382
2	D	26	50	20120529	14	1664	32.48	0.00128957185005334	-0.00095031615857566
2	D	26	50	20120529	14	1666	32.52	0.00096050556729255	-0.000332156339394569
2	D	26	50	20120529	14	1668	32.56	0.00084470976080544	3.81837661840752e-07
2	D	26	50	20120529	14	1670	32.6	-6.30809959496614e-05	0.000299763777748415
2	D	26	50	20120529	14	1672	32.64	-0.000509625999336771	0.000716737575546306
2	D	26	50	20120529	14	1674	32.68	-0.000487217785440971	0.000652963614951096
2	D	26	50	20120529	14	1676	32.72	-0.00077168684351232	0.000284914535343497
2	D	26	50	20120529	14	1678	32.76	-0.00141273570920042	0.000668336116374087
2	D	26	50	20120529	14	1680	32.8	-0.00159859448399462	0.00133324559328655
2	D	26	50	20120529	14	1682	32.84	-0.00245533413933131	0.00145743676544961
2	D	26	50	20120529	14	1684	32.88	-0.00256787312512136	0.00101106440925418
2	D	26	50	20120529	14	1686	32.92	-0.00373650920949515	0.000700447249521337
2	D	26	50	20120529	14	1688	32.96	-0.00416838316138620	0.000297952170175014
2	D	26	50	20120529	14	1690	33	-0.00453483205834798	0.000149171953665897
2	D	26	50	20120529	14	1692	33.04	-0.00538711422567315	0.000369456222102156
2	D	26	50	20120529	14	1694	33.08	-0.00587158702258955	-0.000248490050831013
2	D	26	50	20120529	14	1696	33.12	-0.00704219664198963	-0.000663527790262019
2	D	26	50	20120529	14	1698	33.16	-0.00819458270542497	-0.00102782920392933
2	D	26	50	20120529	14	1700	33.2	-0.00910899198165198	-0.00155081245036271
2	D	26	50	20120529	14	1702	33.24	-0.0092436251127899	-0.00147339839995841
2	D	26	50	20120529	14	1704	33.28	-0.00966273437306698	-0.0014716659883445
2	D	26	50	20120529	14	1706	33.32	-0.0106392700510890	-0.000881663161190257
2	D	26	50	20120529	14	1708	33.36	-0.00954496573866036	-0.000219287954981571
2	D	26	50	20120529	14	1710	33.4	-0.0104477289662012	-0.000253073516986664
2	D	26	50	20120529	14	1712	33.44	-0.0105328363383848	0.000779896353241897
2	D	26	50	20120529	14	1714	33.48	-0.0105782891622795	0.000516612214334896
2	D	26	50	20120529	14	1716	33.52	-0.0102404618264998	0.000958497384033987
2	D	26	50	20120529	14	1718	33.56	-0.0094772319800905	0.00108862624497575
2	D	26	50	20120529	14	1720	33.6	-0.00946803959193507	0.00135121741923719
2	D	26	50	20120529	14	1722	33.64	-0.00890752311755631	0.00184280512458589
2	D	26	50	20120529	14	1724	33.68	-0.00824035797001187	0.00191875829238026
2	D	26	50	20120529	14	1726	33.72	-0.0080242385605168	0.00219410496586752
2	D	26	50	20120529	14	1728	33.76	-0.00776568284465559	0.00264377750254783
2	D	26	50	20120529	14	1730	33.8	-0.00798011446097465	0.00259907979798479
2	D	26	50	20120529	14	1732	33.84	-0.0074831644820615	0.00234583190846588
2	D	26	50	20120529	14	1734	33.88	-0.00717065531671423	0.00264572628883678
2	D	26	50	20120529	14	1736	33.92	-0.00723512082774145	0.00261073298844942
2	D	26	50	20120529	14	1738	33.96	-0.00697846015805382	0.00269498688274814
2	D	26	50	20120529	14	1740	34	-0.00684625028185503	0.00388826705265984
2	D	26	50	20120529	14	1742	34.04	-0.00617089966621157	0.00406874191642208
2	D	26	50	20120529	14	1744	34.08	-0.00553173170456143	0.00384444764542971
2	D	26	50	20120529	14	1746	34.12	-0.00496198041562037	0.00433268366463559
2	D	26	50	20120529	14	1748	34.16	-0.00335838951510989	0.00443074523305054
2	D	26	50	20120529	14	1750	34.2	-0.0023717068547778	0.00444105484992024
2	D	26	50	20120529	14	1752	34.24	-0.00100041608823629	0.00386821491855895
2	D	26	50	20120529	14	1754	34.28	-0.00060034850646979	0.0035901091144115
2	D	26	50	20120529	14	1756	34.32	0.00066064279459477	0.00259728098904412
2	D	26	50	20120529	14	1758	34.36	0.00101411133237431	0.00232124064380452
2	D	26	50	20120529	14	1760	34.4	0.00131883899972665	0.00196090609917967
2	D	26	50	20120529	14	1762	34.44	0.000899998440026419	0.00233872032343545
2	D	26	50	20120529	14	1764	34.48	0.00105639631788926	0.00219601203285638
2	D	26	50	20120529	14	1766	34.52	0.00119981171524952	0.00243184628651772
2	D	26	50	20120529	14	1768	34.56	0.000979371176214609	0.00227606359155451
2	D	26	50	20120529	14	1770	34.6	0.00090736649268638	0.00215060163536858
2	D	26	50	20120529	14	1772	34.64	0.00087467694619213	0.00231942337937687
2	D	26	50	20120529	14	1774	34.68	0.00099482145938354	0.00175203382708497
2	D	26	50	20120529	14	1776	34.72	0.00112934145343647	0.00184863875553068
2	D	26	50	20120529	14	1778	34.76	0.00116128853781047	0.00174453849520440
2	D	26	50	20120529	14	1780	34.8	0.00065200902079649	0.00147355396345028
2	D	26	50	20120529	14	1782	34.84	0.00069584964123005	0.00154567885513130
2	D	26	50	20120529	14	1784	34.88	0.000622826723936919	0.00173128731412496
2	D	26	50	20120529	14	1786	34.92	0.00091685586568991	0.00204515787215804
2	D	26	50	20120529	14	1788	34.96	0.00080036709455724	0.00146940324664471
2	D	26	50	20120529	14	1790	35	0.000551168522731469	0.00142778294150407
2	D	26	50	20120529	14	1792	35.04	0.00080366221215757	0.000791796960369256
2	D	26	50	20120529	14	1794	35.08	0.000466909678685280	0.00122721917408832
2	D	26	50	20120529	14	1796	35.12	0.00015968592439535	0.000513437304887366
2	D	26	50	20120529	14	1798	35.16	0.000372037161853489	0.000555785930012626
2	D	26	50	20120529	14	1800	35.2	0.000392932167237549	0.000408318810796175
2	D	26	50	20120529	14	1802	35.24	-3.01934595566700e-05	0.000674099036640756
2	D	26	50	20120529	14	1804	35.28	-0.000160605163210911	0.000569581583313577
2	D	26	50	20120529	14	1806	35.32	-0.000194037171825411	-0.000400922473864959
2	D	26	50	20120529	14	1808	35.36	0.000142814356596240	-0.000808032132065302
2	D	26	50	20120529	14	1810	35.4	0.000135616009563759	-0.00109508920095579
2	D	26	50	20120529	14	1812	35.44	0.000184066966210669	-0.00159579151271399
2	D	26	50	20120529	14	1814	35.48	0.000232567420332249	-0.00226111535420022
2	D	26	50	20120529	14	1816	35.52	0.000249106647944199	-0.00296466538827740
2	D	26	50	20120529	14	1818	35.56	0.000612686812694699	-0.00385260765768459
2	D	26	50	20120529	14	1820	35.6	0.0013620149397859	-0.00438611265302203
2	D	26	50	20120529	14	1822	35.64	0.00221382405267446	-0.00451547076757230
2	D	26	50	20120529	14	1824	35.68	0.00271760934999863	-0.00523147295206617
2	D	26	50	20120529	14	1826	35.72	0.00308678272938831	-0.00563578953848083
2	D	26	50	20120529	14	1828	35.76	0.00363903312549501	-0.00586412846026159
2	D	26	50	20120529	14	1830	35.8	0.00460070541897652	-0.00581831501190851
2	D	26	50	20120529	14	1832	35.84	0.00472746845163984	-0.00628806725985417
2	D	26	50	20120529	14	1834	35.88	0.0049121859560892	-0.00630374381719308
2	D	26	50	20120529	14	1836	35.92	0.00456313683569208	-0.00637956687733971
2	D	26	50	20120529	14	1838	35.96	0.00443873553967793	-0.00666094587877727
2	D	26	50	20120529	14	1840	36	0.00417395940546263	-0.0067722798414751
2	D	26	50	20120529	14	1842	36.04	0.00436009819454218	-0.00614547210636009
2	D	26	50	20120529	14	1844	36.08	0.00435201596403321	-0.0064907028501388
2	D	26	50	20120529	14	1846	36.12	0.0043131533753392	-0.0064445712037342
2	D	26	50	20120529	14	1848	36.16	0.00412122338172174	-0.00631589898276167
2	D	26	50	20120529	14	1850	36.2	0.0039777019183443	-0.00659900332474533
2	D	26	50	20120529	14	1852	36.24	0.00376194242620085	-0.00593765342336936
2	D	26	50	20120529	14	1854	36.28	0.00386674272224051	-0.00616761161967904
2	D	26	50	20120529	14	1856	36.32	0.00394711955005799	-0.0064819417971199
2	D	26	50	20120529	14	1858	36.36	0.00409680698456737	-0.00595911411417838
2	D	26	50	20120529	14	1860	36.4	0.00381927464401946	-0.00592332743998252
2	D	26	50	20120529	14	1862	36.44	0.00399637660843544	-0.0057339783861164
2	D	26	50	20120529	14	1864	36.48	0.00408570540810274	-0.00572926198388588
2	D	26	50	20120529	14	1866	36.52	0.00381924635974821	-0.00582157477416978
2	D	26	50	20120529	14	1868	36.56	0.003491474082397	-0.00554461519011463
2	D	26	50	20120529	14	1870	36.6	0.00345425905250315	-0.00566504254601852
2	D	26	50	20120529	14	1872	36.64	0.00368066757277127	-0.00570572239914018
2	D	26	50	20120529	14	1874	36.68	0.00345590661130331	-0.00569829777793772
2	D	26	50	20120529	14	1876	36.72	0.00379515523171318	-0.00562077766151624
2	D	26	50	20120529	14	1878	36.76	0.00361450359125565	-0.00529552268430605
2	D	26	50	20120529	14	1880	36.8	0.00344061189162625	-0.00507977026323041
2	D	26	50	20120529	14	1882	36.84	0.00384324556390168	-0.00486507143125874
2	D	26	50	20120529	14	1884	36.88	0.00371581077979624	-0.00510898084436123
2	D	26	50	20120529	14	1886	36.92	0.00357916946539976	-0.00477516987509868
2	D	26	50	20120529	14	1888	36.96	0.00346359993308262	-0.00507536498798362
2	D	26	50	20120529	14	1890	37	0.0034698436859605	-0.00481329000167245
2	D	26	50	20120529	14	1892	37.04	0.0039026142492501	-0.00496758777239516
2	D	26	50	20120529	14	1894	37.08	0.00382983174826257	-0.00510524024948875
2	D	26	50	20120529	14	1896	37.12	0.00380991962130436	-0.00487848524689785
2	D	26	50	20120529	14	1898	37.16	0.00360387577633441	-0.00440531060213124
2	D	26	50	20120529	14	1900	37.2	0.00336652831416134	-0.00492936157980422
2	D	26	50	20120529	14	1902	37.24	0.00373049031657368	-0.00451581724989508
2	D	26	50	20120529	14	1904	37.28	0.00357629154080033	-0.00461708201202880
2	D	26	50	20120529	14	1906	37.32	0.00348477071011135	-0.00445783449383778
2	D	26	50	20120529	14	1908	37.36	0.00367326416477225	-0.00438107805273998
2	D	26	50	20120529	14	1910	37.4	0.00346857796482218	-0.00481697402800243
2	D	26	50	20120529	14	1912	37.44	0.00350783653331365	-0.00446414188632597
2	D	26	50	20120529	14	1914	37.48	0.00344465654241464	-0.00458868460369635
2	D	26	50	20120529	14	1916	37.52	0.00333866123591477	-0.00447138973083313
2	D	26	50	20120529	14	1918	37.56	0.00321483269639339	-0.00436095379374741
2	D	26	50	20120529	14	1920	37.6	0.00337996334300388	-0.00430719246517380
2	D	26	50	20120529	14	1922	37.64	0.00351050939694654	-0.00427582520836036
2	D	26	50	20120529	14	1924	37.68	0.00356116652675074	-0.00484363195365316
2	D	26	50	20120529	14	1926	37.72	0.00373750481584305	-0.00433360997451893
2	D	26	50	20120529	14	1928	37.76	0.0033836685825373	-0.00465783257582859
2	D	26	50	20120529	14	1930	37.8	0.00353311560074107	-0.00447348276690544
2	D	26	50	20120529	14	1932	37.84	0.00354575159892088	-0.00453297166040666
2	D	26	50	20120529	14	1934	37.88	0.00346606066468115	-0.00443317060931
2	D	26	50	20120529	14	1936	37.92	0.0035403422320448	-0.00428154570222017
2	D	26	50	20120529	14	1938	37.96	0.00361461672834063	-0.00412994200833377
2	D	26	50	20120529	14	1940	38	0.00330711013133823	-0.00465157468081508
2	D	26	50	20120529	14	1942	38.04	0.00341846530723949	-0.00461636076311200
2	D	26	50	20120529	14	1944	38.08	0.00310846262329949	-0.00479416276324135
2	D	26	50	20120529	14	1946	38.12	0.0032126972339142	-0.00442199125109944
2	D	26	50	20120529	14	1948	38.16	0.00331511458010126	-0.00459330908204531
2	D	26	50	20120529	14	1950	38.2	0.00343023156407843	-0.00423326445120075
2	D	26	50	20120529	14	1952	38.24	0.00301701957435645	-0.00421498574090707
2	D	26	50	20120529	14	1954	38.28	0.00309900153456722	-0.00404044350303899
2	D	26	50	20120529	14	1956	38.32	0.00316843234941192	-0.00431070678587630
2	D	26	50	20120529	14	1958	38.36	0.0033766965096748	-0.00427343518743995
2	D	26	50	20120529	14	1960	38.4	0.00316880711600595	-0.00428339125091906
2	D	26	50	20120529	14	1962	38.44	0.0034024422675778	-0.00436009112347437
2	D	26	50	20120529	14	1964	38.48	0.00318122391108359	-0.00425462614706039
2	D	26	50	20120529	14	1966	38.52	0.00341208720407319	-0.00431042394316382
2	D	26	50	20120529	14	1968	38.56	0.00311471344724518	-0.0042966424319985
2	D	26	50	20120529	14	1970	38.6	0.00341208013300537	-0.00435462518805579
2	D	26	50	20120529	14	1972	38.64	0.00326745558304929	-0.00452710974519063
2	D	26	50	20120529	14	1974	38.68	0.00359271056025948	-0.00469400108768628
2	D	26	50	20120529	14	1976	38.72	0.00338509693823529	-0.00440794103935726
2	D	26	50	20120529	14	1978	38.76	0.00338664550208609	-0.00434297913936965
2	D	26	50	20120529	14	1980	38.8	0.00337959564747766	-0.00463818914944722
2	D	26	50	20120529	14	1982	38.84	0.00324104514477197	-0.00463319697557205
2	D	26	50	20120529	14	1984	38.88	0.00357672287593685	-0.00467941347479040
2	D	26	50	20120529	14	1986	38.92	0.00341958253595376	-0.00417761514752137
2	D	26	50	20120529	14	1988	38.96	0.00313881164634802	-0.00416837326189126
2	D	26	50	20120529	14	1990	39	0.0033455908823704	-0.00401841712680503
2	D	26	50	20120529	14	1992	39.04	0.00303425176661397	-0.00438307209386293
2	D	26	50	20120529	14	1994	39.08	0.00327674696615408	-0.00423155325279028
2	D	26	50	20120529	14	1996	39.12	0.00351920681035514	-0.00408004148278543
2	D	26	50	20120529	14	1998	39.16	0.00323320333056861	-0.00430404583999752
2	D	26	50	20120529	14	2000	39.2	0.00336978807642261	-0.00463772953003945
2	D	26	50	20120529	14	2002	39.24	0.00301361839073894	-0.00442339132252619
2	D	26	50	20120529	14	2004	39.28	0.00309128699958447	-0.00454584807489207
2	D	26	50	20120529	14	2006	39.32	0.00314423515535972	-0.00461945789081359
2	D	26	50	20120529	14	2008	39.36	0.00319719038220278	-0.00469307477780292
2	D	26	50	20120529	14	2010	39.4	0.00328758691310967	-0.00428415492624274
2	D	26	50	20120529	14	2012	39.44	0.00337464590000936	-0.00434109116426388
2	D	26	50	20120529	14	2014	39.48	0.00346171195797686	-0.00439803447335284
2	D	26	50	20120529	14	2016	39.52	0.0030433310176844	-0.00443832541774485
2	D	26	50	20120529	14	2018	39.56	0.00313039000458409	-0.00449526165576599
2	D	26	50	20120529	14	2020	39.6	0.00321744899148378	-0.00455221203592275
2	D	26	50	20120529	14	2022	39.64	0.00330451504945128	-0.0046091553450117
2	D	26	50	20120529	14	2024	39.68	0.00330451504945128	-0.0046091553450117
2	D	26	50	20120529	14	2026	39.72	0.00330451504945128	-0.0046091553450117
2	D	26	50	20120529	14	2028	39.76	0.00330451504945128	-0.0046091553450117
2	D	26	50	20120529	14	2030	39.8	0.00337336603673541	-0.00495854387666379
2	D	26	50	20120529	14	2032	39.84	0.00340618993351809	-0.00472963926945808
2	D	26	50	20120529	14	2034	39.88	0.00295645587854782	-0.00455113723361535
2	D	26	50	20120529	14	2036	39.92	0.00294205918448286	-0.00466710274572994
2	D	26	50	20120529	14	2038	39.96	0.00305130011110837	-0.00450106700243953
2	D	26	50	20120529	14	2040	40	0.00325807227606294	-0.00478779880221067
2	D	26	50	20120529	14	2042	40.04	0.00343738748470404	-0.00439018558808167
2	D	26	50	20120529	14	2044	40.08	0.003155725640554	-0.00453712944828004
2	D	26	50	20120529	14	2046	40.12	0.0035115559149827	-0.00455684358533952
2	D	26	50	20120529	14	2048	40.16	0.00329216189398395	-0.00469733863169348
2	D	26	50	20120529	14	2050	40.2	0.00358352524317186	-0.00471674871283705
2	D	26	50	20120529	14	2052	40.24	0.00324468674469508	-0.00493420526125535
2	D	26	50	20120529	14	2054	40.28	0.00345951992695518	-0.00462469048099437
2	D	26	50	20120529	14	2056	40.32	0.0030930901218765	-0.00467808411404177
2	D	26	50	20120529	14	2058	40.36	0.00322462612531282	-0.00460061349509497
2	D	26	50	20120529	14	2060	40.4	0.00339612073295399	-0.00429007341000127
2	D	26	50	20120529	14	2062	40.44	0.00308520588126627	-0.00446638341482233
2	D	26	50	20120529	14	2064	40.48	0.00327972388570287	-0.00465937406861157
2	D	26	50	20120529	14	2066	40.52	0.00348695567006522	-0.00432097397633913
2	D	26	50	20120529	14	2068	40.56	0.00309898032136378	-0.00437076843587028
2	D	26	50	20120529	14	2070	40.6	0.00316915359832873	-0.00431164016682746
2	D	26	50	20120529	14	2072	40.64	0.00322659895323233	-0.00478390264384634
2	D	26	50	20120529	14	2074	40.68	0.00336993656884665	-0.00482313999913438
2	D	26	50	20120529	14	2076	40.72	0.00309617310744247	-0.00451864567701983
2	D	26	50	20120529	14	2078	40.76	0.00321136080209776	-0.00454483691219498
2	D	26	50	20120529	14	2080	40.8	0.0034334913263397	-0.00488491284753883
2	D	26	50	20120529	14	2082	40.84	0.00312960511605697	-0.00456901996411156
2	D	26	50	20120529	14	2084	40.88	0.00330109972369815	-0.00425847987901786
2	D	26	50	20120529	14	2086	40.92	0.0034971945762568	-0.00449865576831568
2	D	26	50	20120529	14	2088	40.96	0.00334247961253318	-0.00458158525161324
2	D	26	50	20120529	14	2090	41	0.00318774343560613	-0.00466452180597861
2	D	26	50	20120529	14	2092	41.04	0.0035049444665786	-0.00474905642166946
2	D	26	50	20120529	14	2094	41.08	0.00335800767744804	-0.00468503497370083
2	D	26	50	20120529	14	2096	41.12	0.00319985617476785	-0.00471196159992842
2	D	26	50	20120529	14	2098	41.16	0.00357829265299108	-0.0047404367900068
2	D	26	50	20120529	14	2100	41.2	0.00335322763560722	-0.00457489602146322
2	D	26	50	20120529	14	2102	41.24	0.00312818383142679	-0.00440937646612307
2	D	26	50	20120529	14	2104	41.28	0.00340858702550631	-0.00426052341761549
2	D	26	50	20120529	14	2106	41.32	0.00317083651246796	-0.0046263733951336
2	D	26	50	20120529	14	2108	41.36	0.0034202613584637	-0.00449462525966292
2	D	26	50	20120529	14	2110	41.4	0.00314816666906312	-0.00473755886540737
2	D	26	50	20120529	14	2112	41.44	0.00327939154551572	-0.00459323837136719
2	D	26	50	20120529	14	2114	41.48	0.00337540250426523	-0.00467015744702467
2	D	26	50	20120529	14	2116	41.52	0.00346877595472091	-0.00475166564569204
2	D	26	50	20120529	14	2118	41.56	0.00311063344111774	-0.00477199496565115
2	D	26	50	20120529	14	2120	41.6	0.00320712523247845	-0.00410912478469564
2	D	26	50	20120529	14	2122	41.64	0.00309199410636566	-0.00446914113126896
2	D	26	50	20120529	14	2124	41.68	0.00287916203629632	-0.00428489031729518
2	D	26	50	20120529	14	2126	41.72	0.00324398670898171	-0.00451403534080649
2	D	26	50	20120529	14	2128	41.76	0.00321751970216189	-0.00447723043284573
2	D	26	50	20120529	14	2130	41.8	0.00307186277630528	-0.00444445603353773
2	D	26	50	20120529	14	2132	41.84	0.00292621999258428	-0.00441168163422974
2	D	26	50	20120529	14	2134	41.88	0.00337174676220649	-0.00424912485630276
2	D	26	50	20120529	14	2136	41.92	0.00328977894413135	-0.00442369537844210
2	D	26	50	20120529	14	2138	41.96	0.00320779698392058	-0.00459828004271705
2	D	26	50	20120529	14	2140	42	0.00307252745667959	-0.00458814013147484
2	D	26	50	20120529	14	2142	42.04	0.00299673975187202	-0.00477665479933917
2	D	26	50	20120529	14	2144	42.08	0.00293371532446486	-0.00443374336580276
2	D	26	50	20120529	14	2146	42.12	0.00332541712590315	-0.00482502090317233
2	D	26	50	20120529	14	2148	42.16	0.00322437156687159	-0.00466819876124078
2	D	26	50	20120529	14	2150	42.2	0.00313469628488151	-0.00498419063961742
2	D	26	50	20120529	14	2152	42.24	0.00310217644401475	-0.00479506078885346
2	D	26	50	20120529	14	2154	42.28	0.00329238816815393	-0.00448226503312778
2	D	26	50	20120529	14	2156	42.32	0.00336512824273459	-0.00469604462628391
2	D	26	50	20120529	14	2158	42.36	0.00326469786660266	-0.00437495450801491
2	D	26	50	20120529	14	2160	42.4	0.0033374237990477	-0.00458871995903541
2	D	26	50	20120529	14	2162	42.44	0.00349558237279569	-0.00448486718608254
2	D	26	50	20120529	14	2164	42.48	0.00311315074125876	-0.00443396963997274
2	D	26	50	20120529	14	2166	42.52	0.00326506556212888	-0.00496776454909046
2	D	26	50	20120529	14	2168	42.56	0.00336745462404469	-0.00499399821067248
2	D	26	50	20120529	14	2170	42.6	0.00311447303093958	-0.00482939082308007
2	D	26	50	20120529	14	2172	42.64	0.00336701621784035	-0.00468147115552365
2	D	26	50	20120529	14	2174	42.68	0.00311406290900649	-0.00451689205220248
2	D	26	50	20120529	14	2176	42.72	0.0035376622973441	-0.0047596842365907
2	D	26	50	20120529	14	2178	42.76	0.00290549469282771	-0.00443495251839859
2	D	26	50	20120529	14	2180	42.8	0.00320737271985187	-0.00463024126922669
2	D	26	50	20120529	14	2182	42.84	0.00333407211290487	-0.00493835597806091
2	D	26	50	20120529	14	2184	42.88	0.00306461493179811	-0.0045624933685212
2	D	26	50	20120529	14	2186	42.92	0.00324025318517704	-0.00483422743346338
2	D	26	50	20120529	14	2188	42.96	0.00336354432354473	-0.00483828622638739
2	D	26	50	20120529	14	2190	43	0.0034528589810764	-0.00456597233388464
2	D	26	50	20120529	14	2192	43.04	0.00343055683319778	-0.00485889838905898
2	D	26	50	20120529	14	2194	43.08	0.00330888496935901	-0.00469772754042313
2	D	26	50	20120529	14	2196	43.12	0.00321258409682921	-0.00456201253591
2	D	26	50	20120529	14	2198	43.16	0.00316067538802231	-0.00438305088065949
2	D	26	50	20120529	14	2200	43.2	0.00305164659343115	-0.00477875490647930
2	D	26	50	20120529	14	2202	43.24	0.00305229713166985	-0.00458039731222085
2	D	26	50	20120529	14	2204	43.28	0.00304343708370158	-0.00523426602385186
2	D	26	50	20120529	14	2206	43.32	0.00309306183760525	-0.0048298857978269
2	D	26	50	20120529	14	2208	43.36	0.00309695799596959	-0.00495222234203998
2	D	26	50	20120529	14	2210	43.4	0.00304376235282092	-0.00495047578829045
2	D	26	50	20120529	14	2212	43.44	0.00324263613502964	-0.00498501795455141
2	D	26	50	20120529	14	2214	43.48	0.00294456234248826	-0.00519917231430157
2	D	26	50	20120529	14	2216	43.52	0.00334883650249605	-0.00487627200267273
2	D	26	50	20120529	14	2218	43.56	0.00326495242504389	-0.0048575973125816
2	D	26	50	20120529	14	2220	43.6	0.00318901622781226	-0.00485899031294053
2	D	26	50	20120529	14	2222	43.64	0.00322806266426939	-0.00481336778341838
2	D	26	50	20120529	14	2224	43.68	0.00349112760007422	-0.00480385719721142
2	D	26	50	20120529	14	2226	43.72	0.00312703831844126	-0.00491850749071301
2	D	26	50	20120529	14	2228	43.76	0.00333656112877465	-0.005083581568781
2	D	26	50	20120529	14	2230	43.8	0.00341623084981094	-0.00500756051873564
2	D	26	50	20120529	14	2232	43.84	0.00345527021520025	-0.00496193091814567
2	D	26	50	20120529	14	2234	43.88	0.00298878480058367	-0.00489962773965532
2	D	26	50	20120529	14	2236	43.92	0.00302783123704079	-0.00485400521013317
2	D	26	50	20120529	14	2238	43.96	0.00327635098635661	-0.00503950760310965
2	D	26	50	20120529	14	2240	44	0.00311347601037811	-0.0047977053682151
2	D	26	50	20120529	14	2242	44.04	0.00349298729090874	-0.00464302575983054
2	D	26	50	20120529	14	2244	44.08	0.00325438117866515	-0.00490718671114621
2	D	26	50	20120529	14	2246	44.12	0.00355439951485479	-0.00460914827394389
2	D	26	50	20120529	14	2248	44.16	0.00336109773408182	-0.00493554169307179
2	D	26	50	20120529	14	2250	44.2	0.00328297657689633	-0.00457647286958526
2	D	26	50	20120529	14	2252	44.24	0.00319214871085292	-0.00474887257390635
2	D	26	50	20120529	14	2254	44.28	0.00325899151487849	-0.0044718493502409
2	D	26	50	20120529	14	2256	44.32	0.00334518783150513	-0.00474060649563428
2	D	26	50	20120529	14	2258	44.36	0.00348847594964477	-0.00443952042820505
2	D	26	50	20120529	14	2260	44.4	0.00351038211772593	-0.00488072677539421
2	D	26	50	20120529	14	2262	44.44	0.00352687891893101	-0.00474308844043625
2	D	26	50	20120529	14	2264	44.48	0.00345486009326716	-0.00477457590540248
2	D	26	50	20120529	14	2266	44.52	0.00339924614492684	-0.00498554121356949
2	D	26	50	20120529	14	2268	44.56	0.00347373984432484	-0.00469260808732734
2	D	26	50	20120529	14	2270	44.6	0.00354443638030787	-0.00466614815157534
2	D	26	50	20120529	14	2272	44.64	0.00331027089865013	-0.00483753669319934
2	D	26	50	20120529	14	2274	44.68	0.00309206481704378	-0.00505434270337894
2	D	26	50	20120529	14	2276	44.72	0.00332736874061922	-0.00491154248891832
2	D	26	50	20120529	14	2278	44.76	0.00333371855951428	-0.00464579761841279
2	D	26	50	20120529	14	2280	44.8	0.0034044080244295	-0.00461933061159298
2	D	26	50	20120529	14	2282	44.84	0.00345690363186479	-0.00451407069614555
2	D	26	50	20120529	14	2284	44.88	0.00350939923930008	-0.00440882492283374
2	D	26	50	20120529	14	2286	44.92	0.00343361860556031	-0.00453249082779546
2	D	26	50	20120529	14	2288	44.96	0.00347065685875887	-0.00495545382003
2	D	26	50	20120529	14	2290	45	0.00332072193687607	-0.0047657087863664
2	D	26	50	20120529	14	2292	45.04	0.00321293765021981	-0.00481812661205576
2	D	26	50	20120529	14	2294	45.08	0.00350908811231636	-0.00463064432009196
2	D	26	50	20120529	14	2296	45.12	0.00337797637294875	-0.00421444126868556
2	D	26	50	20120529	14	2298	45.16	0.00303592053861757	-0.00489121316895921
2	D	26	50	20120529	14	2300	45.2	0.00326643734928438	-0.00448300042418021
2	D	26	50	20120529	14	2302	45.24	0.00354984574718395	-0.00472027717567517
2	D	26	50	20120529	14	2304	45.28	0.00338243821673803	-0.00474689974598684
2	D	26	50	20120529	14	2306	45.32	0.00321503068629212	-0.00477352231629852
2	D	26	50	20120529	14	2308	45.36	0.00363059734159545	-0.00467712951988717
2	D	26	50	20120529	14	2310	45.4	0.00330072495710412	-0.00473417182392549
2	D	26	50	20120529	14	2312	45.44	0.00310344216515307	-0.00474858266012607
2	D	26	50	20120529	14	2314	45.48	0.003536764271732	-0.00480397033429641
2	D	26	50	20120529	14	2316	45.52	0.00335527117420485	-0.00480970497029183
2	D	26	50	20120529	14	2318	45.56	0.00327943397192259	-0.00480720888335424
2	D	26	50	20120529	14	2320	45.6	0.00333145581781448	-0.00444424390150338
2	D	26	50	20120529	14	2322	45.64	0.00324723940017517	-0.00444147204292113
2	D	26	50	20120529	14	2324	45.68	0.00324723940017517	-0.00444147204292113
2	D	26	50	20120529	14	2326	45.72	0.00316957786239745	-0.00446130638813341
2	D	26	50	20120529	14	2328	45.76	0.00318731917153742	-0.00449402421889891
2	D	26	50	20120529	14	2330	45.8	0.00350728499002433	-0.00468573500941421
2	D	26	50	20120529	14	2332	45.84	0.0033430240847547	-0.00450301861715560
2	D	26	50	20120529	14	2334	45.88	0.00325880059604757	-0.00450023968750554
2	D	26	50	20120529	14	2336	45.92	0.00356541623850568	-0.00448236402807714
2	D	26	50	20120529	14	2338	45.96	0.00347375398646046	-0.00430210129634926
2	D	26	50	20120529	14	2340	46	0.00345412470221473	-0.00426552973362629
2	D	26	50	20120529	14	2342	46.04	0.00336765968501123	-0.00465450917395701
2	D	26	50	20120529	14	2344	46.08	0.0033211532720126	-0.00437305946184133
2	D	26	50	20120529	14	2346	46.12	0.00331198209706061	-0.00475685580946595
2	D	26	50	20120529	14	2348	46.16	0.00328100374897682	-0.00476232174488452
2	D	26	50	20120529	14	2350	46.2	0.00364676180261338	-0.00434129622523043
2	D	26	50	20120529	14	2352	46.24	0.00357163877818012	-0.00471252728535336
2	D	26	50	20120529	14	2354	46.28	0.00350916589406229	-0.00455234638621118
2	D	26	50	20120529	14	2356	46.32	0.00383071563173906	-0.00489352540813369
2	D	26	50	20120529	14	2358	46.36	0.0036523196619135	-0.00486741195470447
2	D	26	50	20120529	14	2360	46.4	0.00352916994490205	-0.00485686192152916
2	D	26	50	20120529	14	2362	46.44	0.00333906428678005	-0.00489355369240493
2	D	26	50	20120529	14	2364	46.48	0.00320563323717015	-0.0050292899101215
2	D	26	50	20120529	14	2366	46.52	0.00313579937146017	-0.00475114238667396
2	D	26	50	20120529	14	2368	46.56	0.00341775112939049	-0.0048752396267722
2	D	26	50	20120529	14	2370	46.6	0.00318300582017218	-0.00467153630524798
2	D	26	50	20120529	14	2372	46.64	0.00343434692554494	-0.00473890236829162
2	D	26	50	20120529	14	2374	46.68	0.00327828845893707	-0.00467824674860144
2	D	26	50	20120529	14	2376	46.72	0.00316035011890296	-0.00444834512083426
2	D	26	50	20120529	14	2378	46.76	0.00353151046834778	-0.00492090458270123
2	D	26	50	20120529	14	2380	46.8	0.00344319990244539	-0.00480522898436692
2	D	26	50	20120529	14	2382	46.84	0.00332589088744654	-0.00467472535683113
2	D	26	50	20120529	14	2384	46.88	0.00320859601458332	-0.00454422172929534
2	D	26	50	20120529	14	2386	46.92	0.00344194832344269	-0.00451578896562383
2	D	26	50	20120529	14	2388	46.96	0.00315711864091294	-0.005002172365063
2	D	26	50	20120529	14	2390	47	0.0033637635266469	-0.00482277937467597
2	D	26	50	20120529	14	2392	47.04	0.0034598310539389	-0.00450680163843495
2	D	26	50	20120529	14	2394	47.08	0.00337828749993247	-0.00468888163459049
2	D	26	50	20120529	14	2396	47.12	0.00343726020548343	-0.00457266156403467
2	D	26	50	20120529	14	2398	47.16	0.0030138941623836	-0.00464736739546702
2	D	26	50	20120529	14	2400	47.2	0.00300750898814949	-0.00491310519490474
2	D	26	50	20120529	14	2402	47.24	0.00304161274820612	-0.00466305102387374
2	D	26	50	20120529	14	2404	47.28	0.00307570943719493	-0.00441303220818180
2	D	26	50	20120529	14	2406	47.32	0.00309704991985114	-0.00469441828068718
2	D	26	50	20120529	14	2408	47.36	0.00324656764873304	-0.00487121618918725
2	D	26	50	20120529	14	2410	47.4	0.00340877794433723	-0.0045165455698797
2	D	26	50	20120529	14	2412	47.44	0.00313306993928479	-0.00446169529686306
2	D	26	50	20120529	14	2414	47.48	0.00325218914764347	-0.0044601679462157
2	D	26	50	20120529	14	2416	47.52	0.00341451258033265	-0.0046292371775974
2	D	26	50	20120529	14	2418	47.56	0.00345234279312613	-0.00481039793493739
2	D	26	50	20120529	14	2420	47.6	0.00292614928190617	-0.00505280121059596
2	D	26	50	20120529	14	2422	47.64	0.0034053626185841	-0.00496222790299377
2	D	26	50	20120529	14	2424	47.68	0.0031972045243384	-0.00496215719231565
2	D	26	50	20120529	14	2426	47.72	0.00289053938440561	-0.00498002578067624
2	D	26	50	20120529	14	2428	47.76	0.00300454621073632	-0.00522180680236735
2	D	26	50	20120529	14	2430	47.8	0.00316691914090019	-0.00531368118644692
2	D	26	50	20120529	14	2432	47.84	0.00267620117689235	-0.00494962018908521
2	D	26	50	20120529	14	2434	47.88	0.00289611845690917	-0.00493937421182582
2	D	26	50	20120529	14	2436	47.92	0.00311651656953721	-0.0050378105468348
2	D	26	50	20120529	14	2438	47.96	0.00277883065511376	-0.00509733479567508
2	D	26	50	20120529	14	2440	48	0.00288776045475555	-0.00506225522826042
2	D	26	50	20120529	14	2442	48.04	0.00305562053354142	-0.00513844598393327
2	D	26	50	20120529	14	2444	48.08	0.00322349475446292	-0.00521465088174175
2	D	26	50	20120529	14	2446	48.12	0.00289674071087662	-0.0053193875381711
2	D	26	50	20120529	14	2448	48.16	0.00307686909231608	-0.00519230630745625
2	D	26	50	20120529	14	2450	48.2	0.00304073593579745	-0.0052619421832675
2	D	26	50	20120529	14	2452	48.24	0.00297996010795446	-0.00557723402593077
2	D	26	50	20120529	14	2454	48.28	0.00309369116264051	-0.00528788593106923
2	D	26	50	20120529	14	2456	48.32	0.00277735987300889	-0.00533814708107597
2	D	26	50	20120529	14	2458	48.36	0.00283229499883928	-0.00499444368794463
2	D	26	50	20120529	14	2460	48.4	0.00303090715153895	-0.00519663380095711
2	D	26	50	20120529	14	2462	48.44	0.00285010701865736	-0.00535029517557676
2	D	26	50	20120529	14	2464	48.48	0.00325337001596805	-0.00488475021297916
2	D	26	50	20120529	14	2466	48.52	0.00321911776348738	-0.0047704110464613
2	D	26	50	20120529	14	2468	48.56	0.0032266413796392	-0.00462230046007396
2	D	26	50	20120529	14	2470	48.6	0.00313546703127301	-0.00526019562951797
2	D	26	50	20120529	14	2472	48.64	0.00324731011085328	-0.00534368372717267
2	D	26	50	20120529	14	2474	48.68	0.00337751675354097	-0.00518833236734598
2	D	26	50	20120529	14	2476	48.72	0.00298988788716232	-0.00512098044643796
2	D	26	50	20120529	14	2478	48.76	0.00303589932541413	-0.00470960693434707
2	D	26	50	20120529	14	2480	48.8	0.00310079051472362	-0.00497008385933275
2	D	26	50	20120529	14	2482	48.84	0.00312018645373157	-0.00516580394529738
2	D	26	50	20120529	14	2484	48.88	0.00333889458115256	-0.00483610833750134
2	D	26	50	20120529	14	2486	48.92	0.00306696252631166	-0.00468121659708243
2	D	26	50	20120529	14	2488	48.96	0.00322597669926489	-0.00483082624984588
2	D	26	50	20120529	14	2490	49	0.00331604088998462	-0.00494756250835196
2	D	26	50	20120529	14	2492	49.04	0.00342166850095826	-0.00495572252060686
2	D	26	50	20120529	14	2494	49.08	0.00291181622745151	-0.00511863992299223
2	D	26	50	20120529	14	2496	49.12	0.00340127554138884	-0.00549216200908622
2	D	26	50	20120529	14	2498	49.16	0.00344650209111353	-0.00522759093583746
2	D	26	50	20120529	14	2500	49.2	0.00301867420422442	-0.00521347708448497
2	D	26	50	20120529	14	2502	49.24	0.00308410279468762	-0.00516244518808674
2	D	26	50	20120529	14	2504	49.28	0.00311661556448657	-0.00542956184574777
2	D	26	50	20120529	14	2506	49.32	0.0031108526442199	-0.00515569231832641
2	D	26	50	20120529	14	2508	49.36	0.00310448161212141	-0.00542152911271349
2	D	26	50	20120529	14	2510	49.4	0.0031208016366312	-0.00529606008545975
2	D	26	50	20120529	14	2512	49.44	0.00312717266872969	-0.00503023743320829
2	D	26	50	20120529	14	2514	49.48	0.00322164920576402	-0.00537041943456933
2	D	26	50	20120529	14	2516	49.52	0.00327892485504013	-0.00520325939149683
2	D	26	50	20120529	14	2518	49.56	0.00329948752023704	-0.00505991470481469
2	D	26	50	20120529	14	2520	49.6	0.00315853992554312	-0.00519929252245437
2	D	26	50	20120529	14	2522	49.64	0.00321546909249645	-0.00483382438259811
2	D	26	50	20120529	14	2524	49.68	0.0030529830252476	-0.00487745994206513
2	D	26	50	20120529	14	2526	49.72	0.00292451586524163	-0.00511431242949137
2	D	26	50	20120529	14	2528	49.76	0.00335363068647249	-0.00498844742244017
2	D	26	50	20120529	14	2530	49.8	0.00325641764619497	-0.0050334618401305
2	D	26	50	20120529	14	2532	49.84	0.00312947076576855	-0.00488151166392133
2	D	26	50	20120529	14	2534	49.88	0.00302392093654083	-0.00468863414721707
2	D	26	50	20120529	14	2536	49.92	0.00306020258548351	-0.00468223483084733
2	D	26	50	20120529	14	2538	49.96	0.00282011862006724	-0.00498458661941489
2	D	26	50	20120529	14	2540	50	0.00321580850375142	-0.00500546748266333
2	D	26	50	20120529	14	2542	50.04	0.00298846660253214	-0.0047763153880842
2	D	26	50	20120529	14	2544	50.08	0.00296569776417793	-0.00464726840051766
2	D	26	50	20120529	14	2546	50.12	0.00290512699730149	-0.00523645805487354
2	D	26	50	20120529	14	2548	50.16	0.00284239248367462	-0.00537550353232606
2	D	26	50	20120529	14	2550	50.2	0.00291521034000121	-0.00483110202149054
2	D	26	50	20120529	14	2552	50.24	0.00296569069311012	-0.00506920608791948
2	D	26	50	20120529	14	2554	50.28	0.00312734944542499	-0.00499053338744467
2	D	26	50	20120529	14	2556	50.32	0.00279813467024015	-0.00500627358439388
2	D	26	50	20120529	14	2558	50.36	0.00297445174612902	-0.00503868028817566
2	D	26	50	20120529	14	2560	50.4	0.00312821918676585	-0.00492728268586753
2	D	26	50	20120529	14	2562	50.44	0.00276925642929649	-0.00512824950414856
2	D	26	50	20120529	14	2564	50.48	0.00292861001350469	-0.0048143365197086
2	D	26	50	20120529	14	2566	50.52	0.00309937630116125	-0.00474438951691363
2	D	26	50	20120529	14	2568	50.56	0.00303966113349004	-0.00466603501449035
2	D	26	50	20120529	14	2570	50.6	0.00300228346903652	-0.00471797907863631
2	D	26	50	20120529	14	2572	50.64	0.00300115916925443	-0.00476488147143242
2	D	26	50	20120529	14	2574	50.68	0.00307138194369407	-0.0047671937106069
2	D	26	50	20120529	14	2576	50.72	0.00327453372192897	-0.0048312575849824
2	D	26	50	20120529	14	2578	50.76	0.00302517958661134	-0.0050003833849066
2	D	26	50	20120529	14	2580	50.8	0.00301948737702279	-0.00509997937503672
2	D	26	50	20120529	14	2582	50.84	0.00323793387493475	-0.00497502653573325
2	D	26	50	20120529	14	2584	50.88	0.00330694749677856	-0.00465351922446335
2	D	26	50	20120529	14	2586	50.92	0.00355547431716219	-0.0048390004042364
2	D	26	50	20120529	14	2588	50.96	0.00333888043901694	-0.00462717242579634
2	D	26	50	20120529	14	2590	51	0.00328453928288276	-0.00500046116665253
2	D	26	50	20120529	14	2592	51.04	0.00313750349880282	-0.00497787617606143
2	D	26	50	20120529	14	2594	51.08	0.00301616397515121	-0.00489887820646727
2	D	26	50	20120529	14	2596	51.12	0.00289500829926271	-0.00472476023266789
2	D	26	50	20120529	14	2598	51.16	0.00340462722753167	-0.00456869469499221
2	D	26	50	20120529	14	2600	51.2	0.00327075777171743	-0.00492606646220389
2	D	26	50	20120529	14	2602	51.24	0.00308707971423641	-0.00484910496013955
2	D	26	50	20120529	14	2604	51.28	0.00280863520594077	-0.00513838234432296
2	D	26	50	20120529	14	2606	51.32	0.00306208348952147	-0.00486130255211501
2	D	26	50	20120529	14	2608	51.36	0.00335740663668403	-0.00475906198262325
2	D	26	50	20120529	14	2610	51.4	0.00316122693131163	-0.00461262016823952
2	D	26	50	20120529	14	2612	51.44	0.00292433201747852	-0.00505273757098565
2	D	26	50	20120529	14	2614	51.48	0.00329071232508251	-0.00508216735521863
2	D	26	50	20120529	14	2616	51.52	0.00313717115861567	-0.00495296480416023
2	D	26	50	20120529	14	2618	51.56	0.00298365120535226	-0.00482378346630526
2	D	26	50	20120529	14	2620	51.6	0.00335292357969131	-0.00524973752022422
2	D	26	50	20120529	14	2622	51.64	0.00323172547739593	-0.00507557712001797
2	D	26	50	20120529	14	2624	51.68	0.00302030054982115	-0.00524357154909227
2	D	26	50	20120529	14	2626	51.72	0.00289913073179703	-0.00506941114888603
2	D	26	50	20120529	14	2628	51.76	0.00322951930423863	-0.0048814338821754
2	D	26	50	20120529	14	2630	51.8	0.00303925808262477	-0.00483204247350952
2	D	26	50	20120529	14	2632	51.84	0.00284533404788435	-0.0048105817827005
2	D	26	50	20120529	14	2634	51.88	0.00284533404788435	-0.0048105817827005
2	D	26	50	20120529	14	2636	51.92	0.00285425773546293	-0.00499285976875477
2	D	26	50	20120529	14	2638	51.96	0.00300427043909166	-0.00505702970914745
2	D	26	50	20120529	14	2640	52	0.00315429728485601	-0.00512121379167576
2	D	26	50	20120529	14	2642	52.04	0.00291145560299311	-0.00525322355665547
2	D	26	50	20120529	14	2644	52.08	0.00312484628741959	-0.00551623899498562
2	D	26	50	20120529	14	2646	52.12	0.00283053430295412	-0.00485451432701562
2	D	26	50	20120529	14	2648	52.16	0.00302899796322975	-0.00474112975465236
2	D	26	50	20120529	14	2650	52.2	0.00327179014761796	-0.0046091553450117
2	D	26	50	20120529	14	2652	52.24	0.00299635084314237	-0.00499199002741391
2	D	26	50	20120529	14	2654	52.28	0.00331162854367001	-0.00473642042348966
2	D	26	50	20120529	14	2656	52.32	0.00307846008257375	-0.00508334822354321
2	D	26	50	20120529	14	2658	52.36	0.00287850442698982	-0.00504126122792699
2	D	26	50	20120529	14	2660	52.4	0.00320888592836361	-0.00485329103228417
2	D	26	50	20120529	14	2662	52.44	0.0032022674088917	-0.00454281458680078
2	D	26	50	20120529	14	2664	52.48	0.00314101074843751	-0.0048767316220805
2	D	26	50	20120529	14	2666	52.52	0.00311950056015382	-0.00469190805161397
2	D	26	50	20120529	14	2668	52.56	0.00326141689113795	-0.00476128936898399
2	D	26	50	20120529	14	2670	52.6	0.00303037682145306	-0.00456889975595875
2	D	26	50	20120529	14	2672	52.64	0.00280267429577537	-0.00494868680813405
2	D	26	50	20120529	14	2674	52.68	0.00328896577133298	-0.0047120747370134
2	D	26	50	20120529	14	2676	52.72	0.00316298762719679	-0.00457913866215034
2	D	26	50	20120529	14	2678	52.76	0.0028246228902634	-0.00503734385635922
2	D	26	50	20120529	14	2680	52.8	0.00298566645967864	-0.0049407318568457
2	D	26	50	20120529	14	2682	52.84	0.00315458012756848	-0.00493019596580602
2	D	26	50	20120529	14	2684	52.88	0.00272981401304191	-0.00480473400962009
2	D	26	50	20120529	14	2686	52.92	0.00273622040047946	-0.00453901742338581
2	D	26	50	20120529	14	2688	52.96	0.00286489969251979	-0.00442472068327482
2	D	26	50	20120529	14	2690	53	0.00298520684027087	-0.00485191217406086
2	D	26	50	20120529	14	2692	53.04	0.00311828433649017	-0.00474767049237834
2	D	26	50	20120529	14	2694	53.08	0.00273308084637099	-0.00515830154234899
2	D	26	50	20120529	14	2696	53.12	0.00286618662686155	-0.00505403157639522
2	D	26	50	20120529	14	2698	53.16	0.00298739180022473	-0.00496416537557422
2	D	26	50	20120529	14	2700	53.2	0.00287948730541567	-0.00490167127825295
2	D	26	50	20120529	14	2702	53.24	0.00276012060968356	-0.00485638108891796
2	D	26	50	20120529	14	2704	53.28	0.00264076098501927	-0.00481108382851515
2	D	26	50	20120529	14	2706	53.32	0.00313363562470973	-0.00473347885927992
2	D	26	50	20120529	14	2708	53.36	0.00313363562470973	-0.00473347885927992
2	D	26	50	20120529	14	2710	53.4	0.00317586404168219	-0.00478044489168633
2	D	26	50	20120529	14	2712	53.44	0.00267036754594756	-0.00476378545592158
2	D	26	50	20120529	14	2714	53.48	0.00267036754594756	-0.00476378545592158
2	D	26	50	20120529	14	2716	53.52	0.00267036754594756	-0.00476378545592158
2	D	26	50	20120529	14	2718	53.56	0.00262841490061976	-0.00508587966581986
2	D	26	50	20120529	14	2720	53.6	0.00307122638020221	-0.00528464031094359
2	D	26	50	20120529	14	2722	53.64	0.00302124807290795	-0.00493511742900308
2	D	26	50	20120529	14	2724	53.68	0.00295851355928107	-0.005117183283023
2	D	26	50	20120529	14	2726	53.72	0.00289577197458639	-0.00529928449238196
2	D	26	50	20120529	14	2728	53.76	0.00284581488049556	-0.00494975453937364
2	D	26	50	20120529	14	2730	53.8	0.00278307329580088	-0.00513182746446136
2	D	26	50	20120529	14	2732	53.84	0.00272031049790276	-0.00531392160275252
2	D	26	50	20120529	14	2734	53.88	0.00260762596125287	-0.00514646457483192
2	D	26	50	20120529	14	2736	53.92	0.00303358001517184	-0.00493863882077339
2	D	26	50	20120529	14	2738	53.96	0.00309507002086382	-0.00515065771804436
2	D	26	50	20120529	14	2740	54	0.00316489681550599	-0.00537370041003403
2	D	26	50	20120529	14	2742	54.04	0.00310217644401475	-0.00490057526274211
2	D	26	50	20120529	14	2744	54.08	0.00283737909659601	-0.00506052281664651
2	D	26	50	20120529	14	2746	54.12	0.00308181883978438	-0.00518571607225559
2	D	26	50	20120529	14	2748	54.16	0.00326302202353125	-0.00514239871084010
2	D	26	50	20120529	14	2750	54.2	0.00297230921258202	-0.00519204467794721
2	D	26	50	20120529	14	2752	54.24	0.00320235933277326	-0.00528855061144355
2	D	26	50	20120529	14	2754	54.28	0.00303721454402714	-0.00494044901413323
2	D	26	50	20120529	14	2756	54.32	0.00285931354894841	-0.00512395029491895
2	D	26	50	20120529	14	2758	54.36	0.00298334714943635	-0.0051633714979701
2	D	26	50	20120529	14	2760	54.4	0.00309099001473637	-0.00489332034716714
2	D	26	50	20120529	14	2762	54.44	0.00310965056269189	-0.00520332303110713
2	D	26	50	20120529	14	2764	54.48	0.00267547285690772	-0.00531126995232307
2	D	26	50	20120529	14	2766	54.52	0.00317320532018493	-0.00498807972691395
2	D	26	50	20120529	14	2768	54.56	0.00304959598376571	-0.0049606934812786
2	D	26	50	20120529	14	2770	54.6	0.00329231745747581	-0.00506893738734263
2	D	26	50	20120529	14	2772	54.64	0.00288991005937036	-0.00534897288589594
2	D	26	50	20120529	14	2774	54.68	0.00296282691064631	-0.00508534933573397
2	D	26	50	20120529	14	2776	54.72	0.00305499120850617	-0.00529985724887472
2	D	26	50	20120529	14	2778	54.76	0.00306030158043288	-0.00493952270424987
2	D	26	50	20120529	14	2780	54.8	0.00321384981796754	-0.00506007733937437
2	D	26	50	20120529	14	2782	54.84	0.00286184499122506	-0.0051639725387341
2	D	26	50	20120529	14	2784	54.88	0.00303167789793045	-0.00531266295268201
2	D	26	50	20120529	14	2786	54.92	0.00319382455392433	-0.00524013501013571
2	D	26	50	20120529	14	2788	54.96	0.00279710936540743	-0.0050972852982004
2	D	26	50	20120529	14	2790	55	0.00286166114346195	-0.00523567316634642
2	D	26	50	20120529	14	2792	55.04	0.00293899034105251	-0.0048424652274642
2	D	26	50	20120529	14	2794	55.08	0.00281014841445251	-0.00480608458357216
2	D	26	50	20120529	14	2796	55.12	0.00268131355892032	-0.0047696968686123
2	D	26	50	20120529	14	2798	55.16	0.00305796105698715	-0.00474996858941719
2	D	26	50	20120529	14	2800	55.2	0.00292911913038715	-0.00471358794552514
2	D	26	50	20120529	14	2802	55.24	0.0027925626688044	-0.00495430123597667
2	D	26	50	20120529	14	2804	55.28	0.00264629763111597	-0.00502548567563872
2	D	26	50	20120529	14	2806	55.32	0.00306638976981889	-0.00467896092645044
2	D	26	50	20120529	14	2808	55.36	0.00299420123852756	-0.0047176750227204
2	D	26	50	20120529	14	2810	55.4	0.00286911404893566	-0.00452553996813639
2	D	26	50	20120529	14	2812	55.44	0.00277710531456767	-0.00457704562607802
2	D	26	50	20120529	14	2814	55.48	0.00272352076268935	-0.00484536436526707
2	D	26	50	20120529	14	2816	55.52	0.00265492433384644	-0.00474245911540099
2	D	26	50	20120529	14	2818	55.56	0.00300110260071194	-0.00518662824000332
2	D	26	50	20120529	14	2820	55.6	0.00275995797512389	-0.00451068365466367
2	D	26	50	20120529	14	2822	55.64	0.00275309196827857	-0.00509553874445087
2	D	26	50	20120529	14	2824	55.68	0.00275309196827857	-0.00509553874445087
2	D	26	50	20120529	14	2826	55.72	0.00273454455740805	-0.00494787363533568
2	D	26	50	20120529	14	2828	55.76	0.00306421895200065	-0.00481877715029446
2	D	26	50	20120529	14	2830	55.8	0.00287559821811914	-0.00520456753904202
2	D	26	50	20120529	14	2832	55.84	0.00272900084024355	-0.00486668363471985
2	D	26	50	20120529	14	2834	55.88	0.00316816364883507	-0.00464926951270842
2	D	26	50	20120529	14	2836	55.92	0.00317441447278076	-0.0050484171485526
2	D	26	50	20120529	14	2838	55.96	0.00282685734769195	-0.00503696201869738
2	D	26	50	20120529	14	2840	56	0.00294516338325227	-0.00510093396919132
2	D	26	50	20120529	14	2842	56.04	0.00292448050990256	-0.005027317082202
2	D	26	50	20120529	14	2844	56.08	0.00290379763655286	-0.00495371433734828
2	D	26	50	20120529	14	2846	56.12	0.00330301598307516	-0.00506078444615555
2	D	26	50	20120529	14	2848	56.16	0.00319866823537546	-0.00510341591399329
2	D	26	50	20120529	14	2850	56.2	0.0032262807551808	-0.00515751665382187
2	D	26	50	20120529	14	2852	56.24	0.00323264471621147	-0.00489172935690947
2	D	26	50	20120529	14	2854	56.28	0.00323924202247994	-0.00517194870322589
2	D	26	50	20120529	14	2856	56.32	0.00328980015733478	-0.00528562318936944
2	D	26	50	20120529	14	2858	56.36	0.00333256597546094	-0.00526008249243298
2	D	26	50	20120529	14	2860	56.4	0.00337551564135022	-0.00517903391317338
2	D	26	50	20120529	14	2862	56.44	0.00348549195902816	-0.00518666359534238
2	D	26	50	20120529	14	2864	56.48	0.0031507758930857	-0.0048880524016473
2	D	26	50	20120529	14	2866	56.52	0.00342975780253504	-0.00515644185151447
2	D	26	50	20120529	14	2868	56.56	0.00325341951344274	-0.00512402807666488
2	D	26	50	20120529	14	2870	56.6	0.00332144318579288	-0.00496436336547295
2	D	26	50	20120529	14	2872	56.64	0.00334960724888754	-0.00473689418503305
2	D	26	50	20120529	14	2874	56.68	0.00339800870805976	-0.0052201097460925
2	D	26	50	20120529	14	2876	56.72	0.00319134260912237	-0.00524314021395575
2	D	26	50	20120529	14	2878	56.76	0.00343857542409643	-0.00518819801705756
2	D	26	50	20120529	14	2880	56.8	0.0032047705668971	-0.00531415494799032
2	D	26	50	20120529	14	2882	56.84	0.00307244967493366	-0.0049464523507055
2	D	26	50	20120529	14	2884	56.88	0.00338304632856985	-0.00509878436457652
2	D	26	50	20120529	14	2886	56.92	0.0032976773268772	-0.00510064405541104
2	D	26	50	20120529	14	2888	56.96	0.00321230832518455	-0.00510250374624556
2	D	26	50	20120529	14	2890	57	0.0031173438844712	-0.00527674899926555
2	D	26	50	20120529	14	2892	57.04	0.00351149227537239	-0.00473833668286668
2	D	26	50	20120529	14	2894	57.08	0.00337476610816216	-0.00479005447284266
2	D	26	50	20120529	14	2896	57.12	0.00324900009606032	-0.00464661079121116
2	D	26	50	20120529	14	2898	57.16	0.00311051323296493	-0.00503466392165852
2	D	26	50	20120529	14	2900	57.2	0.00351710670321501	-0.00474754321315772
2	D	26	50	20120529	14	2902	57.24	0.00351642080963726	-0.00475070398046963
2	D	26	50	20120529	14	2904	57.28	0.00342795468024301	-0.00511175977401129
2	D	26	50	20120529	14	2906	57.32	0.00335171442709548	-0.00456964928914681
2	D	26	50	20120529	14	2908	57.36	0.00323840763647815	-0.00467891142897576
2	D	26	50	20120529	14	2910	57.4	0.00325582367649877	-0.00472529056275378
2	D	26	50	20120529	14	2912	57.44	0.00325860260614883	-0.004609332121707
2	D	26	50	20120529	14	2914	57.48	0.00320229569316295	-0.00463961750514522
2	D	26	50	20120529	14	2916	57.52	0.0031673434049689	-0.00447479798551845
2	D	26	50	20120529	14	2918	57.56	0.00315279114741208	-0.00508223099482894
2	D	26	50	20120529	14	2920	57.6	0.00323779952464633	-0.00515082035260403
2	D	26	50	20120529	14	2922	57.64	0.00359043367642406	-0.00500891816375552
2	D	26	50	20120529	14	2924	57.68	0.00362832045776003	-0.00470033676444571
2	D	26	50	20120529	14	2926	57.72	0.00363728657174548	-0.00488260060836435
2	D	26	50	20120529	14	2928	57.76	0.00359017911798283	-0.00488344913650178
2	D	26	50	20120529	14	2930	57.8	0.00360014932359756	-0.00502379569043168
2	D	26	50	20120529	14	2932	57.84	0.0035716882756548	-0.00494784535106444
2	D	26	50	20120529	14	2934	57.88	0.00349066090959863	-0.0048817945066338
2	D	26	50	20120529	14	2936	57.92	0.00348640412677589	-0.00506056524305338
2	D	26	50	20120529	14	2938	57.96	0.00337046689893254	-0.00536846781985325
2	D	26	50	20120529	14	2940	58	0.00323043854305417	-0.00517344069853419
2	D	26	50	20120529	14	2942	58.04	0.00359345302237972	-0.00527407613563266
2	D	26	50	20120529	14	2944	58.08	0.00343998963765881	-0.00541136091720003
2	D	26	50	20120529	14	2946	58.12	0.00315747219430353	-0.00510871921485219
2	D	26	50	20120529	14	2948	58.16	0.00310216230187912	-0.00519340232296709
2	D	26	50	20120529	14	2950	58.2	0.0031610289414129	-0.00490206725805042
2	D	26	50	20120529	14	2952	58.24	0.00328589692790263	-0.00516335028476666
2	D	26	50	20120529	14	2954	58.28	0.00336720006560346	-0.00478603810632552
2	D	26	50	20120529	14	2956	58.32	0.0029302787855083	-0.00492361280167317
2	D	26	50	20120529	14	2958	58.36	0.0029782559806118	-0.00453329692952601
2	D	26	50	20120529	14	2960	58.4	0.00346917193451838	-0.0049566417594224
2	D	26	50	20120529	14	2962	58.44	0.00297001818661098	-0.00467423038208430
2	D	26	50	20120529	14	2964	58.48	0.00320102290095681	-0.00464506222736036
2	D	26	50	20120529	14	2966	58.52	0.00333429131600704	-0.00503021622000486
2	D	26	50	20120529	14	2968	58.56	0.00347201450377874	-0.00483878120113422
2	D	26	50	20120529	14	2970	58.6	0.00309063646134578	-0.00458503593270543
2	D	26	50	20120529	14	2972	58.64	0.00313282245191137	-0.0049887656204917
2	D	26	50	20120529	14	2974	58.68	0.00330221695241242	-0.00478159747573967
2	D	26	50	20120529	14	2976	58.72	0.00345431562104564	-0.00445313223374289
2	D	26	50	20120529	14	2978	58.76	0.00309835099632853	-0.00461324242220696
2	D	26	50	20120529	14	2980	58.8	0.0032096566747551	-0.0048016934504610
2	D	26	50	20120529	14	2982	58.84	0.00333367613310741	-0.00445869716411083
2	D	26	50	20120529	14	2984	58.88	0.00349035685368272	-0.0047829904760986
2	D	26	50	20120529	14	2986	58.92	0.0031542336452457	-0.00455918410878525
2	D	26	50	20120529	14	2988	58.96	0.00329335690444415	-0.00454776433426909
2	D	26	50	20120529	14	2990	59	0.00337123764532404	-0.00481626692122124
2	D	26	50	20120529	14	2992	59.04	0.00301786810249387	-0.00447114224345971
2	D	26	50	20120529	14	2994	59.08	0.00315516702619686	-0.00444690969406845
2	D	26	50	20120529	14	2996	59.12	0.00321225175664205	-0.00447920326076524
2	D	26	50	20120529	14	2998	59.16	0.0034056030348897	-0.00471270406204866
2	D	26	50	20120529	14	3000	59.2	0.00309345781740271	-0.00492957371183858
2	D	26	50	20120529	14	3002	59.24	0.00329952994664391	-0.00463162012745000
2	D	26	50	20120529	14	3004	59.28	0.00309260928926529	-0.00485409713401472
2	D	26	50	20120529	14	3006	59.32	0.00340389890754704	-0.00456175797746877
2	D	26	50	20120529	14	3008	59.36	0.0032023239774342	-0.00510405938116417
2	D	26	50	20120529	14	3010	59.4	0.00340578688265281	-0.00502209156308902
2	D	26	50	20120529	14	3012	59.44	0.00311087385742334	-0.00475938018067479
2	D	26	50	20120529	14	3014	59.48	0.00344007449047255	-0.00444036188527466
2	D	26	50	20120529	14	3016	59.52	0.003442011963053	-0.00433344733995926
2	D	26	50	20120529	14	3018	59.56	0.00315533673182435	-0.00463190297016247
2	D	26	50	20120529	14	3020	59.6	0.00344866583786397	-0.00461358183346193
2	D	26	50	20120529	14	3022	59.64	0.0031329568021998	-0.00479286168676397
2	D	26	50	20120529	14	3024	59.68	0.00333203564537506	-0.00440054470242605
2	D	26	50	20120529	14	3026	59.72	0.00340091491693044	-0.0046168415957232
2	D	26	50	20120529	14	3028	59.76	0.00307888434664246	-0.00438749858231316
2	D	26	50	20120529	14	3030	59.8	0.00312226534766825	-0.0047683250814568
2	D	26	50	20120529	14	3032	59.84	0.0030631724339645	-0.00452771785702245
2	D	26	50	20120529	14	3034	59.88	0.00315341340137952	-0.00460784719746651
2	D	26	50	20120529	14	3036	59.92	0.00320433216069276	-0.00451717489491496
2	D	26	50	20120529	14	3038	59.96	0.00313223555328298	-0.00488711902069614
2	D	26	50	20120529	14	3040	60	0.00306058442314535	-0.00468428544051278
2	D	26	50	20120529	14	3042	60.04	0.00287291828341844	-0.00474965039136566
2	D	26	50	20120529	14	3044	60.08	0.00299113239509721	-0.00464999076162523
2	D	26	50	20120529	14	3046	60.12	0.00306823531851779	-0.00476452791804182
2	D	26	50	20120529	14	3048	60.16	0.00322418771910849	-0.0049298282702798
2	D	26	50	20120529	14	3050	60.2	0.00303015054728308	-0.00472502893324474
2	D	26	50	20120529	14	3052	60.24	0.00286564922570784	-0.00453484549337681
2	D	26	50	20120529	14	3054	60.28	0.00308421593177261	-0.00451795978344207
2	D	26	50	20120529	14	3056	60.32	0.00290504921555556	-0.00454334491688667
2	D	26	50	20120529	14	3058	60.36	0.00320037236271812	-0.00471870032755312
2	D	26	50	20120529	14	3060	60.4	0.00300296936261427	-0.00434599141425751
2	D	26	50	20120529	14	3062	60.44	0.00314561401358303	-0.00460093876421432
2	D	26	50	20120529	14	3064	60.48	0.00285871957925222	-0.00456740068958264
2	D	26	50	20120529	14	3066	60.52	0.00282069844762782	-0.00454374796775195
2	D	26	50	20120529	14	3068	60.56	0.00269187066316344	-0.0045073673238599
2	D	26	50	20120529	14	3070	60.6	0.00303795700614738	-0.00471766088058478
2	D	26	50	20120529	14	3072	60.64	0.00292958582086273	-0.00501803984123282
2	D	26	50	20120529	14	3074	60.68	0.00287385873543742	-0.00485976813039984
2	D	26	50	20120529	14	3076	60.72	0.0027860077889428	-0.00464569862346342
2	D	26	50	20120529	14	3078	60.76	0.00299021315628167	-0.00491838021149239
2	D	26	50	20120529	14	3080	60.8	0.00290781400307	-0.0047584962971983
2	D	26	50	20120529	14	3082	60.84	0.00267622946116359	-0.00544627785005502
2	D	26	50	20120529	14	3084	60.88	0.00307832573228532	-0.00492046617649689
2	D	26	50	20120529	14	3086	60.92	0.00310756459768739	-0.00510888892047967
2	D	26	50	20120529	14	3088	60.96	0.00306363912444008	-0.00520956678398501
2	D	26	50	20120529	14	3090	61	0.00315917632164619	-0.00512643223972091
2	D	26	50	20120529	14	3092	61.04	0.00320787476566651	-0.00452025080941312
2	D	26	50	20120529	14	3094	61.08	0.00264968467259785	-0.00480867966545911
2	D	26	50	20120529	14	3096	61.12	0.00302428156099923	-0.00474038729253211
2	D	26	50	20120529	14	3098	61.16	0.00298435124106563	-0.00469595977347016
2	D	26	50	20120529	14	3100	61.2	0.00303587104114288	-0.00456629053193617
2	D	26	50	20120529	14	3102	61.24	0.00285968831554244	-0.00475421123010431
2	D	26	50	20120529	14	3104	61.28	0.00269612037491837	-0.00513240022095413
2	D	26	50	20120529	14	3106	61.32	0.00308448463234946	-0.00500470380733965
2	D	26	50	20120529	14	3108	61.36	0.00325218914764347	-0.00446798854721562
2	D	26	50	20120529	14	3110	61.4	0.00300014093548953	-0.00443170689827294
2	D	26	50	20120529	14	3112	61.44	0.00305728930554502	-0.00443709505194558
2	D	26	50	20120529	14	3114	61.48	0.00303857926011483	-0.00468907962448922
2	D	26	50	20120529	14	3116	61.52	0.00284078735128133	-0.00468256009996668
2	D	26	50	20120529	14	3118	61.56	0.00324347759209925	-0.00460260753621792
2	D	26	50	20120529	14	3120	61.6	0.0031777166614489	-0.00446832795847059
2	D	26	50	20120529	14	3122	61.64	0.00317073044645078	-0.00475995293716755
2	D	26	50	20120529	14	3124	61.68	0.0031694930095837	-0.00481179093529633
2	D	26	50	20120529	14	3126	61.72	0.0031029259772028	-0.00502768477772821
2	D	26	50	20120529	14	3128	61.76	0.00303073037484366	-0.00502115111107005
2	D	26	50	20120529	14	3130	61.8	0.00295919945285883	-0.00516978495647546
2	D	26	50	20120529	14	3132	61.84	0.00316280377943368	-0.00500849389968681
2	D	26	50	20120529	14	3134	61.88	0.00308511395738471	-0.00488598764984624
2	D	26	50	20120529	14	3136	61.92	0.00300743120640356	-0.00476350261320910
2	D	26	50	20120529	14	3138	61.96	0.00292974845542241	-0.00464101757657197
2	D	26	50	20120529	14	3140	62	0.00318266640891721	-0.00480560375096095
2	D	26	50	20120529	14	3142	62.04	0.00278686338814804	-0.0048088493710866
2	D	26	50	20120529	14	3144	62.08	0.00297492550767241	-0.0043992648391521
2	D	26	50	20120529	14	3146	62.12	0.00314834344575841	-0.0046607599979027
2	D	26	50	20120529	14	3148	62.16	0.00279274651656751	-0.00483382438259811
2	D	26	50	20120529	14	3150	62.2	0.00290053787429159	-0.00478139948584094
2	D	26	50	20120529	14	3152	62.24	0.00294288649941685	-0.00472527642061816
2	D	26	50	20120529	14	3154	62.28	0.00298500177930432	-0.00472666234990928
2	D	26	50	20120529	14	3156	62.32	0.00316795151680072	-0.00465964984025623
2	D	26	50	20120529	14	3158	62.36	0.00284542597176591	-0.00457598496590624
2	D	26	50	20120529	14	3160	62.4	0.00302835449605887	-0.004508979527321
2	D	26	50	20120529	14	3162	62.44	0.00302835449605887	-0.004508979527321
2	D	26	50	20120529	14	3164	62.48	0.00321129009141964	-0.00444198115980358
2	D	26	50	20120529	14	3166	62.52	0.0028464937030055	-0.00444167003281986
2	D	26	50	20120529	14	3168	62.56	0.00277430517171417	-0.00448038412908982
2	D	26	50	20120529	14	3170	62.6	0.00289338902473379	-0.00434435799759297
2	D	26	50	20120529	14	3172	62.64	0.00299968838714957	-0.00473970847002217
2	D	26	50	20120529	14	3174	62.68	0.00314910005001428	-0.00432623485079115
2	D	26	50	20120529	14	3176	62.72	0.00273064839904371	-0.00440630762269272
2	D	26	50	20120529	14	3178	62.76	0.00272838565734391	-0.0045000982661493
2	D	26	50	20120529	14	3180	62.8	0.00272838565734391	-0.0045000982661493
2	D	26	50	20120529	14	3182	62.84	0.00266832400734993	-0.00468612391814386
2	D	26	50	20120529	14	3184	62.88	0.00287681444178278	-0.00478166111534997
2	D	26	50	20120529	14	3186	62.92	0.00321882077863928	-0.00480464915680635
2	D	26	50	20120529	14	3188	62.96	0.00283461430908157	-0.00434018606758397
2	D	26	50	20120529	14	3190	63	0.00303070916164022	-0.00446004066699508
2	D	26	50	20120529	14	3192	63.04	0.00316737168924014	-0.00457795072275794
2	D	26	50	20120529	14	3194	63.08	0.00300862621686376	-0.00475749927663683
2	D	26	50	20120529	14	3196	63.12	0.00301499724896225	-0.00449178976147036
2	D	26	50	20120529	14	3198	63.16	0.00291438302506722	-0.00480916049807032
2	D	26	50	20120529	14	3200	63.2	0.00285835895479381	-0.0046261400498958
2	D	26	50	20120529	14	3202	63.24	0.00281600325860074	-0.00468227018618639
2	D	26	50	20120529	14	3204	63.28	0.00270821897194447	-0.00473467386974013
2	D	26	50	20120529	14	3206	63.32	0.00265220904380669	-0.00455166756370124
2	D	26	50	20120529	14	3208	63.36	0.00282844833794962	-0.00473477993575731
2	D	26	50	20120529	14	3210	63.4	0.00280764525644711	-0.00479093835631914
2	D	26	50	20120529	14	3212	63.44	0.00288968378520037	-0.00467398289471089
2	D	26	50	20120529	14	3214	63.48	0.00299673975187202	-0.00441160385248381
2	D	26	50	20120529	14	3216	63.52	0.00317346694969397	-0.00477741140359504
2	D	26	50	20120529	14	3218	63.56	0.00271700830923462	-0.00471205352380997
2	D	26	50	20120529	14	3220	63.6	0.00281179597325268	-0.00464518243551316
2	D	26	50	20120529	14	3222	63.64	0.00309753782353016	-0.00500023489248255
2	D	26	50	20120529	14	3224	63.68	0.00299831659999406	-0.00461705372775756
2	D	26	50	20120529	14	3226	63.72	0.00318765858279239	-0.00463585569706931
2	D	26	50	20120529	14	3228	63.76	0.00291229706006272	-0.00490737055890932
2	D	26	50	20120529	14	3230	63.8	0.00299281530923643	-0.00445013410099066
2	D	26	50	20120529	14	3232	63.84	0.00293670638614928	-0.00464199338393001
2	D	26	50	20120529	14	3234	63.88	0.00288435927113804	-0.00496875449858412
2	D	26	50	20120529	14	3236	63.92	0.00282494815938275	-0.00447601420918209
2	D	26	50	20120529	14	3238	63.96	0.00275275962809141	-0.00451472830545205
2	D	26	50	20120529	14	3240	64	0.00287184348111104	-0.0043787021739552
2	D	26	50	20120529	14	3242	64.04	0.0032979743117253	-0.00445680918900506
2	D	26	50	20120529	14	3244	64.08	0.00321866521514742	-0.00451827091042580
2	D	26	50	20120529	14	3246	64.12	0.00294820394241137	-0.00457343231042616
2	D	26	50	20120529	14	3248	64.16	0.0028251602914171	-0.0048353093068386
2	D	26	50	20120529	14	3250	64.2	0.00321343262496664	-0.00474454508040549
2	D	26	50	20120529	14	3252	64.24	0.00307404773625914	-0.00454157714993371
2	D	26	50	20120529	14	3254	64.28	0.00293674881255615	-0.00456580969932497
2	D	26	50	20120529	14	3256	64.32	0.00341098411749453	-0.00464402278039201
2	D	26	50	20120529	14	3258	64.36	0.00293014443521987	-0.00422153354970086
2	D	26	50	20120529	14	3260	64.4	0.00292757763760416	-0.00429109164376618
2	D	26	50	20120529	14	3262	64.44	0.00334887185783511	-0.00429952035659793
2	D	26	50	20120529	14	3264	64.48	0.0031849857191595	-0.00446373176439288
2	D	26	50	20120529	14	3266	64.52	0.00286993429280184	-0.00455689308281421
2	D	26	50	20120529	14	3268	64.56	0.00298128239763528	-0.0045216720940433
2	D	26	50	20120529	14	3270	64.6	0.00308110466193539	-0.00456011748973642
2	D	26	50	20120529	14	3272	64.64	0.00318092692623549	-0.00459856288542953
2	D	26	50	20120529	14	3274	64.68	0.00292768370362134	-0.00420545394149668
2	D	26	50	20120529	14	3276	64.72	0.00310532306919102	-0.00484665837067664
2	D	26	50	20120529	14	3278	64.76	0.00305740951369782	-0.00432496912965283
2	D	26	50	20120529	14	3280	64.8	0.00300782011513321	-0.00468264495278042
2	D	26	50	20120529	14	3282	64.84	0.00284329050928673	-0.00475964888125164
2	D	26	50	20120529	14	3284	64.88	0.00268335002645014	-0.0043998517377805
2	D	26	50	20120529	14	3286	64.92	0.00301605790913403	-0.00458809770506797
2	D	26	50	20120529	14	3288	64.96	0.00284865744975593	-0.00461471320431183
2	D	26	50	20120529	14	3290	65	0.00268126406144564	-0.00464133577462350
2	D	26	50	20120529	14	3292	65.04	0.00307415380227632	-0.00515106783997745
2	D	26	50	20120529	14	3294	65.08	0.00293702458420082	-0.00442985427850623
2	D	26	50	20120529	14	3296	65.12	0.00293702458420082	-0.00442985427850623
2	D	26	50	20120529	14	3298	65.16	0.00293702458420082	-0.00442985427850623
2	D	26	50	20120529	14	3300	65.2	0.00305913485424392	-0.00461113524399903
2	D	26	50	20120529	14	3302	65.24	0.00310484930764763	-0.00414804394193214
2	D	26	50	20120529	14	3304	65.28	0.00309847120448133	-0.00441368981748831
2	D	26	50	20120529	14	3306	65.32	0.00292571794676964	-0.00458528342007885
2	D	26	50	20120529	14	3308	65.36	0.0033675819032653	-0.00442112858082639
2	D	26	50	20120529	14	3310	65.4	0.00332212200830282	-0.00420692472360155
2	D	26	50	20120529	14	3312	65.44	0.00315968543852865	-0.00475426779864681
2	D	26	50	20120529	14	3314	65.48	0.00305988438743198	-0.00479847611460659
2	D	26	50	20120529	14	3316	65.52	0.00291014745544791	-0.00481444258572578
2	D	26	50	20120529	14	3318	65.56	0.00299649933556641	-0.00472862810676098
2	D	26	50	20120529	14	3320	65.6	0.00316962028880432	-0.00412697215985279
2	D	26	50	20120529	14	3322	65.64	0.0029547729644086	-0.00444005075829094
2	D	26	50	20120529	14	3324	65.68	0.00296136319960926	-0.00422869654139428
2	D	26	50	20120529	14	3326	65.72	0.00308894647613875	-0.00419696866012244
2	D	26	50	20120529	14	3328	65.76	0.0032437462926761	-0.00443389185822681
2	D	26	50	20120529	14	3330	65.8	0.00332464637951165	-0.00439079369991348
2	D	26	50	20120529	14	3332	65.84	0.00331881274856687	-0.00463495060038939
2	D	26	50	20120529	14	3334	65.88	0.00326824047157641	-0.00450840677082825
2	D	26	50	20120529	14	3336	65.92	0.00309880354466848	-0.00485351730645415
2	D	26	50	20120529	14	3338	65.96	0.00305678018866257	-0.00492518257872741
2	D	26	50	20120529	14	3340	66	0.0029879716277853	-0.00457580818921094
2	D	26	50	20120529	14	3342	66.04	0.00294627354089874	-0.00474628456308721
2	D	26	50	20120529	14	3344	66.08	0.00329503981858338	-0.0045766142909415
2	D	26	50	20120529	14	3346	66.12	0.00312560289167545	-0.00492173896870303
2	D	26	50	20120529	14	3348	66.16	0.00296888681576108	-0.00473538097652131
2	D	26	50	20120529	14	3350	66.2	0.00326461301378892	-0.00435785666604582
2	D	26	50	20120529	14	3352	66.24	0.00304215014935982	-0.00449508487907069
2	D	26	50	20120529	14	3354	66.28	0.00281967314279509	-0.00463232723423119
2	D	26	50	20120529	14	3356	66.32	0.00299716401594073	-0.00486422290312132
2	D	26	50	20120529	14	3358	66.36	0.00310015411862055	-0.00478782001541411
2	D	26	50	20120529	14	3360	66.4	0.0031908264211721	-0.00460921191355420
2	D	26	50	20120529	14	3362	66.44	0.00284152981340157	-0.00467613249932569
2	D	26	50	20120529	14	3364	66.48	0.00290647050018574	-0.00476306420700477
2	D	26	50	20120529	14	3366	66.52	0.00288328446883064	-0.00477830235813934
2	D	26	50	20120529	14	3368	66.56	0.00312946369470073	-0.00433937996585341
2	D	26	50	20120529	14	3370	66.6	0.0026889856674962	-0.00440964516669992
2	D	26	50	20120529	14	3372	66.64	0.002661931762048	-0.00423982640213016
2	D	26	50	20120529	14	3374	66.68	0.00312857274015644	-0.00461355354919069
2	D	26	50	20120529	14	3376	66.72	0.00291214856763867	-0.00474386625789555
2	D	26	50	20120529	14	3378	66.76	0.00257959624844664	-0.00497987021718438
2	D	26	50	20120529	14	3380	66.8	0.00276801899242942	-0.00452211050024764
2	D	26	50	20120529	14	3382	66.84	0.00302712413025961	-0.00426477312937042
2	D	26	50	20120529	14	3384	66.88	0.00285437087254792	-0.00443635258982533
2	D	26	50	20120529	14	3386	66.92	0.00266164184826771	-0.00459589002179664
2	D	26	50	20120529	14	3388	66.96	0.00288031462034965	-0.00416518421030811
2	D	26	50	20120529	14	3390	67	0.00259296763767888	-0.00470987563492392
2	D	26	50	20120529	14	3392	67.04	0.00227754144472718	-0.00450060031196394
2	D	26	50	20120529	14	3394	67.08	0.00237899712569183	-0.0047011640793797
2	D	26	50	20120529	14	3396	67.12	0.00200604072502279	-0.0047989569472178
2	D	26	50	20120529	14	3398	67.16	0.00207151174189286	-0.004297300041305
2	D	26	50	20120529	14	3400	67.2	0.00179397940134495	-0.00473128682825824
2	D	26	50	20120529	14	3402	67.24	0.00162411821036832	-0.00443888403210198
2	D	26	50	20120529	14	3404	67.28	0.00194665082647094	-0.00469451020456873
2	D	26	50	20120529	14	3406	67.32	0.00210978743195848	-0.00457907502254003
2	D	26	50	20120529	14	3408	67.36	0.00202833580183361	-0.00478702805581918
2	D	26	50	20120529	14	3410	67.4	0.00190862262377872	-0.00481437894611547
2	D	26	50	20120529	14	3412	67.44	0.00162300098165404	-0.00462188326707306
2	D	26	50	20120529	14	3414	67.48	0.00176585776465716	-0.0045822782162588
2	D	26	50	20120529	14	3416	67.52	0.00202668824303344	-0.00471792251009382
2	D	26	50	20120529	14	3418	67.56	0.00162755474932488	-0.00460728858310937
2	D	26	50	20120529	14	3420	67.6	0.0017995514027807	-0.0041158352280491
2	D	26	50	20120529	14	3422	67.64	0.0019547330569799	-0.0043113643951828
2	D	26	50	20120529	14	3424	67.68	0.00141847741626364	-0.00440972294844585
2	D	26	50	20120529	14	3426	67.72	0.00178859124767231	-0.00450078415972705
2	D	26	50	20120529	14	3428	67.76	0.00168949730335682	-0.00453516369142834
2	D	26	50	20120529	14	3430	67.8	0.00148196146307857	-0.00449567884876689
2	D	26	50	20120529	14	3432	67.84	0.00179820082882863	-0.00468231968366108
2	D	26	50	20120529	14	3434	67.88	0.00155878861485449	-0.00531407716624438
2	D	26	50	20120529	14	3436	67.92	0.00123712220455883	-0.00533557674792636
2	D	26	50	20120529	14	3438	67.96	0.00098541340365985	-0.00528528024258056
2	D	26	50	20120529	14	3440	68	0.00130984389436317	-0.00586890213814138
2	D	26	50	20120529	14	3442	68.04	0.00059277751416361	-0.00608680769936573
2	D	26	50	20120529	14	3444	68.08	0.000115201836790910	-0.00654739867185434
2	D	26	50	20120529	14	3446	68.12	-5.88312841947308e-05	-0.00663990238096916
2	D	26	50	20120529	14	3448	68.16	-0.00070830179164676	-0.00709821364119522
2	D	26	50	20120529	14	3450	68.2	-0.000715309219848321	-0.007328468822353
2	D	26	50	20120529	14	3452	68.24	-0.00186886908054043	-0.0081598001228584
2	D	26	50	20120529	14	3454	68.28	-0.0021538896819011	-0.0084606882003889
2	D	26	50	20120529	14	3456	68.32	-0.00282733110923536	-0.00878175003438665
2	D	26	50	20120529	14	3458	68.36	-0.00313222848221518	-0.00923369733358203
2	D	26	50	20120529	14	3460	68.4	-0.00411581401484567	-0.00932745969276737
2	D	26	50	20120529	14	3462	68.44	-0.00403895857879851	-0.00897440834798874
2	D	26	50	20120529	14	3464	68.48	-0.0042181535792868	-0.0087473280762785
2	D	26	50	20120529	14	3466	68.52	-0.00438669248058262	-0.00850905430422206
2	D	26	50	20120529	14	3468	68.56	-0.00419629690868032	-0.00814725604856015
2	D	26	50	20120529	14	3470	68.6	-0.00418586708365782	-0.00775488956674754
2	D	26	50	20120529	14	3472	68.64	-0.00414303055485354	-0.00750256558294894
2	D	26	50	20120529	14	3474	68.68	-0.00392543258507901	-0.0069254320992123
2	D	26	50	20120529	14	3476	68.72	-0.00386324254367365	-0.00703516800058463
2	D	26	50	20120529	14	3478	68.76	-0.00312300780978851	-0.0068314010394501
2	D	26	50	20120529	14	3480	68.8	-0.00312886265393674	-0.00621923041470566
2	D	26	50	20120529	14	3482	68.84	-0.00261619609544087	-0.00595843529166844
2	D	26	50	20120529	14	3484	68.88	-0.00280340968682782	-0.00632487216781493
2	D	26	50	20120529	14	3486	68.92	-0.00269758408595544	-0.00580076462159946
2	D	26	50	20120529	14	3488	68.96	-0.00272540166672732	-0.00550370906282299
2	D	26	50	20120529	14	3490	69	-0.00259264943962735	-0.00478557141584993
2	D	26	50	20120529	14	3492	69.04	-0.00246758912009314	-0.00402769295356063
2	D	26	50	20120529	14	3494	69.08	-0.0025659469662494	-0.00358543938122854
2	D	26	50	20120529	14	3496	69.12	-0.00192541146008445	-0.00296968089667635
2	D	26	50	20120529	14	3498	69.16	-0.00135762239246118	-0.00272280517062679
2	D	26	50	20120529	14	3500	69.2	-0.00116494852250991	-0.00304388680361441
2	D	26	50	20120529	14	3502	69.24	-0.00110365226407597	-0.00260368030541385
2	D	26	50	20120529	14	3504	69.28	-0.000889490833258	-0.00139756119767615
2	D	26	50	20120529	14	3506	69.32	-0.0009761396982246	-0.00134035625907816
2	D	26	50	20120529	14	3508	69.36	-0.00154862041934104	-0.00102520583777113
2	D	26	50	20120529	14	3510	69.4	-0.00184414155640233	-0.00073623250950362
2	D	26	50	20120529	14	3512	69.44	-0.00196340925718507	-0.000580421530269165
2	D	26	50	20120529	14	3514	69.48	-0.00274283891995137	-3.63735728242344e-05
2	D	26	50	20120529	14	3516	69.52	-0.00404199807729744	-0.000161105441258589
2	D	26	50	20120529	14	3518	69.56	-0.00473039947995854	-0.000403603186383116
2	D	26	50	20120529	14	3520	69.6	-0.00506419270084088	7.74423346755655e-06
2	D	26	50	20120529	14	3522	69.64	-0.00625344448342016	0.000132253009712446
2	D	26	50	20120529	14	3524	69.68	-0.0074568864848843	0.000426081333139576
2	D	26	50	20120529	14	3526	69.72	-0.00795988689368135	0.000578710331858696
2	D	26	50	20120529	14	3528	69.76	-0.00875188891501715	0.000491085659534055
2	D	26	50	20120529	14	3530	69.8	-0.0092446999150973	0.000480606337036876
2	D	26	50	20120529	14	3532	69.84	-0.0100730118696470	0.000775066813926387
2	D	26	50	20120529	14	3534	69.88	-0.0108087635465394	0.00136914257614027
2	D	26	50	20120529	14	3536	69.92	-0.0106171234667023	0.00193255111725409
2	D	26	50	20120529	14	3538	69.96	-0.0102004678669559	0.00203880098219518
2	D	26	50	20120529	14	3540	70	-0.0100149725450473	0.00227390691587189
2	D	26	50	20120529	14	3542	70.04	-0.00960260201239487	0.00236007494822729
2	D	26	50	20120529	14	3544	70.08	-0.00832752514424908	0.00171464979867042
2	D	26	50	20120529	14	3546	70.12	-0.00789217364120814	0.00158940704558666
2	D	26	50	20120529	14	3548	70.16	-0.00784930034285124	0.00208211339386320
2	D	26	50	20120529	14	3550	70.2	-0.00716451225584199	0.00191458325110142
2	D	26	50	20120529	14	3552	70.24	-0.00674609284894064	0.00234633869189596
2	D	26	50	20120529	14	3554	70.28	-0.00664718982345608	0.00240488006231039
2	D	26	50	20120529	14	3556	70.32	-0.00596950858386183	0.00226527314207361
2	D	26	50	20120529	14	3558	70.36	-0.00571838668159124	0.00191046110140982
2	D	26	50	20120529	14	3560	70.4	-0.00507617108971418	0.00159762999034508
2	D	26	50	20120529	14	3562	70.44	-0.00383548294565783	0.00132003542440043
2	D	26	50	20120529	14	3564	70.48	-0.00290769308781043	0.000730101186603956
2	D	26	50	20120529	14	3566	70.52	-0.00232163662360199	-6.22041835409799e-05
2	D	26	50	20120529	14	3568	70.56	-0.00217393615914774	-0.00096229454744896
2	D	26	50	20120529	14	3570	70.6	-0.001975980201541	-0.00200232700020800
2	D	26	50	20120529	14	3572	70.64	-0.00148515475730242	-0.00305378629855103
2	D	26	50	20120529	14	3574	70.68	-0.0010923116855193	-0.00395492035206804
2	D	26	50	20120529	14	3576	70.72	-0.00065341545618428	-0.00553685045055043
2	D	26	50	20120529	14	3578	70.76	-0.000247183317499391	-0.0066003538986974
2	D	26	50	20120529	14	3580	70.8	0.00042391758638914	-0.00756978315356853
2	D	26	50	20120529	14	3582	70.84	0.00093891759726293	-0.00797519575549403
2	D	26	50	20120529	14	3584	70.88	0.00240483834301029	-0.0081128941945284
2	D	26	50	20120529	14	3586	70.92	0.00304872192907349	-0.00825276776473236
2	D	26	50	20120529	14	3588	70.96	0.00346807874743466	-0.00838735839875273
2	D	26	50	20120529	14	3590	71	0.00428893638229713	-0.00815651066211232
2	D	26	50	20120529	14	3592	71.04	0.00552667589107595	-0.00803090869878371
2	D	26	50	20120529	14	3594	71.08	0.00546664252535315	-0.00825951632114132
2	D	26	50	20120529	14	3596	71.12	0.00539940374153017	-0.00852205799792808
2	D	26	50	20120529	14	3598	71.16	0.00568004028084745	-0.0083374465594959
2	D	26	50	20120529	14	3600	71.2	0.00519681057765241	-0.0085474502024405
2	D	26	50	20120529	14	3602	71.24	0.00526245271436351	-0.00936272169373158
2	D	26	50	20120529	14	3604	71.28	0.00493403343430752	-0.00983935055512428
2	D	26	50	20120529	14	3606	71.32	0.00488579644110154	-0.0101520454844940
2	D	26	50	20120529	14	3608	71.36	0.00463874847091114	-0.0100663290034580
2	D	26	50	20120529	14	3610	71.4	0.00407416259700665	-0.0102229142646179
2	D	26	50	20120529	14	3612	71.44	0.00354730016277168	-0.0105257652705730
2	D	26	50	20120529	14	3614	71.48	0.00346058058712696	-0.0109120152787283
2	D	26	50	20120529	14	3616	71.52	0.00335957745450227	-0.0109861483536679
2	D	26	50	20120529	14	3618	71.56	0.0031259281607948	-0.0110277474456051
2	D	26	50	20120529	14	3620	71.6	0.00287914082309288	-0.0110195520780111
2	D	26	50	20120529	14	3622	71.64	0.00245332819053016	-0.0113938873369035
2	D	26	50	20120529	14	3624	71.68	0.00170383035781148	-0.0112860889081116
2	D	26	50	20120529	14	3626	71.72	0.00187149951776643	-0.0114674476553503
2	D	26	50	20120529	14	3628	71.76	0.00102553110689047	-0.0122658984905305
2	D	26	50	20120529	14	3630	71.8	0.0009141688599214	-0.0121552292082070
2	D	26	50	20120529	14	3632	71.84	0.000240253671043749	-0.0125484230049536
2	D	26	50	20120529	14	3634	71.88	-0.00069355154419121	-0.0129608076797416
2	D	26	50	20120529	14	3636	71.92	-0.00164454652527681	-0.0135794624736695
2	D	26	50	20120529	14	3638	71.96	-0.00268643301201612	-0.0141690834631619
2	D	26	50	20120529	14	3640	72	-0.00327561559530419	-0.0141855095536889
2	D	26	50	20120529	14	3642	72.04	-0.0037842516451473	-0.0141863015132838
2	D	26	50	20120529	14	3644	72.08	-0.00388345872654777	-0.0140045467862476
2	D	26	50	20120529	14	3646	72.12	-0.0043194041992849	-0.0139231163693262
2	D	26	50	20120529	14	3648	72.16	-0.00471788008368696	-0.0139819688667243
2	D	26	50	20120529	14	3650	72.2	-0.00545131952140489	-0.0139573756928747
2	D	26	50	20120529	14	3652	72.24	-0.00609475133694559	-0.0125905594980445
2	D	26	50	20120529	14	3654	72.28	-0.00637641318109563	-0.0124989538145418
2	D	26	50	20120529	14	3656	72.32	-0.00696338959122639	-0.0120280277693394
2	D	26	50	20120529	14	3658	72.36	-0.00714525038427976	-0.0110346346656538
2	D	26	50	20120529	14	3660	72.4	-0.00740253118661449	-0.0108714414916238
2	D	26	50	20120529	14	3662	72.44	-0.00729553178848534	-0.0102588890292175
2	D	26	50	20120529	14	3664	72.48	-0.0076862648536334	-0.0088353557994684
2	D	26	50	20120529	14	3666	72.52	-0.00760151810590819	-0.00851826790558092
2	D	26	50	20120529	14	3668	72.56	-0.00829879610283625	-0.00766903266137587
2	D	26	50	20120529	14	3670	72.6	-0.00873788820074966	-0.00661532334925512
2	D	26	50	20120529	14	3672	72.64	-0.00893360262986003	-0.00545723659094985
2	D	26	50	20120529	14	3674	72.68	-0.00959660786821076	-0.00445585247353012
2	D	26	50	20120529	14	3676	72.72	-0.0100879388937979	-0.00441308170565648
2	D	26	50	20120529	14	3678	72.76	-0.0105648046359623	-0.00389393097797713
2	D	26	50	20120529	14	3680	72.8	-0.0117087407733624	-0.00275193231315742
2	D	26	50	20120529	14	3682	72.84	-0.0126554436162862	-0.0023755252313962
2	D	26	50	20120529	14	3684	72.88	-0.0128941345813436	-0.00247292211943683
2	D	26	50	20120529	14	3686	72.92	-0.0137266467501736	-0.00204761860375656
2	D	26	50	20120529	14	3688	72.96	-0.0148393146257097	-0.00217671508879779
2	D	26	50	20120529	14	3690	73	-0.0151356630777050	-0.00211873233274049
2	D	26	50	20120529	14	3692	73.04	-0.0152359449614129	-0.00196073639355217
2	D	26	50	20120529	14	3694	73.08	-0.0151844110192000	-0.00175571785341494
2	D	26	50	20120529	14	3696	73.12	-0.0150910729240834	-0.00166361012409759
2	D	26	50	20120529	14	3698	73.16	-0.0147742820150440	-0.00141364080588033
2	D	26	50	20120529	14	3700	73.2	-0.0146348264156584	-0.0012095132202874
2	D	26	50	20120529	14	3702	73.24	-0.0143628943608174	-0.000718675048126757
2	D	26	50	20120529	14	3704	73.28	-0.0137509712234464	-0.000570090700196028
2	D	26	50	20120529	14	3706	73.32	-0.0134491780492360	-0.000153717943162142
2	D	26	50	20120529	14	3708	73.36	-0.0132111517645529	-0.000118631304679665
2	D	26	50	20120529	14	3710	73.4	-0.0125571416315657	0.000160159685938755
2	D	26	50	20120529	14	3712	73.44	-0.0124328393305009	0.000526844049458666
2	D	26	50	20120529	14	3714	73.48	-0.0118224294016416	0.00108457452311956
2	D	26	50	20120529	14	3716	73.52	-0.0111223229775888	0.00169035290256207
2	D	26	50	20120529	14	3718	73.56	-0.0104054369096185	0.00191390471143420
2	D	26	50	20120529	14	3720	73.6	-0.0094076392377929	0.00278365948732249
2	D	26	50	20120529	14	3722	73.64	-0.00881680909570467	0.00346178903261602
2	D	26	50	20120529	14	3724	73.68	-0.00818544335027814	0.0042967591046174
2	D	26	50	20120529	14	3726	73.72	-0.00718238056135987	0.00475469913378334
2	D	26	50	20120529	14	3728	73.76	-0.00597648772779214	0.00525270736870520
2	D	26	50	20120529	14	3730	73.8	-0.00529798341590459	0.00575853620462701
2	D	26	50	20120529	14	3732	73.84	-0.00372178583209728	0.00693039598881623
2	D	26	50	20120529	14	3734	73.88	-0.00260319240173484	0.00720494433874753
2	D	26	50	20120529	14	3736	73.92	-0.00191590582362495	0.00784963480435874
2	D	26	50	20120529	14	3738	73.96	-0.00075543752968065	0.00780196873623895
2	D	26	50	20120529	14	3740	74	-0.000189518759493620	0.0075084982088431
2	D	26	50	20120529	14	3742	74.04	-9.68524158191306e-05	0.00740168972954487
2	D	26	50	20120529	14	3744	74.08	0.000603084302606189	0.00674398142809202
2	D	26	50	20120529	14	3746	74.12	0.000706519882558159	0.00645015027623776
2	D	26	50	20120529	14	3748	74.16	0.00067247269104403	0.00637954566413627
2	D	26	50	20120529	14	3750	74.2	0.0008497818377469	0.00557762081334009
2	D	26	50	20120529	14	3752	74.24	0.00119232027245624	0.0050687284372888
2	D	26	50	20120529	14	3754	74.28	0.00146729324000964	0.00405359851759619
2	D	26	50	20120529	14	3756	74.32	0.00167778478663325	0.00425774024532475
2	D	26	50	20120529	14	3758	74.36	0.00235636970869386	0.00331643686978209
2	D	26	50	20120529	14	3760	74.4	0.00309700042237646	0.00212856111699900
2	D	26	50	20120529	14	3762	74.44	0.00380587497051597	0.00165390861905972
2	D	26	50	20120529	14	3764	74.48	0.0043080834197181	0.00107404570314769
2	D	26	50	20120529	14	3766	74.52	0.00475107874706366	0.000676998174443627
2	D	26	50	20120529	14	3768	74.56	0.00518758990522574	0.000348858201566196
2	D	26	50	20120529	14	3770	74.6	0.00614861166046855	-0.000234045273504934
2	D	26	50	20120529	14	3772	74.64	0.00702677464309195	-0.00048332162707663
2	D	26	50	20120529	14	3774	74.68	0.00705343256874265	-0.000512864548394604
2	D	26	50	20120529	14	3776	74.72	0.00741945932295605	-0.00100535027935541
2	D	26	50	20120529	14	3778	74.76	0.00726127953600465	-0.00179620678770569
2	D	26	50	20120529	14	3780	74.8	0.00740332314620945	-0.00187817460578083
2	D	26	50	20120529	14	3782	74.84	0.00683200208021415	-0.00220659035030292
2	D	26	50	20120529	14	3784	74.88	0.00674211466618965	-0.00226856118860611
2	D	26	50	20120529	14	3786	74.92	0.00694856863309275	-0.00274828364216650
2	D	26	50	20120529	14	3788	74.96	0.00681200510044215	-0.00241077450443835
2	D	26	50	20120529	14	3790	75	0.00644534902119345	-0.00294140864624417
2	D	26	50	20120529	14	3792	75.04	0.00659386972951395	-0.00346766579707445
2	D	26	50	20120529	14	3794	75.08	0.00648781078340375	-0.00381170860146076
2	D	26	50	20120529	14	3796	75.12	0.00551643698488435	-0.0050751175006102
2	D	26	50	20120529	14	3798	75.16	0.00552909419626755	-0.00500065915655126
2	D	26	50	20120529	14	3800	75.2	0.00475324249381409	-0.00568472839880675
2	D	26	50	20120529	14	3802	75.24	0.00400839742371561	-0.006315022170353
2	D	26	50	20120529	14	3804	75.28	0.00350373531398277	-0.00671517389782647
2	D	26	50	20120529	14	3806	75.32	0.0031325431447328	-0.0082146256471377
2	D	26	50	20120529	14	3808	75.36	0.0025855663510002	-0.00898886656034366
2	D	26	50	20120529	14	3810	75.4	0.0021948382355996	-0.0103392799991706
2	D	26	50	20120529	14	3812	75.44	0.00228039108505536	-0.0107849057637422
2	D	26	50	20120529	14	3814	75.48	0.00258038113697376	-0.0118565614459694
2	D	26	50	20120529	14	3816	75.52	0.00239552221116816	-0.0126581589063260
2	D	26	50	20120529	14	3818	75.56	0.00342722636025839	-0.0139746149562000
2	D	26	50	20120529	14	3820	75.6	0.00391952824345609	-0.0146218863615626
2	D	26	50	20120529	14	3822	75.64	0.00412131530560329	-0.0152151701641815
2	D	26	50	20120529	14	3824	75.68	0.00464825127894351	-0.0162820528756358
2	D	26	50	20120529	14	3826	75.72	0.00478400870986351	-0.0163557404733032
2	D	26	50	20120529	14	3828	75.76	0.00486203087209963	-0.0176011393627358
2	D	26	50	20120529	14	3830	75.8	0.00454286408427546	-0.0176384533875790
2	D	26	50	20120529	14	3832	75.84	0.00398883177908018	-0.0177321591782219
2	D	26	50	20120529	14	3834	75.88	0.00373363694174996	-0.0175519176596974
2	D	26	50	20120529	14	3836	75.92	0.00330127650039344	-0.0175641152516729
2	D	26	50	20120529	14	3838	75.96	0.00286755134294924	-0.0178038103083595
2	D	26	50	20120529	14	3840	76	0.00294441385006421	-0.0174868143383536
2	D	26	50	20120529	14	3842	76.04	0.00238632982301273	-0.0175591160067299
2	D	26	50	20120529	14	3844	76.08	0.00197840699201402	-0.0169192480093664
2	D	26	50	20120529	14	3846	76.12	0.00141579041049513	-0.0168406601617053
2	D	26	50	20120529	14	3848	76.16	0.00173738964564659	-0.0167894585596796
2	D	26	50	20120529	14	3850	76.2	0.00068590771988657	-0.0169884525500411
2	D	26	50	20120529	14	3852	76.24	0.000160767797770569	-0.0166036874661263
2	D	26	50	20120529	14	3854	76.28	-0.0006249551153483	-0.0167234572127237
2	D	26	50	20120529	14	3856	76.32	-0.00191558055450561	-0.0166270219899054
2	D	26	50	20120529	14	3858	76.36	-0.00305014752705505	-0.0169820744468748
2	D	26	50	20120529	14	3860	76.4	-0.00377471984573691	-0.0168724021851128
2	D	26	50	20120529	14	3862	76.44	-0.00586125053566217	-0.0171973884617461
2	D	26	50	20120529	14	3864	76.48	-0.00632214273563956	-0.0171773066291604
2	D	26	50	20120529	14	3866	76.52	-0.00762704466070903	-0.0172861940023953
2	D	26	50	20120529	14	3868	76.56	-0.00834403679469656	-0.0172811169757064
2	D	26	50	20120529	14	3870	76.6	-0.00932378273750521	-0.0171525861760901
2	D	26	50	20120529	14	3872	76.64	-0.0103454388992348	-0.0170391379641166
2	D	26	50	20120529	14	3874	76.68	-0.0109093141308242	-0.0169552468155966
2	D	26	50	20120529	14	3876	76.72	-0.0122646964090026	-0.0172331397806029
2	D	26	50	20120529	14	3878	76.76	-0.0129451311224028	-0.0168068392443612
2	D	26	50	20120529	14	3880	76.8	-0.0135806362709263	-0.0166537223419630
2	D	26	50	20120529	14	3882	76.84	-0.0139774292411892	-0.0158468074386120
2	D	26	50	20120529	14	3884	76.88	-0.0143124564341154	-0.0156386352022307
2	D	26	50	20120529	14	3886	76.92	-0.0143913554087602	-0.0153145115958704
2	D	26	50	20120529	14	3888	76.96	-0.0142296825143097	-0.0146219994986475
2	D	26	50	20120529	14	3890	77	-0.0144922029778930	-0.0141979758462412
2	D	26	50	20120529	14	3892	77.04	-0.0141632498322172	-0.0142619053703283
2	D	26	50	20120529	14	3894	77.08	-0.0147930839843557	-0.0134321014204703
2	D	26	50	20120529	14	3896	77.12	-0.0145921525214137	-0.0129602914917913
2	D	26	50	20120529	14	3898	77.16	-0.0149033212244359	-0.0117964934320144
2	D	26	50	20120529	14	3900	77.2	-0.0147127340265959	-0.0116343757673986
2	D	26	50	20120529	14	3902	77.24	-0.0154992291003199	-0.0101157423324341
2	D	26	50	20120529	14	3904	77.28	-0.0154114559355712	-0.00949683298006498
2	D	26	50	20120529	14	3906	77.32	-0.0158041335443675	-0.00918660402195501
2	D	26	50	20120529	14	3908	77.36	-0.0158290944137434	-0.00798600741817837
2	D	26	50	20120529	14	3910	77.4	-0.0162322584161047	-0.00662923921070887
2	D	26	50	20120529	14	3912	77.44	-0.0167248784973539	-0.00640164275104835
2	D	26	50	20120529	14	3914	77.48	-0.0166918000421300	-0.00533884711678935
2	D	26	50	20120529	14	3916	77.52	-0.0168410914968419	-0.00446222562694895
2	D	26	50	20120529	14	3918	77.56	-0.0168984237146605	-0.0044649974855312
2	D	26	50	20120529	14	3920	77.6	-0.0167803015268633	-0.00365808258218017
2	D	26	50	20120529	14	3922	77.64	-0.0165077330759194	-0.0027458370527036
2	D	26	50	20120529	14	3924	77.68	-0.0163015407385254	-0.00241776779050428
2	D	26	50	20120529	14	3926	77.72	-0.0162763606660472	-0.00263874573069289
2	D	26	50	20120529	14	3928	77.76	-0.0159819850419715	-0.00215818889113070
2	D	26	50	20120529	14	3930	77.8	-0.0155755047088064	-0.00174456677947563
2	D	26	50	20120529	14	3932	77.84	-0.0152756065807696	-0.00120228658898367
2	D	26	50	20120529	14	3934	77.88	-0.0154121913266236	-0.000411599786260876
2	D	26	50	20120529	14	3936	77.92	-0.0150531861427474	-0.00030388621028273
2	D	26	50	20120529	14	3938	77.96	-0.0149037108402724	0.000833388981238656
2	D	26	50	20120529	14	3940	78	-0.0140807304708527	0.00201557959550101
2	D	26	50	20120529	14	3942	78.04	-0.0141428992990546	0.00224803387874828
2	D	26	50	20120529	14	3944	78.08	-0.0139722673616865	0.00261515664847252
2	D	26	50	20120529	14	3946	78.12	-0.0140635902024768	0.004190145079684
2	D	26	50	20120529	14	3948	78.16	-0.0136871406943087	0.00415392707035163
2	D	26	50	20120529	14	3950	78.2	-0.0137702823096406	0.00491945501379981
2	D	26	50	20120529	14	3952	78.24	-0.0136809888653123	0.00474061356670211
2	D	26	50	20120529	14	3954	78.28	-0.0134544177104845	0.00500720696534505
2	D	26	50	20120529	14	3956	78.32	-0.0129886040473101	0.00515736816139783
2	D	26	50	20120529	14	3958	78.36	-0.0124125595080165	0.00468055898777593
2	D	26	50	20120529	14	3960	78.4	-0.0123401800578942	0.00461598599651798
2	D	26	50	20120529	14	3962	78.44	-0.0122628650024393	0.00456539957739189
2	D	26	50	20120529	14	3964	78.48	-0.0119960736138976	0.00427466555323923
2	D	26	50	20120529	14	3966	78.52	-0.0117009131012947	0.00408608017469678
2	D	26	50	20120529	14	3968	78.56	-0.0106620834371705	0.00472381058826077
2	D	26	50	20120529	14	3970	78.6	-0.0100793249189895	0.00461036591182111
2	D	26	50	20120529	14	3972	78.64	-0.0092278955224424	0.00500697008457336
2	D	26	50	20120529	14	3974	78.68	-0.00888759684846247	0.00527692577596085
2	D	26	50	20120529	14	3976	78.72	-0.00796675997159448	0.00533643588266551
2	D	26	50	20120529	14	3978	78.76	-0.00687565885288458	0.00487470222561851
2	D	26	50	20120529	14	3980	78.8	-0.00601784640342374	0.00507790350132809
2	D	26	50	20120529	14	3982	78.84	-0.00568786088184741	0.00503009601185206
2	D	26	50	20120529	14	3984	78.88	-0.00446967853242267	0.00520663936191091
2	D	26	50	20120529	14	3986	78.92	-0.00285598307600903	0.00554663751550884
2	D	26	50	20120529	14	3988	78.96	-0.00164827297801366	0.00588736398909139
2	D	26	50	20120529	14	3990	79	-0.00085501937767515	0.00664585622006676
2	D	26	50	20120529	14	3992	79.04	0.00054789461833458	0.00673243437435524
2	D	26	50	20120529	14	3994	79.08	0.00125173456619205	0.00703344973110636
2	D	26	50	20120529	14	3996	79.12	0.00187168336552954	0.0075700023566707
2	D	26	50	20120529	14	3998	79.16	0.00238527764812233	0.0074069916161902
2	D	26	50	20120529	14	4000	79.2	0.00341334443993014	0.0067712276665847
2	D	26	50	20120529	14	4002	79.24	0.00347410824695784	0.00701847957344185
2	D	26	50	20120529	14	4004	79.28	0.00333626767946046	0.00602466644832828
2	D	26	50	20120529	14	4006	79.32	0.00310380278961147	0.00551919470133099
2	D	26	50	20120529	14	4008	79.36	0.00286993429280184	0.00535538634440131
2	D	26	50	20120529	14	4010	79.4	0.00285807611208134	0.00528599795596348
2	D	26	50	20120529	14	4012	79.44	0.00294118237207419	0.00490876355926827
2	D	26	50	20120529	14	4014	79.48	0.00320123503299117	0.00462669159318514
2	D	26	50	20120529	14	4016	79.52	0.00317111935518043	0.00387278141415186
2	D	26	50	20120529	14	4018	79.56	0.00392461234121282	0.00301521645206443
2	D	26	50	20120529	14	4020	79.6	0.00373613302868755	0.00246929466164936
2	D	26	50	20120529	14	4022	79.64	0.00373827556223454	0.00159510561913624
2	D	26	50	20120529	14	4024	79.68	0.00360631529472951	0.00111916618685520
2	D	26	50	20120529	14	4026	79.72	0.00394208494977594	0.000578462844485276
2	D	26	50	20120529	14	4028	79.76	0.00371400765750422	-0.000472644314680712
2	D	26	50	20120529	14	4030	79.8	0.00380440418841111	-0.00124230176173102
2	D	26	50	20120529	14	4032	79.84	0.0039946229836181	-0.00215078548313168
2	D	26	50	20120529	14	4034	79.88	0.00438958454731766	-0.00237365139842606
2	D	26	50	20120529	14	4036	79.92	0.00453263224915169	-0.00346330294823453
[truncated: 7,748 more rows]
