# Supplementary material for: How Do Ants Make Sense of Gravity? A Boltzmann Walker Analysis of Lasius niger Trajectories on Various Inclines
Source: PLoS One. 2013 Oct 29;8(10):e76531. doi: 10.1371/journal.pone.0076531 (PMC3812222; doi:10.1371/journal.pone.0076531)
Supplement: Dataset S2 — Trajectories for . (ZIP) [file pone.0076531.s006.zip › Incline2/2-D-26-50-20120529-15.txt]

Pente	Colonie	Temperature	Humidite	Date	Indiv	Frame	Time	X	Y
2	D	26	50	20120529	15	10	0	0	0
2	D	26	50	20120529	15	12	0.04	-0.002879360026195	-4.33951431613976e-05
2	D	26	50	20120529	15	14	0.08	-0.0031007268751133	0.000245995378107003
2	D	26	50	20120529	15	16	0.12	-0.00432158915923873	0.0007854895678811
2	D	26	50	20120529	15	18	0.16	-0.00590197988625848	0.000637994164393401
2	D	26	50	20120529	15	20	0.2	-0.00654802092582176	-0.000270044079735098
2	D	26	50	20120529	15	22	0.24	-0.00875203033637335	-0.0013668091237623
2	D	26	50	20120529	15	24	0.28	-0.0105004932742133	-0.00202392345551900
2	D	26	50	20120529	15	26	0.32	-0.0129559710693583	-0.0027361426187335
2	D	26	50	20120529	15	28	0.36	-0.0150680778115591	-0.0042471520283833
2	D	26	50	20120529	15	30	0.4	-0.0163061722879420	-0.0054683749369671
2	D	26	50	20120529	15	32	0.44	-0.0166794256734592	-0.0071042806173778
2	D	26	50	20120529	15	34	0.48	-0.0170228674370815	-0.0081470509875936
2	D	26	50	20120529	15	36	0.52	-0.0176969806158579	-0.0102218719892224
2	D	26	50	20120529	15	38	0.56	-0.0174778821654937	-0.0114472088450592
2	D	26	50	20120529	15	40	0.6	-0.0171302317023097	-0.0139536676249142
2	D	26	50	20120529	15	42	0.64	-0.0174839364137542	-0.0153323377578241
2	D	26	50	20120529	15	44	0.68	-0.01741531170064	-0.0169904253779607
2	D	26	50	20120529	15	46	0.72	-0.017503158828758	-0.0192873100115299
2	D	26	50	20120529	15	48	0.76	-0.0175438566423919	-0.0214716085377132
2	D	26	50	20120529	15	50	0.8	-0.0168268362241331	-0.0228194247733329
2	D	26	50	20120529	15	52	0.84	-0.0156832960665304	-0.0247469625035084
2	D	26	50	20120529	15	54	0.88	-0.0154677840617604	-0.0250366217253536
2	D	26	50	20120529	15	56	0.92	-0.0142643024623165	-0.0258413658108864
2	D	26	50	20120529	15	58	0.96	-0.0128392135976488	-0.0269151640266607
2	D	26	50	20120529	15	60	1	-0.0118352351054489	-0.0278397627116046
2	D	26	50	20120529	15	62	1.04	-0.0106041904836743	-0.0294481760803628
2	D	26	50	20120529	15	64	1.08	-0.00918570599634288	-0.0315447194023096
2	D	26	50	20120529	15	66	1.12	-0.00814036882851137	-0.0326074089705515
2	D	26	50	20120529	15	68	1.16	-0.0069222359765613	-0.0342271784742155
2	D	26	50	20120529	15	70	1.2	-0.00538700108858813	-0.0358456398303343
2	D	26	50	20120529	15	72	1.24	-0.0038793292229456	-0.0371707791514813
2	D	26	50	20120529	15	74	1.28	-0.0023944827641998	-0.0373964239964258
2	D	26	50	20120529	15	76	1.32	-0.00161606426413060	-0.0380634731784581
2	D	26	50	20120529	15	78	1.36	-7.19127596460027e-06	-0.0375548583418184
2	D	26	50	20120529	15	80	1.4	-0.000420869956162201	-0.0367535861505813
2	D	26	50	20120529	15	82	1.44	0.0010841219747796	-0.0357916522275907
2	D	26	50	20120529	15	84	1.48	0.0013291698297998	-0.0348189914947296
2	D	26	50	20120529	15	86	1.52	0.00172998623764760	-0.0338645104772127
2	D	26	50	20120529	15	88	1.56	0.0023224773735648	-0.0327153848831454
2	D	26	50	20120529	15	90	1.6	0.0033288536648598	-0.0314275800929383
2	D	26	50	20120529	15	92	1.64	0.0032071393746141	-0.0306808258345306
2	D	26	50	20120529	15	94	1.68	0.0040851750780169	-0.0299371404195533
2	D	26	50	20120529	15	96	1.72	0.0041522653694159	-0.0286788580445674
2	D	26	50	20120529	15	98	1.76	0.0049927254184664	-0.0262160121967625
2	D	26	50	20120529	15	100	1.8	0.0054727377858071	-0.0245933152710244
2	D	26	50	20120529	15	102	1.84	0.0059501904265998	-0.0225047905399761
2	D	26	50	20120529	15	104	1.88	0.005862912236598	-0.0215562987168959
2	D	26	50	20120529	15	106	1.92	0.0058633365006667	-0.0204228065466539
2	D	26	50	20120529	15	108	1.96	0.005827769029573	-0.0191270333701296
2	D	26	50	20120529	15	110	2	0.0050146669418866	-0.0170412804976636
2	D	26	50	20120529	15	112	2.04	0.0043403699153471	-0.0165351334636903
2	D	26	50	20120529	15	114	2.08	0.0028125242932373	-0.0140060246394203
2	D	26	50	20120529	15	116	2.12	0.0015025594836146	-0.0129043734875351
2	D	26	50	20120529	15	118	2.16	0.000167548951802200	-0.0109646452364520
2	D	26	50	20120529	15	120	2.2	-0.0008795135565754	-0.00986737814661017
2	D	26	50	20120529	15	122	2.24	-0.001902711211088	-0.00883131114868002
2	D	26	50	20120529	15	124	2.28	-0.0028235622300916	-0.00831803647835232
2	D	26	50	20120529	15	126	2.32	-0.0038453810263808	-0.00863788208868644
2	D	26	50	20120529	15	128	2.36	-0.00571924723054391	-0.00775057126563484
2	D	26	50	20120529	15	130	2.4	-0.00702264584659657	-0.00848562007838676
2	D	26	50	20120529	15	132	2.44	-0.00742287182028206	-0.00849212192523977
2	D	26	50	20120529	15	134	2.48	-0.00914150475145091	-0.00905434676960188
2	D	26	50	20120529	15	136	2.52	-0.0104871996667270	-0.0102215537911709
2	D	26	50	20120529	15	138	2.56	-0.0117329026120755	-0.0103979981462804
2	D	26	50	20120529	15	140	2.6	-0.0138353149203063	-0.0115597745877699
2	D	26	50	20120529	15	142	2.64	-0.0154044838627086	-0.0129257917519373
2	D	26	50	20120529	15	144	2.68	-0.0171122026007098	-0.0137757899643592
2	D	26	50	20120529	15	146	2.72	-0.0178506419904775	-0.0139842811058989
2	D	26	50	20120529	15	148	2.76	-0.0209632624016504	-0.0144389578372696
2	D	26	50	20120529	15	150	2.8	-0.0227983034937789	-0.0155130388957564
2	D	26	50	20120529	15	152	2.84	-0.0244637591665753	-0.0171036826711033
2	D	26	50	20120529	15	154	2.88	-0.025282829235495	-0.0189356832040727
2	D	26	50	20120529	15	156	2.92	-0.025512624797245	-0.0191510679296221
2	D	26	50	20120529	15	158	2.96	-0.0250956439283793	-0.0202834994396923
2	D	26	50	20120529	15	160	3	-0.0254939501071538	-0.0205665613552691
2	D	26	50	20120529	15	162	3.04	-0.0246026561516038	-0.0220689369911206
2	D	26	50	20120529	15	164	3.08	-0.0243699755941866	-0.0220749191144894
2	D	26	50	20120529	15	166	3.12	-0.0242799255456025	-0.0239738897307049
2	D	26	50	20120529	15	168	3.16	-0.0236929670252733	-0.0254160231922011
2	D	26	50	20120529	15	170	3.2	-0.0233981384993041	-0.025145731978646
2	D	26	50	20120529	15	172	3.24	-0.0224422610873158	-0.0256595262310365
2	D	26	50	20120529	15	174	3.28	-0.0214273012268041	-0.0282477986796883
2	D	26	50	20120529	15	176	3.32	-0.0205698776860729	-0.0289592753807826
2	D	26	50	20120529	15	178	3.36	-0.0195876639405979	-0.0300628286499092
2	D	26	50	20120529	15	180	3.4	-0.0190442948056629	-0.0302937980089159
2	D	26	50	20120529	15	182	3.44	-0.0183405184974157	-0.0308927810921913
2	D	26	50	20120529	15	184	3.48	-0.0176965068543145	-0.0315792191421637
2	D	26	50	20120529	15	186	3.52	-0.0168498596209286	-0.0320267753082479
2	D	26	50	20120529	15	188	3.56	-0.0161507360753016	-0.0323836591717806
2	D	26	50	20120529	15	190	3.6	-0.0151933134935750	-0.0323399599727033
2	D	26	50	20120529	15	192	3.64	-0.0144341636532932	-0.0324805328008032
2	D	26	50	20120529	15	194	3.68	-0.013654578427035	-0.0322430156330026
2	D	26	50	20120529	15	196	3.72	-0.0136198594840787	-0.0317138876286407
2	D	26	50	20120529	15	198	3.76	-0.0129000247808308	-0.0323371315455785
2	D	26	50	20120529	15	200	3.8	-0.0108063593834834	-0.032214172747398
2	D	26	50	20120529	15	202	3.84	-0.009650253938379	-0.032271038274741
2	D	26	50	20120529	15	204	3.88	-0.0077077962551205	-0.0320023023425511
2	D	26	50	20120529	15	206	3.92	-0.00687888325980676	-0.0318625356161817
2	D	26	50	20120529	15	208	3.96	-0.00594285065821106	-0.031907967226873
2	D	26	50	20120529	15	210	4	-0.004072765354007	-0.0322149222805861
2	D	26	50	20120529	15	212	4.04	-0.0037907287432629	-0.0324790549476305
2	D	26	50	20120529	15	214	4.08	-0.0011379681561669	-0.0318189212699182
2	D	26	50	20120529	15	216	4.12	-0.0009336213674718	-0.0314713146473547
2	D	26	50	20120529	15	218	4.16	-0.000383973124319901	-0.0313660123055004
2	D	26	50	20120529	15	220	4.2	0.0005134790241875	-0.0312907839221567
2	D	26	50	20120529	15	222	4.24	0.0006304592345331	-0.0303528527388535
2	D	26	50	20120529	15	224	4.28	0.0009020914760988	-0.0300133382462939
2	D	26	50	20120529	15	226	4.32	0.0013811775335561	-0.0297070690861586
2	D	26	50	20120529	15	228	4.36	0.0015051050680268	-0.0289900203836286
2	D	26	50	20120529	15	230	4.4	0.0015043908901778	-0.0276815970667888
2	D	26	50	20120529	15	232	4.44	0.0016418241641693	-0.0264757254464245
2	D	26	50	20120529	15	234	4.48	0.00158278074794020	-0.0260639771677396
2	D	26	50	20120529	15	236	4.52	0.0019142653358926	-0.0249774439588361
2	D	26	50	20120529	15	238	4.56	0.0016801564227774	-0.0253949763709912
2	D	26	50	20120529	15	240	4.6	0.0022313815140514	-0.0232783582875264
2	D	26	50	20120529	15	242	4.64	0.0022535634537772	-0.0222129110028380
2	D	26	50	20120529	15	244	4.68	0.0025558869580735	-0.0205624177095314
2	D	26	50	20120529	15	246	4.72	0.0028993782191705	-0.0190348054326594
2	D	26	50	20120529	15	248	4.76	0.003582846420662	-0.0177816920082440
2	D	26	50	20120529	15	250	4.8	0.0033285708221473	-0.0162734332439731
2	D	26	50	20120529	15	252	4.84	0.0039328642773493	-0.0139561029006686
2	D	26	50	20120529	15	254	4.88	0.0034435463847682	-0.0124337020007739
2	D	26	50	20120529	15	256	4.92	0.0030718486341697	-0.0110887424765503
2	D	26	50	20120529	15	258	4.96	0.0030682353185178	-0.0106028823361292
2	D	26	50	20120529	15	260	5	0.0030529405988408	-0.0116974624202025
2	D	26	50	20120529	15	262	5.04	0.003069055562384	-0.0116357956378152
2	D	26	50	20120529	15	264	5.08	0.0031375883516166	-0.0113701497622591
2	D	26	50	20120529	15	266	5.12	0.0038440516656323	-0.0125868613295789
2	D	26	50	20120529	15	268	5.16	0.0045884936848655	-0.0126452683497050
2	D	26	50	20120529	15	270	5.2	0.0055610483517094	-0.0141461732034515
2	D	26	50	20120529	15	272	5.24	0.0065618165791228	-0.015256684403305
2	D	26	50	20120529	15	274	5.28	0.0072855403696672	-0.0164210771398849
2	D	26	50	20120529	15	276	5.32	0.0082192041635459	-0.0171745701259173
2	D	26	50	20120529	15	278	5.36	0.007963585062147	-0.0190636058918571
2	D	26	50	20120529	15	280	5.4	0.0079966776595065	-0.0196852941738763
2	D	26	50	20120529	15	282	5.44	0.0075481598281999	-0.0209672080574894
2	D	26	50	20120529	15	284	5.48	0.0070553064017129	-0.0219939271037723
2	D	26	50	20120529	15	286	5.52	0.0060369736418549	-0.0231543883266488
2	D	26	50	20120529	15	288	5.56	0.0053464414436193	-0.0241625528909933
2	D	26	50	20120529	15	290	5.6	0.0049092231786761	-0.0240239033933383
2	D	26	50	20120529	15	292	5.64	0.0028712636535505	-0.0258552463170011
2	D	26	50	20120529	15	294	5.68	0.00121758130866080	-0.0272818059637737
2	D	26	50	20120529	15	296	5.72	0.000156291811845699	-0.0281681572429233
2	D	26	50	20120529	15	298	5.76	-0.00115605736184320	-0.0284810816920831
2	D	26	50	20120529	15	300	5.8	-0.0024787274661104	-0.0299334351800198
2	D	26	50	20120529	15	302	5.84	-0.0046484421977744	-0.0305544446395291
2	D	26	50	20120529	15	304	5.88	-0.00626057494820162	-0.0317618294684052
2	D	26	50	20120529	15	306	5.92	-0.0075017241258793	-0.0322458087047883
2	D	26	50	20120529	15	308	5.96	-0.00918732527087179	-0.0335557947276145
2	D	26	50	20120529	15	310	6	-0.0119078125454699	-0.0356076418299225
2	D	26	50	20120529	15	312	6.04	-0.0134237080629776	-0.0367738023334554
2	D	26	50	20120529	15	314	6.08	-0.0149190974838309	-0.0380215629595372
2	D	26	50	20120529	15	316	6.12	-0.0152395582770646	-0.0383758234569116
2	D	26	50	20120529	15	318	6.16	-0.0174807332200354	-0.0403535304132123
2	D	26	50	20120529	15	320	6.2	-0.0174963602798996	-0.0397685409731367
2	D	26	50	20120529	15	322	6.24	-0.0180561060078869	-0.0392363724096157
2	D	26	50	20120529	15	324	6.28	-0.0185947799537948	-0.0375353563367933
2	D	26	50	20120529	15	326	6.32	-0.0177168361742736	-0.0358409870677141
2	D	26	50	20120529	15	328	6.36	-0.0182908654592408	-0.0347910749190083
2	D	26	50	20120529	15	330	6.4	-0.0193141621087028	-0.0338833195175923
2	D	26	50	20120529	15	332	6.44	-0.0192989522418394	-0.0333017312611342
2	D	26	50	20120529	15	334	6.48	-0.0193062495838213	-0.0314592089792607
2	D	26	50	20120529	15	336	6.52	-0.0195262658587875	-0.0300031700507805
2	D	26	50	20120529	15	338	6.56	-0.0195656446354317	-0.0282790386572811
2	D	26	50	20120529	15	340	6.6	-0.0194134045454423	-0.0263518191251572
2	D	26	50	20120529	15	342	6.64	-0.0188772054732685	-0.0253019494028583
2	D	26	50	20120529	15	344	6.68	-0.0190315598125337	-0.0231207724702712
2	D	26	50	20120529	15	346	6.72	-0.0191115647021843	-0.0210989109381261
2	D	26	50	20120529	15	348	6.76	-0.0186767901982768	-0.0188658846937017
2	D	26	50	20120529	15	350	6.8	-0.0180171161399723	-0.0160445144946318
2	D	26	50	20120529	15	352	6.84	-0.0177295570252671	-0.0140814800040408
2	D	26	50	20120529	15	354	6.88	-0.0174359623299205	-0.0126428390136475
2	D	26	50	20120529	15	356	6.92	-0.0172193370562342	-0.0107803237118001
2	D	26	50	20120529	15	358	6.96	-0.0162527432995556	-0.00886704125433337
2	D	26	50	20120529	15	360	7	-0.0148191125849711	-0.00709138298968896
2	D	26	50	20120529	15	362	7.04	-0.0142150524750069	-0.0061107319502004
2	D	26	50	20120529	15	364	7.08	-0.0122222275757244	-0.0048460573299126
2	D	26	50	20120529	15	366	7.12	-0.0113581643023179	-0.0031584550727294
2	D	26	50	20120529	15	368	7.16	-0.00970202829689748	-0.002520312415912
2	D	26	50	20120529	15	370	7.2	-0.00778999034736562	-0.0025098684487538
2	D	26	50	20120529	15	372	7.24	-0.00636644297548086	-0.0030458553888932
2	D	26	50	20120529	15	374	7.28	-0.00497445377924046	-0.0030814723574616
2	D	26	50	20120529	15	376	7.32	-0.0036581957192651	-0.0036252869696687
2	D	26	50	20120529	15	378	7.36	-0.00237503449929	-0.0032553739565859
2	D	26	50	20120529	15	380	7.4	-0.0022876877199304	-0.0032844551371758
2	D	26	50	20120529	15	382	7.44	-0.0035039474460171	-0.0031263099984566
2	D	26	50	20120529	15	384	7.48	-0.0042690299121931	-0.00279864378712260
2	D	26	50	20120529	15	386	7.52	-0.00487845696262658	-0.002661705487878
2	D	26	50	20120529	15	388	7.56	-0.00552031193004523	-0.002090561198578
2	D	26	50	20120529	15	390	7.6	-0.00641232006344425	-0.00175928874265990
2	D	26	50	20120529	15	392	7.64	-0.00660024076161238	-0.00190809229369280
2	D	26	50	20120529	15	394	7.68	-0.00672957766295921	-0.00191593410789620
2	D	26	50	20120529	15	396	7.72	-0.00680212681870895	-0.00219269570205260
2	D	26	50	20120529	15	398	7.76	-0.00768725480312703	-0.0024485552197572
2	D	26	50	20120529	15	400	7.8	-0.00824469536300763	-0.0027308746732137
2	D	26	50	20120529	15	402	7.84	-0.00871118077762421	-0.0030357013355154
2	D	26	50	20120529	15	404	7.88	-0.00935598438032041	-0.0033413906680902
2	D	26	50	20120529	15	406	7.92	-0.0103261985237187	-0.0045692886646884
2	D	26	50	20120529	15	408	7.96	-0.0115750198099722	-0.0052343933030725
2	D	26	50	20120529	15	410	8	-0.0133217291229949	-0.00672487540286435
2	D	26	50	20120529	15	412	8.04	-0.0149372489149039	-0.00722735255264332
2	D	26	50	20120529	15	414	8.08	-0.0158142381002706	-0.00795804134498244
2	D	26	50	20120529	15	416	8.12	-0.0168969529325556	-0.0087247501567552
2	D	26	50	20120529	15	418	8.16	-0.0183301310988001	-0.00967265508120702
2	D	26	50	20120529	15	420	8.2	-0.0206295942679576	-0.0107096215189628
2	D	26	50	20120529	15	422	8.24	-0.0217685651015403	-0.0122575829147838
2	D	26	50	20120529	15	424	8.28	-0.0226239663168773	-0.0133230655548113
2	D	26	50	20120529	15	426	8.32	-0.0232098962089719	-0.0145307827238745
2	D	26	50	20120529	15	428	8.36	-0.0237763735935161	-0.0161572697419598
2	D	26	50	20120529	15	430	8.4	-0.0237410536097958	-0.0177420869574298
2	D	26	50	20120529	15	432	8.44	-0.0242315240864302	-0.0187589842905220
2	D	26	50	20120529	15	434	8.48	-0.0242500502840973	-0.0206366639215560
2	D	26	50	20120529	15	436	8.52	-0.0242957364532298	-0.0221426528730593
2	D	26	50	20120529	15	438	8.56	-0.0243748334177733	-0.0229460251714365
2	D	26	50	20120529	15	440	8.6	-0.0239507885521636	-0.0237502106426122
2	D	26	50	20120529	15	442	8.64	-0.0232293873245526	-0.0249930324106701
2	D	26	50	20120529	15	444	8.68	-0.0223526084327427	-0.0250335868230488
2	D	26	50	20120529	15	446	8.72	-0.0219934886975679	-0.0252408200216247
2	D	26	50	20120529	15	448	8.76	-0.0209347518562330	-0.0263571153549483
2	D	26	50	20120529	15	450	8.8	-0.020637300317659	-0.0264671835965078
2	D	26	50	20120529	15	452	8.84	-0.0197329885262673	-0.0277656367077328
2	D	26	50	20120529	15	454	8.88	-0.0192216866838592	-0.0298082489954786
2	D	26	50	20120529	15	456	8.92	-0.0180450609999648	-0.0318993051688034
2	D	26	50	20120529	15	458	8.96	-0.0173516155217907	-0.0340022973045947
2	D	26	50	20120529	15	460	9	-0.0164880260099276	-0.0355104853581875
2	D	26	50	20120529	15	462	9.04	-0.0157586453651337	-0.0369120417091774
2	D	26	50	20120529	15	464	9.08	-0.0150946013869214	-0.0378098551892499
2	D	26	50	20120529	15	466	9.12	-0.0143236428633937	-0.038849797132341
2	D	26	50	20120529	15	468	9.16	-0.0130444866962272	-0.0394366957607258
2	D	26	50	20120529	15	470	9.2	-0.0123025195507282	-0.0400174425601143
2	D	26	50	20120529	15	472	9.24	-0.0118260710015647	-0.0403461057920098
2	D	26	50	20120529	15	474	9.28	-0.0109150346246840	-0.0398526866800979
2	D	26	50	20120529	15	476	9.32	-0.0102751029877101	-0.0397575101073502
2	D	26	50	20120529	15	478	9.36	-0.00887658719587937	-0.0394567068826334
2	D	26	50	20120529	15	480	9.4	-0.00713229618804839	-0.0392024312841187
2	D	26	50	20120529	15	482	9.44	-0.00657042913971756	-0.0395460851797754
2	D	26	50	20120529	15	484	9.48	-0.00590751653235517	-0.0397831780835072
2	D	26	50	20120529	15	486	9.52	-0.00439643641202733	-0.0399203638701252
2	D	26	50	20120529	15	488	9.56	-0.0031913143248511	-0.0405872362754623
2	D	26	50	20120529	15	490	9.6	-0.00224525494909820	-0.0405079483920878
2	D	26	50	20120529	15	492	9.64	-0.0022554372867473	-0.0398617942154395
2	D	26	50	20120529	15	494	9.68	-0.0025244489905819	-0.039820810306402
2	D	26	50	20120529	15	496	9.72	-0.0023399365470991	-0.0392114681087823
2	D	26	50	20120529	15	498	9.76	-0.0026069188544717	-0.0388260736998322
2	D	26	50	20120529	15	500	9.8	-0.0024612548575472	-0.0389411906838093
2	D	26	50	20120529	15	502	9.84	-0.002816894213145	-0.0383898948818573
2	D	26	50	20120529	15	504	9.88	-0.0031800006163521	-0.0381929727143646
2	D	26	50	20120529	15	506	9.92	-0.0032108092588084	-0.0375060679739166
2	D	26	50	20120529	15	508	9.96	-0.0032165226816004	-0.0371491770393161
2	D	26	50	20120529	15	510	10	-0.0032382096465794	-0.0364216136589498
2	D	26	50	20120529	15	512	10.04	-0.0036526449310328	-0.0359916220253103
2	D	26	50	20120529	15	514	10.08	-0.0031342720208128	-0.0343957598019182
2	D	26	50	20120529	15	516	10.12	-0.0033034685314151	-0.0332191906865662
2	D	26	50	20120529	15	518	10.16	-0.0026403296498827	-0.0323256764157233
2	D	26	50	20120529	15	520	10.2	-0.002389363311104	-0.0312393341256508
2	D	26	50	20120529	15	522	10.24	-0.001325688743116	-0.0301830134681871
2	D	26	50	20120529	15	524	10.28	-0.000902533417837	-0.0285241183321065
2	D	26	50	20120529	15	526	10.32	0.0003562828227687	-0.0271846919184456
2	D	26	50	20120529	15	528	10.36	0.000368402632998199	-0.0253594088998975
2	D	26	50	20120529	15	530	10.4	0.0013353004455927	-0.0239552362538172
2	D	26	50	20120529	15	532	10.44	0.001430455805137	-0.0225516505063654
2	D	26	50	20120529	15	534	10.48	0.00193026009128310	-0.0206646441368875
2	D	26	50	20120529	15	536	10.52	0.0022257034465984	-0.0194946511146006
2	D	26	50	20120529	15	538	10.56	0.002342722547817	-0.0181510845907359
2	D	26	50	20120529	15	540	10.6	0.0024423538932862	-0.0163085764509981
2	D	26	50	20120529	15	542	10.64	0.0020999727898356	-0.0150359256662186
2	D	26	50	20120529	15	544	10.68	0.0015684901198924	-0.0129266049247356
2	D	26	50	20120529	15	546	10.72	0.0008671604011082	-0.0118117591603135
2	D	26	50	20120529	15	548	10.76	0.000308850099886699	-0.0107818086360406
2	D	26	50	20120529	15	550	10.8	1.57826233561000e-05	-0.00969437740152507
2	D	26	50	20120529	15	552	10.84	-0.0011448200208766	-0.00844354793201294
2	D	26	50	20120529	15	554	10.88	-0.0021091722490588	-0.0078020606601205
2	D	26	50	20120529	15	556	10.92	-0.0028366154212723	-0.00660425005706174
2	D	26	50	20120529	15	558	10.96	-0.0035607267063328	-0.0054486622141212
2	D	26	50	20120529	15	560	11	-0.0041723754862727	-0.0043701815372419
2	D	26	50	20120529	15	562	11.04	-0.00543701475122145	-0.00314528167339590
2	D	26	50	20120529	15	564	11.08	-0.00669189594258978	-0.0020608132162935
2	D	26	50	20120529	15	566	11.12	-0.0080385454520205	-0.00183775638216820
2	D	26	50	20120529	15	568	11.16	-0.00915076077921664	-0.0016280921504786
2	D	26	50	20120529	15	570	11.2	-0.0102335109668407	-0.00132485647843450
2	D	26	50	20120529	15	572	11.24	-0.0113425018871147	-0.00162131099644700
2	D	26	50	20120529	15	574	11.28	-0.0122599234382295	-0.00117241839854640
2	D	26	50	20120529	15	576	11.32	-0.0128382519324264	-0.0009842714262082
2	D	26	50	20120529	15	578	11.36	-0.0141127129105657	-0.000369541074915897
2	D	26	50	20120529	15	580	11.4	-0.0152937933671816	-0.000483031713296299
2	D	26	50	20120529	15	582	11.44	-0.0162907220047731	-0.000369944125781198
2	D	26	50	20120529	15	584	11.48	-0.0159695258204869	-0.000214635192361399
2	D	26	50	20120529	15	586	11.52	-0.0153263202791162	-0.000716376951087897
2	D	26	50	20120529	15	588	11.56	-0.0147518667300803	-0.000717225479225297
2	D	26	50	20120529	15	590	11.6	-0.0147215318491674	-0.000653515158240397
2	D	26	50	20120529	15	592	11.64	-0.0138684782283439	-0.000930983859178
2	D	26	50	20120529	15	594	11.68	-0.0138678418322408	-0.000907154360651998
2	D	26	50	20120529	15	596	11.72	-0.0137639678460845	-0.00111751862805500
2	D	26	50	20120529	15	598	11.76	-0.0135775037878857	-0.000848747340525997
2	D	26	50	20120529	15	600	11.8	-0.0131998663403252	-0.00112300577667700
2	D	26	50	20120529	15	602	11.84	-0.0127601802727156	-0.00122441196016700
2	D	26	50	20120529	15	604	11.88	-0.0128371629879833	-0.00135630858806170
2	D	26	50	20120529	15	606	11.92	-0.0121158292183593	-0.00100934543266910
2	D	26	50	20120529	15	608	11.96	-0.0115997473341103	-0.00101560332768260
2	D	26	50	20120529	15	610	12	-0.0103559465060032	-0.0015827029661942
2	D	26	50	20120529	15	612	12.04	-0.00910267751809595	-0.00171732902626430
2	D	26	50	20120529	15	614	12.08	-0.00750338582681509	-0.0019876842329832
2	D	26	50	20120529	15	616	12.12	-0.00631424435289367	-0.00252713599635040
2	D	26	50	20120529	15	618	12.16	-0.00513302247492154	-0.00257260296238070
2	D	26	50	20120529	15	620	12.2	-0.0040026345034489	-0.0035668021677968
2	D	26	50	20120529	15	622	12.24	-0.0027097140785226	-0.0044440852267417
2	D	26	50	20120529	15	624	12.28	-0.0017783523414807	-0.0055065445610156
2	D	26	50	20120529	15	626	12.32	-0.000883480425617901	-0.00639123413922929
2	D	26	50	20120529	15	628	12.36	0.000193924034740400	-0.00726343621168727
2	D	26	50	20120529	15	630	12.4	0.0010611692886623	-0.0085702190407947
2	D	26	50	20120529	15	632	12.44	0.0012145548916373	-0.0097585261287143
2	D	26	50	20120529	15	634	12.48	0.0023203779735315	-0.0107602630924179
2	D	26	50	20120529	15	636	12.52	0.0040070822051026	-0.0115814686238167
2	D	26	50	20120529	15	638	12.56	0.0052826604119563	-0.0127314646663316
2	D	26	50	20120529	15	640	12.6	0.0063143999163856	-0.0136847153180492
2	D	26	50	20120529	15	642	12.64	0.0070939851426438	-0.0147892868209407
2	D	26	50	20120529	15	644	12.68	0.0076665295033705	-0.0155069294931669
2	D	26	50	20120529	15	646	12.72	0.0072551347780762	-0.0164231984602284
2	D	26	50	20120529	15	648	12.76	0.0073278960658603	-0.0170323709522207
2	D	26	50	20120529	15	650	12.8	0.0071001369716401	-0.0171800855588105
2	D	26	50	20120529	15	652	12.84	0.0064763273692773	-0.0178840810701598
2	D	26	50	20120529	15	654	12.88	0.005762220230957	-0.0183020518885192
2	D	26	50	20120529	15	656	12.92	0.0049366730639217	-0.0191639443441075
2	D	26	50	20120529	15	658	12.96	0.0037395129991016	-0.0198515632624045
2	D	26	50	20120529	15	660	13	0.0027478310938266	-0.0211300476781289
2	D	26	50	20120529	15	662	13.04	0.0019348562853608	-0.0224822621179275
2	D	26	50	20120529	15	664	13.08	0.00096260567443270	-0.0236376533851829
2	D	26	50	20120529	15	666	13.12	-0.000161043569415200	-0.0249047038842555
2	D	26	50	20120529	15	668	13.16	-0.0019367301183309	-0.0262702685000829
2	D	26	50	20120529	15	670	13.2	-0.0029774138164354	-0.0270643133529096
2	D	26	50	20120529	15	672	13.24	-0.0038154491963332	-0.0283867168779202
2	D	26	50	20120529	15	674	13.28	-0.00458209436849567	-0.0293322600657229
2	D	26	50	20120529	15	676	13.32	-0.00535084671886606	-0.030234372755025
2	D	26	50	20120529	15	678	13.36	-0.00609687265728912	-0.0317900359579067
2	D	26	50	20120529	15	680	13.4	-0.00730487266906478	-0.0335490135735829
2	D	26	50	20120529	15	682	13.44	-0.00790162129491154	-0.0344336960807288
2	D	26	50	20120529	15	684	13.48	-0.00826723792719186	-0.0353692407786455
2	D	26	50	20120529	15	686	13.52	-0.00837418782784632	-0.0371414271489943
2	D	26	50	20120529	15	688	13.56	-0.0081209021788253	-0.03788615201094
2	D	26	50	20120529	15	690	13.6	-0.00748379896897622	-0.0395317309121173
2	D	26	50	20120529	15	692	13.64	-0.00677061106947147	-0.0407422977215087
2	D	26	50	20120529	15	694	13.68	-0.00566137266182414	-0.0409273475661452
2	D	26	50	20120529	15	696	13.72	-0.00518230781757025	-0.0409069121801689
2	D	26	50	20120529	15	698	13.76	-0.0041502147597504	-0.0414655265373063
2	D	26	50	20120529	15	700	13.8	-0.0029482039424113	-0.042049384606532
2	D	26	50	20120529	15	702	13.84	-0.001411660906893	-0.0430633757307535
2	D	26	50	20120529	15	704	13.88	-0.0004837246779419	-0.0439317735687287
2	D	26	50	20120529	15	706	13.92	-0.0005582537326789	-0.0440818216276965
2	D	26	50	20120529	15	708	13.96	-0.0012496627433231	-0.0434213838940683
2	D	26	50	20120529	15	710	14	-0.0020688459493278	-0.0428071202332515
2	D	26	50	20120529	15	712	14.04	-0.00278889278461	-0.0423885837294672
2	D	26	50	20120529	15	714	14.08	-0.0025925292314745	-0.0421420155948674
2	D	26	50	20120529	15	716	14.12	-0.0023182425110523	-0.0422161910962139
2	D	26	50	20120529	15	718	14.16	-0.0027539899938907	-0.0412911822893369
2	D	26	50	20120529	15	720	14.2	-0.0029475604752405	-0.0412403766671087
2	D	26	50	20120529	15	722	14.24	-0.0029293524756249	-0.0405143547795254
2	D	26	50	20120529	15	724	14.28	-0.0029900151663829	-0.0405440461932674
2	D	26	50	20120529	15	726	14.32	-0.00314038849447	-0.0404221834105977
2	D	26	50	20120529	15	728	14.36	-0.0032954711537199	-0.0401612044397974
2	D	26	50	20120529	15	730	14.4	-0.003921409147494	-0.0399865561359121
2	D	26	50	20120529	15	732	14.44	-0.00443331203066621	-0.0397854125409358
2	D	26	50	20120529	15	734	14.48	-0.00443595661002785	-0.0396016637727766
2	D	26	50	20120529	15	736	14.52	-0.00508974753991293	-0.0391137600937579
2	D	26	50	20120529	15	738	14.56	-0.00651096145941977	-0.0385200025295956
2	D	26	50	20120529	15	740	14.6	-0.00862945337585467	-0.0385648330995228
2	D	26	50	20120529	15	742	14.64	-0.0100169383018989	-0.0382651612456559
2	D	26	50	20120529	15	744	14.68	-0.0123280461055290	-0.0379223558781367
2	D	26	50	20120529	15	746	14.72	-0.0137953633871692	-0.0384342304770377
2	D	26	50	20120529	15	748	14.76	-0.0160844094592263	-0.0381212650156845
2	D	26	50	20120529	15	750	14.8	-0.0180433780858255	-0.0381687825913802
2	D	26	50	20120529	15	752	14.84	-0.0196259537727991	-0.0386068352423253
2	D	26	50	20120529	15	754	14.88	-0.0213413948239577	-0.0388319780414551
2	D	26	50	20120529	15	756	14.92	-0.0228763115138794	-0.0391413372582242
2	D	26	50	20120529	15	758	14.96	-0.0235116469567755	-0.0396121996638163
2	D	26	50	20120529	15	760	15	-0.0241112522940182	-0.0398991648088253
2	D	26	50	20120529	15	762	15.04	-0.0241771758592282	-0.0405273372600279
2	D	26	50	20120529	15	764	15.08	-0.0244441086691262	-0.0404470806403633
2	D	26	50	20120529	15	766	15.12	-0.0234769987244973	-0.0397034164385894
2	D	26	50	20120529	15	768	15.16	-0.0226315111462326	-0.0389396704042298
2	D	26	50	20120529	15	770	15.2	-0.0223184042635232	-0.0390868900360728
2	D	26	50	20120529	15	772	15.24	-0.0223763163089023	-0.0389603886329186
2	D	26	50	20120529	15	774	15.28	-0.0217578807180766	-0.0387510850256873
2	D	26	50	20120529	15	776	15.32	-0.0216926147621731	-0.0377489025847116
2	D	26	50	20120529	15	778	15.36	-0.0214393291131521	-0.037346275983504
2	D	26	50	20120529	15	780	15.4	-0.0217427981304339	-0.0362880411879837
2	D	26	50	20120529	15	782	15.44	-0.0210255655801407	-0.0352102124635566
2	D	26	50	20120529	15	784	15.48	-0.0206749183984181	-0.0336645406794932
2	D	26	50	20120529	15	786	15.52	-0.0204207771501919	-0.0325231359843696
2	D	26	50	20120529	15	788	15.56	-0.0197250477171146	-0.0312183189121139
2	D	26	50	20120529	15	790	15.6	-0.0194689902095114	-0.0285825925273767
2	D	26	50	20120529	15	792	15.64	-0.0189354922852417	-0.0276434698691472
2	D	26	50	20120529	15	794	15.68	-0.0183789780352445	-0.0249764257250712
2	D	26	50	20120529	15	796	15.72	-0.0178537532603147	-0.022793148685344
2	D	26	50	20120529	15	798	15.76	-0.0172827221080997	-0.0210828412294169
2	D	26	50	20120529	15	800	15.8	-0.0167077523711135	-0.0198055730373562
2	D	26	50	20120529	15	802	15.84	-0.0166515451601838	-0.0187669526768392
2	D	26	50	20120529	15	804	15.88	-0.0167674873377746	-0.0180119273904119
2	D	26	50	20120529	15	806	15.92	-0.0166008951014474	-0.0177333393394397
2	D	26	50	20120529	15	808	15.96	-0.0168104278112757	-0.0176681412657872
2	D	26	50	20120529	15	810	16	-0.0167533925783052	-0.0174100614327897
2	D	26	50	20120529	15	812	16.04	-0.0161572909551632	-0.0161386799046824
2	D	26	50	20120529	15	814	16.08	-0.0154767020924847	-0.0155017336725388
2	D	26	50	20120529	15	816	16.12	-0.0150618149667981	-0.0140102340460887
2	D	26	50	20120529	15	818	16.16	-0.0145270492000698	-0.0127351274794581
2	D	26	50	20120529	15	820	16.2	-0.0139329451535847	-0.0103623528934407
2	D	26	50	20120529	15	822	16.24	-0.015077213631172	-0.00939449341562385
2	D	26	50	20120529	15	824	16.28	-0.0164261470955060	-0.00827853749355524
2	D	26	50	20120529	15	826	16.32	-0.0181019972379859	-0.00783238846996559
2	D	26	50	20120529	15	828	16.36	-0.0205350668192351	-0.00766234343122585
2	D	26	50	20120529	15	830	16.4	-0.0220033408163502	-0.00799599388724907
2	D	26	50	20120529	15	832	16.44	-0.0218653524635356	-0.00912669652123932
2	D	26	50	20120529	15	834	16.48	-0.022871588040581	-0.0105853390168879
2	D	26	50	20120529	15	836	16.52	-0.0235181311259589	-0.0115597392324308
2	D	26	50	20120529	15	838	16.56	-0.0234638465383673	-0.0121678439931834
2	D	26	50	20120529	15	840	16.6	-0.0235353491760808	-0.0120957756700449
2	D	26	50	20120529	15	842	16.64	-0.0237017879702365	-0.0117093276719908
2	D	26	50	20120529	15	844	16.68	-0.0238957827156550	-0.0120018648184355
2	D	26	50	20120529	15	846	16.72	-0.024092994796928	-0.0126541849662157
2	D	26	50	20120529	15	848	16.76	-0.0234312418446867	-0.0119846821236527
2	D	26	50	20120529	15	850	16.8	-0.0232950177232912	-0.0112230361964332
2	D	26	50	20120529	15	852	16.84	-0.0225648097635632	-0.0115992523593635
2	D	26	50	20120529	15	854	16.88	-0.0222708301192849	-0.0110277191613339
2	D	26	50	20120529	15	856	16.92	-0.0216411868859774	-0.0105077057633815
2	D	26	50	20120529	15	858	16.96	-0.0206147018920391	-0.0103273164595397
2	D	26	50	20120529	15	860	17	-0.0207721590158601	-0.00913625024095993
2	D	26	50	20120529	15	862	17.04	-0.0199086974903244	-0.00824246797664692
2	D	26	50	20120529	15	864	17.08	-0.0179990354195773	-0.00719475493003062
2	D	26	50	20120529	15	866	17.12	-0.016313653477687	-0.00600256582588229
2	D	26	50	20120529	15	868	17.16	-0.0147116182120951	-0.004958310531426
2	D	26	50	20120529	15	870	17.2	-0.0135436828705415	-0.0046743859455762
2	D	26	50	20120529	15	872	17.24	-0.0117131601907448	-0.0039976211163703
2	D	26	50	20120529	15	874	17.28	-0.0100145907073854	-0.0047530515749832
2	D	26	50	20120529	15	876	17.32	-0.00860757549204475	-0.005656606762119
2	D	26	50	20120529	15	878	17.36	-0.00750677286829697	-0.00620742173145985
2	D	26	50	20120529	15	880	17.4	-0.00616357757549235	-0.00748839162752006
2	D	26	50	20120529	15	882	17.44	-0.00526889304292654	-0.00837996489024864
2	D	26	50	20120529	15	884	17.48	-0.00470212574460209	-0.0103506219919409
2	D	26	50	20120529	15	886	17.52	-0.0039388393296503	-0.0111414855713590
2	D	26	50	20120529	15	888	17.56	-0.0027021519957619	-0.0122151140815057
2	D	26	50	20120529	15	890	17.6	-0.00111180520526300	-0.0133906720341606
2	D	26	50	20120529	15	892	17.64	0.000365100444330099	-0.0143642590769051
2	D	26	50	20120529	15	894	17.68	0.0018854365924236	-0.0156215515023973
2	D	26	50	20120529	15	896	17.72	0.0032947711180066	-0.0159256781289856
2	D	26	50	20120529	15	898	17.76	0.0041414607777993	-0.0162517957764688
2	D	26	50	20120529	15	900	17.8	0.0047272987460124	-0.0158751199941307
2	D	26	50	20120529	15	902	17.84	0.0044189294787369	-0.0149087171562831
2	D	26	50	20120529	15	904	17.88	0.0037671184478392	-0.0146475119113128
2	D	26	50	20120529	15	906	17.92	0.0041095702619678	-0.0134174996654388
2	D	26	50	20120529	15	908	17.96	0.0041957665785945	-0.0119613546709413
2	D	26	50	20120529	15	910	18	0.0027729404556265	-0.0115345591599527
2	D	26	50	20120529	15	912	18.04	0.0024325958197058	-0.010473107028578
2	D	26	50	20120529	15	914	18.08	0.000914875966702599	-0.0093059707176871
2	D	26	50	20120529	15	916	18.12	-0.000108413611691501	-0.00804933590150144
2	D	26	50	20120529	15	918	18.16	-0.0015881406173415	-0.00801026825184088
2	D	26	50	20120529	15	920	18.2	-0.003298999616558	-0.00780201116264582
2	D	26	50	20120529	15	922	18.24	-0.00572359556248161	-0.00739889208277831
2	D	26	50	20120529	15	924	18.28	-0.00711082135510375	-0.00718107948488248
2	D	26	50	20120529	15	926	18.32	-0.00835803750896402	-0.0069914122329648
2	D	26	50	20120529	15	928	18.36	-0.00999484828605464	-0.00702651301358291
2	D	26	50	20120529	15	930	18.4	-0.0119633628541999	-0.00746076143004519
2	D	26	50	20120529	15	932	18.44	-0.0142581152779811	-0.00765276213434077
2	D	26	50	20120529	15	934	18.48	-0.0163562142348466	-0.00796295573711169
2	D	26	50	20120529	15	936	18.52	-0.0178202010435474	-0.00796064349793721
2	D	26	50	20120529	15	938	18.56	-0.0197580229347485	-0.00949001222805366
2	D	26	50	20120529	15	940	18.6	-0.0209183066738229	-0.0102360303883021
2	D	26	50	20120529	15	942	18.64	-0.0218267529185641	-0.0111303627816909
2	D	26	50	20120529	15	944	18.68	-0.0229652938312239	-0.0132275849261477
2	D	26	50	20120529	15	946	18.72	-0.0226433693269531	-0.0148815996112246
2	D	26	50	20120529	15	948	18.76	-0.0222829499295145	-0.0166434197961612
2	D	26	50	20120529	15	950	18.8	-0.0219910986766475	-0.0175294245929879
2	D	26	50	20120529	15	952	18.84	-0.0220418689435367	-0.0176692903143066
2	D	26	50	20120529	15	954	18.88	-0.021732495584632	-0.0185895190793428
2	D	26	50	20120529	15	956	18.92	-0.0219173120840307	-0.0188217824437591
2	D	26	50	20120529	15	958	18.96	-0.0227424844844720	-0.0194325459260090
2	D	26	50	20120529	15	960	19	-0.0240166696909667	-0.0197152542881952
2	D	26	50	20120529	15	962	19.04	-0.0245877856959955	-0.0201992264535105
2	D	26	50	20120529	15	964	19.08	-0.0255049880440081	-0.0195368653894375
2	D	26	50	20120529	15	966	19.12	-0.0267536396246342	-0.0189596824082261
2	D	26	50	20120529	15	968	19.16	-0.0280133220710468	-0.0187462351552572
2	D	26	50	20120529	15	970	19.2	-0.030376218375331	-0.0186856785305163
2	D	26	50	20120529	15	972	19.24	-0.0317796344171554	-0.0187663382010463
2	D	26	50	20120529	15	974	19.28	-0.0312777795213439	-0.0196975483343943
2	D	26	50	20120529	15	976	19.32	-0.030983821090269	-0.0202766122196436
2	D	26	50	20120529	15	978	19.36	-0.030247828997071	-0.0212694254957686
2	D	26	50	20120529	15	980	19.4	-0.0298392909831726	-0.0223082784944166
2	D	26	50	20120529	15	982	19.44	-0.028714991201086	-0.0237427153107316
2	D	26	50	20120529	15	984	19.48	-0.0272504387069603	-0.0252625635551462
2	D	26	50	20120529	15	986	19.52	-0.0255212090735686	-0.0257195666678270
2	D	26	50	20120529	15	988	19.56	-0.0235988120096923	-0.0272374986528646
2	D	26	50	20120529	15	990	19.6	-0.0212760369441726	-0.0279763545285264
2	D	26	50	20120529	15	992	19.64	-0.0196225950155885	-0.0288985066240074
2	D	26	50	20120529	15	994	19.68	-0.0180982707852490	-0.0303668279972769
2	D	26	50	20120529	15	996	19.72	-0.0161678409883385	-0.0312319307176518
2	D	26	50	20120529	15	998	19.76	-0.0140999142778263	-0.0321898412030574
2	D	26	50	20120529	15	1000	19.8	-0.0127173083885722	-0.0326933719419403
2	D	26	50	20120529	15	1002	19.84	-0.00981422492986835	-0.0336612738461641
2	D	26	50	20120529	15	1004	19.88	-0.00826391452532028	-0.0327351973080475
2	D	26	50	20120529	15	1006	19.92	-0.00666396522473292	-0.0329457242100102
2	D	26	50	20120529	15	1008	19.96	-0.00528445646318046	-0.0322252389685236
2	D	26	50	20120529	15	1010	20	-0.0040930098211524	-0.031746273119219
2	D	26	50	20120529	15	1012	20.04	-0.0013486223373502	-0.0312353531144727
2	D	26	50	20120529	15	1014	20.08	0.0002612794911824	-0.0306145522514639
2	D	26	50	20120529	15	1016	20.12	0.0014708386734105	-0.0297724057527402
2	D	26	50	20120529	15	1018	20.16	0.0022465560255756	-0.0284735708038533
2	D	26	50	20120529	15	1020	20.2	0.0027557931161827	-0.026162059949358
2	D	26	50	20120529	15	1022	20.24	0.0027287533528702	-0.0247367023841134
2	D	26	50	20120529	15	1024	20.28	0.0023791597602515	-0.0230948004381982
2	D	26	50	20120529	15	1026	20.32	0.0021643902176017	-0.0216044526886947
2	D	26	50	20120529	15	1028	20.36	0.0009677958382066	-0.0200185818841208
2	D	26	50	20120529	15	1030	20.4	-3.02783123704003e-05	-0.0187612682454252
2	D	26	50	20120529	15	1032	20.44	-0.000412639233229201	-0.0165711746963274
2	D	26	50	20120529	15	1034	20.48	-0.0015008624273397	-0.0140065549695062
2	D	26	50	20120529	15	1036	20.52	-0.0025308270937482	-0.0123184153111693
2	D	26	50	20120529	15	1038	20.56	-0.0034600926834479	-0.0106939223342069
2	D	26	50	20120529	15	1040	20.6	-0.00451398584333178	-0.00871994183064313
2	D	26	50	20120529	15	1042	20.64	-0.00631901590945312	-0.00737891523433641
2	D	26	50	20120529	15	1044	20.68	-0.00821763438649162	-0.0058231021248171
2	D	26	50	20120529	15	1046	20.72	-0.0105419085183874	-0.0053233049097389
2	D	26	50	20120529	15	1048	20.76	-0.0125607266629463	-0.0047149950880197
2	D	26	50	20120529	15	1050	20.8	-0.0148875180949831	-0.0043483602219745
2	D	26	50	20120529	15	1052	20.84	-0.0162428862310258	-0.0048369710077744
2	D	26	50	20120529	15	1054	20.88	-0.0172475506168035	-0.00619337859078548
2	D	26	50	20120529	15	1056	20.92	-0.0181140039111304	-0.00688750996253726
2	D	26	50	20120529	15	1058	20.96	-0.0189652897650009	-0.00822037796080265
2	D	26	50	20120529	15	1060	21	-0.0198855948975695	-0.0100258676463318
2	D	26	50	20120529	15	1062	21.04	-0.0203056530951469	-0.0114908458187398
2	D	26	50	20120529	15	1064	21.08	-0.0211687052058563	-0.0137075831513527
2	D	26	50	20120529	15	1066	21.12	-0.0217781393273576	-0.0156545097494684
2	D	26	50	20120529	15	1068	21.16	-0.0218629355725575	-0.0181308542657261
2	D	26	50	20120529	15	1070	21.2	-0.0224010791883795	-0.0195461214172032
2	D	26	50	20120529	15	1072	21.24	-0.0235011393500070	-0.0209002167610398
2	D	26	50	20120529	15	1074	21.28	-0.0247544295511177	-0.0227351447160833
2	D	26	50	20120529	15	1076	21.32	-0.025826085233345	-0.0241826276525112
2	D	26	50	20120529	15	1078	21.36	-0.02728795779277	-0.0258460256445744
2	D	26	50	20120529	15	1080	21.4	-0.0280225639566769	-0.0282786921749583
2	D	26	50	20120529	15	1082	21.44	-0.027516619155243	-0.0296330236924599
2	D	26	50	20120529	15	1084	21.48	-0.0263473997077747	-0.0305382094678331
2	D	26	50	20120529	15	1086	21.52	-0.0252848020634145	-0.0309132164781676
2	D	26	50	20120529	15	1088	21.56	-0.0243472916086461	-0.032537893302893
2	D	26	50	20120529	15	1090	21.6	-0.0227083807244154	-0.034035099988174
2	D	26	50	20120529	15	1092	21.64	-0.0203307271016078	-0.0348305314773985
2	D	26	50	20120529	15	1094	21.68	-0.0187188771938930	-0.035422591985286
2	D	26	50	20120529	15	1096	21.72	-0.0165971325862647	-0.0357099601811602
2	D	26	50	20120529	15	1098	21.76	-0.0145323807852000	-0.0363231631818052
2	D	26	50	20120529	15	1100	21.8	-0.012133167476634	-0.0369495183685803
2	D	26	50	20120529	15	1102	21.84	-0.0102346564798262	-0.0376633426641881
2	D	26	50	20120529	15	1104	21.88	-0.00835983356018824	-0.0381581759896624
2	D	26	50	20120529	15	1106	21.92	-0.00665577692820678	-0.0384719192684749
2	D	26	50	20120529	15	1108	21.96	-0.00498385122836243	-0.0390495830822974
2	D	26	50	20120529	15	1110	22	-0.0032407905863307	-0.0396566625382173
2	D	26	50	20120529	15	1112	22.04	-0.00129406197811390	-0.0391511589714149
2	D	26	50	20120529	15	1114	22.08	-8.33678895019e-05	-0.0386279140954725
2	D	26	50	20120529	15	1116	22.12	0.0011784924457968	-0.0378907269918142
2	D	26	50	20120529	15	1118	22.16	0.00188856907546430	-0.0372679073389451
2	D	26	50	20120529	15	1120	22.2	0.0024262247876073	-0.0362038813388869
2	D	26	50	20120529	15	1122	22.24	0.0023852974471122	-0.0344860926932148
2	D	26	50	20120529	15	1124	22.28	0.0024668438295458	-0.0337275622784732
2	D	26	50	20120529	15	1126	22.32	0.0026118884009299	-0.0323910427807898
2	D	26	50	20120529	15	1128	22.36	0.0022772939573538	-0.031590447997849
2	D	26	50	20120529	15	1130	22.4	0.0019218349139852	-0.0307394414511571
2	D	26	50	20120529	15	1132	22.44	0.0022677480158078	-0.029538070565455
2	D	26	50	20120529	15	1134	22.48	0.0032648534300946	-0.0286484453819086
2	D	26	50	20120529	15	1136	22.52	0.0047793913025824	-0.0268032643785379
2	D	26	50	20120529	15	1138	22.56	0.0059434234147039	-0.0249411764520291
2	D	26	50	20120529	15	1140	22.6	0.0060235103287411	-0.0237393353403175
2	D	26	50	20120529	15	1142	22.64	0.0062416386286015	-0.0218957099718655
2	D	26	50	20120529	15	1144	22.68	0.0064057581125149	-0.0207157608860995
2	D	26	50	20120529	15	1146	22.72	0.0060654983294079	-0.0188446149217237
2	D	26	50	20120529	15	1148	22.76	0.0046427994856606	-0.0180373818203211
2	D	26	50	20120529	15	1150	22.8	0.003697892693961	-0.0163208801089907
2	D	26	50	20120529	15	1152	22.84	0.0031458544298887	-0.0151781248399152
2	D	26	50	20120529	15	1154	22.88	0.0022133007936564	-0.0125233419274250
2	D	26	50	20120529	15	1156	22.92	0.000895762870407098	-0.0100361079667369
2	D	26	50	20120529	15	1158	22.96	0.000210901668556699	-0.00809768786319897
2	D	26	50	20120529	15	1160	23	-0.0016461021601954	-0.00617591305329018
2	D	26	50	20120529	15	1162	23.04	-0.0030567257414404	-0.0041598646459932
2	D	26	50	20120529	15	1164	23.08	-0.004094413428113	-0.0045874436312954
2	D	26	50	20120529	15	1166	23.12	-0.0053624927675522	-0.0040291580788113
2	D	26	50	20120529	15	1168	23.16	-0.00705588622927337	-0.0041468065050651
2	D	26	50	20120529	15	1170	23.2	-0.00852973717757174	-0.0041690520844012
2	D	26	50	20120529	15	1172	23.24	-0.0106599246401675	-0.0051299112050844
2	D	26	50	20120529	15	1174	23.28	-0.0123434610333589	-0.005652321695025
2	D	26	50	20120529	15	1176	23.32	-0.0142148615561760	-0.00702608874951419
2	D	26	50	20120529	15	1178	23.36	-0.0159121158209224	-0.00754079177553988
2	D	26	50	20120529	15	1180	23.4	-0.0177305186904895	-0.00836855218680029
2	D	26	50	20120529	15	1182	23.44	-0.0193416544203553	-0.00847247567043128
2	D	26	50	20120529	15	1184	23.48	-0.0207501453675482	-0.00878219339033845
2	D	26	50	20120529	15	1186	23.52	-0.0231151990546219	-0.00769293145636642
2	D	26	50	20120529	15	1188	23.56	-0.0249888495912166	-0.0072838998819348
2	D	26	50	20120529	15	1190	23.6	-0.0261351262520625	-0.00735523281402091
2	D	26	50	20120529	15	1192	23.64	-0.027692599648304	-0.00910475641203266
2	D	26	50	20120529	15	1194	23.68	-0.0281196143623948	-0.0105319029574337
2	D	26	50	20120529	15	1196	23.72	-0.0291412705241243	-0.0119256387074236
2	D	26	50	20120529	15	1198	23.76	-0.0289966530452361	-0.0142024376900305
2	D	26	50	20120529	15	1200	23.8	-0.0290140761563245	-0.0168637189138398
2	D	26	50	20120529	15	1202	23.84	-0.0292373804778232	-0.0189650988461700
2	D	26	50	20120529	15	1204	23.88	-0.0284250491365283	-0.0202121594365384
2	D	26	50	20120529	15	1206	23.92	-0.0276490560127186	-0.0219533533166678
2	D	26	50	20120529	15	1208	23.96	-0.0265265452107884	-0.0248031845636805
2	D	26	50	20120529	15	1210	24	-0.0255951738570942	-0.0264733410823583
2	D	26	50	20120529	15	1212	24.04	-0.0245782326833816	-0.0284044299027889
2	D	26	50	20120529	15	1214	24.08	-0.0235464648946811	-0.0296552593723011
2	D	26	50	20120529	15	1216	24.12	-0.0228719486650394	-0.0320549747266817
2	D	26	50	20120529	15	1218	24.16	-0.0217381736520849	-0.0331371309446095
2	D	26	50	20120529	15	1220	24.2	-0.0203543232548960	-0.0340162485213875
2	D	26	50	20120529	15	1222	24.24	-0.0192536974078435	-0.034871932579437
2	D	26	50	20120529	15	1224	24.28	-0.0175931631982441	-0.036414804220647
2	D	26	50	20120529	15	1226	24.32	-0.0166457108221322	-0.0377060519137717
2	D	26	50	20120529	15	1228	24.36	-0.0145670290174781	-0.0385707727964848
2	D	26	50	20120529	15	1230	24.4	-0.0125768062711505	-0.0392377159124999
2	D	26	50	20120529	15	1232	24.44	-0.0103093269559196	-0.0396556867308593
2	D	26	50	20120529	15	1234	24.48	-0.0081583788382282	-0.0397257610128749
2	D	26	50	20120529	15	1236	24.52	-0.00652991192115557	-0.0394662528241794
2	D	26	50	20120529	15	1238	24.56	-0.00496823123956602	-0.0385999409512087
2	D	26	50	20120529	15	1240	24.6	-0.0033221078661672	-0.0380776930958278
2	D	26	50	20120529	15	1242	24.64	-0.0011301404840992	-0.0378376232725471
2	D	26	50	20120529	15	1244	24.68	0.0008443844916861	-0.0375194252210132
2	D	26	50	20120529	15	1246	24.72	0.0031649038865738	-0.0373141450513669
2	D	26	50	20120529	15	1248	24.76	0.0056686162636907	-0.0372450013218754
2	D	26	50	20120529	15	1250	24.8	0.0068398198527869	-0.0368220581286307
2	D	26	50	20120529	15	1252	24.84	0.0076104912909615	-0.0360085360195163
2	D	26	50	20120529	15	1254	24.88	0.0088526162759972	-0.0352598301463925
2	D	26	50	20120529	15	1256	24.92	0.0091500819567068	-0.0340456712345527
2	D	26	50	20120529	15	1258	24.96	0.0102414659181291	-0.0325475594525918
2	D	26	50	20120529	15	1260	25	0.0110730729902792	-0.0320621518605107
2	D	26	50	20120529	15	1262	25.04	0.0113857697510555	-0.0316432476612002
2	D	26	50	20120529	15	1264	25.08	0.0103918038908772	-0.032528460498432
2	D	26	50	20120529	15	1266	25.12	0.0100503632394457	-0.0331087618205483
2	D	26	50	20120529	15	1268	25.16	0.0095695942678491	-0.0335875508931576
2	D	26	50	20120529	15	1270	25.2	0.0088615965321183	-0.034116509191892
2	D	26	50	20120529	15	1272	25.24	0.0086934182552809	-0.0351469334777083
2	D	26	50	20120529	15	1274	25.28	0.0082342584669174	-0.0355762533599057
2	D	26	50	20120529	15	1276	25.32	0.0079987777666466	-0.036629715184653
2	D	26	50	20120529	15	1278	25.36	0.0074083860307627	-0.0392806160809145
2	D	26	50	20120529	15	1280	25.4	0.0066176780148365	-0.0410172915487121
2	D	26	50	20120529	15	1282	25.44	0.0060428072727996	-0.0430053859036284
2	D	26	50	20120529	15	1284	25.48	0.005610227628341	-0.0444470069248403
2	D	26	50	20120529	15	1286	25.52	0.0049617117150435	-0.0454646325779171
2	D	26	50	20120529	15	1288	25.56	0.0045431681401914	-0.0470490538135896
2	D	26	50	20120529	15	1290	25.6	0.0031784520525014	-0.0483429178018047
2	D	26	50	20120529	15	1292	25.64	0.00156865275445210	-0.0493682226345252
2	D	26	50	20120529	15	1294	25.68	0.000904750197596	-0.0498690663676397
2	D	26	50	20120529	15	1296	25.72	0.000507073343856699	-0.0498181546793942
2	D	26	50	20120529	15	1298	25.76	-0.001092826459256	-0.0508438837761834
2	D	26	50	20120529	15	1300	25.8	-0.0022780081352027	-0.0523860129552732
2	D	26	50	20120529	15	1302	25.84	-0.0042086217798764	-0.0541651643274167
2	D	26	50	20120529	15	1304	25.88	-0.00590999140608933	-0.0555259913278102
2	D	26	50	20120529	15	1306	25.92	-0.00702375529713626	-0.0560326333365303
2	D	26	50	20120529	15	1308	25.96	-0.00754354949198648	-0.0575015062530891
2	D	26	50	20120529	15	1310	26	-0.00820016884899631	-0.0586919912298948
2	D	26	50	20120529	15	1312	26.04	-0.00825419180707897	-0.0599145788545664
2	D	26	50	20120529	15	1314	26.08	-0.00834137807319927	-0.0618429297575402
2	D	26	50	20120529	15	1316	26.12	-0.00841322012216782	-0.0636877713496559
2	D	26	50	20120529	15	1318	26.16	-0.0077835415335212	-0.0654885601893037
2	D	26	50	20120529	15	1320	26.2	-0.00757034883899346	-0.0660821763321098
2	D	26	50	20120529	15	1322	26.24	-0.00719331950326479	-0.06708230816342
2	D	26	50	20120529	15	1324	26.28	-0.00747354592064902	-0.0680813793345585
2	D	26	50	20120529	15	1326	26.32	-0.00759290554531331	-0.0679757375814492
2	D	26	50	20120529	15	1328	26.36	-0.00772294248237352	-0.068032235413266
2	D	26	50	20120529	15	1330	26.4	-0.00783226119074496	-0.0666117993112185
2	D	26	50	20120529	15	1332	26.44	-0.00783919083720058	-0.0664751862810933
2	D	26	50	20120529	15	1334	26.48	-0.00765894931867613	-0.0661399469561327
2	D	26	50	20120529	15	1336	26.52	-0.00771601283591788	-0.0655965353947909
2	D	26	50	20120529	15	1338	26.56	-0.00756398487796278	-0.0647778471635331
2	D	26	50	20120529	15	1340	26.6	-0.00751434598192348	-0.0636266773237614
2	D	26	50	20120529	15	1342	26.64	-0.00751229537225805	-0.0625628351714662
2	D	26	50	20120529	15	1344	26.68	-0.00726113104358058	-0.0614184535567939
2	D	26	50	20120529	15	1346	26.72	-0.00726494942019899	-0.0603463382551589
2	D	26	50	20120529	15	1348	26.76	-0.00776855086976005	-0.0587354075862597
2	D	26	50	20120529	15	1350	26.8	-0.0081989667674683	-0.0560705342600019
2	D	26	50	20120529	15	1352	26.84	-0.00842587733355106	-0.0543398904130478
2	D	26	50	20120529	15	1354	26.88	-0.00898470382272279	-0.0520714211483233
2	D	26	50	20120529	15	1356	26.92	-0.00963474708666758	-0.0502849158656555
2	D	26	50	20120529	15	1358	26.96	-0.0109145396499371	-0.0482051026901515
2	D	26	50	20120529	15	1360	27	-0.0124329807518571	-0.0459197335733566
2	D	26	50	20120529	15	1362	27.04	-0.0141506138340373	-0.0450110306488537
2	D	26	50	20120529	15	1364	27.08	-0.0159470186116418	-0.0435647851492929
2	D	26	50	20120529	15	1366	27.12	-0.0172156388877686	-0.0415039224355247
2	D	26	50	20120529	15	1368	27.16	-0.019319564404511	-0.0397968252443841
2	D	26	50	20120529	15	1370	27.2	-0.0198216102191535	-0.038511305116187
2	D	26	50	20120529	15	1372	27.24	-0.0203646682271047	-0.0366180974202381
2	D	26	50	20120529	15	1374	27.28	-0.0202897431925702	-0.0349444888062546
2	D	26	50	20120529	15	1376	27.32	-0.0197073134790425	-0.0333845263941433
2	D	26	50	20120529	15	1378	27.36	-0.0189309455886387	-0.0313966724555326
2	D	26	50	20120529	15	1380	27.4	-0.0192445050196881	-0.0290429685394038
2	D	26	50	20120529	15	1382	27.44	-0.0192502891531582	-0.0281743727115299
2	D	26	50	20120529	15	1384	27.48	-0.0184086270225796	-0.0275989928526106
2	D	26	50	20120529	15	1386	27.52	-0.0177736239198707	-0.0278088833584702
2	D	26	50	20120529	15	1388	27.56	-0.0176970937529429	-0.0277842972556883
2	D	26	50	20120529	15	1390	27.6	-0.0175513802585437	-0.0274913217030393
2	D	26	50	20120529	15	1392	27.64	-0.0174205513618886	-0.0277324592575595
2	D	26	50	20120529	15	1394	27.68	-0.0164415690944036	-0.0274307155808238
2	D	26	50	20120529	15	1396	27.72	-0.0164542404479225	-0.0274383806183319
2	D	26	50	20120529	15	1398	27.76	-0.0160026749863890	-0.027319155343956
2	D	26	50	20120529	15	1400	27.8	-0.0156020070709652	-0.0269214007084708
2	D	26	50	20120529	15	1402	27.84	-0.0153717165344684	-0.027197681470016
2	D	26	50	20120529	15	1404	27.88	-0.0142885915802503	-0.0269666343292633
2	D	26	50	20120529	15	1406	27.92	-0.0139651397253321	-0.0264201892798301
2	D	26	50	20120529	15	1408	27.96	-0.0133795138891534	-0.0260702845602278
2	D	26	50	20120529	15	1410	28	-0.0126612631050954	-0.0261023447816868
2	D	26	50	20120529	15	1412	28.04	-0.0117875690373291	-0.0258928219713534
2	D	26	50	20120529	15	1414	28.08	-0.0110721820357348	-0.0259163049875566
2	D	26	50	20120529	15	1416	28.12	-0.0100754301748387	-0.0255497549743251
2	D	26	50	20120529	15	1418	28.16	-0.00900571903625965	-0.0251185754012932
2	D	26	50	20120529	15	1420	28.2	-0.00896194205543639	-0.0251870869773223
2	D	26	50	20120529	15	1422	28.24	-0.00772346574139159	-0.0251369743197396
2	D	26	50	20120529	15	1424	28.28	-0.00709756310295651	-0.0251420937728354
2	D	26	50	20120529	15	1426	28.32	-0.00639198862216479	-0.0250179024875353
2	D	26	50	20120529	15	1428	28.36	-0.00513106378913766	-0.024352220142911
2	D	26	50	20120529	15	1430	28.4	-0.003544054542646	-0.0235380786082562
2	D	26	50	20120529	15	1432	28.44	-0.0023594809785311	-0.0230060231818202
2	D	26	50	20120529	15	1434	28.48	-0.0015388977010997	-0.0220766868814424
2	D	26	50	20120529	15	1436	28.52	-0.0010730203983149	-0.0212148297811931
2	D	26	50	20120529	15	1438	28.56	-0.0010932790075959	-0.0198364311772872
2	D	26	50	20120529	15	1440	28.6	-0.0015815008846662	-0.0191415219880761
2	D	26	50	20120529	15	1442	28.64	-0.0018631415156128	-0.0177569361998347
2	D	26	50	20120529	15	1444	28.68	-0.0026185366188866	-0.0166626672427451
2	D	26	50	20120529	15	1446	28.72	-0.003810796433713	-0.0149278161104429
2	D	26	50	20120529	15	1448	28.76	-0.00432960775013739	-0.0138407172161146
2	D	26	50	20120529	15	1450	28.8	-0.00582073331710015	-0.0120218335139362
2	D	26	50	20120529	15	1452	28.84	-0.0073250513752795	-0.0103973921557689
2	D	26	50	20120529	15	1454	28.88	-0.00926469689486922	-0.00925403372460896
2	D	26	50	20120529	15	1456	28.92	-0.0106822621433851	-0.00788974190098763
2	D	26	50	20120529	15	1458	28.96	-0.0125749395092481	-0.00635295137809585
2	D	26	50	20120529	15	1460	29	-0.0145239944987751	-0.005465786926148
2	D	26	50	20120529	15	1462	29.04	-0.016267762247588	-0.0046701786602281
2	D	26	50	20120529	15	1464	29.08	-0.0165972032969428	-0.0050633300305678
2	D	26	50	20120529	15	1466	29.12	-0.0160634013167573	-0.0046191609059655
2	D	26	50	20120529	15	1468	29.16	-0.0152871536345063	-0.0041840215349589
2	D	26	50	20120529	15	1470	29.2	-0.0148012157123393	-0.0040243851080382
2	D	26	50	20120529	15	1472	29.24	-0.0139603808966947	-0.0036504529000112
2	D	26	50	20120529	15	1474	29.28	-0.0132391461220201	-0.0037380492880646
2	D	26	50	20120529	15	1476	29.32	-0.0126895898027497	-0.0042981556405102
2	D	26	50	20120529	15	1478	29.36	-0.0113359894336599	-0.0041107582013602
2	D	26	50	20120529	15	1480	29.4	-0.0093489415967798	-0.0045295846189248
2	D	26	50	20120529	15	1482	29.44	-0.00785151570839666	-0.0052815785385811
2	D	26	50	20120529	15	1484	29.48	-0.00598023539373239	-0.0054724902984336
2	D	26	50	20120529	15	1486	29.52	-0.00580210812448369	-0.00599667562639501
2	D	26	50	20120529	15	1488	29.56	-0.00512520116681484	-0.00643896455406616
2	D	26	50	20120529	15	1490	29.6	-0.0040370119138299	-0.00673731553246577
2	D	26	50	20120529	15	1492	29.64	-0.0032715850866514	-0.00752310703494241
2	D	26	50	20120529	15	1494	29.68	-0.0025201285681488	-0.00881578308376516
2	D	26	50	20120529	15	1496	29.72	-0.00204072431264000	-0.0104528625614326
2	D	26	50	20120529	15	1498	29.76	-0.0018420414492622	-0.0114217261308788
2	D	26	50	20120529	15	1500	29.8	-0.0016577057824747	-0.0124380436364104
2	D	26	50	20120529	15	1502	29.84	-0.0006106927715717	-0.0136100731262271
2	D	26	50	20120529	15	1504	29.88	0.0006492725175533	-0.0152569672460175
2	D	26	50	20120529	15	1506	29.92	0.0018744764373153	-0.0163413154949670
2	D	26	50	20120529	15	1508	29.96	0.0030580317676653	-0.0181659338331408
2	D	26	50	20120529	15	1510	30	0.0046413145614201	-0.0191839554660151
2	D	26	50	20120529	15	1512	30.04	0.0055505831713479	-0.0202104623802636
2	D	26	50	20120529	15	1514	30.08	0.0058762058440843	-0.0202661116839430
2	D	26	50	20120529	15	1516	30.12	0.0068551951826371	-0.0204640308719971
2	D	26	50	20120529	15	1518	30.16	0.0077602918625558	-0.0201183970773531
2	D	26	50	20120529	15	1520	30.2	0.009097642917814	-0.0195113459057045
2	D	26	50	20120529	15	1522	30.24	0.0102481056508045	-0.0185011731581013
2	D	26	50	20120529	15	1524	30.28	0.0102850873354605	-0.0179400839272298
2	D	26	50	20120529	15	1526	30.32	0.0105243722702141	-0.0164954647732657
2	D	26	50	20120529	15	1528	30.36	0.0104631368229633	-0.0156350572419179
2	D	26	50	20120529	15	1530	30.4	0.0108454694595509	-0.0142127119515612
2	D	26	50	20120529	15	1532	30.44	0.0104550758056578	-0.0132183076851785
2	D	26	50	20120529	15	1534	30.48	0.0097225838910266	-0.0124357526104394
2	D	26	50	20120529	15	1536	30.52	0.0084797730124132	-0.0113373329365442
2	D	26	50	20120529	15	1538	30.56	0.0075691608996011	-0.00985325722418988
2	D	26	50	20120529	15	1540	30.6	0.0060271731418676	-0.00870046103882145
2	D	26	50	20120529	15	1542	30.64	0.0041847639970792	-0.00660108928974984
2	D	26	50	20120529	15	1544	30.68	0.0028359648830337	-0.0056799483569659
2	D	26	50	20120529	15	1546	30.72	0.00151600158352490	-0.0053649252148795
2	D	26	50	20120529	15	1548	30.76	3.05682261506988e-05	-0.0048588347494487
2	D	26	50	20120529	15	1550	30.8	-0.0019974776619026	-0.0039047426406615
2	D	26	50	20120529	15	1552	30.84	-0.0039477771593645	-0.0035103609045225
2	D	26	50	20120529	15	1554	30.88	-0.00680318747888073	-0.0029246219312588
2	D	26	50	20120529	15	1556	30.92	-0.00879586388573911	-0.0022003536684929
2	D	26	50	20120529	15	1558	30.96	-0.0108242421139796	-0.00219232093545860
2	D	26	50	20120529	15	1560	31	-0.0130829886604628	-0.00129899758344660
2	D	26	50	20120529	15	1562	31.04	-0.0154256970661442	-0.0015225776765899
2	D	26	50	20120529	15	1564	31.08	-0.0172277374847947	-0.0022772515309469
2	D	26	50	20120529	15	1566	31.12	-0.0188026057078533	-0.0028061674032744
2	D	26	50	20120529	15	1568	31.16	-0.0201477702930436	-0.003979929304705
2	D	26	50	20120529	15	1570	31.2	-0.0211167894259816	-0.0049762427593969
2	D	26	50	20120529	15	1572	31.24	-0.0222930318580006	-0.00651678660508321
2	D	26	50	20120529	15	1574	31.28	-0.023336954105163	-0.00779971094428662
2	D	26	50	20120529	15	1576	31.32	-0.0241414174693036	-0.00967600676734984
2	D	26	50	20120529	15	1578	31.36	-0.0246547982056485	-0.0111407289671031
2	D	26	50	20120529	15	1580	31.4	-0.025036642938557	-0.0122255792618673
2	D	26	50	20120529	15	1582	31.44	-0.0260985122629327	-0.0147512303339772
2	D	26	50	20120529	15	1584	31.48	-0.0270486092184062	-0.0161586556712509
2	D	26	50	20120529	15	1586	31.52	-0.028358008342604	-0.0188690878874205
2	D	26	50	20120529	15	1588	31.56	-0.0296431607752749	-0.0203840783082483
2	D	26	50	20120529	15	1590	31.6	-0.029998149592634	-0.0219075893657894
2	D	26	50	20120529	15	1592	31.64	-0.030177132461088	-0.0244182992716129
2	D	26	50	20120529	15	1594	31.68	-0.0298228719637135	-0.0253918438879505
2	D	26	50	20120529	15	1596	31.72	-0.0289288415049203	-0.0272191138765537
2	D	26	50	20120529	15	1598	31.76	-0.0278054637900763	-0.0283472999175097
2	D	26	50	20120529	15	1600	31.8	-0.0265737799437716	-0.0298598465773018
2	D	26	50	20120529	15	1602	31.84	-0.0246902313264538	-0.0306116000806524
2	D	26	50	20120529	15	1604	31.88	-0.0231289324825261	-0.0318101531458314
2	D	26	50	20120529	15	1606	31.92	-0.0211900386174447	-0.0331044484691831
2	D	26	50	20120529	15	1608	31.96	-0.0192906649503639	-0.0342661683421301
2	D	26	50	20120529	15	1610	32	-0.0184414792036336	-0.0352958077394193
2	D	26	50	20120529	15	1612	32.04	-0.016709350432439	-0.0363543465908555
2	D	26	50	20120529	15	1614	32.08	-0.0152407603585927	-0.0372284012830802
2	D	26	50	20120529	15	1616	32.12	-0.0136577604075503	-0.0374012888910803
2	D	26	50	20120529	15	1618	32.16	-0.0123959283565229	-0.0375135067372546
2	D	26	50	20120529	15	1620	32.2	-0.0106610418688817	-0.0381223963865344
2	D	26	50	20120529	15	1622	32.24	-0.0085772688954031	-0.0379782173138504
2	D	26	50	20120529	15	1624	32.28	-0.00645333225675307	-0.0383997236661157
2	D	26	50	20120529	15	1626	32.32	-0.00519029812419766	-0.0392944965870292
2	D	26	50	20120529	15	1628	32.36	-0.0035932974588878	-0.0412682437453552
2	D	26	50	20120529	15	1630	32.4	-0.0019401525151518	-0.0423149739135457
2	D	26	50	20120529	15	1632	32.44	-0.0010609076591532	-0.0429965965663382
2	D	26	50	20120529	15	1634	32.48	0.000541290240998299	-0.043029795229715
2	D	26	50	20120529	15	1636	32.52	0.0031355730972902	-0.0429078405231637
2	D	26	50	20120529	15	1638	32.56	0.0048771346729458	-0.0418773455266693
2	D	26	50	20120529	15	1640	32.6	0.0062517502555725	-0.0411098518263694
2	D	26	50	20120529	15	1642	32.64	0.0075819948876797	-0.0395828900877361
2	D	26	50	20120529	15	1644	32.68	0.0083053608821928	-0.038179570212434
2	D	26	50	20120529	15	1646	32.72	0.0100937795958105	-0.0372162036911048
2	D	26	50	20120529	15	1648	32.76	0.0112395047133671	-0.035384443574441
2	D	26	50	20120529	15	1650	32.8	0.0118699752616086	-0.0334907974722878
2	D	26	50	20120529	15	1652	32.84	0.0125200114544856	-0.0327380893747825
2	D	26	50	20120529	15	1654	32.88	0.0129265624983288	-0.0314981422786329
2	D	26	50	20120529	15	1656	32.92	0.0133309639375572	-0.0311496022751182
2	D	26	50	20120529	15	1658	32.96	0.0127014338413346	-0.0316986636196418
2	D	26	50	20120529	15	1660	33	0.0125724787776496	-0.0327346952622328
2	D	26	50	20120529	15	1662	33.04	0.011898301959263	-0.0333975583721206
2	D	26	50	20120529	15	1664	33.08	0.010990129364846	-0.0342123928714209
2	D	26	50	20120529	15	1666	33.12	0.0106226318285277	-0.0344874008407599
2	D	26	50	20120529	15	1668	33.16	0.0095689013032035	-0.0351129074993976
2	D	26	50	20120529	15	1670	33.2	0.0080182161320614	-0.0361827600593328
2	D	26	50	20120529	15	1672	33.24	0.006609216067986	-0.0374903610109861
2	D	26	50	20120529	15	1674	33.28	0.0050259947925212	-0.0392944824448936
2	D	26	50	20120529	15	1676	33.32	0.003584161639275	-0.040191136269845
2	D	26	50	20120529	15	1678	33.36	0.0017170603256875	-0.0418417214870331
2	D	26	50	20120529	15	1680	33.4	0.0004559990210516	-0.0429408553387773
2	D	26	50	20120529	15	1682	33.44	-0.0011193429635505	-0.0445417945888583
2	D	26	50	20120529	15	1684	33.48	-0.0028904333183884	-0.0458790042227602
2	D	26	50	20120529	15	1686	33.52	-0.0037026868779374	-0.0478630751400915
2	D	26	50	20120529	15	1688	33.56	-0.00534416455978385	-0.0498469339253885
2	D	26	50	20120529	15	1690	33.6	-0.00704673626752482	-0.0525376166491596
2	D	26	50	20120529	15	1692	33.64	-0.00796307594526447	-0.0540023883463875
2	D	26	50	20120529	15	1694	33.68	-0.00918665351942967	-0.0555379414324122
2	D	26	50	20120529	15	1696	33.72	-0.0108182317063395	-0.0574889904630621
2	D	26	50	20120529	15	1698	33.76	-0.0115565926072545	-0.0595373373868033
2	D	26	50	20120529	15	1700	33.8	-0.0124070299329876	-0.0605352771870919
2	D	26	50	20120529	15	1702	33.84	-0.0143135312364227	-0.0608509296542136
2	D	26	50	20120529	15	1704	33.88	-0.0155289063719262	-0.0613832396390908
2	D	26	50	20120529	15	1706	33.92	-0.0153034100194058	-0.0604362115270477
2	D	26	50	20120529	15	1708	33.96	-0.0160948746395879	-0.0594927189489105
2	D	26	50	20120529	15	1710	34	-0.0159796869449326	-0.0580173406499647
2	D	26	50	20120529	15	1712	34.04	-0.0160286187341907	-0.0576135826779072
2	D	26	50	20120529	15	1714	34.08	-0.0158111833989758	-0.0561749739315832
2	D	26	50	20120529	15	1716	34.12	-0.0160291137089375	-0.0554247336367442
2	D	26	50	20120529	15	1718	34.16	-0.0160503269123731	-0.0534264498731111
2	D	26	50	20120529	15	1720	34.2	-0.0160369625942087	-0.0516743099800089
2	D	26	50	20120529	15	1722	34.24	-0.0160206284275633	-0.04932933176156
2	D	26	50	20120529	15	1724	34.28	-0.0168730456522837	-0.0470723176266906
2	D	26	50	20120529	15	1726	34.32	-0.0179048558673911	-0.0447742205878344
2	D	26	50	20120529	15	1728	34.36	-0.0191886789393134	-0.0435454104234884
2	D	26	50	20120529	15	1730	34.4	-0.0200882601863389	-0.0416950533984794
2	D	26	50	20120529	15	1732	34.44	-0.0210310456576949	-0.0390156136725292
2	D	26	50	20120529	15	1734	34.48	-0.0214491225420715	-0.0368771459895258
2	D	26	50	20120529	15	1736	34.52	-0.02192891570631	-0.0346717294364797
2	D	26	50	20120529	15	1738	34.56	-0.0228309294006628	-0.0323975043225562
2	D	26	50	20120529	15	1740	34.6	-0.0240335129744946	-0.0292790856357776
2	D	26	50	20120529	15	1742	34.64	-0.0239254175608546	-0.0290011007468898
2	D	26	50	20120529	15	1744	34.68	-0.0235596877914893	-0.0278147311315506
2	D	26	50	20120529	15	1746	34.72	-0.0233682527726186	-0.0274622596143325
2	D	26	50	20120529	15	1748	34.76	-0.0237941559148494	-0.0258662361705943
2	D	26	50	20120529	15	1750	34.8	-0.0237314949403277	-0.0257850716258226
2	D	26	50	20120529	15	1752	34.84	-0.0227688737095459	-0.0253377219349185
2	D	26	50	20120529	15	1754	34.88	-0.0220993998583608	-0.0251599404408858
2	D	26	50	20120529	15	1756	34.92	-0.0213914749546285	-0.0243676675976528
2	D	26	50	20120529	15	1758	34.96	-0.0197672485569226	-0.0226983037456767
2	D	26	50	20120529	15	1760	35	-0.0190239760923055	-0.0216757184456366
2	D	26	50	20120529	15	1762	35.04	-0.0179590570163826	-0.0205137602777044
2	D	26	50	20120529	15	1764	35.08	-0.0170649749387944	-0.0196484475466155
2	D	26	50	20120529	15	1766	35.12	-0.0164602303494659	-0.019225723556473
2	D	26	50	20120529	15	1768	35.16	-0.0157203060354577	-0.0190826694906779
2	D	26	50	20120529	15	1770	35.2	-0.0152205229625151	-0.0190682162280705
2	D	26	50	20120529	15	1772	35.24	-0.014596048679778	-0.0188824592766528
2	D	26	50	20120529	15	1774	35.28	-0.0142172303638929	-0.0188952791225957
2	D	26	50	20120529	15	1776	35.32	-0.0133270324238538	-0.019332645879963
2	D	26	50	20120529	15	1778	35.36	-0.0121678878338038	-0.0194638297442223
2	D	26	50	20120529	15	1780	35.4	-0.0111412578829754	-0.0198432109171052
2	D	26	50	20120529	15	1782	35.44	-0.0103544396614525	-0.0201729284452114
2	D	26	50	20120529	15	1784	35.48	-0.00864431888171555	-0.0208748478910512
2	D	26	50	20120529	15	1786	35.52	-0.00704200572315868	-0.0205403630490262
2	D	26	50	20120529	15	1788	35.56	-0.00534588282926213	-0.0210265131032275
2	D	26	50	20120529	15	1790	35.6	-0.0040608293915406	-0.0216837829984761
2	D	26	50	20120529	15	1792	35.64	-0.003770844900576	-0.0222816417819693
2	D	26	50	20120529	15	1794	35.68	-0.0038651093055759	-0.0228985995196224
2	D	26	50	20120529	15	1796	35.72	-0.0040130643284714	-0.0241485097503190
2	D	26	50	20120529	15	1798	35.76	-0.0038600994540312	-0.0253557354801692
2	D	26	50	20120529	15	1800	35.8	-0.003743932416484	-0.027083985770669
2	D	26	50	20120529	15	1802	35.84	-0.002963189656425	-0.0276743230593307
2	D	26	50	20120529	15	1804	35.88	-0.0021127466738377	-0.0272519625220738
2	D	26	50	20120529	15	1806	35.92	-0.0016832181951399	-0.0269707850460688
2	D	26	50	20120529	15	1808	35.96	-0.0005792760172836	-0.0263602619801245
2	D	26	50	20120529	15	1810	36	0.0009789044857391	-0.0252601452499545
2	D	26	50	20120529	15	1812	36.04	0.002105184166813	-0.0238599324018489
2	D	26	50	20120529	15	1814	36.08	0.0028242056972625	-0.0227073129931758
2	D	26	50	20120529	15	1816	36.12	0.0026095351495621	-0.0209890364438247
2	D	26	50	20120529	15	1818	36.16	0.0025632691528691	-0.0193919862810402
2	D	26	50	20120529	15	1820	36.2	0.0029618652454239	-0.0171024452342362
2	D	26	50	20120529	15	1822	36.24	0.0027889776374238	-0.0153768925561067
2	D	26	50	20120529	15	1824	36.28	0.0023008618263707	-0.0136874023238177
2	D	26	50	20120529	15	1826	36.32	0.0015427019355825	-0.0119105844040521
2	D	26	50	20120529	15	1828	36.36	0.0008922768339759	-0.0097830132365468
2	D	26	50	20120529	15	1830	36.4	-0.000772563655921	-0.00897066068204845
2	D	26	50	20120529	15	1832	36.44	-0.0020839638923095	-0.00861696587009894
2	D	26	50	20120529	15	1834	36.48	-0.0031442917239022	-0.00743247008772992
2	D	26	50	20120529	15	1836	36.52	-0.00478651964604348	-0.00770706722802912
2	D	26	50	20120529	15	1838	36.56	-0.00690490266803407	-0.00740241309978202
2	D	26	50	20120529	15	1840	36.6	-0.00837180487799372	-0.00741916233810799
2	D	26	50	20120529	15	1842	36.64	-0.0108427753827145	-0.00700829087183173
2	D	26	50	20120529	15	1844	36.68	-0.0128866109651917	-0.00675243135412719
2	D	26	50	20120529	15	1846	36.72	-0.0148665806631922	-0.00674229144288497
2	D	26	50	20120529	15	1848	36.76	-0.0170048150009578	-0.00676124190462077
2	D	26	50	20120529	15	1850	36.8	-0.0196755926688384	-0.00651719814122986
2	D	26	50	20120529	15	1852	36.84	-0.0212068889720404	-0.00663258382578388
2	D	26	50	20120529	15	1854	36.88	-0.0234900052466305	-0.00768731420009667
2	D	26	50	20120529	15	1856	36.92	-0.0241940403559595	-0.00831003202958929
2	D	26	50	20120529	15	1858	36.96	-0.0255478387149481	-0.0101537139665838
2	D	26	50	20120529	15	1860	37	-0.0266739133350554	-0.0114197957293662
2	D	26	50	20120529	15	1862	37.04	-0.0276334643081934	-0.0130953630291336
2	D	26	50	20120529	15	1864	37.08	-0.0284727081335803	-0.0140187525614817
2	D	26	50	20120529	15	1866	37.12	-0.0282732474527432	-0.0144152414758286
2	D	26	50	20120529	15	1868	37.16	-0.0282405649773167	-0.0151668818420943
2	D	26	50	20120529	15	1870	37.2	-0.0283098402286696	-0.0158745613797736
2	D	26	50	20120529	15	1872	37.24	-0.0280273793538568	-0.0161688875063747
2	D	26	50	20120529	15	1874	37.28	-0.0274215868322787	-0.0163654066230021
2	D	26	50	20120529	15	1876	37.32	-0.0265671614242997	-0.0173345247508895
2	D	26	50	20120529	15	1878	37.36	-0.025770230868699	-0.0177948583365097
2	D	26	50	20120529	15	1880	37.4	-0.025282001920561	-0.0196034394928862
2	D	26	50	20120529	15	1882	37.44	-0.0240388587017603	-0.0215774482807212
2	D	26	50	20120529	15	1884	37.48	-0.0227500385062154	-0.0231151700632438
2	D	26	50	20120529	15	1886	37.52	-0.0218669116339881	-0.0247201115377064
2	D	26	50	20120529	15	1888	37.56	-0.0199664469011439	-0.0265418045751264
2	D	26	50	20120529	15	1890	37.6	-0.018446160250525	-0.0278906885419857
2	D	26	50	20120529	15	1892	37.64	-0.0178581514644937	-0.0289547216131117
2	D	26	50	20120529	15	1894	37.68	-0.0183716594800592	-0.0302465986312717
2	D	26	50	20120529	15	1896	37.72	-0.0184480340834952	-0.0305077968051742
2	D	26	50	20120529	15	1898	37.76	-0.0181225174767759	-0.0295421364294468
2	D	26	50	20120529	15	1900	37.8	-0.0180679359043361	-0.029397879575017
2	D	26	50	20120529	15	1902	37.84	-0.0174142015429936	-0.029132940806242
2	D	26	50	20120529	15	1904	37.88	-0.0173880103078184	-0.028659066125762
2	D	26	50	20120529	15	1906	37.92	-0.0171302840282115	-0.0288408491370695
2	D	26	50	20120529	15	1908	37.96	-0.0160945705836720	-0.0299723048397817
2	D	26	50	20120529	15	1910	38	-0.0145212792087353	-0.0300589749179517
2	D	26	50	20120529	15	1912	38.04	-0.0136593867531471	-0.0305282816886252
2	D	26	50	20120529	15	1914	38.08	-0.0126337000827647	-0.0306041259619753
2	D	26	50	20120529	15	1916	38.12	-0.0107351325174145	-0.0314204241723127
2	D	26	50	20120529	15	1918	38.16	-0.00959398238073218	-0.0323738657428612
2	D	26	50	20120529	15	1920	38.2	-0.00738939314262001	-0.0328036735287376
2	D	26	50	20120529	15	1922	38.24	-0.00572540118086058	-0.0330741842989483
2	D	26	50	20120529	15	1924	38.28	-0.00473017667061176	-0.0335323470667503
2	D	26	50	20120529	15	1926	38.32	-0.0026228146149127	-0.0343374164214025
2	D	26	50	20120529	15	1928	38.36	-0.0007140859251168	-0.0343012479095448
2	D	26	50	20120529	15	1930	38.4	0.000185976154519900	-0.0331450717537623
2	D	26	50	20120529	15	1932	38.44	0.0002027982248443	-0.032391161574729
2	D	26	50	20120529	15	1934	38.48	0.000636740464070399	-0.0316265762046201
2	D	26	50	20120529	15	1936	38.52	0.0013738872626421	-0.0299742918098368
2	D	26	50	20120529	15	1938	38.56	0.002422965025346	-0.0286193196535915
2	D	26	50	20120529	15	1940	38.6	0.0034738600524777	-0.027965394373418
2	D	26	50	20120529	15	1942	38.64	0.0045133565182966	-0.0274427929646465
2	D	26	50	20120529	15	1944	38.68	0.0065323867948898	-0.0263895291297979
2	D	26	50	20120529	15	1946	38.72	0.0080128704047957	-0.0258827315575858
2	D	26	50	20120529	15	1948	38.76	0.0092628796304416	-0.0259835791267187
2	D	26	50	20120529	15	1950	38.8	0.0098338683562498	-0.0266309353848949
2	D	26	50	20120529	15	1952	38.84	0.0095699619633753	-0.0273599766184339
2	D	26	50	20120529	15	1954	38.88	0.0094474910688738	-0.028200302317196
2	D	26	50	20120529	15	1956	38.92	0.009220997695792	-0.0287406096797684
2	D	26	50	20120529	15	1958	38.96	0.0094398472445692	-0.0299088207929667
2	D	26	50	20120529	15	1960	39	0.0092555186488495	-0.0304253481544879
2	D	26	50	20120529	15	1962	39.04	0.0091187288420289	-0.0309571278092792
2	D	26	50	20120529	15	1964	39.08	0.007634037946775	-0.0325019227809341
2	D	26	50	20120529	15	1966	39.12	0.0067169416647795	-0.0344563447109302
2	D	26	50	20120529	15	1968	39.16	0.0057296678631783	-0.0361527051927053
2	D	26	50	20120529	15	1970	39.2	0.004169285429639	-0.0364907828442855
2	D	26	50	20120529	15	1972	39.24	0.0032849494048159	-0.0371646838910275
2	D	26	50	20120529	15	1974	39.28	0.0015980330412104	-0.0376899652344998
2	D	26	50	20120529	15	1976	39.32	0.0002298804145638	-0.0386296111517473
2	D	26	50	20120529	15	1978	39.36	-0.0019009151598638	-0.0393422333658271
2	D	26	50	20120529	15	1980	39.4	-0.0026206296549589	-0.0391272941175498
2	D	26	50	20120529	15	1982	39.44	-0.00467792855054988	-0.0399562071128636
2	D	26	50	20120529	15	1984	39.48	-0.00579133888820622	-0.0397669853382181
2	D	26	50	20120529	15	1986	39.52	-0.00835219680695142	-0.0403142859868564
2	D	26	50	20120529	15	1988	39.56	-0.0103589658519588	-0.0402636571413235
2	D	26	50	20120529	15	1990	39.6	-0.0125022065057353	-0.0400431812469495
2	D	26	50	20120529	15	1992	39.64	-0.0147341890605506	-0.0401163667988023
2	D	26	50	20120529	15	1994	39.68	-0.0169920517235574	-0.0397357312184896
2	D	26	50	20120529	15	1996	39.72	-0.0190346710823709	-0.0392518580481237
2	D	26	50	20120529	15	1998	39.76	-0.0206300454020840	-0.0382339071259275
2	D	26	50	20120529	15	2000	39.8	-0.0222008972586256	-0.0374381857229227
2	D	26	50	20120529	15	2002	39.84	-0.02367001059149	-0.0361591426928412
2	D	26	50	20120529	15	2004	39.88	-0.0252834585605302	-0.0352040111370856
2	D	26	50	20120529	15	2006	39.92	-0.0278821891184758	-0.0338323936872112
2	D	26	50	20120529	15	2008	39.96	-0.0297944533421776	-0.0333797392812347
2	D	26	50	20120529	15	2010	40	-0.0322417456692236	-0.0333854003781248
2	D	26	50	20120529	15	2012	40.04	-0.0343815045292094	-0.0328796238681048
2	D	26	50	20120529	15	2014	40.08	-0.0359582324431026	-0.0330408230010119
2	D	26	50	20120529	15	2016	40.12	-0.0373143501123334	-0.0331737307916038
2	D	26	50	20120529	15	2018	40.16	-0.0385374185696162	-0.0347703213349805
2	D	26	50	20120529	15	2020	40.2	-0.0404312414484647	-0.0358442256167719
2	D	26	50	20120529	15	2022	40.24	-0.040547404950478	-0.0374792827690452
2	D	26	50	20120529	15	2024	40.28	-0.0420091078042756	-0.0387984894642981
2	D	26	50	20120529	15	2026	40.32	-0.0428134488389431	-0.0407189137002548
2	D	26	50	20120529	15	2028	40.36	-0.0429158379008589	-0.0418675379556142
2	D	26	50	20120529	15	2030	40.4	-0.0435246186556943	-0.0439990788205892
2	D	26	50	20120529	15	2032	40.44	-0.0437168159356751	-0.0459157568048192
2	D	26	50	20120529	15	2034	40.48	-0.0429735307431359	-0.0475518350192845
2	D	26	50	20120529	15	2036	40.52	-0.0421052884686526	-0.048788479926766
2	D	26	50	20120529	15	2038	40.56	-0.0411095901968604	-0.0496467166402956
2	D	26	50	20120529	15	2040	40.6	-0.0403832996087002	-0.0507149640678375
2	D	26	50	20120529	15	2042	40.64	-0.038997243038354	-0.0530604231188977
2	D	26	50	20120529	15	2044	40.68	-0.038035549531669	-0.0547296476708379
2	D	26	50	20120529	15	2046	40.72	-0.0361455238162355	-0.0565227997572488
2	D	26	50	20120529	15	2048	40.76	-0.035058205718805	-0.0576252499397968
2	D	26	50	20120529	15	2050	40.8	-0.0335333299451762	-0.05864143309504
2	D	26	50	20120529	15	2052	40.84	-0.0313088427222414	-0.0590521914242312
2	D	26	50	20120529	15	2054	40.88	-0.0295987756826199	-0.0599910878082907
2	D	26	50	20120529	15	2056	40.92	-0.0270657777710534	-0.0604552326994616
2	D	26	50	20120529	15	2058	40.96	-0.0250182086647715	-0.0610337167571503
2	D	26	50	20120529	15	2060	41	-0.0226324303850481	-0.0617686835455156
2	D	26	50	20120529	15	2062	41.04	-0.0201513341112207	-0.0619976447212638
2	D	26	50	20120529	15	2064	41.08	-0.018447701743308	-0.0609991392355503
2	D	26	50	20120529	15	2066	41.12	-0.0168181741660636	-0.05989527483944
2	D	26	50	20120529	15	2068	41.16	-0.0160050720783772	-0.0590362108109764
2	D	26	50	20120529	15	2070	41.2	-0.0147380781478471	-0.0586645554867848
2	D	26	50	20120529	15	2072	41.24	-0.0131716952061627	-0.0574159463325656
2	D	26	50	20120529	15	2074	41.28	-0.0112406572974203	-0.0568091780036294
2	D	26	50	20120529	15	2076	41.32	-0.00902903941790319	-0.0556334715585505
2	D	26	50	20120529	15	2078	41.36	-0.00634945827059677	-0.0539919231660259
2	D	26	50	20120529	15	2080	41.4	-0.0045983790376664	-0.0526526629224586
2	D	26	50	20120529	15	2082	41.44	-0.0026509362516005	-0.0517689915780098
2	D	26	50	20120529	15	2084	41.48	-0.0010705525956486	-0.0512561977402933
2	D	26	50	20120529	15	2086	41.52	0.0014591926247244	-0.049933059531337
2	D	26	50	20120529	15	2088	41.56	0.0031173580266069	-0.0489308063796832
2	D	26	50	20120529	15	2090	41.6	0.004448882521988	-0.0469411068923737
2	D	26	50	20120529	15	2092	41.64	0.005390465911816	-0.0461072865759985
2	D	26	50	20120529	15	2094	41.68	0.0041042033214986	-0.0465147568586572
2	D	26	50	20120529	15	2096	41.72	0.0049635926190815	-0.0448334266386231
2	D	26	50	20120529	15	2098	41.76	0.0062269449496884	-0.0414988171245645
2	D	26	50	20120529	15	2100	41.8	0.0062421406744161	-0.0396318501612655
2	D	26	50	20120529	15	2102	41.84	0.0064042307618675	-0.0385088019581816
2	D	26	50	20120529	15	2104	41.88	0.0063990292843851	-0.0364748489000782
2	D	26	50	20120529	15	2106	41.92	0.005966932593858	-0.0357020356354635
2	D	26	50	20120529	15	2108	41.96	0.0057615308018454	-0.0346190888721542
2	D	26	50	20120529	15	2110	42	0.0054138499330698	-0.0331104730189588
2	D	26	50	20120529	15	2112	42.04	0.0055104407193799	-0.0312322559867711
2	D	26	50	20120529	15	2114	42.08	0.0053752277606814	-0.0300764333843792
2	D	26	50	20120529	15	2116	42.12	0.0056057092160092	-0.0282251217652156
2	D	26	50	20120529	15	2118	42.16	0.0063713502965424	-0.0248649644831528
2	D	26	50	20120529	15	2120	42.2	0.0070146477617946	-0.0228051907138276
2	D	26	50	20120529	15	2122	42.24	0.006610819079059	-0.0220441316852365
2	D	26	50	20120529	15	2124	42.28	0.0062922674741345	-0.0195479740369699
2	D	26	50	20120529	15	2126	42.32	0.0058366078643378	-0.0177178402659029
2	D	26	50	20120529	15	2128	42.36	0.0046068784611763	-0.0151566287937671
2	D	26	50	20120529	15	2130	42.4	0.0040742856335866	-0.0135495165014863
2	D	26	50	20120529	15	2132	42.44	0.0032493819337222	-0.0117804838273816
2	D	26	50	20120529	15	2134	42.48	0.0019999525356368	-0.0105316201147212
2	D	26	50	20120529	15	2136	42.52	0.0006116402946586	-0.00910045720280305
2	D	26	50	20120529	15	2138	42.56	-0.0007652592428713	-0.00738570204522224
2	D	26	50	20120529	15	2140	42.6	-0.0021313824730559	-0.00610386594335508
2	D	26	50	20120529	15	2142	42.64	-0.0039332319728755	-0.0037827172234321
2	D	26	50	20120529	15	2144	42.68	-0.00581115909128288	-0.0025202558473695
2	D	26	50	20120529	15	2146	42.72	-0.00697323958868829	-0.00145844309153630
2	D	26	50	20120529	15	2148	42.76	-0.00931922189876652	-0.0010995722579485
2	D	26	50	20120529	15	2150	42.8	-0.0107347931061595	-0.0014801936961256
2	D	26	50	20120529	15	2152	42.84	-0.0121220941844406	-0.00207844845941630
2	D	26	50	20120529	15	2154	42.88	-0.0140167938756978	-0.0026446076459089
2	D	26	50	20120529	15	2156	42.92	-0.0155133570938079	-0.0033341923210577
2	D	26	50	20120529	15	2158	42.96	-0.0170472484788968	-0.0039366543696964
2	D	26	50	20120529	15	2160	43	-0.0193357359365968	-0.0044442226882999
2	D	26	50	20120529	15	2162	43.04	-0.0217395595813760	-0.0053931034201098
2	D	26	50	20120529	15	2164	43.08	-0.0231907421004831	-0.00618342394151994
2	D	26	50	20120529	15	2166	43.12	-0.0252101952269315	-0.00711195272595368
2	D	26	50	20120529	15	2168	43.16	-0.0272665183151644	-0.00815456753267762
2	D	26	50	20120529	15	2170	43.2	-0.0285548385862151	-0.0100169170886955
2	D	26	50	20120529	15	2172	43.24	-0.0296884438935421	-0.0119530885926693
2	D	26	50	20120529	15	2174	43.28	-0.0306707849182377	-0.0132138882677961
2	D	26	50	20120529	15	2176	43.32	-0.0326483150978431	-0.0150557953667699
2	D	26	50	20120529	15	2178	43.36	-0.0342236075849705	-0.0173912276436728
2	D	26	50	20120529	15	2180	43.4	-0.0354042637775176	-0.0192260990301738
2	D	26	50	20120529	15	2182	43.44	-0.0365532415862677	-0.0208182913693715
2	D	26	50	20120529	15	2184	43.48	-0.0366602268422612	-0.0220157767033110
2	D	26	50	20120529	15	2186	43.52	-0.0370351348576463	-0.0238500116937089
2	D	26	50	20120529	15	2188	43.56	-0.0367972217100483	-0.0261030377463323
2	D	26	50	20120529	15	2190	43.6	-0.0362180729719852	-0.0279193405087593
2	D	26	50	20120529	15	2192	43.64	-0.0354476942760181	-0.0292223120323162
2	D	26	50	20120529	15	2194	43.68	-0.0348581510682717	-0.0303242248137104
2	D	26	50	20120529	15	2196	43.72	-0.0340011517916092	-0.0312806433038077
2	D	26	50	20120529	15	2198	43.76	-0.0335817031200771	-0.0331332559994486
2	D	26	50	20120529	15	2200	43.8	-0.0329075397367193	-0.0358472810251734
2	D	26	50	20120529	15	2202	43.84	-0.0328600087259947	-0.0382056369968157
2	D	26	50	20120529	15	2204	43.88	-0.0329150004203676	-0.0412498943243834
2	D	26	50	20120529	15	2206	43.92	-0.0331633292508525	-0.0435467256421014
2	D	26	50	20120529	15	2208	43.96	-0.0335795110890555	-0.0466474100908078
2	D	26	50	20120529	15	2210	44	-0.033787336843114	-0.0491448334602128
2	D	26	50	20120529	15	2212	44.04	-0.0341807569140306	-0.051623681134476
2	D	26	50	20120529	15	2214	44.08	-0.0338081116403453	-0.0522998166386465
2	D	26	50	20120529	15	2216	44.12	-0.033464104191298	-0.053589084432784
2	D	26	50	20120529	15	2218	44.16	-0.031901539626232	-0.0539887411855106
2	D	26	50	20120529	15	2220	44.2	-0.0310226766078952	-0.0551425273203727
2	D	26	50	20120529	15	2222	44.24	-0.0297461367358191	-0.0565204663048709
2	D	26	50	20120529	15	2224	44.28	-0.0288775267658096	-0.0563951669832447
2	D	26	50	20120529	15	2226	44.32	-0.0274717984848107	-0.0565524275313806
2	D	26	50	20120529	15	2228	44.36	-0.0267982085650524	-0.0562760902012929
2	D	26	50	20120529	15	2230	44.4	-0.0260696057377178	-0.0551564573239621
2	D	26	50	20120529	15	2232	44.44	-0.0248187338417988	-0.0545906304776566
2	D	26	50	20120529	15	2234	44.48	-0.0225943880402203	-0.0539738212324276
2	D	26	50	20120529	15	2236	44.52	-0.0212377329698358	-0.0533485974165024
2	D	26	50	20120529	15	2238	44.56	-0.0188943103863054	-0.0531376674636745
2	D	26	50	20120529	15	2240	44.6	-0.0160619234635846	-0.0531897105227698
2	D	26	50	20120529	15	2242	44.64	-0.0134012927780140	-0.0531353340112966
2	D	26	50	20120529	15	2244	44.68	-0.0112142822144821	-0.0535500521384625
2	D	26	50	20120529	15	2246	44.72	-0.00879611844418034	-0.0543233441143681
2	D	26	50	20120529	15	2248	44.76	-0.00770286064978782	-0.055058098770699
2	D	26	50	20120529	15	2250	44.8	-0.00499351030699344	-0.0574232295324118
2	D	26	50	20120529	15	2252	44.84	-0.0036015706082277	-0.0588489689353182
2	D	26	50	20120529	15	2254	44.88	-0.002152991656289	-0.0601728142510557
2	D	26	50	20120529	15	2256	44.92	0.0003604193974386	-0.0621734314670668
2	D	26	50	20120529	15	2258	44.96	0.0023888259099503	-0.0628096861487784
2	D	26	50	20120529	15	2260	45	0.0047651289588059	-0.0631058224687394
2	D	26	50	20120529	15	2262	45.04	0.0063121371746858	-0.0637088431317353
2	D	26	50	20120529	15	2264	45.08	0.0080842174790174	-0.0640896201334042
2	D	26	50	20120529	15	2266	45.12	0.010104775106258	-0.0641629471066133
2	D	26	50	20120529	15	2268	45.16	0.0120942907458044	-0.0644286778349832
2	D	26	50	20120529	15	2270	45.2	0.0143891350934672	-0.0636862157147373
2	D	26	50	20120529	15	2272	45.24	0.0165590336728944	-0.0634403546869187
2	D	26	50	20120529	15	2274	45.28	0.0187930526952396	-0.0629544450490229
2	D	26	50	20120529	15	2276	45.32	0.020805761437209	-0.0624519749703118
2	D	26	50	20120529	15	2278	45.36	0.0228795995604119	-0.0614280489958146
2	D	26	50	20120529	15	2280	45.4	0.0249193692788973	-0.0600283523356593
2	D	26	50	20120529	15	2282	45.44	0.0257589030180645	-0.0588373865262424
2	D	26	50	20120529	15	2284	45.48	0.0270933570568401	-0.0575067508640852
2	D	26	50	20120529	15	2286	45.52	0.0279987768845579	-0.0556689400346948
2	D	26	50	20120529	15	2288	45.56	0.029180712940379	-0.0540002316707049
2	D	26	50	20120529	15	2290	45.6	0.0300148373126701	-0.0524942144349304
2	D	26	50	20120529	15	2292	45.64	0.0312493821130115	-0.0497395314763941
2	D	26	50	20120529	15	2294	45.68	0.0320634812212594	-0.0478644893536539
2	D	26	50	20120529	15	2296	45.72	0.0329050797122276	-0.0455740290680345
2	D	26	50	20120529	15	2298	45.76	0.033542395054111	-0.0433909783024772
2	D	26	50	20120529	15	2300	45.8	0.0341376375425139	-0.0416755372513187
2	D	26	50	20120529	15	2302	45.84	0.0344480574194548	-0.0390296850974749
2	D	26	50	20120529	15	2304	45.88	0.0345756901934589	-0.037230027628677
2	D	26	50	20120529	15	2306	45.92	0.0344101564959832	-0.0353101620070774
2	D	26	50	20120529	15	2308	45.96	0.0343565578019692	-0.0325766286123664
2	D	26	50	20120529	15	2310	46	0.0342256723367716	-0.0312423888269455
2	D	26	50	20120529	15	2312	46.04	0.0341171314458595	-0.0285745456522068
2	D	26	50	20120529	15	2314	46.08	0.0341369304357327	-0.026432860633349
2	D	26	50	20120529	15	2316	46.12	0.0340904028095306	-0.0236055648794527
2	D	26	50	20120529	15	2318	46.16	0.0337772959268212	-0.0216579099613525
2	D	26	50	20120529	15	2320	46.2	0.0330621281283291	-0.0192328165445951
2	D	26	50	20120529	15	2322	46.24	0.0323121706762027	-0.0180656660915686
2	D	26	50	20120529	15	2324	46.28	0.0310820877196506	-0.0153073839595161
2	D	26	50	20120529	15	2326	46.32	0.0296552876565723	-0.0140461883045917
2	D	26	50	20120529	15	2328	46.36	0.028229618964344	-0.0121577889347549
2	D	26	50	20120529	15	2330	46.4	0.0272898740521471	-0.0109663140084556
2	D	26	50	20120529	15	2332	46.44	0.025491277243521	-0.00936938405382392
2	D	26	50	20120529	15	2334	46.48	0.0238986606402545	-0.0085373315044017
2	D	26	50	20120529	15	2336	46.52	0.021745803334254	-0.00838374791152799
2	D	26	50	20120529	15	2338	46.56	0.020081981078122	-0.00861723457067579
2	D	26	50	20120529	15	2340	46.6	0.0190583733016764	-0.00916821217457635
2	D	26	50	20120529	15	2342	46.64	0.0192520498490434	-0.00964586280526786
2	D	26	50	20120529	15	2344	46.68	0.0180189263333322	-0.0110069726483738
2	D	26	50	20120529	15	2346	46.72	0.0172355227304556	-0.0117251810060250
2	D	26	50	20120529	15	2348	46.76	0.0153250616290458	-0.0128019632124159
2	D	26	50	20120529	15	2350	46.8	0.0133346974613619	-0.0139026456280109
2	D	26	50	20120529	15	2352	46.84	0.0111086546035085	-0.0145321827953013
2	D	26	50	20120529	15	2354	46.88	0.0088338920884314	-0.0155987826640430
2	D	26	50	20120529	15	2356	46.92	0.0065844439961207	-0.0156696347635179
2	D	26	50	20120529	15	2358	46.96	0.0055837464793855	-0.0151221926935233
2	D	26	50	20120529	15	2360	47	0.0057494923088957	-0.0149044038049179
2	D	26	50	20120529	15	2362	47.04	0.0055963329800907	-0.0130451372344659
2	D	26	50	20120529	15	2364	47.08	0.0055272486475687	-0.0120186303202174
2	D	26	50	20120529	15	2366	47.12	0.0050082322701778	-0.010906351353411
2	D	26	50	20120529	15	2368	47.16	0.0049977812319519	-0.0098957684838748
2	D	26	50	20120529	15	2370	47.2	0.0037388412476595	-0.00720762427344822
2	D	26	50	20120529	15	2372	47.24	0.0028348688675228	-0.00686099345824276
2	D	26	50	20120529	15	2374	47.28	0.00162868612017480	-0.005545916266592
2	D	26	50	20120529	15	2376	47.32	-0.0006063794202065	-0.0048793549882387
2	D	26	50	20120529	15	2378	47.36	-0.0021413109593705	-0.0045097354244701
2	D	26	50	20120529	15	2380	47.4	-0.0040489570686844	-0.0041575828124104
2	D	26	50	20120529	15	2382	47.44	-0.0050759023891373	-0.0032839382421188
2	D	26	50	20120529	15	2384	47.48	-0.00691016566380645	-0.0033577319058034
2	D	26	50	20120529	15	2386	47.52	-0.00933334282118681	-0.0033169389155967
2	D	26	50	20120529	15	2388	47.56	-0.0114047979945372	-0.0031666928667302
2	D	26	50	20120529	15	2390	47.6	-0.0130469686410292	-0.0038839819855658
2	D	26	50	20120529	15	2392	47.64	-0.0138874994007578	-0.0046977416825588
2	D	26	50	20120529	15	2394	47.68	-0.0151292284059961	-0.0059063073797594
2	D	26	50	20120529	15	2396	47.72	-0.0154489608792452	-0.00656622892543734
2	D	26	50	20120529	15	2398	47.76	-0.0158988222134361	-0.00732628386239913
2	D	26	50	20120529	15	2400	47.8	-0.0166174689772916	-0.00870403899913425
2	D	26	50	20120529	15	2402	47.84	-0.0166777710435912	-0.00883563157111307
2	D	26	50	20120529	15	2404	47.88	-0.0162184203363968	-0.00873105047817557
2	D	26	50	20120529	15	2406	47.92	-0.0159271771953617	-0.00906118449217595
2	D	26	50	20120529	15	2408	47.96	-0.0160651195862355	-0.00947513894401818
2	D	26	50	20120529	15	2410	48	-0.0159412839756463	-0.00983660485949293
2	D	26	50	20120529	15	2412	48.04	-0.0160822244992724	-0.0103839337924026
2	D	26	50	20120529	15	2414	48.08	-0.0157352118464051	-0.0102511886363704
2	D	26	50	20120529	15	2416	48.12	-0.0160753443502915	-0.0110350872139938
2	D	26	50	20120529	15	2418	48.16	-0.0159823598085655	-0.0108208480014299
2	D	26	50	20120529	15	2420	48.2	-0.0160402789250125	-0.0109126516748314
2	D	26	50	20120529	15	2422	48.24	-0.0159759039236532	-0.0109989469864074
2	D	26	50	20120529	15	2424	48.28	-0.0159775019849787	-0.0114391492419672
2	D	26	50	20120529	15	2426	48.32	-0.0158987232184867	-0.0126049915474486
2	D	26	50	20120529	15	2428	48.36	-0.0158902803635194	-0.0126258936239004
2	D	26	50	20120529	15	2430	48.4	-0.0159433699406509	-0.0134050828703611
2	D	26	50	20120529	15	2432	48.44	-0.0158201785043393	-0.0131972083259347
2	D	26	50	20120529	15	2434	48.48	-0.015691062927415	-0.0135522911884957
2	D	26	50	20120529	15	2436	48.52	-0.0158711375687391	-0.0132443772979873
2	D	26	50	20120529	15	2438	48.56	-0.0160219429390695	-0.0131900227068243
2	D	26	50	20120529	15	2440	48.6	-0.0161342428096304	-0.0135319342913721
2	D	26	50	20120529	15	2442	48.64	-0.0160073326987566	-0.0138160794945377
2	D	26	50	20120529	15	2444	48.68	-0.0159763833420509	-0.0134542324485079
2	D	26	50	20120529	15	2446	48.72	-0.0162841317695725	-0.0135704963596841
2	D	26	50	20120529	15	2448	48.76	-0.0160093974505577	-0.0137163491541191
2	D	26	50	20120529	15	2450	48.8	-0.0159381691702752	-0.0135354203278034
2	D	26	50	20120529	15	2452	48.84	-0.0156296881801283	-0.0135498325782175
2	D	26	50	20120529	15	2454	48.88	-0.0154601105389710	-0.0136188610493037
2	D	26	50	20120529	15	2456	48.92	-0.0157768066957017	-0.0148260026334470
2	D	26	50	20120529	15	2458	48.96	-0.0152935911346422	-0.0156093977510422
2	D	26	50	20120529	15	2460	49	-0.0155875538083578	-0.0167662725283245
2	D	26	50	20120529	15	2462	49.04	-0.0156507755185569	-0.0169478511857722
2	D	26	50	20120529	15	2464	49.08	-0.0167024045225274	-0.0173059809714533
2	D	26	50	20120529	15	2466	49.12	-0.0172227226835025	-0.0176279118396851
2	D	26	50	20120529	15	2468	49.16	-0.0191900577975367	-0.0186865977693319
2	D	26	50	20120529	15	2470	49.2	-0.0197698005052959	-0.0189704869998427
2	D	26	50	20120529	15	2472	49.24	-0.0209289818648985	-0.0188747376706022
2	D	26	50	20120529	15	2474	49.28	-0.0211905689475306	-0.0185011024474232
2	D	26	50	20120529	15	2476	49.32	-0.021690436873287	-0.0183312412564466
2	D	26	50	20120529	15	2478	49.36	-0.0217517642444193	-0.0186086887441808
2	D	26	50	20120529	15	2480	49.4	-0.0218263145123598	-0.0182828892947491
2	D	26	50	20120529	15	2482	49.44	-0.0216074791057182	-0.0189351670161224
2	D	26	50	20120529	15	2484	49.48	-0.0218136643720444	-0.0192677971170604
2	D	26	50	20120529	15	2486	49.52	-0.0223775608168372	-0.0205620641561408
2	D	26	50	20120529	15	2488	49.56	-0.0221153797645089	-0.0221847752240145
2	D	26	50	20120529	15	2490	49.6	-0.0219386561022208	-0.0242324468607797
2	D	26	50	20120529	15	2492	49.64	-0.0211925629886536	-0.0267911374972406
2	D	26	50	20120529	15	2494	49.68	-0.0209663524582842	-0.0292576037317652
2	D	26	50	20120529	15	2496	49.72	-0.0210217401324545	-0.0311620332123315
2	D	26	50	20120529	15	2498	49.76	-0.0206919455297091	-0.0337882277976583
2	D	26	50	20120529	15	2500	49.8	-0.0204847349585502	-0.0354069649254218
2	D	26	50	20120529	15	2502	49.84	-0.0200101955976959	-0.0365754588813326
2	D	26	50	20120529	15	2504	49.88	-0.0203568971235795	-0.0352980634100513
2	D	26	50	20120529	15	2506	49.92	-0.0209073797527332	-0.0353289639763891
2	D	26	50	20120529	15	2508	49.96	-0.0208847594068031	-0.0341114604494743
2	D	26	50	20120529	15	2510	50	-0.0211451797632463	-0.0341675410882902
2	D	26	50	20120529	15	2512	50.04	-0.02053563250466	-0.033422271754123
2	D	26	50	20120529	15	2514	50.08	-0.0210977753246355	-0.0323491735740621
2	D	26	50	20120529	15	2516	50.12	-0.0213067112363405	-0.0314765472375354
2	D	26	50	20120529	15	2518	50.16	-0.0218606940440611	-0.0298644498424473
2	D	26	50	20120529	15	2520	50.2	-0.0225599307267731	-0.0277273822308706
2	D	26	50	20120529	15	2522	50.24	-0.0233607348133211	-0.0258731304617109
2	D	26	50	20120529	15	2524	50.28	-0.024318052743244	-0.0232023513796167
2	D	26	50	20120529	15	2526	50.32	-0.0258790475312558	-0.0213510185472497
2	D	26	50	20120529	15	2528	50.36	-0.0264517686686779	-0.0196810091067823
2	D	26	50	20120529	15	2530	50.4	-0.0276076761238835	-0.0172609361481714
2	D	26	50	20120529	15	2532	50.44	-0.0277895934854794	-0.0153678910867822
2	D	26	50	20120529	15	2534	50.48	-0.0281970566970703	-0.0123404841138101
2	D	26	50	20120529	15	2536	50.52	-0.0278390414626878	-0.0110896758575014
2	D	26	50	20120529	15	2538	50.56	-0.0284380669723699	-0.00994596599427124
2	D	26	50	20120529	15	2540	50.6	-0.0295435647851448	-0.00801118749065642
2	D	26	50	20120529	15	2542	50.64	-0.0306162669854082	-0.00768028273026455
2	D	26	50	20120529	15	2544	50.68	-0.031722181991184	-0.00876738869566075
2	D	26	50	20120529	15	2546	50.72	-0.0325777811964197	-0.00908968796652558
2	D	26	50	20120529	15	2548	50.76	-0.0336711945543041	-0.0105838894479865
2	D	26	50	20120529	15	2550	50.8	-0.0345894646335564	-0.0110728042897023
2	D	26	50	20120529	15	2552	50.84	-0.0361603730586404	-0.0125475461925450
2	D	26	50	20120529	15	2554	50.88	-0.0376913299505874	-0.0141844276803137
2	D	26	50	20120529	15	2556	50.92	-0.0384407217172889	-0.0151449615318775
2	D	26	50	20120529	15	2558	50.96	-0.0387157155444924	-0.0169996319082517
2	D	26	50	20120529	15	2560	51	-0.0391691831232673	-0.0190447968514776
2	D	26	50	20120529	15	2562	51.04	-0.0392033363807986	-0.0207221248471302
2	D	26	50	20120529	15	2564	51.08	-0.039475289648843	-0.0228271817347225
2	D	26	50	20120529	15	2566	51.12	-0.0389697083002946	-0.0253413706059094
2	D	26	50	20120529	15	2568	51.16	-0.0388859232177918	-0.0272929075402384
2	D	26	50	20120529	15	2570	51.2	-0.0384785872854215	-0.0294859709378172
2	D	26	50	20120529	15	2572	51.24	-0.037877390957921	-0.0317164827105277
2	D	26	50	20120529	15	2574	51.28	-0.0377458125280778	-0.0331802503161263
2	D	26	50	20120529	15	2576	51.32	-0.0363748526875099	-0.0350565086625301
2	D	26	50	20120529	15	2578	51.36	-0.0351864225630104	-0.0365044469757251
2	D	26	50	20120529	15	2580	51.4	-0.0337106016152196	-0.0375229112574444
2	D	26	50	20120529	15	2582	51.44	-0.032525377512866	-0.0382093422363491
2	D	26	50	20120529	15	2584	51.48	-0.0312106963010127	-0.0383599842650131
2	D	26	50	20120529	15	2586	51.52	-0.0292640879009486	-0.0386629936628871
2	D	26	50	20120529	15	2588	51.56	-0.0281655197346294	-0.0392818605888494
2	D	26	50	20120529	15	2590	51.6	-0.0268706940811918	-0.040367524056412
2	D	26	50	20120529	15	2592	51.64	-0.0250498870485687	-0.0426384752659385
2	D	26	50	20120529	15	2594	51.68	-0.0236255618592246	-0.0444089999353515
2	D	26	50	20120529	15	2596	51.72	-0.0220963727342306	-0.0459264510877778
2	D	26	50	20120529	15	2598	51.76	-0.0205575669570124	-0.0481480391729097
2	D	26	50	20120529	15	2600	51.8	-0.0193719610169969	-0.0497522523273876
2	D	26	50	20120529	15	2602	51.84	-0.0175784553771954	-0.0504938659194961
2	D	26	50	20120529	15	2604	51.88	-0.0155721105962567	-0.0518957758238765
2	D	26	50	20120529	15	2606	51.92	-0.01380059597735	-0.0525878212306238
2	D	26	50	20120529	15	2608	51.96	-0.0120464761852605	-0.0534804021205156
2	D	26	50	20120529	15	2610	52	-0.0107998469300287	-0.0539797609293895
2	D	26	50	20120529	15	2612	52.04	-0.0089896535701911	-0.0541959941830764
2	D	26	50	20120529	15	2614	52.08	-0.00745289840263837	-0.0539573456444259
2	D	26	50	20120529	15	2616	52.12	-0.00604412956248041	-0.0529811847329979
2	D	26	50	20120529	15	2618	52.16	-0.00531595099921451	-0.0522163780384665
2	D	26	50	20120529	15	2620	52.2	-0.00608492962375488	-0.0516360555031467
2	D	26	50	20120529	15	2622	52.24	-0.00590256678488687	-0.0509918105148077
2	D	26	50	20120529	15	2624	52.28	-0.00673341725278106	-0.050074834440965
2	D	26	50	20120529	15	2626	52.32	-0.0068396954019934	-0.0491655658310372
2	D	26	50	20120529	15	2628	52.36	-0.00682032067618889	-0.0483516859258915
2	D	26	50	20120529	15	2630	52.4	-0.00675017568349518	-0.0462490332013551
2	D	26	50	20120529	15	2632	52.44	-0.00742376560325349	-0.0448379309088193
2	D	26	50	20120529	15	2634	52.48	-0.00714113502281322	-0.043178704846765
2	D	26	50	20120529	15	2636	52.52	-0.00624820057953085	-0.0409523084355211
2	D	26	50	20120529	15	2638	52.56	-0.00567769975740173	-0.0386643866632461
2	D	26	50	20120529	15	2640	52.6	-0.00471955592675834	-0.0361726696455653
2	D	26	50	20120529	15	2642	52.64	-0.0034990754802947	-0.0339823215380262
2	D	26	50	20120529	15	2644	52.68	-0.0024622377359731	-0.031845649906247
2	D	26	50	20120529	15	2646	52.72	-0.0024932019419212	-0.0293178775137935
2	D	26	50	20120529	15	2648	52.76	-0.0013408441627572	-0.0276711106732238
2	D	26	50	20120529	15	2650	52.8	-0.0012060978945342	-0.0256160038086545
2	D	26	50	20120529	15	2652	52.84	-0.0014617806355435	-0.0250240069403773
2	D	26	50	20120529	15	2654	52.88	-0.0023833599745317	-0.0232803593997172
2	D	26	50	20120529	15	2656	52.92	-0.0025678794890824	-0.0213237595808349
2	D	26	50	20120529	15	2658	52.96	-0.0031636310943676	-0.0192549914132531
2	D	26	50	20120529	15	2660	53	-0.00471120499567252	-0.0177884095226653
2	D	26	50	20120529	15	2662	53.04	-0.00541549749186995	-0.0154981613690802
2	D	26	50	20120529	15	2664	53.08	-0.00609059354907218	-0.0141022972276789
2	D	26	50	20120529	15	2666	53.12	-0.00714235831754467	-0.0136336409952441
2	D	26	50	20120529	15	2668	53.16	-0.00890685136611415	-0.0138483398272157
2	D	26	50	20120529	15	2670	53.2	-0.0098862508266	-0.0132446120574387
2	D	26	50	20120529	15	2672	53.24	-0.0111369979888828	-0.0127864608861879
2	D	26	50	20120529	15	2674	53.28	-0.0125871583144270	-0.0125183426824820
2	D	26	50	20120529	15	2676	53.32	-0.0147243390630887	-0.0121064317692374
2	D	26	50	20120529	15	2678	53.36	-0.0163681996947877	-0.0120508178208970
2	D	26	50	20120529	15	2680	53.4	-0.0181937457570584	-0.0115736706502337
2	D	26	50	20120529	15	2682	53.44	-0.0200962009954916	-0.0120403455694677
2	D	26	50	20120529	15	2684	53.48	-0.0222509038501911	-0.0128215924966616
2	D	26	50	20120529	15	2686	53.52	-0.0237078973728260	-0.0131649069810633
2	D	26	50	20120529	15	2688	53.56	-0.0253977906559803	-0.0132135064301343
2	D	26	50	20120529	15	2690	53.6	-0.0273013433241379	-0.0127960517997252
2	D	26	50	20120529	15	2692	53.64	-0.0275766482783251	-0.0124656490851479
2	D	26	50	20120529	15	2694	53.68	-0.0273510175755162	-0.0116979503238815
2	D	26	50	20120529	15	2696	53.72	-0.0264740849586921	-0.0113766622157138
2	D	26	50	20120529	15	2698	53.76	-0.0254838738355219	-0.0104809205585101
2	D	26	50	20120529	15	2700	53.8	-0.0245032086538977	-0.0094380299801415
2	D	26	50	20120529	15	2702	53.84	-0.022538696310134	-0.00834707735385566
2	D	26	50	20120529	15	2704	53.88	-0.0206381488457964	-0.00768863366135036
2	D	26	50	20120529	15	2706	53.92	-0.0189243977798449	-0.00690107934166823
2	D	26	50	20120529	15	2708	53.96	-0.0169683919306589	-0.00683980853907841
2	D	26	50	20120529	15	2710	54	-0.0157082357227029	-0.00615594435778947
2	D	26	50	20120529	15	2712	54.04	-0.0135218332710028	-0.00605997582544683
2	D	26	50	20120529	15	2714	54.08	-0.0113195774852686	-0.0056544783707076
2	D	26	50	20120529	15	2716	54.12	-0.00874354505499911	-0.0048372892058259
2	D	26	50	20120529	15	2718	54.16	-0.00701486696489674	-0.0035189027544392
2	D	26	50	20120529	15	2720	54.2	-0.00453893964163985	-0.0034567409973051
2	D	26	50	20120529	15	2722	54.24	-0.003228904121339	-0.0035474415841279
2	D	26	50	20120529	15	2724	54.28	-0.0019753063287785	-0.0040059685119222
2	D	26	50	20120529	15	2726	54.32	-0.0013854908849213	-0.004804663298942
2	D	26	50	20120529	15	2728	54.36	-0.0012422239799851	-0.0048681685589603
2	D	26	50	20120529	15	2730	54.4	-0.00103932676019140	-0.004429861349574
2	D	26	50	20120529	15	2732	54.44	-0.0014823136022556	-0.003416663599161
2	D	26	50	20120529	15	2734	54.48	-0.0013286465707817	-0.00189222481752300
2	D	26	50	20120529	15	2736	54.52	-0.0018479457908851	-0.000389622907501597
2	D	26	50	20120529	15	2738	54.56	-0.0024689269661231	0.000337424284914400
2	D	26	50	20120529	15	2740	54.6	-0.0036875406506844	0.00194749228354060
2	D	26	50	20120529	15	2742	54.64	-0.00492075609027715	0.0027342405014921
2	D	26	50	20120529	15	2744	54.68	-0.00697853581847937	0.0039946866232284
2	D	26	50	20120529	15	2746	54.72	-0.00921317002372416	0.0045240621149637
2	D	26	50	20120529	15	2748	54.76	-0.0113083981270580	0.0049505182146973
2	D	26	50	20120529	15	2750	54.8	-0.0139599071351513	0.005689303379681
2	D	26	50	20120529	15	2752	54.84	-0.0165175123627031	0.0062507461639432
2	D	26	50	20120529	15	2754	54.88	-0.0183810215738421	0.0062831316545215
2	D	26	50	20120529	15	2756	54.92	-0.0178770665708904	0.0061542260883112
2	D	26	50	20120529	15	2758	54.96	-0.0181317664334739	0.0058921723152035
2	D	26	50	20120529	15	2760	55	-0.0176667023034874	0.0060749594181402
2	D	26	50	20120529	15	2762	55.04	-0.0176539743814261	0.0055398210061382
2	D	26	50	20120529	15	2764	55.08	-0.0177656972528536	0.0056006321893202
2	D	26	50	20120529	15	2766	55.12	-0.0177804757845804	0.0050791409381952
2	D	26	50	20120529	15	2768	55.16	-0.0180911077935556	0.0046741808846096
2	D	26	50	20120529	15	2770	55.2	-0.0190099223450294	0.0035693972496838
2	D	26	50	20120529	15	2772	55.24	-0.0206786519222228	0.002681737822989
2	D	26	50	20120529	15	2774	55.28	-0.0225834703115187	0.0014659242812813
2	D	26	50	20120529	15	2776	55.32	-0.0239298299071692	0.000766850233129002
2	D	26	50	20120529	15	2778	55.36	-0.0258660014111429	-0.000461507382876997
2	D	26	50	20120529	15	2780	55.4	-0.0275891336627605	-0.00228207894894210
2	D	26	50	20120529	15	2782	55.44	-0.0291614018541847	-0.0042436801340876
2	D	26	50	20120529	15	2784	55.48	-0.0303116595262087	-0.0051433391628591
2	D	26	50	20120529	15	2786	55.52	-0.0315456174279217	-0.00653526471948918
2	D	26	50	20120529	15	2788	55.56	-0.032999139056261	-0.00860722193865419
2	D	26	50	20120529	15	2790	55.6	-0.033938353638372	-0.0104038742036320
2	D	26	50	20120529	15	2792	55.64	-0.034536785178358	-0.0125616176174906
2	D	26	50	20120529	15	2794	55.68	-0.0354395484058988	-0.0143462844225273
2	D	26	50	20120529	15	2796	55.72	-0.0366479231842685	-0.0157954997705691
2	D	26	50	20120529	15	2798	55.76	-0.0378903805094914	-0.0169562155518869
2	D	26	50	20120529	15	2800	55.8	-0.0390469950714783	-0.0191012239726162
2	D	26	50	20120529	15	2802	55.84	-0.040304867324531	-0.021362056484104
2	D	26	50	20120529	15	2804	55.88	-0.0404446623351716	-0.0229638654755259
2	D	26	50	20120529	15	2806	55.92	-0.0410154389289454	-0.0249737457903705
2	D	26	50	20120529	15	2808	55.96	-0.0418837660562425	-0.026792848695651
2	D	26	50	20120529	15	2810	56	-0.0419977516693697	-0.028256418311351
2	D	26	50	20120529	15	2812	56.04	-0.0417185081304113	-0.0302274855349763
2	D	26	50	20120529	15	2814	56.08	-0.0410329398217797	-0.0323497534016227
2	D	26	50	20120529	15	2816	56.12	-0.0410807968087304	-0.0340464702652155
2	D	26	50	20120529	15	2818	56.16	-0.040441904618725	-0.0368667868751814
2	D	26	50	20120529	15	2820	56.2	-0.040042148871049	-0.0385202429459012
2	D	26	50	20120529	15	2822	56.24	-0.0393302770386854	-0.0409581624311412
2	D	26	50	20120529	15	2824	56.28	-0.0385645785410816	-0.0432636566554568
2	D	26	50	20120529	15	2826	56.32	-0.0381675239413097	-0.0455113511229501
2	D	26	50	20120529	15	2828	56.36	-0.0382153031465145	-0.0483265058534134
2	D	26	50	20120529	15	2830	56.4	-0.0383457219212365	-0.0504322415635157
2	D	26	50	20120529	15	2832	56.44	-0.0383448875352347	-0.0524675635803474
2	D	26	50	20120529	15	2834	56.48	-0.0383627207682562	-0.0537440185996098
2	D	26	50	20120529	15	2836	56.52	-0.0383403479096995	-0.0537979284206074
2	D	26	50	20120529	15	2838	56.56	-0.0378420780452686	-0.0530211433372027
2	D	26	50	20120529	15	2840	56.6	-0.0375144259760702	-0.0525995450610559
2	D	26	50	20120529	15	2842	56.64	-0.0374104954213714	-0.0523913586825389
2	D	26	50	20120529	15	2844	56.68	-0.0362896321782413	-0.052949082085132
2	D	26	50	20120529	15	2846	56.72	-0.0351854142287404	-0.0534293490109139
2	D	26	50	20120529	15	2848	56.76	-0.0336024142776981	-0.0540687856731409
2	D	26	50	20120529	15	2850	56.8	-0.0320855288106967	-0.0553463862053888
2	D	26	50	20120529	15	2852	56.84	-0.0302784467206964	-0.0564839795949617
2	D	26	50	20120529	15	2854	56.88	-0.0283954213623966	-0.0578346949683842
2	D	26	50	20120529	15	2856	56.92	-0.0269059716385052	-0.0596830720944059
2	D	26	50	20120529	15	2858	56.96	-0.0253525994615946	-0.0610831435211552
2	D	26	50	20120529	15	2860	57	-0.0238679580638154	-0.0619086199775124
2	D	26	50	20120529	15	2862	57.04	-0.0219953978858771	-0.063078174593595
2	D	26	50	20120529	15	2864	57.08	-0.0205191003481159	-0.0645319861357145
2	D	26	50	20120529	15	2866	57.12	-0.0188599449967398	-0.0649695438119127
2	D	26	50	20120529	15	2868	57.16	-0.0166109918791759	-0.0657727464046625
2	D	26	50	20120529	15	2870	57.2	-0.0153623827249567	-0.0671895055514479
2	D	26	50	20120529	15	2872	57.24	-0.0140952473730704	-0.0680733890279311
2	D	26	50	20120529	15	2874	57.28	-0.0126382538504356	-0.0684818846154226
2	D	26	50	20120529	15	2876	57.32	-0.0112982865000871	-0.070009518105498
2	D	26	50	20120529	15	2878	57.36	-0.00950067964095462	-0.0702749659911554
2	D	26	50	20120529	15	2880	57.4	-0.00786754581912617	-0.0720072361837062
2	D	26	50	20120529	15	2882	57.44	-0.00600827924867425	-0.073171558209608
2	D	26	50	20120529	15	2884	57.48	-0.00432571866284087	-0.0748992322080811
2	D	26	50	20120529	15	2886	57.52	-0.0029962164928539	-0.0764502002219356
2	D	26	50	20120529	15	2888	57.56	-0.0015962157767827	-0.0778243208298155
2	D	26	50	20120529	15	2890	57.6	-0.0007930131840329	-0.0786242707313718
2	D	26	50	20120529	15	2892	57.64	0.000283203336933	-0.0793793193523228
2	D	26	50	20120529	15	2894	57.68	0.0013715820945354	-0.0795425195974207
2	D	26	50	20120529	15	2896	57.72	0.0027198225942238	-0.079517700149401
2	D	26	50	20120529	15	2898	57.76	0.0038060093208044	-0.0790947795835733
2	D	26	50	20120529	15	2900	57.8	0.0050940043227357	-0.0786660607421399
2	D	26	50	20120529	15	2902	57.84	0.0069559578989561	-0.0783052948623786
2	D	26	50	20120529	15	2904	57.88	0.008987404970627	-0.078029028242969
2	D	26	50	20120529	15	2906	57.92	0.0106092957946346	-0.0777174062845001
2	D	26	50	20120529	15	2908	57.96	0.0120464196167181	-0.0771211738466036
2	D	26	50	20120529	15	2910	58	0.0138410566273696	-0.077247745960436
2	D	26	50	20120529	15	2912	58.04	0.0154303498287644	-0.0762740599227421
2	D	26	50	20120529	15	2914	58.08	0.017320375544198	-0.0757621853238411
2	D	26	50	20120529	15	2916	58.12	0.019167197035301	-0.0748005201014274
2	D	26	50	20120529	15	2918	58.16	0.0213066900231371	-0.0737802357268534
2	D	26	50	20120529	15	2920	58.2	0.0231745832963195	-0.0733182121560261
2	D	26	50	20120529	15	2922	58.24	0.0246869432799213	-0.0725449201801205
2	D	26	50	20120529	15	2924	58.28	0.025395959249417	-0.0725295759629687
2	D	26	50	20120529	15	2926	58.32	0.0271559480277904	-0.071601286180627
2	D	26	50	20120529	15	2928	58.36	0.0275301842917333	-0.070182936043584
2	D	26	50	20120529	15	2930	58.4	0.0288798177917807	-0.0686583643258711
2	D	26	50	20120529	15	2932	58.44	0.030041636659677	-0.0673524370959689
2	D	26	50	20120529	15	2934	58.48	0.0314423727668007	-0.0664438473085511
2	D	26	50	20120529	15	2936	58.52	0.0325388973945223	-0.064310138454185
2	D	26	50	20120529	15	2938	58.56	0.0329399094588165	-0.0632329908857203
2	D	26	50	20120529	15	2940	58.6	0.0326465473308902	-0.0611168159460754
2	D	26	50	20120529	15	2942	58.64	0.0322789578706903	-0.0591850355752128
2	D	26	50	20120529	15	2944	58.68	0.0320450328053382	-0.0569981098644946
2	D	26	50	20120529	15	2946	58.72	0.0323359577483218	-0.0548877991735181
2	D	26	50	20120529	15	2948	58.76	0.0323999014145445	-0.0532744431283594
2	D	26	50	20120529	15	2950	58.8	0.0335235365162568	-0.0507059060299705
2	D	26	50	20120529	15	2952	58.84	0.0335064033189486	-0.0479828590288246
2	D	26	50	20120529	15	2954	58.88	0.0339966404503453	-0.0458251226860338
2	D	26	50	20120529	15	2956	58.92	0.034152628206275	-0.0436422840525109
2	D	26	50	20120529	15	2958	58.96	0.0339554868356802	-0.0410322115017951
2	D	26	50	20120529	15	2960	59	0.0338692198083754	-0.0394057244837099
2	D	26	50	20120529	15	2962	59.04	0.032181285211005	-0.0377138300883648
2	D	26	50	20120529	15	2964	59.08	0.0315941744505858	-0.0360663419988783
2	D	26	50	20120529	15	2966	59.12	0.0307752740872937	-0.0343334354102244
2	D	26	50	20120529	15	2968	59.16	0.0296955927431	-0.0320238125308348
2	D	26	50	20120529	15	2970	59.2	0.0282637015111972	-0.0296786221803515
2	D	26	50	20120529	15	2972	59.24	0.0271077233453134	-0.0273390886841177
2	D	26	50	20120529	15	2974	59.28	0.0258713471384088	-0.0257142280116291
2	D	26	50	20120529	15	2976	59.32	0.0242427387999799	-0.0238968221626234
2	D	26	50	20120529	15	2978	59.36	0.0232974784548897	-0.0227827047181859
2	D	26	50	20120529	15	2980	59.4	0.0213938762892574	-0.0219181252568291
2	D	26	50	20120529	15	2982	59.44	0.0211009219498118	-0.0220316158952095
2	D	26	50	20120529	15	2984	59.48	0.0199227406309988	-0.0227251462261973
2	D	26	50	20120529	15	2986	59.52	0.0194407059382639	-0.0220268782797756
2	D	26	50	20120529	15	2988	59.56	0.0174005614531845	-0.0220321108699564
2	D	26	50	20120529	15	2990	59.6	0.0156932521300096	-0.0216598191496617
2	D	26	50	20120529	15	2992	59.64	0.0144917362874174	-0.0216135743661721
2	D	26	50	20120529	15	2994	59.68	0.0141266570562908	-0.020632039443207
2	D	26	50	20120529	15	2996	59.72	0.0126139435192984	-0.0192972339723612
2	D	26	50	20120529	15	2998	59.76	0.0116090033618761	-0.0175216888448017
2	D	26	50	20120529	15	3000	59.8	0.0093361500351082	-0.0156388756185363
2	D	26	50	20120529	15	3002	59.84	0.0085232600794561	-0.0149494465068794
2	D	26	50	20120529	15	3004	59.88	0.0068513060953405	-0.0142385920597526
2	D	26	50	20120529	15	3006	59.92	0.0057999797330724	-0.0123477885268598
2	D	26	50	20120529	15	3008	59.96	0.0052815290411064	-0.0112422977851527
2	D	26	50	20120529	15	3010	60	0.0047409034804824	-0.00904195118772768
2	D	26	50	20120529	15	3012	60.04	0.0043676430238975	-0.007164108922134
2	D	26	50	20120529	15	3014	60.08	0.0036176077900251	-0.0048287402848414
2	D	26	50	20120529	15	3016	60.12	0.0033417654346842	-0.0029159457310536
2	D	26	50	20120529	15	3018	60.16	0.0014054270535101	0.000474769877665003
2	D	26	50	20120529	15	3020	60.2	0.000703521749805999	0.0022482247975792
2	D	26	50	20120529	15	3022	60.24	-0.000190932973056	0.0049066280967891
2	D	26	50	20120529	15	3024	60.28	-0.000412915004873901	0.0062191102065529
2	D	26	50	20120529	15	3026	60.32	-0.0018740804575177	0.0070600015907399
2	D	26	50	20120529	15	3028	60.36	-0.0037869881483905	0.0075550187639774
2	D	26	50	20120529	15	3030	60.4	-0.00536954969322844	0.0076833445026271
2	D	26	50	20120529	15	3032	60.44	-0.00752537684770999	0.0082651519621874
2	D	26	50	20120529	15	3034	60.48	-0.00974427792707337	0.008657030540321
2	D	26	50	20120529	15	3036	60.52	-0.010949046460859	0.0084622933327822
2	D	26	50	20120529	15	3038	60.56	-0.0125313393051202	0.007674929931931
2	D	26	50	20120529	15	3040	60.6	-0.0143218750964407	0.006774500156768
2	D	26	50	20120529	15	3042	60.64	-0.0155878790774771	0.006245301441728
2	D	26	50	20120529	15	3044	60.68	-0.015682560675478	0.0056878891661187
2	D	26	50	20120529	15	3046	60.72	-0.0158083549718511	0.004944932071126
2	D	26	50	20120529	15	3048	60.76	-0.0162771667677778	0.0043236680531755
2	D	26	50	20120529	15	3050	60.8	-0.0165510292241313	0.00255286054105
2	D	26	50	20120529	15	3052	60.84	-0.0165814348157223	0.00145755213699200
2	D	26	50	20120529	15	3054	60.88	-0.0167338870377462	0.0006749263515748
2	D	26	50	20120529	15	3056	60.92	-0.0181500875701744	-0.000921727831412297
2	D	26	50	20120529	15	3058	60.96	-0.0198553109283448	-0.00265961952287350
2	D	26	50	20120529	15	3060	61	-0.0211305072975366	-0.003445922263553
2	D	26	50	20120529	15	3062	61.04	-0.0229407147995098	-0.0043265671909783
2	D	26	50	20120529	15	3064	61.08	-0.0235445846977499	-0.0055136587623411
2	D	26	50	20120529	15	3066	61.12	-0.0250265539390031	-0.0066016281051171
2	D	26	50	20120529	15	3068	61.16	-0.0259730927331536	-0.00753006496566928
2	D	26	50	20120529	15	3070	61.2	-0.026497016431606	-0.0089097292907136
2	D	26	50	20120529	15	3072	61.24	-0.0278080843278074	-0.0104176557147973
2	D	26	50	20120529	15	3074	61.28	-0.0282311180307201	-0.0107160972028649
2	D	26	50	20120529	15	3076	61.32	-0.0294227131651722	-0.0104428499294110
2	D	26	50	20120529	15	3078	61.36	-0.0308371954281222	-0.0108494221864577
2	D	26	50	20120529	15	3080	61.4	-0.032422769247848	-0.0104874825094395
2	D	26	50	20120529	15	3082	61.44	-0.0344735698321199	-0.010010659193682
2	D	26	50	20120529	15	3084	61.48	-0.0363324828491812	-0.00949539048223136
2	D	26	50	20120529	15	3086	61.52	-0.038761960327982	-0.00983763016432565
2	D	26	50	20120529	15	3088	61.56	-0.0392516317739536	-0.0102612578369345
2	D	26	50	20120529	15	3090	61.6	-0.0392430050712232	-0.0108193065086469
2	D	26	50	20120529	15	3092	61.64	-0.0402833712783829	-0.0118412879394958
2	D	26	50	20120529	15	3094	61.68	-0.041306059816013	-0.0133920438213161
2	D	26	50	20120529	15	3096	61.72	-0.041846572239552	-0.0149201015754602
2	D	26	50	20120529	15	3098	61.76	-0.0425455472927549	-0.0166104403358866
2	D	26	50	20120529	15	3100	61.8	-0.043010399290707	-0.0185438116970069
2	D	26	50	20120529	15	3102	61.84	-0.0433766806033616	-0.0200659297541891
2	D	26	50	20120529	15	3104	61.88	-0.044012157467614	-0.0223181355629463
2	D	26	50	20120529	15	3106	61.92	-0.0439806912158512	-0.024128399633462
2	D	26	50	20120529	15	3108	61.96	-0.0441042934812026	-0.0255962118898490
2	D	26	50	20120529	15	3110	62	-0.0435922774609454	-0.027551432850508
2	D	26	50	20120529	15	3112	62.04	-0.0431767108056421	-0.0286339426218265
2	D	26	50	20120529	15	3114	62.08	-0.0421736656943933	-0.029973004875495
2	D	26	50	20120529	15	3116	62.12	-0.0411754076960532	-0.0306399126361711
2	D	26	50	20120529	15	3118	62.16	-0.0403300898234159	-0.0317638305805959
2	D	26	50	20120529	15	3120	62.2	-0.0392177189327279	-0.0332832121345349
2	D	26	50	20120529	15	3122	62.24	-0.0385139496955486	-0.0354926945515729
2	D	26	50	20120529	15	3124	62.28	-0.0379331420849769	-0.0386844232409978
2	D	26	50	20120529	15	3126	62.32	-0.0369762187206378	-0.0402831167199417
2	D	26	50	20120529	15	3128	62.36	-0.0361869319893418	-0.0429442565223948
2	D	26	50	20120529	15	3130	62.4	-0.0359271409579338	-0.045725024650089
2	D	26	50	20120529	15	3132	62.44	-0.0354457285191664	-0.0489312023594807
2	D	26	50	20120529	15	3134	62.48	-0.0348676404412752	-0.0510046798582253
2	D	26	50	20120529	15	3136	62.52	-0.0345246229417216	-0.0532164391590987
2	D	26	50	20120529	15	3138	62.56	-0.0337325926361145	-0.0553217081787254
2	D	26	50	20120529	15	3140	62.6	-0.0336222839782494	-0.0581540951014462
2	D	26	50	20120529	15	3142	62.64	-0.0330184147871161	-0.059583016484868
2	D	26	50	20120529	15	3144	62.68	-0.0318197273716487	-0.0605005582441356
2	D	26	50	20120529	15	3146	62.72	-0.0305128526186597	-0.0621894120803216
2	D	26	50	20120529	15	3148	62.76	-0.0297032860648792	-0.0638214852419783
2	D	26	50	20120529	15	3150	62.8	-0.0278482621351144	-0.0649678467556379
2	D	26	50	20120529	15	3152	62.84	-0.0262314624799314	-0.0664337498237157
2	D	26	50	20120529	15	3154	62.88	-0.0245976922619999	-0.0677845359078164
2	D	26	50	20120529	15	3156	62.92	-0.0225627096564231	-0.0690590958809051
2	D	26	50	20120529	15	3158	62.96	-0.0207132718702297	-0.0703749508900152
2	D	26	50	20120529	15	3160	63	-0.0191176854184823	-0.0714413386267226
2	D	26	50	20120529	15	3162	63.04	-0.0173375440968451	-0.0722316718760548
2	D	26	50	20120529	15	3164	63.08	-0.0150994097130335	-0.074496959160264
2	D	26	50	20120529	15	3166	63.12	-0.0136004847582742	-0.0752274004652298
2	D	26	50	20120529	15	3168	63.16	-0.0116623757817200	-0.0765971370110662
2	D	26	50	20120529	15	3170	63.2	-0.009684456693385	-0.0771039911518207
2	D	26	50	20120529	15	3172	63.24	-0.00769706237418209	-0.0781479636035645
2	D	26	50	20120529	15	3174	63.28	-0.00593389161529343	-0.0787688740681245
2	D	26	50	20120529	15	3176	63.32	-0.0035679123254432	-0.079506952126327
2	D	26	50	20120529	15	3178	63.36	-0.0014651181795507	-0.0805227817281796
2	D	26	50	20120529	15	3180	63.4	0.000165399347187399	-0.0809761078855983
2	D	26	50	20120529	15	3182	63.44	0.0021235901563273	-0.0820212824188701
2	D	26	50	20120529	15	3184	63.48	0.0044144747060155	-0.0824886800012344
2	D	26	50	20120529	15	3186	63.52	0.0070753175236204	-0.0838953982317269
2	D	26	50	20120529	15	3188	63.56	0.0091510294797935	-0.0847669073395393
2	D	26	50	20120529	15	3190	63.6	0.0106317817902763	-0.084945451801789
2	D	26	50	20120529	15	3192	63.64	0.0129318587281199	-0.0854450934533754
2	D	26	50	20120529	15	3194	63.68	0.0147223945194405	-0.0860922375795173
2	D	26	50	20120529	15	3196	63.72	0.0173377703710152	-0.0865300073877499
2	D	26	50	20120529	15	3198	63.76	0.0195667123666714	-0.0872628528557716
2	D	26	50	20120529	15	3200	63.8	0.0216501317867594	-0.0877995469026922
2	D	26	50	20120529	15	3202	63.84	0.0238988020616108	-0.0884593482402174
2	D	26	50	20120529	15	3204	63.88	0.0254187280877713	-0.0892440246353
2	D	26	50	20120529	15	3206	63.92	0.0281046731961083	-0.0901708294934013
2	D	26	50	20120529	15	3208	63.96	0.029936362602094	-0.0903898911742129
2	D	26	50	20120529	15	3210	64	0.0323193124546926	-0.0901134124227689
2	D	26	50	20120529	15	3212	64.04	0.0348985551497487	-0.0909411516208259
2	D	26	50	20120529	15	3214	64.08	0.0367942377194317	-0.0912418841348646
2	D	26	50	20120529	15	3216	64.12	0.0390868900360729	-0.0916461370816689
2	D	26	50	20120529	15	3218	64.16	0.042004695457961	-0.0919603753352282
2	D	26	50	20120529	15	3220	64.2	0.0435724926132078	-0.0921186258328578
2	D	26	50	20120529	15	3222	64.24	0.0462694685873315	-0.0924639060741112
2	D	26	50	20120529	15	3224	64.28	0.0480628328057768	-0.0926669871416679
2	D	26	50	20120529	15	3226	64.32	0.0504735436706048	-0.0929185333080072
2	D	26	50	20120529	15	3228	64.36	0.0525665161033067	-0.093041633527544
2	D	26	50	20120529	15	3230	64.4	0.0538705129316962	-0.0925889932637031
2	D	26	50	20120529	15	3232	64.44	0.0562286291941396	-0.0927255497252858
2	D	26	50	20120529	15	3234	64.48	0.0580043935248012	-0.09333697788791
2	D	26	50	20120529	15	3236	64.52	0.0589988260754551	-0.0925674052936734
2	D	26	50	20120529	15	3238	64.56	0.0610408868199115	-0.0928771817034434
2	D	26	50	20120529	15	3240	64.6	0.0634073978540612	-0.0924693564531805
2	D	26	50	20120529	15	3242	64.64	0.0650057618212452	-0.0920872161496375
2	D	26	50	20120529	15	3244	64.68	0.0673566231681136	-0.0916130162000381
2	D	26	50	20120529	15	3246	64.72	0.0688060223639185	-0.0912327624573873
2	D	26	50	20120529	15	3248	64.76	0.0703372691696458	-0.0910337048274154
2	D	26	50	20120529	15	3250	64.8	0.072116052846263	-0.0901656746849665
2	D	26	50	20120529	15	3252	64.84	0.0738246420327119	-0.0894145080802442
2	D	26	50	20120529	15	3254	64.88	0.0756560485959851	-0.088720129221119
2	D	26	50	20120529	15	3256	64.92	0.0766569582447546	-0.088002062284824
2	D	26	50	20120529	15	3258	64.96	0.0773320330887534	-0.0872435488406452
2	D	26	50	20120529	15	3260	65	0.0781557417781576	-0.0863519579002471
2	D	26	50	20120529	15	3262	65.04	0.0795425903080988	-0.0856043339004986
2	D	26	50	20120529	15	3264	65.08	0.0805901690044267	-0.0849880903406945
2	D	26	50	20120529	15	3266	65.12	0.0823476121983877	-0.0848117379094666
2	D	26	50	20120529	15	3268	65.16	0.083647486594243	-0.0846842465568186
2	D	26	50	20120529	15	3270	65.2	0.0853483612457091	-0.0848529622348097
2	D	26	50	20120529	15	3272	65.24	0.0870485287903936	-0.084593878310183
2	D	26	50	20120529	15	3274	65.28	0.0886966532759836	-0.084911510676292
2	D	26	50	20120529	15	3276	65.32	0.0904479446409486	-0.0848770745760482
2	D	26	50	20120529	15	3278	65.36	0.0921638099561756	-0.085049184366589
2	D	26	50	20120529	15	3280	65.4	0.0941285061477026	-0.0854009699902293
2	D	26	50	20120529	15	3282	65.44	0.0955533263117936	-0.0854214760868837
2	D	26	50	20120529	15	3284	65.48	0.0971550645925376	-0.0856794286406606
2	D	26	50	20120529	15	3286	65.52	0.0986644547276576	-0.0848955300630372
2	D	26	50	20120529	15	3288	65.56	0.0996841734168066	-0.0853267944888829
2	D	26	50	20120529	15	3290	65.6	0.0995023762633636	-0.0850984697092377
2	D	26	50	20120529	15	3292	65.64	0.0991681268878966	-0.0852064449147249
2	D	26	50	20120529	15	3294	65.68	0.0986365947204796	-0.0848357088293488
2	D	26	50	20120529	15	3296	65.72	0.0982258363912876	-0.0848759432051983
2	D	26	50	20120529	15	3298	65.76	0.0982093608032866	-0.0850621244206847
2	D	26	50	20120529	15	3300	65.8	0.0982229372534846	-0.0853992729339545
2	D	26	50	20120529	15	3302	65.84	0.0991959868950756	-0.0854614276200208
2	D	26	50	20120529	15	3304	65.88	0.0997292868294466	-0.0855517958666564
2	D	26	50	20120529	15	3306	65.92	0.100511205508083	-0.0859804439974117
2	D	26	50	20120529	15	3308	65.96	0.101146116686911	-0.0861686051118855
2	D	26	50	20120529	15	3310	66	0.101152056383873	-0.0862333760930421
2	D	26	50	20120529	15	3312	66.04	0.101158703187616	-0.08629885418098
2	D	26	50	20120529	15	3314	66.08	0.100767673137620	-0.0853859793264682
2	D	26	50	20120529	15	3316	66.12	0.0999759963854026	-0.0848963785911746
2	D	26	50	20120529	15	3318	66.16	0.0994596670137806	-0.0842134548619047
2	D	26	50	20120529	15	3320	66.2	0.0989026082915616	-0.083995524551943
2	D	26	50	20120529	15	3322	66.24	0.0985445294175686	-0.0838204449129212
2	D	26	50	20120529	15	3324	66.28	0.0984223413657796	-0.082508620412464
2	D	26	50	20120529	15	3326	66.32	0.0972734342677076	-0.0815715625060355
2	D	26	50	20120529	15	3328	66.36	0.0965842172880856	-0.0803742185934523
2	D	26	50	20120529	15	3330	66.4	0.0953615589527356	-0.0787444081734954
2	D	26	50	20120529	15	3332	66.44	0.0942735337485236	-0.0775456500473498
2	D	26	50	20120529	15	3334	66.48	0.0934161667763356	-0.0752648771246326
2	D	26	50	20120529	15	3336	66.52	0.0921759014821336	-0.0731817405472571
2	D	26	50	20120529	15	3338	66.56	0.0912478238318266	-0.0719545567285078
2	D	26	50	20120529	15	3340	66.6	0.0903073718128486	-0.0696295896319665
2	D	26	50	20120529	15	3342	66.64	0.0885908701015186	-0.067727118837184
2	D	26	50	20120529	15	3344	66.68	0.0875710807016906	-0.0658774689189563
2	D	26	50	20120529	15	3346	66.72	0.0861183298197426	-0.064460780482849
2	D	26	50	20120529	15	3348	66.76	0.0850961362568598	-0.0631085094745079
2	D	26	50	20120529	15	3350	66.8	0.0841112779320232	-0.0620625571237767
2	D	26	50	20120529	15	3352	66.84	0.082888902439386	-0.0609415807435617
2	D	26	50	20120529	15	3354	66.88	0.0809628849887901	-0.0594792839200679
2	D	26	50	20120529	15	3356	66.92	0.0794106441827294	-0.0581758032796286
2	D	26	50	20120529	15	3358	66.96	0.0778894453643628	-0.0567762268276261
2	D	26	50	20120529	15	3360	67	0.0766507357050802	-0.0560975457390433
2	D	26	50	20120529	15	3362	67.04	0.0751699126839193	-0.0554874540082355
2	D	26	50	20120529	15	3364	67.08	0.0742426128510713	-0.0542777357269816
2	D	26	50	20120529	15	3366	67.12	0.073144758862601	-0.0530636333836843
2	D	26	50	20120529	15	3368	67.16	0.0715587183523996	-0.0520709968842546
2	D	26	50	20120529	15	3370	67.2	0.0700616318752715	-0.0505893253349563
2	D	26	50	20120529	15	3372	67.24	0.068261055167658	-0.0492202251852229
2	D	26	50	20120529	15	3374	67.28	0.0666963692822484	-0.0469969400438161
2	D	26	50	20120529	15	3376	67.32	0.0653750695509232	-0.0454739734584966
2	D	26	50	20120529	15	3378	67.36	0.0636125351881377	-0.0443393499174046
2	D	26	50	20120529	15	3380	67.4	0.0618960334768073	-0.0424679918209944
2	D	26	50	20120529	15	3382	67.44	0.0605961590809521	-0.0408326659681443
2	D	26	50	20120529	15	3384	67.48	0.0596371808643069	-0.0389789148305856
2	D	26	50	20120529	15	3386	67.52	0.0586721922400216	-0.0368876465252264
2	D	26	50	20120529	15	3388	67.56	0.0582339981677203	-0.0354494620429711
2	D	26	50	20120529	15	3390	67.6	0.0584537669553131	-0.0330206916709516
2	D	26	50	20120529	15	3392	67.64	0.0589532671855433	-0.0317529906336403
2	D	26	50	20120529	15	3394	67.68	0.0594798496054929	-0.0295425041249731
2	D	26	50	20120529	15	3396	67.72	0.0594951231119665	-0.0278544988169245
2	D	26	50	20120529	15	3398	67.76	0.0597201244897401	-0.0245019641459629
2	D	26	50	20120529	15	3400	67.8	0.0593305086533063	-0.0223510867389496
2	D	26	50	20120529	15	3402	67.84	0.0594717178775093	-0.0202678794508959
2	D	26	50	20120529	15	3404	67.88	0.0597205487538088	-0.0174997685345850
2	D	26	50	20120529	15	3406	67.92	0.0601321556111375	-0.0149676898618341
2	D	26	50	20120529	15	3408	67.96	0.0600063613147644	-0.0123940333103494
2	D	26	50	20120529	15	3410	68	0.0604054523820661	-0.0101710310116551
2	D	26	50	20120529	15	3412	68.04	0.0608191098490602	-0.00774296774641675
2	D	26	50	20120529	15	3414	68.08	0.0615619255226967	-0.0044609316215394
2	D	26	50	20120529	15	3416	68.12	0.0618821741838961	-0.0026980437053632
2	D	26	50	20120529	15	3418	68.16	0.062564461517063	-0.000181945645867099
2	D	26	50	20120529	15	3420	68.2	0.0629485619206035	0.0019686489184336
2	D	26	50	20120529	15	3422	68.24	0.0634135553399118	0.0040387747310354
2	D	26	50	20120529	15	3424	68.28	0.0638778416524389	0.0061057892737999
2	D	26	50	20120529	15	3426	68.32	0.0648595887074383	0.0092857898901521
2	D	26	50	20120529	15	3428	68.36	0.0657571900554765	0.0108415662301187
2	D	26	50	20120529	15	3430	68.4	0.0668061829653667	0.0140057983652504
2	D	26	50	20120529	15	3432	68.44	0.0678601963334034	0.0156239415233177
2	D	26	50	20120529	15	3434	68.48	0.069166858954358	0.0171913851251739
2	D	26	50	20120529	15	3436	68.52	0.0700216096314563	0.0191200895815383
2	D	26	50	20120529	15	3438	68.56	0.0715359495140454	0.0215770028034491
2	D	26	50	20120529	15	3440	68.6	0.0731495671887131	0.0236368048570455
2	D	26	50	20120529	15	3442	68.64	0.0743107779447777	0.0257131532093217
2	D	26	50	20120529	15	3444	68.68	0.0751727411110441	0.0278091591301148
2	D	26	50	20120529	15	3446	68.72	0.076474241852496	0.0305855431957657
2	D	26	50	20120529	15	3448	68.76	0.0779682877704651	0.0324383750945088
2	D	26	50	20120529	15	3450	68.8	0.0790088661096592	0.0346357801277241
2	D	26	50	20120529	15	3452	68.84	0.080395502507566	0.036439609526531
2	D	26	50	20120529	15	3454	68.88	0.0814133827190841	0.0377862943913008
2	D	26	50	20120529	15	3456	68.92	0.0822723053261914	0.039791154247999
2	D	26	50	20120529	15	3458	68.96	0.0827549764150293	0.0417423447000052
2	D	26	50	20120529	15	3460	69	0.0836633257861415	0.0438278854404368
2	D	26	50	20120529	15	3462	69.04	0.0852529018302489	0.0459152646584995
2	D	26	50	20120529	15	3464	69.08	0.0865857274021076	0.0478733140462831
2	D	26	50	20120529	15	3466	69.12	0.0883768995895306	0.0496063620562932
2	D	26	50	20120529	15	3468	69.16	0.0897958507673386	0.0508121912502507
2	D	26	50	20120529	15	3470	69.2	0.0920205501223076	0.0521654522080855
2	D	26	50	20120529	15	3472	69.24	0.0935743465632866	0.0535687763260283
2	D	26	50	20120529	15	3474	69.28	0.0945297892460256	0.0539780497309791
2	D	26	50	20120529	15	3476	69.32	0.0950417345556046	0.0543811005962554
2	D	26	50	20120529	15	3478	69.36	0.0949876408868436	0.0546614684349959
2	D	26	50	20120529	15	3480	69.4	0.0942382491201426	0.0544647513284698
2	D	26	50	20120529	15	3482	69.44	0.0936676139477246	0.0550565997043229
2	D	26	50	20120529	15	3484	69.48	0.0928514713008796	0.0560070926395939
2	D	26	50	20120529	15	3486	69.52	0.0917956194552116	0.0574617527098508
2	D	26	50	20120529	15	3488	69.56	0.0904336610839686	0.0597231509067635
2	D	26	50	20120529	15	3490	69.6	0.0895894462979096	0.0618189446955223
2	D	26	50	20120529	15	3492	69.64	0.0884196795497926	0.0637693573300692
2	D	26	50	20120529	15	3494	69.68	0.0871394627224546	0.0650750300015302
2	D	26	50	20120529	15	3496	69.72	0.0858584680776566	0.0666431099994894
2	D	26	50	20120529	15	3498	69.76	0.0842473252767235	0.0683688040989752
2	D	26	50	20120529	15	3500	69.8	0.0824956379319613	0.0697655238395817
2	D	26	50	20120529	15	3502	69.84	0.0813683683013937	0.0708093548699693
2	D	26	50	20120529	15	3504	69.88	0.0797887553918333	0.0727552490921844
2	D	26	50	20120529	15	3506	69.92	0.0778749213910772	0.0732831538018148
2	D	26	50	20120529	15	3508	69.96	0.0761802431163346	0.0735706895819962
2	D	26	50	20120529	15	3510	70	0.0739577548842703	0.0737623671384928
2	D	26	50	20120529	15	3512	70.04	0.0733971252728065	0.0732750645002381
2	D	26	50	20120529	15	3514	70.08	0.0718590266023696	0.0726960854678025
2	D	26	50	20120529	15	3516	70.12	0.0702023107693885	0.0719500524583117
2	D	26	50	20120529	15	3518	70.16	0.0689385624589841	0.0712565291983917
2	D	26	50	20120529	15	3520	70.2	0.0680697969254827	0.0700534718630165
2	D	26	50	20120529	15	3522	70.24	0.0674615790276451	0.0689618050588817
2	D	26	50	20120529	15	3524	70.28	0.0676987992105976	0.0678661572435687
2	D	26	50	20120529	15	3526	70.32	0.0679151802496017	0.0659838326280891
2	D	26	50	20120529	15	3528	70.36	0.0683044008133448	0.0643317193531469
2	D	26	50	20120529	15	3530	70.4	0.0688805160633165	0.0620528909740779
2	D	26	50	20120529	15	3532	70.44	0.0691959634694717	0.0602610046088053
2	D	26	50	20120529	15	3534	70.48	0.0692546533323101	0.0578419923103661
2	D	26	50	20120529	15	3536	70.52	0.0691307611531784	0.0558954758341836
2	D	26	50	20120529	15	3538	70.56	0.0691418485875074	0.0537588254156078
2	D	26	50	20120529	15	3540	70.6	0.0687452111807365	0.0514189595791868
2	D	26	50	20120529	15	3542	70.64	0.0684468828297539	0.04861874601501
2	D	26	50	20120529	15	3544	70.68	0.0682887737534806	0.0465042138965497
2	D	26	50	20120529	15	3546	70.72	0.0687231494491634	0.0444335931092012
2	D	26	50	20120529	15	3548	70.76	0.0685269980280623	0.0422129949735629
2	D	26	50	20120529	15	3550	70.8	0.0689970826161951	0.0405660018588232
2	D	26	50	20120529	15	3552	70.84	0.06948625908742	0.0373442819423811
2	D	26	50	20120529	15	3554	70.88	0.0699740920557606	0.0344370124115326
2	D	26	50	20120529	15	3556	70.92	0.0702278019688503	0.0319608658851735
2	D	26	50	20120529	15	3558	70.96	0.0708523186779943	0.0299816740046324
2	D	26	50	20120529	15	3560	71	0.0711187565131454	0.0270368571037029
2	D	26	50	20120529	15	3562	71.04	0.0717292017973437	0.0251923690649778
2	D	26	50	20120529	15	3564	71.08	0.0721919324749522	0.0239050104591496
2	D	26	50	20120529	15	3566	71.12	0.0728123479647653	0.0223871350426545
2	D	26	50	20120529	15	3568	71.16	0.0735657702401195	0.0199888409729041
2	D	26	50	20120529	15	3570	71.2	0.0737023125595666	0.017380394767785
2	D	26	50	20120529	15	3572	71.24	0.0742984035761069	0.0151745044531955
2	D	26	50	20120529	15	3574	71.28	0.0744001562419196	0.0126181013071718
2	D	26	50	20120529	15	3576	71.32	0.0750435527021213	0.0104671531894804
2	D	26	50	20120529	15	3578	71.36	0.0762826159147945	0.0079115985715941
2	D	26	50	20120529	15	3580	71.4	0.0769519631938657	0.0054459172255966
2	D	26	50	20120529	15	3582	71.44	0.0777373466957296	0.0029923274055574
2	D	26	50	20120529	15	3584	71.48	0.0788047950926088	0.00122512613801600
2	D	26	50	20120529	15	3586	71.52	0.0795845217402232	-0.00101138190019890
2	D	26	50	20120529	15	3588	71.56	0.0806164733766868	-0.0035538550426333
2	D	26	50	20120529	15	3590	71.6	0.081739924630636	-0.0056920045275852
2	D	26	50	20120529	15	3592	71.64	0.0823481778838127	-0.007710935809229
2	D	26	50	20120529	15	3594	71.68	0.0841806451072576	-0.0097050476428532
2	D	26	50	20120529	15	3596	71.72	0.0851768171405932	-0.0120239336210763
2	D	26	50	20120529	15	3598	71.76	0.0869517965827276	-0.0139399101553794
2	D	26	50	20120529	15	3600	71.8	0.0887091690660106	-0.0164800498454358
2	D	26	50	20120529	15	3602	71.84	0.0899928507165766	-0.0179772777439202
2	D	26	50	20120529	15	3604	71.88	0.0912946343007406	-0.0197174675324203
2	D	26	50	20120529	15	3606	71.92	0.0934559061774376	-0.0214584351383797
2	D	26	50	20120529	15	3608	71.96	0.0950058135311206	-0.0232679921021142
2	D	26	50	20120529	15	3610	72	0.0968302904479386	-0.0244870441928798
2	D	26	50	20120529	15	3612	72.04	0.0986908298105966	-0.0263651198037113
2	D	26	50	20120529	15	3614	72.08	0.100735499779076	-0.0278159614973499
2	D	26	50	20120529	15	3616	72.12	0.102428666966627	-0.0295738996660577
2	D	26	50	20120529	15	3618	72.16	0.104314591462729	-0.0310414997904104
2	D	26	50	20120529	15	3620	72.2	0.106356220872049	-0.0327175549938569
2	D	26	50	20120529	15	3622	72.24	0.108952929104601	-0.0342524716837785
2	D	26	50	20120529	15	3624	72.28	0.111196437499949	-0.0353988331974382
2	D	26	50	20120529	15	3626	72.32	0.113180437706603	-0.0367311637945499
2	D	26	50	20120529	15	3628	72.36	0.115686353428450	-0.0376759291648932
2	D	26	50	20120529	15	3630	72.4	0.118866071202089	-0.0394077750933753
2	D	26	50	20120529	15	3632	72.44	0.120493689591024	-0.0405237310154439
2	D	26	50	20120529	15	3634	72.48	0.122865255024446	-0.0408151297199709
2	D	26	50	20120529	15	3636	72.52	0.125025961215718	-0.0412891033954002
2	D	26	50	20120529	15	3638	72.56	0.127139432674006	-0.0415812092067084
2	D	26	50	20120529	15	3640	72.6	0.129419286357908	-0.0417606729077735
2	D	26	50	20120529	15	3642	72.64	0.131869199222685	-0.0421533293033664
2	D	26	50	20120529	15	3644	72.68	0.132519808172055	-0.0416398990695469
2	D	26	50	20120529	15	3646	72.72	0.136505203412178	-0.0413965129154625
2	D	26	50	20120529	15	3648	72.76	0.138711447280158	-0.0412196655094877
2	D	26	50	20120529	15	3650	72.8	0.141660860375166	-0.0411071648206009
2	D	26	50	20120529	15	3652	72.84	0.143712389279422	-0.040119124515249
2	D	26	50	20120529	15	3654	72.88	0.145866236534916	-0.0399211346165167
2	D	26	50	20120529	15	3656	72.92	0.147914866301370	-0.0393857133618023
2	D	26	50	20120529	15	3658	72.96	0.150985972473419	-0.0384048148349403
2	D	26	50	20120529	15	3660	73	0.153099514642386	-0.0376220476281668
2	D	26	50	20120529	15	3662	73.04	0.155478928961079	-0.0370217139709394
2	D	26	50	20120529	15	3664	73.08	0.157649746779321	-0.0362028843183254
2	D	26	50	20120529	15	3666	73.12	0.159261243133646	-0.0351047474871427
2	D	26	50	20120529	15	3668	73.16	0.160787179567446	-0.0338121562911337
2	D	26	50	20120529	15	3670	73.2	0.162229677401067	-0.0325676483562454
2	D	26	50	20120529	15	3672	73.24	0.163942997131882	-0.0313959724198192
2	D	26	50	20120529	15	3674	73.28	0.165504996011523	-0.0305637077383627
2	D	26	50	20120529	15	3676	73.32	0.166889511089086	-0.0296911379703785
2	D	26	50	20120529	15	3678	73.36	0.168792335437259	-0.0298926634030167
2	D	26	50	20120529	15	3680	73.4	0.170398174937334	-0.0294761775088978
2	D	26	50	20120529	15	3682	73.44	0.170946182692753	-0.0301684350476794
2	D	26	50	20120529	15	3684	73.48	0.171120130960925	-0.0307765468794998
2	D	26	50	20120529	15	3686	73.52	0.172182205346267	-0.0306096696791398
2	D	26	50	20120529	15	3688	73.56	0.172460805418055	-0.030534716360334
2	D	26	50	20120529	15	3690	73.6	0.174474645530874	-0.0306308828825754
2	D	26	50	20120529	15	3692	73.64	0.175907950976339	-0.0297123511738141
2	D	26	50	20120529	15	3694	73.68	0.177554095562942	-0.0289557469179445
2	D	26	50	20120529	15	3696	73.72	0.179731984448996	-0.0284466300354902
2	D	26	50	20120529	15	3698	73.76	0.180787694873308	-0.0295306247310491
2	D	26	50	20120529	15	3700	73.8	0.180724762369782	-0.0295228465564561
2	D	26	50	20120529	15	3702	73.84	0.180953864966887	-0.0300984314763419
2	D	26	50	20120529	15	3704	73.88	0.181501872722306	-0.0299959009930699
2	D	26	50	20120529	15	3706	73.92	0.181788958075468	-0.0308260443541829
2	D	26	50	20120529	15	3708	73.96	0.181923308363893	-0.0315388079896189
2	D	26	50	20120529	15	3710	74	0.182228778493366	-0.0328978672230595
2	D	26	50	20120529	15	3712	74.04	0.183279539170209	-0.0342031863411298
2	D	26	50	20120529	15	3714	74.08	0.184270902877433	-0.0357121522121819
2	D	26	50	20120529	15	3716	74.12	0.185925532745409	-0.0374304216904652
2	D	26	50	20120529	15	3718	74.16	0.186684258321622	-0.0386374529659507
2	D	26	50	20120529	15	3720	74.2	0.188514957778114	-0.0402772335915223
2	D	26	50	20120529	15	3722	74.24	0.189747444897722	-0.0409115083742466
2	D	26	50	20120529	15	3724	74.28	0.190375355719416	-0.0419071147221573
2	D	26	50	20120529	15	3726	74.32	0.191470664123474	-0.0428808007598512
2	D	26	50	20120529	15	3728	74.36	0.192995186343712	-0.0438283238466411
2	D	26	50	20120529	15	3730	74.4	0.194914981254634	-0.0455458862181433
2	D	26	50	20120529	15	3732	74.44	0.196843968553711	-0.0467253403291624
2	D	26	50	20120529	15	3734	74.48	0.198835181249532	-0.047860953819748
2	D	26	50	20120529	15	3736	74.52	0.200941652350687	-0.0495474034928779
2	D	26	50	20120529	15	3738	74.56	0.201587947948691	-0.050226226002817
2	D	26	50	20120529	15	3740	74.6	0.201747046974458	-0.0505720012188173
2	D	26	50	20120529	15	3742	74.64	0.201500973814605	-0.0508180743786702
2	D	26	50	20120529	15	3744	74.68	0.200837707653852	-0.0504093666591443
2	D	26	50	20120529	15	3746	74.72	0.200146157221852	-0.0513201201933126
2	D	26	50	20120529	15	3748	74.76	0.199705629697173	-0.0523772448311865
2	D	26	50	20120529	15	3750	74.8	0.199568450981622	-0.0534619466335267
2	D	26	50	20120529	15	3752	74.84	0.199330155996362	-0.0535559918354245
2	D	26	50	20120529	15	3754	74.88	0.199711993658203	-0.054736860160006
2	D	26	50	20120529	15	3756	74.92	0.200432535468232	-0.055358407020669
2	D	26	50	20120529	15	3758	74.96	0.200682851268772	-0.0560075310457982
2	D	26	50	20120529	15	3760	75	0.201730076411710	-0.0577137797088013
2	D	26	50	20120529	15	3762	75.04	0.203013475219563	-0.0581373366707321
2	D	26	50	20120529	15	3764	75.08	0.202471831425174	-0.0571898135839421
2	D	26	50	20120529	15	3766	75.12	0.202431526338647	-0.056976974442805
2	D	26	50	20120529	15	3768	75.16	0.201684821577714	-0.0565329113842198
2	D	26	50	20120529	15	3770	75.2	0.201856648525542	-0.0558604528353114
2	D	26	50	20120529	15	3772	75.24	0.201302276809092	-0.0559354061541172
2	D	26	50	20120529	15	3774	75.28	0.200781139111357	-0.0558498462335936
2	D	26	50	20120529	15	3776	75.32	0.200134136406572	-0.0555493258515894
2	D	26	50	20120529	15	3778	75.36	0.199683002280175	-0.054907272894272
2	D	26	50	20120529	15	3780	75.4	0.199268637706399	-0.054444825059376
2	D	26	50	20120529	15	3782	75.44	0.197896850550897	-0.0535680126507046
2	D	26	50	20120529	15	3784	75.48	0.196153832335273	-0.0528715124712359
2	D	26	50	20120529	15	3786	75.52	0.195063473678683	-0.0527753459489945
2	D	26	50	20120529	15	3788	75.56	0.193437128081954	-0.0523482534531579
2	D	26	50	20120529	15	3790	75.6	0.190959425920676	-0.0516510461669079
2	D	26	50	20120529	15	3792	75.64	0.188114735339963	-0.0512246607778524
2	D	26	50	20120529	15	3794	75.68	0.185853407853728	-0.0509276759297541
2	D	26	50	20120529	15	3796	75.72	0.183196100570029	-0.0509361612111283
2	D	26	50	20120529	15	3798	75.76	0.180555056742297	-0.0512720369321919
2	D	26	50	20120529	15	3800	75.8	0.177939468758688	-0.0513151704458443
2	D	26	50	20120529	15	3802	75.84	0.175179630991717	-0.050942525172159
2	D	26	50	20120529	15	3804	75.88	0.172653138462538	-0.0518016599113006
2	D	26	50	20120529	15	3806	75.92	0.170056642362021	-0.0521721838646424
2	D	26	50	20120529	15	3808	75.96	0.167696319926420	-0.0532950694331666
2	D	26	50	20120529	15	3810	76	0.165333876170476	-0.0539689421956374
2	D	26	50	20120529	15	3812	76.04	0.163046668576050	-0.0550512398349215
2	D	26	50	20120529	15	3814	76.08	0.160281103244151	-0.0560942930478498
2	D	26	50	20120529	15	3816	76.12	0.158269030898285	-0.0572097539951716
2	D	26	50	20120529	15	3818	76.16	0.155996318992873	-0.0580385538534003
2	D	26	50	20120529	15	3820	76.2	0.153738244197832	-0.059260010107222
2	D	26	50	20120529	15	3822	76.24	0.151864623359722	-0.0605410754626976
2	D	26	50	20120529	15	3824	76.28	0.151411155780947	-0.0614697187984299
2	D	26	50	20120529	15	3826	76.32	0.150212114812089	-0.0617000234770624
2	D	26	50	20120529	15	3828	76.36	0.149361041090253	-0.0625440261310866
2	D	26	50	20120529	15	3830	76.4	0.148497522289068	-0.0632293540234127
2	D	26	50	20120529	15	3832	76.44	0.147651893289447	-0.0649843223436396
2	D	26	50	20120529	15	3834	76.48	0.146521795231754	-0.0645347438521611
2	D	26	50	20120529	15	3836	76.52	0.146099652483386	-0.064806979962918
2	D	26	50	20120529	15	3838	76.56	0.145177655951397	-0.0644986106956425
2	D	26	50	20120529	15	3840	76.6	0.144385696356468	-0.0651095509545877
2	D	26	50	20120529	15	3842	76.64	0.144298722222382	-0.0657466541644368
2	D	26	50	20120529	15	3844	76.68	0.144059578708985	-0.0657680087892286
2	D	26	50	20120529	15	3846	76.72	0.143986463867810	-0.06618477752606
2	D	26	50	20120529	15	3848	76.76	0.144243992157518	-0.0664363661188061
2	D	26	50	20120529	15	3850	76.8	0.143788473969078	-0.0669894650430502
2	D	26	50	20120529	15	3852	76.84	0.143151017205838	-0.0682689747636073
2	D	26	50	20120529	15	3854	76.88	0.142820303364277	-0.0701227966118441
2	D	26	50	20120529	15	3856	76.92	0.142741319536819	-0.0714165898893811
2	D	26	50	20120529	15	3858	76.96	0.142895610236474	-0.0712608849761638
2	D	26	50	20120529	15	3860	77	0.142471416878440	-0.0708874618850192
2	D	26	50	20120529	15	3862	77.04	0.142486690384913	-0.0697266753930234
2	D	26	50	20120529	15	3864	77.08	0.142978271019194	-0.0692251952638059
2	D	26	50	20120529	15	3866	77.12	0.143194716404915	-0.0687442919419209
2	D	26	50	20120529	15	3868	77.16	0.142729157300182	-0.0678974608607719
2	D	26	50	20120529	15	3870	77.2	0.142334238162890	-0.0665910810825297
2	D	26	50	20120529	15	3872	77.24	0.140481830528215	-0.0644935902374961
2	D	26	50	20120529	15	3874	77.28	0.139106507838807	-0.0628170400593028
2	D	26	50	20120529	15	3876	77.32	0.137493809402955	-0.0607895527856066
2	D	26	50	20120529	15	3878	77.36	0.135359266162587	-0.058844089898528
2	D	26	50	20120529	15	3880	77.4	0.133236602316143	-0.0571243354960043
2	D	26	50	20120529	15	3882	77.44	0.131265117899517	-0.0556889794408737
2	D	26	50	20120529	15	3884	77.48	0.129311876837846	-0.0545040806076394
2	D	26	50	20120529	15	3886	77.52	0.126624517515946	-0.0533942765145671
2	D	26	50	20120529	15	3888	77.56	0.124267377060861	-0.0523035643045868
2	D	26	50	20120529	15	3890	77.6	0.121237141660764	-0.0511873255398057
2	D	26	50	20120529	15	3892	77.64	0.118454110791370	-0.0496824608880845
2	D	26	50	20120529	15	3894	77.68	0.115721708767509	-0.0491041889624302
2	D	26	50	20120529	15	3896	77.72	0.113346961353572	-0.0489658788760301
2	D	26	50	20120529	15	3898	77.76	0.109952778093198	-0.0488245282304709
2	D	26	50	20120529	15	3900	77.8	0.107558231689388	-0.0477570798335917
2	D	26	50	20120529	15	3902	77.84	0.105085408564901	-0.048008173451591
2	D	26	50	20120529	15	3904	77.88	0.102907873232237	-0.047801344718094
2	D	26	50	20120529	15	3906	77.92	0.100450747878292	-0.0480621964096737
2	D	26	50	20120529	15	3908	77.96	0.0971062742246356	-0.0489006836308047
2	D	26	50	20120529	15	3910	78	0.0948052780479756	-0.0490421756977201
2	D	26	50	20120529	15	3912	78.04	0.0928253790606536	-0.0501516262374018
2	D	26	50	20120529	15	3914	78.08	0.0901632634508426	-0.0511188068927088
2	D	26	50	20120529	15	3916	78.12	0.0883398471941966	-0.052602811894385
2	D	26	50	20120529	15	3918	78.16	0.0858460937089866	-0.0534724825245663
2	D	26	50	20120529	15	3920	78.2	0.084690398385815	-0.054384650272297
2	D	26	50	20120529	15	3922	78.24	0.0823536933167059	-0.0559661652990988
2	D	26	50	20120529	15	3924	78.28	0.081242404299393	-0.057719507273729
2	D	26	50	20120529	15	3926	78.32	0.0803487627493296	-0.0594359382743812
2	D	26	50	20120529	15	3928	78.36	0.0793139826857412	-0.0611089529186686
2	D	26	50	20120529	15	3930	78.4	0.0779890059991538	-0.0626880637824144
2	D	26	50	20120529	15	3932	78.44	0.0770109358994166	-0.063992958636416
2	D	26	50	20120529	15	3934	78.48	0.0764165419391512	-0.0656935504451697
2	D	26	50	20120529	15	3936	78.52	0.07509283804477	-0.0667256435029895
2	D	26	50	20120529	15	3938	78.56	0.0734642297063411	-0.068514340816679
2	D	26	50	20120529	15	3940	78.6	0.0725023523518931	-0.0702362165395464
2	D	26	50	20120529	15	3942	78.64	0.0710844618342578	-0.0725027766159617
2	D	26	50	20120529	15	3944	78.68	0.0707696578952735	-0.0739899635981533
2	D	26	50	20120529	15	3946	78.72	0.0699029571135732	-0.0745526084639434
2	D	26	50	20120529	15	3948	78.76	0.0682416804418535	-0.0760187236640556
2	D	26	50	20120529	15	3950	78.8	0.0670136480949668	-0.0773273661839976
2	D	26	50	20120529	15	3952	78.84	0.0663008844595308	-0.0787387513192459
2	D	26	50	20120529	15	3954	78.88	0.065590666408507	-0.0796497876961267
2	D	26	50	20120529	15	3956	78.92	0.065019861530462	-0.0813477207833831
2	D	26	50	20120529	15	3958	78.96	0.0647326842534187	-0.0832810426470286
2	D	26	50	20120529	15	3960	79	0.0648907367611495	-0.0862978995868254
2	D	26	50	20120529	15	3962	79.04	0.0642959114657476	-0.0884483598008377
2	D	26	50	20120529	15	3964	79.08	0.064182350116689	-0.0911075055621679
2	D	26	50	20120529	15	3966	79.12	0.0638936737732696	-0.0922192541988884
2	D	26	50	20120529	15	3968	79.16	0.0641995915013347	-0.0942496172758637
2	D	26	50	20120529	15	3970	79.2	0.0647548661931445	-0.0964831717290536
2	D	26	50	20120529	15	3972	79.24	0.0650202575102595	-0.0987067962817153
2	D	26	50	20120529	15	3974	79.28	0.0656197497104172	-0.0998269877734032
2	D	26	50	20120529	15	3976	79.32	0.066395855971312	-0.102002345217181
2	D	26	50	20120529	15	3978	79.36	0.0669208403299361	-0.104179922976252
2	D	26	50	20120529	15	3980	79.4	0.0677158546261598	-0.105625022962827
2	D	26	50	20120529	15	3982	79.44	0.0678606205974721	-0.105591979862942
2	D	26	50	20120529	15	3984	79.48	0.0678738010678734	-0.106070945712247
2	D	26	50	20120529	15	3986	79.52	0.0675930796757423	-0.104760676846708
2	D	26	50	20120529	15	3988	79.56	0.0671494691654971	-0.104162011961485
2	D	26	50	20120529	15	3990	79.6	0.0671707247953396	-0.103345968309588
2	D	26	50	20120529	15	3992	79.64	0.0668257273967987	-0.102131088148832
2	D	26	50	20120529	15	3994	79.68	0.0670941946284118	-0.101782010744163
2	D	26	50	20120529	15	3996	79.72	0.0666683183562388	-0.101174096902242
2	D	26	50	20120529	15	3998	79.76	0.0670235193056322	-0.100200884626091
2	D	26	50	20120529	15	4000	79.8	0.066050596943262	-0.0993013882318795
2	D	26	50	20120529	15	4002	79.84	0.0655247640565004	-0.0973990164320464
2	D	26	50	20120529	15	4004	79.88	0.0643667140677478	-0.0958644037980407
2	D	26	50	20120529	15	4006	79.92	0.0624828606874073	-0.0939694785397203
[truncated: 826 more rows]
