# Supplementary material for: How Do Ants Make Sense of Gravity? A Boltzmann Walker Analysis of Lasius niger Trajectories on Various Inclines
Source: PLoS One. 2013 Oct 29;8(10):e76531. doi: 10.1371/journal.pone.0076531 (PMC3812222; doi:10.1371/journal.pone.0076531)
Supplement: Dataset S2 — Trajectories for . (ZIP) [file pone.0076531.s006.zip › Incline2/2-D-26-50-20120529-16.txt]

Pente	Colonie	Temperature	Humidite	Date	Indiv	Frame	Time	X	Y
2	D	26	50	20120529	16	10	0	0	0
2	D	26	50	20120529	16	12	0.04	0.000753797749055001	-0.0022030838077751
2	D	26	50	20120529	16	14	0.08	0.0011185085775486	-0.0046769527431919
2	D	26	50	20120529	16	16	0.12	0.0014430140215708	-0.0061561635608917
2	D	26	50	20120529	16	18	0.16	0.0023163616070143	-0.0107494585008014
2	D	26	50	20120529	16	20	0.2	0.0036238868982419	-0.0128681766914063
2	D	26	50	20120529	16	22	0.24	0.0061655751521492	-0.0150561701333640
2	D	26	50	20120529	16	24	0.28	0.00871907916037	-0.0172477768909736
2	D	26	50	20120529	16	26	0.32	0.011040793565718	-0.0204591730484104
2	D	26	50	20120529	16	28	0.36	0.0129279908540267	-0.0234876406815543
2	D	26	50	20120529	16	30	0.4	0.0136603413473016	-0.0258952685608163
2	D	26	50	20120529	16	32	0.44	0.0125442440038768	-0.0274999766900411
2	D	26	50	20120529	16	34	0.48	0.0116069173968715	-0.0295208737285366
2	D	26	50	20120529	16	36	0.52	0.010044748811603	-0.0309054170903711
2	D	26	50	20120529	16	38	0.56	0.0087061320352065	-0.0311726256719137
2	D	26	50	20120529	16	40	0.6	0.0077191523900263	-0.0316131531965929
2	D	26	50	20120529	16	42	0.64	0.005899554509999	-0.0320213659413719
2	D	26	50	20120529	16	44	0.68	0.0044499290400241	-0.0323476815787539
2	D	26	50	20120529	16	46	0.72	0.0023093082168719	-0.0328381980173291
2	D	26	50	20120529	16	48	0.76	0.0002792081836193	-0.0339629185279505
2	D	26	50	20120529	16	50	0.8	-0.001809578176938	-0.0351367087136524
2	D	26	50	20120529	16	52	0.84	-0.0027568396342189	-0.0367873999968577
2	D	26	50	20120529	16	54	0.88	-0.00449348681774526	-0.0376524673618935
2	D	26	50	20120529	16	56	0.92	-0.00846092861669455	-0.0397624810680219
2	D	26	50	20120529	16	58	0.96	-0.0103639650969019	-0.0411719570149611
2	D	26	50	20120529	16	60	1	-0.0133526933289431	-0.0421906857546165
2	D	26	50	20120529	16	62	1.04	-0.0160984596709686	-0.0442103948537197
2	D	26	50	20120529	16	64	1.08	-0.0185949708726258	-0.0455564433223864
2	D	26	50	20120529	16	66	1.12	-0.0211042807070225	-0.0473549694203344
2	D	26	50	20120529	16	68	1.16	-0.0232625120245601	-0.0483560912011383
2	D	26	50	20120529	16	70	1.2	-0.0255977321694287	-0.0486555509229708
2	D	26	50	20120529	16	72	1.24	-0.0276414828990921	-0.048261763156528
2	D	26	50	20120529	16	74	1.28	-0.02926712138904	-0.0478541868078521
2	D	26	50	20120529	16	76	1.32	-0.0292030575146645	-0.0469331095146785
2	D	26	50	20120529	16	78	1.36	-0.0293505458470844	-0.0453811656934659
2	D	26	50	20120529	16	80	1.4	-0.0294040738304202	-0.0441945698039567
2	D	26	50	20120529	16	82	1.44	-0.0288608531879093	-0.0431326580531742
2	D	26	50	20120529	16	84	1.48	-0.0290650797684516	-0.041498237297004
2	D	26	50	20120529	16	86	1.52	-0.0283548687884956	-0.040054742442822
2	D	26	50	20120529	16	88	1.56	-0.0287957852219045	-0.0395124268969909
2	D	26	50	20120529	16	90	1.6	-0.0293625313070255	-0.0384084210795244
2	D	26	50	20120529	16	92	1.64	-0.0298884985440755	-0.0378305522047353
2	D	26	50	20120529	16	94	1.68	-0.0308048099375439	-0.037754566510029
2	D	26	50	20120529	16	96	1.72	-0.0323087907057886	-0.038206867362615
2	D	26	50	20120529	16	98	1.76	-0.0324276412135705	-0.0376996738106055
2	D	26	50	20120529	16	100	1.8	-0.0328792915279177	-0.0378514684233228
2	D	26	50	20120529	16	102	1.84	-0.0315595827868502	-0.0376517461129767
2	D	26	50	20120529	16	104	1.88	-0.0297733037783524	-0.0378142251091577
2	D	26	50	20120529	16	106	1.92	-0.028946144407856	-0.0370124932985128
2	D	26	50	20120529	16	108	1.96	-0.0284648592483092	-0.0366612309338905
2	D	26	50	20120529	16	110	2	-0.0269542316763213	-0.0362555991288629
2	D	26	50	20120529	16	112	2.04	-0.0253833020380338	-0.035389555956469
2	D	26	50	20120529	16	114	2.08	-0.0231090769241104	-0.034317893203174
2	D	26	50	20120529	16	116	2.12	-0.0211091880280839	-0.0333738137264084
2	D	26	50	20120529	16	118	2.16	-0.0185169487103897	-0.0308928447318016
2	D	26	50	20120529	16	120	2.2	-0.0180566080537016	-0.0298643013500233
2	D	26	50	20120529	16	122	2.24	-0.0157054992194598	-0.0267353891986119
2	D	26	50	20120529	16	124	2.28	-0.016324217652998	-0.0255709540356251
2	D	26	50	20120529	16	126	2.32	-0.0165975632142945	-0.0213404833633168
2	D	26	50	20120529	16	128	2.36	-0.0178519996354975	-0.0193191472115102
2	D	26	50	20120529	16	130	2.4	-0.0188286625927401	-0.0155538672413021
2	D	26	50	20120529	16	132	2.44	-0.0194046929898981	-0.0133036201183287
2	D	26	50	20120529	16	134	2.48	-0.0205450858152178	-0.0102629046886279
2	D	26	50	20120529	16	136	2.52	-0.0216181726815702	-0.00861269706646096
2	D	26	50	20120529	16	138	2.56	-0.0212420286435315	-0.00770777857745104
2	D	26	50	20120529	16	140	2.6	-0.0194356854801175	-0.00828028404730482
2	D	26	50	20120529	16	142	2.64	-0.0189581267733076	-0.0083282471002727
2	D	26	50	20120529	16	144	2.68	-0.0176955522601599	-0.00873223841756801
2	D	26	50	20120529	16	146	2.72	-0.0156962714759653	-0.00920859504284996
2	D	26	50	20120529	16	148	2.76	-0.01447705675064	-0.00972689724239188
2	D	26	50	20120529	16	150	2.8	-0.0129618329845744	-0.0108384903156206
2	D	26	50	20120529	16	152	2.84	-0.00954928686820023	-0.0120122515099444
2	D	26	50	20120529	16	154	2.88	-0.00643989015684279	-0.0119175494058469
2	D	26	50	20120529	16	156	2.92	-0.0027803085082865	-0.0123987284993765
2	D	26	50	20120529	16	158	2.96	0.0017522883855261	-0.0128103070724339
2	D	26	50	20120529	16	160	3	0.0032525214878306	-0.0142138079670721
2	D	26	50	20120529	16	162	3.04	0.0044238297287305	-0.0166522515598582
2	D	26	50	20120529	16	164	3.08	0.0049077736097746	-0.0191272667153674
2	D	26	50	20120529	16	166	3.12	0.0042659752108984	-0.0213077294701055
2	D	26	50	20120529	16	168	3.16	0.0044774213516766	-0.0233567622874244
2	D	26	50	20120529	16	170	3.2	0.0037757805059086	-0.0261312159515627
2	D	26	50	20120529	16	172	3.24	0.0033556671540023	-0.0294558411178709
2	D	26	50	20120529	16	174	3.28	0.0023200696749748	-0.032038871076847
2	D	26	50	20120529	16	176	3.32	0.0016492487853716	-0.0356864700938893
2	D	26	50	20120529	16	178	3.36	0.0010322274081083	-0.037742312349511
2	D	26	50	20120529	16	180	3.4	-0.000265363032843699	-0.0407912648661059
2	D	26	50	20120529	16	182	3.44	-0.001579294711509	-0.0428849939030636
2	D	26	50	20120529	16	184	3.48	-0.0021123118031674	-0.046001354909109
2	D	26	50	20120529	16	186	3.52	-0.0022434094003994	-0.048090148340734
2	D	26	50	20120529	16	188	3.56	-0.0020968261646594	-0.051379114112067
2	D	26	50	20120529	16	190	3.6	-0.0017567078029087	-0.0535036871468201
2	D	26	50	20120529	16	192	3.64	-0.000760535769573099	-0.0567822584484697
2	D	26	50	20120529	16	194	3.68	5.19299220103006e-05	-0.0591762391668548
2	D	26	50	20120529	16	196	3.72	0.0005780880778912	-0.0605628048540835
2	D	26	50	20120529	16	198	3.76	-0.0004287612678403	-0.0595321967205041
2	D	26	50	20120529	16	200	3.8	-0.0012970883951374	-0.0598877300100847
2	D	26	50	20120529	16	202	3.84	-0.0017892347148432	-0.0597307523046613
2	D	26	50	20120529	16	204	3.88	-0.00399349868383606	-0.0597851288161346
2	D	26	50	20120529	16	206	3.92	-0.0055151217662714	-0.0596215750176461
2	D	26	50	20120529	16	208	3.96	-0.0067011519703556	-0.0588545762920931
2	D	26	50	20120529	16	210	4	-0.0079778332637879	-0.0596843660998155
2	D	26	50	20120529	16	212	4.04	-0.0126843359993656	-0.0599096503203015
2	D	26	50	20120529	16	214	4.08	-0.0157700085711074	-0.0600301413158157
2	D	26	50	20120529	16	216	4.12	-0.0179361594845943	-0.0593036598088247
2	D	26	50	20120529	16	218	4.16	-0.0194640758173822	-0.0591213676806348
2	D	26	50	20120529	16	220	4.2	-0.0199042497886708	-0.0585104981323677
2	D	26	50	20120529	16	222	4.24	-0.0206585913028406	-0.0580340495832042
2	D	26	50	20120529	16	224	4.28	-0.0220547736422935	-0.0568771521785049
2	D	26	50	20120529	16	226	4.32	-0.0235159390949373	-0.0556661611050448
2	D	26	50	20120529	16	228	4.36	-0.024828612123532	-0.0545056574557615
2	D	26	50	20120529	16	230	4.4	-0.026475746659628	-0.0532322995642007
2	D	26	50	20120529	16	232	4.44	-0.0283790659825478	-0.0525856504128056
2	D	26	50	20120529	16	234	4.48	-0.0309117810514018	-0.0511159996787875
2	D	26	50	20120529	16	236	4.52	-0.032631181900535	-0.0506623199679782
2	D	26	50	20120529	16	238	4.56	-0.033609110578916	-0.051399973762112
2	D	26	50	20120529	16	240	4.6	-0.0331603099048969	-0.0514048527989022
2	D	26	50	20120529	16	242	4.64	-0.0329976046345459	-0.052712222526638
2	D	26	50	20120529	16	244	4.68	-0.0329955540248804	-0.053329597457292
2	D	26	50	20120529	16	246	4.72	-0.0326217773803452	-0.0538323503787156
2	D	26	50	20120529	16	248	4.76	-0.0319608446719702	-0.0540154203243648
2	D	26	50	20120529	16	250	4.8	-0.0307896637102909	-0.0559656915375554
2	D	26	50	20120529	16	252	4.84	-0.0300056944219894	-0.0571354582856723
2	D	26	50	20120529	16	254	4.88	-0.0286766165160711	-0.0583557831686441
2	D	26	50	20120529	16	256	4.92	-0.0269512052592978	-0.0602920536675672
2	D	26	50	20120529	16	258	4.96	-0.0245606893641405	-0.0617868066923175
2	D	26	50	20120529	16	260	5	-0.0221884875346158	-0.0638232742221347
2	D	26	50	20120529	16	262	5.04	-0.0201998204232068	-0.0657136534909588
2	D	26	50	20120529	16	264	5.08	-0.0177938188895414	-0.0678301655084064
2	D	26	50	20120529	16	266	5.12	-0.0155452900360463	-0.0694777950192492
2	D	26	50	20120529	16	268	5.16	-0.013242384671078	-0.0717651440350314
2	D	26	50	20120529	16	270	5.2	-0.0119838760219222	-0.0716264096845626
2	D	26	50	20120529	16	272	5.24	-0.0107129222934175	-0.0709047365036836
2	D	26	50	20120529	16	274	5.28	-0.00896460077693373	-0.070408559675325
2	D	26	50	20120529	16	276	5.32	-0.00755795325711934	-0.0693189788361947
2	D	26	50	20120529	16	278	5.36	-0.00595579071230686	-0.0685360702080649
2	D	26	50	20120529	16	280	5.4	-0.00455734563115422	-0.0673002596865852
2	D	26	50	20120529	16	282	5.44	-0.0029301515062877	-0.0657229873004705
2	D	26	50	20120529	16	284	5.48	-0.0017801130373659	-0.0641575943082797
2	D	26	50	20120529	16	286	5.52	-0.000684804633307999	-0.0626605078311516
2	D	26	50	20120529	16	288	5.56	0.001274022571935	-0.0607220453012068
2	D	26	50	20120529	16	290	5.6	0.0026544364301674	-0.059384340692558
2	D	26	50	20120529	16	292	5.64	0.0043588466155394	-0.0571849557603554
2	D	26	50	20120529	16	294	5.68	0.0048562962361042	-0.0546344923112936
2	D	26	50	20120529	16	296	5.72	0.0048563669467823	-0.053211581335512
2	D	26	50	20120529	16	298	5.76	0.0040472953677486	-0.0515684065973907
2	D	26	50	20120529	16	300	5.8	0.0031844129626667	-0.0491665769937343
2	D	26	50	20120529	16	302	5.84	0.0023233690352158	-0.0467042190496084
2	D	26	50	20120529	16	304	5.88	0.00122799699154760	-0.0438866035875466
2	D	26	50	20120529	16	306	5.92	-0.000711045365957799	-0.0408927276181383
2	D	26	50	20120529	16	308	5.96	-0.0021817709022833	-0.0394573857051434
2	D	26	50	20120529	16	310	6	-0.0035294669297502	-0.0371555622135502
2	D	26	50	20120529	16	312	6.04	-0.0032710688987012	-0.0342340586231965
2	D	26	50	20120529	16	314	6.08	-0.0026466299713032	-0.0335044022067579
2	D	26	50	20120529	16	316	6.12	-0.0023735029060021	-0.0317059043930812
2	D	26	50	20120529	16	318	6.16	-0.00334798797435868	-0.0313993948166402
2	D	26	50	20120529	16	320	6.2	-0.0039454861333935	-0.0293213423370214
2	D	26	50	20120529	16	322	6.24	-0.00455232517300779	-0.027687642829768
2	D	26	50	20120529	16	324	6.28	-0.00544907092184076	-0.0269764277581827
2	D	26	50	20120529	16	326	6.32	-0.00668044081273464	-0.0271328539203168
2	D	26	50	20120529	16	328	6.36	-0.00693808223952777	-0.0272089103257013
2	D	26	50	20120529	16	330	6.4	-0.00753629457641159	-0.0276976625328574
2	D	26	50	20120529	16	332	6.44	-0.00912535443256868	-0.0273773926584546
2	D	26	50	20120529	16	334	6.48	-0.0101888076761342	-0.026817809565027
2	D	26	50	20120529	16	336	6.52	-0.00970309602813715	-0.0259723219867622
2	D	26	50	20120529	16	338	6.56	-0.00874832509684001	-0.0245260128475911
2	D	26	50	20120529	16	340	6.6	-0.00774736453638221	-0.0232903211200506
2	D	26	50	20120529	16	342	6.64	-0.00813420002895237	-0.0219993053579501
2	D	26	50	20120529	16	344	6.68	-0.00861048028670194	-0.0218238877218869
2	D	26	50	20120529	16	346	6.72	-0.00898893585680826	-0.0217847825955669
2	D	26	50	20120529	16	348	6.76	-0.0106870492562938	-0.0207937689062000
2	D	26	50	20120529	16	350	6.8	-0.0124405185101446	-0.0192179673021902
2	D	26	50	20120529	16	352	6.84	-0.014259521713369	-0.0183357533048174
2	D	26	50	20120529	16	354	6.88	-0.0159107157494957	-0.0172775531575293
2	D	26	50	20120529	16	356	6.92	-0.0169645735540405	-0.015631747982182
2	D	26	50	20120529	16	358	6.96	-0.0162318928418988	-0.0136961796402926
2	D	26	50	20120529	16	360	7	-0.0153749685185551	-0.013004251613271
2	D	26	50	20120529	16	362	7.04	-0.0145244470471151	-0.0117299044793234
2	D	26	50	20120529	16	364	7.08	-0.0119871852816581	-0.0111548781737947
2	D	26	50	20120529	16	366	7.12	-0.00981326326464601	-0.0104236944067087
2	D	26	50	20120529	16	368	7.16	-0.00702797318908611	-0.0107422000496925
2	D	26	50	20120529	16	370	7.2	-0.00440866228827412	-0.0115289447321102
2	D	26	50	20120529	16	372	7.24	-0.0027145192933649	-0.0120323340496369
2	D	26	50	20120529	16	374	7.28	-0.0028753224464745	-0.0123208265452932
2	D	26	50	20120529	16	376	7.32	-0.00347266504201749	-0.0119794566045398
2	D	26	50	20120529	16	378	7.36	-0.00362074734413358	-0.0116349400386100
2	D	26	50	20120529	16	380	7.4	-0.00431035323248575	-0.0103720119720718
2	D	26	50	20120529	16	382	7.44	-0.00543058078661951	-0.00926026969931229
2	D	26	50	20120529	16	384	7.48	-0.00653388586126591	-0.00831903349891384
2	D	26	50	20120529	16	386	7.52	-0.00829292711655244	-0.00745443989542143
2	D	26	50	20120529	16	388	7.56	-0.0105026287366926	-0.006272178570481
2	D	26	50	20120529	16	390	7.6	-0.0122125543549579	-0.005796422985963
2	D	26	50	20120529	16	392	7.64	-0.0144517988964160	-0.0055771845284561
2	D	26	50	20120529	16	394	7.68	-0.0167267735435275	-0.005320632046106
2	D	26	50	20120529	16	396	7.72	-0.0171472121645532	-0.0065827398687781
2	D	26	50	20120529	16	398	7.76	-0.0174183027623245	-0.00744463232436637
2	D	26	50	20120529	16	400	7.8	-0.0175966350925398	-0.00849303126456042
2	D	26	50	20120529	16	402	7.84	-0.0187312671189131	-0.0101837320636588
2	D	26	50	20120529	16	404	7.88	-0.0191199262398719	-0.0120045228328260
2	D	26	50	20120529	16	406	7.92	-0.0215051466123450	-0.0149582853416443
2	D	26	50	20120529	16	408	7.96	-0.0230359550118679	-0.0163641621150672
2	D	26	50	20120529	16	410	8	-0.0238907198311018	-0.0178428638158845
2	D	26	50	20120529	16	412	8.04	-0.0252165096904875	-0.0193315003669775
2	D	26	50	20120529	16	414	8.08	-0.0256007939417912	-0.0205908151178639
2	D	26	50	20120529	16	416	8.12	-0.025898401043857	-0.0227839209418496
2	D	26	50	20120529	16	418	8.16	-0.0253722287458404	-0.0259115390878514
2	D	26	50	20120529	16	420	8.2	-0.0240526465768868	-0.0266652944104996
2	D	26	50	20120529	16	422	8.24	-0.0231781541855645	-0.0282580658701512
2	D	26	50	20120529	16	424	8.28	-0.0215703842839772	-0.0302895341550254
2	D	26	50	20120529	16	426	8.32	-0.0201233821801605	-0.032858007613804
2	D	26	50	20120529	16	428	8.36	-0.0185465199159789	-0.0350163944948335
2	D	26	50	20120529	16	430	8.4	-0.0169877878696669	-0.037048039556403
2	D	26	50	20120529	16	432	8.44	-0.0156774482934501	-0.0397573191885193
2	D	26	50	20120529	16	434	8.48	-0.0143010649438705	-0.0419624316856495
2	D	26	50	20120529	16	436	8.52	-0.0131397127664497	-0.0446425078077028
2	D	26	50	20120529	16	438	8.56	-0.0136994584944370	-0.0465104010808852
2	D	26	50	20120529	16	440	8.6	-0.0146007367977373	-0.0483248370814098
2	D	26	50	20120529	16	442	8.64	-0.0164694078883790	-0.0497559504958533
2	D	26	50	20120529	16	444	8.68	-0.0182928948557029	-0.0495626275018769
2	D	26	50	20120529	16	446	8.72	-0.020165384322963	-0.0499595265381569
2	D	26	50	20120529	16	448	8.76	-0.0222880481694069	-0.049531090539436
2	D	26	50	20120529	16	450	8.8	-0.0244321373513207	-0.0495026648468323
2	D	26	50	20120529	16	452	8.84	-0.0263083744845211	-0.0496787344353477
2	D	26	50	20120529	16	454	8.88	-0.0281666511054794	-0.0509932459415735
2	D	26	50	20120529	16	456	8.92	-0.0279563575487545	-0.0525118284648497
2	D	26	50	20120529	16	458	8.96	-0.0280112290349746	-0.0530926459749164
2	D	26	50	20120529	16	460	9	-0.0282923746911743	-0.0538990305481815
2	D	26	50	20120529	16	462	9.04	-0.0284634945322215	-0.0566730104507763
2	D	26	50	20120529	16	464	9.08	-0.0291737832939234	-0.0590754057398576
2	D	26	50	20120529	16	466	9.12	-0.0284301190921495	-0.0602523849771426
2	D	26	50	20120529	16	468	9.16	-0.0272459273656964	-0.0611786241498189
2	D	26	50	20120529	16	470	9.2	-0.0262170869990699	-0.061121489921899
2	D	26	50	20120529	16	472	9.24	-0.0248952215823198	-0.060548167743713
2	D	26	50	20120529	16	474	9.28	-0.0242596740073894	-0.060236475074566
2	D	26	50	20120529	16	476	9.32	-0.0224401468380401	-0.0603008217916539
2	D	26	50	20120529	16	478	9.36	-0.0205832137199661	-0.0612095247161568
2	D	26	50	20120529	16	480	9.4	-0.0184102745813799	-0.0616550019883043
2	D	26	50	20120529	16	482	9.44	-0.0161403203924148	-0.0637467652684103
2	D	26	50	20120529	16	484	9.48	-0.0139567039414326	-0.0657217852189425
2	D	26	50	20120529	16	486	9.52	-0.0118635264477642	-0.0682485605908345
2	D	26	50	20120529	16	488	9.56	-0.0097684397657866	-0.0697119180745001
2	D	26	50	20120529	16	490	9.6	-0.00695387193395167	-0.0718577043126887
2	D	26	50	20120529	16	492	9.64	-0.00540240894535026	-0.0716660076643091
2	D	26	50	20120529	16	494	9.68	-0.00388071515223681	-0.0711747098727407
2	D	26	50	20120529	16	496	9.72	-0.0020663498623902	-0.0706885739606749
2	D	26	50	20120529	16	498	9.76	-0.000399769889811699	-0.0697179284821401
2	D	26	50	20120529	16	500	9.8	0.0015275203529904	-0.0693864368231199
2	D	26	50	20120529	16	502	9.84	0.0037147430485566	-0.0687838404241927
2	D	26	50	20120529	16	504	9.88	0.0058077791208688	-0.0679412519837308
2	D	26	50	20120529	16	506	9.92	0.0075341096164576	-0.0663973550376881
2	D	26	50	20120529	16	508	9.96	0.008435387919758	-0.0648504882431644
2	D	26	50	20120529	16	510	10	0.0094054677128678	-0.0621888676081001
2	D	26	50	20120529	16	512	10.04	0.0103266864273977	-0.0604919527546087
2	D	26	50	20120529	16	514	10.08	0.0111962156362228	-0.0580795165492345
2	D	26	50	20120529	16	516	10.12	0.011928778261532	-0.0563814703248931
2	D	26	50	20120529	16	518	10.16	0.0130052210566679	-0.0540008397825368
2	D	26	50	20120529	16	520	10.2	0.0139365938245756	-0.0514837093471401
2	D	26	50	20120529	16	522	10.24	0.0140342523421253	-0.0493255416692129
2	D	26	50	20120529	16	524	10.28	0.0136561482040892	-0.0476698652832002
2	D	26	50	20120529	16	526	10.32	0.014068268420941	-0.0449527183810364
2	D	26	50	20120529	16	528	10.36	0.0134980631694464	-0.0430513025895716
2	D	26	50	20120529	16	530	10.4	0.0129769226432848	-0.0407498142665927
2	D	26	50	20120529	16	532	10.44	0.0120940715427022	-0.0378449771830715
2	D	26	50	20120529	16	534	10.48	0.0115904276667343	-0.0355503166831718
2	D	26	50	20120529	16	536	10.52	0.0115396432577094	-0.0330850737433786
2	D	26	50	20120529	16	538	10.56	0.0108900171867655	-0.030430531247194
2	D	26	50	20120529	16	540	10.6	0.010317692029141	-0.0280300380753541
2	D	26	50	20120529	16	542	10.64	0.009716630051929	-0.0254600089816569
2	D	26	50	20120529	16	544	10.68	0.0092684304186739	-0.0232725387987173
2	D	26	50	20120529	16	546	10.72	0.0087531617072232	-0.0199716936334604
2	D	26	50	20120529	16	548	10.76	0.0079831224225111	-0.0177092347763759
2	D	26	50	20120529	16	550	10.8	0.0075415342376601	-0.0149364569553091
2	D	26	50	20120529	16	552	10.84	0.006331108849625	-0.0122501582935814
2	D	26	50	20120529	16	554	10.88	0.0051730235055333	-0.0101366302667504
2	D	26	50	20120529	16	556	10.92	0.0034382006575024	-0.00881871757690713
2	D	26	50	20120529	16	558	10.96	0.0015698901913191	-0.00810695096203256
2	D	26	50	20120529	16	560	11	-0.0008404317647793	-0.00777071461651055
2	D	26	50	20120529	16	562	11.04	-0.00310414927193431	-0.00738309282119971
2	D	26	50	20120529	16	564	11.08	-0.00584580732356109	-0.00793018840887155
2	D	26	50	20120529	16	566	11.12	-0.00784031513698274	-0.00827585048778678
2	D	26	50	20120529	16	568	11.16	-0.00814710048506834	-0.0100159129970663
2	D	26	50	20120529	16	570	11.2	-0.00795961324335707	-0.0103254610113459
2	D	26	50	20120529	16	572	11.24	-0.00753016678904582	-0.0106051705336731
2	D	26	50	20120529	16	574	11.28	-0.00717507190566956	-0.0117736220631770
2	D	26	50	20120529	16	576	11.32	-0.00661808813676961	-0.0117056648588643
2	D	26	50	20120529	16	578	11.36	-0.005848968090873	-0.0111758721741281
2	D	26	50	20120529	16	580	11.4	-0.00588809938014386	-0.0111108042081233
2	D	26	50	20120529	16	582	11.44	-0.00535692783718434	-0.0110606208398625
2	D	26	50	20120529	16	584	11.48	-0.00606407704477776	-0.0115219655881799
2	D	26	50	20120529	16	586	11.52	-0.00671709722827135	-0.0117677064078456
2	D	26	50	20120529	16	588	11.56	-0.00806853137573697	-0.0114890946687962
2	D	26	50	20120529	16	590	11.6	-0.00935166395788743	-0.0115086790517614
2	D	26	50	20120529	16	592	11.64	-0.0106691028861873	-0.0119074165656725
2	D	26	50	20120529	16	594	11.68	-0.0111471636388119	-0.0128433572433866
2	D	26	50	20120529	16	596	11.72	-0.0109141634691296	-0.0137665784843208
2	D	26	50	20120529	16	598	11.76	-0.0105503959210821	-0.0144071500529316
2	D	26	50	20120529	16	600	11.8	-0.0095808372656700	-0.0154610382630679
2	D	26	50	20120529	16	602	11.84	-0.00832917341015606	-0.0155402907911033
2	D	26	50	20120529	16	604	11.88	-0.00729225788408849	-0.0157198252028466
2	D	26	50	20120529	16	606	11.92	-0.00622220733425451	-0.0156075790724011
2	D	26	50	20120529	16	608	11.96	-0.00461452935654877	-0.0162557555744435
2	D	26	50	20120529	16	610	12	-0.00412009201087189	-0.0184327110795469
2	D	26	50	20120529	16	612	12.04	-0.00404822167763209	-0.0215098135171008
2	D	26	50	20120529	16	614	12.08	-0.0046521474373079	-0.0232781037290852
2	D	26	50	20120529	16	616	12.12	-0.00689605888352185	-0.0256895994824404
2	D	26	50	20120529	16	618	12.16	-0.00878754830999243	-0.0265485715870224
2	D	26	50	20120529	16	620	12.2	-0.0113158227482606	-0.0273639505585442
2	D	26	50	20120529	16	622	12.24	-0.0138332077420984	-0.0275512207184737
2	D	26	50	20120529	16	624	12.28	-0.0154572905971277	-0.0264773093656144
2	D	26	50	20120529	16	626	12.32	-0.0165714858233111	-0.0246334789361958
2	D	26	50	20120529	16	628	12.36	-0.0170342306430552	-0.0230955923977932
2	D	26	50	20120529	16	630	12.4	-0.0175273140206675	-0.0210247133750481
2	D	26	50	20120529	16	632	12.44	-0.0180180778051948	-0.0191422078816539
2	D	26	50	20120529	16	634	12.48	-0.0186787347419251	-0.0168944497745503
2	D	26	50	20120529	16	636	12.52	-0.0197306338606861	-0.0152169591443380
2	D	26	50	20120529	16	638	12.56	-0.0211955257660668	-0.0121802254329221
2	D	26	50	20120529	16	640	12.6	-0.0234710590275354	-0.0101520522656481
2	D	26	50	20120529	16	642	12.64	-0.0258366069822491	-0.00917496504433672
2	D	26	50	20120529	16	644	12.68	-0.0263877755049806	-0.0101362555001564
2	D	26	50	20120529	16	646	12.72	-0.0264203943407967	-0.0115550864698106
2	D	26	50	20120529	16	648	12.76	-0.0260379061407173	-0.0120669469265760
2	D	26	50	20120529	16	650	12.8	-0.0261364626838791	-0.013393889370015
2	D	26	50	20120529	16	652	12.84	-0.0256708894370102	-0.0155555006579667
2	D	26	50	20120529	16	654	12.88	-0.0248818926194944	-0.0176126510611336
2	D	26	50	20120529	16	656	12.92	-0.0239232891694433	-0.018458753822298
2	D	26	50	20120529	16	658	12.96	-0.0233513741337518	-0.0206083230817661
2	D	26	50	20120529	16	660	13	-0.0226530920451945	-0.0242075814508193
2	D	26	50	20120529	16	662	13.04	-0.0229037797839014	-0.0273524204753702
2	D	26	50	20120529	16	664	13.08	-0.0221428367208224	-0.0301223953251564
2	D	26	50	20120529	16	666	13.12	-0.0212568319239957	-0.0344405550165064
2	D	26	50	20120529	16	668	13.16	-0.0209348932775893	-0.0369720609327645
2	D	26	50	20120529	16	670	13.2	-0.0202866531359365	-0.0400094734666904
2	D	26	50	20120529	16	672	13.24	-0.0190004259009582	-0.0417984536230924
2	D	26	50	20120529	16	674	13.28	-0.0173725953799886	-0.042124217717185
2	D	26	50	20120529	16	676	13.32	-0.0154746500686058	-0.0420961455779719
2	D	26	50	20120529	16	678	13.36	-0.0139974332920290	-0.0418253943914556
2	D	26	50	20120529	16	680	13.4	-0.0113655111417745	-0.041938885029836
2	D	26	50	20120529	16	682	13.44	-0.0093742277352751	-0.0409802603665814
2	D	26	50	20120529	16	684	13.48	-0.00760278382704656	-0.0400103927055059
2	D	26	50	20120529	16	686	13.52	-0.00602678423313798	-0.0390344439261123
2	D	26	50	20120529	16	688	13.56	-0.00417564231960191	-0.0383109959072125
2	D	26	50	20120529	16	690	13.6	-0.0019545916356237	-0.0371428272204211
2	D	26	50	20120529	16	692	13.64	0.0002585182392018	-0.0360480774307203
2	D	26	50	20120529	16	694	13.68	0.0018800272255475	-0.0341417458329126
2	D	26	50	20120529	16	696	13.72	0.0031169196204024	-0.0312079385845661
2	D	26	50	20120529	16	698	13.76	0.0036356672972165	-0.0292741288172416
2	D	26	50	20120529	16	700	13.8	0.0034006391452857	-0.0263222267063646
2	D	26	50	20120529	16	702	13.84	0.0026967779842248	-0.0243338495087358
2	D	26	50	20120529	16	704	13.88	0.0017370785186628	-0.0219437013091047
2	D	26	50	20120529	16	706	13.92	0.0009201297700868	-0.0211869132054720
2	D	26	50	20120529	16	708	13.96	0.0002625628899901	-0.0185343718214781
2	D	26	50	20120529	16	710	14	3.09995612872010e-05	-0.0158322763942587
2	D	26	50	20120529	16	712	14.04	-0.0004076753436253	-0.0145927464911099
2	D	26	50	20120529	16	714	14.08	-0.0016689912067025	-0.0118606485231648
2	D	26	50	20120529	16	716	14.12	-0.0021335320776708	-0.00932272914840128
2	D	26	50	20120529	16	718	14.16	-0.0028915590323841	-0.00726065586782369
2	D	26	50	20120529	16	720	14.2	-0.00388059494408401	-0.0059197636218054
2	D	26	50	20120529	16	722	14.24	-0.00557581274130064	-0.0049961407442195
2	D	26	50	20120529	16	724	14.28	-0.0076375522674775	-0.00515089813435
2	D	26	50	20120529	16	726	14.32	-0.00827174219738809	-0.0054704538309038
2	D	26	50	20120529	16	728	14.36	-0.0105247399657403	-0.00682367236233178
2	D	26	50	20120529	16	730	14.4	-0.0132727761205334	-0.0077379685014738
2	D	26	50	20120529	16	732	14.44	-0.0159313986228454	-0.00877798115524297
2	D	26	50	20120529	16	734	14.48	-0.0174712445541387	-0.0112564123436120
2	D	26	50	20120529	16	736	14.52	-0.0174127279324616	-0.0131962501962462
2	D	26	50	20120529	16	738	14.56	-0.0182503199564077	-0.0159964453756468
2	D	26	50	20120529	16	740	14.6	-0.0180013476587519	-0.0178872064821327
2	D	26	50	20120529	16	742	14.64	-0.0170008905583223	-0.0191784258909862
2	D	26	50	20120529	16	744	14.68	-0.0158313069508617	-0.0183396989606564
2	D	26	50	20120529	16	746	14.72	-0.0151797052235712	-0.0195614691698889
2	D	26	50	20120529	16	748	14.76	-0.0145264467450923	-0.0185580613128614
2	D	26	50	20120529	16	750	14.8	-0.0136045661786153	-0.0178481091339874
2	D	26	50	20120529	16	752	14.84	-0.0132489812702397	-0.0175975592811028
2	D	26	50	20120529	16	754	14.88	-0.0121929823463614	-0.0172873755778268
2	D	26	50	20120529	16	756	14.92	-0.0129262195515400	-0.0162791190896007
2	D	26	50	20120529	16	758	14.96	-0.0130662995262133	-0.0158564721740973
2	D	26	50	20120529	16	760	15	-0.0130895081849855	-0.0148402762909321
2	D	26	50	20120529	16	762	15.04	-0.0123812771040168	-0.0129232320253894
2	D	26	50	20120529	16	764	15.08	-0.0123896775325773	-0.0119866690937078
2	D	26	50	20120529	16	766	15.12	-0.010397863795992	-0.0122797436413062
2	D	26	50	20120529	16	768	15.16	-0.0093640828742854	-0.0123932392294341
2	D	26	50	20120529	16	770	15.2	-0.0087428945167605	-0.0148132082433483
2	D	26	50	20120529	16	772	15.24	-0.00780348194475074	-0.0178850144511111
2	D	26	50	20120529	16	774	15.28	-0.00795264612024204	-0.0196923157442136
2	D	26	50	20120529	16	776	15.32	-0.00882737362456903	-0.0210155045113047
2	D	26	50	20120529	16	778	15.36	-0.00958647997778386	-0.0235781998470208
2	D	26	50	20120529	16	780	15.4	-0.0101952635610464	-0.0262158566332707
2	D	26	50	20120529	16	782	15.44	-0.0101527169460224	-0.0287205490603862
2	D	26	50	20120529	16	784	15.48	-0.010011111742022	-0.0305234875046488
2	D	26	50	20120529	16	786	15.52	-0.0109616117483608	-0.0341458611943791
2	D	26	50	20120529	16	788	15.56	-0.0126582437591398	-0.0362002892364385
2	D	26	50	20120529	16	790	15.6	-0.0141063277363317	-0.0372426353425856
2	D	26	50	20120529	16	792	15.64	-0.0168552760588725	-0.0377217708975176
2	D	26	50	20120529	16	794	15.68	-0.0187673635058791	-0.0371321145526861
2	D	26	50	20120529	16	796	15.72	-0.0198883045307550	-0.0361465137657292
2	D	26	50	20120529	16	798	15.76	-0.021624704226908	-0.0355257871489324
2	D	26	50	20120529	16	800	15.8	-0.0227719849793832	-0.033715098814348
2	D	26	50	20120529	16	802	15.84	-0.0252835222001406	-0.0319115169029146
2	D	26	50	20120529	16	804	15.88	-0.026997299429043	-0.0307878909935904
2	D	26	50	20120529	16	806	15.92	-0.0273903963521606	-0.0307568327424404
2	D	26	50	20120529	16	808	15.96	-0.0257715036609052	-0.0310101608178683
2	D	26	50	20120529	16	810	16	-0.0244761193931106	-0.0305124637099301
2	D	26	50	20120529	16	812	16.04	-0.023809791459995	-0.032328547269255
2	D	26	50	20120529	16	814	16.08	-0.0226403570520653	-0.0343916232272483
2	D	26	50	20120529	16	816	16.12	-0.0219210031814286	-0.0370946944618257
2	D	26	50	20120529	16	818	16.16	-0.0213145035530693	-0.040284538004572
2	D	26	50	20120529	16	820	16.2	-0.0209379691920874	-0.042974018646815
2	D	26	50	20120529	16	822	16.24	-0.0192059111315710	-0.0468842484360985
2	D	26	50	20120529	16	824	16.28	-0.0176777119560706	-0.0479070076844067
2	D	26	50	20120529	16	826	16.32	-0.0153482193761296	-0.0486016693862444
2	D	26	50	20120529	16	828	16.36	-0.0145072572812645	-0.0483572225719882
2	D	26	50	20120529	16	830	16.4	-0.0136408393422766	-0.0474869862563819
2	D	26	50	20120529	16	832	16.44	-0.0124378385754439	-0.046690289046019
2	D	26	50	20120529	16	834	16.48	-0.0115463890564021	-0.046021012477626
2	D	26	50	20120529	16	836	16.52	-0.0112373126823454	-0.0444380125265836
2	D	26	50	20120529	16	838	16.56	-0.00974468097793873	-0.0430292436864257
2	D	26	50	20120529	16	840	16.6	-0.0083261540642004	-0.0414574160225261
2	D	26	50	20120529	16	842	16.64	-0.00581931910353785	-0.0395828759456006
2	D	26	50	20120529	16	844	16.68	-0.00459731837749469	-0.0370319387349954
2	D	26	50	20120529	16	846	16.72	-0.00319757221986468	-0.0353581179889775
2	D	26	50	20120529	16	848	16.76	-0.0010497141588071	-0.0330548378574151
2	D	26	50	20120529	16	850	16.8	0.0017561562596192	-0.0326126839871392
2	D	26	50	20120529	16	852	16.84	0.0043601901184237	-0.0315504257540339
2	D	26	50	20120529	16	854	16.88	0.0066552324559852	-0.0314308681394708
2	D	26	50	20120529	16	856	16.92	0.0081466337945927	-0.0302551192679851
2	D	26	50	20120529	16	858	16.96	0.0075960380283539	-0.0291486810031913
2	D	26	50	20120529	16	860	17	0.0070001874281193	-0.0286070796352092
2	D	26	50	20120529	16	862	17.04	0.0061237073596351	-0.0266958619295435
2	D	26	50	20120529	16	864	17.08	0.0045778517278085	-0.0255057800036031
2	D	26	50	20120529	16	866	17.12	0.0034082617563869	-0.0243069865221185
2	D	26	50	20120529	16	868	17.16	0.0019574059206127	-0.0225564871167487
2	D	26	50	20120529	16	870	17.2	0.000272370461045201	-0.0201968717879292
2	D	26	50	20120529	16	872	17.24	-0.0007437066281808	-0.0191842595219310
2	D	26	50	20120529	16	874	17.28	-0.001826753800653	-0.0174559774116261
2	D	26	50	20120529	16	876	17.32	-0.00384039592357355	-0.0144216549343340
2	D	26	50	20120529	16	878	17.36	-0.00512147542118484	-0.0127101312547432
2	D	26	50	20120529	16	880	17.4	-0.00648309084563938	-0.0103217826418702
2	D	26	50	20120529	16	882	17.44	-0.00803346842533166	-0.00851339593985859
2	D	26	50	20120529	16	884	17.48	-0.0096360835184841	-0.00668610473805194
2	D	26	50	20120529	16	886	17.52	-0.0112272222685779	-0.00673993677730367
2	D	26	50	20120529	16	888	17.56	-0.0129307132151344	-0.00781212278961683
2	D	26	50	20120529	16	890	17.6	-0.0148532870557059	-0.0093590390816152
2	D	26	50	20120529	16	892	17.64	-0.0170005582181351	-0.0104275764229374
2	D	26	50	20120529	16	894	17.68	-0.0191675611952933	-0.0118275241060001
2	D	26	50	20120529	16	896	17.72	-0.0214867052674916	-0.0137625112061154
2	D	26	50	20120529	16	898	17.76	-0.024148361257895	-0.0156749875618516
2	D	26	50	20120529	16	900	17.8	-0.0260897229256426	-0.0179405435466376
2	D	26	50	20120529	16	902	17.84	-0.0276641598135648	-0.0190709315181103
2	D	26	50	20120529	16	904	17.88	-0.0294108903397908	-0.0192502184424801
2	D	26	50	20120529	16	906	17.92	-0.0299420548116826	-0.0185288422464492
2	D	26	50	20120529	16	908	17.96	-0.0296744148950035	-0.0173563884925638
2	D	26	50	20120529	16	910	18	-0.0301992295480001	-0.0158594434367919
2	D	26	50	20120529	16	912	18.04	-0.0307803299007792	-0.0144610690663174
2	D	26	50	20120529	16	914	18.08	-0.0302655490930076	-0.0127867745587560
2	D	26	50	20120529	16	916	18.12	-0.0294525106449315	-0.0103900997635346
2	D	26	50	20120529	16	918	18.16	-0.0280266863892113	-0.0085245965112726
2	D	26	50	20120529	16	920	18.2	-0.0267684676538358	-0.00694224002740114
2	D	26	50	20120529	16	922	18.24	-0.0251190845181757	-0.0050671484071863
2	D	26	50	20120529	16	924	18.28	-0.0244696564371305	-0.0027876977741499
2	D	26	50	20120529	16	926	18.32	-0.0224930172120694	-0.00100480580713390
2	D	26	50	20120529	16	928	18.36	-0.019768145875428	0.0008462229693171
2	D	26	50	20120529	16	930	18.4	-0.0170655696155974	0.002016215991604
2	D	26	50	20120529	16	932	18.44	-0.0153223392679382	0.0016996442856668
2	D	26	50	20120529	16	934	18.48	-0.013334167131276	0.0012772894052641
2	D	26	50	20120529	16	936	18.52	-0.0110872646233776	0.000445873251944898
2	D	26	50	20120529	16	938	18.56	-0.00826289629155545	0.000602525688248999
2	D	26	50	20120529	16	940	18.6	-0.00493324359603298	0.000100734432047798
2	D	26	50	20120529	16	942	18.64	-0.002346632848317	3.89191572365e-05
2	D	26	50	20120529	16	944	18.68	0.0006929010059525	-0.000172611836355502
2	D	26	50	20120529	16	946	18.72	0.003165510584192	-7.23426805697008e-05
2	D	26	50	20120529	16	948	18.76	0.0051146659828819	-0.0006086987304489
2	D	26	50	20120529	16	950	18.8	0.0070784853620001	-0.000453743350419599
2	D	26	50	20120529	16	952	18.84	0.0086576315810849	-0.0018266972321105
2	D	26	50	20120529	16	954	18.88	0.009421059417393	-0.0025789527812758
2	D	26	50	20120529	16	956	18.92	0.0110102324106351	-0.0047961780175678
2	D	26	50	20120529	16	958	18.96	0.0123162727776222	-0.0061149463066163
2	D	26	50	20120529	16	960	19	0.0134633413980631	-0.0086916434172601
2	D	26	50	20120529	16	962	19.04	0.0145541243187214	-0.0113435766894221
2	D	26	50	20120529	16	964	19.08	0.0158735855724155	-0.0143110210073496
2	D	26	50	20120529	16	966	19.12	0.0169401147304792	-0.0167182246225430
2	D	26	50	20120529	16	968	19.16	0.0181250135637135	-0.0197539047448549
2	D	26	50	20120529	16	970	19.2	0.0197116197593399	-0.0216397585302794
2	D	26	50	20120529	16	972	19.24	0.0206552537588333	-0.0247720294389015
2	D	26	50	20120529	16	974	19.28	0.0214351925384821	-0.027753191628384
2	D	26	50	20120529	16	976	19.32	0.0221405315527157	-0.0300300047531265
2	D	26	50	20120529	16	978	19.36	0.0226154244669605	-0.0320089137909552
2	D	26	50	20120529	16	980	19.4	0.0233959289320343	-0.0351940055761319
2	D	26	50	20120529	16	982	19.44	0.0236795494619682	-0.037815603967381
2	D	26	50	20120529	16	984	19.48	0.0233718024486602	-0.0407962146135742
2	D	26	50	20120529	16	986	19.52	0.0234043435027304	-0.0436284459728031
2	D	26	50	20120529	16	988	19.56	0.0231583056982165	-0.0460580295176211
2	D	26	50	20120529	16	990	19.6	0.0238172372944008	-0.0479097512587177
2	D	26	50	20120529	16	992	19.64	0.0251598916505178	-0.0483563599017151
2	D	26	50	20120529	16	994	19.68	0.0270422381863077	-0.0501730303596684
2	D	26	50	20120529	16	996	19.72	0.0273829858730937	-0.0510865486813511
2	D	26	50	20120529	16	998	19.76	0.0274727389368297	-0.0530918115889146
2	D	26	50	20120529	16	1000	19.8	0.0263111322009677	-0.0538124665360287
2	D	26	50	20120529	16	1002	19.84	0.0250748319847074	-0.0548094818175354
2	D	26	50	20120529	16	1004	19.88	0.0232951874289186	-0.0555871560643828
2	D	26	50	20120529	16	1006	19.92	0.0216664305980657	-0.0565537781053327
2	D	26	50	20120529	16	1008	19.96	0.0200938816852493	-0.0572022798764945
2	D	26	50	20120529	16	1010	20	0.0179062983652247	-0.0593052932254892
2	D	26	50	20120529	16	1012	20.04	0.0158351896741971	-0.0607991199403561
2	D	26	50	20120529	16	1014	20.08	0.0139583161448936	-0.0633655640026727
2	D	26	50	20120529	16	1016	20.12	0.0123547393865188	-0.065397930313159
2	D	26	50	20120529	16	1018	20.16	0.0102082460415489	-0.0674256297188896
2	D	26	50	20120529	16	1020	20.2	0.0082073459828253	-0.0696764213140845
2	D	26	50	20120529	16	1022	20.24	0.0073345640828068	-0.0719908525195862
2	D	26	50	20120529	16	1024	20.28	0.00622567922855	-0.0747044455030677
2	D	26	50	20120529	16	1026	20.32	0.0060501046147814	-0.0779721980709651
2	D	26	50	20120529	16	1028	20.36	0.0058581251236893	-0.0803687950844406
2	D	26	50	20120529	16	1030	20.4	0.0065272602707261	-0.0827636950416413
2	D	26	50	20120529	16	1032	20.44	0.0064801669590991	-0.0858567215239075
2	D	26	50	20120529	16	1034	20.48	0.005670812537353	-0.0889585161302605
2	D	26	50	20120529	16	1036	20.52	0.0046382952154644	-0.090650198393571
2	D	26	50	20120529	16	1038	20.56	0.0029827461086723	-0.0912924634829229
2	D	26	50	20120529	16	1040	20.6	0.0011497839104805	-0.0904900387076324
2	D	26	50	20120529	16	1042	20.64	5.68513852070018e-06	-0.0897470109019616
2	D	26	50	20120529	16	1044	20.68	-0.0017149885028187	-0.0888505409247733
2	D	26	50	20120529	16	1046	20.72	-0.00359667035823418	-0.088843823410352
2	D	26	50	20120529	16	1048	20.76	-0.00611262699637403	-0.0886822495108509
2	D	26	50	20120529	16	1050	20.8	-0.00878435925840928	-0.0881844463368955
2	D	26	50	20120529	16	1052	20.84	-0.0118920935617242	-0.0881622431839663
2	D	26	50	20120529	16	1054	20.88	-0.0148465978255559	-0.0883096749478437
2	D	26	50	20120529	16	1056	20.92	-0.0177515339040265	-0.0872361454326463
2	D	26	50	20120529	16	1058	20.96	-0.0198611162750184	-0.0858383367475967
2	D	26	50	20120529	16	1060	21	-0.0215988311897844	-0.0850085469398743
2	D	26	50	20120529	16	1062	21.04	-0.0228835027898441	-0.0836721151234317
2	D	26	50	20120529	16	1064	21.08	-0.0244836854356692	-0.0813537948306335
2	D	26	50	20120529	16	1066	21.12	-0.0256890196548798	-0.0806899629844555
2	D	26	50	20120529	16	1068	21.16	-0.0268685444765771	-0.0806005139766354
2	D	26	50	20120529	16	1070	21.2	-0.0278868489521639	-0.0802085646878237
2	D	26	50	20120529	16	1072	21.24	-0.0293021938853869	-0.0801221562391627
2	D	26	50	20120529	16	1074	21.28	-0.0309597228911662	-0.080234939770762
2	D	26	50	20120529	16	1076	21.32	-0.0334557391180766	-0.0800117061599414
2	D	26	50	20120529	16	1078	21.36	-0.0360003335808545	-0.0798251713910644
2	D	26	50	20120529	16	1080	21.4	-0.0378783384810079	-0.0786483335751356
2	D	26	50	20120529	16	1082	21.44	-0.039750262262843	-0.0773070227219029
2	D	26	50	20120529	16	1084	21.48	-0.0401323120567181	-0.0756036731967026
2	D	26	50	20120529	16	1086	21.52	-0.0406294081238923	-0.0739483362219449
2	D	26	50	20120529	16	1088	21.56	-0.0406720466627978	-0.0729375270782387
2	D	26	50	20120529	16	1090	21.6	-0.0414633698616237	-0.0710415616658432
2	D	26	50	20120529	16	1092	21.64	-0.0421720322777289	-0.0693647286449374
2	D	26	50	20120529	16	1094	21.68	-0.0434223384882229	-0.0674433780990974
2	D	26	50	20120529	16	1096	21.72	-0.0447307688761305	-0.064869933679647
2	D	26	50	20120529	16	1098	21.76	-0.045828460230041	-0.0621860603941788
2	D	26	50	20120529	16	1100	21.8	-0.0470544490383301	-0.0600768952161878
2	D	26	50	20120529	16	1102	21.84	-0.048357081150632	-0.0577251994833176
2	D	26	50	20120529	16	1104	21.88	-0.0505041401810268	-0.0568647919519698
2	D	26	50	20120529	16	1106	21.92	-0.0518195200143799	-0.0563031879473615
2	D	26	50	20120529	16	1108	21.96	-0.0532738463302361	-0.0564788841834965
2	D	26	50	20120529	16	1110	22	-0.0549303182113776	-0.0575326111732868
2	D	26	50	20120529	16	1112	22.04	-0.0561234406964771	-0.0583674709366303
2	D	26	50	20120529	16	1114	22.08	-0.0577417104266583	-0.0594011344786112
2	D	26	50	20120529	16	1116	22.12	-0.0600773477645277	-0.060249174712356
2	D	26	50	20120529	16	1118	22.16	-0.0613339189411031	-0.0605039735698888
2	D	26	50	20120529	16	1120	22.2	-0.0608019625096165	-0.0600087866910239
2	D	26	50	20120529	16	1122	22.24	-0.0610622343736356	-0.0602823804468006
2	D	26	50	20120529	16	1124	22.28	-0.0600453582537469	-0.0596358585746261
2	D	26	50	20120529	16	1126	22.32	-0.0589775704456127	-0.0590949784555609
2	D	26	50	20120529	16	1128	22.36	-0.0591124793483953	-0.0584338406862193
2	D	26	50	20120529	16	1130	22.4	-0.0576952464400665	-0.0579309958409141
2	D	26	50	20120529	16	1132	22.44	-0.0569879840953881	-0.0572495004673421
2	D	26	50	20120529	16	1134	22.48	-0.0563652068689258	-0.0559094906905867
2	D	26	50	20120529	16	1136	22.52	-0.0553066185200149	-0.0536623548374506
2	D	26	50	20120529	16	1138	22.56	-0.0542676241000106	-0.0525192177307131
2	D	26	50	20120529	16	1140	22.6	-0.0528145974464182	-0.050786021228279
2	D	26	50	20120529	16	1142	22.64	-0.0527185652744653	-0.0494029274353459
2	D	26	50	20120529	16	1144	22.68	-0.0522362335968823	-0.048541473385962
2	D	26	50	20120529	16	1146	22.72	-0.0511895812104378	-0.0474086812514333
2	D	26	50	20120529	16	1148	22.76	-0.050697017697731	-0.0463116687200327
2	D	26	50	20120529	16	1150	22.8	-0.0502200529606173	-0.0450365642747224
2	D	26	50	20120529	16	1152	22.84	-0.0499398972539112	-0.0441051632225435
2	D	26	50	20120529	16	1154	22.88	-0.0504794975097024	-0.0428208381048066
2	D	26	50	20120529	16	1156	22.92	-0.0505596056369431	-0.0426022784698096
2	D	26	50	20120529	16	1158	22.96	-0.050124862245734	-0.0436186878992228
2	D	26	50	20120529	16	1160	23	-0.0501761911269803	-0.0441799963331965
2	D	26	50	20120529	16	1162	23.04	-0.0501704423488492	-0.0443902403924467
2	D	26	50	20120529	16	1164	23.08	-0.0503252775207257	-0.0441604519017645
2	D	26	50	20120529	16	1166	23.12	-0.0508223170193573	-0.0440572708802537
2	D	26	50	20120529	16	1168	23.16	-0.0515327966998901	-0.0437769949653948
2	D	26	50	20120529	16	1170	23.2	-0.0525224774929744	-0.0439236347696773
2	D	26	50	20120529	16	1172	23.24	-0.0533033567246422	-0.0440467208470784
2	D	26	50	20120529	16	1174	23.28	-0.0545477444513777	-0.043414404750138
2	D	26	50	20120529	16	1176	23.32	-0.056446609001576	-0.042194504131235
2	D	26	50	20120529	16	1178	23.36	-0.0574664691120814	-0.0411716741722486
2	D	26	50	20120529	16	1180	23.4	-0.0581079563839738	-0.0403221560853311
2	D	26	50	20120529	16	1182	23.44	-0.0574861973912765	-0.0395097611044259
2	D	26	50	20120529	16	1184	23.48	-0.056763604971582	-0.039189229600514
2	D	26	50	20120529	16	1186	23.52	-0.0563725042109077	-0.0392392220499439
2	D	26	50	20120529	16	1188	23.56	-0.0546171823372902	-0.0385833097997153
2	D	26	50	20120529	16	1190	23.6	-0.0529418342406249	-0.0385072958207377
2	D	26	50	20120529	16	1192	23.64	-0.0513370554007221	-0.0378152504139904
2	D	26	50	20120529	16	1194	23.68	-0.0491918348479583	-0.0374672124562904
2	D	26	50	20120529	16	1196	23.72	-0.0471236889343439	-0.0358817376315139
2	D	26	50	20120529	16	1198	23.76	-0.0449578208635695	-0.0343655592712937
2	D	26	50	20120529	16	1200	23.8	-0.0428007492011531	-0.0325782478868954
2	D	26	50	20120529	16	1202	23.84	-0.0403344738854594	-0.0311263031066782
2	D	26	50	20120529	16	1204	23.88	-0.0381893099012381	-0.0290520195062031
2	D	26	50	20120529	16	1206	23.92	-0.0361162920219013	-0.0266344850609366
2	D	26	50	20120529	16	1208	23.96	-0.0345011257833828	-0.0245851411166339
2	D	26	50	20120529	16	1210	24	-0.0336468700810314	-0.0227454614040208
2	D	26	50	20120529	16	1212	24.04	-0.0323549152811254	-0.0191211855970492
2	D	26	50	20120529	16	1214	24.08	-0.0316344441817744	-0.0169095677175320
2	D	26	50	20120529	16	1216	24.12	-0.0308789005860766	-0.0140940806468816
2	D	26	50	20120529	16	1218	24.16	-0.0296983292463432	-0.0117360350951163
2	D	26	50	20120529	16	1220	24.2	-0.0284534819001999	-0.00961621381793275
2	D	26	50	20120529	16	1222	24.24	-0.0268074787349538	-0.00735813902289163
2	D	26	50	20120529	16	1224	24.28	-0.0245114407910444	-0.0047007695137958
2	D	26	50	20120529	16	1226	24.32	-0.0231773197995627	-0.0021190293175886
2	D	26	50	20120529	16	1228	24.36	-0.0211600997163294	-7.76403245749888e-06
2	D	26	50	20120529	16	1230	24.4	-0.0194897508646071	0.0017431949923201
2	D	26	50	20120529	16	1232	24.44	-0.0180947635356144	0.0039192524718114
2	D	26	50	20120529	16	1234	24.48	-0.0158132835061160	0.004752153549371
2	D	26	50	20120529	16	1236	24.52	-0.0139743109002842	0.0037158885615421
2	D	26	50	20120529	16	1238	24.56	-0.0135068426072418	0.0021726280116025
2	D	26	50	20120529	16	1240	24.6	-0.0127818460244912	0.000902027836488399
2	D	26	50	20120529	16	1242	24.64	-0.0129078524528986	-0.000143075986105301
2	D	26	50	20120529	16	1244	24.68	-0.0108504404202226	-0.0028605014883409
2	D	26	50	20120529	16	1246	24.72	-0.00924677880903403	-0.0037407928623756
2	D	26	50	20120529	16	1248	24.76	-0.00729540450926476	-0.0042831861899526
2	D	26	50	20120529	16	1250	24.8	-0.00616343261860228	-0.0039853881690559
2	D	26	50	20120529	16	1252	24.84	-0.00527689749168965	-0.00463207267579
2	D	26	50	20120529	16	1254	24.88	-0.00534750210379112	-0.0052432604221086
2	D	26	50	20120529	16	1256	24.92	-0.0044699118776605	-0.0061870358429583
2	D	26	50	20120529	16	1258	24.96	-0.00484657351786295	-0.00697611044221998
2	D	26	50	20120529	16	1260	25	-0.00462119963623706	-0.00808282221591678
2	D	26	50	20120529	16	1262	25.04	-0.00428441726285861	-0.0091359037586372
2	D	26	50	20120529	16	1264	25.08	-0.00398842872821495	-0.0103232711016446
2	D	26	50	20120529	16	1266	25.12	-0.003049023227273	-0.0106988296552684
2	D	26	50	20120529	16	1268	25.16	-0.0021141149254594	-0.0110177065293123
2	D	26	50	20120529	16	1270	25.2	-0.0023838620203464	-0.0102835317005419
2	D	26	50	20120529	16	1272	25.24	-0.0024969566789294	-0.00983724832666386
2	D	26	50	20120529	16	1274	25.28	-0.0026006538883904	-0.0093675526472607
2	D	26	50	20120529	16	1276	25.32	-0.0025853945240524	-0.00870497945115327
2	D	26	50	20120529	16	1278	25.36	-0.00314625748075396	-0.00774870238241221
2	D	26	50	20120529	16	1280	25.4	-0.0029246445586759	-0.00762270161085902
2	D	26	50	20120529	16	1282	25.44	-0.00353352218714031	-0.007630279674233
2	D	26	50	20120529	16	1284	25.48	-0.00316874630482282	-0.00741423804648385
2	D	26	50	20120529	16	1286	25.52	-0.00330496759779128	-0.00725765207821721
2	D	26	50	20120529	16	1288	25.56	-0.00334891781977593	-0.0067453143243746
2	D	26	50	20120529	16	1290	25.6	-0.0029870120838833	-0.0063357665619927
2	D	26	50	20120529	16	1292	25.64	-0.0023223169310362	-0.0058614541117045
2	D	26	50	20120529	16	1294	25.68	-0.0023173154940622	-0.0062217059955466
2	D	26	50	20120529	16	1296	25.72	-0.0028802822348591	-0.0063791396434226
2	D	26	50	20120529	16	1298	25.76	-0.0029330018537227	-0.00684543640194992
2	D	26	50	20120529	16	1300	25.8	-0.0030373107105494	-0.00677280592892035
2	D	26	50	20120529	16	1302	25.84	-0.0025362845438855	-0.0065825645062964
2	D	26	50	20120529	16	1304	25.88	-0.0029246143652163	-0.006350081019539
2	D	26	50	20120529	16	1306	25.92	-0.0026673750700496	-0.0064407259570581
2	D	26	50	20120529	16	1308	25.96	-0.0029845032690236	-0.006302920037793
2	D	26	50	20120529	16	1310	26	-0.00315391827562134	-0.0062629055721525
2	D	26	50	20120529	16	1312	26.04	-0.0031600347492786	-0.0065259139394148
2	D	26	50	20120529	16	1314	26.08	-0.0032160630621927	-0.0062280551073349
2	D	26	50	20120529	16	1316	26.12	-0.0031600913178211	-0.0063691625081614
2	D	26	50	20120529	16	1318	26.16	-0.0028400548593667	-0.006437893216582
2	D	26	50	20120529	16	1320	26.2	-0.0028840134959221	-0.006604510979464
2	D	26	50	20120529	16	1322	26.24	-0.00313589553798246	-0.006042350481819
2	D	26	50	20120529	16	1324	26.28	-0.0027196974363235	-0.0059574927183292
2	D	26	50	20120529	16	1326	26.32	-0.0028527204853207	-0.0065773969699394
2	D	26	50	20120529	16	1328	26.36	-0.0029435285523742	-0.0062357074169209
2	D	26	50	20120529	16	1330	26.4	-0.00308964934027929	-0.0064200883385424
2	D	26	50	20120529	16	1332	26.44	-0.0031871225958523	-0.0063525964104917
2	D	26	50	20120529	16	1334	26.48	-0.00321604962716386	-0.0062603126115859
2	D	26	50	20120529	16	1336	26.52	-0.0030631148754726	-0.0066412185895317
2	D	26	50	20120529	16	1338	26.56	-0.00310892860666835	-0.0062073446568207
2	D	26	50	20120529	16	1340	26.6	-0.00316094126017208	-0.0060389422271337
2	D	26	50	20120529	16	1342	26.64	-0.0028425478350345	-0.0063669523044954
2	D	26	50	20120529	16	1344	26.68	-0.00331922145628644	-0.0064910366045396
2	D	26	50	20120529	16	1346	26.72	-0.00342424236964183	-0.0065496402003507
2	D	26	50	20120529	16	1348	26.76	-0.00323519949301195	-0.0062924986980519
2	D	26	50	20120529	16	1350	26.8	-0.0029436210490123	-0.0064876277770978
2	D	26	50	20120529	16	1352	26.84	-0.0029169469942559	-0.00668768441460111
2	D	26	50	20120529	16	1354	26.88	-0.0028430274655642	-0.0065729478540722
2	D	26	50	20120529	16	1356	26.92	-0.0026543289499367	-0.0064748438592504
2	D	26	50	20120529	16	1358	26.96	-0.0032418886524513	-0.00693861051900399
2	D	26	50	20120529	16	1360	27	-0.0030714795244299	-0.00703434917093206
2	D	26	50	20120529	16	1362	27.04	-0.0031206192030817	-0.00734399547305434
2	D	26	50	20120529	16	1364	27.08	-0.00336667539237187	-0.0074949090307223
2	D	26	50	20120529	16	1366	27.12	-0.00327326587947035	-0.00780653169629799
2	D	26	50	20120529	16	1368	27.16	-0.0030581915737979	-0.00737686603888458
2	D	26	50	20120529	16	1370	27.2	-0.0030277958817018	-0.00722737376584681
2	D	26	50	20120529	16	1372	27.24	-0.0027815325101247	-0.00730209303230801
2	D	26	50	20120529	16	1374	27.28	-0.0025750325812809	-0.00696949475117519
2	D	26	50	20120529	16	1376	27.32	-0.0024971758820316	-0.00720220783550438
2	D	26	50	20120529	16	1378	27.36	-0.0025744251765559	-0.0065080785850729
2	D	26	50	20120529	16	1380	27.4	-0.0026020263826527	-0.00674535957920859
2	D	26	50	20120529	16	1382	27.44	-0.0023609722667327	-0.0065672407952413
2	D	26	50	20120529	16	1384	27.48	-0.0023415643069094	-0.0063665971247592
2	D	26	50	20120529	16	1386	27.52	-0.0023148095076297	-0.0064913569239114
2	D	26	50	20120529	16	1388	27.56	-0.0023928012642742	-0.00697707069322883
2	D	26	50	20120529	16	1390	27.6	-0.002438324798847	-0.00621878352322
2	D	26	50	20120529	16	1392	27.64	-0.002380712566743	-0.0064509097089208
2	D	26	50	20120529	16	1394	27.68	-0.0023746321555316	-0.0061878652792126
2	D	26	50	20120529	16	1396	27.72	-0.0021815368499388	-0.006547554942453
2	D	26	50	20120529	16	1398	27.76	-0.002374385375265	-0.0063241594041795
2	D	26	50	20120529	16	1400	27.8	-0.0021815205864828	-0.006547571205909
2	D	26	50	20120529	16	1402	27.84	-0.0019581101989669	-0.0062751583184569
2	D	26	50	20120529	16	1404	27.88	-0.0024461913617877	-0.0064636369238754
2	D	26	50	20120529	16	1406	27.92	-0.0022425969347078	-0.00673341654567435
2	D	26	50	20120529	16	1408	27.96	-0.0022509202886291	-0.00709335440339496
2	D	26	50	20120529	16	1410	28	-0.002554718817671	-0.00688162117726358
2	D	26	50	20120529	16	1412	28.04	-0.0023488878118422	-0.00691520097119535
2	D	26	50	20120529	16	1414	28.08	-0.0026371469622607	-0.00681913344390334
2	D	26	50	20120529	16	1416	28.12	-0.0027051027523598	-0.00714107633295045
2	D	26	50	20120529	16	1418	28.16	-0.0023737673639382	-0.00687419938448825
2	D	26	50	20120529	16	1420	28.2	-0.0022816992326006	-0.00730398171452055
2	D	26	50	20120529	16	1422	28.24	-0.0023577810938292	-0.0071221166788265
2	D	26	50	20120529	16	1424	28.28	-0.0022699874229838	-0.00699268714649133
2	D	26	50	20120529	16	1426	28.32	-0.0021821916308181	-0.00686325973547651
2	D	26	50	20120529	16	1428	28.36	-0.0026593614288984	-0.00686607402046563
2	D	26	50	20120529	16	1430	28.4	-0.0020585709806904	-0.00688717832945693
2	D	26	50	20120529	16	1432	28.44	-0.0015557409846276	-0.00692020658009937
2	D	26	50	20120529	16	1434	28.48	-0.0015828797428896	-0.00687807715807627
2	D	26	50	20120529	16	1436	28.52	-0.00128541406218	-0.00671210505439617
2	D	26	50	20120529	16	1438	28.56	-0.0014304982315439	-0.00694150463634871
2	D	26	50	20120529	16	1440	28.6	-0.0015899154553624	-0.00680033076748481
2	D	26	50	20120529	16	1442	28.64	-0.0015657111902424	-0.0070783863670508
2	D	26	50	20120529	16	1444	28.68	-0.00152280395076	-0.00698750900353271
2	D	26	50	20120529	16	1446	28.72	-0.0016006069098939	-0.00696740595774357
2	D	26	50	20120529	16	1448	28.76	-0.0015946389286607	-0.0072573480223013
2	D	26	50	20120529	16	1450	28.8	-0.0012025906448996	-0.00691796505160301
2	D	26	50	20120529	16	1452	28.84	-0.0009251007307586	-0.00712658276525647
2	D	26	50	20120529	16	1454	28.88	-0.0013706769978555	-0.00726889507603808
2	D	26	50	20120529	16	1456	28.92	-0.0015013432599509	-0.00733706724081227
2	D	26	50	20120529	16	1458	28.96	-0.0012983470452079	-0.00725976632749296
2	D	26	50	20120529	16	1460	29	-0.00112818179831540	-0.00693028992279909
2	D	26	50	20120529	16	1462	29.04	-0.000324144819563799	-0.0065841470112726
2	D	26	50	20120529	16	1464	29.08	-0.0002980596504058	-0.0064939838256036
2	D	26	50	20120529	16	1466	29.12	0.000706710801389001	-0.00681413349185358
2	D	26	50	20120529	16	1468	29.16	0.000482515525346	-0.00764579006147832
2	D	26	50	20120529	16	1470	29.2	0.0007884311320908	-0.0089290686611791
2	D	26	50	20120529	16	1472	29.24	0.000304741809487901	-0.0106320363487175
2	D	26	50	20120529	16	1474	29.28	-0.0001692247948736	-0.0130581974967145
2	D	26	50	20120529	16	1476	29.32	0.0006140020313077	-0.0147422783621275
2	D	26	50	20120529	16	1478	29.36	0.0017897579738612	-0.0153038413545424
2	D	26	50	20120529	16	1480	29.4	0.00152513033207	-0.0146259805098257
2	D	26	50	20120529	16	1482	29.44	0.0024484350116043	-0.01454689061635
2	D	26	50	20120529	16	1484	29.48	0.0030411460577305	-0.013628797313793
2	D	26	50	20120529	16	1486	29.52	0.0039801485078072	-0.0134426514536456
2	D	26	50	20120529	16	1488	29.56	0.0053185319389658	-0.0134781199297900
2	D	26	50	20120529	16	1490	29.6	0.0069248664137873	-0.0132929286637972
2	D	26	50	20120529	16	1492	29.64	0.0083214730173088	-0.0133737509688868
2	D	26	50	20120529	16	1494	29.68	0.0091242513459899	-0.0152329468286606
2	D	26	50	20120529	16	1496	29.72	0.0102826336749297	-0.0168216743446305
2	D	26	50	20120529	16	1498	29.76	0.0109883262425539	-0.0187191246812665
2	D	26	50	20120529	16	1500	29.8	0.0117048375439302	-0.0209942407497342
2	D	26	50	20120529	16	1502	29.84	0.0118992919087565	-0.0232503356457880
2	D	26	50	20120529	16	1504	29.88	0.0120536533190896	-0.0253283103436610
2	D	26	50	20120529	16	1506	29.92	0.0122328200353066	-0.0283028398715359
2	D	26	50	20120529	16	1508	29.96	0.0124203588958129	-0.0310404603434421
2	D	26	50	20120529	16	1510	30	0.0121662247186545	-0.0332897670143965
2	D	26	50	20120529	16	1512	30.04	0.0116116267280342	-0.0360769839559352
2	D	26	50	20120529	16	1514	30.08	0.0118755755473155	-0.0380459369302847
2	D	26	50	20120529	16	1516	30.12	0.0117951916484303	-0.0399715866853544
2	D	26	50	20120529	16	1518	30.16	0.0118620040468642	-0.0429975179264742
2	D	26	50	20120529	16	1520	30.2	0.0108283150490392	-0.0444144587997023
2	D	26	50	20120529	16	1522	30.24	0.0096229737587608	-0.0453923945491511
2	D	26	50	20120529	16	1524	30.28	0.008910012133426	-0.0452507469187438
2	D	26	50	20120529	16	1526	30.32	0.0074554934845253	-0.0455876125893011
2	D	26	50	20120529	16	1528	30.36	0.0056361996604139	-0.0456979707446409
2	D	26	50	20120529	16	1530	30.4	0.0031872626029949	-0.0460384568019178
2	D	26	50	20120529	16	1532	30.44	0.0003272773026043	-0.0467800916072297
2	D	26	50	20120529	16	1534	30.48	-0.0013565560754352	-0.0484032552234434
2	D	26	50	20120529	16	1536	30.52	-0.0024879976360118	-0.0502768760615534
2	D	26	50	20120529	16	1538	30.56	-0.0028382276247335	-0.0528081062061669
2	D	26	50	20120529	16	1540	30.6	-0.0019957806056278	-0.0543743477264951
2	D	26	50	20120529	16	1542	30.64	-0.0008143465956213	-0.0555062842618185
2	D	26	50	20120529	16	1544	30.68	0.001235909516429	-0.0575179323436162
2	D	26	50	20120529	16	1546	30.72	0.0039316126983465	-0.0597349242346703
2	D	26	50	20120529	16	1548	30.76	0.0061152291493287	-0.0611504812999277
2	D	26	50	20120529	16	1550	30.8	0.0084536312747126	-0.062381271363261
2	D	26	50	20120529	16	1552	30.84	0.0105376870909037	-0.0649108044515996
2	D	26	50	20120529	16	1554	30.88	0.0106130646737782	-0.0664525800772988
2	D	26	50	20120529	16	1556	30.92	0.0110361973716402	-0.0692227416032752
2	D	26	50	20120529	16	1558	30.96	0.0116211161010377	-0.0718913625954732
2	D	26	50	20120529	16	1560	31	0.0117155855670043	-0.0743584581550331
2	D	26	50	20120529	16	1562	31.04	0.0117377887199335	-0.0763560348118851
2	D	26	50	20120529	16	1564	31.08	0.011551536793769	-0.078580027060073
2	D	26	50	20120529	16	1566	31.12	0.0110750882446055	-0.0806583553113365
2	D	26	50	20120529	16	1568	31.16	0.0101834973042074	-0.0827046516254123
2	D	26	50	20120529	16	1570	31.2	0.0092605815334027	-0.08438742434328
2	D	26	50	20120529	16	1572	31.24	0.0083746474472541	-0.086125139258046
2	D	26	50	20120529	16	1574	31.28	0.0067609590619083	-0.0898390762048721
2	D	26	50	20120529	16	1576	31.32	0.0058611656828484	-0.0916145506217534
2	D	26	50	20120529	16	1578	31.36	0.0045696351470111	-0.0927017272978277
2	D	26	50	20120529	16	1580	31.4	0.0030019794131206	-0.0936383609401874
2	D	26	50	20120529	16	1582	31.44	0.0013698355407858	-0.0946222293155303
2	D	26	50	20120529	16	1584	31.48	-0.0007537475444737	-0.0958087544943614
2	D	26	50	20120529	16	1586	31.52	-0.0014402775183277	-0.0947862073780875
2	D	26	50	20120529	16	1588	31.56	-0.0023375253129753	-0.0938950407017581
2	D	26	50	20120529	16	1590	31.6	-0.0030365710768563	-0.0933005053201364
2	D	26	50	20120529	16	1592	31.64	-0.00354830425440102	-0.0923133135429219
2	D	26	50	20120529	16	1594	31.68	-0.00411745450257807	-0.0908157320910469
2	D	26	50	20120529	16	1596	31.72	-0.00562634966295204	-0.0896415812808867
2	D	26	50	20120529	16	1598	31.76	-0.00740139981576463	-0.0884015281187198
2	D	26	50	20120529	16	1600	31.8	-0.0101624396642637	-0.0866431656859432
2	D	26	50	20120529	16	1602	31.84	-0.0114510710622981	-0.0848598423837907
2	D	26	50	20120529	16	1604	31.88	-0.0131489051546051	-0.082902924366857
2	D	26	50	20120529	16	1606	31.92	-0.0146556789946355	-0.0798825177510186
2	D	26	50	20120529	16	1608	31.96	-0.0157393201368039	-0.0775378223752822
2	D	26	50	20120529	16	1610	32	-0.0166957527690368	-0.0759076584019347
2	D	26	50	20120529	16	1612	32.04	-0.0179823335574058	-0.0727637909421012
2	D	26	50	20120529	16	1614	32.08	-0.0186903595774079	-0.0694818962385801
2	D	26	50	20120529	16	1616	32.12	-0.0195325944644792	-0.06699563808525
2	D	26	50	20120529	16	1618	32.16	-0.0203847288464871	-0.0637186931291972
2	D	26	50	20120529	16	1620	32.2	-0.0207728597586804	-0.0615632195281063
2	D	26	50	20120529	16	1622	32.24	-0.0216584402914384	-0.0587568541349331
2	D	26	50	20120529	16	1624	32.28	-0.0225789518991871	-0.0561713889002026
2	D	26	50	20120529	16	1626	32.32	-0.0232565723275981	-0.0533377998959538
2	D	26	50	20120529	16	1628	32.36	-0.0238991202596623	-0.0501399094780376
2	D	26	50	20120529	16	1630	32.4	-0.0235998019591861	-0.0477414739869309
2	D	26	50	20120529	16	1632	32.44	-0.0239563251982603	-0.0453722420058873
2	D	26	50	20120529	16	1634	32.48	-0.0241089895523185	-0.042226111804354
2	D	26	50	20120529	16	1636	32.52	-0.0248634512746411	-0.0396330310295901
2	D	26	50	20120529	16	1638	32.56	-0.0248063382599247	-0.0365975418261091
2	D	26	50	20120529	16	1640	32.6	-0.0252609159963461	-0.0335859245475609
2	D	26	50	20120529	16	1642	32.64	-0.0251944903853214	-0.0314439142595837
2	D	26	50	20120529	16	1644	32.68	-0.0254259059287071	-0.0281003803508398
2	D	26	50	20120529	16	1646	32.72	-0.0246919990934068	-0.0263794952845729
2	D	26	50	20120529	16	1648	32.76	-0.0235817565941302	-0.0235217373705431
2	D	26	50	20120529	16	1650	32.8	-0.0226470109268763	-0.0208161134804855
2	D	26	50	20120529	16	1652	32.84	-0.0216855154100900	-0.0181986587349742
2	D	26	50	20120529	16	1654	32.88	-0.0205965356117237	-0.0156497721340345
2	D	26	50	20120529	16	1656	32.92	-0.0202732888177721	-0.0132124316278269
2	D	26	50	20120529	16	1658	32.96	-0.0191018695611075	-0.0115201009475979
2	D	26	50	20120529	16	1660	33	-0.0171883657792183	-0.0099986454494697
2	D	26	50	20120529	16	1662	33.04	-0.0159009788891188	-0.00773058630667821
2	D	26	50	20120529	16	1664	33.08	-0.0143789386136826	-0.00784244352839411
2	D	26	50	20120529	16	1666	33.12	-0.0111978136975483	-0.00670745936284377
2	D	26	50	20120529	16	1668	33.16	-0.00904192997452429	-0.0058942865644792
2	D	26	50	20120529	16	1670	33.2	-0.00692356533731001	-0.0049853856500777
2	D	26	50	20120529	16	1672	33.24	-0.00556782243467323	-0.0035177925967928
2	D	26	50	20120529	16	1674	33.28	-0.00487446888038076	-0.0031349296301194
2	D	26	50	20120529	16	1676	33.32	-0.00585960297686205	-0.0030417400274268
2	D	26	50	20120529	16	1678	33.36	-0.00674251064598719	-0.0032136942544757
2	D	26	50	20120529	16	1680	33.4	-0.00716806164904088	-0.0038553088055888
2	D	26	50	20120529	16	1682	33.44	-0.00804574379905306	-0.0044672178008242
2	D	26	50	20120529	16	1684	33.48	-0.00985778977865733	-0.0052437483257876
2	D	26	50	20120529	16	1686	33.52	-0.0111944549403377	-0.0058119015534032
2	D	26	50	20120529	16	1688	33.56	-0.0130438008026496	-0.00687893275728151
2	D	26	50	20120529	16	1690	33.6	-0.0144189891417690	-0.0084139413710847
2	D	26	50	20120529	16	1692	33.64	-0.0147274856882650	-0.0095906801920641
2	D	26	50	20120529	16	1694	33.68	-0.0152188612615794	-0.0107835481187224
2	D	26	50	20120529	16	1696	33.72	-0.0152550014891658	-0.0120921128569184
2	D	26	50	20120529	16	1698	33.76	-0.0156412642252432	-0.0139123740031065
2	D	26	50	20120529	16	1700	33.8	-0.0155649051074458	-0.0140949998149864
2	D	26	50	20120529	16	1702	33.84	-0.0152395929252970	-0.0139997660373001
2	D	26	50	20120529	16	1704	33.88	-0.0146601210394350	-0.0137149031207516
2	D	26	50	20120529	16	1706	33.92	-0.0144014246093243	-0.0137069891816566
2	D	26	50	20120529	16	1708	33.96	-0.0146248279257724	-0.0133012088842049
2	D	26	50	20120529	16	1710	34	-0.0144288462102987	-0.0125671330503839
2	D	26	50	20120529	16	1712	34.04	-0.0143065450214247	-0.0121000748792746
2	D	26	50	20120529	16	1714	34.08	-0.014197685932461	-0.0120675833226790
2	D	26	50	20120529	16	1716	34.12	-0.0137946421382525	-0.0118039102750424
2	D	26	50	20120529	16	1718	34.16	-0.0142863712649574	-0.0113603775465431
2	D	26	50	20120529	16	1720	34.2	-0.0139279954061165	-0.0114137075399802
2	D	26	50	20120529	16	1722	34.24	-0.0138768291594298	-0.0115030434107153
2	D	26	50	20120529	16	1724	34.28	-0.0143127392768279	-0.0114097123866665
2	D	26	50	20120529	16	1726	34.32	-0.0134488739933201	-0.0121055832411
2	D	26	50	20120529	16	1728	34.36	-0.013735464371735	-0.0123249701910309
2	D	26	50	20120529	16	1730	34.4	-0.0134748955228677	-0.0121102925722627
2	D	26	50	20120529	16	1732	34.44	-0.0140751867536883	-0.0117586907963855
2	D	26	50	20120529	16	1734	34.48	-0.0139696157112571	-0.0112446807350054
2	D	26	50	20120529	16	1736	34.52	-0.0141236377103352	-0.0111597572105849
2	D	26	50	20120529	16	1738	34.56	-0.0144592942282966	-0.0106818449503843
2	D	26	50	20120529	16	1740	34.6	-0.0145495351957116	-0.0108366023405148
2	D	26	50	20120529	16	1742	34.64	-0.0147015914379380	-0.0107086301552557
2	D	26	50	20120529	16	1744	34.68	-0.0145973638983911	-0.0109005247935341
2	D	26	50	20120529	16	1746	34.72	-0.0144613094826230	-0.0110251947901251
2	D	26	50	20120529	16	1748	34.76	-0.0149143527973292	-0.0112565459867937
2	D	26	50	20120529	16	1750	34.8	-0.0148843714698069	-0.0109126941012383
2	D	26	50	20120529	16	1752	34.84	-0.0152683658073303	-0.0115020322480182
2	D	26	50	20120529	16	1754	34.88	-0.0156332824038972	-0.0123487855474213
2	D	26	50	20120529	16	1756	34.92	-0.0157748395246365	-0.0133989465977141
2	D	26	50	20120529	16	1758	34.96	-0.0157670082463242	-0.0138887770720008
2	D	26	50	20120529	16	1760	35	-0.0154511727092568	-0.0150827700762587
2	D	26	50	20120529	16	1762	35.04	-0.0143741762495113	-0.0164063162858277
2	D	26	50	20120529	16	1764	35.08	-0.0133457615611671	-0.0166946489753514
2	D	26	50	20120529	16	1766	35.12	-0.0123815747959717	-0.0171126961612431
2	D	26	50	20120529	16	1768	35.16	-0.0111161428643213	-0.0167724879969312
2	D	26	50	20120529	16	1770	35.2	-0.00986185564264915	-0.0172952449691946
2	D	26	50	20120529	16	1772	35.24	-0.00864811392381025	-0.0166777498303878
2	D	26	50	20120529	16	1774	35.28	-0.00792405072201085	-0.0171827513513756
2	D	26	50	20120529	16	1776	35.32	-0.00679813873646314	-0.0187459947389516
2	D	26	50	20120529	16	1778	35.36	-0.00714119159135579	-0.0197745169075265
2	D	26	50	20120529	16	1780	35.4	-0.00748745046839434	-0.0210365214926085
2	D	26	50	20120529	16	1782	35.44	-0.00833057065315569	-0.0221147263978431
2	D	26	50	20120529	16	1784	35.48	-0.00940322618437156	-0.024459452886278
2	D	26	50	20120529	16	1786	35.52	-0.0100621719226915	-0.0253471193840405
2	D	26	50	20120529	16	1788	35.56	-0.0108952144216074	-0.0258972201755324
2	D	26	50	20120529	16	1790	35.6	-0.0114113387322632	-0.0260598193798662
2	D	26	50	20120529	16	1792	35.64	-0.0125026661251431	-0.0259120552758017
2	D	26	50	20120529	16	1794	35.68	-0.0130035593557322	-0.0258875257415623
2	D	26	50	20120529	16	1796	35.72	-0.0134988523006143	-0.0264390761019556
2	D	26	50	20120529	16	1798	35.76	-0.0132953611111245	-0.0277471529364726
2	D	26	50	20120529	16	1800	35.8	-0.0120408334731467	-0.0287309576722053
2	D	26	50	20120529	16	1802	35.84	-0.0108951932084039	-0.029162222098051
2	D	26	50	20120529	16	1804	35.88	-0.00901989652722252	-0.0300620366903143
2	D	26	50	20120529	16	1806	35.92	-0.00676357535699874	-0.0301165404810082
2	D	26	50	20120529	16	1808	35.96	-0.00521817934457992	-0.0299350120281419
2	D	26	50	20120529	16	1810	36	-0.00338979919833024	-0.0303550900247092
2	D	26	50	20120529	16	1812	36.04	-0.0017265850540301	-0.0299990334761106
2	D	26	50	20120529	16	1814	36.08	0.001078151872226	-0.0301560840135324
2	D	26	50	20120529	16	1816	36.12	0.0024662965288971	-0.0302183567864312
2	D	26	50	20120529	16	1818	36.16	0.0037470033812347	-0.0323440661417817
2	D	26	50	20120529	16	1820	36.2	0.0037153334827189	-0.0335358154255121
2	D	26	50	20120529	16	1822	36.24	0.0031517658425793	-0.0349589420688621
2	D	26	50	20120529	16	1824	36.28	0.0023375606683143	-0.0367478232303147
2	D	26	50	20120529	16	1826	36.32	0.0015122114911777	-0.0398070641505758
2	D	26	50	20120529	16	1828	36.36	0.0016648758452359	-0.0417983475570752
2	D	26	50	20120529	16	1830	36.4	0.0012616482032642	-0.0444687009608871
2	D	26	50	20120529	16	1832	36.44	0.0010121809308616	-0.0476404991385775
2	D	26	50	20120529	16	1834	36.48	0.0009249946647413	-0.0506805633229328
2	D	26	50	20120529	16	1836	36.52	-0.000182122422562499	-0.0528781804881825
2	D	26	50	20120529	16	1838	36.56	-0.0018199938598249	-0.0548673425743384
2	D	26	50	20120529	16	1840	36.6	-0.00325075372087771	-0.0564434835896032
2	D	26	50	20120529	16	1842	36.64	-0.00476728563448851	-0.0600028469940619
2	D	26	50	20120529	16	1844	36.68	-0.0053714376683343	-0.062353269934726
2	D	26	50	20120529	16	1846	36.72	-0.00538741828158911	-0.0652054558473201
2	D	26	50	20120529	16	1848	36.76	-0.00563059230363916	-0.067806689563271
2	D	26	50	20120529	16	1850	36.8	-0.00589851506303074	-0.0688743500921846
2	D	26	50	20120529	16	1852	36.84	-0.00730664750708564	-0.069847187601741
2	D	26	50	20120529	16	1854	36.88	-0.00864053373911594	-0.0708542490795069
2	D	26	50	20120529	16	1856	36.92	-0.0103682784482671	-0.0716299452184686
2	D	26	50	20120529	16	1858	36.96	-0.0128774468613076	-0.0724679374648527
2	D	26	50	20120529	16	1860	37	-0.0154654576804504	-0.0735109199671029
2	D	26	50	20120529	16	1862	37.04	-0.0176756613464052	-0.0744255625885677
2	D	26	50	20120529	16	1864	37.08	-0.0202285289585230	-0.0753824901955474
2	D	26	50	20120529	16	1866	37.12	-0.0220983314200145	-0.0748187139589074
2	D	26	50	20120529	16	1868	37.16	-0.0232252474971915	-0.0735984597866138
2	D	26	50	20120529	16	1870	37.2	-0.0237392434164361	-0.0719156163580679
2	D	26	50	20120529	16	1872	37.24	-0.0234046404875786	-0.070410327442278
2	D	26	50	20120529	16	1874	37.28	-0.0224234591180041	-0.0677756475755769
2	D	26	50	20120529	16	1876	37.32	-0.0213613140219838	-0.0656159313337988
2	D	26	50	20120529	16	1878	37.36	-0.020194587833026	-0.0637320574473616
2	D	26	50	20120529	16	1880	37.4	-0.0188467715974063	-0.0620899433694121
2	D	26	50	20120529	16	1882	37.44	-0.017118956177577	-0.0592912854401539
2	D	26	50	20120529	16	1884	37.48	-0.0157614525790551	-0.0564983550758233
2	D	26	50	20120529	16	1886	37.52	-0.0146535576742920	-0.0539821863056491
2	D	26	50	20120529	16	1888	37.56	-0.0139642699839913	-0.0525709425917569
2	D	26	50	20120529	16	1890	37.6	-0.0119543189584686	-0.0488903810850028
2	D	26	50	20120529	16	1892	37.64	-0.0105607529141061	-0.0457141988452691
2	D	26	50	20120529	16	1894	37.68	-0.00939006692717368	-0.0440923787319396
2	D	26	50	20120529	16	1896	37.72	-0.0085843187500116	-0.0431751905260626
2	D	26	50	20120529	16	1898	37.76	-0.00839587479282539	-0.040786937372605
2	D	26	50	20120529	16	1900	37.8	-0.00853934675872814	-0.03916419802046
2	D	26	50	20120529	16	1902	37.84	-0.0094610604480048	-0.0381888856371694
2	D	26	50	20120529	16	1904	37.88	-0.0113483991576698	-0.0373129924673136
2	D	26	50	20120529	16	1906	37.92	-0.0129207217963162	-0.0357992182701495
2	D	26	50	20120529	16	1908	37.96	-0.0152233443185721	-0.0354627768636609
2	D	26	50	20120529	16	1910	38	-0.0175556794677734	-0.0348000622461972
2	D	26	50	20120529	16	1912	38.04	-0.0199513996688403	-0.0343312080238637
2	D	26	50	20120529	16	1914	38.08	-0.0221346625664319	-0.0345376832039702
2	D	26	50	20120529	16	1916	38.12	-0.0237036688742746	-0.0349279283654392
2	D	26	50	20120529	16	1918	38.16	-0.0246989923794727	-0.0358082763080165
2	D	26	50	20120529	16	1920	38.2	-0.0256996616119367	-0.0352072638282791
2	D	26	50	20120529	16	1922	38.24	-0.025255619766555	-0.0344687402928045
2	D	26	50	20120529	16	1924	38.28	-0.0248072999251471	-0.0337709814632652
2	D	26	50	20120529	16	1926	38.32	-0.024775805389113	-0.032083640835591
2	D	26	50	20120529	16	1928	38.36	-0.0238315279224487	-0.0299549736525748
2	D	26	50	20120529	16	1930	38.4	-0.0226378185387208	-0.0277077600176927
2	D	26	50	20120529	16	1932	38.44	-0.0214964173791312	-0.0257538719533164
2	D	26	50	20120529	16	1934	38.48	-0.0211360934411081	-0.0235367916739145
2	D	26	50	20120529	16	1936	38.52	-0.0207115111743446	-0.0218571090126806
2	D	26	50	20120529	16	1938	38.56	-0.0207689989556551	-0.0204009498760475
2	D	26	50	20120529	16	1940	38.6	-0.0211436594836668	-0.0180885622091434
2	D	26	50	20120529	16	1942	38.64	-0.0216995302664931	-0.015908976266814
2	D	26	50	20120529	16	1944	38.68	-0.0229280010195842	-0.0146105160845212
2	D	26	50	20120529	16	1946	38.72	-0.0234170997090631	-0.0124794871648558
2	D	26	50	20120529	16	1948	38.76	-0.0228388136412731	-0.0104779365678936
2	D	26	50	20120529	16	1950	38.8	-0.0215857242584883	-0.00930941715613866
2	D	26	50	20120529	16	1952	38.84	-0.01983655138544	-0.00846109832232203
2	D	26	50	20120529	16	1954	38.88	-0.0179854943247177	-0.00841832543312806
2	D	26	50	20120529	16	1956	38.92	-0.0164604912718683	-0.00884813321900449
2	D	26	50	20120529	16	1958	38.96	-0.0148426450986491	-0.00916432308727987
2	D	26	50	20120529	16	1960	39	-0.0128091615594484	-0.0100941826466758
2	D	26	50	20120529	16	1962	39.04	-0.0106482361650745	-0.0111391662611167
2	D	26	50	20120529	16	1964	39.08	-0.0094178038977725	-0.0119635212461189
2	D	26	50	20120529	16	1966	39.12	-0.00793314128678979	-0.0122014980333273
2	D	26	50	20120529	16	1968	39.16	-0.00705535589918756	-0.0121187071429588
2	D	26	50	20120529	16	1970	39.2	-0.00794529079550414	-0.0124305285055400
2	D	26	50	20120529	16	1972	39.24	-0.00839446623611726	-0.0129328359496915
2	D	26	50	20120529	16	1974	39.28	-0.00913727978843339	-0.0129391030370932
2	D	26	50	20120529	16	1976	39.32	-0.0090005331151265	-0.0128628550057710
2	D	26	50	20120529	16	1978	39.36	-0.0100931262291447	-0.0130358557508561
2	D	26	50	20120529	16	1980	39.4	-0.0104534756230120	-0.0130842423607859
2	D	26	50	20120529	16	1982	39.44	-0.0108707068076782	-0.0132630031977106
2	D	26	50	20120529	16	1984	39.48	-0.0108453464229710	-0.0140725450027537
2	D	26	50	20120529	16	1986	39.52	-0.0108408421527748	-0.0139430101115082
2	D	26	50	20120529	16	1988	39.56	-0.0109949617325887	-0.0142353577533355
2	D	26	50	20120529	16	1990	39.6	-0.0109076595009562	-0.0142961576228091
2	D	26	50	20120529	16	1992	39.64	-0.0113150025043944	-0.0146450794639855
2	D	26	50	20120529	16	1994	39.68	-0.0112017544036399	-0.0144471157282042
2	D	26	50	20120529	16	1996	39.72	-0.0116970749256865	-0.0148015678515164
2	D	26	50	20120529	16	1998	39.76	-0.0115053103950558	-0.0148605660129115
2	D	26	50	20120529	16	2000	39.8	-0.0111392447499694	-0.0154933806201326
2	D	26	50	20120529	16	2002	39.84	-0.0108835047333109	-0.0159840639359082
2	D	26	50	20120529	16	2004	39.88	-0.0109613501188517	-0.0169335598506177
2	D	26	50	20120529	16	2006	39.92	-0.0104914281652786	-0.0173111760849747
2	D	26	50	20120529	16	2008	39.96	-0.0100363200987713	-0.0179123299860683
2	D	26	50	20120529	16	2010	40	-0.0106092887235668	-0.0178421001405609
2	D	26	50	20120529	16	2012	40.04	-0.0103325865263800	-0.0183669317641202
2	D	26	50	20120529	16	2014	40.08	-0.0105286149109012	-0.0202041974141823
2	D	26	50	20120529	16	2016	40.12	-0.0117577220600953	-0.0219735058599317
2	D	26	50	20120529	16	2018	40.16	-0.0125641490597673	-0.0237728380596102
2	D	26	50	20120529	16	2020	40.2	-0.0131022148938434	-0.0258316643058486
2	D	26	50	20120529	16	2022	40.24	-0.0133967955788857	-0.028814594262284
2	D	26	50	20120529	16	2024	40.28	-0.0125473694158497	-0.0307190803113928
2	D	26	50	20120529	16	2026	40.32	-0.0108070382059934	-0.0323199700639992
2	D	26	50	20120529	16	2028	40.36	-0.00941840776696363	-0.032515683078896
2	D	26	50	20120529	16	2030	40.4	-0.00812515189058031	-0.0318783394527413
2	D	26	50	20120529	16	2032	40.44	-0.00764313133998106	-0.0305924799132892
2	D	26	50	20120529	16	2034	40.48	-0.00645169176902079	-0.0288404460862042
2	D	26	50	20120529	16	2036	40.52	-0.0053138155367354	-0.0267607036213783
2	D	26	50	20120529	16	2038	40.56	-0.00389019603995896	-0.0246383212034334
2	D	26	50	20120529	16	2040	40.6	-0.0019726440717474	-0.0227890757502844
2	D	26	50	20120529	16	2042	40.64	2.44941789003007e-05	-0.0209028118429268
2	D	26	50	20120529	16	2044	40.68	0.0012534033381956	-0.0189004692863696
2	D	26	50	20120529	16	2046	40.72	0.0013970732939971	-0.0172615513310711
2	D	26	50	20120529	16	2048	40.76	3.53977654662004e-05	-0.0162677410343846
2	D	26	50	20120529	16	2050	40.8	-0.0012056241329909	-0.0152786471399287
2	D	26	50	20120529	16	2052	40.84	-0.00344080988152503	-0.0135372764831040
2	D	26	50	20120529	16	2054	40.88	-0.0054870566981261	-0.0114503427423135
2	D	26	50	20120529	16	2056	40.92	-0.00709165381158621	-0.00968337976975732
2	D	26	50	20120529	16	2058	40.96	-0.00952953666869491	-0.00758769416833603
2	D	26	50	20120529	16	2060	41	-0.0114628302480692	-0.0055368370155216
2	D	26	50	20120529	16	2062	41.04	-0.0131520729929848	-0.0041506602370226
2	D	26	50	20120529	16	2064	41.08	-0.0151599663377744	-0.0039506833682352
2	D	26	50	20120529	16	2066	41.12	-0.0165356425805728	-0.0048370417184526
2	D	26	50	20120529	16	2068	41.16	-0.0181271348840572	-0.0056573633663749
2	D	26	50	20120529	16	2070	41.2	-0.0189648442877288	-0.0072308880865493
2	D	26	50	20120529	16	2072	41.24	-0.0191452130854739	-0.00890562807138277
2	D	26	50	20120529	16	2074	41.28	-0.0187614730942598	-0.0108812347084113
2	D	26	50	20120529	16	2076	41.32	-0.0182797568117085	-0.0131677283371203
2	D	26	50	20120529	16	2078	41.36	-0.0167091595136081	-0.015181101759464
2	D	26	50	20120529	16	2080	41.4	-0.016144598388441	-0.0152037362475298
2	D	26	50	20120529	16	2082	41.44	-0.0162767495747769	-0.0150449695619500
2	D	26	50	20120529	16	2084	41.48	-0.0161379233004266	-0.0147847754796768
2	D	26	50	20120529	16	2086	41.52	-0.0150234556260004	-0.0147885264690189
2	D	26	50	20120529	16	2088	41.56	-0.0150961195451807	-0.0140440012233176
2	D	26	50	20120529	16	2090	41.6	-0.0150037466508204	-0.0142098212990397
2	D	26	50	20120529	16	2092	41.64	-0.0142961010542666	-0.0137196817483789
2	D	26	50	20120529	16	2094	41.68	-0.0134160925229443	-0.0127391367749075
2	D	26	50	20120529	16	2096	41.72	-0.0124648712676887	-0.0135130015073059
2	D	26	50	20120529	16	2098	41.76	-0.0109874409448640	-0.0142622532668647
2	D	26	50	20120529	16	2100	41.8	-0.0101226719788898	-0.0156508186520706
2	D	26	50	20120529	16	2102	41.84	-0.00817048450632218	-0.0180895804429083
2	D	26	50	20120529	16	2104	41.88	-0.00819583428442772	-0.0189121506903948
2	D	26	50	20120529	16	2106	41.92	-0.00802003127516877	-0.0207492968394109
2	D	26	50	20120529	16	2108	41.96	-0.00877254421120243	-0.0219406543859845
2	D	26	50	20120529	16	2110	42	-0.0100292702441629	-0.0224701918051727
2	D	26	50	20120529	16	2112	42.04	-0.0107388306858801	-0.0234362905871045
2	D	26	50	20120529	16	2114	42.08	-0.0117636829702607	-0.0244395054039807
2	D	26	50	20120529	16	2116	42.12	-0.0131312133429398	-0.02639065342958
2	D	26	50	20120529	16	2118	42.16	-0.0137227081654024	-0.0285298918589749
2	D	26	50	20120529	16	2120	42.2	-0.0135661688661833	-0.0317021001585984
2	D	26	50	20120529	16	2122	42.24	-0.013321651341249	-0.0337747715556124
2	D	26	50	20120529	16	2124	42.28	-0.0119408132189479	-0.035149952823664
2	D	26	50	20120529	16	2126	42.32	-0.0109591368746266	-0.035850200669073
2	D	26	50	20120529	16	2128	42.36	-0.00965106004010963	-0.0353927732923234
2	D	26	50	20120529	16	2130	42.4	-0.00779957164425077	-0.03526436270086
2	D	26	50	20120529	16	2132	42.44	-0.00633270691095053	-0.0338154584798019
2	D	26	50	20120529	16	2134	42.48	-0.00396462751396022	-0.033021540199089
2	D	26	50	20120529	16	2136	42.52	-0.0022317633517132	-0.0317388202137454
2	D	26	50	20120529	16	2138	42.56	-0.000475433143825799	-0.0303764899043351
2	D	26	50	20120529	16	2140	42.6	0.0019257416789512	-0.029661764754688
2	D	26	50	20120529	16	2142	42.64	0.004516644564829	-0.0305535041875102
2	D	26	50	20120529	16	2144	42.68	0.0060090924214726	-0.0321854783542175
2	D	26	50	20120529	16	2146	42.72	0.0068090493940968	-0.0341990992639346
2	D	26	50	20120529	16	2148	42.76	0.0068996962408042	-0.0361782953871164
2	D	26	50	20120529	16	2150	42.8	0.0069241204161331	-0.0380545742396169
2	D	26	50	20120529	16	2152	42.84	0.0066341889581771	-0.0401235863590383
2	D	26	50	20120529	16	2154	42.88	0.0062757706729293	-0.0420181234157358
2	D	26	50	20120529	16	2156	42.92	0.0060614819628907	-0.0442640713294796
2	D	26	50	20120529	16	2158	42.96	0.0060870368019628	-0.0464212137025741
2	D	26	50	20120529	16	2160	43	0.0054764500964082	-0.0485700404999219
2	D	26	50	20120529	16	2162	43.04	0.0048380528811496	-0.0509351924748381
2	D	26	50	20120529	16	2164	43.08	0.0036588109021648	-0.0529483961915543
2	D	26	50	20120529	16	2166	43.12	0.0018583049052294	-0.054851008407693
2	D	26	50	20120529	16	2168	43.16	0.000533893904067001	-0.056414138658184
2	D	26	50	20120529	16	2170	43.2	-0.0011115435757541	-0.0584865272124855
2	D	26	50	20120529	16	2172	43.24	-0.0027142010953134	-0.0608715276747496
2	D	26	50	20120529	16	2174	43.28	-0.00423589488842681	-0.0622905495632348
2	D	26	50	20120529	16	2176	43.32	-0.00544865372883986	-0.065236427124336
2	D	26	50	20120529	16	2178	43.36	-0.00650528339196692	-0.0669007443552148
2	D	26	50	20120529	16	2180	43.4	-0.00743293677820555	-0.0689712237212071
2	D	26	50	20120529	16	2182	43.44	-0.00822171439261915	-0.0711548401721893
2	D	26	50	20120529	16	2184	43.48	-0.00847683851927125	-0.0729350522045046
2	D	26	50	20120529	16	2186	43.52	-0.0086123201785466	-0.0743987632415607
2	D	26	50	20120529	16	2188	43.56	-0.00842705820187573	-0.075947751356428
2	D	26	50	20120529	16	2190	43.6	-0.00787452496305655	-0.0771154674948794
2	D	26	50	20120529	16	2192	43.64	-0.00704006825057831	-0.0776236651385182
2	D	26	50	20120529	16	2194	43.68	-0.00585898779396242	-0.0790342724563073
2	D	26	50	20120529	16	2196	43.72	-0.00469155449822343	-0.0784879617571625
2	D	26	50	20120529	16	2198	43.76	-0.0044503603751607	-0.0793880379789349
2	D	26	50	20120529	16	2200	43.8	-0.00463526879844098	-0.0798129384437499
2	D	26	50	20120529	16	2202	43.84	-0.00506688677767724	-0.0795725221381464
2	D	26	50	20120529	16	2204	43.88	-0.00560195447900111	-0.0791149533400406
2	D	26	50	20120529	16	2206	43.92	-0.00645458383575585	-0.0782791531246781
2	D	26	50	20120529	16	2208	43.96	-0.00732418375525907	-0.0787598443145287
2	D	26	50	20120529	16	2210	44	-0.00794806406829995	-0.077954803244148
2	D	26	50	20120529	16	2212	44.04	-0.00951501269540935	-0.0779866230493013
2	D	26	50	20120529	16	2214	44.08	-0.0114548894389165	-0.0777220236917812
2	D	26	50	20120529	16	2216	44.12	-0.0133783613051002	-0.0779335900407123
2	D	26	50	20120529	16	2218	44.16	-0.0155511590223302	-0.0783961792969645
2	D	26	50	20120529	16	2220	44.2	-0.0169850301532203	-0.0790461518502312
2	D	26	50	20120529	16	2222	44.24	-0.0199171191320884	-0.0798217065678366
2	D	26	50	20120529	16	2224	44.28	-0.0206126293620635	-0.0802417279958614
2	D	26	50	20120529	16	2226	44.32	-0.0210117911400433	-0.0794676582024965
2	D	26	50	20120529	16	2228	44.36	-0.0203186143624461	-0.0785284082650464
2	D	26	50	20120529	16	2230	44.4	-0.0194190331154206	-0.0782604147949767
2	D	26	50	20120529	16	2232	44.44	-0.0194799857199589	-0.0782014420894257
2	D	26	50	20120529	16	2234	44.48	-0.0189007945554890	-0.0771319430828811
2	D	26	50	20120529	16	2236	44.52	-0.0179981727493043	-0.0760017743145106
2	D	26	50	20120529	16	2238	44.56	-0.0172916316535428	-0.0736946263088551
2	D	26	50	20120529	16	2240	44.6	-0.016337673895044	-0.071975861855825
2	D	26	50	20120529	16	2242	44.64	-0.0160005960924524	-0.0697831944380436
2	D	26	50	20120529	16	2244	44.68	-0.0150940851989712	-0.0668266395645465
2	D	26	50	20120529	16	2246	44.72	-0.0148084847700500	-0.0643631502495706
2	D	26	50	20120529	16	2248	44.76	-0.0153054394158679	-0.0624748923010901
2	D	26	50	20120529	16	2250	44.8	-0.0149587449610521	-0.0613383595716889
2	D	26	50	20120529	16	2252	44.84	-0.0141987465926328	-0.0587619453037576
2	D	26	50	20120529	16	2254	44.88	-0.0144826499652792	-0.0582055229776419
2	D	26	50	20120529	16	2256	44.92	-0.0135866749628377	-0.0572832436029403
2	D	26	50	20120529	16	2258	44.96	-0.0120358483703394	-0.0562935769519916
2	D	26	50	20120529	16	2260	45	-0.0101548029110269	-0.0554227042402823
2	D	26	50	20120529	16	2262	45.04	-0.00790478913329133	-0.0546364014996028
2	D	26	50	20120529	16	2264	45.08	-0.00472931400033879	-0.0542893534913965
2	D	26	50	20120529	16	2266	45.12	-0.0021380504900026	-0.0541984195593359
2	D	26	50	20120529	16	2268	45.16	0.0009177114648951	-0.0536322391596398
2	D	26	50	20120529	16	2270	45.2	0.0032039998205056	-0.0532036617395627
2	D	26	50	20120529	16	2272	45.24	0.0057574331180483	-0.0526995653152548
2	D	26	50	20120529	16	2274	45.28	0.008453277721322	-0.0525874888904367
2	D	26	50	20120529	16	2276	45.32	0.0114173986373779	-0.0523809429996521
2	D	26	50	20120529	16	2278	45.36	0.0140404890239353	-0.0519553990676662
2	D	26	50	20120529	16	2280	45.4	0.01574660333665	-0.0528777420819782
2	D	26	50	20120529	16	2282	45.44	0.0173846374084721	-0.0541338960655526
2	D	26	50	20120529	16	2284	45.48	0.0176445698612363	-0.0560481755435809
2	D	26	50	20120529	16	2286	45.52	0.0186171315991481	-0.0569126772231917
2	D	26	50	20120529	16	2288	45.56	0.0189200561442084	-0.0585497708429948
2	D	26	50	20120529	16	2290	45.6	0.0195374735012692	-0.0596746645947776
2	D	26	50	20120529	16	2292	45.64	0.0208974873288644	-0.0604819330515192
2	D	26	50	20120529	16	2294	45.68	0.0212928095170224	-0.0614527411646137
2	D	26	50	20120529	16	2296	45.72	0.0220490248641623	-0.0625094061830798
2	D	26	50	20120529	16	2298	45.76	0.0213165470916668	-0.0620458835458764
2	D	26	50	20120529	16	2300	45.8	0.0212062313627339	-0.0612840537708938
2	D	26	50	20120529	16	2302	45.84	0.0209069696308001	-0.0606158520048082
2	D	26	50	20120529	16	2304	45.88	0.0201802901339103	-0.0600424449738084
2	D	26	50	20120529	16	2306	45.92	0.0202250853484985	-0.0592444396159003
2	D	26	50	20120529	16	2308	45.96	0.0203820418407185	-0.0584652291562361
2	D	26	50	20120529	16	2310	46	0.0202297027557796	-0.056466266570093
2	D	26	50	20120529	16	2312	46.04	0.0203923019601135	-0.0540556334870109
2	D	26	50	20120529	16	2314	46.08	0.0206773932721523	-0.0520781528048802
2	D	26	50	20120529	16	2316	46.12	0.0215366715539705	-0.0504249350291457
2	D	26	50	20120529	16	2318	46.16	0.0227127718575265	-0.0475029880828402
2	D	26	50	20120529	16	2320	46.2	0.0235444213560834	-0.0454497409091053
2	D	26	50	20120529	16	2322	46.24	0.0240397213720334	-0.0433114075763904
2	D	26	50	20120529	16	2324	46.28	0.024070027968675	-0.0414692105636363
2	D	26	50	20120529	16	2326	46.32	0.0228011460630392	-0.0401309897670373
2	D	26	50	20120529	16	2328	46.36	0.0220973485415886	-0.0392471911433679
2	D	26	50	20120529	16	2330	46.4	0.0203768516769446	-0.0378803183799952
2	D	26	50	20120529	16	2332	46.44	0.0187688837854585	-0.0371487527752474
2	D	26	50	20120529	16	2334	46.48	0.0170919305564	-0.0359564081076072
2	D	26	50	20120529	16	2336	46.52	0.0152046484152774	-0.0341711190486031
2	D	26	50	20120529	16	2338	46.56	0.0137768513316377	-0.0319365272697651
2	D	26	50	20120529	16	2340	46.6	0.0127385003788044	-0.0301368344456282
2	D	26	50	20120529	16	2342	46.64	0.0119477287232678	-0.027221659460966
2	D	26	50	20120529	16	2344	46.68	0.0115499104481723	-0.0240252539672904
2	D	26	50	20120529	16	2346	46.72	0.010890038399969	-0.0212379804572092
2	D	26	50	20120529	16	2348	46.76	0.0096217716772328	-0.0199302571760828
2	D	26	50	20120529	16	2350	46.8	0.0087014722015185	-0.0172837686261360
2	D	26	50	20120529	16	2352	46.84	0.0071620300281973	-0.0147098292319388
2	D	26	50	20120529	16	2354	46.88	0.0065797275938901	-0.0123843671606506
2	D	26	50	20120529	16	2356	46.92	0.0063297794888763	-0.00986955603549627
2	D	26	50	20120529	16	2358	46.96	0.0064432913404602	-0.0074834454155857
2	D	26	50	20120529	16	2360	47	0.0057936299141772	-0.00437093107043
2	D	26	50	20120529	16	2362	47.04	0.0058744946456737	-0.0023072823559439
2	D	26	50	20120529	16	2364	47.08	0.0052626210057774	4.36497016025987e-05
2	D	26	50	20120529	16	2366	47.12	0.0035061020003794	0.0009298616807162
2	D	26	50	20120529	16	2368	47.16	0.0020016778761828	0.0010463766147998
2	D	26	50	20120529	16	2370	47.2	-0.000296207030639100	0.000832335392134599
2	D	26	50	20120529	16	2372	47.24	-0.0015188653659887	0.0005177435851847
2	D	26	50	20120529	16	2374	47.28	-0.00364140193321203	-0.000610431142062801
2	D	26	50	20120529	16	2376	47.32	-0.00569196210117834	-0.0013542155519895
2	D	26	50	20120529	16	2378	47.36	-0.00871728310914592	-0.0019693630962827
2	D	26	50	20120529	16	2380	47.4	-0.0112894618074579	-0.0027439207933266
2	D	26	50	20120529	16	2382	47.44	-0.0129596833799596	-0.0032956691436187
2	D	26	50	20120529	16	2384	47.48	-0.0155716439057812	-0.0042892460950673
2	D	26	50	20120529	16	2386	47.52	-0.0155753491453146	-0.0052401350101358
2	D	26	50	20120529	16	2388	47.56	-0.0156552875669277	-0.0059786019770679
2	D	26	50	20120529	16	2390	47.6	-0.0150404511496182	-0.00678264602688734
2	D	26	50	20120529	16	2392	47.64	-0.0145932909633314	-0.0068204055290027
2	D	26	50	20120529	16	2394	47.68	-0.0140126502299601	-0.0064148161503819
2	D	26	50	20120529	16	2396	47.72	-0.0137183948140371	-0.0063190173236668
2	D	26	50	20120529	16	2398	47.76	-0.0133712195266102	-0.0059952472706971
2	D	26	50	20120529	16	2400	47.8	-0.0133952470150349	-0.0060189494900024
2	D	26	50	20120529	16	2402	47.84	-0.0130485737734226	-0.0059122682899248
2	D	26	50	20120529	16	2404	47.88	-0.0133347398877688	-0.0050928163833433
2	D	26	50	20120529	16	2406	47.92	-0.0133053313167392	-0.0049830946241066
2	D	26	50	20120529	16	2408	47.96	-0.0128334931037891	-0.0048231470702022
2	D	26	50	20120529	16	2410	48	-0.0126514484629726	-0.0044228327081691
2	D	26	50	20120529	16	2412	48.04	-0.0122248792261540	-0.0042533533548543
2	D	26	50	20120529	16	2414	48.08	-0.0119235739556226	-0.0039983635784906
2	D	26	50	20120529	16	2416	48.12	-0.0118690135963862	-0.0037354188508386
2	D	26	50	20120529	16	2418	48.16	-0.0114510569201625	-0.0039979534565575
2	D	26	50	20120529	16	2420	48.2	-0.0116601696085628	-0.004237542447227
2	D	26	50	20120529	16	2422	48.24	-0.0117973978215876	-0.003970461144905
2	D	26	50	20120529	16	2424	48.28	-0.0113999330998827	-0.0046608236375131
2	D	26	50	20120529	16	2426	48.32	-0.0103930483988121	-0.0057765886407507
2	D	26	50	20120529	16	2428	48.36	-0.00929560453227496	-0.00683475979666079
2	D	26	50	20120529	16	2430	48.4	-0.00779377336864504	-0.00732501814126086
2	D	26	50	20120529	16	2432	48.44	-0.00615184313845863	-0.00667974077702126
2	D	26	50	20120529	16	2434	48.48	-0.00494001060792894	-0.0063383425519966
2	D	26	50	20120529	16	2436	48.52	-0.00390021008619412	-0.0058046890642351
2	D	26	50	20120529	16	2438	48.56	-0.0024945687793294	-0.0062044002641839
2	D	26	50	20120529	16	2440	48.6	-0.0020735977068974	-0.00709814293051715
2	D	26	50	20120529	16	2442	48.64	-0.0017363431276105	-0.00832097804256211
2	D	26	50	20120529	16	2444	48.68	-0.001882905150147	-0.0102731089465872
2	D	26	50	20120529	16	2446	48.72	-0.0029199338132996	-0.0112005643429271
2	D	26	50	20120529	16	2448	48.76	-0.00407316840487235	-0.0132173601620918
2	D	26	50	20120529	16	2450	48.8	-0.00536173616329641	-0.0148048643833303
2	D	26	50	20120529	16	2452	48.84	-0.00670901499776239	-0.0162718705379868
2	D	26	50	20120529	16	2454	48.88	-0.00646685920947724	-0.0175203806972566
2	D	26	50	20120529	16	2456	48.92	-0.00602371538970763	-0.0185789195486929
2	D	26	50	20120529	16	2458	48.96	-0.00568211917478422	-0.0183878522253484
2	D	26	50	20120529	16	2460	49	-0.00589900296670976	-0.0185311827698950
2	D	26	50	20120529	16	2462	49.04	-0.00644783096599551	-0.0187994873669484
2	D	26	50	20120529	16	2464	49.08	-0.00716935565445045	-0.0186291099880215
2	D	26	50	20120529	16	2466	49.12	-0.00795990103581701	-0.0183726282163495
2	D	26	50	20120529	16	2468	49.16	-0.00793390779054059	-0.0186516101257988
2	D	26	50	20120529	16	2470	49.2	-0.00879961862274728	-0.0182863753311804
2	D	26	50	20120529	16	2472	49.24	-0.00878950699577632	-0.0184284472256564
2	D	26	50	20120529	16	2474	49.28	-0.0091828139296079	-0.0186057613221067
2	D	26	50	20120529	16	2476	49.32	-0.00890140664389909	-0.0187656876628077
2	D	26	50	20120529	16	2478	49.36	-0.00904114508599717	-0.0188903081619240
2	D	26	50	20120529	16	2480	49.4	-0.00862580470486382	-0.0190253655571306
2	D	26	50	20120529	16	2482	49.44	-0.00887684882538848	-0.0186677038761386
2	D	26	50	20120529	16	2484	49.48	-0.00895027479354689	-0.0187158578479374
2	D	26	50	20120529	16	2486	49.52	-0.00890589677195962	-0.0188872605316971
2	D	26	50	20120529	16	2488	49.56	-0.0086188184898657	-0.0188143931778958
2	D	26	50	20120529	16	2490	49.6	-0.00894910099629012	-0.0189526254825499
2	D	26	50	20120529	16	2492	49.64	-0.00856620974534542	-0.0196298004336889
2	D	26	50	20120529	16	2494	49.68	-0.00857288341914626	-0.0198953034736752
2	D	26	50	20120529	16	2496	49.72	-0.00872287066693086	-0.0207832556425774
2	D	26	50	20120529	16	2498	49.76	-0.00903764137189639	-0.0214247803911292
2	D	26	50	20120529	16	2500	49.8	-0.0104759354557028	-0.0222837701733807
2	D	26	50	20120529	16	2502	49.84	-0.0116540884902446	-0.0228202096618601
2	D	26	50	20120529	16	2504	49.88	-0.012725475471895	-0.0235689862456619
2	D	26	50	20120529	16	2506	49.92	-0.0154414655473647	-0.0251592481833471
2	D	26	50	20120529	16	2508	49.96	-0.0173360238172656	-0.0267139002235316
2	D	26	50	20120529	16	2510	50	-0.0186985903003409	-0.028846279717149
2	D	26	50	20120529	16	2512	50.04	-0.0176564068287535	-0.029497291717384
2	D	26	50	20120529	16	2514	50.08	-0.0170523891451961	-0.0301673531743042
2	D	26	50	20120529	16	2516	50.12	-0.0161299754202061	-0.0305639622968039
2	D	26	50	20120529	16	2518	50.16	-0.0146593700920333	-0.0305523303902534
2	D	26	50	20120529	16	2520	50.2	-0.0128790590647687	-0.0301972637911484
2	D	26	50	20120529	16	2522	50.24	-0.0112047221308005	-0.0292126670958208
2	D	26	50	20120529	16	2524	50.28	-0.00889459720559626	-0.0286457018075976
2	D	26	50	20120529	16	2526	50.32	-0.00646575612289859	-0.0286706626769735
2	D	26	50	20120529	16	2528	50.36	-0.0027537297785953	-0.0278266614371628
2	D	26	50	20120529	16	2530	50.4	-0.0011860443462199	-0.0267907203042397
2	D	26	50	20120529	16	2532	50.44	0.001143412878382	-0.0254352319600442
2	D	26	50	20120529	16	2534	50.48	0.0023302845395358	-0.0244754829970075
2	D	26	50	20120529	16	2536	50.52	0.0020750402047309	-0.0229588591595151
2	D	26	50	20120529	16	2538	50.56	0.0019797292816948	-0.0219694682802111
2	D	26	50	20120529	16	2540	50.6	0.0018160623461214	-0.0206470796044429
2	D	26	50	20120529	16	2542	50.64	0.000816764900812901	-0.0201280773691876
2	D	26	50	20120529	16	2544	50.68	-0.000440838651663	-0.0179892632038614
2	D	26	50	20120529	16	2546	50.72	-0.0013108911195062	-0.0153698709857696
2	D	26	50	20120529	16	2548	50.76	-0.0014596239598609	-0.0133498790439540
2	D	26	50	20120529	16	2550	50.8	-0.0014919175265577	-0.0114567632718867
2	D	26	50	20120529	16	2552	50.84	-0.0005261510848131	-0.00911623982615918
2	D	26	50	20120529	16	2554	50.88	7.49108923989005e-05	-0.00744098365337545
2	D	26	50	20120529	16	2556	50.92	0.0009372063988524	-0.0063993234408061
2	D	26	50	20120529	16	2558	50.96	0.0009863786044161	-0.00784234453344474
2	D	26	50	20120529	16	2560	51	0.0019058507651964	-0.0093590390816152
2	D	26	50	20120529	16	2562	51.04	0.0025612892538817	-0.0107590610108899
2	D	26	50	20120529	16	2564	51.08	0.0038303267230094	-0.0137674397403802
2	D	26	50	20120529	16	2566	51.12	0.004036759476709	-0.0162738080105672
2	D	26	50	20120529	16	2568	51.16	0.0047704534728681	-0.0190176651642835
2	D	26	50	20120529	16	2570	51.2	0.0058908995229973	-0.0220595324709308
2	D	26	50	20120529	16	2572	51.24	0.0059423061859895	-0.0241553262596896
2	D	26	50	20120529	16	2574	51.28	0.0065274653316926	-0.0270007663735912
2	D	26	50	20120529	16	2576	51.32	0.0065328746985687	-0.0297707511228723
2	D	26	50	20120529	16	2578	51.36	0.006294876698157	-0.0332065688305221
2	D	26	50	20120529	16	2580	51.4	0.006050270784875	-0.0364097095162886
2	D	26	50	20120529	16	2582	51.44	0.0061761746827992	-0.038965861639405
2	D	26	50	20120529	16	2584	51.48	0.0064016993195908	-0.042279972127877
2	D	26	50	20120529	16	2586	51.52	0.0062727442559058	-0.0443048218932793
2	D	26	50	20120529	16	2588	51.56	0.0059801929673255	-0.0463826763829994
2	D	26	50	20120529	16	2590	51.6	0.0055880032622082	-0.0475440568446915
2	D	26	50	20120529	16	2592	51.64	0.0043072773179875	-0.0478820680282343
2	D	26	50	20120529	16	2594	51.68	0.00302906160284	-0.049690189565203
2	D	26	50	20120529	16	2596	51.72	0.0018037162617218	-0.0515557493860074
2	D	26	50	20120529	16	2598	51.76	0.000735843600773901	-0.0539635893973038
2	D	26	50	20120529	16	2600	51.8	0.0006968113064524	-0.0557797224541034
2	D	26	50	20120529	16	2602	51.84	0.0006830934348974	-0.0583499141823602
2	D	26	50	20120529	16	2604	51.88	0.000804715801261501	-0.0609751188181934
2	D	26	50	20120529	16	2606	51.92	0.0011451877164028	-0.0634322441721385
2	D	26	50	20120529	16	2608	51.96	0.000613584838306801	-0.0651782322362444
2	D	26	50	20120529	16	2610	52	-0.000402669027614499	-0.0653035315578706
2	D	26	50	20120529	16	2612	52.04	-0.0013921235465289	-0.065668469367641
2	D	26	50	20120529	16	2614	52.08	-0.0029691838006092	-0.0656208810812672
2	D	26	50	20120529	16	2616	52.12	-0.00420365081920471	-0.0656317705256974
2	D	26	50	20120529	16	2618	52.16	-0.00605209865590446	-0.0666760965308318
2	D	26	50	20120529	16	2620	52.2	-0.00855879219521078	-0.0692477024726511
2	D	26	50	20120529	16	2622	52.24	-0.0102349888200135	-0.0714891602583343
2	D	26	50	20120529	16	2624	52.28	-0.0118271811592112	-0.0743933185193456
2	D	26	50	20120529	16	2626	52.32	-0.0125970790225672	-0.0762470696569042
2	D	26	50	20120529	16	2628	52.36	-0.0135840586677473	-0.0790384443863163
2	D	26	50	20120529	16	2630	52.4	-0.0141488955645591	-0.0807543097015435
2	D	26	50	20120529	16	2632	52.44	-0.0148270816783952	-0.0826180310447169
2	D	26	50	20120529	16	2634	52.48	-0.0163568364888141	-0.0835361384894095
2	D	26	50	20120529	16	2636	52.52	-0.0167511192300038	-0.0844430736469594
2	D	26	50	20120529	16	2638	52.56	-0.0167778478663326	-0.0840192338423162
2	D	26	50	20120529	16	2640	52.6	-0.0176352855491994	-0.083276064615289
2	D	26	50	20120529	16	2642	52.64	-0.0181286339504333	-0.0830146472382845
2	D	26	50	20120529	16	2644	52.68	-0.0186837834843428	-0.0820673362835288
2	D	26	50	20120529	16	2646	52.72	-0.0183727272112989	-0.0814485471393125
2	D	26	50	20120529	16	2648	52.76	-0.0187981933615388	-0.080314842837036
2	D	26	50	20120529	16	2650	52.8	-0.0190538831736159	-0.0788905883583701
2	D	26	50	20120529	16	2652	52.84	-0.0186327303747412	-0.0774069369100845
2	D	26	50	20120529	16	2654	52.88	-0.0187978398081482	-0.0756888795638356
2	D	26	50	20120529	16	2656	52.92	-0.0195232606549675	-0.0738862522465567
2	D	26	50	20120529	16	2658	52.96	-0.0202709553653941	-0.0719762154092156
2	D	26	50	20120529	16	2660	53	-0.0209572732072138	-0.0697942253038302
2	D	26	50	20120529	16	2662	53.04	-0.0223117362465767	-0.0676396002308766
2	D	26	50	20120529	16	2664	53.08	-0.0235404049895664	-0.0654373868715492
2	D	26	50	20120529	16	2666	53.12	-0.0251733973900386	-0.0631605030361286
2	D	26	50	20120529	16	2668	53.16	-0.0257957220681609	-0.0614028477101332
2	D	26	50	20120529	16	2670	53.2	-0.0267472756636036	-0.0590646577167836
2	D	26	50	20120529	16	2672	53.24	-0.0284128656866885	-0.056041139831108
2	D	26	50	20120529	16	2674	53.28	-0.0294975674890287	-0.0546163196670172
2	D	26	50	20120529	16	2676	53.32	-0.0302066541692026	-0.0526833725699656
2	D	26	50	20120529	16	2678	53.36	-0.0309148216105609	-0.0504928264725278
2	D	26	50	20120529	16	2680	53.4	-0.0320604265199647	-0.0483011277910367
2	D	26	50	20120529	16	2682	53.44	-0.0338833053754567	-0.0461217256964704
2	D	26	50	20120529	16	2684	53.48	-0.0356019779046053	-0.0443452118326207
2	D	26	50	20120529	16	2686	53.52	-0.0378872048929372	-0.0423224628814653
2	D	26	50	20120529	16	2688	53.56	-0.0387019411043949	-0.0406358640088045
2	D	26	50	20120529	16	2690	53.6	-0.0401812226327728	-0.0394719521048358
2	D	26	50	20120529	16	2692	53.64	-0.0418807608524225	-0.03758998033564
2	D	26	50	20120529	16	2694	53.68	-0.0421039944632431	-0.0371713024104995
2	D	26	50	20120529	16	2696	53.72	-0.041078222940047	-0.0363776881857026
2	D	26	50	20120529	16	2698	53.76	-0.0399587385551403	-0.0364861512948688
2	D	26	50	20120529	16	2700	53.8	-0.0387928113968452	-0.0361834176686394
2	D	26	50	20120529	16	2702	53.84	-0.0375125521431001	-0.035831108785981
2	D	26	50	20120529	16	2704	53.88	-0.0354213828326902	-0.0340232913049282
2	D	26	50	20120529	16	2706	53.92	-0.0336654457761731	-0.032136072803416
2	D	26	50	20120529	16	2708	53.96	-0.0320602850986084	-0.0305743850507586
2	D	26	50	20120529	16	2710	54	-0.0310554297939998	-0.0281839964348219
2	D	26	50	20120529	16	2712	54.04	-0.0308640654858073	-0.0265122757959441
2	D	26	50	20120529	16	2714	54.08	-0.0313557239018341	-0.0244088381828806
2	D	26	50	20120529	16	2716	54.12	-0.0324390609880866	-0.0227090454047897
2	D	26	50	20120529	16	2718	54.16	-0.0338085854018887	-0.0210759115829613
2	D	26	50	20120529	16	2720	54.2	-0.0352804988776066	-0.0194403735980768
2	D	26	50	20120529	16	2722	54.24	-0.0367332497595544	-0.0182496764892368
2	D	26	50	20120529	16	2724	54.28	-0.0372519125835547	-0.0165985114444881
2	D	26	50	20120529	16	2726	54.32	-0.0364634885225317	-0.0153409927448259
2	D	26	50	20120529	16	2728	54.36	-0.0351303801079607	-0.0146628066309899
2	D	26	50	20120529	16	2730	54.4	-0.0335022667442787	-0.0139100914624168
2	D	26	50	20120529	16	2732	54.44	-0.0327562690901269	-0.0137813980282409
2	D	26	50	20120529	16	2734	54.48	-0.03072955963389	-0.0141145867435360
2	D	26	50	20120529	16	2736	54.52	-0.0285341981392723	-0.0135591472958461
2	D	26	50	20120529	16	2738	54.56	-0.0264252521643835	-0.0132765167154059
2	D	26	50	20120529	16	2740	54.6	-0.0244710494374894	-0.0120483712314342
2	D	26	50	20120529	16	2742	54.64	-0.0229814229369028	-0.00963766743767395
2	D	26	50	20120529	16	2744	54.68	-0.0220847983154615	-0.00755904312080117
2	D	26	50	20120529	16	2746	54.72	-0.0215557330314710	-0.0056620090579273
2	D	26	50	20120529	16	2748	54.76	-0.0212352439539661	-0.0045994821242451
2	D	26	50	20120529	16	2750	54.8	-0.0210216269953696	-0.0025147192012728
2	D	26	50	20120529	16	2752	54.84	-0.0203060632170801	-0.0013320406833314
2	D	26	50	20120529	16	2754	54.88	-0.0185501827291054	-2.55972654789986e-05
2	D	26	50	20120529	16	2756	54.92	-0.0168462250920733	3.06601500322003e-05
2	D	26	50	20120529	16	2758	54.96	-0.0150433856427601	0.000225680200283501
2	D	26	50	20120529	16	2760	55	-0.0129340861144806	-3.11409826435002e-05
2	D	26	50	20120529	16	2762	55.04	-0.0112221805972280	-8.54467834386016e-05
2	D	26	50	20120529	16	2764	55.08	-0.0100612668260116	-0.0012425421780367
2	D	26	50	20120529	16	2766	55.12	-0.00814151434149696	-0.0023489804428305
2	D	26	50	20120529	16	2768	55.16	-0.00665823765980538	-0.0027155940956723
2	D	26	50	20120529	16	2770	55.2	-0.00477329604212859	-0.0026550021155924
2	D	26	50	20120529	16	2772	55.24	-0.0027343889939162	-0.002521252867931
2	D	26	50	20120529	16	2774	55.28	-0.0004840570181291	-0.0021391677187168
2	D	26	50	20120529	16	2776	55.32	0.0006531474627142	-0.0013178278370296
2	D	26	50	20120529	16	2778	55.36	0.00120209567015270	-2.87226774518014e-05
2	D	26	50	20120529	16	2780	55.4	0.0010037805023011	0.000731459538730599
2	D	26	50	20120529	16	2782	55.44	0.000995740698199	0.0027317019881476
2	D	26	50	20120529	16	2784	55.48	0.0008955224541015	0.004497439544652
2	D	26	50	20120529	16	2786	55.52	0.000901313658639401	0.005999907104385
2	D	26	50	20120529	16	2788	55.56	0.000116672618895700	0.007223378612533
2	D	26	50	20120529	16	2790	55.6	-0.000192580531856199	0.0080943573902595
2	D	26	50	20120529	16	2792	55.64	-0.001530433632929	0.009435604603882
2	D	26	50	20120529	16	2794	55.68	-0.0029897606079418	0.0101759454037843
2	D	26	50	20120529	16	2796	55.72	-0.00427450291867959	0.011294941885012
2	D	26	50	20120529	16	2798	55.76	-0.00500338858872669	0.013094670064488
2	D	26	50	20120529	16	2800	55.8	-0.00617456955040597	0.0147722809028531
2	D	26	50	20120529	16	2802	55.84	-0.00545233068410203	0.0155878578642737
2	D	26	50	20120529	16	2804	55.88	-0.00497100309814834	0.0152875496143037
2	D	26	50	20120529	16	2806	55.92	-0.004116818106475	0.0150452948310692
2	D	26	50	20120529	16	2808	55.96	-0.0029664967948407	0.0146437996007115
2	D	26	50	20120529	16	2810	56	-0.0019022303784768	0.014366967295877
2	D	26	50	20120529	16	2812	56.04	-0.0007613135870324	0.0138137976609547
2	D	26	50	20120529	16	2814	56.08	0.0009860179799577	0.0129033976801771
2	D	26	50	20120529	16	2816	56.12	0.0022469449343052	0.0124003477739053
2	D	26	50	20120529	16	2818	56.16	0.002822494498852	0.0112574157281345
2	D	26	50	20120529	16	2820	56.2	0.0032724689701279	0.0096268557749895
2	D	26	50	20120529	16	2822	56.24	0.0043296784608155	0.008323573124449
2	D	26	50	20120529	16	2824	56.28	0.0059343936611081	0.0061181000028603
2	D	26	50	20120529	16	2826	56.32	0.0076680299839601	0.0047828476405288
2	D	26	50	20120529	16	2828	56.36	0.0104579183749181	0.0027508362976465
2	D	26	50	20120529	16	2830	56.4	0.0129140962057764	0.0018812646624146
2	D	26	50	20120529	16	2832	56.44	0.0146983033914054	0.000597264813796999
2	D	26	50	20120529	16	2834	56.48	0.0165443470650491	-0.0015290759879091
2	D	26	50	20120529	16	2836	56.52	0.0174448475508902	-0.0029543911267468
2	D	26	50	20120529	16	2838	56.56	0.0182863046205021	-0.004801919724631
2	D	26	50	20120529	16	2840	56.6	0.0185915626179404	-0.0060508824322408
2	D	26	50	20120529	16	2842	56.64	0.0184915777190806	-0.00720884049711191
2	D	26	50	20120529	16	2844	56.68	0.0184062299305914	-0.00927960270581671
2	D	26	50	20120529	16	2846	56.72	0.0186428985702545	-0.0115025342938329
2	D	26	50	20120529	16	2848	56.76	0.0194884568591974	-0.0134941712537229
2	D	26	50	20120529	16	2850	56.8	0.0203466016488454	-0.0158740098364843
2	D	26	50	20120529	16	2852	56.84	0.0204104533911865	-0.0177160937121534
2	D	26	50	20120529	16	2854	56.88	0.0202667692932494	-0.0192564551242902
2	D	26	50	20120529	16	2856	56.92	0.0204593851804447	-0.0212592643713230
2	D	26	50	20120529	16	2858	56.96	0.0205675725179662	-0.0232616493542870
2	D	26	50	20120529	16	2860	57	0.0213538752586456	-0.0252879345464552
2	D	26	50	20120529	16	2862	57.04	0.0216457689379194	-0.0268735507925879
2	D	26	50	20120529	16	2864	57.08	0.0235951209122945	-0.0288637735389156
2	D	26	50	20120529	16	2866	57.12	0.0253220170933083	-0.029287754764915
2	D	26	50	20120529	16	2868	57.16	0.0266356800713967	-0.0293949521529429
2	D	26	50	20120529	16	2870	57.2	0.0283630712271573	-0.0291920832174205
2	D	26	50	20120529	16	2872	57.24	0.0299795880396278	-0.0292139328169591
2	D	26	50	20120529	16	2874	57.28	0.0307806693120341	-0.0303801640311701
2	D	26	50	20120529	16	2876	57.32	0.0301328887897891	-0.0308940185290584
2	D	26	50	20120529	16	2878	57.36	0.0299082409654061	-0.0322653107098135
2	D	26	50	20120529	16	2880	57.4	0.0291367167564535	-0.0333916611015655
2	D	26	50	20120529	16	2882	57.44	0.0285800115876253	-0.0345890050141487
2	D	26	50	20120529	16	2884	57.48	0.0274541561706201	-0.0356800707775195
2	D	26	50	20120529	16	2886	57.52	0.0261729493937882	-0.0366853644883324
2	D	26	50	20120529	16	2888	57.56	0.0248590035729874	-0.0385273776533234
2	D	26	50	20120529	16	2890	57.6	0.0233862274269964	-0.0404562376731797
2	D	26	50	20120529	16	2892	57.64	0.0224585174722153	-0.0438620740533072
2	D	26	50	20120529	16	2894	57.68	0.0223949273593832	-0.0457208668622157
2	D	26	50	20120529	16	2896	57.72	0.0235426960155373	-0.0479727261886502
2	D	26	50	20120529	16	2898	57.76	0.0247817450860749	-0.0493144754480873
2	D	26	50	20120529	16	2900	57.8	0.0267835360993428	-0.0510044889393944
2	D	26	50	20120529	16	2902	57.84	0.0291366884721822	-0.0524188014967168
2	D	26	50	20120529	16	2904	57.88	0.0295127561426885	-0.0538829085135705
2	D	26	50	20120529	16	2906	57.92	0.0287960327092778	-0.0547489728991678
2	D	26	50	20120529	16	2908	57.96	0.0282964617683695	-0.0564429886148564
2	D	26	50	20120529	16	2910	58	0.0272547089248118	-0.0578390019557885
2	D	26	50	20120529	16	2912	58.04	0.0265337506288886	-0.0603134436476981
2	D	26	50	20120529	16	2914	58.08	0.0261731332415513	-0.0630427273306541
2	D	26	50	20120529	16	2916	58.12	0.0262944374098638	-0.0659519414051509
2	D	26	50	20120529	16	2918	58.16	0.0259503946054775	-0.0670825697929291
2	D	26	50	20120529	16	2920	58.2	0.0247087433819852	-0.0688324893707383
2	D	26	50	20120529	16	2922	58.24	0.0237816556811715	-0.069987831140519
2	D	26	50	20120529	16	2924	58.28	0.0228805187992274	-0.0721196166644402
2	D	26	50	20120529	16	2926	58.32	0.0225264704338873	-0.075438846606008
2	D	26	50	20120529	16	2928	58.36	0.0226568609243381	-0.0787430151731365
2	D	26	50	20120529	16	2930	58.4	0.0233501791232915	-0.0813902108298646
2	D	26	50	20120529	16	2932	58.44	0.0233160965764383	-0.0825355823940306
2	D	26	50	20120529	16	2934	58.48	0.022678286259808	-0.0843768884522403
2	D	26	50	20120529	16	2936	58.52	0.0220186263436391	-0.0857245632665038
2	D	26	50	20120529	16	2938	58.56	0.0213936146597483	-0.0878356305617362
2	D	26	50	20120529	16	2940	58.6	0.0210547690902037	-0.0903855990360511
2	D	26	50	20120529	16	2942	58.64	0.0198917198565081	-0.0931594375172897
2	D	26	50	20120529	16	2944	58.68	0.0194014120144333	-0.0952864147150989
2	D	26	50	20120529	16	2946	58.72	0.0192169985658999	-0.0982169480590484
2	D	26	50	20120529	16	2948	58.76	0.0188150083607953	-0.100257304676162
2	D	26	50	20120529	16	2950	58.8	0.018414361658575	-0.101331399876785
2	D	26	50	20120529	16	2952	58.84	0.0178485348122696	-0.100523176825888
2	D	26	50	20120529	16	2954	58.88	0.0171296193478372	-0.0998118981146928
2	D	26	50	20120529	16	2956	58.92	0.0167853997667556	-0.098664829494252
2	D	26	50	20120529	16	2958	58.96	0.01578208595493	-0.098012382067251
2	D	26	50	20120529	16	2960	59	0.0151905204217893	-0.0961030523366912
2	D	26	50	20120529	16	2962	59.04	0.0141802769635081	-0.0947317601559361
2	D	26	50	20120529	16	2964	59.08	0.0128062977769845	-0.0921033735395876
2	D	26	50	20120529	16	2966	59.12	0.0108157214772663	-0.0908162270657938
2	D	26	50	20120529	16	2968	59.16	0.0084976840271805	-0.0890519956467333
2	D	26	50	20120529	16	2970	59.2	0.0061185525512003	-0.0880488939669421
2	D	26	50	20120529	16	2972	59.24	0.002785321895365	-0.0872867035675011
2	D	26	50	20120529	16	2974	59.28	0.000794887017003	-0.0863180379879536
2	D	26	50	20120529	16	2976	59.32	-0.0013430503359145	-0.0869262205304522
2	D	26	50	20120529	16	2978	59.36	-0.0029305757703564	-0.0874089623299683
2	D	26	50	20120529	16	2980	59.4	-0.00376835588470627	-0.0886826030642415
2	D	26	50	20120529	16	2982	59.44	-0.00464354194778087	-0.091293736275129
2	D	26	50	20120529	16	2984	59.48	-0.00479054944758955	-0.093939659139651
2	D	26	50	20120529	16	2986	59.52	-0.00471425262589951	-0.0963697730145548
2	D	26	50	20120529	16	2988	59.56	-0.00467126053360338	-0.0988384242090332
2	D	26	50	20120529	16	2990	59.6	-0.00532328369653549	-0.098785886175191
2	D	26	50	20120529	16	2992	59.64	-0.00627915064334346	-0.0977430450942972
2	D	26	50	20120529	16	2994	59.68	-0.00689935400112219	-0.0972437569961013
2	D	26	50	20120529	16	2996	59.72	-0.00728748491331548	-0.096087425276827
2	D	26	50	20120529	16	2998	59.76	-0.00811762827442849	-0.0948877479118659
2	D	26	50	20120529	16	3000	59.8	-0.00938561215445221	-0.094314567155036
2	D	26	50	20120529	16	3002	59.84	-0.00958098575809405	-0.0929560028963424
2	D	26	50	20120529	16	3004	59.88	-0.0109424491545906	-0.0919428603002583
2	D	26	50	20120529	16	3006	59.92	-0.0121379545895427	-0.0913698916754628
2	D	26	50	20120529	16	3008	59.96	-0.0140762756981313	-0.09016088050099
2	D	26	50	20120529	16	3010	60	-0.0157800494874003	-0.0895452026266109
2	D	26	50	20120529	16	3012	60.04	-0.0171220674474142	-0.0877691625243047
2	D	26	50	20120529	16	3014	60.08	-0.019042640175795	-0.0858883291970266
2	D	26	50	20120529	16	3016	60.12	-0.0211300193938577	-0.0839122485863226
2	D	26	50	20120529	16	3018	60.16	-0.0234996756389701	-0.0823508153921065
2	D	26	50	20120529	16	3020	60.2	-0.0259911663824808	-0.080547198125334
2	D	26	50	20120529	16	3022	60.24	-0.0286432410759991	-0.0797385508103691
2	D	26	50	20120529	16	3024	60.28	-0.030922599785154	-0.0772826982486301
2	D	26	50	20120529	16	3026	60.32	-0.0335693711778133	-0.0755950464939721
2	D	26	50	20120529	16	3028	60.36	-0.0353789281415478	-0.0743945913115517
2	D	26	50	20120529	16	3030	60.4	-0.0377738988094266	-0.0721181317401997
2	D	26	50	20120529	16	3032	60.44	-0.0398780364582035	-0.0704057312482003
2	D	26	50	20120529	16	3034	60.48	-0.0406402268576444	-0.0689087154817502
2	D	26	50	20120529	16	3036	60.52	-0.0420173173140052	-0.06649500648417
2	D	26	50	20120529	16	3038	60.56	-0.0428413088461219	-0.0647596957324601
2	D	26	50	20120529	16	3040	60.6	-0.0435092419116307	-0.0627616948115394
2	D	26	50	20120529	16	3042	60.64	-0.0437523381519349	-0.0603713981194842
2	D	26	50	20120529	16	3044	60.68	-0.0447643847325081	-0.0576813871471552
2	D	26	50	20120529	16	3046	60.72	-0.0450750733100258	-0.0555740816599987
2	D	26	50	20120529	16	3048	60.76	-0.0458431821932254	-0.0528362561271259
2	D	26	50	20120529	16	3050	60.8	-0.0455787666834685	-0.0508020089126016
2	D	26	50	20120529	16	3052	60.84	-0.0455852734800689	-0.0480670598901147
2	D	26	50	20120529	16	3054	60.88	-0.0455469680915185	-0.0453056466892351
2	D	26	50	20120529	16	3056	60.92	-0.0450615039308949	-0.0434894782770966
2	D	26	50	20120529	16	3058	60.96	-0.0443674008434144	-0.0430161480688381
2	D	26	50	20120529	16	3060	61	-0.0439130635232986	-0.0439158212397452
2	D	26	50	20120529	16	3062	61.04	-0.0424936739392872	-0.043762181078329
2	D	26	50	20120529	16	3064	61.08	-0.0414751481392779	-0.0441228147291223
2	D	26	50	20120529	16	3066	61.12	-0.0403682205565915	-0.0445599707686688
2	D	26	50	20120529	16	3068	61.16	-0.039414139054406	-0.0448406037724522
2	D	26	50	20120529	16	3070	61.2	-0.0382127222067632	-0.0444316556366208
2	D	26	50	20120529	16	3072	61.24	-0.0373235071451499	-0.0435577706500236
2	D	26	50	20120529	16	3074	61.28	-0.0354040940718902	-0.0426726568077411
2	D	26	50	20120529	16	3076	61.32	-0.0345458927136998	-0.0402063249235049
2	D	26	50	20120529	16	3078	61.36	-0.0342638426679268	-0.0381246584211274
2	D	26	50	20120529	16	3080	61.4	-0.0344850461751786	-0.0357996708184894
2	D	26	50	20120529	16	3082	61.44	-0.0350443181416225	-0.0336338522451897
2	D	26	50	20120529	16	3084	61.48	-0.035424663808155	-0.0317541573598293
2	D	26	50	20120529	16	3086	61.52	-0.0359699774867382	-0.0285666684826644
2	D	26	50	20120529	16	3088	61.56	-0.0366678423822946	-0.0258469024569832
2	D	26	50	20120529	16	3090	61.6	-0.0373191584384456	-0.0226737607764085
2	D	26	50	20120529	16	3092	61.64	-0.0378470136506013	-0.020903518949708
2	D	26	50	20120529	16	3094	61.68	-0.0382992791478482	-0.0184806882746504
2	D	26	50	20120529	16	3096	61.72	-0.0394322056326653	-0.0154251384517871
2	D	26	50	20120529	16	3098	61.76	-0.0394607727466253	-0.0132422998182642
2	D	26	50	20120529	16	3100	61.8	-0.039996971818799	-0.0111818613685648
2	D	26	50	20120529	16	3102	61.84	-0.0392714095506235	-0.00908521905166853
2	D	26	50	20120529	16	3104	61.88	-0.0378064964320393	-0.00766145954774941
2	D	26	50	20120529	16	3106	61.92	-0.0365657361630913	-0.00683435674579551
2	D	26	50	20120529	16	3108	61.96	-0.034869415279296	-0.00693832972690118
2	D	26	50	20120529	16	3110	62	-0.0331442373677605	-0.005766957846391
2	D	26	50	20120529	16	3112	62.04	-0.0311747964897319	-0.0050360852062887
2	D	26	50	20120529	16	3114	62.08	-0.0291377562034219	-0.0034660182382743
2	D	26	50	20120529	16	3116	62.12	-0.0273828974847461	-0.0022354084871702
2	D	26	50	20120529	16	3118	62.16	-0.0254744622442644	-0.000549287618693599
2	D	26	50	20120529	16	3120	62.2	-0.0229801572157645	0.000694004092531099
2	D	26	50	20120529	16	3122	62.24	-0.0210773682229305	0.0020069246084992
2	D	26	50	20120529	16	3124	62.28	-0.0185023398842904	0.0039895388858613
2	D	26	50	20120529	16	3126	62.32	-0.0163349161785974	0.0049717102049294
2	D	26	50	20120529	16	3128	62.36	-0.0165686856804576	0.0045730434016965
2	D	26	50	20120529	16	3130	62.4	-0.0159248649561873	0.0045591133981071
2	D	26	50	20120529	16	3132	62.44	-0.0153405119122147	0.0053208088228012
2	D	26	50	20120529	16	3134	62.48	-0.0144930444349626	0.006489302778712
2	D	26	50	20120529	16	3136	62.52	-0.0141944332412676	0.006847452363383
2	D	26	50	20120529	16	3138	62.56	-0.0145071865705864	0.0062184808815176
2	D	26	50	20120529	16	3140	62.6	-0.0152242635573876	0.0054165510809739
2	D	26	50	20120529	16	3142	62.64	-0.0152974491092404	0.0054576339849608
2	D	26	50	20120529	16	3144	62.68	-0.0156140915258558	0.0056899892732587
2	D	26	50	20120529	16	3146	62.72	-0.0158661750933488	0.0064459571330253
2	D	26	50	20120529	16	3148	62.76	-0.0168662362139809	0.0065933888969027
2	D	26	50	20120529	16	3150	62.8	-0.0172187289444024	0.0072807673988941
2	D	26	50	20120529	16	3152	62.84	-0.0180278005234361	0.0085643076281039
2	D	26	50	20120529	16	3154	62.88	-0.0198080832664294	0.0102826478170654
2	D	26	50	20120529	16	3156	62.92	-0.0206659452133650	0.0111485707813064
2	D	26	50	20120529	16	3158	62.96	-0.0215977705296126	0.0131645322144693
2	D	26	50	20120529	16	3160	63	-0.0223865481440262	0.014564250087828
2	D	26	50	20120529	16	3162	63.04	-0.0234601483699017	0.0162898027659576
2	D	26	50	20120529	16	3164	63.08	-0.024909646560656	0.0172825099760654
2	D	26	50	20120529	16	3166	63.12	-0.0261715493223615	0.019095107498959
2	D	26	50	20120529	16	3168	63.16	-0.0269214360638099	0.0203317665485761
2	D	26	50	20120529	16	3170	63.2	-0.0267365983512077	0.0214243879468656
2	D	26	50	20120529	16	3172	63.24	-0.0261670238389619	0.0232504912092798
2	D	26	50	20120529	16	3174	63.28	-0.0253783876459046	0.0242299048119013
2	D	26	50	20120529	16	3176	63.32	-0.0247608005832162	0.025656987717692
2	D	26	50	20120529	16	3178	63.36	-0.0240003072400501	0.0266042986724476
2	D	26	50	20120529	16	3180	63.4	-0.0233545066167924	0.0283533272957125
2	D	26	50	20120529	16	3182	63.44	-0.0226084382519625	0.029976915175995
2	D	26	50	20120529	16	3184	63.48	-0.0216935834984634	0.0318354746396657
2	D	26	50	20120529	16	3186	63.52	-0.0206241552025968	0.0327327931449914
2	D	26	50	20120529	16	3188	63.56	-0.0192209017953321	0.0339012871009022
2	D	26	50	20120529	16	3190	63.6	-0.0182861066306035	0.0357041265502154
2	D	26	50	20120529	16	3192	63.64	-0.0168938840891253	0.0361730090568202
2	D	26	50	20120529	16	3194	63.68	-0.0158346381309079	0.0375859498269872
2	D	26	50	20120529	16	3196	63.72	-0.0147505727246708	0.0390785815313939
2	D	26	50	20120529	16	3198	63.76	-0.0136775381842202	0.0403774659777554
2	D	26	50	20120529	16	3200	63.8	-0.0120493541098600	0.0417351109976336
2	D	26	50	20120529	16	3202	63.84	-0.0107506110848547	0.0427973975150101
2	D	26	50	20120529	16	3204	63.88	-0.00906303004087489	0.0440461480905856
2	D	26	50	20120529	16	3206	63.92	-0.00764068475051815	0.0447936306689779
2	D	26	50	20120529	16	3208	63.96	-0.00564169388010378	0.0463991873263401
2	D	26	50	20120529	16	3210	64	-0.00403493514121358	0.047365165900119
2	D	26	50	20120529	16	3212	64.04	-0.0026323888407301	0.0485336598560298
2	D	26	50	20120529	16	3214	64.08	-0.0010038512129793	0.050287072541338
2	D	26	50	20120529	16	3216	64.12	0.000676093077763701	0.050806088918729
2	D	26	50	20120529	16	3218	64.16	0.0022986202978743	0.0517268833691901
2	D	26	50	20120529	16	3220	64.2	0.0040441840979114	0.0523061452443381
2	D	26	50	20120529	16	3222	64.24	0.0054402957266861	0.0527980087213315
2	D	26	50	20120529	16	3224	64.28	0.0070538426906757	0.052754804497001
2	D	26	50	20120529	16	3226	64.32	0.0091503435862157	0.0528097466938992
2	D	26	50	20120529	16	3228	64.36	0.0114246818372241	0.0525550468313158
2	D	26	50	20120529	16	3230	64.4	0.0129786196995597	0.0532340107626111
2	D	26	50	20120529	16	3232	64.44	0.0141172737493044	0.0539517948561936
2	D	26	50	20120529	16	3234	64.48	0.0141761050334991	0.0540940647405683
2	D	26	50	20120529	16	3236	64.52	0.0143223347158485	0.0545983732969105
2	D	26	50	20120529	16	3238	64.56	0.0148924042028411	0.0554948432740989
2	D	26	50	20120529	16	3240	64.6	0.0159923795116549	0.0571207646067592
2	D	26	50	20120529	16	3242	64.64	0.0167789650950468	0.0583287858317383
2	D	26	50	20120529	16	3244	64.68	0.0183704503274634	0.0601482422904094
2	D	26	50	20120529	16	3246	64.72	0.0192105638941911	0.0620415206970364
2	D	26	50	20120529	16	3248	64.76	0.0202420205559079	0.0633759019038135
2	D	26	50	20120529	16	3250	64.8	0.0225466229771511	0.0647243545355363
2	D	26	50	20120529	16	3252	64.84	0.0238962069797237	0.0667923590277944
2	D	26	50	20120529	16	3254	64.88	0.0251499073027675	0.0677847126845116
2	D	26	50	20120529	16	3256	64.92	0.0268327507313134	0.0685027796208066
2	D	26	50	20120529	16	3258	64.96	0.0285162305559623	0.0694310694031483
2	D	26	50	20120529	16	3260	65	0.0302658955753303	0.0702165236156903
2	D	26	50	20120529	16	3262	65.04	0.0316617950720707	0.0706527377890043
2	D	26	50	20120529	16	3264	65.08	0.0338665540158103	0.0718558092665151
2	D	26	50	20120529	16	3266	65.12	0.0353946117699544	0.0724442635298185
2	D	26	50	20120529	16	3268	65.16	0.0376830921565866	0.0733294197985079
2	D	26	50	20120529	16	3270	65.2	0.0382110887900986	0.0744031614457396
2	D	26	50	20120529	16	3272	65.24	0.0389739155856426	0.0744874485740571
2	D	26	50	20120529	16	3274	65.28	0.0392158168154865	0.075746027933891
2	D	26	50	20120529	16	3276	65.32	0.0400386769767533	0.0765424423015414
2	D	26	50	20120529	16	3278	65.36	0.0405255199956003	0.0785969410542789
2	D	26	50	20120529	16	3280	65.4	0.0409087011603253	0.0797156546927941
2	D	26	50	20120529	16	3282	65.44	0.0404654866298775	0.0804332266543422
2	D	26	50	20120529	16	3284	65.48	0.0398959121176318	0.0822133679759794
2	D	26	50	20120529	16	3286	65.52	0.0394100590482785	0.0831828820836642
2	D	26	50	20120529	16	3288	65.56	0.039259586725242	0.0850035406238635
2	D	26	50	20120529	16	3290	65.6	0.0392440303760559	0.0864262394676105
2	D	26	50	20120529	16	3292	65.64	0.0393563189329083	0.0887916530720355
2	D	26	50	20120529	16	3294	65.68	0.0396735270349486	0.0905830373914935
2	D	26	50	20120529	16	3296	65.72	0.0399664813743942	0.0926037364400905
2	D	26	50	20120529	16	3298	65.76	0.0395444093367039	0.0942420321414215
2	D	26	50	20120529	16	3300	65.8	0.0397164484165666	0.0961389875033115
2	D	26	50	20120529	16	3302	65.84	0.0399928564573324	0.0981224927352175
2	D	26	50	20120529	16	3304	65.88	0.0405412177661426	0.100044762519874
2	D	26	50	20120529	16	3306	65.92	0.0414740330318839	0.101255895014689
2	D	26	50	20120529	16	3308	65.96	0.0421584416853944	0.101865491770751
2	D	26	50	20120529	16	3310	66	0.0435353200097208	0.102962072967014
2	D	26	50	20120529	16	3312	66.04	0.0447488566675932	0.103411651458493
2	D	26	50	20120529	16	3314	66.08	0.0461049460525527	0.103891211277493
2	D	26	50	20120529	16	3316	66.12	0.0479364940371821	0.104180983636424
2	D	26	50	20120529	16	3318	66.16	0.0493114631731994	0.103985468611426
2	D	26	50	20120529	16	3320	66.2	0.0509987613744667	0.104388378055345
2	D	26	50	20120529	16	3322	66.24	0.0525350215672726	0.104445936547335
2	D	26	50	20120529	16	3324	66.28	0.0532726753614064	0.103930314282494
2	D	26	50	20120529	16	3326	66.32	0.0541984195593358	0.103089422898307
2	D	26	50	20120529	16	3328	66.36	0.0547748530073591	0.102344698036360
2	D	26	50	20120529	16	3330	66.4	0.0559374072663079	0.102334727830746
2	D	26	50	20120529	16	3332	66.44	0.0566636766412646	0.102288695179290
2	D	26	50	20120529	16	3334	66.48	0.0569614393068222	0.103127960217880
2	D	26	50	20120529	16	3336	66.52	0.056643665519357	0.102987528811137
2	D	26	50	20120529	16	3338	66.56	0.0563478120421086	0.103846239286210
2	D	26	50	20120529	16	3340	66.6	0.0557005264946104	0.103636511414910
2	D	26	50	20120529	16	3342	66.64	0.0547049908573779	0.103857058019962
2	D	26	50	20120529	16	3344	66.68	0.0541098190796531	0.105060341629508
2	D	26	50	20120529	16	3346	66.72	0.0534872822694965	0.105394378872939
2	D	26	50	20120529	16	3348	66.76	0.0527989845286895	0.105471736354801
2	D	26	50	20120529	16	3350	66.8	0.0523030198323653	0.105229481571568
2	D	26	50	20120529	16	3352	66.84	0.052270068656362	0.104580781810506
2	D	26	50	20120529	16	3354	66.88	0.0518846247499372	0.104457108834477
2	D	26	50	20120529	16	3356	66.92	0.0516116815323992	0.103733031490543
2	D	26	50	20120529	16	3358	66.96	0.0514093782823017	0.103325808695256
2	D	26	50	20120529	16	3360	67	0.0511686084233077	0.102712393562578
2	D	26	50	20120529	16	3362	67.04	0.0511948420848897	0.102181285659229
2	D	26	50	20120529	16	3364	67.08	0.0516685329176066	0.101694866904449
2	D	26	50	20120529	16	3366	67.12	0.0513868215759819	0.101862026947523
2	D	26	50	20120529	16	3368	67.16	0.0520324807778833	0.101875391265686
2	D	26	50	20120529	16	3370	67.2	0.052720000701231	0.101595164848303
2	D	26	50	20120529	16	3372	67.24	0.052743264514332	0.101463006590899
2	D	26	50	20120529	16	3374	67.28	0.0531171825802235	0.101523252088655
2	D	26	50	20120529	16	3376	67.32	0.0533626900546514	0.101164607529238
2	D	26	50	20120529	16	3378	67.36	0.0536968687194402	0.101397528502962
2	D	26	50	20120529	16	3380	67.4	0.0543949245338276	0.101443349022382
2	D	26	50	20120529	16	3382	67.44	0.0543917425533122	0.101538454884451
2	D	26	50	20120529	16	3384	67.48	0.054932749951598	0.101259076995204
2	D	26	50	20120529	16	3386	67.52	0.0550267244428177	0.100894987713572
2	D	26	50	20120529	16	3388	67.56	0.0563311950327507	0.100427731552564
2	D	26	50	20120529	16	3390	67.6	0.0568711417708647	0.0993659400099335
2	D	26	50	20120529	16	3392	67.64	0.0569460243789924	0.0982671667826485
2	D	26	50	20120529	16	3394	67.68	0.0563315485861413	0.0988632577991885
2	D	26	50	20120529	16	3396	67.72	0.055699112281048	0.0987871731095325
2	D	26	50	20120529	16	3398	67.76	0.055383247681892	0.0990874813595025
2	D	26	50	20120529	16	3400	67.8	0.0547985410845288	0.0997089575094875
2	D	26	50	20120529	16	3402	67.84	0.0543970458541711	0.100406023374381
2	D	26	50	20120529	16	3404	67.88	0.0545705698582743	0.100819397998663
2	D	26	50	20120529	16	3406	67.92	0.0541605186358642	0.101165809610767
2	D	26	50	20120529	16	3408	67.96	0.0541792569655657	0.101828722218129
2	D	26	50	20120529	16	3410	68	0.054059048812764	0.102288341625899
2	D	26	50	20120529	16	3412	68.04	0.0535521946720094	0.103185518709870
2	D	26	50	20120529	16	3414	68.08	0.0529329105530463	0.103895312496825
2	D	26	50	20120529	16	3416	68.12	0.0521108282092388	0.105629562588362
2	D	26	50	20120529	16	3418	68.16	0.0509515266414834	0.107056150519406
2	D	26	50	20120529	16	3420	68.2	0.0492495206191674	0.108510669168307
2	D	26	50	20120529	16	3422	68.24	0.0479543838387461	0.109296689066275
2	D	26	50	20120529	16	3424	68.28	0.0466748741181891	0.109402401530062
2	D	26	50	20120529	16	3426	68.32	0.0460332454249404	0.109219543716447
2	D	26	50	20120529	16	3428	68.36	0.0459283814892904	0.110287487088072
2	D	26	50	20120529	16	3430	68.4	0.0455343815908133	0.110794624071540
2	D	26	50	20120529	16	3432	68.44	0.0457061378279635	0.111208352249212
2	D	26	50	20120529	16	3434	68.48	0.0453934552093228	0.112426131547772
2	D	26	50	20120529	16	3436	68.52	0.0441856461163781	0.113932339702376
2	D	26	50	20120529	16	3438	68.56	0.0432831657315497	0.115283125786478
2	D	26	50	20120529	16	3440	68.6	0.0415420567042341	0.116218133083241
2	D	26	50	20120529	16	3442	68.64	0.0398671328716375	0.117139281087092
2	D	26	50	20120529	16	3444	68.68	0.0379816326396035	0.117766131248615
2	D	26	50	20120529	16	3446	68.72	0.0362398872161849	0.118366606327198
2	D	26	50	20120529	16	3448	68.76	0.0355967028880176	0.119224751116846
2	D	26	50	20120529	16	3450	68.8	0.0328155104962546	0.120878815299398
2	D	26	50	20120529	16	3452	68.84	0.030195962714671	0.122449016617701
2	D	26	50	20120529	16	3454	68.88	0.0282323271833159	0.123736658066240
2	D	26	50	20120529	16	3456	68.92	0.0260765000288343	0.124366548786922
2	D	26	50	20120529	16	3458	68.96	0.0244141626969429	0.124323344562592
2	D	26	50	20120529	16	3460	69	0.0224068986771886	0.123751083044577
2	D	26	50	20120529	16	3462	69.04	0.0209928972468499	0.123504797752690
2	D	26	50	20120529	16	3464	69.08	0.0187999469863561	0.122432328897665
2	D	26	50	20120529	16	3466	69.12	0.0161903694103871	0.122298332162630
2	D	26	50	20120529	16	3468	69.16	0.0145331232473202	0.121714049829335
2	D	26	50	20120529	16	3470	69.2	0.0129777711714223	0.120607851980847
2	D	26	50	20120529	16	3472	69.24	0.0117387079587491	0.119199507404758
2	D	26	50	20120529	16	3474	69.28	0.0098366614280354	0.117587233232974
2	D	26	50	20120529	16	3476	69.32	0.0085701624722522	0.116383101095291
2	D	26	50	20120529	16	3478	69.36	0.0066329020238354	0.114637749427289
2	D	26	50	20120529	16	3480	69.4	0.0054136378010354	0.113739935947216
2	D	26	50	20120529	16	3482	69.44	0.0040034547473151	0.112823737690833
2	D	26	50	20120529	16	3484	69.48	0.0012365459125321	0.111094861610831
2	D	26	50	20120529	16	3486	69.52	-0.0012347215770367	0.110043040273817
2	D	26	50	20120529	16	3488	69.56	-0.002806337108902	0.109450909055250
2	D	26	50	20120529	16	3490	69.6	-0.00498295320275038	0.108161994814503
2	D	26	50	20120529	16	3492	69.64	-0.00684879586626733	0.107483667279312
2	D	26	50	20120529	16	3494	69.68	-0.00764011906509319	0.107281081186501
2	D	26	50	20120529	16	3496	69.72	-0.00901657312535093	0.106262988842950
2	D	26	50	20120529	16	3498	69.76	-0.0103100835601755	0.105591166690144
2	D	26	50	20120529	16	3500	69.8	-0.0116528086269706	0.104301191789225
2	D	26	50	20120529	16	3502	69.84	-0.0129756639932144	0.103266553146993
2	D	26	50	20120529	16	3504	69.88	-0.0136143935486602	0.102633056181729
2	D	26	50	20120529	16	3506	69.92	-0.0145031560619336	0.101434156634227
2	D	26	50	20120529	16	3508	69.96	-0.0151769581137262	0.100104583753562
2	D	26	50	20120529	16	3510	70	-0.0158550735168842	0.0988974110567195
2	D	26	50	20120529	16	3512	70.04	-0.0172406492546192	0.0971109057740515
2	D	26	50	20120529	16	3514	70.08	-0.019517603800718	0.0958865503824275
2	D	26	50	20120529	16	3516	70.12	-0.0213457576727977	0.0947657861342465
2	D	26	50	20120529	16	3518	70.16	-0.0215852547395856	0.0950619931648855
2	D	26	50	20120529	16	3520	70.2	-0.0213635767636836	0.0963349975030555
2	D	26	50	20120529	16	3522	70.24	-0.0208746124244931	0.0969482712143795
2	D	26	50	20120529	16	3524	70.28	-0.0209748094553872	0.0979596460435105
2	D	26	50	20120529	16	3526	70.32	-0.0210406410967157	0.0992702684624395
2	D	26	50	20120529	16	3528	70.36	-0.0208772287195835	0.101313594928035
2	D	26	50	20120529	16	3530	70.4	-0.0208065180414648	0.103912070927538
2	D	26	50	20120529	16	3532	70.44	-0.0207748396576677	0.106025895939218
2	D	26	50	20120529	16	3534	70.48	-0.0208375600291589	0.107854403364688
2	D	26	50	20120529	16	3536	70.52	-0.0208165589577577	0.108832261332391
2	D	26	50	20120529	16	3538	70.56	-0.0208946235464007	0.110181138228182
2	D	26	50	20120529	16	3540	70.6	-0.0214027504793613	0.112109701263191
2	D	26	50	20120529	16	3542	70.64	-0.0215890024055259	0.114300459492663
2	D	26	50	20120529	16	3544	70.68	-0.0225185649800737	0.116672237058119
2	D	26	50	20120529	16	3546	70.72	-0.0233002008159973	0.118809538014933
2	D	26	50	20120529	16	3548	70.76	-0.0245305666152619	0.120891260378747
2	D	26	50	20120529	16	3550	70.8	-0.02550559615584	0.123321657096363
2	D	26	50	20120529	16	3552	70.84	-0.0262094502458331	0.125635734748474
2	D	26	50	20120529	16	3554	70.88	-0.0266022480627823	0.127874788371101
2	D	26	50	20120529	16	3556	70.92	-0.0278797071736739	0.129548792964882
2	D	26	50	20120529	16	3558	70.96	-0.0293553683153321	0.131624222078342
2	D	26	50	20120529	16	3560	71	-0.0311253980099982	0.132935763736088
2	D	26	50	20120529	16	3562	71.04	-0.033023343321381	0.134308894394473
2	D	26	50	20120529	16	3564	71.08	-0.0347311476193028	0.134861003369223
2	D	26	50	20120529	16	3566	71.12	-0.0367396137205851	0.136252306671887
2	D	26	50	20120529	16	3568	71.16	-0.038902229100166	0.137439963221567
2	D	26	50	20120529	16	3570	71.2	-0.0405288575396075	0.138423973018267
2	D	26	50	20120529	16	3572	71.24	-0.0423543244059187	0.138749524980325
2	D	26	50	20120529	16	3574	71.28	-0.044889585059185	0.139693229690496
2	D	26	50	20120529	16	3576	71.32	-0.0476895157806493	0.139585961591790
2	D	26	50	20120529	16	3578	71.36	-0.0496540705508199	0.139396244842398
2	D	26	50	20120529	16	3580	71.4	-0.051084335437126	0.138473682624983
2	D	26	50	20120529	16	3582	71.44	-0.0528511831512768	0.137826892052233
2	D	26	50	20120529	16	3584	71.48	-0.0546436281309066	0.136489823839687
2	D	26	50	20120529	16	3586	71.52	-0.0557521594317727	0.135610395135925
2	D	26	50	20120529	16	3588	71.56	-0.0574353564137092	0.135364039133360
2	D	26	50	20120529	16	3590	71.6	-0.059483491205416	0.135266104844165
2	D	26	50	20120529	16	3592	71.64	-0.0605643039204596	0.135021092344485
2	D	26	50	20120529	16	3594	71.68	-0.0623364549354694	0.134847002654956
2	D	26	50	20120529	16	3596	71.72	-0.0643877009970134	0.134217041223597
2	D	26	50	20120529	16	3598	71.76	-0.0661382145445189	0.133095852711347
2	D	26	50	20120529	16	3600	71.8	-0.067130568201236	0.131957835057707
2	D	26	50	20120529	16	3602	71.84	-0.0683086080986928	0.130375330081411
2	D	26	50	20120529	16	3604	71.88	-0.0690642224050688	0.129049787709398
2	D	26	50	20120529	16	3606	71.92	-0.0691354987686124	0.128617886887449
2	D	26	50	20120529	16	3608	71.96	-0.0693702582199663	0.128982753986541
2	D	26	50	20120529	16	3610	72	-0.0691368422714966	0.129535782200108
2	D	26	50	20120529	16	3612	72.04	-0.0689496711065166	0.129725781792213
2	D	26	50	20120529	16	3614	72.08	-0.0684542720956173	0.130390886430596
2	D	26	50	20120529	16	3616	72.12	-0.0687392361284355	0.130634838270106
2	D	26	50	20120529	16	3618	72.16	-0.0684354630552377	0.131504296768254
2	D	26	50	20120529	16	3620	72.2	-0.068467212149713	0.133019697311014
2	D	26	50	20120529	16	3622	72.24	-0.0692483530108897	0.134955260703155
2	D	26	50	20120529	16	3624	72.28	-0.0696353525522332	0.136142280856733
2	D	26	50	20120529	16	3626	72.32	-0.0705890274680194	0.138630801751763
2	D	26	50	20120529	16	3628	72.36	-0.0715675218318254	0.140838530543984
2	D	26	50	20120529	16	3630	72.4	-0.0729896549901478	0.142083604164297
2	D	26	50	20120529	16	3632	72.44	-0.0744358297790305	0.144146093223663
2	D	26	50	20120529	16	3634	72.48	-0.0756150010473372	0.145830704419161
2	D	26	50	20120529	16	3636	72.52	-0.0772812274665252	0.148002653608253
2	D	26	50	20120529	16	3638	72.56	-0.0782148912604039	0.149683870691204
2	D	26	50	20120529	16	3640	72.6	-0.0798736930583894	0.151562017012712
2	D	26	50	20120529	16	3642	72.64	-0.0811383535365416	0.153359128897098
2	D	26	50	20120529	16	3644	72.68	-0.0833879430502084	0.153868670043622
2	D	26	50	20120529	16	3646	72.72	-0.0851236073553089	0.153944613311920
2	D	26	50	20120529	16	3648	72.76	-0.0867512257442441	0.154134259350634
2	D	26	50	20120529	16	3650	72.8	-0.0882217250063997	0.153983221342173
2	D	26	50	20120529	16	3652	72.84	-0.089495436451351	0.153830981252185
2	D	26	50	20120529	16	3654	72.88	-0.0914276057309432	0.153948007424470
2	D	26	50	20120529	16	3656	72.92	-0.0928267579188771	0.154254396792758
2	D	26	50	20120529	16	3658	72.96	-0.0947058234792022	0.154652215067855
2	D	26	50	20120529	16	3660	73	-0.096461286774176	0.154401475003245
2	D	26	50	20120529	16	3662	73.04	-0.0988329936289537	0.154986888707389
2	D	26	50	20120529	16	3664	73.08	-0.100899371775615	0.154999404497417
2	D	26	50	20120529	16	3666	73.12	-0.103185730841904	0.154465256034908
2	D	26	50	20120529	16	3668	73.16	-0.105642149089068	0.153425879777243
2	D	26	50	20120529	16	3670	73.2	-0.10757431836866	0.152838627595466
2	D	26	50	20120529	16	3672	73.24	-0.109495103229075	0.151927591218586
2	D	26	50	20120529	16	3674	73.28	-0.111352814164608	0.151543490815046
2	D	26	50	20120529	16	3676	73.32	-0.113295590045918	0.150825423878751
2	D	26	50	20120529	16	3678	73.36	-0.115078630505358	0.150409927934125
2	D	26	50	20120529	16	3680	73.4	-0.116684328584077	0.149589118382525
2	D	26	50	20120529	16	3682	73.44	-0.118682400215675	0.147592460964487
2	D	26	50	20120529	16	3684	73.48	-0.119624125026860	0.146640836658366
2	D	26	50	20120529	16	3686	73.52	-0.121004256042380	0.144598853695657
2	D	26	50	20120529	16	3688	73.56	-0.122331919734735	0.143015217348510
2	D	26	50	20120529	16	3690	73.6	-0.123145728929203	0.141557940983163
2	D	26	50	20120529	16	3692	73.64	-0.124319879739363	0.140216912972643
2	D	26	50	20120529	16	3694	73.68	-0.125935477313018	0.138629599670235
2	D	26	50	20120529	16	3696	73.72	-0.127539195492749	0.136853347435896
2	D	26	50	20120529	16	3698	73.76	-0.129144681439434	0.135707480896983
2	D	26	50	20120529	16	3700	73.8	-0.130464779089231	0.134306773074129
2	D	26	50	20120529	16	3702	73.84	-0.132507398448044	0.132940147798130
2	D	26	50	20120529	16	3704	73.88	-0.133804020152706	0.131333813323309
2	D	26	50	20120529	16	3706	73.92	-0.135390838480367	0.129377885255868
2	D	26	50	20120529	16	3708	73.96	-0.136415931181053	0.128460272785924
2	D	26	50	20120529	16	3710	74	-0.136863388352188	0.127408946423654
2	D	26	50	20120529	16	3712	74.04	-0.137401708744705	0.126336053304560
2	D	26	50	20120529	16	3714	74.08	-0.137950847870975	0.125351336401081
2	D	26	50	20120529	16	3716	74.12	-0.138346686247083	0.125755942901276
2	D	26	50	20120529	16	3718	74.16	-0.138580809302334	0.125907900148552
2	D	26	50	20120529	16	3720	74.2	-0.138518301062877	0.126196682557988
2	D	26	50	20120529	16	3722	74.24	-0.138481531510255	0.127216330536460
2	D	26	50	20120529	16	3724	74.28	-0.138267419576912	0.128121992901803
2	D	26	50	20120529	16	3726	74.32	-0.138234397690230	0.128666960098064
2	D	26	50	20120529	16	3728	74.36	-0.138391446106332	0.129744520121915
2	D	26	50	20120529	16	3730	74.4	-0.139238772162228	0.131398937857857
2	D	26	50	20120529	16	3732	74.44	-0.139902886851118	0.133517995459716
2	D	26	50	20120529	16	3734	74.48	-0.141023721809977	0.134781524567019
2	D	26	50	20120529	16	3736	74.52	-0.141870835733838	0.136252306671887
2	D	26	50	20120529	16	3738	74.56	-0.143352436572459	0.137487410086584
2	D	26	50	20120529	16	3740	74.6	-0.145160862165343	0.139013700073777
2	D	26	50	20120529	16	3742	74.64	-0.146883162152279	0.140298018120445
2	D	26	50	20120529	16	3744	74.68	-0.148373460404308	0.141643218060974
2	D	26	50	20120529	16	3746	74.72	-0.150255212970402	0.143082038939332
2	D	26	50	20120529	16	3748	74.76	-0.151882972780693	0.144609389586696
2	D	26	50	20120529	16	3750	74.8	-0.153843709174245	0.145745780894740
2	D	26	50	20120529	16	3752	74.84	-0.156042811263735	0.147215148786046
2	D	26	50	20120529	16	3754	74.88	-0.157288662701508	0.147976066393282
2	D	26	50	20120529	16	3756	74.92	-0.158877885192225	0.149145974562754
2	D	26	50	20120529	16	3758	74.96	-0.16086216824159	0.149787886098715
2	D	26	50	20120529	16	3760	75	-0.163100868310827	0.150602473110643
2	D	26	50	20120529	16	3762	75.04	-0.164757902341860	0.150608554228960
2	D	26	50	20120529	16	3764	75.08	-0.166735397166126	0.151459486529440
2	D	26	50	20120529	16	3766	75.12	-0.16906025819665	0.152275593820947
2	D	26	50	20120529	16	3768	75.16	-0.171237447046991	0.152882991474918
2	D	26	50	20120529	16	3770	75.2	-0.172988321218955	0.153899733244518
2	D	26	50	20120529	16	3772	75.24	-0.174981294610662	0.154210513745918
2	D	26	50	20120529	16	3774	75.28	-0.177036769170757	0.155034377998815
2	D	26	50	20120529	16	3776	75.32	-0.178663864300674	0.155322128032350
2	D	26	50	20120529	16	3778	75.36	-0.180210773521605	0.155765017293679
2	D	26	50	20120529	16	3780	75.4	-0.182284194451807	0.155916154297089
2	D	26	50	20120529	16	3782	75.44	-0.183062711946825	0.155593013569155
2	D	26	50	20120529	16	3784	75.48	-0.184296949579981	0.154514339427860
2	D	26	50	20120529	16	3786	75.52	-0.185430154947713	0.153508413280742
2	D	26	50	20120529	16	3788	75.56	-0.186287295645731	0.153154732610928
2	D	26	50	20120529	16	3790	75.6	-0.187199194692885	0.153415216606981
2	D	26	50	20120529	16	3792	75.64	-0.187565518431947	0.153454772160321
2	D	26	50	20120529	16	3794	75.68	-0.187351950970825	0.153997851381477
2	D	26	50	20120529	16	3796	75.72	-0.187028400120957	0.154558990109822
2	D	26	50	20120529	16	3798	75.76	-0.186545849240272	0.155021742000634
2	D	26	50	20120529	16	3800	75.8	-0.185636385468873	0.155659676768059
2	D	26	50	20120529	16	3802	75.84	-0.185007027199598	0.156253679698274
2	D	26	50	20120529	16	3804	75.88	-0.184316263777445	0.157385677751886
2	D	26	50	20120529	16	3806	75.92	-0.183934072562214	0.158851156555896
2	D	26	50	20120529	16	3808	75.96	-0.183528249838355	0.160184703376671
2	D	26	50	20120529	16	3810	76	-0.183321923150673	0.161724633453671
2	D	26	50	20120529	16	3812	76.04	-0.183003824094088	0.163678977601921
2	D	26	50	20120529	16	3814	76.08	-0.182633080937644	0.165448377971552
2	D	26	50	20120529	16	3816	76.12	-0.182680874284985	0.167032587075191
2	D	26	50	20120529	16	3818	76.16	-0.182293019144436	0.168662121723504
2	D	26	50	20120529	16	3820	76.2	-0.182065755024963	0.170460577110773
2	D	26	50	20120529	16	3822	76.24	-0.181532384379914	0.172360078057074
2	D	26	50	20120529	16	3824	76.28	-0.181738152453239	0.174566958321157
2	D	26	50	20120529	16	3826	76.32	-0.181471573196732	0.176410385699710
2	D	26	50	20120529	16	3828	76.36	-0.181104655487974	0.177678157447700
2	D	26	50	20120529	16	3830	76.4	-0.180838146942145	0.180329030059691
2	D	26	50	20120529	16	3832	76.44	-0.181721676865237	0.181848248979070
2	D	26	50	20120529	16	3834	76.48	-0.182010035010605	0.182817126690652
2	D	26	50	20120529	16	3836	76.52	-0.182763810839350	0.184143659012157
2	D	26	50	20120529	16	3838	76.56	-0.182905656459656	0.185227936550429
2	D	26	50	20120529	16	3840	76.6	-0.182847885835633	0.187173682280220
2	D	26	50	20120529	16	3842	76.64	-0.183609722681684	0.189503316281518
2	D	26	50	20120529	16	3844	76.68	-0.183673291581312	0.191309337711346
2	D	26	50	20120529	16	3846	76.72	-0.184914546825007	0.193667255983891
2	D	26	50	20120529	16	3848	76.76	-0.185441765641060	0.195156705707781
2	D	26	50	20120529	16	3850	76.8	-0.186165277299570	0.196664823050696
2	D	26	50	20120529	16	3852	76.84	-0.187132528665555	0.198333665764974
2	D	26	50	20120529	16	3854	76.88	-0.187941953797979	0.199973658522581
2	D	26	50	20120529	16	3856	76.92	-0.188834746819905	0.201527454963561
2	D	26	50	20120529	16	3858	76.96	-0.189640070732999	0.202574750817175
2	D	26	50	20120529	16	3860	77	-0.191075426788129	0.204328446345197
2	D	26	50	20120529	16	3862	77.04	-0.192228930080279	0.206168833164591
2	D	26	50	20120529	16	3864	77.08	-0.193107651677259	0.207064949588389
2	D	26	50	20120529	16	3866	77.12	-0.194595545766232	0.207814341355089
2	D	26	50	20120529	16	3868	77.16	-0.195916421233489	0.207935963721454
2	D	26	50	20120529	16	3870	77.2	-0.197504088089287	0.208630837555325
2	D	26	50	20120529	16	3872	77.24	-0.199063824227228	0.209357884747742
2	D	26	50	20120529	16	3874	77.28	-0.200607862594627	0.210134570836197
2	D	26	50	20120529	16	3876	77.32	-0.202619086412356	0.210912176163468
2	D	26	50	20120529	16	3878	77.36	-0.204122183297124	0.211265941686095
2	D	26	50	20120529	16	3880	77.4	-0.205907698630298	0.212482801745840
2	D	26	50	20120529	16	3882	77.44	-0.208030221055386	0.212881822102464
2	D	26	50	20120529	16	3884	77.48	-0.209751813935541	0.212923753534588
2	D	26	50	20120529	16	3886	77.52	-0.211758017295123	0.213361311210785
2	D	26	50	20120529	16	3888	77.56	-0.213824536863141	0.213759765881985
2	D	26	50	20120529	16	3890	77.6	-0.215901238768808	0.213901965055681
2	D	26	50	20120529	16	3892	77.64	-0.217678339531286	0.214219314579078
2	D	26	50	20120529	16	3894	77.68	-0.219789265405162	0.214081216624711
2	D	26	50	20120529	16	3896	77.72	-0.221129374176867	0.214332098110676
2	D	26	50	20120529	16	3898	77.76	-0.22247931173283	0.213789676498828
2	D	26	50	20120529	16	3900	77.8	-0.223695464685793	0.213054356157072
2	D	26	50	20120529	16	3902	77.84	-0.22456379181309	0.212590494108614
2	D	26	50	20120529	16	3904	77.88	-0.226932033844640	0.211364936635461
2	D	26	50	20120529	16	3906	77.92	-0.228398007623396	0.211072760113476
2	D	26	50	20120529	16	3908	77.96	-0.23068563948189	0.210278537776846
2	D	26	50	20120529	16	3910	78	-0.231662740845337	0.210475233670169
2	D	26	50	20120529	16	3912	78.04	-0.232713699512079	0.209487914613735
2	D	26	50	20120529	16	3914	78.08	-0.234630524574520	0.208907521367736
2	D	26	50	20120529	16	3916	78.12	-0.236294155911821	0.208116459798420
2	D	26	50	20120529	16	3918	78.16	-0.237695223652025	0.207937272576106
2	D	26	50	20120529	16	3920	78.2	-0.239132901138718	0.208002904106215
2	D	26	50	20120529	16	3922	78.24	-0.241108280299495	0.207451638002747
2	D	26	50	20120529	16	3924	78.28	-0.243033809846412	0.207022346404822
2	D	26	50	20120529	16	3926	78.32	-0.244759235245321	0.206319397411509
2	D	26	50	20120529	16	3928	78.36	-0.246257205605926	0.206453429501883
2	D	26	50	20120529	16	3930	78.4	-0.247788671614755	0.206628919262837
2	D	26	50	20120529	16	3932	78.44	-0.248897181702418	0.206289741353105
2	D	26	50	20120529	16	3934	78.48	-0.249964340185517	0.206004642969999
2	D	26	50	20120529	16	3936	78.52	-0.251678437733791	0.205144730413399
2	D	26	50	20120529	16	3938	78.56	-0.253680893427433	0.204704980706178
2	D	26	50	20120529	16	3940	78.6	-0.255166524774706	0.202974690412614
2	D	26	50	20120529	16	3942	78.64	-0.256207951642038	0.201542940602069
2	D	26	50	20120529	16	3944	78.68	-0.257175768693448	0.199679926365675
2	D	26	50	20120529	16	3946	78.72	-0.257722715788695	0.199103280785619
2	D	26	50	20120529	16	3948	78.76	-0.257557464933932	0.199002659490655
2	D	26	50	20120529	16	3950	78.8	-0.257922897718449	0.199283522304143
2	D	26	50	20120529	16	3952	78.84	-0.257799861138523	0.199680916315169
2	D	26	50	20120529	16	3954	78.88	-0.257308280504242	0.200393114265180
2	D	26	50	20120529	16	3956	78.92	-0.256816063473858	0.201487786273135
2	D	26	50	20120529	16	3958	78.96	-0.256724351724338	0.201665765049961
2	D	26	50	20120529	16	3960	79	-0.256896249382845	0.202868482974080
2	D	26	50	20120529	16	3962	79.04	-0.256605840627811	0.204393500169065
2	D	26	50	20120529	16	3964	79.08	-0.256873339123134	0.205497788829244
2	D	26	50	20120529	16	3966	79.12	-0.256963565948414	0.206963196922576
2	D	26	50	20120529	16	3968	79.16	-0.257498987203128	0.208165844136017
2	D	26	50	20120529	16	3970	79.2	-0.258186012151729	0.209932479718135
2	D	26	50	20120529	16	3972	79.24	-0.259455763798706	0.212319884343455
2	D	26	50	20120529	16	3974	79.28	-0.260469472080215	0.213312945106953
2	D	26	50	20120529	16	3976	79.32	-0.261226783442865	0.214763221115166
2	D	26	50	20120529	16	3978	79.36	-0.262319546262511	0.216774657064929
2	D	26	50	20120529	16	3980	79.4	-0.263786156437370	0.218429216222227
2	D	26	50	20120529	16	3982	79.44	-0.264861595140877	0.219557122248899
2	D	26	50	20120529	16	3984	79.48	-0.265787622181519	0.221639127455424
2	D	26	50	20120529	16	3986	79.52	-0.268256414797353	0.223015581515681
2	D	26	50	20120529	16	3988	79.56	-0.269378310416384	0.224061675287769
2	D	26	50	20120529	16	3990	79.6	-0.271011868502281	0.224651260921923
2	D	26	50	20120529	16	3992	79.64	-0.272267407302956	0.225569368366616
2	D	26	50	20120529	16	3994	79.68	-0.273815193336295	0.226565752531985
2	D	26	50	20120529	16	3996	79.72	-0.274998041559864	0.227058747379829
