# Supplementary material for: How Do Ants Make Sense of Gravity? A Boltzmann Walker Analysis of Lasius niger Trajectories on Various Inclines
Source: PLoS One. 2013 Oct 29;8(10):e76531. doi: 10.1371/journal.pone.0076531 (PMC3812222; doi:10.1371/journal.pone.0076531)
Supplement: Dataset S2 — Trajectories for . (ZIP) [file pone.0076531.s006.zip › Incline2/2-D-26-50-20120529-17.txt]

Pente	Colonie	Temperature	Humidite	Date	Indiv	Frame	Time	X	Y
2	D	26	50	20120529	17	10	0	0	0
2	D	26	50	20120529	17	12	0.04	0.0029243320174785	-0.00201711401721618
2	D	26	50	20120529	17	14	0.08	0.004317594005925	-0.00438703189183758
2	D	26	50	20120529	17	16	0.12	0.0043920806342552	-0.00608418716163466
2	D	26	50	20120529	17	18	0.16	0.0042492450644556	-0.00780613359518014
2	D	26	50	20120529	17	20	0.2	0.0041085308149994	-0.0105777093347189
2	D	26	50	20120529	17	22	0.24	0.0034505184576307	-0.0134957763861161
2	D	26	50	20120529	17	24	0.28	0.0027649430779312	-0.0159758473551108
2	D	26	50	20120529	17	26	0.32	0.0018061982065238	-0.0186880756225046
2	D	26	50	20120529	17	28	0.36	0.000151822896988500	-0.0203227933635229
2	D	26	50	20120529	17	30	0.4	-0.00100452225731470	-0.0209625263034912
2	D	26	50	20120529	17	32	0.44	-0.0029454603681004	-0.0221000496894928
2	D	26	50	20120529	17	34	0.48	-0.0053477425200967	-0.0240871187395764
2	D	26	50	20120529	17	36	0.52	-0.00689725389398202	-0.0255428677542764
2	D	26	50	20120529	17	38	0.56	-0.00848492782084799	-0.027657760497195
2	D	26	50	20120529	17	40	0.6	-0.0105790669797388	-0.0290570965328919
2	D	26	50	20120529	17	42	0.64	-0.011834817912448	-0.0296552381590976
2	D	26	50	20120529	17	44	0.68	-0.0146986710869316	-0.0311177471146258
2	D	26	50	20120529	17	46	0.72	-0.0161411689205522	-0.0312083982039739
2	D	26	50	20120529	17	48	0.76	-0.0186202145847141	-0.0303330707195431
2	D	26	50	20120529	17	50	0.8	-0.0193942136674009	-0.0299928109364361
2	D	26	50	20120529	17	52	0.84	-0.0212472435560428	-0.0278039053267306
2	D	26	50	20120529	17	54	0.88	-0.0220726917281287	-0.026298079009787
2	D	26	50	20120529	17	56	0.92	-0.0228976873518747	-0.0250614058180342
2	D	26	50	20120529	17	58	0.96	-0.0233929378703499	-0.0233469617874372
2	D	26	50	20120529	17	60	1	-0.0243042599183702	-0.0207704032697225
2	D	26	50	20120529	17	62	1.04	-0.0243600902413856	-0.0183910200637281
2	D	26	50	20120529	17	64	1.08	-0.0242743394020311	-0.0166670018073138
2	D	26	50	20120529	17	66	1.12	-0.024159858814157	-0.0134218766564143
2	D	26	50	20120529	17	68	1.16	-0.0236583786849395	-0.0105518433686631
2	D	26	50	20120529	17	70	1.2	-0.0239942544060031	-0.00870393293311708
2	D	26	50	20120529	17	72	1.24	-0.0238073943680068	-0.00844417018598039
2	D	26	50	20120529	17	74	1.28	-0.0229077706945744	-0.00626003047598013
2	D	26	50	20120529	17	76	1.32	-0.0217641244709545	-0.00531549137980676
2	D	26	50	20120529	17	78	1.36	-0.0196024163093738	-0.00318995880115159
2	D	26	50	20120529	17	80	1.4	-0.0172959874313148	-0.00159017001380356
2	D	26	50	20120529	17	82	1.44	-0.0161505875828776	-0.000899354972855549
2	D	26	50	20120529	17	84	1.48	-0.0140926027937088	0.000158045436663
2	D	26	50	20120529	17	86	1.52	-0.0107050521949428	0.000771955544089211
2	D	26	50	20120529	17	88	1.56	-0.00831476964502326	0.00043519593954907
2	D	26	50	20120529	17	90	1.6	-0.00591408555435244	6.27769400337406e-05
2	D	26	50	20120529	17	92	1.64	-0.00386397086365828	-0.00127358416573072
2	D	26	50	20120529	17	94	1.68	-0.0028593206200162	-0.0026165142934924
2	D	26	50	20120529	17	96	1.72	0.000300166828613700	-0.00313962481914639
2	D	26	50	20120529	17	98	1.76	0.0019759109050764	-0.00502792519403382
2	D	26	50	20120529	17	100	1.8	0.0040854791339328	-0.00722644745596341
2	D	26	50	20120529	17	102	1.84	0.0053195218884595	-0.00943262061326544
2	D	26	50	20120529	17	104	1.88	0.0054906417295067	-0.0101924775603285
2	D	26	50	20120529	17	106	1.92	0.0049285625491415	-0.0115524560325846
2	D	26	50	20120529	17	108	1.96	0.0042891965975926	-0.0127715081233502
2	D	26	50	20120529	17	110	2	0.0037917469770279	-0.0151657009737697
2	D	26	50	20120529	17	112	2.04	0.0027931212831615	-0.0177114763048722
2	D	26	50	20120529	17	114	2.08	0.0024579243846079	-0.0193269607414423
2	D	26	50	20120529	17	116	2.12	0.0022219699227937	-0.0205688453101724
2	D	26	50	20120529	17	118	2.16	0.000848648345576599	-0.0220517684384734
2	D	26	50	20120529	17	120	2.2	-0.000384261623886700	-0.0236939518128875
2	D	26	50	20120529	17	122	2.24	-0.0016880901608623	-0.0265163628731393
2	D	26	50	20120529	17	124	2.28	-0.002761796452755	-0.0294817212260623
2	D	26	50	20120529	17	126	2.32	-0.0031576631131345	-0.0320884279484996
2	D	26	50	20120529	17	128	2.36	-0.0034976046981899	-0.035315627942496
2	D	26	50	20120529	17	130	2.4	-0.0034432281867167	-0.0382856885555138
2	D	26	50	20120529	17	132	2.44	-0.0022490662546488	-0.0411677143742739
2	D	26	50	20120529	17	134	2.48	-0.0022856236752362	-0.0427955448952435
2	D	26	50	20120529	17	136	2.52	-0.0025324746525484	-0.0453916874423699
2	D	26	50	20120529	17	138	2.56	-0.0034910286051249	-0.04734047373132
2	D	26	50	20120529	17	140	2.6	-0.00392193947757995	-0.0482567426983816
2	D	26	50	20120529	17	142	2.64	-0.00503223854539907	-0.0480815216380035
2	D	26	50	20120529	17	144	2.68	-0.00578085249464127	-0.0483918708042663
2	D	26	50	20120529	17	146	2.72	-0.00621247047387754	-0.0480780568147757
2	D	26	50	20120529	17	148	2.76	-0.00704692718635578	-0.0466899354926284
2	D	26	50	20120529	17	150	2.8	-0.00825841323456269	-0.0461332303238002
2	D	26	50	20120529	17	152	2.84	-0.00949917350351073	-0.0450087184096793
2	D	26	50	20120529	17	154	2.88	-0.0111178823470030	-0.044184373324172
2	D	26	50	20120529	17	156	2.92	-0.0134002109046388	-0.0427806956528386
2	D	26	50	20120529	17	158	2.96	-0.0155672103462631	-0.0417575121404616
2	D	26	50	20120529	17	160	3	-0.0181965162014271	-0.0397933109236817
2	D	26	50	20120529	17	162	3.04	-0.0199020577576491	-0.0379867945191063
2	D	26	50	20120529	17	164	3.08	-0.0215546370159602	-0.0368338569123816
2	D	26	50	20120529	17	166	3.12	-0.0234621989795671	-0.0348985763629521
2	D	26	50	20120529	17	168	3.16	-0.0246441138221848	-0.0337887864120155
2	D	26	50	20120529	17	170	3.2	-0.0261587365474864	-0.0316708601810055
2	D	26	50	20120529	17	172	3.24	-0.0274337985663898	-0.0303925454709087
2	D	26	50	20120529	17	174	3.28	-0.0283390437387326	-0.028190042197801
2	D	26	50	20120529	17	176	3.32	-0.0285844168628722	-0.0267862867447216
2	D	26	50	20120529	17	178	3.36	-0.0288243685993204	-0.0254047818207259
2	D	26	50	20120529	17	180	3.4	-0.0284288123588178	-0.0246930088418903
2	D	26	50	20120529	17	182	3.44	-0.0277208287652226	-0.023951989219478
2	D	26	50	20120529	17	184	3.48	-0.02705499227132	-0.0229896416390205
2	D	26	50	20120529	17	186	3.52	-0.0252519555392148	-0.0207051769117987
2	D	26	50	20120529	17	188	3.56	-0.0235360293420937	-0.0194133537044647
2	D	26	50	20120529	17	190	3.6	-0.0218760396754265	-0.0175000499630839
2	D	26	50	20120529	17	192	3.64	-0.0201623621485802	-0.0148225802366261
2	D	26	50	20120529	17	194	3.68	-0.0199469307539832	-0.0126648905628829
2	D	26	50	20120529	17	196	3.72	-0.0198068175452911	-0.0103049711781475
2	D	26	50	20120529	17	198	3.76	-0.0199355039083992	-0.00758888210772839
2	D	26	50	20120529	17	200	3.8	-0.0214457708559287	-0.0052309496930481
2	D	26	50	20120529	17	202	3.84	-0.0217450467299981	-0.00368283839058952
2	D	26	50	20120529	17	204	3.88	-0.0222568195055225	-0.00199063003983362
2	D	26	50	20120529	17	206	3.92	-0.0219622342949968	-0.00097253317079783
2	D	26	50	20120529	17	208	3.96	-0.0216541750233342	-0.000327325385865499
2	D	26	50	20120529	17	210	4	-0.0203602558807902	-0.000330947186798740
2	D	26	50	20120529	17	212	4.04	-0.0190308385636170	0.000240451660942480
2	D	26	50	20120529	17	214	4.08	-0.0168784691612954	1.24733636201295e-05
2	D	26	50	20120529	17	216	4.12	-0.0148956144676277	-2.20617315730195e-05
2	D	26	50	20120529	17	218	4.16	-0.0121227447226794	0.000101816305423051
2	D	26	50	20120529	17	220	4.2	-0.00870358645079431	0.00100927472199101
2	D	26	50	20120529	17	222	4.24	-0.00584090000249963	0.00102889693516891
2	D	26	50	20120529	17	224	4.28	-0.0032879093538019	0.000475321420954281
2	D	26	50	20120529	17	226	4.32	-0.0005590527633417	0.00036374987037798
2	D	26	50	20120529	17	228	4.36	0.0020187262206773	-0.00079698712414317
2	D	26	50	20120529	17	230	4.4	0.0037158814904744	-0.00193383098052803
2	D	26	50	20120529	17	232	4.44	0.0047109645793669	-0.00409818584279069
2	D	26	50	20120529	17	234	4.48	0.0052476091288128	-0.00670778463196308
2	D	26	50	20120529	17	236	4.52	0.005077267105225	-0.00914850510858468
2	D	26	50	20120529	17	238	4.56	0.0049252391472699	-0.0100931997682499
2	D	26	50	20120529	17	240	4.6	0.0049505535700364	-0.0113222927753084
2	D	26	50	20120529	17	242	4.64	0.0042057014288701	-0.0137200777281763
2	D	26	50	20120529	17	244	4.68	0.003806589148365	-0.0161672540897102
2	D	26	50	20120529	17	246	4.72	0.0036084648993443	-0.0181957949525103
2	D	26	50	20120529	17	248	4.76	0.0033748721741793	-0.0198496823583666
2	D	26	50	20120529	17	250	4.8	0.002535380861419	-0.0224894675360279
2	D	26	50	20120529	17	252	4.84	0.00134647273273540	-0.0246602641410671
2	D	26	50	20120529	17	254	4.88	0.0004722836902223	-0.0254514388474689
2	D	26	50	20120529	17	256	4.92	-0.000111390531240301	-0.0257872014314476
2	D	26	50	20120529	17	258	4.96	-0.000641338779468401	-0.0262229630564216
2	D	26	50	20120529	17	260	5	-0.0012282374078532	-0.0266766427672309
2	D	26	50	20120529	17	262	5.04	-0.0016826595807828	-0.0267806228194043
2	D	26	50	20120529	17	264	5.08	-0.0022105996457523	-0.0268363569758975
2	D	26	50	20120529	17	266	5.12	-0.0032769803113919	-0.0269648312069713
2	D	26	50	20120529	17	268	5.16	-0.00394876710885817	-0.0269534114324551
2	D	26	50	20120529	17	270	5.2	-0.00539325191253386	-0.0280361404068757
2	D	26	50	20120529	17	272	5.24	-0.00607743429187434	-0.0289115244598491
2	D	26	50	20120529	17	274	5.28	-0.00724116941914773	-0.0299765474804688
2	D	26	50	20120529	17	276	5.32	-0.00796270117867048	-0.0310005795209832
2	D	26	50	20120529	17	278	5.36	-0.00871640629673722	-0.032282917668665
2	D	26	50	20120529	17	280	5.4	-0.00968450619085972	-0.0342254107072625
2	D	26	50	20120529	17	282	5.44	-0.00990788122303655	-0.0362355031541415
2	D	26	50	20120529	17	284	5.48	-0.0100287964826194	-0.0388969116571715
2	D	26	50	20120529	17	286	5.52	-0.00995759082975397	-0.0408309194143948
2	D	26	50	20120529	17	288	5.56	-0.0101364888453942	-0.0407768964563121
2	D	26	50	20120529	17	290	5.6	-0.0105627328130934	-0.0409540974156775
2	D	26	50	20120529	17	292	5.64	-0.0111762186564509	-0.0400234034702797
2	D	26	50	20120529	17	294	5.68	-0.0121284086479967	-0.0393099327280625
2	D	26	50	20120529	17	296	5.72	-0.0125248834202080	-0.0389425907552361
2	D	26	50	20120529	17	298	5.76	-0.0124318988784819	-0.0381526817699726
2	D	26	50	20120529	17	300	5.8	-0.0129606733294532	-0.0379354585667921
2	D	26	50	20120529	17	302	5.84	-0.0132602744726420	-0.0374981130226282
2	D	26	50	20120529	17	304	5.88	-0.0138970241291005	-0.0365022945426832
2	D	26	50	20120529	17	306	5.92	-0.0149640482619110	-0.0353918540535079
2	D	26	50	20120529	17	308	5.96	-0.0160450731089889	-0.0341442348487823
2	D	26	50	20120529	17	310	6	-0.0169745649728587	-0.033276968381657
2	D	26	50	20120529	17	312	6.04	-0.0174067486375199	-0.0325521839309408
2	D	26	50	20120529	17	314	6.08	-0.0178422557040527	-0.0313744975868746
2	D	26	50	20120529	17	316	6.12	-0.0188655806377859	-0.0298454498832368
2	D	26	50	20120529	17	318	6.16	-0.0195504135553650	-0.0288759357755519
2	D	26	50	20120529	17	320	6.2	-0.0208737356120844	-0.0268305162738849
2	D	26	50	20120529	17	322	6.24	-0.0216334157824522	-0.0251367480455697
2	D	26	50	20120529	17	324	6.28	-0.0228846836581686	-0.0236360128974506
2	D	26	50	20120529	17	326	6.32	-0.0246014130578825	-0.0215641744722248
2	D	26	50	20120529	17	328	6.36	-0.0262044297876867	-0.0196245749145759
2	D	26	50	20120529	17	330	6.4	-0.0276239961483934	-0.0176530410004750
2	D	26	50	20120529	17	332	6.44	-0.0284444592176719	-0.0154698417424937
2	D	26	50	20120529	17	334	6.48	-0.0287972630750771	-0.0148699747757419
2	D	26	50	20120529	17	336	6.52	-0.028931973987961	-0.0138372382507511
2	D	26	50	20120529	17	338	6.56	-0.0282348020570501	-0.0138602545764788
2	D	26	50	20120529	17	340	6.6	-0.02798516507902	-0.0135327509997044
2	D	26	50	20120529	17	342	6.64	-0.0276130996328953	-0.0135280699528129
2	D	26	50	20120529	17	344	6.68	-0.0274283609152425	-0.0132427240823329
2	D	26	50	20120529	17	346	6.72	-0.026795818544132	-0.0133091567644254
2	D	26	50	20120529	17	348	6.76	-0.0258298116860819	-0.0137161250012695
2	D	26	50	20120529	17	350	6.8	-0.0249478020425688	-0.0136019626114469
2	D	26	50	20120529	17	352	6.84	-0.0237230365290112	-0.0133022059047663
2	D	26	50	20120529	17	354	6.88	-0.0224379194516794	-0.0125190780735344
2	D	26	50	20120529	17	356	6.92	-0.0209993955581691	-0.0122525836698408
2	D	26	50	20120529	17	358	6.96	-0.0189586500323256	-0.0114500386863975
2	D	26	50	20120529	17	360	7	-0.0176398463879380	-0.0102631528831081
2	D	26	50	20120529	17	362	7.04	-0.0171602300003948	-0.009424255540044
2	D	26	50	20120529	17	364	7.08	-0.0169304485807804	-0.00818909555680296
2	D	26	50	20120529	17	366	7.12	-0.0172095004938011	-0.00685058413931692
2	D	26	50	20120529	17	368	7.16	-0.0166580498354639	-0.00419179970955197
2	D	26	50	20120529	17	370	7.2	-0.0152290365281606	-0.002595895059753
2	D	26	50	20120529	17	372	7.24	-0.0137096479031538	-0.00089342234696139
2	D	26	50	20120529	17	374	7.28	-0.0112638928262502	0.00101141018447021
2	D	26	50	20120529	17	376	7.32	-0.0094042868445433	0.00280570778386671
2	D	26	50	20120529	17	378	7.36	-0.00763712800340875	0.00330906881712211
2	D	26	50	20120529	17	380	7.4	-0.00550873659203725	0.00295622253331001
2	D	26	50	20120529	17	382	7.44	-0.0031456995735036	0.00182977385371541
2	D	26	50	20120529	17	384	7.48	-0.0010304879254266	0.000277136360750441
2	D	26	50	20120529	17	386	7.52	0.000928551411850699	-0.00148914566797544
2	D	26	50	20120529	17	388	7.56	0.0025876431236165	-0.00364165649165322
2	D	26	50	20120529	17	390	7.6	0.0032010582562959	-0.0058302226901037
2	D	26	50	20120529	17	392	7.64	0.0038181927706442	-0.00809732016767276
2	D	26	50	20120529	17	394	7.68	0.0038311328247399	-0.0108754720002766
2	D	26	50	20120529	17	396	7.72	0.0033381238347611	-0.013399150244467
2	D	26	50	20120529	17	398	7.76	0.0024853530566501	-0.0157685236468669
2	D	26	50	20120529	17	400	7.8	0.002298896069519	-0.0195863982194596
2	D	26	50	20120529	17	402	7.84	0.0015171046701035	-0.0229577560729365
2	D	26	50	20120529	17	404	7.88	0.00129768236483350	-0.0255932208281646
2	D	26	50	20120529	17	406	7.92	-1.87383297019922e-06	-0.0280435226016713
2	D	26	50	20120529	17	408	7.96	-0.0012289162303632	-0.0287420733908055
2	D	26	50	20120529	17	410	8	-0.0034305709753334	-0.0298182969828393
2	D	26	50	20120529	17	412	8.04	-0.00438890572480774	-0.0303779649290806
2	D	26	50	20120529	17	414	8.08	-0.00513494580536642	-0.0298070893403574
2	D	26	50	20120529	17	416	8.12	-0.00500566547256208	-0.0295164472400863
2	D	26	50	20120529	17	418	8.16	-0.00506254514204073	-0.0288854534328267
2	D	26	50	20120529	17	420	8.2	-0.00499874996824207	-0.0286846209648341
2	D	26	50	20120529	17	422	8.24	-0.00554033719408848	-0.0277967211218338
2	D	26	50	20120529	17	424	8.28	-0.00609265830087329	-0.0267378287170069
2	D	26	50	20120529	17	426	8.32	-0.00753010739207617	-0.0253184249908599
2	D	26	50	20120529	17	428	8.36	-0.00862876041120915	-0.0239498410290768
2	D	26	50	20120529	17	430	8.4	-0.0107579932796503	-0.0223629449196701
2	D	26	50	20120529	17	432	8.44	-0.0126850784614858	-0.0205025257651649
2	D	26	50	20120529	17	434	8.48	-0.0154330934030754	-0.0191970510836027
2	D	26	50	20120529	17	436	8.52	-0.0168505808698454	-0.0185715090696260
2	D	26	50	20120529	17	438	8.56	-0.0183731939017744	-0.0168218723345292
2	D	26	50	20120529	17	440	8.6	-0.0193801019373688	-0.0155472253873064
2	D	26	50	20120529	17	442	8.64	-0.0202973163061968	-0.0140840962991312
2	D	26	50	20120529	17	444	8.68	-0.0208634542794860	-0.0124707473250403
2	D	26	50	20120529	17	446	8.72	-0.0219233437048743	-0.0102847479242055
2	D	26	50	20120529	17	448	8.76	-0.0230528407218026	-0.00811716158395285
2	D	26	50	20120529	17	450	8.8	-0.0243241126483588	-0.00573305914730086
2	D	26	50	20120529	17	452	8.84	-0.0261393618216819	-0.00315533673182436
2	D	26	50	20120529	17	454	8.88	-0.0277979727008365	-0.00136510499641969
2	D	26	50	20120529	17	456	8.92	-0.0296461235526881	-0.000252316912730800
2	D	26	50	20120529	17	458	8.96	-0.0309393440737324	0.000779005398697611
2	D	26	50	20120529	17	460	9	-0.0337295874322945	-7.81494414567405e-05
2	D	26	50	20120529	17	462	9.04	-0.0342962910910087	-0.00132919104300323
2	D	26	50	20120529	17	464	9.08	-0.0344729829334916	-0.00351661172846818
2	D	26	50	20120529	17	466	9.12	-0.0342476280023274	-0.00555074580590753
2	D	26	50	20120529	17	468	9.16	-0.0338467691680728	-0.00680748668811038
2	D	26	50	20120529	17	470	9.2	-0.0330732650601328	-0.00737720262171238
2	D	26	50	20120529	17	472	9.24	-0.0323865229542444	-0.00732289682091725
2	D	26	50	20120529	17	474	9.28	-0.0313960077751583	-0.0071964661284411
2	D	26	50	20120529	17	476	9.32	-0.0303937546235045	-0.0077642728737339
2	D	26	50	20120529	17	478	9.36	-0.029313012619139	-0.00794727210870497
2	D	26	50	20120529	17	480	9.4	-0.0283494311373483	-0.00846394796265017
2	D	26	50	20120529	17	482	9.44	-0.0268582984993177	-0.00934279683885131
2	D	26	50	20120529	17	484	9.48	-0.0255012969466104	-0.00925896932994164
2	D	26	50	20120529	17	486	9.52	-0.0241030003578818	-0.0104108957739692
2	D	26	50	20120529	17	488	9.56	-0.0233112953213941	-0.0107886887850216
2	D	26	50	20120529	17	490	9.6	-0.0226727071873045	-0.0117610171776956
2	D	26	50	20120529	17	492	9.64	-0.0216886761774019	-0.0136085245623763
2	D	26	50	20120529	17	494	9.68	-0.0200797883399935	-0.0149206113994494
2	D	26	50	20120529	17	496	9.72	-0.0191753711896915	-0.0167742628349519
2	D	26	50	20120529	17	498	9.76	-0.0183624741629716	-0.0188982348289410
2	D	26	50	20120529	17	500	9.8	-0.0172079243527858	-0.0228747063814861
2	D	26	50	20120529	17	502	9.84	-0.0159373383198074	-0.0246121243114039
2	D	26	50	20120529	17	504	9.88	-0.0144105957842762	-0.0261323614645481
2	D	26	50	20120529	17	506	9.92	-0.0114633747202907	-0.0267826168605273
2	D	26	50	20120529	17	508	9.96	-0.00868507439526284	-0.0274472194530967
2	D	26	50	20120529	17	510	10	-0.00670288438196946	-0.0271422867247778
2	D	26	50	20120529	17	512	10.04	-0.0055237838243409	-0.0256608273075139
2	D	26	50	20120529	17	514	10.08	-0.00540371002182761	-0.0255560270114742
2	D	26	50	20120529	17	516	10.12	-0.00480565324843565	-0.0233971027292911
2	D	26	50	20120529	17	518	10.16	-0.00504570185851286	-0.0212959207868596
2	D	26	50	20120529	17	520	10.2	-0.00435339128672264	-0.0178490050382791
2	D	26	50	20120529	17	522	10.24	-0.00468310457218821	-0.0157452810469693
2	D	26	50	20120529	17	524	10.28	-0.00544851230748359	-0.0137314197209466
2	D	26	50	20120529	17	526	10.32	-0.00581672402165086	-0.0108573347113391
2	D	26	50	20120529	17	528	10.36	-0.00697998538738085	-0.00865517792055426
2	D	26	50	20120529	17	530	10.4	-0.00817383619246497	-0.00692473206349892
2	D	26	50	20120529	17	532	10.44	-0.00883432200935432	-0.00481015186177755
2	D	26	50	20120529	17	534	10.48	-0.00942718296211812	-0.00282595932207985
2	D	26	50	20120529	17	536	10.52	-0.00994470027313293	-2.25779195232902e-05
2	D	26	50	20120529	17	538	10.56	-0.0113184531854865	0.00225498473840731
2	D	26	50	20120529	17	540	10.6	-0.0128136304743055	0.00446241654577991
2	D	26	50	20120529	17	542	10.64	-0.0145926050697537	0.00637602427236601
2	D	26	50	20120529	17	544	10.68	-0.0164319312289761	0.00818862179525961
2	D	26	50	20120529	17	546	10.72	-0.0184409630156833	0.0087748133168632
2	D	26	50	20120529	17	548	10.76	-0.0197740855723900	0.00787642000923011
2	D	26	50	20120529	17	550	10.8	-0.0213766653102033	0.00588719428346391
2	D	26	50	20120529	17	552	10.84	-0.0223914271808163	0.00411285830850031
2	D	26	50	20120529	17	554	10.88	-0.0241115202874883	0.00157761250447651
2	D	26	50	20120529	17	556	10.92	-0.0251927933290465	4.20940666840293e-05
2	D	26	50	20120529	17	558	10.96	-0.0264261501899955	-0.00299608214256552
2	D	26	50	20120529	17	560	11	-0.027146904132059	-0.00454867650201682
2	D	26	50	20120529	17	562	11.04	-0.027454686500706	-0.00574614062275281
2	D	26	50	20120529	17	564	11.08	-0.0270796158507613	-0.00788172331008898
2	D	26	50	20120529	17	566	11.12	-0.0266578054425801	-0.0104836853460246
2	D	26	50	20120529	17	568	11.16	-0.0272338924082805	-0.0136580927477375
2	D	26	50	20120529	17	570	11.2	-0.0269682323905888	-0.0172392350410568
2	D	26	50	20120529	17	572	11.24	-0.0270818856635289	-0.0202604689718291
2	D	26	50	20120529	17	574	11.28	-0.026999028305123	-0.023711558771739
2	D	26	50	20120529	17	576	11.32	-0.0265695019477455	-0.026765299815456
2	D	26	50	20120529	17	578	11.36	-0.0256643981967589	-0.0307478736995227
2	D	26	50	20120529	17	580	11.4	-0.024410853437207	-0.0343625894228127
2	D	26	50	20120529	17	582	11.44	-0.0238413496356394	-0.0358062186272832
2	D	26	50	20120529	17	584	11.48	-0.0223452531080049	-0.0373689246137054
2	D	26	50	20120529	17	586	11.52	-0.0199761625483174	-0.038655858955465
2	D	26	50	20120529	17	588	11.56	-0.0177330784170375	-0.0403864320917409
2	D	26	50	20120529	17	590	11.6	-0.0146829026057112	-0.0421950698166599
2	D	26	50	20120529	17	592	11.64	-0.0123667743439346	-0.0432938430439456
2	D	26	50	20120529	17	594	11.68	-0.0114634454309688	-0.0428053029688239
2	D	26	50	20120529	17	596	11.72	-0.0107595913409758	-0.041974028236861
2	D	26	50	20120529	17	598	11.76	-0.0098921127418161	-0.0413407434036303
2	D	26	50	20120529	17	600	11.8	-0.0101877540870302	-0.0409200855795024
2	D	26	50	20120529	17	602	11.84	-0.0103203366085027	-0.040806594941122
2	D	26	50	20120529	17	604	11.88	-0.0108472725818429	-0.0408521326178304
2	D	26	50	20120529	17	606	11.92	-0.0112378076570922	-0.0407376520299563
2	D	26	50	20120529	17	608	11.96	-0.0120887399575721	-0.0399893916341047
2	D	26	50	20120529	17	610	12	-0.0132691133074068	-0.0389075889695674
2	D	26	50	20120529	17	612	12.04	-0.0137303590607748	-0.0378516664132215
2	D	26	50	20120529	17	614	12.08	-0.0140896400162957	-0.037262575753815
2	D	26	50	20120529	17	616	12.12	-0.0147643613069039	-0.0354973543852609
2	D	26	50	20120529	17	618	12.16	-0.0154144045708487	-0.0336537148746732
2	D	26	50	20120529	17	620	12.2	-0.0159858175607255	-0.0307291919383638
2	D	26	50	20120529	17	622	12.24	-0.0170758226639246	-0.027384364731317
2	D	26	50	20120529	17	624	12.28	-0.0174021736566456	-0.0242638105820593
2	D	26	50	20120529	17	626	12.32	-0.0176079629431743	-0.0225610762397586
2	D	26	50	20120529	17	628	12.36	-0.0167596327956492	-0.0214303559280988
2	D	26	50	20120529	17	630	12.4	-0.0160141654715833	-0.0198046820828119
2	D	26	50	20120529	17	632	12.44	-0.0148667291556162	-0.0176564775394315
2	D	26	50	20120529	17	634	12.48	-0.0138665690400348	-0.0165763153626266
2	D	26	50	20120529	17	636	12.52	-0.0134873971707591	-0.0160382707417539
2	D	26	50	20120529	17	638	12.56	-0.0120121885774408	-0.0149923466752940
2	D	26	50	20120529	17	640	12.6	-0.00977020541141919	-0.0138689781528382
2	D	26	50	20120529	17	642	12.64	-0.00801345023235624	-0.0126173517739837
2	D	26	50	20120529	17	644	12.68	-0.00522949305307887	-0.0118453538034877
2	D	26	50	20120529	17	646	12.72	-0.0023952040131166	-0.0105013630155542
2	D	26	50	20120529	17	648	12.76	-0.000291533054815399	-0.00930230790456057
2	D	26	50	20120529	17	650	12.8	0.0022385869321516	-0.00776321221356212
2	D	26	50	20120529	17	652	12.84	0.0036218292175087	-0.0064372455774811
2	D	26	50	20120529	17	654	12.88	0.003869882276349	-0.00396845296164639
2	D	26	50	20120529	17	656	12.92	0.0026390709998122	-0.00191244807146495
2	D	26	50	20120529	17	658	12.96	0.000877929637385599	-0.000329497617897309
2	D	26	50	20120529	17	660	13	-0.0008836006337707	0.00093578511422231
2	D	26	50	20120529	17	662	13.04	-0.0034404499641734	0.00210882647384281
2	D	26	50	20120529	17	664	13.08	-0.00531003251545602	0.00229903041980741
2	D	26	50	20120529	17	666	13.12	-0.00782937619507775	0.00211680193122781
2	D	26	50	20120529	17	668	13.16	-0.0101588475618153	0.00173508447753991
2	D	26	50	20120529	17	670	13.2	-0.0145146182628566	0.00065886088550619
2	D	26	50	20120529	17	672	13.24	-0.0172450121034591	0.000177802000129360
2	D	26	50	20120529	17	674	13.28	-0.0212185944176962	-0.00137200211596338
2	D	26	50	20120529	17	676	13.32	-0.0235497034437390	-0.00249212006854606
2	D	26	50	20120529	17	678	13.36	-0.0270224391964345	-0.00426907233860004
2	D	26	50	20120529	17	680	13.4	-0.0298290591480489	-0.00609465234199622
2	D	26	50	20120529	17	682	13.44	-0.0312036747306756	-0.0081531816033865
2	D	26	50	20120529	17	684	13.48	-0.0332252930180879	-0.00989888682477985
2	D	26	50	20120529	17	686	13.52	-0.0341950192578071	-0.0112650171260323
2	D	26	50	20120529	17	688	13.56	-0.0347875040297633	-0.0120064185861064
2	D	26	50	20120529	17	690	13.6	-0.0353746147901825	-0.0122464813383192
2	D	26	50	20120529	17	692	13.64	-0.0352696801438544	-0.0111087465273900
2	D	26	50	20120529	17	694	13.68	-0.0345246017285182	-0.0109389701892271
2	D	26	50	20120529	17	696	13.72	-0.0348413855664898	-0.0107849623322847
2	D	26	50	20120529	17	698	13.76	-0.0346117172839604	-0.00981099345187836
2	D	26	50	20120529	17	700	13.8	-0.0341236014729073	-0.0101944574593158
2	D	26	50	20120529	17	702	13.84	-0.0334740531837093	-0.0097042910385973
2	D	26	50	20120529	17	704	13.88	-0.0332115751465329	-0.0091493536367221
2	D	26	50	20120529	17	706	13.92	-0.032516772023339	-0.00855114129983828
2	D	26	50	20120529	17	708	13.96	-0.0322665976441552	-0.00776526282322756
2	D	26	50	20120529	17	710	14	-0.03192739852122	-0.00751416920522821
2	D	26	50	20120529	17	712	14.04	-0.0306465523688465	-0.00634108612630754
2	D	26	50	20120529	17	714	14.08	-0.029872503788685	-0.00525732477598636
2	D	26	50	20120529	17	716	14.12	-0.0281229731196054	-0.00313076477117812
2	D	26	50	20120529	17	718	14.16	-0.0261796669082095	-0.00062191455618919
2	D	26	50	20120529	17	720	14.2	-0.024324512142477	0.00146290849207271
2	D	26	50	20120529	17	722	14.24	-0.0233155662463525	0.00414600040333451
2	D	26	50	20120529	17	724	14.28	-0.0212596674221882	0.00676136211277361
2	D	26	50	20120529	17	726	14.32	-0.0197766735832091	0.00920163711212301
2	D	26	50	20120529	17	728	14.36	-0.0185365638524998	0.0103474187982221
2	D	26	50	20120529	17	730	14.4	-0.0164236580796362	0.0122537079696229
2	D	26	50	20120529	17	732	14.44	-0.0149453099322095	0.0125830075976215
2	D	26	50	20120529	17	734	14.48	-0.0138356472604935	0.0120725472122829
2	D	26	50	20120529	17	736	14.52	-0.0124912958481016	0.0120082004951949
2	D	26	50	20120529	17	738	14.56	-0.00987082882770237	0.01213993448853
2	D	26	50	20120529	17	740	14.6	-0.00721705707790926	0.0116080487677215
2	D	26	50	20120529	17	742	14.64	-0.00475523653493705	0.0110762054733198
2	D	26	50	20120529	17	744	14.68	-0.0023082510922341	0.0107922596742665
2	D	26	50	20120529	17	746	14.72	0.000310144105296201	0.0100888510615456
2	D	26	50	20120529	17	748	14.76	0.0023381758512139	0.00914042994914351
2	D	26	50	20120529	17	750	14.8	0.0044201951998752	0.00718894251228931
2	D	26	50	20120529	17	752	14.84	0.0066227550415254	0.00549153975511881
2	D	26	50	20120529	17	754	14.88	0.0086868138779445	0.00310857576038451
2	D	26	50	20120529	17	756	14.92	0.0097963563415078	0.000516796062098
2	D	26	50	20120529	17	758	14.96	0.0110643402215315	-0.00170960034914597
2	D	26	50	20120529	17	760	15	0.0132867768348008	-0.00454029021559195
2	D	26	50	20120529	17	762	15.04	0.0147878231099036	-0.00651707793307707
2	D	26	50	20120529	17	764	15.08	0.0151815401656683	-0.0091220593149683
2	D	26	50	20120529	17	766	15.12	0.0148557053608975	-0.0108707343848426
2	D	26	50	20120529	17	768	15.16	0.0140247841823252	-0.0136090053949875
2	D	26	50	20120529	17	770	15.2	0.0125898523912634	-0.0165058097454745
2	D	26	50	20120529	17	772	15.24	0.0116247930563	-0.0181488430622395
2	D	26	50	20120529	17	774	15.28	0.0101418204305243	-0.0200306239126044
2	D	26	50	20120529	17	776	15.32	0.0087149920831748	-0.0220328957584835
2	D	26	50	20120529	17	778	15.36	0.0080834325904902	-0.0250985996347247
2	D	26	50	20120529	17	780	15.4	0.0078567765828487	-0.0275871488140257
2	D	26	50	20120529	17	782	15.44	0.0080522562525077	-0.0295788918399329
2	D	26	50	20120529	17	784	15.48	0.0080447340505695	-0.0319836474514498
2	D	26	50	20120529	17	786	15.52	0.0085630560491013	-0.0361500492996351
2	D	26	50	20120529	17	788	15.56	0.0092269586059573	-0.0382885523379776
2	D	26	50	20120529	17	790	15.6	0.009708512466081	-0.0414027778815438
2	D	26	50	20120529	17	792	15.64	0.0111112991828701	-0.0424390852957795
2	D	26	50	20120529	17	794	15.68	0.0120664519518291	-0.0424921253754363
2	D	26	50	20120529	17	796	15.72	0.0139038406384711	-0.0430181703942323
2	D	26	50	20120529	17	798	15.76	0.0158020687925664	-0.0421087603629482
2	D	26	50	20120529	17	800	15.8	0.0168068958129037	-0.0424434764288907
2	D	26	50	20120529	17	802	15.84	0.0180786132167321	-0.0428304901123697
2	D	26	50	20120529	17	804	15.88	0.0170042281023294	-0.0427737872195864
2	D	26	50	20120529	17	806	15.92	0.0168915364946117	-0.0430847515687488
2	D	26	50	20120529	17	808	15.96	0.0163158030823018	-0.043272707622256
2	D	26	50	20120529	17	810	16	0.0158889297895673	-0.0427512093000631
2	D	26	50	20120529	17	812	16.04	0.0146986357315926	-0.0428720750621713
2	D	26	50	20120529	17	814	16.08	0.0146839420526795	-0.0428221391812839
2	D	26	50	20120529	17	816	16.12	0.0136479669786309	-0.043504419443383
2	D	26	50	20120529	17	818	16.16	0.0128871907927523	-0.0428318901837965
2	D	26	50	20120529	17	820	16.2	0.0117134359623895	-0.0429660566244588
2	D	26	50	20120529	17	822	16.24	0.0101080772949261	-0.0419191991770478
2	D	26	50	20120529	17	824	16.28	0.0096526722435707	-0.0414921349654823
2	D	26	50	20120529	17	826	16.32	0.0077069830823221	-0.0418078015747396
2	D	26	50	20120529	17	828	16.36	0.0055273547135859	-0.0416684025438965
2	D	26	50	20120529	17	830	16.4	0.0030466685616916	-0.0426121213962037
2	D	26	50	20120529	17	832	16.44	0.000844384491686102	-0.0429646141266252
2	D	26	50	20120529	17	834	16.48	-0.00101509421080020	-0.0437697966183623
2	D	26	50	20120529	17	836	16.52	-0.00381962112634226	-0.04504965989231
2	D	26	50	20120529	17	838	16.56	-0.00635771020673326	-0.0472991079846206
2	D	26	50	20120529	17	840	16.6	-0.00794587203727824	-0.0489895174557252
2	D	26	50	20120529	17	842	16.64	-0.0101082045741467	-0.0515051205404744
2	D	26	50	20120529	17	844	16.68	-0.0122609204587910	-0.05307334195979
2	D	26	50	20120529	17	846	16.72	-0.0135513196237784	-0.0540562910963174
2	D	26	50	20120529	17	848	16.76	-0.0153779178609394	-0.0549777926535597
2	D	26	50	20120529	17	850	16.8	-0.0181045923198729	-0.0553380635585742
2	D	26	50	20120529	17	852	16.84	-0.0192723084583244	-0.0549979451968235
2	D	26	50	20120529	17	854	16.88	-0.0200573384067977	-0.0534592808409616
2	D	26	50	20120529	17	856	16.92	-0.0200882389731355	-0.0524566741359172
2	D	26	50	20120529	17	858	16.96	-0.0204361355094793	-0.0503903666999338
2	D	26	50	20120529	17	860	17	-0.0202887037456019	-0.0487145943391998
2	D	26	50	20120529	17	862	17.04	-0.0198817637930290	-0.0463789499302626
2	D	26	50	20120529	17	864	17.08	-0.0187076836935469	-0.0432354360238196
2	D	26	50	20120529	17	866	17.12	-0.0185677472615501	-0.0424195055090085
2	D	26	50	20120529	17	868	17.16	-0.0183566051766878	-0.0414333743919657
2	D	26	50	20120529	17	870	17.2	-0.0183033600360644	-0.040361471222365
2	D	26	50	20120529	17	872	17.24	-0.0180031224967726	-0.0381196598832912
2	D	26	50	20120529	17	874	17.28	-0.0185005721173374	-0.0361313463252728
2	D	26	50	20120529	17	876	17.32	-0.0184070926008645	-0.0344091170490148
2	D	26	50	20120529	17	878	17.36	-0.0194046081370844	-0.0328700991397623
2	D	26	50	20120529	17	880	17.4	-0.0203713645283226	-0.0326274200924591
2	D	26	50	20120529	17	882	17.44	-0.0217739815394842	-0.0323271825531672
2	D	26	50	20120529	17	884	17.48	-0.0234836172439693	-0.0314557512271008
2	D	26	50	20120529	17	886	17.52	-0.0252614604685675	-0.0306303808367608
2	D	26	50	20120529	17	888	17.56	-0.0281182567173749	-0.0305096635670766
2	D	26	50	20120529	17	890	17.6	-0.0312125984182541	-0.0299989486232968
2	D	26	50	20120529	17	892	17.64	-0.0329623977879106	-0.0307443876630915
2	D	26	50	20120529	17	894	17.68	-0.0363580094039821	-0.0299526260580613
2	D	26	50	20120529	17	896	17.72	-0.0374424849321523	-0.0299051933351793
2	D	26	50	20120529	17	898	17.76	-0.0371259627236898	-0.0291773188278293
2	D	26	50	20120529	17	900	17.8	-0.0369754479742464	-0.0278752948273592
2	D	26	50	20120529	17	902	17.84	-0.0362199043785486	-0.0264433328847784
2	D	26	50	20120529	17	904	17.88	-0.0352013877709275	-0.02526911136394
2	D	26	50	20120529	17	906	17.92	-0.0340571546486792	-0.0244249602174917
2	D	26	50	20120529	17	908	17.96	-0.0327945377091247	-0.0229358004073806
2	D	26	50	20120529	17	910	18	-0.0317868539773914	-0.0214978846257021
2	D	26	50	20120529	17	912	18.04	-0.0302722878206323	-0.0198259447837222
2	D	26	50	20120529	17	914	18.08	-0.0283271360605374	-0.0174188543056138
2	D	26	50	20120529	17	916	18.12	-0.0269272414104834	-0.0142205749789680
2	D	26	50	20120529	17	918	18.16	-0.0258090510309862	-0.0131358448923566
2	D	26	50	20120529	17	920	18.2	-0.0241275298921212	-0.0101471520156544
2	D	26	50	20120529	17	922	18.24	-0.0225206509450782	-0.00823145125299604
2	D	26	50	20120529	17	924	18.28	-0.0214506569637867	-0.00765665829270512
2	D	26	50	20120529	17	926	18.32	-0.0207733830176984	-0.00719652269698359
2	D	26	50	20120529	17	928	18.36	-0.0201773414986328	-0.00811964352875482
2	D	26	50	20120529	17	930	18.4	-0.0201583556815580	-0.0083422760988114
2	D	26	50	20120529	17	932	18.44	-0.0200790890113870	-0.00884931408732903
2	D	26	50	20120529	17	934	18.48	-0.0176768422147297	-0.0088843370862012
2	D	26	50	20120529	17	936	18.52	-0.0159133249735183	-0.0100346654689033
2	D	26	50	20120529	17	938	18.56	-0.0133773713556065	-0.0111674646744998
2	D	26	50	20120529	17	940	18.6	-0.0112712043103676	-0.0131376975121233
2	D	26	50	20120529	17	942	18.64	-0.0108550507564359	-0.0144777992127602
2	D	26	50	20120529	17	944	18.68	-0.0110158256252743	-0.0174427333016145
2	D	26	50	20120529	17	946	18.72	-0.0112986259113421	-0.0217320430362921
2	D	26	50	20120529	17	948	18.76	-0.0114451030810649	-0.024963768513688
2	D	26	50	20120529	17	950	18.8	-0.0101299127523291	-0.0284276300762797
2	D	26	50	20120529	17	952	18.84	-0.00695910452413241	-0.0302598851676903
2	D	26	50	20120529	17	954	18.88	-0.00448413886609794	-0.0296262255678656
2	D	26	50	20120529	17	956	18.92	-0.0028451572711891	-0.0288593894768722
2	D	26	50	20120529	17	958	18.96	-0.000569829070686999	-0.0269625048256611
2	D	26	50	20120529	17	960	19	0.000994629126338999	-0.0249486095585129
2	D	26	50	20120529	17	962	19.04	0.0015166238374923	-0.022316042526874
2	D	26	50	20120529	17	964	19.08	0.0020272185731193	-0.0195097549154468
2	D	26	50	20120529	17	966	19.12	0.0019786969057943	-0.0165618408868157
2	D	26	50	20120529	17	968	19.16	0.0014335387907029	-0.0140442366898757
2	D	26	50	20120529	17	970	19.2	0.000804758227668401	-0.0118960675018344
2	D	26	50	20120529	17	972	19.24	-0.0010444886396941	-0.0101368353277169
2	D	26	50	20120529	17	974	19.28	-0.003537817860836	-0.00802771964720057
2	D	26	50	20120529	17	976	19.32	-0.00509039100708385	-0.0067766285481794
2	D	26	50	20120529	17	978	19.36	-0.00705232241109623	-0.00548065031068851
2	D	26	50	20120529	17	980	19.4	-0.0080778160413273	-0.00445559508666177
2	D	26	50	20120529	17	982	19.44	-0.0101199496177822	-0.00314677366870419
2	D	26	50	20120529	17	984	19.48	-0.0111092132178656	-0.00298127532656748
2	D	26	50	20120529	17	986	19.52	-0.0129040128630768	-0.00353455102750689
2	D	26	50	20120529	17	988	19.56	-0.0131032543408117	-0.00425989409258024
2	D	26	50	20120529	17	990	19.6	-0.0141292662803134	-0.0047461572838666
2	D	26	50	20120529	17	992	19.64	-0.0152911700010235	-0.00522462815842429
2	D	26	50	20120529	17	994	19.68	-0.0169664629433598	-0.00512027475387034
2	D	26	50	20120529	17	996	19.72	-0.0197419899955919	-0.00513777423249115
2	D	26	50	20120529	17	998	19.76	-0.0223784376292459	-0.00379615225227466
2	D	26	50	20120529	17	1000	19.8	-0.0251780147973197	-0.00333002746211649
2	D	26	50	20120529	17	1002	19.84	-0.0279530553600863	-0.00359186910318987
2	D	26	50	20120529	17	1004	19.88	-0.030228998743488	-0.00481733465246084
2	D	26	50	20120529	17	1006	19.92	-0.0308807390637077	-0.00635196849967001
2	D	26	50	20120529	17	1008	19.96	-0.0308161802145853	-0.00756543444686424
2	D	26	50	20120529	17	1010	20	-0.0297471761827875	-0.00910056326882023
2	D	26	50	20120529	17	1012	20.04	-0.0296111288380872	-0.0099529097828625
2	D	26	50	20120529	17	1014	20.08	-0.0295711065942721	-0.0116116408701699
2	D	26	50	20120529	17	1016	20.12	-0.0296019152367284	-0.0138290075278181
2	D	26	50	20120529	17	1018	20.16	-0.0302970931265163	-0.0151257494406327
2	D	26	50	20120529	17	1020	20.2	-0.0307454412521954	-0.0143942757597665
2	D	26	50	20120529	17	1022	20.24	-0.0315239658182818	-0.0138851588773121
2	D	26	50	20120529	17	1024	20.28	-0.0327459453311215	-0.0132756752583362
2	D	26	50	20120529	17	1026	20.32	-0.0333350359905281	-0.0121262731855175
2	D	26	50	20120529	17	1028	20.36	-0.0331832201646073	-0.0109521223753572
2	D	26	50	20120529	17	1030	20.4	-0.0328225957062022	-0.00989782616460806
2	D	26	50	20120529	17	1032	20.44	-0.0319582990875578	-0.00843036746161162
2	D	26	50	20120529	17	1034	20.48	-0.0314044223458544	-0.00704125618997065
2	D	26	50	20120529	17	1036	20.52	-0.0301081541945832	-0.00545974116316882
2	D	26	50	20120529	17	1038	20.56	-0.0289040644833075	-0.00431872537677496
2	D	26	50	20120529	17	1040	20.6	-0.0276939572933239	-0.00292462900232662
2	D	26	50	20120529	17	1042	20.64	-0.0257169503727367	-0.00167254795381179
2	D	26	50	20120529	17	1044	20.68	-0.0229019335280957	0.000191551691489530
2	D	26	50	20120529	17	1046	20.72	-0.0214289417145365	0.00101089399651991
2	D	26	50	20120529	17	1048	20.76	-0.0193561854647087	0.00203331383357321
2	D	26	50	20120529	17	1050	20.8	-0.0165492402439750	0.00318067943886211
2	D	26	50	20120529	17	1052	20.84	-0.0138359230321381	0.00402142233062511
2	D	26	50	20120529	17	1054	20.88	-0.0114254737968191	0.00452057607853251
2	D	26	50	20120529	17	1056	20.92	-0.00918120879721457	0.00514971019495761
2	D	26	50	20120529	17	1058	20.96	-0.00665907204580714	0.00595479369174531
2	D	26	50	20120529	17	1060	21	-0.0034116558689367	0.00662064786331741
2	D	26	50	20120529	17	1062	21.04	-9.37835723887996e-05	0.00677367991290181
2	D	26	50	20120529	17	1064	21.08	0.00222057770025220	0.00653891968373041
2	D	26	50	20120529	17	1066	21.12	0.0047765558043898	0.00515518320144391
2	D	26	50	20120529	17	1068	21.16	0.0062964606173469	0.00350361510583001
2	D	26	50	20120529	17	1070	21.2	0.0075480891175217	0.00198809435491631
2	D	26	50	20120529	17	1072	21.24	0.0081527361261143	0.000378790031613820
2	D	26	50	20120529	17	1074	21.28	0.0084315695431396	-0.00164391012917374
2	D	26	50	20120529	17	1076	21.32	0.0091152710898689	-0.00476741291370907
2	D	26	50	20120529	17	1078	21.36	0.0087082604266179	-0.00722107344442639
2	D	26	50	20120529	17	1080	21.4	0.0086797640233361	-0.00917176892168572
2	D	26	50	20120529	17	1082	21.44	0.0084536312747126	-0.0118809778431239
2	D	26	50	20120529	17	1084	21.48	0.0082414992403567	-0.0148600187122628
2	D	26	50	20120529	17	1086	21.52	0.0074326397933574	-0.0175527520456993
2	D	26	50	20120529	17	1088	21.56	0.0068813793467444	-0.0209027411322487
2	D	26	50	20120529	17	1090	21.6	0.0065444217523055	-0.023749503535831
2	D	26	50	20120529	17	1092	21.64	0.0064137965024034	-0.0280191076187305
2	D	26	50	20120529	17	1094	21.68	0.0059353623973983	-0.0313005130043591
2	D	26	50	20120529	17	1096	21.72	0.0050987631513731	-0.0344339364970344
2	D	26	50	20120529	17	1098	21.76	0.0040638699506997	-0.0368766792990502
2	D	26	50	20120529	17	1100	21.8	0.0031586742758315	-0.0379464894325786
2	D	26	50	20120529	17	1102	21.84	0.0019312783250479	-0.0395209333915686
2	D	26	50	20120529	17	1104	21.88	0.000147035784079902	-0.0409202270008586
2	D	26	50	20120529	17	1106	21.92	-0.0021577080585195	-0.0420059187526925
2	D	26	50	20120529	17	1108	21.96	-0.00498564020851888	-0.0442304059756272
2	D	26	50	20120529	17	1110	22	-0.00725785713918373	-0.0458198405983784
2	D	26	50	20120529	17	1112	22.04	-0.00861896698228972	-0.0480946738241336
2	D	26	50	20120529	17	1114	22.08	-0.00974453955658246	-0.0502895332729366
2	D	26	50	20120529	17	1116	22.12	-0.00885309003754058	-0.0532740188642907
2	D	26	50	20120529	17	1118	22.16	-0.00694050761578721	-0.0544251887040624
2	D	26	50	20120529	17	1120	22.2	-0.00501441945451317	-0.0548666354675572
2	D	26	50	20120529	17	1122	22.24	-0.002334979728563	-0.0549921469212178
2	D	26	50	20120529	17	1124	22.28	0.0011336618758695	-0.0551030212645078
2	D	26	50	20120529	17	1126	22.32	0.0036373148560167	-0.054623390734829
2	D	26	50	20120529	17	1128	22.36	0.0069444532716262	-0.0539202437516171
2	D	26	50	20120529	17	1130	22.4	0.00892166525318	-0.0529042727284082
2	D	26	50	20120529	17	1132	22.44	0.0103014427153093	-0.0517035347032754
2	D	26	50	20120529	17	1134	22.48	0.01090015002694	-0.0499533747091606
2	D	26	50	20120529	17	1136	22.52	0.011697292714575	-0.0484072645188927
2	D	26	50	20120529	17	1138	22.56	0.0115209332122793	-0.0468786481503915
2	D	26	50	20120529	17	1140	22.6	0.0108650351041863	-0.045169556918128
2	D	26	50	20120529	17	1142	22.64	0.0104945323640479	-0.0440103048478473
2	D	26	50	20120529	17	1144	22.68	0.0102952979573808	-0.0431041899341636
2	D	26	50	20120529	17	1146	22.72	0.0095173744320584	-0.0430106750623517
2	D	26	50	20120529	17	1148	22.76	0.0083058035310378	-0.0433266245143215
2	D	26	50	20120529	17	1150	22.8	0.0074421715927678	-0.0440287532637684
2	D	26	50	20120529	17	1152	22.84	0.0076221019843085	-0.0441904968688971
2	D	26	50	20120529	17	1154	22.88	0.0070151639497449	-0.0445444320971522
2	D	26	50	20120529	17	1156	22.92	0.0066339626840072	-0.044436456891665
2	D	26	50	20120529	17	1158	22.96	0.0062045367357926	-0.0445109152357239
2	D	26	50	20120529	17	1160	23	0.0051245725488864	-0.0444431036954082
2	D	26	50	20120529	17	1162	23.04	0.003800797943827	-0.044785696930893
2	D	26	50	20120529	17	1164	23.08	0.00286154800637700	-0.0441165617838562
2	D	26	50	20120529	17	1166	23.12	0.0013787450862288	-0.0440247793236582
2	D	26	50	20120529	17	1168	23.16	-0.0010147406574096	-0.0426544770923968
2	D	26	50	20120529	17	1170	23.2	-0.0037037970355839	-0.0416416880497033
2	D	26	50	20120529	17	1172	23.24	-0.00645543236389324	-0.04034061157232
2	D	26	50	20120529	17	1174	23.28	-0.0085563880321547	-0.0388199077287002
2	D	26	50	20120529	17	1176	23.32	-0.0105644298693683	-0.0365527819668599
2	D	26	50	20120529	17	1178	23.36	-0.0125334394122603	-0.0342268249208249
2	D	26	50	20120529	17	1180	23.4	-0.0127831895273754	-0.0330813119353027
2	D	26	50	20120529	17	1182	23.44	-0.0136974785954496	-0.0312723913676713
2	D	26	50	20120529	17	1184	23.48	-0.0148989237273637	-0.0293594553925273
2	D	26	50	20120529	17	1186	23.52	-0.0162560030618169	-0.0272968249118061
2	D	26	50	20120529	17	1188	23.56	-0.0172140620396465	-0.0253425939006409
2	D	26	50	20120529	17	1190	23.6	-0.0181236417765581	-0.0231599391148811
2	D	26	50	20120529	17	1192	23.64	-0.0178923612905676	-0.0209563681105339
2	D	26	50	20120529	17	1194	23.68	-0.0174307407706056	-0.0196126035967704
2	D	26	50	20120529	17	1196	23.72	-0.0172604835998314	-0.0183725362924679
2	D	26	50	20120529	17	1198	23.76	-0.0178259710348820	-0.0164495594010311
2	D	26	50	20120529	17	1200	23.8	-0.0188649894965168	-0.0155643508064399
2	D	26	50	20120529	17	1202	23.84	-0.0190487299915266	-0.0147128328094132
2	D	26	50	20120529	17	1204	23.88	-0.0180567056344374	-0.0140307111513651
2	D	26	50	20120529	17	1206	23.92	-0.0169131859829313	-0.0139966010273475
2	D	26	50	20120529	17	1208	23.96	-0.0153173965915377	-0.0136651567444816
2	D	26	50	20120529	17	1210	24	-0.0128311737935467	-0.0120875944445866
2	D	26	50	20120529	17	1212	24.04	-0.0103007545589899	-0.0124676974320717
2	D	26	50	20120529	17	1214	24.08	-0.00663362327275224	-0.0129185014810233
2	D	26	50	20120529	17	1216	24.12	-0.00502408560421199	-0.0134156046192652
2	D	26	50	20120529	17	1218	24.16	-0.003481213963002	-0.0126226904301817
2	D	26	50	20120529	17	1220	24.2	-0.0032550812143785	-0.0119141694354327
2	D	26	50	20120529	17	1222	24.24	-0.00407685950227011	-0.0105594306244253
2	D	26	50	20120529	17	1224	24.28	-0.00506535942702985	-0.00867668103777015
2	D	26	50	20120529	17	1226	24.32	-0.00641106141337378	-0.00689643365011584
2	D	26	50	20120529	17	1228	24.36	-0.00795861975832947	-0.00419544272368865
2	D	26	50	20120529	17	1230	24.4	-0.00989610082406198	-0.00280513502737391
2	D	26	50	20120529	17	1232	24.44	-0.0115168178508128	-0.00142025225428443
2	D	26	50	20120529	17	1234	24.48	-0.0129508162609235	-0.00126105423356809
2	D	26	50	20120529	17	1236	24.52	-0.0157574998521482	-0.0006436722318463
2	D	26	50	20120529	17	1238	24.56	-0.0180747524137068	0.00077566785469041
2	D	26	50	20120529	17	1240	24.6	-0.0210807764776158	0.00305583266557581
2	D	26	50	20120529	17	1242	24.64	-0.0230289122283272	0.00376443851313841
2	D	26	50	20120529	17	1244	24.68	-0.0259883520974917	0.00539991992948041
2	D	26	50	20120529	17	1246	24.72	-0.0276692893075768	0.00471062926933131
2	D	26	50	20120529	17	1248	24.76	-0.0288222805129955	0.00340419589239511
2	D	26	50	20120529	17	1250	24.8	-0.0287453967926771	0.00272079840158181
2	D	26	50	20120529	17	1252	24.84	-0.028305053115761	0.00124686260046971
2	D	26	50	20120529	17	1254	24.88	-0.0274537884750939	0.000358644559417819
2	D	26	50	20120529	17	1256	24.92	-0.027115105540109	0.000198392949597510
2	D	26	50	20120529	17	1258	24.96	-0.0264069380987507	-0.00059264740651588
2	D	26	50	20120529	17	1260	25	-0.0255464386435213	-0.00151250140495803
2	D	26	50	20120529	17	1262	25.04	-0.025329434643443	-0.00288083080829993
2	D	26	50	20120529	17	1264	25.08	-0.0248825714420044	-0.00469614362123328
2	D	26	50	20120529	17	1266	25.12	-0.024704543167705	-0.00858086806891937
2	D	26	50	20120529	17	1268	25.16	-0.0243481047814445	-0.0122795739356787
2	D	26	50	20120529	17	1270	25.2	-0.0243399942666643	-0.0159706076938622
2	D	26	50	20120529	17	1272	25.24	-0.0249342666045633	-0.0195798023274047
2	D	26	50	20120529	17	1274	25.28	-0.0256852988589972	-0.020913462285265
2	D	26	50	20120529	17	1276	25.32	-0.0277911618483201	-0.022753820820388
2	D	26	50	20120529	17	1278	25.36	-0.0305154971980214	-0.0239632619157837
2	D	26	50	20120529	17	1280	25.4	-0.0334777089257681	-0.0251408775491718
2	D	26	50	20120529	17	1282	25.44	-0.0375945836007855	-0.026424743047501
2	D	26	50	20120529	17	1284	25.48	-0.0398785314329502	-0.0269861929028309
2	D	26	50	20120529	17	1286	25.52	-0.0415753402204245	-0.0274047647619543
2	D	26	50	20120529	17	1288	25.56	-0.0415197757695589	-0.028442500531888
2	D	26	50	20120529	17	1290	25.6	-0.0402053915425537	-0.0283081643855982
2	D	26	50	20120529	17	1292	25.64	-0.0393835001175772	-0.0280726483299884
2	D	26	50	20120529	17	1294	25.68	-0.0381772678727545	-0.0284642935628842
2	D	26	50	20120529	17	1296	25.72	-0.0364499757119432	-0.0287208036188274
2	D	26	50	20120529	17	1298	25.76	-0.0351230898370467	-0.0287227128071366
2	D	26	50	20120529	17	1300	25.8	-0.0337968262161176	-0.0281404952256433
2	D	26	50	20120529	17	1302	25.84	-0.031856339946565	-0.0282173308627005
2	D	26	50	20120529	17	1304	25.88	-0.0292400038439815	-0.0285351456623591
2	D	26	50	20120529	17	1306	25.92	-0.0272591007650298	-0.0289953448976909
2	D	26	50	20120529	17	1308	25.96	-0.0260882238592665	-0.0294558623310743
2	D	26	50	20120529	17	1310	26	-0.0242563081791109	-0.0307898334159183
2	D	26	50	20120529	17	1312	26.04	-0.0225941759081860	-0.0307506667713084
2	D	26	50	20120529	17	1314	26.08	-0.0213378310057806	-0.0312420635578262
2	D	26	50	20120529	17	1316	26.12	-0.0208619552131098	-0.031816934299863
2	D	26	50	20120529	17	1318	26.16	-0.0201110785221678	-0.0326938174192125
2	D	26	50	20120529	17	1320	26.2	-0.0193345338550688	-0.0327468504278015
2	D	26	50	20120529	17	1322	26.24	-0.0185977285890724	-0.0323931556158519
2	D	26	50	20120529	17	1324	26.28	-0.0185516959376171	-0.0319075853892111
2	D	26	50	20120529	17	1326	26.32	-0.0181382506026574	-0.0313665779909253
2	D	26	50	20120529	17	1328	26.36	-0.0183962031564342	-0.0304392781580773
2	D	26	50	20120529	17	1330	26.4	-0.0179594232976953	-0.0301794164159912
2	D	26	50	20120529	17	1332	26.44	-0.0184301442819312	-0.0306567842039703
2	D	26	50	20120529	17	1334	26.48	-0.0191122901937418	-0.030262713594815
2	D	26	50	20120529	17	1336	26.52	-0.0193186946631702	-0.03007497674441
2	D	26	50	20120529	17	1338	26.56	-0.0191373924844740	-0.0297207162470355
2	D	26	50	20120529	17	1340	26.6	-0.0196648941432391	-0.029667400395734
2	D	26	50	20120529	17	1342	26.64	-0.0203134595540112	-0.029433058137381
2	D	26	50	20120529	17	1344	26.68	-0.0208652644728458	-0.0288928497697579
2	D	26	50	20120529	17	1346	26.72	-0.0214631798248815	-0.029481318175197
2	D	26	50	20120529	17	1348	26.76	-0.0217311945081546	-0.0290957823448907
2	D	26	50	20120529	17	1350	26.8	-0.0224902665666906	-0.0283080017510385
2	D	26	50	20120529	17	1352	26.84	-0.0233396290901162	-0.0278493864348966
2	D	26	50	20120529	17	1354	26.88	-0.0241861914706884	-0.0268824744801665
2	D	26	50	20120529	17	1356	26.92	-0.0249444715696294	-0.0261533271806103
2	D	26	50	20120529	17	1358	26.96	-0.0255922520918744	-0.024831956738607
2	D	26	50	20120529	17	1360	27	-0.0259924816010938	-0.0245993115365288
2	D	26	50	20120529	17	1362	27.04	-0.026753055554433	-0.0234007556429227
2	D	26	50	20120529	17	1364	27.08	-0.0268907886416996	-0.0222570924487401
2	D	26	50	20120529	17	1366	27.12	-0.0269764701845896	-0.0213197714985891
2	D	26	50	20120529	17	1368	27.16	-0.0273673800264329	-0.0200260277185267
2	D	26	50	20120529	17	1370	27.2	-0.0275646486762484	-0.0188993379155197
2	D	26	50	20120529	17	1372	27.24	-0.027681816269891	-0.0180472035335118
2	D	26	50	20120529	17	1374	27.28	-0.0279563716908901	-0.0168631673705505
2	D	26	50	20120529	17	1376	27.32	-0.0280292319736236	-0.0165056258977114
2	D	26	50	20120529	17	1378	27.36	-0.0286078786658719	-0.0163441722063630
2	D	26	50	20120529	17	1380	27.4	-0.02915534194907	-0.0161611517581885
2	D	26	50	20120529	17	1382	27.44	-0.0295436849932976	-0.0167462119089423
2	D	26	50	20120529	17	1384	27.48	-0.0297003232874661	-0.0162179182905822
2	D	26	50	20120529	17	1386	27.52	-0.0294356461482002	-0.016626138106429
2	D	26	50	20120529	17	1388	27.56	-0.0295927652749798	-0.0167097181279652
2	D	26	50	20120529	17	1390	27.6	-0.0296612697799412	-0.0166809530241066
2	D	26	50	20120529	17	1392	27.64	-0.0300108492304242	-0.0170850079810122
2	D	26	50	20120529	17	1394	27.68	-0.0305355224620646	-0.0172762096546450
2	D	26	50	20120529	17	1396	27.72	-0.0301646732396035	-0.0183014154924162
2	D	26	50	20120529	17	1398	27.76	-0.0304557325328755	-0.018354717201582
2	D	26	50	20120529	17	1400	27.8	-0.0303536121715365	-0.0181778132270647
2	D	26	50	20120529	17	1402	27.84	-0.0301088613013644	-0.0185398024015576
2	D	26	50	20120529	17	1404	27.88	-0.0301530059777139	-0.0184383820759320
2	D	26	50	20120529	17	1406	27.92	-0.0299828478018892	-0.0187772559297478
2	D	26	50	20120529	17	1408	27.96	-0.0302856592098645	-0.0193949561295212
2	D	26	50	20120529	17	1410	28	-0.0300750545261559	-0.0200064903581625
2	D	26	50	20120529	17	1412	28.04	-0.0304162194059428	-0.019872932029332
2	D	26	50	20120529	17	1414	28.08	-0.0300789294713168	-0.0201788264228733
2	D	26	50	20120529	17	1416	28.12	-0.0303979901931238	-0.0208731911398629
2	D	26	50	20120529	17	1418	28.16	-0.0305243996723965	-0.0205743890273369
2	D	26	50	20120529	17	1420	28.2	-0.0305586377827416	-0.0215708297612493
2	D	26	50	20120529	17	1422	28.24	-0.030557909462757	-0.0214997160322654
2	D	26	50	20120529	17	1424	28.28	-0.0308497536445561	-0.0221073116761356
2	D	26	50	20120529	17	1426	28.32	-0.0313454142849644	-0.0227072422824977
2	D	26	50	20120529	17	1428	28.36	-0.031198357287681	-0.0232157722663236
2	D	26	50	20120529	17	1430	28.4	-0.031277963369107	-0.0238951746038233
2	D	26	50	20120529	17	1432	28.44	-0.0310720185190864	-0.0253307781463273
2	D	26	50	20120529	17	1434	28.48	-0.0313639687669027	-0.0253476921405332
2	D	26	50	20120529	17	1436	28.52	-0.0314584191409862	-0.0260381302935669
2	D	26	50	20120529	17	1438	28.56	-0.0319106697889907	-0.0266454084464923
2	D	26	50	20120529	17	1440	28.6	-0.0326202662931538	-0.0272153923735644
2	D	26	50	20120529	17	1442	28.64	-0.0336932704280128	-0.0277046699610589
2	D	26	50	20120529	17	1444	28.68	-0.0342405003659731	-0.027702902194106
2	D	26	50	20120529	17	1446	28.72	-0.0354193746494316	-0.0279547877717002
2	D	26	50	20120529	17	1448	28.76	-0.0369856232408277	-0.0278959494164377
2	D	26	50	20120529	17	1450	28.8	-0.0367979712432364	-0.0280420235352952
2	D	26	50	20120529	17	1452	28.84	-0.0374335329603025	-0.0279629548550229
2	D	26	50	20120529	17	1454	28.88	-0.0377837770911598	-0.0284503494171592
2	D	26	50	20120529	17	1456	28.92	-0.0373037364395479	-0.0283180355962636
2	D	26	50	20120529	17	1458	28.96	-0.0363995095009699	-0.0287551477951897
2	D	26	50	20120529	17	1460	29	-0.0361779658753564	-0.0281407497840845
2	D	26	50	20120529	17	1462	29.04	-0.0354498368095652	-0.0284799701202231
2	D	26	50	20120529	17	1464	29.08	-0.0346868615215971	-0.0286819268879978
2	D	26	50	20120529	17	1466	29.12	-0.0337904926606785	-0.0282767950074644
2	D	26	50	20120529	17	1468	29.16	-0.0320755444629464	-0.029621360673211
2	D	26	50	20120529	17	1470	29.2	-0.0310548146111002	-0.0294544339753763
2	D	26	50	20120529	17	1472	29.24	-0.0300007234613176	-0.0299706997073884
2	D	26	50	20120529	17	1474	29.28	-0.0285724384739989	-0.030639693433069
2	D	26	50	20120529	17	1476	29.32	-0.0270689385383653	-0.030614287086421
2	D	26	50	20120529	17	1478	29.36	-0.0250340407856023	-0.0307920395890756
2	D	26	50	20120529	17	1480	29.4	-0.024087132881712	-0.0314582261008349
2	D	26	50	20120529	17	1482	29.44	-0.0225882998508343	-0.0313896862405345
2	D	26	50	20120529	17	1484	29.48	-0.0213511316843347	-0.0313464254476615
2	D	26	50	20120529	17	1486	29.52	-0.0202609144491013	-0.0317426880878384
2	D	26	50	20120529	17	1488	29.56	-0.0198976736956057	-0.0326823622893572
2	D	26	50	20120529	17	1490	29.6	-0.0189617471600272	-0.0333512853043597
2	D	26	50	20120529	17	1492	29.64	-0.0174788028185228	-0.0339032528577539
2	D	26	50	20120529	17	1494	29.68	-0.0169397046085462	-0.0340476440624722
2	D	26	50	20120529	17	1496	29.72	-0.016228638029385	-0.0354338561963103
2	D	26	50	20120529	17	1498	29.76	-0.0149594520678332	-0.0364808692072133
2	D	26	50	20120529	17	1500	29.8	-0.0136752754425204	-0.0373996130480089
2	D	26	50	20120529	17	1502	29.84	-0.0124066551663936	-0.038668374745492
2	D	26	50	20120529	17	1504	29.88	-0.0110850018816778	-0.0396197869195785
2	D	26	50	20120529	17	1506	29.92	-0.00973704422470188	-0.0398696077453717
2	D	26	50	20120529	17	1508	29.96	-0.00854769061874611	-0.0394573644919399
2	D	26	50	20120529	17	1510	30	-0.00789015202292074	-0.0386674555066764
2	D	26	50	20120529	17	1512	30.04	-0.0075003240544526	-0.0373804504542388
2	D	26	50	20120529	17	1514	30.08	-0.00743774510431758	-0.0367739649680151
2	D	26	50	20120529	17	1516	30.12	-0.00737863097741039	-0.0352777270190244
2	D	26	50	20120529	17	1518	30.16	-0.00744665464976054	-0.0340134200942628
2	D	26	50	20120529	17	1520	30.2	-0.00713149715738569	-0.0326855442698726
2	D	26	50	20120529	17	1522	30.24	-0.00737947950554782	-0.0324074391728319
2	D	26	50	20120529	17	1524	30.28	-0.00762717901099746	-0.031511181327678
2	D	26	50	20120529	17	1526	30.32	-0.00763828058746209	-0.0295174937581225
2	D	26	50	20120529	17	1528	30.36	-0.00718160274390057	-0.0285838016799725
2	D	26	50	20120529	17	1530	30.4	-0.00728104317053884	-0.0274456638181781
2	D	26	50	20120529	17	1532	30.44	-0.00584703061829252	-0.0254793412810545
2	D	26	50	20120529	17	1534	30.48	-0.00553773504113371	-0.024378793215748
2	D	26	50	20120529	17	1536	30.52	-0.00479520928127752	-0.0223433934171703
2	D	26	50	20120529	17	1538	30.56	-0.0054348722176745	-0.021008531377782
2	D	26	50	20120529	17	1540	30.6	-0.00649634556225269	-0.020882206751323
2	D	26	50	20120529	17	1542	30.64	-0.00767583502861091	-0.0208129456421058
2	D	26	50	20120529	17	1544	30.68	-0.00783409966837608	-0.0190665474560669
2	D	26	50	20120529	17	1546	30.72	-0.00787841405035304	-0.0168336244492326
2	D	26	50	20120529	17	1548	30.76	-0.00824300269079487	-0.0147408756036949
2	D	26	50	20120529	17	1550	30.8	-0.00860712294370484	-0.0126911737219396
2	D	26	50	20120529	17	1552	30.84	-0.00836683391732203	-0.0110563852702432
2	D	26	50	20120529	17	1554	30.88	-0.00830660256170056	-0.0088097797471929
2	D	26	50	20120529	17	1556	30.92	-0.00923641969468962	-0.00702927073002954
2	D	26	50	20120529	17	1558	30.96	-0.0106298563385111	-0.00563710687841419
2	D	26	50	20120529	17	1560	31	-0.0135012847479416	-0.00423812934585532
2	D	26	50	20120529	17	1562	31.04	-0.0156733329319836	-0.00318065115459083
2	D	26	50	20120529	17	1564	31.08	-0.0188163285291559	-0.00316258245501118
2	D	26	50	20120529	17	1566	31.12	-0.0195737466649306	-0.00228231300128663
2	D	26	50	20120529	17	1568	31.16	-0.0199124805116038	-0.00153575107592344
2	D	26	50	20120529	17	1570	31.2	-0.0194858829905139	-0.00110667868109944
2	D	26	50	20120529	17	1572	31.24	-0.018315253572124	-0.00100127734429578
2	D	26	50	20120529	17	1574	31.28	-0.0177487054769017	-0.00071737397164938
2	D	26	50	20120529	17	1576	31.32	-0.0160596324376136	-0.00074355813575672
2	D	26	50	20120529	17	1578	31.36	-0.0148817056772418	0.000210159206436451
2	D	26	50	20120529	17	1580	31.4	-0.0127976498610507	0.000832498026694311
2	D	26	50	20120529	17	1582	31.44	-0.0114182825208544	0.00206645592840741
2	D	26	50	20120529	17	1584	31.48	-0.0114651354161759	0.00312862930869891
2	D	26	50	20120529	17	1586	31.52	-0.0124040530134388	0.00428052746845521
2	D	26	50	20120529	17	1588	31.56	-0.0141153787031309	0.00591025303559841
2	D	26	50	20120529	17	1590	31.6	-0.0159699500845557	0.00683291424796181
2	D	26	50	20120529	17	1592	31.64	-0.0184587821065692	0.00653356766321431
2	D	26	50	20120529	17	1594	31.68	-0.0207552669419644	0.00666076203101421
2	D	26	50	20120529	17	1596	31.72	-0.0238063478499706	0.00584329002342001
2	D	26	50	20120529	17	1598	31.76	-0.0264689513634607	0.00558895078529501
2	D	26	50	20120529	17	1600	31.8	-0.0286514152303896	0.00356035335395241
2	D	26	50	20120529	17	1602	31.84	-0.0295543905899648	0.00216339319704021
2	D	26	50	20120529	17	1604	31.88	-0.0303870795354901	0.00139321249097181
2	D	26	50	20120529	17	1606	31.92	-0.0297048629130013	0.00113639130804491
2	D	26	50	20120529	17	1608	31.96	-0.0290598966757454	0.00142426862080161
2	D	26	50	20120529	17	1610	32	-0.028654293154989	0.00083285158008491
2	D	26	50	20120529	17	1612	32.04	-0.0287161013587325	-0.000313234161930021
2	D	26	50	20120529	17	1614	32.08	-0.0280742251781104	-0.00152793754599133
2	D	26	50	20120529	17	1616	32.12	-0.0275207939136792	-0.0021285045484565
2	D	26	50	20120529	17	1618	32.16	-0.0272219635168819	-0.00250892092566705
2	D	26	50	20120529	17	1620	32.2	-0.0265326334001744	-0.00377092268232193
2	D	26	50	20120529	17	1622	32.24	-0.0266816773675129	-0.00460246611486168
2	D	26	50	20120529	17	1624	32.28	-0.0268345043561308	-0.00582161012950885
2	D	26	50	20120529	17	1626	32.32	-0.0273280083208565	-0.00702985762865792
2	D	26	50	20120529	17	1628	32.36	-0.0278670641044262	-0.0081375686856579
2	D	26	50	20120529	17	1630	32.4	-0.028026509612516	-0.00981600683895697
2	D	26	50	20120529	17	1632	32.44	-0.0283316968992761	-0.0110344932442976
2	D	26	50	20120529	17	1634	32.48	-0.0292419554586975	-0.0115820060249704
2	D	26	50	20120529	17	1636	32.52	-0.0295218990333693	-0.0116025828323029
2	D	26	50	20120529	17	1638	32.56	-0.0289735589377626	-0.0114947278349685
2	D	26	50	20120529	17	1640	32.6	-0.0286316798801267	-0.0115770987039089
2	D	26	50	20120529	17	1642	32.64	-0.0284115575391433	-0.0119205404675312
2	D	26	50	20120529	17	1644	32.68	-0.0282552445140942	-0.0121911219484201
2	D	26	50	20120529	17	1646	32.72	-0.0275926006073087	-0.0126941011440137
2	D	26	50	20120529	17	1648	32.76	-0.0263118463788167	-0.0132902345869608
2	D	26	50	20120529	17	1650	32.8	-0.0256752098594432	-0.0140473621018485
2	D	26	50	20120529	17	1652	32.84	-0.024651397022031	-0.0150605683375429
2	D	26	50	20120529	17	1654	32.88	-0.0236277751034498	-0.0156108529767979
2	D	26	50	20120529	17	1656	32.92	-0.0218180300493115	-0.0168846110907968
2	D	26	50	20120529	17	1658	32.96	-0.0201804456974022	-0.0180139270883891
2	D	26	50	20120529	17	1660	33	-0.0195406130553778	-0.0176974685195369
2	D	26	50	20120529	17	1662	33.04	-0.0189251968105077	-0.0183472501539727
2	D	26	50	20120529	17	1664	33.08	-0.0177238648156786	-0.0193522893063444
2	D	26	50	20120529	17	1666	33.12	-0.0167680332242097	-0.0204628358615369
2	D	26	50	20120529	17	1668	33.16	-0.0164696695178880	-0.0202947070821742
2	D	26	50	20120529	17	1670	33.2	-0.0157181210755039	-0.0200603223974143
2	D	26	50	20120529	17	1672	33.24	-0.0156413151369314	-0.0194870567877707
2	D	26	50	20120529	17	1674	33.28	-0.0147188731276701	-0.0186236299104672
2	D	26	50	20120529	17	1676	33.32	-0.0136677447553007	-0.0178905440261399
2	D	26	50	20120529	17	1678	33.36	-0.0133250878802055	-0.0171858767633484
2	D	26	50	20120529	17	1680	33.4	-0.0122262934397163	-0.0167006105926236
2	D	26	50	20120529	17	1682	33.44	-0.0114844535734379	-0.0160138119181927
2	D	26	50	20120529	17	1684	33.48	-0.0113678728784237	-0.0155731783274963
2	D	26	50	20120529	17	1686	33.52	-0.0115236343601834	-0.0153407099021134
2	D	26	50	20120529	17	1688	33.56	-0.0112901830563747	-0.0150982783421836
2	D	26	50	20120529	17	1690	33.6	-0.0106757355477948	-0.0148564902494247
2	D	26	50	20120529	17	1692	33.64	-0.0101139179969387	-0.0148426097433100
2	D	26	50	20120529	17	1694	33.68	-0.00975879977903865	-0.0144901361047716
2	D	26	50	20120529	17	1696	33.72	-0.00951566394075478	-0.0138260454575117
2	D	26	50	20120529	17	1698	33.76	-0.00932611689698991	-0.0138566490390015
2	D	26	50	20120529	17	1700	33.8	-0.00827273214688172	-0.0128562407289398
2	D	26	50	20120529	17	1702	33.84	-0.00714817073528607	-0.0115246950203552
2	D	26	50	20120529	17	1704	33.88	-0.00541299433386459	-0.0107202267064671
2	D	26	50	20120529	17	1706	33.92	-0.00355908056174626	-0.00882141165374341
2	D	26	50	20120529	17	1708	33.96	-0.0024435135484073	-0.00740854866532238
2	D	26	50	20120529	17	1710	34	-0.0025304169718151	-0.00560894776506699
2	D	26	50	20120529	17	1712	34.04	-0.0031066736431431	-0.00344679200489383
2	D	26	50	20120529	17	1714	34.08	-0.00481793074347739	-0.00127167285610117
2	D	26	50	20120529	17	1716	34.12	-0.00621219328801931	-0.00095871800134972
2	D	26	50	20120529	17	1718	34.16	-0.00848846335475392	-0.00025687775146945
2	D	26	50	20120529	17	1720	34.2	-0.0108384054628068	0.00059985282461617
2	D	26	50	20120529	17	1722	34.24	-0.0143390295069524	0.00161048519162701
2	D	26	50	20120529	17	1724	34.28	-0.0147803207069553	0.00232346095909741
2	D	26	50	20120529	17	1726	34.32	-0.0149097424611158	0.00290412997674001
2	D	26	50	20120529	17	1728	34.36	-0.0145309807137733	0.00352326560327911
2	D	26	50	20120529	17	1730	34.4	-0.0125977012765346	0.00333709145886051
2	D	26	50	20120529	17	1732	34.44	-0.0134080032213675	0.00284384205257601
2	D	26	50	20120529	17	1734	34.48	-0.0114973229168555	0.00305220520778831
2	D	26	50	20120529	17	1736	34.52	-0.0100217395569432	0.00288293091544001
2	D	26	50	20120529	17	1738	34.56	-0.00946958815578588	0.00212303154197011
2	D	26	50	20120529	17	1740	34.6	-0.00745815220602263	0.00123122846953761
2	D	26	50	20120529	17	1742	34.64	-0.00508872930614806	0.00067100898000697
2	D	26	50	20120529	17	1744	34.68	-0.0027675650298759	0.00059816142519557
2	D	26	50	20120529	17	1746	34.72	-0.000912832428104998	-0.00098787059972448
2	D	26	50	20120529	17	1748	34.76	0.000964175451486901	-0.00230117295335444
2	D	26	50	20120529	17	1750	34.8	0.0013381288727174	-0.00327404581824995
2	D	26	50	20120529	17	1752	34.84	0.000495123239254599	-0.00384058684240443
2	D	26	50	20120529	17	1754	34.88	0.000797043692685701	-0.0049522859816503
2	D	26	50	20120529	17	1756	34.92	0.00112058040041760	-0.00555046296319505
2	D	26	50	20120529	17	1758	34.96	0.000921812684226	-0.0069409884483984
2	D	26	50	20120529	17	1760	35	0.0009324758544863	-0.00778504767096516
2	D	26	50	20120529	17	1762	35.04	0.0009632491416035	-0.0092232462953561
2	D	26	50	20120529	17	1764	35.08	0.0014472142358511	-0.0122629357131174
2	D	26	50	20120529	17	1766	35.12	0.0016996654988703	-0.0137223899673508
2	D	26	50	20120529	17	1768	35.16	0.0021714117879389	-0.0155777320951671
2	D	26	50	20120529	17	1770	35.2	0.0030969933513086	-0.0180062408376776
2	D	26	50	20120529	17	1772	35.24	0.004049501540906	-0.0209001106950227
2	D	26	50	20120529	17	1774	35.28	0.0041919906283829	-0.0226706282933678
2	D	26	50	20120529	17	1776	35.32	0.0050723880684348	-0.025352210552865
2	D	26	50	20120529	17	1778	35.36	0.0054093237425634	-0.0270194983393316
2	D	26	50	20120529	17	1780	35.4	0.005483812492214	-0.0279302921785864
2	D	26	50	20120529	17	1782	35.44	0.0052228391782679	-0.0295701237158462
2	D	26	50	20120529	17	1784	35.48	0.0035823868012541	-0.0304616085902272
2	D	26	50	20120529	17	1786	35.52	0.0027510342875453	-0.0306591105852804
2	D	26	50	20120529	17	1788	35.56	0.0015269829518367	-0.0306631198807297
2	D	26	50	20120529	17	1790	35.6	0.000453135238587799	-0.0307258048968819
2	D	26	50	20120529	17	1792	35.64	-1.77837355468981e-05	-0.0295761765498932
2	D	26	50	20120529	17	1794	35.68	-0.0013171136591806	-0.0284791215920857
2	D	26	50	20120529	17	1796	35.72	-0.0028296787037489	-0.0278618810117201
2	D	26	50	20120529	17	1798	35.76	-0.0042428811034249	-0.0275061850875799
2	D	26	50	20120529	17	1800	35.8	-0.00624790359468279	-0.0258541927278972
2	D	26	50	20120529	17	1802	35.84	-0.00833850721966769	-0.0245778367035842
2	D	26	50	20120529	17	1804	35.88	-0.00925885619285667	-0.023594088536394
2	D	26	50	20120529	17	1806	35.92	-0.0112647413543876	-0.0217589696625196
2	D	26	50	20120529	17	1808	35.96	-0.0126549769258107	-0.0205869472437708
2	D	26	50	20120529	17	1810	36	-0.0134404311383527	-0.0205803711507057
2	D	26	50	20120529	17	1812	36.04	-0.0135043040938973	-0.0203839156736887
2	D	26	50	20120529	17	1814	36.08	-0.0132371591519650	-0.0200100966027466
2	D	26	50	20120529	17	1816	36.12	-0.0125162496464097	-0.0201060085665467
2	D	26	50	20120529	17	1818	36.16	-0.0121647468654818	-0.0188445583531812
2	D	26	50	20120529	17	1820	36.2	-0.0121845317132194	-0.0191417836175851
2	D	26	50	20120529	17	1822	36.24	-0.0120225759760565	-0.0188359599347219
2	D	26	50	20120529	17	1824	36.28	-0.0122967424883259	-0.0187103424150441
2	D	26	50	20120529	17	1826	36.32	-0.0119439527730563	-0.0183416145129266
2	D	26	50	20120529	17	1828	36.36	-0.0116072850923978	-0.0182226650101954
2	D	26	50	20120529	17	1830	36.4	-0.0114576612974987	-0.0182059490058882
2	D	26	50	20120529	17	1832	36.44	-0.0114762723479796	-0.0178964342256272
2	D	26	50	20120529	17	1834	36.48	-0.0113261040808590	-0.0173358753248416
2	D	26	50	20120529	17	1836	36.52	-0.0111084919689488	-0.0169585985017395
2	D	26	50	20120529	17	1838	36.56	-0.0109264190438611	-0.0170604855178406
2	D	26	50	20120529	17	1840	36.6	-0.0107659058045317	-0.0175258466326751
2	D	26	50	20120529	17	1842	36.64	-0.0101144412559568	-0.0165817671559095
2	D	26	50	20120529	17	1844	36.68	-0.00960758004413444	-0.0162888764560742
2	D	26	50	20120529	17	1846	36.72	-0.00932357767653867	-0.0157979322178964
2	D	26	50	20120529	17	1848	36.76	-0.00842031311028994	-0.0145523572588753
2	D	26	50	20120529	17	1850	36.8	-0.00783336074178974	-0.0142415018041572
2	D	26	50	20120529	17	1852	36.84	-0.00719895514431089	-0.0123115068779171
2	D	26	50	20120529	17	1854	36.88	-0.00654394091969435	-0.0102495340065024
2	D	26	50	20120529	17	1856	36.92	-0.00612086479037482	-0.00824434888068488
2	D	26	50	20120529	17	1858	36.96	-0.0056166340157785	-0.00576488602352206
2	D	26	50	20120529	17	1860	37	-0.00518492411266068	-0.00413069861258965
2	D	26	50	20120529	17	1862	37.04	-0.00452238627189232	-0.00343030227475656
2	D	26	50	20120529	17	1864	37.08	-0.00414150320420619	-0.00189506738678339
2	D	26	50	20120529	17	1866	37.12	-0.00455283655263191	-0.00040808320281668
2	D	26	50	20120529	17	1868	37.16	-0.00549235999898497	0.00143795113701751
2	D	26	50	20120529	17	1870	37.2	-0.00669395362332308	0.00347845624655531
2	D	26	50	20120529	17	1872	37.24	-0.00757008013841665	0.00453659204712631
2	D	26	50	20120529	17	1874	37.28	-0.00830756422692297	0.00461590114370421
2	D	26	50	20120529	17	1876	37.32	-0.00827161491816744	0.00462308534860111
2	D	26	50	20120529	17	1878	37.36	-0.00859760528643007	0.00398712765173751
2	D	26	50	20120529	17	1880	37.4	-0.00871237578808445	0.00363138930119041
2	D	26	50	20120529	17	1882	37.44	-0.00972051206815774	0.00417226942025561
2	D	26	50	20120529	17	1884	37.48	-0.0105677886265789	0.00471563148412281
2	D	26	50	20120529	17	1886	37.52	-0.0112157176412479	0.00450244586066281
2	D	26	50	20120529	17	1888	37.56	-0.0119074307078081	0.00486125305464031
2	D	26	50	20120529	17	1890	37.6	-0.0120725754965542	0.00618746717809481
2	D	26	50	20120529	17	1892	37.64	-0.0122073924754552	0.00711127390344371
2	D	26	50	20120529	17	1894	37.68	-0.0119177615378812	0.00871852761708081
2	D	26	50	20120529	17	1896	37.72	-0.0113279637716935	0.00914257955375831
2	D	26	50	20120529	17	1898	37.76	-0.0103909058652651	0.010589320028066
2	D	26	50	20120529	17	1900	37.8	-0.00956634864772344	0.0118599202031801
2	D	26	50	20120529	17	1902	37.84	-0.00829200080666905	0.0132482536573618
2	D	26	50	20120529	17	1904	37.88	-0.00662570367680295	0.0142849429092594
2	D	26	50	20120529	17	1906	37.92	-0.00421326747142881	0.0152323952853712
2	D	26	50	20120529	17	1908	37.96	-0.0024801841060796	0.0153165763476715
2	D	26	50	20120529	17	1910	38	-0.000662403490479899	0.0153047464512222
2	D	26	50	20120529	17	1912	38.04	0.0018348855286366	0.0146269846014549
2	D	26	50	20120529	17	1914	38.08	0.0030760347063143	0.0140667792540599
2	D	26	50	20120529	17	1916	38.12	0.003983387056865	0.0129202833901118
2	D	26	50	20120529	17	1918	38.16	0.0050484949302985	0.0109425835048790
2	D	26	50	20120529	17	1920	38.2	0.0059437932315504	0.00969415607710251
2	D	26	50	20120529	17	1922	38.24	0.0068587024322717	0.00803791612698531
2	D	26	50	20120529	17	1924	38.28	0.0073548580474269	0.00657472127787941
2	D	26	50	20120529	17	1926	38.32	0.0086597104750217	0.00473953876439471
2	D	26	50	20120529	17	1928	38.36	0.0091552721204806	0.00243067248926091
2	D	26	50	20120529	17	1930	38.4	0.0105339394249635	0.000455065640100409
2	D	26	50	20120529	17	1932	38.44	0.0115069890665543	-0.00201761606303083
2	D	26	50	20120529	17	1934	38.48	0.0122556737264746	-0.00412931975436633
2	D	26	50	20120529	17	1936	38.52	0.0127224349127358	-0.00634914007254526
2	D	26	50	20120529	17	1938	38.56	0.0120781192137187	-0.00832606921138661
2	D	26	50	20120529	17	1940	38.6	0.0112011653836911	-0.0098891994618776
2	D	26	50	20120529	17	1942	38.64	0.0109197368847789	-0.0114735429158042
2	D	26	50	20120529	17	1944	38.68	0.0096914216951797	-0.0127027066335408
2	D	26	50	20120529	17	1946	38.72	0.0085926484678939	-0.0142231983451262
2	D	26	50	20120529	17	1948	38.76	0.0066561304815974	-0.0155224717002174
2	D	26	50	20120529	17	1950	38.8	0.0057653032165229	-0.0165808832724330
2	D	26	50	20120529	17	1952	38.84	0.0042100289223709	-0.0173194492343146
2	D	26	50	20120529	17	1954	38.88	0.0030984924176848	-0.018083089202657
2	D	26	50	20120529	17	1956	38.92	0.0018578664990251	-0.0173009654630544
2	D	26	50	20120529	17	1958	38.96	0.0007412812519213	-0.0174457031500954
2	D	26	50	20120529	17	1960	39	-0.000284073078273901	-0.0171982652741548
2	D	26	50	20120529	17	1962	39.04	-0.0024361030693405	-0.0170861393518621
2	D	26	50	20120529	17	1964	39.08	-0.00458190769230548	-0.0170776724552642
2	D	26	50	20120529	17	1966	39.12	-0.00540236510472979	-0.0166653599053678
2	D	26	50	20120529	17	1968	39.16	-0.00526773338780544	-0.0158702904548153
2	D	26	50	20120529	17	1970	39.2	-0.00538021286348878	-0.0158335703996682
2	D	26	50	20120529	17	1972	39.24	-0.00607089355414837	-0.0156035132084092
2	D	26	50	20120529	17	1974	39.28	-0.00642545810743873	-0.0148712122126090
2	D	26	50	20120529	17	1976	39.32	-0.00709882882409487	-0.0142199173696615
2	D	26	50	20120529	17	1978	39.36	-0.00772974484960857	-0.0136912207004361
2	D	26	50	20120529	17	1980	39.4	-0.00867175816035954	-0.0132104220303548
2	D	26	50	20120529	17	1982	39.44	-0.00921113355619439	-0.0121517078164368
2	D	26	50	20120529	17	1984	39.48	-0.00961700577752765	-0.0114764279114714
2	D	26	50	20120529	17	1986	39.52	-0.0101874783153855	-0.0101141654843121
2	D	26	50	20120529	17	1988	39.56	-0.0110984722658594	-0.00872553504528233
2	D	26	50	20120529	17	1990	39.6	-0.0114441648062277	-0.00720880296459103
2	D	26	50	20120529	17	1992	39.64	-0.0116318358398406	-0.00565821189451226
2	D	26	50	20120529	17	1994	39.68	-0.0121281540895554	-0.00263941748213503
2	D	26	50	20120529	17	1996	39.72	-0.0117676003418284	-0.00131708537490931
2	D	26	50	20120529	17	1998	39.76	-0.0112729862194562	0.00028444784486791
2	D	26	50	20120529	17	2000	39.8	-0.0105301634747520	0.00150972954637581
2	D	26	50	20120529	17	2002	39.84	-0.0096884306334953	0.00261184738873651
2	D	26	50	20120529	17	2004	39.88	-0.00908705752929958	0.00342086947029551
2	D	26	50	20120529	17	2006	39.92	-0.0093773460761801	0.00543437724292761
2	D	26	50	20120529	17	2008	39.96	-0.0107314414200167	0.00571211464444211
2	D	26	50	20120529	17	2010	40	-0.0124318988784819	0.00717583275256611
2	D	26	50	20120529	17	2012	40.04	-0.0148380418335035	0.00795209457695271
2	D	26	50	20120529	17	2014	40.08	-0.0174711094967435	0.0080576514772482
2	D	26	50	20120529	17	2016	40.12	-0.0201408547887236	0.0084141817873903
2	D	26	50	20120529	17	2018	40.16	-0.0220608689027472	0.00891091723010601
2	D	26	50	20120529	17	2020	40.2	-0.0242633509626515	0.0092755156286214
2	D	26	50	20120529	17	2022	40.24	-0.0260277733005428	0.00909232547481941
2	D	26	50	20120529	17	2024	40.28	-0.0287032956549252	0.00866483699918531
2	D	26	50	20120529	17	2026	40.32	-0.0308595654582518	0.00841421997115641
2	D	26	50	20120529	17	2028	40.36	-0.0330749833296111	0.00743256201161151
2	D	26	50	20120529	17	2030	40.4	-0.0338468681630221	0.00609569886003241
2	D	26	50	20120529	17	2032	40.44	-0.0349028614300461	0.00392473962043341
2	D	26	50	20120529	17	2034	40.48	-0.0354896964188206	0.00268071958922411
2	D	26	50	20120529	17	2036	40.52	-0.0367818421375575	0.00187874029120581
2	D	26	50	20120529	17	2038	40.56	-0.0386247603992284	0.00108941113350291
2	D	26	50	20120529	17	2040	40.6	-0.0405651321174824	0.000128947992617180
2	D	26	50	20120529	17	2042	40.64	-0.0422052662964446	-0.00117361340900656
2	D	26	50	20120529	17	2044	40.68	-0.0440151061028916	-0.00075917812455313
2	D	26	50	20120529	17	2046	40.72	-0.0462225520523997	-0.00049415450296441
2	D	26	50	20120529	17	2048	40.76	-0.0475455488399997	0.000708916974546411
2	D	26	50	20120529	17	2050	40.8	-0.0494067245987609	0.00134807079406091
2	D	26	50	20120529	17	2052	40.84	-0.0516025032863794	0.00314801110557131
2	D	26	50	20120529	17	2054	40.88	-0.0536084945139276	0.00451774765140771
2	D	26	50	20120529	17	2056	40.92	-0.0548439514820167	0.00535892187830721
2	D	26	50	20120529	17	2058	40.96	-0.0560919242401328	0.00674874025672941
2	D	26	50	20120529	17	2060	41	-0.0575511097937894	0.00937097504408161
2	D	26	50	20120529	17	2062	41.04	-0.0574364170738809	0.0114378481654899
2	D	26	50	20120529	17	2064	41.08	-0.0577149464349903	0.0129601783547064
2	D	26	50	20120529	17	2066	41.12	-0.0572077387408452	0.0137288741365343
2	D	26	50	20120529	17	2068	41.16	-0.0571592312156558	0.0141957060334736
2	D	26	50	20120529	17	2070	41.2	-0.056648629408961	0.0147180458127361
2	D	26	50	20120529	17	2072	41.24	-0.0559068036848182	0.0152082829441328
2	D	26	50	20120529	17	2074	41.28	-0.0556041619824704	0.0163603013120419
2	D	26	50	20120529	17	2076	41.32	-0.0549860799450352	0.0174712367759641
2	D	26	50	20120529	17	2078	41.36	-0.0536511471949687	0.0188917294465541
2	D	26	50	20120529	17	2080	41.4	-0.0520791215411704	0.0204588053528841
2	D	26	50	20120529	17	2082	41.44	-0.051245987118373	0.021827361030396
2	D	26	50	20120529	17	2084	41.48	-0.0496951958812137	0.0227642421601291
2	D	26	50	20120529	17	2086	41.52	-0.0482260330508746	0.02383756661436
2	D	26	50	20120529	17	2088	41.56	-0.0464331786564185	0.0242589166960266
2	D	26	50	20120529	17	2090	41.6	-0.044233496032261	0.02490310582293
2	D	26	50	20120529	17	2092	41.64	-0.0421880553173905	0.0254504701111787
2	D	26	50	20120529	17	2094	41.68	-0.0394404787820052	0.0257701248026819
2	D	26	50	20120529	17	2096	41.72	-0.0369126851763483	0.0260258428990302
2	D	26	50	20120529	17	2098	41.76	-0.0350325801690548	0.0260830266244247
2	D	26	50	20120529	17	2100	41.8	-0.0327663100064197	0.0255989342509566
2	D	26	50	20120529	17	2102	41.84	-0.0296943553062329	0.025260088681412
2	D	26	50	20120529	17	2104	41.88	-0.0269236280948315	0.0246692302550525
2	D	26	50	20120529	17	2106	41.92	-0.0251085556982038	0.0236336723740048
2	D	26	50	20120529	17	2108	41.96	-0.0239517290041826	0.0218271559694294
2	D	26	50	20120529	17	2110	42	-0.0235281720422518	0.0205755769667293
2	D	26	50	20120529	17	2112	42.04	-0.0237169695528286	0.0192081738732707
2	D	26	50	20120529	17	2114	42.08	-0.0239088076225645	0.0176701459135119
2	D	26	50	20120529	17	2116	42.12	-0.0243168506617161	0.0151044372422477
2	D	26	50	20120529	17	2118	42.16	-0.0240893249127337	0.0125118797265019
2	D	26	50	20120529	17	2120	42.2	-0.023818736360777	0.00927790564954181
2	D	26	50	20120529	17	2122	42.24	-0.022717452904418	0.00652644709792781
2	D	26	50	20120529	17	2124	42.28	-0.0222375536741623	0.00389111669298801
2	D	26	50	20120529	17	2126	42.32	-0.02107588329869	0.00049010985217602
2	D	26	50	20120529	17	2128	42.36	-0.019963919701508	-0.00200844205965171
2	D	26	50	20120529	17	2130	42.4	-0.019115857971717	-0.00379107211431591
2	D	26	50	20120529	17	2132	42.44	-0.0186094573692519	-0.00491903569947856
2	D	26	50	20120529	17	2134	42.48	-0.0174737653898136	-0.00651256376338597
2	D	26	50	20120529	17	2136	42.52	-0.0174603756158051	-0.00684458150985143
2	D	26	50	20120529	17	2138	42.56	-0.0186264159111851	-0.00772222123345673
2	D	26	50	20120529	17	2140	42.6	-0.0202525988733545	-0.0102138887536628
2	D	26	50	20120529	17	2142	42.64	-0.0204105170307969	-0.0109850664802927
2	D	26	50	20120529	17	2144	42.68	-0.0209977055729620	-0.0110104162583982
2	D	26	50	20120529	17	2146	42.72	-0.0213570289548898	-0.010816372015505
2	D	26	50	20120529	17	2148	42.76	-0.0222630802289632	-0.0107897211609221
2	D	26	50	20120529	17	2150	42.8	-0.0232150227331356	-0.0102883046713149
2	D	26	50	20120529	17	2152	42.84	-0.0242641146379752	-0.0105112695815586
2	D	26	50	20120529	17	2154	42.88	-0.0249720699472991	-0.0112885213554389
2	D	26	50	20120529	17	2156	42.92	-0.025095841918278	-0.0142034559237954
2	D	26	50	20120529	17	2158	42.96	-0.024468772553654	-0.0158626183462394
2	D	26	50	20120529	17	2160	43	-0.023909882424872	-0.018635176964204
2	D	26	50	20120529	17	2162	43.04	-0.0226153891116215	-0.0208834159039188
2	D	26	50	20120529	17	2164	43.08	-0.0216187433167425	-0.023589280210282
2	D	26	50	20120529	17	2166	43.12	-0.0224637359202605	-0.0253618554893604
2	D	26	50	20120529	17	2168	43.16	-0.0228496040907540	-0.0264812762346568
2	D	26	50	20120529	17	2170	43.2	-0.0244382962513848	-0.0271325569354687
2	D	26	50	20120529	17	2172	43.24	-0.0254957178741068	-0.027540684827434
2	D	26	50	20120529	17	2174	43.28	-0.0270178288602212	-0.0282642035570118
2	D	26	50	20120529	17	2176	43.32	-0.0294297347355094	-0.0287273938540281
2	D	26	50	20120529	17	2178	43.36	-0.0310295284726049	-0.0297164594642128
2	D	26	50	20120529	17	2180	43.4	-0.0322788871600122	-0.0307415804491702
2	D	26	50	20120529	17	2182	43.44	-0.0326084484175198	-0.0325849583302488
2	D	26	50	20120529	17	2184	43.48	-0.0333001402708765	-0.0342684381548977
2	D	26	50	20120529	17	2186	43.52	-0.0338404334913133	-0.0371365410411363
2	D	26	50	20120529	17	2188	43.56	-0.0331970511732473	-0.0394571806441768
2	D	26	50	20120529	17	2190	43.6	-0.0335149451688653	-0.0416271711474855
2	D	26	50	20120529	17	2192	43.64	-0.0335514813762493	-0.043836971762575
2	D	26	50	20120529	17	2194	43.68	-0.0350583259269578	-0.047018669435202
2	D	26	50	20120529	17	2196	43.72	-0.0358831659872119	-0.0496628952434491
2	D	26	50	20120529	17	2198	43.76	-0.03752082529244	-0.0516470368714586
2	D	26	50	20120529	17	2200	43.8	-0.0387956681082412	-0.0538200467207229
2	D	26	50	20120529	17	2202	43.84	-0.0395079367689304	-0.0546092485992052
2	D	26	50	20120529	17	2204	43.88	-0.0400170536513847	-0.0553542563038634
2	D	26	50	20120529	17	2206	43.92	-0.0390289426353546	-0.0549560137646991
2	D	26	50	20120529	17	2208	43.96	-0.0379919705407445	-0.0548969703484701
2	D	26	50	20120529	17	2210	44	-0.037113814629189	-0.0538602810965725
2	D	26	50	20120529	17	2212	44.04	-0.0364619328876131	-0.0532635536839291
2	D	26	50	20120529	17	2214	44.08	-0.03568892375442	-0.0526674626673889
2	D	26	50	20120529	17	2216	44.12	-0.0343402589906629	-0.0509341318146663
2	D	26	50	20120529	17	2218	44.16	-0.0328744973439413	-0.0496995940853927
2	D	26	50	20120529	17	2220	44.2	-0.0325604712224163	-0.0477142503758552
2	D	26	50	20120529	17	2222	44.24	-0.0311262465381356	-0.0453054911257433
2	D	26	50	20120529	17	2224	44.28	-0.0302299886929817	-0.0433289155402925
2	D	26	50	20120529	17	2226	44.32	-0.0284609489478092	-0.0413867760550855
2	D	26	50	20120529	17	2228	44.36	-0.0269432856633485	-0.0389541165957695
2	D	26	50	20120529	17	2230	44.4	-0.0252864637643503	-0.0371562976046027
2	D	26	50	20120529	17	2232	44.44	-0.0232426423240087	-0.0349822270951665
2	D	26	50	20120529	17	2234	44.48	-0.0213000078640549	-0.0327884283065352
2	D	26	50	20120529	17	2236	44.52	-0.0188557518535274	-0.030700129849657
2	D	26	50	20120529	17	2238	44.56	-0.0167547254745878	-0.0291227867528642
2	D	26	50	20120529	17	2240	44.6	-0.0141775333891972	-0.0271654444718617
2	D	26	50	20120529	17	2242	44.64	-0.0111337215389015	-0.0260335079365383
2	D	26	50	20120529	17	2244	44.68	-0.00840579550096541	-0.0260460449397687
2	D	26	50	20120529	17	2246	44.72	-0.00656542989477461	-0.0259902754279365
2	D	26	50	20120529	17	2248	44.76	-0.00490169956252422	-0.0263494361753046
2	D	26	50	20120529	17	2250	44.8	-0.00392773775318568	-0.025612637980376
2	D	26	50	20120529	17	2252	44.84	-0.00374610323430229	-0.0258155281291019
2	D	26	50	20120529	17	2254	44.88	-0.0014908710085215	-0.0244161779512693
2	D	26	50	20120529	17	2256	44.92	0.0007936368522139	-0.0233478937541748
2	D	26	50	20120529	17	2258	44.96	0.0032345892598597	-0.0224297665104923
2	D	26	50	20120529	17	2260	45	0.0061158796875674	-0.0215341733457126
2	D	26	50	20120529	17	2262	45.04	0.0069938305381565	-0.0216706378834138
2	D	26	50	20120529	17	2264	45.08	0.0094088688964854	-0.0212695810592604
2	D	26	50	20120529	17	2266	45.12	0.014907819130671	-0.0195061345287271
2	D	26	50	20120529	17	2268	45.16	0.0162583223720592	-0.0187071745766644
2	D	26	50	20120529	17	2270	45.2	0.0169194672124686	-0.0180651216193470
2	D	26	50	20120529	17	2272	45.24	0.0164043399223742	-0.0165043248212340
2	D	26	50	20120529	17	2274	45.28	0.0151588420379922	-0.0159923795116549
2	D	26	50	20120529	17	2276	45.32	0.0144754233339754	-0.0161382556406137
2	D	26	50	20120529	17	2278	45.36	0.0132264606263656	-0.0153428312224570
2	D	26	50	20120529	17	2280	45.4	0.0114616635218802	-0.0154003897144455
2	D	26	50	20120529	17	2282	45.44	0.0086185992867635	-0.0155906721492629
2	D	26	50	20120529	17	2284	45.48	0.0066211569801999	-0.0158981292487906
2	D	26	50	20120529	17	2286	45.52	0.003961176832868	-0.0146298483839188
2	D	26	50	20120529	17	2288	45.56	0.0016844132056001	-0.0136516580760287
2	D	26	50	20120529	17	2290	45.6	-0.000734917290890598	-0.0124322170765335
2	D	26	50	20120529	17	2292	45.64	-0.0021150483064105	-0.0119469014083339
2	D	26	50	20120529	17	2294	45.68	-0.0033689819746921	-0.0108153679238757
2	D	26	50	20120529	17	2296	45.72	-0.00464354901884863	-0.00961052160834416
2	D	26	50	20120529	17	2298	45.76	-0.00491153541785052	-0.00873780334793591
2	D	26	50	20120529	17	2300	45.8	-0.00463268785868961	-0.0083479965926712
2	D	26	50	20120529	17	2302	45.84	-0.00421769395987904	-0.00785850192339482
2	D	26	50	20120529	17	2304	45.88	-0.0037607686289441	-0.00730587676069409
2	D	26	50	20120529	17	2306	45.92	-0.0034577733732057	-0.006680087259344
2	D	26	50	20120529	17	2308	45.96	-0.0032579803521814	-0.0066336656991591
2	D	26	50	20120529	17	2310	46	-0.0029126223291821	-0.00648291760447794
2	D	26	50	20120529	17	2312	46.04	-0.002785852225451	-0.00621464129169577
2	D	26	50	20120529	17	2314	46.08	-0.0025663026409603	-0.00503622662764495
2	D	26	50	20120529	17	2316	46.12	-0.0024884713975551	-0.00296544320573671
2	D	26	50	20120529	17	2318	46.16	-0.0028494140540118	-0.00153563793883845
2	D	26	50	20120529	17	2320	46.2	-0.0029732242087569	0.000380970748927
2	D	26	50	20120529	17	2322	46.24	-0.00374989332664945	0.00249718295309931
2	D	26	50	20120529	17	2324	46.28	-0.00400717412898418	0.00555078823231441
2	D	26	50	20120529	17	2326	46.32	-0.0048277927617546	0.00708544329272701
2	D	26	50	20120529	17	2328	46.36	-0.00563476423364812	0.0097156188892319
2	D	26	50	20120529	17	2330	46.4	-0.00741271352426358	0.0118857296006934
2	D	26	50	20120529	17	2332	46.44	-0.00919306697793507	0.0137861497858104
2	D	26	50	20120529	17	2334	46.48	-0.0118990232081797	0.0153372592210212
2	D	26	50	20120529	17	2336	46.52	-0.0133377733758600	0.0156740541809003
2	D	26	50	20120529	17	2338	46.56	-0.0154188593435701	0.0155962017242917
2	D	26	50	20120529	17	2340	46.6	-0.0167736052256455	0.0145732303439491
2	D	26	50	20120529	17	2342	46.64	-0.0168633370761780	0.0141326321085918
2	D	26	50	20120529	17	2344	46.68	-0.0173427554738225	0.0133477435814747
2	D	26	50	20120529	17	2346	46.72	-0.0180323260068356	0.0134164743606061
2	D	26	50	20120529	17	2348	46.76	-0.0189721416297107	0.0132879930584645
2	D	26	50	20120529	17	2350	46.8	-0.0210588844516703	0.0127462785533974
2	D	26	50	20120529	17	2352	46.84	-0.0236885085048859	0.0129798712785624
2	D	26	50	20120529	17	2354	46.88	-0.0251137812173167	0.0135593877121517
2	D	26	50	20120529	17	2356	46.92	-0.0267105131820497	0.0144843399504862
2	D	26	50	20120529	17	2358	46.96	-0.0280424760836352	0.0165743496057749
2	D	26	50	20120529	17	2360	47	-0.0298807557248215	0.0179324754582642
2	D	26	50	20120529	17	2362	47.04	-0.0313607019335737	0.0201498491869803
2	D	26	50	20120529	17	2364	47.08	-0.0325123384638209	0.0214377310518266
2	D	26	50	20120529	17	2366	47.12	-0.0329394451017932	0.0224232823413088
2	D	26	50	20120529	17	2368	47.16	-0.0328019128328525	0.0225799064933416
2	D	26	50	20120529	17	2370	47.2	-0.032501286384831	0.0241694471821099
2	D	26	50	20120529	17	2372	47.24	-0.0319170040515366	0.0246168336425666
2	D	26	50	20120529	17	2374	47.28	-0.0306877696231219	0.0271228200750917
2	D	26	50	20120529	17	2376	47.32	-0.0290393622948198	0.028844625087281
2	D	26	50	20120529	17	2378	47.36	-0.0282058248211571	0.0298982141912489
2	D	26	50	20120529	17	2380	47.4	-0.0259493056610346	0.0317796839146301
2	D	26	50	20120529	17	2382	47.44	-0.0243047167093509	0.0337235204561119
2	D	26	50	20120529	17	2384	47.48	-0.0220360353125920	0.0352842465435469
2	D	26	50	20120529	17	2386	47.52	-0.0196142652977062	0.036080519489841
2	D	26	50	20120529	17	2388	47.56	-0.017328754759555	0.0371539075836822
2	D	26	50	20120529	17	2390	47.6	-0.0153974340081002	0.0374030213026942
2	D	26	50	20120529	17	2392	47.64	-0.0131932407497855	0.0381447763161589
2	D	26	50	20120529	17	2394	47.68	-0.0117230950410205	0.0380103553170554
2	D	26	50	20120529	17	2396	47.72	-0.0101094773663528	0.0375498873811467
2	D	26	50	20120529	17	2398	47.76	-0.00901268403805438	0.0366048391680909
2	D	26	50	20120529	17	2400	47.8	-0.00798207590447498	0.0356643164384346
2	D	26	50	20120529	17	2402	47.84	-0.00610986927992736	0.0336516784071434
2	D	26	50	20120529	17	2404	47.88	-0.00510443414775822	0.0317055084132836
2	D	26	50	20120529	17	2406	47.92	-0.00426919961782067	0.0302379789996091
2	D	26	50	20120529	17	2408	47.96	-0.00382252026414512	0.0282700301168888
2	D	26	50	20120529	17	2410	48	-0.0034276718375306	0.0265164052995462
2	D	26	50	20120529	17	2412	48.04	-0.0027589609545624	0.0244141061284004
2	D	26	50	20120529	17	2414	48.08	-0.0016362168073944	0.0226428036415281
2	D	26	50	20120529	17	2416	48.12	-0.000741090333090399	0.0200698541968246
2	D	26	50	20120529	17	2418	48.16	-0.000502512505118	0.0180110420927219
2	D	26	50	20120529	17	2420	48.2	-0.0004274389781595	0.0159542311008099
2	D	26	50	20120529	17	2422	48.24	-0.000191774430125601	0.0140360766776208
2	D	26	50	20120529	17	2424	48.28	0.000435627274685602	0.0127707232348231
2	D	26	50	20120529	17	2426	48.32	-0.000228360134984201	0.0117523621906938
2	D	26	50	20120529	17	2428	48.36	-0.000849793858562198	0.0105989578934936
2	D	26	50	20120529	17	2430	48.4	-0.0014019947571942	0.0108162730205556
2	D	26	50	20120529	17	2432	48.44	-0.002718083111542	0.0098588716520325
2	D	26	50	20120529	17	2434	48.48	-0.00443152305050985	0.00886663820346811
2	D	26	50	20120529	17	2436	48.52	-0.00577233892899578	0.00862593905515221
2	D	26	50	20120529	17	2438	48.56	-0.00703971469718768	0.00797974245209701
2	D	26	50	20120529	17	2440	48.6	-0.00874939989914738	0.00794075258418241
2	D	26	50	20120529	17	2442	48.64	-0.00970885187733597	0.00772683156967011
2	D	26	50	20120529	17	2444	48.68	-0.0120043821185765	0.00689270719737901
2	D	26	50	20120529	17	2446	48.72	-0.0138281519286129	0.00628219120250251
2	D	26	50	20120529	17	2448	48.76	-0.0154950995967177	0.00509098497678001
2	D	26	50	20120529	17	2450	48.8	-0.0156002180908089	0.00388221421861291
2	D	26	50	20120529	17	2452	48.84	-0.0152856828524015	0.00294633010944121
2	D	26	50	20120529	17	2454	48.88	-0.0149606612204291	0.00146595256555251
2	D	26	50	20120529	17	2456	48.92	-0.0145441116866999	0.00050040532691009
2	D	26	50	20120529	17	2458	48.96	-0.0141731846824929	-0.00033569894436832
2	D	26	50	20120529	17	2460	49	-0.0137081629789133	-0.00179891500667764
2	D	26	50	20120529	17	2462	49.04	-0.0136523510406743	-0.00193170258911666
2	D	26	50	20120529	17	2464	49.08	-0.0129961488766654	-0.00202456692268989
2	D	26	50	20120529	17	2466	49.12	-0.0134535126138046	-0.00254889367200753
2	D	26	50	20120529	17	2468	49.16	-0.0136356279652992	-0.00465779014942172
2	D	26	50	20120529	17	2470	49.2	-0.0143066157321028	-0.0071732235285435
2	D	26	50	20120529	17	2472	49.24	-0.0143586439419557	-0.00872465893998044
2	D	26	50	20120529	17	2474	49.28	-0.0138780100277544	-0.0116413181417763
2	D	26	50	20120529	17	2476	49.32	-0.0139412395161281	-0.0139928158847478
2	D	26	50	20120529	17	2478	49.36	-0.0146441531541022	-0.0152994572924990
2	D	26	50	20120529	17	2480	49.4	-0.0168077796963802	-0.0160393243308579
2	D	26	50	20120529	17	2482	49.44	-0.0169725214342610	-0.0150148397420036
2	D	26	50	20120529	17	2484	49.48	-0.0187440850485966	-0.0144950106938601
2	D	26	50	20120529	17	2486	49.52	-0.0200285308765321	-0.0138964867279467
2	D	26	50	20120529	17	2488	49.56	-0.0228391318393246	-0.0133320811662715
2	D	26	50	20120529	17	2490	49.6	-0.0258407576990546	-0.012147564170699
2	D	26	50	20120529	17	2492	49.64	-0.027659641401233	-0.0120127259785945
2	D	26	50	20120529	17	2494	49.68	-0.0283555334688699	-0.0123002780222319
2	D	26	50	20120529	17	2496	49.72	-0.0276062477681856	-0.0140301794070657
2	D	26	50	20120529	17	2498	49.76	-0.0270431644961911	-0.0147484019068525
2	D	26	50	20120529	17	2500	49.8	-0.0265907222222489	-0.0154541298298157
2	D	26	50	20120529	17	2502	49.84	-0.0255869558620833	-0.0165228085924942
2	D	26	50	20120529	17	2504	49.88	-0.0239577181986192	-0.0175415302610818
2	D	26	50	20120529	17	2506	49.92	-0.0224537027821422	-0.0189708752014656
2	D	26	50	20120529	17	2508	49.96	-0.0201835216119004	-0.0198879368352288
2	D	26	50	20120529	17	2510	50	-0.0182851166811098	-0.0211664919616313
2	D	26	50	20120529	17	2512	50.04	-0.0160420113366264	-0.0218879035130012
2	D	26	50	20120529	17	2514	50.08	-0.0141327593878124	-0.0240206012046701
2	D	26	50	20120529	17	2516	50.12	-0.0122059782618928	-0.0252877931250989
2	D	26	50	20120529	17	2518	50.16	-0.0108138971417709	-0.0278146392076691
2	D	26	50	20120529	17	2520	50.2	-0.00973280158401476	-0.0300024982993384
2	D	26	50	20120529	17	2522	50.24	-0.00860206713021935	-0.0328215209038948
2	D	26	50	20120529	17	2524	50.28	-0.00673184040465905	-0.0347746205442101
2	D	26	50	20120529	17	2526	50.32	-0.00493218293586118	-0.0359320836343344
2	D	26	50	20120529	17	2528	50.36	-0.0029057563223368	-0.0369267000327514
2	D	26	50	20120529	17	2530	50.4	-0.00121082136783260	-0.035866888389109
2	D	26	50	20120529	17	2532	50.44	0.000405158043484299	-0.0353555511913617
2	D	26	50	20120529	17	2534	50.48	0.0017578462448263	-0.0342241874125311
2	D	26	50	20120529	17	2536	50.52	0.0023638579695066	-0.0318521057911593
2	D	26	50	20120529	17	2538	50.56	0.0028346779486919	-0.0302130039880976
2	D	26	50	20120529	17	2540	50.6	0.0029712626945459	-0.0280074248004918
2	D	26	50	20120529	17	2542	50.64	0.0037408352887824	-0.0247792419280696
2	D	26	50	20120529	17	2544	50.68	0.0050389419176847	-0.0219594415060538
2	D	26	50	20120529	17	2546	50.72	0.0063901027683794	-0.0192917892501460
2	D	26	50	20120529	17	2548	50.76	0.0075112205699507	-0.0172664232967934
2	D	26	50	20120529	17	2550	50.8	0.008077952512936	-0.0169699475655775
2	D	26	50	20120529	17	2552	50.84	0.0085547546154901	-0.0173637353320203
2	D	26	50	20120529	17	2554	50.88	0.0084413417588556	-0.0181049175889922
2	D	26	50	20120529	17	2556	50.92	0.0082478985567264	-0.0186295696074292
2	D	26	50	20120529	17	2558	50.96	0.0078089266669658	-0.019138969332596
2	D	26	50	20120529	17	2560	51	0.0072743185850497	-0.0205468542892775
2	D	26	50	20120529	17	2562	51.04	0.0076319449107026	-0.0220138463017983
2	D	26	50	20120529	17	2564	51.08	0.0077573573694139	-0.0232786057748998
2	D	26	50	20120529	17	2566	51.12	0.0072501213909975	-0.025916213063675
2	D	26	50	20120529	17	2568	51.16	0.0066103170332443	-0.0280441943531135
2	D	26	50	20120529	17	2570	51.2	0.0054882658507219	-0.0311467102083832
2	D	26	50	20120529	17	2572	51.24	0.0043742403301659	-0.0326394621209427
2	D	26	50	20120529	17	2574	51.28	0.0034759106621431	-0.0353297417938484
2	D	26	50	20120529	17	2576	51.32	0.0020233365568906	-0.0383537900096099
2	D	26	50	20120529	17	2578	51.36	0.00106599175691	-0.0394587787055023
2	D	26	50	20120529	17	2580	51.4	-0.000217902025690501	-0.0408436473364561
2	D	26	50	20120529	17	2582	51.44	-0.0016350147258664	-0.0417399051816101
2	D	26	50	20120529	17	2584	51.48	-0.0047806499526529	-0.043967432963704
2	D	26	50	20120529	17	2586	51.52	-0.00650712186959797	-0.0449078849826821
2	D	26	50	20120529	17	2588	51.56	-0.00857866189576208	-0.045774939317773
2	D	26	50	20120529	17	2590	51.6	-0.0116712641139596	-0.0465011379820516
2	D	26	50	20120529	17	2592	51.64	-0.0140555574694425	-0.0466089717661825
2	D	26	50	20120529	17	2594	51.68	-0.0155065405844373	-0.04562057790744
2	D	26	50	20120529	17	2596	51.72	-0.0163810902514088	-0.0447187339187147
2	D	26	50	20120529	17	2598	51.76	-0.0174452859570946	-0.0439341282343101
2	D	26	50	20120529	17	2600	51.8	-0.0180726310933633	-0.0426217380484278
2	D	26	50	20120529	17	2602	51.84	-0.0195284225344701	-0.0409345812685167
2	D	26	50	20120529	17	2604	51.88	-0.0194862082596333	-0.0396881641453192
2	D	26	50	20120529	17	2606	51.92	-0.0189046836427855	-0.0383723798468873
2	D	26	50	20120529	17	2608	51.96	-0.0188653685057515	-0.0362647773748827
2	D	26	50	20120529	17	2610	52	-0.0184370739283868	-0.0339830145026718
2	D	26	50	20120529	17	2612	52.04	-0.0183907584342191	-0.0306808965452087
2	D	26	50	20120529	17	2614	52.08	-0.0179353816671350	-0.0283813852927901
2	D	26	50	20120529	17	2616	52.12	-0.0179930462251407	-0.02760600735188
2	D	26	50	20120529	17	2618	52.16	-0.0163043691656501	-0.0273754551858741
2	D	26	50	20120529	17	2620	52.2	-0.0156669124024104	-0.0262988851115176
2	D	26	50	20120529	17	2622	52.24	-0.0156301923472634	-0.0249590096850506
2	D	26	50	20120529	17	2624	52.28	-0.014930821314263	-0.0245038167657296
2	D	26	50	20120529	17	2626	52.32	-0.0141966252722892	-0.0250347903187904
2	D	26	50	20120529	17	2628	52.36	-0.0132863667128678	-0.0240722058575611
2	D	26	50	20120529	17	2630	52.4	-0.0121288541252688	-0.022573726380074
2	D	26	50	20120529	17	2632	52.44	-0.0108035238852909	-0.0209344407292493
2	D	26	50	20120529	17	2634	52.48	-0.0104115392411401	-0.0189539831275698
2	D	26	50	20120529	17	2636	52.52	-0.0097943905846561	-0.0169382338264413
2	D	26	50	20120529	17	2638	52.56	-0.00959345912171414	-0.015354781327059
2	D	26	50	20120529	17	2640	52.6	-0.00987890398714353	-0.0148664250997003
2	D	26	50	20120529	17	2642	52.64	-0.00995872927167168	-0.0148637875914065
2	D	26	50	20120529	17	2644	52.68	-0.0093800896504911	-0.0153266738325068
2	D	26	50	20120529	17	2646	52.72	-0.00916417459485579	-0.0159889288305627
2	D	26	50	20120529	17	2648	52.76	-0.0086026328156443	-0.0162309149132204
2	D	26	50	20120529	17	2650	52.8	-0.00902156529922608	-0.0164189063220666
2	D	26	50	20120529	17	2652	52.84	-0.00887387190583965	-0.0162072904756609
2	D	26	50	20120529	17	2654	52.88	-0.00895378911424935	-0.0167021238011353
2	D	26	50	20120529	17	2656	52.92	-0.00942827897762896	-0.0166108716710232
2	D	26	50	20120529	17	2658	52.96	-0.00962053424036577	-0.0169143548304406
2	D	26	50	20120529	17	2660	53	-0.00931511360836787	-0.0169729810536688
2	D	26	50	20120529	17	2662	53.04	-0.00909184464220822	-0.0174459294242654
2	D	26	50	20120529	17	2664	53.08	-0.00900364014232301	-0.0177155775242031
2	D	26	50	20120529	17	2666	53.12	-0.00902010158818903	-0.0177777746366763
2	D	26	50	20120529	17	2668	53.16	-0.00844741580610604	-0.0171567086086245
2	D	26	50	20120529	17	2670	53.2	-0.00824402361156555	-0.0169401218015471
2	D	26	50	20120529	17	2672	53.24	-0.00802411340261653	-0.0167192640695113
2	D	26	50	20120529	17	2674	53.28	-0.00817222752453777	-0.0158852634409069
2	D	26	50	20120529	17	2676	53.32	-0.00828744350346431	-0.0154286563080235
2	D	26	50	20120529	17	2678	53.36	-0.00853572425068809	-0.0147407559612275
2	D	26	50	20120529	17	2680	53.4	-0.00812560868156092	-0.0134318511046697
2	D	26	50	20120529	17	2682	53.44	-0.00770319298997501	-0.0133551116341347
2	D	26	50	20120529	17	2684	53.48	-0.0070717324922398	-0.0121544584618156
2	D	26	50	20120529	17	2686	53.52	-0.00591405727008119	-0.00976909030402525
2	D	26	50	20120529	17	2688	53.56	-0.00526271292965901	-0.0076731550939102
2	D	26	50	20120529	17	2690	53.6	-0.00455005536024015	-0.00566314042877713
2	D	26	50	20120529	17	2692	53.64	-0.0028747567610495	-0.00315050012144104
2	D	26	50	20120529	17	2694	53.68	-0.00104304614186050	-0.00060352270881053
2	D	26	50	20120529	17	2696	53.72	-0.000617968900350201	0.00135392563820911
2	D	26	50	20120529	17	2698	53.76	-0.001486073996118	0.00217932148439321
2	D	26	50	20120529	17	2700	53.8	-0.0030302707554359	0.00288573812936131
2	D	26	50	20120529	17	2702	53.84	-0.00513534178516388	0.00332401705447641
2	D	26	50	20120529	17	2704	53.88	-0.00710428768844563	0.00346777893415941
2	D	26	50	20120529	17	2706	53.92	-0.00913169010932808	0.00366009783650651
2	D	26	50	20120529	17	2708	53.96	-0.0127189488763046	0.00336071589642001
2	D	26	50	20120529	17	2710	54	-0.0154181946631958	0.00244808852928161
2	D	26	50	20120529	17	2712	54.04	-0.0175641081806051	0.00161681379731871
2	D	26	50	20120529	17	2714	54.08	-0.0196310307994881	0.00023691612703655
2	D	26	50	20120529	17	2716	54.12	-0.0222319463173875	-0.0017546147668363
2	D	26	50	20120529	17	2718	54.16	-0.0239296814147452	-0.00427881627004479
2	D	26	50	20120529	17	2720	54.2	-0.0256060194609041	-0.00758108979099971
2	D	26	50	20120529	17	2722	54.24	-0.025547280100591	-0.00869098580795355
2	D	26	50	20120529	17	2724	54.28	-0.0267448361452085	-0.0112620119222122
2	D	26	50	20120529	17	2726	54.32	-0.0282215225916994	-0.0139453760907980
2	D	26	50	20120529	17	2728	54.36	-0.0296413222976439	-0.0152907881633616
2	D	26	50	20120529	17	2730	54.4	-0.0318174929142202	-0.0160196950466122
2	D	26	50	20120529	17	2732	54.44	-0.0341740323285415	-0.0169654857217882
2	D	26	50	20120529	17	2734	54.48	-0.0338315098037348	-0.0164514190918656
2	D	26	50	20120529	17	2736	54.52	-0.0334970129408945	-0.0152048251919728
2	D	26	50	20120529	17	2738	54.56	-0.0336393040384726	-0.0145747718367321
2	D	26	50	20120529	17	2740	54.6	-0.0328665070373138	-0.0136687559179978
2	D	26	50	20120529	17	2742	54.64	-0.0327936750388516	-0.0119840033011427
2	D	26	50	20120529	17	2744	54.68	-0.0318404950978122	-0.00986819839047635
2	D	26	50	20120529	17	2746	54.72	-0.0308764964230205	-0.00818874907448018
2	D	26	50	20120529	17	2748	54.76	-0.0297713592347041	-0.00565469050274195
2	D	26	50	20120529	17	2750	54.8	-0.0284464037613202	-0.00358543443148107
2	D	26	50	20120529	17	2752	54.84	-0.0267920708781918	-0.00211084809213027
2	D	26	50	20120529	17	2754	54.88	-0.0250226775796287	0.000210654181183280
2	D	26	50	20120529	17	2756	54.92	-0.0231259626340451	0.00234099720727091
2	D	26	50	20120529	17	2758	54.96	-0.0206211217145055	0.00440149222551281
2	D	26	50	20120529	17	2760	55	-0.0177375614740302	0.00624928245290611
2	D	26	50	20120529	17	2762	55.04	-0.0151380672407610	0.00699460128454801
2	D	26	50	20120529	17	2764	55.08	-0.0120502733486756	0.00776973173808461
2	D	26	50	20120529	17	2766	55.12	-0.00955647036599027	0.00774302431495921
2	D	26	50	20120529	17	2768	55.16	-0.00723342659989373	0.00697080714136101
2	D	26	50	20120529	17	2770	55.2	-0.00498399972078652	0.00564599308933331
2	D	26	50	20120529	17	2772	55.24	-0.00485873575449932	0.00507694890717351
2	D	26	50	20120529	17	2774	55.28	-0.0009738486722536	0.00138651618975401
2	D	26	50	20120529	17	2776	55.32	0.000786267385340399	-0.00121434983067072
2	D	26	50	20120529	17	2778	55.36	0.0021994344296773	-0.00332330994769522
2	D	26	50	20120529	17	2780	55.4	0.0035000866429918	-0.00497299006820344
2	D	26	50	20120529	17	2782	55.44	0.0045820802263601	-0.00767241970285777
2	D	26	50	20120529	17	2784	55.48	0.0059603020535708	-0.00993424216383918
2	D	26	50	20120529	17	2786	55.52	0.0070537719799976	-0.0116634010865528
2	D	26	50	20120529	17	2788	55.56	0.007388304198177	-0.0138028940743889
2	D	26	50	20120529	17	2790	55.6	0.0073055727047782	-0.0150097839285181
2	D	26	50	20120529	17	2792	55.64	0.0068732900451676	-0.0175281730139852
2	D	26	50	20120529	17	2794	55.68	0.0060048497807855	-0.0185309635667927
2	D	26	50	20120529	17	2796	55.72	0.0046923818131574	-0.0200698471257569
2	D	26	50	20120529	17	2798	55.76	0.0028615126510379	-0.0219475267567909
2	D	26	50	20120529	17	2800	55.8	0.0016549501166377	-0.0246053552488983
2	D	26	50	20120529	17	2802	55.84	0.000249941033945999	-0.0260916816114265
2	D	26	50	20120529	17	2804	55.88	-0.0009695494630239	-0.026050542138897
2	D	26	50	20120529	17	2806	55.92	-0.0025037873304356	-0.0265729102024308
2	D	26	50	20120529	17	2808	55.96	-0.0040970544719408	-0.0277030224022588
2	D	26	50	20120529	17	2810	56	-0.00489391431686336	-0.0294382129458159
2	D	26	50	20120529	17	2812	56.04	-0.00475597192598949	-0.0315162017858244
2	D	26	50	20120529	17	2814	56.08	-0.00384517596541434	-0.033056945035623
2	D	26	50	20120529	17	2816	56.12	-0.0017112408368783	-0.0353137187541867
2	D	26	50	20120529	17	2818	56.16	0.000115314973875902	-0.0358668601048377
2	D	26	50	20120529	17	2820	56.2	0.0030294929379766	-0.03590075173286
2	D	26	50	20120529	17	2822	56.24	0.0063568828917992	-0.0362217499272475
2	D	26	50	20120529	17	2824	56.28	0.0094958783859104	-0.03645438098719
2	D	26	50	20120529	17	2826	56.32	0.0110980055753838	-0.0368956509739895
2	D	26	50	20120529	17	2828	56.36	0.0127409398971995	-0.0374574755959134
2	D	26	50	20120529	17	2830	56.4	0.0142558150596219	-0.0381609358274294
2	D	26	50	20120529	17	2832	56.44	0.0154320787048444	-0.0396136951946585
2	D	26	50	20120529	17	2834	56.48	0.01601239558331	-0.040262188480539
2	D	26	50	20120529	17	2836	56.52	0.0151007178605787	-0.0412389200271394
2	D	26	50	20120529	17	2838	56.56	0.0146520727500514	-0.0425817723731552
2	D	26	50	20120529	17	2840	56.6	0.0136291367250479	-0.0440892179646277
2	D	26	50	20120529	17	2842	56.64	0.0122920897257057	-0.0445206025986262
2	D	26	50	20120529	17	2844	56.68	0.0107256714286822	-0.0460069764080194
2	D	26	50	20120529	17	2846	56.72	0.0092636220925618	-0.0476233164437946
2	D	26	50	20120529	17	2848	56.76	0.0068798237118257	-0.048460813715432
2	D	26	50	20120529	17	2850	56.8	0.0048288604929942	-0.049412508732231
2	D	26	50	20120529	17	2852	56.84	0.0029559467616654	-0.0492783705758399
2	D	26	50	20120529	17	2854	56.88	0.001286538361962	-0.049375597758253
2	D	26	50	20120529	17	2856	56.92	-0.000149241957237201	-0.0487104224091908
2	D	26	50	20120529	17	2858	56.96	-0.0020350250319837	-0.0478669147299134
2	D	26	50	20120529	17	2860	57	-0.00401966163473993	-0.046990031610564
2	D	26	50	20120529	17	2862	57.04	-0.00631514237850582	-0.045581262770406
2	D	26	50	20120529	17	2864	57.08	-0.00859004631493919	-0.0434008282999392
2	D	26	50	20120529	17	2866	57.12	-0.0109288019937137	-0.0412698205934773
2	D	26	50	20120529	17	2868	57.16	-0.0126151809561655	-0.0393563189329084
2	D	26	50	20120529	17	2870	57.2	-0.0145974133958657	-0.0368457363063055
2	D	26	50	20120529	17	2872	57.24	-0.015557028008614	-0.0346513718322493
2	D	26	50	20120529	17	2874	57.28	-0.0171345125267631	-0.0317325057501894
2	D	26	50	20120529	17	2876	57.32	-0.0180995011510484	-0.0296273781519189
2	D	26	50	20120529	17	2878	57.36	-0.0188870978971374	-0.0278929654258211
2	D	26	50	20120529	17	2880	57.4	-0.0191343165699758	-0.0270688890408907
2	D	26	50	20120529	17	2882	57.44	-0.0190590238399151	-0.0259596364911077
2	D	26	50	20120529	17	2884	57.48	-0.0184502190434491	-0.0240702330296416
2	D	26	50	20120529	17	2886	57.52	-0.0178227466279598	-0.0226186700870863
2	D	26	50	20120529	17	2888	57.56	-0.0171929054047534	-0.0207866483409135
2	D	26	50	20120529	17	2890	57.6	-0.0165379265354760	-0.0197627577217553
2	D	26	50	20120529	17	2892	57.64	-0.0151726730466322	-0.0195005342430201
2	D	26	50	20120529	17	2894	57.68	-0.0146256623117741	-0.0197610394522771
2	D	26	50	20120529	17	2896	57.72	-0.0142311674385502	-0.0199282277796208
2	D	26	50	20120529	17	2898	57.76	-0.0135581573463524	-0.0198962665531112
2	D	26	50	20120529	17	2900	57.8	-0.0136296529129982	-0.0204053339380908
2	D	26	50	20120529	17	2902	57.84	-0.0139724299962462	-0.0201847731909031
2	D	26	50	20120529	17	2904	57.88	-0.0137817869369705	-0.0211153610702837
2	D	26	50	20120529	17	2906	57.92	-0.0142353676528304	-0.0208996935020218
2	D	26	50	20120529	17	2908	57.96	-0.0144536090897758	-0.0213529489487623
2	D	26	50	20120529	17	2910	58	-0.0146781154928026	-0.0211748287505814
2	D	26	50	20120529	17	2912	58.04	-0.0149708930555528	-0.0212300891455312
2	D	26	50	20120529	17	2914	58.08	-0.0151709335639505	-0.0210973510605668
2	D	26	50	20120529	17	2916	58.12	-0.0148756669853305	-0.0214705973750162
2	D	26	50	20120529	17	2918	58.16	-0.0147833188397075	-0.0213635838347514
2	D	26	50	20120529	17	2920	58.2	-0.0145986366905972	-0.0211495850384931
2	D	26	50	20120529	17	2922	58.24	-0.0146331222883156	-0.0207710495653205
2	D	26	50	20120529	17	2924	58.28	-0.0148386711585388	-0.0212110750441851
2	D	26	50	20120529	17	2926	58.32	-0.0148173306758826	-0.0210469131338648
2	D	26	50	20120529	17	2928	58.36	-0.0142306512505999	-0.0208532860839725
2	D	26	50	20120529	17	2930	58.4	-0.0140629750195771	-0.0211445928646179
2	D	26	50	20120529	17	2932	58.44	-0.0141605840396521	-0.0208739972415934
2	D	26	50	20120529	17	2934	58.48	-0.0140013506635967	-0.0212357601419163
2	D	26	50	20120529	17	2936	58.52	-0.0137770988190112	-0.0210649938542597
2	D	26	50	20120529	17	2938	58.56	-0.0137814899521224	-0.0206717505600385
2	D	26	50	20120529	17	2940	58.6	-0.0136049890284704	-0.0208636239851134
2	D	26	50	20120529	17	2942	58.64	-0.0138329036861825	-0.0205412257192992
2	D	26	50	20120529	17	2944	58.68	-0.0138162937478924	-0.021027849535044
2	D	26	50	20120529	17	2946	58.72	-0.0137857255217417	-0.0206439683346056
2	D	26	50	20120529	17	2948	58.76	-0.0135382876458011	-0.0207316566465406
2	D	26	50	20120529	17	2950	58.8	-0.0137531986098071	-0.0206965770791259
2	D	26	50	20120529	17	2952	58.84	-0.0136629788555955	-0.0207772791760627
2	D	26	50	20120529	17	2954	58.88	-0.0134054293526839	-0.0207401065725758
2	D	26	50	20120529	17	2956	58.92	-0.0135819373474037	-0.020535484012236
2	D	26	50	20120529	17	2958	58.96	-0.0133406654425951	-0.0204883836295412
2	D	26	50	20120529	17	2960	59	-0.0134049626622084	-0.0204401094495896
2	D	26	50	20120529	17	2962	59.04	-0.0133494194245462	-0.0204233722320789
2	D	26	50	20120529	17	2964	59.08	-0.0128672008840482	-0.0204741566411037
2	D	26	50	20120529	17	2966	59.12	-0.0131730669933182	-0.0206403691610894
2	D	26	50	20120529	17	2968	59.16	-0.0131766095982920	-0.0207738921345809
2	D	26	50	20120529	17	2970	59.2	-0.0131725720185714	-0.0209292505654754
2	D	26	50	20120529	17	2972	59.24	-0.0131503052260318	-0.0207058260358238
2	D	26	50	20120529	17	2974	59.28	-0.0130691010832804	-0.0209804238832298
2	D	26	50	20120529	17	2976	59.32	-0.0136142733405074	-0.0206553173984437
2	D	26	50	20120529	17	2978	59.36	-0.0136190533823482	-0.0204612731555505
2	D	26	50	20120529	17	2980	59.4	-0.0137172351589160	-0.0199211496407411
2	D	26	50	20120529	17	2982	59.44	-0.0135278083233039	-0.0200313663747247
2	D	26	50	20120529	17	2984	59.48	-0.0135901822124724	-0.0203346232599722
2	D	26	50	20120529	17	2986	59.52	-0.0136431657235867	-0.0196077811285227
2	D	26	50	20120529	17	2988	59.56	-0.0137078589229974	-0.0196979867405987
2	D	26	50	20120529	17	2990	59.6	-0.0138283994159863	-0.0194981371510319
2	D	26	50	20120529	17	2992	59.64	-0.0139225294706979	-0.0190636907446709
2	D	26	50	20120529	17	2994	59.68	-0.0136450112722856	-0.0187882090137884
2	D	26	50	20120529	17	2996	59.72	-0.0133627271741681	-0.0185630732857264
2	D	26	50	20120529	17	2998	59.76	-0.0134823837836805	-0.0184458632656769
2	D	26	50	20120529	17	3000	59.8	-0.0135024373319949	-0.018673777923389
2	D	26	50	20120529	17	3002	59.84	-0.0136122651572488	-0.0182409295783535
2	D	26	50	20120529	17	3004	59.88	-0.013647288156121	-0.0179729856057584
2	D	26	50	20120529	17	3006	59.92	-0.0135237141750408	-0.0180350271547398
2	D	26	50	20120529	17	3008	59.96	-0.0138187827637622	-0.0180710259609699
2	D	26	50	20120529	17	3010	60	-0.0133956359237645	-0.0177727117521230
2	D	26	50	20120529	17	3012	60.04	-0.0134926156188042	-0.0179905642803387
2	D	26	50	20120529	17	3014	60.08	-0.0135345541219964	-0.0178134411027193
2	D	26	50	20120529	17	3016	60.12	-0.0136262588004485	-0.0176927309041030
2	D	26	50	20120529	17	3018	60.16	-0.0137750340672102	-0.0177475599639162
2	D	26	50	20120529	17	3020	60.2	-0.0135327580707722	-0.0180829902077076
2	D	26	50	20120529	17	3022	60.24	-0.0127813227654731	-0.0180724189613289
2	D	26	50	20120529	17	3024	60.28	-0.0124820610335393	-0.0176908782843362
2	D	26	50	20120529	17	3026	60.32	-0.0113377996270198	-0.0174759814624659
2	D	26	50	20120529	17	3028	60.36	-0.0107954487258497	-0.0176013373526346
2	D	26	50	20120529	17	3030	60.4	-0.00997843633766335	-0.0172969066701304
2	D	26	50	20120529	17	3032	60.44	-0.00945757441157352	-0.0167248502130826
2	D	26	50	20120529	17	3034	60.48	-0.00827293013678045	-0.0162404396415630
2	D	26	50	20120529	17	3036	60.52	-0.00789951312675415	-0.0148755457872281
2	D	26	50	20120529	17	3038	60.56	-0.00790098207038139	-0.0145462867471588
2	D	26	50	20120529	17	3040	60.6	-0.00748500812157209	-0.0133759005735016
2	D	26	50	20120529	17	3042	60.64	-0.00650630162573179	-0.0124485865985179
2	D	26	50	20120529	17	3044	60.68	-0.00619586760665527	-0.0102227558726989
2	D	26	50	20120529	17	3046	60.72	-0.00474113682572019	-0.00853783355021636
2	D	26	50	20120529	17	3048	60.76	-0.00386930244878842	-0.0068947436649088
2	D	26	50	20120529	17	3050	60.8	-0.0031071969021612	-0.00502453108148413
2	D	26	50	20120529	17	3052	60.84	-0.001938794870132	-0.00244229732474366
2	D	26	50	20120529	17	3054	60.88	-0.000789640284686699	-0.000387409663276489
2	D	26	50	20120529	17	3056	60.92	0.000155909974183799	0.00103188799685331
2	D	26	50	20120529	17	3058	60.96	0.0018187776361612	0.00226490544654741
2	D	26	50	20120529	17	3060	61	0.0031265079883554	0.00386607097079841
2	D	26	50	20120529	17	3062	61.04	0.0040386474518148	0.00508090870514811
2	D	26	50	20120529	17	3064	61.08	0.0053724205467601	0.00681810036089601
2	D	26	50	20120529	17	3066	61.12	0.0052287859462977	0.00785664930362811
2	D	26	50	20120529	17	3068	61.16	0.0048525167503588	0.00926501155738691
2	D	26	50	20120529	17	3070	61.2	0.0038413717309315	0.0107923445270803
2	D	26	50	20120529	17	3072	61.24	0.0026186851113106	0.0121838882460485
2	D	26	50	20120529	17	3074	61.28	0.000832052549422202	0.0129074564731011
2	D	26	50	20120529	17	3076	61.32	-0.000547039019129399	0.0129397924662048
2	D	26	50	20120529	17	3078	61.36	-0.0028585852289638	0.0140633992836458
2	D	26	50	20120529	17	3080	61.4	-0.00466843210647859	0.0148151315737930
2	D	26	50	20120529	17	3082	61.44	-0.00523680453719633	0.0164696200204133
2	D	26	50	20120529	17	3084	61.48	-0.00583232986831164	0.0186748032282217
2	D	26	50	20120529	17	3086	61.52	-0.00576112421544616	0.0203985174287201
2	D	26	50	20120529	17	3088	61.56	-0.00505224966730664	0.0232585522265854
2	D	26	50	20120529	17	3090	61.6	-0.00460542889227486	0.0251398098179322
2	D	26	50	20120529	17	3092	61.64	-0.0035211513540034	0.0273769542522502
2	D	26	50	20120529	17	3094	61.68	-0.0027835682705477	0.029463838495566
2	D	26	50	20120529	17	3096	61.72	-0.00114711104684770	0.0313172360797341
2	D	26	50	20120529	17	3098	61.76	0.0011745326478221	0.0323721686865863
2	D	26	50	20120529	17	3100	61.8	0.0022831346593664	0.0334951956764668
2	D	26	50	20120529	17	3102	61.84	0.0037072477166761	0.0333508044717485
2	D	26	50	20120529	17	3104	61.88	0.0051019451318884	0.0328868010019339
2	D	26	50	20120529	17	3106	61.92	0.0070691869078275	0.0326614460707697
2	D	26	50	20120529	17	3108	61.96	0.0076908751898467	0.0326140699164302
2	D	26	50	20120529	17	3110	62	0.0091161903286844	0.0319785930521779
2	D	26	50	20120529	17	3112	62.04	0.0106933212934429	0.0310210290490951
2	D	26	50	20120529	17	3114	62.08	0.0121872965007339	0.0307742487824609
2	D	26	50	20120529	17	3116	62.12	0.0140094116809022	0.0303926515369258
2	D	26	50	20120529	17	3118	62.16	0.0160175878684042	0.0302711776629858
2	D	26	50	20120529	17	3120	62.2	0.0177487408322407	0.029852697727744
2	D	26	50	20120529	17	3122	62.24	0.0179528754889015	0.0286733213984707
2	D	26	50	20120529	17	3124	62.28	0.0193041777609524	0.0276560563698523
2	D	26	50	20120529	17	3126	62.32	0.0206530900120829	0.0264397973508724
2	D	26	50	20120529	17	3128	62.36	0.0229216865560281	0.0255974351845805
2	D	26	50	20120529	17	3130	62.4	0.0251144741819623	0.0247955265972403
2	D	26	50	20120529	17	3132	62.44	0.0266168639599493	0.0241747575540366
2	D	26	50	20120529	17	3134	62.48	0.0281249954449996	0.0223569132988266
2	D	26	50	20120529	17	3136	62.52	0.028638920653566	0.021460301900282
2	D	26	50	20120529	17	3138	62.56	0.0299426346392431	0.0201176970416397
2	D	26	50	20120529	17	3140	62.6	0.0301281511743552	0.0187599388846766
2	D	26	50	20120529	17	3142	62.64	0.0297995586531378	0.0177935360468289
2	D	26	50	20120529	17	3144	62.68	0.0293293326436487	0.0172927630243926
2	D	26	50	20120529	17	3146	62.72	0.0290281051548633	0.0172796108382625
2	D	26	50	20120529	17	3148	62.76	0.0283063612633062	0.0176857022626979
2	D	26	50	20120529	17	3150	62.8	0.0278593990669181	0.0178639638822351
2	D	26	50	20120529	17	3152	62.84	0.0277463326926064	0.0185226338489103
2	D	26	50	20120529	17	3154	62.88	0.0276173139893111	0.0188500667150066
2	D	26	50	20120529	17	3156	62.92	0.0272794018007177	0.019708833758622
2	D	26	50	20120529	17	3158	62.96	0.026374149557307	0.019936112020231
2	D	26	50	20120529	17	3160	63	0.025569603461673	0.0200137523448053
2	D	26	50	20120529	17	3162	63.04	0.0244032449682414	0.0208958539121999
2	D	26	50	20120529	17	3164	63.08	0.0235128490383035	0.0210531215314036
2	D	26	50	20120529	17	3166	63.12	0.0220607911210013	0.0222916332007874
2	D	26	50	20120529	17	3168	63.16	0.0202243994549208	0.0229255190747821
2	D	26	50	20120529	17	3170	63.2	0.0174932136547234	0.0240808467024272
2	D	26	50	20120529	17	3172	63.24	0.0157108449467255	0.0247432996903818
2	D	26	50	20120529	17	3174	63.28	0.0137663225116659	0.0264229399252089
2	D	26	50	20120529	17	3176	63.32	0.0122102350447156	0.0276263225297034
2	D	26	50	20120529	17	3178	63.36	0.0102662287976062	0.0287390540448498
2	D	26	50	20120529	17	3180	63.4	0.0091733952672824	0.0305568134472461
2	D	26	50	20120529	17	3182	63.44	0.0069351901727927	0.03205255642149
2	D	26	50	20120529	17	3184	63.48	0.0057332500661318	0.033439334240753
2	D	26	50	20120529	17	3186	63.52	0.0040974292385348	0.0354166876436631
2	D	26	50	20120529	17	3188	63.56	0.0036438202384036	0.0379476349455641
2	D	26	50	20120529	17	3190	63.6	0.0033167833521049	0.0395132400697892
2	D	26	50	20120529	17	3192	63.64	0.0033158641132893	0.0412962098185511
2	D	26	50	20120529	17	3194	63.68	0.0038244153103187	0.0429168985610307
2	D	26	50	20120529	17	3196	63.72	0.0053793431221479	0.0442738364741277
2	D	26	50	20120529	17	3198	63.76	0.0068313868973145	0.0460519978967775
2	D	26	50	20120529	17	3200	63.8	0.0087880927822139	0.0477610749869054
2	D	26	50	20120529	17	3202	63.84	0.0103932251755074	0.048706618174708
2	D	26	50	20120529	17	3204	63.88	0.0122319149386267	0.0499097603628969
2	D	26	50	20120529	17	3206	63.92	0.014137284871212	0.0518755172145955
2	D	26	50	20120529	17	3208	63.96	0.0163288916288216	0.0529865233891959
2	D	26	50	20120529	17	3210	64	0.0183054672142724	0.0544712354976532
2	D	26	50	20120529	17	3212	64.04	0.0195768452068458	0.0550476689456765
2	D	26	50	20120529	17	3214	64.08	0.0200597284277181	0.0563049755133043
2	D	26	50	20120529	17	3216	64.12	0.0193209432627343	0.0570173148846716
2	D	26	50	20120529	17	3218	64.16	0.0183116190432687	0.0572148805193352
2	D	26	50	20120529	17	3220	64.2	0.0172383016601056	0.0587283011631087
2	D	26	50	20120529	17	3222	64.24	0.0162389476462547	0.0599440298520028
2	D	26	50	20120529	17	3224	64.28	0.0147069300941359	0.0617199992436309
2	D	26	50	20120529	17	3226	64.32	0.0131744882779484	0.0638561688295954
2	D	26	50	20120529	17	3228	64.36	0.0119572746648139	0.065780772066629
2	D	26	50	20120529	17	3230	64.4	0.0107506676533972	0.067814694012034
2	D	26	50	20120529	17	3232	64.44	0.0097876589280992	0.0698525050447355
2	D	26	50	20120529	17	3234	64.48	0.0086348627427308	0.0711926845271183
2	D	26	50	20120529	17	3236	64.52	0.0078506813223949	0.0729357027427432
2	D	26	50	20120529	17	3238	64.56	0.0075935065860773	0.0748226171883395
2	D	26	50	20120529	17	3240	64.6	0.0066874199566649	0.0772075469399255
2	D	26	50	20120529	17	3242	64.64	0.0071939205440288	0.0789258871288869
2	D	26	50	20120529	17	3244	64.68	0.0077383927655425	0.0803682435411512
2	D	26	50	20120529	17	3246	64.72	0.0085452723135544	0.0813028265738455
2	D	26	50	20120529	17	3248	64.76	0.0086353577174776	0.0831889632019825
2	D	26	50	20120529	17	3250	64.8	0.0089659301376823	0.0846530277924292
2	D	26	50	20120529	17	3252	64.84	0.0097121399238685	0.0858589984077429
2	D	26	50	20120529	17	3254	64.88	0.0096992705804509	0.0873218609166616
2	D	26	50	20120529	17	3256	64.92	0.0088696221940847	0.0883183865033878
2	D	26	50	20120529	17	3258	64.96	0.0082634195505735	0.0884328670912619
2	D	26	50	20120529	17	3260	65	0.0070399126870864	0.088344690875648
2	D	26	50	20120529	17	3262	65.04	0.0058988544742857	0.0879128607643773
2	D	26	50	20120529	17	3264	65.08	0.0038713672005895	0.0870233911443228
2	D	26	50	20120529	17	3266	65.12	0.002078497956891	0.0862204713942855
2	D	26	50	20120529	17	3268	65.16	0.000395230264276399	0.0848606343433856
2	D	26	50	20120529	17	3270	65.2	-0.0011765266889451	0.0830971100311064
2	D	26	50	20120529	17	3272	65.24	-0.0031861241610772	0.0810985434247607
2	D	26	50	20120529	17	3274	65.28	-0.00473051608186676	0.0792121946645893
2	D	26	50	20120529	17	3276	65.32	-0.00525547215621965	0.0776097492770644
2	D	26	50	20120529	17	3278	65.36	-0.00492440476126811	0.0761408056498275
2	D	26	50	20120529	17	3280	65.4	-0.00450120135272796	0.0743055099992578
2	D	26	50	20120529	17	3282	65.44	-0.00398989243925197	0.0717254894867424
2	D	26	50	20120529	17	3284	65.48	-0.00406173448822053	0.0696951030752434
2	D	26	50	20120529	17	3286	65.52	-0.00465916900764504	0.0666799290495858
2	D	26	50	20120529	17	3288	65.56	-0.00567747348323179	0.0632488348152343
2	D	26	50	20120529	17	3290	65.6	-0.00624436098970904	0.061038913991992
2	D	26	50	20120529	17	3292	65.64	-0.00740514748170488	0.0581461401501579
2	D	26	50	20120529	17	3294	65.68	-0.00875459006292129	0.0557039347492958
2	D	26	50	20120529	17	3296	65.72	-0.00950772949556308	0.0537403699286188
2	D	26	50	20120529	17	3298	65.76	-0.0104550404503187	0.0508213624252026
2	D	26	50	20120529	17	3300	65.8	-0.0112788905610791	0.0484748285718351
2	D	26	50	20120529	17	3302	65.84	-0.0116361209069346	0.0466244715468261
2	D	26	50	20120529	17	3304	65.88	-0.0115996341970254	0.0450545530712358
2	D	26	50	20120529	17	3306	65.92	-0.0106130788159139	0.0444354103736288
2	D	26	50	20120529	17	3308	65.96	-0.0085355283821097	0.0437792859913658
2	D	26	50	20120529	17	3310	66	-0.0062036316391127	0.0424243279772562
2	D	26	50	20120529	17	3312	66.04	-0.00367452281484277	0.0420479350376306
2	D	26	50	20120529	17	3314	66.08	-0.0014807240262115	0.0415783454242446
2	D	26	50	20120529	17	3316	66.12	0.000990402042001102	0.0404507222402864
2	D	26	50	20120529	17	3318	66.16	0.0034838019738211	0.0396825214332053
2	D	26	50	20120529	17	3320	66.2	0.0064891472152202	0.0395835264838392
2	D	26	50	20120529	17	3322	66.24	0.0091053715949323	0.0390430847709783
2	D	26	50	20120529	17	3324	66.28	0.0116408443802329	0.0384760558431448
2	D	26	50	20120529	17	3326	66.32	0.0142092683415368	0.0386827431552857
2	D	26	50	20120529	17	3328	66.36	0.0165101230968397	0.0390778037139346
2	D	26	50	20120529	17	3330	66.4	0.0196382927861309	0.0388943095042167
2	D	26	50	20120529	17	3332	66.44	0.0221274925036706	0.0384449714290439
2	D	26	50	20120529	17	3334	66.48	0.0240889218618684	0.037950081535027
2	D	26	50	20120529	17	3336	66.52	0.0265184346960082	0.037278436158917
2	D	26	50	20120529	17	3338	66.56	0.0286585428667439	0.0356290600943247
2	D	26	50	20120529	17	3340	66.6	0.0302648568354688	0.0347673295661893
2	D	26	50	20120529	17	3342	66.64	0.0310773359620809	0.0328848564582856
2	D	26	50	20120529	17	3344	66.68	0.0313255375133452	0.0311927428598384
2	D	26	50	20120529	17	3346	66.72	0.0313706014285103	0.0286569660186219
2	D	26	50	20120529	17	3348	66.76	0.0308399955709757	0.0258443710147064
2	D	26	50	20120529	17	3350	66.8	0.0305560992693971	0.0236843648591481
2	D	26	50	20120529	17	3352	66.84	0.0294773230218833	0.022207232935385
2	D	26	50	20120529	17	3354	66.88	0.0280244590028505	0.0196519328759399
2	D	26	50	20120529	17	3356	66.92	0.0273135904135881	0.0176202171036923
2	D	26	50	20120529	17	3358	66.96	0.0262981780047364	0.0155302993722851
2	D	26	50	20120529	17	3360	67	0.0257049154153209	0.0122645974140532
2	D	26	50	20120529	17	3362	67.04	0.0251741610653622	0.0107057098042493
2	D	26	50	20120529	17	3364	67.08	0.0237969291876452	0.0082664035411901
2	D	26	50	20120529	17	3366	67.12	0.0228523759493362	0.00785797866437671
2	D	26	50	20120529	17	3368	67.16	0.0224673563069801	0.00694856863309271
2	D	26	50	20120529	17	3370	67.2	0.0206659310712293	0.00623538073358801
2	D	26	50	20120529	17	3372	67.24	0.0189845018562458	0.00522711717429411
2	D	26	50	20120529	17	3374	67.28	0.0169415996547197	0.00531034364243971
2	D	26	50	20120529	17	3376	67.32	0.0142653914067596	0.00510282901536491
2	D	26	50	20120529	17	3378	67.36	0.0120811314886065	0.00551196807002721
2	D	26	50	20120529	17	3380	67.4	0.0095834040632856	0.00573380160942111
2	D	26	50	20120529	17	3382	67.44	0.0070647038508348	0.00632309025872631
2	D	26	50	20120529	17	3384	67.48	0.0051425401321963	0.00632489338101841
2	D	26	50	20120529	17	3386	67.52	0.0032963762503998	0.00557300552737931
2	D	26	50	20120529	17	3388	67.56	0.002148932863365	0.00540523030140711
2	D	26	50	20120529	17	3390	67.6	0.000280582445648499	0.00454372427967481
2	D	26	50	20120529	17	3392	67.64	-0.0006931626354616	0.00287684979712181
2	D	26	50	20120529	17	3394	67.68	-0.0011785985118139	0.00169308940580521
2	D	26	50	20120529	17	3396	67.72	-0.0020024076103811	0.00155806170908341
2	D	26	50	20120529	17	3398	67.76	-0.0015965028621359	0.00184597013453851
2	D	26	50	20120529	17	3400	67.8	-0.0008751457579881	0.00195065517217281
2	D	26	50	20120529	17	3402	67.84	-0.00106647258952120	0.00165549253824961
2	D	26	50	20120529	17	3404	67.88	-0.0015145463577692	0.00255272053390731
2	D	26	50	20120529	17	3406	67.92	-0.0020932206271821	0.00259738776216811
2	D	26	50	20120529	17	3408	67.96	-0.0027749698520885	0.00279943574671751
2	D	26	50	20120529	17	3410	68	-0.003360567403996	0.00345249128555021
2	D	26	50	20120529	17	3412	68.04	-0.00366338588303909	0.00407506345104591
2	D	26	50	20120529	17	3414	68.08	-0.00422084765612313	0.00409215422194711
2	D	26	50	20120529	17	3416	68.12	-0.00541493180644504	0.00388602552416351
2	D	26	50	20120529	17	3418	68.16	-0.0084118059086055	0.00331045474641321
2	D	26	50	20120529	17	3420	68.2	-0.0104205619236680	0.00393398857713131
2	D	26	50	20120529	17	3422	68.24	-0.011606450706396	0.00435789909245271
2	D	26	50	20120529	17	3424	68.28	-0.0130403996190320	0.00443731425504771
2	D	26	50	20120529	17	3426	68.32	-0.0162107977252956	0.00489670738864901
2	D	26	50	20120529	17	3428	68.36	-0.0178945462505214	0.00477453347899561
2	D	26	50	20120529	17	3430	68.4	-0.0191808654093813	0.00531283265830951
2	D	26	50	20120529	17	3432	68.44	-0.0207113838951240	0.00445816683402491
2	D	26	50	20120529	17	3434	68.48	-0.0203231752011847	0.00311141832964481
2	D	26	50	20120529	17	3436	68.52	-0.0203698654619465	0.00152153822962161
2	D	26	50	20120529	17	3438	68.56	-0.0196369775675179	0.00080584717211141
2	D	26	50	20120529	17	3440	68.6	-0.0188829896067387	7.98606398672106e-05
2	D	26	50	20120529	17	3442	68.64	-0.0176963866461617	-0.00092385622282366
2	D	26	50	20120529	17	3444	68.68	-0.0177873842178326	-0.00159847144741469
2	D	26	50	20120529	17	3446	68.72	-0.0175641647491476	-0.00182833771984281
2	D	26	50	20120529	17	3448	68.76	-0.0176996039820161	-0.00185881402211195
2	D	26	50	20120529	17	3450	68.8	-0.0180586918973857	-0.0034657474163771
2	D	26	50	20120529	17	3452	68.84	-0.017864607349406	-0.0030839684443992
2	D	26	50	20120529	17	3454	68.88	-0.0182524978452937	-0.00311277597466474
2	D	26	50	20120529	17	3456	68.92	-0.0180685157318968	-0.00375998374041697
2	D	26	50	20120529	17	3458	68.96	-0.0179276772437792	-0.00492159351683815
2	D	26	50	20120529	17	3460	69	-0.0179779212110911	-0.0065565486336029
2	D	26	50	20120529	17	3462	69.04	-0.0173646687129715	-0.00814765909942543
2	D	26	50	20120529	17	3464	69.08	-0.0166725313823426	-0.0100224042373175
2	D	26	50	20120529	17	3466	69.12	-0.0164794070853718	-0.0127729074876702
2	D	26	50	20120529	17	3468	69.16	-0.0162565475340384	-0.0169683636463877
2	D	26	50	20120529	17	3470	69.2	-0.0163078693442169	-0.0189308678068928
2	D	26	50	20120529	17	3472	69.24	-0.0160632316111298	-0.0199930341161166
2	D	26	50	20120529	17	3474	69.28	-0.0164551808999415	-0.0209342215261471
2	D	26	50	20120529	17	3476	69.32	-0.0169021925938042	-0.0221391526944924
2	D	26	50	20120529	17	3478	69.36	-0.0168003338619743	-0.0245524020726649
2	D	26	50	20120529	17	3480	69.4	-0.0168716102255179	-0.027850348100119
2	D	26	50	20120529	17	3482	69.44	-0.0154448808731178	-0.0298701986205783
2	D	26	50	20120529	17	3484	69.48	-0.0143292785044398	-0.0310989380742462
2	D	26	50	20120529	17	3486	69.52	-0.0136575270623126	-0.0315729824603537
2	D	26	50	20120529	17	3488	69.56	-0.0126593751299896	-0.0304560365887914
2	D	26	50	20120529	17	3490	69.6	-0.0117189231110115	-0.0301893159109278
2	D	26	50	20120529	17	3492	69.64	-0.00965204998960326	-0.0287145740080852
2	D	26	50	20120529	17	3494	69.68	-0.00770363846724716	-0.0278180545334222
2	D	26	50	20120529	17	3496	69.72	-0.00723235886865414	-0.027468821565262
2	D	26	50	20120529	17	3498	69.76	-0.00614651155332846	-0.0265385377417973
2	D	26	50	20120529	17	3500	69.8	-0.00554784666810468	-0.0261863702804952
2	D	26	50	20120529	17	3502	69.84	-0.00528864253532513	-0.0259741180379864
2	D	26	50	20120529	17	3504	69.88	-0.00531477720195778	-0.0254252334701582
2	D	26	50	20120529	17	3506	69.92	-0.00526957893650433	-0.0248567761866267
2	D	26	50	20120529	17	3508	69.96	-0.00511574078518939	-0.0246046501927268
2	D	26	50	20120529	17	3510	70	-0.0034986370740904	-0.024702139004649
2	D	26	50	20120529	17	3512	70.04	-0.002798254878393	-0.0243458349686769
2	D	26	50	20120529	17	3514	70.08	-0.0015184623151234	-0.0241542797416535
2	D	26	50	20120529	17	3516	70.12	0.000555241457791102	-0.0238180787514705
2	D	26	50	20120529	17	3518	70.16	0.0020195365650485	-0.0235677445661542
2	D	26	50	20120529	17	3520	70.2	0.0038206535022428	-0.0229547084427095
2	D	26	50	20120529	17	3522	70.24	0.0050815804565902	-0.0223843419708688
2	D	26	50	20120529	17	3524	70.28	0.0072878101824348	-0.0212803502955379
2	D	26	50	20120529	17	3526	70.32	0.008000793020973	-0.0210203400610278
2	D	26	50	20120529	17	3528	70.36	0.0079914945668004	-0.0212092436376218
2	D	26	50	20120529	17	3530	70.4	0.0077975139635175	-0.0220619649182581
2	D	26	50	20120529	17	3532	70.44	0.0071456039376703	-0.0229329366249168
2	D	26	50	20120529	17	3534	70.48	0.0067415206964935	-0.0244184689772404
2	D	26	50	20120529	17	3536	70.52	0.0057815454592868	-0.02627887398961
2	D	26	50	20120529	17	3538	70.56	0.0050929783815069	-0.0280831141467461
2	D	26	50	20120529	17	3540	70.6	0.0037365502216884	-0.030876666128648
2	D	26	50	20120529	17	3542	70.64	0.0022367272413171	-0.0345798338391967
2	D	26	50	20120529	17	3544	70.68	0.0013078647024826	-0.0364425015932661
2	D	26	50	20120529	17	3546	70.72	-0.000114028039534201	-0.0395051649103481
2	D	26	50	20120529	17	3548	70.76	-0.0013303224138531	-0.0427519871175224
2	D	26	50	20120529	17	3550	70.8	-0.0025665571994016	-0.0457995466337583
2	D	26	50	20120529	17	3552	70.84	-0.0029050492155556	-0.0470775007193967
2	D	26	50	20120529	17	3554	70.88	-0.0043705280195647	-0.0484282868034974
2	D	26	50	20120529	17	3556	70.92	-0.00586160408905277	-0.0490465102622888
2	D	26	50	20120529	17	3558	70.96	-0.00709911166680735	-0.0493960331442293
2	D	26	50	20120529	17	3560	71	-0.00866280760272328	-0.0497777293847138
2	D	26	50	20120529	17	3562	71.04	-0.0102312411540732	-0.049662824532771
2	D	26	50	20120529	17	3564	71.08	-0.0114555258350195	-0.049306442715053
2	D	26	50	20120529	17	3566	71.12	-0.0135709064816172	-0.0484572074708479
2	D	26	50	20120529	17	3568	71.16	-0.0158605889497774	-0.0479484441417842
2	D	26	50	20120529	17	3570	71.2	-0.0182798840909290	-0.0474094873531638
2	D	26	50	20120529	17	3572	71.24	-0.0203845874251308	-0.0463648785053169
2	D	26	50	20120529	17	3574	71.28	-0.0229556983922032	-0.0451610292103468
2	D	26	50	20120529	17	3576	71.32	-0.0254305721263561	-0.0432203039387022
2	D	26	50	20120529	17	3578	71.36	-0.0281508119135808	-0.0411368845186142
2	D	26	50	20120529	17	3580	71.4	-0.0308753367678994	-0.0395120521303969
2	D	26	50	20120529	17	3582	71.44	-0.0327537800742571	-0.0380185577557171
2	D	26	50	20120529	17	3584	71.48	-0.0348576419513892	-0.0353965280293315
2	D	26	50	20120529	17	3586	71.52	-0.0366463463361465	-0.0334857770141414
2	D	26	50	20120529	17	3588	71.56	-0.037780312267932	-0.0311688214374309
2	D	26	50	20120529	17	3590	71.6	-0.0381803225740492	-0.0299744473733287
2	D	26	50	20120529	17	3592	71.64	-0.0376079054925431	-0.0283737838948923
2	D	26	50	20120529	17	3594	71.68	-0.0369308012520823	-0.026736810483242
2	D	26	50	20120529	17	3596	71.72	-0.0355674710936834	-0.0247167761150195
2	D	26	50	20120529	17	3598	71.76	-0.0342621661177486	-0.023871769369366
2	D	26	50	20120529	17	3600	71.8	-0.0324866704876639	-0.0224679714898798
2	D	26	50	20120529	17	3602	71.84	-0.0301328817187213	-0.0199649266215644
2	D	26	50	20120529	17	3604	71.88	-0.0278045275806981	-0.0186854805406176
2	D	26	50	20120529	17	3606	71.92	-0.0256274235831706	-0.0166444097456548
2	D	26	50	20120529	17	3608	71.96	-0.0238554988423309	-0.0153186410994726
2	D	26	50	20120529	17	3610	72	-0.0224095220433469	-0.0152010633838969
2	D	26	50	20120529	17	3612	72.04	-0.0215228101397390	-0.0154104235596706
2	D	26	50	20120529	17	3614	72.08	-0.0213471032970023	-0.0162903521879266
2	D	26	50	20120529	17	3616	72.12	-0.0208130460512687	-0.0168447741089583
2	D	26	50	20120529	17	3618	72.16	-0.0208010803903175	-0.0182050509802760
2	D	26	50	20120529	17	3620	72.2	-0.0204958011796758	-0.0201225336520231
2	D	26	50	20120529	17	3622	72.24	-0.0202744979703679	-0.022015437292056
2	D	26	50	20120529	17	3624	72.28	-0.0195402029334447	-0.0247449048227751
2	D	26	50	20120529	17	3626	72.32	-0.0194818807661324	-0.0261471541384106
2	D	26	50	20120529	17	3628	72.36	-0.0189000167380296	-0.0291532630551333
2	D	26	50	20120529	17	3630	72.4	-0.0192058404208928	-0.0313580927095511
2	D	26	50	20120529	17	3632	72.44	-0.0192982592771939	-0.0345902070956767
2	D	26	50	20120529	17	3634	72.48	-0.0199414436053612	-0.0379257712038899
2	D	26	50	20120529	17	3636	72.52	-0.0207605561006877	-0.0403003771964705
2	D	26	50	20120529	17	3638	72.56	-0.0214870376076787	-0.0418840135436159
2	D	26	50	20120529	17	3640	72.6	-0.0231107669093174	-0.0441216529526807
2	D	26	50	20120529	17	3642	72.64	-0.0237432032144107	-0.0449230877784776
2	D	26	50	20120529	17	3644	72.68	-0.0241000092961974	-0.0448641150729266
2	D	26	50	20120529	17	3646	72.72	-0.0240684016230784	-0.045338088748356
2	D	26	50	20120529	17	3648	72.76	-0.0240457034954023	-0.0456449023807128
2	D	26	50	20120529	17	3650	72.8	-0.0238991202596623	-0.0458675703061084
2	D	26	50	20120529	17	3652	72.84	-0.0235197574715557	-0.0456549432970056
2	D	26	50	20120529	17	3654	72.88	-0.0234834121830027	-0.0459095017382328
2	D	26	50	20120529	17	3656	72.92	-0.0236829577166536	-0.0466530952293286
2	D	26	50	20120529	17	3658	72.96	-0.0227970943411831	-0.0469598381510073
2	D	26	50	20120529	17	3660	73	-0.0218676024773133	-0.0483315545958311
2	D	26	50	20120529	17	3662	73.04	-0.0207677685898558	-0.0495670115639202
2	D	26	50	20120529	17	3664	73.08	-0.0200695006434341	-0.0505001803830521
2	D	26	50	20120529	17	3666	73.12	-0.0199104723283452	-0.0509062718074875
2	D	26	50	20120529	17	3668	73.16	-0.0187144719186463	-0.0513733865471394
2	D	26	50	20120529	17	3670	73.2	-0.0172478617437873	-0.0526364913903729
2	D	26	50	20120529	17	3672	73.24	-0.0156092831997437	-0.0548795048109747
2	D	26	50	20120529	17	3674	73.28	-0.0129807551620389	-0.0564907890332646
2	D	26	50	20120529	17	3676	73.32	-0.0109338931625382	-0.0591268124028499
2	D	26	50	20120529	17	3678	73.36	-0.00981744226572279	-0.0620704272222513
2	D	26	50	20120529	17	3680	73.4	-0.00894840803164453	-0.0635571899403742
2	D	26	50	20120529	17	3682	73.44	-0.0081818335701602	-0.0650450133186688
2	D	26	50	20120529	17	3684	73.48	-0.00725898851003363	-0.0657540292881645
2	D	26	50	20120529	17	3686	73.52	-0.00552219283408323	-0.0667386047702887
2	D	26	50	20120529	17	3688	73.56	-0.00438078106789191	-0.0668518832766348
2	D	26	50	20120529	17	3690	73.6	-0.0035510619708476	-0.0660029308751422
2	D	26	50	20120529	17	3692	73.64	-0.0025659915139766	-0.0654453771781766
2	D	26	50	20120529	17	3694	73.68	-0.0011996490806899	-0.0654863186608073
2	D	26	50	20120529	17	3696	73.72	-0.000913412255665599	-0.0648796210425493
2	D	26	50	20120529	17	3698	73.76	-0.000628801776237999	-0.0629429262795574
2	D	26	50	20120529	17	3700	73.8	-0.000744908709708801	-0.0622771145343922
2	D	26	50	20120529	17	3702	73.84	-0.0009932446112615	-0.0607917660298317
2	D	26	50	20120529	17	3704	73.88	-0.0013342822118278	-0.0587367015916693
2	D	26	50	20120529	17	3706	73.92	-0.0018205595452498	-0.0563468928032931
2	D	26	50	20120529	17	3708	73.96	-0.002433338281826	-0.0539486694442208
2	D	26	50	20120529	17	3710	74	-0.0022039528420091	-0.0512804727160915
2	D	26	50	20120529	17	3712	74.04	-0.0019766887225358	-0.0489166147465848
2	D	26	50	20120529	17	3714	74.08	-0.0019514450104474	-0.0458939453890467
2	D	26	50	20120529	17	3716	74.12	-0.0015491719626304	-0.0431515731595709
2	D	26	50	20120529	17	3718	74.16	-0.000990274762780501	-0.0409985744322141
2	D	26	50	20120529	17	3720	74.2	-0.000305159002488901	-0.039658253528475
2	D	26	50	20120529	17	3722	74.24	0.0003570464980923	-0.0384460603734869
2	D	26	50	20120529	17	3724	74.28	0.0019389645757594	-0.0379342776984675
2	D	26	50	20120529	17	3726	74.32	0.0035203523233407	-0.0360751384072362
2	D	26	50	20120529	17	3728	74.36	0.0052086687583729	-0.0351807614661202
2	D	26	50	20120529	17	3730	74.4	0.0068376942898027	-0.0344153961572317
2	D	26	50	20120529	17	3732	74.44	0.0087652192920561	-0.032982280216384
2	D	26	50	20120529	17	3734	74.48	0.01075930920537	-0.0322502344861317
2	D	26	50	20120529	17	3736	74.52	0.0121134957659814	-0.0314975129535976
2	D	26	50	20120529	17	3738	74.56	0.0123501431924411	-0.0302088320580886
2	D	26	50	20120529	17	3740	74.6	0.0128113465194022	-0.0286724021596552
2	D	26	50	20120529	17	3742	74.64	0.0121565232136166	-0.0270760803168553
2	D	26	50	20120529	17	3744	74.68	0.0110470797450027	-0.0253323479233815
2	D	26	50	20120529	17	3746	74.72	0.0099699439852213	-0.0225862987386435
2	D	26	50	20120529	17	3748	74.76	0.0092542670698467	-0.0199368544823513
2	D	26	50	20120529	17	3750	74.8	0.008505108648383	-0.0175746016452379
2	D	26	50	20120529	17	3752	74.84	0.0074806523438	-0.0151263151260576
2	D	26	50	20120529	17	3754	74.88	0.0065818489142337	-0.0133450424335706
2	D	26	50	20120529	17	3756	74.92	0.0047618974808158	-0.0125537899454229
2	D	26	50	20120529	17	3758	74.96	0.0026426984575997	-0.0108168528481162
2	D	26	50	20120529	17	3760	75	-0.000110209662915698	-0.00911691157760127
2	D	26	50	20120529	17	3762	75.04	-0.0025908321751997	-0.00790244860984556
2	D	26	50	20120529	17	3764	75.08	-0.00429193310083581	-0.00746438181676487
2	D	26	50	20120529	17	3766	75.12	-0.00625339781437261	-0.00587682102698389
2	D	26	50	20120529	17	3768	75.16	-0.00724099405666599	-0.00403738738753071
2	D	26	50	20120529	17	3770	75.2	-0.0073771056773727	-0.00322825153249065
2	D	26	50	20120529	17	3772	75.24	-0.0075471585649977	-0.00267216076874465
2	D	26	50	20120529	17	3774	75.28	-0.00759506717074343	-0.00240677440137719
2	D	26	50	20120529	17	3776	75.32	-0.00871333038223906	-0.00300185920496782
2	D	26	50	20120529	17	3778	75.36	-0.00914482391068184	-0.0043181639339907
2	D	26	50	20120529	17	3780	75.4	-0.0106245551589725	-0.00456457933352571
2	D	26	50	20120529	17	3782	75.44	-0.0114710609710022	-0.00481391932670771
2	D	26	50	20120529	17	3784	75.48	-0.0120535826084115	-0.00434915925263723
2	D	26	50	20120529	17	3786	75.52	-0.0120220315038350	-0.00373397635300493
2	D	26	50	20120529	17	3788	75.56	-0.0123989971999533	-0.00279674166988122
2	D	26	50	20120529	17	3790	75.6	-0.0132344438619252	-0.00294981614587249
2	D	26	50	20120529	17	3792	75.64	-0.013533104553095	-0.00241034316930183
2	D	26	50	20120529	17	3794	75.68	-0.0143080228745973	-0.00288616946449789
2	D	26	50	20120529	17	3796	75.72	-0.0149122739033925	-0.00370919933139215
2	D	26	50	20120529	17	3798	75.76	-0.0162173101787504	-0.00480175001900349
2	D	26	50	20120529	17	3800	75.8	-0.0182341484243219	-0.00651856285731756
2	D	26	50	20120529	17	3802	75.84	-0.0204738950115947	-0.0075803685420829
2	D	26	50	20120529	17	3804	75.88	-0.0228466271712052	-0.00836044167202009
2	D	26	50	20120529	17	3806	75.92	-0.0254630283276126	-0.00992154252604906
2	D	26	50	20120529	17	3808	75.96	-0.0257801586479069	-0.0113114104019459
2	D	26	50	20120529	17	3810	76	-0.026121090182456	-0.0145944011209779
2	D	26	50	20120529	17	3812	76.04	-0.0249017411068423	-0.0162657328511260
2	D	26	50	20120529	17	3814	76.08	-0.0242721897974163	-0.0181132048804677
2	D	26	50	20120529	17	3816	76.12	-0.0234441182591722	-0.0207800368925094
2	D	26	50	20120529	17	3818	76.16	-0.0219233649180777	-0.0236684761697749
2	D	26	50	20120529	17	3820	76.2	-0.0211634231182009	-0.0267272221152891
2	D	26	50	20120529	17	3822	76.24	-0.0213650829011275	-0.0298100733309741
2	D	26	50	20120529	17	3824	76.28	-0.0222623024115039	-0.0313617060252029
2	D	26	50	20120529	17	3826	76.32	-0.0237963069336778	-0.0333117580352914
2	D	26	50	20120529	17	3828	76.36	-0.0241861985417562	-0.0329903143636318
2	D	26	50	20120529	17	3830	76.4	-0.0239845104745584	-0.032123705505813
2	D	26	50	20120529	17	3832	76.44	-0.0243631873690872	-0.0312569835109092
2	D	26	50	20120529	17	3834	76.48	-0.024306816816491	-0.0308359155648482
2	D	26	50	20120529	17	3836	76.52	-0.0244725060774587	-0.0295910399344337
2	D	26	50	20120529	17	3838	76.56	-0.0255711661676594	-0.0279684137193737
2	D	26	50	20120529	17	3840	76.6	-0.0269797723732577	-0.0261250782647019
2	D	26	50	20120529	17	3842	76.64	-0.0279058029494335	-0.0240579187650473
2	D	26	50	20120529	17	3844	76.68	-0.0299916300681115	-0.0216019919570962
2	D	26	50	20120529	17	3846	76.72	-0.031319795806282	-0.0196538349931814
2	D	26	50	20120529	17	3848	76.76	-0.0326614884971766	-0.0176146521733243
2	D	26	50	20120529	17	3850	76.8	-0.0344765891780756	-0.0154744237944358
2	D	26	50	20120529	17	3852	76.84	-0.0355358351362931	-0.0126235106740479
2	D	26	50	20120529	17	3854	76.88	-0.0364103848032646	-0.0099529097828625
2	D	26	50	20120529	17	3856	76.92	-0.036274761722633	-0.00767121762132975
2	D	26	50	20120529	17	3858	76.96	-0.0369084708199324	-0.00449927802228313
2	D	26	50	20120529	17	3860	77	-0.0374001928755695	-0.00169163983690383
2	D	26	50	20120529	17	3862	77.04	-0.0374286185681732	0.000284299352443861
2	D	26	50	20120529	17	3864	77.08	-0.0364660128937405	0.00283138990215941
2	D	26	50	20120529	17	3866	77.12	-0.0352473002142299	0.00401602003481681
2	D	26	50	20120529	17	3868	77.16	-0.0337817506995427	0.00493073336695971
2	D	26	50	20120529	17	3870	77.2	-0.031855910025642	0.00586521033363681
2	D	26	50	20120529	17	3872	77.24	-0.0294168243798985	0.00621550254775521
2	D	26	50	20120529	17	3874	77.28	-0.0263024984271694	0.00531812888810061
2	D	26	50	20120529	17	3876	77.32	-0.0238818102856588	0.00490331883705311
2	D	26	50	20120529	17	3878	77.36	-0.0206765376729471	0.00543799055857951
2	D	26	50	20120529	17	3880	77.4	-0.0177197211699409	0.00534038860957231
2	D	26	50	20120529	17	3882	77.44	-0.0160061468806846	0.00556974576511801
2	D	26	50	20120529	17	3884	77.48	-0.0152430655266994	0.00483588206333141
2	D	26	50	20120529	17	3886	77.52	-0.014638220528208	0.00407346538972041
2	D	26	50	20120529	17	3888	77.56	-0.0143285572555230	0.00271227776486851
2	D	26	50	20120529	17	3890	77.6	-0.014287813762791	0.00126142192909431
2	D	26	50	20120529	17	3892	77.64	-0.0139635063086676	-0.0016760127770396
2	D	26	50	20120529	17	3894	77.68	-0.014483632843705	-0.00443099272042395
2	D	26	50	20120529	17	3896	77.72	-0.0152489076429255	-0.00647338721928111
2	D	26	50	20120529	17	3898	77.76	-0.0157033310179366	-0.00724302465520951
2	D	26	50	20120529	17	3900	77.8	-0.0157531539738710	-0.00790402828639473
2	D	26	50	20120529	17	3902	77.84	-0.0163899121156109	-0.00758671553255083
2	D	26	50	20120529	17	3904	77.88	-0.0171672727839354	-0.00723641059051033
2	D	26	50	20120529	17	3906	77.92	-0.0201782890217196	-0.00548704255599043
2	D	26	50	20120529	17	3908	77.96	-0.0234586493035256	-0.00388287889898719
2	D	26	50	20120529	17	3910	78	-0.0255208625912458	-0.00253782745088196
2	D	26	50	20120529	17	3912	78.04	-0.0258066185836589	-0.00313357905616724
2	D	26	50	20120529	17	3914	78.08	-0.0259210850293974	-0.0035754359415951
2	D	26	50	20120529	17	3916	78.12	-0.0258705905341529	-0.00508128347174216
2	D	26	50	20120529	17	3918	78.16	-0.0259586818969531	-0.00673674772572048
2	D	26	50	20120529	17	3920	78.2	-0.0247548538151864	-0.00897917424769394
2	D	26	50	20120529	17	3922	78.24	-0.0243648632121586	-0.0110370883261846
2	D	26	50	20120529	17	3924	78.28	-0.0241119240454604	-0.0135804029256886
2	D	26	50	20120529	17	3926	78.32	-0.0249582035833201	-0.0153436302531197
2	D	26	50	20120529	17	3928	78.36	-0.0248852725899085	-0.0163729938787642
2	D	26	50	20120529	17	3930	78.4	-0.025384497048494	-0.0189689172227884
2	D	26	50	20120529	17	3932	78.44	-0.0250325086973395	-0.0206881672460452
2	D	26	50	20120529	17	3934	78.48	-0.0240783223312184	-0.0229708658326597
2	D	26	50	20120529	17	3936	78.52	-0.0227137971623593	-0.0239447852155913
2	D	26	50	20120529	17	3938	78.56	-0.0213074395563252	-0.0254511277204852
2	D	26	50	20120529	17	3940	78.6	-0.0193821928521207	-0.0269765762506068
2	D	26	50	20120529	17	3942	78.64	-0.0166697312394892	-0.028759192445978
2	D	26	50	20120529	17	3944	78.68	-0.0138706490461622	-0.0307339295537977
2	D	26	50	20120529	17	3946	78.72	-0.0115174683890515	-0.0320633610131065
2	D	26	50	20120529	17	3948	78.76	-0.0102072702341909	-0.0336531491892483
2	D	26	50	20120529	17	3950	78.8	-0.00956889423213572	-0.0344847067639236
2	D	26	50	20120529	17	3952	78.84	-0.00863968521097848	-0.0360654439732662
2	D	26	50	20120529	17	3954	78.88	-0.00838837946094478	-0.0376210788918766
2	D	26	50	20120529	17	3956	78.92	-0.0081420941690575	-0.0395294893836209
2	D	26	50	20120529	17	3958	78.96	-0.00816613579961785	-0.0426984591341866
2	D	26	50	20120529	17	3960	79	-0.00789043486563321	-0.0454829749278211
2	D	26	50	20120529	17	3962	79.04	-0.00808877831775604	-0.0474844406719696
2	D	26	50	20120529	17	3964	79.08	-0.00761430966757987	-0.0495011092119136
2	D	26	50	20120529	17	3966	79.12	-0.00701850149375208	-0.0504214793983061
2	D	26	50	20120529	17	3968	79.16	-0.00567301871051032	-0.0525896102107802
2	D	26	50	20120529	17	3970	79.2	-0.00489746399290492	-0.0530274507296909
2	D	26	50	20120529	17	3972	79.24	-0.00362573244694091	-0.0536845650614476
2	D	26	50	20120529	17	3974	79.28	-0.0020017203025898	-0.0544319062184837
2	D	26	50	20120529	17	3976	79.32	-0.0007417974398716	-0.0538079551947647
2	D	26	50	20120529	17	3978	79.36	0.0004440913428564	-0.0533155967430245
2	D	26	50	20120529	17	3980	79.4	0.00118520996021800	-0.0527799633562757
2	D	26	50	20120529	17	3982	79.44	0.0018599312508262	-0.0509622746645575
2	D	26	50	20120529	17	3984	79.48	0.0014297981958304	-0.0497510714590631
2	D	26	50	20120529	17	3986	79.52	0.0015319751257119	-0.0478227205560892
2	D	26	50	20120529	17	3988	79.56	0.0015531176184694	-0.0461955971419009
2	D	26	50	20120529	17	3990	79.6	0.0015012866914084	-0.0434690641043237
2	D	26	50	20120529	17	3992	79.64	0.0020170503776059	-0.0407232270516201
2	D	26	50	20120529	17	3994	79.68	0.0028745799843542	-0.0381542161916878
2	D	26	50	20120529	17	3996	79.72	0.0042945352537906	-0.0357676459523695
2	D	26	50	20120529	17	3998	79.76	0.0053224068841268	-0.0327402177661939
2	D	26	50	20120529	17	4000	79.8	0.0063435256447026	-0.0308028300385565
2	D	26	50	20120529	17	4002	79.84	0.0067839251830544	-0.028255393713625
2	D	26	50	20120529	17	4004	79.88	0.0075787280543505	-0.026716290244452
2	D	26	50	20120529	17	4006	79.92	0.0081169565229863	-0.0243209165257079
[truncated: 5,381 more rows]
