# Supplementary material for: How Do Ants Make Sense of Gravity? A Boltzmann Walker Analysis of Lasius niger Trajectories on Various Inclines
Source: PLoS One. 2013 Oct 29;8(10):e76531. doi: 10.1371/journal.pone.0076531 (PMC3812222; doi:10.1371/journal.pone.0076531)
Supplement: Dataset S2 — Trajectories for . (ZIP) [file pone.0076531.s006.zip › Incline2/2-D-26-50-20120529-18.txt]

Pente	Colonie	Temperature	Humidite	Date	Indiv	Frame	Time	X	Y
2	D	26	50	20120529	18	20	0	0	0
2	D	26	50	20120529	18	22	0.04	0.00072597380432214	-3.92316984337907e-05
2	D	26	50	20120529	18	24	0.08	0.00144499038502422	-0.00033780258704234
2	D	26	50	20120529	18	26	0.12	0.00254143015993208	-0.00081920088367418
2	D	26	50	20120529	18	28	0.16	0.00397511744305905	-0.00084475572274618
2	D	26	50	20120529	18	30	0.2	0.00437036184947108	-0.00068251714287078
2	D	26	50	20120529	18	32	0.24	0.00667494305751084	-0.000288298041291470
2	D	26	50	20120529	18	34	0.28	0.00730691974319632	-0.00069172367316188
2	D	26	50	20120529	18	36	0.32	0.00806451394855958	0.000220599638060670
2	D	26	50	20120529	18	38	0.36	0.00887277235479487	0.00091552296940737
2	D	26	50	20120529	18	40	0.4	0.0102356853201929	0.00266113626691917
2	D	26	50	20120529	18	42	0.44	0.0101006844935287	0.00258594253180779
2	D	26	50	20120529	18	44	0.48	0.0106294730866357	0.002987607467793
2	D	26	50	20120529	18	46	0.52	0.0106680245483460	0.00390626645577494
2	D	26	50	20120529	18	48	0.56	0.0111392122230574	0.0049327450857522
2	D	26	50	20120529	18	50	0.6	0.0108432880351309	0.00617704088860617
2	D	26	50	20120529	18	52	0.64	0.0110114719688225	0.00743443796590196
2	D	26	50	20120529	18	54	0.68	0.011261115452235	0.00853395308962256
2	D	26	50	20120529	18	56	0.72	0.0113156318294296	0.0102856318076820
2	D	26	50	20120529	18	58	0.76	0.0113144643961338	0.0115486030077339
2	D	26	50	20120529	18	60	0.8	0.0113399456961007	0.0125098467945060
2	D	26	50	20120529	18	62	0.84	0.0111814618532333	0.0141251544543807
2	D	26	50	20120529	18	64	0.88	0.0110913552361067	0.0149874075344274
2	D	26	50	20120529	18	66	0.92	0.00992189961497354	0.0156991529360986
2	D	26	50	20120529	18	68	0.96	0.00954009023740405	0.0159593540894396
2	D	26	50	20120529	18	70	1	0.00912617821196869	0.0164738449834309
2	D	26	50	20120529	18	72	1.04	0.00806794341644834	0.0162478041586890
2	D	26	50	20120529	18	74	1.08	0.00708296488345892	0.0156063098157288
2	D	26	50	20120529	18	76	1.12	0.00637854510804088	0.0154073723939098
2	D	26	50	20120529	18	78	1.16	0.00478659459936229	0.0147967446761619
2	D	26	50	20120529	18	80	1.2	0.00416197040998759	0.0133043449027794
2	D	26	50	20120529	18	82	1.24	0.00344999873414648	0.0125791644722657
2	D	26	50	20120529	18	84	1.28	0.00291152984920512	0.0116828712717727
2	D	26	50	20120529	18	86	1.32	0.00262951445166449	0.0103863273488569
2	D	26	50	20120529	18	88	1.36	0.00264110393180813	0.00978561892503548
2	D	26	50	20120529	18	90	1.4	0.00256786181141283	0.00816577871069333
2	D	26	50	20120529	18	92	1.44	0.00308754286917807	0.00836226954304945
2	D	26	50	20120529	18	94	1.48	0.00323834753240173	0.00800483413622746
2	D	26	50	20120529	18	96	1.52	0.00344202964072251	0.00855888765462618
2	D	26	50	20120529	18	98	1.56	0.0035304604147777	0.00806312094820067
2	D	26	50	20120529	18	100	1.6	0.00379382233543063	0.00840112506067565
2	D	26	50	20120529	18	102	1.64	0.00389995199221892	0.00810833335578974
2	D	26	50	20120529	18	104	1.68	0.00446724254956145	0.00835495098786417
2	D	26	50	20120529	18	106	1.72	0.00442649198576167	0.00819211136722472
2	D	26	50	20120529	18	108	1.76	0.00515660095054022	0.00809235981360273
2	D	26	50	20120529	18	110	1.8	0.00507182591854376	0.00852136856881642
2	D	26	50	20120529	18	112	1.84	0.00667610271263199	0.00916146284034992
2	D	26	50	20120529	18	114	1.88	0.00642279585040753	0.00878229097107426
2	D	26	50	20120529	18	116	1.92	0.0073825306713086	0.00851809466441953
2	D	26	50	20120529	18	118	1.96	0.0082093930569569	0.0090115137763315
2	D	26	50	20120529	18	120	2	0.00855012660160726	0.00890710946008931
2	D	26	50	20120529	18	122	2.04	0.00882908729785316	0.00918134668303689
2	D	26	50	20120529	18	124	2.08	0.00983083416105165	0.00950244670080082
2	D	26	50	20120529	18	126	2.12	0.00997586390440655	0.00979257616986877
2	D	26	50	20120529	18	128	2.16	0.0111965882814965	0.0103610468672159
2	D	26	50	20120529	18	130	2.2	0.0130766487410627	0.0111824312966304
2	D	26	50	20120529	18	132	2.24	0.0140446574184105	0.0113674875052279
2	D	26	50	20120529	18	134	2.28	0.0147799565469629	0.0120872727110011
2	D	26	50	20120529	18	136	2.32	0.0158662917659676	0.0126147107301560
2	D	26	50	20120529	18	138	2.36	0.0173415286435571	0.0139340305624938
2	D	26	50	20120529	18	140	2.4	0.0165486215255414	0.012687061896007
2	D	26	50	20120529	18	142	2.44	0.0187380503942649	0.0132833367603104
2	D	26	50	20120529	18	144	2.48	0.0189652579451958	0.0129455094245307
2	D	26	50	20120529	18	146	2.52	0.0187122551388872	0.0132140120114828
2	D	26	50	20120529	18	148	2.56	0.0187526521492964	0.0119679413706081
2	D	26	50	20120529	18	150	2.6	0.0188949008204677	0.0113949373904736
2	D	26	50	20120529	18	152	2.64	0.0189738775768584	0.0110939573890615
2	D	26	50	20120529	18	154	2.68	0.0190610072744362	0.0110117208704095
2	D	26	50	20120529	18	156	2.72	0.0193312846994092	0.00982261475182716
2	D	26	50	20120529	18	158	2.76	0.0191969697663228	0.00921660302714685
2	D	26	50	20120529	18	160	2.8	0.0192434266818468	0.00761712748810288
2	D	26	50	20120529	18	162	2.84	0.0189102238244160	0.00722104869568905
2	D	26	50	20120529	18	164	2.88	0.0191400052440304	0.00656631024271717
2	D	26	50	20120529	18	166	2.92	0.0189410112536689	0.00777090907087533
2	D	26	50	20120529	18	168	2.96	0.0183382946465889	0.00772998880144806
2	D	26	50	20120529	18	170	3	0.0178091666422270	0.00821428623588273
2	D	26	50	20120529	18	172	3.04	0.0177670937887464	0.00877482392346493
2	D	26	50	20120529	18	174	3.08	0.0169240952263514	0.0087344056998523
2	D	26	50	20120529	18	176	3.12	0.0167203565494882	0.00915871926603892
2	D	26	50	20120529	18	178	3.16	0.0164372027100298	0.00962457535562024
2	D	26	50	20120529	18	180	3.2	0.0167126702987767	0.00947606171836763
2	D	26	50	20120529	18	182	3.24	0.016600466594738	0.0102797592858643
2	D	26	50	20120529	18	184	3.28	0.0164422868077865	0.0098831855187036
2	D	26	50	20120529	18	186	3.32	0.0164999937921992	0.0103631201042983
2	D	26	50	20120529	18	188	3.36	0.0168929966701149	0.0108018727909568
2	D	26	50	20120529	18	190	3.4	0.0167269750689601	0.0116772780571335
2	D	26	50	20120529	18	192	3.44	0.0159020289426888	0.0114845843881924
2	D	26	50	20120529	18	194	3.48	0.0164169511718166	0.0118139617979369
2	D	26	50	20120529	18	196	3.52	0.0156702181266124	0.0124077476463705
2	D	26	50	20120529	18	198	3.56	0.0158340123414064	0.0130078408872923
2	D	26	50	20120529	18	200	3.6	0.0161231412331658	0.0129720117866895
2	D	26	50	20120529	18	202	3.64	0.0159893919855044	0.0129823284746271
2	D	26	50	20120529	18	204	3.68	0.0156144259873632	0.0139857568377512
2	D	26	50	20120529	18	206	3.72	0.0153436238891586	0.0144649291622358
2	D	26	50	20120529	18	208	3.76	0.0151260824879266	0.0150199443458570
2	D	26	50	20120529	18	210	3.8	0.0151588653725160	0.0150391903782273
2	D	26	50	20120529	18	212	3.84	0.0150408266233189	0.0152668589627795
2	D	26	50	20120529	18	214	3.88	0.0148060205029175	0.0154676956734128
2	D	26	50	20120529	18	216	3.92	0.0155888654914369	0.0150375838316204
2	D	26	50	20120529	18	218	3.96	0.0153886595200524	0.0150918288212324
2	D	26	50	20120529	18	220	4	0.0150962623807504	0.0149411669935785
2	D	26	50	20120529	18	222	4.04	0.0149941745463234	0.0149117612509761
2	D	26	50	20120529	18	224	4.08	0.0150200574829419	0.0149624296944888
2	D	26	50	20120529	18	226	4.12	0.0149732109515815	0.0149405737309891
2	D	26	50	20120529	18	228	4.16	0.0142988425072571	0.0143457279294905
2	D	26	50	20120529	18	230	4.2	0.0141918551299433	0.0141564234233516
2	D	26	50	20120529	18	232	4.24	0.0142125047692743	0.0142678471886106
2	D	26	50	20120529	18	234	4.28	0.0136919384138190	0.0146227808516408
2	D	26	50	20120529	18	236	4.32	0.0136915212208181	0.0145669547712661
2	D	26	50	20120529	18	238	4.36	0.0131895602589894	0.0156176305952956
2	D	26	50	20120529	18	240	4.4	0.0126222626305790	0.0162307628852624
2	D	26	50	20120529	18	242	4.44	0.0125104690484734	0.0163106518094009
2	D	26	50	20120529	18	244	4.48	0.0123858414782893	0.0171610962062018
2	D	26	50	20120529	18	246	4.52	0.0126008938636516	0.0173790053029600
2	D	26	50	20120529	18	248	4.56	0.0128413950220687	0.0175439450307396
2	D	26	50	20120529	18	250	4.6	0.0125771916443462	0.0184040697193749
2	D	26	50	20120529	18	252	4.64	0.0126544784155299	0.0187367210335163
2	D	26	50	20120529	18	254	4.68	0.0128374988637044	0.0186796363030711
2	D	26	50	20120529	18	256	4.72	0.0129447386781392	0.0181844494242062
2	D	26	50	20120529	18	258	4.76	0.0134397275671054	0.0178634936562256
2	D	26	50	20120529	18	260	4.8	0.0137363093643384	0.0178299838658652
2	D	26	50	20120529	18	262	4.84	0.0133061480250714	0.0177173700398934
2	D	26	50	20120529	18	264	4.88	0.0138264937632110	0.0178998318737108
2	D	26	50	20120529	18	266	4.92	0.0146141470778425	0.0170566989610274
2	D	26	50	20120529	18	268	4.96	0.0140627027834663	0.0166142763901746
2	D	26	50	20120529	18	270	5	0.0143853061102471	0.0166061234489875
2	D	26	50	20120529	18	272	5.04	0.0153263238146501	0.0156376982857456
2	D	26	50	20120529	18	274	5.08	0.0151258307579125	0.0154522241770404
2	D	26	50	20120529	18	276	5.12	0.0153284451349937	0.0156903070302659
2	D	26	50	20120529	18	278	5.16	0.0154955790151153	0.0157457845069975
2	D	26	50	20120529	18	280	5.2	0.0148741254925474	0.015003285617199
2	D	26	50	20120529	18	282	5.24	0.0149606435427595	0.0154360809292259
2	D	26	50	20120529	18	284	5.28	0.0148612314003925	0.0151442508895624
2	D	26	50	20120529	18	286	5.32	0.014538543220798	0.0151941089887039
2	D	26	50	20120529	18	288	5.36	0.0147717046108265	0.0153440439105867
2	D	26	50	20120529	18	290	5.4	0.0146050112582295	0.0150437780870236
2	D	26	50	20120529	18	292	5.44	0.0148073526920932	0.0145750978129582
2	D	26	50	20120529	18	294	5.48	0.0144845351119578	0.0144453387688630
2	D	26	50	20120529	18	296	5.52	0.0145312147661178	0.0143934972352004
2	D	26	50	20120529	18	298	5.56	0.0143672869081421	0.0144629414850739
2	D	26	50	20120529	18	300	5.6	0.0142613616052136	0.0139019802405298
2	D	26	50	20120529	18	302	5.64	0.0144163579974361	0.0138964379375788
2	D	26	50	20120529	18	304	5.68	0.0146808392681236	0.0135520536006172
2	D	26	50	20120529	18	306	5.72	0.0146795770825192	0.0130703052861287
2	D	26	50	20120529	18	308	5.76	0.0147631705390843	0.0128888623931830
2	D	26	50	20120529	18	310	5.8	0.0150837861887031	0.012499473538026
2	D	26	50	20120529	18	312	5.84	0.0153268541447360	0.0119652048673649
2	D	26	50	20120529	18	314	5.88	0.0155604044434941	0.0117870634559806
2	D	26	50	20120529	18	316	5.92	0.0160122103213333	0.0118164437427389
2	D	26	50	20120529	18	318	5.96	0.0163139681402046	0.0122705406465491
2	D	26	50	20120529	18	320	6	0.0163319003681755	0.0120874707008999
2	D	26	50	20120529	18	322	6.04	0.0163183946286549	0.0121079343711474
2	D	26	50	20120529	18	324	6.08	0.0164815878026849	0.0129289489837153
2	D	26	50	20120529	18	326	6.12	0.0171490753909216	0.0131382879462856
2	D	26	50	20120529	18	328	6.16	0.0172744029968191	0.0131066802731665
2	D	26	50	20120529	18	330	6.2	0.0176535677950269	0.0131420073279546
2	D	26	50	20120529	18	332	6.24	0.0174708726159718	0.0128618021237738
2	D	26	50	20120529	18	334	6.28	0.0173543414184322	0.0123659788488058
2	D	26	50	20120529	18	336	6.32	0.0179242058444583	0.0126119883690484
2	D	26	50	20120529	18	338	6.36	0.0183364844532291	0.0126403362799062
2	D	26	50	20120529	18	340	6.4	0.0181485637550609	0.0116725192284962
2	D	26	50	20120529	18	342	6.44	0.0180021290117450	0.0111690238449523
2	D	26	50	20120529	18	344	6.48	0.0180605855293457	0.0109578605468865
2	D	26	50	20120529	18	346	6.52	0.0188418253854719	0.0110000182531809
2	D	26	50	20120529	18	348	6.56	0.0186857032792537	0.0110291864079048
2	D	26	50	20120529	18	350	6.6	0.0192183031779112	0.0105037989984154
2	D	26	50	20120529	18	352	6.64	0.0196934294373939	0.0102388107321657
2	D	26	50	20120529	18	354	6.68	0.0198967297080528	0.0102927276242312
2	D	26	50	20120529	18	356	6.72	0.0207289802473738	0.00946273982661008
2	D	26	50	20120529	18	358	6.76	0.0213171940943716	0.00934274380584272
2	D	26	50	20120529	18	360	6.8	0.021321726648839	0.00886254051967112
2	D	26	50	20120529	18	362	6.84	0.0215799549742605	0.00942244888221806
2	D	26	50	20120529	18	364	6.88	0.0216586701011422	0.00882217179353318
2	D	26	50	20120529	18	366	6.92	0.0216992368171789	0.00872193940729999
2	D	26	50	20120529	18	368	6.96	0.0215449178332527	0.0086031737523319
2	D	26	50	20120529	18	370	7	0.0213155677487749	0.00857278937394431
2	D	26	50	20120529	18	372	7.04	0.0208604596822676	0.00745810624408184
2	D	26	50	20120529	18	374	7.08	0.0206996423870223	0.00803140720906445
2	D	26	50	20120529	18	376	7.12	0.0209590727939719	0.00730841173850464
2	D	26	50	20120529	18	378	7.16	0.0211230013590543	0.00769015747646382
2	D	26	50	20120529	18	380	7.2	0.0207293691561034	0.00767358289351281
2	D	26	50	20120529	18	382	7.24	0.020859130321519	0.00740300848369178
2	D	26	50	20120529	18	384	7.28	0.0210151180774487	0.0069129834843295
2	D	26	50	20120529	18	386	7.32	0.0207550371322605	0.00661576529099336
2	D	26	50	20120529	18	388	7.36	0.0206094155617429	0.00760919375001797
2	D	26	50	20120529	18	390	7.4	0.0200572075920431	0.00705489274424583
2	D	26	50	20120529	18	392	7.44	0.0202301588396535	0.0070414647864711
2	D	26	50	20120529	18	394	7.48	0.0198337618491882	0.00742149932601981
2	D	26	50	20120529	18	396	7.52	0.0194027944081906	0.0074954485531963
2	D	26	50	20120529	18	398	7.56	0.0190462216716416	0.00761757296537503
2	D	26	50	20120529	18	400	7.6	0.018780292953373	0.00793366383870104
2	D	26	50	20120529	18	402	7.64	0.0183717549394747	0.00830329683749849
2	D	26	50	20120529	18	404	7.68	0.0178689737337798	0.00825913094794558
2	D	26	50	20120529	18	406	7.72	0.0175883159812590	0.0087690892874695
2	D	26	50	20120529	18	408	7.76	0.0172320119452869	0.00865994735579336
2	D	26	50	20120529	18	410	7.8	0.0168798020575779	0.00798270876504414
2	D	26	50	20120529	18	412	7.84	0.0156089119686835	0.00757885886910506
2	D	26	50	20120529	18	414	7.88	0.0148910430222873	0.00716433873183789
2	D	26	50	20120529	18	416	7.92	0.0137677558171114	0.00690589968859558
2	D	26	50	20120529	18	418	7.96	0.0136157992769412	0.00680303050117534
2	D	26	50	20120529	18	420	8	0.0126043219173268	0.00685671051246912
2	D	26	50	20120529	18	422	8.04	0.0118091817560961	0.00577465470370415
2	D	26	50	20120529	18	424	8.08	0.0117730061731705	0.00612587464191951
2	D	26	50	20120529	18	426	8.12	0.0112554959332236	0.00492604878453436
2	D	26	50	20120529	18	428	8.16	0.0108286084983534	0.00425072645316215
2	D	26	50	20120529	18	430	8.2	0.0113696583230461	0.00367399602029078
2	D	26	50	20120529	18	432	8.24	0.0109366897698578	0.00391245364011032
2	D	26	50	20120529	18	434	8.28	0.0109832315381955	0.00364690675950352
2	D	26	50	20120529	18	436	8.32	0.0113685976628743	0.00376256821570221
2	D	26	50	20120529	18	438	8.36	0.0121568661604055	0.00384440875455674
2	D	26	50	20120529	18	440	8.4	0.0121170772618281	0.00388603613076519
2	D	26	50	20120529	18	442	8.44	0.0124498134287833	0.00389784481401101
2	D	26	50	20120529	18	444	8.48	0.0123531024343204	0.00339146443479988
2	D	26	50	20120529	18	446	8.52	0.0127671134547051	0.00368188733196882
2	D	26	50	20120529	18	448	8.56	0.0123802411925823	0.00354896539924137
2	D	26	50	20120529	18	450	8.6	0.0118515586654926	0.00387873878878334
2	D	26	50	20120529	18	452	8.64	0.0121926386924657	0.00430976279832342
2	D	26	50	20120529	18	454	8.68	0.0119996056122696	0.00545815370844505
2	D	26	50	20120529	18	456	8.72	0.0118432784450849	0.00518967940576414
2	D	26	50	20120529	18	458	8.76	0.0121336235605079	0.0056586538362505
2	D	26	50	20120529	18	460	8.8	0.0120600703131289	0.00576620477766897
2	D	26	50	20120529	18	462	8.84	0.0121537570118886	0.00693207748874188
2	D	26	50	20120529	18	464	8.88	0.0121926500061742	0.00690045779480756
2	D	26	50	20120529	18	466	8.92	0.0127740360300929	0.00760739769879375
2	D	26	50	20120529	18	468	8.96	0.0124700960796948	0.00846366441283091
2	D	26	50	20120529	18	470	9	0.0130451266278642	0.00895115514148942
2	D	26	50	20120529	18	472	9.04	0.0132812932217127	0.00904253455082216
2	D	26	50	20120529	18	474	9.08	0.0134891189757712	0.00902469424673282
2	D	26	50	20120529	18	476	9.12	0.0135228903956407	0.0101472262618665
2	D	26	50	20120529	18	478	9.16	0.0135676714680933	0.00984545430085948
2	D	26	50	20120529	18	480	9.2	0.0138392358274079	0.0102736286700714
2	D	26	50	20120529	18	482	9.24	0.0134276996807574	0.0108142966571022
2	D	26	50	20120529	18	484	9.28	0.0131988403283857	0.0109711725391492
2	D	26	50	20120529	18	486	9.32	0.0128492262296704	0.0111966328292237
2	D	26	50	20120529	18	488	9.36	0.0126978495312029	0.0115284207518431
2	D	26	50	20120529	18	490	9.4	0.0119630835470213	0.0118065796031413
2	D	26	50	20120529	18	492	9.44	0.0120878907223279	0.0121271789893042
2	D	26	50	20120529	18	494	9.48	0.0116521863730031	0.0115415665881543
2	D	26	50	20120529	18	496	9.52	0.0103617907435497	0.0116960093157672
2	D	26	50	20120529	18	498	9.56	0.0100243098900928	0.0112941251766798
2	D	26	50	20120529	18	500	9.6	0.00903813719517129	0.0106090385491875
2	D	26	50	20120529	18	502	9.64	0.00927419616736769	0.010787326897361
2	D	26	50	20120529	18	504	9.68	0.00773007365426178	0.0105848687908784
2	D	26	50	20120529	18	506	9.72	0.00644828704986931	0.0101172307922085
2	D	26	50	20120529	18	508	9.76	0.00627556914749668	0.0102170601275764
2	D	26	50	20120529	18	510	9.8	0.00392543612061288	0.0099230521990269
2	D	26	50	20120529	18	512	9.84	0.00277488146374082	0.00960805734121172
2	D	26	50	20120529	18	514	9.88	0.00110277191613336	0.00812573525367474
2	D	26	50	20120529	18	516	9.92	0.0001252038622108	0.00866081002606641
2	D	26	50	20120529	18	518	9.96	-0.000225485745918701	0.008503118142794
2	D	26	50	20120529	18	520	10	-0.001410759345747	0.00807242647344109
2	D	26	50	20120529	18	522	10.04	-0.0017184427194447	0.00827578331264253
2	D	26	50	20120529	18	524	10.08	-0.0021280060381758	0.00888343552505519
2	D	26	50	20120529	18	526	10.12	-0.0026652092019788	0.00857482584147413
2	D	26	50	20120529	18	528	10.16	-0.0035715503898325	0.00925684447406418
2	D	26	50	20120529	18	530	10.2	-0.0034725130140595	0.00905837374272074
2	D	26	50	20120529	18	532	10.24	-0.0035474168353906	0.00932190536900115
2	D	26	50	20120529	18	534	10.28	-0.0044306427025673	0.00827334379424743
2	D	26	50	20120529	18	536	10.32	-0.0047437849406157	0.00905869194077227
2	D	26	50	20120529	18	538	10.36	-0.0047304206224513	0.008528149722848
2	D	26	50	20120529	18	540	10.4	-0.005328300619148	0.0068060123704716
2	D	26	50	20120529	18	542	10.44	-0.0046148510901342	0.00637158717731402
2	D	26	50	20120529	18	544	10.48	-0.0042495950823123	0.00621492766994215
2	D	26	50	20120529	18	546	10.52	-0.0043468222647254	0.00544156498335842
2	D	26	50	20120529	18	548	10.56	-0.0035935131264562	0.00488271020991544
2	D	26	50	20120529	18	550	10.6	-0.0029213869177349	0.00401740242857403
2	D	26	50	20120529	18	552	10.64	-0.0025223665611113	0.00319878490799436
2	D	26	50	20120529	18	554	10.68	-0.0026708589851605	0.00301847267879179
2	D	26	50	20120529	18	556	10.72	-0.0026814868000817	0.00363014125772159
2	D	26	50	20120529	18	558	10.76	-0.0022610906054629	0.00316802576301275
2	D	26	50	20120529	18	560	10.8	-0.0018918960128698	0.00315068750473805
2	D	26	50	20120529	18	562	10.84	-0.0018414510150999	0.00433159825572646
2	D	26	50	20120529	18	564	10.88	-0.0019555144099731	0.00450421009208191
2	D	26	50	20120529	18	566	10.92	-0.00153954470380450	0.00463044986572714
2	D	26	50	20120529	18	568	10.96	-0.0016771901098303	0.00506776712561977
2	D	26	50	20120529	18	570	11	-0.0016359162870124	0.00535020678722912
2	D	26	50	20120529	18	572	11.04	-0.0012283328672687	0.00570276315726092
2	D	26	50	20120529	18	574	11.08	-0.0016775578053565	0.00623669948773488
2	D	26	50	20120529	18	576	11.12	-0.0015552919718216	0.00651592888455763
2	D	26	50	20120529	18	578	11.16	-0.0019132577087294	0.00629576411716739
2	D	26	50	20120529	18	580	11.2	-0.0018184064051011	0.0065154339098108
2	D	26	50	20120529	18	582	11.24	-0.0017133161952811	0.00668540823787243
2	D	26	50	20120529	18	584	11.28	-0.0018359143690032	0.00622167346863466
2	D	26	50	20120529	18	586	11.32	-0.0020810046504303	0.00601082129755265
2	D	26	50	20120529	18	588	11.36	-0.0020927496940658	0.00646068970281134
2	D	26	50	20120529	18	590	11.4	-0.0022488859424196	0.00636594446520016
2	D	26	50	20120529	18	592	11.44	-0.002656483504299	0.00611932683312572
2	D	26	50	20120529	18	594	11.48	-0.0025065839377552	0.00615270934426554
2	D	26	50	20120529	18	596	11.52	-0.0025520791880568	0.00616454631178261
2	D	26	50	20120529	18	598	11.56	-0.0027642607198874	0.00616148453942007
2	D	26	50	20120529	18	600	11.6	-0.0035795336253921	0.00621393064938067
2	D	26	50	20120529	18	602	11.64	-0.0030594990142363	0.00628065324525343
2	D	26	50	20120529	18	604	11.68	-0.0031357958359263	0.00700197287274183
2	D	26	50	20120529	18	606	11.72	-0.0032665540219033	0.00718760254493893
2	D	26	50	20120529	18	608	11.76	-0.0035117079429407	0.00786267738893772
2	D	26	50	20120529	18	610	11.8	-0.0033875824185712	0.00791419718901497
2	D	26	50	20120529	18	612	11.84	-0.0034111644297238	0.00792759686251846
2	D	26	50	20120529	18	614	11.88	-0.0035041277582464	0.00809876620104029
2	D	26	50	20120529	18	616	11.92	-0.0035524585067405	0.00773810638729609
2	D	26	50	20120529	18	618	11.96	-0.0038501009641453	0.00789376180303868
2	D	26	50	20120529	18	620	12	-0.0034705331150722	0.0082364328202695
2	D	26	50	20120529	18	622	12.04	-0.0042788905162568	0.008581069594352
2	D	26	50	20120529	18	624	12.08	-0.0048156269895843	0.00830859306728958
2	D	26	50	20120529	18	626	12.12	-0.0051420981904581	0.00840765872733382
2	D	26	50	20120529	18	628	12.16	-0.0055054096546318	0.00875145404434672
2	D	26	50	20120529	18	630	12.2	-0.0055557556574523	0.00909765352441565
2	D	26	50	20120529	18	632	12.24	-0.005433426184307	0.00898875908011292
2	D	26	50	20120529	18	634	12.28	-0.0053498461627707	0.0097733647645175
2	D	26	50	20120529	18	636	12.32	-0.0053904340920108	0.0100559246342797
2	D	26	50	20120529	18	638	12.36	-0.0056913080274057	0.0112504401197381
2	D	26	50	20120529	18	640	12.4	-0.0055934444488895	0.0110844114475155
2	D	26	50	20120529	18	642	12.44	-0.0057282190013837	0.0118613803786833
2	D	26	50	20120529	18	644	12.48	-0.006212940699887	0.0108279438179791
2	D	26	50	20120529	18	646	12.52	-0.006282025032409	0.0107435859789836
2	D	26	50	20120529	18	648	12.56	-0.0062632867027075	0.010433943919502
2	D	26	50	20120529	18	650	12.6	-0.0068782574703055	0.0106769765201958
2	D	26	50	20120529	18	652	12.64	-0.0068381645158122	0.0106541369711635
2	D	26	50	20120529	18	654	12.68	-0.0071268055038925	0.0105047960189769
2	D	26	50	20120529	18	656	12.72	-0.0071450488588471	0.0106725217474743
2	D	26	50	20120529	18	658	12.76	-0.0073121381912415	0.0113163424717447
2	D	26	50	20120529	18	660	12.8	-0.0072707724445421	0.0113902351303787
2	D	26	50	20120529	18	662	12.84	-0.0077442511452246	0.0117686786796697
2	D	26	50	20120529	18	664	12.88	-0.0075840207486078	0.0118051653895789
2	D	26	50	20120529	18	666	12.92	-0.0076415792405963	0.0116678452526725
2	D	26	50	20120529	18	668	12.96	-0.0076417206619526	0.0120728760169362
2	D	26	50	20120529	18	670	13	-0.0080801975769663	0.0121969732570344
2	D	26	50	20120529	18	672	13.04	-0.0083824150152455	0.0122525518500357
2	D	26	50	20120529	18	674	13.08	-0.0089590605953031	0.0125650223366420
2	D	26	50	20120529	18	676	13.12	-0.0090206495959445	0.0134986154198426
2	D	26	50	20120529	18	678	13.16	-0.0091811628352738	0.0137091918192800
2	D	26	50	20120529	18	680	13.2	-0.0098467624484047	0.013765831072453
2	D	26	50	20120529	18	682	13.24	-0.0100809562143337	0.014194903467277
2	D	26	50	20120529	18	684	13.28	-0.0105826484755855	0.0143079698415887
2	D	26	50	20120529	18	686	13.32	-0.0111950029480931	0.0153523665574013
2	D	26	50	20120529	18	688	13.36	-0.0118131556962064	0.0151009193860113
2	D	26	50	20120529	18	690	13.4	-0.0123046656198091	0.0161319517836594
2	D	26	50	20120529	18	692	13.44	-0.0133840641212904	0.0173618226081772
2	D	26	50	20120529	18	694	13.48	-0.013770003002462	0.0173571557034214
2	D	26	50	20120529	18	696	13.52	-0.0142177430163093	0.0166581099395403
2	D	26	50	20120529	18	698	13.56	-0.0146603918613321	0.0170081277962277
2	D	26	50	20120529	18	700	13.6	-0.0147356280228504	0.0170622921756666
2	D	26	50	20120529	18	702	13.64	-0.0149973989532456	0.0174619489283932
2	D	26	50	20120529	18	704	13.68	-0.0150459771891131	0.0174690907068832
2	D	26	50	20120529	18	706	13.72	-0.0150186121566812	0.017533932398718
2	D	26	50	20120529	18	708	13.76	-0.0150278752555148	0.0176263512550191
2	D	26	50	20120529	18	710	13.8	-0.0152805245084327	0.017141205292447
2	D	26	50	20120529	18	712	13.84	-0.0158376539413296	0.0175723282969364
2	D	26	50	20120529	18	714	13.88	-0.015685343140662	0.0176201287153446
2	D	26	50	20120529	18	716	13.92	-0.0160970207086688	0.0178021380008220
2	D	26	50	20120529	18	718	13.96	-0.0161192945722762	0.0179136487402152
2	D	26	50	20120529	18	720	14	-0.0161205673644823	0.0180545044110275
2	D	26	50	20120529	18	722	14.04	-0.0163661455495884	0.0180709799990292
2	D	26	50	20120529	18	724	14.08	-0.0165328813285922	0.0183753187576519
2	D	26	50	20120529	18	726	14.12	-0.0166757168983919	0.0183924307417566
2	D	26	50	20120529	18	728	14.16	-0.0170890208119954	0.0186893448791768
2	D	26	50	20120529	18	730	14.2	-0.0171999658659636	0.0192439287276614
2	D	26	50	20120529	18	732	14.24	-0.0182709497967488	0.0194553536552362
2	D	26	50	20120529	18	734	14.28	-0.0189373979380171	0.020531499465524
2	D	26	50	20120529	18	736	14.32	-0.0196772437631726	0.0205158724056598
2	D	26	50	20120529	18	738	14.36	-0.0201553893686109	0.0219896243590088
2	D	26	50	20120529	18	740	14.4	-0.021079719352978	0.0223768360323865
2	D	26	50	20120529	18	742	14.44	-0.0222666687958777	0.0230828114427232
2	D	26	50	20120529	18	744	14.48	-0.022186977861638	0.0237964943169747
2	D	26	50	20120529	18	746	14.52	-0.0229190455122004	0.0243137429274127
2	D	26	50	20120529	18	748	14.56	-0.0236054340646982	0.0247755543662056
2	D	26	50	20120529	18	750	14.6	-0.0242718822059665	0.0250389516421976
2	D	26	50	20120529	18	752	14.64	-0.0246123541211078	0.0248628113430041
2	D	26	50	20120529	18	754	14.68	-0.024839476819225	0.0251800194450444
2	D	26	50	20120529	18	756	14.72	-0.0256674988599944	0.0251773324392758
2	D	26	50	20120529	18	758	14.76	-0.0254791256134863	0.0253958284346625
2	D	26	50	20120529	18	760	14.8	-0.0256464977885932	0.025313874758723
2	D	26	50	20120529	18	762	14.84	-0.025992626557984	0.0253623115732342
2	D	26	50	20120529	18	764	14.88	-0.0261356035491399	0.0255256532396883
2	D	26	50	20120529	18	766	14.92	-0.0261096527302703	0.0258736204867102
2	D	26	50	20120529	18	768	14.96	-0.0266393464200572	0.0266673478485921
2	D	26	50	20120529	18	770	15	-0.0263595442667417	0.0269388061418896
2	D	26	50	20120529	18	772	15.04	-0.0266138905759345	0.0273610196009361
2	D	26	50	20120529	18	774	15.08	-0.0265981928053921	0.0279433927459214
2	D	26	50	20120529	18	776	15.12	-0.0272205881941925	0.0279921831138232
2	D	26	50	20120529	18	778	15.16	-0.027187495596833	0.0283325843182865
2	D	26	50	20120529	18	780	15.2	-0.0275387155350483	0.0291724150423017
2	D	26	50	20120529	18	782	15.24	-0.0275546254376251	0.0291136544687851
2	D	26	50	20120529	18	784	15.28	-0.0275764043264856	0.0292242459693627
2	D	26	50	20120529	18	786	15.32	-0.0277686666602902	0.0293401407707992
2	D	26	50	20120529	18	788	15.36	-0.0276917334424971	0.0295085736060778
2	D	26	50	20120529	18	790	15.4	-0.0279849706246552	0.0299247059468061
2	D	26	50	20120529	18	792	15.44	-0.0281133105054405	0.0304601979121987
2	D	26	50	20120529	18	794	15.48	-0.0283944561616403	0.0311609407323545
2	D	26	50	20120529	18	796	15.52	-0.0282243262700868	0.0326219647636422
2	D	26	50	20120529	18	798	15.56	-0.0280475495747902	0.033074795946314
2	D	26	50	20120529	18	800	15.6	-0.0282858445600501	0.033342365152315
2	D	26	50	20120529	18	802	15.64	-0.0282430645997883	0.0343810343031999
2	D	26	50	20120529	18	804	15.68	-0.0278335932049388	0.0355720001126168
2	D	26	50	20120529	18	806	15.72	-0.0281982623141323	0.0367946443058309
2	D	26	50	20120529	18	808	15.76	-0.0279023946947482	0.0374319030791718
2	D	26	50	20120529	18	810	15.8	-0.0280593016894935	0.0383918005346325
2	D	26	50	20120529	18	812	15.84	-0.0281699002611389	0.0388862025249704
2	D	26	50	20120529	18	814	15.88	-0.0277575933680968	0.0405396232403511
2	D	26	50	20120529	18	816	15.92	-0.0275228197746073	0.0413348496686091
2	D	26	50	20120529	18	818	15.96	-0.0270371717662205	0.0418765005340658
2	D	26	50	20120529	18	820	16	-0.0269630599044844	0.0422197372367215
2	D	26	50	20120529	18	822	16.04	-0.0265394322318755	0.0434472038981833
2	D	26	50	20120529	18	824	16.08	-0.0261357449704961	0.0441712105314402
2	D	26	50	20120529	18	826	16.12	-0.0254635176455052	0.0447481198623272
2	D	26	50	20120529	18	828	16.16	-0.0246857701897713	0.0451547776792943
2	D	26	50	20120529	18	830	16.2	-0.0242661567623592	0.0454062411141402
2	D	26	50	20120529	18	832	16.24	-0.0235476210142684	0.0463121601592455
2	D	26	50	20120529	18	834	16.28	-0.0229205870049834	0.0468648065351497
2	D	26	50	20120529	18	836	16.32	-0.022339797779188	0.0467987344775156
2	D	26	50	20120529	18	838	16.36	-0.0213384497242141	0.0465895157230982
2	D	26	50	20120529	18	840	16.4	-0.02122073765835	0.0463309055600148
2	D	26	50	20120529	18	842	16.44	-0.0196236238559552	0.0469548990101407
2	D	26	50	20120529	18	844	16.48	-0.0196718343962965	0.0474582317591249
2	D	26	50	20120529	18	846	16.52	-0.0194041661953461	0.0478511992817015
2	D	26	50	20120529	18	848	16.56	-0.0193944788324439	0.0481664981954326
2	D	26	50	20120529	18	850	16.6	-0.0189200101822677	0.0488788375667999
2	D	26	50	20120529	18	852	16.64	-0.0188839760206984	0.0488714553720043
2	D	26	50	20120529	18	854	16.68	-0.0187884176102889	0.0492115313073482
2	D	26	50	20120529	18	856	16.72	-0.0186954401396307	0.0493579660506641
2	D	26	50	20120529	18	858	16.76	-0.0193980214374176	0.0497581884888157
2	D	26	50	20120529	18	860	16.8	-0.0193197942142149	0.0496415370831233
2	D	26	50	20120529	18	862	16.84	-0.0190643236052401	0.0496223674182854
2	D	26	50	20120529	18	864	16.88	-0.0189388475069185	0.0500879618783577
2	D	26	50	20120529	18	866	16.92	-0.0184912206301562	0.0505394071317384
2	D	26	50	20120529	18	868	16.96	-0.0188181868057768	0.0503036577308908
2	D	26	50	20120529	18	870	17	-0.0175648046807846	0.0503427960912295
2	D	26	50	20120529	18	872	17.04	-0.0174273148382507	0.0502793261865502
2	D	26	50	20120529	18	874	17.08	-0.0173652379339303	0.0508341150960013
2	D	26	50	20120529	18	876	17.12	-0.0166424050979302	0.0505080257327893
2	D	26	50	20120529	18	878	17.16	-0.0159634482377027	0.0506159231565306
2	D	26	50	20120529	18	880	17.2	-0.0151626498080089	0.0506202365078958
2	D	26	50	20120529	18	882	17.24	-0.0150927169473496	0.0504736532721559
2	D	26	50	20120529	18	884	17.28	-0.0151695087437864	0.0506330351406353
2	D	26	50	20120529	18	886	17.32	-0.0149329815254795	0.0506868459666836
2	D	26	50	20120529	18	888	17.36	-0.0144611998810719	0.0505628194372635
2	D	26	50	20120529	18	890	17.4	-0.0143074748668419	0.0504423284417493
2	D	26	50	20120529	18	892	17.44	-0.0146951108042884	0.0501934268547716
2	D	26	50	20120529	18	894	17.48	-0.0153337696490561	0.0509607791337153
2	D	26	50	20120529	18	896	17.52	-0.0153531443748606	0.0508347727053078
2	D	26	50	20120529	18	898	17.56	-0.0154691098869752	0.0513905586353205
2	D	26	50	20120529	18	900	17.6	-0.0152901411606569	0.0521091912570404
2	D	26	50	20120529	18	902	17.64	-0.0151429215288138	0.0523377281687198
2	D	26	50	20120529	18	904	17.68	-0.0151790546853324	0.0530443399751596
2	D	26	50	20120529	18	906	17.72	-0.0154144505327895	0.0539917923512714
2	D	26	50	20120529	18	908	17.76	-0.0157578922964118	0.0554343608955701
2	D	26	50	20120529	18	910	17.8	-0.0156550789704272	0.0563202242710406
2	D	26	50	20120529	18	912	17.84	-0.0160874040564447	0.05749741564036
2	D	26	50	20120529	18	914	17.88	-0.0160145013473044	0.0578327963866767
2	D	26	50	20120529	18	916	17.92	-0.0170700703502596	0.059339499516029
2	D	26	50	20120529	18	918	17.96	-0.0174928494947311	0.0602998212355585
2	D	26	50	20120529	18	920	18	-0.0180055019110913	0.0608413236085912
2	D	26	50	20120529	18	922	18.04	-0.0184250283643693	0.0612889929117603
2	D	26	50	20120529	18	924	18.08	-0.0189446811378633	0.0618968926115464
2	D	26	50	20120529	18	926	18.12	-0.0191402668735395	0.0621593706487229
2	D	26	50	20120529	18	928	18.16	-0.0191781677970111	0.0621108631235335
2	D	26	50	20120529	18	930	18.2	-0.0198928406207563	0.0619825232427481
2	D	26	50	20120529	18	932	18.24	-0.0204663042202986	0.0625852610630315
2	D	26	50	20120529	18	934	18.28	-0.0206232112150439	0.0626669318962586
2	D	26	50	20120529	18	936	18.32	-0.020995149381948	0.0629381780575217
2	D	26	50	20120529	18	938	18.36	-0.0210029982672192	0.0627370061782742
2	D	26	50	20120529	18	940	18.4	-0.0216006449186781	0.0625574010558528
2	D	26	50	20120529	18	942	18.44	-0.0218257877178079	0.0628719221521246
2	D	26	50	20120529	18	944	18.48	-0.022033252847408	0.062671952354405
2	D	26	50	20120529	18	946	18.52	-0.0219988874578423	0.0631467038472936
2	D	26	50	20120529	18	948	18.56	-0.022843738640004	0.0633681696911613
2	D	26	50	20120529	18	950	18.6	-0.0233168637872959	0.0629070653591495
2	D	26	50	20120529	18	952	18.64	-0.023405110713588	0.0637226423205701
2	D	26	50	20120529	18	954	18.68	-0.0242135458965186	0.0639644021290578
2	D	26	50	20120529	18	956	18.72	-0.0248671954050475	0.0637447747628212
2	D	26	50	20120529	18	958	18.76	-0.0256311535714414	0.0638272234135076
2	D	26	50	20120529	18	960	18.8	-0.0258613168287176	0.0639148339436966
2	D	26	50	20120529	18	962	18.84	-0.0271128958314178	0.0639715439075478
2	D	26	50	20120529	18	964	18.88	-0.0274261441354834	0.0635764126382207
2	D	26	50	20120529	18	966	18.92	-0.0283728894048141	0.062739268919974
2	D	26	50	20120529	18	968	18.96	-0.0286961079144945	0.0628827408858767
2	D	26	50	20120529	18	970	19	-0.0295593226597636	0.0619785139472988
2	D	26	50	20120529	18	972	19.04	-0.0304625101513732	0.0608892159508809
2	D	26	50	20120529	18	974	19.08	-0.0310638903266367	0.0605715270162294
2	D	26	50	20120529	18	976	19.12	-0.0319552832771361	0.0601898166336093
2	D	26	50	20120529	18	978	19.16	-0.0327963655801541	0.0599354915376199
2	D	26	50	20120529	18	980	19.2	-0.0333984387200632	0.0599995129855886
2	D	26	50	20120529	18	982	19.24	-0.0335066260575847	0.0594786581305666
2	D	26	50	20120529	18	984	19.28	-0.0336246351082969	0.0595087172398348
2	D	26	50	20120529	18	986	19.32	-0.0343956007028924	0.0590774457429213
2	D	26	50	20120529	18	988	19.36	-0.0335844997273968	0.0595021835731766
2	D	26	50	20120529	18	990	19.4	-0.0341412261094284	0.0592452704663681
2	D	26	50	20120529	18	992	19.44	-0.0348553898162912	0.0592756902000948
2	D	26	50	20120529	18	994	19.48	-0.0351154354061403	0.0593522274380904
2	D	26	50	20120529	18	996	19.52	-0.0351077845107679	0.0595259070056854
2	D	26	50	20120529	18	998	19.56	-0.0357803491256935	0.0595405087607169
2	D	26	50	20120529	18	1000	19.6	-0.0354043097394585	0.0599929156793201
2	D	26	50	20120529	18	1002	19.64	-0.0366518723756415	0.060003861692293
2	D	26	50	20120529	18	1004	19.68	-0.0367024587947676	0.0603636800489674
2	D	26	50	20120529	18	1006	19.72	-0.0371419115171394	0.0603609364746564
2	D	26	50	20120529	18	1008	19.76	-0.0373558749580587	0.060246957932597
2	D	26	50	20120529	18	1010	19.8	-0.0380842515112233	0.0605840498773242
2	D	26	50	20120529	18	1012	19.84	-0.0379129266092096	0.0602352270310971
2	D	26	50	20120529	18	1014	19.88	-0.0380542843258366	0.0600207544732954
2	D	26	50	20120529	18	1016	19.92	-0.0384216050854596	0.0598978098172505
2	D	26	50	20120529	18	1018	19.96	-0.0376533335677004	0.0596733034142238
2	D	26	50	20120529	18	1020	20	-0.0373285240677624	0.059441619877368
2	D	26	50	20120529	18	1022	20.04	-0.0377876909271937	0.0594152023680229
2	D	26	50	20120529	18	1024	20.08	-0.0372651743712359	0.059165558318925
2	D	26	50	20120529	18	1026	20.12	-0.0372201670246133	0.0589031156370876
2	D	26	50	20120529	18	1028	20.16	-0.0370736474284837	0.058414794765068
2	D	26	50	20120529	18	1030	20.2	-0.0366480539990231	0.0588386911382537
2	D	26	50	20120529	18	1032	20.24	-0.0364290347446184	0.0585484520888478
2	D	26	50	20120529	18	1034	20.28	-0.0358919164336291	0.0579167228905358
2	D	26	50	20120529	18	1036	20.32	-0.0353408681190504	0.0574137578370778
2	D	26	50	20120529	18	1038	20.36	-0.0349143059532996	0.0572631794480241
2	D	26	50	20120529	18	1040	20.4	-0.0340435322365396	0.056861585222717
2	D	26	50	20120529	18	1042	20.44	-0.0343237020853814	0.0560063961394144
2	D	26	50	20120529	18	1044	20.48	-0.0337703768869673	0.0564743028386612
2	D	26	50	20120529	18	1046	20.52	-0.0327832416782952	0.0565470075579027
2	D	26	50	20120529	18	1048	20.56	-0.0326452851452857	0.0561635435504653
2	D	26	50	20120529	18	1050	20.6	-0.031877296470239	0.0565026012520442
2	D	26	50	20120529	18	1052	20.64	-0.0314827591706082	0.056251691481808
2	D	26	50	20120529	18	1054	20.68	-0.0309130220238027	0.0561684862268658
2	D	26	50	20120529	18	1056	20.72	-0.0305968250844596	0.0562667528562473
2	D	26	50	20120529	18	1058	20.76	-0.0300847383535243	0.0563615051649263
2	D	26	50	20120529	18	1060	20.8	-0.0292690553260865	0.0556293314483467
2	D	26	50	20120529	18	1062	20.84	-0.0292447025685425	0.05588448385927
2	D	26	50	20120529	18	1064	20.88	-0.0294023803096792	0.0556589238671393
2	D	26	50	20120529	18	1066	20.92	-0.028562584941003	0.0560126540344279
2	D	26	50	20120529	18	1068	20.96	-0.0279890789150539	0.0560333439788454
2	D	26	50	20120529	18	1070	21	-0.0275643552269342	0.0562681387855384
2	D	26	50	20120529	18	1072	21.04	-0.0272453722868731	0.0568046277714924
2	D	26	50	20120529	18	1074	21.08	-0.0271945454514414	0.0571283978244621
2	D	26	50	20120529	18	1076	21.12	-0.0273023014538264	0.0566455923853358
2	D	26	50	20120529	18	1078	21.16	-0.0271032438238546	0.057191698023514
2	D	26	50	20120529	18	1080	21.2	-0.0272517362479038	0.0572396398632784
2	D	26	50	20120529	18	1082	21.24	-0.0265576119472198	0.0579595028507976
2	D	26	50	20120529	18	1084	21.28	-0.0260790208645093	0.0579168148144173
2	D	26	50	20120529	18	1086	21.32	-0.0261302507508063	0.0583051225033059
2	D	26	50	20120529	18	1088	21.36	-0.0254877098898099	0.0575580571179145
2	D	26	50	20120529	18	1090	21.4	-0.0254428722488149	0.0574282393839565
2	D	26	50	20120529	18	1092	21.44	-0.0254886503418289	0.0578778603018418
2	D	26	50	20120529	18	1094	21.48	-0.0247922208730383	0.0576877192883807
2	D	26	50	20120529	18	1096	21.52	-0.0243300983072616	0.0573390732188489
2	D	26	50	20120529	18	1098	21.56	-0.0242265495902246	0.0575102213441672
2	D	26	50	20120529	18	1100	21.6	-0.0238932406667767	0.0571557982122331
2	D	26	50	20120529	18	1102	21.64	-0.0232356172181376	0.057295395232975
2	D	26	50	20120529	18	1104	21.68	-0.0226489307217871	0.058031422681512
2	D	26	50	20120529	18	1106	21.72	-0.0221927054265656	0.0577045979272476
2	D	26	50	20120529	18	1108	21.76	-0.0221915033450376	0.0577364884430791
2	D	26	50	20120529	18	1110	21.8	-0.0219194793663151	0.0585722179477635
2	D	26	50	20120529	18	1112	21.84	-0.0217902202467142	0.0583262862092668
2	D	26	50	20120529	18	1114	21.88	-0.0214543445256506	0.0584095833880906
2	D	26	50	20120529	18	1116	21.92	-0.0214029378626583	0.0585789354621848
2	D	26	50	20120529	18	1118	21.96	-0.0210884167663865	0.0591045986433189
2	D	26	50	20120529	18	1120	22	-0.021097043469117	0.0592993358508576
2	D	26	50	20120529	18	1122	22.04	-0.0205590059193122	0.0593467827158753
2	D	26	50	20120529	18	1124	22.08	-0.0203498437334372	0.0591728344477034
2	D	26	50	20120529	18	1126	22.12	-0.0201621775937103	0.05946161685714
2	D	26	50	20120529	18	1128	22.16	-0.019865829141715	0.0595073666658827
2	D	26	50	20120529	18	1130	22.2	-0.0192175536447232	0.0597763500854461
2	D	26	50	20120529	18	1132	22.24	-0.0185483477870082	0.0597424089599491
2	D	26	50	20120529	18	1134	22.28	-0.0177440845340867	0.0599811282092777
2	D	26	50	20120529	18	1136	22.32	-0.0174146434847318	0.0600606777221612
2	D	26	50	20120529	18	1138	22.36	-0.0163601351419483	0.0598621928486821
2	D	26	50	20120529	18	1140	22.4	-0.015274726232827	0.0606111603513149
2	D	26	50	20120529	18	1142	22.44	-0.0139983984927853	0.0611168831212195
2	D	26	50	20120529	18	1144	22.48	-0.0132270157051889	0.0613876343077359
2	D	26	50	20120529	18	1146	22.52	-0.0122879778997731	0.0621764826328276
2	D	26	50	20120529	18	1148	22.56	-0.0118816036326252	0.0623007212942821
2	D	26	50	20120529	18	1150	22.6	-0.012503645468035	0.0623842306051402
2	D	26	50	20120529	18	1152	22.64	-0.0116184891993457	0.0633201571407187
2	D	26	50	20120529	18	1154	22.68	-0.0119135648591349	0.0635501789766387
2	D	26	50	20120529	18	1156	22.72	-0.011876088199732	0.0645677056347661
2	D	26	50	20120529	18	1158	22.76	-0.0116539859597613	0.0643262286689909
2	D	26	50	20120529	18	1160	22.8	-0.0119265756239087	0.0645293804472258
2	D	26	50	20120529	18	1162	22.84	-0.0120049230552642	0.065734997509149
2	D	26	50	20120529	18	1164	22.88	-0.012307564757612	0.0659660800052406
2	D	26	50	20120529	18	1166	22.92	-0.0126178432131967	0.065814334889998
2	D	26	50	20120529	18	1168	22.96	-0.0122577137295384	0.0665066631394578
2	D	26	50	20120529	18	1170	23	-0.0124266415395638	0.0662608021116392
2	D	26	50	20120529	18	1172	23.04	-0.012499473538026	0.0669133202493181
2	D	26	50	20120529	18	1174	23.08	-0.012608509403685	0.0672694192243237
2	D	26	50	20120529	18	1176	23.12	-0.0122489456054516	0.0677011079142381
2	D	26	50	20120529	18	1178	23.16	-0.0124204897105675	0.0672710455699204
2	D	26	50	20120529	18	1180	23.2	-0.0124457334226559	0.0676987744618602
2	D	26	50	20120529	18	1182	23.24	-0.0121141710529575	0.0684380546015907
2	D	26	50	20120529	18	1184	23.28	-0.0121303637982467	0.0687467067115786
2	D	26	50	20120529	18	1186	23.32	-0.0121253433401002	0.0685135736058214
2	D	26	50	20120529	18	1188	23.36	-0.0118252472221647	0.0688566618160531
2	D	26	50	20120529	18	1190	23.4	-0.0118488645886563	0.0699400908261872
2	D	26	50	20120529	18	1192	23.44	-0.0119253735423807	0.0703673247433801
2	D	26	50	20120529	18	1194	23.48	-0.0119315960820551	0.0716073071948688
2	D	26	50	20120529	18	1196	23.52	-0.0121157973985542	0.0714892910730888
2	D	26	50	20120529	18	1198	23.56	-0.0119177367891439	0.0724033680091286
2	D	26	50	20120529	18	1200	23.6	-0.0117541829906554	0.0723546483519049
2	D	26	50	20120529	18	1202	23.64	-0.0119325153208707	0.0726558758406903
2	D	26	50	20120529	18	1204	23.68	-0.0123401623802247	0.0724814325977716
2	D	26	50	20120529	18	1206	23.72	-0.0123157671962738	0.0725220912376898
2	D	26	50	20120529	18	1208	23.76	-0.0123094739459212	0.0726978072728147
2	D	26	50	20120529	18	1210	23.8	-0.012355223754664	0.0723579010430983
2	D	26	50	20120529	18	1212	23.84	-0.0124543601253863	0.0727840035894413
2	D	26	50	20120529	18	1214	23.88	-0.0121675576149371	0.0727115958550478
2	D	26	50	20120529	18	1216	23.92	-0.0125636081230796	0.072404216537266
2	D	26	50	20120529	18	1218	23.96	-0.012466663783379	0.0725502340875811
2	D	26	50	20120529	18	1220	24	-0.0124354096636505	0.0725273238278706
2	D	26	50	20120529	18	1222	24.04	-0.0128876044502193	0.0723018274753502
2	D	26	50	20120529	18	1224	24.08	-0.0126045496057104	0.0724720280775818
2	D	26	50	20120529	18	1226	24.12	-0.0129865286889073	0.0726835944265128
2	D	26	50	20120529	18	1228	24.16	-0.0128139946342978	0.0718507640596313
2	D	26	50	20120529	18	1230	24.2	-0.0130293793598472	0.0718521782731937
2	D	26	50	20120529	18	1232	24.24	-0.0126486023581783	0.0716676941139821
2	D	26	50	20120529	18	1234	24.28	-0.0126487437795345	0.0719874478004347
2	D	26	50	20120529	18	1236	24.32	-0.0125332732421667	0.0717772249543879
2	D	26	50	20120529	18	1238	24.36	-0.0127738309691264	0.0717724166282759
2	D	26	50	20120529	18	1240	24.4	-0.0124549965214894	0.071727798190383
2	D	26	50	20120529	18	1242	24.44	-0.0127890337649219	0.0712595520798813
2	D	26	50	20120529	18	1244	24.48	-0.0129227476572443	0.0710889272135809
2	D	26	50	20120529	18	1246	24.52	-0.0133496987317247	0.0711759013476669
2	D	26	50	20120529	18	1248	24.56	-0.0136443501274452	0.0711169993527941
2	D	26	50	20120529	18	1250	24.6	-0.0133495573103685	0.0707596982962605
2	D	26	50	20120529	18	1252	24.64	-0.0134748566319948	0.0706310048620845
2	D	26	50	20120529	18	1254	24.68	-0.0137656189404187	0.07059847795015
2	D	26	50	20120529	18	1256	24.72	-0.0138894333378044	0.0703949019078463
2	D	26	50	20120529	18	1258	24.76	-0.0141045352206414	0.0707734868784936
2	D	26	50	20120529	18	1260	24.8	-0.0140464110432278	0.0707283734658539
2	D	26	50	20120529	18	1262	24.84	-0.014263422114374	0.0706512281160265
2	D	26	50	20120529	18	1264	24.88	-0.0143614271142464	0.0712642896953152
2	D	26	50	20120529	18	1266	24.92	-0.0136028429593895	0.0711542638801626
2	D	26	50	20120529	18	1268	24.96	-0.0136280159607998	0.0711068877258231
2	D	26	50	20120529	18	1270	25	-0.0135948526527621	0.0720188433415194
2	D	26	50	20120529	18	1272	25.04	-0.0139325668514568	0.0722775030020774
2	D	26	50	20120529	18	1274	25.08	-0.0139858119920802	0.0726381981711607
2	D	26	50	20120529	18	1276	25.12	-0.0139339810650192	0.0732036714640755
2	D	26	50	20120529	18	1278	25.16	-0.013602560116677	0.0739066063152531
2	D	26	50	20120529	18	1280	25.2	-0.0136750385617487	0.0747591649613297
2	D	26	50	20120529	18	1282	25.24	-0.0141200208591494	0.0756592411831021
2	D	26	50	20120529	18	1284	25.28	-0.0144364511437303	0.0764330281337545
2	D	26	50	20120529	18	1286	25.32	-0.0144715943507553	0.0775302457261217
2	D	26	50	20120529	18	1288	25.36	-0.0151745292019329	0.0778871225185865
2	D	26	50	20120529	18	1290	25.4	-0.0151118795411197	0.0786827590687776
2	D	26	50	20120529	18	1292	25.44	-0.0156284210447765	0.078805724938026
2	D	26	50	20120529	18	1294	25.48	-0.0166152592686004	0.0798327268270213
2	D	26	50	20120529	18	1296	25.52	-0.0175152647796947	0.080117973702552
2	D	26	50	20120529	18	1298	25.56	-0.0179949660200516	0.080396290931627
2	D	26	50	20120529	18	1300	25.6	-0.0179378317921318	0.0798525258168945
2	D	26	50	20120529	18	1302	25.64	-0.0184060779026335	0.0800155846406362
2	D	26	50	20120529	18	1304	25.68	-0.0189736018052138	0.0802089076346126
2	D	26	50	20120529	18	1306	25.72	-0.0190141897344539	0.0802376161699287
2	D	26	50	20120529	18	1308	25.76	-0.0188161291250436	0.0805311361947993
2	D	26	50	20120529	18	1310	25.8	-0.0190987597054838	0.0809100747188371
2	D	26	50	20120529	18	1312	25.84	-0.0193426408343151	0.0809408338638188
2	D	26	50	20120529	18	1314	25.88	-0.0196170689760936	0.0815163480730265
2	D	26	50	20120529	18	1316	25.92	-0.0200001087194623	0.0818578099376615
2	D	26	50	20120529	18	1318	25.96	-0.0204127762369628	0.0818695479102292
2	D	26	50	20120529	18	1320	26	-0.0203625009448204	0.0824545373503048
2	D	26	50	20120529	18	1322	26.04	-0.0209275499736666	0.0820862054279847
2	D	26	50	20120529	18	1324	26.08	-0.0209573898798327	0.082262699280569
2	D	26	50	20120529	18	1326	26.12	-0.0211748252150475	0.0832602148167887
2	D	26	50	20120529	18	1328	26.16	-0.0218748609284222	0.0831815845427208
2	D	26	50	20120529	18	1330	26.2	-0.0218037259862349	0.0835795442391726
2	D	26	50	20120529	18	1332	26.24	-0.0215911696878102	0.0835692204801673
2	D	26	50	20120529	18	1334	26.28	-0.0216978013904131	0.0838102024711957
2	D	26	50	20120529	18	1336	26.32	-0.0216826693052957	0.0838998636110501
2	D	26	50	20120529	18	1338	26.36	-0.0217844926817866	0.084590424093557
2	D	26	50	20120529	18	1340	26.4	-0.0215961194352785	0.0848516293385272
2	D	26	50	20120529	18	1342	26.44	-0.0215180548466355	0.0856168602971273
2	D	26	50	20120529	18	1344	26.48	-0.0218730224507911	0.0863977890262697
2	D	26	50	20120529	18	1346	26.52	-0.0221131559136821	0.0866103453246944
2	D	26	50	20120529	18	1348	26.56	-0.0221084182982481	0.0870680555441564
2	D	26	50	20120529	18	1350	26.6	-0.0225258234311826	0.0872820967668216
2	D	26	50	20120529	18	1352	26.64	-0.0229782303497857	0.0885697382153623
2	D	26	50	20120529	18	1354	26.68	-0.0232383042239061	0.0890693798669487
2	D	26	50	20120529	18	1356	26.72	-0.0232515271207143	0.0895903054326488
2	D	26	50	20120529	18	1358	26.76	-0.0238896202800571	0.090644601643398
2	D	26	50	20120529	18	1360	26.8	-0.0243294406979551	0.0910651887568477
2	D	26	50	20120529	18	1362	26.84	-0.0247391383669746	0.0916734420100244
2	D	26	50	20120529	18	1364	26.88	-0.0248893278472986	0.092673715262691
2	D	26	50	20120529	18	1366	26.92	-0.0251793830489413	0.0927055350678443
2	D	26	50	20120529	18	1368	26.96	-0.0256113545815682	0.0933189502005236
2	D	26	50	20120529	18	1370	27	-0.0253534020277913	0.0935647405176641
2	D	26	50	20120529	18	1372	27.04	-0.0255193599893358	0.0930899183140973
2	D	26	50	20120529	18	1374	27.08	-0.0258360024059511	0.0931921659546569
2	D	26	50	20120529	18	1376	27.12	-0.0256607813455731	0.0934474315026652
2	D	26	50	20120529	18	1378	27.16	-0.025465832006	0.0935142530934874
2	D	26	50	20120529	18	1380	27.2	-0.025969999140986	0.0933765086925122
2	D	26	50	20120529	18	1382	27.24	-0.0260985511538057	0.0934262890099078
2	D	26	50	20120529	18	1384	27.28	-0.0264735298798689	0.0934516741433523
2	D	26	50	20120529	18	1386	27.32	-0.0267376342626421	0.0933974390532354
2	D	26	50	20120529	18	1388	27.36	-0.0270008901172779	0.093358477469592
2	D	26	50	20120529	18	1390	27.4	-0.0270463570833082	0.0931961964633096
2	D	26	50	20120529	18	1392	27.44	-0.0279209067502797	0.0924866855190671
2	D	26	50	20120529	18	1394	27.48	-0.0279376651809938	0.093143375586755
2	D	26	50	20120529	18	1396	27.52	-0.0282263768797523	0.0926018025030442
2	D	26	50	20120529	18	1398	27.56	-0.0282668940983143	0.0919453952780688
2	D	26	50	20120529	18	1400	27.6	-0.0287357766049191	0.092069492518167
2	D	26	50	20120529	18	1402	27.64	-0.0285430192963676	0.0920341371791077
2	D	26	50	20120529	18	1404	27.68	-0.0292276400819124	0.0920700582035919
2	D	26	50	20120529	18	1406	27.72	-0.0290381354645544	0.0922072369191421
2	D	26	50	20120529	18	1408	27.76	-0.029185072253685	0.092195781789287
2	D	26	50	20120529	18	1410	27.8	-0.0290932190828089	0.0923583456382817
2	D	26	50	20120529	18	1412	27.84	-0.0289915371276742	0.0921688410209237
2	D	26	50	20120529	18	1414	27.88	-0.0289325644221233	0.0922833923194759
2	D	26	50	20120529	18	1416	27.92	-0.0290478935381348	0.0927246976616144
2	D	26	50	20120529	18	1418	27.96	-0.0288896430405053	0.0926501686068774
2	D	26	50	20120529	18	1420	28	-0.0291451914312261	0.0932140155541956
2	D	26	50	20120529	18	1422	28.04	-0.0291323220878085	0.0932588461241228
2	D	26	50	20120529	18	1424	28.08	-0.0290562373981528	0.0932227836782823
2	D	26	50	20120529	18	1426	28.12	-0.0293377366077432	0.093479392729175
2	D	26	50	20120529	18	1428	28.16	-0.0295283725959511	0.0936008736741827
2	D	26	50	20120529	18	1430	28.2	-0.0295572932633016	0.0938526743989632
2	D	26	50	20120529	18	1432	28.24	-0.0296772185733908	0.0943568415339492
2	D	26	50	20120529	18	1434	28.28	-0.030305412237797	0.0944313705886863
2	D	26	50	20120529	18	1436	28.32	-0.0304855830456433	0.0943275673132081
2	D	26	50	20120529	18	1438	28.36	-0.0304766735002003	0.094354861634962
2	D	26	50	20120529	18	1440	28.4	-0.0305816788572065	0.0944656652675738
2	D	26	50	20120529	18	1442	28.44	-0.0303331308236195	0.0949666504220445
2	D	26	50	20120529	18	1444	28.48	-0.0307721027133801	0.0949134759920993
2	D	26	50	20120529	18	1446	28.52	-0.030809579372783	0.0950725750178663
2	D	26	50	20120529	18	1448	28.56	-0.0309547483949606	0.09538589403261
2	D	26	50	20120529	18	1450	28.6	-0.0310618043616322	0.095850038923781
2	D	26	50	20120529	18	1452	28.64	-0.0312490462372904	0.0957837123077056
2	D	26	50	20120529	18	1454	28.68	-0.0309057458950243	0.0955791463159083
2	D	26	50	20120529	18	1456	28.72	-0.031065834870285	0.0954365935888211
2	D	26	50	20120529	18	1458	28.76	-0.0310634307072289	0.0955945612437382
2	D	26	50	20120529	18	1460	28.8	-0.0312771890871816	0.095926406456149
2	D	26	50	20120529	18	1462	28.84	-0.0313726485026418	0.0956527561318298
2	D	26	50	20120529	18	1464	28.88	-0.0317176459011827	0.0958361089201915
2	D	26	50	20120529	18	1466	28.92	-0.0315978620124497	0.0955099912727083
2	D	26	50	20120529	18	1468	28.96	-0.031500281276646	0.0958979100528672
2	D	26	50	20120529	18	1470	29	-0.0314118929289977	0.0957969352045138
2	D	26	50	20120529	18	1472	29.04	-0.0314785023877854	0.0960339573975675
2	D	26	50	20120529	18	1474	29.08	-0.0316027410492399	0.0962376748612274
2	D	26	50	20120529	18	1476	29.12	-0.0317933063267697	0.0955450637690551
2	D	26	50	20120529	18	1478	29.16	-0.0314711484772611	0.0958236638408426
2	D	26	50	20120529	18	1480	29.2	-0.0317727295194372	0.095969964233870
2	D	26	50	20120529	18	1482	29.24	-0.0317235855981447	0.0958898490355617
2	D	26	50	20120529	18	1484	29.28	-0.0317868716550609	0.0959438012829662
2	D	26	50	20120529	18	1486	29.32	-0.0317953569364351	0.0962685047168871
2	D	26	50	20120529	18	1488	29.36	-0.0315751638847736	0.0960567969465998
2	D	26	50	20120529	18	1490	29.4	-0.0316399348659303	0.0958102995226782
2	D	26	50	20120529	18	1492	29.44	-0.0317613451002601	0.0961281440208215
2	D	26	50	20120529	18	1494	29.48	-0.0316180852663917	0.095904274013898
2	D	26	50	20120529	18	1496	29.52	-0.0317028673694559	0.0961071429494203
2	D	26	50	20120529	18	1498	29.56	-0.0317364549415623	0.0962377455719055
2	D	26	50	20120529	18	1500	29.6	-0.0315572033725315	0.096146882350523
2	D	26	50	20120529	18	1502	29.64	-0.0314236309015654	0.09603424024028
2	D	26	50	20120529	18	1504	29.68	-0.0313648703280488	0.0959860862684812
2	D	26	50	20120529	18	1506	29.72	-0.0312892099024618	0.0958603626827862
2	D	26	50	20120529	18	1508	29.76	-0.0316166003421512	0.0962614336490752
2	D	26	50	20120529	18	1510	29.8	-0.0317323537222314	0.0961038195475487
2	D	26	50	20120529	18	1512	29.84	-0.0315690120557773	0.0960213708968624
2	D	26	50	20120529	18	1514	29.88	-0.0319486576865964	0.0960567969465998
2	D	26	50	20120529	18	1516	29.92	-0.0316955134589316	0.0961467409291667
2	D	26	50	20120529	18	1518	29.96	-0.0316887252338322	0.0963037186345902
2	D	26	50	20120529	18	1520	30	-0.0316267119691221	0.0958634032419453
2	D	26	50	20120529	18	1522	30.04	-0.0314751082752357	0.0959916724120525
2	D	26	50	20120529	18	1524	30.08	-0.031375759772479	0.0963484077831612
2	D	26	50	20120529	18	1526	30.12	-0.0312978366051923	0.09620939058998
2	D	26	50	20120529	18	1528	30.16	-0.0316108020665454	0.0960430790750448
2	D	26	50	20120529	18	1530	30.2	-0.0315536678386256	0.0957578321995142
2	D	26	50	20120529	18	1532	30.24	-0.0314632995919899	0.0959705299192951
2	D	26	50	20120529	18	1534	30.28	-0.0314135899852725	0.0961489329601884
2	D	26	50	20120529	18	1536	30.32	-0.0313447177847849	0.0958656659836451
2	D	26	50	20120529	18	1538	30.36	-0.0316764215758396	0.0960734846666358
2	D	26	50	20120529	18	1540	30.4	-0.0315219187441503	0.0962677268994278
2	D	26	50	20120529	18	1542	30.44	-0.0313889826692872	0.0959662165679298
2	D	26	50	20120529	18	1544	30.48	-0.0313181305698123	0.096197016221309
2	D	26	50	20120529	18	1546	30.52	-0.0317935891694822	0.0959137492447658
2	D	26	50	20120529	18	1548	30.56	-0.0317614158109382	0.0961130826463823
2	D	26	50	20120529	18	1550	30.6	-0.0316557740578289	0.0960140876970162
2	D	26	50	20120529	18	1552	30.64	-0.0314909474671343	0.096442382274381
2	D	26	50	20120529	18	1554	30.68	-0.0314514909087441	0.0963016680249247
2	D	26	50	20120529	18	1556	30.72	-0.0316151154179107	0.0962253004925566
2	D	26	50	20120529	18	1558	30.76	-0.0316889373658666	0.0960543220728657
2	D	26	50	20120529	18	1560	30.8	-0.0317298081378191	0.0960154311999004
2	D	26	50	20120529	18	1562	30.84	-0.0316529456307042	0.0959189111242684
2	D	26	50	20120529	18	1564	30.88	-0.031407933131023	0.0961905108389222
2	D	26	50	20120529	18	1566	30.92	-0.0317122011789676	0.0958844043133465
2	D	26	50	20120529	18	1568	30.96	-0.0316271362331908	0.0959761160628664
2	D	26	50	20120529	18	1570	31	-0.0315180296568538	0.096140942653561
2	D	26	50	20120529	18	1572	31.04	-0.0313964780011678	0.0957501247355992
2	D	26	50	20120529	18	1574	31.08	-0.0313370810315481	0.0957996222102823
2	D	26	50	20120529	18	1576	31.12	-0.0317286767669692	0.0961929150019782
2	D	26	50	20120529	18	1578	31.16	-0.0316155396819794	0.0961606709327561
2	D	26	50	20120529	18	1580	31.2	-0.0315213530587253	0.0958798081192688
2	D	26	50	20120529	18	1582	31.24	-0.0315462432174231	0.0961161232055414
2	D	26	50	20120529	18	1584	31.28	-0.0317080999596367	0.0960709390822236
2	D	26	50	20120529	18	1586	31.32	-0.0314495110097568	0.0960472510050538
2	D	26	50	20120529	18	1588	31.36	-0.0316528042093479	0.095946629710091
2	D	26	50	20120529	18	1590	31.4	-0.0316764215758396	0.0960811214198726
2	D	26	50	20120529	18	1592	31.44	-0.0317077464062461	0.0962098855647267
2	D	26	50	20120529	18	1594	31.48	-0.0314229945054623	0.0957755098690438
2	D	26	50	20120529	18	1596	31.52	-0.0316390156271148	0.095823805262199
2	D	26	50	20120529	18	1598	31.56	-0.0318178429320769	0.0957620748402013
2	D	26	50	20120529	18	1600	31.6	-0.0314988670630836	0.0957454578308434
2	D	26	50	20120529	18	1602	31.64	-0.0317131204177831	0.095836957448329
2	D	26	50	20120529	18	1604	31.68	-0.031523545089747	0.0957090418316123
2	D	26	50	20120529	18	1606	31.72	-0.0320168227803028	0.0955606908289193
2	D	26	50	20120529	18	1608	31.76	-0.0320237524267584	0.095398904797384
2	D	26	50	20120529	18	1610	31.8	-0.0318988066585227	0.0957853386533023
2	D	26	50	20120529	18	1612	31.84	-0.0317614865216163	0.096059837505759
2	D	26	50	20120529	18	1614	31.88	-0.0316301767923499	0.096086071167341
2	D	26	50	20120529	18	1616	31.92	-0.0314846542167818	0.0961761565712641
2	D	26	50	20120529	18	1618	31.96	-0.0320104588192721	0.0957173856916303
2	D	26	50	20120529	18	1620	32	-0.032117090521875	0.0956953239600572
2	D	26	50	20120529	18	1622	32.04	-0.0316860382280637	0.0956125924666584
2	D	26	50	20120529	18	1624	32.08	-0.0320587542124271	0.095652826842508
2	D	26	50	20120529	18	1626	32.12	-0.0319903769866864	0.0955745501218306
2	D	26	50	20120529	18	1628	32.16	-0.0318990187905571	0.0959539836206153
2	D	26	50	20120529	18	1630	32.2	-0.0317614865216163	0.0958574635449833
2	D	26	50	20120529	18	1632	32.24	-0.0316139840470608	0.0952503416626566
2	D	26	50	20120529	18	1634	32.28	-0.0320250252189645	0.0955927934767852
2	D	26	50	20120529	18	1636	32.32	-0.0318570873584327	0.095990116777134
2	D	26	50	20120529	18	1638	32.36	-0.0315003519873241	0.0961638529132715
2	D	26	50	20120529	18	1640	32.4	-0.0316540770015541	0.0958999606625327
2	D	26	50	20120529	18	1642	32.44	-0.0318389147141562	0.096132598793543
2	D	26	50	20120529	18	1644	32.48	-0.0313845986072439	0.0956719187256
2	D	26	50	20120529	18	1646	32.52	-0.0313026449313043	0.0956920712688638
2	D	26	50	20120529	18	1648	32.56	-0.0316837047756858	0.095679131214768
2	D	26	50	20120529	18	1650	32.6	-0.0315373336719802	0.0957796817990528
2	D	26	50	20120529	18	1652	32.64	-0.0314691685782738	0.095948397477044
2	D	26	50	20120529	18	1654	32.68	-0.031372789923998	0.096472292891225
2	D	26	50	20120529	18	1656	32.72	-0.0313165042242156	0.096117042444357
2	D	26	50	20120529	18	1658	32.76	-0.0317458594617521	0.0962580395365255
2	D	26	50	20120529	18	1660	32.8	-0.0320132165357187	0.096461474157473
2	D	26	50	20120529	18	1662	32.84	-0.0319829523654839	0.0962262904420502
2	D	26	50	20120529	18	1664	32.88	-0.0320514710125809	0.0967114364046223
2	D	26	50	20120529	18	1666	32.92	-0.031458561976556	0.0967996126202363
2	D	26	50	20120529	18	1668	32.96	-0.0316138426257045	0.096499092238232
2	D	26	50	20120529	18	1670	33	-0.0316012561249994	0.0968206844023157
2	D	26	50	20120529	18	1672	33.04	-0.0311677996681321	0.0967437511845225
2	D	26	50	20120529	18	1674	33.08	-0.0310149231820395	0.096935942807649
2	D	26	50	20120529	18	1676	33.12	-0.0311899321103832	0.0967849755098657
2	D	26	50	20120529	18	1678	33.16	-0.0306970079732181	0.0978558887299728
2	D	26	50	20120529	18	1680	33.2	-0.030722605238697	0.0976443223810417
2	D	26	50	20120529	18	1682	33.24	-0.0303879315991614	0.0980748797001062
2	D	26	50	20120529	18	1684	33.28	-0.0303946491135827	0.0984321807566398
2	D	26	50	20120529	18	1686	33.32	-0.0302989775660882	0.100023807410413
2	D	26	50	20120529	18	1688	33.36	-0.0306920582257498	0.100424949087380
2	D	26	50	20120529	18	1690	33.4	-0.030986002514689	0.101440425135842
2	D	26	50	20120529	18	1692	33.44	-0.031721959252548	0.102809949549644
2	D	26	50	20120529	18	1694	33.48	-0.0319367075819943	0.103056800526956
2	D	26	50	20120529	18	1696	33.52	-0.032704059860938	0.104420809507865
2	D	26	50	20120529	18	1698	33.56	-0.0331827711518012	0.105917330299568
2	D	26	50	20120529	18	1700	33.6	-0.0333582043442136	0.106547574573640
2	D	26	50	20120529	18	1702	33.64	-0.0330421276130233	0.107430892364698
2	D	26	50	20120529	18	1704	33.68	-0.0326425415709747	0.108191102865152
2	D	26	50	20120529	18	1706	33.72	-0.0324336622278122	0.108882229033083
2	D	26	50	20120529	18	1708	33.76	-0.0326923218883703	0.108900755230750
2	D	26	50	20120529	18	1710	33.8	-0.0324753108172241	0.109901240615451
2	D	26	50	20120529	18	1712	33.84	-0.0321112215355912	0.111014863085142
2	D	26	50	20120529	18	1714	33.88	-0.0319159893533056	0.111905888340115
2	D	26	50	20120529	18	1716	33.92	-0.0320513295912247	0.112170770540348
2	D	26	50	20120529	18	1718	33.96	-0.0314791387838885	0.112767002978244
2	D	26	50	20120529	18	1720	34	-0.0310249640983324	0.113993338268856
2	D	26	50	20120529	18	1722	34.04	-0.0303278982334387	0.114816269140801
2	D	26	50	20120529	18	1724	34.08	-0.0295511414343053	0.115327153790208
2	D	26	50	20120529	18	1726	34.12	-0.0281948399173113	0.116054130271946
2	D	26	50	20120529	18	1728	34.16	-0.0268414375381203	0.117167116345534
2	D	26	50	20120529	18	1730	34.2	-0.0257882019875429	0.117714063440781
2	D	26	50	20120529	18	1732	34.24	-0.0252747717537234	0.118613573977129
2	D	26	50	20120529	18	1734	34.28	-0.0246530834717042	0.118890194149929
2	D	26	50	20120529	18	1736	34.32	-0.0231775637514022	0.119662849729732
2	D	26	50	20120529	18	1738	34.36	-0.022051708334397	0.120896185377477
2	D	26	50	20120529	18	1740	34.4	-0.020639969645758	0.121644657905363
2	D	26	50	20120529	18	1742	34.44	-0.0197578539362278	0.122502731984333
2	D	26	50	20120529	18	1744	34.48	-0.0187312763113012	0.123069690201488
2	D	26	50	20120529	18	1746	34.52	-0.0182019361749049	0.123484479039332
2	D	26	50	20120529	18	1748	34.56	-0.018003522012104	0.123371766218411
2	D	26	50	20120529	18	1750	34.6	-0.017520214527163	0.123563745709503
2	D	26	50	20120529	18	1752	34.64	-0.0174108251081134	0.123668892487866
2	D	26	50	20120529	18	1754	34.68	-0.0175575497652096	0.123452871366213
2	D	26	50	20120529	18	1756	34.72	-0.0168547563353883	0.123051729689246
2	D	26	50	20120529	18	1758	34.76	-0.0165275073170552	0.12340825292832
2	D	26	50	20120529	18	1760	34.8	-0.0165617312852646	0.123774109976906
2	D	26	50	20120529	18	1762	34.84	-0.0159646503192307	0.123589555107017
2	D	26	50	20120529	18	1764	34.88	-0.0157563366614932	0.123557169616438
2	D	26	50	20120529	18	1766	34.92	-0.0160921416718786	0.123901601329554
2	D	26	50	20120529	18	1768	34.96	-0.0158115617011038	0.124101995391343
2	D	26	50	20120529	18	1770	35	-0.0160370580536242	0.124407677652849
2	D	26	50	20120529	18	1772	35.04	-0.0159997935262557	0.124517067071899
2	D	26	50	20120529	18	1774	35.08	-0.0164549581613054	0.124749210228163
2	D	26	50	20120529	18	1776	35.12	-0.016895697818019	0.124922239257519
2	D	26	50	20120529	18	1778	35.16	-0.0167909045930472	0.12508642945211
2	D	26	50	20120529	18	1780	35.2	-0.0167096580238889	0.125780030493776
2	D	26	50	20120529	18	1782	35.24	-0.0168440790229924	0.125758746579663
2	D	26	50	20120529	18	1784	35.28	-0.0168200373924321	0.126021790302264
2	D	26	50	20120529	18	1786	35.32	-0.0172108553103939	0.126082106510699
2	D	26	50	20120529	18	1788	35.36	-0.0178943447250888	0.125967130948078
2	D	26	50	20120529	18	1790	35.4	-0.0179702172827101	0.12602985131957
2	D	26	50	20120529	18	1792	35.44	-0.0184926277726507	0.12717055597898
2	D	26	50	20120529	18	1794	35.48	-0.0187312763113012	0.127286875044485
2	D	26	50	20120529	18	1796	35.52	-0.0188649902036236	0.127823498380727
2	D	26	50	20120529	18	1798	35.56	-0.0193948253147666	0.128426448333045
2	D	26	50	20120529	18	1800	35.6	-0.0207229839818693	0.129452955247294
2	D	26	50	20120529	18	1802	35.64	-0.0214175042623508	0.130144364257938
2	D	26	50	20120529	18	1804	35.68	-0.0225948370530264	0.130716413643918
2	D	26	50	20120529	18	1806	35.72	-0.0232740838270342	0.1305674969558
2	D	26	50	20120529	18	1808	35.76	-0.024176847054575	0.131015307680325
2	D	26	50	20120529	18	1810	35.8	-0.0253850097009104	0.131577740414081
2	D	26	50	20120529	18	1812	35.84	-0.0260002633112208	0.131686564147706
2	D	26	50	20120529	18	1814	35.88	-0.0268467408389792	0.131548607614696
2	D	26	50	20120529	18	1816	35.92	-0.0269426245185081	0.131604044786341
2	D	26	50	20120529	18	1818	35.96	-0.0271213811127921	0.131685503487534
2	D	26	50	20120529	18	1820	36	-0.0276017894599302	0.131588347015799
2	D	26	50	20120529	18	1822	36.04	-0.0275354628438549	0.131868219879793
2	D	26	50	20120529	18	1824	36.08	-0.0276391246979768	0.132334486091307
2	D	26	50	20120529	18	1826	36.12	-0.0279768388966715	0.131969901834927
2	D	26	50	20120529	18	1828	36.16	-0.0278282757619442	0.132237258908894
2	D	26	50	20120529	18	1830	36.2	-0.0276656412022713	0.131742284162063
2	D	26	50	20120529	18	1832	36.24	-0.0276053957045142	0.132006176412802
2	D	26	50	20120529	18	1834	36.28	-0.0276333264223711	0.131576609043231
2	D	26	50	20120529	18	1836	36.32	-0.0276531961229224	0.13208141257432
2	D	26	50	20120529	18	1838	36.36	-0.0276075170248578	0.131989912956835
2	D	26	50	20120529	18	1840	36.4	-0.0278023249430747	0.131184164779673
2	D	26	50	20120529	18	1842	36.44	-0.0277855665123606	0.13058291188363
2	D	26	50	20120529	18	1844	36.48	-0.0279924659565358	0.130685725209614
2	D	26	50	20120529	18	1846	36.52	-0.0279003299429471	0.13050208957854
2	D	26	50	20120529	18	1848	36.56	-0.0276036279375613	0.130346243243967
2	D	26	50	20120529	18	1850	36.6	-0.0274586003367399	0.13032580785799
2	D	26	50	20120529	18	1852	36.64	-0.027233386826932	0.129689765308313
2	D	26	50	20120529	18	1854	36.68	-0.0272080016934874	0.129658581899263
2	D	26	50	20120529	18	1856	36.72	-0.0270386496193932	0.129806720769921
2	D	26	50	20120529	18	1858	36.76	-0.0269236740567723	0.129682694240501
2	D	26	50	20120529	18	1860	36.8	-0.0267611102077775	0.128917533992579
2	D	26	50	20120529	18	1862	36.84	-0.0260643978962744	0.129400700056164
2	D	26	50	20120529	18	1864	36.88	-0.0261508063449354	0.12915731390208
2	D	26	50	20120529	18	1866	36.92	-0.0253208044051786	0.12874422212051
2	D	26	50	20120529	18	1868	36.96	-0.0249177535399023	0.128442994631725
2	D	26	50	20120529	18	1870	37	-0.0251233801918714	0.128409902034365
2	D	26	50	20120529	18	1872	37.04	-0.0248114046800118	0.128200032741709
2	D	26	50	20120529	18	1874	37.08	-0.0246656699724093	0.128434862903741
2	D	26	50	20120529	18	1876	37.12	-0.0244863476927004	0.128192749541863
2	D	26	50	20120529	18	1878	37.16	-0.0239719275093872	0.128362101615957
2	D	26	50	20120529	18	1880	37.2	-0.0236492746851317	0.128418882290486
2	D	26	50	20120529	18	1882	37.24	-0.0231265106418005	0.128637590417907
2	D	26	50	20120529	18	1884	37.28	-0.0228191313240188	0.128667783877464
2	D	26	50	20120529	18	1886	37.32	-0.0221159136301287	0.128509745511869
2	D	26	50	20120529	18	1888	37.36	-0.0217773509032966	0.128561222885539
2	D	26	50	20120529	18	1890	37.4	-0.0215662795291124	0.128546020089744
2	D	26	50	20120529	18	1892	37.44	-0.0207929875532068	0.128029549296765
2	D	26	50	20120529	18	1894	37.48	-0.0204253627376679	0.127714108961678
2	D	26	50	20120529	18	1896	37.52	-0.0200483334019392	0.127946888514044
2	D	26	50	20120529	18	1898	37.56	-0.0197398934239857	0.128225630007188
2	D	26	50	20120529	18	1900	37.6	-0.0191308623533497	0.128106341093202
2	D	26	50	20120529	18	1902	37.64	-0.0187220132124676	0.128051328185626
2	D	26	50	20120529	18	1904	37.68	-0.0183035474193614	0.128386355378552
2	D	26	50	20120529	18	1906	37.72	-0.0180540094362807	0.12868821926344
2	D	26	50	20120529	18	1908	37.76	-0.0170427760285058	0.128958404764532
2	D	26	50	20120529	18	1910	37.8	-0.016634633994405	0.129012993408039
2	D	26	50	20120529	18	1912	37.84	-0.0156848481659152	0.129972678731466
2	D	26	50	20120529	18	1914	37.88	-0.0159741255500986	0.130162819744927
2	D	26	50	20120529	18	1916	37.92	-0.0155308403089728	0.130186083558028
2	D	26	50	20120529	18	1918	37.96	-0.0147887317421175	0.130762729138085
2	D	26	50	20120529	18	1920	38	-0.0146717762805092	0.13022773214744
2	D	26	50	20120529	18	1922	38.04	-0.0146889589752921	0.13059380132806
2	D	26	50	20120529	18	1924	38.08	-0.0142989895854677	0.130439298496371
2	D	26	50	20120529	18	1926	38.12	-0.0135961254449682	0.130237065956951
2	D	26	50	20120529	18	1928	38.16	-0.013345668223072	0.130521464304345
2	D	26	50	20120529	18	1930	38.2	-0.0124369652985691	0.130025853161411
2	D	26	50	20120529	18	1932	38.24	-0.0117399701443535	0.12987856281889
2	D	26	50	20120529	18	1934	38.28	-0.0116370861076909	0.130226105801843
2	D	26	50	20120529	18	1936	38.32	-0.0104178925955691	0.130330899026815
2	D	26	50	20120529	18	1938	38.36	-0.0097641723763621	0.130435338698396
2	D	26	50	20120529	18	1940	38.4	-0.0094565102158678	0.130311100036942
2	D	26	50	20120529	18	1942	38.44	-0.0086168916238869	0.13054119258354
2	D	26	50	20120529	18	1944	38.48	-0.0077770608998717	0.13020666036536
2	D	26	50	20120529	18	1946	38.52	-0.0070992283394263	0.130751132586874
2	D	26	50	20120529	18	1948	38.56	-0.0072609436602836	0.130805226255635
2	D	26	50	20120529	18	1950	38.6	-0.0072995516905364	0.131425076060023
2	D	26	50	20120529	18	1952	38.64	-0.0070691055905477	0.131846582412288
2	D	26	50	20120529	18	1954	38.68	-0.0074720150344678	0.132312424359734
2	D	26	50	20120529	18	1956	38.72	-0.0078739345288942	0.132386953414471
2	D	26	50	20120529	18	1958	38.76	-0.007939341906154	0.132608631390373
2	D	26	50	20120529	18	1960	38.8	-0.0082558429014131	0.13242082382929
2	D	26	50	20120529	18	1962	38.84	-0.0082977743335374	0.132224743118867
2	D	26	50	20120529	18	1964	38.88	-0.0086617221938142	0.132640026931458
2	D	26	50	20120529	18	1966	38.92	-0.0086930470242207	0.133031551956201
2	D	26	50	20120529	18	1968	38.96	-0.0088258416777276	0.13296805376725
2	D	26	50	20120529	18	1970	39	-0.0088981787014429	0.132628430380246
2	D	26	50	20120529	18	1972	39.04	-0.0089408172403485	0.132860149272441
2	D	26	50	20120529	18	1974	39.08	-0.0093605558256608	0.132891544813526
2	D	26	50	20120529	18	1976	39.12	-0.0096397922935514	0.133025258705848
2	D	26	50	20120529	18	1978	39.16	-0.0100271453882854	0.13265911881455
2	D	26	50	20120529	18	1980	39.2	-0.0101037250526879	0.132589610217959
2	D	26	50	20120529	18	1982	39.24	-0.0105127863256043	0.132568043461133
2	D	26	50	20120529	18	1984	39.28	-0.0104485103191945	0.1332503307943
2	D	26	50	20120529	18	1986	39.32	-0.0110755726127507	0.133095615830576
2	D	26	50	20120529	18	1988	39.36	-0.0115484856280082	0.132979084633037
2	D	26	50	20120529	18	1990	39.4	-0.0117859320851307	0.132588903111178
2	D	26	50	20120529	18	1992	39.44	-0.011893412315871	0.133072564149509
2	D	26	50	20120529	18	1994	39.48	-0.0117814066017311	0.132937082490234
2	D	26	50	20120529	18	1996	39.52	-0.0126655729209267	0.132416369056568
2	D	26	50	20120529	18	1998	39.56	-0.0128950997820999	0.13216562899196
2	D	26	50	20120529	18	2000	39.6	-0.0134204801205215	0.132460492519714
2	D	26	50	20120529	18	2002	39.64	-0.0136512797739008	0.13211372735422
2	D	26	50	20120529	18	2004	39.68	-0.0142310366237956	0.132224106722764
2	D	26	50	20120529	18	2006	39.72	-0.0148716046568725	0.132311858674309
2	D	26	50	20120529	18	2008	39.76	-0.0152301077949341	0.132179629706227
2	D	26	50	20120529	18	2010	39.8	-0.0154535535377891	0.131659199115274
2	D	26	50	20120529	18	2012	39.84	-0.0159209511201534	0.132009216971961
2	D	26	50	20120529	18	2014	39.88	-0.0160020562679555	0.131864472213852
2	D	26	50	20120529	18	2016	39.92	-0.0166308863284647	0.132507020145916
2	D	26	50	20120529	18	2018	39.96	-0.016682363702135	0.132622419972606
2	D	26	50	20120529	18	2020	40	-0.0172607063384675	0.132766740466646
2	D	26	50	20120529	18	2022	40.04	-0.0181658737290644	0.132656361098103
2	D	26	50	20120529	18	2024	40.08	-0.0186672831476038	0.132620227941584
2	D	26	50	20120529	18	2026	40.12	-0.0189986333852678	0.132796580372812
2	D	26	50	20120529	18	2028	40.16	-0.0199133467174107	0.133096676490748
2	D	26	50	20120529	18	2030	40.2	-0.0203482173878405	0.132854138864801
2	D	26	50	20120529	18	2032	40.24	-0.0207033971240305	0.133019389719564
2	D	26	50	20120529	18	2034	40.28	-0.0210232215211611	0.132961194831473
2	D	26	50	20120529	18	2036	40.32	-0.0218853261087838	0.133425622565356
2	D	26	50	20120529	18	2038	40.36	-0.0219246412458178	0.133431562262318
2	D	26	50	20120529	18	2040	40.4	-0.0220036957839544	0.134243462268476
2	D	26	50	20120529	18	2042	40.44	-0.0224044839075309	0.133962882297701
2	D	26	50	20120529	18	2044	40.48	-0.0224191210179015	0.134799601751879
2	D	26	50	20120529	18	2046	40.52	-0.022252526660254	0.134930840770468
2	D	26	50	20120529	18	2048	40.56	-0.0223248636839693	0.135336507930834
2	D	26	50	20120529	18	2050	40.6	-0.022588048827927	0.136092970765348
2	D	26	50	20120529	18	2052	40.64	-0.0227307429763704	0.136135538593575
2	D	26	50	20120529	18	2054	40.68	-0.0228066862446699	0.13589554655204
2	D	26	50	20120529	18	2056	40.72	-0.023390190760505	0.136753125656264
2	D	26	50	20120529	18	2058	40.76	-0.0240369813332563	0.13746398010339
2	D	26	50	20120529	18	2060	40.8	-0.0244057375196451	0.137542115402711
2	D	26	50	20120529	18	2062	40.84	-0.0242669324584982	0.137601724504365
2	D	26	50	20120529	18	2064	40.88	-0.024742956743593	0.138039282180564
2	D	26	50	20120529	18	2066	40.92	-0.0250698522085355	0.138610412327728
2	D	26	50	20120529	18	2068	40.96	-0.0258119607753908	0.139098669560137
2	D	26	50	20120529	18	2070	41	-0.0260674384554335	0.13928725493868
2	D	26	50	20120529	18	2072	41.04	-0.0260304567707774	0.139570309783189
2	D	26	50	20120529	18	2074	41.08	-0.0266380029171729	0.139167824603338
2	D	26	50	20120529	18	2076	41.12	-0.0270315785515814	0.139891477683204
2	D	26	50	20120529	18	2078	41.16	-0.0272869855209459	0.140143773382731
2	D	26	50	20120529	18	2080	41.2	-0.0273638480280609	0.140375209432214
2	D	26	50	20120529	18	2082	41.24	-0.0277216440593413	0.140566128263134
2	D	26	50	20120529	18	2084	41.28	-0.0276760356719548	0.140673962047265
2	D	26	50	20120529	18	2086	41.32	-0.0279320790374224	0.141683639820121
2	D	26	50	20120529	18	2088	41.36	-0.0280666414578822	0.141655143416839
2	D	26	50	20120529	18	2090	41.4	-0.0281069465444099	0.142218707521445
2	D	26	50	20120529	18	2092	41.44	-0.0277704344272432	0.142088529163029
2	D	26	50	20120529	18	2094	41.48	-0.0280135377386151	0.143000838332115
2	D	26	50	20120529	18	2096	41.52	-0.0276963296365748	0.143559876953321
2	D	26	50	20120529	18	2098	41.56	-0.0281698790479355	0.144567009141765
2	D	26	50	20120529	18	2100	41.6	-0.0283197149748689	0.144844265710669
2	D	26	50	20120529	18	2102	41.64	-0.0281383420854945	0.145633750431864
2	D	26	50	20120529	18	2104	41.68	-0.0280272556101701	0.146722058478788
2	D	26	50	20120529	18	2106	41.72	-0.027907966696184	0.147605022716455
2	D	26	50	20120529	18	2108	41.76	-0.0283360491415143	0.147792123170757
2	D	26	50	20120529	18	2110	41.8	-0.0284542773953287	0.148272107253827
2	D	26	50	20120529	18	2112	41.84	-0.0281599088423207	0.14847455192528
2	D	26	50	20120529	18	2114	41.88	-0.0282960976083773	0.149309927876574
2	D	26	50	20120529	18	2116	41.92	-0.0280689749102601	0.149197639319722
2	D	26	50	20120529	18	2118	41.96	-0.027953857926283	0.150108958539315
2	D	26	50	20120529	18	2120	42	-0.027752473915001	0.150508332449329
2	D	26	50	20120529	18	2122	42.04	-0.0274981276058082	0.151324121542784
2	D	26	50	20120529	18	2124	42.08	-0.0270318613942938	0.15096307282031
2	D	26	50	20120529	18	2126	42.12	-0.0266367301249668	0.15118708424859
2	D	26	50	20120529	18	2128	42.16	-0.026601091943195	0.151559305258207
2	D	26	50	20120529	18	2130	42.2	-0.0264345682962256	0.151796539583295
2	D	26	50	20120529	18	2132	42.24	-0.0264818030292088	0.151722434792627
2	D	26	50	20120529	18	2134	42.28	-0.0269163201462479	0.151613186794933
2	D	26	50	20120529	18	2136	42.32	-0.0270321442370063	0.151627470351913
2	D	26	50	20120529	18	2138	42.36	-0.0266384271812416	0.151606822833903
2	D	26	50	20120529	18	2140	42.4	-0.0266298711891893	0.151670533154887
2	D	26	50	20120529	18	2142	42.44	-0.0265000463841634	0.15166742188505
2	D	26	50	20120529	18	2144	42.48	-0.0266453568276973	0.151847380560862
2	D	26	50	20120529	18	2146	42.52	-0.0269015416145211	0.151445531777114
2	D	26	50	20120529	18	2148	42.56	-0.0266590746992523	0.151840733757119
2	D	26	50	20120529	18	2150	42.6	-0.0264948845046608	0.151616015222058
2	D	26	50	20120529	18	2152	42.64	-0.0267611809184556	0.151397802069384
2	D	26	50	20120529	18	2154	42.68	-0.0263347955294001	0.151149607589187
2	D	26	50	20120529	18	2156	42.72	-0.0265293206049046	0.151305807477151
2	D	26	50	20120529	18	2158	42.76	-0.0267254720260057	0.151210065218979
2	D	26	50	20120529	18	2160	42.8	-0.0264644789130697	0.151014267351268
2	D	26	50	20120529	18	2162	42.84	-0.0265969907238641	0.151448855178985
2	D	26	50	20120529	18	2164	42.88	-0.0265485539093528	0.151515676769808
2	D	26	50	20120529	18	2166	42.92	-0.0264961572968669	0.151703837884281
2	D	26	50	20120529	18	2168	42.96	-0.0264038798619221	0.151695706156298
2	D	26	50	20120529	18	2170	43	-0.0264084760559998	0.151582215517917
2	D	26	50	20120529	18	2172	43.04	-0.0264171027587302	0.15122993491953
2	D	26	50	20120529	18	2174	43.08	-0.026456276474408	0.151392993743272
2	D	26	50	20120529	18	2176	43.12	-0.02648251013599	0.151602933746606
2	D	26	50	20120529	18	2178	43.16	-0.02671253197191	0.151532718043234
2	D	26	50	20120529	18	2180	43.2	-0.0263898084369765	0.151868169500229
2	D	26	50	20120529	18	2182	43.24	-0.0263238353742917	0.151236935276664
2	D	26	50	20120529	18	2184	43.28	-0.0265380887289913	0.151596852628288
2	D	26	50	20120529	18	2186	43.32	-0.0262520640360013	0.151625490452926
2	D	26	50	20120529	18	2188	43.36	-0.0265309469505013	0.151686018793395
2	D	26	50	20120529	18	2190	43.4	-0.0262635191658565	0.151697473923251
2	D	26	50	20120529	18	2192	43.44	-0.0264433364203123	0.151380477953245
2	D	26	50	20120529	18	2194	43.48	-0.0266442961675255	0.1516730787393
2	D	26	50	20120529	18	2196	43.52	-0.0265508873617307	0.151683048944914
2	D	26	50	20120529	18	2198	43.56	-0.0265454426395156	0.15182567238268
2	D	26	50	20120529	18	2200	43.6	-0.0265396443639099	0.151968649373836
2	D	26	50	20120529	18	2202	43.64	-0.0265829192989185	0.152102151134124
2	D	26	50	20120529	18	2204	43.68	-0.0266967634906895	0.151773346480872
2	D	26	50	20120529	18	2206	43.72	-0.0267740502618732	0.151588579478948
2	D	26	50	20120529	18	2208	43.76	-0.0264156885451679	0.151915828497281
2	D	26	50	20120529	18	2210	43.8	-0.0265633324410796	0.151827581570989
2	D	26	50	20120529	18	2212	43.84	-0.0266850255181218	0.151787912880564
2	D	26	50	20120529	18	2214	43.88	-0.0267368564451828	0.151938314492923
2	D	26	50	20120529	18	2216	43.92	-0.026847801499151	0.151833026293204
2	D	26	50	20120529	18	2218	43.96	-0.0264243152478984	0.151676684983884
2	D	26	50	20120529	18	2220	44	-0.0264958744541544	0.151859684218855
2	D	26	50	20120529	18	2222	44.04	-0.0266775301862412	0.151710555398703
2	D	26	50	20120529	18	2224	44.08	-0.0268685197278397	0.151639774009906
2	D	26	50	20120529	18	2226	44.12	-0.0264838536388742	0.151914131441006
2	D	26	50	20120529	18	2228	44.16	-0.0264928338949953	0.152340728962096
2	D	26	50	20120529	18	2230	44.2	-0.0266637416040081	0.151826167357427
2	D	26	50	20120529	18	2232	44.24	-0.0264013342775098	0.151514403977601
2	D	26	50	20120529	18	2234	44.28	-0.0265926773724989	0.15182227827013
2	D	26	50	20120529	18	2236	44.32	-0.0267461195440163	0.151708434078359
2	D	26	50	20120529	18	2238	44.36	-0.0263504932999425	0.151733536369091
2	D	26	50	20120529	18	2240	44.4	-0.0266550441905995	0.151727384540095
2	D	26	50	20120529	18	2242	44.44	-0.0265312297932138	0.151569770438568
2	D	26	50	20120529	18	2244	44.48	-0.0268562867805252	0.151903736971323
2	D	26	50	20120529	18	2246	44.52	-0.0266271134727426	0.15174824419014
2	D	26	50	20120529	18	2248	44.56	-0.026770373306611	0.151657310258079
2	D	26	50	20120529	18	2250	44.6	-0.0262593472358475	0.15167194736845
2	D	26	50	20120529	18	2252	44.64	-0.0266393464200572	0.152320081444085
2	D	26	50	20120529	18	2254	44.68	-0.0265809393999312	0.152009378724432
2	D	26	50	20120529	18	2256	44.72	-0.0265017434404383	0.151872200008882
2	D	26	50	20120529	18	2258	44.76	-0.0262658526182344	0.152126475607396
2	D	26	50	20120529	18	2260	44.8	-0.0263546652299515	0.151907555347941
2	D	26	50	20120529	18	2262	44.84	-0.0261745651327833	0.152236147869159
2	D	26	50	20120529	18	2264	44.88	-0.0261280375065812	0.151821641874027
2	D	26	50	20120529	18	2266	44.92	-0.0262347399198622	0.151690897830186
2	D	26	50	20120529	18	2268	44.96	-0.0262990866369502	0.151653421170783
2	D	26	50	20120529	18	2270	45	-0.0261122690253607	0.151990145419984
2	D	26	50	20120529	18	2272	45.04	-0.026387757827311	0.151701928695972
2	D	26	50	20120529	18	2274	45.08	-0.0263906569651139	0.1516339757343
2	D	26	50	20120529	18	2276	45.12	-0.0262607614494099	0.151602650903894
2	D	26	50	20120529	18	2278	45.16	-0.0261187744077476	0.152279210672133
2	D	26	50	20120529	18	2280	45.2	-0.0259737468069263	0.152145638201167
2	D	26	50	20120529	18	2282	45.24	-0.0264672366295164	0.151611136185268
2	D	26	50	20120529	18	2284	45.28	-0.0262647919580627	0.152206732227061
2	D	26	50	20120529	18	2286	45.32	-0.0261385026869427	0.152020480300897
2	D	26	50	20120529	18	2288	45.36	-0.0258446998193597	0.151785367296152
2	D	26	50	20120529	18	2290	45.4	-0.0260875909986973	0.151686725900177
2	D	26	50	20120529	18	2292	45.44	-0.0261889901111195	0.151870997927354
2	D	26	50	20120529	18	2294	45.48	-0.0261998795555497	0.152079311585091
2	D	26	50	20120529	18	2296	45.52	-0.026333522737194	0.15172080844703
2	D	26	50	20120529	18	2298	45.56	-0.0260586703313468	0.151766558255773
2	D	26	50	20120529	18	2300	45.6	-0.0263563622862263	0.151590488667257
2	D	26	50	20120529	18	2302	45.64	-0.0260027381849549	0.151887544226034
2	D	26	50	20120529	18	2304	45.68	-0.026201223058434	0.151819167000293
2	D	26	50	20120529	18	2306	45.72	-0.0258872676475872	0.151775326379859
2	D	26	50	20120529	18	2308	45.76	-0.0260549933760846	0.151518505196932
2	D	26	50	20120529	18	2310	45.8	-0.0262761763772398	0.151701787274616
2	D	26	50	20120529	18	2312	45.84	-0.0259862625969533	0.151919576163221
2	D	26	50	20120529	18	2314	45.88	-0.0262831060236954	0.151874462750582
2	D	26	50	20120529	18	2316	45.92	-0.0260704083039145	0.151910383775066
2	D	26	50	20120529	18	2318	45.96	-0.0265363209620383	0.15172307118873
2	D	26	50	20120529	18	2320	46	-0.0263789189925462	0.151606115727121
2	D	26	50	20120529	18	2322	46.04	-0.026061215915759	0.15199028684134
2	D	26	50	20120529	18	2324	46.08	-0.0263243303490386	0.151954860791603
2	D	26	50	20120529	18	2326	46.12	-0.0260508921567537	0.151970912115535
2	D	26	50	20120529	18	2328	46.16	-0.02605103357811	0.152055623507922
2	D	26	50	20120529	18	2330	46.2	-0.0260038695558048	0.152017934716484
2	D	26	50	20120529	18	2332	46.24	-0.0259113092781475	0.152046855383835
2	D	26	50	20120529	18	2334	46.28	-0.0258619532248207	0.152239047006961
2	D	26	50	20120529	18	2336	46.32	-0.0256634683513416	0.152098120625471
2	D	26	50	20120529	18	2338	46.36	-0.0259183096352813	0.152068139297949
2	D	26	50	20120529	18	2340	46.4	-0.0260136276293852	0.152151012212704
2	D	26	50	20120529	18	2342	46.44	-0.0259343609592142	0.152330688045803
2	D	26	50	20120529	18	2344	46.48	-0.0256252138744794	0.152061421783527
2	D	26	50	20120529	18	2346	46.52	-0.0258780752594317	0.152036248782117
2	D	26	50	20120529	18	2348	46.56	-0.0256915404905547	0.151954082974143
2	D	26	50	20120529	18	2350	46.6	-0.025853821496837	0.15191625276135
2	D	26	50	20120529	18	2352	46.64	-0.0259375429397295	0.152255381173607
2	D	26	50	20120529	18	2354	46.68	-0.0259561398480748	0.152290524380632
2	D	26	50	20120529	18	2356	46.72	-0.0257050462300754	0.152434137767891
2	D	26	50	20120529	18	2358	46.76	-0.0259673121352175	0.152174700289873
2	D	26	50	20120529	18	2360	46.8	-0.0256954295778513	0.152479109759174
2	D	26	50	20120529	18	2362	46.84	-0.0256701151550848	0.152228652537278
2	D	26	50	20120529	18	2364	46.88	-0.0261096527302703	0.152026702840571
2	D	26	50	20120529	18	2366	46.92	-0.0258879747543683	0.152105545246673
2	D	26	50	20120529	18	2368	46.96	-0.0262296487510377	0.152128738349096
2	D	26	50	20120529	18	2370	47	-0.0263755955906746	0.152046431119766
2	D	26	50	20120529	18	2372	47.04	-0.0259436947687259	0.152085180571375
2	D	26	50	20120529	18	2374	47.08	-0.0259067130840698	0.152074078994911
2	D	26	50	20120529	18	2376	47.12	-0.025729229281992	0.152286918136048
2	D	26	50	20120529	18	2378	47.16	-0.0256364568723003	0.152480099708668
2	D	26	50	20120529	18	2380	47.2	-0.0257303606528419	0.152244774571889
2	D	26	50	20120529	18	2382	47.24	-0.0259702819836985	0.152202843139765
2	D	26	50	20120529	18	2384	47.28	-0.0257085110533032	0.15262583441627
2	D	26	50	20120529	18	2386	47.32	-0.025795414476711	0.15248377666393
2	D	26	50	20120529	18	2388	47.36	-0.0258257493576239	0.152382731104899
2	D	26	50	20120529	18	2390	47.4	-0.0257646553317294	0.152343415967865
2	D	26	50	20120529	18	2392	47.44	-0.0258852170379217	0.152511353828396
2	D	26	50	20120529	18	2394	47.48	-0.02599503072104	0.152400125931716
2	D	26	50	20120529	18	2396	47.52	-0.0261344014676119	0.152182973439213
2	D	26	50	20120529	18	2398	47.56	-0.0257796459954906	0.151933859720201
2	D	26	50	20120529	18	2400	47.6	-0.0259444725861852	0.152090059608165
2	D	26	50	20120529	18	2402	47.64	-0.025990858791031	0.152412783143099
2	D	26	50	20120529	18	2404	47.68	-0.0257170670453556	0.152173215365633
2	D	26	50	20120529	18	2406	47.72	-0.0257068847077065	0.152422399795323
2	D	26	50	20120529	18	2408	47.76	-0.0256325677850038	0.152556113687645
2	D	26	50	20120529	18	2410	47.8	-0.0255152587700049	0.15269463590608
2	D	26	50	20120529	18	2412	47.84	-0.0260881566841223	0.152087796866466
2	D	26	50	20120529	18	2414	47.88	-0.0256593671320107	0.152338395509718
2	D	26	50	20120529	18	2416	47.92	-0.0258385479903634	0.152055977061312
2	D	26	50	20120529	18	2418	47.96	-0.0258903082067463	0.15227291742178
2	D	26	50	20120529	18	2420	48	-0.025943765479404	0.152457048027601
2	D	26	50	20120529	18	2422	48.04	-0.0258847220631749	0.152240319799168
2	D	26	50	20120529	18	2424	48.08	-0.0257136022221278	0.152019702483437
2	D	26	50	20120529	18	2426	48.12	-0.0256957124205637	0.152231339543046
2	D	26	50	20120529	18	2428	48.16	-0.0257450684738905	0.152445027212321
2	D	26	50	20120529	18	2430	48.2	-0.0256708929725441	0.152205247302821
2	D	26	50	20120529	18	2432	48.24	-0.0256040713817219	0.152006196743917
2	D	26	50	20120529	18	2434	48.28	-0.0255176629330609	0.152453229650983
2	D	26	50	20120529	18	2436	48.32	-0.0259737468069263	0.152436966195016
2	D	26	50	20120529	18	2438	48.36	-0.0256101525000402	0.152137294341149
2	D	26	50	20120529	18	2440	48.4	-0.0258768024672256	0.152408045527665
2	D	26	50	20120529	18	2442	48.44	-0.0260269919475496	0.152365336278081
2	D	26	50	20120529	18	2444	48.48	-0.0255989095022193	0.152578458261931
2	D	26	50	20120529	18	2446	48.52	-0.0257654331491887	0.152270513258724
2	D	26	50	20120529	18	2448	48.56	-0.0258033340726603	0.152303323013371
2	D	26	50	20120529	18	2450	48.6	-0.0257207440006177	0.1524014694346
2	D	26	50	20120529	18	2452	48.64	-0.0258319011866202	0.152519414845702
2	D	26	50	20120529	18	2454	48.68	-0.0260157489497288	0.15248264529308
2	D	26	50	20120529	18	2456	48.72	-0.025748321165084	0.152396519687132
2	D	26	50	20120529	18	2458	48.76	-0.0258878333330121	0.152483281689183
2	D	26	50	20120529	18	2460	48.8	-0.0260843383075039	0.152819935227706
2	D	26	50	20120529	18	2462	48.84	-0.0258386894117196	0.152726172868521
2	D	26	50	20120529	18	2464	48.88	-0.0261210371494474	0.152636158175276
2	D	26	50	20120529	18	2466	48.92	-0.0258310526584828	0.152426925278723
2	D	26	50	20120529	18	2468	48.96	-0.0259215623264747	0.152661684730077
2	D	26	50	20120529	18	2470	49	-0.0261073899885706	0.152477271281543
2	D	26	50	20120529	18	2472	49.04	-0.0258038290474071	0.15238343821168
2	D	26	50	20120529	18	2474	49.08	-0.025916400446972	0.152796954257318
2	D	26	50	20120529	18	2476	49.12	-0.026089783029719	0.152735294545998
2	D	26	50	20120529	18	2478	49.16	-0.0258451947941066	0.152722495913259
2	D	26	50	20120529	18	2480	49.2	-0.0257898283331397	0.152742507035166
2	D	26	50	20120529	18	2482	49.24	-0.0261104305477296	0.152809399336667
2	D	26	50	20120529	18	2484	49.28	-0.0260229614388969	0.152779488719822
2	D	26	50	20120529	18	2486	49.32	-0.0259156226295127	0.153062190010941
2	D	26	50	20120529	18	2488	49.36	-0.0258644988092329	0.152840370613682
2	D	26	50	20120529	18	2490	49.4	-0.0258485181959781	0.152221369337432
2	D	26	50	20120529	18	2492	49.44	-0.0260385884987611	0.152189690953635
2	D	26	50	20120529	18	2494	49.48	-0.025980110767957	0.152468786000169
2	D	26	50	20120529	18	2496	49.52	-0.0259835048805067	0.152356497443316
2	D	26	50	20120529	18	2498	49.56	-0.0258656301800829	0.152710545808657
2	D	26	50	20120529	18	2500	49.6	-0.0256766205374717	0.152615298525231
2	D	26	50	20120529	18	2502	49.64	-0.0259609481741868	0.152572801407681
2	D	26	50	20120529	18	2504	49.68	-0.0257253401946955	0.152606176847753
2	D	26	50	20120529	18	2506	49.72	-0.0259264413632649	0.152648320411912
2	D	26	50	20120529	18	2508	49.76	-0.0257867170633024	0.152691878189633
2	D	26	50	20120529	18	2510	49.8	-0.0262728529753682	0.152485756562917
2	D	26	50	20120529	18	2512	49.84	-0.0258282242313581	0.152822905076187
2	D	26	50	20120529	18	2514	49.88	-0.025963423047921	0.152727304239371
2	D	26	50	20120529	18	2516	49.92	-0.0260756408940953	0.152564174704951
2	D	26	50	20120529	18	2518	49.96	-0.0259644129974146	0.152600449282826
2	D	26	50	20120529	18	2520	50	-0.0257966165582391	0.152666422345511
2	D	26	50	20120529	18	2522	50.04	-0.0261425331955955	0.152750426631116
2	D	26	50	20120529	18	2524	50.08	-0.026170251781418	0.152659068434986
2	D	26	50	20120529	18	2526	50.12	-0.0261254212114908	0.152532779163866
2	D	26	50	20120529	18	2528	50.16	-0.026129734562856	0.152419571368198
2	D	26	50	20120529	18	2530	50.2	-0.0261314316191309	0.152924162767253
2	D	26	50	20120529	18	2532	50.24	-0.025856154949215	0.1528487144737
2	D	26	50	20120529	18	2534	50.28	-0.0262229312366164	0.153105606367306
2	D	26	50	20120529	18	2536	50.32	-0.0261836160995824	0.152685302096568
2	D	26	50	20120529	18	2538	50.36	-0.026288833588623	0.153142941605352
2	D	26	50	20120529	18	2540	50.4	-0.0265368159367851	0.152906272965689
2	D	26	50	20120529	18	2542	50.44	-0.0262237090540757	0.152724405101568
2	D	26	50	20120529	18	2544	50.48	-0.0262143045338859	0.152861088842371
2	D	26	50	20120529	18	2546	50.52	-0.0259431290833009	0.152869220570355
2	D	26	50	20120529	18	2548	50.56	-0.0259977884374866	0.152784862731359
2	D	26	50	20120529	18	2550	50.6	-0.0256411944877343	0.152810530707516
2	D	26	50	20120529	18	2552	50.64	-0.0252546192104596	0.152915677485879
2	D	26	50	20120529	18	2554	50.68	-0.0254361335211902	0.152613955022347
2	D	26	50	20120529	18	2556	50.72	-0.0252093643764636	0.152829410458574
2	D	26	50	20120529	18	2558	50.76	-0.0252553263172407	0.153042249599711
2	D	26	50	20120529	18	2560	50.8	-0.024822859809867	0.152879332197326
2	D	26	50	20120529	18	2562	50.84	-0.0245275720180435	0.152818238171431
2	D	26	50	20120529	18	2564	50.88	-0.0242289608243485	0.153525557084652
2	D	26	50	20120529	18	2566	50.92	-0.0244314762064803	0.153624269191306
2	D	26	50	20120529	18	2568	50.96	-0.0241950196988515	0.1535538413559
2	D	26	50	20120529	18	2570	51	-0.0242629019498454	0.153409591572538
2	D	26	50	20120529	18	2572	51.04	-0.024040375445806	0.153776367859939
2	D	26	50	20120529	18	2574	51.08	-0.0234673361103324	0.154425774727781
2	D	26	50	20120529	18	2576	51.12	-0.0230969535783469	0.155015360361934
2	D	26	50	20120529	18	2578	51.16	-0.0228206869589373	0.155650837226186
2	D	26	50	20120529	18	2580	51.2	-0.0226280710717421	0.15555071090597
2	D	26	50	20120529	18	2582	51.24	-0.0227207020600776	0.156008208993398
2	D	26	50	20120529	18	2584	51.28	-0.0225355815047629	0.155856746720868
2	D	26	50	20120529	18	2586	51.32	-0.0219067514442537	0.157008835799455
2	D	26	50	20120529	18	2588	51.36	-0.0216889625556483	0.157858778150441
2	D	26	50	20120529	18	2590	51.4	-0.021164360034686	0.158246201955854
2	D	26	50	20120529	18	2592	51.44	-0.0208780524989835	0.159109508625004
2	D	26	50	20120529	18	2594	51.48	-0.020259758329514	0.159461930644748
2	D	26	50	20120529	18	2596	51.52	-0.0199501162700324	0.160625757695903
2	D	26	50	20120529	18	2598	51.56	-0.0192811225443518	0.161460214408381
2	D	26	50	20120529	18	2600	51.6	-0.0190000475988302	0.16229990371104
2	D	26	50	20120529	18	2602	51.64	-0.0183397512865582	0.163890752547353
2	D	26	50	20120529	18	2604	51.68	-0.0182413927332951	0.164772585414171
2	D	26	50	20120529	18	2606	51.72	-0.0180385945084508	0.165432174619662
2	D	26	50	20120529	18	2608	51.76	-0.0184184522713042	0.166260055239075
2	D	26	50	20120529	18	2610	51.8	-0.0185139116867644	0.167237983917456
2	D	26	50	20120529	18	2612	51.84	-0.0186571715206329	0.167359182019751
2	D	26	50	20120529	18	2614	51.88	-0.0194649703074603	0.167890643476491
2	D	26	50	20120529	18	2616	51.92	-0.0196507979695562	0.168406265741333
2	D	26	50	20120529	18	2618	51.96	-0.0201466212445242	0.168887664037964
2	D	26	50	20120529	18	2620	52	-0.0209160948438114	0.16931744353957
2	D	26	50	20120529	18	2622	52.04	-0.0219416825192444	0.170301453336269
2	D	26	50	20120529	18	2624	52.08	-0.0216253936560196	0.171141001217571
2	D	26	50	20120529	18	2626	52.12	-0.0220961146402555	0.171738011472927
2	D	26	50	20120529	18	2628	52.16	-0.0225414504910468	0.172192115447805
2	D	26	50	20120529	18	2630	52.2	-0.02235979475896	0.172856018004661
2	D	26	50	20120529	18	2632	52.24	-0.0224485366599989	0.173710556549725
2	D	26	50	20120529	18	2634	52.28	-0.0226755179367598	0.174947286310021
2	D	26	50	20120529	18	2636	52.32	-0.0231255206923069	0.175648453394245
2	D	26	50	20120529	18	2638	52.36	-0.0229502996319288	0.176465727411941
2	D	26	50	20120529	18	2640	52.4	-0.0239427947100023	0.177789714149034
2	D	26	50	20120529	18	2642	52.44	-0.0241100254637529	0.179166804605395
2	D	26	50	20120529	18	2644	52.48	-0.0240002117806346	0.179591987912923
2	D	26	50	20120529	18	2646	52.52	-0.0242646697167984	0.17992998495433
2	D	26	50	20120529	18	2648	52.56	-0.0242682759613824	0.180108812259292
2	D	26	50	20120529	18	2650	52.6	-0.0242295265097734	0.18079668573603
2	D	26	50	20120529	18	2652	52.64	-0.0241556338511395	0.181129379476578
2	D	26	50	20120529	18	2654	52.68	-0.024185190914593	0.182184524215465
2	D	26	50	20120529	18	2656	52.72	-0.0229393394768204	0.183003283157401
2	D	26	50	20120529	18	2658	52.76	-0.0222789017431922	0.183147532940763
2	D	26	50	20120529	18	2660	52.8	-0.021932560841767	0.18383469931072
2	D	26	50	20120529	18	2662	52.84	-0.0207679559731528	0.184777272650042
2	D	26	50	20120529	18	2664	52.88	-0.0196471917249721	0.185791970881044
2	D	26	50	20120529	18	2666	52.92	-0.0186586564448733	0.185954605440717
2	D	26	50	20120529	18	2668	52.96	-0.0182676263948772	0.187413366730305
2	D	26	50	20120529	18	2670	53	-0.0171850459128805	0.18832199894413
2	D	26	50	20120529	18	2672	53.04	-0.0164927883740989	0.189208003740956
2	D	26	50	20120529	18	2674	53.08	-0.0156654734401107	0.188879906194486
2	D	26	50	20120529	18	2676	53.12	-0.0146111772293615	0.188896169650453
2	D	26	50	20120529	18	2678	53.16	-0.013923162331267	0.189195275818895
2	D	26	50	20120529	18	2680	53.2	-0.013293837296011	0.188985972211664
2	D	26	50	20120529	18	2682	53.24	-0.0129388696918553	0.188666359946568
2	D	26	50	20120529	18	2684	53.28	-0.0117000186112165	0.188766769109496
2	D	26	50	20120529	18	2686	53.32	-0.0115437480125743	0.188794346273962
2	D	26	50	20120529	18	2688	53.36	-0.010719968612492	0.188879906194486
2	D	26	50	20120529	18	2690	53.4	-0.0100234684330232	0.189211539274862
2	D	26	50	20120529	18	2692	53.44	-0.0094316200571701	0.189468219036433
2	D	26	50	20120529	18	2694	53.48	-0.0094514190470433	0.189415893134625
2	D	26	50	20120529	18	2696	53.52	-0.0094231347757958	0.189650652585979
2	D	26	50	20120529	18	2698	53.56	-0.0097476967883605	0.189690957672507
2	D	26	50	20120529	18	2700	53.6	-0.0102405502148475	0.189820358213464
2	D	26	50	20120529	18	2702	53.64	-0.0104456111813916	0.190050875024131
2	D	26	50	20120529	18	2704	53.68	-0.0106513792547169	0.19037826546382
2	D	26	50	20120529	18	2706	53.72	-0.0105085436849172	0.190917080831084
2	D	26	50	20120529	18	2708	53.76	-0.0106718853513713	0.191476402295003
2	D	26	50	20120529	18	2710	53.8	-0.0113994982292122	0.191550648507028
2	D	26	50	20120529	18	2712	53.84	-0.0114850581497358	0.191781872424476
2	D	26	50	20120529	18	2714	53.88	-0.0120514506814662	0.19258302440756
2	D	26	50	20120529	18	2716	53.92	-0.0121808512224234	0.192981125525368
2	D	26	50	20120529	18	2718	53.96	-0.0125485467486404	0.193954104456281
2	D	26	50	20120529	18	2720	54	-0.013062613378563	0.194827381331046
2	D	26	50	20120529	18	2722	54.04	-0.0133928322453771	0.195785511019554
2	D	26	50	20120529	18	2724	54.08	-0.0138241673819009	0.197129013903808
2	D	26	50	20120529	18	2726	54.12	-0.0141819634131813	0.198657778764734
2	D	26	50	20120529	18	2728	54.16	-0.0149060407571163	0.199383270322231
2	D	26	50	20120529	18	2730	54.2	-0.0151818124017791	0.200436859426199
2	D	26	50	20120529	18	2732	54.24	-0.0161781258564709	0.20139074647402
2	D	26	50	20120529	18	2734	54.28	-0.0169361443259029	0.202285943659002
2	D	26	50	20120529	18	2736	54.32	-0.0171709037772568	0.203060932691182
2	D	26	50	20120529	18	2738	54.36	-0.0175131434593511	0.203794909530054
2	D	26	50	20120529	18	2740	54.4	-0.0182492416185663	0.204130785251117
2	D	26	50	20120529	18	2742	54.44	-0.0192568687817571	0.20492486616639
2	D	26	50	20120529	18	2744	54.48	-0.0195771881536346	0.20485910523574
2	D	26	50	20120529	18	2746	54.52	-0.0195008206212665	0.204946786476607
2	D	26	50	20120529	18	2748	54.56	-0.0202807594009153	0.205677227781572
2	D	26	50	20120529	18	2750	54.6	-0.0205331965217989	0.205260741887453
2	D	26	50	20120529	18	2752	54.64	-0.0209397829209811	0.20578329379875
2	D	26	50	20120529	18	2754	54.68	-0.0215033470255868	0.205602981569548
2	D	26	50	20120529	18	2756	54.72	-0.0224056152783808	0.205778344051282
2	D	26	50	20120529	18	2758	54.76	-0.0222182319813664	0.20519922359749
2	D	26	50	20120529	18	2760	54.8	-0.0230596890509784	0.205093157580312
2	D	26	50	20120529	18	2762	54.84	-0.0236692150963612	0.205178010394055
2	D	26	50	20120529	18	2764	54.88	-0.0245622909609998	0.204719098093065
2	D	26	50	20120529	18	2766	54.92	-0.0253252591779001	0.204569898562234
2	D	26	50	20120529	18	2768	54.96	-0.0265499681229152	0.204431305633122
2	D	26	50	20120529	18	2770	55	-0.0271757576242653	0.203772989219837
2	D	26	50	20120529	18	2772	55.04	-0.0280037796650347	0.203930674032042
2	D	26	50	20120529	18	2774	55.08	-0.028755434173436	0.204331603576974
2	D	26	50	20120529	18	2776	55.12	-0.0294080937324712	0.204066438534029
2	D	26	50	20120529	18	2778	55.16	-0.0301286355425003	0.204252407617481
2	D	26	50	20120529	18	2780	55.2	-0.0308923108661818	0.203569342466855
2	D	26	50	20120529	18	2782	55.24	-0.0312748556348037	0.202930825043444
2	D	26	50	20120529	18	2784	55.28	-0.0318518547682519	0.202458477713611
2	D	26	50	20120529	18	2786	55.32	-0.0323135954963667	0.202364432511713
2	D	26	50	20120529	18	2788	55.36	-0.0328418042619131	0.202271801523378
2	D	26	50	20120529	18	2790	55.4	-0.033224349030535	0.202514339149325
2	D	26	50	20120529	18	2792	55.44	-0.0335885090228461	0.202318470570936
2	D	26	50	20120529	18	2794	55.48	-0.0336210359347807	0.202233617757194
2	D	26	50	20120529	18	2796	55.52	-0.0345190615468876	0.201785312057922
2	D	26	50	20120529	18	2798	55.56	-0.034452593509456	0.202223718262257
2	D	26	50	20120529	18	2800	55.6	-0.0345459316045726	0.20218977713676
2	D	26	50	20120529	18	2802	55.64	-0.0352516241721969	0.201926733414159
2	D	26	50	20120529	18	2804	55.68	-0.0357451847054651	0.202121894885766
2	D	26	50	20120529	18	2806	55.72	-0.035938224856729	0.202331905599779
2	D	26	50	20120529	18	2808	55.76	-0.0363561249644102	0.20302416313856
2	D	26	50	20120529	18	2810	55.8	-0.0368956474384556	0.203658437921285
2	D	26	50	20120529	18	2812	55.84	-0.0370469682896295	0.203780060287649
2	D	26	50	20120529	18	2814	55.88	-0.0370356545811305	0.204654044269195
2	D	26	50	20120529	18	2816	55.92	-0.0378452918455891	0.205299632760419
2	D	26	50	20120529	18	2818	55.96	-0.038356530048387	0.206450095493409
2	D	26	50	20120529	18	2820	56	-0.0388649398240601	0.207555303392404
2	D	26	50	20120529	18	2822	56.04	-0.0393683998522649	0.208553738167439
2	D	26	50	20120529	18	2824	56.08	-0.0402437980473739	0.210017449204495
2	D	26	50	20120529	18	2826	56.12	-0.0404898712072268	0.211328425176815
2	D	26	50	20120529	18	2828	56.16	-0.0417951903252972	0.213046694655099
2	D	26	50	20120529	18	2830	56.2	-0.0423983524096493	0.214180186825341
2	D	26	50	20120529	18	2832	56.24	-0.0431295008213962	0.215279030763305
2	D	26	50	20120529	18	2834	56.28	-0.0437008431005949	0.216558894037252
2	D	26	50	20120529	18	2836	56.32	-0.044091873150591	0.217395401359396
2	D	26	50	20120529	18	2838	56.36	-0.0443068336120718	0.218294841185065
2	D	26	50	20120529	18	2840	56.4	-0.0443902722122518	0.219085386566432
2	D	26	50	20120529	18	2842	56.44	-0.0444369412598101	0.218946793637319
2	D	26	50	20120529	18	2844	56.48	-0.0441321782371187	0.219607938477729
2	D	26	50	20120529	18	2846	56.52	-0.0437644827109017	0.219961491868322
2	D	26	50	20120529	18	2848	56.56	-0.0433925445439975	0.220196251319676
2	D	26	50	20120529	18	2850	56.6	-0.0434950750272696	0.220952148468764
2	D	26	50	20120529	18	2852	56.64	-0.0428487794292651	0.221546118164961
2	D	26	50	20120529	18	2854	56.68	-0.042677659588218	0.222649204743612
2	D	26	50	20120529	18	2856	56.72	-0.0422922863924713	0.224092409684014
2	D	26	50	20120529	18	2858	56.76	-0.0418404451592931	0.225254186125503
2	D	26	50	20120529	18	2860	56.8	-0.0412514252105647	0.226763859103336
2	D	26	50	20120529	18	2862	56.84	-0.0408059479384172	0.227199436880547
2	D	26	50	20120529	18	2864	56.88	-0.0398563035312836	0.228057157406127
2	D	26	50	20120529	18	2866	56.92	-0.0393973912302936	0.228912049504581
2	D	26	50	20120529	18	2868	56.96	-0.0387030123711684	0.230098574683412
2	D	26	50	20120529	18	2870	57	-0.0378431705252456	0.230766083484852
2	D	26	50	20120529	18	2872	57.04	-0.0366007839107008	0.231643603000305
2	D	26	50	20120529	18	2874	57.08	-0.035866099965048	0.233298939975062
2	D	26	50	20120529	18	2876	57.12	-0.0350840398650556	0.234280404187349
2	D	26	50	20120529	18	2878	57.16	-0.0342036919224784	0.235215906458859
2	D	26	50	20120529	18	2880	57.2	-0.0335899232364085	0.236162015332087
2	D	26	50	20120529	18	2882	57.24	-0.0326558351784611	0.237090446535785
2	D	26	50	20120529	18	2884	57.28	-0.0314551678640063	0.237627847689487
2	D	26	50	20120529	18	2886	57.32	-0.0304326914584105	0.237282779580267
2	D	26	50	20120529	18	2888	57.36	-0.0301364137170934	0.237530974060464
2	D	26	50	20120529	18	2890	57.4	-0.030112372086533	0.23768936597945
2	D	26	50	20120529	18	2892	57.44	-0.0295785064667372	0.237854121859466
2	D	26	50	20120529	18	2894	57.48	-0.0296775014161033	0.238531530155843
2	D	26	50	20120529	18	2896	57.52	-0.0297878100739684	0.238477790040473
2	D	26	50	20120529	18	2898	57.56	-0.0295424440208967	0.239126206958821
2	D	26	50	20120529	18	2900	57.6	-0.0300098416032609	0.239464911107009
2	D	26	50	20120529	18	2902	57.64	-0.0297262917840052	0.239850284302756
2	D	26	50	20120529	18	2904	57.68	-0.0300741883203489	0.240039788920114
2	D	26	50	20120529	18	2906	57.72	-0.0301795472307457	0.239896246243533
2	D	26	50	20120529	18	2908	57.76	-0.030582598096022	0.240070194511705
2	D	26	50	20120529	18	2910	57.8	-0.0307607890048811	0.240439304251484
2	D	26	50	20120529	18	2912	57.84	-0.0310408032902309	0.241285003961783
2	D	26	50	20120529	18	2914	57.88	-0.0316156811033356	0.241421475570552
2	D	26	50	20120529	18	2916	57.92	-0.0324670376678842	0.241749573117023
2	D	26	50	20120529	18	2918	57.96	-0.0331465672846045	0.242622849991788
2	D	26	50	20120529	18	2920	58	-0.033129596721856	0.243246518172795
2	D	26	50	20120529	18	2922	58.04	-0.0342277335530387	0.244023628525319
2	D	26	50	20120529	18	2924	58.08	-0.0348570585882947	0.245211567917712
2	D	26	50	20120529	18	2926	58.12	-0.0351731353194851	0.247045095801329
2	D	26	50	20120529	18	2928	58.16	-0.0358646857514856	0.247969991471121
2	D	26	50	20120529	18	2930	58.2	-0.0368991829723615	0.248880037898508
2	D	26	50	20120529	18	2932	58.24	-0.0384633031723461	0.25050214085455
2	D	26	50	20120529	18	2934	58.28	-0.0394850724711607	0.251812409720089
2	D	26	50	20120529	18	2936	58.32	-0.0411001043593908	0.253208238506151
2	D	26	50	20120529	18	2938	58.36	-0.042022171602058	0.25410767833182
2	D	26	50	20120529	18	2940	58.4	-0.043106166297617	0.255084192796639
2	D	26	50	20120529	18	2942	58.44	-0.0443061265052906	0.256011209786774
2	D	26	50	20120529	18	2944	58.48	-0.0458942883358356	0.25669993179165
2	D	26	50	20120529	18	2946	58.52	-0.0469047439261511	0.257007523241466
2	D	26	50	20120529	18	2948	58.56	-0.0479272203317469	0.257523711191732
2	D	26	50	20120529	18	2950	58.6	-0.0490635409291137	0.257360369525278
2	D	26	50	20120529	18	2952	58.64	-0.0507167565835278	0.257114296365425
2	D	26	50	20120529	18	2954	58.68	-0.0513609308611888	0.257714630022653
2	D	26	50	20120529	18	2956	58.72	-0.0524809880025882	0.257757056429524
2	D	26	50	20120529	18	2958	58.76	-0.0538464111970595	0.25776059196343
2	D	26	50	20120529	18	2960	58.8	-0.0550852622776983	0.257596543190195
2	D	26	50	20120529	18	2962	58.84	-0.0554041674360134	0.257785340700771
2	D	26	50	20120529	18	2964	58.88	-0.0560045010932408	0.257831302641549
2	D	26	50	20120529	18	2966	58.92	-0.0557053949247989	0.257540681754481
2	D	26	50	20120529	18	2968	58.96	-0.0558588370963164	0.257503205095078
2	D	26	50	20120529	18	2970	59	-0.0556212492178377	0.257375925874464
2	D	26	50	20120529	18	2972	59.04	-0.0559896518508359	0.256987724251593
2	D	26	50	20120529	18	2974	59.08	-0.0560490488204556	0.257645333558096
2	D	26	50	20120529	18	2976	59.12	-0.0561692569732573	0.257881507223013
2	D	26	50	20120529	18	2978	59.16	-0.0558793431929708	0.257519468551045
2	D	26	50	20120529	18	2980	59.2	-0.0557640847876374	0.257678567576812
2	D	26	50	20120529	18	2982	59.24	-0.0554727567937885	0.25778463359399
2	D	26	50	20120529	18	2984	59.28	-0.0556269060720872	0.257672910722563
2	D	26	50	20120529	18	2986	59.32	-0.0552726455747128	0.256943883631159
2	D	26	50	20120529	18	2988	59.36	-0.0553603268155799	0.256844888681793
2	D	26	50	20120529	18	2990	59.4	-0.0554868989294123	0.256718316567961
2	D	26	50	20120529	18	2992	59.44	-0.0558708579115965	0.256403654050333
2	D	26	50	20120529	18	2994	59.48	-0.0557442857977641	0.255888173206848
2	D	26	50	20120529	18	2996	59.52	-0.0557881264181977	0.255383298965081
2	D	26	50	20120529	18	2998	59.56	-0.0556360984602426	0.255050251671142
2	D	26	50	20120529	18	3000	59.6	-0.0559069203574371	0.25464366527196
2	D	26	50	20120529	18	3002	59.64	-0.0558178249030076	0.25432829564755
2	D	26	50	20120529	18	3004	59.68	-0.0559161127455925	0.253518658383092
2	D	26	50	20120529	18	3006	59.72	-0.0552790095357434	0.253284606038519
2	D	26	50	20120529	18	3008	59.76	-0.0550117231724549	0.252844785620621
2	D	26	50	20120529	18	3010	59.8	-0.054060664551759	0.252258594099017
2	D	26	50	20120529	18	3012	59.84	-0.0536088233185808	0.252273443341422
2	D	26	50	20120529	18	3014	59.88	-0.0524923017110872	0.251750891430125
2	D	26	50	20120529	18	3016	59.92	-0.0515214441005181	0.251721900052097
2	D	26	50	20120529	18	3018	59.96	-0.0506828154580309	0.25155078021105
2	D	26	50	20120529	18	3020	60	-0.0495266958707909	0.250905191719826
2	D	26	50	20120529	18	3022	60.04	-0.0487382718097679	0.250422237788276
2	D	26	50	20120529	18	3024	60.08	-0.0477674141991987	0.249847359975171
2	D	26	50	20120529	18	3026	60.12	-0.0468227195395335	0.248888523179882
2	D	26	50	20120529	18	3028	60.16	-0.0462831970654882	0.248244348902221
2	D	26	50	20120529	18	3030	60.2	-0.0461721813008419	0.247644015244994
2	D	26	50	20120529	18	3032	60.24	-0.0454926516841216	0.246977213550335
2	D	26	50	20120529	18	3034	60.28	-0.0455647765758027	0.246432741328821
2	D	26	50	20120529	18	3036	60.32	-0.0453837572398189	0.244953473942579
2	D	26	50	20120529	18	3038	60.36	-0.0450132332864771	0.243626941621073
2	D	26	50	20120529	18	3040	60.4	-0.0447883733300598	0.243177221708239
2	D	26	50	20120529	18	3042	60.44	-0.0441229858489633	0.242295459552099
2	D	26	50	20120529	18	3044	60.48	-0.0432970851285374	0.242407182423526
2	D	26	50	20120529	18	3046	60.52	-0.0425949280948191	0.242255154465571
2	D	26	50	20120529	18	3048	60.56	-0.041938733001878	0.242003424451469
2	D	26	50	20120529	18	3050	60.6	-0.0412097059104747	0.241650578167657
2	D	26	50	20120529	18	3052	60.64	-0.0408985789267526	0.241714217777964
2	D	26	50	20120529	18	3054	60.68	-0.0405351260412227	0.242190807748483
2	D	26	50	20120529	18	3056	60.72	-0.0400203523045189	0.242516076867829
2	D	26	50	20120529	18	3058	60.76	-0.0394737587626617	0.243083883613122
2	D	26	50	20120529	18	3060	60.8	-0.0391173769449437	0.243117824738619
2	D	26	50	20120529	18	3062	60.84	-0.0382490498176466	0.243564716224329
2	D	26	50	20120529	18	3064	60.88	-0.0377470040030042	0.244246367161393
2	D	26	50	20120529	18	3066	60.92	-0.036737962626251	0.244904683574677
2	D	26	50	20120529	18	3068	60.96	-0.0359551954194775	0.245449862902972
2	D	26	50	20120529	18	3070	61	-0.0346972524557466	0.246143534655316
2	D	26	50	20120529	18	3072	61.04	-0.03394842637447	0.246343645874392
2	D	26	50	20120529	18	3074	61.08	-0.0324521884254793	0.246876804387407
2	D	26	50	20120529	18	3076	61.12	-0.0313575871282025	0.247083279567513
2	D	26	50	20120529	18	3078	61.16	-0.0302587431902386	0.247405720259734
2	D	26	50	20120529	18	3080	61.2	-0.028463399072806	0.247701998001051
2	D	26	50	20120529	18	3082	61.24	-0.0279486253361022	0.24754643450919
2	D	26	50	20120529	18	3084	61.28	-0.0268299824082651	0.247966455937215
2	D	26	50	20120529	18	3086	61.32	-0.0260726710456143	0.248558304313068
2	D	26	50	20120529	18	3088	61.36	-0.0247807869563865	0.248575981982598
2	D	26	50	20120529	18	3090	61.4	-0.0237639674050402	0.248212529097068
2	D	26	50	20120529	18	3092	61.44	-0.023512944497719	0.24857103223513
2	D	26	50	20120529	18	3094	61.48	-0.0215054683459304	0.24849395759598
2	D	26	50	20120529	18	3096	61.52	-0.0210027154245067	0.248406983461894
2	D	26	50	20120529	18	3098	61.56	-0.019715073975966	0.248522241867228
2	D	26	50	20120529	18	3100	61.6	-0.0186020879023784	0.248871552617134
2	D	26	50	20120529	18	3102	61.64	-0.0174014205879236	0.249111968922737
2	D	26	50	20120529	18	3104	61.68	-0.0172430286689378	0.249257632919662
2	D	26	50	20120529	18	3106	61.72	-0.0162799492329618	0.249556031981322
2	D	26	50	20120529	18	3108	61.76	-0.015753861787759	0.249174194319482
2	D	26	50	20120529	18	3110	61.8	-0.0148134097687809	0.249343899946966
2	D	26	50	20120529	18	3112	61.84	-0.0144584421646253	0.249061057234492
2	D	26	50	20120529	18	3114	61.88	-0.0135582952321747	0.247639065497526
2	D	26	50	20120529	18	3116	61.92	-0.0128257326068655	0.246956000346899
2	D	26	50	20120529	18	3118	61.96	-0.0125690528452948	0.246095451394195
2	D	26	50	20120529	18	3120	62	-0.0122692395700717	0.245719270586604
2	D	26	50	20120529	18	3122	62.04	-0.0119248785676338	0.24447122711781
2	D	26	50	20120529	18	3124	62.08	-0.0114383891021775	0.244066762038971
2	D	26	50	20120529	18	3126	62.12	-0.0110374595572447	0.243646033504165
2	D	26	50	20120529	18	3128	62.16	-0.0105813756833794	0.243024486643502
2	D	26	50	20120529	18	3130	62.2	-0.0098792186496612	0.242339300172532
2	D	26	50	20120529	18	3132	62.24	-0.0096168820338409	0.241836547251109
2	D	26	50	20120529	18	3134	62.28	-0.0092399941194685	0.241233385166757
2	D	26	50	20120529	18	3136	62.32	-0.0091233215005727	0.241508449704638
2	D	26	50	20120529	18	3138	62.36	-0.0088708843796891	0.241882509191886
2	D	26	50	20120529	18	3140	62.4	-0.0079212399725556	0.241227021205726
2	D	26	50	20120529	18	3142	62.44	-0.0076836520940769	0.241439153240082
2	D	26	50	20120529	18	3144	62.48	-0.007009072224825	0.242074135129588
2	D	26	50	20120529	18	3146	62.52	-0.0065140974779944	0.242313137221629
2	D	26	50	20120529	18	3148	62.56	-0.005606879477732	0.243347634442505
2	D	26	50	20120529	18	3150	62.6	-0.0050595788290937	0.243668660921163
2	D	26	50	20120529	18	3152	62.64	-0.0044783370549583	0.244157978813744
2	D	26	50	20120529	18	3154	62.68	-0.0041382186932076	0.245106209007315
2	D	26	50	20120529	18	3156	62.72	-0.0035880896174444	0.245664823364453
2	D	26	50	20120529	18	3158	62.76	-0.0034601032900497	0.246304755001427
2	D	26	50	20120529	18	3160	62.8	-0.002600968550908	0.247545727402409
2	D	26	50	20120529	18	3162	62.84	-0.0021873110839139	0.248157374768135
2	D	26	50	20120529	18	3164	62.88	-0.0017227419286743	0.249174901426263
2	D	26	50	20120529	18	3166	62.92	-0.0007490558909805	0.250469613942615
2	D	26	50	20120529	18	3168	62.96	0.000424034259007999	0.251661088868915
2	D	26	50	20120529	18	3170	63	0.00055767744065231	0.252497596191058
2	D	26	50	20120529	18	3172	63.04	0.00165369295149146	0.253562499003525
2	D	26	50	20120529	18	3174	63.08	0.0024194895955165	0.254646493699084
2	D	26	50	20120529	18	3176	63.12	0.00260757999931209	0.255421482731265
2	D	26	50	20120529	18	3178	63.16	0.00350772693176257	0.256588916027004
2	D	26	50	20120529	18	3180	63.2	0.00365409803546817	0.257600785830882
2	D	26	50	20120529	18	3182	63.24	0.00416392202470372	0.257542095968043
2	D	26	50	20120529	18	3184	63.28	0.00396027527172196	0.25811202403368
2	D	26	50	20120529	18	3186	63.32	0.00385350214776278	0.258230110866138
2	D	26	50	20120529	18	3188	63.36	0.00400765142606149	0.258580835829606
2	D	26	50	20120529	18	3190	63.4	0.00429685809956677	0.258672052604379
2	D	26	50	20120529	18	3192	63.44	0.00632059770732267	0.258592856644886
