# Supplementary material for: How Do Ants Make Sense of Gravity? A Boltzmann Walker Analysis of Lasius niger Trajectories on Various Inclines
Source: PLoS One. 2013 Oct 29;8(10):e76531. doi: 10.1371/journal.pone.0076531 (PMC3812222; doi:10.1371/journal.pone.0076531)
Supplement: Dataset S2 — Trajectories for . (ZIP) [file pone.0076531.s006.zip › Incline2/2-D-26-50-20120529-19.txt]

Pente	Colonie	Temperature	Humidite	Date	Indiv	Frame	Time	X	Y
2	D	26	50	20120529	19	88	0	0	0
2	D	26	50	20120529	19	90	0.04	-0.00169803915327357	0.000406777318013189
2	D	26	50	20120529	19	92	0.08	-0.00399231074444363	0.000393123086068469
2	D	26	50	20120529	19	94	0.12	-0.00452978755857099	0.00078219657160109
2	D	26	50	20120529	19	96	0.16	-0.00468864121828489	-0.000142920422613419
2	D	26	50	20120529	19	98	0.2	-0.00503516596747317	-0.000369378440356231
2	D	26	50	20120529	19	100	0.24	-0.00574913168443723	-0.00063435963553808
2	D	26	50	20120529	19	102	0.28	-0.00663966903573138	-0.00134215231030237
2	D	26	50	20120529	19	104	0.32	-0.00645523437399449	-0.00118103803020902
2	D	26	50	20120529	19	106	0.36	-0.00573133380675476	-0.000734167757702551
2	D	26	50	20120529	19	108	0.4	-0.00529831575609174	-0.000286908576466441
2	D	26	50	20120529	19	110	0.44	-0.00492331228129118	0.00110010612356831
2	D	26	50	20120529	19	112	0.48	-0.00480790255510659	0.0014926309972999
2	D	26	50	20120529	19	114	0.52	-0.00443306030065214	0.00188305788521171
2	D	26	50	20120529	19	116	0.56	-0.00358483480493063	0.00180706653365116
2	D	26	50	20120529	19	118	0.6	-0.00241945777571133	0.00194744985713368
2	D	26	50	20120529	19	120	0.64	-0.00097606898754648	0.00260292370115799
2	D	26	50	20120529	19	122	0.68	0.000380126463430259	0.00303928636689602
2	D	26	50	20120529	19	124	0.72	0.00235139874802212	0.00324813742578728
2	D	26	50	20120529	19	126	0.76	0.00533879761931467	0.00345099221917407
2	D	26	50	20120529	19	128	0.8	0.0073357378800636	0.00289421633966779
2	D	26	50	20120529	19	130	0.84	0.00929523047278767	0.00115166410741175
2	D	26	50	20120529	19	132	0.88	0.00946541622577686	-0.000435705056431529
2	D	26	50	20120529	19	134	0.92	0.00986822667474759	-0.00165355506566912
2	D	26	50	20120529	19	136	0.96	0.00981070353809807	-0.00368046958287254
2	D	26	50	20120529	19	138	1	0.00945973815832393	-0.00530453829576618
2	D	26	50	20120529	19	140	1.04	0.00887066871212086	-0.00825657475693159
2	D	26	50	20120529	19	142	1.08	0.00843187572037589	-0.0106171284164497
2	D	26	50	20120529	19	144	1.12	0.00689970048344491	-0.0129186923998542
2	D	26	50	20120529	19	146	1.16	0.00625577369315738	-0.0146364598323228
2	D	26	50	20120529	19	148	1.2	0.00530720408833125	-0.0168432411014567
2	D	26	50	20120529	19	150	1.24	0.00435405950263085	-0.0193985482319696
2	D	26	50	20120529	19	152	1.28	0.00438744908483847	-0.020902691634774
2	D	26	50	20120529	19	154	1.32	0.00466954226412504	-0.021903997263341
2	D	26	50	20120529	19	156	1.36	0.00611690499240015	-0.0219756413224108
2	D	26	50	20120529	19	158	1.4	0.00627454737819788	-0.0220835882436268
2	D	26	50	20120529	19	160	1.44	0.00696919493789992	-0.0216221445003601
2	D	26	50	20120529	19	162	1.48	0.00790409616864572	-0.0214424333119215
2	D	26	50	20120529	19	164	1.52	0.00896921818421483	-0.0200702855319612
2	D	26	50	20120529	19	166	1.56	0.0091844544173402	-0.0193261334265083
2	D	26	50	20120529	19	168	1.6	0.00931671166969333	-0.0184518383179780
2	D	26	50	20120529	19	170	1.64	0.0097800928855405	-0.0173029877884486
2	D	26	50	20120529	19	172	1.68	0.00910375939147119	-0.0158899621654679
2	D	26	50	20120529	19	174	1.72	0.00825882335649576	-0.0150088505475669
2	D	26	50	20120529	19	176	1.76	0.00720607570959742	-0.0121991829657256
2	D	26	50	20120529	19	178	1.8	0.00678155694102291	-0.0100186779260020
2	D	26	50	20120529	19	180	1.84	0.00561957557998822	-0.00677255561311976
2	D	26	50	20120529	19	182	1.88	0.00442122050470794	-0.00581147728933444
2	D	26	50	20120529	19	184	1.92	0.00164316978837383	-0.00396050437431907
2	D	26	50	20120529	19	186	1.96	0.00060290681880411	-0.00335973372510092
2	D	26	50	20120529	19	188	2	0.000436367615485499	-0.00245814570903039
2	D	26	50	20120529	19	190	2.04	0.000166848916088770	-0.00036341045912301
2	D	26	50	20120529	19	192	2.08	0.001553131760605	0.00108405126410147
2	D	26	50	20120529	19	194	2.12	0.00236341249223448	0.00106878482869565
2	D	26	50	20120529	19	196	2.16	0.00322578578043397	0.00209621098175971
2	D	26	50	20120529	19	198	2.2	0.00554160291522678	0.00330260586114208
2	D	26	50	20120529	19	200	2.24	0.00700264815971786	0.00376866701168994
2	D	26	50	20120529	19	202	2.28	0.00721142143686319	0.00464233279518498
2	D	26	50	20120529	19	204	2.32	0.00611269063598429	0.00486191773501465
2	D	26	50	20120529	19	206	2.36	0.00574772454194266	0.00483100302654118
2	D	26	50	20120529	19	208	2.4	0.00516155423354245	0.00494230870496775
2	D	26	50	20120529	19	210	2.44	0.00478838570083906	0.00457138877182853
2	D	26	50	20120529	19	212	2.48	0.00296945250118603	0.00465996096723996
2	D	26	50	20120529	19	214	2.52	0.00189049240590910	0.00357264286980941
2	D	26	50	20120529	19	216	2.56	0.0007952759257327	0.00309178904539912
2	D	26	50	20120529	19	218	2.6	0.000358962757469349	0.00235564845977705
2	D	26	50	20120529	19	220	2.64	-0.000844299638872361	0.00131755206538489
2	D	26	50	20120529	19	222	2.68	-0.00197413606705567	0.000579000245638979
2	D	26	50	20120529	19	224	2.72	-0.0031501147482453	-0.00093836958950751
2	D	26	50	20120529	19	226	2.76	-0.00459556475267731	-0.00319096784252834
2	D	26	50	20120529	19	228	2.8	-0.00566426472855922	-0.00482501383210453
2	D	26	50	20120529	19	230	2.84	-0.0064458864223472	-0.00727146187365374
2	D	26	50	20120529	19	232	2.88	-0.00705607007703651	-0.00880485828399583
2	D	26	50	20120529	19	234	2.92	-0.00715964000727691	-0.0108785549858426
2	D	26	50	20120529	19	236	2.96	-0.00688798372408066	-0.0122344888073103
2	D	26	50	20120529	19	238	3	-0.00633376050005445	-0.0146542011414628
2	D	26	50	20120529	19	240	3.04	-0.00570484558673152	-0.0161597870421009
2	D	26	50	20120529	19	242	3.08	-0.00503108596134573	-0.0177304409087437
2	D	26	50	20120529	19	244	3.12	-0.00481880543456571	-0.0197632385543666
2	D	26	50	20120529	19	246	3.16	-0.00431977189481112	-0.0221140433326925
2	D	26	50	20120529	19	248	3.2	-0.00344716677148786	-0.024045187307452
2	D	26	50	20120529	19	250	3.24	-0.00325078200514892	-0.025575316884465
2	D	26	50	20120529	19	252	3.28	-0.00298300066711358	-0.027381621157006
2	D	26	50	20120529	19	254	3.32	-0.00207903535804469	-0.0285360436879712
2	D	26	50	20120529	19	256	3.36	-0.00123878036996072	-0.0284065724363359
2	D	26	50	20120529	19	258	3.4	-0.000408637008847711	-0.0287988752785382
2	D	26	50	20120529	19	260	3.44	0.000164968012050819	-0.0279756615638809
2	D	26	50	20120529	19	262	3.48	-0.00017946370106515	-0.02733749769386
2	D	26	50	20120529	19	264	3.52	-1.00409162928500e-05	-0.0267200520525279
2	D	26	50	20120529	19	266	3.56	2.36173664916297e-05	-0.0264000155233629
2	D	26	50	20120529	19	268	3.6	0.00078361573491093	-0.0255193847380732
2	D	26	50	20120529	19	270	3.64	0.00129046987566544	-0.0244608458866369
2	D	26	50	20120529	19	272	3.68	0.00163108321216300	-0.0232278637922819
2	D	26	50	20120529	19	274	3.72	0.00182461833817376	-0.0217622435669165
2	D	26	50	20120529	19	276	3.76	0.00281442641047869	-0.0196396504311508
2	D	26	50	20120529	19	278	3.8	0.00356458892357169	-0.0177479347305102
2	D	26	50	20120529	19	280	3.84	0.00391485426763244	-0.0157040072241514
2	D	26	50	20120529	19	282	3.88	0.00525127901300721	-0.0135386411991917
2	D	26	50	20120529	19	284	3.92	0.00637165435245823	-0.0115634586140998
2	D	26	50	20120529	19	286	3.96	0.00570204544387801	-0.0106543667808674
2	D	26	50	20120529	19	288	4	0.00461947910401703	-0.00937304686695047
2	D	26	50	20120529	19	290	4.04	0.00356277873021185	-0.00924363218385771
2	D	26	50	20120529	19	292	4.08	0.00275553855774148	-0.00853073419813324
2	D	26	50	20120529	19	294	4.12	0.00230573379209309	-0.00749458234738935
2	D	26	50	20120529	19	296	4.16	0.00210746953592976	-0.00604856877885273
2	D	26	50	20120529	19	298	4.2	0.00268861139587692	-0.00571574867832266
2	D	26	50	20120529	19	300	4.24	0.00270463676899098	-0.00465576782402752
2	D	26	50	20120529	19	302	4.28	0.00240524634362304	-0.00342329626076856
2	D	26	50	20120529	19	304	4.32	0.00150860524659368	-0.00280201668646887
2	D	26	50	20120529	19	306	4.36	0.00127648330353358	-0.00175090952730288
2	D	26	50	20120529	19	308	4.4	-0.000222749949782261	-0.00225456471697931
2	D	26	50	20120529	19	310	4.44	-0.00126820025469876	-0.00224341364304
2	D	26	50	20120529	19	312	4.48	-0.00269991895254691	-0.00162138312133869
2	D	26	50	20120529	19	314	4.52	-0.00425171286712191	-0.00170308789569123
2	D	26	50	20120529	19	316	4.56	-0.00385253694700648	-0.0012783429943681
2	D	26	50	20120529	19	318	4.6	-0.0022510058485496	-0.0018904662429582
2	D	26	50	20120529	19	320	4.64	-0.00178259993191532	-0.000596668722780492
2	D	26	50	20120529	19	322	4.68	-0.00154647859290082	-0.00088243461468853
2	D	26	50	20120529	19	324	4.72	-0.00074246919131369	-0.000164918514576140
2	D	26	50	20120529	19	326	4.76	2.76478751443897e-05	0.000477509209335279
2	D	26	50	20120529	19	328	4.8	0.00159391060867603	0.00091107173221981
2	D	26	50	20120529	19	330	4.84	0.00399458055721123	0.00121781465389853
2	D	26	50	20120529	19	332	4.88	0.00558125039244791	0.00088119647071468
2	D	26	50	20120529	19	334	4.92	0.00745581924861944	0.000605028351279709
2	D	26	50	20120529	19	336	4.96	0.00784122730473042	-0.00048815116639213
2	D	26	50	20120529	19	338	5	0.00849721026563718	-0.00171656535094065
2	D	26	50	20120529	19	340	5.04	0.00876478654270598	-0.00331524185932188
2	D	26	50	20120529	19	342	5.08	0.00877408499687859	-0.00533262457711491
2	D	26	50	20120529	19	344	5.12	0.0093354641415304	-0.00779489059735927
2	D	26	50	20120529	19	346	5.16	0.0106615439146964	-0.0108912546236327
2	D	26	50	20120529	19	348	5.2	0.0110564206255822	-0.0125099351828537
2	D	26	50	20120529	19	350	5.24	0.0112565954842683	-0.0128573438155184
2	D	26	50	20120529	19	352	5.28	0.0118758159636212	-0.0126341031336300
2	D	26	50	20120529	19	354	5.32	0.0124969456312833	-0.0121556676144114
2	D	26	50	20120529	19	356	5.36	0.0129638199546295	-0.0121157443655456
2	D	26	50	20120529	19	358	5.4	0.0131609542541565	-0.0115670365744127
2	D	26	50	20120529	19	360	5.44	0.0134116306791550	-0.0112364570831401
2	D	26	50	20120529	19	362	5.48	0.0127065815787017	-0.0109723456292991
2	D	26	50	20120529	19	364	5.52	0.0125247844252586	-0.0102453691475613
2	D	26	50	20120529	19	366	5.56	0.0123587557530360	-0.00976085958109223
2	D	26	50	20120529	19	368	5.6	0.0118280296873486	-0.00858675119733884
2	D	26	50	20120529	19	370	5.64	0.0115859021833347	-0.00711223556866616
2	D	26	50	20120529	19	372	5.68	0.0108091029577944	-0.00546853757152678
2	D	26	50	20120529	19	374	5.72	0.0098078609688377	-0.00267793358850626
2	D	26	50	20120529	19	376	5.76	0.0091276030321328	-0.00195025707105499
2	D	26	50	20120529	19	378	5.8	0.00847446971155422	-5.43411561341901e-05
2	D	26	50	20120529	19	380	5.84	0.00736176648067907	0.00250465000070868
2	D	26	50	20120529	19	382	5.88	0.00555269034955579	0.00308232795666684
2	D	26	50	20120529	19	384	5.92	0.00402094149801386	0.00361989881599611
2	D	26	50	20120529	19	386	5.96	0.00272323791997688	0.0034668596953439
2	D	26	50	20120529	19	388	6	0.00138206848810035	0.00302889189721258
2	D	26	50	20120529	19	390	6.04	-0.00096036414593632	0.00163391163928776
2	D	26	50	20120529	19	392	6.08	-0.00339779799023897	0.00100932987631993
2	D	26	50	20120529	19	394	6.12	-0.00543677999177013	0.00086243834202336
2	D	26	50	20120529	19	396	6.16	-0.00683935599073846	0.0001533361055003
2	D	26	50	20120529	19	398	6.2	-0.00777986457825906	-0.00083211618903252
2	D	26	50	20120529	19	400	6.24	-0.00849298176708572	-0.00269337680060737
2	D	26	50	20120529	19	402	6.28	-0.00833555151332232	-0.00361776335351692
2	D	26	50	20120529	19	404	6.32	-0.00897248501754392	-0.0052113416220058
2	D	26	50	20120529	19	406	6.36	-0.0100216617751972	-0.00705653676751209
2	D	26	50	20120529	19	408	6.4	-0.0116600140450709	-0.0073224513436451
2	D	26	50	20120529	19	410	6.44	-0.0136405211442250	-0.00780833269726963
2	D	26	50	20120529	19	412	6.48	-0.0155876740165106	-0.0079321541657232
2	D	26	50	20120529	19	414	6.52	-0.0166925990727927	-0.00841044119251778
2	D	26	50	20120529	19	416	6.56	-0.0172239898188544	-0.00877990448568776
2	D	26	50	20120529	19	418	6.6	-0.0176879932886690	-0.0091102647738581
2	D	26	50	20120529	19	420	6.64	-0.0172484557134834	-0.00984113034289252
2	D	26	50	20120529	19	422	6.68	-0.016866229142913	-0.0108359942286829
2	D	26	50	20120529	19	424	6.72	-0.0161064924040028	-0.0113133125191873
2	D	26	50	20120529	19	426	6.76	-0.0156289761235997	-0.0119420082294081
2	D	26	50	20120529	19	428	6.8	-0.0149773701536685	-0.0117565411917706
2	D	26	50	20120529	19	430	6.84	-0.0147158679238501	-0.0126439743442954
2	D	26	50	20120529	19	432	6.88	-0.0140880278128345	-0.0126621469885719
2	D	26	50	20120529	19	434	6.92	-0.0127205610797657	-0.0131970661974717
2	D	26	50	20120529	19	436	6.96	-0.0118914783788245	-0.0132063292963052
2	D	26	50	20120529	19	438	7	-0.0105492129314371	-0.0135937177463783
2	D	26	50	20120529	19	440	7.04	-0.00835957546621312	-0.0139972034823251
2	D	26	50	20120529	19	442	7.08	-0.00722252301332783	-0.0146426753009295
2	D	26	50	20120529	19	444	7.12	-0.00533697328381921	-0.0145869340733685
2	D	26	50	20120529	19	446	7.16	-0.00423166638987527	-0.0146561881115180
2	D	26	50	20120529	19	448	7.2	-0.00231851828269695	-0.0144530363332830
2	D	26	50	20120529	19	450	7.24	-0.00114774744295076	-0.0146723667146715
2	D	26	50	20120529	19	452	7.28	-0.0009093393206059	-0.0138617819271261
2	D	26	50	20120529	19	454	7.32	-0.00040652275957196	-0.0127886696049296
2	D	26	50	20120529	19	456	7.36	-0.00061762241802739	-0.0121033275704680
2	D	26	50	20120529	19	458	7.4	-0.000343866027691020	-0.0113480597464148
2	D	26	50	20120529	19	460	7.44	-0.000296652507911201	-0.0104480330221171
2	D	26	50	20120529	19	462	7.48	0.000751569655587549	-0.00932559293086504
2	D	26	50	20120529	19	464	7.52	0.00124378668597151	-0.0085696250710985
2	D	26	50	20120529	19	466	7.56	0.00189854635214682	-0.00805307649637392
2	D	26	50	20120529	19	468	7.6	0.00251732135422754	-0.00760345557848864
2	D	26	50	20120529	19	470	7.64	0.00346620986421199	-0.00749353512224641
2	D	26	50	20120529	19	472	7.68	0.00439903644366178	-0.00701165882143053
2	D	26	50	20120529	19	474	7.72	0.00470390058262289	-0.00597861611920351
2	D	26	50	20120529	19	476	7.76	0.00468262373957699	-0.00500499372111994
2	D	26	50	20120529	19	478	7.8	0.00365944941958821	-0.00397230174385639
2	D	26	50	20120529	19	480	7.84	0.00290706446988194	-0.00167911697580901
2	D	26	50	20120529	19	482	7.88	0.00140816779939395	0.000789138238871999
2	D	26	50	20120529	19	484	7.92	0.000286611591618339	0.00227276140288637
2	D	26	50	20120529	19	486	7.96	0.00075235454411467	0.0023342231243071
2	D	26	50	20120529	19	488	8	0.00130366448820239	0.00231642524662463
2	D	26	50	20120529	19	490	8.04	0.00112719891988947	0.00211316033130475
2	D	26	50	20120529	19	492	8.08	0.00186978831935596	0.00176305762180367
2	D	26	50	20120529	19	494	8.12	0.00330108558156252	0.00155381058311494
2	D	26	50	20120529	19	496	8.16	0.00530059263992716	0.00116065214170741
2	D	26	50	20120529	19	498	8.2	0.00641286170723866	0.000318441296266668
2	D	26	50	20120529	19	500	8.24	0.0079483044846055	-0.00107156375834572
2	D	26	50	20120529	19	502	8.28	0.00913328817065354	-0.00282093179286561
2	D	26	50	20120529	19	504	8.32	0.0101963383633538	-0.00438503785071463
2	D	26	50	20120529	19	506	8.36	0.0107589195895336	-0.00653812850195299
2	D	26	50	20120529	19	508	8.4	0.00998749437553033	-0.00813201789742558
2	D	26	50	20120529	19	510	8.44	0.0094218160216489	-0.00956651835335092
2	D	26	50	20120529	19	512	8.48	0.00835919320428722	-0.011647233514265
2	D	26	50	20120529	19	514	8.52	0.00733545503735112	-0.0143833721732005
2	D	26	50	20120529	19	516	8.56	0.00618743889382351	-0.0164329494627410
2	D	26	50	20120529	19	518	8.6	0.00490370774578277	-0.0189090040652185
2	D	26	50	20120529	19	520	8.64	0.0035930216872432	-0.0211809310821031
2	D	26	50	20120529	19	522	8.68	0.0029042996823675	-0.0230247827247251
2	D	26	50	20120529	19	524	8.72	0.003199587474191	-0.0227002207121605
2	D	26	50	20120529	19	526	8.76	0.00378797102681633	-0.0228719769493107
2	D	26	50	20120529	19	528	8.8	0.00442556921141224	-0.0223356364557807
2	D	26	50	20120529	19	530	8.84	0.00494164402459343	-0.0218361079412793
2	D	26	50	20120529	19	532	8.88	0.00484546336021644	-0.0221220760657268
2	D	26	50	20120529	19	534	8.92	0.00468189541959237	-0.0215658093031029
2	D	26	50	20120529	19	536	8.96	0.0041225103160635	-0.0213036777482493
2	D	26	50	20120529	19	538	9	0.0032662676436569	-0.0208616723703974
2	D	26	50	20120529	19	540	9.04	0.00277864680735065	-0.0206052754515391
2	D	26	50	20120529	19	542	9.08	0.00252083567493004	-0.0202749151633688
2	D	26	50	20120529	19	544	9.12	0.00139296500359843	-0.0195768239936423
2	D	26	50	20120529	19	546	9.16	-0.00063916796165015	-0.0194323832914494
2	D	26	50	20120529	19	548	9.2	-0.00176691135376114	-0.0189481070702181
2	D	26	50	20120529	19	550	9.24	-0.0014941307707828	-0.0184945475675617
2	D	26	50	20120529	19	552	9.28	-0.00166740021644475	-0.0180556888148860
2	D	26	50	20120529	19	554	9.32	-0.00204505180614087	-0.0166354789870085
2	D	26	50	20120529	19	556	9.36	-0.00149173367879458	-0.0163141060260270
2	D	26	50	20120529	19	558	9.4	-0.00183221973607153	-0.0152474920151496
2	D	26	50	20120529	19	560	9.44	-0.00161856742213601	-0.0139986212314213
2	D	26	50	20120529	19	562	9.48	-0.00163043974499213	-0.0120289257949515
2	D	26	50	20120529	19	564	9.52	-0.0017412645908075	-0.0109960337064689
2	D	26	50	20120529	19	566	9.56	-0.000383824631895870	-0.00979996965715966
2	D	26	50	20120529	19	568	9.6	-0.000447216754829251	-0.00907119005312974
2	D	26	50	20120529	19	570	9.64	9.2746953847549e-05	-0.00694975940091224
2	D	26	50	20120529	19	572	9.68	-0.000494380777134391	-0.00591869589056576
2	D	26	50	20120529	19	574	9.72	-0.00077545572265604	-0.00530526661575081
2	D	26	50	20120529	19	576	9.76	-0.00089057270663321	-0.00496043892283737
2	D	26	50	20120529	19	578	9.8	-0.000665486476045911	-0.00394583968678404
2	D	26	50	20120529	19	580	9.84	0.000169391672073920	-0.0039098083536419
2	D	26	50	20120529	19	582	9.88	0.00104370870091443	-0.00355841093162447
2	D	26	50	20120529	19	584	9.92	0.00165409246682282	-0.00303296483227221
2	D	26	50	20120529	19	586	9.96	0.00409651919210742	-0.00145939273594345
2	D	26	50	20120529	19	588	10	0.00631999313102474	3.31067394951489e-05
2	D	26	50	20120529	19	590	10.04	0.00751944634313621	0.00134347247866285
2	D	26	50	20120529	19	592	10.08	0.00747010938169248	0.00309415078204828
2	D	26	50	20120529	19	594	10.12	0.00653525057735355	0.00352279184173575
2	D	26	50	20120529	19	596	10.16	0.00599590488000351	0.00351728347991031
2	D	26	50	20120529	19	598	10.2	0.00483805995221741	0.00390769127593903
2	D	26	50	20120529	19	600	10.24	0.00351238322991669	0.00415173503932994
2	D	26	50	20120529	19	602	10.28	0.00220760151300002	0.00407210067363271
2	D	26	50	20120529	19	604	10.32	0.000372822050380599	0.00420343161610249
2	D	26	50	20120529	19	606	10.36	-0.00081330714865296	0.00400930252039554
2	D	26	50	20120529	19	608	10.4	-0.00269898415738218	0.0030297969938925
2	D	26	50	20120529	19	610	10.44	-0.00446440917268926	0.0016306250069688
2	D	26	50	20120529	19	612	10.48	-0.00509494972450215	0.000957601479742229
2	D	26	50	20120529	19	614	10.52	-0.00595374010264137	-0.000199290975209621
2	D	26	50	20120529	19	616	10.56	-0.00676650277907281	-0.0018061062826423
2	D	26	50	20120529	19	618	10.6	-0.00747610564719695	-0.00373361572854652
2	D	26	50	20120529	19	620	10.64	-0.00833731220920752	-0.00612412455263607
2	D	26	50	20120529	19	622	10.68	-0.00946019070666392	-0.00814171940246346
2	D	26	50	20120529	19	624	10.72	-0.0106930243085948	-0.0094423079761677
2	D	26	50	20120529	19	626	10.76	-0.0124242267699060	-0.0110950357269028
2	D	26	50	20120529	19	628	10.8	-0.0136406484234456	-0.0113947924335834
2	D	26	50	20120529	19	630	10.84	-0.0141941079721481	-0.0121241660073095
2	D	26	50	20120529	19	632	10.88	-0.0138340491991680	-0.0131425411935744
2	D	26	50	20120529	19	634	10.92	-0.0138919329602759	-0.0139452063851705
2	D	26	50	20120529	19	636	10.96	-0.0129324244135448	-0.0148560659853560
2	D	26	50	20120529	19	638	11	-0.0119805809043218	-0.0149971408592705
2	D	26	50	20120529	19	640	11.04	-0.0121163383352418	-0.0150554135291081
2	D	26	50	20120529	19	642	11.08	-0.0108116131868676	-0.0152955187077278
2	D	26	50	20120529	19	644	11.12	-0.0101046407559695	-0.0154208251004219
2	D	26	50	20120529	19	646	11.16	-0.0103105007531763	-0.0152589471450048
2	D	26	50	20120529	19	648	11.2	-0.00933722695873592	-0.0152903547069048
2	D	26	50	20120529	19	650	11.24	-0.00856763102997552	-0.0150733952545537
2	D	26	50	20120529	19	652	11.28	-0.0075422272023057	-0.0152976470991392
2	D	26	50	20120529	19	654	11.32	-0.005552457004318	-0.0150368378339663
2	D	26	50	20120529	19	656	11.36	-0.00291076263834756	-0.0157824960768631
2	D	26	50	20120529	19	658	11.4	-0.00164610216019542	-0.0156558249680814
2	D	26	50	20120529	19	660	11.44	-0.00175967765138960	-0.0154554733327000
2	D	26	50	20120529	19	662	11.48	-0.00113535893214437	-0.0160420042655586
2	D	26	50	20120529	19	664	11.52	0.00056813201441214	-0.0160528795678533
2	D	26	50	20120529	19	666	11.56	0.00210227088687447	-0.0160338018268968
2	D	26	50	20120529	19	668	11.6	0.00327674696615408	-0.0154635060657343
2	D	26	50	20120529	19	670	11.64	0.00411797069052828	-0.0148795560726270
2	D	26	50	20120529	19	672	11.68	0.00423835562002529	-0.0139313046658524
2	D	26	50	20120529	19	674	11.72	0.00386433148811667	-0.0129361862216207
2	D	26	50	20120529	19	676	11.76	0.00355983716600212	-0.0121648458604312
2	D	26	50	20120529	19	678	11.8	0.00307744891987665	-0.0112608946934979
2	D	26	50	20120529	19	680	11.84	0.00292465728659786	-0.0106206236452691
2	D	26	50	20120529	19	682	11.88	0.00231391501755142	-0.0100584313278190
2	D	26	50	20120529	19	684	11.92	0.00218635295422536	-0.00895008387471592
2	D	26	50	20120529	19	686	11.96	0.00128042188830478	-0.00832877743035855
2	D	26	50	20120529	19	688	12	6.72925239383997e-05	-0.00785936883630855
2	D	26	50	20120529	19	690	12.04	-0.00100474216752359	-0.00561365002516188
2	D	26	50	20120529	19	692	12.08	-0.000726368369906071	-0.00449596876254718
2	D	26	50	20120529	19	694	12.12	-0.00054404795744493	-0.00408475788501595
2	D	26	50	20120529	19	696	12.16	0.000443370518203649	-0.00370344305792923
2	D	26	50	20120529	19	698	12.2	0.00133817695597854	-0.00309914437013702
2	D	26	50	20120529	19	700	12.24	0.00359996335451411	-0.00238335785321141
2	D	26	50	20120529	19	702	12.28	0.00633210021333222	-0.00189135649039572
2	D	26	50	20120529	19	704	12.32	0.00871675277905998	-0.00184320817545116
2	D	26	50	20120529	19	706	12.36	0.0099079236494434	-0.00222655197473583
2	D	26	50	20120529	19	708	12.4	0.00980751448651492	-0.00274401271720814
2	D	26	50	20120529	19	710	12.44	0.0098965463013341	-0.00352127156215621
2	D	26	50	20120529	19	712	12.48	0.00996176983083076	-0.00432648233816457
2	D	26	50	20120529	19	714	12.52	0.00963365107115677	-0.00559888563557071
2	D	26	50	20120529	19	716	12.56	0.0098054780189851	-0.00786817514416145
2	D	26	50	20120529	19	718	12.6	0.0107493241505129	-0.0105516029523575
2	D	26	50	20120529	19	720	12.64	0.0110304712209262	-0.0129591587067279
2	D	26	50	20120529	19	722	12.68	0.0120035406615069	-0.0143622508936465
2	D	26	50	20120529	19	724	12.72	0.0126148011691133	-0.0156548046837068
2	D	26	50	20120529	19	726	12.76	0.0131947709288600	-0.0161790528734611
2	D	26	50	20120529	19	728	12.8	0.0137942687858720	-0.0165969402532202
2	D	26	50	20120529	19	730	12.84	0.0143166000798531	-0.0167265614114931
2	D	26	50	20120529	19	732	12.88	0.0141636245988112	-0.0158147755014243
2	D	26	50	20120529	19	734	12.92	0.0140072832894909	-0.0154636969845652
2	D	26	50	20120529	19	736	12.96	0.0140230093443045	-0.0151915740108934
2	D	26	50	20120529	19	738	13	0.0138531764375991	-0.0144584315580235
2	D	26	50	20120529	19	740	13.04	0.0131290000987147	-0.0141673439804803
2	D	26	50	20120529	19	742	13.08	0.0134465193277387	-0.0138126309347658
2	D	26	50	20120529	19	744	13.12	0.0130853291839086	-0.0131478091390942
2	D	26	50	20120529	19	746	13.16	0.0129995783445541	-0.0126992700945842
2	D	26	50	20120529	19	748	13.2	0.0136706297509680	-0.0116704226568899
2	D	26	50	20120529	19	750	13.24	0.0130080919101996	-0.0110324497057
2	D	26	50	20120529	19	752	13.28	0.0132050847883704	-0.0101897269149497
2	D	26	50	20120529	19	754	13.32	0.0129780610852026	-0.0089473827268118
2	D	26	50	20120529	19	756	13.36	0.0134504508414421	-0.00602478312094718
2	D	26	50	20120529	19	758	13.4	0.0131429937419144	-0.00428742883063964
2	D	26	50	20120529	19	760	13.44	0.0128117212859963	-0.00249255847475039
2	D	26	50	20120529	19	762	13.48	0.0127335930577430	-0.00071607289517199
2	D	26	50	20120529	19	764	13.52	0.0124508139848787	0.000474914127448319
2	D	26	50	20120529	19	766	13.56	0.0113554277990748	0.00132154014763079
2	D	26	50	20120529	19	768	13.6	0.00991582981036385	0.00235921864191526
2	D	26	50	20120529	19	770	13.64	0.00789350370906354	0.00296939593264354
2	D	26	50	20120529	19	772	13.68	0.00611950007428711	0.00416826719587408
2	D	26	50	20120529	19	774	13.72	0.00425942740210465	0.00473659720018496
2	D	26	50	20120529	19	776	13.76	0.00258791889526121	0.00516207042149272
2	D	26	50	20120529	19	778	13.8	0.00043916280859153	0.00574547594237852
2	D	26	50	20120529	19	780	13.84	-0.00122277854350246	0.00603478161083312
2	D	26	50	20120529	19	782	13.88	-0.00218902581785826	0.00630172856286672
2	D	26	50	20120529	19	784	13.92	-0.00240536513756228	0.00550980432327682
2	D	26	50	20120529	19	786	13.96	-0.00300541595207719	0.00461446571693842
2	D	26	50	20120529	19	788	14	-0.00324639794310556	0.00434774503907485
2	D	26	50	20120529	19	790	14.04	-0.00398852065209647	0.00337171140686744
2	D	26	50	20120529	19	792	14.08	-0.00494359210377561	0.00223434782699841
2	D	26	50	20120529	19	794	14.12	-0.00524853261026909	0.00125874482282073
2	D	26	50	20120529	19	796	14.16	-0.00606776814217551	-0.00090861807168909
2	D	26	50	20120529	19	798	14.2	-0.00654897551997639	-0.00184449510979292
2	D	26	50	20120529	19	800	14.24	-0.00661945992392507	-0.00290695133279696
2	D	26	50	20120529	19	802	14.28	-0.00609632111399982	-0.00445648391988572
2	D	26	50	20120529	19	804	14.32	-0.00653852448175046	-0.00541705312678859
2	D	26	50	20120529	19	806	14.36	-0.00634188515697029	-0.00536531412360917
2	D	26	50	20120529	19	808	14.4	-0.00641545961755275	-0.00599676755027656
2	D	26	50	20120529	19	810	14.44	-0.00638774103173023	-0.00609299064106043
2	D	26	50	20120529	19	812	14.48	-0.00747527126119515	-0.00774042216200447
2	D	26	50	20120529	19	814	14.52	-0.00854788860864482	-0.00877867411988849
2	D	26	50	20120529	19	816	14.56	-0.00921280939926582	-0.00876245309032807
2	D	26	50	20120529	19	818	14.6	-0.00969841498124562	-0.00863718912404088
2	D	26	50	20120529	19	820	14.64	-0.0106589417617416	-0.00820586105858489
2	D	26	50	20120529	19	822	14.68	-0.0124313402641248	-0.00856241965299821
2	D	26	50	20120529	19	824	14.72	-0.0133078415458124	-0.0083563970212317
2	D	26	50	20120529	19	826	14.76	-0.0148304121513345	-0.00760245148685935
2	D	26	50	20120529	19	828	14.8	-0.015700528258788	-0.00753674005368368
2	D	26	50	20120529	19	830	14.84	-0.0170491930225451	-0.0079347704608136
2	D	26	50	20120529	19	832	14.88	-0.0179375312717497	-0.00785790795369862
2	D	26	50	20120529	19	834	14.92	-0.0181802810297311	-0.0087944708853802
2	D	26	50	20120529	19	836	14.96	-0.0182298492150922	-0.0089858846910474
2	D	26	50	20120529	19	838	15	-0.0180527189664050	-0.00960354246441385
2	D	26	50	20120529	19	840	15.04	-0.0177991504746715	-0.0104817690866475
2	D	26	50	20120529	19	842	15.08	-0.0172772137462743	-0.0112086253602326
2	D	26	50	20120529	19	844	15.12	-0.0166291503813168	-0.0120986606657121
2	D	26	50	20120529	19	846	15.16	-0.0161456095511380	-0.0136999958955906
2	D	26	50	20120529	19	848	15.2	-0.0153413180139452	-0.0154474264575301
2	D	26	50	20120529	19	850	15.24	-0.0149409753676408	-0.0164333949400132
2	D	26	50	20120529	19	852	15.28	-0.0146821035750484	-0.0179043891769155
2	D	26	50	20120529	19	854	15.32	-0.0143255096252960	-0.0194759339981027
2	D	26	50	20120529	19	856	15.36	-0.0138523660932278	-0.0209178138203965
2	D	26	50	20120529	19	858	15.4	-0.0131344872473367	-0.0223572244258103
2	D	26	50	20120529	19	860	15.44	-0.0127283958229012	-0.0238392495284992
2	D	26	50	20120529	19	862	15.48	-0.0117402777358033	-0.0261181203339751
2	D	26	50	20120529	19	864	15.52	-0.0111319042744739	-0.0271122912551199
2	D	26	50	20120529	19	866	15.56	-0.00972679824744252	-0.0281641267342705
2	D	26	50	20120529	19	868	15.6	-0.00825731014798402	-0.0297781474598035
2	D	26	50	20120529	19	870	15.64	-0.00647441110990027	-0.0307282161310057
2	D	26	50	20120529	19	872	15.68	-0.00641678190723357	-0.0306222208245059
2	D	26	50	20120529	19	874	15.72	-0.00536241498580631	-0.0316818203361139
2	D	26	50	20120529	19	876	15.76	-0.00450221958649287	-0.0326083423515026
2	D	26	50	20120529	19	878	15.8	-0.00345209530575273	-0.0331930489488658
2	D	26	50	20120529	19	880	15.84	-0.00270418846329172	-0.0342608508991356
2	D	26	50	20120529	19	882	15.88	-0.00155641273606972	-0.0348265363240848
2	D	26	50	20120529	19	884	15.92	-0.000391242182030521	-0.0359204305145804
2	D	26	50	20120529	19	886	15.96	0.00034443171311597	-0.037549463117078
2	D	26	50	20120529	19	888	16	0.000144532626074520	-0.0380174970955454
2	D	26	50	20120529	19	890	16.04	0.000984292639411665	-0.0403505252093923
2	D	26	50	20120529	19	892	16.08	0.00145105382567291	-0.041600053602427
2	D	26	50	20120529	19	894	16.12	0.00187213591386950	-0.0438492895627033
2	D	26	50	20120529	19	896	16.16	0.00192481536906790	-0.0450860900336767
2	D	26	50	20120529	19	898	16.2	0.00227207550930861	-0.0459943686941108
2	D	26	50	20120529	19	900	16.24	0.00260144584798530	-0.0471134358860167
2	D	26	50	20120529	19	902	16.28	0.00336922239099765	-0.0471520439162694
2	D	26	50	20120529	19	904	16.32	0.00393405928780947	-0.0471138601500854
2	D	26	50	20120529	19	906	16.36	0.00395053487581111	-0.0478084511412449
2	D	26	50	20120529	19	908	16.4	0.00445357063994723	-0.0470365733789017
2	D	26	50	20120529	19	910	16.44	0.00456006092119392	-0.0465657816839877
2	D	26	50	20120529	19	912	16.48	0.00425543931985875	-0.04557908488152
2	D	26	50	20120529	19	914	16.52	0.00406650038792571	-0.0453513964979779
2	D	26	50	20120529	19	916	16.56	0.00390683567673379	-0.0441611943638847
2	D	26	50	20120529	19	918	16.6	0.0041710814808632	-0.0436879277952365
2	D	26	50	20120529	19	920	16.64	0.00457618295580497	-0.0430484911330095
2	D	26	50	20120529	19	922	16.68	0.00438045579877253	-0.0417520815603821
2	D	26	50	20120529	19	924	16.72	0.00442210438818442	-0.0401211397695754
2	D	26	50	20120529	19	926	16.76	0.00465530820461975	-0.0389306547927697
2	D	26	50	20120529	19	928	16.8	0.00536467772750609	-0.0368609532442367
2	D	26	50	20120529	19	930	16.84	0.00619071986928822	-0.0356140411462923
2	D	26	50	20120529	19	932	16.88	0.00697461844691162	-0.0352214554613775
2	D	26	50	20120529	19	934	16.92	0.00783679374521238	-0.0350758621751312
2	D	26	50	20120529	19	936	16.96	0.00912556656460298	-0.0350133539356743
2	D	26	50	20120529	19	938	17	0.0104327948709825	-0.0348495172944734
2	D	26	50	20120529	19	940	17.04	0.0127245279488082	-0.0349058029942559
2	D	26	50	20120529	19	942	17.08	0.0142336352412165	-0.0350323751080883
2	D	26	50	20120529	19	944	17.12	0.0160578293153216	-0.0352611948624802
2	D	26	50	20120529	19	946	17.16	0.0173946853958328	-0.0357633820984789
2	D	26	50	20120529	19	948	17.2	0.0188447492720121	-0.0361646651968023
2	D	26	50	20120529	19	950	17.24	0.0197141794858878	-0.0362396467998793
2	D	26	50	20120529	19	952	17.28	0.0199201950465865	-0.0363017661306065
2	D	26	50	20120529	19	954	17.32	0.0199582020360753	-0.0351544500227923
2	D	26	50	20120529	19	956	17.36	0.0190270626134054	-0.0349593097643882
2	D	26	50	20120529	19	958	17.4	0.0187172862036354	-0.0345935163554126
2	D	26	50	20120529	19	960	17.44	0.0183139383535110	-0.0342416741632298
2	D	26	50	20120529	19	962	17.48	0.0177198696623649	-0.0339025033245659
2	D	26	50	20120529	19	964	17.52	0.0173292568053697	-0.0336182534695967
2	D	26	50	20120529	19	966	17.56	0.0166411499833936	-0.0332684689581472
2	D	26	50	20120529	19	968	17.6	0.0157194857915916	-0.032144190389264
2	D	26	50	20120529	19	970	17.64	0.0153065071471074	-0.0310920437831297
2	D	26	50	20120529	19	972	17.68	0.0138920107420218	-0.0299841488783666
2	D	26	50	20120529	19	974	17.72	0.0131901648352873	-0.0277943523141168
2	D	26	50	20120529	19	976	17.76	0.0126295635080948	-0.0258389262924914
2	D	26	50	20120529	19	978	17.8	0.0124500432384872	-0.0239326229789549
2	D	26	50	20120529	19	980	17.84	0.0118284468803495	-0.0228208177736919
2	D	26	50	20120529	19	982	17.88	0.0123073773743150	-0.0217060568620835
2	D	26	50	20120529	19	984	17.92	0.0130442745641929	-0.0219207839783264
2	D	26	50	20120529	19	986	17.96	0.0141398445977599	-0.020809516174217
2	D	26	50	20120529	19	988	18	0.0149890232734225	-0.0204164213724198
2	D	26	50	20120529	19	990	18.04	0.0163130425939966	-0.0194859776862541
2	D	26	50	20120529	19	992	18.08	0.0170100490053522	-0.0190364586483138
2	D	26	50	20120529	19	994	18.12	0.0167944648756905	-0.0184351930243489
2	D	26	50	20120529	19	996	18.16	0.0161602608036442	-0.0177735532091926
2	D	26	50	20120529	19	998	18.2	0.0153397970272589	-0.0175429734660223
2	D	26	50	20120529	19	1000	18.24	0.0149576772298125	-0.0167767518508217
2	D	26	50	20120529	19	1002	18.28	0.0141883782859002	-0.0164661573185059
2	D	26	50	20120529	19	1004	18.32	0.0132686494453583	-0.0162152001721153
2	D	26	50	20120529	19	1006	18.36	0.0123546092788711	-0.0153019349946603
2	D	26	50	20120529	19	1008	18.4	0.0119512076886313	-0.0144694553527422
2	D	26	50	20120529	19	1010	18.44	0.0107474066607701	-0.0139023781577998
2	D	26	50	20120529	19	1012	18.48	0.0102273428743885	-0.0136303409278963
2	D	26	50	20120529	19	1014	18.52	0.00923792583213353	-0.0135518853092033
2	D	26	50	20120529	19	1016	18.56	0.00870022345094297	-0.0130894558590836
2	D	26	50	20120529	19	1018	18.6	0.00798280422445959	-0.0131181530806913
2	D	26	50	20120529	19	1020	18.64	0.00754212820735632	-0.0130230967160964
2	D	26	50	20120529	19	1022	18.68	0.00805560793865056	-0.0128074645031735
2	D	26	50	20120529	19	1024	18.72	0.00803229462807484	-0.0129212026289274
2	D	26	50	20120529	19	1026	18.76	0.00803470586219869	-0.0127974942975588
2	D	26	50	20120529	19	1028	18.8	0.00826686952455888	-0.0127698824848603
2	D	26	50	20120529	19	1030	18.84	0.00844828271901976	-0.0125668318228951
2	D	26	50	20120529	19	1032	18.88	0.00812368676532964	-0.0123470686921565
2	D	26	50	20120529	19	1034	18.92	0.00854493643783337	-0.0125281608601388
2	D	26	50	20120529	19	1036	18.96	0.00802563297508928	-0.0125659811734373
2	D	26	50	20120529	19	1038	19	0.00807851324861354	-0.0125233115218334
2	D	26	50	20120529	19	1040	19.04	0.00774875187988685	-0.0126064906138247
2	D	26	50	20120529	19	1042	19.08	0.0079844164279207	-0.0127151304996862
2	D	26	50	20120529	19	1044	19.12	0.00790877792264395	-0.0123571569846037
2	D	26	50	20120529	19	1046	19.16	0.00816481350993701	-0.0127866048531285
2	D	26	50	20120529	19	1048	19.2	0.00813814851321847	-0.012726451279253
2	D	26	50	20120529	19	1050	19.24	0.00801530285212293	-0.0127239410501798
2	D	26	50	20120529	19	1052	19.28	0.00830630557685244	-0.0129630845635771
2	D	26	50	20120529	19	1054	19.32	0.00793612386319278	-0.0122265168854592
2	D	26	50	20120529	19	1056	19.36	0.00808926622143504	-0.0126852481671132
2	D	26	50	20120529	19	1058	19.4	0.00793961414226472	-0.0126561719362709
2	D	26	50	20120529	19	1060	19.44	0.00841552104763383	-0.0124595439251992
2	D	26	50	20120529	19	1062	19.48	0.00839695737330734	-0.0126265010286255
2	D	26	50	20120529	19	1064	19.52	0.00831442316270046	-0.0125336727574981
2	D	26	50	20120529	19	1066	19.56	0.00825676496865573	-0.0125909915402879
2	D	26	50	20120529	19	1068	19.6	0.00837775023180996	-0.0124391905636095
2	D	26	50	20120529	19	1070	19.64	0.00849872135282858	-0.0122874037290668
2	D	26	50	20120529	19	1072	19.68	0.00847407373175676	-0.0122599375803652
2	D	26	50	20120529	19	1074	19.72	0.00844043171242825	-0.0128699706213101
2	D	26	50	20120529	19	1076	19.76	0.00836123504582857	-0.0126813152391963
2	D	26	50	20120529	19	1078	19.8	0.00775591487158027	-0.0126809277446802
2	D	26	50	20120529	19	1080	19.84	0.00756190598402611	-0.0123805982815068
2	D	26	50	20120529	19	1082	19.88	0.00773120643932527	-0.0120806669194513
2	D	26	50	20120529	19	1084	19.92	0.00776360112229176	-0.0122702471972349
2	D	26	50	20120529	19	1086	19.96	0.00767383320931335	-0.0117313406131959
2	D	26	50	20120529	19	1088	20	0.00764044574842607	-0.0119750923414862
2	D	26	50	20120529	19	1090	20.04	0.0074598400699093	-0.0114549127734403
2	D	26	50	20120529	19	1092	20.08	0.00745209230090784	-0.0118422496047183
2	D	26	50	20120529	19	1094	20.12	0.00720348769877828	-0.0118138804806571
2	D	26	50	20120529	19	1096	20.16	0.00678942718091887	-0.0116576452373539
2	D	26	50	20120529	19	1098	20.2	0.00670207120917108	-0.0116110469004737
2	D	26	50	20120529	19	1100	20.24	0.00672406223006599	-0.0114605038667591
2	D	26	50	20120529	19	1102	20.28	0.00631143713897239	-0.0117664972552497
2	D	26	50	20120529	19	1104	20.32	0.00629729500334866	-0.0108908869281064
2	D	26	50	20120529	19	1106	20.36	0.00617767728470923	-0.0104721701120929
2	D	26	50	20120529	19	1108	20.4	0.00634331209845471	-0.0104188662816068
2	D	26	50	20120529	19	1110	20.44	0.00629267688896073	-0.00991720866858717
2	D	26	50	20120529	19	1112	20.48	0.00587624685627756	-0.009714736419969
2	D	26	50	20120529	19	1114	20.52	0.00605240836867457	-0.00957783347606347
2	D	26	50	20120529	19	1116	20.56	0.00536109623165938	-0.0097323525712087
2	D	26	50	20120529	19	1118	20.6	0.00505424370842958	-0.00988866206072389
2	D	26	50	20120529	19	1120	20.64	0.00442253572332095	-0.00949599859406319
2	D	26	50	20120529	19	1122	20.68	0.00440322463712675	-0.00965675932076595
2	D	26	50	20120529	19	1124	20.72	0.00393728369473168	-0.0103678683263340
2	D	26	50	20120529	19	1126	20.76	0.00331819756566724	-0.0109691070802413
2	D	26	50	20120529	19	1128	20.8	0.0032680566238133	-0.0110441523229286
2	D	26	50	20120529	19	1130	20.84	0.00449052404033204	-0.0109938275333116
2	D	26	50	20120529	19	1132	20.88	0.00437597274177982	-0.0114352601546707
2	D	26	50	20120529	19	1134	20.92	0.0045297118981454	-0.0112708295437736
2	D	26	50	20120529	19	1136	20.96	0.00471616888527648	-0.0110487768012776
2	D	26	50	20120529	19	1138	21	0.00493127783918124	-0.0107511626281440
2	D	26	50	20120529	19	1140	21.04	0.0047609994552037	-0.0103449934219626
2	D	26	50	20120529	19	1142	21.08	0.00531492569438181	-0.0100271559948871
2	D	26	50	20120529	19	1144	21.12	0.00493144754480872	-0.00986043435801892
2	D	26	50	20120529	19	1146	21.16	0.00503491070192516	-0.00910050740738452
2	D	26	50	20120529	19	1148	21.2	0.00472242465896963	-0.00829273831904182
2	D	26	50	20120529	19	1150	21.24	0.00397665752162849	-0.00732923037635634
2	D	26	50	20120529	19	1152	21.28	0.00312992260700173	-0.00614505562046598
2	D	26	50	20120529	19	1154	21.32	0.00207235807799926	-0.00491705007292631
2	D	26	50	20120529	19	1156	21.36	0.00132300385866784	-0.00428402481859501
2	D	26	50	20120529	19	1158	21.4	0.00122376623025442	-0.00448250629796152
2	D	26	50	20120529	19	1160	21.44	0.00063664146912096	-0.00471180108668909
2	D	26	50	20120529	19	1162	21.48	-0.000354394847662890	-0.00473278589463436
2	D	26	50	20120529	19	1164	21.52	-0.00097319106294705	-0.00449738297610955
2	D	26	50	20120529	19	1166	21.56	-0.00162419599211426	-0.00450425605402268
2	D	26	50	20120529	19	1168	21.6	-0.00267690828367354	-0.00454043163694819
2	D	26	50	20120529	19	1170	21.64	-0.00210966015273788	-0.00461800832191216
2	D	26	50	20120529	19	1172	21.68	-0.00177188938550069	-0.00363101453459636
2	D	26	50	20120529	19	1174	21.72	-0.00138546401486362	-0.00290886900638753
2	D	26	50	20120529	19	1176	21.76	-0.00109379448843944	-0.00230689274010746
2	D	26	50	20120529	19	1178	21.8	-0.00077567492575821	-0.00083664167243211
2	D	26	50	20120529	19	1180	21.84	0.000351198725011919	0.00082290965874147
2	D	26	50	20120529	19	1182	21.88	0.00208601450197500	0.00134483931607088
2	D	26	50	20120529	19	1184	21.92	0.00370349297966798	0.00128607874255428
2	D	26	50	20120529	19	1186	21.96	0.00404579630137257	0.00070447634396053
2	D	26	50	20120529	19	1188	22	0.00508607058465078	0.000216353461839651
2	D	26	50	20120529	19	1190	22.04	0.00476785839098121	-0.000116891821997952
2	D	26	50	20120529	19	1192	22.08	0.00613834089911649	-0.00074618500209348
2	D	26	50	20120529	19	1194	22.12	0.00743444998671724	-0.00117883185705172
2	D	26	50	20120529	19	1196	22.16	0.0093319498208279	-0.00127572669927771
2	D	26	50	20120529	19	1198	22.2	0.0113755803423386	-0.00112408765005225
2	D	26	50	20120529	19	1200	22.24	0.0125790407285790	-0.00117330935309065
2	D	26	50	20120529	19	1202	22.28	0.0131440756152896	-0.000646854212361639
2	D	26	50	20120529	19	1204	22.32	0.0134366127617343	-4.26385389055515e-05
2	D	26	50	20120529	19	1206	22.36	0.0129279201433487	0.000353624101271389
2	D	26	50	20120529	19	1208	22.4	0.0124902776143367	0.00104483512201686
2	D	26	50	20120529	19	1210	22.44	0.0123003558039778	0.001610937739967
2	D	26	50	20120529	19	1212	22.48	0.0116980351766953	0.00251901133943458
2	D	26	50	20120529	19	1214	22.52	0.0105353522243123	0.00325035915529376
2	D	26	50	20120529	19	1216	22.56	0.00931748241608483	0.00427306749191374
2	D	26	50	20120529	19	1218	22.6	0.00813563121307744	0.00558078370197232
2	D	26	50	20120529	19	1220	22.64	0.0074757874491454	0.00642023258832572
2	D	26	50	20120529	19	1222	22.68	0.00660639259060873	0.00657219690667052
2	D	26	50	20120529	19	1224	22.72	0.00570127469748652	0.00692605435317972
2	D	26	50	20120529	19	1226	22.76	0.00398896612936861	0.00776904584450692
2	D	26	50	20120529	19	1228	22.8	0.00223220882898531	0.00750467983222472
2	D	26	50	20120529	19	1230	22.84	0.000528760308835669	0.00801867575146922
2	D	26	50	20120529	19	1232	22.88	-0.00186324758162999	0.00826106488499212
2	D	26	50	20120529	19	1234	22.92	-0.00379868369455131	0.00763900890744672
2	D	26	50	20120529	19	1236	22.96	-0.00536434538731894	0.00703430533031162
2	D	26	50	20120529	19	1238	23	-0.00567973622493158	0.00579783719952532
2	D	26	50	20120529	19	1240	23.04	-0.00606614886764659	0.00566980137465592
2	D	26	50	20120529	19	1242	23.08	-0.0059721743764269	0.00513077387535742
2	D	26	50	20120529	19	1244	23.12	-0.00588783067956697	0.00472410262336139
2	D	26	50	20120529	19	1246	23.16	-0.0055650293628875	0.00430882588183835
2	D	26	50	20120529	19	1248	23.2	-0.00563776024508	0.00324600408462844
2	D	26	50	20120529	19	1250	23.24	-0.00633581747368092	0.00223469855196188
2	D	26	50	20120529	19	1252	23.28	-0.00710756159284252	0.00036990877044212
2	D	26	50	20120529	19	1254	23.32	-0.00756635368567978	0.000368614765032549
2	D	26	50	20120529	19	1256	23.36	-0.00823660606143092	-0.0007251945726493
2	D	26	50	20120529	19	1258	23.4	-0.00921918750243212	-0.00145321757242334
2	D	26	50	20120529	19	1260	23.44	-0.0104921352720597	-0.00257569301901449
2	D	26	50	20120529	19	1262	23.48	-0.0118912096782476	-0.0027777770660098
2	D	26	50	20120529	19	1264	23.52	-0.0133588663711428	-0.00338743039061321
2	D	26	50	20120529	19	1266	23.56	-0.0150199379818959	-0.00389577652667603
2	D	26	50	20120529	19	1268	23.6	-0.0148251300636790	-0.00382131818261709
2	D	26	50	20120529	19	1270	23.64	-0.0146371103705615	-0.0040627951483923
2	D	26	50	20120529	19	1272	23.68	-0.0149075080036873	-0.00453542532093739
2	D	26	50	20120529	19	1274	23.72	-0.0146575457565378	-0.00485256271229955
2	D	26	50	20120529	19	1276	23.76	-0.0146594549448470	-0.00560867199342233
2	D	26	50	20120529	19	1278	23.8	-0.0139819052271141	-0.00575985142324001
2	D	26	50	20120529	19	1280	23.84	-0.0137678993597880	-0.00683963883345093
2	D	26	50	20120529	19	1282	23.88	-0.0135233181952433	-0.00754666783289155
2	D	26	50	20120529	19	1284	23.92	-0.0122788597578297	-0.00914524534632341
2	D	26	50	20120529	19	1286	23.96	-0.0119771938628399	-0.0106390932743937
2	D	26	50	20120529	19	1288	24	-0.0111948297069317	-0.0123899108778151
2	D	26	50	20120529	19	1290	24.04	-0.0105438884173748	-0.0143583335220787
2	D	26	50	20120529	19	1292	24.08	-0.0102637044263974	-0.0154969451454166
2	D	26	50	20120529	19	1294	24.12	-0.00976969629453672	-0.0163443652465143
2	D	26	50	20120529	19	1296	24.16	-0.00945104781598312	-0.0181332301445110
2	D	26	50	20120529	19	1298	24.2	-0.00963252677137472	-0.0197335188563533
2	D	26	50	20120529	19	1300	24.24	-0.0102533523831208	-0.0221058762493698
2	D	26	50	20120529	19	1302	24.28	-0.0103198062784167	-0.0242513937869816
2	D	26	50	20120529	19	1304	24.32	-0.0112576844287113	-0.0260145221194634
2	D	26	50	20120529	19	1306	24.36	-0.0120096005666217	-0.0274339894852207
2	D	26	50	20120529	19	1308	24.4	-0.0127354173932384	-0.0288280787886012
2	D	26	50	20120529	19	1310	24.44	-0.0124409852006201	-0.0291616846968972
2	D	26	50	20120529	19	1312	24.48	-0.0122199506918890	-0.0299509502149899
2	D	26	50	20120529	19	1314	24.52	-0.0118795494874258	-0.0300435812033253
2	D	26	50	20120529	19	1316	24.56	-0.0109242270128394	-0.0303080603526925
2	D	26	50	20120529	19	1318	24.6	-0.0105837692398337	-0.0308950155496198
2	D	26	50	20120529	19	1320	24.64	-0.00923255182059652	-0.0310708800771687
2	D	26	50	20120529	19	1322	24.68	-0.00840764104966432	-0.0312882447017055
2	D	26	50	20120529	19	1324	24.72	-0.00749971594262077	-0.031622281945138
2	D	26	50	20120529	19	1326	24.76	-0.00610678629436138	-0.0321310452742017
2	D	26	50	20120529	19	1328	24.8	-0.00528548176801321	-0.0320201002202336
2	D	26	50	20120529	19	1330	24.84	-0.00403920606617192	-0.0325553093429137
2	D	26	50	20120529	19	1332	24.88	-0.00316585848072842	-0.0325623097000474
2	D	26	50	20120529	19	1334	24.92	-0.00150048058967786	-0.0333047718202933
2	D	26	50	20120529	19	1336	24.96	-0.000292388654020641	-0.0347076009634893
2	D	26	50	20120529	19	1338	25	0.00083820437841853	-0.0350510427271116
2	D	26	50	20120529	19	1340	25.04	0.00165477128933275	-0.036597768100279
2	D	26	50	20120529	19	1342	25.08	0.00331477516884629	-0.0375803636834159
2	D	26	50	20120529	19	1344	25.12	0.00418649640869307	-0.0376677620815705
2	D	26	50	20120529	19	1346	25.16	0.00527925922833876	-0.0382525393896118
2	D	26	50	20120529	19	1348	25.2	0.00595850600234655	-0.0379503219513327
2	D	26	50	20120529	19	1350	25.24	0.00676545626103665	-0.0377922128750593
2	D	26	50	20120529	19	1352	25.28	0.00728114923655599	-0.0374532965948366
2	D	26	50	20120529	19	1354	25.32	0.00718279068329294	-0.0372945511224603
2	D	26	50	20120529	19	1356	25.36	0.00727902791621243	-0.0368456090270849
2	D	26	50	20120529	19	1358	25.4	0.00714757676558985	-0.0364191529273513
2	D	26	50	20120529	19	1360	25.44	0.00688446233231034	-0.0361059753339638
2	D	26	50	20120529	19	1362	25.48	0.00657984073097517	-0.0360553464884308
2	D	26	50	20120529	19	1364	25.52	0.00688870497299745	-0.0357152281266801
2	D	26	50	20120529	19	1366	25.56	0.00736218367367997	-0.0349454716846804
2	D	26	50	20120529	19	1368	25.6	0.00747814918579456	-0.0349122376659647
2	D	26	50	20120529	19	1370	25.64	0.00766503750806217	-0.0342935899431046
2	D	26	50	20120529	19	1372	25.68	0.00776198184776284	-0.0340102522558831
2	D	26	50	20120529	19	1374	25.72	0.00766143126347812	-0.0332106559077173
2	D	26	50	20120529	19	1376	25.76	0.00829372614721513	-0.0321234085209649
2	D	26	50	20120529	19	1378	25.8	0.00813278864381707	-0.0306855775921002
2	D	26	50	20120529	19	1380	25.84	0.00904672415850068	-0.0290199875690153
2	D	26	50	20120529	19	1382	25.88	0.0097268194606459	-0.0275204969288311
2	D	26	50	20120529	19	1384	25.92	0.0101677429651226	-0.0257779312615462
2	D	26	50	20120529	19	1386	25.96	0.0106632551131069	-0.0245963841144547
2	D	26	50	20120529	19	1388	26	0.0114236777455949	-0.0227918476088667
2	D	26	50	20120529	19	1390	26.04	0.0121371484878121	-0.0213776340464936
2	D	26	50	20120529	19	1392	26.08	0.0132612290667966	-0.0204399468150299
2	D	26	50	20120529	19	1394	26.12	0.0146662643831499	-0.0193813938214580
2	D	26	50	20120529	19	1396	26.16	0.0155008052413351	-0.0183119520905626
2	D	26	50	20120529	19	1398	26.2	0.0168779176180061	-0.0168587550242359
2	D	26	50	20120529	19	1400	26.24	0.0173408250723099	-0.0161475116683795
2	D	26	50	20120529	19	1402	26.28	0.0170955297299163	-0.0157730986277412
2	D	26	50	20120529	19	1404	26.32	0.0169719769620395	-0.0152659121467995
2	D	26	50	20120529	19	1406	26.36	0.0162506007660086	-0.0150212390583733
2	D	26	50	20120529	19	1408	26.4	0.0162018669666493	-0.0146068179160555
2	D	26	50	20120529	19	1410	26.44	0.0157147128208186	-0.0136828697693503
2	D	26	50	20120529	19	1412	26.48	0.0145011195944038	-0.0127970629624223
2	D	26	50	20120529	19	1414	26.52	0.0139167736214990	-0.0126730293619343
2	D	26	50	20120529	19	1416	26.56	0.0131164984508233	-0.0116298771540567
2	D	26	50	20120529	19	1418	26.6	0.0133976794623621	-0.0116391756082293
2	D	26	50	20120529	19	1420	26.64	0.0134518084864620	-0.0108417359357462
2	D	26	50	20120529	19	1422	26.68	0.0138301459697358	-0.0100668529695829
2	D	26	50	20120529	19	1424	26.72	0.0133870375053053	-0.0102392809581752
2	D	26	50	20120529	19	1426	26.76	0.0129634381169677	-0.0101614002172953
2	D	26	50	20120529	19	1428	26.8	0.0124436297799818	-0.00987807667220953
2	D	26	50	20120529	19	1430	26.84	0.0120404657776205	-0.0098326521325861
2	D	26	50	20120529	19	1432	26.88	0.0115952996324567	-0.00981353196522282
2	D	26	50	20120529	19	1434	26.92	0.0113921266410183	-0.0101318219406383
2	D	26	50	20120529	19	1436	26.96	0.0107262866115818	-0.0100292631730950
2	D	26	50	20120529	19	1438	27	0.0105623226911603	-0.0101090672444197
2	D	26	50	20120529	19	1440	27.04	0.0102355120790315	-0.00993746657076138
2	D	26	50	20120529	19	1442	27.08	0.0101809658619308	-0.0105177183954031
2	D	26	50	20120529	19	1444	27.12	0.00999788884521377	-0.0102437781573036
2	D	26	50	20120529	19	1446	27.16	0.0101952423478429	-0.0105867956568572
2	D	26	50	20120529	19	1448	27.2	0.0103840540005554	-0.0109315809233637
2	D	26	50	20120529	19	1450	27.24	0.0102019952176033	-0.0105870855706375
2	D	26	50	20120529	19	1452	27.28	0.0100945432711342	-0.0103764526026576
2	D	26	50	20120529	19	1454	27.32	0.0107417368947508	-0.0106672361242850
2	D	26	50	20120529	19	1456	27.36	0.0105616014422435	-0.0106541900041721
2	D	26	50	20120529	19	1458	27.4	0.0102388708362421	-0.0103144181247441
2	D	26	50	20120529	19	1460	27.44	0.0102635417918377	-0.0102898885905048
2	D	26	50	20120529	19	1462	27.48	0.0103166879375117	-0.0102948949065156
2	D	26	50	20120529	19	1464	27.52	0.0103933736679314	-0.0102372162063742
2	D	26	50	20120529	19	1466	27.56	0.0104128898150921	-0.0101825285679172
2	D	26	50	20120529	19	1468	27.6	0.0102510825703532	-0.0106031086102992
2	D	26	50	20120529	19	1470	27.64	0.0100353018650063	-0.0105814428585236
2	D	26	50	20120529	19	1472	27.68	0.00993629984457242	-0.0105608448379876
2	D	26	50	20120529	19	1474	27.72	0.00992148595750656	-0.0102594547146425
2	D	26	50	20120529	19	1476	27.76	0.0102392809581752	-0.0105417105284887
2	D	26	50	20120529	19	1478	27.8	0.0101667954420358	-0.0104743868918520
2	D	26	50	20120529	19	1480	27.84	0.0104422064622401	-0.0103147009674566
2	D	26	50	20120529	19	1482	27.88	0.00979927669251409	-0.0100448548776202
2	D	26	50	20120529	19	1484	27.92	0.0103646014930049	-0.0101135503014125
2	D	26	50	20120529	19	1486	27.96	0.0102410062987213	-0.0104286724384482
2	D	26	50	20120529	19	1488	28	0.00989962221583227	-0.0102721826367039
2	D	26	50	20120529	19	1490	28.04	0.0101698925697374	-0.0100276226853627
2	D	26	50	20120529	19	1492	28.08	0.00993055813750919	-0.0103377950749301
2	D	26	50	20120529	19	1494	28.12	0.00974557900355079	-0.0102213063037975
2	D	26	50	20120529	19	1496	28.16	0.0100161322001684	-0.0101947332309605
2	D	26	50	20120529	19	1498	28.2	0.0097365916763619	-0.0101153887790435
2	D	26	50	20120529	19	1500	28.24	0.009962738567121	-0.0100527532603660
2	D	26	50	20120529	19	1502	28.28	0.00942648999747254	-0.0100793899728133
2	D	26	50	20120529	19	1504	28.32	0.00948539906341319	-0.0104362031256679
2	D	26	50	20120529	19	1506	28.36	0.00954321918491082	-0.0103280228592142
2	D	26	50	20120529	19	1508	28.4	0.00971576031058815	-0.0105200518477810
2	D	26	50	20120529	19	1510	28.44	0.00988832972053673	-0.0107121091206191
2	D	26	50	20120529	19	1512	28.48	0.00942322316414346	-0.0105065814635994
2	D	26	50	20120529	19	1514	28.52	0.00947602282749466	-0.0108784842751644
2	D	26	50	20120529	19	1516	28.56	0.00947847648802538	-0.0107761447107233
2	D	26	50	20120529	19	1518	28.6	0.0094809301485561	-0.0106738192884178
2	D	26	50	20120529	19	1520	28.64	0.0094138327860893	-0.0104560657551514
2	D	26	50	20120529	19	1522	28.68	0.00930099268594756	-0.0107433349560763
2	D	26	50	20120529	19	1524	28.72	0.0094275365155087	-0.0107320778161198
2	D	26	50	20120529	19	1526	28.76	0.00963875638211693	-0.0107686705920462
2	D	26	50	20120529	19	1528	28.8	0.0096204988850267	-0.0104472339914544
2	D	26	50	20120529	19	1530	28.84	0.00957124889771705	-0.0103364232877747
2	D	26	50	20120529	19	1532	28.88	0.00933472167941015	-0.0107013186711381
2	D	26	50	20120529	19	1534	28.92	0.00917012843395336	-0.0104009609236935
2	D	26	50	20120529	19	1536	28.96	0.00927961684795229	-0.0104928706631122
2	D	26	50	20120529	19	1538	29	0.00940189682362288	-0.0100528451842476
2	D	26	50	20120529	19	1540	29.04	0.00908468872158259	-0.0100756705911443
2	D	26	50	20120529	19	1542	29.08	0.00928680105284914	-0.00994025257147926
2	D	26	50	20120529	19	1544	29.12	0.00907561654157997	-0.0100843043649426
2	D	26	50	20120529	19	1546	29.16	0.00926676871773813	-0.00985238041178121
2	D	26	50	20120529	19	1548	29.2	0.00929012445472072	-0.00983797664664844
2	D	26	50	20120529	19	1550	29.24	0.00908680297085834	-0.00968614667859206
2	D	26	50	20120529	19	1552	29.28	0.00918360588920278	-0.0100686348786715
2	D	26	50	20120529	19	1554	29.32	0.00877926101851687	-0.0101911128442408
2	D	26	50	20120529	19	1556	29.36	0.00876748769061012	-0.0100385545561998
2	D	26	50	20120529	19	1558	29.4	0.00863287577267563	-0.00962862354194253
2	D	26	50	20120529	19	1560	29.44	0.00897640946017949	-0.00968835285174936
2	D	26	50	20120529	19	1562	29.48	0.00852139331755376	-0.00967334097478477
2	D	26	50	20120529	19	1564	29.52	0.00854457227784106	-0.00961265707082334
2	D	26	50	20120529	19	1566	29.56	0.00821093808527381	-0.0097318116345211
2	D	26	50	20120529	19	1568	29.6	0.00849569705712544	-0.00956301817478405
2	D	26	50	20120529	19	1570	29.64	0.00833953252450039	-0.0100393040893879
2	D	26	50	20120529	19	1572	29.68	0.00854504603938445	-0.0100112319501748
2	D	26	50	20120529	19	1574	29.72	0.00815043237222124	-0.0101249262353082
2	D	26	50	20120529	19	1576	29.76	0.00791484065618585	-0.00994410276790282
2	D	26	50	20120529	19	1578	29.8	0.00818481756077678	-0.00977999389059114
2	D	26	50	20120529	19	1580	29.84	0.00843027553773007	-0.0096625646674395
2	D	26	50	20120529	19	1582	29.88	0.00810457508324773	-0.0097200170934109
2	D	26	50	20120529	19	1584	29.92	0.00809972291651523	-0.00988764524117254
2	D	26	50	20120529	19	1586	29.96	0.00793906967004321	-0.00983504922457432
2	D	26	50	20120529	19	1588	30	0.00778149375228291	-0.0097458307335649
2	D	26	50	20120529	19	1590	30.04	0.00831553332034692	-0.00960406572343193
2	D	26	50	20120529	19	1592	30.08	0.00806943824018379	-0.00984178865930581
2	D	26	50	20120529	19	1594	30.12	0.00814226387468497	-0.00985306630535896
2	D	26	50	20120529	19	1596	30.16	0.00820122243810031	-0.00959648553873761
2	D	26	50	20120529	19	1598	30.2	0.00793841913180451	-0.009195174156143
2	D	26	50	20120529	19	1600	30.24	0.00812742877441568	-0.00923175986100158
2	D	26	50	20120529	19	1602	30.28	0.00829120177600629	-0.00911625396829476
2	D	26	50	20120529	19	1604	30.32	0.0079154664456872	-0.00900100263402917
2	D	26	50	20120529	19	1606	30.36	0.00781992217741327	-0.00932475854486324
2	D	26	50	20120529	19	1608	30.4	0.00825361197951842	-0.00924822837793542
2	D	26	50	20120529	19	1610	30.44	0.00808958441948657	-0.00914963647943458
2	D	26	50	20120529	19	1612	30.48	0.00780010904540443	-0.00864044888630215
2	D	26	50	20120529	19	1614	30.52	0.00771138128650114	-0.00875905897777838
2	D	26	50	20120529	19	1616	30.56	0.00760436774623637	-0.00891629124164302
2	D	26	50	20120529	19	1618	30.6	0.00800274463568905	-0.00909019001234023
2	D	26	50	20120529	19	1620	30.64	0.00777491483079075	-0.00863972056631752
2	D	26	50	20120529	19	1622	30.68	0.0078379321871301	-0.00854469955706168
2	D	26	50	20120529	19	1624	30.72	0.00779357537874626	-0.00880558660398045
2	D	26	50	20120529	19	1626	30.76	0.00762783662030395	-0.00895237490068697
2	D	26	50	20120529	19	1628	30.8	0.00746962854908127	-0.00844933913655086
2	D	26	50	20120529	19	1630	30.84	0.0074657111775135	-0.0083506128877616
2	D	26	50	20120529	19	1632	30.88	0.00740565659858732	-0.0088742042460268
2	D	26	50	20120529	19	1634	30.92	0.00744620210142056	-0.00880738265520467
2	D	26	50	20120529	19	1636	30.96	0.00729428728055044	-0.00869086559980075
2	D	26	50	20120529	19	1638	31	0.0068936122940589	-0.00853547181356719
2	D	26	50	20120529	19	1640	31.04	0.00706006523035021	-0.00836292361682205
2	D	26	50	20120529	19	1642	31.08	0.00718168759671429	-0.00857198680774766
2	D	26	50	20120529	19	1644	31.12	0.00732591616687292	-0.00813215931878182
2	D	26	50	20120529	19	1646	31.16	0.00685140509028987	-0.00834463076439275
2	D	26	50	20120529	19	1648	31.2	0.00720795661363537	-0.00838878251181004
2	D	26	50	20120529	19	1650	31.24	0.00690455830703166	-0.00846791483169263
2	D	26	50	20120529	19	1652	31.28	0.00681980448823864	-0.00806535894116313
2	D	26	50	20120529	19	1654	31.32	0.00648584502655205	-0.00808725803817647
2	D	26	50	20120529	19	1656	31.36	0.00655148150640891	-0.00839587903546603
2	D	26	50	20120529	19	1658	31.4	0.00657039024884462	-0.0087043041641772
2	D	26	50	20120529	19	1660	31.44	0.00652703470366295	-0.00831117683546804
2	D	26	50	20120529	19	1662	31.48	0.00617782577713328	-0.00817819550577097
2	D	26	50	20120529	19	1664	31.52	0.00628372703843125	-0.00829483489064803
2	D	26	50	20120529	19	1666	31.56	0.00592890297695218	-0.00833083864662571
2	D	26	50	20120529	19	1668	31.6	0.00617515574192752	-0.00820591126316636
2	D	26	50	20120529	19	1670	31.64	0.00646058010126025	-0.0081286308559437
2	D	26	50	20120529	19	1672	31.68	0.00589648566656869	-0.00790465478300286
2	D	26	50	20120529	19	1674	31.72	0.00636906634163909	-0.00835295341120732
2	D	26	50	20120529	19	1676	31.76	0.00624098101929496	-0.00826199119487548
2	D	26	50	20120529	19	1678	31.8	0.006068147858517	-0.0079929109016831
2	D	26	50	20120529	19	1680	31.84	0.00598576779718842	-0.00773889198292998
2	D	26	50	20120529	19	1682	31.88	0.00570979886973372	-0.00788035505846738
2	D	26	50	20120529	19	1684	31.92	0.0055154314790415	-0.00793499814919714
2	D	26	50	20120529	19	1686	31.96	0.00576475308744719	-0.0077995914432406
2	D	26	50	20120529	19	1688	32	0.00589776552984263	-0.00741525910867584
2	D	26	50	20120529	19	1690	32.04	0.00539021630312221	-0.00749976049034797
2	D	26	50	20120529	19	1692	32.08	0.00549344257946695	-0.00755762728089316
2	D	26	50	20120529	19	1694	32.12	0.00543313909895379	-0.00741927618229976
2	D	26	50	20120529	19	1696	32.16	0.00537133867338487	-0.00775160152021503
2	D	26	50	20120529	19	1698	32.2	0.00538545676737804	-0.00735874289208272
2	D	26	50	20120529	19	1700	32.24	0.00539449217782804	-0.00745561793531884
2	D	26	50	20120529	19	1702	32.28	0.00543551144220468	-0.00767024605661239
2	D	26	50	20120529	19	1704	32.32	0.00536688814330408	-0.00722934235112558
2	D	26	50	20120529	19	1706	32.36	0.00516316148725608	-0.0071813531352068
2	D	26	50	20120529	19	1708	32.4	0.0052505238229649	-0.00716020427848829
2	D	26	50	20120529	19	1710	32.44	0.00530803140326524	-0.00746292517679562
2	D	26	50	20120529	19	1712	32.48	0.00515342038423846	-0.00707494487834672
2	D	26	50	20120529	19	1714	32.52	0.00490978250013995	-0.00737990306250973
2	D	26	50	20120529	19	1716	32.56	0.00496441357005442	-0.00754678026286976
2	D	26	50	20120529	19	1718	32.6	0.00493922359808143	-0.0077699742757106
2	D	26	50	20120529	19	1720	32.64	0.00479137110566923	-0.00771702258440145
2	D	26	50	20120529	19	1722	32.68	0.00457520290580625	-0.00800148315719142
2	D	26	50	20120529	19	1724	32.72	0.00469346863628004	-0.00756828620851276
2	D	26	50	20120529	19	1726	32.76	0.004757049556724	-0.00762426290263183
2	D	26	50	20120529	19	1728	32.8	0.00491536227975029	-0.00772366231707679
2	D	26	50	20120529	19	1730	32.84	0.00468879748888353	-0.00767782129155925
2	D	26	50	20120529	19	1732	32.88	0.00495650175227972	-0.00760987469384825
2	D	26	50	20120529	19	1734	32.92	0.00524027218885126	-0.00721480564991795
2	D	26	50	20120529	19	1736	32.96	0.00502322717657961	-0.00723295566677745
2	D	26	50	20120529	19	1738	33	0.00531754906054001	-0.00701502959945644
2	D	26	50	20120529	19	1740	33.04	0.00528046130986678	-0.00721356397041019
2	D	26	50	20120529	19	1742	33.08	0.00531503176039899	-0.00692614627706129
2	D	26	50	20120529	19	1744	33.12	0.00533606465160538	-0.00716930262144182
2	D	26	50	20120529	19	1746	33.16	0.00510463920872474	-0.00606419725293051
2	D	26	50	20120529	19	1748	33.2	0.00502931112332494	-0.00611869397255656
2	D	26	50	20120529	19	1750	33.24	0.0048022379226825	-0.00609864749530992
2	D	26	50	20120529	19	1752	33.28	0.0048938931036599	-0.00606992481785813
2	D	26	50	20120529	19	1754	33.32	0.00481404660592832	-0.00556406062659727
2	D	26	50	20120529	19	1756	33.36	0.00446441765797063	-0.00514691712317189
2	D	26	50	20120529	19	1758	33.4	0.00434200333201162	-0.0050409642430789
2	D	26	50	20120529	19	1760	33.44	0.00402480937210695	-0.00456526522710346
2	D	26	50	20120529	19	1762	33.48	0.00398251024445637	-0.00519600447592186
2	D	26	50	20120529	19	1764	33.52	0.00393927773585463	-0.00486831705138439
2	D	26	50	20120529	19	1766	33.56	0.00419814245737921	-0.00506412199016276
2	D	26	50	20120529	19	1768	33.6	0.00437246549214513	-0.00539902897493614
2	D	26	50	20120529	19	1770	33.64	0.00428896325235481	-0.00516871722523587
2	D	26	50	20120529	19	1772	33.68	0.00446248725645799	-0.0048254734515123
2	D	26	50	20120529	19	1774	33.72	0.00462401165848443	-0.00489408402249083
2	D	26	50	20120529	19	1776	33.76	0.00514433618342056	-0.00408415684425194
2	D	26	50	20120529	19	1778	33.8	0.00590613767413188	-0.00255602130836188
2	D	26	50	20120529	19	1780	33.84	0.00686957985588671	-0.00101793183031306
2	D	26	50	20120529	19	1782	33.88	0.00815061268445044	-0.000118855457529300
2	D	26	50	20120529	19	1784	33.92	0.00942615058621758	0.000316649487683150
2	D	26	50	20120529	19	1786	33.96	0.00994235267861938	-0.000206906515243001
2	D	26	50	20120529	19	1788	34	0.0107875786273751	-0.000372093730395991
2	D	26	50	20120529	19	1790	34.04	0.0108205580876496	-4.28506709399101e-05
2	D	26	50	20120529	19	1792	34.08	0.0100693702697239	-0.000380098179159022
2	D	26	50	20120529	19	1794	34.12	0.00964903064364758	5.03955002951698e-05
2	D	26	50	20120529	19	1796	34.16	0.00954918716614403	1.16743329573888e-05
2	D	26	50	20120529	19	1798	34.2	0.00943563288815329	-0.000101752665812751
2	D	26	50	20120529	19	1800	34.24	0.00891561241913308	0.000383223591131859
2	D	26	50	20120529	19	1802	34.28	0.00886733116811366	0.000256368634586999
2	D	26	50	20120529	19	1804	34.32	0.00804068303582006	0.00018709833298162
2	D	26	50	20120529	19	1806	34.36	0.00789099560131068	7.60896394031395e-05
2	D	26	50	20120529	19	1808	34.4	0.00750380577753246	0.0005987045539142
2	D	26	50	20120529	19	1810	34.44	0.00654156291958921	0.000468467434924239
2	D	26	50	20120529	19	1812	34.48	0.00622580367934357	0.000220012032325511
2	D	26	50	20120529	19	1814	34.52	0.00528509993035136	0.000661257977494408
2	D	26	50	20120529	19	1816	34.56	0.00502013994837295	0.00069916597203382
2	D	26	50	20120529	19	1818	34.6	0.00385065604296852	0.00040293065712353
2	D	26	50	20120529	19	1820	34.64	0.00223928696786499	0.00100955756470347
2	D	26	50	20120529	19	1822	34.68	0.000576893067431039	0.00164931949604981
2	D	26	50	20120529	19	1824	34.72	-0.00090120052155445	0.00339485501181568
2	D	26	50	20120529	19	1826	34.76	-0.00181042670507536	0.00385151871324157
2	D	26	50	20120529	19	1828	34.8	-0.00335411859015152	0.00517892077608842
2	D	26	50	20120529	19	1830	34.84	-0.00403113797779858	0.00535283368892122
2	D	26	50	20120529	19	1832	34.88	-0.00422437611896124	0.00468512689758239
2	D	26	50	20120529	19	1834	34.92	-0.00416857832285781	0.00445949619477358
2	D	26	50	20120529	19	1836	34.96	-0.00411115418115765	0.00405843229955238
2	D	26	50	20120529	19	1838	35	-0.00393229152085651	0.00328889506065487
2	D	26	50	20120529	19	1840	35.04	-0.00293092932374699	0.0026753385066193
2	D	26	50	20120529	19	1842	35.08	-0.00342965880758568	0.00234171845618768
2	D	26	50	20120529	19	1844	35.12	-0.00342072097787148	0.00213784542903597
2	D	26	50	20120529	19	1846	35.16	-0.00268949478437866	0.00131042442903053
2	D	26	50	20120529	19	1848	35.2	-0.00299518199563307	0.000953231559834488
2	D	26	50	20120529	19	1850	35.24	-0.00276458669611355	0.000212516700444929
2	D	26	50	20120529	19	1852	35.28	-0.00333269184046801	-0.000228478928923430
2	D	26	50	20120529	19	1854	35.32	-0.00355426516456637	-0.00117469528238178
2	D	26	50	20120529	19	1856	35.36	-0.00368981046345202	-0.00200681147141429
2	D	26	50	20120529	19	1858	35.4	-0.00422777023151094	-0.00251828301944996
2	D	26	50	20120529	19	1860	35.44	-0.00533410243028759	-0.00414976928247824
2	D	26	50	20120529	19	1862	35.48	-0.00645937801973224	-0.00535516007023133
2	D	26	50	20120529	19	1864	35.52	-0.00779491181056271	-0.0067594670666
2	D	26	50	20120529	19	1866	35.56	-0.00912565141741672	-0.00674683106842019
2	D	26	50	20120529	19	1868	35.6	-0.00969146412158662	-0.00719278917317893
2	D	26	50	20120529	19	1870	35.64	-0.0108791065291319	-0.00752126855731133
2	D	26	50	20120529	19	1872	35.68	-0.0109250401856377	-0.00711131632985061
2	D	26	50	20120529	19	1874	35.72	-0.0109487141206719	-0.0078859659507761
2	D	26	50	20120529	19	1876	35.76	-0.0100171433628655	-0.0075856152743993
2	D	26	50	20120529	19	1878	35.8	-0.00959234189299982	-0.00843171096449588
2	D	26	50	20120529	19	1880	35.84	-0.00906996675839832	-0.00872851903589893
2	D	26	50	20120529	19	1882	35.88	-0.00850148119059552	-0.00852887450729872
2	D	26	50	20120529	19	1884	35.92	-0.00769549259712788	-0.00862646938523809
2	D	26	50	20120529	19	1886	35.96	-0.00742375146111789	-0.00878329152716964
2	D	26	50	20120529	19	1888	36	-0.00651866185226692	-0.00860406117134229
2	D	26	50	20120529	19	1890	36.04	-0.00561322576109317	-0.00892971212834994
2	D	26	50	20120529	19	1892	36.08	-0.00472334601910553	-0.00893372849486708
2	D	26	50	20120529	19	1894	36.12	-0.00359626094340782	-0.00947723834405152
2	D	26	50	20120529	19	1896	36.16	-0.00276070750831196	-0.0103746777646368
2	D	26	50	20120529	19	1898	36.2	-0.0015779158532856	-0.0115506953366994
2	D	26	50	20120529	19	1900	36.24	-0.00044155990057976	-0.0134505851917305
2	D	26	50	20120529	19	1902	36.28	0.00119499631806964	-0.0149174923514376
2	D	26	50	20120529	19	1904	36.32	0.00148427370225305	-0.0156478629457252
2	D	26	50	20120529	19	1906	36.36	0.00302152384455261	-0.0171679728196488
2	D	26	50	20120529	19	1908	36.4	0.00391360268862974	-0.0177926380212168
2	D	26	50	20120529	19	1910	36.44	0.00482967366579254	-0.0191619361608490
2	D	26	50	20120529	19	1912	36.48	0.00589007220806332	-0.0193679658636833
2	D	26	50	20120529	19	1914	36.52	0.00668061051836207	-0.0201889239077087
2	D	26	50	20120529	19	1916	36.56	0.00773066408842409	-0.0206704636256967
2	D	26	50	20120529	19	1918	36.6	0.00866828768027746	-0.0201856712165152
2	D	26	50	20120529	19	1920	36.64	0.00892193395375688	-0.0195815828222797
2	D	26	50	20120529	19	1922	36.68	0.00922932034260649	-0.0192126781434669
2	D	26	50	20120529	19	1924	36.72	0.0091818946907923	-0.0183895139262842
2	D	26	50	20120529	19	1926	36.76	0.00951344291835505	-0.0174464597543513
2	D	26	50	20120529	19	1928	36.8	0.00965567744739073	-0.0168263624625898
2	D	26	50	20120529	19	1930	36.84	0.0100734078494445	-0.0158593515129103
2	D	26	50	20120529	19	1932	36.88	0.0097918944977185	-0.0158499611348562
2	D	26	50	20120529	19	1934	36.92	0.0101668696882478	-0.0144396401953135
2	D	26	50	20120529	19	1936	36.96	0.0104835714311221	-0.0137572228252095
2	D	26	50	20120529	19	1938	37	0.0108779044476039	-0.0120975929344725
2	D	26	50	20120529	19	1940	37.04	0.0121326159333447	-0.010505167250037
2	D	26	50	20120529	19	1942	37.08	0.0140745857129242	-0.00846377825702269
2	D	26	50	20120529	19	1944	37.12	0.0151874091519522	-0.00766123327357939
2	D	26	50	20120529	19	1946	37.16	0.0164609508912760	-0.00706736257233206
2	D	26	50	20120529	19	1948	37.2	0.0176660093388419	-0.00763912204453169
2	D	26	50	20120529	19	1950	37.24	0.0178033789732231	-0.00779124192636835
2	D	26	50	20120529	19	1952	37.28	0.0183548232675992	-0.00878906858957193
2	D	26	50	20120529	19	1954	37.32	0.0193723004282519	-0.00900153296411506
2	D	26	50	20120529	19	1956	37.36	0.020252620086558	-0.0104364223287701
2	D	26	50	20120529	19	1958	37.4	0.0197467912506362	-0.0105396245634842
2	D	26	50	20120529	19	1960	37.44	0.0198197858836580	-0.0102455883506634
2	D	26	50	20120529	19	1962	37.48	0.0194020625526721	-0.0107644279513591
2	D	26	50	20120529	19	1964	37.52	0.0191351085295707	-0.0110036633886379
2	D	26	50	20120529	19	1966	37.56	0.0193949844137924	-0.0120823406412024
2	D	26	50	20120529	19	1968	37.6	0.0194847445485962	-0.0120320370647887
2	D	26	50	20120529	19	1970	37.64	0.019777430187465	-0.0132081536318007
2	D	26	50	20120529	19	1972	37.68	0.0198543421920546	-0.0142042054569835
2	D	26	50	20120529	19	1974	37.72	0.020653351641592	-0.0153157985302122
2	D	26	50	20120529	19	1976	37.76	0.0210972449945497	-0.0174452081753486
2	D	26	50	20120529	19	1978	37.8	0.0211921811509918	-0.0183557778617538
2	D	26	50	20120529	19	1980	37.84	0.0212928378012937	-0.0200377374068232
2	D	26	50	20120529	19	1982	37.88	0.0214461102671837	-0.0217304379038988
2	D	26	50	20120529	19	1984	37.92	0.0218968554848510	-0.0223512423024415
2	D	26	50	20120529	19	1986	37.96	0.0220325209918895	-0.0234820050405082
2	D	26	50	20120529	19	1988	38	0.0224354587200808	-0.0244555213725746
2	D	26	50	20120529	19	1990	38.04	0.0233104510358974	-0.0256363713123798
2	D	26	50	20120529	19	1992	38.08	0.0233831189855863	-0.0267974632745051
2	D	26	50	20120529	19	1994	38.12	0.0236196412541458	-0.0277760332987366
2	D	26	50	20120529	19	1996	38.16	0.0234524974745292	-0.0295720682594945
2	D	26	50	20120529	19	1998	38.2	0.023754842192029	-0.0305842350482205
2	D	26	50	20120529	19	2000	38.24	0.0240718381620349	-0.0310717851738487
2	D	26	50	20120529	19	2002	38.28	0.0242611094341551	-0.0323404266631789
2	D	26	50	20120529	19	2004	38.32	0.024882620939479	-0.0336122642751601
2	D	26	50	20120529	19	2006	38.36	0.0256347987068984	-0.0344208125951756
2	D	26	50	20120529	19	2008	38.4	0.0268618976728339	-0.0346355043560795
2	D	26	50	20120529	19	2010	38.44	0.02721166097108	-0.0357404011280903
2	D	26	50	20120529	19	2012	38.48	0.0281238640741497	-0.0366325931092525
2	D	26	50	20120529	19	2014	38.52	0.0282246904300791	-0.0373903358070398
2	D	26	50	20120529	19	2016	38.56	0.029226003129714	-0.0387535881836928
2	D	26	50	20120529	19	2018	38.6	0.0293295659888866	-0.0403269997667822
2	D	26	50	20120529	19	2020	38.64	0.0291865465713238	-0.0413301438729803
2	D	26	50	20120529	19	2022	38.68	0.0290515386735918	-0.0424669806582974
2	D	26	50	20120529	19	2024	38.72	0.0289047433058175	-0.0439138625539613
2	D	26	50	20120529	19	2026	38.76	0.0289793713555039	-0.0449198350872841
2	D	26	50	20120529	19	2028	38.8	0.0286900798291849	-0.0461618822905739
2	D	26	50	20120529	19	2030	38.84	0.0285615985270433	-0.04768873796319
2	D	26	50	20120529	19	2032	38.88	0.0285968124447464	-0.0486479990225477
2	D	26	50	20120529	19	2034	38.92	0.0288503809364799	-0.0501228823467466
2	D	26	50	20120529	19	2036	38.96	0.0291562753300212	-0.0514293328356669
2	D	26	50	20120529	19	2038	39	0.0290398148431597	-0.0527253888549037
2	D	26	50	20120529	19	2040	39.04	0.0292230969208433	-0.0536121007585116
2	D	26	50	20120529	19	2042	39.08	0.0296125713359208	-0.0552472144793274
2	D	26	50	20120529	19	2044	39.12	0.0298564524647521	-0.0568375683408941
2	D	26	50	20120529	19	2046	39.16	0.0302853127275417	-0.0581415439560802
2	D	26	50	20120529	19	2048	39.2	0.0308596955658996	-0.0587918700627374
2	D	26	50	20120529	19	2050	39.24	0.0309710648839364	-0.0591162199432677
2	D	26	50	20120529	19	2052	39.28	0.0315937431154493	-0.0605493839673766
2	D	26	50	20120529	19	2054	39.32	0.031507122534754	-0.0611277266037091
2	D	26	50	20120529	19	2056	39.36	0.0320975566970447	-0.0623508799138056
2	D	26	50	20120529	19	2058	39.4	0.0322483118627937	-0.0636003375961622
2	D	26	50	20120529	19	2060	39.44	0.0331488123486348	-0.0649002119920174
2	D	26	50	20120529	19	2062	39.48	0.034001724548102	-0.0661393459153687
2	D	26	50	20120529	19	2064	39.52	0.0347294788472992	-0.0665862374010786
2	D	26	50	20120529	19	2066	39.56	0.0358029376518185	-0.0671631658238487
2	D	26	50	20120529	19	2068	39.6	0.0361988467386048	-0.068083465299563
2	D	26	50	20120529	19	2070	39.64	0.036819332939096	-0.0694455650921627
2	D	26	50	20120529	19	2072	39.68	0.0372182825850415	-0.0703761176162042
2	D	26	50	20120529	19	2074	39.72	0.0375902207519456	-0.071351642131529
2	D	26	50	20120529	19	2076	39.76	0.0380987719489749	-0.0728048879882237
2	D	26	50	20120529	19	2078	39.8	0.0377409759176946	-0.0737138030447609
2	D	26	50	20120529	19	2080	39.84	0.03760358507011	-0.0753243801602695
2	D	26	50	20120529	19	2082	39.88	0.0377418951565101	-0.076502844321795
2	D	26	50	20120529	19	2084	39.92	0.0376267781725329	-0.0780905818882713
2	D	26	50	20120529	19	2086	39.96	0.0377111360115285	-0.079548706781756
2	D	26	50	20120529	19	2088	40	0.0377167221550999	-0.0806282467045936
2	D	26	50	20120529	19	2090	40.04	0.0383290766276074	-0.0815479097842048
2	D	26	50	20120529	19	2092	40.08	0.0383402489147502	-0.083325151968039
2	D	26	50	20120529	19	2094	40.12	0.0385146214469908	-0.084148789946765
2	D	26	50	20120529	19	2096	40.16	0.0374519813762236	-0.0854220064169696
2	D	26	50	20120529	19	2098	40.2	0.0376301015744045	-0.0869439123421175
2	D	26	50	20120529	19	2100	40.24	0.037315721899489	-0.088024088661058
2	D	26	50	20120529	19	2102	40.28	0.0374124541071553	-0.0896743344669912
2	D	26	50	20120529	19	2104	40.32	0.036750814291999	-0.0909657235814722
2	D	26	50	20120529	19	2106	40.36	0.0365795530295957	-0.0925070749431026
2	D	26	50	20120529	19	2108	40.4	0.0363044884917141	-0.093338066832353
2	D	26	50	20120529	19	2110	40.44	0.0356429900979141	-0.0946011716755866
2	D	26	50	20120529	19	2112	40.48	0.0348542831941786	-0.0962688123083369
2	D	26	50	20120529	19	2114	40.52	0.0347010531546955	-0.097191940211176
2	D	26	50	20120529	19	2116	40.56	0.0348993966068183	-0.0989846680335182
2	D	26	50	20120529	19	2118	40.6	0.034542236971641	-0.099538686196578
2	D	26	50	20120529	19	2120	40.64	0.0343769154061996	-0.101009326880090
2	D	26	50	20120529	19	2122	40.68	0.0345350244824729	-0.101646288668582
2	D	26	50	20120529	19	2124	40.72	0.0338146240938	-0.102124010009952
2	D	26	50	20120529	19	2126	40.76	0.0335449335674555	-0.101921211785108
2	D	26	50	20120529	19	2128	40.8	0.0331739146393669	-0.101480047864325
2	D	26	50	20120529	19	2130	40.84	0.0327552367142263	-0.101247056179925
2	D	26	50	20120529	19	2132	40.88	0.0319591051892884	-0.100963718492703
2	D	26	50	20120529	19	2134	40.92	0.0307358811685138	-0.101067309636147
2	D	26	50	20120529	19	2136	40.96	0.0302428863206705	-0.101247904708062
2	D	26	50	20120529	19	2138	41	0.0299316179155922	-0.100648136736260
2	D	26	50	20120529	19	2140	41.04	0.0299812568116315	-0.100483805120312
2	D	26	50	20120529	19	2142	41.08	0.0295496388323952	-0.100038469269520
2	D	26	50	20120529	19	2144	41.12	0.0289594875128169	-0.099924907920462
2	D	26	50	20120529	19	2146	41.16	0.0276735431205511	-0.0989147351728589
2	D	26	50	20120529	19	2148	41.2	0.0261326867336675	-0.0985845870167229
2	D	26	50	20120529	19	2150	41.24	0.0239446862206420	-0.0987556361470919
2	D	26	50	20120529	19	2152	41.28	0.022660438884651	-0.0980927942504076
2	D	26	50	20120529	19	2154	41.32	0.021391747897846	-0.0982367611910572
2	D	26	50	20120529	19	2156	41.36	0.0199484722467662	-0.098360575588443
2	D	26	50	20120529	19	2158	41.4	0.0201097633035548	-0.098280177547422
2	D	26	50	20120529	19	2160	41.44	0.0205052481262725	-0.0988651669874977
2	D	26	50	20120529	19	2162	41.48	0.0206526091794717	-0.0984549036330533
2	D	26	50	20120529	19	2164	41.52	0.0208520132917663	-0.0993202609118693
2	D	26	50	20120529	19	2166	41.56	0.0204582255253236	-0.0993998104247528
2	D	26	50	20120529	19	2168	41.6	0.0205519171738308	-0.100019165254394
2	D	26	50	20120529	19	2170	41.64	0.0199854539314222	-0.100050207242088
2	D	26	50	20120529	19	2172	41.68	0.0203379466618437	-0.100839974805995
2	D	26	50	20120529	19	2174	41.72	0.0199309359985927	-0.101581871240816
2	D	26	50	20120529	19	2176	41.76	0.0196002928677099	-0.102287139544372
2	D	26	50	20120529	19	2178	41.8	0.0187936961624104	-0.103050037050594
2	D	26	50	20120529	19	2180	41.84	0.0183974335222335	-0.102595084547579
2	D	26	50	20120529	19	2182	41.88	0.0176138177873225	-0.103541759106231
2	D	26	50	20120529	19	2184	41.92	0.0169059331886767	-0.103408186635265
2	D	26	50	20120529	19	2186	41.96	0.0160636275909273	-0.102930889557964
2	D	26	50	20120529	19	2188	42	0.0159772898529444	-0.102243228213260
2	D	26	50	20120529	19	2190	42.04	0.0154269486451469	-0.10136224387458
2	D	26	50	20120529	19	2192	42.08	0.0143446510058628	-0.100563213211839
2	D	26	50	20120529	19	2194	42.12	0.0132755762633868	-0.099197860728046
2	D	26	50	20120529	19	2196	42.16	0.0121407405902606	-0.0984401958120046
2	D	26	50	20120529	19	2198	42.2	0.0105925302928526	-0.0973250177073953
2	D	26	50	20120529	19	2200	42.24	0.00992643570497487	-0.0968318814381958
2	D	26	50	20120529	19	2202	42.28	0.008977781247335	-0.0956531344339578
2	D	26	50	20120529	19	2204	42.32	0.00733637427616665	-0.0952758929661948
2	D	26	50	20120529	19	2206	42.36	0.00589239151830561	-0.0946930248464627
2	D	26	50	20120529	19	2208	42.4	0.00469030999028848	-0.0945599473502434
2	D	26	50	20120529	19	2210	42.44	0.00515339422128755	-0.093928006019897
2	D	26	50	20120529	19	2212	42.48	0.00494826254406534	-0.0934690230082288
2	D	26	50	20120529	19	2214	42.52	0.00437932442792263	-0.0927767654694472
2	D	26	50	20120529	19	2216	42.56	0.00419929504143254	-0.0924563046762134
2	D	26	50	20120529	19	2218	42.6	0.00275997918832733	-0.0921195097163343
2	D	26	50	20120529	19	2220	42.64	0.00171770379285835	-0.0910701632530534
2	D	26	50	20120529	19	2222	42.68	-0.000324703433920881	-0.0902646272079257
2	D	26	50	20120529	19	2224	42.72	-0.00175871598616719	-0.0892909411702318
2	D	26	50	20120529	19	2226	42.76	-0.0036630959692588	-0.0888781322313751
2	D	26	50	20120529	19	2228	42.8	-0.00517538524218247	-0.087950196002424
2	D	26	50	20120529	19	2230	42.84	-0.0062372474954903	-0.0875351950325456
2	D	26	50	20120529	19	2232	42.88	-0.00800466089506608	-0.0875150424892818
2	D	26	50	20120529	19	2234	42.92	-0.00965483599032112	-0.0881902587546369
2	D	26	50	20120529	19	2236	42.96	-0.0107755295278237	-0.0882823947682255
2	D	26	50	20120529	19	2238	43	-0.0122029659870050	-0.0894861026418393
2	D	26	50	20120529	19	2240	43.04	-0.0132291900585410	-0.0898352012597111
2	D	26	50	20120529	19	2242	43.08	-0.0141841377665334	-0.0903541469264239
2	D	26	50	20120529	19	2244	43.12	-0.0153052555681047	-0.091288022852337
2	D	26	50	20120529	19	2246	43.16	-0.0157834718842212	-0.092278467320745
2	D	26	50	20120529	19	2248	43.2	-0.0159753806646352	-0.093090084484191
2	D	26	50	20120529	19	2250	43.24	-0.0162481824608169	-0.0941869485231675
2	D	26	50	20120529	19	2252	43.28	-0.0159248225297803	-0.0956930152564167
2	D	26	50	20120529	19	2254	43.32	-0.0163921494014665	-0.096863630532671
2	D	26	50	20120529	19	2256	43.36	-0.0169982106236215	-0.09869256222221
2	D	26	50	20120529	19	2258	43.4	-0.0174245960126770	-0.100108755683570
2	D	26	50	20120529	19	2260	43.44	-0.0182986507049017	-0.101171183622303
2	D	26	50	20120529	19	2262	43.48	-0.0187306929482067	-0.102236934962908
2	D	26	50	20120529	19	2264	43.52	-0.0186689625262091	-0.103298231530790
2	D	26	50	20120529	19	2266	43.56	-0.0189908375330052	-0.104503000064576
2	D	26	50	20120529	19	2268	43.6	-0.0187027622303498	-0.105773529529012
2	D	26	50	20120529	19	2270	43.64	-0.0188518203398239	-0.107038967824624
2	D	26	50	20120529	19	2272	43.68	-0.0190606996829864	-0.108287718400199
2	D	26	50	20120529	19	2274	43.72	-0.0191043988820638	-0.109908407142679
2	D	26	50	20120529	19	2276	43.76	-0.0190899031930494	-0.111482497548278
2	D	26	50	20120529	19	2278	43.8	-0.0194428201875396	-0.112780109202434
2	D	26	50	20120529	19	2280	43.84	-0.0191963934742962	-0.113595474031820
2	D	26	50	20120529	19	2282	43.88	-0.0193372491451085	-0.115072337255006
2	D	26	50	20120529	19	2284	43.92	-0.0199352493499580	-0.116819668821996
2	D	26	50	20120529	19	2286	43.96	-0.0199321380801207	-0.118115371287842
2	D	26	50	20120529	19	2288	44	-0.0200406789710329	-0.119802740199788
2	D	26	50	20120529	19	2290	44.04	-0.0201952525134003	-0.121291907080967
2	D	26	50	20120529	19	2292	44.08	-0.0202954495442944	-0.123736870198275
2	D	26	50	20120529	19	2294	44.12	-0.0205717161637040	-0.124754750409794
2	D	26	50	20120529	19	2296	44.16	-0.0205395428051600	-0.126116284516968
2	D	26	50	20120529	19	2298	44.2	-0.0201033993425241	-0.126316254314688
2	D	26	50	20120529	19	2300	44.24	-0.019357189556338	-0.126652342167786
2	D	26	50	20120529	19	2302	44.28	-0.0189257129984579	-0.126580358697461
2	D	26	50	20120529	19	2304	44.32	-0.0181055398429597	-0.126981924638497
2	D	26	50	20120529	19	2306	44.36	-0.0174708407961666	-0.128182309110239
2	D	26	50	20120529	19	2308	44.4	-0.0163968870169005	-0.129369399974495
2	D	26	50	20120529	19	2310	44.44	-0.0147737234006868	-0.131091558540075
2	D	26	50	20120529	19	2312	44.48	-0.0143855217778154	-0.132667699555340
2	D	26	50	20120529	19	2314	44.52	-0.0136487872224971	-0.133664649406135
2	D	26	50	20120529	19	2316	44.56	-0.0129674191281457	-0.135294954800838
2	D	26	50	20120529	19	2318	44.6	-0.0125134565746240	-0.137072621248741
2	D	26	50	20120529	19	2320	44.64	-0.0123116482992733	-0.138346403404371
2	D	26	50	20120529	19	2322	44.68	-0.0124069662933773	-0.139422054239912
2	D	26	50	20120529	19	2324	44.72	-0.0119746412073598	-0.140554415039304
2	D	26	50	20120529	19	2326	44.76	-0.0119809344577124	-0.141762931239030
2	D	26	50	20120529	19	2328	44.8	-0.0118982736749917	-0.143141011644884
2	D	26	50	20120529	19	2330	44.84	-0.0120858691040405	-0.143971649980744
2	D	26	50	20120529	19	2332	44.88	-0.0110663625469257	-0.146329002567864
2	D	26	50	20120529	19	2334	44.92	-0.0109045058047121	-0.147159782325080
2	D	26	50	20120529	19	2336	44.96	-0.00995776053538142	-0.148550590652996
2	D	26	50	20120529	19	2338	45	-0.00915484078534412	-0.149711306434313
2	D	26	50	20120529	19	2340	45.04	-0.00834640560241352	-0.151351299191919
2	D	26	50	20120529	19	2342	45.08	-0.00790750442333105	-0.152587816820180
2	D	26	50	20120529	19	2344	45.12	-0.00755593093172511	-0.153399009719557
2	D	26	50	20120529	19	2346	45.16	-0.00763371267765562	-0.154793424292057
2	D	26	50	20120529	19	2348	45.2	-0.00662042866021532	-0.156156019059404
2	D	26	50	20120529	19	2350	45.24	-0.00579735636691415	-0.157112027427568
2	D	26	50	20120529	19	2352	45.28	-0.0048180134749708	-0.157702461589859
2	D	26	50	20120529	19	2354	45.32	-0.00407837978184967	-0.158314816062366
2	D	26	50	20120529	19	2356	45.36	-0.00244991286477705	-0.159128695967512
2	D	26	50	20120529	19	2358	45.4	-0.00136096842174976	-0.160347748058278
2	D	26	50	20120529	19	2360	45.44	-0.00119550543495211	-0.160650389760626
2	D	26	50	20120529	19	2362	45.48	-0.000572544360726771	-0.160318756680249
2	D	26	50	20120529	19	2364	45.52	-0.000153230039483141	-0.160938889327350
2	D	26	50	20120529	19	2366	45.56	0.00073701739803073	-0.160562001412977
2	D	26	50	20120529	19	2368	45.6	0.00148867190643201	-0.160472198851767
2	D	26	50	20120529	19	2370	45.64	0.00250973409846541	-0.160626348130065
2	D	26	50	20120529	19	2372	45.68	0.00316875761853127	-0.160128544956110
2	D	26	50	20120529	19	2374	45.72	0.00417497056815972	-0.160873128396699
2	D	26	50	20120529	19	2376	45.76	0.00526603633153056	-0.160747970496429
2	D	26	50	20120529	19	2378	45.8	0.00680823622129843	-0.162022884022909
2	D	26	50	20120529	19	2380	45.84	0.00806193654434217	-0.162614732398762
2	D	26	50	20120529	19	2382	45.88	0.00840417622643646	-0.162993741633478
2	D	26	50	20120529	19	2384	45.92	0.0101464873352801	-0.163765902238533
2	D	26	50	20120529	19	2386	45.96	0.0118994050458416	-0.164544426804620
2	D	26	50	20120529	19	2388	46	0.0135186795747588	-0.165310930555426
2	D	26	50	20120529	19	2390	46.04	0.0146896484044037	-0.165418410786166
2	D	26	50	20120529	19	2392	46.08	0.0166511626154152	-0.165969954075492
2	D	26	50	20120529	19	2394	46.12	0.0184754981108765	-0.166595036470061
2	D	26	50	20120529	19	2396	46.16	0.0199059751292168	-0.166437351657856
2	D	26	50	20120529	19	2398	46.2	0.0214064557188947	-0.167623876836687
2	D	26	50	20120529	19	2400	46.24	0.0236167300955276	-0.167540579657863
2	D	26	50	20120529	19	2402	46.28	0.0251783754217781	-0.168190764343165
2	D	26	50	20120529	19	2404	46.32	0.0265672038507066	-0.168960025810417
2	D	26	50	20120529	19	2406	46.36	0.0278378747364988	-0.168546368343423
2	D	26	50	20120529	19	2408	46.4	0.0291499113689905	-0.168447726947448
2	D	26	50	20120529	19	2410	46.44	0.0300682309457175	-0.167556277428406
2	D	26	50	20120529	19	2412	46.48	0.0315482054387409	-0.167998219166647
2	D	26	50	20120529	19	2414	46.52	0.0337175383327431	-0.166670343342257
2	D	26	50	20120529	19	2416	46.56	0.0350796381253428	-0.166411330128309
2	D	26	50	20120529	19	2418	46.6	0.03683008096217	-0.165363751431981
2	D	26	50	20120529	19	2420	46.64	0.0384281422876517	-0.164871605112275
2	D	26	50	20120529	19	2422	46.68	0.0398357090462816	-0.163507878974079
2	D	26	50	20120529	19	2424	46.72	0.0416355079364357	-0.162553779794224
2	D	26	50	20120529	19	2426	46.76	0.0430001533134476	-0.161873613781400
2	D	26	50	20120529	19	2428	46.8	0.0447607077772459	-0.160900776271844
2	D	26	50	20120529	19	2430	46.84	0.0460744414660124	-0.159786446695372
2	D	26	50	20120529	19	2432	46.88	0.0472634415185776	-0.158207123699592
2	D	26	50	20120529	19	2434	46.92	0.0478485016693313	-0.157387304097484
2	D	26	50	20120529	19	2436	46.96	0.0493012525512791	-0.156200425365262
2	D	26	50	20120529	19	2438	47	0.0504836765107792	-0.155132552704314
2	D	26	50	20120529	19	2440	47.04	0.0510454728484319	-0.154384080176429
2	D	26	50	20120529	19	2442	47.08	0.0523727122767191	-0.153604141396780
2	D	26	50	20120529	19	2444	47.12	0.0534153412255786	-0.152523328681736
2	D	26	50	20120529	19	2446	47.16	0.0542715061162393	-0.152135268480221
2	D	26	50	20120529	19	2448	47.2	0.055909589685536	-0.151791190320496
2	D	26	50	20120529	19	2450	47.24	0.0572950240019149	-0.151619151240633
2	D	26	50	20120529	19	2452	47.28	0.0582530122690664	-0.152351148180517
2	D	26	50	20120529	19	2454	47.32	0.0601020257911911	-0.152853971812619
2	D	26	50	20120529	19	2456	47.36	0.0607619685500725	-0.153288630351014
2	D	26	50	20120529	19	2458	47.4	0.0611573119514339	-0.154358412200271
2	D	26	50	20120529	19	2460	47.44	0.0617254015394392	-0.155563746419482
2	D	26	50	20120529	19	2462	47.48	0.0629173714404853	-0.157376980338479
2	D	26	50	20120529	19	2464	47.52	0.0641644956704641	-0.159314665050964
2	D	26	50	20120529	19	2466	47.56	0.0650613899117211	-0.160498078959958
2	D	26	50	20120529	19	2468	47.6	0.0660164790410697	-0.161197619698586
2	D	26	50	20120529	19	2470	47.64	0.0669626586249755	-0.161886270992783
2	D	26	50	20120529	19	2472	47.68	0.0677672754312876	-0.163054482105982
2	D	26	50	20120529	19	2474	47.72	0.06813101115953	-0.163706151715523
2	D	26	50	20120529	19	2476	47.76	0.0691718723414366	-0.165671908567222
2	D	26	50	20120529	19	2478	47.8	0.0696541191662058	-0.166793379922184
2	D	26	50	20120529	19	2480	47.84	0.0703864696594807	-0.168593885919119
2	D	26	50	20120529	19	2482	47.88	0.0711986525083516	-0.170205665116156
2	D	26	50	20120529	19	2484	47.92	0.071253736126606	-0.171829252996438
2	D	26	50	20120529	19	2486	47.96	0.0719686210823856	-0.172542723738655
2	D	26	50	20120529	19	2488	48	0.0723709648408808	-0.174183918577789
2	D	26	50	20120529	19	2490	48.04	0.0727015372610855	-0.174939462173487
2	D	26	50	20120529	19	2492	48.08	0.0735032549295948	-0.176451397893020
2	D	26	50	20120529	19	2494	48.12	0.0736859713218534	-0.177104481716124
2	D	26	50	20120529	19	2496	48.16	0.0734885471085461	-0.178983405855093
2	D	26	50	20120529	19	2498	48.2	0.0738327666896277	-0.180521504525530
2	D	26	50	20120529	19	2500	48.24	0.0735243974223523	-0.182265300558614
2	D	26	50	20120529	19	2502	48.28	0.0732530098397329	-0.183245209135982
2	D	26	50	20120529	19	2504	48.32	0.0725800563160776	-0.185130143682591
2	D	26	50	20120529	19	2506	48.36	0.0720925769011276	-0.187618735288299
2	D	26	50	20120529	19	2508	48.4	0.0720897484740029	-0.189556207868750
2	D	26	50	20120529	19	2510	48.44	0.0722571206491097	-0.191493185474455
2	D	26	50	20120529	19	2512	48.48	0.0711053851239131	-0.193425566886081
2	D	26	50	20120529	19	2514	48.52	0.0707331641142965	-0.194373372815584
2	D	26	50	20120529	19	2516	48.56	0.0698278553023434	-0.195906592449231
2	D	26	50	20120529	19	2518	48.6	0.0687058182619565	-0.197035700557429
2	D	26	50	20120529	19	2520	48.64	0.0679995600089074	-0.198529675764720
2	D	26	50	20120529	19	2522	48.68	0.0671670831954165	-0.200582618882539
2	D	26	50	20120529	19	2524	48.72	0.066230590974413	-0.201847208650013
2	D	26	50	20120529	19	2526	48.76	0.0651376867334111	-0.203801368950500
2	D	26	50	20120529	19	2528	48.8	0.0643767691261762	-0.205453241102030
2	D	26	50	20120529	19	2530	48.84	0.0636455500037512	-0.206663878622100
2	D	26	50	20120529	19	2532	48.88	0.0625035018414569	-0.207893608025261
2	D	26	50	20120529	19	2534	48.92	0.061097773560458	-0.209702387171536
2	D	26	50	20120529	19	2536	48.96	0.059888620964629	-0.210198776131929
2	D	26	50	20120529	19	2538	49	0.0586766399416753	-0.211171755062842
2	D	26	50	20120529	19	2540	49.04	0.0575657751884312	-0.211173876383186
2	D	26	50	20120529	19	2542	49.08	0.0558425559626796	-0.211863305494842
2	D	26	50	20120529	19	2544	49.12	0.0535762787289767	-0.213566725730721
2	D	26	50	20120529	19	2546	49.16	0.0515094056075684	-0.214246255347441
2	D	26	50	20120529	19	2548	49.2	0.0500520585315429	-0.216112310142992
2	D	26	50	20120529	19	2550	49.24	0.048494302292589	-0.217976950724981
2	D	26	50	20120529	19	2552	49.28	0.0469386673739786	-0.218865076842152
2	D	26	50	20120529	19	2554	49.32	0.044855530796603	-0.219768759308508
2	D	26	50	20120529	19	2556	49.36	0.0440381153575514	-0.220731838744484
2	D	26	50	20120529	19	2558	49.4	0.0424648027694113	-0.222425359485426
2	D	26	50	20120529	19	2560	49.44	0.041163726292028	-0.222377276224305
2	D	26	50	20120529	19	2562	49.48	0.0393888882712498	-0.222251411217254
2	D	26	50	20120529	19	2564	49.52	0.0378063832949543	-0.223262573914351
2	D	26	50	20120529	19	2566	49.56	0.0357614304837628	-0.222800126079455
2	D	26	50	20120529	19	2568	49.6	0.0333763593108206	-0.222294544730906
2	D	26	50	20120529	19	2570	49.64	0.0315619233102959	-0.222936597688224
2	D	26	50	20120529	19	2572	49.68	0.0286585428667439	-0.222802247399798
2	D	26	50	20120529	19	2574	49.72	0.0265386367367467	-0.222686281887684
2	D	26	50	20120529	19	2576	49.76	0.0240489137601888	-0.222375862010743
2	D	26	50	20120529	19	2578	49.8	0.0220357807541507	-0.223080847471586
2	D	26	50	20120529	19	2580	49.84	0.0194025151010120	-0.222534961036510
2	D	26	50	20120529	19	2582	49.88	0.0170047160060084	-0.222573851909475
2	D	26	50	20120529	19	2584	49.92	0.0150467373289029	-0.221883008584256
2	D	26	50	20120529	19	2586	49.96	0.0128631915885988	-0.221122161687699
2	D	26	50	20120529	19	2588	50	0.0116236334011788	-0.221121454580918
2	D	26	50	20120529	19	2590	50.04	0.00983111771087088	-0.220062915729482
2	D	26	50	20120529	19	2592	50.08	0.00809799899018266	-0.218513644771902
2	D	26	50	20120529	19	2594	50.12	0.00567545115783757	-0.217509553142617
2	D	26	50	20120529	19	2596	50.16	0.00389919892349696	-0.215904420749324
2	D	26	50	20120529	19	2598	50.2	0.00173545217306612	-0.215553695785855
2	D	26	50	20120529	19	2600	50.24	-0.000363947860276740	-0.214854367179262
2	D	26	50	20120529	19	2602	50.28	-0.00232404785772584	-0.213887045102598
2	D	26	50	20120529	19	2604	50.32	-0.0034455192126877	-0.213192666243473
2	D	26	50	20120529	19	2606	50.36	-0.00522672119449661	-0.212651729555865
2	D	26	50	20120529	19	2608	50.4	-0.00563472180724128	-0.211994827356143
2	D	26	50	20120529	19	2610	50.44	-0.00578321423129043	-0.211719055711480
2	D	26	50	20120529	19	2612	50.48	-0.00634607122911491	-0.211877447630466
2	D	26	50	20120529	19	2614	50.52	-0.00758845784365968	-0.212831334678287
2	D	26	50	20120529	19	2616	50.56	-0.00952239489020492	-0.213437325189764
2	D	26	50	20120529	19	2618	50.6	-0.0114704740723738	-0.214611829553315
2	D	26	50	20120529	19	2620	50.64	-0.0135649243582484	-0.214702339221306
2	D	26	50	20120529	19	2622	50.68	-0.0155172461811044	-0.215946140049414
2	D	26	50	20120529	19	2624	50.72	-0.0175975543313553	-0.216844165661520
2	D	26	50	20120529	19	2626	50.76	-0.0188540830815238	-0.217040034239909
2	D	26	50	20120529	19	2628	50.8	-0.0210072232302368	-0.218235751806896
2	D	26	50	20120529	19	2630	50.84	-0.0218607011151289	-0.219427226733195
2	D	26	50	20120529	19	2632	50.88	-0.0237090782411506	-0.220550112301719
2	D	26	50	20120529	19	2634	50.92	-0.0252696629072293	-0.222034329435430
2	D	26	50	20120529	19	2636	50.96	-0.0263946697960971	-0.223133880480175
2	D	26	50	20120529	19	2638	51	-0.0269299496294553	-0.224380509735407
2	D	26	50	20120529	19	2640	51.04	-0.0276278640224864	-0.226424755439817
2	D	26	50	20120529	19	2642	51.08	-0.0289388399948063	-0.227720175062951
2	D	26	50	20120529	19	2644	51.12	-0.029711000599862	-0.230079083284989
2	D	26	50	20120529	19	2646	51.16	-0.0301932474246312	-0.231681387251158
2	D	26	50	20120529	19	2648	51.2	-0.0310297547467749	-0.233408849117597
2	D	26	50	20120529	19	2650	51.24	-0.0317983798179247	-0.235185808458718
2	D	26	50	20120529	19	2652	51.28	-0.0330867283732466	-0.237116209971358
2	D	26	50	20120529	19	2654	51.32	-0.0332472416125759	-0.238345868663841
2	D	26	50	20120529	19	2656	51.36	-0.0333398726009114	-0.239326625769347
2	D	26	50	20120529	19	2658	51.4	-0.0330909710139337	-0.240585275839859
2	D	26	50	20120529	19	2660	51.44	-0.0331369329547108	-0.241831905095091
2	D	26	50	20120529	19	2662	51.48	-0.0337683793103104	-0.242678311912171
2	D	26	50	20120529	19	2664	51.52	-0.0339423275784823	-0.245560479152287
2	D	26	50	20120529	19	2666	51.56	-0.0341968860197095	-0.247082172945401
2	D	26	50	20120529	19	2668	51.6	-0.0338341402409607	-0.247937065043855
2	D	26	50	20120529	19	2670	51.64	-0.0337026183796601	-0.249405018721599
2	D	26	50	20120529	19	2672	51.68	-0.0331510750903346	-0.251653618285772
2	D	26	50	20120529	19	2674	51.72	-0.0323873997666531	-0.253978585382313
2	D	26	50	20120529	19	2676	51.76	-0.0323166890885345	-0.255341887256441
2	D	26	50	20120529	19	2678	51.8	-0.0318160574874544	-0.257215720226585
2	D	26	50	20120529	19	2680	51.84	-0.0309378308652207	-0.258047277801261
2	D	26	50	20120529	19	2682	51.88	-0.0301981971720995	-0.259723120872673
2	D	26	50	20120529	19	2684	51.92	-0.0293701751313301	-0.261531192912167
2	D	26	50	20120529	19	2686	51.96	-0.0279418194333333	-0.262908636921918
2	D	26	50	20120529	19	2688	52	-0.027417853308474	-0.264619128225608
2	D	26	50	20120529	19	2690	52.04	-0.0265700322778314	-0.266562964767090
2	D	26	50	20120529	19	2692	52.08	-0.0266343789949194	-0.266427907371884
2	D	26	50	20120529	19	2694	52.12	-0.0265481119676146	-0.266778632335352
2	D	26	50	20120529	19	2696	52.16	-0.0256875630149106	-0.267545843192940
