# Supplementary material for: How Do Ants Make Sense of Gravity? A Boltzmann Walker Analysis of Lasius niger Trajectories on Various Inclines
Source: PLoS One. 2013 Oct 29;8(10):e76531. doi: 10.1371/journal.pone.0076531 (PMC3812222; doi:10.1371/journal.pone.0076531)
Supplement: Dataset S2 — Trajectories for . (ZIP) [file pone.0076531.s006.zip › Incline2/2-D-26-50-20120529-20.txt]

Pente	Colonie	Temperature	Humidite	Date	Indiv	Frame	Time	X	Y
2	D	26	50	20120529	20	10	0	0	0
2	D	26	50	20120529	20	12	0.04	0.00177568654891566	0.000959685323426406
2	D	26	50	20120529	20	14	0.08	0.00320086026639715	0.00196285771389570
2	D	26	50	20120529	20	16	0.12	0.00545836937601331	0.0034129923007531
2	D	26	50	20120529	20	18	0.16	0.00737307311811021	0.0044193466717378
2	D	26	50	20120529	20	20	0.2	0.00897294463695171	0.0055009089199695
2	D	26	50	20120529	20	22	0.24	0.0110692475425929	0.0061958676066553
2	D	26	50	20120529	20	24	0.28	0.0129117698244664	0.006577931542666
2	D	26	50	20120529	20	26	0.32	0.0157775534004626	0.0060879277565071
2	D	26	50	20120529	20	28	0.36	0.0174943308834376	0.0055737833448386
2	D	26	50	20120529	20	30	0.4	0.0201505987201683	0.0038546158409432
2	D	26	50	20120529	20	32	0.44	0.0210848494126754	0.00270799269777450
2	D	26	50	20120529	20	34	0.48	0.0232311942652213	0.0008501332698172
2	D	26	50	20120529	20	36	0.52	0.0243427236988396	-0.00163114685177330
2	D	26	50	20120529	20	38	0.56	0.0237922339986181	-0.00284843824665380
2	D	26	50	20120529	20	40	0.6	0.0239218042452027	-0.0046119342746618
2	D	26	50	20120529	20	42	0.64	0.024272762553909	-0.0070844533432333
2	D	26	50	20120529	20	44	0.68	0.0242469036589211	-0.0103659732801604
2	D	26	50	20120529	20	46	0.72	0.0239952443554968	-0.0130919406323127
2	D	26	50	20120529	20	48	0.76	0.0234217807559545	-0.0154695164733743
2	D	26	50	20120529	20	50	0.8	0.0223294422003775	-0.0179513198539829
2	D	26	50	20120529	20	52	0.84	0.0214582159352776	-0.0197989191625452
2	D	26	50	20120529	20	54	0.88	0.0201163393966198	-0.0220518320780837
2	D	26	50	20120529	20	56	0.92	0.0185838975804324	-0.0236275488292798
2	D	26	50	20120529	20	58	0.96	0.0169497030984321	-0.0266251866067639
2	D	26	50	20120529	20	60	1	0.0148114829028021	-0.0281130099850585
2	D	26	50	20120529	20	62	1.04	0.0128038653296573	-0.0288950700850508
2	D	26	50	20120529	20	64	1.08	0.0104651096508828	-0.0307262645162896
2	D	26	50	20120529	20	66	1.12	0.0087676998226445	-0.0329678637233291
2	D	26	50	20120529	20	68	1.16	0.00627627978981181	-0.0359133877310398
2	D	26	50	20120529	20	70	1.2	0.00431992745830301	-0.0376581737136176
2	D	26	50	20120529	20	72	1.24	0.00375919178082201	-0.0379852813105945
2	D	26	50	20120529	20	74	1.28	0.00326817683196611	-0.0371616433318684
2	D	26	50	20120529	20	76	1.32	0.00142885067274365	-0.0367262069760137
2	D	26	50	20120529	20	78	1.36	0.000130744043841391	-0.0357614304837628
2	D	26	50	20120529	20	80	1.4	-0.00208384368415677	-0.034571440481704
2	D	26	50	20120529	20	82	1.44	-0.00529622979108724	-0.0339883602299375
2	D	26	50	20120529	20	84	1.48	-0.00853470813824351	-0.0341472471236702
2	D	26	50	20120529	20	86	1.52	-0.0108622208191971	-0.0342468077584612
2	D	26	50	20120529	20	88	1.56	-0.0133694093332503	-0.0337363473731227
2	D	26	50	20120529	20	90	1.6	-0.0160201405238843	-0.0342033914020964
2	D	26	50	20120529	20	92	1.64	-0.0179844124513424	-0.0347620764699119
2	D	26	50	20120529	20	94	1.68	-0.0194621242026661	-0.0343246602150699
2	D	26	50	20120529	20	96	1.72	-0.0213759087059475	-0.0342702837035966
2	D	26	50	20120529	20	98	1.76	-0.0240238114694567	-0.0337547321494335
2	D	26	50	20120529	20	100	1.8	-0.0256853002732108	-0.0329096688352375
2	D	26	50	20120529	20	102	1.84	-0.0272836444414048	-0.0327314779263785
2	D	26	50	20120529	20	104	1.88	-0.0295391029413556	-0.0340493128344758
2	D	26	50	20120529	20	106	1.92	-0.0313454072138966	-0.0354655770065144
2	D	26	50	20120529	20	108	1.96	-0.0332910822330095	-0.036553531500048
2	D	26	50	20120529	20	110	2	-0.0348226048103814	-0.0376725279812757
2	D	26	50	20120529	20	112	2.04	-0.0368432331483001	-0.0388761651442114
2	D	26	50	20120529	20	114	2.08	-0.0388956812913722	-0.0400100815785222
2	D	26	50	20120529	20	116	2.12	-0.0406086474687966	-0.041576110966816
2	D	26	50	20120529	20	118	2.16	-0.0409428968442635	-0.0428095173252397
2	D	26	50	20120529	20	120	2.2	-0.041687550995531	-0.0456705420725986
2	D	26	50	20120529	20	122	2.24	-0.0412999857687627	-0.047598044447435
2	D	26	50	20120529	20	124	2.28	-0.0406203854413643	-0.0502196428386841
2	D	26	50	20120529	20	126	2.32	-0.039328218509424	-0.0521504686153921
2	D	26	50	20120529	20	128	2.36	-0.0378666995033895	-0.0547620260903484
2	D	26	50	20120529	20	130	2.4	-0.0366970034659508	-0.0567427736058082
2	D	26	50	20120529	20	132	2.44	-0.0362351213164797	-0.0598157182554887
2	D	26	50	20120529	20	134	2.48	-0.0353519449467777	-0.0632354280706631
2	D	26	50	20120529	20	136	2.52	-0.0336802030946965	-0.0663312829800536
2	D	26	50	20120529	20	138	2.56	-0.0332428575505326	-0.0672597848944296
2	D	26	50	20120529	20	140	2.6	-0.0327317607690909	-0.0667185653641096
2	D	26	50	20120529	20	142	2.64	-0.0323679543301705	-0.0662761286511216
2	D	26	50	20120529	20	144	2.68	-0.0304994953715631	-0.0664110446249716
2	D	26	50	20120529	20	146	2.72	-0.0289203137971392	-0.0675308896343366
2	D	26	50	20120529	20	148	2.76	-0.0268013269059575	-0.0682291575807586
2	D	26	50	20120529	20	150	2.8	-0.0246802894051103	-0.0700243602768346
2	D	26	50	20120529	20	152	2.84	-0.0222472763924036	-0.0711639335653956
2	D	26	50	20120529	20	154	2.88	-0.0198216172902213	-0.0722673029867586
2	D	26	50	20120529	20	156	2.92	-0.0171481879719112	-0.0728810716728286
2	D	26	50	20120529	20	158	2.96	-0.0164239692066199	-0.0740811733018586
2	D	26	50	20120529	20	160	3	-0.0169156205515789	-0.0749532480950956
2	D	26	50	20120529	20	162	3.04	-0.0172903871456078	-0.0759372578917956
2	D	26	50	20120529	20	164	3.08	-0.0171698961500936	-0.0774281218292486
2	D	26	50	20120529	20	166	3.12	-0.017075355973449	-0.0795455530855116
2	D	26	50	20120529	20	168	3.16	-0.0162722240913773	-0.0804478213383056
2	D	26	50	20120529	20	170	3.2	-0.0155851284320983	-0.0831667176226466
2	D	26	50	20120529	20	172	3.24	-0.0141671672037849	-0.0851687490522196
2	D	26	50	20120529	20	174	3.28	-0.0122871116939662	-0.0875886098787966
2	D	26	50	20120529	20	176	3.32	-0.0117824495842333	-0.0901895607520346
2	D	26	50	20120529	20	178	3.36	-0.0113876718682969	-0.0914373920887946
2	D	26	50	20120529	20	180	3.4	-0.0106396236044796	-0.0928470094570906
2	D	26	50	20120529	20	182	3.44	-0.00984101720580754	-0.0949988768135966
2	D	26	50	20120529	20	184	3.48	-0.00981344004134128	-0.0963258333991716
2	D	26	50	20120529	20	186	3.52	-0.00958532739373048	-0.0976936607566986
2	D	26	50	20120529	20	188	3.56	-0.00991384920426977	-0.0987007222344646
2	D	26	50	20120529	20	190	3.6	-0.0107025561080052	-0.100383494952333
2	D	26	50	20120529	20	192	3.64	-0.0107848633373353	-0.101778616631614
2	D	26	50	20120529	20	194	3.68	-0.0118478569614931	-0.103839479345382
2	D	26	50	20120529	20	196	3.72	-0.0127540143015836	-0.105443551078504
2	D	26	50	20120529	20	198	3.76	-0.0129167195719347	-0.107586013914821
2	D	26	50	20120529	20	200	3.8	-0.0135724904008071	-0.110139093658973
2	D	26	50	20120529	20	202	3.84	-0.0133759147156372	-0.109946760614491
2	D	26	50	20120529	20	204	3.88	-0.0146932546489877	-0.113040352782182
2	D	26	50	20120529	20	206	3.92	-0.0149275191255948	-0.115927257637732
2	D	26	50	20120529	20	208	3.96	-0.0157930178257672	-0.119928067805685
2	D	26	50	20120529	20	210	4	-0.0158828203869779	-0.122760030464338
2	D	26	50	20120529	20	212	4.04	-0.0161684915265773	-0.125626641355268
2	D	26	50	20120529	20	214	4.08	-0.0162780930776612	-0.127403600696390
2	D	26	50	20120529	20	216	4.12	-0.0161232366925813	-0.129132476776391
2	D	26	50	20120529	20	218	4.16	-0.0163233479116571	-0.130975904154944
2	D	26	50	20120529	20	220	4.2	-0.0162257671758534	-0.131961611007918
2	D	26	50	20120529	20	222	4.24	-0.0157781685833623	-0.134473961401474
2	D	26	50	20120529	20	224	4.28	-0.0150109577257749	-0.136693569587619
2	D	26	50	20120529	20	226	4.32	-0.0143618337006456	-0.138406182211652
2	D	26	50	20120529	20	228	4.36	-0.0143533484192714	-0.138867215832986
2	D	26	50	20120529	20	230	4.4	-0.0135239121649396	-0.143119048908261
2	D	26	50	20120529	20	232	4.44	-0.0124526453914419	-0.145678068349375
2	D	26	50	20120529	20	234	4.48	-0.0120163605074498	-0.148097080647814
2	D	26	50	20120529	20	236	4.52	-0.0112901618431712	-0.148209510626023
2	D	26	50	20120529	20	238	4.56	-0.0111444978462468	-0.148888333135962
2	D	26	50	20120529	20	240	4.6	-0.0102160666425489	-0.149540992694997
2	D	26	50	20120529	20	242	4.64	-0.00863285455947221	-0.149618067334146
2	D	26	50	20120529	20	244	4.68	-0.00744703648742237	-0.150710547311079
2	D	26	50	20120529	20	246	4.72	-0.0053801633660141	-0.151924649654377
2	D	26	50	20120529	20	248	4.76	-0.00345612581440549	-0.152884193556447
2	D	26	50	20120529	20	250	4.8	-0.00117712065864125	-0.154161935510051
2	D	26	50	20120529	20	252	4.84	0.00118673731086537	-0.155262900768358
2	D	26	50	20120529	20	254	4.88	0.00368141003489151	-0.156005362888604
2	D	26	50	20120529	20	256	4.92	0.00578010296145321	-0.157186231213186
2	D	26	50	20120529	20	258	4.96	0.00769353391134401	-0.157172089077562
2	D	26	50	20120529	20	260	5	0.0103600335831984	-0.158486600583788
2	D	26	50	20120529	20	262	5.04	0.0127627824256703	-0.158585595533154
2	D	26	50	20120529	20	264	5.08	0.0149343073506942	-0.158310530995272
2	D	26	50	20120529	20	266	5.12	0.0171821998080863	-0.158270225908745
2	D	26	50	20120529	20	268	5.16	0.0192193744446847	-0.157969705526741
2	D	26	50	20120529	20	270	5.2	0.0211087637640151	-0.158357200042831
2	D	26	50	20120529	20	272	5.24	0.0232548328449163	-0.157728582114356
2	D	26	50	20120529	20	274	5.28	0.0250706830590034	-0.157529178002061
2	D	26	50	20120529	20	276	5.32	0.0263074128192987	-0.156134056322780
2	D	26	50	20120529	20	278	5.36	0.0278658761650338	-0.154519024434550
2	D	26	50	20120529	20	280	5.4	0.0289435068995621	-0.153555944998574
2	D	26	50	20120529	20	282	5.44	0.0300352797697141	-0.151865959791538
2	D	26	50	20120529	20	284	5.48	0.0314572715066803	-0.150872474763971
2	D	26	50	20120529	20	286	5.52	0.0333961583006938	-0.149961721229803
2	D	26	50	20120529	20	288	5.56	0.0353817141422656	-0.148847320942653
2	D	26	50	20120529	20	290	5.6	0.0362273431418866	-0.148285948869069
2	D	26	50	20120529	20	292	5.64	0.0366166761356079	-0.147391741633580
2	D	26	50	20120529	20	294	5.68	0.0374944784937729	-0.147011742449371
2	D	26	50	20120529	20	296	5.72	0.0376829224509591	-0.147253219415146
2	D	26	50	20120529	20	298	5.76	0.0374599009721729	-0.147968387213638
2	D	26	50	20120529	20	300	5.8	0.0371567642950782	-0.148557195030332
2	D	26	50	20120529	20	302	5.84	0.0380262935039033	-0.149145720004314
2	D	26	50	20120529	20	304	5.88	0.0381943727857913	-0.150396096925486
2	D	26	50	20120529	20	306	5.92	0.0390438201620307	-0.151635442980871
2	D	26	50	20120529	20	308	5.96	0.0402777214952013	-0.153396845972807
2	D	26	50	20120529	20	310	6	0.0422038803671534	-0.155385230241504
2	D	26	50	20120529	20	312	6.04	0.0432341349473422	-0.156962785470331
2	D	26	50	20120529	20	314	6.08	0.0448491668355723	-0.159088348454578
2	D	26	50	20120529	20	316	6.12	0.0461629712350169	-0.161114916489458
2	D	26	50	20120529	20	318	6.16	0.0465907708376347	-0.163116735786997
2	D	26	50	20120529	20	320	6.2	0.0470058425181913	-0.164879552992496
2	D	26	50	20120529	20	322	6.24	0.047080795836997	-0.166562467131719
2	D	26	50	20120529	20	324	6.28	0.0475199091481139	-0.169134214494895
2	D	26	50	20120529	20	326	6.32	0.0474004081020934	-0.171807785234561
2	D	26	50	20120529	20	328	6.36	0.0483938931296605	-0.173618685701180
2	D	26	50	20120529	20	330	6.4	0.0484745033027157	-0.177001484542376
2	D	26	50	20120529	20	332	6.44	0.0487686597236893	-0.179108662750312
2	D	26	50	20120529	20	334	6.48	0.0489298800697998	-0.182178920394224
2	D	26	50	20120529	20	336	6.52	0.0491384765702499	-0.184077502101710
2	D	26	50	20120529	20	338	6.56	0.0494750593980947	-0.186218621435143
2	D	26	50	20120529	20	340	6.6	0.0498491188853423	-0.188641876374269
2	D	26	50	20120529	20	342	6.64	0.0499177082431175	-0.190956236869093
2	D	26	50	20120529	20	344	6.68	0.0503030814388641	-0.193882951836424
2	D	26	50	20120529	20	346	6.72	0.0502719687404919	-0.196278629611084
2	D	26	50	20120529	20	348	6.76	0.0505145063664389	-0.199410405544959
2	D	26	50	20120529	20	350	6.8	0.0506156226361486	-0.201167565896208
2	D	26	50	20120529	20	352	6.84	0.0502677260998048	-0.204133171736504
2	D	26	50	20120529	20	354	6.88	0.050363185515265	-0.207033016646150
2	D	26	50	20120529	20	356	6.92	0.050518749007126	-0.209608299543232
2	D	26	50	20120529	20	358	6.96	0.0504395530476331	-0.212235908342121
2	D	26	50	20120529	20	360	7	0.0497656802851624	-0.215124439543268
2	D	26	50	20120529	20	362	7.04	0.0492226222772111	-0.217317884778509
2	D	26	50	20120529	20	364	7.08	0.0483875291686298	-0.219176868506248
2	D	26	50	20120529	20	366	7.12	0.0479010397031734	-0.220043781419983
2	D	26	50	20120529	20	368	7.16	0.0470793816234346	-0.221286875141309
2	D	26	50	20120529	20	370	7.2	0.0461212519349269	-0.221863167167976
2	D	26	50	20120529	20	372	7.24	0.0457252721374624	-0.222404810962365
