# Supplementary material for: How Do Ants Make Sense of Gravity? A Boltzmann Walker Analysis of Lasius niger Trajectories on Various Inclines
Source: PLoS One. 2013 Oct 29;8(10):e76531. doi: 10.1371/journal.pone.0076531 (PMC3812222; doi:10.1371/journal.pone.0076531)
Supplement: Dataset S2 — Trajectories for . (ZIP) [file pone.0076531.s006.zip › Incline2/2-D-26-50-20120529-21.txt]

Pente	Colonie	Temperature	Humidite	Date	Indiv	Frame	Time	X	Y
2	D	26	50	20120529	21	18	0	0	0
2	D	26	50	20120529	21	20	0.04	0.000273593755776701	0.00161005385649052
2	D	26	50	20120529	21	22	0.08	-0.00064136310394166	0.00224370949651725
2	D	26	50	20120529	21	24	0.12	-0.00088988080264782	0.00184798220688434
2	D	26	50	20120529	21	26	0.16	-0.00098635244146527	0.00046621883536007
2	D	26	50	20120529	21	28	0.2	-0.00090812309694226	-0.000287622754315440
2	D	26	50	20120529	21	30	0.24	-0.00236626425388301	-0.00082309845625204
2	D	26	50	20120529	21	32	0.28	-0.00221323715404609	-0.00131871879157385
2	D	26	50	20120529	21	34	0.32	-0.00406219127920117	-0.00250267293014848
2	D	26	50	20120529	21	36	0.36	-0.00685775710121595	-0.00299747592074192
2	D	26	50	20120529	21	38	0.4	-0.00879855089150765	-0.00366711940684374
2	D	26	50	20120529	21	40	0.44	-0.0120041629154744	-0.0044158889195778
2	D	26	50	20120529	21	42	0.48	-0.0144179284815971	-0.00460191457157236
2	D	26	50	20120529	21	44	0.52	-0.0167183094753567	-0.00558754364280047
2	D	26	50	20120529	21	46	0.56	-0.0192068445125220	-0.00657732343083415
2	D	26	50	20120529	21	48	0.6	-0.0213215392655420	-0.00766242828403959
2	D	26	50	20120529	21	50	0.64	-0.0213977441633504	-0.0087232510903791
2	D	26	50	20120529	21	52	0.68	-0.0217148815547126	-0.0102028720300119
2	D	26	50	20120529	21	54	0.72	-0.0199758019238590	-0.0106017014678046
2	D	26	50	20120529	21	56	0.76	-0.0184886715102099	-0.0110549003460027
2	D	26	50	20120529	21	58	0.8	-0.0173058162155734	-0.0109520940910860
2	D	26	50	20120529	21	60	0.84	-0.0152408614748624	-0.0112550801544362
2	D	26	50	20120529	21	62	0.88	-0.0128724264031611	-0.0109784550318886
2	D	26	50	20120529	21	64	0.92	-0.00989056417796528	-0.0116816656547108
2	D	26	50	20120529	21	66	0.96	-0.0068285301859185	-0.0132597936400307
2	D	26	50	20120529	21	68	1	-0.00481657097713716	-0.0145697513785857
2	D	26	50	20120529	21	70	1.04	-0.00311769036679399	-0.0152985380536835
2	D	26	50	20120529	21	72	1.08	-0.00114419069584139	-0.0166251057305285
2	D	26	50	20120529	21	74	1.12	-5.44684353547993e-05	-0.0175305559638379
2	D	26	50	20120529	21	76	1.16	-0.00067156052329631	-0.0176171765445332
2	D	26	50	20120529	21	78	1.2	0.00108934749389255	-0.0209282040474392
2	D	26	50	20120529	21	80	1.24	0.00135874810645682	-0.0229526578330441
2	D	26	50	20120529	21	82	1.28	0.00141141341951959	-0.0242630115513965
2	D	26	50	20120529	21	84	1.32	0.00239627881542403	-0.0243092492638183
2	D	26	50	20120529	21	86	1.36	0.00177585625454314	-0.0229593894896010
2	D	26	50	20120529	21	88	1.4	0.0017315560147018	-0.0227659604296074
2	D	26	50	20120529	21	90	1.44	0.00186773770969052	-0.0215705327764013
2	D	26	50	20120529	21	92	1.48	0.00102058843048998	-0.0211522437599904
2	D	26	50	20120529	21	94	1.52	0.00111423058152251	-0.0207603439686534
2	D	26	50	20120529	21	96	1.56	0.000675506179135320	-0.0199397111937473
2	D	26	50	20120529	21	98	1.6	-0.000423500393388249	-0.0191613492622206
2	D	26	50	20120529	21	100	1.64	-0.001133230540733	-0.0178610576733645
2	D	26	50	20120529	21	102	1.68	-0.0031462433386183	-0.0162538251729309
2	D	26	50	20120529	21	104	1.72	-0.00403014095723711	-0.0152258333344419
2	D	26	50	20120529	21	106	1.76	-0.00535733088804957	-0.0129658847064306
2	D	26	50	20120529	21	108	1.8	-0.00511788331873637	-0.0111590783880749
2	D	26	50	20120529	21	110	1.84	-0.00509748328809914	-0.00905637616606388
2	D	26	50	20120529	21	112	1.88	-0.0048702262396936	-0.00674560070262093
2	D	26	50	20120529	21	114	1.92	-0.00478785678496674	-0.00523904747990625
2	D	26	50	20120529	21	116	1.96	-0.00420518524091984	-0.0040160766033593
2	D	26	50	20120529	21	118	2	-0.0038559452016918	-0.00320563323717015
2	D	26	50	20120529	21	120	2.04	-0.00261386971413076	-0.00280423700176180
2	D	26	50	20120529	21	122	2.08	-0.00108282796937002	-0.00282392285455003
2	D	26	50	20120529	21	124	2.12	0.000259734462865441	-0.0027684220432947
2	D	26	50	20120529	21	126	2.16	0.00073183430532464	-0.00180744271445875
2	D	26	50	20120529	21	128	2.2	0.00033357762402475	-0.00179632699585849
2	D	26	50	20120529	21	130	2.24	-0.00098475225881945	-0.00191541791994593
2	D	26	50	20120529	21	132	2.28	-0.00178263740857472	-0.00173116003490434
2	D	26	50	20120529	21	134	2.32	-0.00254571169149219	-0.00197107429469312
2	D	26	50	20120529	21	136	2.36	-0.00308968186719119	-0.00185790185436422
2	D	26	50	20120529	21	138	2.4	-0.0048837227868261	-0.00136227869061528
2	D	26	50	20120529	21	140	2.44	-0.00628279931433434	-0.00126895968738175
2	D	26	50	20120529	21	142	2.48	-0.00858419429921807	-0.00094761076803084
2	D	26	50	20120529	21	144	2.52	-0.0099096195743474	0.000144180204054789
2	D	26	50	20120529	21	146	2.56	-0.0124042898942105	0.00205629833949564
2	D	26	50	20120529	21	148	2.6	-0.0132830051272300	0.00310614614148433
2	D	26	50	20120529	21	150	2.64	-0.0146658740602066	0.00357527472124899
2	D	26	50	20120529	21	152	2.68	-0.0142773697956329	0.00254293276184212
2	D	26	50	20120529	21	154	2.72	-0.0136159703967822	0.00107840148091979
2	D	26	50	20120529	21	156	2.76	-0.0136043314191639	0.000729769553523581
2	D	26	50	20120529	21	158	2.8	-0.0133998502801804	0.000546954166315611
2	D	26	50	20120529	21	160	2.84	-0.0125616529728296	-0.00170484859157639
2	D	26	50	20120529	21	162	2.88	-0.0114722489103946	-0.00312913842558139
2	D	26	50	20120529	21	164	2.92	-0.0103078045550197	-0.00651666993246432
2	D	26	50	20120529	21	166	2.96	-0.0099064245830673	-0.0088009762677671
2	D	26	50	20120529	21	168	3	-0.0099700146958994	-0.0124806114646379
2	D	26	50	20120529	21	170	3.04	-0.0108259320991867	-0.0156445536859893
2	D	26	50	20120529	21	172	3.08	-0.0120427002350490	-0.0193312882349432
2	D	26	50	20120529	21	174	3.12	-0.0128799783035842	-0.0215157602851306
2	D	26	50	20120529	21	176	3.16	-0.0137354785138706	-0.0251505295567350
2	D	26	50	20120529	21	178	3.2	-0.0128651714875862	-0.0259915623622783
2	D	26	50	20120529	21	180	3.24	-0.0117589736390979	-0.0254871123845798
2	D	26	50	20120529	21	182	3.28	-0.0103976516639576	-0.0246397156180059
2	D	26	50	20120529	21	184	3.32	-0.0103837216603682	-0.0244088452539485
2	D	26	50	20120529	21	186	3.36	-0.0083512139285256	-0.0226714838925731
2	D	26	50	20120529	21	188	3.4	-0.00753683904863306	-0.0213882972167539
2	D	26	50	20120529	21	190	3.44	-0.00637018357035337	-0.0195109994233817
2	D	26	50	20120529	21	192	3.48	-0.00565341771053582	-0.0174238606216246
2	D	26	50	20120529	21	194	3.52	-0.00467261817862321	-0.0144367728773158
2	D	26	50	20120529	21	196	3.56	-0.00363107110313886	-0.0119362523802092
2	D	26	50	20120529	21	198	3.6	-0.00327224976702574	-0.0107954133705106
2	D	26	50	20120529	21	200	3.64	-0.0020495425705975	-0.00784040769726035
2	D	26	50	20120529	21	202	3.68	-0.000375247426640080	-0.00619170981878188
2	D	26	50	20120529	21	204	3.72	0.00031242806019946	-0.00455489904169126
2	D	26	50	20120529	21	206	3.76	0.00107778629802016	-0.00200461944039261
2	D	26	50	20120529	21	208	3.8	0.0001245497884382	-0.00091452948437981
2	D	26	50	20120529	21	210	3.84	-0.00166091604726127	-0.000341186092990321
2	D	26	50	20120529	21	212	3.88	-0.00398009193926472	0.000910937381931381
2	D	26	50	20120529	21	214	3.92	-0.00642115889820911	0.00226755709697683
2	D	26	50	20120529	21	216	3.96	-0.00784378703127833	0.00269257069887682
2	D	26	50	20120529	21	218	4	-0.00925913196450132	0.00373208837789916
2	D	26	50	20120529	21	220	4.04	-0.0127169336219782	0.0049855412135695
2	D	26	50	20120529	21	222	4.08	-0.0150139721219831	0.00551593988881718
2	D	26	50	20120529	21	224	4.12	-0.0157901639427983	0.00621251007185727
2	D	26	50	20120529	21	226	4.16	-0.0151464535271858	0.00680488453515564
2	D	26	50	20120529	21	228	4.2	-0.0142096431081308	0.0063873026255259
2	D	26	50	20120529	21	230	4.24	-0.0133936348115737	0.00595569171735744
2	D	26	50	20120529	21	232	4.28	-0.0128442623400665	0.00591717561098621
2	D	26	50	20120529	21	234	4.32	-0.0105498351854046	0.00614908542201196
2	D	26	50	20120529	21	236	4.36	-0.00829596060464369	0.00620501756840382
2	D	26	50	20120529	21	238	4.4	-0.00670811697215024	0.00653272620614474
2	D	26	50	20120529	21	240	4.44	-0.00378536887386157	0.00742933053362144
2	D	26	50	20120529	21	242	4.48	-0.00124807882413332	0.00754421417236084
2	D	26	50	20120529	21	244	4.52	0.00129881373568345	0.00687370016710064
2	D	26	50	20120529	21	246	4.56	0.00263303301500769	0.00633540028068002
2	D	26	50	20120529	21	248	4.6	0.00347142901936393	0.00495847175177211
2	D	26	50	20120529	21	250	4.64	0.00423305231916635	0.00288035704675653
2	D	26	50	20120529	21	252	4.68	0.00433384331975675	0.00130284424433622
2	D	26	50	20120529	21	254	4.72	0.00452846739021055	-0.00215833031248695
2	D	26	50	20120529	21	256	4.76	0.00431191593847215	-0.00419165121712792
2	D	26	50	20120529	21	258	4.8	0.00494209657293335	-0.00714612012562061
2	D	26	50	20120529	21	260	4.84	0.00663838210138965	-0.00945630161936737
2	D	26	50	20120529	21	262	4.88	0.00666187925972845	-0.00839208470047818
2	D	26	50	20120529	21	264	4.92	0.00948421819508865	-0.0117535359879506
2	D	26	50	20120529	21	266	4.96	0.00982039797206815	-0.0127915475295290
2	D	26	50	20120529	21	268	5	0.00871828720077515	-0.0121097693132446
2	D	26	50	20120529	21	270	5.04	0.00779169447470835	-0.0144586366189901
2	D	26	50	20120529	21	272	5.08	0.00742329396303045	-0.0161404172660438
2	D	26	50	20120529	21	274	5.12	0.00604438412092165	-0.0174073213940127
2	D	26	50	20120529	21	276	5.16	0.00538573536744985	-0.0178934360928750
2	D	26	50	20120529	21	278	5.2	0.00409165217613255	-0.0192832615423650
2	D	26	50	20120529	21	280	5.24	0.00395387949088615	-0.0220711290221423
2	D	26	50	20120529	21	282	5.28	0.00389600280084605	-0.0244497301680367
2	D	26	50	20120529	21	284	5.32	0.0034421887397483	-0.0269107375382105
2	D	26	50	20120529	21	286	5.36	0.00268721790054323	-0.0299797860295267
2	D	26	50	20120529	21	288	5.4	0.00148520708320422	-0.0310600330591454
2	D	26	50	20120529	21	290	5.44	0.00108646956929312	-0.0307083888568613
2	D	26	50	20120529	21	292	5.48	0.00041535452326897	-0.0300081410114523
2	D	26	50	20120529	21	294	5.52	0.00044583082553812	-0.0297591687137965
2	D	26	50	20120529	21	296	5.56	-0.00014644181438374	-0.0294841041759149
2	D	26	50	20120529	21	298	5.6	-6.88722004875799e-05	-0.0291511275926542
2	D	26	50	20120529	21	300	5.64	-0.00011716759364262	-0.0288363943643480
2	D	26	50	20120529	21	302	5.68	-8.60548952704094e-05	-0.0285494504325425
2	D	26	50	20120529	21	304	5.72	0.00014969450557719	-0.0285307828135192
2	D	26	50	20120529	21	306	5.76	-0.00012720850993547	-0.0279428942356407
2	D	26	50	20120529	21	308	5.8	-0.00059998010383679	-0.0275884923169100
2	D	26	50	20120529	21	310	5.84	-0.00112521902090216	-0.0268883151821791
2	D	26	50	20120529	21	312	5.88	-0.00170822856199047	-0.0262136646022490
2	D	26	50	20120529	21	314	5.92	-0.00333188715295102	-0.0248217956141614
2	D	26	50	20120529	21	316	5.96	-0.00490604826922851	-0.0234536854139217
2	D	26	50	20120529	21	318	6	-0.00631941330346418	-0.0222169556536264
2	D	26	50	20120529	21	320	6.04	-0.00880185308017579	-0.0210989491218923
2	D	26	50	20120529	21	322	6.08	-0.00962209694635218	-0.0208346326070848
2	D	26	50	20120529	21	324	6.12	-0.0124220771652912	-0.0199732563394468
2	D	26	50	20120529	21	326	6.16	-0.0154018675676182	-0.0197530208613784
2	D	26	50	20120529	21	328	6.2	-0.0177886004414963	-0.0200810123418318
2	D	26	50	20120529	21	330	6.24	-0.0190916780310703	-0.0197205080915795
2	D	26	50	20120529	21	332	6.28	-0.0195874023110889	-0.0193591340999863
2	D	26	50	20120529	21	334	6.32	-0.0199865287337296	-0.0189840493079059
2	D	26	50	20120529	21	336	6.36	-0.0201219891798015	-0.0183490886316038
2	D	26	50	20120529	21	338	6.4	-0.0191287502253943	-0.0174926776677833
2	D	26	50	20120529	21	340	6.44	-0.0187059088555262	-0.0170503031801916
2	D	26	50	20120529	21	342	6.48	-0.0183792446145011	-0.0162830732307211
2	D	26	50	20120529	21	344	6.52	-0.0179235128798128	-0.0148117975653198
2	D	26	50	20120529	21	346	6.56	-0.0175550614564466	-0.0139428121216094
2	D	26	50	20120529	21	348	6.6	-0.0170691334337746	-0.0120950049236534
2	D	26	50	20120529	21	350	6.64	-0.0161544413148351	-0.0106567285175165
2	D	26	50	20120529	21	352	6.68	-0.0158169533903103	-0.00956246663149472
2	D	26	50	20120529	21	354	6.72	-0.0150030876273003	-0.00852275096257364
2	D	26	50	20120529	21	356	6.76	-0.0147063290533719	-0.00848336511486155
2	D	26	50	20120529	21	358	6.8	-0.0149205824080714	-0.00833118159341458
2	D	26	50	20120529	21	360	6.84	-0.0145499877440515	-0.00836348223117919
2	D	26	50	20120529	21	362	6.88	-0.0143003861213605	-0.00826791674970182
2	D	26	50	20120529	21	364	6.92	-0.0140348604539571	-0.00848670265886875
2	D	26	50	20120529	21	366	6.96	-0.0136365472041148	-0.00866185300856866
2	D	26	50	20120529	21	368	7	-0.0132222766755413	-0.00948589191683968
2	D	26	50	20120529	21	370	7.04	-0.0126936330393246	-0.00939549185039889
2	D	26	50	20120529	21	372	7.08	-0.0118564702291947	-0.00937284109887714
2	D	26	50	20120529	21	374	7.12	-0.0118989433051135	-0.00953112978027287
2	D	26	50	20120529	21	376	7.16	-0.0121868764793058	-0.00969667832699105
2	D	26	50	20120529	21	378	7.2	-0.0121713215443333	-0.00963873658312706
2	D	26	50	20120529	21	380	7.24	-0.0118840756779322	-0.00999281818248588
2	D	26	50	20120529	21	382	7.28	-0.0121611745620233	-0.00972993214469669
2	D	26	50	20120529	21	384	7.32	-0.0122181058502969	-0.00960692879878895
2	D	26	50	20120529	21	386	7.36	-0.0119692792166381	-0.00962257990028373
2	D	26	50	20120529	21	388	7.4	-0.0122300050432108	-0.00993132959100746
2	D	26	50	20120529	21	390	7.44	-0.0122953439018234	-0.00942943714782585
2	D	26	50	20120529	21	392	7.48	-0.0122803100338379	-0.00988101045824467
2	D	26	50	20120529	21	394	7.52	-0.0121804743345090	-0.0099730821251162
2	D	26	50	20120529	21	396	7.56	-0.0124008201212352	-0.00984464607780858
2	D	26	50	20120529	21	398	7.6	-0.0123156215322768	-0.00986521510696652
2	D	26	50	20120529	21	400	7.64	-0.0123051683727305	-0.00972246651130092
2	D	26	50	20120529	21	402	7.68	-0.0125853424642130	-0.00891097238443493
2	D	26	50	20120529	21	404	7.72	-0.0124475280596665	-0.00926335127066465
2	D	26	50	20120529	21	406	7.76	-0.0124051271086394	-0.00929515976210955
2	D	26	50	20120529	21	408	7.8	-0.0120914481765440	-0.00916224419334313
2	D	26	50	20120529	21	410	7.84	-0.011959255270908	-0.00950375484834602
2	D	26	50	20120529	21	412	7.88	-0.0123168038148150	-0.00929674933815366
2	D	26	50	20120529	21	414	7.92	-0.0121199332661173	-0.00905433687010694
2	D	26	50	20120529	21	416	7.96	-0.0119554170952997	-0.00880215501477135
2	D	26	50	20120529	21	418	8	-0.0118804354922227	-0.00884473698513441
2	D	26	50	20120529	21	420	8.04	-0.0120320328221481	-0.00868813333919824
2	D	26	50	20120529	21	422	8.08	-0.0121158087122627	-0.00884929923808662
2	D	26	50	20120529	21	424	8.12	-0.0123379583283877	-0.00915756456066524
2	D	26	50	20120529	21	426	8.16	-0.0122164222290509	-0.00906767573242724
2	D	26	50	20120529	21	428	8.2	-0.0122394130282238	-0.00934869842275777
2	D	26	50	20120529	21	430	8.24	-0.0117337150777672	-0.00857518363750541
2	D	26	50	20120529	21	432	8.28	-0.0117073944420511	-0.00869214122043401
2	D	26	50	20120529	21	434	8.32	-0.0113849929942563	-0.00859456366661078
2	D	26	50	20120529	21	436	8.36	-0.0114210161956705	-0.00752974252497706
2	D	26	50	20120529	21	438	8.4	-0.0114324882960885	-0.00637281400757938
2	D	26	50	20120529	21	440	8.44	-0.0118747411613138	-0.00531677831414852
2	D	26	50	20120529	21	442	8.48	-0.0118353341003983	-0.00457850933711508
2	D	26	50	20120529	21	444	8.52	-0.0116252880310468	-0.00463095544707569
2	D	26	50	20120529	21	446	8.56	-0.0113684668481198	-0.00377882106506778
2	D	26	50	20120529	21	448	8.6	-0.0102662287976063	-0.00346148568380688
2	D	26	50	20120529	21	450	8.64	-0.00911022941851906	-0.00342562829893291
2	D	26	50	20120529	21	452	8.68	-0.00876252380100619	-0.00263757900450394
2	D	26	50	20120529	21	454	8.72	-0.00747199431623909	-0.00246239732997362
2	D	26	50	20120529	21	456	8.76	-0.00748044886675262	-0.00233179226089901
2	D	26	50	20120529	21	458	8.8	-0.00750552058218752	-0.00274472618795036
2	D	26	50	20120529	21	460	8.84	-0.00735930433486699	-0.00301222397616644
2	D	26	50	20120529	21	462	8.88	-0.007638772026675	-0.00330344378267778
2	D	26	50	20120529	21	464	8.92	-0.00791630295300935	-0.00330254434285211
2	D	26	50	20120529	21	466	8.96	-0.00792486389480918	-0.00345429440784221
2	D	26	50	20120529	21	468	9	-0.00752782980113396	-0.00370056626470065
2	D	26	50	20120529	21	470	9.04	-0.00810029001615375	-0.00350287971477754
2	D	26	50	20120529	21	472	9.08	-0.00769735582349631	-0.00334966735296395
2	D	26	50	20120529	21	474	9.12	-0.00743691566806324	-0.00314564017653394
2	D	26	50	20120529	21	476	9.16	-0.00708298256112847	-0.00314236980767095
2	D	26	50	20120529	21	478	9.2	-0.00622388317732587	-0.00294315944263439
2	D	26	50	20120529	21	480	9.24	-0.00436273499572923	-0.00186078048607043
2	D	26	50	20120529	21	482	9.28	-0.00258081105789673	-0.00080031901129612
2	D	26	50	20120529	21	484	9.32	-0.000695650944224549	0.00124090098319749
2	D	26	50	20120529	21	486	9.36	0.000372780331080511	0.00281675208468202
2	D	26	50	20120529	21	488	9.4	-0.000663746993364189	0.00418819346496792
2	D	26	50	20120529	21	490	9.44	-0.00213459273784252	0.00327962489075352
2	D	26	50	20120529	21	492	9.48	-0.00378385566534983	0.00280521988018765
2	D	26	50	20120529	21	494	9.52	-0.00409818584279069	0.00410230120425719
2	D	26	50	20120529	21	496	9.56	-0.00394072023368825	0.00414633274352168
2	D	26	50	20120529	21	498	9.6	-0.00407188854159836	0.00414450840802622
2	D	26	50	20120529	21	500	9.64	-0.00397855044648174	0.00380744474757021
2	D	26	50	20120529	21	502	9.68	-0.00390145459412897	0.0036860415843083
2	D	26	50	20120529	21	504	9.72	-0.00349882799292135	0.00321510846803806
2	D	26	50	20120529	21	506	9.76	-0.00320707573500378	0.00270570874287127
2	D	26	50	20120529	21	508	9.8	-0.00329994713964482	0.00249755064862557
2	D	26	50	20120529	21	510	9.84	-0.00308514931272378	0.00198081822613788
2	D	26	50	20120529	21	512	9.88	-0.00238628881081943	0.00112256171361846
2	D	26	50	20120529	21	514	9.92	-0.00213635201951411	0.00129284434023668
2	D	26	50	20120529	21	516	9.96	-0.00225807055240044	0.00131688314236989
2	D	26	50	20120529	21	518	10	-0.00167283291784461	0.0006953143613967
2	D	26	50	20120529	21	520	10.04	-0.00112719467724879	0.00099523440974376
2	D	26	50	20120529	21	522	10.08	-0.00121150726141035	-0.00025438166453186
2	D	26	50	20120529	21	524	10.12	-0.000286045906193399	-0.00104812316854938
2	D	26	50	20120529	21	526	10.16	0.00097285872275989	-0.00166851037409121
2	D	26	50	20120529	21	528	10.2	0.00286239653451439	-0.00310120063665671
2	D	26	50	20120529	21	530	10.24	0.00530542925031045	-0.00397001566763281
2	D	26	50	20120529	21	532	10.28	0.00649670618671105	-0.00429148055249584
2	D	26	50	20120529	21	534	10.32	0.00862677344115395	-0.00495895399859688
2	D	26	50	20120529	21	536	10.36	0.0101759736880557	-0.00449742540251642
2	D	26	50	20120529	21	538	10.4	0.0113943186720401	-0.00375708460261411
2	D	26	50	20120529	21	540	10.44	0.0114900609302126	-0.00362754264030073
2	D	26	50	20120529	21	542	10.48	0.0110872929076488	-0.00361721888129541
2	D	26	50	20120529	21	544	10.52	0.0102056721728654	-0.00377150958095031
2	D	26	50	20120529	21	546	10.56	0.0102372798459844	-0.00439850116382843
2	D	26	50	20120529	21	548	10.6	0.00998519627849145	-0.00507414169325217
2	D	26	50	20120529	21	550	10.64	0.0104694230022480	-0.00611528571787124
2	D	26	50	20120529	21	552	10.68	0.0104188507252576	-0.00660044582257896
2	D	26	50	20120529	21	554	10.72	0.0104801780963898	-0.00749823808944808
2	D	26	50	20120529	21	556	10.76	0.00973618155442885	-0.00848491367871235
2	D	26	50	20120529	21	558	10.8	0.00946711328205175	-0.00975439662511219
2	D	26	50	20120529	21	560	10.84	0.00856034783012935	-0.0112391511599764
2	D	26	50	20120529	21	562	10.88	0.00794326281325565	-0.0127874958076728
2	D	26	50	20120529	21	564	10.92	0.00816645399766935	-0.0153293749804110
2	D	26	50	20120529	21	566	10.96	0.00833569576310565	-0.0175094247847889
2	D	26	50	20120529	21	568	11	0.00897438501346495	-0.0199124260643817
2	D	26	50	20120529	21	570	11.04	0.0100850468270629	-0.0225238329255935
2	D	26	50	20120529	21	572	11.08	0.0102778394909533	-0.0248292485196351
2	D	26	50	20120529	21	574	11.12	0.00983357844246945	-0.0269779197534910
2	D	26	50	20120529	21	576	11.16	0.00885824484597545	-0.0272775421098832
2	D	26	50	20120529	21	578	11.2	0.00785938580687125	-0.0280521068779950
2	D	26	50	20120529	21	580	11.24	0.00620904807705655	-0.0278527946895819
2	D	26	50	20120529	21	582	11.28	0.00500659178244545	-0.0275194150554559
2	D	26	50	20120529	21	584	11.32	0.00302896260789069	-0.0280743453862633
2	D	26	50	20120529	21	586	11.36	0.00038318116472499	-0.0281524806855844
2	D	26	50	20120529	21	588	11.4	-0.00180580929779421	-0.0294237879674797
2	D	26	50	20120529	21	590	11.44	-0.00382933677351575	-0.0313927267996936
2	D	26	50	20120529	21	592	11.48	-0.00538857793671021	-0.0332787927171525
2	D	26	50	20120529	21	594	11.52	-0.00711413061483974	-0.0345979004174560
2	D	26	50	20120529	21	596	11.56	-0.0083447792568168	-0.0356200939803393
2	D	26	50	20120529	21	598	11.6	-0.0099530936306256	-0.0353231798429191
2	D	26	50	20120529	21	600	11.64	-0.00992678925836547	-0.0343752324920604
2	D	26	50	20120529	21	602	11.68	-0.0101591445466634	-0.0340393567709968
2	D	26	50	20120529	21	604	11.72	-0.00973983022541975	-0.0331894144200105
2	D	26	50	20120529	21	606	11.76	-0.00942700618542282	-0.0324045258928935
2	D	26	50	20120529	21	608	11.8	-0.00900592409722623	-0.0314890347432912
2	D	26	50	20120529	21	610	11.84	-0.0087147375247336	-0.0301632095285665
2	D	26	50	20120529	21	612	11.88	-0.0083576486002344	-0.0281878360246437
2	D	26	50	20120529	21	614	11.92	-0.0079482337739274	-0.0260629801471781
2	D	26	50	20120529	21	616	11.96	-0.00843309689378701	-0.0233842475280091
2	D	26	50	20120529	21	618	12	-0.00886775543218238	-0.0211518407091251
2	D	26	50	20120529	21	620	12.04	-0.00892750595519264	-0.0193203634351738
2	D	26	50	20120529	21	622	12.08	-0.00979001359368056	-0.0170245503512208
2	D	26	50	20120529	21	624	12.12	-0.0100953352307291	-0.0155410473953592
2	D	26	50	20120529	21	626	12.16	-0.0107996347979943	-0.0135687639480703
2	D	26	50	20120529	21	628	12.2	-0.0115609342428910	-0.0125169850374621
2	D	26	50	20120529	21	630	12.24	-0.0126365780073642	-0.0116039758326618
2	D	26	50	20120529	21	632	12.28	-0.0140794986908399	-0.0103789854591478
2	D	26	50	20120529	21	634	12.32	-0.0159954271418818	-0.0102404406132964
2	D	26	50	20120529	21	636	12.36	-0.0180695693210007	-0.0107042460932123
2	D	26	50	20120529	21	638	12.4	-0.0201116512786605	-0.0112845403442608
2	D	26	50	20120529	21	640	12.44	-0.0210531993131495	-0.0105450834278350
2	D	26	50	20120529	21	642	12.48	-0.0211101638354420	-0.0099927198946433
2	D	26	50	20120529	21	644	12.52	-0.0200813305398833	-0.0103196789991961
2	D	26	50	20120529	21	646	12.56	-0.0187412500524499	-0.0104202012992096
2	D	26	50	20120529	21	648	12.6	-0.0181313987379476	-0.0104090714384737
2	D	26	50	20120529	21	650	12.64	-0.0173042817938582	-0.00983823827615747
2	D	26	50	20120529	21	652	12.68	-0.0165775315862903	-0.00968195353537962
2	D	26	50	20120529	21	654	12.72	-0.0153679335131891	-0.00925233666833411
2	D	26	50	20120529	21	656	12.76	-0.0134084204143684	-0.00833978001187381
2	D	26	50	20120529	21	658	12.8	-0.0122978950723793	-0.0070377701535394
2	D	26	50	20120529	21	660	12.84	-0.0106285715254897	-0.00510999907812614
2	D	26	50	20120529	21	662	12.88	-0.0100135300472136	-0.00421405235995591
2	D	26	50	20120529	21	664	12.92	-0.00958459200267805	-0.00239839306469978
2	D	26	50	20120529	21	666	12.96	-0.00886327237518965	-0.00064391971921972
2	D	26	50	20120529	21	668	13	-0.00745661778430744	0.00122358464523302
2	D	26	50	20120529	21	670	13.04	-0.00529222049563792	0.00273049990661967
2	D	26	50	20120529	21	672	13.08	-0.00372237273072566	0.00201357848331025
2	D	26	50	20120529	21	674	13.12	-0.00122873096838649	0.00200847175813652
2	D	26	50	20120529	21	676	13.16	0.00143249227266677	0.00146998307420528
2	D	26	50	20120529	21	678	13.2	0.00372449405106925	0.000121106178413819
2	D	26	50	20120529	21	680	13.24	0.00488010452142675	-0.00129985318265179
2	D	26	50	20120529	21	682	13.28	0.00594401031333225	-0.00241061186987868
2	D	26	50	20120529	21	684	13.32	0.00583568155445445	-0.00226685706126346
2	D	26	50	20120529	21	686	13.36	0.00472931400033875	-0.00154017756437367
2	D	26	50	20120529	21	688	13.4	0.00452345400313185	-0.00118200676649925
2	D	26	50	20120529	21	690	13.44	0.00390272738633505	-0.000681474160368531
2	D	26	50	20120529	21	692	13.48	0.00261427276499603	-0.00048576821653953
2	D	26	50	20120529	21	694	13.52	0.00208125567333761	-0.000447725871711701
2	D	26	50	20120529	21	696	13.56	0.00197248143718768	0.000361762900322851
2	D	26	50	20120529	21	698	13.6	0.00126959608348482	0.00094111669935242
2	D	26	50	20120529	21	700	13.64	0.00062783303994772	0.00187310465015973
2	D	26	50	20120529	21	702	13.68	-0.00073915498183027	0.00228812895456189
2	D	26	50	20120529	21	704	13.72	-0.00175284699988333	0.00305342850251975
2	D	26	50	20120529	21	706	13.76	-0.0026233095896596	0.00397740493349621
2	D	26	50	20120529	21	708	13.8	-0.00406170620394927	0.00553900783333983
2	D	26	50	20120529	21	710	13.84	-0.00545863100552236	0.00661938921324694
2	D	26	50	20120529	21	712	13.88	-0.00692879085642293	0.00759786943491724
2	D	26	50	20120529	21	714	13.92	-0.00862813815724169	0.00885188088494474
2	D	26	50	20120529	21	716	13.96	-0.0105300079112601	0.00941555105556764
2	D	26	50	20120529	21	718	14	-0.0131032119144048	0.00899308303807984
2	D	26	50	20120529	21	720	14.04	-0.0148131658169414	0.00807664436539084
2	D	26	50	20120529	21	722	14.08	-0.0160924535059691	0.00683851029102814
2	D	26	50	20120529	21	724	14.12	-0.0167958861603206	0.00547676122339198
2	D	26	50	20120529	21	726	14.16	-0.0168895919509634	0.00483094645799868
2	D	26	50	20120529	21	728	14.2	-0.0169993278523358	0.00263397275991989
2	D	26	50	20120529	21	730	14.24	-0.0177126642442646	0.00080934735067831
2	D	26	50	20120529	21	732	14.28	-0.0179136239914778	-8.95267895660301e-05
2	D	26	50	20120529	21	734	14.32	-0.0177025243330224	-0.00104239560362177
2	D	26	50	20120529	21	736	14.36	-0.0175278194605947	-0.00263599508531408
2	D	26	50	20120529	21	738	14.4	-0.0171735306789490	-0.00343296099625381
2	D	26	50	20120529	21	740	14.44	-0.0168457584015978	-0.00449541721925785
2	D	26	50	20120529	21	742	14.48	-0.0170643321787302	-0.00653067559647928
2	D	26	50	20120529	21	744	14.52	-0.0177275700552120	-0.00833717785891905
2	D	26	50	20120529	21	746	14.56	-0.0191516336150470	-0.0106770436953400
2	D	26	50	20120529	21	748	14.6	-0.0202367384682524	-0.0131195531521180
2	D	26	50	20120529	21	750	14.64	-0.0214693882224204	-0.0155880417120369
2	D	26	50	20120529	21	752	14.68	-0.0216609780976761	-0.0176368489622926
2	D	26	50	20120529	21	754	14.72	-0.0212343579491691	-0.0192580553069360
2	D	26	50	20120529	21	756	14.76	-0.0205461683956997	-0.0198547452429199
2	D	26	50	20120529	21	758	14.8	-0.0194133904033066	-0.0204204235968014
2	D	26	50	20120529	21	760	14.84	-0.0197290499414962	-0.0215875669787601
2	D	26	50	20120529	21	762	14.88	-0.0203806912667664	-0.0222048994830072
2	D	26	50	20120529	21	764	14.92	-0.0206156416369513	-0.0221696360678294
2	D	26	50	20120529	21	766	14.96	-0.0210085313777819	-0.0227883332881642
2	D	26	50	20120529	21	768	15	-0.0205777972820222	-0.0224142384455774
2	D	26	50	20120529	21	770	15.04	-0.0204256986133889	-0.0225319717246450
2	D	26	50	20120529	21	772	15.08	-0.0202477976183102	-0.0232359601649265
2	D	26	50	20120529	21	774	15.12	-0.0198983595891834	-0.0227457796020724
2	D	26	50	20120529	21	776	15.16	-0.0196009858323554	-0.0227330163246720
2	D	26	50	20120529	21	778	15.2	-0.0190900375433379	-0.0230787844696044
2	D	26	50	20120529	21	780	15.24	-0.0186281129674599	-0.0228692404460675
2	D	26	50	20120529	21	782	15.28	-0.0182694471948388	-0.0221632862489343
2	D	26	50	20120529	21	784	15.32	-0.0178582575305110	-0.0222981385831744
2	D	26	50	20120529	21	786	15.36	-0.0165427985011984	-0.0225509575417199
2	D	26	50	20120529	21	788	15.4	-0.0158103843683131	-0.0219541523473306
2	D	26	50	20120529	21	790	15.44	-0.0144158637297961	-0.0221854823307958
2	D	26	50	20120529	21	792	15.48	-0.0135499195523516	-0.0222327382769825
2	D	26	50	20120529	21	794	15.52	-0.0122817376824292	-0.0220239155023625
2	D	26	50	20120529	21	796	15.56	-0.0117982604918607	-0.0221734968708547
2	D	26	50	20120529	21	798	15.6	-0.0115533187028576	-0.0222896038043255
2	D	26	50	20120529	21	800	15.64	-0.0113070758373772	-0.0224195983149788
2	D	26	50	20120529	21	802	15.68	-0.0106974649391807	-0.0222617155128755
2	D	26	50	20120529	21	804	15.72	-0.0103830145535870	-0.0222497654082734
2	D	26	50	20120529	21	806	15.76	-0.0103188092578553	-0.0222250166709319
2	D	26	50	20120529	21	808	15.8	-0.00923233968856216	-0.0216116015382526
2	D	26	50	20120529	21	810	15.84	-0.0090573307602185	-0.0212808876966916
2	D	26	50	20120529	21	812	15.88	-0.0087719424633316	-0.0210990198325705
2	D	26	50	20120529	21	814	15.92	-0.00787540177546518	-0.0204851804358224
2	D	26	50	20120529	21	816	15.96	-0.00728235131808402	-0.0196447840263822
2	D	26	50	20120529	21	818	16	-0.00584026360639655	-0.0176456375924760
2	D	26	50	20120529	21	820	16.04	-0.00442582376985348	-0.0161433750937095
2	D	26	50	20120529	21	822	16.08	-0.00311431039637991	-0.0145344526080689
2	D	26	50	20120529	21	824	16.12	-0.00211299062567727	-0.0126689069294000
2	D	26	50	20120529	21	826	16.16	-0.00168118172761008	-0.0103671824327563
2	D	26	50	20120529	21	828	16.2	-0.00185894130133257	-0.0087398256733301
2	D	26	50	20120529	21	830	16.24	-0.00229919571308862	-0.00751284957426889
2	D	26	50	20120529	21	832	16.28	-0.00295185473472265	-0.00701561154833736
2	D	26	50	20120529	21	834	16.32	-0.00386437391452354	-0.00742353932908353
2	D	26	50	20120529	21	836	16.36	-0.00465257877244438	-0.00720867079148438
2	D	26	50	20120529	21	838	16.4	-0.0051580681971112	-0.0066352142630099
2	D	26	50	20120529	21	840	16.44	-0.00524164114757964	-0.00648139732489839
2	D	26	50	20120529	21	842	16.48	-0.0056573421531714	-0.00650520561022094
2	D	26	50	20120529	21	844	16.52	-0.00621910313548505	-0.00651622940493964
2	D	26	50	20120529	21	846	16.56	-0.00652965029164656	-0.00613413718465767
2	D	26	50	20120529	21	848	16.6	-0.00651883155789441	-0.00576102522049678
2	D	26	50	20120529	21	850	16.64	-0.00714755696659999	-0.00494408212877496
2	D	26	50	20120529	21	852	16.68	-0.00700495653101826	-0.00423328953227828
2	D	26	50	20120529	21	854	16.72	-0.00651352047886092	-0.00417137210175027
2	D	26	50	20120529	21	856	16.76	-0.00551955893203397	-0.00418840213217905
2	D	26	50	20120529	21	858	16.8	-0.00437686369632412	-0.00321121230967371
2	D	26	50	20120529	21	860	16.84	-0.00342634247678191	-0.00245911939506808
2	D	26	50	20120529	21	862	16.88	-0.00286601692123407	-0.00257246861209228
2	D	26	50	20120529	21	864	16.92	-0.00248936942316724	-0.00230048705977669
2	D	26	50	20120529	21	866	16.96	-0.00259037255579193	-0.00231943752151249
2	D	26	50	20120529	21	868	17	-0.00280175505695984	-0.00207325122457458
2	D	26	50	20120529	21	870	17.04	-0.00261290804890835	-0.00183919180893402
2	D	26	50	20120529	21	872	17.08	-0.00294584220576222	-0.00172176965685018
2	D	26	50	20120529	21	874	17.12	-0.00314409302689671	-0.00111621118761662
2	D	26	50	20120529	21	876	17.16	-0.00409229366340442	-0.00128119461459527
2	D	26	50	20120529	21	878	17.2	-0.00484763064250078	-0.00069793914176846
2	D	26	50	20120529	21	880	17.24	-0.00659788609603106	0.000289418805539661
2	D	26	50	20120529	21	882	17.28	-0.00810767221094933	0.00092615431986252
2	D	26	50	20120529	21	884	17.32	-0.00905634081072483	0.00099081216393422
2	D	26	50	20120529	21	886	17.36	-0.0104152013471599	0.00109441815662045
2	D	26	50	20120529	21	888	17.4	-0.0109245041986976	0.00188501798520916
2	D	26	50	20120529	21	890	17.44	-0.0101936160022462	0.00189327133555917
2	D	26	50	20120529	21	892	17.48	-0.00987721400193648	0.00213797270825659
2	D	26	50	20120529	21	894	17.52	-0.00907431546510259	0.00244789053938284
2	D	26	50	20120529	21	896	17.56	-0.0084547767876982	0.00328878192356988
2	D	26	50	20120529	21	898	17.6	-0.00742371610577883	0.00458140140385014
2	D	26	50	20120529	21	900	17.64	-0.00515707824761754	0.00563877352909744
2	D	26	50	20120529	21	902	17.68	-0.00274510873271898	0.00664822502778374
2	D	26	50	20120529	21	904	17.72	-0.0010709556465139	0.00702032582924754
2	D	26	50	20120529	21	906	17.76	0.00066426318131445	0.00724280283581224
2	D	26	50	20120529	21	908	17.8	0.00251466263273028	0.00672317834658954
2	D	26	50	20120529	21	910	17.84	0.00341756728162738	0.00582083938311735
2	D	26	50	20120529	21	912	17.88	0.00391459263812345	0.00407025512493382
2	D	26	50	20120529	21	914	17.92	0.00476565928889175	0.00272350662055373
2	D	26	50	20120529	21	916	17.96	0.00584278090653755	0.00170422633760895
2	D	26	50	20120529	21	918	18	0.00757052561568875	-0.000302684128754711
2	D	26	50	20120529	21	920	18.04	0.00864645929394225	-0.00192379713530299
2	D	26	50	20120529	21	922	18.08	0.0100720997018992	-0.00397890399987233
2	D	26	50	20120529	21	924	18.12	0.0115165774345072	-0.00543893808166631
2	D	26	50	20120529	21	926	18.16	0.0127690049653448	-0.00682458453007947
2	D	26	50	20120529	21	928	18.2	0.0145987144723431	-0.00753664105873432
2	D	26	50	20120529	21	930	18.24	0.0142598689027985	-0.008236676772109
2	D	26	50	20120529	21	932	18.28	0.0137586716162934	-0.0089287928895344
2	D	26	50	20120529	21	934	18.32	0.0130426765028675	-0.00990415477029969
2	D	26	50	20120529	21	936	18.36	0.0120467448858374	-0.0108744891218507
2	D	26	50	20120529	21	938	18.4	0.0112025018155075	-0.0120522037501882
2	D	26	50	20120529	21	940	18.44	0.0106919848616265	-0.0144982133855331
2	D	26	50	20120529	21	942	18.48	0.0100207637495852	-0.0163794356215408
2	D	26	50	20120529	21	944	18.52	0.00971505391091375	-0.0184274565690559
2	D	26	50	20120529	21	946	18.56	0.00907956926848685	-0.0210130002926391
2	D	26	50	20120529	21	948	18.6	0.00909771362849205	-0.0235292680577627
2	D	26	50	20120529	21	950	18.64	0.00903640747056315	-0.0264390831730235
2	D	26	50	20120529	21	952	18.68	0.00945662688848675	-0.0285944294948938
2	D	26	50	20120529	21	954	18.72	0.00953271864921015	-0.0311204906889368
2	D	26	50	20120529	21	956	18.76	0.00868757048220045	-0.0324548153271714
2	D	26	50	20120529	21	958	18.8	0.00744420806029765	-0.0322494573757792
2	D	26	50	20120529	21	960	18.84	0.00634925320963025	-0.0326901970324928
2	D	26	50	20120529	21	962	18.88	0.00490519974109105	-0.0315262992706598
2	D	26	50	20120529	21	964	18.92	0.00353708954085134	-0.0315333703384716
2	D	26	50	20120529	21	966	18.96	0.00240529442688415	-0.0310652656493261
2	D	26	50	20120529	21	968	19	0.00076508953724384	-0.0312492548337909
2	D	26	50	20120529	21	970	19.04	-0.00122060772568422	-0.0314949037295751
2	D	26	50	20120529	21	972	19.08	-0.00176430212973856	-0.0325341385658850
2	D	26	50	20120529	21	974	19.12	-0.00341136595515638	-0.0330911265774256
2	D	26	50	20120529	21	976	19.16	-0.00443992347907034	-0.0338876116557541
2	D	26	50	20120529	21	978	19.2	-0.0054795118687708	-0.0345493221815885
2	D	26	50	20120529	21	980	19.24	-0.00602695393876543	-0.0348444685520558
2	D	26	50	20120529	21	982	19.28	-0.00717564890480297	-0.0353881629561101
2	D	26	50	20120529	21	984	19.32	-0.00818766013003716	-0.0352021938726580
2	D	26	50	20120529	21	986	19.36	-0.00878205409030257	-0.0349394329927691
2	D	26	50	20120529	21	988	19.4	-0.0098215010586468	-0.0343132192273503
2	D	26	50	20120529	21	990	19.44	-0.0109084656026868	-0.0335148956713907
2	D	26	50	20120529	21	992	19.48	-0.0123079713440112	-0.0327703122308013
2	D	26	50	20120529	21	994	19.52	-0.0142977698262701	-0.0322473360554357
2	D	26	50	20120529	21	996	19.56	-0.015966329697836	-0.0315271477987972
2	D	26	50	20120529	21	998	19.6	-0.0175124186749004	-0.0299541887640477
2	D	26	50	20120529	21	1000	19.64	-0.0191055726793206	-0.0289197905381212
2	D	26	50	20120529	21	1002	19.68	-0.0205862754923287	-0.0271931559866164
2	D	26	50	20120529	21	1004	19.72	-0.0201045519265775	-0.0262451096408084
2	D	26	50	20120529	21	1006	19.76	-0.0196281175195496	-0.0254401251389700
2	D	26	50	20120529	21	1008	19.8	-0.0187539496902399	-0.0237607889600588
2	D	26	50	20120529	21	1010	19.84	-0.0183965213544858	-0.0223501675001341
2	D	26	50	20120529	21	1012	19.88	-0.0180057458629308	-0.0204493513352197
2	D	26	50	20120529	21	1014	19.92	-0.0178476014313185	-0.0181095703516125
2	D	26	50	20120529	21	1016	19.96	-0.0172849070680536	-0.0162870521205788
2	D	26	50	20120529	21	1018	20	-0.0170588351306133	-0.0136632008871248
2	D	26	50	20120529	21	1020	20.04	-0.0166949820226453	-0.0119805455489827
2	D	26	50	20120529	21	1022	20.08	-0.0161177071175524	-0.0110809572308894
2	D	26	50	20120529	21	1024	20.12	-0.0160145614513807	-0.0111865070601171
2	D	26	50	20120529	21	1026	20.16	-0.0164004225508064	-0.0107429460473466
2	D	26	50	20120529	21	1028	20.2	-0.0160561888275892	-0.010854258796841
2	D	26	50	20120529	21	1030	20.24	-0.0159397636960668	-0.0105513696071197
2	D	26	50	20120529	21	1032	20.28	-0.0156328581398284	-0.0103285107628932
2	D	26	50	20120529	21	1034	20.32	-0.0161461045258849	-0.0107637774131204
2	D	26	50	20120529	21	1036	20.36	-0.0164454086842256	-0.0106306433483585
2	D	26	50	20120529	21	1038	20.4	-0.0170385298522847	-0.00987870599724478
2	D	26	50	20120529	21	1040	20.44	-0.0175827050889504	-0.00916058249240734
2	D	26	50	20120529	21	1042	20.48	-0.0178234395926053	-0.0087770124189527
2	D	26	50	20120529	21	1044	20.52	-0.0175090952730289	-0.00886182987735603
2	D	26	50	20120529	21	1046	20.56	-0.0176010262256509	-0.00841917396126544
2	D	26	50	20120529	21	1048	20.6	-0.0176642415718890	-0.00872124997818833
2	D	26	50	20120529	21	1050	20.64	-0.0175402928242148	-0.00885905801877378
2	D	26	50	20120529	21	1052	20.68	-0.0171187794008816	-0.00884343802997737
2	D	26	50	20120529	21	1054	20.72	-0.0173928469182017	-0.0090637795740629
2	D	26	50	20120529	21	1056	20.76	-0.0175251748812330	-0.00912802729620152
2	D	26	50	20120529	21	1058	20.8	-0.0172080021345317	-0.00933008305892557
2	D	26	50	20120529	21	1060	20.84	-0.0173110275925506	-0.00913089107866532
2	D	26	50	20120529	21	1062	20.88	-0.0173139196592857	-0.00881163943802741
2	D	26	50	20120529	21	1064	20.92	-0.0170599905430939	-0.00891834892237627
2	D	26	50	20120529	21	1066	20.96	-0.0172165015580416	-0.00858590974026923
2	D	26	50	20120529	21	1068	21	-0.0169626502235957	-0.00905981270502045
2	D	26	50	20120529	21	1070	21.04	-0.0167621430247224	-0.00928973554599107
2	D	26	50	20120529	21	1072	21.08	-0.0170275979814477	-0.00892274005548744
2	D	26	50	20120529	21	1074	21.12	-0.0169355114653338	-0.008745843152038
2	D	26	50	20120529	21	1076	21.16	-0.0168813753701660	-0.00914151182251874
2	D	26	50	20120529	21	1078	21.2	-0.0168042865888811	-0.00863240908220005
2	D	26	50	20120529	21	1080	21.24	-0.0168439057818311	-0.0085250490596125
2	D	26	50	20120529	21	1082	21.28	-0.0168870392954834	-0.00896175820767331
2	D	26	50	20120529	21	1084	21.32	-0.0169758024097258	-0.0089678888234662
2	D	26	50	20120529	21	1086	21.36	-0.0173153692281871	-0.00866537440033897
2	D	26	50	20120529	21	1088	21.4	-0.0173198522851798	-0.00900723224477142
2	D	26	50	20120529	21	1090	21.44	-0.0171214027670398	-0.00871452539269925
2	D	26	50	20120529	21	1092	21.48	-0.0170494617231219	-0.00859469907755937
2	D	26	50	20120529	21	1094	21.52	-0.0173028534381601	-0.00880149245571738
2	D	26	50	20120529	21	1096	21.56	-0.0169167731356323	-0.00861707900718393
2	D	26	50	20120529	21	1098	21.6	-0.0170516820384148	-0.0089474463664221
2	D	26	50	20120529	21	1100	21.64	-0.0169761983895233	-0.00877261421477372
2	D	26	50	20120529	21	1102	21.68	-0.0168684636003417	-0.00864756945158869
2	D	26	50	20120529	21	1104	21.72	-0.0167514727833944	-0.00873542746915112
2	D	26	50	20120529	21	1106	21.76	-0.0169850725796271	-0.00886471487302327
2	D	26	50	20120529	21	1108	21.8	-0.0172840585399162	-0.00912886875327113
2	D	26	50	20120529	21	1110	21.84	-0.0175144056449556	-0.00917089918034486
2	D	26	50	20120529	21	1112	21.88	-0.0173883992165480	-0.00920187045736083
2	D	26	50	20120529	21	1114	21.92	-0.0174506953239707	-0.00922711416944919
2	D	26	50	20120529	21	1116	21.96	-0.0170756953847040	-0.00888029950648062
2	D	26	50	20120529	21	1118	22	-0.0171820088892553	-0.00905159612422306
2	D	26	50	20120529	21	1120	22.04	-0.0176378806310864	-0.00909069912922268
2	D	26	50	20120529	21	1122	22.08	-0.0175960340517757	-0.00885649122115807
2	D	26	50	20120529	21	1124	22.12	-0.0174547611879625	-0.00901954297383187
2	D	26	50	20120529	21	1126	22.16	-0.0175355834930521	-0.00918804651978863
2	D	26	50	20120529	21	1128	22.2	-0.0174142863958073	-0.0086460774562804
2	D	26	50	20120529	21	1130	22.24	-0.0173930095527614	-0.00868418344071853
2	D	26	50	20120529	21	1132	22.28	-0.0173198664273155	-0.00874431580139064
2	D	26	50	20120529	21	1134	22.32	-0.0172924589684766	-0.00923501962326285
2	D	26	50	20120529	21	1136	22.36	-0.0172187642997415	-0.00888133895344896
2	D	26	50	20120529	21	1138	22.4	-0.0175957865644022	-0.00913491451625027
2	D	26	50	20120529	21	1140	22.44	-0.0173625615347636	-0.0088195661050445
2	D	26	50	20120529	21	1142	22.48	-0.0171621745440430	-0.00922331700603421
2	D	26	50	20120529	21	1144	22.52	-0.0171842009202771	-0.00897218803269581
2	D	26	50	20120529	21	1146	22.56	-0.0167958932313884	-0.00866427838482813
2	D	26	50	20120529	21	1148	22.6	-0.0170864858341849	-0.00893625993714372
2	D	26	50	20120529	21	1150	22.64	-0.0173005977675282	-0.00855442227530299
2	D	26	50	20120529	21	1152	22.68	-0.0168450159394775	-0.00892416134011762
2	D	26	50	20120529	21	1154	22.72	-0.0171100890585408	-0.00881564166240892
2	D	26	50	20120529	21	1156	22.76	-0.0170363024659241	-0.00860531275034498
2	D	26	50	20120529	21	1158	22.8	-0.0169899728296208	-0.00879942770391631
2	D	26	50	20120529	21	1160	22.84	-0.0174020746616962	-0.00917108302810797
2	D	26	50	20120529	21	1162	22.88	-0.0171039796559515	-0.00903402452071058
2	D	26	50	20120529	21	1164	22.92	-0.0172716841712455	-0.0090430967007132
2	D	26	50	20120529	21	1166	22.96	-0.0177365290981297	-0.00861162721390098
2	D	26	50	20120529	21	1168	23	-0.0178147704634680	-0.00896373103559282
2	D	26	50	20120529	21	1170	23.04	-0.0179453094463429	-0.0086600923126835
2	D	26	50	20120529	21	1172	23.08	-0.0188999884537583	-0.00742341912093073
2	D	26	50	20120529	21	1174	23.12	-0.0195516580632999	-0.00647023917989126
2	D	26	50	20120529	21	1176	23.16	-0.0200278166986831	-0.005540542255055
2	D	26	50	20120529	21	1178	23.2	-0.0206561588555133	-0.00511909954240001
2	D	26	50	20120529	21	1180	23.24	-0.0209533416935103	-0.00390154651801052
2	D	26	50	20120529	21	1182	23.28	-0.0202340161071449	-0.00334861729939388
2	D	26	50	20120529	21	1184	23.32	-0.0192687022137402	-0.00300651903865583
2	D	26	50	20120529	21	1186	23.36	-0.0187343911166723	-0.00282168839712148
2	D	26	50	20120529	21	1188	23.4	-0.0176872084001418	-0.00328389581571188
2	D	26	50	20120529	21	1190	23.44	-0.0178674074922595	-0.00286301171741402
2	D	26	50	20120529	21	1192	23.48	-0.0170251938183916	-0.00289537599478893
2	D	26	50	20120529	21	1194	23.52	-0.0168168023789081	-0.00324770609065075
2	D	26	50	20120529	21	1196	23.56	-0.0160680257951063	-0.00292281173789897
2	D	26	50	20120529	21	1198	23.6	-0.0150002521291077	-0.00199587960057715
2	D	26	50	20120529	21	1200	23.64	-0.0135124428929487	-0.00153552480175346
2	D	26	50	20120529	21	1202	23.68	-0.0112739549557465	-0.000550284639254989
2	D	26	50	20120529	21	1204	23.72	-0.0096770462143182	-0.00089033936139542
2	D	26	50	20120529	21	1206	23.76	-0.00875717100267261	0.00056043162156502
2	D	26	50	20120529	21	1208	23.8	-0.0070186358440405	0.00276277226011302
2	D	26	50	20120529	21	1210	23.84	-0.00572714773461014	0.00398123038118243
2	D	26	50	20120529	21	1212	23.88	-0.00518222296475654	0.00665320305952324
2	D	26	50	20120529	21	1214	23.92	-0.00533555199918903	0.00872409254744874
2	D	26	50	20120529	21	1216	23.96	-0.0063208558012978	0.0100955332206278
2	D	26	50	20120529	21	1218	24	-0.00713209112708188	0.0114638838371731
2	D	26	50	20120529	21	1220	24.04	-0.00826460748996587	0.0119992909497519
2	D	26	50	20120529	21	1222	24.08	-0.00851562332621929	0.0121670237493172
2	D	26	50	20120529	21	1224	24.12	-0.0084839237292187	0.0118393716801188
2	D	26	50	20120529	21	1226	24.16	-0.00794170010726922	0.0116988129941545
2	D	26	50	20120529	21	1228	24.2	-0.00702878282635052	0.0117289781694400
2	D	26	50	20120529	21	1230	24.24	-0.00621928698324816	0.0114744197282128
2	D	26	50	20120529	21	1232	24.28	-0.00552534653032731	0.0112341589861012
2	D	26	50	20120529	21	1234	24.32	-0.0039471831896683	0.0105898008606772
2	D	26	50	20120529	21	1236	24.36	-0.00287385873543743	0.0100257347102569
2	D	26	50	20120529	21	1238	24.4	-0.00113582562261995	0.00916408974204204
2	D	26	50	20120529	21	1240	24.44	0.000491856405925551	0.00883536287053624
2	D	26	50	20120529	21	1242	24.48	0.00223107745813542	0.00796107483307374
2	D	26	50	20120529	21	1244	24.52	0.00430184709146145	0.00712067099901234
2	D	26	50	20120529	21	1246	24.56	0.00594184656658185	0.00577581789435921
2	D	26	50	20120529	21	1248	24.6	0.00678270966649755	0.00342386760304776
2	D	26	50	20120529	21	1250	24.64	0.00846391967837895	0.00134271799572732
2	D	26	50	20120529	21	1252	24.68	0.00885115963602795	-0.000263291209974809
2	D	26	50	20120529	21	1254	24.72	0.00994022428720805	-0.00272117316817582
2	D	26	50	20120529	21	1256	24.76	0.0107760952132486	-0.00471740632214356
2	D	26	50	20120529	21	1258	24.8	0.0111841877498748	-0.00737476310331728
2	D	26	50	20120529	21	1260	24.84	0.0117344299627229	-0.00905643273460638
2	D	26	50	20120529	21	1262	24.88	0.0123148090665852	-0.0118093549972575
2	D	26	50	20120529	21	1264	24.92	0.0119069286619934	-0.0133241403571187
2	D	26	50	20120529	21	1266	24.96	0.0121209769557263	-0.0153186693837439
2	D	26	50	20120529	21	1268	25	0.0122592516867875	-0.0183842954782391
2	D	26	50	20120529	21	1270	25.04	0.0122660964804293	-0.0194958107697218
2	D	26	50	20120529	21	1272	25.08	0.0121053477745418	-0.0211730206785420
2	D	26	50	20120529	21	1274	25.12	0.0114474931019852	-0.0232508871890774
2	D	26	50	20120529	21	1276	25.16	0.0100650781315621	-0.0246491413513991
2	D	26	50	20120529	21	1278	25.2	0.00919837734986175	-0.0255973008342921
2	D	26	50	20120529	21	1280	25.24	0.00769509661733045	-0.0279686258514081
2	D	26	50	20120529	21	1282	25.28	0.00707892376820445	-0.0295973756111932
2	D	26	50	20120529	21	1284	25.32	0.00613987889172095	-0.0316901359118607
2	D	26	50	20120529	21	1286	25.36	0.00690016010285265	-0.0332210220931296
2	D	26	50	20120529	21	1288	25.4	0.00735334483891515	-0.0347678181769751
2	D	26	50	20120529	21	1290	25.44	0.00847000786776495	-0.0356784302897872
2	D	26	50	20120529	21	1292	25.48	0.00984214857665745	-0.0364517929763709
2	D	26	50	20120529	21	1294	25.52	0.0115305781487747	-0.0371893053491485
2	D	26	50	20120529	21	1296	25.56	0.0115799342021014	-0.0374899671525090
2	D	26	50	20120529	21	1298	25.6	0.0116524833578512	-0.0381282017332080
2	D	26	50	20120529	21	1300	25.64	0.0111168499711024	-0.0394871902559704
2	D	26	50	20120529	21	1302	25.68	0.0103980759280263	-0.0402100655183774
2	D	26	50	20120529	21	1304	25.72	0.00946441213414755	-0.0411114852430340
2	D	26	50	20120529	21	1306	25.76	0.00873312230104445	-0.0429884294830156
2	D	26	50	20120529	21	1308	25.8	0.00787045202799685	-0.0430229362939375
2	D	26	50	20120529	21	1310	25.84	0.00604731861406355	-0.0450149268072181
2	D	26	50	20120529	21	1312	25.88	0.00511556400849405	-0.0459304179568203
2	D	26	50	20120529	21	1314	25.92	0.00384892363135465	-0.0474586878429988
2	D	26	50	20120529	21	1316	25.96	0.00295860548316263	-0.0486475464742078
2	D	26	50	20120529	21	1318	26	0.00194348298809122	-0.0496058175840718
2	D	26	50	20120529	21	1320	26.04	0.00084124493757763	-0.0500568102891125
2	D	26	50	20120529	21	1322	26.08	-0.000561725626974589	-0.0496642953148759
2	D	26	50	20120529	21	1324	26.12	-0.00267632845611297	-0.0505322688887824
2	D	26	50	20120529	21	1326	26.16	-0.00485612653047674	-0.0518779638040585
2	D	26	50	20120529	21	1328	26.2	-0.00623562114989358	-0.0520345879560913
2	D	26	50	20120529	21	1330	26.24	-0.00773023275328758	-0.0529005816310105
2	D	26	50	20120529	21	1332	26.28	-0.0099439012424702	-0.0538471147683068
2	D	26	50	20120529	21	1334	26.32	-0.0118672316872976	-0.0548867031580073
2	D	26	50	20120529	21	1336	26.36	-0.0127889453765743	-0.0547422412426108
2	D	26	50	20120529	21	1338	26.4	-0.0144338878816485	-0.0541401398184305
2	D	26	50	20120529	21	1340	26.44	-0.0157397019744657	-0.0537295229105955
2	D	26	50	20120529	21	1342	26.48	-0.0172042615396592	-0.0528620443114358
2	D	26	50	20120529	21	1344	26.52	-0.0192304760211493	-0.0523227339694248
2	D	26	50	20120529	21	1346	26.56	-0.0214374269959106	-0.0512038789095534
2	D	26	50	20120529	21	1348	26.6	-0.0236308015204732	-0.0501664825508746
2	D	26	50	20120529	21	1350	26.64	-0.0254779058542888	-0.0493394504595988
2	D	26	50	20120529	21	1352	26.68	-0.0276444810318444	-0.0487880485916295
2	D	26	50	20120529	21	1354	26.72	-0.0285859230003161	-0.0485135497391729
2	D	26	50	20120529	21	1356	26.76	-0.0299812568116316	-0.0478748201837271
2	D	26	50	20120529	21	1358	26.8	-0.0326466958233141	-0.0475967150866864
2	D	26	50	20120529	21	1360	26.84	-0.0342296957743565	-0.0475670873125547
2	D	26	50	20120529	21	1362	26.88	-0.0357874520133104	-0.0464096949331086
2	D	26	50	20120529	21	1364	26.92	-0.0365180488817681	-0.0457694663112866
2	D	26	50	20120529	21	1366	26.96	-0.0360186900728941	-0.0439558788388994
2	D	26	50	20120529	21	1368	27	-0.0357781040616632	-0.0435305116836088
2	D	26	50	20120529	21	1370	27.04	-0.0349717265594659	-0.0422055279259536
2	D	26	50	20120529	21	1372	27.08	-0.0346380357983561	-0.0412460618056294
2	D	26	50	20120529	21	1374	27.12	-0.0339725917487171	-0.0390151964795284
2	D	26	50	20120529	21	1376	27.16	-0.0342198669900981	-0.0383845279413881
2	D	26	50	20120529	21	1378	27.2	-0.0340677258950580	-0.0342077613220041
2	D	26	50	20120529	21	1380	27.24	-0.0339627373671932	-0.0313263550702057
2	D	26	50	20120529	21	1382	27.28	-0.0336816173082589	-0.0288390106594384
2	D	26	50	20120529	21	1384	27.32	-0.0345417349258264	-0.0269583965352625
2	D	26	50	20120529	21	1386	27.36	-0.0357105824351277	-0.0251269899719893
2	D	26	50	20120529	21	1388	27.4	-0.0369366560962305	-0.0227910415071361
2	D	26	50	20120529	21	1390	27.44	-0.0379892481796369	-0.0222499704692400
2	D	26	50	20120529	21	1392	27.48	-0.0390062020812716	-0.0213455879671702
2	D	26	50	20120529	21	1394	27.52	-0.0395584524773783	-0.0206596943894193
2	D	26	50	20120529	21	1396	27.56	-0.0398657610844820	-0.0186037107124412
2	D	26	50	20120529	21	1398	27.6	-0.0396059700530740	-0.0171902042568493
2	D	26	50	20120529	21	1400	27.64	-0.0391409766337657	-0.0157314429672615
2	D	26	50	20120529	21	1402	27.68	-0.0392217282281773	-0.0134566804521843
2	D	26	50	20120529	21	1404	27.72	-0.0386773267173417	-0.0105016105029276
2	D	26	50	20120529	21	1406	27.76	-0.0375762907483563	-0.00927965927435916
2	D	26	50	20120529	21	1408	27.8	-0.0365954629321723	-0.00704399976428165
2	D	26	50	20120529	21	1410	27.84	-0.0353252163104489	-0.00488760692437515
2	D	26	50	20120529	21	1412	27.88	-0.0343242359510011	-0.00313327500025133
2	D	26	50	20120529	21	1414	27.92	-0.0328318163786289	-0.000854269844487091
2	D	26	50	20120529	21	1416	27.96	-0.0314058648436880	0.00125658531871099
2	D	26	50	20120529	21	1418	28	-0.0300363404298859	0.00355256103722371
2	D	26	50	20120529	21	1420	28.04	-0.0284999670999950	0.00518934353004308
2	D	26	50	20120529	21	1422	28.08	-0.0273283830874504	0.00716504937415294
2	D	26	50	20120529	21	1424	28.12	-0.0257734694177569	0.00943258525792634
2	D	26	50	20120529	21	1426	28.16	-0.0245587306783566	0.0121127320906577
2	D	26	50	20120529	21	1428	28.2	-0.0238591316034193	0.0141736531407354
2	D	26	50	20120529	21	1430	28.24	-0.0227496616183011	0.0166434551515002
2	D	26	50	20120529	21	1432	28.28	-0.0218426486790052	0.0190161590268395
2	D	26	50	20120529	21	1434	28.32	-0.0208809056748456	0.0202559364173617
2	D	26	50	20120529	21	1436	28.36	-0.0194743217946415	0.0220164979522277
2	D	26	50	20120529	21	1438	28.4	-0.0177174796414444	0.0225315191763050
2	D	26	50	20120529	21	1440	28.44	-0.0166158779870339	0.0222249883866606
2	D	26	50	20120529	21	1442	28.48	-0.0156899216570702	0.0215114469337653
2	D	26	50	20120529	21	1444	28.52	-0.0153198926784753	0.0211853999969601
2	D	26	50	20120529	21	1446	28.56	-0.015845343727575	0.0210224118838966
2	D	26	50	20120529	21	1448	28.6	-0.0171687364949724	0.0211535377653999
2	D	26	50	20120529	21	1450	28.64	-0.0177334178282924	0.0212058778093433
2	D	26	50	20120529	21	1452	28.68	-0.0180684025948118	0.0210642160368004
2	D	26	50	20120529	21	1454	28.72	-0.0176729036299585	0.0214112074764642
2	D	26	50	20120529	21	1456	28.76	-0.0175165198942313	0.0205387508455650
2	D	26	50	20120529	21	1458	28.8	-0.0171789329747572	0.0204270421162732
2	D	26	50	20120529	21	1460	28.84	-0.0159143361362154	0.0199957140508172
2	D	26	50	20120529	21	1462	28.88	-0.0148543335737420	0.0194145217741565
2	D	26	50	20120529	21	1464	28.92	-0.0143153767851217	0.0191016977341596
2	D	26	50	20120529	21	1466	28.96	-0.0129766822269793	0.0183194962128111
2	D	26	50	20120529	21	1468	29	-0.0117621556196133	0.0174469264448269
2	D	26	50	20120529	21	1470	29.04	-0.0100469974111672	0.0178171675554561
2	D	26	50	20120529	21	1472	29.08	-0.00843564247819927	0.0170895546776152
2	D	26	50	20120529	21	1474	29.12	-0.00562750931807314	0.0165011711249898
2	D	26	50	20120529	21	1476	29.16	-0.00320934554777138	0.0161536988527148
2	D	26	50	20120529	21	1478	29.2	-0.00078894024897327	0.0155120913726695
2	D	26	50	20120529	21	1480	29.24	0.00221511098701623	0.0152787673480814
2	D	26	50	20120529	21	1482	29.28	0.00467336064074345	0.0157417172287921
2	D	26	50	20120529	21	1484	29.32	0.00680786145470445	0.0161505380854029
2	D	26	50	20120529	21	1486	29.36	0.00938229582364835	0.0164384719667020
2	D	26	50	20120529	21	1488	29.4	0.0113224341966646	0.0169655705746019
2	D	26	50	20120529	21	1490	29.44	0.0124804933778053	0.0164248156134370
2	D	26	50	20120529	21	1492	29.48	0.0134169665069257	0.0152702707529987
2	D	26	50	20120529	21	1494	29.52	0.0134279931300715	0.0147170346500390
2	D	26	50	20120529	21	1496	29.56	0.0131859151235323	0.0139258882279084
2	D	26	50	20120529	21	1498	29.6	0.0130829462340559	0.0125791467945962
2	D	26	50	20120529	21	1500	29.64	0.0134575643356608	0.0127683756403095
2	D	26	50	20120529	21	1502	29.68	0.0131887223374537	0.0119570413195761
2	D	26	50	20120529	21	1504	29.72	0.0138511046147301	0.0106595357314378
2	D	26	50	20120529	21	1506	29.76	0.0140587606631612	0.00840805824266514
2	D	26	50	20120529	21	1508	29.8	0.0144960567098505	0.00600245975986512
2	D	26	50	20120529	21	1510	29.84	0.0157401969492125	0.00402801963689354
2	D	26	50	20120529	21	1512	29.88	0.0165790377237341	0.00142367465110537
2	D	26	50	20120529	21	1514	29.92	0.0179580373684042	-0.00122684440749428
2	D	26	50	20120529	21	1516	29.96	0.0179646841721473	-0.00278983323662903
2	D	26	50	20120529	21	1518	30	0.0180262731727886	-0.00634947948380023
2	D	26	50	20120529	21	1520	30.04	0.0180428901821465	-0.00839450300566984
2	D	26	50	20120529	21	1522	30.08	0.0188576186154297	-0.0120119198768640
2	D	26	50	20120529	21	1524	30.12	0.0193737358550177	-0.0143287552454217
2	D	26	50	20120529	21	1526	30.16	0.0199739988015670	-0.0167952144088785
2	D	26	50	20120529	21	1528	30.2	0.0204994003531921	-0.0192745924132276
2	D	26	50	20120529	21	1530	30.24	0.0208280706561553	-0.0223432873511532
2	D	26	50	20120529	21	1532	30.28	0.0211228281178929	-0.0245202923537313
2	D	26	50	20120529	21	1534	30.32	0.0212986502190350	-0.0275729783941308
2	D	26	50	20120529	21	1536	30.36	0.0215914801076871	-0.0300736445552342
2	D	26	50	20120529	21	1538	30.4	0.0213164855733768	-0.0323742171749315
2	D	26	50	20120529	21	1540	30.44	0.0212588259651185	-0.0358384344122341
2	D	26	50	20120529	21	1542	30.48	0.0202838105666761	-0.0378287137271042
2	D	26	50	20120529	21	1544	30.52	0.0191543984025615	-0.0395182958832748
2	D	26	50	20120529	21	1546	30.56	0.0176232223075123	-0.0416167130381918
2	D	26	50	20120529	21	1548	30.6	0.0161365303000676	-0.0447624189756564
2	D	26	50	20120529	21	1550	30.64	0.0157445103005777	-0.0462522929636164
2	D	26	50	20120529	21	1552	30.68	0.0140806173337677	-0.0494582443988381
2	D	26	50	20120529	21	1554	30.72	0.0126966679416294	-0.0526745903037433
2	D	26	50	20120529	21	1556	30.76	0.0116918692055633	-0.0547878496299974
2	D	26	50	20120529	21	1558	30.8	0.0102102683669431	-0.0567559399340739
2	D	26	50	20120529	21	1560	30.84	0.00966480619593585	-0.0582183781789239
2	D	26	50	20120529	21	1562	30.88	0.00885743167317705	-0.0598454308824342
2	D	26	50	20120529	21	1564	30.92	0.00805267344550865	-0.0623960357528522
2	D	26	50	20120529	21	1566	30.96	0.00757311362650795	-0.0624022582925266
2	D	26	50	20120529	21	1568	31	0.00774769829078285	-0.0620083291047276
2	D	26	50	20120529	21	1570	31.04	0.00763816745037705	-0.0614014193544352
2	D	26	50	20120529	21	1572	31.08	0.00640080129397875	-0.0614941210534487
2	D	26	50	20120529	21	1574	31.12	0.00509152237793375	-0.0619280017743848
2	D	26	50	20120529	21	1576	31.16	0.00403941819820625	-0.0630438869857753
2	D	26	50	20120529	21	1578	31.2	0.00284504413410407	-0.0634900006540259
2	D	26	50	20120529	21	1580	31.24	0.00100197030894133	-0.0640626864361089
2	D	26	50	20120529	21	1582	31.28	-0.00139384888707493	-0.0649356804681618
2	D	26	50	20120529	21	1584	31.32	-0.00359867854149271	-0.0662412117182665
2	D	26	50	20120529	21	1586	31.36	-0.00655933463432078	-0.0668876487376271
2	D	26	50	20120529	21	1588	31.4	-0.00905832070971216	-0.0676464450245185
2	D	26	50	20120529	21	1590	31.44	-0.0120276742159488	-0.0679828157203289
2	D	26	50	20120529	21	1592	31.48	-0.0141065681526373	-0.0684618098539047
2	D	26	50	20120529	21	1594	31.52	-0.0169059331886768	-0.0695890087737941
2	D	26	50	20120529	21	1596	31.56	-0.0185913222016348	-0.0706720842305376
2	D	26	50	20120529	21	1598	31.6	-0.0213540591064088	-0.0717224913539902
2	D	26	50	20120529	21	1600	31.64	-0.0236641062498672	-0.0730598424092484
2	D	26	50	20120529	21	1602	31.68	-0.0256923713410227	-0.0739646562464547
2	D	26	50	20120529	21	1604	31.72	-0.0278812910928636	-0.0738806519608497
2	D	26	50	20120529	21	1606	31.76	-0.0310331488593246	-0.0740424379923851
2	D	26	50	20120529	21	1608	31.8	-0.0325689847880618	-0.073280176882266
2	D	26	50	20120529	21	1610	31.84	-0.0351420756541216	-0.073010839909312
2	D	26	50	20120529	21	1612	31.88	-0.0377044892077854	-0.072075196216446
2	D	26	50	20120529	21	1614	31.92	-0.0400250722422833	-0.0710156674155162
2	D	26	50	20120529	21	1616	31.96	-0.0420913796782666	-0.06987255859305
2	D	26	50	20120529	21	1618	32	-0.044675501410113	-0.0679278028127526
2	D	26	50	20120529	21	1620	32.04	-0.0465322223961525	-0.0666531721289857
2	D	26	50	20120529	21	1622	32.08	-0.0481827510447981	-0.0657554293595912
2	D	26	50	20120529	21	1624	32.12	-0.049497333261702	-0.0643165377705548
2	D	26	50	20120529	21	1626	32.16	-0.0511664163922861	-0.0624399895103707
2	D	26	50	20120529	21	1628	32.2	-0.0528203745088204	-0.0606645504488285
2	D	26	50	20120529	21	1630	32.24	-0.054802218039791	-0.0592722925520112
2	D	26	50	20120529	21	1632	32.28	-0.0552849881235783	-0.0587452575837216
2	D	26	50	20120529	21	1634	32.32	-0.056076997215982	-0.0590878720324099
2	D	26	50	20120529	21	1636	32.36	-0.0573000091047223	-0.059139207984724
2	D	26	50	20120529	21	1638	32.4	-0.0579886038303773	-0.0602162588916918
2	D	26	50	20120529	21	1640	32.44	-0.0578578385733324	-0.061007603303721
2	D	26	50	20120529	21	1642	32.48	-0.0571395595050031	-0.0612648487507168
2	D	26	50	20120529	21	1644	32.52	-0.0565966358473403	-0.0613581939169012
2	D	26	50	20120529	21	1646	32.56	-0.0561572891909857	-0.0624304011424178
2	D	26	50	20120529	21	1648	32.6	-0.0560318767322745	-0.0638738606412608
2	D	26	50	20120529	21	1650	32.64	-0.055858027459052	-0.0657901624446832
2	D	26	50	20120529	21	1652	32.68	-0.056647611175196	-0.0679016964303912
2	D	26	50	20120529	21	1654	32.72	-0.0574195455060818	-0.0691134794634461
2	D	26	50	20120529	21	1656	32.76	-0.0583169347220856	-0.0710350421413207
2	D	26	50	20120529	21	1658	32.8	-0.0595873227651654	-0.0731320380116074
2	D	26	50	20120529	21	1660	32.84	-0.0598899644675132	-0.0741355639554673
2	D	26	50	20120529	21	1662	32.88	-0.0594914390856365	-0.0742325790058461
2	D	26	50	20120529	21	1664	32.92	-0.0584015754037937	-0.0749936380344372
2	D	26	50	20120529	21	1666	32.96	-0.0580012115442858	-0.075096027096353
2	D	26	50	20120529	21	1668	33	-0.0567835736670826	-0.0758526313522227
2	D	26	50	20120529	21	1670	33.04	-0.0561887554427485	-0.0769900833204394
2	D	26	50	20120529	21	1672	33.08	-0.0554218981385518	-0.07942783394858
2	D	26	50	20120529	21	1674	33.12	-0.0544526668735794	-0.0804762611730453
2	D	26	50	20120529	21	1676	33.16	-0.0538355747856379	-0.0828380685328865
2	D	26	50	20120529	21	1678	33.2	-0.0531964209661233	-0.08474124643445
2	D	26	50	20120529	21	1680	33.24	-0.0527228008440845	-0.0854808801275712
2	D	26	50	20120529	21	1682	33.28	-0.0524022693401726	-0.0860128365590579
2	D	26	50	20120529	21	1684	33.32	-0.0519482360759728	-0.0852703037281339
2	D	26	50	20120529	21	1686	33.36	-0.0519518423205568	-0.0853555100952668
2	D	26	50	20120529	21	1688	33.4	-0.0511353461203208	-0.0845815817232582
2	D	26	50	20120529	21	1690	33.44	-0.0505335275388528	-0.0850438174261197
2	D	26	50	20120529	21	1692	33.48	-0.0494625436080677	-0.0847899660916739
2	D	26	50	20120529	21	1694	33.52	-0.0478897967053526	-0.0852101289410549
2	D	26	50	20120529	21	1696	33.56	-0.0464849876631692	-0.0852232104165069
2	D	26	50	20120529	21	1698	33.6	-0.0448602684120369	-0.085554631364849
2	D	26	50	20120529	21	1700	33.64	-0.0430156389519556	-0.0860187055453417
2	D	26	50	20120529	21	1702	33.68	-0.0405480484176489	-0.0866414544875326
2	D	26	50	20120529	21	1704	33.72	-0.0390100204578901	-0.0870727189133784
2	D	26	50	20120529	21	1706	33.76	-0.0369591279497365	-0.0886202928146833
2	D	26	50	20120529	21	1708	33.8	-0.0352222615631081	-0.089446122824431
2	D	26	50	20120529	21	1710	33.84	-0.0343904211457203	-0.0906329308459745
2	D	26	50	20120529	21	1712	33.88	-0.0340718695407956	-0.090346623310272
2	D	26	50	20120529	21	1714	33.92	-0.0345563083965865	-0.0900501334369205
2	D	26	50	20120529	21	1716	33.96	-0.0341700159620243	-0.0890992869482591
2	D	26	50	20120529	21	1718	34	-0.0345454896628345	-0.088435455102081
2	D	26	50	20120529	21	1720	34.04	-0.0346750316251479	-0.0884305053546127
2	D	26	50	20120529	21	1722	34.08	-0.0338400092272447	-0.0872365555545793
2	D	26	50	20120529	21	1724	34.12	-0.0330462818653628	-0.086635726922605
2	D	26	50	20120529	21	1726	34.16	-0.0321981779920076	-0.0848279377258235
2	D	26	50	20120529	21	1728	34.2	-0.0312666355184725	-0.0836592316378784
2	D	26	50	20120529	21	1730	34.24	-0.0299322543116953	-0.0819509323652099
2	D	26	50	20120529	21	1732	34.28	-0.0279204648085414	-0.079370629009982
2	D	26	50	20120529	21	1734	34.32	-0.0261720018707014	-0.0779352729548514
2	D	26	50	20120529	21	1736	34.36	-0.0237778090202820	-0.0759103312655676
2	D	26	50	20120529	21	1738	34.4	-0.0222832681275660	-0.0750193767212725
2	D	26	50	20120529	21	1740	34.44	-0.0200756807567017	-0.0733213304969312
2	D	26	50	20120529	21	1742	34.48	-0.0181883420470366	-0.071406556044156
2	D	26	50	20120529	21	1744	34.52	-0.0162359495135024	-0.0699470169371088
2	D	26	50	20120529	21	1746	34.56	-0.0141419942023747	-0.068283265391655
2	D	26	50	20120529	21	1748	34.6	-0.0123666612068496	-0.066802371659816
2	D	26	50	20120529	21	1750	34.64	-0.0101983182623411	-0.0647566410311653
2	D	26	50	20120529	21	1752	34.68	-0.00749101852921217	-0.063628310740426
2	D	26	50	20120529	21	1754	34.72	-0.00465516678326352	-0.0632097742366415
2	D	26	50	20120529	21	1756	34.76	-0.00272907862198949	-0.0631521450339749
2	D	26	50	20120529	21	1758	34.8	-0.000319824397130689	-0.0638835762884343
2	D	26	50	20120529	21	1760	34.84	0.00145225590720093	-0.0638996276123672
2	D	26	50	20120529	21	1762	34.88	0.00304402398232996	-0.0641877736257008
2	D	26	50	20120529	21	1764	34.92	0.00570359400772875	-0.0648852637546631
2	D	26	50	20120529	21	1766	34.96	0.00759453896197785	-0.0660135233347243
2	D	26	50	20120529	21	1768	35	0.0100853225987075	-0.067093770364343
2	D	26	50	20120529	21	1770	35.04	0.0114450889389293	-0.066899457420873
2	D	26	50	20120529	21	1772	35.08	0.0127894403513210	-0.0669075184381785
2	D	26	50	20120529	21	1774	35.12	0.0130770206792296	-0.0666899416816075
2	D	26	50	20120529	21	1776	35.16	0.0136754451481479	-0.0661674604809886
2	D	26	50	20120529	21	1778	35.2	0.0142134119872746	-0.065077667509824
2	D	26	50	20120529	21	1780	35.24	0.0138109975181012	-0.06397281316422
2	D	26	50	20120529	21	1782	35.28	0.0143268319149769	-0.063084333493659
2	D	26	50	20120529	21	1784	35.32	0.0148672736278377	-0.0618198144368632
2	D	26	50	20120529	21	1786	35.36	0.0158589908884519	-0.0596418548401306
2	D	26	50	20120529	21	1788	35.4	0.0172210199703735	-0.0578687138756272
2	D	26	50	20120529	21	1790	35.44	0.0180502440926709	-0.055862722648079
2	D	26	50	20120529	21	1792	35.48	0.0195561694045639	-0.0532356088239367
2	D	26	50	20120529	21	1794	35.52	0.0211745954053437	-0.0513948684511519
2	D	26	50	20120529	21	1796	35.56	0.0226902080801389	-0.0501604014325564
2	D	26	50	20120529	21	1798	35.6	0.0237036618032066	-0.0474691247390891
2	D	26	50	20120529	21	1800	35.64	0.0254546066858487	-0.045383152663521
2	D	26	50	20120529	21	1802	35.68	0.0269059292120985	-0.0427990450738104
2	D	26	50	20120529	21	1804	35.72	0.0282479118167733	-0.0403585013738841
2	D	26	50	20120529	21	1806	35.76	0.0296091517675270	-0.0383976348726842
2	D	26	50	20120529	21	1808	35.8	0.0304147274106345	-0.0361016195561917
2	D	26	50	20120529	21	1810	35.84	0.0313478325901560	-0.0338786101864296
2	D	26	50	20120529	21	1812	35.88	0.0315300186523288	-0.0321324453456285
2	D	26	50	20120529	21	1814	35.92	0.0302575022178376	-0.0308428310691683
2	D	26	50	20120529	21	1816	35.96	0.0294369472246776	-0.0298234942176810
2	D	26	50	20120529	21	1818	36	0.0291680274447245	-0.0288411178376463
2	D	26	50	20120529	21	1820	36.04	0.0290930953391222	-0.0277971241726991
2	D	26	50	20120529	21	1822	36.08	0.0285829390096995	-0.0269769298039974
2	D	26	50	20120529	21	1824	36.12	0.0285156224441305	-0.0252428211338155
2	D	26	50	20120529	21	1826	36.16	0.0280968172397694	-0.0230224209880760
2	D	26	50	20120529	21	1828	36.2	0.0279635276115157	-0.0202680279433200
2	D	26	50	20120529	21	1830	36.24	0.0273387280596592	-0.0170513991957024
2	D	26	50	20120529	21	1832	36.28	0.0265636683168007	-0.0152982693531066
2	D	26	50	20120529	21	1834	36.32	0.0257654861821973	-0.0125975457130427
2	D	26	50	20120529	21	1836	36.36	0.0250624099096636	-0.00986634577070964
2	D	26	50	20120529	21	1838	36.4	0.0240992597630093	-0.00723399935638648
2	D	26	50	20120529	21	1840	36.44	0.0233845162285859	-0.00539806730971373
2	D	26	50	20120529	21	1842	36.48	0.0226534385275172	-0.00260266207164895
2	D	26	50	20120529	21	1844	36.52	0.0214251940485961	-0.00026977537915829
2	D	26	50	20120529	21	1846	36.56	0.0201308350856342	0.00140627982428818
2	D	26	50	20120529	21	1848	36.6	0.0189207632509897	0.00354336864906828
2	D	26	50	20120529	21	1850	36.64	0.0180025850956190	0.00406358710798723
2	D	26	50	20120529	21	1852	36.68	0.0169741689930612	0.00437556261984673
2	D	26	50	20120529	21	1854	36.72	0.0158695409216272	0.00480674219287867
2	D	26	50	20120529	21	1856	36.76	0.0138946058239087	0.00562145648402618
2	D	26	50	20120529	21	1858	36.8	0.0118474044131532	0.00634382262955074
2	D	26	50	20120529	21	1860	36.84	0.00947592383254525	0.00736006235333644
2	D	26	50	20120529	21	1862	36.88	0.00744348681138085	0.00842998562394974
2	D	26	50	20120529	21	1864	36.92	0.00498668672655505	0.00964284345931224
2	D	26	50	20120529	21	1866	36.96	0.00263805276604733	0.0108719859638453
2	D	26	50	20120529	21	1868	37	0.00043786880318196	0.0125467895882891
2	D	26	50	20120529	21	1870	37.04	-0.00190225866274805	0.0139661226037580
2	D	26	50	20120529	21	1872	37.08	-0.00352945278761453	0.0149750225591549
2	D	26	50	20120529	21	1874	37.12	-0.00622961074225349	0.0165995296782529
2	D	26	50	20120529	21	1876	37.16	-0.00806391644332951	0.0176602605607108
2	D	26	50	20120529	21	1878	37.2	-0.00743296506247675	0.0168280665899324
2	D	26	50	20120529	21	1880	37.24	-0.00806391644332951	0.0159480722007457
2	D	26	50	20120529	21	1882	37.28	-0.00835503230514401	0.0159516784453298
2	D	26	50	20120529	21	1884	37.32	-0.0105260622554211	0.0162968172652269
2	D	26	50	20120529	21	1886	37.36	-0.0115071022036393	0.0170132578559251
2	D	26	50	20120529	21	1888	37.4	-0.0129496707479380	0.0184720898561911
2	D	26	50	20120529	21	1890	37.44	-0.0138744037831703	0.0178232698869778
2	D	26	50	20120529	21	1892	37.48	-0.0153517407678999	0.0180980020846722
2	D	26	50	20120529	21	1894	37.52	-0.0166015732168506	0.0182855763005175
2	D	26	50	20120529	21	1896	37.56	-0.0164017306983517	0.0187225824334264
2	D	26	50	20120529	21	1898	37.6	-0.0194662961326751	0.0198080266978869
2	D	26	50	20120529	21	1900	37.64	-0.0214711489183054	0.0209123224291337
2	D	26	50	20120529	21	1902	37.68	-0.0229643180238659	0.0224913908664726
2	D	26	50	20120529	21	1904	37.72	-0.0243936000317461	0.0240886673034271
2	D	26	50	20120529	21	1906	37.76	-0.0241118533347823	0.0256777130174486
2	D	26	50	20120529	21	1908	37.8	-0.0243034439171447	0.0271127508745276
2	D	26	50	20120529	21	1910	37.84	-0.0234740359470842	0.0285157638654867
2	D	26	50	20120529	21	1912	37.88	-0.0230805310233538	0.0282448712576141
2	D	26	50	20120529	21	1914	37.92	-0.0226844098045332	0.0281011871596770
2	D	26	50	20120529	21	1916	37.96	-0.0223492411902508	0.0277745038267689
2	D	26	50	20120529	21	1918	38	-0.0215586250982061	0.0274047576908864
2	D	26	50	20120529	21	1920	38.04	-0.0204533464885333	0.0281058540644329
2	D	26	50	20120529	21	1922	38.08	-0.0193656041270341	0.0284631551209664
2	D	26	50	20120529	21	1924	38.12	-0.0171942913340445	0.0297546856568037
2	D	26	50	20120529	21	1926	38.16	-0.0159956039185771	0.0304547213701783
2	D	26	50	20120529	21	1928	38.2	-0.014711285871908	0.0320515806141319
2	D	26	50	20120529	21	1930	38.24	-0.0134790108843342	0.0339447175994027
2	D	26	50	20120529	21	1932	38.28	-0.0125321949043254	0.0357950746244116
2	D	26	50	20120529	21	1934	38.32	-0.0112958894080989	0.0369343650702594
2	D	26	50	20120529	21	1936	38.36	-0.0109454472873428	0.0376758372410116
2	D	26	50	20120529	21	1938	38.4	-0.0114907680369939	0.0379865399606650
2	D	26	50	20120529	21	1940	38.44	-0.0120812021992846	0.0373649931000020
2	D	26	50	20120529	21	1942	38.48	-0.0129242149038152	0.037027703165376
2	D	26	50	20120529	21	1944	38.52	-0.0129869352753065	0.0368726346482618
2	D	26	50	20120529	21	1946	38.56	-0.0131225583559381	0.036226763314326
2	D	26	50	20120529	21	1948	38.6	-0.0137266396791057	0.0353623252743255
2	D	26	50	20120529	21	1950	38.64	-0.0139170635352793	0.0346800379411586
2	D	26	50	20120529	21	1952	38.68	-0.0145449036462948	0.0342008316755484
2	D	26	50	20120529	21	1954	38.72	-0.0152626170291992	0.0337806688261674
2	D	26	50	20120529	21	1956	38.76	-0.0168207268215438	0.0326008611617576
2	D	26	50	20120529	21	1958	38.8	-0.0188044441854845	0.031799567757317
2	D	26	50	20120529	21	1960	38.84	-0.0206743880683323	0.0314763492476367
2	D	26	50	20120529	21	1962	38.88	-0.0229558680978307	0.0308616613227512
2	D	26	50	20120529	21	1964	38.92	-0.0252975229144081	0.0301630398229389
2	D	26	50	20120529	21	1966	38.96	-0.0280664116481784	0.0298001526228340
2	D	26	50	20120529	21	1968	39	-0.0302624166099668	0.0293784199963987
2	D	26	50	20120529	21	1970	39.04	-0.0332921711774525	0.0294633293786836
2	D	26	50	20120529	21	1972	39.08	-0.0357397435187839	0.0290682051804243
2	D	26	50	20120529	21	1974	39.12	-0.0384237532758608	0.0290992026203912
2	D	26	50	20120529	21	1976	39.16	-0.0411072213891434	0.0285584094754601
2	D	26	50	20120529	21	1978	39.2	-0.0441826479836258	0.0285424925018156
2	D	26	50	20120529	21	1980	39.24	-0.0470493225141665	0.0284940627583721
2	D	26	50	20120529	21	1982	39.28	-0.0493029142522148	0.0285761861399391
2	D	26	50	20120529	21	1984	39.32	-0.0496647973606906	0.0283135808235421
2	D	26	50	20120529	21	1986	39.36	-0.0494265730861087	0.0280763464984540
2	D	26	50	20120529	21	1988	39.4	-0.0494058972838268	0.0285583387647820
2	D	26	50	20120529	21	1990	39.44	-0.0505324385944098	0.0298798011306668
2	D	26	50	20120529	21	1992	39.48	-0.0520948546670518	0.031859141503632
2	D	26	50	20120529	21	1994	39.52	-0.0534082065181564	0.0333159511785038
2	D	26	50	20120529	21	1996	39.56	-0.0555579596253876	0.0343777356500657
2	D	26	50	20120529	21	1998	39.6	-0.0573972504292709	0.0352292689913096
2	D	26	50	20120529	21	2000	39.64	-0.059412603750602	0.0363110433715756
2	D	26	50	20120529	21	2002	39.68	-0.061312946153973	0.0383200115186726
2	D	26	50	20120529	21	2004	39.72	-0.0628049838886836	0.0399487188520508
2	D	26	50	20120529	21	2006	39.76	-0.0644924871509174	0.0413316146550851
2	D	26	50	20120529	21	2008	39.8	-0.065616751577665	0.0423121242732174
2	D	26	50	20120529	21	2010	39.84	-0.067176424075996	0.0441075320302604
2	D	26	50	20120529	21	2012	39.88	-0.0676421882416957	0.0434741835574194
2	D	26	50	20120529	21	2014	39.92	-0.0680170962570808	0.0438663449782655
2	D	26	50	20120529	21	2016	39.96	-0.067232914836745	0.0429210846331753
2	D	26	50	20120529	21	2018	40	-0.0672534209333994	0.0424420904995995
2	D	26	50	20120529	21	2020	40.04	-0.0672632497176578	0.0420374132887265
2	D	26	50	20120529	21	2022	40.08	-0.0673797102045192	0.0406819602998700
2	D	26	50	20120529	21	2024	40.12	-0.0684529568770042	0.0392439879496490
2	D	26	50	20120529	21	2026	40.16	-0.0692564423124664	0.0384115111361581
2	D	26	50	20120529	21	2028	40.2	-0.0706408159686736	0.0365093938947663
2	D	26	50	20120529	21	2030	40.24	-0.0721625804724652	0.0349063121111383
2	D	26	50	20120529	21	2032	40.28	-0.0731503379351045	0.0324247208625641
2	D	26	50	20120529	21	2034	40.32	-0.0742195540989368	0.0303669694186331
2	D	26	50	20120529	21	2036	40.36	-0.0758057360304945	0.0275915753024759
2	D	26	50	20120529	21	2038	40.4	-0.0767449859679445	0.0252598906915133
2	D	26	50	20120529	21	2040	40.44	-0.0777842208042543	0.0235941592470721
2	D	26	50	20120529	21	2042	40.48	-0.0787974341110165	0.0214169067571206
2	D	26	50	20120529	21	2044	40.52	-0.0798426793549665	0.0198912531660325
2	D	26	50	20120529	21	2046	40.56	-0.0802992582035787	0.0176930703153579
2	D	26	50	20120529	21	2048	40.6	-0.0798946517033838	0.0152395512059968
2	D	26	50	20120529	21	2050	40.64	-0.0795613215667324	0.0133281001550933
2	D	26	50	20120529	21	2052	40.68	-0.0790645790529488	0.0122672278512792
2	D	26	50	20120529	21	2054	40.72	-0.0779836956272272	0.00975176618788614
2	D	26	50	20120529	21	2056	40.76	-0.0773390263748193	0.00690785342463204
2	D	26	50	20120529	21	2058	40.8	-0.0763005693559688	0.00575682500621654
2	D	26	50	20120529	21	2060	40.84	-0.0755279844868443	0.00376207677648929
2	D	26	50	20120529	21	2062	40.88	-0.0749035384883786	0.00187021258342468
2	D	26	50	20120529	21	2064	40.92	-0.0744458282689165	-0.0012250059298632
2	D	26	50	20120529	21	2066	40.96	-0.0736713342114829	-0.00320483420650741
2	D	26	50	20120529	21	2068	41	-0.0730828799481793	-0.00543830168556323
2	D	26	50	20120529	21	2070	41.04	-0.0727985523114642	-0.00783093890106415
2	D	26	50	20120529	21	2072	41.08	-0.072434816583222	-0.00981196925923639
2	D	26	50	20120529	21	2074	41.12	-0.0713369625947517	-0.0117996464211518
2	D	26	50	20120529	21	2076	41.16	-0.0709806514877118	-0.0132675293882169
2	D	26	50	20120529	21	2078	41.2	-0.0698561395735909	-0.0159711521660837
2	D	26	50	20120529	21	2080	41.24	-0.0686372996148596	-0.0185293937897385
2	D	26	50	20120529	21	2082	41.28	-0.0682820491679915	-0.0202312583906983
2	D	26	50	20120529	21	2084	41.32	-0.0673085045516537	-0.0237936623543161
2	D	26	50	20120529	21	2086	41.36	-0.0672177827516275	-0.0263838652044806
2	D	26	50	20120529	21	2088	41.4	-0.0666612190041556	-0.0282866188419755
2	D	26	50	20120529	21	2090	41.44	-0.0662002560935002	-0.0304743365122885
2	D	26	50	20120529	21	2092	41.48	-0.0650599756981587	-0.0337869903607913
2	D	26	50	20120529	21	2094	41.52	-0.0647565561783515	-0.0362268623092755
2	D	26	50	20120529	21	2096	41.56	-0.0640652178783854	-0.0387052008666562
2	D	26	50	20120529	21	2098	41.6	-0.0635360191633454	-0.0408505628407762
2	D	26	50	20120529	21	2100	41.64	-0.0629790311518049	-0.0445483777529912
2	D	26	50	20120529	21	2102	41.68	-0.062429305126907	-0.0468859525634411
2	D	26	50	20120529	21	2104	41.72	-0.0622194429053185	-0.0495916188799055
2	D	26	50	20120529	21	2106	41.76	-0.061931339318392	-0.050499996535289
2	D	26	50	20120529	21	2108	41.8	-0.0605382328934373	-0.0524976792581582
2	D	26	50	20120529	21	2110	41.84	-0.0601401034913581	-0.0539433166458872
2	D	26	50	20120529	21	2112	41.88	-0.060103910230763	-0.0576090890143128
2	D	26	50	20120529	21	2114	41.92	-0.0588748136881707	-0.0605410401073586
2	D	26	50	20120529	21	2116	41.96	-0.0577499128653199	-0.0623634310591716
2	D	26	50	20120529	21	2118	42	-0.0564020612743612	-0.0625323942245362
2	D	26	50	20120529	21	2120	42.04	-0.0534370989012357	-0.0638089270255444
2	D	26	50	20120529	21	2122	42.08	-0.0517035771296823	-0.0654817790352721
2	D	26	50	20120529	21	2124	42.12	-0.0505529729753354	-0.067521640677639
2	D	26	50	20120529	21	2126	42.16	-0.0493723874934665	-0.0693686035900983
2	D	26	50	20120529	21	2128	42.2	-0.0494843224969282	-0.0721437855742211
2	D	26	50	20120529	21	2130	42.24	-0.0484131264341087	-0.0744282354522006
2	D	26	50	20120529	21	2132	42.28	-0.0486644321841425	-0.0776933717250076
2	D	26	50	20120529	21	2134	42.32	-0.0492859790448055	-0.0803281930130648
2	D	26	50	20120529	21	2136	42.36	-0.049420400043909	-0.0828920914909692
2	D	26	50	20120529	21	2138	42.4	-0.0502318050753205	-0.0858294837706962
2	D	26	50	20120529	21	2140	42.44	-0.0498675036616532	-0.0890022718978803
2	D	26	50	20120529	21	2142	42.48	-0.0497629932793938	-0.0914464571977296
2	D	26	50	20120529	21	2144	42.52	-0.0486022774980761	-0.094790435876639
2	D	26	50	20120529	21	2146	42.56	-0.047400195970059	-0.0979951852303326
2	D	26	50	20120529	21	2148	42.6	-0.046294705228352	-0.100165295941794
2	D	26	50	20120529	21	2150	42.64	-0.04496576874379	-0.102936023153195
2	D	26	50	20120529	21	2152	42.68	-0.0431225534972711	-0.104833261357797
2	D	26	50	20120529	21	2154	42.72	-0.0422985619651544	-0.106498709959525
2	D	26	50	20120529	21	2156	42.76	-0.0405516546622329	-0.109683023927243
2	D	26	50	20120529	21	2158	42.8	-0.0402752466214671	-0.112446467938798
2	D	26	50	20120529	21	2160	42.84	-0.04046531692425	-0.113963353405799
2	D	26	50	20120529	21	2162	42.88	-0.0411894649788632	-0.115665995824218
2	D	26	50	20120529	21	2164	42.92	-0.0419238660818035	-0.118929576462107
2	D	26	50	20120529	21	2166	42.96	-0.0422217701687174	-0.120545103325084
2	D	26	50	20120529	21	2168	43	-0.0435125935977735	-0.123414896196529
2	D	26	50	20120529	21	2170	43.04	-0.0444618137408384	-0.126438201950170
2	D	26	50	20120529	21	2172	43.08	-0.0459535969171075	-0.127970007370255
2	D	26	50	20120529	21	2174	43.12	-0.0468212876483017	-0.130171160069410
2	D	26	50	20120529	21	2176	43.16	-0.0468797653791058	-0.131577807589225
2	D	26	50	20120529	21	2178	43.2	-0.0466028623635930	-0.132517976765490
2	D	26	50	20120529	21	2180	43.24	-0.0454585514595989	-0.132088267974563
2	D	26	50	20120529	21	2182	43.28	-0.044572405241416	-0.132497824222227
2	D	26	50	20120529	21	2184	43.32	-0.0438320644415136	-0.133339988398620
2	D	26	50	20120529	21	2186	43.36	-0.0422324474811133	-0.133458923759215
2	D	26	50	20120529	21	2188	43.4	-0.0407200167868335	-0.134244448682436
2	D	26	50	20120529	21	2190	43.44	-0.0381579567865602	-0.135221175279289
2	D	26	50	20120529	21	2192	43.48	-0.0364799216841264	-0.136173718824225
2	D	26	50	20120529	21	2194	43.52	-0.0347062150341981	-0.137424166456075
2	D	26	50	20120529	21	2196	43.56	-0.0327801975836023	-0.139026329000888
2	D	26	50	20120529	21	2198	43.6	-0.0310328660166121	-0.140374852343289
2	D	26	50	20120529	21	2200	43.64	-0.0286544416474130	-0.141841108964757
2	D	26	50	20120529	21	2202	43.68	-0.0269294546547085	-0.142342801226009
2	D	26	50	20120529	21	2204	43.72	-0.0244556415807273	-0.143614532771973
2	D	26	50	20120529	21	2206	43.76	-0.0227894858722174	-0.144403876071811
2	D	26	50	20120529	21	2208	43.8	-0.0212073344493125	-0.145943601087845
2	D	26	50	20120529	21	2210	43.84	-0.0205526949912900	-0.147429798120543
2	D	26	50	20120529	21	2212	43.88	-0.0202125059188612	-0.148701953930576
2	D	26	50	20120529	21	2214	43.92	-0.0192777814648107	-0.149799312944299
2	D	26	50	20120529	21	2216	43.96	-0.0195140258404052	-0.148379371816998
2	D	26	50	20120529	21	2218	44	-0.0186300716532439	-0.148071143971079
2	D	26	50	20120529	21	2220	44.04	-0.0184037974832642	-0.147310297074522
2	D	26	50	20120529	21	2222	44.08	-0.0179870287464328	-0.146117690777373
2	D	26	50	20120529	21	2224	44.12	-0.0180464964267305	-0.144511073459839
2	D	26	50	20120529	21	2226	44.16	-0.0182903775555619	-0.142430128913485
2	D	26	50	20120529	21	2228	44.2	-0.0187065806069682	-0.140711435171133
2	D	26	50	20120529	21	2230	44.24	-0.0187009237527187	-0.138428894481463
2	D	26	50	20120529	21	2232	44.28	-0.0190747003972540	-0.136809195688477
2	D	26	50	20120529	21	2234	44.32	-0.0196277993214981	-0.135123311700772
2	D	26	50	20120529	21	2236	44.36	-0.0193449566090234	-0.133576162063536
2	D	26	50	20120529	21	2238	44.4	-0.0196486589715430	-0.132268368071732
2	D	26	50	20120529	21	2240	44.44	-0.0192957419770528	-0.129489650553703
2	D	26	50	20120529	21	2242	44.48	-0.0195346733584158	-0.127691265877111
2	D	26	50	20120529	21	2244	44.52	-0.0192309709958962	-0.125572844671354
2	D	26	50	20120529	21	2246	44.56	-0.0198032325139105	-0.122561489022315
2	D	26	50	20120529	21	2248	44.6	-0.0199002475642893	-0.120952962516472
2	D	26	50	20120529	21	2250	44.64	-0.0200891157855441	-0.119103241887566
2	D	26	50	20120529	21	2252	44.68	-0.0207813026136478	-0.117697867159958
2	D	26	50	20120529	21	2254	44.72	-0.0210823179703988	-0.116935111075092
2	D	26	50	20120529	21	2256	44.76	-0.0212698426887694	-0.115741797671162
2	D	26	50	20120529	21	2258	44.8	-0.0214495185218690	-0.114549827770115
2	D	26	50	20120529	21	2260	44.84	-0.0221272803716362	-0.112746493346055
2	D	26	50	20120529	21	2262	44.88	-0.0225219873768946	-0.110602404164141
2	D	26	50	20120529	21	2264	44.92	-0.0233963249118318	-0.108232111522926
2	D	26	50	20120529	21	2266	44.96	-0.0239890218158224	-0.105863869491376
2	D	26	50	20120529	21	2268	45	-0.0240590253871599	-0.103519951933099
2	D	26	50	20120529	21	2270	45.04	-0.0245693443511421	-0.101242714544288
2	D	26	50	20120529	21	2272	45.08	-0.0248019117714744	-0.0984730479930584
2	D	26	50	20120529	21	2274	45.12	-0.0254897852482127	-0.0961702840494463
2	D	26	50	20120529	21	2276	45.16	-0.0255911843606349	-0.093140331492062
2	D	26	50	20120529	21	2278	45.2	-0.0260163676681623	-0.0916870149246893
2	D	26	50	20120529	21	2280	45.24	-0.0264054885298493	-0.087727994767504
2	D	26	50	20120529	21	2282	45.28	-0.0269787399973571	-0.0859581772048722
2	D	26	50	20120529	21	2284	45.32	-0.0271208684603757	-0.0825520438398965
2	D	26	50	20120529	21	2286	45.36	-0.0274863012448929	-0.080570872060368
2	D	26	50	20120529	21	2288	45.4	-0.0269841140088942	-0.0787107569617787
2	D	26	50	20120529	21	2290	45.44	-0.0265132516033020	-0.0768648547094913
2	D	26	50	20120529	21	2292	45.48	-0.0249681525757314	-0.0759567174704134
2	D	26	50	20120529	21	2294	45.52	-0.0248235492389788	-0.077117998937156
2	D	26	50	20120529	21	2296	45.56	-0.0246589347803184	-0.0765308174660587
2	D	26	50	20120529	21	2298	45.6	-0.0246992398668461	-0.0751236749714975
2	D	26	50	20120529	21	2300	45.64	-0.0234715610733501	-0.074464227187363
2	D	26	50	20120529	21	2302	45.68	-0.0223774547508200	-0.0740014257990764
2	D	26	50	20120529	21	2304	45.72	-0.0215395332151141	-0.0743131184682233
2	D	26	50	20120529	21	2306	45.76	-0.0201127331520358	-0.0737887280792955
2	D	26	50	20120529	21	2308	45.8	-0.0176825485664538	-0.0743360287279338
2	D	26	50	20120529	21	2310	45.84	-0.0151796734037660	-0.074111451614229
2	D	26	50	20120529	21	2312	45.88	-0.0127499837929309	-0.0741806773681072
2	D	26	50	20120529	21	2314	45.92	-0.0102087834427027	-0.0733549180690374
2	D	26	50	20120529	21	2316	45.96	-0.00825264324322821	-0.0719793125369172
2	D	26	50	20120529	21	2318	46	-0.00615847580006612	-0.0713416436416432
2	D	26	50	20120529	21	2320	46.04	-0.00363141758546164	-0.0702985197180367
2	D	26	50	20120529	21	2322	46.08	-0.00093514871811922	-0.0695685733878179
2	D	26	50	20120529	21	2324	46.12	0.00102339564441128	-0.0689845031865578
2	D	26	50	20120529	21	2326	46.16	0.00132497668658734	-0.0697229347981509
2	D	26	50	20120529	21	2328	46.2	0.00194263445995379	-0.069506630833786
2	D	26	50	20120529	21	2330	46.24	0.00257259589131289	-0.0686909831616873
2	D	26	50	20120529	21	2332	46.28	0.00425324728883705	-0.0695950898921124
2	D	26	50	20120529	21	2334	46.32	0.00432622070865555	-0.0698516282323269
2	D	26	50	20120529	21	2336	46.36	0.00477134442741245	-0.0695657449606931
2	D	26	50	20120529	21	2338	46.4	0.00579933626590145	-0.0698815388491710
2	D	26	50	20120529	21	2340	46.44	0.00691571645203875	-0.0687524307409724
2	D	26	50	20120529	21	2342	46.48	0.00839088261895015	-0.068635475279364
2	D	26	50	20120529	21	2344	46.52	0.0104369668009915	-0.067995967906459
2	D	26	50	20120529	21	2346	46.56	0.0124147444679704	-0.0670368482684576
2	D	26	50	20120529	21	2348	46.6	0.0143020124669572	-0.0664567378651722
2	D	26	50	20120529	21	2350	46.64	0.0162768202854551	-0.0652919915752017
2	D	26	50	20120529	21	2352	46.68	0.0180629720147322	-0.063827997695433
2	D	26	50	20120529	21	2354	46.72	0.0200255468859155	-0.062445391806179
2	D	26	50	20120529	21	2356	46.76	0.0219281591020542	-0.0612940098343729
2	D	26	50	20120529	21	2358	46.8	0.0246715919917017	-0.0596716240356185
2	D	26	50	20120529	21	2360	46.84	0.0260653701680986	-0.0592509662114906
2	D	26	50	20120529	21	2362	46.88	0.0281593254792262	-0.0581005741891782
2	D	26	50	20120529	21	2364	46.92	0.0305313858873947	-0.057660612349924
2	D	26	50	20120529	21	2366	46.96	0.0319392354887371	-0.056626115129048
2	D	26	50	20120529	21	2368	47	0.0337315036916715	-0.055670212826901
2	D	26	50	20120529	21	2370	47.04	0.0338012456335000	-0.0549379118311008
2	D	26	50	20120529	21	2372	47.08	0.0331136903548132	-0.0538906513328245
2	D	26	50	20120529	21	2374	47.12	0.0324580185208901	-0.0527863343883742
2	D	26	50	20120529	21	2376	47.16	0.0309616886480178	-0.0513669801597019
2	D	26	50	20120529	21	2378	47.2	0.0295575372151411	-0.0501398458384273
2	D	26	50	20120529	21	2380	47.24	0.0279704289737000	-0.0489017796463156
2	D	26	50	20120529	21	2382	47.28	0.0263524979476671	-0.0472805959290892
2	D	26	50	20120529	21	2384	47.32	0.0245218126333107	-0.0455433618469344
2	D	26	50	20120529	21	2386	47.36	0.0232066647309820	-0.0437151372641766
2	D	26	50	20120529	21	2388	47.4	0.0220978435163355	-0.0413209514848249
2	D	26	50	20120529	21	2390	47.44	0.0215346683204595	-0.0388591238707849
2	D	26	50	20120529	21	2392	47.48	0.0215643314499303	-0.0370648050581849
2	D	26	50	20120529	21	2394	47.52	0.0216530874931048	-0.0347861393136757
2	D	26	50	20120529	21	2396	47.56	0.0218360428874554	-0.0327604636475529
2	D	26	50	20120529	21	2398	47.6	0.0213587422746205	-0.0302926645167457
2	D	26	50	20120529	21	2400	47.64	0.0208336355865232	-0.0275561704659420
2	D	26	50	20120529	21	2402	47.68	0.0201541696094134	-0.0252400492752332
2	D	26	50	20120529	21	2404	47.72	0.0193444969896156	-0.0226976114881380
2	D	26	50	20120529	21	2406	47.76	0.0179153988294986	-0.0201918018323081
2	D	26	50	20120529	21	2408	47.8	0.0177287155681976	-0.0186480533786895
2	D	26	50	20120529	21	2410	47.84	0.0176036495918091	-0.0176178482959753
2	D	26	50	20120529	21	2412	47.88	0.0175251819523009	-0.0169440957416574
2	D	26	50	20120529	21	2414	47.92	0.0174962117874755	-0.0152422099274942
2	D	26	50	20120529	21	2416	47.96	0.0174575542597481	-0.0140766646068609
2	D	26	50	20120529	21	2418	48	0.0178262326643909	-0.0119383807716206
2	D	26	50	20120529	21	2420	48.04	0.0181650782339356	-0.00943324286723288
2	D	26	50	20120529	21	2422	48.08	0.0179689975235125	-0.00765960692798266
2	D	26	50	20120529	21	2424	48.12	0.0175979078847458	-0.00554153927561648
2	D	26	50	20120529	21	2426	48.16	0.0175686336640047	-0.00280319755479346
2	D	26	50	20120529	21	2428	48.2	0.0170986904972281	-0.00084465319226295
2	D	26	50	20120529	21	2430	48.24	0.0171257726869476	0.00162534150509978
2	D	26	50	20120529	21	2432	48.28	0.0167615419839584	0.00399662409580886
2	D	26	50	20120529	21	2434	48.32	0.0164230075413975	0.00613333108292712
2	D	26	50	20120529	21	2436	48.36	0.0163708301320138	0.00818365083458784
2	D	26	50	20120529	21	2438	48.4	0.0148428713728190	0.00924421201141824
2	D	26	50	20120529	21	2440	48.44	0.0140274924012971	0.00843508386384214
2	D	26	50	20120529	21	2442	48.48	0.0134090709526070	0.00800232037162034
2	D	26	50	20120529	21	2444	48.52	0.0117827112137423	0.00786020605073744
2	D	26	50	20120529	21	2446	48.56	0.0109771539554112	0.00725437817382024
2	D	26	50	20120529	21	2448	48.6	0.00943849667061705	0.0059407081246641
2	D	26	50	20120529	21	2450	48.64	0.00750556371570115	0.00597732211379394
2	D	26	50	20120529	21	2452	48.68	0.00543356407012925	0.00610039404905945
2	D	26	50	20120529	21	2454	48.72	0.00358791354785591	0.00649647566990044
2	D	26	50	20120529	21	2456	48.76	0.00209539780896134	0.00642289130982302
2	D	26	50	20120529	21	2458	48.8	0.00056096195165091	0.00541881382267374
2	D	26	50	20120529	21	2460	48.84	-0.000134314933086389	0.00472010039897988
2	D	26	50	20120529	21	2462	48.88	-0.000732668691326439	0.00512979806799936
2	D	26	50	20120529	21	2464	48.92	-0.00059042002015515	0.00466816340590173
2	D	26	50	20120529	21	2466	48.96	-0.000164246763134010	0.00426590450022032
2	D	26	50	20120529	21	2468	49	0.000206876109651401	0.00427482323805143
2	D	26	50	20120529	21	2470	49.04	0.000192243949028311	0.00424603904230967
2	D	26	50	20120529	21	2472	49.08	0.000231095931120600	0.00407149326890768
2	D	26	50	20120529	21	2474	49.12	0.00044939676503564	0.00441597872213901
2	D	26	50	20120529	21	2476	49.16	0.000365921395303011	0.00403092513865744
2	D	26	50	20120529	21	2478	49.2	0.00050144972362591	0.00418771475367706
2	D	26	50	20120529	21	2480	49.24	0.000690694832795211	0.00425840209727193
2	D	26	50	20120529	21	2482	49.28	0.00060216506379065	0.00361076299638317
2	D	26	50	20120529	21	2484	49.32	0.000797825469942941	0.00361245609286005
2	D	26	50	20120529	21	2486	49.36	0.00096344076754126	0.00311047009945129
2	D	26	50	20120529	21	2488	49.4	0.00083028690378958	0.00247021885021237
2	D	26	50	20120529	21	2490	49.44	0.00091177813189421	0.00267817471191864
2	D	26	50	20120529	21	2492	49.48	0.00108708475219276	0.0019580706009871
2	D	26	50	20120529	21	2494	49.52	0.00092508658862292	0.00216999050330871
2	D	26	50	20120529	21	2496	49.56	0.00098145996964624	0.00249066060014969
2	D	26	50	20120529	21	2498	49.6	0.00121638629820053	0.00233454839342645
2	D	26	50	20120529	21	2500	49.64	0.000273984078719910	0.00171400421017919
2	D	26	50	20120529	21	2502	49.68	0.00038979261312908	0.00162567384528693
2	D	26	50	20120529	21	2504	49.72	-5.021730938631e-05	0.00163193032608687
2	D	26	50	20120529	21	2506	49.76	0.000462702393337231	0.00127048703802912
2	D	26	50	20120529	21	2508	49.8	-0.0001078620684022	0.00105971264869303
2	D	26	50	20120529	21	2510	49.84	6.89924086403702e-05	0.00067755678880076
2	D	26	50	20120529	21	2512	49.88	0.000259677894322951	0.000975750789494941
2	D	26	50	20120529	21	2514	49.92	0.00051475959456818	0.00091233745335813
2	D	26	50	20120529	21	2516	49.96	0.000604463160829511	0.00051692334131861
2	D	26	50	20120529	21	2518	50	0.00072970591391327	0.000440371961187359
2	D	26	50	20120529	21	2520	50.04	0.000868249345551151	0.000303667007180560
2	D	26	50	20120529	21	2522	50.08	0.00063790931157963	0.00012273959507836
2	D	26	50	20120529	21	2524	50.12	0.00064221559187706	7.4458344059003e-06
2	D	26	50	20120529	21	2526	50.16	0.00058764816157289	-7.49533188057708e-05
2	D	26	50	20120529	21	2528	50.2	0.00062214083035917	-4.08142034100892e-05
2	D	26	50	20120529	21	2530	50.24	0.00080571989289082	0.00027312706530112
2	D	26	50	20120529	21	2532	50.28	0.00064118321597652	-7.1622845866379e-05
2	D	26	50	20120529	21	2534	50.32	0.0009935486671774	9.57493292404691e-05
2	D	26	50	20120529	21	2536	50.36	0.0008054087659071	-6.23385338294098e-05
2	D	26	50	20120529	21	2538	50.4	0.00055428686363651	-1.64048773235292e-05
2	D	26	50	20120529	21	2540	50.44	0.00086336323769315	-0.000121622366364080
2	D	26	50	20120529	21	2542	50.48	0.00092624624374407	-0.00033120174523997
2	D	26	50	20120529	21	2544	50.52	0.00072137619603089	-0.000110421794950090
2	D	26	50	20120529	21	2546	50.56	0.00101812769889145	-0.000355766634818391
2	D	26	50	20120529	21	2548	50.6	0.00074612493337242	-0.000382049793875090
2	D	26	50	20120529	21	2550	50.64	0.00080238234888362	-0.000584310617565689
2	D	26	50	20120529	21	2552	50.68	0.00081330007758514	-0.00072830584248652
2	D	26	50	20120529	21	2554	50.72	0.00092277434944844	-0.00039551310698888
2	D	26	50	20120529	21	2556	50.76	0.00051527578251845	-0.00057506873193558
2	D	26	50	20120529	21	2558	50.8	0.000526186440152151	-0.0007190568857886
2	D	26	50	20120529	21	2560	50.84	0.00056379744984347	-0.000393427141984379
2	D	26	50	20120529	21	2562	50.88	0.00071576176818827	-0.000620571053304939
2	D	26	50	20120529	21	2564	50.92	0.00091540629678848	-0.000480054793747549
2	D	26	50	20120529	21	2566	50.96	0.00074060950047916	-0.000324038753546550
2	D	26	50	20120529	21	2568	51	0.00102082177572777	-0.000275022111474690
2	D	26	50	20120529	21	2570	51.04	0.0007365789918264	-0.000175588755904239
2	D	26	50	20120529	21	2572	51.08	0.00099182332663131	-5.16400082300490e-05
2	D	26	50	20120529	21	2574	51.12	0.00074910185292121	-0.00049814965627811
2	D	26	50	20120529	21	2576	51.16	0.00094613715749885	-0.000349126902143041
2	D	26	50	20120529	21	2578	51.2	0.00053347671106619	-0.00034371753526697
2	D	26	50	20120529	21	2580	51.24	0.00072834826889339	-3.51290648893509e-05
2	D	26	50	20120529	21	2582	51.28	0.00058100842889755	-0.000440393174390789
2	D	26	50	20120529	21	2584	51.32	0.00092794330001892	-0.000301672966057620
2	D	26	50	20120529	21	2586	51.36	0.00067325757957115	-0.00056890276080364
2	D	26	50	20120529	21	2588	51.4	0.00086343394837127	-0.00020015364548266
2	D	26	50	20120529	21	2590	51.44	0.00059324137621207	6.45942044613899e-05
2	D	26	50	20120529	21	2592	51.48	0.00081759221574694	-0.000316394929241921
2	D	26	50	20120529	21	2594	51.52	0.00052331558662054	-0.000213475537240220
2	D	26	50	20120529	21	2596	51.56	0.00085870340400513	9.41229836437397e-05
2	D	26	50	20120529	21	2598	51.6	0.000677189093274541	-0.00011044300815353
2	D	26	50	20120529	21	2600	51.64	0.00080562796900927	6.368910778147e-05
2	D	26	50	20120529	21	2602	51.68	0.00085766395703678	0.000240289026382810
2	D	26	50	20120529	21	2604	51.72	0.00067033015749703	4.04252946804400e-05
2	D	26	50	20120529	21	2606	51.76	0.00064560263335894	-0.000164755880016470
2	D	26	50	20120529	21	2608	51.8	0.000569970492043221	-0.00022452054516235
2	D	26	50	20120529	21	2610	51.84	0.00084697957357306	0.00023876874680326
2	D	26	50	20120529	21	2612	51.88	0.000706703730321271	0.000187772205744089
2	D	26	50	20120529	21	2614	51.92	0.00063257772644948	-0.000140954665761731
2	D	26	50	20120529	21	2616	51.96	0.00110076726840872	0.000146074118857521
2	D	26	50	20120529	21	2618	52	0.00110983944841134	-0.000110683424459130
2	D	26	50	20120529	21	2620	52.04	0.00079881853070644	0.000218354574030410
2	D	26	50	20120529	21	2622	52.08	0.0009790671202987	2.49608693759021e-06
2	D	26	50	20120529	21	2624	52.12	0.00093332438262374	-0.00030859554144543
2	D	26	50	20120529	21	2626	52.16	0.000477353645843411	-0.000171430968030869
2	D	26	50	20120529	21	2628	52.2	0.00076128530276106	-0.000251206755084330
2	D	26	50	20120529	21	2630	52.24	0.00064920887794299	0.00027333919733547
2	D	26	50	20120529	21	2632	52.28	0.0010313859510387	0.000218085873453561
2	D	26	50	20120529	21	2634	52.32	0.00091514466727944	4.55447477762296e-05
2	D	26	50	20120529	21	2636	52.36	0.00084870491411915	-0.000161085995822111
2	D	26	50	20120529	21	2638	52.4	0.00110508061977396	-0.000162676986079779
2	D	26	50	20120529	21	2640	52.44	0.0008981387491919	-0.00020883691675563
2	D	26	50	20120529	21	2642	52.48	0.00076282679554405	-0.00023969505668661
2	D	26	50	20120529	21	2644	52.52	0.000606556196901821	-0.000218114157724800
2	D	26	50	20120529	21	2646	52.56	0.00095216877834237	0.000153392674042799
2	D	26	50	20120529	21	2648	52.6	0.00078090044487117	1.27420641969807e-05
2	D	26	50	20120529	21	2650	52.64	0.000556033417386041	0.0004155454420999
2	D	26	50	20120529	21	2652	52.68	0.00082232983118089	0.00027353011616639
2	D	26	50	20120529	21	2654	52.72	0.00076553501451599	8.38840774521604e-05
2	D	26	50	20120529	21	2656	52.76	0.00061573444292162	-0.000241858803437051
2	D	26	50	20120529	21	2658	52.8	0.00046210135257322	6.28617928474969e-06
2	D	26	50	20120529	21	2660	52.84	0.0008329435039665	-0.000303334666993400
2	D	26	50	20120529	21	2662	52.88	0.00071252321913043	-6.79671038076504e-05
2	D	26	50	20120529	21	2664	52.92	0.000670598858073881	6.67296669405702e-05
2	D	26	50	20120529	21	2666	52.96	0.000656315301093921	-0.00052113062666667
2	D	26	50	20120529	21	2668	53	0.00079717097190628	-0.000452725116654690
2	D	26	50	20120529	21	2670	53.04	0.00106001670460894	-0.00108721203141338
2	D	26	50	20120529	21	2672	53.08	0.00086577447181699	-0.00165689968074413
2	D	26	50	20120529	21	2674	53.12	0.000344735769031871	-0.00194368804905777
2	D	26	50	20120529	21	2676	53.16	-5.30400796568097e-05	-0.00272546530633762
2	D	26	50	20120529	21	2678	53.2	-0.00038477215498266	-0.00320936676097482
2	D	26	50	20120529	21	2680	53.24	-0.00112445534557847	-0.00412971573416379
2	D	26	50	20120529	21	2682	53.28	-0.00126844349943149	-0.00466473393801297
2	D	26	50	20120529	21	2684	53.32	-0.00123518119644448	-0.00511858335444974
2	D	26	50	20120529	21	2686	53.36	-0.00137306701877585	-0.00524434936655158
2	D	26	50	20120529	21	2688	53.4	-0.0013657626057262	-0.0054170601978564
2	D	26	50	20120529	21	2690	53.44	-0.00099371130173708	-0.00523978852781293
2	D	26	50	20120529	21	2692	53.48	-0.00109625592714476	-0.00500888987948427
2	D	26	50	20120529	21	2694	53.52	-0.00116458365541081	-0.00485495980428777
2	D	26	50	20120529	21	2696	53.56	-0.00187847866169675	-0.00511463769861072
2	D	26	50	20120529	21	2698	53.6	-0.0023853540156547	-0.00465454452929607
2	D	26	50	20120529	21	2700	53.64	-0.00264199135081855	-0.004691568640359
2	D	26	50	20120529	21	2702	53.68	-0.0034264032879651	-0.0053912691851194
2	D	26	50	20120529	21	2704	53.72	-0.00441738020777933	-0.00570144369600722
2	D	26	50	20120529	21	2706	53.76	-0.00554808001334246	-0.00643262817019995
2	D	26	50	20120529	21	2708	53.8	-0.00631487367792896	-0.00744082808988354
2	D	26	50	20120529	21	2710	53.84	-0.0063799133596625	-0.00850670670970852
2	D	26	50	20120529	21	2712	53.88	-0.00583828370740923	-0.00905680750120041
2	D	26	50	20120529	21	2714	53.92	-0.00448729256234202	-0.00974376881019095
2	D	26	50	20120529	21	2716	53.96	-0.00357707642932745	-0.0104227751678931
2	D	26	50	20120529	21	2718	54	-0.00207038037104297	-0.0117565836181775
2	D	26	50	20120529	21	2720	54.04	-0.0006535010161048	-0.0124847551103756
2	D	26	50	20120529	21	2722	54.08	-0.00067201307163626	-0.0131751600293905
2	D	26	50	20120529	21	2724	54.12	-0.0004681046891455	-0.0133607260619773
2	D	26	50	20120529	21	2726	54.16	-0.00134997998237011	-0.0125880563400392
2	D	26	50	20120529	21	2728	54.2	-0.00156595160654792	-0.0121595425595723
2	D	26	50	20120529	21	2730	54.24	-0.00202778425854429	-0.0112976147486449
2	D	26	50	20120529	21	2732	54.28	-0.00228775206664752	-0.0108979933512574
2	D	26	50	20120529	21	2734	54.32	-0.00234033252689656	-0.009999458622268
2	D	26	50	20120529	21	2736	54.36	-0.00302512301806886	-0.00894502099016263
2	D	26	50	20120529	21	2738	54.4	-0.00280819043577542	-0.00779668735569027
2	D	26	50	20120529	21	2740	54.44	-0.00349463697102925	-0.00675841559881637
2	D	26	50	20120529	21	2742	54.48	-0.00466066595270081	-0.00545423775109084
2	D	26	50	20120529	21	2744	54.52	-0.00588680254630712	-0.00475049609107596
2	D	26	50	20120529	21	2746	54.56	-0.00668049031020928	-0.00585852110348678
2	D	26	50	20120529	21	2748	54.6	-0.0079420883088921	-0.00642336577847319
2	D	26	50	20120529	21	2750	54.64	-0.00991258560445177	-0.00709529823993639
2	D	26	50	20120529	21	2752	54.68	-0.0121461216728654	-0.00775876451190845
2	D	26	50	20120529	21	2754	54.72	-0.0136762102376851	-0.009991318409003
2	D	26	50	20120529	21	2756	54.76	-0.0140221148542262	-0.0108150956877650
2	D	26	50	20120529	21	2758	54.8	-0.0139311236465164	-0.0120175173341438
2	D	26	50	20120529	21	2760	54.84	-0.0140001697952721	-0.0122151918632517
2	D	26	50	20120529	21	2762	54.88	-0.0137838021912969	-0.0114807836892435
2	D	26	50	20120529	21	2764	54.92	-0.0133538282353268	-0.0103455060743790
2	D	26	50	20120529	21	2766	54.96	-0.0125913514576395	-0.009593501548121
2	D	26	50	20120529	21	2768	55	-0.0127463054234552	-0.0087950945535612
2	D	26	50	20120529	21	2770	55.04	-0.0117795596388186	-0.00847128560971854
2	D	26	50	20120529	21	2772	55.08	-0.0112803790208535	-0.00803165469643787
2	D	26	50	20120529	21	2774	55.12	-0.0107740976365918	-0.00676232024246208
2	D	26	50	20120529	21	2776	55.16	-0.00916079462444171	-0.00469189390947835
2	D	26	50	20120529	21	2778	55.2	-0.00843095294602645	-0.00432666760014124
2	D	26	50	20120529	21	2780	55.24	-0.00739298807349559	-0.00311705679911804
2	D	26	50	20120529	21	2782	55.28	-0.0070998081669868	-0.00249586419895244
2	D	26	50	20120529	21	2784	55.32	-0.00643064827121263	-0.00155079123715928
2	D	26	50	20120529	21	2786	55.36	-0.00573750684895452	-0.00038268618997816
2	D	26	50	20120529	21	2788	55.4	-0.0060495247872209	0.000780405470124349
2	D	26	50	20120529	21	2790	55.44	-0.00739876937853857	0.00178360614486495
2	D	26	50	20120529	21	2792	55.48	-0.00835880118428773	0.00228406096924973
2	D	26	50	20120529	21	2794	55.52	-0.00913262349027923	0.00268361165595919
2	D	26	50	20120529	21	2796	55.56	-0.00858854017749524	0.00285629420299275
2	D	26	50	20120529	21	2798	55.6	-0.00757731384078817	0.000631106944344621
2	D	26	50	20120529	21	2800	55.64	-0.00815482916218666	-0.00039071185194463
2	D	26	50	20120529	21	2802	55.68	-0.00791499904810484	-0.000524460392499281
2	D	26	50	20120529	21	2804	55.72	-0.00806629727186176	-0.00065349889478445
2	D	26	50	20120529	21	2806	55.76	-0.00790897732675626	-0.00094360783654254
2	D	26	50	20120529	21	2808	55.8	-0.00784304881179877	-0.0008049463180722
2	D	26	50	20120529	21	2810	55.84	-0.00748240596861732	-0.00144767385525884
2	D	26	50	20120529	21	2812	55.88	-0.00741345527927704	-0.00200290046380755
2	D	26	50	20120529	21	2814	55.92	-0.00691241143494353	-0.00201013911592656
2	D	26	50	20120529	21	2816	55.96	-0.00690319712647789	-0.00209994804109828
2	D	26	50	20120529	21	2818	56	-0.00678840824004719	-0.00242717160358729
2	D	26	50	20120529	21	2820	56.04	-0.00700748830563509	-0.00212169157461976
2	D	26	50	20120529	21	2822	56.08	-0.00642317627385583	-0.00217606667187945
2	D	26	50	20120529	21	2824	56.12	-0.00672486338204908	-0.00255464315724535
2	D	26	50	20120529	21	2826	56.16	-0.0067496460605161	-0.00249951004151624
2	D	26	50	20120529	21	2828	56.2	-0.00642020642537485	-0.00218363271443814
2	D	26	50	20120529	21	2830	56.24	-0.00648273163539449	-0.00234456031834126
2	D	26	50	20120529	21	2832	56.28	-0.00611512237620479	-0.00240415952050035
2	D	26	50	20120529	21	2834	56.32	-0.00616719159825102	-0.00205873715078394
2	D	26	50	20120529	21	2836	56.36	-0.006228794741028	-0.00256412475207428
2	D	26	50	20120529	21	2838	56.4	-0.00634754625386047	-0.00251232352349812
2	D	26	50	20120529	21	2840	56.44	-0.00617321261249283	-0.00269102425634636
2	D	26	50	20120529	21	2842	56.48	-0.00637075561973935	-0.00260372343892751
2	D	26	50	20120529	21	2844	56.52	-0.00616622498328114	-0.00256109197108977
2	D	26	50	20120529	21	2846	56.56	-0.00641069513206111	-0.00269758974280968
2	D	26	50	20120529	21	2848	56.6	-0.00593818516766882	-0.00266697909025211
2	D	26	50	20120529	21	2850	56.64	-0.00617069672656537	-0.00233693629302651
2	D	26	50	20120529	21	2852	56.68	-0.0059297932243897	-0.00213292113741179
2	D	26	50	20120529	21	2854	56.72	-0.00592802475032996	-0.00245233611971616
2	D	26	50	20120529	21	2856	56.76	-0.0061025910298286	-0.00281438469117861
2	D	26	50	20120529	21	2858	56.8	-0.00612641345728678	-0.00263521656074799
2	D	26	50	20120529	21	2860	56.84	-0.00604687242968467	-0.00249272040220328
2	D	26	50	20120529	21	2862	56.88	-0.00598910958383632	-0.00233045424516337
2	D	26	50	20120529	21	2864	56.92	-0.00601347577640922	-0.00287985005119442
2	D	26	50	20120529	21	2866	56.96	-0.0064237150892231	-0.0028085779302915
2	D	26	50	20120529	21	2868	57	-0.00596398678700754	-0.00295870801364590
2	D	26	50	20120529	21	2870	57.04	-0.0060531366886592	-0.0028228904786495
2	D	26	50	20120529	21	2872	57.08	-0.0060115036555965	-0.00260178243081315
2	D	26	50	20120529	21	2874	57.12	-0.00607867102163462	-0.00252327307200479
2	D	26	50	20120529	21	2876	57.16	-0.00625183086574549	-0.00270782582057414
2	D	26	50	20120529	21	2878	57.2	-0.00605210219143832	-0.00254784361843746
2	D	26	50	20120529	21	2880	57.24	-0.0056471753718715	-0.00233870476708626
2	D	26	50	20120529	21	2882	57.28	-0.00535427901518197	-0.00211119881709374
2	D	26	50	20120529	21	2884	57.32	-0.00545986632106909	-0.00245944678550777
2	D	26	50	20120529	21	2886	57.36	-0.00563637573000244	-0.00251990300108566
2	D	26	50	20120529	21	2888	57.4	-0.00558085936239792	-0.00263525474451418
2	D	26	50	20120529	21	2890	57.44	-0.0055253345377963	-0.00275061494493981
2	D	26	50	20120529	21	2892	57.48	-0.00522307818035993	-0.00226574831783056
2	D	26	50	20120529	21	2894	57.52	-0.00531345774070407	-0.00194172653484676
2	D	26	50	20120529	21	2896	57.56	-0.00554471559927757	-0.00220636266191938
2	D	26	50	20120529	21	2898	57.6	-0.00525784662079088	-0.00195827707616721
2	D	26	50	20120529	21	2900	57.64	-0.00525986470354438	-0.00233738954847325
2	D	26	50	20120529	21	2902	57.68	-0.00522765443402642	-0.00248222778609861
2	D	26	50	20120529	21	2904	57.72	-0.00561415277808331	-0.00234767158817849
2	D	26	50	20120529	21	2906	57.76	-0.00519079804869199	-0.00211398269649127
2	D	26	50	20120529	21	2908	57.8	-0.00584824047799511	-0.00266548780205059
2	D	26	50	20120529	21	2910	57.84	-0.00598460531364016	-0.00246523304029822
2	D	26	50	20120529	21	2912	57.88	-0.00511531468264303	-0.002424494214471
2	D	26	50	20120529	21	2914	57.92	-0.0061137689738256	-0.0026230500814709
2	D	26	50	20120529	21	2916	57.96	-0.00614979677143384	-0.0029221640280874
2	D	26	50	20120529	21	2918	58	-0.00552684064695596	-0.00291413058794634
2	D	26	50	20120529	21	2920	58.04	-0.0053130491744059	-0.00261435323374773
2	D	26	50	20120529	21	2922	58.08	-0.00531921358990293	-0.00279154160661237
2	D	26	50	20120529	21	2924	58.12	-0.00550433980207182	-0.00244670825684469
2	D	26	50	20120529	21	2926	58.16	-0.00614917098193249	-0.00298399698056826
2	D	26	50	20120529	21	2928	58.2	-0.0062788543656021	-0.00291060212510822
2	D	26	50	20120529	21	2930	58.24	-0.00642704980480318	-0.00303491432566794
2	D	26	50	20120529	21	2932	58.28	-0.006136184965896	-0.00278983889348328
2	D	26	50	20120529	21	2934	58.32	-0.00578095658075945	-0.00312895797193083
2	D	26	50	20120529	21	2936	58.36	-0.0051221895990338	-0.00313578522932455
2	D	26	50	20120529	21	2938	58.4	-0.00475939078727651	-0.0031710380379006
2	D	26	50	20120529	21	2940	58.44	-0.00442806529834984	-0.00326644442035220
2	D	26	50	20120529	21	2942	58.48	-0.00375948169460233	-0.00347062857448762
2	D	26	50	20120529	21	2944	58.52	-0.00318799092297955	-0.00349428129631831
2	D	26	50	20120529	21	2946	58.56	-0.00225751618068399	-0.00380343545212088
2	D	26	50	20120529	21	2948	58.6	-0.00147836936063015	-0.00456220345474092
2	D	26	50	20120529	21	2950	58.64	-0.000105288199718679	-0.00485523557593244
2	D	26	50	20120529	21	2952	58.68	0.00141200031814798	-0.00570529813507147
2	D	26	50	20120529	21	2954	58.72	0.00269881445175469	-0.00599756658093931
2	D	26	50	20120529	21	2956	58.76	0.0025380325118485	-0.00701461240645554
2	D	26	50	20120529	21	2958	58.8	0.00235443223611341	-0.00838135789060758
2	D	26	50	20120529	21	2960	58.84	0.00176718005433798	-0.00953628953845519
2	D	26	50	20120529	21	2962	58.88	0.0007350191142671	-0.00996533082058082
2	D	26	50	20120529	21	2964	58.92	-0.00057004544536204	-0.0104079372391967
2	D	26	50	20120529	21	2966	58.96	-0.00177272377150249	-0.0119321370187427
2	D	26	50	20120529	21	2968	59	-0.00342247460268883	-0.0141070277720451
2	D	26	50	20120529	21	2970	59.04	-0.00459663955498471	-0.0154041585935893
2	D	26	50	20120529	21	2972	59.08	-0.00514534027504985	-0.0169910193476569
2	D	26	50	20120529	21	2974	59.12	-0.00579438651843317	-0.0188783509862541
2	D	26	50	20120529	21	2976	59.16	-0.00542230693017281	-0.0200582293613420
2	D	26	50	20120529	21	2978	59.2	-0.00515721259790597	-0.0207704980220312
2	D	26	50	20120529	21	2980	59.24	-0.00412405887991431	-0.0216550178946174
2	D	26	50	20120529	21	2982	59.28	-0.00320708280607159	-0.0219305066965677
2	D	26	50	20120529	21	2984	59.32	-0.0033799704140717	-0.0221545888355257
2	D	26	50	20120529	21	2986	59.36	-0.00337947543932487	-0.0227564074169936
2	D	26	50	20120529	21	2988	59.4	-0.00345782287068034	-0.0239917229637265
2	D	26	50	20120529	21	2990	59.44	-0.00406190419384801	-0.0240561403914926
2	D	26	50	20120529	21	2992	59.48	-0.00463077159931259	-0.0243152950267975
2	D	26	50	20120529	21	2994	59.52	-0.00529029009412528	-0.0241470743235532
2	D	26	50	20120529	21	2996	59.56	-0.00659850834999851	-0.0241047186273601
2	D	26	50	20120529	21	2998	59.6	-0.00746605765983629	-0.0229994400176874
2	D	26	50	20120529	21	3000	59.64	-0.00873481935731931	-0.0222236731680477
2	D	26	50	20120529	21	3002	59.68	-0.00996399721719151	-0.0210595491320446
2	D	26	50	20120529	21	3004	59.72	-0.0118912450335867	-0.0204915019704462
2	D	26	50	20120529	21	3006	59.76	-0.0135255880080110	-0.0190513305181358
2	D	26	50	20120529	21	3008	59.8	-0.0152354499866660	-0.0187091544756518
2	D	26	50	20120529	21	3010	59.84	-0.0172748590806929	-0.0180720795500740
2	D	26	50	20120529	21	3012	59.88	-0.0192470491898869	-0.0174514533424401
2	D	26	50	20120529	21	3014	59.92	-0.0205334829000453	-0.0160646104693532
2	D	26	50	20120529	21	3016	59.96	-0.0200468802975039	-0.0156329642058456
2	D	26	50	20120529	21	3018	60	-0.0195695464506504	-0.0155487138470808
2	D	26	50	20120529	21	3020	60.04	-0.0190322527771793	-0.0146573689798426
2	D	26	50	20120529	21	3022	60.08	-0.0183176718773157	-0.0140581454802617
2	D	26	50	20120529	21	3024	60.12	-0.0167639758454992	-0.0129000870062276
2	D	26	50	20120529	21	3026	60.16	-0.0152407957139317	-0.01092803831839
2	D	26	50	20120529	21	3028	60.2	-0.0140851993857098	-0.00944598493142986
2	D	26	50	20120529	21	3030	60.24	-0.0123576455953895	-0.00712736058271573
2	D	26	50	20120529	21	3032	60.28	-0.0108230471035194	-0.00516360484320789
2	D	26	50	20120529	21	3034	60.32	-0.0100901097116161	-0.00426760862756298
2	D	26	50	20120529	21	3036	60.36	-0.00896061269468779	-0.00347979974943961
2	D	26	50	20120529	21	3038	60.4	-0.00853442529553104	-0.00391288851078075
2	D	26	50	20120529	21	3040	60.44	-0.00824532468804292	-0.00370302628919239
2	D	26	50	20120529	21	3042	60.48	-0.00752313036946619	-0.00371224484029872
2	D	26	50	20120529	21	3044	60.52	-0.00781992359162684	-0.00395593575740582
2	D	26	50	20120529	21	3046	60.56	-0.00776867107791288	-0.0042970596249994
2	D	26	50	20120529	21	3048	60.6	-0.00792120108168263	-0.00416104763563817
2	D	26	50	20120529	21	3050	60.64	-0.00766144187007984	-0.00392649678078468
2	D	26	50	20120529	21	3052	60.68	-0.00781855251157812	-0.00379324392208364
2	D	26	50	20120529	21	3054	60.72	-0.00820668837351889	-0.00399971415244265
2	D	26	50	20120529	21	3056	60.76	-0.00823155731901322	-0.00365053775282492
2	D	26	50	20120529	21	3058	60.8	-0.0079157860579523	-0.00377990152422943
2	D	26	50	20120529	21	3060	60.84	-0.00818435794136901	-0.0039046365746443
2	D	26	50	20120529	21	3062	60.88	-0.00823961833631874	-0.00368023623763475
2	D	26	50	20120529	21	3064	60.92	-0.008460985185237	-0.00416772979472038
2	D	26	50	20120529	21	3066	60.96	-0.00823808462171035	-0.00415341017529457
2	D	26	50	20120529	21	3068	61	-0.00869937916544624	-0.00388576389465443
2	D	26	50	20120529	21	3070	61.04	-0.00865586381413202	-0.00393195210960154
2	D	26	50	20120529	21	3072	61.08	-0.00897681958211259	-0.00429585754347138
2	D	26	50	20120529	21	3074	61.12	-0.0090557256278252	-0.0042150564515852
2	D	26	50	20120529	21	3076	61.16	-0.00919704091804533	-0.00405449371478117
2	D	26	50	20120529	21	3078	61.2	-0.0088848744873549	-0.00425101990247634
2	D	26	50	20120529	21	3080	61.24	-0.00907639435903928	-0.00448218018031404
2	D	26	50	20120529	21	3082	61.28	-0.00917091332248049	-0.00429353116216128
2	D	26	50	20120529	21	3084	61.32	-0.0093301608406715	-0.00449591219400468
2	D	26	50	20120529	21	3086	61.36	-0.00899144962141534	-0.0038617293351619
2	D	26	50	20120529	21	3088	61.4	-0.00903328912965815	-0.00385446734851912
2	D	26	50	20120529	21	3090	61.44	-0.00910861014399014	-0.00282484916443338
2	D	26	50	20120529	21	3092	61.48	-0.0094753864313916	-0.00229234118965742
2	D	26	50	20120529	21	3094	61.52	-0.00983650586454357	-0.00191822513386724
2	D	26	50	20120529	21	3096	61.56	-0.0104907705559720	-0.00190106365228784
2	D	26	50	20120529	21	3098	61.6	-0.0121609567731347	-0.000467984480992690
2	D	26	50	20120529	21	3100	61.64	-0.0117596736748113	0.00015538671516575
2	D	26	50	20120529	21	3102	61.68	-0.0113281066072633	0.000229468878417100
2	D	26	50	20120529	21	3104	61.72	-0.0100473311655679	0.00097038243481217
2	D	26	50	20120529	21	3106	61.76	-0.00956026328676455	0.00074318761180337
2	D	26	50	20120529	21	3108	61.8	-0.00850628244563981	0.00070895940095326
2	D	26	50	20120529	21	3110	61.84	-0.0077084962908339	0.000679854885839619
2	D	26	50	20120529	21	3112	61.88	-0.00693786303642556	0.0004691229229104
2	D	26	50	20120529	21	3114	61.92	-0.00677548303519388	0.000858201358190489
2	D	26	50	20120529	21	3116	61.96	-0.00621783741434673	0.00099217688002191
2	D	26	50	20120529	21	3118	62	-0.00624264272023075	0.00154533237280852
2	D	26	50	20120529	21	3120	62.04	-0.00550706074896582	0.00239311804811213
2	D	26	50	20120529	21	3122	62.08	-0.00487270111342775	0.00363315706814335
2	D	26	50	20120529	21	3124	62.12	-0.00460054278441686	0.00494237234457806
2	D	26	50	20120529	21	3126	62.16	-0.00403148446012136	0.00638982699673473
2	D	26	50	20120529	21	3128	62.2	-0.00305337900504507	0.00623055119427246
2	D	26	50	20120529	21	3130	62.24	-0.00298220870751864	0.00582957215186501
2	D	26	50	20120529	21	3132	62.28	-0.00287723163478369	0.00522919606823076
2	D	26	50	20120529	21	3134	62.32	-0.00301056368944422	0.0049370902569226
2	D	26	50	20120529	21	3136	62.36	-0.00266183983816645	0.00431946783889521
2	D	26	50	20120529	21	3138	62.4	-0.00206820955322472	0.00350923660474041
2	D	26	50	20120529	21	3140	62.44	-0.00160965080562525	0.00296675842434971
2	D	26	50	20120529	21	3142	62.48	-0.00102435872384727	0.00219435174613415
2	D	26	50	20120529	21	3144	62.52	-0.000649808596417319	0.00210428481891118
2	D	26	50	20120529	21	3146	62.56	-0.00065533242266807	0.00182184647959152
2	D	26	50	20120529	21	3148	62.6	-0.000452957754785700	0.00195510711646715
2	D	26	50	20120529	21	3150	62.64	-0.00088989070214276	0.00182167359198352
2	D	26	50	20120529	21	3152	62.68	-0.00100256929909568	0.0018615626168811
2	D	26	50	20120529	21	3154	62.72	-0.00110243745462589	0.00200312178823006
2	D	26	50	20120529	21	3156	62.76	-0.00106216348079663	0.00148531032079428
2	D	26	50	20120529	21	3158	62.8	-0.00156908408958857	0.00148413228089682
2	D	26	50	20120529	21	3160	62.84	-0.00140019375622251	0.00186750648577308
2	D	26	50	20120529	21	3162	62.88	-0.00131567695962255	0.0014685675878507
2	D	26	50	20120529	21	3164	62.92	-0.00182739585361027	0.00148782903514887
2	D	26	50	20120529	21	3166	62.96	-0.00150927346250191	0.00159667186065657
2	D	26	50	20120529	21	3168	63	-0.00195694276567111	0.00126154567278102
2	D	26	50	20120529	21	3170	63.04	-0.00256076740907721	0.00130377196843313
2	D	26	50	20120529	21	3172	63.08	-0.00304230854127881	0.00105894473072866
2	D	26	50	20120529	21	3174	63.12	-0.00286945063176351	0.000700966265898719
2	D	26	50	20120529	21	3176	63.16	-0.00341206174822907	7.06569380032902e-05
2	D	26	50	20120529	21	3178	63.2	-0.00343250491237995	-0.000722171691159729
2	D	26	50	20120529	21	3180	63.24	-0.00327907334746419	-0.00146538688012756
2	D	26	50	20120529	21	3182	63.28	-0.00297036679025411	-0.0013361114970707
2	D	26	50	20120529	21	3184	63.32	-0.00234130833425459	-0.00195566643793107
2	D	26	50	20120529	21	3186	63.36	-0.00180935897383577	-0.00188330820101225
2	D	26	50	20120529	21	3188	63.4	-0.00156108671189336	-0.00194969845669785
2	D	26	50	20120529	21	3190	63.44	-0.00077414050404304	-0.0016704124913326
2	D	26	50	20120529	21	3192	63.48	-0.00055567279292764	-0.00142737989063879
2	D	26	50	20120529	21	3194	63.52	-0.00022152948347794	-0.00154627989589531
2	D	26	50	20120529	21	3196	63.56	0.000112656252378641	-0.00166519404328745
2	D	26	50	20120529	21	3198	63.6	0.000450306811463031	-0.00117233354573261
2	D	26	50	20120529	21	3200	63.64	0.00049916789004302	-0.00146805974376045
2	D	26	50	20120529	21	3202	63.68	0.00082481177598286	-0.00127003448968916
2	D	26	50	20120529	21	3204	63.72	0.00062718957277684	-0.00176588604892841
2	D	26	50	20120529	21	3206	63.76	0.00074965339621054	-0.00161410557834672
2	D	26	50	20120529	21	3208	63.8	0.000513932279634191	-0.00192308295745399
2	D	26	50	20120529	21	3210	63.84	0.00095303144861541	-0.00168864877521941
2	D	26	50	20120529	21	3212	63.88	0.00056790574024216	-0.00166096554473595
2	D	26	50	20120529	21	3214	63.92	0.000649937197927611	-0.00184524464298098
2	D	26	50	20120529	21	3216	63.96	0.00075277173711557	-0.00182176162677777
2	D	26	50	20120529	21	3218	64	0.00079654164687102	-0.00189231674140457
2	D	26	50	20120529	21	3220	64.04	0.00084183183620602	-0.00181086511127969
2	D	26	50	20120529	21	3222	64.08	0.000502314515219301	-0.00150190894537585
2	D	26	50	20120529	21	3224	64.12	0.00073785178403253	-0.00169507637586039
2	D	26	50	20120529	21	3226	64.16	0.00091164448871257	-0.00159980080816331
2	D	26	50	20120529	21	3228	64.2	0.000581079139575670	-0.00148808500780365
2	D	26	50	20120529	21	3230	64.24	0.00067019580720861	-0.00167758255409384
2	D	26	50	20120529	21	3232	64.28	0.00094361278629001	-0.0017848294395964
2	D	26	50	20120529	21	3234	64.32	0.00052337215516303	-0.00197712712874008
2	D	26	50	20120529	21	3236	64.36	0.00068092261707921	-0.0021467408323433
2	D	26	50	20120529	21	3238	64.4	0.00088905949812147	-0.00154382623536459
2	D	26	50	20120529	21	3240	64.44	0.000588984593389331	-0.00171666434589002
2	D	26	50	20120529	21	3242	64.48	0.00081634770781205	-0.00179471479239739
2	D	26	50	20120529	21	3244	64.52	0.00064540464346021	-0.00161626225402934
2	D	26	50	20120529	21	3246	64.56	0.00097881256185748	-0.00145428530366294
2	D	26	50	20120529	21	3248	64.6	0.000701280221309571	-0.0017688558974094
2	D	26	50	20120529	21	3250	64.64	0.00083080097041951	-0.00128470695539878
2	D	26	50	20120529	21	3252	64.68	0.00079630830163323	-0.00151808047746159
2	D	26	50	20120529	21	3254	64.72	0.00065533242266807	-0.00195831808836052
2	D	26	50	20120529	21	3256	64.76	0.000871070701608080	-0.00185184194924945
2	D	26	50	20120529	21	3258	64.8	0.000798231632078061	-0.00150231199624113
2	D	26	50	20120529	21	3260	64.84	0.00058998161395081	-0.00154525459106259
2	D	26	50	20120529	21	3262	64.88	0.00051928507796777	-0.00168417278929449
2	D	26	50	20120529	21	3264	64.92	0.00060316915541993	-0.0014562934869215
2	D	26	50	20120529	21	3266	64.96	0.00056894518721051	-0.00152349691540548
2	D	26	50	20120529	21	3268	65	0.00057564148842834	-0.00175460062470067
2	D	26	50	20120529	21	3270	65.04	0.00047330192398721	-0.00183815943303349
2	D	26	50	20120529	21	3272	65.08	0.00070048119064683	-0.00172198178888454
2	D	26	50	20120529	21	3274	65.12	0.000743876333808241	-0.00170090293573737
2	D	26	50	20120529	21	3276	65.16	0.00083015043218082	-0.00167766033583977
2	D	26	50	20120529	21	3278	65.2	0.00087544062151581	-0.00159622284785051
2	D	26	50	20120529	21	3280	65.24	0.00071967913975604	-0.0016075365563495
2	D	26	50	20120529	21	3282	65.28	0.000716539585647571	-0.00179899278842357
2	D	26	50	20120529	21	3284	65.32	0.000460595215129291	-0.00144657076868019
2	D	26	50	20120529	21	3286	65.36	0.00060980888809528	-0.00170392935276085
2	D	26	50	20120529	21	3288	65.4	0.000241250691605220	-0.00150518992084055
2	D	26	50	20120529	21	3290	65.44	0.000313099811641591	-0.00176436576934886
2	D	26	50	20120529	21	3292	65.48	0.00043907795577778	-0.00191983026626053
2	D	26	50	20120529	21	3294	65.52	0.000478612295913921	-0.00151616421808457
2	D	26	50	20120529	21	3296	65.56	0.000259974879171040	-0.00169301162405933
2	D	26	50	20120529	21	3298	65.6	3.38492016154004e-05	-0.00166155244336434
2	D	26	50	20120529	21	3300	65.64	0.00058512379036405	-0.0019311298326239
2	D	26	50	20120529	21	3302	65.68	0.00031047644548339	-0.00138741421536612
2	D	26	50	20120529	21	3304	65.72	0.000420431549957891	-0.00157771079231905
2	D	26	50	20120529	21	3306	65.76	0.00039679297026283	-0.00166016651407321
2	D	26	50	20120529	21	3308	65.8	0.00064029933250004	-0.00172864980583113
2	D	26	50	20120529	21	3310	65.84	0.000411366441023081	-0.00122699997098614
2	D	26	50	20120529	21	3312	65.88	0.00051198066491812	-0.00170096657534767
2	D	26	50	20120529	21	3314	65.92	0.00062548544543418	-0.00164584053068637
2	D	26	50	20120529	21	3316	65.96	0.000449012806053460	-0.00188786196868309
2	D	26	50	20120529	21	3318	66	0.000308963236971650	-0.00191982319519272
2	D	26	50	20120529	21	3320	66.04	0.00068618349153123	-0.00143905422359618
2	D	26	50	20120529	21	3322	66.08	0.000495922269917371	-0.00184898523785345
2	D	26	50	20120529	21	3324	66.12	0.000657036550010721	-0.00173582693966017
2	D	26	50	20120529	21	3326	66.16	0.000424511556085341	-0.00146346354968274
2	D	26	50	20120529	21	3328	66.2	0.00064055389094127	-0.00153456313653104
2	D	26	50	20120529	21	3330	66.24	0.000352252314115890	-0.00158922249071676
2	D	26	50	20120529	21	3332	66.28	0.00071737397164937	-0.00172282324595415
2	D	26	50	20120529	21	3334	66.32	0.0005994568448187	-0.00168784974455666
2	D	26	50	20120529	21	3336	66.36	0.00031959812296069	-0.00105944394811618
2	D	26	50	20120529	21	3338	66.4	0.000515834396875581	-0.00114148247686944
2	D	26	50	20120529	21	3340	66.44	0.00068936547204657	-0.0012521800434642
2	D	26	50	20120529	21	3342	66.48	0.00076842708125104	-0.00166420409379379
2	D	26	50	20120529	21	3344	66.52	0.00076594513644908	-0.00176665679531991
2	D	26	50	20120529	21	3346	66.56	0.000695050610567321	-0.00200357999342427
2	D	26	50	20120529	21	3348	66.6	0.00091177883900099	-0.00166151001695747
2	D	26	50	20120529	21	3350	66.64	0.000492712005130781	-0.0015659445354801
2	D	26	50	20120529	21	3352	66.68	0.00045592831037346	-0.00126638581869823
2	D	26	50	20120529	21	3354	66.72	0.0002340240603015	-0.00151213370943181
2	D	26	50	20120529	21	3356	66.76	0.00047441915270149	-0.00177299247207934
2	D	26	50	20120529	21	3358	66.8	0.00059874266696971	-0.00137370341487892
2	D	26	50	20120529	21	3360	66.84	0.00046622378510753	-0.00163415205559336
2	D	26	50	20120529	21	3362	66.88	0.000434651467327561	-0.0017109933495049
2	D	26	50	20120529	21	3364	66.92	0.00041597677723642	-0.00125872078119017
2	D	26	50	20120529	21	3366	66.96	0.00038289832201251	-0.00139779454291394
2	D	26	50	20120529	21	3368	67	0.000436871782620481	-0.00184589518121967
2	D	26	50	20120529	21	3370	67.04	0.000570592746010671	-0.00168377680949703
2	D	26	50	20120529	21	3372	67.08	0.000240550655891850	-0.0019329824523906
2	D	26	50	20120529	21	3374	67.12	0.000365461068788451	-0.00160465156068225
2	D	26	50	20120529	21	3376	67.16	0.000459442631075961	-0.00162397678901208
2	D	26	50	20120529	21	3378	67.2	0.00060968867994247	-0.00182288592655986
2	D	26	50	20120529	21	3380	67.24	0.000272964430741440	-0.00168105444838946
2	D	26	50	20120529	21	3382	67.28	0.0003798506917856	-0.00117130116983208
2	D	26	50	20120529	21	3384	67.32	0.00050444997769848	-0.00137250840441871
2	D	26	50	20120529	21	3386	67.36	0.00062397223692244	-0.00171351064964592
2	D	26	50	20120529	21	3388	67.4	0.000312993745624410	-0.00153293679093431
2	D	26	50	20120529	21	3390	67.44	0.000408007683812450	-0.00175863820442125
2	D	26	50	20120529	21	3392	67.48	0.000442259936293121	-0.00175261365464554
2	D	26	50	20120529	21	3394	67.52	0.000256375705654801	-0.00162711634312055
2	D	26	50	20120529	21	3396	67.56	1.84625580567808e-05	-0.00197242486864519
2	D	26	50	20120529	21	3398	67.6	0.00010972175923671	-0.00154990028261498
2	D	26	50	20120529	21	3400	67.64	7.50876690942008e-05	-0.00175124186749004
2	D	26	50	20120529	21	3402	67.68	0.00021112087165886	-0.00182756697345131
2	D	26	50	20120529	21	3404	67.72	0.000112415836073031	-0.00166638198267984
2	D	26	50	20120529	21	3406	67.76	-0.00014347903697057	-0.00167449249746005
2	D	26	50	20120529	21	3408	67.8	-0.00068066805863799	-0.00188359811479254
2	D	26	50	20120529	21	3410	67.84	-0.000704872323757999	-0.00231079667664639
2	D	26	50	20120529	21	3412	67.88	-0.00086168032355393	-0.00266860685006240
2	D	26	50	20120529	21	3414	67.92	-0.00109901364359138	-0.00302947172477315
2	D	26	50	20120529	21	3416	67.96	-0.00087575174849954	-0.00404432551926770
2	D	26	50	20120529	21	3418	68	-0.00112241180698085	-0.00487406582951544
2	D	26	50	20120529	21	3420	68.04	-0.00124058349225274	-0.00568261414953101
2	D	26	50	20120529	21	3422	68.08	-0.00082987466053616	-0.00562560012976393
2	D	26	50	20120529	21	3424	68.12	-0.00075686588537865	-0.00535447417665358
2	D	26	50	20120529	21	3426	68.16	-0.00106575841167218	-0.0057094276386736
2	D	26	50	20120529	21	3428	68.2	-0.00076014686084335	-0.00574974686733686
2	D	26	50	20120529	21	3430	68.24	-0.00082420366415104	-0.00620967033102402
2	D	26	50	20120529	21	3432	68.28	-0.00056944016195734	-0.00687690336081946
2	D	26	50	20120529	21	3434	68.32	7.785245660863e-05	-0.00819458977649278
2	D	26	50	20120529	21	3436	68.36	0.000208605692838181	-0.00939462564459194
2	D	26	50	20120529	21	3438	68.4	0.00115014948468644	-0.0101676036650867
2	D	26	50	20120529	21	3440	68.44	0.0015019973337235	-0.0116465966938979
2	D	26	50	20120529	21	3442	68.48	0.00253773764832074	-0.0130769619893668
2	D	26	50	20120529	21	3444	68.52	0.00385010732810635	-0.0140233742114036
2	D	26	50	20120529	21	3446	68.56	0.00517566596357455	-0.0137201505601748
2	D	26	50	20120529	21	3448	68.6	0.00545672888828095	-0.0138554321082311
2	D	26	50	20120529	21	3450	68.64	0.00571432788866725	-0.0140202586989257
2	D	26	50	20120529	21	3452	68.68	0.00493559451394835	-0.0148080430404437
2	D	26	50	20120529	21	3454	68.72	0.00427509688837575	-0.0147778387621533
2	D	26	50	20120529	21	3456	68.76	0.00380999033198245	-0.0153792755059593
2	D	26	50	20120529	21	3458	68.8	0.00245489089651658	-0.0162959687370896
2	D	26	50	20120529	21	3460	68.84	0.00124897684974542	-0.0167092160821506
2	D	26	50	20120529	21	3462	68.88	-0.00013287950632058	-0.0176710510101918
2	D	26	50	20120529	21	3464	68.92	-0.00116217242128697	-0.0182345019777125
2	D	26	50	20120529	21	3466	68.96	-0.00224821772651138	-0.0190954044838071
2	D	26	50	20120529	21	3468	69	-0.00422199316910864	-0.0202489360602280
2	D	26	50	20120529	21	3470	69.04	-0.00654929371802792	-0.0221468813716108
2	D	26	50	20120529	21	3472	69.08	-0.00740503434461989	-0.0231929751436982
2	D	26	50	20120529	21	3474	69.12	-0.00843507679277433	-0.0234263910921679
2	D	26	50	20120529	21	3476	69.16	-0.00899743881585199	-0.0251090930993575
2	D	26	50	20120529	21	3478	69.2	-0.00850401970394002	-0.0256644547653014
2	D	26	50	20120529	21	3480	69.24	-0.00853555666638094	-0.0268181701894854
2	D	26	50	20120529	21	3482	69.28	-0.0085892967817511	-0.0281985840477178
2	D	26	50	20120529	21	3484	69.32	-0.00883968329296927	-0.0286090595341965
2	D	26	50	20120529	21	3486	69.36	-0.00907628122195429	-0.0304011509604357
2	D	26	50	20120529	21	3488	69.4	-0.00936004317324445	-0.0324525384433360
2	D	26	50	20120529	21	3490	69.44	-0.00978784277586232	-0.0340886421136455
2	D	26	50	20120529	21	3492	69.48	-0.0094041666363905	-0.0352409433242671
2	D	26	50	20120529	21	3494	69.52	-0.00889759533834845	-0.0369165035529667
2	D	26	50	20120529	21	3496	69.56	-0.00868433193314259	-0.0377431113801738
2	D	26	50	20120529	21	3498	69.6	-0.0083894684053878	-0.0395414253460874
2	D	26	50	20120529	21	3500	69.64	-0.00722691414643899	-0.0413876104410874
2	D	26	50	20120529	21	3502	69.68	-0.00683553054305224	-0.0423016873771272
2	D	26	50	20120529	21	3504	69.72	-0.00743600562163586	-0.0426214410635798
2	D	26	50	20120529	21	3506	69.76	-0.00779860997902832	-0.0430177037037567
2	D	26	50	20120529	21	3508	69.8	-0.00850670670970853	-0.0429424675422385
2	D	26	50	20120529	21	3510	69.84	-0.00930177757447469	-0.0421318403282862
2	D	26	50	20120529	21	3512	69.88	-0.00955598246231125	-0.0416963332617534
2	D	26	50	20120529	21	3514	69.92	-0.00956255855537628	-0.0413742461229229
2	D	26	50	20120529	21	3516	69.96	-0.0104491997483061	-0.0407622452038060
2	D	26	50	20120529	21	3518	70	-0.0112923538741929	-0.0397609820016458
2	D	26	50	20120529	21	3520	70.04	-0.0123890764918133	-0.0391155349317787
2	D	26	50	20120529	21	3522	70.08	-0.0130058150263642	-0.0381756485982256
2	D	26	50	20120529	21	3524	70.12	-0.0133211846507734	-0.0374058921562259
2	D	26	50	20120529	21	3526	70.16	-0.0134635959565043	-0.0367784055986010
2	D	26	50	20120529	21	3528	70.2	-0.0133339832835128	-0.0357896581864678
2	D	26	50	20120529	21	3530	70.24	-0.0132072697483242	-0.0351104114124600
2	D	26	50	20120529	21	3532	70.28	-0.0130623128581810	-0.0341193305479490
2	D	26	50	20120529	21	3534	70.32	-0.0123219013476005	-0.0321099452078511
2	D	26	50	20120529	21	3536	70.36	-0.0119185676396117	-0.0303327030240169
2	D	26	50	20120529	21	3538	70.4	-0.0120195424879652	-0.0280917402130805
2	D	26	50	20120529	21	3540	70.44	-0.0116837374775797	-0.0264180891726900
2	D	26	50	20120529	21	3542	70.48	-0.0117029707820280	-0.0236634839958997
2	D	26	50	20120529	21	3544	70.52	-0.0114564662870385	-0.0215220888908222
2	D	26	50	20120529	21	3546	70.56	-0.0114890921939225	-0.0187714859384134
2	D	26	50	20120529	21	3548	70.6	-0.0119484994696594	-0.0171019361173538
2	D	26	50	20120529	21	3550	70.64	-0.0126914282803808	-0.0145448541488202
2	D	26	50	20120529	21	3552	70.68	-0.0131501920889468	-0.0124125100105418
2	D	26	50	20120529	21	3554	70.72	-0.0143782470632505	-0.0108917128288269
2	D	26	50	20120529	21	3556	70.76	-0.0157167634304840	-0.0103506714894156
2	D	26	50	20120529	21	3558	70.8	-0.0169623603098153	-0.0103921503731999
2	D	26	50	20120529	21	3560	70.84	-0.0178939876361642	-0.0111486697762558
2	D	26	50	20120529	21	3562	70.88	-0.0189789722812169	-0.0117587615070636
2	D	26	50	20120529	21	3564	70.92	-0.0201556262493826	-0.0127547638347717
2	D	26	50	20120529	21	3566	70.96	-0.0209856423312750	-0.0136425929670939
2	D	26	50	20120529	21	3568	71	-0.0226394802396565	-0.0144588204667532
2	D	26	50	20120529	21	3570	71.04	-0.0235944491608525	-0.0145834621790729
2	D	26	50	20120529	21	3572	71.08	-0.0235295084740682	-0.0139999859475091
2	D	26	50	20120529	21	3574	71.12	-0.0227787166359400	-0.0133391098076765
2	D	26	50	20120529	21	3576	71.16	-0.0219034952175263	-0.0128439582841506
2	D	26	50	20120529	21	3578	71.2	-0.0215141197973982	-0.0118940734607114
2	D	26	50	20120529	21	3580	71.24	-0.0212796926862314	-0.0110681232428109
2	D	26	50	20120529	21	3582	71.28	-0.0204706069650622	-0.00993577658555434
2	D	26	50	20120529	21	3584	71.32	-0.0199463297132191	-0.0086402438253356
2	D	26	50	20120529	21	3586	71.36	-0.0190628846429403	-0.00699366083252898
2	D	26	50	20120529	21	3588	71.4	-0.0178896672137313	-0.00486600481220991
2	D	26	50	20120529	21	3590	71.44	-0.0175740218176774	-0.0035476678582979
2	D	26	50	20120529	21	3592	71.48	-0.0165904716403859	-0.00191958984995493
2	D	26	50	20120529	21	3594	71.52	-0.0154813817251626	4.11818989363103e-05
2	D	26	50	20120529	21	3596	71.56	-0.0141763525208726	0.00158379898170507
2	D	26	50	20120529	21	3598	71.6	-0.0130589137958838	0.00369422775951409
2	D	26	50	20120529	21	3600	71.64	-0.0107758618680108	0.00526355438672861
2	D	26	50	20120529	21	3602	71.68	-0.00893935706484533	0.00596470025774976
2	D	26	50	20120529	21	3604	71.72	-0.00725135882786461	0.00670625021024794
2	D	26	50	20120529	21	3606	71.76	-0.00496286429909684	0.00658203983306464
2	D	26	50	20120529	21	3608	71.8	-0.00249187258117264	0.00713139816243634
2	D	26	50	20120529	21	3610	71.84	-0.00072512386197118	0.00701828936171774
2	D	26	50	20120529	21	3612	71.88	0.00140649195632254	0.00638842692530798
2	D	26	50	20120529	21	3614	71.92	0.00297152573826847	0.00597032034244663
2	D	26	50	20120529	21	3616	71.96	0.00402011418307985	0.00448954823297401
2	D	26	50	20120529	21	3618	72	0.00576299804841625	0.00390504669657739
2	D	26	50	20120529	21	3620	72.04	0.00718117140876405	0.00282204195051207
2	D	26	50	20120529	21	3622	72.08	0.00910294621867285	0.00276094792461756
2	D	26	50	20120529	21	3624	72.12	0.0109153386805998	0.00300156929118753
2	D	26	50	20120529	21	3626	72.16	0.0125824843386035	0.00301677208698304
2	D	26	50	20120529	21	3628	72.2	0.0126500766758170	0.00314024000204602
2	D	26	50	20120529	21	3630	72.24	0.0129416521570392	0.003093747731183
2	D	26	50	20120529	21	3632	72.28	0.0133357086240590	0.00218435184203461
2	D	26	50	20120529	21	3634	72.32	0.0134491002674901	0.00137587423269716
2	D	26	50	20120529	21	3636	72.36	0.0137584594842591	0.000640836733653739
2	D	26	50	20120529	21	3638	72.4	0.0137895721826313	-0.00079515571757989
2	D	26	50	20120529	21	3640	72.44	0.0142223922433956	-0.00196506388705304
2	D	26	50	20120529	21	3642	72.48	0.0148886989633078	-0.00349686930713746
2	D	26	50	20120529	21	3644	72.52	0.0158780827715439	-0.00570799221190779
2	D	26	50	20120529	21	3646	72.56	0.0169141356273384	-0.00739698746944998
2	D	26	50	20120529	21	3648	72.6	0.0172990845590165	-0.00894060157278021
2	D	26	50	20120529	21	3650	72.64	0.0185768972232987	-0.0100330108390353
2	D	26	50	20120529	21	3652	72.68	0.0194915398447634	-0.0115044293400064
2	D	26	50	20120529	21	3654	72.72	0.0200135967813135	-0.0134245778043185
2	D	26	50	20120529	21	3656	72.76	0.0207608672276713	-0.0142849853356663
2	D	26	50	20120529	21	3658	72.8	0.0210868434537983	-0.0156482872097940
2	D	26	50	20120529	21	3660	72.84	0.0216337198383681	-0.0168796429585522
2	D	26	50	20120529	21	3662	72.88	0.0224852885349510	-0.0180163171093096
2	D	26	50	20120529	21	3664	72.92	0.0229622037745901	-0.0187962134625515
2	D	26	50	20120529	21	3666	72.96	0.0229405804492214	-0.0201377223056830
2	D	26	50	20120529	21	3668	73	0.0226834127839717	-0.0217335845290751
2	D	26	50	20120529	21	3670	73.04	0.0228413380124819	-0.0226794529859971
2	D	26	50	20120529	21	3672	73.08	0.0228886505272110	-0.0253834929568647
2	D	26	50	20120529	21	3674	73.12	0.0236688367942332	-0.0265967821273637
2	D	26	50	20120529	21	3676	73.16	0.0241081056688420	-0.0281483016845076
2	D	26	50	20120529	21	3678	73.2	0.0246004429073787	-0.0293415655909633
2	D	26	50	20120529	21	3680	73.24	0.0250862111239182	-0.0315552482222815
2	D	26	50	20120529	21	3682	73.28	0.0261768526232204	-0.032736682232288
2	D	26	50	20120529	21	3684	73.32	0.0270582117284947	-0.0340961445165938
2	D	26	50	20120529	21	3686	73.36	0.0279988695155462	-0.0366326136153491
2	D	26	50	20120529	21	3688	73.4	0.0283666986849449	-0.0378588859734574
2	D	26	50	20120529	21	3690	73.44	0.0286204177904227	-0.0397898439791335
2	D	26	50	20120529	21	3692	73.48	0.0281287431109399	-0.0414399009875561
2	D	26	50	20120529	21	3694	73.52	0.0277239669051174	-0.042821757343622
2	D	26	50	20120529	21	3696	73.56	0.0272847545990513	-0.0449922498927455
2	D	26	50	20120529	21	3698	73.6	0.0267533709240574	-0.0468713790926809
2	D	26	50	20120529	21	3700	73.64	0.0264607206405277	-0.048401466243287
2	D	26	50	20120529	21	3702	73.68	0.0258610870190138	-0.0500419610467076
2	D	26	50	20120529	21	3704	73.72	0.0256696732133466	-0.0524726406070364
2	D	26	50	20120529	21	3706	73.76	0.0260163676681623	-0.0545757883063195
2	D	26	50	20120529	21	3708	73.8	0.0256156502552638	-0.0553194525080934
2	D	26	50	20120529	21	3710	73.84	0.0254108014207542	-0.0571606878556251
2	D	26	50	20120529	21	3712	73.88	0.0242271753797259	-0.0586889577418036
2	D	26	50	20120529	21	3714	73.92	0.0240479238106951	-0.0607349712131668
2	D	26	50	20120529	21	3716	73.96	0.0231508881480820	-0.0622512909947433
2	D	26	50	20120529	21	3718	74	0.0225128656994172	-0.0634677267904185
2	D	26	50	20120529	21	3720	74.04	0.0216477912633136	-0.0651949058141447
2	D	26	50	20120529	21	3722	74.08	0.0215207948854126	-0.0666333024284343
2	D	26	50	20120529	21	3724	74.12	0.0211141377755521	-0.068349379875696
2	D	26	50	20120529	21	3726	74.16	0.0205712918996352	-0.0698345162482222
2	D	26	50	20120529	21	3728	74.2	0.0195812716952960	-0.0711317036383089
2	D	26	50	20120529	21	3730	74.24	0.0188699929841004	-0.0729169361287706
2	D	26	50	20120529	21	3732	74.28	0.0177763816363173	-0.0743937993519568
2	D	26	50	20120529	21	3734	74.32	0.0167983822472582	-0.0756757132355698
2	D	26	50	20120529	21	3736	74.36	0.0158572231214989	-0.0771241507661524
2	D	26	50	20120529	21	3738	74.4	0.0146540102226319	-0.078622085771418
2	D	26	50	20120529	21	3740	74.44	0.0131526103941384	-0.0804114194812104
2	D	26	50	20120529	21	3742	74.48	0.0122318866543555	-0.0820030461349833
2	D	26	50	20120529	21	3744	74.52	0.0105651652604206	-0.0836048551264052
2	D	26	50	20120529	21	3746	74.56	0.00943195593289115	-0.085177460607764
2	D	26	50	20120529	21	3748	74.6	0.00797743728399035	-0.087122004256027
2	D	26	50	20120529	21	3750	74.64	0.00662205500581205	-0.0887087518730097
2	D	26	50	20120529	21	3752	74.68	0.00598608316681285	-0.0904763774046198
2	D	26	50	20120529	21	3754	74.72	0.00586219805874895	-0.0911467146331846
2	D	26	50	20120529	21	3756	74.76	0.00572303944421145	-0.091905581630754
2	D	26	50	20120529	21	3758	74.8	0.00544047957444925	-0.0932984405683353
2	D	26	50	20120529	21	3760	74.84	0.00554470711399615	-0.0939214016425606
2	D	26	50	20120529	21	3762	74.88	0.00617466854535525	-0.094929948044567
2	D	26	50	20120529	21	3764	74.92	0.00683807612746445	-0.0960184682235257
2	D	26	50	20120529	21	3766	74.96	0.00704235927654925	-0.0975437682612232
2	D	26	50	20120529	21	3768	75	0.00789626142551015	-0.0989439811093288
2	D	26	50	20120529	21	3770	75.04	0.00832285894660005	-0.100377074422759
2	D	26	50	20120529	21	3772	75.08	0.00878997368625185	-0.102314688424567
2	D	26	50	20120529	21	3774	75.12	0.00937121546038715	-0.103601339923613
2	D	26	50	20120529	21	3776	75.16	0.00963143075586385	-0.105611361659814
2	D	26	50	20120529	21	3778	75.2	0.00970461630771665	-0.106799371762886
2	D	26	50	20120529	21	3780	75.24	0.00927540249153645	-0.107639273197579
2	D	26	50	20120529	21	3782	75.28	0.00910555544269545	-0.108612393549848
2	D	26	50	20120529	21	3784	75.32	0.00915773992314695	-0.108625828578691
2	D	26	50	20120529	21	3786	75.36	0.00946518995160685	-0.108637849393971
2	D	26	50	20120529	21	3788	75.4	0.0101299410366003	-0.109268235089399
2	D	26	50	20120529	21	3790	75.44	0.0103134352463182	-0.108331530736361
2	D	26	50	20120529	21	3792	75.48	0.0103176778870054	-0.107773906328717
2	D	26	50	20120529	21	3794	75.52	0.0107166275329509	-0.107503791538304
2	D	26	50	20120529	21	3796	75.56	0.0105183547915062	-0.107060152743787
2	D	26	50	20120529	21	3798	75.6	0.0107693776988273	-0.106428847809544
2	D	26	50	20120529	21	3800	75.64	0.0113896517672841	-0.105313881836969
2	D	26	50	20120529	21	3802	75.68	0.0122246741651873	-0.104022775565201
2	D	26	50	20120529	21	3804	75.72	0.0112810401656939	-0.103426896680695
2	D	26	50	20120529	21	3806	75.76	0.0112447655878190	-0.102318223958473
2	D	26	50	20120529	21	3808	75.8	0.0106987377313868	-0.101190812906549
2	D	26	50	20120529	21	3810	75.84	0.0113675193250331	-0.0993922160979229
2	D	26	50	20120529	21	3812	75.88	0.0118016121780035	-0.097071138088678
2	D	26	50	20120529	21	3814	75.92	0.0123448823179890	-0.0948404283260689
2	D	26	50	20120529	21	3816	75.96	0.0132791825079708	-0.093294622191717
2	D	26	50	20120529	21	3818	76	0.0138683438780555	-0.0900314658178973
2	D	26	50	20120529	21	3820	76.04	0.0147286806987251	-0.0881840079306912
2	D	26	50	20120529	21	3822	76.08	0.0152628998719116	-0.086207149502528
2	D	26	50	20120529	21	3824	76.12	0.0164200094086452	-0.083849089808627
2	D	26	50	20120529	21	3826	76.16	0.0173977259549919	-0.081421804360848
2	D	26	50	20120529	21	3828	76.2	0.0174748005941412	-0.0790329148112874
2	D	26	50	20120529	21	3830	76.24	0.0176085144864637	-0.077591760480551
2	D	26	50	20120529	21	3832	76.28	0.0186336071871498	-0.074660307897786
2	D	26	50	20120529	21	3834	76.32	0.0188511839437209	-0.0729715247722782
2	D	26	50	20120529	21	3836	76.36	0.0197801808328437	-0.0712109703084799
2	D	26	50	20120529	21	3838	76.4	0.0212754288323408	-0.06857586617771
2	D	26	50	20120529	21	3840	76.44	0.0218561756317293	-0.0668486164433057
2	D	26	50	20120529	21	3842	76.48	0.0227714546492973	-0.064246322067183
2	D	26	50	20120529	21	3844	76.52	0.0228370034479132	-0.0625353357887459
2	D	26	50	20120529	21	3846	76.56	0.0231060575781546	-0.0606784026706719
2	D	26	50	20120529	21	3848	76.6	0.0230886627513376	-0.0587969329472908
2	D	26	50	20120529	21	3850	76.64	0.0225437662657551	-0.0574510258999803
2	D	26	50	20120529	21	3852	76.68	0.0214465486733880	-0.0546447312174852
2	D	26	50	20120529	21	3854	76.72	0.0202690744613562	-0.0528499527854775
2	D	26	50	20120529	21	3856	76.76	0.0192895901480565	-0.0505293697509795
2	D	26	50	20120529	21	3858	76.8	0.0181206719280771	-0.0487280152259068
2	D	26	50	20120529	21	3860	76.84	0.0173486527443776	-0.0463593489302881
2	D	26	50	20120529	21	3862	76.88	0.0160573343405747	-0.0445891778142657
2	D	26	50	20120529	21	3864	76.92	0.0144767385525884	-0.0423095362623984
2	D	26	50	20120529	21	3866	76.96	0.0132296850332878	-0.0406769681259949
2	D	26	50	20120529	21	3868	77	0.0115792978059984	-0.0381733858565258
2	D	26	50	20120529	21	3870	77.04	0.0106179861369753	-0.0367243119298402
2	D	26	50	20120529	21	3872	77.08	0.00932023306146365	-0.0350024362069728
2	D	26	50	20120529	21	3874	77.12	0.00803428866919775	-0.0333029757690691
2	D	26	50	20120529	21	3876	77.16	0.00683680333525835	-0.0308351023920499
2	D	26	50	20120529	21	3878	77.2	0.00625613431761575	-0.0290619543564787
2	D	26	50	20120529	21	3880	77.24	0.00580607499352615	-0.0278365948732249
2	D	26	50	20120529	21	3882	77.28	0.00644933710343935	-0.0260714371442811
2	D	26	50	20120529	21	3884	77.32	0.00737962092690405	-0.0250251878087019
2	D	26	50	20120529	21	3886	77.36	0.00815470188296605	-0.0245128677325288
2	D	26	50	20120529	21	3888	77.4	0.00837408176182915	-0.0244626277957255
2	D	26	50	20120529	21	3890	77.44	0.00965041657293875	-0.0237190272335619
2	D	26	50	20120529	21	3892	77.48	0.00957088827325865	-0.0227029642864715
2	D	26	50	20120529	21	3894	77.52	0.00946987099849835	-0.0224306291807653
2	D	26	50	20120529	21	3896	77.56	0.00842775116652125	-0.0214047445204843
2	D	26	50	20120529	21	3898	77.6	0.00765799472452155	-0.0212732226591836
2	D	26	50	20120529	21	3900	77.64	0.00610771260424475	-0.0214275345720419
2	D	26	50	20120529	21	3902	77.68	0.00493764887127975	-0.0212840767482748
2	D	26	50	20120529	21	3904	77.72	0.00309722669654644	-0.0213049717536589
2	D	26	50	20120529	21	3906	77.76	0.000319612265096311	-0.0207980751864975
2	D	26	50	20120529	21	3908	77.8	-0.0017876861509924	-0.0203507382235154
2	D	26	50	20120529	21	3910	77.84	-0.00397799890319241	-0.0196354077904637
2	D	26	50	20120529	21	3912	77.88	-0.00506790501144211	-0.0189998319312620
2	D	26	50	20120529	21	3914	77.92	-0.00562206459585801	-0.0184558546844951
2	D	26	50	20120529	21	3916	77.96	-0.00585632907246511	-0.0181545564850316
2	D	26	50	20120529	21	3918	78	-0.00663162923162929	-0.0179839740451381
2	D	26	50	20120529	21	3920	78.04	-0.00664051049280099	-0.0183146454602922
2	D	26	50	20120529	21	3922	78.08	-0.00690673619591772	-0.0186788761632814
2	D	26	50	20120529	21	3924	78.12	-0.00673674772572048	-0.0189877404053037
2	D	26	50	20120529	21	3926	78.16	-0.00695029397363882	-0.0188528244314533
2	D	26	50	20120529	21	3928	78.2	-0.0072106506904717	-0.0192848666747583
2	D	26	50	20120529	21	3930	78.24	-0.00699731657458772	-0.0191029280999590
2	D	26	50	20120529	21	3932	78.28	-0.00675103128270045	-0.0186675624547824
2	D	26	50	20120529	21	3934	78.32	-0.00672979686606141	-0.0177614970385734
2	D	26	50	20120529	21	3936	78.36	-0.00652289035081842	-0.0175251890233687
2	D	26	50	20120529	21	3938	78.4	-0.00595236124441805	-0.0168043714416949
2	D	26	50	20120529	21	3940	78.44	-0.00549642586297678	-0.0160016567526241
2	D	26	50	20120529	21	3942	78.48	-0.00457129684794698	-0.0147037976110953
2	D	26	50	20120529	21	3944	78.52	-0.0033354509711282	-0.0141868247723020
2	D	26	50	20120529	21	3946	78.56	-0.00215404524539296	-0.0133087819978314
2	D	26	50	20120529	21	3948	78.6	-0.00133469940482867	-0.0121818588495865
2	D	26	50	20120529	21	3950	78.64	-0.00049829461316826	-0.0105739439911091
2	D	26	50	20120529	21	3952	78.68	0.00093561823702191	-0.00954203548815912
2	D	26	50	20120529	21	3954	78.72	0.00149487323290304	-0.00934211801634137
2	D	26	50	20120529	21	3956	78.76	0.00190544064326339	-0.0098173432707734
2	D	26	50	20120529	21	3958	78.8	0.00221914149566899	-0.0101118956715445
2	D	26	50	20120529	21	3960	78.84	0.00229912941475681	-0.0105063764026328
2	D	26	50	20120529	21	3962	78.88	0.00264218934071727	-0.0104935353434865
2	D	26	50	20120529	21	3964	78.92	0.00311488315287267	-0.0110952195746659
2	D	26	50	20120529	21	3966	78.96	0.00347310344822177	-0.0112335296610660
2	D	26	50	20120529	21	3968	79	0.00374626586886195	-0.0109404268291964
2	D	26	50	20120529	21	3970	79.04	0.00409916872121655	-0.0107314909174914
2	D	26	50	20120529	21	3972	79.08	0.00426427815462355	-0.0100467994212684
2	D	26	50	20120529	21	3974	79.12	0.00394729632675325	-0.00914840611363531
2	D	26	50	20120529	21	3976	79.16	0.00424177094577845	-0.00812179313336962
2	D	26	50	20120529	21	3978	79.2	0.00345087201102127	-0.00676605730180066
2	D	26	50	20120529	21	3980	79.24	0.0033423099069057	-0.00586238190651206
2	D	26	50	20120529	21	3982	79.28	0.00304116019986616	-0.00383560881066487
2	D	26	50	20120529	21	3984	79.32	0.00307900455479526	-0.00285424359332731
2	D	26	50	20120529	21	3986	79.36	0.00207902121590906	-0.00128840512386438
2	D	26	50	20120529	21	3988	79.4	0.00202376082095933	-0.00049262008124923
2	D	26	50	20120529	21	3990	79.44	0.00105418307366415	-0.00067848309868411
2	D	26	50	20120529	21	3992	79.48	0.000398949645945451	-0.00065264541689956
2	D	26	50	20120529	21	3994	79.52	0.00060109026148325	-0.000514879802720981
2	D	26	50	20120529	21	3996	79.56	-0.000127653987207609	-0.00122139261421133
2	D	26	50	20120529	21	3998	79.6	-0.00069604763112879	-0.00146760012435268
2	D	26	50	20120529	21	4000	79.64	-0.00044805821189886	-0.00146889412976225
2	D	26	50	20120529	21	4002	79.68	-0.00065882553016713	-0.00191586339721808
2	D	26	50	20120529	21	4004	79.72	-0.000477473853996219	-0.00193639070707592
2	D	26	50	20120529	21	4006	79.76	-0.00047790518913274	-0.00195403302126653
2	D	26	50	20120529	21	4008	79.8	-0.00080481479621091	-0.00198779029900037
2	D	26	50	20120529	21	4010	79.84	-0.00093345166184436	-0.00163422276627148
2	D	26	50	20120529	21	4012	79.88	-0.00057093215726565	-0.00182627296804174
2	D	26	50	20120529	21	4014	79.92	-0.00051992147407085	-0.00174286265213298
[truncated: 1,624 more rows]
