# Supplementary material for: How Do Ants Make Sense of Gravity? A Boltzmann Walker Analysis of Lasius niger Trajectories on Various Inclines
Source: PLoS One. 2013 Oct 29;8(10):e76531. doi: 10.1371/journal.pone.0076531 (PMC3812222; doi:10.1371/journal.pone.0076531)
Supplement: Dataset S3 — Trajectories for . (ZIP) [file pone.0076531.s007.zip]

Archive with 70 entries (69 files):
- Incline3/
- Incline3/3-A-26-50-20120618-01.txt
- Incline3/3-A-26-50-20120618-02.txt
- Incline3/3-A-26-50-20120618-03.txt
- Incline3/3-A-26-50-20120618-04.txt
- Incline3/3-A-26-50-20120618-05.txt
- Incline3/3-A-26-50-20120618-06.txt
- Incline3/3-A-26-50-20120618-07.txt
- Incline3/3-A-26-50-20120618-08.txt
- Incline3/3-A-26-50-20120618-09.txt
- Incline3/3-A-26-50-20120618-10.txt
- Incline3/3-A-26-50-20120618-11.txt
- Incline3/3-A-26-50-20120618-12.txt
- Incline3/3-A-26-50-20120618-13.txt
- Incline3/3-A-26-50-20120618-14.txt
- Incline3/3-A-26-50-20120618-15.txt
- Incline3/3-A-26-50-20120618-16.txt
- Incline3/3-A-26-50-20120618-17.txt
- Incline3/3-A-26-50-20120618-18.txt
- Incline3/3-A-26-50-20120618-19.txt
- Incline3/3-A-26-50-20120618-20.txt
- Incline3/3-A-26-50-20120618-21.txt
- Incline3/3-A-26-50-20120618-22.txt
- Incline3/3-A-26-50-20120618-23.txt
- Incline3/3-C-26-50-20120531-01.txt
- Incline3/3-C-26-50-20120531-02.txt
- Incline3/3-C-26-50-20120531-03.txt
- Incline3/3-C-26-50-20120531-04.txt
- Incline3/3-C-26-50-20120531-05.txt
- Incline3/3-C-26-50-20120531-06.txt
- Incline3/3-C-26-50-20120531-07.txt
- Incline3/3-C-26-50-20120531-08.txt
- Incline3/3-C-26-50-20120531-09.txt
- Incline3/3-C-26-50-20120531-10.txt
- Incline3/3-C-26-50-20120531-11.txt
- Incline3/3-C-26-50-20120531-12.txt
- Incline3/3-C-26-50-20120531-13.txt
- Incline3/3-C-26-50-20120531-14.txt
- Incline3/3-C-26-50-20120531-15.txt
- Incline3/3-C-26-50-20120531-16.txt
- Incline3/3-C-26-50-20120531-17.txt
- Incline3/3-C-26-50-20120531-18.txt
- Incline3/3-C-26-50-20120531-19.txt
- Incline3/3-C-26-50-20120531-20.txt
- Incline3/3-C-26-50-20120531-21.txt
- Incline3/3-C-26-50-20120531-22.txt
- Incline3/3-C-26-50-20120531-23.txt
- Incline3/3-D-26-50-20120529-01.txt
- Incline3/3-D-26-50-20120529-02.txt
- Incline3/3-D-26-50-20120529-03.txt
- Incline3/3-D-26-50-20120529-04.txt
- Incline3/3-D-26-50-20120529-05.txt
- Incline3/3-D-26-50-20120529-06.txt
- Incline3/3-D-26-50-20120529-07.txt
- Incline3/3-D-26-50-20120529-08.txt
- Incline3/3-D-26-50-20120529-09.txt
- Incline3/3-D-26-50-20120529-10.txt
- Incline3/3-D-26-50-20120529-11.txt
- Incline3/3-D-26-50-20120529-12.txt
- Incline3/3-D-26-50-20120529-13.txt
- Incline3/3-D-26-50-20120529-14.txt
- Incline3/3-D-26-50-20120529-15.txt
- Incline3/3-D-26-50-20120529-16.txt
- Incline3/3-D-26-50-20120529-17.txt
- Incline3/3-D-26-50-20120529-18.txt
- Incline3/3-D-26-50-20120529-19.txt
- Incline3/3-D-26-50-20120529-20.txt
- Incline3/3-D-26-50-20120529-21.txt
- Incline3/3-D-26-50-20120529-22.txt
- Incline3/3-D-26-50-20120529-23.txt
