# Supplementary material for: How Do Ants Make Sense of Gravity? A Boltzmann Walker Analysis of Lasius niger Trajectories on Various Inclines
Source: PLoS One. 2013 Oct 29;8(10):e76531. doi: 10.1371/journal.pone.0076531 (PMC3812222; doi:10.1371/journal.pone.0076531)
Supplement: Dataset S3 — Trajectories for . (ZIP) [file pone.0076531.s007.zip › Incline3/3-A-26-50-20120618-01.txt]

Pente	Colonie	Temperature	Humidite	Date	Indiv	Frame	Time	X	Y
3	A	26	50	20120618	1	34	0	0	0
3	A	26	50	20120618	1	36	0.0399999999999999	-0.0016771865742963	-0.000596868833999571
3	A	26	50	20120618	1	38	0.08	-0.0035095830870632	-0.00119366695732101
3	A	26	50	20120618	1	40	0.12	-0.0048993307548072	-0.00186626692758566
3	A	26	50	20120618	1	42	0.16	-0.0065564354965179	-0.00200620335958248
3	A	26	50	20120618	1	44	0.2	-0.0081397890009508	-0.0032757428745248
3	A	26	50	20120618	1	46	0.24	-0.0090505425351191	-0.00389955247688757
3	A	26	50	20120618	1	48	0.28	-0.011547478000845	-0.00550072507220639
3	A	26	50	20120618	1	50	0.32	-0.0136053001554541	-0.00762204541576603
3	A	26	50	20120618	1	52	0.36	-0.0151098112537847	-0.0084183183620602
3	A	26	50	20120618	1	54	0.4	-0.0167162871499624	-0.0095425474334687
3	A	26	50	20120618	1	56	0.44	-0.0191186117283656	-0.0105258501233867
3	A	26	50	20120618	1	58	0.48	-0.02115218012038	-0.0111558115547458
3	A	26	50	20120618	1	60	0.52	-0.0233524135807201	-0.0110375833009314
3	A	26	50	20120618	1	62	0.56	-0.024865480671103	-0.0122246741651874
3	A	26	50	20120618	1	64	0.6	-0.0266094181255434	-0.0123125675380889
3	A	26	50	20120618	1	66	0.64	-0.0284949890682555	-0.0123407103879801
3	A	26	50	20120618	1	68	0.68	-0.0300994143547677	-0.0122336544213085
3	A	26	50	20120618	1	70	0.72	-0.0319151938581767	-0.0121105471307039
3	A	26	50	20120618	1	72	0.76	-0.0322116130208501	-0.0126018449222723
3	A	26	50	20120618	1	74	0.8	-0.0361475814969688	-0.0118574736137172
3	A	26	50	20120618	1	76	0.84	-0.0382691846832409	-0.0117522561246767
3	A	26	50	20120618	1	78	0.88	-0.0401092886599226	-0.0109047886474246
3	A	26	50	20120618	1	80	0.92	-0.0418016073193364	-0.0103649126199887
3	A	26	50	20120618	1	82	0.96	-0.0425307051214178	-0.0100508864984637
3	A	26	50	20120618	1	84	1	-0.0437601516818669	-0.0103869743515617
3	A	26	50	20120618	1	86	1.04	-0.0472071558187951	-0.00907628122195429
3	A	26	50	20120618	1	88	1.08	-0.0490655031504314	-0.00871459610337737
3	A	26	50	20120618	1	90	1.12	-0.0505560135344946	-0.0082609871032462
3	A	26	50	20120618	1	92	1.16	-0.0525477212050627	-0.00790920147960589
3	A	26	50	20120618	1	94	1.2	-0.0541561770002277	-0.00653083823103895
3	A	26	50	20120618	1	96	1.24	-0.0554723148520503	-0.00576850641024174
3	A	26	50	20120618	1	98	1.28	-0.0563202773040492	-0.00492719076198598
3	A	26	50	20120618	1	100	1.32	-0.0578098684492968	-0.00318770808026708
3	A	26	50	20120618	1	102	1.36	-0.0591680084439218	-0.00181613305679953
3	A	26	50	20120618	1	104	1.4	-0.0605058544739267	-0.00062154686066297
3	A	26	50	20120618	1	106	1.44	-0.0619117948869599	0.00119649538444576
3	A	26	50	20120618	1	108	1.48	-0.063016083547139	0.00197989898732231
3	A	26	50	20120618	1	110	1.52	-0.0648982603773013	0.00421082088196591
3	A	26	50	20120618	1	112	1.56	-0.0654652185944567	0.00535491965392571
3	A	26	50	20120618	1	114	1.6	-0.0658907554553747	0.00682711597235611
3	A	26	50	20120618	1	116	1.64	-0.0662721688531468	0.00904601705171951
3	A	26	50	20120618	1	118	1.68	-0.0663528497368801	0.0104143393839936
3	A	26	50	20120618	1	120	1.72	-0.0670900085562671	0.0124247146735851
3	A	26	50	20120618	1	122	1.76	-0.0673872055363998	0.0137381655196391
3	A	26	50	20120618	1	124	1.8	-0.067008267012362	0.0155931187387258
3	A	26	50	20120618	1	126	1.84	-0.0665062919083976	0.0175862406228563
3	A	26	50	20120618	1	128	1.88	-0.0656200042688584	0.0188994793368759
3	A	26	50	20120618	1	130	1.92	-0.0652451669641514	0.0203180062506143
3	A	26	50	20120618	1	132	1.96	-0.0645490203380733	0.0209898284034196
3	A	26	50	20120618	1	134	2	-0.0631684650584847	0.0223206033656127
3	A	26	50	20120618	1	136	2.04	-0.0631003706754564	0.022276126349076
3	A	26	50	20120618	1	138	2.08	-0.0606000410971808	0.0244542980778431
3	A	26	50	20120618	1	140	2.12	-0.0595475126533846	0.0254832091551476
3	A	26	50	20120618	1	142	2.16	-0.0577858268187364	0.0261362929782515
3	A	26	50	20120618	1	144	2.2	-0.0560162920988171	0.0268750074325571
3	A	26	50	20120618	1	146	2.24	-0.0542520606797566	0.0273510317176519
3	A	26	50	20120618	1	148	2.28	-0.0520592518406191	0.0280314805731877
3	A	26	50	20120618	1	150	2.32	-0.0500184002487584	0.0287951558968692
3	A	26	50	20120618	1	152	2.36	-0.0483168184905111	0.0290808270364685
3	A	26	50	20120618	1	154	2.4	-0.0463693049937671	0.0300185920496781
3	A	26	50	20120618	1	156	2.44	-0.044384739101689	0.0304359264719344
3	A	26	50	20120618	1	158	2.48	-0.0429057545581592	0.0314534531300619
3	A	26	50	20120618	1	160	2.52	-0.041248366973736	0.0317506501101946
3	A	26	50	20120618	1	162	2.56	-0.0397348049086062	0.0317536906693537
3	A	26	50	20120618	1	164	2.6	-0.0383394003866127	0.0314933339525208
3	A	26	50	20120618	1	166	2.64	-0.0368397683250723	0.0312331186570441
3	A	26	50	20120618	1	168	2.68	-0.0354579402532775	0.0304792014069431
3	A	26	50	20120618	1	170	2.72	-0.0346814662968566	0.0297899844273205
3	A	26	50	20120618	1	172	2.76	-0.0334834859881703	0.0288834735338394
3	A	26	50	20120618	1	174	2.8	-0.0332719903499174	0.0290556540350583
3	A	26	50	20120618	1	176	2.84	-0.0323220631000714	0.028304565212082
3	A	26	50	20120618	1	178	2.88	-0.0316034304783515	0.0279543352233602
3	A	26	50	20120618	1	180	2.92	-0.0313150016223055	0.0291200007521463
3	A	26	50	20120618	1	182	2.96	-0.0306308758115075	0.0296516743409204
3	A	26	50	20120618	1	184	3	-0.0291612957881675	0.0302834742499106
3	A	26	50	20120618	1	186	3.04	-0.0280691622935571	0.0307987500324291
3	A	26	50	20120618	1	188	3.08	-0.0263250834177605	0.0312758349776956
3	A	26	50	20120618	1	190	3.12	-0.0243759082200807	0.0315825425440353
3	A	26	50	20120618	1	192	3.16	-0.0226377619701783	0.0315260517832863
3	A	26	50	20120618	1	194	3.2	-0.0209093737938562	0.031444953706552
3	A	26	50	20120618	1	196	3.24	-0.0192914427678232	0.0309286950456077
3	A	26	50	20120618	1	198	3.28	-0.0181096481333583	0.0300801032685735
3	A	26	50	20120618	1	200	3.32	-0.0164538373970572	0.0301006588627026
3	A	26	50	20120618	1	202	3.36	-0.0153449030453258	0.0298604334759301
3	A	26	50	20120618	1	204	3.4	-0.0141500241069818	0.0292803329721396
3	A	26	50	20120618	1	206	3.44	-0.0136923930834793	0.0292049469039838
3	A	26	50	20120618	1	208	3.48	-0.0115662226945075	0.0283253477874878
3	A	26	50	20120618	1	210	3.52	-0.0108649523019822	0.0271212482474278
3	A	26	50	20120618	1	212	3.56	-0.0117060488178464	0.0268189670988277
3	A	26	50	20120618	1	214	3.6	-0.0114164228300199	0.0258268913350755
3	A	26	50	20120618	1	216	3.64	-0.0099350793782681	0.0246864242635439
3	A	26	50	20120618	1	218	3.68	-0.0091552410077822	0.0240524733357253
3	A	26	50	20120618	1	220	3.72	-0.0082996630157499	0.0230912111641769
3	A	26	50	20120618	1	222	3.76	-0.0065214330037424	0.0222794504580544
3	A	26	50	20120618	1	224	3.8	-0.0054339395438301	0.0209189402414988
3	A	26	50	20120618	1	226	3.84	-0.003991957191053	0.0195192018620434
3	A	26	50	20120618	1	228	3.88	-0.0030275179887367	0.0189944741831809
3	A	26	50	20120618	1	230	3.92	-0.0017713915823267	0.0168416387974905
3	A	26	50	20120618	1	232	3.96	-0.000784564672211299	0.01581900965683
3	A	26	50	20120618	1	234	4	-0.000330650201950600	0.0147986064883167
3	A	26	50	20120618	1	236	4.04	0.000259232417050802	0.0129071099907783
3	A	26	50	20120618	1	238	4.08	0.0012983329030723	0.0111155206103538
3	A	26	50	20120618	1	240	4.12	0.00170409905838840	0.0095965421072801
3	A	26	50	20120618	1	242	4.16	0.001502205930224	0.0080560958423296
3	A	26	50	20120618	1	244	4.2	0.0006777547786995	0.00719685503717071
3	A	26	50	20120618	1	246	4.24	0.0004188405597003	0.00568890739988361
3	A	26	50	20120618	1	248	4.28	-0.000327284373672198	0.00417330886722391
3	A	26	50	20120618	1	250	4.32	-0.000799667058843798	0.00216777725908361
3	A	26	50	20120618	1	252	4.36	-0.00157522177644920	0.0008221530544856
3	A	26	50	20120618	1	254	4.4	-0.0012438008281071	-0.00150500607307745
3	A	26	50	20120618	1	256	4.44	-0.0011697667481169	-0.00255795878094234
3	A	26	50	20120618	1	258	4.48	-0.00115102841841540	-0.00438717331319382
3	A	26	50	20120618	1	260	4.52	-0.00140367767133340	-0.00632316096940447
3	A	26	50	20120618	1	262	4.56	-0.0021689086299335	-0.00780087272072811
3	A	26	50	20120618	1	264	4.6	-0.0029926173193377	-0.00927186695763049
3	A	26	50	20120618	1	266	4.64	-0.0034936731844865	-0.0105924595821745
3	A	26	50	20120618	1	268	4.68	-0.004507098623283	-0.0128068351781383
3	A	26	50	20120618	1	270	4.72	-0.0056589048591578	-0.0147616318747285
3	A	26	50	20120618	1	272	4.76	-0.006026105410628	-0.0164351414937627
3	A	26	50	20120618	1	274	4.8	-0.0066354900346545	-0.0179411375163338
3	A	26	50	20120618	1	276	4.84	-0.0074612493337242	-0.0194219605374947
3	A	26	50	20120618	1	278	4.88	-0.0083714371824675	-0.0208462150161606
3	A	26	50	20120618	1	280	4.92	-0.009009954605879	-0.022285601579944
3	A	26	50	20120618	1	282	4.96	-0.0097447092622099	-0.0242493078219771
3	A	26	50	20120618	1	284	5	-0.0110199056314017	-0.0258912097678923
3	A	26	50	20120618	1	286	5.04	-0.0121577818636871	-0.0279635983221938
3	A	26	50	20120618	1	288	5.08	-0.0132907083485042	-0.028708040341427
3	A	26	50	20120618	1	290	5.12	-0.0141183768358831	-0.0289533356838206
3	A	26	50	20120618	1	292	5.16	-0.0160907097806467	-0.0293978937171526
3	A	26	50	20120618	1	294	5.2	-0.0182248994676239	-0.0305132839537963
3	A	26	50	20120618	1	296	5.24	-0.0195189755878734	-0.0312235727154981
3	A	26	50	20120618	1	298	5.28	-0.0209436543306081	-0.0325602873746532
3	A	26	50	20120618	1	300	5.32	-0.0229221391043681	-0.0329132750798215
3	A	26	50	20120618	1	302	5.36	-0.02429279488902	-0.0331906023594029
3	A	26	50	20120618	1	304	5.4	-0.025830257163354	-0.0336935674128609
3	A	26	50	20120618	1	306	5.44	-0.0264892806834198	-0.0334730915184869
3	A	26	50	20120618	1	308	5.48	-0.0295398807588148	-0.0335910369295888
3	A	26	50	20120618	1	310	5.52	-0.029515556285542	-0.0338741624847759
3	A	26	50	20120618	1	312	5.56	-0.0320389375448843	-0.0348587379669001
3	A	26	50	20120618	1	314	5.6	-0.0325032238574114	-0.0351147106216896
3	A	26	50	20120618	1	316	5.64	-0.0327227805129698	-0.0358344746142594
3	A	26	50	20120618	1	318	5.68	-0.0337091944727251	-0.0368239998438518
3	A	26	50	20120618	1	320	5.72	-0.0358254236474602	-0.0378959737241306
3	A	26	50	20120618	1	322	5.76	-0.036038050656563	-0.0388011411147275
3	A	26	50	20120618	1	324	5.8	-0.0371950894826185	-0.0401339666865861
3	A	26	50	20120618	1	326	5.84	-0.0373760381079242	-0.04100278878863
3	A	26	50	20120618	1	328	5.88	-0.0388402441197271	-0.0425716466040486
3	A	26	50	20120618	1	330	5.92	-0.0399908482740739	-0.0434775918121048
3	A	26	50	20120618	1	332	5.96	-0.040678651040134	-0.0445500606671304
3	A	26	50	20120618	1	334	6	-0.0419206841012882	-0.0460138424148647
3	A	26	50	20120618	1	336	6.04	-0.0431587573644677	-0.0483294049912163
3	A	26	50	20120618	1	338	6.08	-0.0435750311265523	-0.049523496212606
3	A	26	50	20120618	1	340	6.12	-0.0449367773657613	-0.0514210879705982
3	A	26	50	20120618	1	342	6.16	-0.0453961139308201	-0.0525813087771691
3	A	26	50	20120618	1	344	6.2	-0.0466860888317387	-0.0537352363333874
3	A	26	50	20120618	1	346	6.24	-0.0477787102300282	-0.0556865682067498
3	A	26	50	20120618	1	348	6.28	-0.0481430116436955	-0.0576159797698954
3	A	26	50	20120618	1	350	6.32	-0.0492364108594442	-0.0608758127418435
3	A	26	50	20120618	1	352	6.36	-0.0493017475260259	-0.0617990113553607
3	A	26	50	20120618	1	354	6.4	-0.0501341536288387	-0.0633318774356169
3	A	26	50	20120618	1	356	6.44	-0.0506393107133183	-0.064679340117846
3	A	26	50	20120618	1	358	6.48	-0.0513286691142971	-0.065964789535365
3	A	26	50	20120618	1	360	6.52	-0.0516477864046466	-0.0680109444280845
3	A	26	50	20120618	1	362	6.56	-0.0515055165202719	-0.0689287690300647
3	A	26	50	20120618	1	364	6.6	-0.0515987909757782	-0.0716557192606428
3	A	26	50	20120618	1	366	6.64	-0.0514238244738414	-0.0728551420671626
3	A	26	50	20120618	1	368	6.68	-0.0511127045611871	-0.0744365086015404
3	A	26	50	20120618	1	370	6.72	-0.0511377361412411	-0.0760802490250867
3	A	26	50	20120618	1	372	6.76	-0.0506336892144079	-0.077123111319184
3	A	26	50	20120618	1	374	6.8	-0.0507368773069865	-0.0785090901077843
3	A	26	50	20120618	1	376	6.84	-0.0501363527309282	-0.0807359602805717
3	A	26	50	20120618	1	378	6.88	-0.049857971155136	-0.0820721736010189
3	A	26	50	20120618	1	380	6.92	-0.0490432900980072	-0.0831880821469331
3	A	26	50	20120618	1	382	6.96	-0.0480085411471172	-0.0838084665240479
3	A	26	50	20120618	1	384	7	-0.046230019100009	-0.084578654301184
3	A	26	50	20120618	1	386	7.04	-0.0448206704322905	-0.0861237674708904
3	A	26	50	20120618	1	388	7.08	-0.0449588744526734	-0.0854326059476196
3	A	26	50	20120618	1	390	7.12	-0.0416749432816225	-0.0877888130217538
3	A	26	50	20120618	1	392	7.16	-0.0405401995323777	-0.0892714533073423
3	A	26	50	20120618	1	394	7.2	-0.0406358710798723	-0.0893681148043305
3	A	26	50	20120618	1	396	7.24	-0.0383258239364139	-0.0919567620195764
3	A	26	50	20120618	1	398	7.28	-0.0378275964983899	-0.0918709192563403
3	A	26	50	20120618	1	400	7.32	-0.0366650422394411	-0.0924791017988389
3	A	26	50	20120618	1	402	7.36	-0.0356279994341529	-0.0928825769281839
3	A	26	50	20120618	1	404	7.4	-0.0353105084894001	-0.0932481511340574
3	A	26	50	20120618	1	406	7.44	-0.0351216402681452	-0.093890981908834
3	A	26	50	20120618	1	408	7.48	-0.033789592513746	-0.094334903546063
3	A	26	50	20120618	1	410	7.52	-0.0325503171690384	-0.0945389745631134
3	A	26	50	20120618	1	412	7.56	-0.0317362958425365	-0.0944097154435125
3	A	26	50	20120618	1	414	7.6	-0.0302337646431932	-0.0949245598908944
3	A	26	50	20120618	1	416	7.64	-0.0280790688595615	-0.095917196390324
3	A	26	50	20120618	1	418	7.68	-0.0266695929126224	-0.0960360610402416
3	A	26	50	20120618	1	420	7.72	-0.0245113615950848	-0.0968981656278642
3	A	26	50	20120618	1	422	7.76	-0.0224714999527179	-0.0980657403449594
3	A	26	50	20120618	1	424	7.8	-0.0208829845687823	-0.0982489517119649
3	A	26	50	20120618	1	426	7.84	-0.0190321325690265	-0.0986520732879193
3	A	26	50	20120618	1	428	7.88	-0.0174958723762206	-0.0990115663754745
3	A	26	50	20120618	1	430	7.92	-0.0162131806751482	-0.0987420172704862
3	A	26	50	20120618	1	432	7.96	-0.014286385407093	-0.099482711623779
3	A	26	50	20120618	1	434	8	-0.012595693093276	-0.0997750295671217
3	A	26	50	20120618	1	436	8.04	-0.0100048538470084	-0.0996774488313179
3	A	26	50	20120618	1	438	8.08	-0.0083368596608675	-0.100158634995915
3	A	26	50	20120618	1	440	8.12	-0.0065950435267707	-0.100483691983227
3	A	26	50	20120618	1	442	8.16	-0.0043600204127962	-0.100963958909009
3	A	26	50	20120618	1	444	8.2	-0.0025252904476515	-0.101249983601999
3	A	26	50	20120618	1	446	8.24	-0.00109361134778310	-0.101558918554699
3	A	26	50	20120618	1	448	8.28	0.0009973741148636	-0.101645539135394
3	A	26	50	20120618	1	450	8.32	0.00256368634587	-0.100864398274218
3	A	26	50	20120618	1	452	8.36	0.0043154019749034	-0.100682459699418
3	A	26	50	20120618	1	454	8.4	0.0058344794729265	-0.100041184559560
3	A	26	50	20120618	1	456	8.44	0.0064245600818266	-0.0987831708851513
3	A	26	50	20120618	1	458	8.48	0.00764106658818	-0.0982601947097857
3	A	26	50	20120618	1	460	8.52	0.0090325113121989	-0.0973989386503005
3	A	26	50	20120618	1	462	8.56	0.0101949948604695	-0.0968424456135067
3	A	26	50	20120618	1	464	8.6	0.0115214564712974	-0.0958118374799273
3	A	26	50	20120618	1	466	8.64	0.0130680404231086	-0.0960033219962726
3	A	26	50	20120618	1	468	8.68	0.0151249433389022	-0.0955027611058707
3	A	26	50	20120618	1	470	8.72	0.0168430006851511	-0.0944029979290912
3	A	26	50	20120618	1	472	8.76	0.0184567597811750	-0.094330165930629
3	A	26	50	20120618	1	474	8.8	0.0199908279429593	-0.092901739521954
3	A	26	50	20120618	1	476	8.84	0.020137269757343	-0.0921023553058227
3	A	26	50	20120618	1	478	8.88	0.0209300778804094	-0.0920599288989515
3	A	26	50	20120618	1	480	8.92	0.0216610848708	-0.0916482513309447
3	A	26	50	20120618	1	482	8.96	0.0225195832138386	-0.0902358055355245
3	A	26	50	20120618	1	484	9	0.0228531961932024	-0.0893032731124957
3	A	26	50	20120618	1	486	9.04	0.0232672779242653	-0.0898039047135758
3	A	26	50	20120618	1	488	9.08	0.0239134321009135	-0.0902102082700456
3	A	26	50	20120618	1	490	9.12	0.0248984318471064	-0.0897143849950776
3	A	26	50	20120618	1	492	9.16	0.0260049832489852	-0.0897986014127169
3	A	26	50	20120618	1	494	9.2	0.0277359099386517	-0.0903083546912743
3	A	26	50	20120618	1	496	9.24	0.0292834131292785	-0.0902483213255516
3	A	26	50	20120618	1	498	9.28	0.0306421188093285	-0.0900513920869911
3	A	26	50	20120618	1	500	9.32	0.0324796772015979	-0.0899296990099489
3	A	26	50	20120618	1	502	9.36	0.0338111592705722	-0.0903321841898003
3	A	26	50	20120618	1	504	9.4	0.0357635518041064	-0.089973327498348
3	A	26	50	20120618	1	506	9.44	0.0363976144547964	-0.090321860430795
3	A	26	50	20120618	1	508	9.48	0.0372339803555838	-0.0896075411604403
3	A	26	50	20120618	1	510	9.52	0.0376308793918638	-0.0888753320885216
3	A	26	50	20120618	1	512	9.56	0.0376491934574966	-0.0876728970071139
3	A	26	50	20120618	1	514	9.6	0.038024313604916	-0.0865942056124138
3	A	26	50	20120618	1	516	9.64	0.0384848522515028	-0.0854457934890888
3	A	26	50	20120618	1	518	9.68	0.0390151116267146	-0.083689693798012
3	A	26	50	20120618	1	520	9.72	0.0394596696600466	-0.0826935924753545
3	A	26	50	20120618	1	522	9.76	0.0402300624981493	-0.0803901921356393
3	A	26	50	20120618	1	524	9.8	0.0409842625909629	-0.0795852217759365
3	A	26	50	20120618	1	526	9.84	0.0418619942384498	-0.0774795284922411
3	A	26	50	20120618	1	528	9.88	0.0425425138046637	-0.0764084031400997
3	A	26	50	20120618	1	530	9.92	0.0427709800056651	-0.0754415760381834
3	A	26	50	20120618	1	532	9.96	0.0427733841687211	-0.0738783043663361
3	A	26	50	20120618	1	534	10	0.0431745258456882	-0.0720172700289313
3	A	26	50	20120618	1	536	10.04	0.0433628990921963	-0.0709520843737519
3	A	26	50	20120618	1	538	10.08	0.0430800563797217	-0.069428976367076
3	A	26	50	20120618	1	540	10.12	0.0429701012752472	-0.0688715640914667
3	A	26	50	20120618	1	542	10.16	0.0419481905550764	-0.0676273389992908
3	A	26	50	20120618	1	544	10.2	0.0413780503574057	-0.0669714974597403
3	A	26	50	20120618	1	546	10.24	0.0406048290921782	-0.0649836081657906
3	A	26	50	20120618	1	548	10.28	0.0404140516826141	-0.0634151039037626
3	A	26	50	20120618	1	550	10.32	0.0404075463002272	-0.0622133052184579
3	A	26	50	20120618	1	552	10.36	0.0402047480753829	-0.0609321691523041
3	A	26	50	20120618	1	554	10.4	0.0401122585084037	-0.0595291278770738
3	A	26	50	20120618	1	556	10.44	0.0398123745225024	-0.0574579414043003
3	A	26	50	20120618	1	558	10.48	0.0391897670016677	-0.0567680173178965
3	A	26	50	20120618	1	560	10.52	0.0378902461592031	-0.055152702586954
3	A	26	50	20120618	1	562	10.56	0.0368016552695664	-0.0549267819703649
3	A	26	50	20120618	1	564	10.6	0.0360058065873409	-0.0537804911673834
3	A	26	50	20120618	1	566	10.64	0.0354299388247426	-0.0526412007215356
3	A	26	50	20120618	1	568	10.68	0.0346199480068934	-0.0510607463549056
3	A	26	50	20120618	1	570	10.72	0.0343797438333243	-0.0500042581131347
3	A	26	50	20120618	1	572	10.76	0.0337014870088102	-0.0477176162041337
3	A	26	50	20120618	1	574	10.8	0.032452877854591	-0.0466730780669649
3	A	26	50	20120618	1	576	10.84	0.0314029657058852	-0.0458009325630494
3	A	26	50	20120618	1	578	10.88	0.0296641901309475	-0.0446269938849235
3	A	26	50	20120618	1	580	10.92	0.0280781496207461	-0.043543847717502
3	A	26	50	20120618	1	582	10.96	0.025794477560226	-0.0427206340028446
3	A	26	50	20120618	1	584	11	0.0242454187346806	-0.0419267652196065
3	A	26	50	20120618	1	586	11.04	0.0225603832751131	-0.0402834490601289
3	A	26	50	20120618	1	588	11.08	0.0207906364231594	-0.0391570279576987
3	A	26	50	20120618	1	590	11.12	0.0193245212230472	-0.0386754882397107
3	A	26	50	20120618	1	592	11.16	0.0183789780352445	-0.0378290814226304
3	A	26	50	20120618	1	594	11.2	0.0159227719201149	-0.0372051303989114
3	A	26	50	20120618	1	596	11.24	0.0141589647651232	-0.0364396165975988
3	A	26	50	20120618	1	598	11.28	0.0125227196734575	-0.0358554049749825
3	A	26	50	20120618	1	600	11.32	0.0108917778826508	-0.035759733427488
3	A	26	50	20120618	1	602	11.36	0.0092745751766025	-0.035341783822332
3	A	26	50	20120618	1	604	11.4	0.0080377464213578	-0.0356878843074516
3	A	26	50	20120618	1	606	11.44	0.0075001826330964	-0.0355791100713017
3	A	26	50	20120618	1	608	11.48	0.0073989178709626	-0.0364274897163015
3	A	26	50	20120618	1	610	11.52	0.0063754515158732	-0.0369180804010887
3	A	26	50	20120618	1	612	11.56	0.0054708851660403	-0.0373499458676984
3	A	26	50	20120618	1	614	11.6	0.0049296797778558	-0.0383233632048154
3	A	26	50	20120618	1	616	11.64	0.0045970567479856	-0.0390279244015897
3	A	26	50	20120618	1	618	11.68	0.0043019174485862	-0.0396653175252191
3	A	26	50	20120618	1	620	11.72	0.0039098267384182	-0.0394419424930422
3	A	26	50	20120618	1	622	11.76	0.0037312469208296	-0.0395116985770063
3	A	26	50	20120618	1	624	11.8	0.0032542680415802	-0.0391341389111917
3	A	26	50	20120618	1	626	11.84	0.0025921544648805	-0.0390650050811951
3	A	26	50	20120618	1	628	11.88	0.0025954707956843	-0.0381021307061856
3	A	26	50	20120618	1	630	11.92	0.0017688841816807	-0.0372848779016936
3	A	26	50	20120618	1	632	11.96	0.0010395954607683	-0.0362231075722673
3	A	26	50	20120618	1	634	12	-0.000109778327779201	-0.0351349692309706
3	A	26	50	20120618	1	636	12.04	-0.0010740457031477	-0.03394414484291
3	A	26	50	20120618	1	638	12.08	-0.0018960149098701	-0.0327515102614895
3	A	26	50	20120618	1	640	12.12	-0.0028988973865592	-0.0313652344880411
3	A	26	50	20120618	1	642	12.16	-0.0045517736297184	-0.0298174343125662
3	A	26	50	20120618	1	644	12.2	-0.0058645810086015	-0.028739386385037
3	A	26	50	20120618	1	646	12.24	-0.0071184651794084	-0.0274248324524043
3	A	26	50	20120618	1	648	12.28	-0.0084241166376659	-0.026035883815323
3	A	26	50	20120618	1	650	12.32	-0.0098715642187548	-0.0254611474235746
3	A	26	50	20120618	1	652	12.36	-0.0103779233847625	-0.024430397868639
3	A	26	50	20120618	1	654	12.4	-0.0113236079939213	-0.0227901929789987
3	A	26	50	20120618	1	656	12.44	-0.0117954603490071	-0.0222422559342572
3	A	26	50	20120618	1	658	12.48	-0.0126632217908793	-0.0217865963244606
3	A	26	50	20120618	1	660	12.52	-0.0136341501121265	-0.0212137691210214
3	A	26	50	20120618	1	662	12.56	-0.0144285138701115	-0.0208378711561426
3	A	26	50	20120618	1	664	12.6	-0.0154487982446855	-0.0209461292043423
3	A	26	50	20120618	1	666	12.64	-0.0158731330240756	-0.0208985409179684
3	A	26	50	20120618	1	668	12.68	-0.0162736383049397	-0.0214234969923213
3	A	26	50	20120618	1	670	12.72	-0.0162679814506902	-0.0212382350156504
3	A	26	50	20120618	1	672	12.76	-0.0161328533448054	-0.020849396996676
3	A	26	50	20120618	1	674	12.8	-0.0159499955311906	-0.0205259663549612
3	A	26	50	20120618	1	676	12.84	-0.0160598092143088	-0.0201716351469087
3	A	26	50	20120618	1	678	12.88	-0.0159999172699423	-0.0193388754907053
3	A	26	50	20120618	1	680	12.92	-0.0153353076063051	-0.0178401626679804
3	A	26	50	20120618	1	682	12.96	-0.0144602629645867	-0.0171590067056634
3	A	26	50	20120618	1	684	13	-0.0137668033442771	-0.0154880426710414
3	A	26	50	20120618	1	686	13.04	-0.0136820212412128	-0.0142150383328713
3	A	26	50	20120618	1	688	13.08	-0.0124204720328979	-0.0127731768953538
3	A	26	50	20120618	1	690	13.12	-0.0114817170701947	-0.0117163351001924
3	A	26	50	20120618	1	692	13.16	-0.0102480278690585	-0.0104139151199249
3	A	26	50	20120618	1	694	13.2	-0.0089350012870732	-0.00869458498146979
3	A	26	50	20120618	1	696	13.24	-0.0079735481966938	-0.00778192225899231
3	A	26	50	20120618	1	698	13.28	-0.0067511727040567	-0.00516244518808675
3	A	26	50	20120618	1	700	13.32	-0.0058566826258557	-0.00423415540574505
3	A	26	50	20120618	1	702	13.36	-0.0045971840272062	-0.00303829641740236
3	A	26	50	20120618	1	704	13.4	-0.0032571459661796	-0.00181181970543429
3	A	26	50	20120618	1	706	13.44	-0.0015921216285196	-0.000340825468531921
3	A	26	50	20120618	1	708	13.48	-5.79120453791e-05	0.001151947657231
3	A	26	50	20120618	1	710	13.52	0.00113304669296990	0.00240781879809301
3	A	26	50	20120618	1	712	13.56	0.00222942989933530	0.00278578151477281
3	A	26	50	20120618	1	714	13.6	0.0041663438654293	0.00400314362033141
3	A	26	50	20120618	1	716	13.64	0.0045847248057217	0.00412581250473161
3	A	26	50	20120618	1	718	13.68	0.0046540778388205	0.00364546072613601
3	A	26	50	20120618	1	720	13.72	0.0050121496417456	0.00309688021422361
3	A	26	50	20120618	1	722	13.76	0.0055264779011772	0.00295968028547001
3	A	26	50	20120618	1	724	13.8	0.0062417164103474	0.00174960845082551
3	A	26	50	20120618	1	726	13.84	0.0072106931168786	0.00099069902684922
3	A	26	50	20120618	1	728	13.88	0.0088195378207733	-0.000347677333241621
3	A	26	50	20120618	1	730	13.92	0.0111287647203654	-0.00079432840264591
3	A	26	50	20120618	1	732	13.96	0.0133349661619387	-0.00133679244090098
3	A	26	50	20120618	1	734	14	0.0146649279513334	-0.00176455668817979
3	A	26	50	20120618	1	736	14.04	0.0162179041484466	-0.0022776050843375
3	A	26	50	20120618	1	738	14.08	0.0180905237233544	-0.00246481584729732
3	A	26	50	20120618	1	740	14.12	0.0197867215705698	-0.00191100557363133
3	A	26	50	20120618	1	742	14.16	0.0215891721111533	-0.00150963055142641
3	A	26	50	20120618	1	744	14.2	0.0239287197495228	-0.00094876759472487
3	A	26	50	20120618	1	746	14.24	0.0262496775506148	-0.00062667338482658
3	A	26	50	20120618	1	748	14.28	0.0277404071377801	-0.00069262523430785
3	A	26	50	20120618	1	750	14.32	0.0294274437095384	-0.00060400354142174
3	A	26	50	20120618	1	752	14.36	0.0315447901129878	4.47598592489933e-06
3	A	26	50	20120618	1	754	14.4	0.0333234790372964	0.00104092057887621
3	A	26	50	20120618	1	756	14.44	0.0350603305746825	0.00144829964476021
3	A	26	50	20120618	1	758	14.48	0.0368681233069979	0.00239864762314101
3	A	26	50	20120618	1	760	14.52	0.0379605919702226	0.00373707065227941
3	A	26	50	20120618	1	762	14.56	0.0385411839132261	0.00468778915461351
3	A	26	50	20120618	1	764	14.6	0.0393523471141184	0.00560422924151611
3	A	26	50	20120618	1	766	14.64	0.0398494806155256	0.00639049454796261
3	A	26	50	20120618	1	768	14.68	0.0400194500362662	0.00733619820657811
3	A	26	50	20120618	1	770	14.72	0.0406802066750527	0.00867457385956221
3	A	26	50	20120618	1	772	14.76	0.0404216672226475	0.0101064863046684
3	A	26	50	20120618	1	774	14.8	0.0402559001799339	0.011127428288549
3	A	26	50	20120618	1	776	14.84	0.0404106858543356	0.0127346112915079
3	A	26	50	20120618	1	778	14.88	0.0404076240819731	0.0132740842680785
3	A	26	50	20120618	1	780	14.92	0.0400905008327466	0.0139668226394714
3	A	26	50	20120618	1	782	14.96	0.0404118808647958	0.0143040418634192
3	A	26	50	20120618	1	784	15	0.0403106443869334	0.0141717916821339
3	A	26	50	20120618	1	786	15.04	0.0407253271587602	0.0133348247405824
3	A	26	50	20120618	1	788	15.08	0.0412646021454321	0.0122853015006063
3	A	26	50	20120618	1	790	15.12	0.041353082416962	0.0115799412731693
3	A	26	50	20120618	1	792	15.16	0.0419973698317079	0.0114007886990879
3	A	26	50	20120618	1	794	15.2	0.0430241815089791	0.0101410560480938
3	A	26	50	20120618	1	796	15.24	0.0435803308918773	0.0094398083536962
3	A	26	50	20120618	1	798	15.28	0.045048606303206	0.00804959753101051
3	A	26	50	20120618	1	800	15.32	0.0470891326259473	0.00781290060707611
3	A	26	50	20120618	1	802	15.36	0.0490732106143464	0.00706215826642251
3	A	26	50	20120618	1	804	15.4	0.0510077911280625	0.00709418313254241
3	A	26	50	20120618	1	806	15.44	0.0533656245477934	0.00685045756720311
3	A	26	50	20120618	1	808	15.48	0.05598461371502	0.00641133718501841
3	A	26	50	20120618	1	810	15.52	0.0576828720713957	0.00584939942600951
3	A	26	50	20120618	1	812	15.56	0.0593326936132602	0.00605813734781571
3	A	26	50	20120618	1	814	15.6	0.060936270371635	0.00573201970033251
3	A	26	50	20120618	1	816	15.64	0.0631393322590998	0.00556160696606651
3	A	26	50	20120618	1	818	15.68	0.0649092912430879	0.00576405163752021
3	A	26	50	20120618	1	820	15.72	0.0670168230044144	0.00540491210335561
3	A	26	50	20120618	1	822	15.76	0.0691476185788419	0.00592802970007741
3	A	26	50	20120618	1	824	15.8	0.0711253255351426	0.00560693251074061
3	A	26	50	20120618	1	826	15.84	0.0730273720658563	0.00635328371828301
3	A	26	50	20120618	1	828	15.88	0.073916346711164	0.00610296791774301
3	A	26	50	20120618	1	830	15.92	0.0737853198246101	0.00644570257458411
3	A	26	50	20120618	1	832	15.96	0.0735195183855621	0.00619489179929721
3	A	26	50	20120618	1	834	16	0.0733768949477968	0.00624431856330211
3	A	26	50	20120618	1	836	16.04	0.07346584898087	0.00639054824565151
3	A	26	50	20120618	1	838	16.08	0.0732841932487832	0.00600977124398261
3	A	26	50	20120618	1	840	16.12	0.0733840367262868	0.00616887026974951
3	A	26	50	20120618	1	842	16.16	0.0735286400630394	0.00635872844049811
3	A	26	50	20120618	1	844	16.2	0.0735997750052268	0.00616384981160311
3	A	26	50	20120618	1	846	16.24	0.0737351152431459	0.00617459783467721
3	A	26	50	20120618	1	848	16.28	0.0734633741071359	0.00612078700862891
3	A	26	50	20120618	1	850	16.32	0.0730700106047618	0.00574948523782781
3	A	26	50	20120618	1	852	16.36	0.0730772230939299	0.00547597633486481
3	A	26	50	20120618	1	854	16.4	0.0728513731880189	0.00565331871558641
3	A	26	50	20120618	1	856	16.44	0.0727282658974144	0.00523152952060871
3	A	26	50	20120618	1	858	16.48	0.0726908599486896	0.00455885883966591
3	A	26	50	20120618	1	860	16.52	0.0736815165491319	0.00325919657584501
3	A	26	50	20120618	1	862	16.56	0.0750107358764064	0.00185078128907771
3	A	26	50	20120618	1	864	16.6	0.0764279192872605	0.000635406153574219
3	A	26	50	20120618	1	866	16.64	0.0780617602158701	-0.00119515188156151
3	A	26	50	20120618	1	868	16.68	0.080108127240624	-0.00273226060250483
3	A	26	50	20120618	1	870	16.72	0.0818334677867192	-0.00429029968417127
3	A	26	50	20120618	1	872	16.76	0.08303653926423	-0.00563479251791937
3	A	26	50	20120618	1	874	16.8	0.0845018059362047	-0.00689471538063756
3	A	26	50	20120618	1	876	16.84	0.085709332186437	-0.00859042815260102
3	A	26	50	20120618	1	878	16.88	0.0872723210155717	-0.0106099251196698
3	A	26	50	20120618	1	880	16.92	0.0888346027379253	-0.0118486347789524
3	A	26	50	20120618	1	882	16.96	0.0904288456867885	-0.0140122401080270
3	A	26	50	20120618	1	884	17	0.0918200075680949	-0.0149992197532072
3	A	26	50	20120618	1	886	17.04	0.0933433277068051	-0.0169226209087127
3	A	26	50	20120618	1	888	17.08	0.094764046651565	-0.0184123534753165
3	A	26	50	20120618	1	890	17.12	0.0951439751250966	-0.0201896663698289
3	A	26	50	20120618	1	892	17.16	0.0963720781826614	-0.0222736514753419
3	A	26	50	20120618	1	894	17.2	0.0968100601229284	-0.0232832585375201
3	A	26	50	20120618	1	896	17.24	0.0981479768636114	-0.0244988458050579
3	A	26	50	20120618	1	898	17.28	0.0995836864721326	-0.0260291663009018
3	A	26	50	20120618	1	900	17.32	0.101215476791077	-0.0278571080409471
3	A	26	50	20120618	1	902	17.36	0.102731301597906	-0.0304792721176212
3	A	26	50	20120618	1	904	17.4	0.103939817797632	-0.0315049305037323
3	A	26	50	20120618	1	906	17.44	0.104800296039658	-0.0336331097830694
3	A	26	50	20120618	1	908	17.48	0.105774901316168	-0.0354911742719933
3	A	26	50	20120618	1	910	17.52	0.106091897286174	-0.0367436725135091
3	A	26	50	20120618	1	912	17.56	0.106572093501277	-0.0386936608839872
3	A	26	50	20120618	1	914	17.6	0.107246036974426	-0.0400106472639472
3	A	26	50	20120618	1	916	17.64	0.107347648218883	-0.0419145322722919
3	A	26	50	20120618	1	918	17.68	0.107444663269262	-0.0439593436621272
3	A	26	50	20120618	1	920	17.72	0.108171356908287	-0.045590285452934
3	A	26	50	20120618	1	922	17.76	0.108359376601405	-0.0470887154329464
3	A	26	50	20120618	1	924	17.8	0.108506101258501	-0.0479921857672684
3	A	26	50	20120618	1	926	17.84	0.10878576199046	-0.050040179137619
3	A	26	50	20120618	1	928	17.88	0.109026531849454	-0.0525390237916542
3	A	26	50	20120618	1	930	17.92	0.109378388183772	-0.0541150233855627
3	A	26	50	20120618	1	932	17.96	0.109647230181979	-0.0555165090258745
3	A	26	50	20120618	1	934	18	0.109519668118654	-0.0572779120178102
3	A	26	50	20120618	1	936	18.04	0.109398823569749	-0.0596558414122624
3	A	26	50	20120618	1	938	18.08	0.109661089474891	-0.0609057940693659
3	A	26	50	20120618	1	940	18.12	0.110114981317734	-0.0623086232125619
3	A	26	50	20120618	1	942	18.16	0.109947750563984	-0.0649049071810445
3	A	26	50	20120618	1	944	18.2	0.110486424509892	-0.0664473899135248
3	A	26	50	20120618	1	946	18.24	0.110460897955091	-0.0677570223829604
3	A	26	50	20120618	1	948	18.28	0.11120173372974	-0.0707058697925427
3	A	26	50	20120618	1	950	18.32	0.111082374105076	-0.0717741667175594
3	A	26	50	20120618	1	952	18.36	0.111318477059314	-0.0746054929801084
3	A	26	50	20120618	1	954	18.4	0.110896970707049	-0.0758288584222392
3	A	26	50	20120618	1	956	18.44	0.111110941219036	-0.0777687351657464
3	A	26	50	20120618	1	958	18.48	0.111030260335302	-0.0805166228281155
3	A	26	50	20120618	1	960	18.52	0.110108956767959	-0.0818027934945513
3	A	26	50	20120618	1	962	18.56	0.109861964369290	-0.0829011424577684
3	A	26	50	20120618	1	964	18.6	0.108782912350132	-0.0854424913004206
3	A	26	50	20120618	1	966	18.64	0.108302956551334	-0.0866606665787776
3	A	26	50	20120618	1	968	18.68	0.107951955816220	-0.0883226432862106
3	A	26	50	20120618	1	970	18.72	0.107252439119223	-0.0900050384090572
3	A	26	50	20120618	1	972	18.76	0.106051113488355	-0.0904596592789922
3	A	26	50	20120618	1	974	18.8	0.105184269163978	-0.0926841486232474
3	A	26	50	20120618	1	976	18.84	0.104012062897466	-0.0940614158563034
3	A	26	50	20120618	1	978	18.88	0.103614916373813	-0.0953608306327509
3	A	26	50	20120618	1	980	18.92	0.101894568001593	-0.0972607841273923
3	A	26	50	20120618	1	982	18.96	0.101440110473324	-0.0981946600533054
3	A	26	50	20120618	1	984	19	0.100021668412399	-0.0995918889107944
3	A	26	50	20120618	1	986	19.04	0.098787767079229	-0.100327987070010
3	A	26	50	20120618	1	988	19.08	0.0972106361144705	-0.101258822436763
3	A	26	50	20120618	1	990	19.12	0.0961625624433958	-0.102135776266791
3	A	26	50	20120618	1	992	19.16	0.094861132412622	-0.102025821162317
3	A	26	50	20120618	1	994	19.2	0.0935934313753107	-0.102194678261664
3	A	26	50	20120618	1	996	19.24	0.0915228812986403	-0.103558121557148
3	A	26	50	20120618	1	998	19.28	0.0910359675691152	-0.104945889325904
3	A	26	50	20120618	1	1000	19.32	0.0912579283877297	-0.106265421290277
3	A	26	50	20120618	1	1002	19.36	0.0914559182864619	-0.107027682400396
3	A	26	50	20120618	1	1004	19.4	0.0916881321534036	-0.107945224159663
3	A	26	50	20120618	1	1006	19.44	0.092649019558358	-0.109488908973672
3	A	26	50	20120618	1	1008	19.48	0.09388023388576	-0.110264463691277
3	A	26	50	20120618	1	1010	19.52	0.0956219085985006	-0.112575925048298
3	A	26	50	20120618	1	1012	19.56	0.097005857990639	-0.113231271613102
3	A	26	50	20120618	1	1014	19.6	0.0986039193161205	-0.113870496143294
3	A	26	50	20120618	1	1016	19.64	0.100359311900416	-0.115397493237267
3	A	26	50	20120618	1	1018	19.68	0.101483187418434	-0.116185634455577
3	A	26	50	20120618	1	1020	19.72	0.103308442152711	-0.116911620987821
3	A	26	50	20120618	1	1022	19.76	0.105062703366157	-0.117121702412512
3	A	26	50	20120618	1	1024	19.8	0.106886826729584	-0.11761264665069
3	A	26	50	20120618	1	1026	19.84	0.108683797192613	-0.118451770267924
3	A	26	50	20120618	1	1028	19.88	0.110636967543606	-0.119588656550716
3	A	26	50	20120618	1	1030	19.92	0.111934154933693	-0.120295409778512
3	A	26	50	20120618	1	1032	19.96	0.114327004281228	-0.121732250757883
3	A	26	50	20120618	1	1034	20	0.116373017752592	-0.12279750712374
3	A	26	50	20120618	1	1036	20.04	0.117769553645435	-0.122682248718407
3	A	26	50	20120618	1	1038	20.08	0.119231850468929	-0.123547747418579
3	A	26	50	20120618	1	1040	20.12	0.121530301061176	-0.124776345450891
3	A	26	50	20120618	1	1042	20.16	0.122845024699436	-0.12525484460972
3	A	26	50	20120618	1	1044	20.2	0.124570577377565	-0.125482320861227
3	A	26	50	20120618	1	1046	20.24	0.126569214694589	-0.125667229284508
3	A	26	50	20120618	1	1048	20.28	0.127544597788558	-0.125803418050564
3	A	26	50	20120618	1	1050	20.32	0.128838603198129	-0.125387639263226
3	A	26	50	20120618	1	1052	20.36	0.130282974864720	-0.125105751144906
3	A	26	50	20120618	1	1054	20.4	0.131820967469140	-0.124914089851866
3	A	26	50	20120618	1	1056	20.44	0.133920367502482	-0.124920453812897
3	A	26	50	20120618	1	1058	20.48	0.135726198013480	-0.124507623660836
3	A	26	50	20120618	1	1060	20.52	0.137521040085098	-0.125053305034946
3	A	26	50	20120618	1	1062	20.56	0.139522785843532	-0.124567596215376
3	A	26	50	20120618	1	1064	20.6	0.141072099227519	-0.125049093506957
3	A	26	50	20120618	1	1066	20.64	0.142643052907437	-0.123896747041501
3	A	26	50	20120618	1	1068	20.68	0.144025319385436	-0.124102642394047
3	A	26	50	20120618	1	1070	20.72	0.144897556813233	-0.123763563479265
3	A	26	50	20120618	1	1072	20.76	0.146107359947300	-0.123345719940126
3	A	26	50	20120618	1	1074	20.8	0.147391366866986	-0.123416529613194
3	A	26	50	20120618	1	1076	20.84	0.148026065913779	-0.12248908835899
3	A	26	50	20120618	1	1078	20.88	0.148402239650302	-0.121838557191366
3	A	26	50	20120618	1	1080	20.92	0.148836113300171	-0.120788086428303
3	A	26	50	20120618	1	1082	20.96	0.149129081781752	-0.120391880356669
3	A	26	50	20120618	1	1084	21	0.149720456396061	-0.119410182799144
3	A	26	50	20120618	1	1086	21.04	0.150455918159174	-0.118862811439828
3	A	26	50	20120618	1	1088	21.08	0.151246746383253	-0.118090367992059
3	A	26	50	20120618	1	1090	21.12	0.152506244981902	-0.117491307127038
3	A	26	50	20120618	1	1092	21.16	0.153389774904995	-0.116575250292011
3	A	26	50	20120618	1	1094	21.2	0.154493356458393	-0.115707842403529
3	A	26	50	20120618	1	1096	21.24	0.155006857402890	-0.115389502930639
3	A	26	50	20120618	1	1098	21.28	0.155840960561978	-0.114446505327249
3	A	26	50	20120618	1	1100	21.32	0.156099195958467	-0.113161550884477
3	A	26	50	20120618	1	1102	21.36	0.156493478699657	-0.112682415329545
3	A	26	50	20120618	1	1104	21.4	0.157161553186522	-0.112198188605788
3	A	26	50	20120618	1	1106	21.44	0.157803111169092	-0.111632998155586
3	A	26	50	20120618	1	1108	21.48	0.158514177748254	-0.111180732658339
3	A	26	50	20120618	1	1110	21.52	0.159172564872216	-0.111205410685002
3	A	26	50	20120618	1	1112	21.56	0.159685995106036	-0.111227967391322
3	A	26	50	20120618	1	1114	21.6	0.160218587933626	-0.110760428387602
3	A	26	50	20120618	1	1116	21.64	0.161044983628798	-0.110608612561681
3	A	26	50	20120618	1	1118	21.68	0.161722674767888	-0.110321244365807
3	A	26	50	20120618	1	1120	21.72	0.161817427076567	-0.109195530370158
3	A	26	50	20120618	1	1122	21.76	0.162087753999014	-0.10870458613198
3	A	26	50	20120618	1	1124	21.8	0.162581668085673	-0.107656300328871
3	A	26	50	20120618	1	1126	21.84	0.162747767468574	-0.106580861625364
3	A	26	50	20120618	1	1128	21.88	0.162486491512925	-0.105896028707785
3	A	26	50	20120618	1	1130	21.92	0.162765091584713	-0.104826883254631
3	A	26	50	20120618	1	1132	21.96	0.163203922053117	-0.104430479193098
3	A	26	50	20120618	1	1134	22	0.163474248975565	-0.102895845345888
3	A	26	50	20120618	1	1136	22.04	0.163765435548057	-0.102460408990034
3	A	26	50	20120618	1	1138	22.08	0.163596154184641	-0.102010264813130
3	A	26	50	20120618	1	1140	22.12	0.163676976489731	-0.101205365164106
3	A	26	50	20120618	1	1142	22.16	0.16354396970419	-0.0998817319804027
3	A	26	50	20120618	1	1144	22.2	0.163127200967358	-0.0993481492033194
3	A	26	50	20120618	1	1146	22.24	0.163034216425632	-0.0984964390853802
3	A	26	50	20120618	1	1148	22.28	0.163006073575741	-0.0985330672166456
3	A	26	50	20120618	1	1150	22.32	0.163547646659452	-0.0982177683029145
3	A	26	50	20120618	1	1152	22.36	0.163776890677913	-0.0980366075455745
3	A	26	50	20120618	1	1154	22.4	0.163836994754313	-0.0979015501503679
3	A	26	50	20120618	1	1156	22.44	0.163956425089656	-0.0976307989638516
3	A	26	50	20120618	1	1158	22.48	0.164270734053893	-0.0976262027697739
3	A	26	50	20120618	1	1160	22.52	0.165025994806879	-0.0967521480775492
3	A	26	50	20120618	1	1162	22.56	0.165693220765606	-0.0959661281795822
3	A	26	50	20120618	1	1164	22.6	0.166085806450521	-0.094988058079845
3	A	26	50	20120618	1	1166	22.64	0.167001721864192	-0.094401654426207
3	A	26	50	20120618	1	1168	22.68	0.167579215972387	-0.093911841558879
3	A	26	50	20120618	1	1170	22.72	0.168233148323628	-0.0937429844595317
3	A	26	50	20120618	1	1172	22.76	0.168379448716656	-0.0931780768520418
3	A	26	50	20120618	1	1174	22.8	0.168619157915478	-0.0930246346805243
3	A	26	50	20120618	1	1176	22.84	0.169323860533609	-0.092980369796022
3	A	26	50	20120618	1	1178	22.88	0.17031267865642	-0.0927184574442705
3	A	26	50	20120618	1	1180	22.92	0.170428290615144	-0.0933764203041646
3	A	26	50	20120618	1	1182	22.96	0.170543690441834	-0.0938691323092954
3	A	26	50	20120618	1	1184	23	0.171033432598483	-0.0945744006128508
3	A	26	50	20120618	1	1186	23.04	0.171707305360954	-0.0948183524523602
3	A	26	50	20120618	1	1188	23.08	0.172400411427873	-0.0954305655035115
3	A	26	50	20120618	1	1190	23.12	0.173972663355841	-0.09553698507408
3	A	26	50	20120618	1	1192	23.16	0.17531524700128	-0.0957868058998733
3	A	26	50	20120618	1	1194	23.2	0.176678761007442	-0.0954146556009349
3	A	26	50	20120618	1	1196	23.24	0.177904672033985	-0.0952607184546705
3	A	26	50	20120618	1	1198	23.28	0.179271297309985	-0.0952559808392366
3	A	26	50	20120618	1	1200	23.32	0.180763292618288	-0.0956349900739525
3	A	26	50	20120618	1	1202	23.36	0.182194476743410	-0.0965061456283744
3	A	26	50	20120618	1	1204	23.4	0.183373718722395	-0.0963507942685477
3	A	26	50	20120618	1	1206	23.44	0.184875472104279	-0.0971754221967675
3	A	26	50	20120618	1	1208	23.48	0.186246764285034	-0.097785443216897
3	A	26	50	20120618	1	1210	23.52	0.188223622713197	-0.0981943630684573
3	A	26	50	20120618	1	1212	23.56	0.189692000655009	-0.0973029842600935
3	A	26	50	20120618	1	1214	23.6	0.191130185137264	-0.0977697454463547
3	A	26	50	20120618	1	1216	23.64	0.192530044431979	-0.0973513503639267
3	A	26	50	20120618	1	1218	23.68	0.193082436249442	-0.0974565678529672
3	A	26	50	20120618	1	1220	23.72	0.194216989079856	-0.0974166163198302
3	A	26	50	20120618	1	1222	23.76	0.195777008060510	-0.0976639622718893
3	A	26	50	20120618	1	1224	23.8	0.196810939595961	-0.0980456585123737
3	A	26	50	20120618	1	1226	23.84	0.197161381716717	-0.0981958479926978
3	A	26	50	20120618	1	1228	23.88	0.198702945210382	-0.0987020657373492
3	A	26	50	20120618	1	1230	23.92	0.199314451154752	-0.0991413204698223
3	A	26	50	20120618	1	1232	23.96	0.200147069389599	-0.0989125714261085
3	A	26	50	20120618	1	1234	24	0.200561646095409	-0.0989547857009453
3	A	26	50	20120618	1	1236	24.04	0.201811740173868	-0.0998344972474195
3	A	26	50	20120618	1	1238	24.08	0.202085178366153	-0.100845164969769
3	A	26	50	20120618	1	1240	24.12	0.202829125410639	-0.101422093392539
3	A	26	50	20120618	1	1242	24.16	0.203597114085686	-0.102441670660332
3	A	26	50	20120618	1	1244	24.2	0.204157779052489	-0.103036418173988
3	A	26	50	20120618	1	1246	24.24	0.204767092965837	-0.103306745096436
3	A	26	50	20120618	1	1248	24.28	0.205218509934947	-0.104757445368718
3	A	26	50	20120618	1	1250	24.32	0.206023197451937	-0.106389447819697
3	A	26	50	20120618	1	1252	24.36	0.205904332802020	-0.106902878053516
3	A	26	50	20120618	1	1254	24.4	0.206400226787666	-0.108092726634219
3	A	26	50	20120618	1	1256	24.44	0.20680561110532	-0.109921799745114
3	A	26	50	20120618	1	1258	24.48	0.207589438972265	-0.111209794747046
3	A	26	50	20120618	1	1260	24.52	0.208227178578218	-0.11225638349388
3	A	26	50	20120618	1	1262	24.56	0.209159357447856	-0.113272990913192
3	A	26	50	20120618	1	1264	24.6	0.209866110675652	-0.114424514306354
3	A	26	50	20120618	1	1266	24.64	0.210496213528367	-0.115673901278033
3	A	26	50	20120618	1	1268	24.68	0.211131053996516	-0.116774300850915
3	A	26	50	20120618	1	1270	24.72	0.211972935330197	-0.117840193612876
3	A	26	50	20120618	1	1272	24.76	0.212494002317253	-0.118630102598139
3	A	26	50	20120618	1	1274	24.8	0.212470243529406	-0.11925773057712
3	A	26	50	20120618	1	1276	24.84	0.212605088792578	-0.120111420594047
3	A	26	50	20120618	1	1278	24.88	0.213071779268161	-0.121163595484452
3	A	26	50	20120618	1	1280	24.92	0.213415221031783	-0.122553979548299
3	A	26	50	20120618	1	1282	24.96	0.213452909823221	-0.123565637220143
3	A	26	50	20120618	1	1284	25	0.21398401772657	-0.124649561205024
3	A	26	50	20120618	1	1286	25.04	0.213987270417763	-0.126341950575116
3	A	26	50	20120618	1	1288	25.08	0.214491649684784	-0.127305524985839
3	A	26	50	20120618	1	1290	25.12	0.214948511376108	-0.128791792729215
3	A	26	50	20120618	1	1292	25.16	0.215341026350345	-0.128977691101989
3	A	26	50	20120618	1	1294	25.2	0.216826374854905	-0.12992478992471
3	A	26	50	20120618	1	1296	25.24	0.217797515308187	-0.129978954304149
3	A	26	50	20120618	1	1298	25.28	0.219131401540217	-0.129380459124553
3	A	26	50	20120618	1	1300	25.32	0.220807527454342	-0.129455129600646
3	A	26	50	20120618	1	1302	25.36	0.222268763617664	-0.128508667174028
3	A	26	50	20120618	1	1304	25.4	0.223172163241308	-0.1289614983567
3	A	26	50	20120618	1	1306	25.44	0.225046420475521	-0.128583479071477
3	A	26	50	20120618	1	1308	25.48	0.226335476137624	-0.128239118069039
3	A	26	50	20120618	1	1310	25.52	0.227902424764733	-0.128442764822021
3	A	26	50	20120618	1	1312	25.56	0.229576570779871	-0.127919788646655
3	A	26	50	20120618	1	1314	25.6	0.230961651542859	-0.127482230970457
3	A	26	50	20120618	1	1316	25.64	0.232364480686055	-0.127111777727794
3	A	26	50	20120618	1	1318	25.68	0.232943883982559	-0.126762891241956
3	A	26	50	20120618	1	1320	25.72	0.234158905564672	-0.127182700537947
3	A	26	50	20120618	1	1322	25.76	0.235040879852846	-0.127014904098771
3	A	26	50	20120618	1	1324	25.8	0.236317702567634	-0.126869452233881
3	A	26	50	20120618	1	1326	25.84	0.237559452786076	-0.126517242346172
3	A	26	50	20120618	1	1328	25.88	0.237718481101165	-0.126428924709202
3	A	26	50	20120618	1	1330	25.92	0.238518218870687	-0.126235884557938
3	A	26	50	20120618	1	1332	25.96	0.239341856849413	-0.126195720892766
3	A	26	50	20120618	1	1334	26	0.239772909143224	-0.126374194644338
3	A	26	50	20120618	1	1336	26.04	0.240185788792759	-0.126053238876357
3	A	26	50	20120618	1	1338	26.08	0.240294824658418	-0.126091281221185
3	A	26	50	20120618	1	1340	26.12	0.240370767926718	-0.125117312340779
3	A	26	50	20120618	1	1342	26.16	0.240909088319235	-0.124836378816613
3	A	26	50	20120618	1	1344	26.2	0.241337948582025	-0.123691926491263
3	A	26	50	20120618	1	1346	26.24	0.241816659872888	-0.122779051636751
3	A	26	50	20120618	1	1348	26.28	0.24239387113837	-0.122331948019007
3	A	26	50	20120618	1	1350	26.32	0.24343423734553	-0.120216779504444
3	A	26	50	20120618	1	1352	26.36	0.24434378879817	-0.119232274732998
3	A	26	50	20120618	1	1354	26.4	0.245214095824455	-0.118050840722991
3	A	26	50	20120618	1	1356	26.44	0.246068422237484	-0.116374856230223
3	A	26	50	20120618	1	1358	26.48	0.246596136028284	-0.115828757663112
3	A	26	50	20120618	1	1360	26.52	0.246704959761909	-0.115346581549021
3	A	26	50	20120618	1	1362	26.56	0.247841280359275	-0.114469062033569
3	A	26	50	20120618	1	1364	26.6	0.24835039724173	-0.113532852655278
3	A	26	50	20120618	1	1366	26.64	0.249038482850502	-0.111982096773458
3	A	26	50	20120618	1	1368	26.68	0.249709739317883	-0.111685606900106
3	A	26	50	20120618	1	1370	26.72	0.25047093976783	-0.110498728167884
3	A	26	50	20120618	1	1372	26.76	0.250747064965883	-0.109451856578338
3	A	26	50	20120618	1	1374	26.8	0.251116528259053	-0.108578933256963
3	A	26	50	20120618	1	1376	26.84	0.251902618867698	-0.108333072229144
3	A	26	50	20120618	1	1378	26.88	0.251964490711052	-0.107861078452702
3	A	26	50	20120618	1	1380	26.92	0.25285799083976	-0.108005611078777
3	A	26	50	20120618	1	1382	26.96	0.253684810799001	-0.108170154826759
3	A	26	50	20120618	1	1384	27	0.254646051757346	-0.108278059321568
3	A	26	50	20120618	1	1386	27.04	0.255895721571737	-0.108065008048396
3	A	26	50	20120618	1	1388	27.08	0.256905965030018	-0.108872029017765
3	A	26	50	20120618	1	1390	27.12	0.256837163540209	-0.108450098401431
3	A	26	50	20120618	1	1392	27.16	0.258324421233078	-0.108204520216325
3	A	26	50	20120618	1	1394	27.2	0.259167221805575	-0.108061755357203
3	A	26	50	20120618	1	1396	27.24	0.259818608572404	-0.107558861014423
3	A	26	50	20120618	1	1398	27.28	0.260687501385126	-0.107129788619599
3	A	26	50	20120618	1	1400	27.32	0.261663167321807	-0.106115938916734
3	A	26	50	20120618	1	1402	27.36	0.262413407616646	-0.105707938303989
3	A	26	50	20120618	1	1404	27.4	0.263033964527815	-0.105771860757009
3	A	26	50	20120618	1	1406	27.44	0.26356938578253	-0.105434429401026
3	A	26	50	20120618	1	1408	27.48	0.263911625464624	-0.104922484091447
3	A	26	50	20120618	1	1410	27.52	0.264890261249786	-0.105360890295783
3	A	26	50	20120618	1	1412	27.56	0.265655350787030	-0.106605398230671
3	A	26	50	20120618	1	1414	27.6	0.265793943716142	-0.1065629718238
3	A	26	50	20120618	1	1416	27.64	0.266015975245435	-0.106400337264127
3	A	26	50	20120618	1	1418	27.68	0.266428218498867	-0.107269371498205
3	A	26	50	20120618	1	1420	27.72	0.266928142993166	-0.107770710206067
3	A	26	50	20120618	1	1422	27.76	0.268041129066753	-0.108166690003531
3	A	26	50	20120618	1	1424	27.8	0.268620249520545	-0.107741718828038
3	A	26	50	20120618	1	1426	27.84	0.269965873725143	-0.108104464606787
3	A	26	50	20120618	1	1428	27.88	0.27129877000768	-0.108617117023147
3	A	26	50	20120618	1	1430	27.92	0.271820614812195	-0.10869065612839
3	A	26	50	20120618	1	1432	27.96	0.272015776283803	-0.108402156561666
3	A	26	50	20120618	1	1434	28	0.272587118563002	-0.109039966878297
3	A	26	50	20120618	1	1436	28.04	0.272656415027558	-0.109328466445021
3	A	26	50	20120618	1	1438	28.08	0.273166946123575	-0.110442866732171
3	A	26	50	20120618	1	1440	28.12	0.273856375235231	-0.11165838328903
3	A	26	50	20120618	1	1442	28.16	0.274422060660181	-0.111871929536949
3	A	26	50	20120618	1	1444	28.2	0.275395039591093	-0.112950974485039
3	A	26	50	20120618	1	1446	28.24	0.275894964085392	-0.113754954895248
3	A	26	50	20120618	1	1448	28.28	0.276650861234481	-0.114833292736558
3	A	26	50	20120618	1	1450	28.32	0.277789303152191	-0.115667678738358
3	A	26	50	20120618	1	1452	28.36	0.278275085510866	-0.116221343348027
3	A	26	50	20120618	1	1454	28.4	0.27934988781827	-0.116894509003717
3	A	26	50	20120618	1	1456	28.44	0.280531463249632	-0.118101540279202
3	A	26	50	20120618	1	1458	28.48	0.281372920319244	-0.11859510081247
3	A	26	50	20120618	1	1460	28.52	0.282745414581528	-0.119949210298443
3	A	26	50	20120618	1	1462	28.56	0.284055683447066	-0.121078459827998
3	A	26	50	20120618	1	1464	28.6	0.284356910935852	-0.121745968629438
