# Supplementary material for: How Do Ants Make Sense of Gravity? A Boltzmann Walker Analysis of Lasius niger Trajectories on Various Inclines
Source: PLoS One. 2013 Oct 29;8(10):e76531. doi: 10.1371/journal.pone.0076531 (PMC3812222; doi:10.1371/journal.pone.0076531)
Supplement: Dataset S3 — Trajectories for . (ZIP) [file pone.0076531.s007.zip › Incline3/3-A-26-50-20120618-02.txt]

Pente	Colonie	Temperature	Humidite	Date	Indiv	Frame	Time	X	Y
3	A	26	50	20120618	2	12	0	0	0
3	A	26	50	20120618	2	14	0.04	-0.000237358775881600	-0.0018762908733157
3	A	26	50	20120618	2	16	0.08	0.000236289630428399	-0.0032826979768245
3	A	26	50	20120618	2	18	0.12	0.000389229756131199	-0.0055433961380239
3	A	26	50	20120618	2	20	0.16	0.000364862856451499	-0.0074727087062201
3	A	26	50	20120618	2	22	0.2	0.00086953910832	-0.0098103188720091
3	A	26	50	20120618	2	24	0.24	0.001247834165187	-0.0122485715459644
3	A	26	50	20120618	2	26	0.28	0.0007849903504935	-0.0114038335008877
3	A	26	50	20120618	2	28	0.32	0.0004730289807697	-0.0137231296010439
3	A	26	50	20120618	2	30	0.36	0.000185766850912599	-0.0140977901290556
3	A	26	50	20120618	2	32	0.4	-0.0002778689233758	-0.016074492993727
3	A	26	50	20120618	2	34	0.44	-0.001000885607139	-0.0169010301102559
3	A	26	50	20120618	2	36	0.48	-0.0011803493082042	-0.0184101374026643
3	A	26	50	20120618	2	38	0.52	-0.00254414615707867	-0.0204794853978067
3	A	26	50	20120618	2	40	0.56	-0.00343708060036103	-0.0221741375095984
3	A	26	50	20120618	2	42	0.6	-0.00449406381687869	-0.023827636006725
3	A	26	50	20120618	2	44	0.64	-0.00591379281214504	-0.0251639264018113
3	A	26	50	20120618	2	46	0.68	-0.00688330691982991	-0.0264505071901802
3	A	26	50	20120618	2	48	0.72	-0.0077899592346673	-0.027879428573602
3	A	26	50	20120618	2	50	0.76	-0.00831816800021366	-0.0289154814293965
3	A	26	50	20120618	2	52	0.8	-0.00882495143029005	-0.0291187746289877
3	A	26	50	20120618	2	54	0.84	-0.0102516807826902	-0.0300024459734365
3	A	26	50	20120618	2	56	0.88	-0.0103055623194166	-0.0298030418611419
3	A	26	50	20120618	2	58	0.92	-0.0105442815687451	-0.0301083705692583
3	A	26	50	20120618	2	60	0.96	-0.0101903039140832	-0.0299696362187895
3	A	26	50	20120618	2	62	1	-0.0106027592995493	-0.0297509280913685
3	A	26	50	20120618	2	64	1.04	-0.0119160687242470	-0.0305576662180242
3	A	26	50	20120618	2	66	1.08	-0.0129031190801053	-0.0312678135583698
3	A	26	50	20120618	2	68	1.12	-0.0132952097902733	-0.0318458733519898
3	A	26	50	20120618	2	70	1.16	-0.0142462684109692	-0.031888299758861
3	A	26	50	20120618	2	72	1.2	-0.0149710528616854	-0.0328551975714555
3	A	26	50	20120618	2	74	1.24	-0.0156577949675738	-0.032900169562739
3	A	26	50	20120618	2	76	1.28	-0.0166834533536849	-0.0338609155463371
3	A	26	50	20120618	2	78	1.32	-0.0174351785727643	-0.0341783357804118
3	A	26	50	20120618	2	80	1.36	-0.0191767825748268	-0.0344956853038083
3	A	26	50	20120618	2	82	1.4	-0.0205140629194068	-0.0357758314204684
3	A	26	50	20120618	2	84	1.44	-0.0227935630499178	-0.0371696095968652
3	A	26	50	20120618	2	86	1.48	-0.0245433694906421	-0.0379552052307635
3	A	26	50	20120618	2	88	1.52	-0.0257328645179541	-0.0382987177050639
3	A	26	50	20120618	2	90	1.56	-0.02731685441849	-0.0394550494243383
3	A	26	50	20120618	2	92	1.6	-0.0296704593396695	-0.0410633637981471
3	A	26	50	20120618	2	94	1.64	-0.031540827486586	-0.042093689089014
3	A	26	50	20120618	2	96	1.68	-0.0334877752979051	-0.0429723399753164
3	A	26	50	20120618	2	98	1.72	-0.0345149186082566	-0.0437862198804621
3	A	26	50	20120618	2	100	1.76	-0.0358877664239303	-0.0446650828987989
3	A	26	50	20120618	2	102	1.8	-0.0375656601050079	-0.0451029941283877
3	A	26	50	20120618	2	104	1.84	-0.0391303459904175	-0.0460967619986673
3	A	26	50	20120618	2	106	1.88	-0.0409658537730215	-0.047573908064566
3	A	26	50	20120618	2	108	1.92	-0.0424269485149873	-0.0482539326560331
3	A	26	50	20120618	2	110	1.96	-0.0433203072223383	-0.048806890158921
3	A	26	50	20120618	2	112	2	-0.0450669316825472	-0.0495153404429918
3	A	26	50	20120618	2	114	2.04	-0.0465573006452541	-0.0505247353731356
3	A	26	50	20120618	2	116	2.08	-0.04783610325903	-0.0517015731890643
3	A	26	50	20120618	2	118	2.12	-0.0487935965514347	-0.0528745926283747
3	A	26	50	20120618	2	120	2.16	-0.0502399834723518	-0.0528012656551657
3	A	26	50	20120618	2	122	2.2	-0.0515275542102144	-0.052650722621451
3	A	26	50	20120618	2	124	2.24	-0.053425994496344	-0.0531251912716272
3	A	26	50	20120618	2	126	2.28	-0.0554908170080869	-0.0542262272406128
3	A	26	50	20120618	2	128	2.32	-0.0577444370304065	-0.0554597750203927
3	A	26	50	20120618	2	130	2.36	-0.0598365538639031	-0.0556967265027683
3	A	26	50	20120618	2	132	2.4	-0.0623242969414736	-0.0560004995759661
3	A	26	50	20120618	2	134	2.44	-0.0643174188256042	-0.0556799680720542
3	A	26	50	20120618	2	136	2.48	-0.0667210656936882	-0.0565065264017866
3	A	26	50	20120618	2	138	2.52	-0.0682355964951082	-0.0566982442633697
3	A	26	50	20120618	2	140	2.56	-0.0698110516167953	-0.0568990413760232
3	A	26	50	20120618	2	142	2.6	-0.072066439406068	-0.056553831845448
3	A	26	50	20120618	2	144	2.64	-0.0733834328570956	-0.0568947209535902
3	A	26	50	20120618	2	146	2.68	-0.0754875917190759	-0.0576328485092674
3	A	26	50	20120618	2	148	2.72	-0.0778733982830705	-0.0584041323019144
3	A	26	50	20120618	2	150	2.76	-0.0797192863932224	-0.0586279457402956
3	A	26	50	20120618	2	152	2.8	-0.0819314869287272	-0.058315175440414
3	A	26	50	20120618	2	154	2.84	-0.0845863730788075	-0.0591119603320178
3	A	26	50	20120618	2	156	2.88	-0.0860789623568073	-0.0590151998400802
3	A	26	50	20120618	2	158	2.92	-0.0884602080820633	-0.0589688207063022
3	A	26	50	20120618	2	160	2.96	-0.0906858761733227	-0.0586551693513713
3	A	26	50	20120618	2	162	3	-0.09295650211373	-0.0590871055286591
3	A	26	50	20120618	2	164	3.04	-0.0952469836125527	-0.0586860133491666
3	A	26	50	20120618	2	166	3.08	-0.0972687362502535	-0.0585706205935448
3	A	26	50	20120618	2	168	3.12	-0.100020866553310	-0.0586073194354884
3	A	26	50	20120618	2	170	3.16	-0.101453464891994	-0.0580388055834144
3	A	26	50	20120618	2	172	3.2	-0.102474880637418	-0.0581303759115781
3	A	26	50	20120618	2	174	3.24	-0.104956471885992	-0.05797658018667
3	A	26	50	20120618	2	176	3.28	-0.106221061653466	-0.0577415378926036
3	A	26	50	20120618	2	178	3.32	-0.107784262614635	-0.0580479272608917
3	A	26	50	20120618	2	180	3.36	-0.110624286290593	-0.0578694535093202
3	A	26	50	20120618	2	182	3.4	-0.112735636428538	-0.0576729485348285
3	A	26	50	20120618	2	184	3.44	-0.115097231656344	-0.0574439873590803
3	A	26	50	20120618	2	186	3.48	-0.116687585517911	-0.057413511056811
3	A	26	50	20120618	2	188	3.52	-0.118189480321151	-0.0569114652421687
3	A	26	50	20120618	2	190	3.56	-0.121077021572805	-0.0569570029188771
3	A	26	50	20120618	2	192	3.6	-0.123069507060832	-0.0570122986691659
3	A	26	50	20120618	2	194	3.64	-0.125160987498226	-0.056674443049115
3	A	26	50	20120618	2	196	3.68	-0.127260175399534	-0.0562058433852226
3	A	26	50	20120618	2	198	3.72	-0.128775293099583	-0.0556665330432117
3	A	26	50	20120618	2	200	3.76	-0.130928786801686	-0.0551521128598984
3	A	26	50	20120618	2	202	3.8	-0.132431883686455	-0.0547365462045951
3	A	26	50	20120618	2	204	3.84	-0.134361436670956	-0.0542042362197179
3	A	26	50	20120618	2	206	3.88	-0.136378741607003	-0.0536562991749764
3	A	26	50	20120618	2	208	3.92	-0.137750953026574	-0.0525853152441913
3	A	26	50	20120618	2	210	3.96	-0.139338054196947	-0.0520320041879128
3	A	26	50	20120618	2	212	4	-0.141123923083512	-0.0509956684894058
3	A	26	50	20120618	2	214	4.04	-0.142484608662549	-0.0498400438769126
3	A	26	50	20120618	2	216	4.08	-0.143684639580901	-0.0483911113715833
3	A	26	50	20120618	2	218	4.12	-0.144641708609237	-0.047035234118658
3	A	26	50	20120618	2	220	4.16	-0.145111722486692	-0.0458863977312643
3	A	26	50	20120618	2	222	4.2	-0.145434799575016	-0.045013191567177
3	A	26	50	20120618	2	224	4.24	-0.145827385259931	-0.0450759826493464
3	A	26	50	20120618	2	226	4.28	-0.145787787280184	-0.0447379856079392
3	A	26	50	20120618	2	228	4.32	-0.145602101039445	-0.0448345763942493
3	A	26	50	20120618	2	230	4.36	-0.146279297203787	-0.0449861093774576
3	A	26	50	20120618	2	232	4.4	-0.146999061196357	-0.0456140909098293
3	A	26	50	20120618	2	234	4.44	-0.148533482911531	-0.0467398049054783
3	A	26	50	20120618	2	236	4.48	-0.151184214102165	-0.0477617863363272
3	A	26	50	20120618	2	238	4.52	-0.1531643959322	-0.0487938793941471
3	A	26	50	20120618	2	240	4.56	-0.155302191863762	-0.0491366140509882
3	A	26	50	20120618	2	242	4.6	-0.157250695309999	-0.0493193304432468
3	A	26	50	20120618	2	244	4.64	-0.159472495527165	-0.0501197046088719
3	A	26	50	20120618	2	246	4.68	-0.161501467725102	-0.0504029715854152
3	A	26	50	20120618	2	248	4.72	-0.163747804547576	-0.0506795917582154
3	A	26	50	20120618	2	250	4.76	-0.166336593184178	-0.0514721877492474
3	A	26	50	20120618	2	252	4.8	-0.168415911384935	-0.0518917849132035
3	A	26	50	20120618	2	254	4.84	-0.171206861850278	-0.0523591824955678
3	A	26	50	20120618	2	256	4.88	-0.173408863077571	-0.0527253930975443
3	A	26	50	20120618	2	258	4.92	-0.175764518608416	-0.0537893059605176
3	A	26	50	20120618	2	260	4.96	-0.178288465553183	-0.0546000745958261
3	A	26	50	20120618	2	262	5	-0.180897336022371	-0.0553782456085219
3	A	26	50	20120618	2	264	5.04	-0.182924752585389	-0.0553632549447607
3	A	26	50	20120618	2	266	5.08	-0.184926430461572	-0.0557713969788616
3	A	26	50	20120618	2	268	5.12	-0.187215193690917	-0.056424197959253
3	A	26	50	20120618	2	270	5.16	-0.189876602193947	-0.0569815395241843
3	A	26	50	20120618	2	272	5.2	-0.192207367566094	-0.0569276579874579
3	A	26	50	20120618	2	274	5.24	-0.194127798873118	-0.0568725743692034
3	A	26	50	20120618	2	276	5.28	-0.196279029833522	-0.0563660737818395
3	A	26	50	20120618	2	278	5.32	-0.198837978563958	-0.0564347338502927
3	A	26	50	20120618	2	280	5.36	-0.201015938160691	-0.0564912316821095
3	A	26	50	20120618	2	282	5.4	-0.203249759193137	-0.0565526792613947
3	A	26	50	20120618	2	284	5.44	-0.206027628183028	-0.0564250464873905
3	A	26	50	20120618	2	286	5.48	-0.207856559872568	-0.0566028838428589
3	A	26	50	20120618	2	288	5.52	-0.209818993322395	-0.0562257837964521
3	A	26	50	20120618	2	290	5.56	-0.212787498300494	-0.056487342594813
3	A	26	50	20120618	2	292	5.6	-0.213940294485862	-0.0559412440277026
3	A	26	50	20120618	2	294	5.64	-0.216057372188735	-0.0563160106217315
3	A	26	50	20120618	2	296	5.68	-0.218157974303606	-0.056256118677365
3	A	26	50	20120618	2	298	5.72	-0.220151591162483	-0.0562961409211802
3	A	26	50	20120618	2	300	5.76	-0.22248949831312	-0.0565787715016204
3	A	26	50	20120618	2	302	5.8	-0.224636274500802	-0.0560441987750434
3	A	26	50	20120618	2	304	5.84	-0.226451417608108	-0.0562344104991826
3	A	26	50	20120618	2	306	5.88	-0.228600315116134	-0.0562563308093993
3	A	26	50	20120618	2	308	5.92	-0.230033620561599	-0.0561467292583154
3	A	26	50	20120618	2	310	5.96	-0.230778204002189	-0.0552663813157382
3	A	26	50	20120618	2	312	6	-0.23135096049495	-0.0549142421387073
3	A	26	50	20120618	2	314	6.04	-0.232058774382918	-0.0549050497505519
3	A	26	50	20120618	2	316	6.08	-0.233083372108857	-0.0534731585186491
3	A	26	50	20120618	2	318	6.12	-0.234601530368064	-0.0531104127399004
3	A	26	50	20120618	2	320	6.16	-0.235080948765709	-0.0520341962189345
3	A	26	50	20120618	2	322	6.2	-0.235642391549971	-0.0516778144012165
3	A	26	50	20120618	2	324	6.24	-0.236484555726364	-0.0507861527501402
3	A	26	50	20120618	2	326	6.28	-0.237530366655739	-0.0499468170008718
3	A	26	50	20120618	2	328	6.32	-0.238142014021465	-0.0486733176879548
3	A	26	50	20120618	2	330	6.36	-0.239173682815217	-0.0466672557497285
3	A	26	50	20120618	2	332	6.4	-0.240757602005074	-0.0450889934141202
3	A	26	50	20120618	2	334	6.44	-0.241394705214924	-0.0442482434512894
3	A	26	50	20120618	2	336	6.48	-0.242120196772421	-0.0432752645203767
3	A	26	50	20120618	2	338	6.52	-0.242653355285436	-0.0422895576674027
3	A	26	50	20120618	2	340	6.56	-0.242588301461566	-0.0411143461970706
3	A	26	50	20120618	2	342	6.6	-0.242963775162377	-0.0395990163649878
3	A	26	50	20120618	2	344	6.64	-0.242925591396192	-0.038928679136423
3	A	26	50	20120618	2	346	6.68	-0.242533854239415	-0.0382979398876046
3	A	26	50	20120618	2	348	6.72	-0.24258476592766	-0.0375314361367984
3	A	26	50	20120618	2	350	6.76	-0.242443344571423	-0.037329203597379
3	A	26	50	20120618	2	352	6.8	-0.242457486707047	-0.0376926564829089
3	A	26	50	20120618	2	354	6.84	-0.24249496336645	-0.0375462853792033
3	A	26	50	20120618	2	356	6.88	-0.242479407017264	-0.0377414468508108
3	A	26	50	20120618	2	358	6.92	-0.242576280646286	-0.038371478992848
3	A	26	50	20120618	2	360	6.96	-0.242422131367988	-0.0392992030897648
3	A	26	50	20120618	2	362	7	-0.242579816180192	-0.0399377205131762
3	A	26	50	20120618	2	364	7.04	-0.243264295544381	-0.0404765358804403
3	A	26	50	20120618	2	366	7.08	-0.244059083566434	-0.0409700964137086
3	A	26	50	20120618	2	368	7.12	-0.245243487424922	-0.0414700209080075
3	A	26	50	20120618	2	370	7.16	-0.246641437531328	-0.0424507780135132
3	A	26	50	20120618	2	372	7.2	-0.246873368555557	-0.0427350349395502
3	A	26	50	20120618	2	374	7.24	-0.24721490113087	-0.0430270700401802
3	A	26	50	20120618	2	376	7.28	-0.247334402176891	-0.043037676641898
3	A	26	50	20120618	2	378	7.32	-0.247448246368662	-0.0431387929116077
3	A	26	50	20120618	2	380	7.36	-0.247832912457627	-0.043575784902381
3	A	26	50	20120618	2	382	7.4	-0.248485572016662	-0.0441294495120501
3	A	26	50	20120618	2	384	7.44	-0.249234398097939	-0.0464664374238716
3	A	26	50	20120618	2	386	7.48	-0.249937262238438	-0.0466177582750455
3	A	26	50	20120618	2	388	7.52	-0.249858773385727	-0.0464572450357162
3	A	26	50	20120618	2	390	7.56	-0.250406781141146	-0.0470816203235039
3	A	26	50	20120618	2	392	7.6	-0.251182477280108	-0.0468617101145549
3	A	26	50	20120618	2	394	7.64	-0.253098029550342	-0.0479527758779257
3	A	26	50	20120618	2	396	7.68	-0.254149497333967	-0.0482023845716845
3	A	26	50	20120618	2	398	7.72	-0.256273646104651	-0.0494369930116363
3	A	26	50	20120618	2	400	7.76	-0.2576737175314	-0.049818830673477
3	A	26	50	20120618	2	402	7.8	-0.258799431527049	-0.0508059517400134
3	A	26	50	20120618	2	404	7.84	-0.261585432244924	-0.0512245589544759
3	A	26	50	20120618	2	406	7.88	-0.263387140323388	-0.0523488587365625
3	A	26	50	20120618	2	408	7.92	-0.266096773508894	-0.0534505311016511
3	A	26	50	20120618	2	410	7.96	-0.267756353124339	-0.0542728962881711
3	A	26	50	20120618	2	412	8	-0.26961604395886	-0.0549276771675498
3	A	26	50	20120618	2	414	8.04	-0.271993336957209	-0.0563998734859802
3	A	26	50	20120618	2	416	8.08	-0.2735609926911	-0.0570086924245818
3	A	26	50	20120618	2	418	8.12	-0.275502000805457	-0.0583161328629957
3	A	26	50	20120618	2	420	8.16	-0.277653019633826	-0.059010511722121
3	A	26	50	20120618	2	422	8.2	-0.280011220749083	-0.0600902637769928
3	A	26	50	20120618	2	424	8.24	-0.280478618331448	-0.0604713943320524
3	A	26	50	20120618	2	426	8.28	-0.281005412883432	-0.0605286699813284
