# Supplementary material for: How Do Ants Make Sense of Gravity? A Boltzmann Walker Analysis of Lasius niger Trajectories on Various Inclines
Source: PLoS One. 2013 Oct 29;8(10):e76531. doi: 10.1371/journal.pone.0076531 (PMC3812222; doi:10.1371/journal.pone.0076531)
Supplement: Dataset S3 — Trajectories for . (ZIP) [file pone.0076531.s007.zip › Incline3/3-A-26-50-20120618-03.txt]

Pente	Colonie	Temperature	Humidite	Date	Indiv	Frame	Time	X	Y
3	A	26	50	20120618	3	14	0	0	0
3	A	26	50	20120618	3	16	0.04	-0.0018911988055835	-0.000506259463951499
3	A	26	50	20120618	3	18	0.08	-0.0027955600944498	-0.00095043565962163
3	A	26	50	20120618	3	20	0.12	-0.0039795538310042	-0.0013327117276667
3	A	26	50	20120618	3	22	0.16	-0.005363071888006	-0.00243366991490634
3	A	26	50	20120618	3	24	0.2	-0.0059590568385291	-0.00341064399913274
3	A	26	50	20120618	3	26	0.24	-0.0067892567681846	-0.00415924380623931
3	A	26	50	20120618	3	28	0.28	-0.0067720316469949	-0.00485110536522347
3	A	26	50	20120618	3	30	0.32	-0.0076232255769838	-0.00638027327701407
3	A	26	50	20120618	3	32	0.36	-0.0086419543166393	-0.00829108793181448
3	A	26	50	20120618	3	34	0.4	-0.0093884469455379	-0.00920092222716721
3	A	26	50	20120618	3	36	0.44	-0.0104037108619655	-0.0106118830983468
3	A	26	50	20120618	3	38	0.48	-0.0115321825740612	-0.0116484309288882
3	A	26	50	20120618	3	40	0.52	-0.0123410420210604	-0.0120928475408639
3	A	26	50	20120618	3	42	0.56	-0.0120735435257376	-0.0116160454383099
3	A	26	50	20120618	3	44	0.6	-0.0114020749263228	-0.0107225453096025
3	A	26	50	20120618	3	46	0.64	-0.0114942109399114	-0.00982657030716106
3	A	26	50	20120618	3	48	0.68	-0.0107486375498283	-0.00900222522165378
3	A	26	50	20120618	3	50	0.72	-0.0101148577418508	-0.0081191195626299
3	A	26	50	20120618	3	52	0.76	-0.0096249034531667	-0.0077745464281577
3	A	26	50	20120618	3	54	0.8	-0.0086895426030131	-0.00662309374567353
3	A	26	50	20120618	3	56	0.84	-0.0084982702187022	-0.00619069794897795
3	A	26	50	20120618	3	58	0.88	-0.0079292613918813	-0.00554235174130801
3	A	26	50	20120618	3	60	0.92	-0.0080105079610397	-0.00555416042455382
3	A	26	50	20120618	3	62	0.96	-0.0074855589577546	-0.00547483011477251
3	A	26	50	20120618	3	64	1	-0.0056087137127224	-0.00459344979629472
3	A	26	50	20120618	3	66	1.04	-0.0047924508577241	-0.00433735693335239
3	A	26	50	20120618	3	68	1.08	-0.0036077924407954	-0.00338660943964021
3	A	26	50	20120618	3	70	1.12	-0.0026927255552619	-0.00256346643566095
3	A	26	50	20120618	3	72	1.16	-0.002004236895624	-0.0018119038511412
3	A	26	50	20120618	3	74	1.2	-0.0018601851021606	-0.00157465538391749
3	A	26	50	20120618	3	76	1.24	-0.0016100177940446	-0.00235460123463406
3	A	26	50	20120618	3	78	1.28	-0.000440548030775801	-0.00182223468121434
3	A	26	50	20120618	3	80	1.32	0.0009641620164581	-0.00172312659476323
3	A	26	50	20120618	3	82	1.36	0.00204737889455778	-0.00170735811354277
3	A	26	50	20120618	3	84	1.4	0.0045127208293003	-0.000491049597088199
3	A	26	50	20120618	3	86	1.44	0.00570165017118737	-0.0002977266031118
3	A	26	50	20120618	3	88	1.48	0.00758225015322767	0.000380084744130201
3	A	26	50	20120618	3	90	1.52	0.0097403329783412	7.68702852896007e-05
3	A	26	50	20120618	3	92	1.56	0.0109171283678631	-0.000163249035465699
3	A	26	50	20120618	3	94	1.6	0.0121244919835357	-0.0003215631727056
3	A	26	50	20120618	3	96	1.64	0.0132800458853507	-0.00123448045362427
3	A	26	50	20120618	3	98	1.68	0.0151638278479064	-0.00221641842745459
3	A	26	50	20120618	3	100	1.72	0.0160330671429512	-0.00291333579992424
3	A	26	50	20120618	3	102	1.76	0.0169357030912715	-0.00362775406522826
3	A	26	50	20120618	3	104	1.8	0.0179727982224615	-0.00494920511740461
3	A	26	50	20120618	3	106	1.84	0.0191108979004897	-0.00583352417166501
3	A	26	50	20120618	3	108	1.88	0.0208535413495205	-0.00775615458077904
3	A	26	50	20120618	3	110	1.92	0.0225747948184204	-0.0100247086983173
3	A	26	50	20120618	3	112	1.96	0.0230365638308065	-0.0106227089031668
3	A	26	50	20120618	3	114	2	0.0241783291503884	-0.0124015350061909
3	A	26	50	20120618	3	116	2.04	0.0257066485340416	-0.0151854780433327
3	A	26	50	20120618	3	118	2.08	0.0279067476440932	-0.0173350755870720
3	A	26	50	20120618	3	120	2.12	0.0290576204990168	-0.0185859616251266
3	A	26	50	20120618	3	122	2.16	0.0302991090879495	-0.0204598440927456
3	A	26	50	20120618	3	124	2.2	0.0300496135312756	-0.0217557162642193
3	A	26	50	20120618	3	126	2.24	0.0300415383718345	-0.0230350279948777
3	A	26	50	20120618	3	128	2.28	0.0300232808747442	-0.0250767422570113
3	A	26	50	20120618	3	130	2.32	0.0302823577283032	-0.0275858470304415
3	A	26	50	20120618	3	132	2.36	0.0309130573791418	-0.0302788320938921
3	A	26	50	20120618	3	134	2.4	0.0311570983141056	-0.0323447675917085
3	A	26	50	20120618	3	136	2.44	0.0314701203440013	-0.0349478539274262
3	A	26	50	20120618	3	138	2.48	0.0321312581133429	-0.0367549430884943
3	A	26	50	20120618	3	140	2.52	0.033126998811542	-0.0396477240013963
3	A	26	50	20120618	3	142	2.56	0.034470515837932	-0.041834366869402
3	A	26	50	20120618	3	144	2.6	0.0348472057624057	-0.0438129082117044
3	A	26	50	20120618	3	146	2.64	0.0340534289030491	-0.0456604155963852
3	A	26	50	20120618	3	148	2.68	0.0335381672626663	-0.0468976332603595
3	A	26	50	20120618	3	150	2.72	0.0321396514708356	-0.0485942652711385
3	A	26	50	20120618	3	152	2.76	0.032261485969234	-0.0509942563971637
3	A	26	50	20120618	3	154	2.8	0.0332795076021083	-0.052049189004016
3	A	26	50	20120618	3	156	2.84	0.0346801447142826	-0.0532894542982172
3	A	26	50	20120618	3	158	2.88	0.0363651801738501	-0.055795864994811
3	A	26	50	20120618	3	160	2.92	0.0377785452080858	-0.0570583334419415
3	A	26	50	20120618	3	162	2.96	0.039110592962485	-0.0594764972122432
3	A	26	50	20120618	3	164	3	0.0402182757352138	-0.061541885409411
3	A	26	50	20120618	3	166	3.04	0.0410793903733427	-0.0646149714804477
3	A	26	50	20120618	3	168	3.08	0.0411218167802139	-0.0661947894509747
3	A	26	50	20120618	3	170	3.12	0.0405696370947853	-0.0674253673822737
3	A	26	50	20120618	3	172	3.16	0.0394985824533221	-0.0693465057960794
3	A	26	50	20120618	3	174	3.2	0.03943777127014	-0.0709905290623381
3	A	26	50	20120618	3	176	3.24	0.0409471614052608	-0.0717847513989669
3	A	26	50	20120618	3	178	3.28	0.0420308025474292	-0.0721256475781769
3	A	26	50	20120618	3	180	3.32	0.0438646839844365	-0.0731044954953734
3	A	26	50	20120618	3	182	3.36	0.0457456587330709	-0.0745015263629637
3	A	26	50	20120618	3	184	3.4	0.0462144705289976	-0.0755578024727002
3	A	26	50	20120618	3	186	3.44	0.0462083894106793	-0.0772383124488681
3	A	26	50	20120618	3	188	3.48	0.0459262538049859	-0.0791049329298444
3	A	26	50	20120618	3	190	3.52	0.0452330063167106	-0.0809765031582889
3	A	26	50	20120618	3	192	3.56	0.043754728879962	-0.0825601395054343
3	A	26	50	20120618	3	194	3.6	0.0421908208120117	-0.0839208250844716
3	A	26	50	20120618	3	196	3.64	0.0410910576352323	-0.0860928449842423
3	A	26	50	20120618	3	198	3.68	0.0393069565156205	-0.0883159179936147
3	A	26	50	20120618	3	200	3.72	0.0377722519577332	-0.0903068478467235
3	A	26	50	20120618	3	202	3.76	0.037257195378317	-0.0918407038764734
3	A	26	50	20120618	3	204	3.8	0.0361566543840782	-0.0938556753601426
3	A	26	50	20120618	3	206	3.84	0.0359153895503374	-0.095692597356309
3	A	26	50	20120618	3	208	3.88	0.0353352084363738	-0.0980866487853723
3	A	26	50	20120618	3	210	3.92	0.0353861908352974	-0.0994983874740112
3	A	26	50	20120618	3	212	3.96	0.0355998785045719	-0.102216930204961
3	A	26	50	20120618	3	214	4	0.0358023231760256	-0.103988020559799
3	A	26	50	20120618	3	216	4.04	0.0368779740115666	-0.106085299272798
3	A	26	50	20120618	3	218	4.08	0.0382264973539675	-0.108346414626999
3	A	26	50	20120618	3	220	4.12	0.039478854174127	-0.110371214894926
3	A	26	50	20120618	3	222	4.16	0.0399004312370704	-0.112171508759828
3	A	26	50	20120618	3	224	4.2	0.0406630459005801	-0.114201965882004
3	A	26	50	20120618	3	226	4.24	0.0412035583241191	-0.116276192913937
3	A	26	50	20120618	3	228	4.28	0.0414239635078149	-0.117731630801653
3	A	26	50	20120618	3	230	4.32	0.0409370497782899	-0.119487518360695
3	A	26	50	20120618	3	232	4.36	0.0405444640933751	-0.120239879975879
3	A	26	50	20120618	3	234	4.4	0.0393206743871755	-0.120292135167007
3	A	26	50	20120618	3	236	4.44	0.0383191283423029	-0.120263143788980
3	A	26	50	20120618	3	238	4.48	0.0374191228312087	-0.119554764215587
3	A	26	50	20120618	3	240	4.52	0.0365679783986944	-0.119027050424787
3	A	26	50	20120618	3	242	4.56	0.0361167028509412	-0.118324751969713
3	A	26	50	20120618	3	244	4.6	0.0357697962640911	-0.117651303471311
3	A	26	50	20120618	3	246	4.64	0.0358082628729876	-0.117170895124173
3	A	26	50	20120618	3	248	4.68	0.0356412442512713	-0.116162560854200
3	A	26	50	20120618	3	250	4.72	0.0356153641430799	-0.115571702427841
3	A	26	50	20120618	3	252	4.76	0.0351062472606256	-0.114281091130819
3	A	26	50	20120618	3	254	4.8	0.0349182275675081	-0.113115001337965
3	A	26	50	20120618	3	256	4.84	0.0340463649063051	-0.111913485495373
3	A	26	50	20120618	3	258	4.88	0.032416413064992	-0.110210560234241
3	A	26	50	20120618	3	260	4.92	0.031591643715416	-0.109553658034518
3	A	26	50	20120618	3	262	4.96	0.031302649173945	-0.109259996588291
3	A	26	50	20120618	3	264	5	0.0314758903353357	-0.108343586199874
3	A	26	50	20120618	3	266	5.04	0.0313703900035827	-0.108322372996438
3	A	26	50	20120618	3	268	5.08	0.0319770169111627	-0.108354970619051
3	A	26	50	20120618	3	270	5.12	0.0324960332885536	-0.107772597474066
3	A	26	50	20120618	3	272	5.16	0.0315209330372973	-0.106657207237422
3	A	26	50	20120618	3	274	5.2	0.0314256150431934	-0.105591455896818
3	A	26	50	20120618	3	276	5.24	0.0313837543217471	-0.104127037752980
3	A	26	50	20120618	3	278	5.28	0.0308971941456127	-0.102769604865136
3	A	26	50	20120618	3	280	5.32	0.0304877793193057	-0.101815576395960
3	A	26	50	20120618	3	282	5.36	0.0297480042048283	-0.100348188403641
3	A	26	50	20120618	3	284	5.4	0.0286473924999114	-0.0988655976155274
3	A	26	50	20120618	3	286	5.44	0.0281464073454408	-0.0975275394534881
3	A	26	50	20120618	3	288	5.48	0.0270503211239235	-0.0957263263497716
3	A	26	50	20120618	3	290	5.52	0.0265090308829252	-0.0946421195221782
3	A	26	50	20120618	3	292	5.56	0.0260166017205069	-0.0928227337741852
3	A	26	50	20120618	3	294	5.6	0.0255156165660362	-0.0913344861318219
3	A	26	50	20120618	3	296	5.64	0.0249002922450477	-0.0895991046694339
3	A	26	50	20120618	3	298	5.68	0.0245050195543644	-0.088211761164746
3	A	26	50	20120618	3	300	5.72	0.023970800381178	-0.086721392202039
3	A	26	50	20120618	3	302	5.76	0.0233020187875317	-0.0850461148160518
3	A	26	50	20120618	3	304	5.8	0.0233708202773412	-0.0842710550731933
3	A	26	50	20120618	3	306	5.84	0.0229162213277164	-0.0833125718312949
3	A	26	50	20120618	3	308	5.88	0.0227171000581342	-0.0822397494228787
3	A	26	50	20120618	3	310	5.92	0.0228220347044623	-0.0807814123973595
3	A	26	50	20120618	3	312	5.96	0.02237372900519	-0.0797790178243495
3	A	26	50	20120618	3	314	6	0.0221325348821273	-0.0786860428726694
3	A	26	50	20120618	3	316	6.04	0.0213152608644319	-0.0781640566467975
3	A	26	50	20120618	3	318	6.08	0.0207184627411104	-0.0766354332072285
3	A	26	50	20120618	3	320	6.12	0.0203180281709245	-0.0751667017120259
3	A	26	50	20120618	3	322	6.16	0.0194903596835456	-0.0735213349428829
3	A	26	50	20120618	3	324	6.2	0.0192272452502661	-0.0721301023508984
3	A	26	50	20120618	3	326	6.24	0.0183105520191359	-0.0707778313425572
3	A	26	50	20120618	3	328	6.28	0.0178135266626399	-0.0697613653446015
3	A	26	50	20120618	3	330	6.32	0.0173370781134764	-0.0689677086933978
3	A	26	50	20120618	3	332	6.36	0.0166166070141254	-0.0685996596137902
3	A	26	50	20120618	3	334	6.4	0.0155164902839554	-0.0680812089218242
3	A	26	50	20120618	3	336	6.44	0.0143839173525289	-0.0672334586018596
3	A	26	50	20120618	3	338	6.48	0.0127867752658628	-0.0659648383257329
3	A	26	50	20120618	3	340	6.52	0.0118382622295792	-0.0649098350082025
3	A	26	50	20120618	3	342	6.56	0.0103248415858056	-0.0642917529707674
3	A	26	50	20120618	3	344	6.6	0.00853473005855376	-0.0628298804113423
3	A	26	50	20120618	3	346	6.64	0.00699578285997936	-0.0624197584782541
3	A	26	50	20120618	3	348	6.68	0.00509182714095646	-0.0616830946336139
3	A	26	50	20120618	3	350	6.72	0.00332837353935532	-0.0607076408289671
3	A	26	50	20120618	3	352	6.76	0.0013105736285614	-0.0607236214422219
3	A	26	50	20120618	3	354	6.8	-0.000246616924967601	-0.0608322330438122
3	A	26	50	20120618	3	356	6.84	-0.0022743163306982	-0.0613382386564293
3	A	26	50	20120618	3	358	6.88	-0.0048509427306638	-0.0614259906079745
3	A	26	50	20120618	3	360	6.92	-0.0071087346829925	-0.0618873070720206
3	A	26	50	20120618	3	362	6.96	-0.0088900073754795	-0.0625517753143016
3	A	26	50	20120618	3	364	7	-0.0103127062192268	-0.0637565438480873
3	A	26	50	20120618	3	366	7.04	-0.0116439054454886	-0.0645318157229802
3	A	26	50	20120618	3	368	7.08	-0.0132549068250659	-0.0661858091948536
3	A	26	50	20120618	3	370	7.12	-0.0142845957198298	-0.0675830521944783
3	A	26	50	20120618	3	372	7.16	-0.0154306036800988	-0.0692080542883231
3	A	26	50	20120618	3	374	7.2	-0.0165199723871948	-0.0704355916604629
3	A	26	50	20120618	3	376	7.24	-0.017964025855734	-0.0716420572505234
3	A	26	50	20120618	3	378	7.28	-0.0196354848651028	-0.0724726248757051
3	A	26	50	20120618	3	380	7.32	-0.0216696189425421	-0.0732181275551101
3	A	26	50	20120618	3	382	7.36	-0.0232658417903926	-0.0732902524467911
3	A	26	50	20120618	3	384	7.4	-0.0242381136145241	-0.0731735798278953
3	A	26	50	20120618	3	386	7.44	-0.0252709137791252	-0.0731687715017833
3	A	26	50	20120618	3	388	7.48	-0.0263968399068085	-0.0737787925219129
3	A	26	50	20120618	3	390	7.52	-0.0279324637035113	-0.0741491043432203
3	A	26	50	20120618	3	392	7.56	-0.0292014375330287	-0.0752765153951441
3	A	26	50	20120618	3	394	7.6	-0.0301536982352526	-0.0761996432979832
3	A	26	50	20120618	3	396	7.64	-0.0315899028185206	-0.0775911587326802
3	A	26	50	20120618	3	398	7.68	-0.0329340420988782	-0.0784970332300583
3	A	26	50	20120618	3	400	7.72	-0.0348099963893661	-0.0791561981714804
3	A	26	50	20120618	3	402	7.76	-0.0362537670151928	-0.0792123424499066
3	A	26	50	20120618	3	404	7.8	-0.0377201650580174	-0.0794045340730331
3	A	26	50	20120618	3	406	7.84	-0.0394845378984341	-0.0789249742540324
3	A	26	50	20120618	3	408	7.88	-0.0412456580476573	-0.0791741586837225
3	A	26	50	20120618	3	410	7.92	-0.0431188970481055	-0.079418138807503
3	A	26	50	20120618	3	412	7.96	-0.0454125463853081	-0.08062707220023
3	A	26	50	20120618	3	414	8	-0.0472229094507731	-0.0812789963682127
3	A	26	50	20120618	3	416	8.04	-0.04919106339446	-0.0818296982004686
3	A	26	50	20120618	3	418	8.08	-0.0514293250574922	-0.0830521585459195
3	A	26	50	20120618	3	420	8.12	-0.0535418560637617	-0.0833389822695722
3	A	26	50	20120618	3	422	8.16	-0.0544693538865085	-0.0826376171954489
3	A	26	50	20120618	3	424	8.2	-0.0557477110230122	-0.0824151119046129
3	A	26	50	20120618	3	426	8.24	-0.0570656519971268	-0.0828104906613134
3	A	26	50	20120618	3	428	8.28	-0.0589789708705927	-0.0817328305818537
3	A	26	50	20120618	3	430	8.32	-0.0601379567151703	-0.0822907000019971
3	A	26	50	20120618	3	432	8.36	-0.0614374174535585	-0.0825115188431599
3	A	26	50	20120618	3	434	8.4	-0.0630272692693105	-0.0834686656532418
3	A	26	50	20120618	3	436	8.44	-0.0642103932645241	-0.084990932202848
3	A	26	50	20120618	3	438	8.48	-0.0655496110816845	-0.0853332143113492
3	A	26	50	20120618	3	440	8.52	-0.0670848601117933	-0.0868031691012832
3	A	26	50	20120618	3	442	8.56	-0.0685044830410425	-0.0887847297895414
3	A	26	50	20120618	3	444	8.6	-0.0698849110414105	-0.0897589673705245
3	A	26	50	20120618	3	446	8.64	-0.0709663742946928	-0.091193390044704
3	A	26	50	20120618	3	448	8.68	-0.0723493478794731	-0.0924465105401871
3	A	26	50	20120618	3	450	8.72	-0.0735127930929662	-0.0922730148203552
3	A	26	50	20120618	3	452	8.76	-0.0746529532801548	-0.0920619929436457
3	A	26	50	20120618	3	454	8.8	-0.0753054007071556	-0.0914915699032625
3	A	26	50	20120618	3	456	8.84	-0.0761293780971367	-0.090889624042574
3	A	26	50	20120618	3	458	8.88	-0.0765885096012289	-0.0905139311386618
3	A	26	50	20120618	3	460	8.92	-0.0782637304186736	-0.0893138860781745
3	A	26	50	20120618	3	462	8.96	-0.0784549603765777	-0.0887379900313049
3	A	26	50	20120618	3	464	9	-0.078802008384784	-0.0870035985184106
3	A	26	50	20120618	3	466	9.04	-0.0790124433628652	-0.0858654394434127
3	A	26	50	20120618	3	468	9.08	-0.0785418637999855	-0.0849713029186023
3	A	26	50	20120618	3	470	9.12	-0.0788319190016282	-0.0839656556543988
3	A	26	50	20120618	3	472	9.16	-0.0788843863247923	-0.0827860601220234
3	A	26	50	20120618	3	474	9.2	-0.0792268381389209	-0.0818029695641397
3	A	26	50	20120618	3	476	9.24	-0.0800204240794466	-0.080531379439532
3	A	26	50	20120618	3	478	9.28	-0.0808023427580827	-0.0786916290162408
3	A	26	50	20120618	3	480	9.32	-0.0812230712928887	-0.0775496515646245
3	A	26	50	20120618	3	482	9.36	-0.0816652251631646	-0.0768006133513136
3	A	26	50	20120618	3	484	9.4	-0.0819013281174028	-0.0755618329813529
3	A	26	50	20120618	3	486	9.44	-0.0819209856859198	-0.0747770858755921
3	A	26	50	20120618	3	488	9.48	-0.0818094042358486	-0.0744219768500802
3	A	26	50	20120618	3	490	9.52	-0.0811888473246792	-0.0737230725075554
3	A	26	50	20120618	3	492	9.56	-0.0807809881332908	-0.0738650595492177
3	A	26	50	20120618	3	494	9.6	-0.080624363981258	-0.0738208653753935
3	A	26	50	20120618	3	496	9.64	-0.0801172977084692	-0.0737382045926728
3	A	26	50	20120618	3	498	9.68	-0.0800730328239669	-0.0740271284234656
3	A	26	50	20120618	3	500	9.72	-0.0796507486542423	-0.0738130164901223
3	A	26	50	20120618	3	502	9.76	-0.0790301917430729	-0.0738806158984038
3	A	26	50	20120618	3	504	9.8	-0.0783712389336852	-0.0736655847262449
3	A	26	50	20120618	3	506	9.84	-0.077135145569493	-0.073688282853921
3	A	26	50	20120618	3	508	9.88	-0.0756949104775723	-0.0731556900263313
3	A	26	50	20120618	3	510	9.92	-0.0752941223539957	-0.0727517906329176
3	A	26	50	20120618	3	512	9.96	-0.0744825051905498	-0.0729567101781054
3	A	26	50	20120618	3	514	10	-0.0730914847305996	-0.0722363097894326
3	A	26	50	20120618	3	516	10.04	-0.0718874233035952	-0.0718394814638307
3	A	26	50	20120618	3	518	10.08	-0.0705593353471706	-0.0707351220929735
3	A	26	50	20120618	3	520	10.12	-0.0684682791738457	-0.0701182421370664
3	A	26	50	20120618	3	522	10.16	-0.0672881886667235	-0.0696398843995937
3	A	26	50	20120618	3	524	10.2	-0.0658974510494858	-0.0688668752664006
3	A	26	50	20120618	3	526	10.24	-0.064224153562486	-0.0679421210179648
3	A	26	50	20120618	3	528	10.28	-0.0629544726261874	-0.0669545756873597
3	A	26	50	20120618	3	530	10.32	-0.0610387082239187	-0.0660717528710483
3	A	26	50	20120618	3	532	10.36	-0.0598462433481257	-0.06482611356531
3	A	26	50	20120618	3	534	10.4	-0.0596776690914908	-0.0643517863364901
3	A	26	50	20120618	3	536	10.44	-0.0591651580964868	-0.0636272847284864
3	A	26	50	20120618	3	538	10.48	-0.0582232918639463	-0.0626750947369405
3	A	26	50	20120618	3	540	10.52	-0.0574866987299843	-0.0617761498860181
3	A	26	50	20120618	3	542	10.56	-0.0571249429007293	-0.0614165153771066
3	A	26	50	20120618	3	544	10.6	-0.0557878746881836	-0.060770149068424
3	A	26	50	20120618	3	546	10.64	-0.0548020264138533	-0.0604117873517187
3	A	26	50	20120618	3	548	10.68	-0.0538854746040793	-0.0591059025482233
3	A	26	50	20120618	3	550	10.72	-0.052069482968636	-0.0577795116480736
3	A	26	50	20120618	3	552	10.76	-0.0507538400915603	-0.0563214574652669
3	A	26	50	20120618	3	554	10.8	-0.0492729463597214	-0.0550183303782183
3	A	26	50	20120618	3	556	10.84	-0.0476524697492761	-0.0534641803838484
3	A	26	50	20120618	3	558	10.88	-0.0463286951442168	-0.0527123137434127
3	A	26	50	20120618	3	560	10.92	-0.0452109714551952	-0.0520860292673158
3	A	26	50	20120618	3	562	10.96	-0.0433633721466329	-0.0507401929306834
3	A	26	50	20120618	3	564	11	-0.0420161215964382	-0.0490405203607453
3	A	26	50	20120618	3	566	11.04	-0.0412658813015992	-0.0482410654339358
3	A	26	50	20120618	3	568	11.08	-0.0400394753003093	-0.047770415160378
3	A	26	50	20120618	3	570	11.12	-0.0391956140676413	-0.0468999667127374
3	A	26	50	20120618	3	572	11.16	-0.0376961234274571	-0.0462591865476261
3	A	26	50	20120618	3	574	11.2	-0.0354069925025862	-0.0457181932914759
3	A	26	50	20120618	3	576	11.24	-0.033061498096187	-0.0445362148092479
3	A	26	50	20120618	3	578	11.28	-0.0309962937467823	-0.043463420685103
3	A	26	50	20120618	3	580	11.32	-0.0295875814751669	-0.0422069060770701
3	A	26	50	20120618	3	582	11.36	-0.0271472286940715	-0.0420233270145384
3	A	26	50	20120618	3	584	11.4	-0.0251824759340022	-0.041302346798305
3	A	26	50	20120618	3	586	11.44	-0.0234393445812923	-0.0398755184509555
3	A	26	50	20120618	3	588	11.48	-0.0216611619454391	-0.0390618718910476
3	A	26	50	20120618	3	590	11.52	-0.0198209094763333	-0.0378390792054095
3	A	26	50	20120618	3	592	11.56	-0.0181730607623884	-0.0367365653832513
3	A	26	50	20120618	3	594	11.6	-0.0163828855955262	-0.0361370024724154
3	A	26	50	20120618	3	596	11.64	-0.0148911660588672	-0.0351746372142883
3	A	26	50	20120618	3	598	11.68	-0.0137116200239665	-0.0340237007197544
3	A	26	50	20120618	3	600	11.72	-0.0129770067889918	-0.0323125730199611
3	A	26	50	20120618	3	602	11.76	-0.0116494703758566	-0.0302095101734917
3	A	26	50	20120618	3	604	11.8	-0.0108140661402915	-0.0291360089425655
3	A	26	50	20120618	3	606	11.84	-0.009448091402531	-0.0276441409134825
3	A	26	50	20120618	3	608	11.88	-0.0083085888246489	-0.0258031884086633
3	A	26	50	20120618	3	610	11.92	-0.0074316137814179	-0.0236780709016887
3	A	26	50	20120618	3	612	11.96	-0.0062253320391205	-0.0223145851797979
3	A	26	50	20120618	3	614	12	-0.0053304035547152	-0.0204717376288052
3	A	26	50	20120618	3	616	12.04	-0.0038420074199278	-0.0198887351587847
3	A	26	50	20120618	3	618	12.08	-0.002256808366796	-0.0192541846044157
3	A	26	50	20120618	3	620	12.12	-0.0016235376757009	-0.0192588373670359
3	A	26	50	20120618	3	622	12.16	-0.0005180752182651	-0.0187281961541623
3	A	26	50	20120618	3	624	12.2	4.31405847209874e-06	-0.0185013350855542
3	A	26	50	20120618	3	626	12.24	0.0001828373075182	-0.0178285017700518
3	A	26	50	20120618	3	628	12.28	0.0006856538685522	-0.0180561123718479
3	A	26	50	20120618	3	630	12.32	0.00190360994380693	-0.0176314593944063
3	A	26	50	20120618	3	632	12.36	0.00296919157878381	-0.0174393809083648
3	A	26	50	20120618	3	634	12.4	0.00386539992646308	-0.0164649806928219
3	A	26	50	20120618	3	636	12.44	0.00458836004168383	-0.0166710316088597
3	A	26	50	20120618	3	638	12.48	0.0058447544415639	-0.0165579581634802
3	A	26	50	20120618	3	640	12.52	0.00708841596963514	-0.0162515709165124
3	A	26	50	20120618	3	642	12.56	0.00854597305637463	-0.0159415024716417
3	A	26	50	20120618	3	644	12.6	0.00976686362477132	-0.0153450861859821
3	A	26	50	20120618	3	646	12.64	0.0103594686048803	-0.0140907706800387
3	A	26	50	20120618	3	648	12.68	0.0102262844062477	-0.0126180999636688
3	A	26	50	20120618	3	650	12.72	0.0097357777964568	-0.0101363693443481
3	A	26	50	20120618	3	652	12.76	0.0106147765792955	-0.0079324080170576
3	A	26	50	20120618	3	654	12.8	0.0113272503009513	-0.00618791194826008
3	A	26	50	20120618	3	656	12.84	0.0122589271247749	-0.00437626901952109
3	A	26	50	20120618	3	658	12.88	0.0130766324776068	-0.00485491667077407
3	A	26	50	20120618	3	660	12.92	0.0150400417347919	-0.00489250646726195
3	A	26	50	20120618	3	662	12.96	0.0145800263472232	-0.00503182064529132
3	A	26	50	20120618	3	664	13	0.0145646043483255	-0.00562715505757571
3	A	26	50	20120618	3	666	13.04	0.0147959343317907	-0.00618300462719865
3	A	26	50	20120618	3	668	13.08	0.0146504471115615	-0.00634851711147098
3	A	26	50	20120618	3	670	13.12	0.0148836876975495	-0.0066168443359414
3	A	26	50	20120618	3	672	13.16	0.0149760096802215	-0.0078375390357597
3	A	26	50	20120618	3	674	13.2	0.0151754088427687	-0.00878538244192156
3	A	26	50	20120618	3	676	13.24	0.0146031911653748	-0.0104439452378150
3	A	26	50	20120618	3	678	13.28	0.0145094500193929	-0.0117055863700115
3	A	26	50	20120618	3	680	13.32	0.0137650780037311	-0.01311444077009
3	A	26	50	20120618	3	682	13.36	0.0131516989334976	-0.0138686755111358
3	A	26	50	20120618	3	684	13.4	0.0121188846267609	-0.0148010806549440
3	A	26	50	20120618	3	686	13.44	0.0114967084410627	-0.0155881117156081
3	A	26	50	20120618	3	688	13.48	0.0109698007519937	-0.0149826727474206
3	A	26	50	20120618	3	690	13.52	0.0096801440491266	-0.0165797370523407
3	A	26	50	20120618	3	692	13.56	0.00927263841112879	-0.0174893733577947
3	A	26	50	20120618	3	694	13.6	0.00891232507970738	-0.019323028520632
3	A	26	50	20120618	3	696	13.64	0.0090824832555321	-0.0218320696544519
3	A	26	50	20120618	3	698	13.68	0.0099182198312843	-0.0228005725994397
3	A	26	50	20120618	3	700	13.72	0.0112561648562386	-0.0236059530810755
3	A	26	50	20120618	3	702	13.76	0.0131591871943103	-0.0246278920855175
3	A	26	50	20120618	3	704	13.8	0.0152625470256278	-0.0257215034333007
3	A	26	50	20120618	3	706	13.84	0.0174953993217840	-0.0266279224029003
3	A	26	50	20120618	3	708	13.88	0.0196016441487688	-0.0270495843186574
3	A	26	50	20120618	3	710	13.92	0.0211424510381777	-0.0275077682996629
3	A	26	50	20120618	3	712	13.96	0.0232038511530996	-0.0267376865885439
3	A	26	50	20120618	3	714	14	0.0244823426398918	-0.026255538758724
3	A	26	50	20120618	3	716	14.04	0.0265098101145981	-0.0259512905097693
3	A	26	50	20120618	3	718	14.08	0.0272808202569208	-0.0250344749491659
3	A	26	50	20120618	3	720	14.12	0.0271722829015426	-0.0239579013392755
3	A	26	50	20120618	3	722	14.16	0.0270133535814031	-0.0227260930421773
3	A	26	50	20120618	3	724	14.2	0.0273341042884171	-0.0220505161523638
3	A	26	50	20120618	3	726	14.24	0.0271296302205014	-0.0210974564194772
3	A	26	50	20120618	3	728	14.28	0.0272220349346669	-0.0195769788500274
3	A	26	50	20120618	3	730	14.32	0.0272222612088368	-0.0176661500530913
3	A	26	50	20120618	3	732	14.36	0.0271425207771224	-0.0158120948596168
3	A	26	50	20120618	3	734	14.4	0.0267688148432653	-0.0140162557674373
3	A	26	50	20120618	3	736	14.44	0.0264962817476604	-0.0122062179710916
3	A	26	50	20120618	3	738	14.48	0.0261344764209307	-0.0115913674116465
3	A	26	50	20120618	3	740	14.52	0.0253077554566386	-0.0106070464879635
3	A	26	50	20120618	3	742	14.56	0.0246196981321372	-0.00948756917412461
3	A	26	50	20120618	3	744	14.6	0.0240828485217248	-0.00924551238078883
3	A	26	50	20120618	3	746	14.64	0.0232581145274879	-0.00862503325136545
3	A	26	50	20120618	3	748	14.68	0.0227052065220747	-0.0081431894774615
3	A	26	50	20120618	3	750	14.72	0.0223621395250464	-0.00757712928591823
3	A	26	50	20120618	3	752	14.76	0.0221985503712189	-0.00735547252321969
3	A	26	50	20120618	3	754	14.8	0.0213145113312438	-0.00651046577756614
3	A	26	50	20120618	3	756	14.84	0.0205039618990375	-0.00544486292938582
3	A	26	50	20120618	3	758	14.88	0.0197459151453343	-0.00546022128867319
3	A	26	50	20120618	3	760	14.92	0.0185335532039575	-0.00412565715337177
3	A	26	50	20120618	3	762	14.96	0.0177510601424831	-0.00413714601222045
3	A	26	50	20120618	3	764	15	0.0172117384867636	-0.00421176274819838
3	A	26	50	20120618	3	766	15.04	0.0160354783770751	-0.00304514757500522
3	A	26	50	20120618	3	768	15.08	0.0150832671723258	-0.00251133145268406
3	A	26	50	20120618	3	770	15.12	0.0135994460184127	-0.00163843641558052
3	A	26	50	20120618	3	772	15.16	0.0123986089983305	-0.000591437546813199
3	A	26	50	20120618	3	774	15.2	0.0111532101088979	0.000240473581252801
3	A	26	50	20120618	3	776	15.24	0.00968833941672056	0.0013070027393164
3	A	26	50	20120618	3	778	15.28	0.00964070870393983	0.0019034048828404
3	A	26	50	20120618	3	780	15.32	0.00894358627050364	0.0029170565958069
3	A	26	50	20120618	3	782	15.36	0.00890278620922917	0.0037284616272185
3	A	26	50	20120618	3	784	15.4	0.00864010311108618	0.0044961745306206
3	A	26	50	20120618	3	786	15.44	0.00856688220389431	0.0045789413793584
3	A	26	50	20120618	3	788	15.48	0.00809237112731127	0.0049037438082287
3	A	26	50	20120618	3	790	15.52	0.00732558453379258	0.0051215326968341
3	A	26	50	20120618	3	792	15.56	0.00718661683808599	0.0050886310183055
3	A	26	50	20120618	3	794	15.6	0.00650188998652399	0.0047942271099585
3	A	26	50	20120618	3	796	15.64	0.00553438406209769	0.0045942148858321
3	A	26	50	20120618	3	798	15.68	0.00426147871887691	0.003761554224578
3	A	26	50	20120618	3	800	15.72	0.00342541687400537	0.003090248259723
3	A	26	50	20120618	3	802	15.76	0.00205097099700621	0.0022278891136591
3	A	26	50	20120618	3	804	15.8	0.0005604005088667	0.0011907154936164
3	A	26	50	20120618	3	806	15.84	-0.000397302794252	0.0001631500405164
3	A	26	50	20120618	3	808	15.88	-0.0017554343035957	-0.00109245098555514
3	A	26	50	20120618	3	810	15.92	-0.0021410267024445	-0.00183583941568436
3	A	26	50	20120618	3	812	15.96	-0.0034790990066194	-0.0033270710486643
3	A	26	50	20120618	3	814	16	-0.0043433390567212	-0.00515396627067349
3	A	26	50	20120618	3	816	16.04	-0.0058126150241453	-0.0069367733848757
3	A	26	50	20120618	3	818	16.08	-0.0070130631354979	-0.00813467591181601
3	A	26	50	20120618	3	820	16.12	-0.0078316806560776	-0.00975826379209844
3	A	26	50	20120618	3	822	16.16	-0.0079599498261848	-0.0106130144691967
3	A	26	50	20120618	3	824	16.2	-0.0086065282669018	-0.0115592647637806
3	A	26	50	20120618	3	826	16.24	-0.0089534348537519	-0.0130383907286666
3	A	26	50	20120618	3	828	16.28	-0.0092362775662265	-0.0151592868081575
3	A	26	50	20120618	3	830	16.32	-0.0092536723930437	-0.0161503676726686
3	A	26	50	20120618	3	832	16.36	-0.0096554504661139	-0.0185427927561352
3	A	26	50	20120618	3	834	16.4	-0.0095684126924177	-0.0200597418627468
3	A	26	50	20120618	3	836	16.44	-0.0090275608576237	-0.0211481771888917
3	A	26	50	20120618	3	838	16.48	-0.0093123127584075	-0.0224623351417269
3	A	26	50	20120618	3	840	16.52	-0.009011389325538	-0.0247119034421903
3	A	26	50	20120618	3	842	16.56	-0.0080975315926003	-0.0256243469615656
3	A	26	50	20120618	3	844	16.6	-0.006560361353367	-0.0279199599342996
3	A	26	50	20120618	3	846	16.64	-0.0053783171102084	-0.0293794728783959
3	A	26	50	20120618	3	848	16.68	-0.0028046252033846	-0.0312450680545394
3	A	26	50	20120618	3	850	16.72	-0.0026329113926413	-0.0326437535519976
3	A	26	50	20120618	3	852	16.76	-0.0028951490135121	-0.033761222682578
3	A	26	50	20120618	3	854	16.8	-0.0023493120759108	-0.0342521881339592
3	A	26	50	20120618	3	856	16.84	-0.0026954974138441	-0.0343528942817358
3	A	26	50	20120618	3	858	16.88	-0.0026418209380842	-0.0346443000573306
3	A	26	50	20120618	3	860	16.92	-0.0023904020509656	-0.0351716320104683
3	A	26	50	20120618	3	862	16.96	-0.0031254112657377	-0.0355631853194825
3	A	26	50	20120618	3	864	17	-0.0030278941695443	-0.0354376809368897
3	A	26	50	20120618	3	866	17.04	-0.003662529576727	-0.0356835348936405
3	A	26	50	20120618	3	868	17.08	-0.0039237701770364	-0.0371920411452848
3	A	26	50	20120618	3	870	17.12	-0.004412317323226	-0.0380255008372016
3	A	26	50	20120618	3	872	17.16	-0.0046237917482755	-0.0388885458768432
3	A	26	50	20120618	3	874	17.2	-0.0041815035277111	-0.0391621184194164
3	A	26	50	20120618	3	876	17.24	-0.0038866187867529	-0.0395291280520557
3	A	26	50	20120618	3	878	17.28	-0.003238456426846	-0.0396663350518771
3	A	26	50	20120618	3	880	17.32	-0.0025145912149454	-0.0402593855092583
3	A	26	50	20120618	3	882	17.36	-0.0026207986534796	-0.0413037822250708
3	A	26	50	20120618	3	884	17.4	-0.001792705902032	-0.0423946358564073
3	A	26	50	20120618	3	886	17.44	-0.000862365510024901	-0.0440193551075396
3	A	26	50	20120618	3	888	17.48	-0.000510438465028301	-0.0448785605573594
3	A	26	50	20120618	3	890	17.52	-0.000263799619750501	-0.0471154221489649
3	A	26	50	20120618	3	892	17.56	0.0007456660210715	-0.0497003216982705
3	A	26	50	20120618	3	894	17.6	0.0014020732460469	-0.0527382645622822
3	A	26	50	20120618	3	896	17.64	0.00170902829976	-0.0553846116908729
3	A	26	50	20120618	3	898	17.68	0.00243975244743819	-0.0586026546520529
3	A	26	50	20120618	3	900	17.72	0.00315053618388691	-0.0599628452563433
3	A	26	50	20120618	3	902	17.76	0.00385354174574257	-0.0628662256998953
3	A	26	50	20120618	3	904	17.8	0.00444864281278917	-0.0656734396212059
3	A	26	50	20120618	3	906	17.84	0.00396844659768539	-0.0675211803511244
3	A	26	50	20120618	3	908	17.88	0.00253061566882066	-0.0695716485952092
3	A	26	50	20120618	3	910	17.92	0.0015398176470221	-0.0705133734063934
3	A	26	50	20120618	3	912	17.96	0.0004460648778827	-0.0697199995979021
3	A	26	50	20120618	3	914	18	-0.0008820230785419	-0.0698332781042482
3	A	26	50	20120618	3	916	18.04	-0.0026801249124211	-0.0697677293056322
3	A	26	50	20120618	3	918	18.08	-0.0044494475003061	-0.0697127163980559
3	A	26	50	20120618	3	920	18.12	-0.0071622626663283	-0.0702641889767033
3	A	26	50	20120618	3	922	18.16	-0.0090062557303066	-0.0702129944457454
3	A	26	50	20120618	3	924	18.2	-0.0114199647278868	-0.070965426771606
3	A	26	50	20120618	3	926	18.24	-0.0136848984587055	-0.0702093174904832
3	A	26	50	20120618	3	928	18.28	-0.0162702929827579	-0.0703178583813954
3	A	26	50	20120618	3	930	18.32	-0.0184994471104484	-0.0700234898283874
3	A	26	50	20120618	3	932	18.36	-0.0207983926774422	-0.0704043375407345
3	A	26	50	20120618	3	934	18.4	-0.023857831587602	-0.0707350513822954
3	A	26	50	20120618	3	936	18.44	-0.0262925416565835	-0.0716992621891214
3	A	26	50	20120618	3	938	18.48	-0.0283847292007583	-0.072495181582025
3	A	26	50	20120618	3	940	18.52	-0.030476916744933	-0.0733043945824148
3	A	26	50	20120618	3	942	18.56	-0.0312690177612182	-0.0738106830377444
3	A	26	50	20120618	3	944	18.6	-0.0329561038304512	-0.0754057038040669
3	A	26	50	20120618	3	946	18.64	-0.0347946521722143	-0.0775007904860445
3	A	26	50	20120618	3	948	18.68	-0.0367594897850974	-0.0791785427457659
3	A	26	50	20120618	3	950	18.72	-0.0385324893282445	-0.0801223888772937
3	A	26	50	20120618	3	952	18.76	-0.0409904632103271	-0.0812693867870564
3	A	26	50	20120618	3	954	18.8	-0.0428338905888804	-0.0815833421979032
3	A	26	50	20120618	3	956	18.84	-0.0439442603673776	-0.0827007830442123
3	A	26	50	20120618	3	958	18.88	-0.0454448116677336	-0.0831995054569832
3	A	26	50	20120618	3	960	18.92	-0.0467351401220428	-0.0838395785153132
3	A	26	50	20120618	3	962	18.96	-0.0467461709878294	-0.0848892078213065
3	A	26	50	20120618	3	964	19	-0.0463612927668295	-0.0861657476933826
3	A	26	50	20120618	3	966	19.04	-0.0455682725117288	-0.0873127456031453
3	A	26	50	20120618	3	968	19.08	-0.0443061576179889	-0.0884219840107926
3	A	26	50	20120618	3	970	19.12	-0.0433150060427997	-0.0905218790188823
3	A	26	50	20120618	3	972	19.16	-0.0421211976641225	-0.0932419066740726
3	A	26	50	20120618	3	974	19.2	-0.0416308191113696	-0.0949277199510995
3	A	26	50	20120618	3	976	19.24	-0.0403052767393573	-0.0971545406264122
3	A	26	50	20120618	3	978	19.28	-0.0387496418207469	-0.098763491396324
3	A	26	50	20120618	3	980	19.32	-0.0371575909029054	-0.0988533646682128
3	A	26	50	20120618	3	982	19.36	-0.0354461803603996	-0.100029636798717
3	A	26	50	20120618	3	984	19.4	-0.0338616954851168	-0.101527288961270
3	A	26	50	20120618	3	986	19.44	-0.0318837763967818	-0.103034416354691
3	A	26	50	20120618	3	988	19.48	-0.0295028064431704	-0.104418365746829
3	A	26	50	20120618	3	990	19.52	-0.0287107054268853	-0.104017860465965
3	A	26	50	20120618	3	992	19.56	-0.027376819194855	-0.104091965256633
3	A	26	50	20120618	3	994	19.6	-0.0251317551645877	-0.10486935845187
3	A	26	50	20120618	3	996	19.64	-0.0245893335527395	-0.103684883882704
3	A	26	50	20120618	3	998	19.68	-0.0219004893065995	-0.103670317483012
3	A	26	50	20120618	3	1000	19.72	-0.0199159234145213	-0.104869146319835
3	A	26	50	20120618	3	1002	19.76	-0.0175190435583333	-0.105128583797853
3	A	26	50	20120618	3	1004	19.8	-0.0151847426522803	-0.104769939238435
3	A	26	50	20120618	3	1006	19.84	-0.0139840046271474	-0.104677378960778
3	A	26	50	20120618	3	1008	19.88	-0.0119360112567968	-0.104233528034227
3	A	26	50	20120618	3	1010	19.92	-0.0095849519200296	-0.104594788888735
3	A	26	50	20120618	3	1012	19.96	-0.0075432518000316	-0.105398627877588
3	A	26	50	20120618	3	1014	20	-0.0056177293241825	-0.105881935362529
3	A	26	50	20120618	3	1016	20.04	-0.0040035459640899	-0.10634268614115
3	A	26	50	20120618	3	1018	20.08	-0.0014523754082469	-0.107364808993355
3	A	26	50	20120618	3	1020	20.12	0.0007890116667582	-0.107745373862990
3	A	26	50	20120618	3	1022	20.16	0.00291570602185486	-0.107688663899139
3	A	26	50	20120618	3	1024	20.2	0.00540054996162249	-0.107715746088858
3	A	26	50	20120618	3	1026	20.24	0.00805990785498699	-0.107958920110908
3	A	26	50	20120618	3	1028	20.28	0.0102667881190702	-0.108146869093348
3	A	26	50	20120618	3	1030	20.32	0.0118808300578066	-0.107341898733645
3	A	26	50	20120618	3	1032	20.36	0.0137485111989546	-0.107899028166542
3	A	26	50	20120618	3	1034	20.4	0.0152240309192566	-0.107978294836713
3	A	26	50	20120618	3	1036	20.44	0.0178640847974947	-0.108971072757499
3	A	26	50	20120618	3	1038	20.48	0.0195174418732651	-0.109814226883385
3	A	26	50	20120618	3	1040	20.52	0.0221319691967024	-0.111227945471012
3	A	26	50	20120618	3	1042	20.56	0.0242516631946653	-0.111363356419610
3	A	26	50	20120618	3	1044	20.6	0.0265719633864508	-0.112979236835976
3	A	26	50	20120618	3	1046	20.64	0.0282093398489664	-0.113432350861360
3	A	26	50	20120618	3	1048	20.68	0.0301514793341733	-0.114646453204658
3	A	26	50	20120618	3	1050	20.72	0.0321126399917942	-0.115408077918674
3	A	26	50	20120618	3	1052	20.76	0.033912226749914	-0.116573531315425
3	A	26	50	20120618	3	1054	20.8	0.0352362134870077	-0.118234383723076
3	A	26	50	20120618	3	1056	20.84	0.0359442395070098	-0.119259617845119
3	A	26	50	20120618	3	1058	20.88	0.0361899591134721	-0.120317661721808
3	A	26	50	20120618	3	1060	20.92	0.0371188145812388	-0.123311410411997
3	A	26	50	20120618	3	1062	20.96	0.038285187216806	-0.124464913704146
3	A	26	50	20120618	3	1064	21	0.0394410239613335	-0.125827225628779
3	A	26	50	20120618	3	1066	21.04	0.0410039420797901	-0.127009296034890
3	A	26	50	20120618	3	1068	21.08	0.0424173778247039	-0.128144273129371
3	A	26	50	20120618	3	1070	21.12	0.0443662348243322	-0.129407095129892
3	A	26	50	20120618	3	1072	21.16	0.0458008837726815	-0.131425955700858
3	A	26	50	20120618	3	1074	21.2	0.0474923539039579	-0.133117284410779
3	A	26	50	20120618	3	1076	21.24	0.0488240481049665	-0.134891203192742
3	A	26	50	20120618	3	1078	21.28	0.0498378978078318	-0.137007008103408
3	A	26	50	20120618	3	1080	21.32	0.0506733444698037	-0.138206614757691
3	A	26	50	20120618	3	1082	21.36	0.0517198625059598	-0.139917813168163
3	A	26	50	20120618	3	1084	21.4	0.05318003800911	-0.141184241413268
3	A	26	50	20120618	3	1086	21.44	0.0541576131341004	-0.143565423498914
3	A	26	50	20120618	3	1088	21.48	0.055035769045656	-0.145918745577381
3	A	26	50	20120618	3	1090	21.52	0.0552951358129952	-0.146838832921060
3	A	26	50	20120618	3	1092	21.56	0.0565442399419612	-0.148869290043238
3	A	26	50	20120618	3	1094	21.6	0.0573644130974595	-0.150129425037990
3	A	26	50	20120618	3	1096	21.64	0.0585346041096451	-0.152783267498461
3	A	26	50	20120618	3	1098	21.68	0.0595867790000507	-0.154003733802789
3	A	26	50	20120618	3	1100	21.72	0.0611087556358766	-0.157073708603989
3	A	26	50	20120618	3	1102	21.76	0.0624514807026718	-0.158022009508238
3	A	26	50	20120618	3	1104	21.8	0.0634389553225988	-0.159875689935119
3	A	26	50	20120618	3	1106	21.84	0.0641818417069134	-0.161814152465064
3	A	26	50	20120618	3	1108	21.88	0.0649025249382987	-0.164503138132560
3	A	26	50	20120618	3	1110	21.92	0.0657098994610575	-0.165759101197303
3	A	26	50	20120618	3	1112	21.96	0.0669395581535409	-0.168487826265902
3	A	26	50	20120618	3	1114	22	0.0678446548334597	-0.171105535569855
3	A	26	50	20120618	3	1116	22.04	0.0683384274987622	-0.173465645873421
3	A	26	50	20120618	3	1118	22.08	0.069449080119972	-0.175245645773702
3	A	26	50	20120618	3	1120	22.12	0.0696574644883876	-0.177431524966384
3	A	26	50	20120618	3	1122	22.16	0.0696605757582249	-0.179592160446978
3	A	26	50	20120618	3	1124	22.2	0.07027752642481	-0.181947886688501
3	A	26	50	20120618	3	1126	22.24	0.0711092254208417	-0.184059166115767
3	A	26	50	20120618	3	1128	22.28	0.071331681214203	-0.186117836798514
3	A	26	50	20120618	3	1130	22.32	0.0713965229060378	-0.188860209027990
3	A	26	50	20120618	3	1132	22.36	0.0720566777969536	-0.190254906443202
3	A	26	50	20120618	3	1134	22.4	0.0721405406612023	-0.192255594369891
3	A	26	50	20120618	3	1136	22.44	0.0718279287532397	-0.194019189392849
3	A	26	50	20120618	3	1138	22.48	0.0717934219423178	-0.195962884512974
3	A	26	50	20120618	3	1140	22.52	0.0722019882404874	-0.198037677230332
3	A	26	50	20120618	3	1142	22.56	0.0721681178256686	-0.199990635449291
3	A	26	50	20120618	3	1144	22.6	0.0726708000364141	-0.202621850492764
3	A	26	50	20120618	3	1146	22.64	0.0729535720382106	-0.204002193640318
3	A	26	50	20120618	3	1148	22.68	0.0733485618861814	-0.206793426948374
3	A	26	50	20120618	3	1150	22.72	0.0732526782066525	-0.208739101967487
3	A	26	50	20120618	3	1152	22.76	0.0724074027604221	-0.209804994729448
3	A	26	50	20120618	3	1154	22.8	0.0717808354416127	-0.211758094369763
3	A	26	50	20120618	3	1156	22.84	0.0709044472970101	-0.212364367723952
3	A	26	50	20120618	3	1158	22.88	0.0707403985237748	-0.214631352064436
3	A	26	50	20120618	3	1160	22.92	0.070540287304699	-0.216619029226352
3	A	26	50	20120618	3	1162	22.96	0.0709687940140981	-0.216828332833583
3	A	26	50	20120618	3	1164	23	0.0716766079020658	-0.218100417932938
3	A	26	50	20120618	3	1166	23.04	0.0721913816387696	-0.220076074279573
3	A	26	50	20120618	3	1168	23.08	0.0725937253972648	-0.221423112697733
3	A	26	50	20120618	3	1170	23.12	0.0729727346319808	-0.224005466662627
3	A	26	50	20120618	3	1172	23.16	0.0729755630591055	-0.225876471205646
3	A	26	50	20120618	3	1174	23.2	0.0727443391416575	-0.227104715684567
3	A	26	50	20120618	3	1176	23.24	0.0726319091634488	-0.228304675892241
3	A	26	50	20120618	3	1178	23.28	0.071510437808487	-0.229392206121706
3	A	26	50	20120618	3	1180	23.32	0.0707432269508996	-0.231207349229012
3	A	26	50	20120618	3	1182	23.36	0.0704165436179914	-0.232178913946362
3	A	26	50	20120618	3	1184	23.4	0.0696571109349971	-0.233717578302224
3	A	26	50	20120618	3	1186	23.44	0.0681856217233478	-0.234640352651672
3	A	26	50	20120618	3	1188	23.48	0.0679572262330246	-0.235926579886651
3	A	26	50	20120618	3	1190	23.52	0.0670365732039197	-0.237260183275968
3	A	26	50	20120618	3	1192	23.56	0.0666936264150442	-0.238052849977678
3	A	26	50	20120618	3	1194	23.6	0.0649499010926382	-0.238689246080746
3	A	26	50	20120618	3	1196	23.64	0.0639387383955414	-0.239448678763741
3	A	26	50	20120618	3	1198	23.68	0.0627826188083014	-0.239852436735798
3	A	26	50	20120618	3	1200	23.72	0.0624453288736754	-0.240027092110751
3	A	26	50	20120618	3	1202	23.76	0.0617226657433028	-0.240488125732085
3	A	26	50	20120618	3	1204	23.8	0.0615713448921289	-0.241642123998981
3	A	26	50	20120618	3	1206	23.84	0.0608995934500016	-0.242206395210368
3	A	26	50	20120618	3	1208	23.88	0.0603409790928643	-0.243054923347792
3	A	26	50	20120618	3	1210	23.92	0.0594662880045365	-0.243243720858369
3	A	26	50	20120618	3	1212	23.96	0.0586587720604215	-0.242822285216782
3	A	26	50	20120618	3	1214	24	0.0574552763188419	-0.243300289400864
3	A	26	50	20120618	3	1216	24.04	0.0552724376853191	-0.244508734889912
3	A	26	50	20120618	3	1218	24.08	0.0542846095120015	-0.244500956715319
3	A	26	50	20120618	3	1220	24.12	0.0529347426667164	-0.244191951051940
3	A	26	50	20120618	3	1222	24.16	0.0513656727192634	-0.244993103035024
3	A	26	50	20120618	3	1224	24.2	0.0492535447638592	-0.244800062883761
3	A	26	50	20120618	3	1226	24.24	0.0476123499247252	-0.245202406642256
3	A	26	50	20120618	3	1228	24.28	0.0453135457790878	-0.246258117066567
3	A	26	50	20120618	3	1230	24.32	0.0436631585517983	-0.246374082578682
3	A	26	50	20120618	3	1232	24.36	0.0425119887120266	-0.247279179258601
3	A	26	50	20120618	3	1234	24.4	0.0408460451355511	-0.247276350831476
3	A	26	50	20120618	3	1236	24.44	0.0401346957136775	-0.248710363383722
3	A	26	50	20120618	3	1238	24.48	0.0395690102887283	-0.248484089213742
3	A	26	50	20120618	3	1240	24.52	0.0386497714731857	-0.250287211505767
3	A	26	50	20120618	3	1242	24.56	0.0374059706450786	-0.251881737297343
3	A	26	50	20120618	3	1244	24.6	0.0359585230639898	-0.253743549452208
3	A	26	50	20120618	3	1246	24.64	0.034883013649805	-0.254824715720642
3	A	26	50	20120618	3	1248	24.68	0.0339559966596694	-0.256538035451456
3	A	26	50	20120618	3	1250	24.72	0.0327595719859018	-0.258280346560300
3	A	26	50	20120618	3	1252	24.76	0.0327411872095909	-0.260264488188309
3	A	26	50	20120618	3	1254	24.8	0.0321953007745149	-0.261743755574552
3	A	26	50	20120618	3	1256	24.84	0.0316303224563469	-0.263646579922725
3	A	26	50	20120618	3	1258	24.88	0.0301673185260719	-0.264382678081940
3	A	26	50	20120618	3	1260	24.92	0.029060696413515	-0.265980032300640
3	A	26	50	20120618	3	1262	24.96	0.0289404882607132	-0.267023721909672
3	A	26	50	20120618	3	1264	25	0.0290083705117072	-0.267952860220151
3	A	26	50	20120618	3	1266	25.04	0.0292947487580877	-0.269086352390393
