# Supplementary material for: How Do Ants Make Sense of Gravity? A Boltzmann Walker Analysis of Lasius niger Trajectories on Various Inclines
Source: PLoS One. 2013 Oct 29;8(10):e76531. doi: 10.1371/journal.pone.0076531 (PMC3812222; doi:10.1371/journal.pone.0076531)
Supplement: Dataset S3 — Trajectories for . (ZIP) [file pone.0076531.s007.zip › Incline3/3-A-26-50-20120618-04.txt]

Pente	Colonie	Temperature	Humidite	Date	Indiv	Frame	Time	X	Y
3	A	26	50	20120618	4	20	0	0	0
3	A	26	50	20120618	4	22	0.04	0.00094335115678098	-0.000380494158956499
3	A	26	50	20120618	4	24	0.08	0.00210809744675146	0.000518238559931602
3	A	26	50	20120618	4	26	0.12	0.00408516800694905	0.00122619386925560
3	A	26	50	20120618	4	28	0.16	0.00511796817155012	0.00183868976311940
3	A	26	50	20120618	4	30	0.2	0.00680441784468003	0.0030352558582433
3	A	26	50	20120618	4	32	0.24	0.00740496363394177	0.0029261492819062
3	A	26	50	20120618	4	34	0.28	0.00935898251307267	0.0029711212731897
3	A	26	50	20120618	4	36	0.32	0.00989489874253396	0.0034518831737184
3	A	26	50	20120618	4	38	0.36	0.0087992367850854	0.0037353622822961
3	A	26	50	20120618	4	40	0.4	0.0085964385602411	0.0041425143669033
3	A	26	50	20120618	4	42	0.44	0.0078235001377261	0.0046528333308856
3	A	26	50	20120618	4	44	0.48	0.00687760339653284	0.0056709963851161
3	A	26	50	20120618	4	46	0.52	0.00572035243844294	0.0064068117016189
3	A	26	50	20120618	4	48	0.56	0.00398284965571136	0.0073691840308137
3	A	26	50	20120618	4	50	0.6	0.00278585929651877	0.00890091874022
3	A	26	50	20120618	4	52	0.64	0.00100684934573153	0.0092387036495929
3	A	26	50	20120618	4	54	0.68	-0.00098867670145503	0.0093347994611561
3	A	26	50	20120618	4	56	0.72	-0.00281393143573186	0.0096341177616324
3	A	26	50	20120618	4	58	0.76	-0.00452979675095914	0.0089155558505906
3	A	26	50	20120618	4	60	0.8	-0.00599131575699361	0.0083130301623415
3	A	26	50	20120618	4	62	0.84	-0.00750600919297332	0.0074839474614003
3	A	26	50	20120618	4	64	0.88	-0.00813186940500153	0.0061695066658526
3	A	26	50	20120618	4	66	0.92	-0.00950113218929459	0.0049893242348489
3	A	26	50	20120618	4	68	0.96	-0.0103025316597524	0.0037243455586452
3	A	26	50	20120618	4	70	1	-0.0104973183647658	0.0027095978301678
3	A	26	50	20120618	4	72	1.04	-0.0107985175692801	0.0015185754522084
3	A	26	50	20120618	4	74	1.08	-0.0102666672038106	-0.00142825670304740
3	A	26	50	20120618	4	76	1.12	-0.00977833218965539	-0.0028440188292713
3	A	26	50	20120618	4	78	1.16	-0.0088962235511929	-0.0046637652017227
3	A	26	50	20120618	4	80	1.2	-0.00911846721251989	-0.0059869741213571
3	A	26	50	20120618	4	82	1.24	-0.00841430199554309	-0.0075182562824235
3	A	26	50	20120618	4	84	1.28	-0.00831146038528729	-0.0083347949090664
3	A	26	50	20120618	4	86	1.32	-0.0079774592043006	-0.0096260079539589
3	A	26	50	20120618	4	88	1.36	-0.00865676537527799	-0.0104365531435245
3	A	26	50	20120618	4	90	1.4	-0.00916381397039739	-0.0115604816945510
3	A	26	50	20120618	4	92	1.44	-0.0104897098958003	-0.0128135456214917
3	A	26	50	20120618	4	94	1.48	-0.0115033545376990	-0.0143234378024272
3	A	26	50	20120618	4	96	1.52	-0.011870222748982	-0.0147340052127875
3	A	26	50	20120618	4	98	1.56	-0.0121696612576111	-0.0172884072466205
3	A	26	50	20120618	4	100	1.6	-0.0112461939435171	-0.0186005287319258
3	A	26	50	20120618	4	102	1.64	-0.010915897294957	-0.0196312429315224
3	A	26	50	20120618	4	104	1.68	-0.00973133080190989	-0.020398446718042
3	A	26	50	20120618	4	106	1.72	-0.00879298596113969	-0.0206265027971103
3	A	26	50	20120618	4	108	1.76	-0.00515699339480379	-0.0205559264692801
3	A	26	50	20120618	4	110	1.8	-0.00348971338651185	-0.0206040026593329
3	A	26	50	20120618	4	112	1.84	-0.00179022466433685	-0.0210562822987155
3	A	26	50	20120618	4	114	1.88	-0.00079677499210881	-0.0205689655183252
3	A	26	50	20120618	4	116	1.92	0.00125917686506404	-0.0204824870660928
3	A	26	50	20120618	4	118	1.96	0.00286972569630139	-0.0207020041236715
3	A	26	50	20120618	4	120	2	0.005475820771373	-0.0218237052883372
3	A	26	50	20120618	4	122	2.04	0.00634851074751001	-0.0221330291497673
3	A	26	50	20120618	4	124	2.08	0.00685281930385225	-0.023574169338368
3	A	26	50	20120618	4	126	2.12	0.00596302653599869	-0.0249233835240941
3	A	26	50	20120618	4	128	2.16	0.00555124078065436	-0.0265242117584104
3	A	26	50	20120618	4	130	2.2	0.00440680966850737	-0.0281214033425512
3	A	26	50	20120618	4	132	2.24	0.00244698544270292	-0.0285605095826002
3	A	26	50	20120618	4	134	2.28	0.00166095847366814	-0.0287751094196225
3	A	26	50	20120618	4	136	2.32	0.00112805451909472	-0.0283338465038909
3	A	26	50	20120618	4	138	2.36	0.00039182200959109	-0.0278596677674950
3	A	26	50	20120618	4	140	2.4	-0.00047669603653691	-0.0275149037141919
3	A	26	50	20120618	4	142	2.44	-0.00161223881644438	-0.0267737709546946
3	A	26	50	20120618	4	144	2.48	-0.00186012924072495	-0.026252187779688
3	A	26	50	20120618	4	146	2.52	-0.00186046299512567	-0.0252332667069880
3	A	26	50	20120618	4	148	2.56	-0.00225701696329646	-0.0250604696086559
3	A	26	50	20120618	4	150	2.6	-0.00237633585861015	-0.0243851385091596
3	A	26	50	20120618	4	152	2.64	-0.00228386722199168	-0.0234429119350034
3	A	26	50	20120618	4	154	2.68	-0.00253423393421996	-0.0233727301727571
3	A	26	50	20120618	4	156	2.72	-0.00334744350213711	-0.0228008420071233
3	A	26	50	20120618	4	158	2.76	-0.00395704732926585	-0.0220639448172454
3	A	26	50	20120618	4	160	2.8	-0.00576284248492443	-0.0216506267615062
3	A	26	50	20120618	4	162	2.84	-0.00756120594831274	-0.0203965658140041
3	A	26	50	20120618	4	164	2.88	-0.00885543763205409	-0.0189933406910106
3	A	26	50	20120618	4	166	2.92	-0.0099991333531487	-0.0180406062272433
3	A	26	50	20120618	4	168	2.96	-0.0107252471646135	-0.0184249329049538
3	A	26	50	20120618	4	170	3	-0.0113218685112397	-0.0192126003617209
3	A	26	50	20120618	4	172	3.04	-0.0117257254782465	-0.0198869963832098
3	A	26	50	20120618	4	174	3.08	-0.0115396432577095	-0.0204956314740483
3	A	26	50	20120618	4	176	3.12	-0.0113835635778982	-0.0211078515962674
3	A	26	50	20120618	4	178	3.16	-0.011326853614047	-0.0235755128412522
3	A	26	50	20120618	4	180	3.2	-0.0108461058556539	-0.0251587814928714
3	A	26	50	20120618	4	182	3.24	-0.0106659845452823	-0.0274439596908354
3	A	26	50	20120618	4	184	3.28	-0.0097655618411871	-0.0296796828405232
3	A	26	50	20120618	4	186	3.32	-0.0098803061798906	-0.0324319736568187
3	A	26	50	20120618	4	188	3.36	-0.00915305180518769	-0.0343576326042766
3	A	26	50	20120618	4	190	3.4	-0.00860603399926179	-0.0356550321263976
3	A	26	50	20120618	4	192	3.44	-0.00784174349268069	-0.0375932613111047
3	A	26	50	20120618	4	194	3.48	-0.00772991455523604	-0.0404373508510541
3	A	26	50	20120618	4	196	3.52	-0.00726400189711222	-0.0427779450074597
3	A	26	50	20120618	4	198	3.56	-0.00746344136474589	-0.0447288172614143
3	A	26	50	20120618	4	200	3.6	-0.00721263058945902	-0.0461436672198905
3	A	26	50	20120618	4	202	3.64	-0.00721560043794	-0.0484795237608621
3	A	26	50	20120618	4	204	3.68	-0.00764283435513292	-0.0513587211524975
3	A	26	50	20120618	4	206	3.72	-0.00771389858664216	-0.0527065373881172
3	A	26	50	20120618	4	208	3.76	-0.00785779481661362	-0.0542729910404798
3	A	26	50	20120618	4	210	3.8	-0.00825865365086829	-0.0561965336173415
3	A	26	50	20120618	4	212	3.84	-0.00873213235155079	-0.0580357183552077
3	A	26	50	20120618	4	214	3.88	-0.00827809908735089	-0.060087105838108
3	A	26	50	20120618	4	216	3.92	-0.00760705475200488	-0.0613341593574086
3	A	26	50	20120618	4	218	3.96	-0.00656202164008928	-0.0626173460332279
3	A	26	50	20120618	4	220	4	-0.00536764757598708	-0.0636107603501168
3	A	26	50	20120618	4	222	4.04	-0.00403729687786271	-0.0658757647916136
3	A	26	50	20120618	4	224	4.08	-0.00276903015512652	-0.0674717047967516
3	A	26	50	20120618	4	226	4.12	-0.00167952002667428	-0.0687235666421643
3	A	26	50	20120618	4	228	4.16	8.76812408671301e-05	-0.0702274413443918
3	A	26	50	20120618	4	230	4.2	0.00124394224946338	-0.0727420544796474
3	A	26	50	20120618	4	232	4.24	0.00279250610026191	-0.0745289133157058
3	A	26	50	20120618	4	234	4.28	0.0041229275090644	-0.0763779268378306
3	A	26	50	20120618	4	236	4.32	0.0051456160466945	-0.0772034740048658
3	A	26	50	20120618	4	238	4.36	0.00725753187006436	-0.0773267227168267
3	A	26	50	20120618	4	240	4.4	0.0094553611673484	-0.077868649353928
3	A	26	50	20120618	4	242	4.44	0.0106434419810980	-0.0781261776436362
3	A	26	50	20120618	4	244	4.48	0.0127664593809325	-0.0775418245996636
3	A	26	50	20120618	4	246	4.52	0.014900224803841	-0.0775710988204047
3	A	26	50	20120618	4	248	4.56	0.0169773509735765	-0.0784283243712372
3	A	26	50	20120618	4	250	4.6	0.018614091039989	-0.0776112624855761
3	A	26	50	20120618	4	252	4.64	0.0205002983788041	-0.0777206519046257
3	A	26	50	20120618	4	254	4.68	0.0219408870241155	-0.0770683458989811
3	A	26	50	20120618	4	256	4.72	0.0241843954194642	-0.0772967413893044
3	A	26	50	20120618	4	258	4.76	0.02629984677674	-0.076859678687853
3	A	26	50	20120618	4	260	4.8	0.0289319810590288	-0.0767291467760459
3	A	26	50	20120618	4	262	4.84	0.0293619726926683	-0.0763619462245757
3	A	26	50	20120618	4	264	4.88	0.0307062533943821	-0.0750982756959173
3	A	26	50	20120618	4	266	4.92	0.0325087392903047	-0.0745575511403439
3	A	26	50	20120618	4	268	4.96	0.033809250082263	-0.0738672735005496
3	A	26	50	20120618	4	270	5	0.0354428788788383	-0.0723085980227801
3	A	26	50	20120618	4	272	5.04	0.0368383541115099	-0.0713072641099418
3	A	26	50	20120618	4	274	5.08	0.0373023575813245	-0.0716036832726152
3	A	26	50	20120618	4	276	5.12	0.0386604975759495	-0.0715927231175068
3	A	26	50	20120618	4	278	5.16	0.038777481321829	-0.0711129935928786
3	A	26	50	20120618	4	280	5.2	0.0396516915775456	-0.0709953875930317
3	A	26	50	20120618	4	282	5.24	0.0411320408371631	-0.0715672036337738
3	A	26	50	20120618	4	284	5.28	0.0419565768415012	-0.0708847960924541
3	A	26	50	20120618	4	286	5.32	0.0433521015716476	-0.0711581847872643
3	A	26	50	20120618	4	288	5.36	0.0438849913840854	-0.0701146224574535
3	A	26	50	20120618	4	290	5.4	0.0445666564632849	-0.0691083953656895
3	A	26	50	20120618	4	292	5.44	0.0450295709886564	-0.0682285706821303
3	A	26	50	20120618	4	294	5.48	0.0448709457244329	-0.0688851405416654
3	A	26	50	20120618	4	296	5.52	0.0451083073287416	-0.0696217478177631
3	A	26	50	20120618	4	298	5.56	0.0444852119042278	-0.0703572732204855
3	A	26	50	20120618	4	300	5.6	0.0441941313977523	-0.0712344038272084
3	A	26	50	20120618	4	302	5.64	0.0440399467641146	-0.0712328835476288
3	A	26	50	20120618	4	304	5.68	0.0441567042358241	-0.0721312485709907
3	A	26	50	20120618	4	306	5.72	0.0436876308103884	-0.0726284648463176
3	A	26	50	20120618	4	308	5.76	0.0436819527429355	-0.0748759542528444
3	A	26	50	20120618	4	310	5.8	0.0430172158000776	-0.0752394637069168
3	A	26	50	20120618	4	312	5.84	0.0438365192142351	-0.077714287943595
3	A	26	50	20120618	4	314	5.88	0.0434004464622773	-0.0789151673900841
3	A	26	50	20120618	4	316	5.92	0.0437766979805467	-0.080099217695181
3	A	26	50	20120618	4	318	5.96	0.0445453230516965	-0.0821823542725566
3	A	26	50	20120618	4	320	6	0.0449187461428411	-0.0837326858903081
3	A	26	50	20120618	4	322	6.04	0.0460779062892402	-0.0850382171404128
3	A	26	50	20120618	4	324	6.08	0.0466901193403915	-0.0863299598082844
3	A	26	50	20120618	4	326	6.12	0.0476082267850841	-0.0881900749068737
3	A	26	50	20120618	4	328	6.16	0.0492258749684046	-0.089725981546289
3	A	26	50	20120618	4	330	6.2	0.0501246076872927	-0.090321931141473
3	A	26	50	20120618	4	332	6.24	0.0518064611663449	-0.0917159921605823
3	A	26	50	20120618	4	334	6.28	0.0533773695914289	-0.0933943808164067
3	A	26	50	20120618	4	336	6.32	0.0545462171007303	-0.094519104862562
3	A	26	50	20120618	4	338	6.36	0.0554169483910834	-0.095296780900511
3	A	26	50	20120618	4	340	6.4	0.05733504624573	-0.0957566831509947
3	A	26	50	20120618	4	342	6.44	0.0587826352481751	-0.096577492702596
3	A	26	50	20120618	4	344	6.48	0.0603840906862064	-0.0978647098870681
3	A	26	50	20120618	4	346	6.52	0.0623418572312776	-0.0984795392333098
3	A	26	50	20120618	4	348	6.56	0.0635689703393487	-0.0989878075876267
3	A	26	50	20120618	4	350	6.6	0.0652255801063126	-0.0987390474220052
3	A	26	50	20120618	4	352	6.64	0.0670091862511775	-0.0999663019514326
3	A	26	50	20120618	4	354	6.68	0.068597404650265	-0.0999917012270128
3	A	26	50	20120618	4	356	6.72	0.0700023621848724	-0.0995314383520707
3	A	26	50	20120618	4	358	6.76	0.0718089351579903	-0.100073874106054
3	A	26	50	20120618	4	360	6.8	0.0737387356298655	-0.100893304799432
3	A	26	50	20120618	4	362	6.84	0.0756910574527216	-0.100203875687776
3	A	26	50	20120618	4	364	6.88	0.0768714166604207	-0.0999639684990547
3	A	26	50	20120618	4	366	6.92	0.0790985343205814	-0.100067474789685
3	A	26	50	20120618	4	368	6.96	0.0807634865333497	-0.100079779861891
3	A	26	50	20120618	4	370	7	0.082566222745073	-0.09950599523587
3	A	26	50	20120618	4	372	7.04	0.0844812856974146	-0.0991607093377624
3	A	26	50	20120618	4	374	7.08	0.0859468988517122	-0.0985733228056985
3	A	26	50	20120618	4	376	7.12	0.0873592668653864	-0.0972627781685152
3	A	26	50	20120618	4	378	7.16	0.0883731448525229	-0.097581089357134
3	A	26	50	20120618	4	380	7.2	0.089505130885321	-0.0966301226603198
3	A	26	50	20120618	4	382	7.24	0.0903958662265139	-0.0952571404943577
3	A	26	50	20120618	4	384	7.28	0.0903434271876211	-0.0944681224636385
3	A	26	50	20120618	4	386	7.32	0.0904023998931721	-0.0927488630358615
3	A	26	50	20120618	4	388	7.36	0.0903739742005684	-0.0906092993373473
3	A	26	50	20120618	4	390	7.4	0.090062069399387	-0.0895989144577098
3	A	26	50	20120618	4	392	7.44	0.090304607025334	-0.0884724933552796
3	A	26	50	20120618	4	394	7.48	0.0905815807515247	-0.0861562236721469
3	A	26	50	20120618	4	396	7.52	0.0905378815524474	-0.0838933405509937
3	A	26	50	20120618	4	398	7.56	0.0908371998529237	-0.0834511866807177
3	A	26	50	20120618	4	400	7.6	0.0914945263167147	-0.0812071125999441
3	A	26	50	20120618	4	402	7.64	0.0920347558975412	-0.0811661004066353
3	A	26	50	20120618	4	404	7.68	0.0932388173245457	-0.0797583922266491
3	A	26	50	20120618	4	406	7.72	0.094424918239308	-0.078452083159085
3	A	26	50	20120618	4	408	7.76	0.0948293126074686	-0.0773971505522328
3	A	26	50	20120618	4	410	7.8	0.0955874017875787	-0.0768186664945441
3	A	26	50	20120618	4	412	7.84	0.0958306465203068	-0.0755175900171609
3	A	26	50	20120618	4	414	7.88	0.0956827904923607	-0.0751337017456547
3	A	26	50	20120618	4	416	7.92	0.095033454335197	-0.0751537128675623
3	A	26	50	20120618	4	418	7.96	0.093693699116883	-0.0738545455784882
3	A	26	50	20120618	4	420	8	0.0928624243849201	-0.0730651315679716
3	A	26	50	20120618	4	422	8.04	0.0926888296701388	-0.0721370539176642
3	A	26	50	20120618	4	424	8.08	0.0916845966194976	-0.0715098502027518
3	A	26	50	20120618	4	426	8.12	0.0908373412742799	-0.0700119151974862
3	A	26	50	20120618	4	428	8.16	0.0909201434783569	-0.0699165264927041
3	A	26	50	20120618	4	430	8.2	0.0910061983736273	-0.0688835141960687
3	A	26	50	20120618	4	432	8.24	0.0909769948635643	-0.0685382339548153
3	A	26	50	20120618	4	434	8.28	0.0908091984243887	-0.0672797960163376
3	A	26	50	20120618	4	436	8.32	0.0906918186987117	-0.0669425060817116
3	A	26	50	20120618	4	438	8.36	0.090499485654229	-0.0660846441347761
3	A	26	50	20120618	4	440	8.4	0.088962518354642	-0.064824155586633
3	A	26	50	20120618	4	442	8.44	0.0880659069560974	-0.0640703797578881
3	A	26	50	20120618	4	444	8.48	0.0870154998326448	-0.0629772633848518
3	A	26	50	20120618	4	446	8.52	0.086464380807388	-0.0630879963067856
3	A	26	50	20120618	4	448	8.56	0.0859684161110637	-0.0628860466100788
3	A	26	50	20120618	4	450	8.6	0.0861356468648143	-0.0619991225744365
3	A	26	50	20120618	4	452	8.64	0.0860646533439832	-0.0619647571848708
3	A	26	50	20120618	4	454	8.68	0.0868139744000066	-0.0618094058250441
3	A	26	50	20120618	4	456	8.72	0.0878111363828359	-0.0611392100178355
3	A	26	50	20120618	4	458	8.76	0.0885759430773672	-0.0616453570518088
3	A	26	50	20120618	4	460	8.8	0.0894425731483895	-0.0610071224711099
3	A	26	50	20120618	4	462	8.84	0.0906197645177088	-0.0610307398376015
3	A	26	50	20120618	4	464	8.88	0.092016158989196	-0.0611188453425373
3	A	26	50	20120618	4	466	8.92	0.0934025832550685	-0.061497642445219
3	A	26	50	20120618	4	468	8.96	0.094011402193670	-0.062770576072711
3	A	26	50	20120618	4	470	9	0.0955934121952188	-0.063264631580726
3	A	26	50	20120618	4	472	9.04	0.0967220253286706	-0.0637861228318511
3	A	26	50	20120618	4	474	9.08	0.0982345267336286	-0.0644745619940143
3	A	26	50	20120618	4	476	9.12	0.100367090075009	-0.0654119734538333
3	A	26	50	20120618	4	478	9.16	0.101048811722751	-0.0664414502165628
3	A	26	50	20120618	4	480	9.2	0.102481905036182	-0.0663928719806953
3	A	26	50	20120618	4	482	9.24	0.104455793615864	-0.0674948978991746
3	A	26	50	20120618	4	484	9.28	0.105957122733679	-0.0673738412182354
3	A	26	50	20120618	4	486	9.32	0.107298221454878	-0.0675120098832793
3	A	26	50	20120618	4	488	9.36	0.10930442481446	-0.0687924388426519
3	A	26	50	20120618	4	490	9.4	0.111131588737046	-0.0697046065903825
3	A	26	50	20120618	4	492	9.44	0.112069283039578	-0.0701811258502241
3	A	26	50	20120618	4	494	9.48	0.113136590015101	-0.070970681282097
3	A	26	50	20120618	4	496	9.52	0.114680416250465	-0.0726441909011312
3	A	26	50	20120618	4	498	9.56	0.115832363907696	-0.0732798091867398
3	A	26	50	20120618	4	500	9.6	0.117027020814511	-0.0748301408044913
3	A	26	50	20120618	4	502	9.64	0.118360836335863	-0.0757222974303144
3	A	26	50	20120618	4	504	9.68	0.119180868070005	-0.0774308795456955
3	A	26	50	20120618	4	506	9.72	0.119596222593274	-0.0781412390180755
3	A	26	50	20120618	4	508	9.76	0.120256236062834	-0.0799447855741699
3	A	26	50	20120618	4	510	9.8	0.120118067397790	-0.0810601758108135
3	A	26	50	20120618	4	512	9.84	0.119825678743769	-0.0816594488078691
3	A	26	50	20120618	4	514	9.88	0.119489095915924	-0.083611063523944
3	A	26	50	20120618	4	516	9.92	0.119244366258956	-0.0851823255024186
3	A	26	50	20120618	4	518	9.96	0.118679741494178	-0.0878300868445716
3	A	26	50	20120618	4	520	10	0.118584069946684	-0.0893866410019976
3	A	26	50	20120618	4	522	10.04	0.118452265242671	-0.0915464279544538
3	A	26	50	20120618	4	524	10.08	0.117927097036283	-0.0928974968812669
3	A	26	50	20120618	4	526	10.12	0.117779099586981	-0.0937808853830033
3	A	26	50	20120618	4	528	10.16	0.117325985561597	-0.0953681986854108
3	A	26	50	20120618	4	530	10.2	0.117587685781314	-0.0970114441342103
3	A	26	50	20120618	4	532	10.24	0.116983392326112	-0.0988022627682433
3	A	26	50	20120618	4	534	10.28	0.117123965154212	-0.100459155377920
3	A	26	50	20120618	4	536	10.32	0.116639314166386	-0.101737180174236
3	A	26	50	20120618	4	538	10.36	0.116502347582871	-0.102618023091560
3	A	26	50	20120618	4	540	10.4	0.116035444975253	-0.104506210329363
3	A	26	50	20120618	4	542	10.44	0.116302872759898	-0.106263936366036
3	A	26	50	20120618	4	544	10.48	0.115987220292776	-0.107974003405658
3	A	26	50	20120618	4	546	10.52	0.116102832251500	-0.106652067278229
3	A	26	50	20120618	4	548	10.56	0.115840849189071	-0.107737122633960
3	A	26	50	20120618	4	550	10.6	0.116031909441347	-0.108065078759075
3	A	26	50	20120618	4	552	10.64	0.116216676443271	-0.107741718828038
3	A	26	50	20120618	4	554	10.68	0.115485528031524	-0.108252249924055
3	A	26	50	20120618	4	556	10.72	0.115361996476851	-0.107798782345280
3	A	26	50	20120618	4	558	10.76	0.114545076012546	-0.108812278494754
3	A	26	50	20120618	4	560	10.8	0.113787128253792	-0.108564720410661
3	A	26	50	20120618	4	562	10.84	0.112371076213788	-0.108669796478345
3	A	26	50	20120618	4	564	10.88	0.110886717658721	-0.108500939378998
3	A	26	50	20120618	4	566	10.92	0.108990752246326	-0.108858240435532
3	A	26	50	20120618	4	568	10.96	0.106591468227082	-0.109025895453351
3	A	26	50	20120618	4	570	11	0.104741818308854	-0.108591590468346
3	A	26	50	20120618	4	572	11.04	0.103751387982582	-0.108519946409276
3	A	26	50	20120618	4	574	11.08	0.102860284945862	-0.107746520083082
3	A	26	50	20120618	4	576	11.12	0.101691748563545	-0.106929500623828
3	A	26	50	20120618	4	578	11.16	0.100175046944307	-0.106136791495711
3	A	26	50	20120618	4	580	11.2	0.098722366773037	-0.105376227441867
3	A	26	50	20120618	4	582	11.24	0.0973746212480955	-0.104461231267011
3	A	26	50	20120618	4	584	11.28	0.0969629153958174	-0.103938141954561
3	A	26	50	20120618	4	586	11.32	0.0957446764778502	-0.102940308220289
3	A	26	50	20120618	4	588	11.36	0.0946806575488597	-0.101526624988002
3	A	26	50	20120618	4	590	11.4	0.0945317974292843	-0.100404107115004
3	A	26	50	20120618	4	592	11.44	0.0937997792761966	-0.098713577435747
3	A	26	50	20120618	4	594	11.48	0.0939752690371515	-0.0974760132894498
3	A	26	50	20120618	4	596	11.52	0.0932838600265073	-0.0958085140780557
3	A	26	50	20120618	4	598	11.56	0.093176450506445	-0.0950589101793198
3	A	26	50	20120618	4	600	11.6	0.0925765411132864	-0.0933706220285588
3	A	26	50	20120618	4	602	11.64	0.0914510392496717	-0.0928231092478861
3	A	26	50	20120618	4	604	11.68	0.0906404827463976	-0.0919295384085006
3	A	26	50	20120618	4	606	11.72	0.0892481187835631	-0.0920773944364468
3	A	26	50	20120618	4	608	11.76	0.0876130828444933	-0.0923660990641374
3	A	26	50	20120618	4	610	11.8	0.0859115505837207	-0.092596849220042
3	A	26	50	20120618	4	612	11.84	0.084539940204914	-0.0929841669594369
3	A	26	50	20120618	4	614	11.88	0.083522286267566	-0.0933201699597212
3	A	26	50	20120618	4	616	11.92	0.0833362959709105	-0.0941439705730069
3	A	26	50	20120618	4	618	11.96	0.0828455497226314	-0.094759167614775
3	A	26	50	20120618	4	620	12	0.081528768403638	-0.0961537306796988
3	A	26	50	20120618	4	622	12.04	0.0810108338996223	-0.0967734885602054
3	A	26	50	20120618	4	624	12.08	0.0803933988648919	-0.0979410526706989
3	A	26	50	20120618	4	626	12.12	0.079867676993895	-0.0989801340648372
3	A	26	50	20120618	4	628	12.16	0.0789868750887643	-0.100754718941388
3	A	26	50	20120618	4	630	12.2	0.0781047381660306	-0.101871615315475
3	A	26	50	20120618	4	632	12.24	0.0773583021056745	-0.103315258662081
3	A	26	50	20120618	4	634	12.28	0.076573392365354	-0.104561202023736
3	A	26	50	20120618	4	636	12.32	0.0756203609167385	-0.106210026545039
3	A	26	50	20120618	4	638	12.36	0.0751161937817525	-0.107360489278029
3	A	26	50	20120618	4	640	12.4	0.0745847747514196	-0.109806753471815
3	A	26	50	20120618	4	642	12.44	0.0746085335392675	-0.110132305433873
3	A	26	50	20120618	4	644	12.48	0.074756036013823	-0.111718628786787
3	A	26	50	20120618	4	646	12.52	0.074973542059716	-0.113817604556061
3	A	26	50	20120618	4	648	12.56	0.0754453237041236	-0.114789734958837
3	A	26	50	20120618	4	650	12.6	0.0755170950424141	-0.117385170399182
3	A	26	50	20120618	4	652	12.64	0.0760910536167032	-0.118829294578399
3	A	26	50	20120618	4	654	12.68	0.0764519609178208	-0.120716986841455
3	A	26	50	20120618	4	656	12.72	0.0772009991311317	-0.121530654614567
3	A	26	50	20120618	4	658	12.76	0.0777994236000499	-0.122712725020676
3	A	26	50	20120618	4	660	12.8	0.0786389007706746	-0.123881431108621
3	A	26	50	20120618	4	662	12.84	0.0793792415705769	-0.126030328616647
3	A	26	50	20120618	4	664	12.88	0.079947826133329	-0.126989094701258
3	A	26	50	20120618	4	666	12.92	0.0806150520920566	-0.128430461164029
3	A	26	50	20120618	4	668	12.96	0.0809137339964298	-0.128353810788948
3	A	26	50	20120618	4	670	13	0.0817296645112409	-0.130465302348249
3	A	26	50	20120618	4	672	13.04	0.0824157702210263	-0.132603381122523
3	A	26	50	20120618	4	674	13.08	0.083084198261282	-0.133927579991651
3	A	26	50	20120618	4	676	13.12	0.0836324888594139	-0.134840172003450
3	A	26	50	20120618	4	678	13.16	0.0848551471947636	-0.136498266694655
3	A	26	50	20120618	4	680	13.2	0.0860357326766327	-0.137661033085638
3	A	26	50	20120618	4	682	13.24	0.0871523249948043	-0.138585150937971
3	A	26	50	20120618	4	684	13.28	0.0881362640808254	-0.138169725704024
3	A	26	50	20120618	4	686	13.32	0.0892836155439787	-0.138669933041035
3	A	26	50	20120618	4	688	13.36	0.0898848684400216	-0.138132319755299
3	A	26	50	20120618	4	690	13.4	0.0912507158985616	-0.137555603464563
3	A	26	50	20120618	4	692	13.44	0.0932593234212001	-0.137208696877713
3	A	26	50	20120618	4	694	13.48	0.094232443773469	-0.137385332151653
3	A	26	50	20120618	4	696	13.52	0.095892659785017	-0.137002150986928
3	A	26	50	20120618	4	698	13.56	0.0984199301316557	-0.137794039871179
3	A	26	50	20120618	4	700	13.6	0.099693570865929	-0.137715409597111
3	A	26	50	20120618	4	702	13.64	0.102053822590851	-0.136814626268558
3	A	26	50	20120618	4	704	13.68	0.102668086251668	-0.136572300774645
3	A	26	50	20120618	4	706	13.72	0.104050960841499	-0.136373122936520
3	A	26	50	20120618	4	708	13.76	0.105845350364777	-0.135684648419018
3	A	26	50	20120618	4	710	13.8	0.107303213628753	-0.135826260694086
3	A	26	50	20120618	4	712	13.84	0.108765453883704	-0.135619842082522
3	A	26	50	20120618	4	714	13.88	0.11014129983213	-0.135440420807864
3	A	26	50	20120618	4	716	13.92	0.111931439643653	-0.136171823778052
3	A	26	50	20120618	4	718	13.96	0.112833679612176	-0.136607429839534
3	A	26	50	20120618	4	720	14	0.114627963069437	-0.136061896957849
3	A	26	50	20120618	4	722	14.04	0.116224178846220	-0.136622356863685
3	A	26	50	20120618	4	724	14.08	0.117655179123578	-0.137721384649412
3	A	26	50	20120618	4	726	14.12	0.119258973741552	-0.137554431010809
3	A	26	50	20120618	4	728	14.16	0.120651091560516	-0.137538342988034
3	A	26	50	20120618	4	730	14.2	0.121793394281252	-0.137247396831847
3	A	26	50	20120618	4	732	14.24	0.122693753345736	-0.135693671101546
3	A	26	50	20120618	4	734	14.28	0.123229365519282	-0.134677226316794
3	A	26	50	20120618	4	736	14.32	0.123659661208837	-0.133597806602109
3	A	26	50	20120618	4	738	14.36	0.124107712349668	-0.132274357266169
3	A	26	50	20120618	4	740	14.4	0.124000875586099	-0.131068803843856
3	A	26	50	20120618	4	742	14.44	0.125155566817641	-0.129307414994056
3	A	26	50	20120618	4	744	14.48	0.124908786551007	-0.128797591004821
3	A	26	50	20120618	4	746	14.52	0.125068592683555	-0.128629299590898
3	A	26	50	20120618	4	748	14.56	0.125487270608695	-0.128122940424891
3	A	26	50	20120618	4	750	14.6	0.126052461058898	-0.128146062816636
3	A	26	50	20120618	4	752	14.64	0.125856168216441	-0.128892484734856
3	A	26	50	20120618	4	754	14.68	0.12586295644154	-0.128983277245560
3	A	26	50	20120618	4	756	14.72	0.125586194847383	-0.129619249084560
3	A	26	50	20120618	4	758	14.76	0.125718324820516	-0.130027348692254
3	A	26	50	20120618	4	760	14.8	0.125506383704991	-0.131103374294389
3	A	26	50	20120618	4	762	14.84	0.126096513811366	-0.131812906451835
3	A	26	50	20120618	4	764	14.88	0.126319400939864	-0.132766645007231
3	A	26	50	20120618	4	766	14.92	0.127384756300671	-0.134275158329943
3	A	26	50	20120618	4	768	14.96	0.128168181116751	-0.134780082069185
3	A	26	50	20120618	4	770	15	0.129477325682507	-0.136426643848788
3	A	26	50	20120618	4	772	15.04	0.130977297155303	-0.137002737885557
3	A	26	50	20120618	4	774	15.08	0.13245974652206	-0.137142391474841
3	A	26	50	20120618	4	776	15.12	0.13511530725201	-0.139162220782097
3	A	26	50	20120618	4	778	15.16	0.135784725241759	-0.139406384753641
3	A	26	50	20120618	4	780	15.2	0.137494650860024	-0.140574383734805
3	A	26	50	20120618	4	782	15.24	0.138336673615061	-0.142252489547917
3	A	26	50	20120618	4	784	15.28	0.138615231260442	-0.142952567687698
3	A	26	50	20120618	4	786	15.32	0.139494129634118	-0.143851335761925
3	A	26	50	20120618	4	788	15.36	0.140139371643018	-0.145907241657157
3	A	26	50	20120618	4	790	15.4	0.140614193846585	-0.147016338643448
3	A	26	50	20120618	4	792	15.44	0.141016240620232	-0.148864305647537
3	A	26	50	20120618	4	794	15.48	0.141614155972268	-0.150776619368714
3	A	26	50	20120618	4	796	15.52	0.142798637612501	-0.152197119110371
3	A	26	50	20120618	4	798	15.56	0.142928985676545	-0.152942169241436
3	A	26	50	20120618	4	800	15.6	0.144153998677476	-0.154227385313718
3	A	26	50	20120618	4	802	15.64	0.144950377689787	-0.156777035589981
3	A	26	50	20120618	4	804	15.68	0.145195651818978	-0.158384381227500
3	A	26	50	20120618	4	806	15.72	0.145564966619723	-0.160013350190387
3	A	26	50	20120618	4	808	15.76	0.146199163620702	-0.161083280532068
3	A	26	50	20120618	4	810	15.8	0.146007615464746	-0.162978956030683
3	A	26	50	20120618	4	812	15.84	0.146348808487383	-0.164713828517610
3	A	26	50	20120618	4	814	15.88	0.146495271656392	-0.166345031796505
3	A	26	50	20120618	4	816	15.92	0.146236986762428	-0.167167587901855
3	A	26	50	20120618	4	818	15.96	0.145661613974576	-0.168694726417184
3	A	26	50	20120618	4	820	16	0.145186219014517	-0.170369374478136
3	A	26	50	20120618	4	822	16.04	0.145229182822541	-0.172188929931756
3	A	26	50	20120618	4	824	16.08	0.145834148029186	-0.172462191347346
3	A	26	50	20120618	4	826	16.12	0.145789713439056	-0.173850128821730
3	A	26	50	20120618	4	828	16.16	0.146159431290667	-0.176567639176779
3	A	26	50	20120618	4	830	16.2	0.145506503031055	-0.177241780639827
3	A	26	50	20120618	4	832	16.24	0.145488987996085	-0.178978979366643
3	A	26	50	20120618	4	834	16.28	0.144967638166316	-0.180207435977598
3	A	26	50	20120618	4	836	16.32	0.144112604646505	-0.181489561993246
3	A	26	50	20120618	4	838	16.36	0.142940999420757	-0.181948403583558
3	A	26	50	20120618	4	840	16.4	0.141991567145658	-0.182217599135155
3	A	26	50	20120618	4	842	16.44	0.140679106249098	-0.183940181964804
3	A	26	50	20120618	4	844	16.48	0.139513723563024	-0.184442298490124
3	A	26	50	20120618	4	846	16.52	0.138577584895411	-0.185631581385402
3	A	26	50	20120618	4	848	16.56	0.137779544182164	-0.187053290279656
3	A	26	50	20120618	4	850	16.6	0.136948835135626	-0.188458170032517
3	A	26	50	20120618	4	852	16.64	0.13637063392065	-0.189314971319281
3	A	26	50	20120618	4	854	16.68	0.136191948037044	-0.190961610880630
3	A	26	50	20120618	4	856	16.72	0.135597907630169	-0.191706972138679
3	A	26	50	20120618	4	858	16.76	0.136244132517496	-0.193057616801423
3	A	26	50	20120618	4	860	16.8	0.136554481683759	-0.194647970662990
3	A	26	50	20120618	4	862	16.84	0.136655385821434	-0.194657375183180
3	A	26	50	20120618	4	864	16.88	0.136617838451353	-0.194597341817457
3	A	26	50	20120618	4	866	16.92	0.136566290367004	-0.194313721287523
3	A	26	50	20120618	4	868	16.96	0.137216828605696	-0.194798796539417
3	A	26	50	20120618	4	870	17	0.137844173741965	-0.194543389570052
3	A	26	50	20120618	4	872	17.04	0.138474700858749	-0.194502589508778
3	A	26	50	20120618	4	874	17.08	0.140081954572386	-0.194842707870529
3	A	26	50	20120618	4	876	17.12	0.140981323687377	-0.195286841639792
3	A	26	50	20120618	4	878	17.16	0.142217204919535	-0.195221929237279
3	A	26	50	20120618	4	880	17.2	0.143337474192969	-0.195771846181008
3	A	26	50	20120618	4	882	17.24	0.145509423382061	-0.195527470077430
3	A	26	50	20120618	4	884	17.28	0.147479988559872	-0.196482912760169
3	A	26	50	20120618	4	886	17.32	0.149590348748323	-0.196307196725044
3	A	26	50	20120618	4	888	17.36	0.151538074377102	-0.197342047499311
3	A	26	50	20120618	4	890	17.4	0.153215614504789	-0.197979574973228
3	A	26	50	20120618	4	892	17.44	0.154366713633882	-0.197858023317542
3	A	26	50	20120618	4	894	17.48	0.156147774194335	-0.198392030358694
3	A	26	50	20120618	4	896	17.52	0.157950047958223	-0.198269842306905
3	A	26	50	20120618	4	898	17.56	0.159632042858631	-0.197509914649164
3	A	26	50	20120618	4	900	17.6	0.160674247543422	-0.197758886946820
3	A	26	50	20120618	4	902	17.64	0.162214538244881	-0.197699277845166
3	A	26	50	20120618	4	904	17.68	0.163817054343084	-0.197727349984379
3	A	26	50	20120618	4	906	17.72	0.166377219297184	-0.198231785819942
3	A	26	50	20120618	4	908	17.76	0.167721415146084	-0.197852083620580
3	A	26	50	20120618	4	910	17.8	0.168743219800237	-0.197753760422656
3	A	26	50	20120618	4	912	17.84	0.170826957418377	-0.198115198053860
3	A	26	50	20120618	4	914	17.88	0.171030879943003	-0.198445848255811
3	A	26	50	20120618	4	916	17.92	0.171830660138932	-0.198197611349207
3	A	26	50	20120618	4	918	17.96	0.172392258486686	-0.199289228655867
3	A	26	50	20120618	4	920	18	0.17271097272617	-0.199997233462666
3	A	26	50	20120618	4	922	18.04	0.173033816469257	-0.201231438851753
3	A	26	50	20120618	4	924	18.08	0.173741001032189	-0.201794218067831
3	A	26	50	20120618	4	926	18.12	0.174056992910566	-0.203127199203181
3	A	26	50	20120618	4	928	18.16	0.174372892865061	-0.203524062884122
3	A	26	50	20120618	4	930	18.2	0.175472903529214	-0.205030447815423
3	A	26	50	20120618	4	932	18.24	0.176263873174649	-0.205004567707232
3	A	26	50	20120618	4	934	18.28	0.176444355109479	-0.205105514271314
3	A	26	50	20120618	4	936	18.32	0.176411764557934	-0.204125527912200
3	A	26	50	20120618	4	938	18.36	0.176457252737168	-0.203453543124835
3	A	26	50	20120618	4	940	18.4	0.177148180915201	-0.202723016967055
3	A	26	50	20120618	4	942	18.44	0.17692148955222	-0.202183204579230
3	A	26	50	20120618	4	944	18.48	0.176149003678045	-0.201125698103694
3	A	26	50	20120618	4	946	18.52	0.176444701591802	-0.199461041461560
3	A	26	50	20120618	4	948	18.56	0.176409332110607	-0.197920977034271
3	A	26	50	20120618	4	950	18.6	0.176098049563393	-0.197509596451113
3	A	26	50	20120618	4	952	18.64	0.176616450757884	-0.195494957307631
3	A	26	50	20120618	4	954	18.68	0.176261659930424	-0.193783582120464
3	A	26	50	20120618	4	956	18.72	0.176618939773754	-0.193313165192144
3	A	26	50	20120618	4	958	18.76	0.177077371242133	-0.192198538630824
3	A	26	50	20120618	4	960	18.8	0.177572289420421	-0.191644223482916
3	A	26	50	20120618	4	962	18.84	0.177748026668749	-0.190095284865524
3	A	26	50	20120618	4	964	18.88	0.17766710536871	-0.189266866844957
3	A	26	50	20120618	4	966	18.92	0.177936414057393	-0.188072662486482
3	A	26	50	20120618	4	968	18.96	0.178016352479006	-0.186678919665424
3	A	26	50	20120618	4	970	19	0.177735921000655	-0.184997836932764
3	A	26	50	20120618	4	972	19.04	0.177982255790017	-0.183497094713577
3	A	26	50	20120618	4	974	19.08	0.176849972772371	-0.182457145699418
3	A	26	50	20120618	4	976	19.12	0.176413539395955	-0.180636494230287
3	A	26	50	20120618	4	978	19.16	0.175270487142031	-0.179079812793640
3	A	26	50	20120618	4	980	19.2	0.174945020032787	-0.179180419946467
3	A	26	50	20120618	4	982	19.24	0.174004129607604	-0.177937764631346
3	A	26	50	20120618	4	984	19.28	0.172560323626439	-0.177256007628265
3	A	26	50	20120618	4	986	19.32	0.171214805487858	-0.176160593158189
3	A	26	50	20120618	4	988	19.36	0.169816105848264	-0.175296551097986
3	A	26	50	20120618	4	990	19.4	0.168476972883917	-0.174272533199608
3	A	26	50	20120618	4	992	19.44	0.166883946158718	-0.172915510433697
3	A	26	50	20120618	4	994	19.48	0.165982865845316	-0.171917301932831
3	A	26	50	20120618	4	996	19.52	0.16426509134178	-0.170013275503130
3	A	26	50	20120618	4	998	19.56	0.163463013048812	-0.169033444707508
3	A	26	50	20120618	4	1000	19.6	0.162099053565378	-0.167911216748290
3	A	26	50	20120618	4	1002	19.64	0.16137876631379	-0.166290980554151
3	A	26	50	20120618	4	1004	19.68	0.16021511603933	-0.165034911423390
3	A	26	50	20120618	4	1006	19.72	0.159488174912931	-0.163984186101886
3	A	26	50	20120618	4	1008	19.76	0.159515087397023	-0.163426943531904
3	A	26	50	20120618	4	1010	19.8	0.159127310038221	-0.161867348815319
3	A	26	50	20120618	4	1012	19.84	0.159449892151798	-0.160902713744424
3	A	26	50	20120618	4	1014	19.88	0.159898339272426	-0.159595838991435
3	A	26	50	20120618	4	1016	19.92	0.159820345394461	-0.158313359422397
3	A	26	50	20120618	4	1018	19.96	0.159975201779541	-0.157768180094102
3	A	26	50	20120618	4	1020	20	0.159308965770307	-0.156799585225233
3	A	26	50	20120618	4	1022	20.04	0.159810799452915	-0.156171886535574
3	A	26	50	20120618	4	1024	20.08	0.159603051480603	-0.154932894033579
3	A	26	50	20120618	4	1026	20.12	0.16044281149394	-0.153176723631824
3	A	26	50	20120618	4	1028	20.16	0.160910986893764	-0.152155590729112
3	A	26	50	20120618	4	1030	20.2	0.161799042300256	-0.150573156463495
3	A	26	50	20120618	4	1032	20.24	0.161792607628547	-0.149182348135579
3	A	26	50	20120618	4	1034	20.28	0.16264792399107	-0.147795287473604
3	A	26	50	20120618	4	1036	20.32	0.163593750021585	-0.146739152785223
3	A	26	50	20120618	4	1038	20.36	0.165075068017493	-0.145536434861103
3	A	26	50	20120618	4	1040	20.4	0.165112968940965	-0.144925777444870
3	A	26	50	20120618	4	1042	20.44	0.1651732851494	-0.144019761526136
3	A	26	50	20120618	4	1044	20.48	0.165865896241572	-0.142212750146814
3	A	26	50	20120618	4	1046	20.52	0.165543738392064	-0.140225497248967
3	A	26	50	20120618	4	1048	20.56	0.165173426570756	-0.138731875595067
3	A	26	50	20120618	4	1050	20.6	0.164826944247975	-0.137476053951680
3	A	26	50	20120618	4	1052	20.64	0.164746121942885	-0.136404292203435
3	A	26	50	20120618	4	1054	20.68	0.164012498657404	-0.134491921913716
3	A	26	50	20120618	4	1056	20.72	0.164103079036074	-0.133772016499790
3	A	26	50	20120618	4	1058	20.76	0.163682421211946	-0.132429150011639
3	A	26	50	20120618	4	1060	20.8	0.163101462280523	-0.131091021138921
3	A	26	50	20120618	4	1062	20.84	0.163656470393077	-0.130974419230704
3	A	26	50	20120618	4	1064	20.88	0.163068016129773	-0.129587217147372
3	A	26	50	20120618	4	1066	20.92	0.163024953326799	-0.128941557945470
3	A	26	50	20120618	4	1068	20.96	0.162051337999783	-0.128506616564363
3	A	26	50	20120618	4	1070	21	0.162066540795579	-0.126609095517048
3	A	26	50	20120618	4	1072	21.04	0.16203380175161	-0.125511877924681
3	A	26	50	20120618	4	1074	21.08	0.16195863630077	-0.124691846190539
3	A	26	50	20120618	4	1076	21.12	0.162339484013117	-0.123018407282183
3	A	26	50	20120618	4	1078	21.16	0.161677985619317	-0.122924715633676
3	A	26	50	20120618	4	1080	21.2	0.161690713541378	-0.122011133672383
3	A	26	50	20120618	4	1082	21.24	0.160639457889788	-0.121192798994516
3	A	26	50	20120618	4	1084	21.28	0.159869701447788	-0.120395606809406
3	A	26	50	20120618	4	1086	21.32	0.15848313576056	-0.119455791186531
3	A	26	50	20120618	4	1088	21.36	0.157220879445463	-0.120430962148465
3	A	26	50	20120618	4	1090	21.4	0.156658800265098	-0.120144513191406
3	A	26	50	20120618	4	1092	21.44	0.15606490127958	-0.120333947098087
3	A	26	50	20120618	4	1094	21.48	0.155747976020252	-0.120918158720703
3	A	26	50	20120618	4	1096	21.52	0.154695023312387	-0.120938735528035
3	A	26	50	20120618	4	1098	21.56	0.153056020504275	-0.121572232493300
3	A	26	50	20120618	4	1100	21.6	0.152168742915242	-0.121937665277818
3	A	26	50	20120618	4	1102	21.64	0.150538154677826	-0.122091814556116
3	A	26	50	20120618	4	1104	21.68	0.148889605928167	-0.122760313307050
3	A	26	50	20120618	4	1106	21.72	0.147666028354002	-0.122592304735840
3	A	26	50	20120618	4	1108	21.76	0.146683362060187	-0.122327634667642
3	A	26	50	20120618	4	1110	21.8	0.14573760674035	-0.122416376568681
3	A	26	50	20120618	4	1112	21.84	0.144172355169516	-0.121670803178598
3	A	26	50	20120618	4	1114	21.88	0.14286873310772	-0.122379041330634
3	A	26	50	20120618	4	1116	21.92	0.141796193542016	-0.123660884503569
3	A	26	50	20120618	4	1118	21.96	0.141714946972858	-0.124452066281039
3	A	26	50	20120618	4	1120	22	0.140380636476759	-0.125322514728680
3	A	26	50	20120618	4	1122	22.04	0.139480277412274	-0.126427934759708
3	A	26	50	20120618	4	1124	22.08	0.138580484033214	-0.127548345454499
3	A	26	50	20120618	4	1126	22.12	0.137327137263561	-0.128660270867914
3	A	26	50	20120618	4	1128	22.16	0.136660689122293	-0.129059432645894
3	A	26	50	20120618	4	1130	22.2	0.135038727587607	-0.129441128886379
3	A	26	50	20120618	4	1132	22.24	0.13367577926687	-0.130750337091746
3	A	26	50	20120618	4	1134	22.28	0.131775146949719	-0.132264889106369
3	A	26	50	20120618	4	1136	22.32	0.131342397599633	-0.132626927778337
3	A	26	50	20120618	4	1138	22.36	0.129697525805236	-0.133301649068945
3	A	26	50	20120618	4	1140	22.4	0.128843404453173	-0.133854542932222
3	A	26	50	20120618	4	1142	22.44	0.127037510302565	-0.133530631457896
3	A	26	50	20120618	4	1144	22.48	0.126218065467052	-0.133654283220722
3	A	26	50	20120618	4	1146	22.52	0.124316386631864	-0.133652430600956
3	A	26	50	20120618	4	1148	22.56	0.122394922948939	-0.134219077691127
3	A	26	50	20120618	4	1150	22.6	0.12095620106553	-0.134165804266233
3	A	26	50	20120618	4	1152	22.64	0.119092896915358	-0.134234471405754
3	A	26	50	20120618	4	1154	22.68	0.117842124014388	-0.133742933197880
3	A	26	50	20120618	4	1156	22.72	0.116870272918791	-0.133791302837247
3	A	26	50	20120618	4	1158	22.76	0.115489339916902	-0.133825904527757
3	A	26	50	20120618	4	1160	22.8	0.114178179516992	-0.133742650355167
3	A	26	50	20120618	4	1162	22.84	0.112788212646146	-0.133714161022953
3	A	26	50	20120618	4	1164	22.88	0.111684899793325	-0.134206533616829
3	A	26	50	20120618	4	1166	22.92	0.110748930831339	-0.134886529924025
3	A	26	50	20120618	4	1168	22.96	0.109605270465584	-0.135941094835351
3	A	26	50	20120618	4	1170	23	0.107866367611425	-0.135611003247758
3	A	26	50	20120618	4	1172	23.04	0.106619632290176	-0.136084163750389
3	A	26	50	20120618	4	1174	23.08	0.105029773403357	-0.136230110590025
3	A	26	50	20120618	4	1176	23.12	0.103725705864289	-0.136732319039228
3	A	26	50	20120618	4	1178	23.16	0.102429508423696	-0.137735774272409
3	A	26	50	20120618	4	1180	23.2	0.101190586632379	-0.137974847075129
3	A	26	50	20120618	4	1182	23.24	0.100909723818892	-0.138702601374326
3	A	26	50	20120618	4	1184	23.28	0.0996896817786324	-0.138765816720564
3	A	26	50	20120618	4	1186	23.32	0.0989776252499776	-0.139534441791714
3	A	26	50	20120618	4	1188	23.36	0.0986247082554874	-0.139270761673009
3	A	26	50	20120618	4	1190	23.4	0.097631011095886	-0.139083590508029
3	A	26	50	20120618	4	1192	23.44	0.095142419490178	-0.139514501380484
3	A	26	50	20120618	4	1194	23.48	0.0942644757106567	-0.139611799273575
3	A	26	50	20120618	4	1196	23.52	0.0933494088251232	-0.138187756926944
3	A	26	50	20120618	4	1198	23.56	0.0928154017839712	-0.137873235830672
3	A	26	50	20120618	4	1200	23.6	0.092142518970994	-0.136240950536981
3	A	26	50	20120618	4	1202	23.64	0.0914813034199065	-0.135417241847577
3	A	26	50	20120618	4	1204	23.68	0.090568569986751	-0.133758935024338
3	A	26	50	20120618	4	1206	23.72	0.0902257646192317	-0.132616816151366
3	A	26	50	20120618	4	1208	23.76	0.0892375121818453	-0.130284495144300
3	A	26	50	20120618	4	1210	23.8	0.0883930145530743	-0.129644068532579
3	A	26	50	20120618	4	1212	23.84	0.0874504412137526	-0.127951962005200
3	A	26	50	20120618	4	1214	23.88	0.0868402080615886	-0.126356022000062
3	A	26	50	20120618	4	1216	23.92	0.0858829269012183	-0.124534373510369
3	A	26	50	20120618	4	1218	23.96	0.0843937600200394	-0.124111523655219
3	A	26	50	20120618	4	1220	24	0.0835611417851922	-0.123040610435112
3	A	26	50	20120618	4	1222	24.04	0.0814076480830886	-0.121954140865819
3	A	26	50	20120618	4	1224	24.08	0.0803319265368695	-0.121519482327424
3	A	26	50	20120618	4	1226	24.12	0.0793949393411192	-0.121016800116678
3	A	26	50	20120618	4	1228	24.16	0.077759542777591	-0.119897308660703
3	A	26	50	20120618	4	1230	24.2	0.0769178028652665	-0.120010728588406
3	A	26	50	20120618	4	1232	24.24	0.0757674108429541	-0.119804889804402
3	A	26	50	20120618	4	1234	24.28	0.0748131702417428	-0.119541492528410
3	A	26	50	20120618	4	1236	24.32	0.0730812536025826	-0.119794141781328
3	A	26	50	20120618	4	1238	24.36	0.0711013546152603	-0.119130875620575
3	A	26	50	20120618	4	1240	24.4	0.0710560290705862	-0.118643042652235
3	A	26	50	20120618	4	1242	24.44	0.0701729941222405	-0.118666235754658
3	A	26	50	20120618	4	1244	24.48	0.0689080508013759	-0.117816929799774
3	A	26	50	20120618	4	1246	24.52	0.068550537612808	-0.117567745370084
3	A	26	50	20120618	4	1248	24.56	0.0674280055976743	-0.116329954949617
3	A	26	50	20120618	4	1250	24.6	0.0657904877138025	-0.115301680268416
3	A	26	50	20120618	4	1252	24.64	0.0646123063949895	-0.115198584099719
3	A	26	50	20120618	4	1254	24.68	0.0633211294125428	-0.114388239728479
3	A	26	50	20120618	4	1256	24.72	0.0625627573897203	-0.113380259011898
3	A	26	50	20120618	4	1258	24.76	0.0612587817745342	-0.112418664500162
3	A	26	50	20120618	4	1260	24.8	0.0600511141029456	-0.111604006777557
3	A	26	50	20120618	4	1262	24.84	0.0589614625531372	-0.111156408185066
3	A	26	50	20120618	4	1264	24.88	0.0580027671792045	-0.110295010704224
3	A	26	50	20120618	4	1266	24.92	0.0571255305064644	-0.109520445936113
3	A	26	50	20120618	4	1268	24.96	0.056110408011393	-0.108441118145310
3	A	26	50	20120618	4	1270	25	0.0558071299129421	-0.107354365733304
3	A	26	50	20120618	4	1272	25.04	0.0561657744723599	-0.107202762039418
3	A	26	50	20120618	4	1274	25.08	0.0569121963905804	-0.105516736630356
3	A	26	50	20120618	4	1276	25.12	0.0570560219098738	-0.105492129314371
3	A	26	50	20120618	4	1278	25.16	0.057026323425064	-0.103525806777248
3	A	26	50	20120618	4	1280	25.2	0.0568954379598663	-0.10244739822526
3	A	26	50	20120618	4	1282	25.24	0.056305852325713	-0.101261438731854
3	A	26	50	20120618	4	1284	25.28	0.056768300160609	-0.0989889389584766
3	A	26	50	20120618	4	1286	25.32	0.0566010694068584	-0.0977682605221142
3	A	26	50	20120618	4	1288	25.36	0.0571390362459851	-0.0971206921319036
3	A	26	50	20120618	4	1290	25.4	0.058013232359566	-0.0960907911051054
3	A	26	50	20120618	4	1292	25.44	0.0586013330694789	-0.0939712385284987
3	A	26	50	20120618	4	1294	25.48	0.0590779230399986	-0.0931775818772949
3	A	26	50	20120618	4	1296	25.52	0.0601387953438128	-0.092531639832681
3	A	26	50	20120618	4	1298	25.56	0.0607199169097953	-0.0915939950276242
3	A	26	50	20120618	4	1300	25.6	0.0609151137367419	-0.0903539772207964
3	A	26	50	20120618	4	1302	25.64	0.0622848290693749	-0.0894380830203289
3	A	26	50	20120618	4	1304	25.68	0.0625571217486742	-0.0886842506230416
3	A	26	50	20120618	4	1306	25.72	0.062930990317091	-0.0871064620489766
3	A	26	50	20120618	4	1308	25.76	0.0639544637432482	-0.0867376280808419
3	A	26	50	20120618	4	1310	25.8	0.0642126142869238	-0.0856293937648238
3	A	26	50	20120618	4	1312	25.84	0.0646083536680827	-0.0848847678978275
3	A	26	50	20120618	4	1314	25.88	0.0651402280751827	-0.0847805516719891
3	A	26	50	20120618	4	1316	25.92	0.0648958774274487	-0.0850678944120192
3	A	26	50	20120618	4	1318	25.96	0.0651297388531906	-0.0847494630152475
3	A	26	50	20120618	4	1320	26	0.0651314882353672	-0.084288377068012
3	A	26	50	20120618	4	1322	26.04	0.0648285184354729	-0.084790185294776
3	A	26	50	20120618	4	1324	26.08	0.0637741090876388	-0.0845023645505618
3	A	26	50	20120618	4	1326	26.12	0.0637991335966249	-0.0843992754529326
3	A	26	50	20120618	4	1328	26.16	0.0633057427689842	-0.0845703670097085
3	A	26	50	20120618	4	1330	26.2	0.061394058372843	-0.084522799936538
3	A	26	50	20120618	4	1332	26.24	0.0599887614269806	-0.0849036405778174
3	A	26	50	20120618	4	1334	26.28	0.0580671138962924	-0.0850042053042377
3	A	26	50	20120618	4	1336	26.32	0.0563914263883722	-0.0852208486798577
3	A	26	50	20120618	4	1338	26.36	0.0549608503750824	-0.08430976987657
3	A	26	50	20120618	4	1340	26.4	0.0530664900950802	-0.0851573292777037
3	A	26	50	20120618	4	1342	26.44	0.051382833493736	-0.0842780066399591
3	A	26	50	20120618	4	1344	26.48	0.049542588095698	-0.0840315799267156
3	A	26	50	20120618	4	1346	26.52	0.0483694979457095	-0.0827566664002363
3	A	26	50	20120618	4	1348	26.56	0.0459545161559231	-0.0818594186055887
3	A	26	50	20120618	4	1350	26.6	0.0448729256234202	-0.0813355939020857
3	A	26	50	20120618	4	1352	26.64	0.0429903245291891	-0.0795562303979079
3	A	26	50	20120618	4	1354	26.68	0.0418853287622289	-0.0787752309580873
3	A	26	50	20120618	4	1356	26.72	0.0403304009503997	-0.0774546383335433
3	A	26	50	20120618	4	1358	26.76	0.039894964594545	-0.0769988373023905
3	A	26	50	20120618	4	1360	26.8	0.0396305773690593	-0.0750863255913152
3	A	26	50	20120618	4	1362	26.84	0.039813930157421	-0.0739237713323664
3	A	26	50	20120618	4	1364	26.88	0.0388829533693108	-0.0721173963491473
3	A	26	50	20120618	4	1366	26.92	0.0383630106820365	-0.0706973208715581
3	A	26	50	20120618	4	1368	26.96	0.0378102228847761	-0.0695128887287994
3	A	26	50	20120618	4	1370	27	0.0365239178680519	-0.0685579480918748
3	A	26	50	20120618	4	1372	27.04	0.0357255094592785	-0.0684843524180889
3	A	26	50	20120618	4	1374	27.08	0.0340838196453977	-0.0679060097817564
3	A	26	50	20120618	4	1376	27.12	0.0332630100937964	-0.0669792756343333
3	A	26	50	20120618	4	1378	27.16	0.0332606059307403	-0.0662530769700547
3	A	26	50	20120618	4	1380	27.2	0.0330644757228426	-0.0648534085941706
3	A	26	50	20120618	4	1382	27.24	0.0333816343274082	-0.0636523665131219
3	A	26	50	20120618	4	1384	27.28	0.0329861070782837	-0.0620778942698606
3	A	26	50	20120618	4	1386	27.32	0.0327352468055222	-0.0604092424744132
3	A	26	50	20120618	4	1388	27.36	0.0320525422793544	-0.0585745054382006
3	A	26	50	20120618	4	1390	27.4	0.0316642345904658	-0.057513951332438
3	A	26	50	20120618	4	1392	27.44	0.0323404761606535	-0.0557020962716647
3	A	26	50	20120618	4	1394	27.48	0.0324612853542193	-0.0547060303043462
3	A	26	50	20120618	4	1396	27.52	0.0334133296817681	-0.0527875124282716
3	A	26	50	20120618	4	1398	27.56	0.0340252761536629	-0.0511656760514861
3	A	26	50	20120618	4	1400	27.6	0.034756094346543	-0.0501672886526051
3	A	26	50	20120618	4	1402	27.64	0.0348755246818854	-0.049765015604788
3	A	26	50	20120618	4	1404	27.68	0.0351657142338166	-0.0489283739323559
3	A	26	50	20120618	4	1406	27.72	0.0356580585434211	-0.0476913047608057
3	A	26	50	20120618	4	1408	27.76	0.0352600634916303	-0.0481215438818187
3	A	26	50	20120618	4	1410	27.8	0.0349792713888211	-0.0492686832129376
3	A	26	50	20120618	4	1412	27.84	0.0338316087986841	-0.0490394674787482
3	A	26	50	20120618	4	1414	27.88	0.0330804846203687	-0.0495013849835583
3	A	26	50	20120618	4	1416	27.92	0.0314591545320386	-0.0494638425632247
3	A	26	50	20120618	4	1418	27.96	0.0307010519168997	-0.0496241571055486
3	A	26	50	20120618	4	1420	28	0.0284072936852527	-0.0494494055640732
3	A	26	50	20120618	4	1422	28.04	0.0273975027753115	-0.0482675897164049
3	A	26	50	20120618	4	1424	28.08	0.0269354297070095	-0.0477066206936862
3	A	26	50	20120618	4	1426	28.12	0.0266770741023674	-0.0468477475840536
3	A	26	50	20120618	4	1428	28.16	0.0265585304789286	-0.0454727402642702
3	A	26	50	20120618	4	1430	28.2	0.0254263669623284	-0.0451335559905774
3	A	26	50	20120618	4	1432	28.24	0.0245927198871146	-0.0435115626360865
3	A	26	50	20120618	4	1434	28.28	0.0233812168683449	-0.0423176298066158
3	A	26	50	20120618	4	1436	28.32	0.0226593430105614	-0.0409043240279284
3	A	26	50	20120618	4	1438	28.36	0.0218655766163852	-0.0393063724454192
3	A	26	50	20120618	4	1440	28.4	0.0212264899720149	-0.037608471177968
3	A	26	50	20120618	4	1442	28.44	0.0209090838800759	-0.0364778640033932
3	A	26	50	20120618	4	1444	28.48	0.0209874030271601	-0.0346252725209557
3	A	26	50	20120618	4	1446	28.52	0.0204803013990322	-0.0335365755653018
3	A	26	50	20120618	4	1448	28.56	0.0194802614916035	-0.0320730554470766
3	A	26	50	20120618	4	1450	28.6	0.0187259977591796	-0.0313104337124991
3	A	26	50	20120618	4	1452	28.64	0.0173521882782835	-0.0311988946888347
3	A	26	50	20120618	4	1454	28.68	0.0157517369318815	-0.0309902840462491
3	A	26	50	20120618	4	1456	28.72	0.0144974779944806	-0.0311970349980002
3	A	26	50	20120618	4	1458	28.76	0.0137286139212388	-0.0313208762654436
3	A	26	50	20120618	4	1460	28.8	0.0125314531493119	-0.031545199527814
3	A	26	50	20120618	4	1462	28.84	0.0114338600832440	-0.0317856377537277
3	A	26	50	20120618	4	1464	28.88	0.0103094895904793	-0.0312600452832717
3	A	26	50	20120618	4	1466	28.92	0.0087701464121074	-0.0301678198647797
3	A	26	50	20120618	4	1468	28.96	0.00776005144625022	-0.0302245934682412
3	A	26	50	20120618	4	1470	29	0.00718646763855512	-0.0310988390792968
3	A	26	50	20120618	4	1472	29.04	0.00547928559460082	-0.031597999898272
3	A	26	50	20120618	4	1474	29.08	0.0052698617792168	-0.0311071051575689
3	A	26	50	20120618	4	1476	29.12	0.00437479894452305	-0.0316690499876456
3	A	26	50	20120618	4	1478	29.16	0.00352186553185241	-0.0320334008987876
3	A	26	50	20120618	4	1480	29.2	0.0028903484655747	-0.0317300662317942
3	A	26	50	20120618	4	1482	29.24	0.00168918617637311	-0.0321652197449364
3	A	26	50	20120618	4	1484	29.28	0.0016734459794239	-0.030999045099268
3	A	26	50	20120618	4	1486	29.32	0.000873927413004081	-0.0298768595664571
3	A	26	50	20120618	4	1488	29.36	0.00053695567642963	-0.0293574259960653
3	A	26	50	20120618	4	1490	29.4	0.00047898706250796	-0.0272541651596971
3	A	26	50	20120618	4	1492	29.44	-0.00031184116157108	-0.0263369910959557
3	A	26	50	20120618	4	1494	29.48	-0.00195220684729343	-0.0238960249704383
3	A	26	50	20120618	4	1496	29.52	-0.00303124656279392	-0.0227150911677688
3	A	26	50	20120618	4	1498	29.56	-0.00508389269576473	-0.0205098655335536
3	A	26	50	20120618	4	1500	29.6	-0.00595051569571915	-0.0180469348329349
3	A	26	50	20120618	4	1502	29.64	-0.006108228792195	-0.0169334679267361
3	A	26	50	20120618	4	1504	29.68	-0.00614449629900205	-0.0171330770999972
3	A	26	50	20120618	4	1506	29.72	-0.00566206562646972	-0.0171909325768339
3	A	26	50	20120618	4	1508	29.76	-0.00598036267295303	-0.0177697560457776
3	A	26	50	20120618	4	1510	29.8	-0.00601547052463895	-0.0179481661577388
3	A	26	50	20120618	4	1512	29.84	-0.00554042911797001	-0.0185300938254519
3	A	26	50	20120618	4	1514	29.88	-0.00567494911202294	-0.0189300899894335
3	A	26	50	20120618	4	1516	29.92	-0.00643651018642866	-0.0193982017496468
3	A	26	50	20120618	4	1518	29.96	-0.0062053074821841	-0.0202689683953389
3	A	26	50	20120618	4	1520	30	-0.00650979473323084	-0.0201885632832502
3	A	26	50	20120618	4	1522	30.04	-0.00695397799996879	-0.0209769095625273
3	A	26	50	20120618	4	1524	30.08	-0.00784757005255767	-0.0225052148040448
3	A	26	50	20120618	4	1526	30.12	-0.00869167170153129	-0.0238346745476249
3	A	26	50	20120618	4	1528	30.16	-0.00919410642490339	-0.0251848595909616
3	A	26	50	20120618	4	1530	30.2	-0.0098130935590185	-0.0269660757149061
3	A	26	50	20120618	4	1532	30.24	-0.010291309875135	-0.0281669551613952
3	A	26	50	20120618	4	1534	30.28	-0.0106558941315147	-0.0290211401530686
3	A	26	50	20120618	4	1536	30.32	-0.0120130229634426	-0.03100084822156
3	A	26	50	20120618	4	1538	30.36	-0.0129168751354265	-0.0321733444018523
3	A	26	50	20120618	4	1540	30.4	-0.0138818213333049	-0.0321067066587932
3	A	26	50	20120618	4	1542	30.44	-0.0140048649842992	-0.0312527974387646
3	A	26	50	20120618	4	1544	30.48	-0.0144457531334368	-0.0311180865258807
3	A	26	50	20120618	4	1546	30.52	-0.0149231704188906	-0.0302865501644088
3	A	26	50	20120618	4	1548	30.56	-0.0149296475170062	-0.0294463941712742
3	A	26	50	20120618	4	1550	30.6	-0.015190308289755	-0.0285530142507196
3	A	26	50	20120618	4	1552	30.64	-0.0163743373816485	-0.0268806572157388
3	A	26	50	20120618	4	1554	30.68	-0.0172107881352497	-0.0254386402147294
3	A	26	50	20120618	4	1556	30.72	-0.0183743111304887	-0.0234074971989745
3	A	26	50	20120618	4	1558	30.76	-0.0194018079942308	-0.0210998542185722
3	A	26	50	20120618	4	1560	30.8	-0.0203587356012106	-0.0195004493902063
3	A	26	50	20120618	4	1562	30.84	-0.0206521142047249	-0.0181653610766480
3	A	26	50	20120618	4	1564	30.88	-0.0199796556558165	-0.0170110799670391
3	A	26	50	20120618	4	1566	30.92	-0.0194319307431094	-0.0159409445643914
3	A	26	50	20120618	4	1568	30.96	-0.0181044791827879	-0.0145873300531660
3	A	26	50	20120618	4	1570	31	-0.0164631004958908	-0.014248724899927
3	A	26	50	20120618	4	1572	31.04	-0.0154530620985761	-0.0131736326787431
3	A	26	50	20120618	4	1574	31.08	-0.0147921718166079	-0.0125749677935194
3	A	26	50	20120618	4	1576	31.12	-0.0129351679878558	-0.0114619817199317
3	A	26	50	20120618	4	1578	31.16	-0.0115758541959741	-0.0106494028912634
3	A	26	50	20120618	4	1580	31.2	-0.0109008854179924	-0.009710541862543
3	A	26	50	20120618	4	1582	31.24	-0.00995049869016	-0.0084860805463226
3	A	26	50	20120618	4	1584	31.28	-0.00961285506072209	-0.0065304351801737
3	A	26	50	20120618	4	1586	31.32	-0.00873226670183919	-0.0055217190725398
3	A	26	50	20120618	4	1588	31.36	-0.0086511191276303	-0.0041728704610196
3	A	26	50	20120618	4	1590	31.4	-0.00771135300222989	-0.0027822530519347
3	A	26	50	20120618	4	1592	31.44	-0.00709602868124135	-0.0017903236592862
3	A	26	50	20120618	4	1594	31.48	-0.00577276319306447	-0.00185171467002880
3	A	26	50	20120618	4	1596	31.52	-0.00403331586668463	-0.0015069647588613
3	A	26	50	20120618	4	1598	31.56	-0.00246759053430669	-0.0007347546563309
3	A	26	50	20120618	4	1600	31.6	-0.00160767797770573	-0.001255680222031
3	A	26	50	20120618	4	1602	31.64	-0.0002005354831445	-0.0017601301997295
3	A	26	50	20120618	4	1604	31.68	0.00056497831816806	-0.0024919857182576
3	A	26	50	20120618	4	1606	31.72	0.00226861068608080	-0.0030902687658195
3	A	26	50	20120618	4	1608	31.76	0.00366492737582207	-0.0047130010468967
3	A	26	50	20120618	4	1610	31.8	0.00522329172660785	-0.0056017352758989
3	A	26	50	20120618	4	1612	31.84	0.00670518955007613	-0.0070402167430023
3	A	26	50	20120618	4	1614	31.88	0.00770581635613321	-0.0078169735421357
3	A	26	50	20120618	4	1616	31.92	0.00796543061084585	-0.0099205808608266
3	A	26	50	20120618	4	1618	31.96	0.00962451737286419	-0.0120132655010686
3	A	26	50	20120618	4	1620	32	0.0100085237312028	-0.0132998229549137
3	A	26	50	20120618	4	1622	32.04	0.0110747417622828	-0.0147392519451039
3	A	26	50	20120618	4	1624	32.08	0.0124591790581001	-0.0160166332742496
3	A	26	50	20120618	4	1626	32.12	0.0135803958546207	-0.0173542247458133
3	A	26	50	20120618	4	1628	32.16	0.014496523400326	-0.0171927215569903
3	A	26	50	20120618	4	1630	32.2	0.0152044079989719	-0.0174408453265087
3	A	26	50	20120618	4	1632	32.24	0.0148738921473097	-0.0172070616825128
3	A	26	50	20120618	4	1634	32.28	0.0144224681071324	-0.0178662195528671
3	A	26	50	20120618	4	1636	32.32	0.0142466035795834	-0.0183280239205922
3	A	26	50	20120618	4	1638	32.36	0.0137724601985266	-0.019045907009124
3	A	26	50	20120618	4	1640	32.4	0.0128126546669474	-0.0198211718129491
3	A	26	50	20120618	4	1642	32.44	0.0120608445950543	-0.0217920481177435
3	A	26	50	20120618	4	1644	32.48	0.0119802414930668	-0.0230025230032533
3	A	26	50	20120618	4	1646	32.52	0.0116888357174720	-0.0236681862559945
3	A	26	50	20120618	4	1648	32.56	0.0114234514714249	-0.0258430557960934
3	A	26	50	20120618	4	1650	32.6	0.0113291304978824	-0.0269604188606566
3	A	26	50	20120618	4	1652	32.64	0.0117007221824638	-0.0284319717119161
3	A	26	50	20120618	4	1654	32.68	0.0117059540655378	-0.0292567417685989
3	A	26	50	20120618	4	1656	32.72	0.0124196022915571	-0.0293298205473277
3	A	26	50	20120618	4	1658	32.76	0.0129251482847664	-0.0297668478934401
3	A	26	50	20120618	4	1660	32.8	0.0140253739093807	-0.0310214292715332
3	A	26	50	20120618	4	1662	32.84	0.0149147028151858	-0.0319734064239379
3	A	26	50	20120618	4	1664	32.88	0.0151774892216296	-0.0334375161985079
3	A	26	50	20120618	4	1666	32.92	0.0143706937486139	-0.0346564135035991
3	A	26	50	20120618	4	1668	32.96	0.0131360287401197	-0.0359272823792901
3	A	26	50	20120618	4	1670	33	0.0119095096017447	-0.0366681605803461
3	A	26	50	20120618	4	1672	33.04	0.0102475187521761	-0.038726555491448
3	A	26	50	20120618	4	1674	33.08	0.009408395134942	-0.0392831192389199
3	A	26	50	20120618	4	1676	33.12	0.0081786869449839	-0.0395310803738786
3	A	26	50	20120618	4	1678	33.16	0.00746139075508045	-0.0405158043484268
3	A	26	50	20120618	4	1680	33.2	0.00581262987338778	-0.0407438462853594
3	A	26	50	20120618	4	1682	33.24	0.00495003031101831	-0.041263216216141
3	A	26	50	20120618	4	1684	33.28	0.00331717933190233	-0.0416012132575481
3	A	26	50	20120618	4	1686	33.32	0.00141859762441646	-0.0422774901830749
3	A	26	50	20120618	4	1688	33.36	0.00049419692937128	-0.0419879299561791
3	A	26	50	20120618	4	1690	33.4	-0.00091824886604885	-0.0418506805299507
3	A	26	50	20120618	4	1692	33.44	-0.00192262333804622	-0.041368150862469
3	A	26	50	20120618	4	1694	33.48	-0.00302655844483466	-0.0408430533667599
3	A	26	50	20120618	4	1696	33.52	-0.00421053803925341	-0.0407444826814625
3	A	26	50	20120618	4	1698	33.56	-0.00524457564072156	-0.0405149911756284
3	A	26	50	20120618	4	1700	33.6	-0.0066515484296553	-0.0402133677070455
3	A	26	50	20120618	4	1702	33.64	-0.00773080550978033	-0.039854935279662
3	A	26	50	20120618	4	1704	33.68	-0.00934948606900129	-0.0392793786440474
3	A	26	50	20120618	4	1706	33.72	-0.0114895306001268	-0.0383279806120965
3	A	26	50	20120618	4	1708	33.76	-0.0124104947562154	-0.037907648057088
3	A	26	50	20120618	4	1710	33.8	-0.0137987384078359	-0.0371408098447743
3	A	26	50	20120618	4	1712	33.84	-0.0159501228104112	-0.0362021135719339
3	A	26	50	20120618	4	1714	33.88	-0.0174919550046529	-0.0350824241260606
3	A	26	50	20120618	4	1716	33.92	-0.0186851482004305	-0.0338472287874805
3	A	26	50	20120618	4	1718	33.96	-0.0193029473951532	-0.033152637796321
3	A	26	50	20120618	4	1720	34	-0.0193851414873983	-0.0319201223924416
3	A	26	50	20120618	4	1722	34.04	-0.0200435215402933	-0.0305252199162627
3	A	26	50	20120618	4	1724	34.08	-0.0199009688132061	-0.0292486093335085
3	A	26	50	20120618	4	1726	34.12	-0.0207079049297605	-0.0277682247185519
3	A	26	50	20120618	4	1728	34.16	-0.0212800957370967	-0.025633610767506
3	A	26	50	20120618	4	1730	34.2	-0.0217853235322545	-0.0243921433917768
3	A	26	50	20120618	4	1732	34.24	-0.0220762272620346	-0.0233908801896166
3	A	26	50	20120618	4	1734	34.28	-0.0221850509956592	-0.0215479477858101
3	A	26	50	20120618	4	1736	34.32	-0.0223903948049158	-0.0195737056527373
3	A	26	50	20120618	4	1738	34.36	-0.0220033952635724	-0.0180303036814414
3	A	26	50	20120618	4	1740	34.4	-0.0219377757542783	-0.0165409953789063
3	A	26	50	20120618	4	1742	34.44	-0.022027578315489	-0.0148480403233895
3	A	26	50	20120618	4	1744	34.48	-0.0217841214507264	-0.0131752378111364
3	A	26	50	20120618	4	1746	34.52	-0.0209069908440036	-0.0112620543486191
3	A	26	50	20120618	4	1748	34.56	-0.0200521058166169	-0.0097711974822332
3	A	26	50	20120618	4	1750	34.6	-0.0196992383196013	-0.0078081064230996
3	A	26	50	20120618	4	1752	34.64	-0.019066618166745	-0.0066385093806102
3	A	26	50	20120618	4	1754	34.68	-0.018057682856009	-0.0048677372238238
3	A	26	50	20120618	4	1756	34.72	-0.0165869283283054	-0.0027963661961804
3	A	26	50	20120618	4	1758	34.76	-0.0161767045718407	-0.0015155525707188
3	A	26	50	20120618	4	1760	34.8	-0.0154414726184325	0.000321351747778101
3	A	26	50	20120618	4	1762	34.84	-0.0148868109882019	0.0017901610247266
3	A	26	50	20120618	4	1764	34.88	-0.0140464640762364	0.0028065775252075
3	A	26	50	20120618	4	1766	34.92	-0.0132066899207636	0.0038501398550183
3	A	26	50	20120618	4	1768	34.96	-0.0120652357281655	0.0054018574020609
3	A	26	50	20120618	4	1770	35	-0.0114233949028824	0.0062052014161669
3	A	26	50	20120618	4	1772	35.04	-0.0103088390522406	0.0066235399300525
3	A	26	50	20120618	4	1774	35.08	-0.00891095965651289	0.0064717241041318
3	A	26	50	20120618	4	1776	35.12	-0.00732067650562432	0.0069552437211071
3	A	26	50	20120618	4	1778	35.16	-0.00592930249228355	0.0066533798362186
3	A	26	50	20120618	4	1780	35.2	-0.0051285747732679	0.0076984836588123
3	A	26	50	20120618	4	1782	35.24	-0.00383570073454642	0.0080626436511234
3	A	26	50	20120618	4	1784	35.28	-0.00238606112243588	0.0076854021833604
3	A	26	50	20120618	4	1786	35.32	-0.00223657874889304	0.0083598406312561
3	A	26	50	20120618	4	1788	35.36	-0.00176175654532628	0.0083435064646107
3	A	26	50	20120618	4	1790	35.4	-0.000302995255738430	0.0077559007294447
3	A	26	50	20120618	4	1792	35.44	0.00035546257890248	0.0085342838741748
3	A	26	50	20120618	4	1794	35.48	0.00024586102781857	0.0086766951799058
3	A	26	50	20120618	4	1796	35.52	5.30330085891017e-06	0.0093041817375307
3	A	26	50	20120618	4	1798	35.56	0.000150967297783340	0.0105950758772649
3	A	26	50	20120618	4	1800	35.6	-5.73463599542199e-05	0.011627310356441
3	A	26	50	20120618	4	1802	35.64	-0.00059524248840283	0.0134947086548766
3	A	26	50	20120618	4	1804	35.68	-0.00069770226099676	0.0143308624236297
3	A	26	50	20120618	4	1806	35.72	-0.00147856027946106	0.0150879616542461
3	A	26	50	20120618	4	1808	35.76	-0.0017929399543766	0.0166530718037244
3	A	26	50	20120618	4	1810	35.8	-0.0021177848096537	0.0185386427464365
3	A	26	50	20120618	4	1812	35.84	-0.00218899046251919	0.0202128594722518
3	A	26	50	20120618	4	1814	35.88	-0.00189306627459262	0.0213682012420325
3	A	26	50	20120618	4	1816	35.92	-0.0016617716464665	0.0239630709969528
3	A	26	50	20120618	4	1818	35.96	-0.00145508433432567	0.0243292815989293
3	A	26	50	20120618	4	1820	36	-0.00031975368645255	0.0254598039206904
3	A	26	50	20120618	4	1822	36.04	0.00065011397462292	0.0258007708105785
3	A	26	50	20120618	4	1824	36.08	0.00162882047046323	0.0273656688280225
3	A	26	50	20120618	4	1826	36.12	0.00251970430408016	0.0289073737430435
3	A	26	50	20120618	4	1828	36.16	0.00336165634843897	0.0304207943868171
3	A	26	50	20120618	4	1830	36.2	0.0035664344722706	0.032112618071484
3	A	26	50	20120618	4	1832	36.24	0.00429942136164857	0.0339663692090427
3	A	26	50	20120618	4	1834	36.28	0.00509321943420859	0.034821119886141
3	A	26	50	20120618	4	1836	36.32	0.00580393245997919	0.03620429146082
3	A	26	50	20120618	4	1838	36.36	0.00670266517886729	0.0371932510049875
3	A	26	50	20120618	4	1840	36.4	0.00731303975238752	0.038134551552103
3	A	26	50	20120618	4	1842	36.44	0.00889844386648588	0.0389643413598254
3	A	26	50	20120618	4	1844	36.48	0.00985657355499366	0.03984666920139
3	A	26	50	20120618	4	1846	36.52	0.0112293506599892	0.040666064539429
3	A	26	50	20120618	4	1848	36.56	0.0118953038265107	0.0402707918487457
3	A	26	50	20120618	4	1850	36.6	0.0126511302649210	0.0401860097456814
3	A	26	50	20120618	4	1852	36.64	0.0133641767430695	0.0401612610083399
3	A	26	50	20120618	4	1854	36.68	0.014662424793328	0.0400465682884314
3	A	26	50	20120618	4	1856	36.72	0.0164033216886093	0.0402148597023538
3	A	26	50	20120618	4	1858	36.76	0.0174402937832194	0.0406304263576572
3	A	26	50	20120618	4	1860	36.8	0.0188937517719483	0.0411802018800297
3	A	26	50	20120618	4	1862	36.84	0.0201060156376145	0.042455681091934
3	A	26	50	20120618	4	1864	36.88	0.0211833635294304	0.0424678433285704
3	A	26	50	20120618	4	1866	36.92	0.0229359983972793	0.0432169522525594
3	A	26	50	20120618	4	1868	36.96	0.0242167101993644	0.0432742279018355
3	A	26	50	20120618	4	1870	37	0.0253432020124727	0.0434531966281539
3	A	26	50	20120618	4	1872	37.04	0.026778982331672	0.0440159829153002
3	A	26	50	20120618	4	1874	37.08	0.0275312732361763	0.0436513279482423
3	A	26	50	20120618	4	1876	37.12	0.0275790736545846	0.0434778039441391
3	A	26	50	20120618	4	1878	37.16	0.0283030095771633	0.0436650458197973
3	A	26	50	20120618	4	1880	37.2	0.0286552901755505	0.0433196948678658
3	A	26	50	20120618	4	1882	37.24	0.0296093186447274	0.0439353020315668
3	A	26	50	20120618	4	1884	37.28	0.0289794279240464	0.0444169831709111
3	A	26	50	20120618	4	1886	37.32	0.0288374408823841	0.0448354489640173
3	A	26	50	20120618	4	1888	37.36	0.0281590426365138	0.0459208578731387
3	A	26	50	20120618	4	1890	37.4	0.0279604163416785	0.0461484755460026
3	A	26	50	20120618	4	1892	37.44	0.0273395058771186	0.0471892660172311
3	A	26	50	20120618	4	1894	37.48	0.0262181052328348	0.0477681743389885
3	A	26	50	20120618	4	1896	37.52	0.0250146802019334	0.0495761756678044
3	A	26	50	20120618	4	1898	37.56	0.0236347613184479	0.0504998692560684
3	A	26	50	20120618	4	1900	37.6	0.0221978496283987	0.0521578225259165
3	A	26	50	20120618	4	1902	37.64	0.021583020282157	0.0534363422969799
3	A	26	50	20120618	4	1904	37.68	0.0203557657527296	0.0551276002962219
3	A	26	50	20120618	4	1906	37.72	0.0196930652774016	0.0566310507343807
3	A	26	50	20120618	4	1908	37.76	0.0183148434501909	0.0584010097183688
3	A	26	50	20120618	4	1910	37.8	0.017817888804373	0.0603857170318032
3	A	26	50	20120618	4	1912	37.84	0.0172818311535555	0.0617362202731913
3	A	26	50	20120618	4	1914	37.88	0.0167857957465531	0.0630755512274368
3	A	26	50	20120618	4	1916	37.92	0.0164912150615108	0.0645234230725944
3	A	26	50	20120618	4	1918	37.96	0.0159159836950155	0.0662213985862576
3	A	26	50	20120618	4	1920	38	0.0154908710981662	0.0671829223873151
3	A	26	50	20120618	4	1922	38.04	0.0145953910704715	0.0680610075881925
3	A	26	50	20120618	4	1924	38.08	0.0136470901662223	0.0692681095743561
3	A	26	50	20120618	4	1926	38.12	0.0126460390960965	0.0704950105503929
3	A	26	50	20120618	4	1928	38.16	0.012260807321706	0.0717068501519904
3	A	26	50	20120618	4	1930	38.2	0.0106626752855463	0.072411623480799
3	A	26	50	20120618	4	1932	38.24	0.0104016821726104	0.0737489745360571
3	A	26	50	20120618	4	1934	38.28	0.00931188920144565	0.075092760263024
3	A	26	50	20120618	4	1936	38.32	0.00839038764420334	0.0766984583417425
3	A	26	50	20120618	4	1938	38.36	0.00798790246435196	0.0785408957708021
3	A	26	50	20120618	4	1940	38.4	0.00741196399107553	0.0796026166027537
3	A	26	50	20120618	4	1942	38.44	0.00737675007337243	0.0804330428065794
3	A	26	50	20120618	4	1944	38.48	0.00762720729526871	0.0820940366355864
3	A	26	50	20120618	4	1946	38.52	0.00804942075431519	0.0835312311683484
3	A	26	50	20120618	4	1948	38.56	0.00798542759061781	0.0851623143805114
3	A	26	50	20120618	4	1950	38.6	0.00865583552986077	0.0860710173050134
3	A	26	50	20120618	4	1952	38.64	0.00941053059742118	0.0873021609217374
3	A	26	50	20120618	4	1954	38.68	0.0101068893555337	0.0888392696426814
3	A	26	50	20120618	4	1956	38.72	0.0104232489294366	0.0891832063810504
3	A	26	50	20120618	4	1958	38.76	0.0109391540369903	0.0899432047494694
3	A	26	50	20120618	4	1960	38.8	0.0118059962400468	0.0912193203574774
3	A	26	50	20120618	4	1962	38.84	0.012525972364651	0.0920950013952984
3	A	26	50	20120618	4	1964	38.88	0.0128349073173514	0.0934175032081514
3	A	26	50	20120618	4	1966	38.92	0.0130578580854595	0.0945331055768294
3	A	26	50	20120618	4	1968	38.96	0.0136127954873347	0.0960147771261274
3	A	26	50	20120618	4	1970	39	0.0141918452304484	0.0974136464713494
3	A	26	50	20120618	4	1972	39.04	0.0147742183754336	0.0982640130864044
3	A	26	50	20120618	4	1974	39.08	0.0154669708889621	0.0991099249287374
3	A	26	50	20120618	4	1976	39.12	0.0165298938024417	0.100025345367661
3	A	26	50	20120618	4	1978	39.16	0.0174272830184455	0.100500167571228
3	A	26	50	20120618	4	1980	39.2	0.0180943675558169	0.101028376336774
3	A	26	50	20120618	4	1982	39.24	0.0187846451956112	0.101812416335754
3	A	26	50	20120618	4	1984	39.28	0.0190556085141619	0.101749908096297
3	A	26	50	20120618	4	1986	39.32	0.0190966207074707	0.102340342258588
3	A	26	50	20120618	4	1988	39.36	0.0195367239680812	0.103605356290131
3	A	26	50	20120618	4	1990	39.4	0.0204358102403599	0.103682077375889
3	A	26	50	20120618	4	1992	39.44	0.0211284920432103	0.103506997736868
3	A	26	50	20120618	4	1994	39.48	0.0219717875904534	0.104092057887621
3	A	26	50	20120618	4	1996	39.52	0.0226771973153651	0.104195578320387
3	A	26	50	20120618	4	1998	39.56	0.0228367206052007	0.104180304813913
3	A	26	50	20120618	4	2000	39.6	0.0229354327118544	0.104463430369101
3	A	26	50	20120618	4	2002	39.64	0.0230230432420434	0.104182072580866
3	A	26	50	20120618	4	2004	39.68	0.0226135577050583	0.104963496284756
3	A	26	50	20120618	4	2006	39.72	0.0220048801878129	0.104969718824430
3	A	26	50	20120618	4	2008	39.76	0.0213261283885519	0.105606044216820
3	A	26	50	20120618	4	2010	39.8	0.0206337294284141	0.106313999526144
3	A	26	50	20120618	4	2012	39.84	0.0196704378604036	0.106909595567937
3	A	26	50	20120618	4	2014	39.88	0.0180942968451388	0.108573417824069
3	A	26	50	20120618	4	2016	39.92	0.0176829728305226	0.109393449558211
3	A	26	50	20120618	4	2018	39.96	0.0167317020777923	0.111329012950353
3	A	26	50	20120618	4	2020	40	0.0163618852312318	0.111809138454779
3	A	26	50	20120618	4	2022	40.04	0.0153118316611697	0.113900053206748
3	A	26	50	20120618	4	2024	40.08	0.0146393731122613	0.114814342274822
3	A	26	50	20120618	4	2026	40.12	0.0139732078137055	0.116350248914237
3	A	26	50	20120618	4	2028	40.16	0.0133380845028437	0.117463376409181
3	A	26	50	20120618	4	2030	40.2	0.0123583173468317	0.118486984185627
3	A	26	50	20120618	4	2032	40.24	0.01101170319274	0.119617223664675
3	A	26	50	20120618	4	2034	40.28	0.0100431083238707	0.120957756700449
3	A	26	50	20120618	4	2036	40.32	0.0087688311934944	0.121820497684174
3	A	26	50	20120618	4	2038	40.36	0.00740248876020763	0.122819144591244
3	A	26	50	20120618	4	2040	40.4	0.00588341126218457	0.123107856290002
3	A	26	50	20120618	4	2042	40.44	0.0042808951639815	0.124093775275011
3	A	26	50	20120618	4	2044	40.48	0.00346065129780509	0.124288936746618
3	A	26	50	20120618	4	2046	40.52	0.00243393225152223	0.125015842517678
3	A	26	50	20120618	4	2048	40.56	0.00064919473580739	0.126140142299765
3	A	26	50	20120618	4	2050	40.6	-0.00106271078144525	0.126109736708174
3	A	26	50	20120618	4	2052	40.64	-0.00264238733061599	0.126695221122996
3	A	26	50	20120618	4	2054	40.68	-0.00407145013539402	0.127195145617295
3	A	26	50	20120618	4	2056	40.72	-0.00492492802028617	0.128055694569999
3	A	26	50	20120618	4	2058	40.76	-0.00625032897094223	0.128738476877913
3	A	26	50	20120618	4	2060	40.8	-0.00708400786596117	0.129832371068408
3	A	26	50	20120618	4	2062	40.84	-0.00844094577905819	0.130776358621293
3	A	26	50	20120618	4	2064	40.88	-0.0096498862428528	0.131797632945360
3	A	26	50	20120618	4	2066	40.92	-0.0113980663379803	0.133138095270456
3	A	26	50	20120618	4	2068	40.96	-0.012827553406827	0.134375814980244
3	A	26	50	20120618	4	2070	41	-0.0138883549999631	0.135576340873343
3	A	26	50	20120618	4	2072	41.04	-0.0145888856880846	0.136404575046147
3	A	26	50	20120618	4	2074	41.08	-0.0163478845169643	0.138268791364067
3	A	26	50	20120618	4	2076	41.12	-0.0169233280154939	0.138653598874389
3	A	26	50	20120618	4	2078	41.16	-0.0184634065849182	0.140613698871838
3	A	26	50	20120618	4	2080	41.2	-0.0194146773376484	0.141639498679305
3	A	26	50	20120618	4	2082	41.24	-0.0197733926077444	0.142464480160916
3	A	26	50	20120618	4	2084	41.28	-0.0195959795163447	0.143009588778532
3	A	26	50	20120618	4	2086	41.32	-0.0199679176832488	0.143838317926083
3	A	26	50	20120618	4	2088	41.36	-0.0206417904457196	0.144800690255278
3	A	26	50	20120618	4	2090	41.4	-0.0214323358270861	0.145691644799573
3	A	26	50	20120618	4	2092	41.44	-0.0227800813520277	0.146688665361046
3	A	26	50	20120618	4	2094	41.48	-0.0237056841286009	0.147410621384637
3	A	26	50	20120618	4	2096	41.52	-0.0249042301227121	0.149213036569882
3	A	26	50	20120618	4	2098	41.56	-0.0253843556271378	0.150224906373760
3	A	26	50	20120618	4	2100	41.6	-0.0266104787857152	0.151503355434145
3	A	26	50	20120618	4	2102	41.64	-0.0277637699458305	0.153000300489917
3	A	26	50	20120618	4	2104	41.68	-0.0288343296125469	0.153556086419930
3	A	26	50	20120618	4	2106	41.72	-0.0292925348067558	0.153457091470563
3	A	26	50	20120618	4	2108	41.76	-0.031139497719215	0.154739783171636
3	A	26	50	20120618	4	2110	41.8	-0.0324402913538858	0.154922499563894
3	A	26	50	20120618	4	2112	41.84	-0.033551792503233	0.155444415079088
3	A	26	50	20120618	4	2114	41.88	-0.0345007298035853	0.155599978570949
3	A	26	50	20120618	4	2116	41.92	-0.034353934435811	0.155661921124981
3	A	26	50	20120618	4	2118	41.96	-0.0353602888067957	0.156324338757597
3	A	26	50	20120618	4	2120	42	-0.0361897250611275	0.157115591245745
3	A	26	50	20120618	4	2122	42.04	-0.0362986195054302	0.157944320393295
3	A	26	50	20120618	4	2124	42.08	-0.036835454973707	0.159231820420480
3	A	26	50	20120618	4	2126	42.12	-0.0373749774477524	0.160290359271916
3	A	26	50	20120618	4	2128	42.16	-0.0378412436592668	0.160801314632001
3	A	26	50	20120618	4	2130	42.2	-0.0382197579192359	0.161691349937481
3	A	26	50	20120618	4	2132	42.24	-0.0384573457977146	0.162408356213604
3	A	26	50	20120618	4	2134	42.28	-0.0394451739710322	0.163069501054013
3	A	26	50	20120618	4	2136	42.32	-0.0398206476718423	0.163546798131314
3	A	26	50	20120618	4	2138	42.36	-0.0405956367040227	0.164265218621000
3	A	26	50	20120618	4	2140	42.4	-0.0416430739789944	0.163815993682912
3	A	26	50	20120618	4	2142	42.44	-0.0420882684084294	0.163888401417306
3	A	26	50	20120618	4	2144	42.48	-0.0427128558282515	0.164382456925321
3	A	26	50	20120618	4	2146	42.52	-0.0433851729558037	0.164468158267200
3	A	26	50	20120618	4	2148	42.56	-0.0437928200151577	0.165009448508199
3	A	26	50	20120618	4	2150	42.6	-0.0440150636764847	0.164965395755731
3	A	26	50	20120618	4	2152	42.64	-0.0443067452237241	0.164857561971600
3	A	26	50	20120618	4	2154	42.68	-0.045295916899926	0.163650601406793
3	A	26	50	20120618	4	2156	42.72	-0.0455457377257192	0.163594527839044
3	A	26	50	20120618	4	2158	42.76	-0.0458517028299386	0.163592618650735
3	A	26	50	20120618	4	2160	42.8	-0.0460948768519887	0.163275905523442
3	A	26	50	20120618	4	2162	42.84	-0.0465534355995881	0.163575365245274
3	A	26	50	20120618	4	2164	42.88	-0.0467773763171899	0.163744575898012
3	A	26	50	20120618	4	2166	42.92	-0.0466629664399939	0.164122029497810
3	A	26	50	20120618	4	2168	42.96	-0.0463637895608739	0.164766274486149
3	A	26	50	20120618	4	2170	43	-0.0465442432114327	0.166005691252212
3	A	26	50	20120618	4	2172	43.04	-0.0465284747302122	0.166800691406300
3	A	26	50	20120618	4	2174	43.08	-0.0467207370640169	0.167806267959826
3	A	26	50	20120618	4	2176	43.12	-0.0469314548848104	0.169202096745888
3	A	26	50	20120618	4	2178	43.16	-0.0473364856490741	0.170977783294804
3	A	26	50	20120618	4	2180	43.2	-0.0477550928635365	0.172638070017030
3	A	26	50	20120618	4	2182	43.24	-0.0480874330506942	0.174221989206888
3	A	26	50	20120618	4	2184	43.28	-0.0479580325097371	0.175974906917449
3	A	26	50	20120618	4	2186	43.32	-0.0480966254388497	0.177301439238955
3	A	26	50	20120618	4	2188	43.36	-0.0480061157708578	0.178589787794277
3	A	26	50	20120618	4	2190	43.4	-0.0481447086999703	0.180448064415235
3	A	26	50	20120618	4	2192	43.44	-0.0477699421059415	0.181298006766221
3	A	26	50	20120618	4	2194	43.48	-0.0476037720123626	0.182353717190533
3	A	26	50	20120618	4	2196	43.52	-0.0472021353606487	0.183483673826869
3	A	26	50	20120618	4	2198	43.56	-0.0474439658798145	0.184715453839696
3	A	26	50	20120618	4	2200	43.6	-0.0472169846030536	0.185919656688057
3	A	26	50	20120618	4	2202	43.64	-0.046983639365262	0.187459735257481
3	A	26	50	20120618	4	2204	43.68	-0.0468542388243049	0.188658281251592
3	A	26	50	20120618	4	2206	43.72	-0.046934141890579	0.190463524863961
3	A	26	50	20120618	4	2208	43.76	-0.0463493645825377	0.191541862705271
3	A	26	50	20120618	4	2210	43.8	-0.0459137868053268	0.192998502674515
3	A	26	50	20120618	4	2212	43.84	-0.0456295298792898	0.194037949642859
3	A	26	50	20120618	4	2214	43.88	-0.0453848709329993	0.194306650219710
3	A	26	50	20120618	4	2216	43.92	-0.0453353734583162	0.195121237231637
3	A	26	50	20120618	4	2218	43.96	-0.0451557683358948	0.195183462628382
3	A	26	50	20120618	4	2220	44	-0.0443305747222501	0.195755512014362
3	A	26	50	20120618	4	2222	44.04	-0.0438391355093254	0.195743491199081
3	A	26	50	20120618	4	2224	44.08	-0.0436234679410635	0.195980371970779
3	A	26	50	20120618	4	2226	44.12	-0.043117179485734	0.196015727309838
3	A	26	50	20120618	4	2228	44.16	-0.0422424883974062	0.196265336003597
3	A	26	50	20120618	4	2230	44.2	-0.0414208303176675	0.196470396970141
3	A	26	50	20120618	4	2232	44.24	-0.041024850520203	0.196686771645184
3	A	26	50	20120618	4	2234	44.28	-0.0407667565450699	0.197383271824653
3	A	26	50	20120618	4	2236	44.32	-0.0399868177654211	0.198044416665062
3	A	26	50	20120618	4	2238	44.36	-0.0393900196420997	0.199250740833767
3	A	26	50	20120618	4	2240	44.4	-0.0391191977449053	0.200111289786471
3	A	26	50	20120618	4	2242	44.44	-0.0387974641594654	0.200606971640082
3	A	26	50	20120618	4	2244	44.48	-0.0390449515328806	0.201575707930308
3	A	26	50	20120618	4	2246	44.52	-0.0383788569450029	0.202074925317826
3	A	26	50	20120618	4	2248	44.56	-0.0376406374654442	0.202626468607151
3	A	26	50	20120618	4	2250	44.6	-0.0369193885486339	0.203490553093761
3	A	26	50	20120618	4	2252	44.64	-0.0361345000215168	0.203600861751626
3	A	26	50	20120618	4	2254	44.68	-0.0355150744811974	0.204562526974040
3	A	26	50	20120618	4	2256	44.72	-0.0351883911482892	0.204909009296821
3	A	26	50	20120618	4	2258	44.76	-0.0348857494459414	0.205183366727922
3	A	26	50	20120618	4	2260	44.8	-0.0342868300022764	0.205732788696904
3	A	26	50	20120618	4	2262	44.84	-0.0338491309047219	0.206451916293370
3	A	26	50	20120618	4	2264	44.88	-0.0338823649234377	0.207090433716782
3	A	26	50	20120618	4	2266	44.92	-0.0339297410777772	0.208233825381961
3	A	26	50	20120618	4	2268	44.96	-0.0341546010341945	0.208711829566043
3	A	26	50	20120618	4	2270	45	-0.0337706420520102	0.209941488258526
3	A	26	50	20120618	4	2272	45.04	-0.0332678891305866	0.210680414844866
3	A	26	50	20120618	4	2274	45.08	-0.033224048510153	0.211677435406339
3	A	26	50	20120618	4	2276	45.12	-0.0328818088280587	0.212282718811035
3	A	26	50	20120618	4	2278	45.16	-0.031927921780238	0.212785471732458
3	A	26	50	20120618	4	2280	45.2	-0.0319060014700213	0.213199129199453
3	A	26	50	20120618	4	2282	45.24	-0.0309910052951659	0.213477729271240
3	A	26	50	20120618	4	2284	45.28	-0.0299961060540364	0.214440101600435
3	A	26	50	20120618	4	2286	45.32	-0.0301269208085559	0.214654354955134
3	A	26	50	20120618	4	2288	45.36	-0.0293420322814388	0.215748956252411
3	A	26	50	20120618	4	2290	45.4	-0.0285818924916633	0.216685872737483
3	A	26	50	20120618	4	2292	45.44	-0.0281555071026078	0.217146199252036
3	A	26	50	20120618	4	2294	45.48	-0.0272475819955643	0.217494095788380
3	A	26	50	20120618	4	2296	45.52	-0.0268360458489137	0.216519702643905
3	A	26	50	20120618	4	2298	45.56	-0.026298644695212	0.216795474288567
3	A	26	50	20120618	4	2300	45.6	-0.0260179233030809	0.216916389548150
3	A	26	50	20120618	4	2302	45.64	-0.0259245852079642	0.216760826056289
3	A	26	50	20120618	4	2304	45.68	-0.0257676075025408	0.217244487094621
3	A	26	50	20120618	4	2306	45.72	-0.0255667891766839	0.217401464800044
3	A	26	50	20120618	4	2308	45.76	-0.0258185191907863	0.217202060687750
3	A	26	50	20120618	4	2310	45.8	-0.0252478840183687	0.217776938500854
3	A	26	50	20120618	4	2312	45.84	-0.0246829057002007	0.217882297411251
3	A	26	50	20120618	4	2314	45.88	-0.0243908705995707	0.218028668514957
3	A	26	50	20120618	4	2316	45.92	-0.0240125684716358	0.217572584641091
3	A	26	50	20120618	4	2318	45.96	-0.0241073207803148	0.217609354193713
3	A	26	50	20120618	4	2320	46	-0.0238364988831204	0.217523794273189
3	A	26	50	20120618	4	2322	46.04	-0.023296976409075	0.217957250730057
3	A	26	50	20120618	4	2324	46.08	-0.0236194171012961	0.218238679228969
3	A	26	50	20120618	4	2326	46.12	-0.0237219475845682	0.218612738716217
3	A	26	50	20120618	4	2328	46.16	-0.0235380998214597	0.219274590663407
3	A	26	50	20120618	4	2330	46.2	-0.0240592375191941	0.219658549645592
3	A	26	50	20120618	4	2332	46.24	-0.0243364233774193	0.220111097985551
3	A	26	50	20120618	4	2334	46.28	-0.0244530959963151	0.220775071253085
3	A	26	50	20120618	4	2336	46.32	-0.025108583982475	0.221354191706877
3	A	26	50	20120618	4	2338	46.36	-0.0257874064924141	0.222171607145929
3	A	26	50	20120618	4	2340	46.4	-0.0261381314558826	0.223483997331811
3	A	26	50	20120618	4	2342	46.44	-0.0269930235543371	0.224850834739844
3	A	26	50	20120618	4	2344	46.48	-0.0274179947298303	0.226056451801767
3	A	26	50	20120618	4	2346	46.52	-0.028190155334886	0.226944577918938
3	A	26	50	20120618	4	2348	46.56	-0.028755133653054	0.227601480118660
3	A	26	50	20120618	4	2350	46.6	-0.0300342898202205	0.229244089171356
3	A	26	50	20120618	4	2352	46.64	-0.0303927929582821	0.229752498947030
3	A	26	50	20120618	4	2354	46.68	-0.0311338408649656	0.230461019941778
3	A	26	50	20120618	4	2356	46.72	-0.0328125123635024	0.231080445482098
3	A	26	50	20120618	4	2358	46.76	-0.0334446658258832	0.232240100603244
3	A	26	50	20120618	4	2360	46.8	-0.0349189834646571	0.232782451504414
3	A	26	50	20120618	4	2362	46.84	-0.036040454819619	0.233475416149977
3	A	26	50	20120618	4	2364	46.88	-0.0370749520404949	0.234632949950779
3	A	26	50	20120618	4	2366	46.92	-0.0386136163963569	0.235518247640825
3	A	26	50	20120618	4	2368	46.96	-0.0393688064386641	0.236263538188195
3	A	26	50	20120618	4	2370	47	-0.04019470715909	0.237008828735566
3	A	26	50	20120618	4	2372	47.04	-0.041445579055009	0.238084338149751
3	A	26	50	20120618	4	2374	47.08	-0.0419504532967762	0.239276520182831
3	A	26	50	20120618	4	2376	47.12	-0.0422311746889072	0.240455267187069
