# Supplementary material for: How Do Ants Make Sense of Gravity? A Boltzmann Walker Analysis of Lasius niger Trajectories on Various Inclines
Source: PLoS One. 2013 Oct 29;8(10):e76531. doi: 10.1371/journal.pone.0076531 (PMC3812222; doi:10.1371/journal.pone.0076531)
Supplement: Dataset S3 — Trajectories for . (ZIP) [file pone.0076531.s007.zip › Incline3/3-A-26-50-20120618-05.txt]

Pente	Colonie	Temperature	Humidite	Date	Indiv	Frame	Time	X	Y
3	A	26	50	20120618	5	14	0	0	0
3	A	26	50	20120618	5	16	0.04	0.001801043398089	2.17364624536011e-05
3	A	26	50	20120618	5	18	0.08	0.0033286344617576	0.000580817510066601
3	A	26	50	20120618	5	20	0.12	0.0045828142031989	0.0007793179398949
3	A	26	50	20120618	5	22	0.16	0.0051326102316681	0.0017113348820802
3	A	26	50	20120618	5	24	0.2	0.0071233024968985	0.0028560955059872
3	A	26	50	20120618	5	26	0.24	0.0073522991694071	0.0030143105068563
3	A	26	50	20120618	5	28	0.28	0.0066942152528321	0.0039347310392516
3	A	26	50	20120618	5	30	0.32	0.005351002282358	0.0041769787514183
3	A	26	50	20120618	5	32	0.36	0.0043380718183082	0.0044460328816598
3	A	26	50	20120618	5	34	0.4	0.0031555700770621	0.0056505963544788
3	A	26	50	20120618	5	36	0.44	0.0020615415362781	0.0060518016710563
3	A	26	50	20120618	5	38	0.48	0.000557843610745901	0.0060530391079234
3	A	26	50	20120618	5	40	0.52	-0.000495222234204	0.0058505661521984
3	A	26	50	20120618	5	42	0.56	-0.00252393280263163	0.0055627949054589
3	A	26	50	20120618	5	44	0.6	-0.00487468101241507	0.0039509167134729
3	A	26	50	20120618	5	46	0.64	-0.00606616300978221	0.0029015773212599
3	A	26	50	20120618	5	48	0.68	-0.00633216243872897	0.002874551700083
3	A	26	50	20120618	5	50	0.72	-0.00820762882553786	-0.000428124871737202
3	A	26	50	20120618	5	52	0.76	-0.00913734696357755	-0.0017266416225726
3	A	26	50	20120618	5	54	0.8	-0.00945192462839183	-0.0040835133770811
3	A	26	50	20120618	5	56	0.84	-0.00987939189082253	-0.0051788429943425
3	A	26	50	20120618	5	58	0.88	-0.0115441121725666	-0.00812512360630904
3	A	26	50	20120618	5	60	0.92	-0.0120728583392666	-0.0107392690920845
3	A	26	50	20120618	5	62	0.96	-0.0139348472708261	-0.0123439135816989
3	A	26	50	20120618	5	64	1	-0.0154750443513469	-0.0136852439510788
3	A	26	50	20120618	5	66	1.04	-0.0170900920787689	-0.0151797016880372
3	A	26	50	20120618	5	68	1.08	-0.0183808518682146	-0.0166899191380920
3	A	26	50	20120618	5	70	1.12	-0.0198736532782488	-0.0181661883915821
3	A	26	50	20120618	5	72	1.16	-0.0219293470414465	-0.0192875395383911
3	A	26	50	20120618	5	74	1.2	-0.0225562608425787	-0.0184836086256567
3	A	26	50	20120618	5	76	1.24	-0.0250687667996264	-0.0173224261538634
3	A	26	50	20120618	5	78	1.28	-0.0271197229473902	-0.017616094671158
3	A	26	50	20120618	5	80	1.32	-0.029130345724355	-0.0163410043679833
3	A	26	50	20120618	5	82	1.36	-0.031135064159697	-0.0163318826905060
3	A	26	50	20120618	5	84	1.4	-0.0319623083830072	-0.016712659692175
3	A	26	50	20120618	5	86	1.44	-0.0308385742863455	-0.0174165137821681
3	A	26	50	20120618	5	88	1.48	-0.0308194824032535	-0.0188018773878688
3	A	26	50	20120618	5	90	1.52	-0.0304548981468737	-0.0192783259370323
3	A	26	50	20120618	5	92	1.56	-0.0298748018857239	-0.020614602189983
3	A	26	50	20120618	5	94	1.6	-0.0278950938172324	-0.0226112808212229
3	A	26	50	20120618	5	96	1.64	-0.026583538017352	-0.0240519543193480
3	A	26	50	20120618	5	98	1.68	-0.0262969193546659	-0.0263645753314898
3	A	26	50	20120618	5	100	1.72	-0.0254252497336141	-0.0294458122223933
3	A	26	50	20120618	5	102	1.76	-0.0249259736562336	-0.0309975460328919
3	A	26	50	20120618	5	104	1.8	-0.0240515088420758	-0.0329898052467494
3	A	26	50	20120618	5	106	1.84	-0.0228667514301977	-0.0341308634595501
3	A	26	50	20120618	5	108	1.88	-0.0215080386790800	-0.0336932421437416
3	A	26	50	20120618	5	110	1.92	-0.0198977656194873	-0.034010782585969
3	A	26	50	20120618	5	112	1.96	-0.0183049793105933	-0.0336010424905426
3	A	26	50	20120618	5	114	2	-0.0161947958988374	-0.0333622171751969
3	A	26	50	20120618	5	116	2.04	-0.0138197868553914	-0.0340465339048258
3	A	26	50	20120618	5	118	2.08	-0.0112559590881653	-0.0337437507811217
3	A	26	50	20120618	5	120	2.12	-0.00792472247345294	-0.0338839841979666
3	A	26	50	20120618	5	122	2.16	-0.00407516951706306	-0.0351975835364447
3	A	26	50	20120618	5	124	2.2	-0.0013638604884848	-0.0357375514877622
3	A	26	50	20120618	5	126	2.24	0.0014538468974586	-0.0352364673383421
3	A	26	50	20120618	5	128	2.28	0.003710670113497	-0.0343601994018923
3	A	26	50	20120618	5	130	2.32	0.0054805810142239	-0.0333132344742505
3	A	26	50	20120618	5	132	2.36	0.0053939165929082	-0.0327005702889728
3	A	26	50	20120618	5	134	2.4	0.0059562927581214	-0.0318552099899287
3	A	26	50	20120618	5	136	2.44	0.0046540636966849	-0.0317351644716866
3	A	26	50	20120618	5	138	2.48	0.0060245144203703	-0.0291320852070368
3	A	26	50	20120618	5	140	2.52	0.0057897761822198	-0.0273493063771058
3	A	26	50	20120618	5	142	2.56	0.0052754125674491	-0.0257736037680453
3	A	26	50	20120618	5	144	2.6	0.0048725809052749	-0.023995011010259
3	A	26	50	20120618	5	146	2.64	0.0038256598182536	-0.0222400921875068
3	A	26	50	20120618	5	148	2.68	0.003018801483445	-0.0210264636057529
3	A	26	50	20120618	5	150	2.72	0.0021237952172938	-0.0185021843207985
3	A	26	50	20120618	5	152	2.76	0.00165397225867	-0.0168967478715891
3	A	26	50	20120618	5	154	2.8	0.0004815467890559	-0.015226278811714
3	A	26	50	20120618	5	156	2.84	-0.0008645865324246	-0.0141951332769809
3	A	26	50	20120618	5	158	2.88	-0.0018419636675163	-0.0132006582999202
3	A	26	50	20120618	5	160	2.92	-0.00340882744181192	-0.0111386217888952
3	A	26	50	20120618	5	162	2.96	-0.00485256695494024	-0.0087784718873491
3	A	26	50	20120618	5	164	3	-0.00557720574165953	-0.0066495190331933
3	A	26	50	20120618	5	166	3.04	-0.00581694322475301	-0.0054638140982285
3	A	26	50	20120618	5	168	3.08	-0.00650252567552024	-0.0035306124427357
3	A	26	50	20120618	5	170	3.12	-0.00775997366450428	-0.0019450669072811
3	A	26	50	20120618	5	172	3.16	-0.00854007507871271	-0.0015968663150214
3	A	26	50	20120618	5	174	3.2	-0.0093486304697961	-0.0018618404391355
3	A	26	50	20120618	5	176	3.24	-0.0106949334969040	-0.0014398673963946
3	A	26	50	20120618	5	178	3.28	-0.0127004368207731	-0.0011882717325806
3	A	26	50	20120618	5	180	3.32	-0.0143043671325386	-0.000528894659124101
3	A	26	50	20120618	5	182	3.36	-0.0166033197706001	0.000391609877556699
3	A	26	50	20120618	5	184	3.4	-0.0179731058139112	0.0009448714363605
3	A	26	50	20120618	5	186	3.44	-0.0192064485327246	0.0017539359443263
3	A	26	50	20120618	5	188	3.48	-0.0215203847634795	0.0028660734897765
3	A	26	50	20120618	5	190	3.52	-0.0229300021317749	0.0032970550729097
3	A	26	50	20120618	5	192	3.56	-0.0251370238172143	0.0033052575115715
3	A	26	50	20120618	5	194	3.6	-0.0266325263751526	0.0035985936886789
3	A	26	50	20120618	5	196	3.64	-0.0279720058218221	0.0036635697308022
3	A	26	50	20120618	5	198	3.68	-0.030013748368227	0.0043501279889274
3	A	26	50	20120618	5	200	3.72	-0.0309173459817697	0.0053650524941001
3	A	26	50	20120618	5	202	3.76	-0.0319343564519469	0.0062128240272681
3	A	26	50	20120618	5	204	3.8	-0.0329340498770528	0.0072948529659754
3	A	26	50	20120618	5	206	3.84	-0.0331672041960134	0.0067109736835462
3	A	26	50	20120618	5	208	3.88	-0.034664108239592	0.0066428496020331
3	A	26	50	20120618	5	210	3.92	-0.0353300203939202	0.0058896804709065
3	A	26	50	20120618	5	212	3.96	-0.0361311129800349	0.0055865324801034
3	A	26	50	20120618	5	214	4	-0.0367615057465306	0.0041961413451884
3	A	26	50	20120618	5	216	4.04	-0.0385677463794613	0.0036031545274176
3	A	26	50	20120618	5	218	4.08	-0.0398571768081584	0.002675197085263
3	A	26	50	20120618	5	220	4.12	-0.0416805930648041	0.0016860254090612
3	A	26	50	20120618	5	222	4.16	-0.0426169085091123	0.0018673629430965
3	A	26	50	20120618	5	224	4.2	-0.0450141560608266	0.0011564236431559
3	A	26	50	20120618	5	226	4.24	-0.0466912719244448	-0.000137864609127999
3	A	26	50	20120618	5	228	4.28	-0.048868312282362	-0.0007691695433713
3	A	26	50	20120618	5	230	4.32	-0.0504361094376088	-0.0014564773346846
3	A	26	50	20120618	5	232	4.36	-0.0523851078585933	-0.0016005149860123
3	A	26	50	20120618	5	234	4.4	-0.0537006093143127	-0.002780251939744
3	A	26	50	20120618	5	236	4.44	-0.0556819225151974	-0.0037113701492104
3	A	26	50	20120618	5	238	4.48	-0.0565784632030638	-0.0046291240405124
3	A	26	50	20120618	5	240	4.52	-0.0573881711782006	-0.0053272505655779
3	A	26	50	20120618	5	242	4.56	-0.0585707365590569	-0.0056594493313794
3	A	26	50	20120618	5	244	4.6	-0.0595399678240293	-0.006542413569047
3	A	26	50	20120618	5	246	4.64	-0.0595316239640113	-0.00681479110116006
3	A	26	50	20120618	5	248	4.68	-0.059295450299095	-0.0064896634031705
3	A	26	50	20120618	5	250	4.72	-0.059349048993109	-0.0066894917795338
3	A	26	50	20120618	5	252	4.76	-0.0589920307792879	-0.0067172810760344
3	A	26	50	20120618	5	254	4.8	-0.05904570018398	-0.00686315720499322
3	A	26	50	20120618	5	256	4.84	-0.0592615798842762	-0.0073205845817428
3	A	26	50	20120618	5	258	4.88	-0.0592337905877756	-0.00728586563878654
3	A	26	50	20120618	5	260	4.92	-0.0593530795017617	-0.00705782370185387
3	A	26	50	20120618	5	262	4.96	-0.0594939351725741	-0.00691993787952249
3	A	26	50	20120618	5	264	5	-0.0596850661355288	-0.0062055478984897
3	A	26	50	20120618	5	266	5.04	-0.0613070983808926	-0.0065685058092728
3	A	26	50	20120618	5	268	5.08	-0.0624666120806823	-0.0059671822025517
3	A	26	50	20120618	5	270	5.12	-0.0630750067552153	-0.00549893609205
3	A	26	50	20120618	5	272	5.16	-0.063704190369115	-0.0050992793393234
3	A	26	50	20120618	5	274	5.2	-0.0646712296030658	-0.0046209923125288
3	A	26	50	20120618	5	276	5.24	-0.0658445318850886	-0.0040699439979501
3	A	26	50	20120618	5	278	5.28	-0.0679807014710532	-0.0045386143725206
3	A	26	50	20120618	5	280	5.32	-0.0698237752962159	-0.0053377157459395
3	A	26	50	20120618	5	282	5.36	-0.0712392616507951	-0.0055098255364803
3	A	26	50	20120618	5	284	5.4	-0.0729801585460764	-0.0061177959469445
3	A	26	50	20120618	5	286	5.44	-0.0741101151824125	-0.00698499170339166
3	A	26	50	20120618	5	288	5.48	-0.075578775966937	-0.00770553351342075
3	A	26	50	20120618	5	290	5.52	-0.0768138086709574	-0.00876294099400711
3	A	26	50	20120618	5	292	5.56	-0.0781469877962065	-0.00983392492479225
3	A	26	50	20120618	5	294	5.6	-0.0789628476003396	-0.0108066210129925
3	A	26	50	20120618	5	296	5.64	-0.0799025925125365	-0.0114462698072538
3	A	26	50	20120618	5	298	5.68	-0.0800701061089996	-0.0114398351355450
3	A	26	50	20120618	5	300	5.72	-0.0805428069922228	-0.0113403452114321
3	A	26	50	20120618	5	302	5.76	-0.0807074921615611	-0.0110127426397084
3	A	26	50	20120618	5	304	5.8	-0.0816500655008828	-0.0108535021925851
3	A	26	50	20120618	5	306	5.84	-0.0821468787253444	-0.00976498201362657
3	A	26	50	20120618	5	308	5.88	-0.0824722185553684	-0.00921534791261026
3	A	26	50	20120618	5	310	5.92	-0.0811062296754722	-0.00892529271096754
3	A	26	50	20120618	5	312	5.96	-0.0809013808409625	-0.00857718404258941
3	A	26	50	20120618	5	314	6	-0.0802038200013219	-0.00837686069147926
3	A	26	50	20120618	5	316	6.04	-0.0795597871450172	-0.00879023531576092
3	A	26	50	20120618	5	318	6.08	-0.0792999254029312	-0.00848101752034803
3	A	26	50	20120618	5	320	6.12	-0.0788424980261816	-0.00815327352726807
3	A	26	50	20120618	5	322	6.16	-0.0770286277110819	-0.0070234583122882
3	A	26	50	20120618	5	324	6.2	-0.0754648610644878	-0.00689610838099651
3	A	26	50	20120618	5	326	6.24	-0.0734082409914068	-0.0061408476280112
3	A	26	50	20120618	5	328	6.28	-0.0712176948939689	-0.0056749349698873
3	A	26	50	20120618	5	330	6.32	-0.068406733306718	-0.0056214069865515
3	A	26	50	20120618	5	332	6.36	-0.0657200810915998	-0.0058353067878604
3	A	26	50	20120618	5	334	6.4	-0.0626537832456624	-0.0049986580443605
3	A	26	50	20120618	5	336	6.44	-0.0602356901860388	-0.0050101838848939
3	A	26	50	20120618	5	338	6.48	-0.0578465177937657	-0.004559756865278
3	A	26	50	20120618	5	340	6.52	-0.0549243990205123	-0.0040372756646593
3	A	26	50	20120618	5	342	6.56	-0.0523824208528248	-0.0038238001274191
3	A	26	50	20120618	5	344	6.6	-0.0496539079162602	-0.0042157494162308
3	A	26	50	20120618	5	346	6.64	-0.0468906760367394	-0.0046534485137853
3	A	26	50	20120618	5	348	6.68	-0.0444073877318904	-0.0055396654426464
3	A	26	50	20120618	5	350	6.72	-0.041755808013119	-0.0062407618161928
3	A	26	50	20120618	5	352	6.76	-0.0405936073075607	-0.0059723440820544
3	A	26	50	20120618	5	354	6.8	-0.039001980653788	-0.0063729200735966
3	A	26	50	20120618	5	356	6.84	-0.0364559719774477	-0.00875035449330199
3	A	26	50	20120618	5	358	6.88	-0.0344272119115454	-0.00992408103939355
3	A	26	50	20120618	5	360	6.92	-0.0316754068776085	-0.0112720811227763
3	A	26	50	20120618	5	362	6.96	-0.0291980582697215	-0.0119622880518925
3	A	26	50	20120618	5	364	7	-0.0263624115847394	-0.0138216889726329
3	A	26	50	20120618	5	366	7.04	-0.0252306164707722	-0.0149172802194033
3	A	26	50	20120618	5	368	7.08	-0.0231834150600165	-0.0158021112189733
3	A	26	50	20120618	5	370	7.12	-0.0217796737490728	-0.0165834854253878
3	A	26	50	20120618	5	372	7.16	-0.0216562129050776	-0.0179731623824538
3	A	26	50	20120618	5	374	7.2	-0.0189846503486698	-0.0183882623472815
3	A	26	50	20120618	5	376	7.24	-0.0174658486222915	-0.0195324671852585
3	A	26	50	20120618	5	378	7.28	-0.0155408006150925	-0.0204685980746968
3	A	26	50	20120618	5	380	7.32	-0.0132947529992926	-0.0204156152706893
3	A	26	50	20120618	5	382	7.36	-0.0106167133447692	-0.0200610012199242
3	A	26	50	20120618	5	384	7.4	-0.00732462923253116	-0.0182665551281037
3	A	26	50	20120618	5	386	7.44	-0.00558525261682943	-0.0156309489515193
3	A	26	50	20120618	5	388	7.48	-0.0053591340103416	-0.0134121892935121
3	A	26	50	20120618	5	390	7.52	-0.00638880169190201	-0.0122644206373579
3	A	26	50	20120618	5	392	7.56	-0.00773089036259408	-0.0105971477001338
3	A	26	50	20120618	5	394	7.6	-0.00843308982271919	-0.0112225553638220
3	A	26	50	20120618	5	396	7.64	-0.00911932281172511	-0.0102651044978242
3	A	26	50	20120618	5	398	7.68	-0.00895226176360198	-0.00902505133565735
3	A	26	50	20120618	5	400	7.72	-0.00840418329750428	-0.00872557747168922
3	A	26	50	20120618	5	402	7.76	-0.00776621034631434	-0.00889718521641538
3	A	26	50	20120618	5	404	7.8	-0.00668807049490359	-0.00853791840303013
3	A	26	50	20120618	5	406	7.84	-0.00532135188080924	-0.00880254038796713
3	A	26	50	20120618	5	408	7.88	-0.00324331495753958	-0.0100614648159103
3	A	26	50	20120618	5	410	7.92	-0.0018797302406994	-0.0115980078514287
3	A	26	50	20120618	5	412	7.96	-0.0004916654870946	-0.0135842849419173
3	A	26	50	20120618	5	414	8	0.000186336778978301	-0.0156065396254327
3	A	26	50	20120618	5	416	8.04	0.0006555940521771	-0.018138978922642
3	A	26	50	20120618	5	418	8.08	-4.83307484940992e-05	-0.0200281561099381
3	A	26	50	20120618	5	420	8.12	-0.0003415679306522	-0.0226544214059431
3	A	26	50	20120618	5	422	8.16	-0.0014075384743587	-0.0245815065877786
3	A	26	50	20120618	5	424	8.2	-0.0020944467503406	-0.027316903208858
3	A	26	50	20120618	5	426	8.24	-0.002155247326921	-0.0301225508886482
3	A	26	50	20120618	5	428	8.28	-0.0021722603160763	-0.032798285375065
3	A	26	50	20120618	5	430	8.32	-0.0005990184386144	-0.0339911038042486
3	A	26	50	20120618	5	432	8.36	0.001281355269256	-0.035765482205619
3	A	26	50	20120618	5	434	8.4	0.0036002271053435	-0.0369466475150487
3	A	26	50	20120618	5	436	8.44	0.0056879033082543	-0.0365594216995353
3	A	26	50	20120618	5	438	8.48	0.0075722650983705	-0.0347043341301602
3	A	26	50	20120618	5	440	8.52	0.0092677091697571	-0.0335209767897089
3	A	26	50	20120618	5	442	8.56	0.0108506384101213	-0.0323938485804975
3	A	26	50	20120618	5	444	8.6	0.0115169946275081	-0.0317426244482282
3	A	26	50	20120618	5	446	8.64	0.0110009763828694	-0.03229272523972
3	A	26	50	20120618	5	448	8.68	0.0104668844889036	-0.0327640260515165
3	A	26	50	20120618	5	450	8.72	0.0097687296795668	-0.0326914344693599
3	A	26	50	20120618	5	452	8.76	0.0097377725446865	-0.0331530196339828
3	A	26	50	20120618	5	454	8.8	0.0092269586059573	-0.034329503896521
3	A	26	50	20120618	5	456	8.84	0.0088122899762661	-0.0337576171451008
3	A	26	50	20120618	5	458	8.88	0.0082558959344217	-0.0350127741081138
3	A	26	50	20120618	5	460	8.92	0.0072805764800632	-0.0382016206302986
3	A	26	50	20120618	5	462	8.96	0.0064319988451647	-0.039928566308787
3	A	26	50	20120618	5	464	9	0.004432682705631	-0.0433306408808386
3	A	26	50	20120618	5	466	9.04	0.0038045243965639	-0.0444063977823968
3	A	26	50	20120618	5	468	9.08	0.0022693672903367	-0.0458127200330918
3	A	26	50	20120618	5	470	9.12	8.0659670529901e-05	-0.0458504088245291
3	A	26	50	20120618	5	472	9.16	-0.0019703742589797	-0.0464295292783208
3	A	26	50	20120618	5	474	9.2	-0.0030201449863293	-0.0446586510555173
3	A	26	50	20120618	5	476	9.24	-0.00442184275867539	-0.044109016954501
3	A	26	50	20120618	5	478	9.28	-0.00533669751217455	-0.042297975066526
3	A	26	50	20120618	5	480	9.32	-0.00681193438976404	-0.0412335672288059
3	A	26	50	20120618	5	482	9.36	-0.00729524187470505	-0.0398089591967493
3	A	26	50	20120618	5	484	9.4	-0.00744437069485729	-0.0382395356959058
3	A	26	50	20120618	5	486	9.44	-0.00667621938525091	-0.0350214008108442
3	A	26	50	20120618	5	488	9.48	-0.00647200694684423	-0.0346341891374665
3	A	26	50	20120618	5	490	9.52	-0.00639217459124827	-0.0326741598506955
3	A	26	50	20120618	5	492	9.56	-0.00633660306931482	-0.0307106728117645
3	A	26	50	20120618	5	494	9.6	-0.00695293855300045	-0.028673236545657
3	A	26	50	20120618	5	496	9.64	-0.00714382202858176	-0.0264118737040834
3	A	26	50	20120618	5	498	9.68	-0.00804012937121039	-0.0252750086344951
3	A	26	50	20120618	5	500	9.72	-0.00894784234621956	-0.0239637073930559
3	A	26	50	20120618	5	502	9.76	-0.00990408405962157	-0.0223422761884561
3	A	26	50	20120618	5	504	9.8	-0.0117986988980650	-0.0194664799804382
3	A	26	50	20120618	5	506	9.84	-0.0130969360588791	-0.0175862515123007
3	A	26	50	20120618	5	508	9.88	-0.0147051340429117	-0.0170886920073422
3	A	26	50	20120618	5	510	9.92	-0.0164930323259384	-0.0156039021171389
3	A	26	50	20120618	5	512	9.96	-0.0180952726524968	-0.0151916235083681
3	A	26	50	20120618	5	514	10	-0.0206236107303753	-0.0149711546850619
3	A	26	50	20120618	5	516	10.04	-0.0223609933049541	-0.0169437634014702
3	A	26	50	20120618	5	518	10.08	-0.0228462736178146	-0.0174297225368406
3	A	26	50	20120618	5	520	10.12	-0.0224170385884309	-0.0179471337818383
3	A	26	50	20120618	5	522	10.16	-0.0219742553931197	-0.0169217935937787
3	A	26	50	20120618	5	524	10.2	-0.0220495622653161	-0.0158641174126155
3	A	26	50	20120618	5	526	10.24	-0.0223845682450388	-0.0155618363347261
3	A	26	50	20120618	5	528	10.28	-0.0222980537303606	-0.0143609356750335
3	A	26	50	20120618	5	530	10.32	-0.021714379508898	-0.0136539278887964
3	A	26	50	20120618	5	532	10.36	-0.0209000329132767	-0.0115563380488133
3	A	26	50	20120618	5	534	10.4	-0.0208928840637189	-0.0116765674148185
3	A	26	50	20120618	5	536	10.44	-0.0197211727719537	-0.0108376205742797
3	A	26	50	20120618	5	538	10.48	-0.0180503473302609	-0.0100992144185307
3	A	26	50	20120618	5	540	10.52	-0.0165855643193245	-0.00944709508907635
3	A	26	50	20120618	5	542	10.56	-0.0158586444061291	-0.00838661876505964
3	A	26	50	20120618	5	544	10.6	-0.0156714237436743	-0.00807814343176701
3	A	26	50	20120618	5	546	10.64	-0.0166086725689337	-0.00799771003540704
3	A	26	50	20120618	5	548	10.68	-0.0168362336732551	-0.00762321214195502
3	A	26	50	20120618	5	550	10.72	-0.0174627939209967	-0.00751078923481417
3	A	26	50	20120618	5	552	10.76	-0.0179769666169365	-0.00751329946388738
3	A	26	50	20120618	5	554	10.8	-0.0183140161352569	-0.00720391196284702
3	A	26	50	20120618	5	556	10.84	-0.0188284858160448	-0.00718069764722066
3	A	26	50	20120618	5	558	10.88	-0.0198665963525726	-0.0065143979983764
3	A	26	50	20120618	5	560	10.92	-0.0207363094091608	-0.006145401395682
3	A	26	50	20120618	5	562	10.96	-0.0219474659456077	-0.0061701741746541
3	A	26	50	20120618	5	564	11	-0.0230815690561086	-0.0064237879212216
3	A	26	50	20120618	5	566	11.04	-0.0251454101036392	-0.00720126031241757
3	A	26	50	20120618	5	568	11.08	-0.0261428973555878	-0.00768750936156831
3	A	26	50	20120618	5	570	11.12	-0.0278263064695586	-0.00838125182459043
3	A	26	50	20120618	5	572	11.16	-0.0292632040174722	-0.00905334267797262
3	A	26	50	20120618	5	574	11.2	-0.0313025353297532	-0.0101001789121802
3	A	26	50	20120618	5	576	11.24	-0.0327584399079451	-0.0118223799041670
3	A	26	50	20120618	5	578	11.28	-0.0340275551588187	-0.0125002124646124
3	A	26	50	20120618	5	580	11.32	-0.0340298886111966	-0.0138138047320226
3	A	26	50	20120618	5	582	11.36	-0.034062910497878	-0.0159934613850302
3	A	26	50	20120618	5	584	11.4	-0.0340042206350396	-0.0183785325579724
3	A	26	50	20120618	5	586	11.44	-0.0330576874977432	-0.0196327985664411
3	A	26	50	20120618	5	588	11.48	-0.0323587831552185	-0.0225237339306442
3	A	26	50	20120618	5	590	11.52	-0.0300022649541005	-0.0246261179546036
3	A	26	50	20120618	5	592	11.56	-0.0282541909249902	-0.0268787833827687
3	A	26	50	20120618	5	594	11.6	-0.0264681594038658	-0.0277686277694173
3	A	26	50	20120618	5	596	11.64	-0.0240876667473318	-0.0282677921239264
3	A	26	50	20120618	5	598	11.68	-0.0220947322464983	-0.0282410882363349
3	A	26	50	20120618	5	600	11.72	-0.0204536858997883	-0.0284575972616664
3	A	26	50	20120618	5	602	11.76	-0.0182586213900187	-0.0275586453396761
3	A	26	50	20120618	5	604	11.8	-0.0164367819814950	-0.0275258850825037
3	A	26	50	20120618	5	606	11.84	-0.0158016233152942	-0.0274748673282411
3	A	26	50	20120618	5	608	11.88	-0.0141193314300377	-0.0265944911013926
3	A	26	50	20120618	5	610	11.92	-0.0133644454436464	-0.0254423808096019
3	A	26	50	20120618	5	612	11.96	-0.0128125556719981	-0.0238611415544448
3	A	26	50	20120618	5	614	12	-0.0116782927553645	-0.0220561454294489
3	A	26	50	20120618	5	616	12.04	-0.0116554532063322	-0.0202142736858142
3	A	26	50	20120618	5	618	12.08	-0.0115776396405965	-0.0183386552710474
3	A	26	50	20120618	5	620	12.12	-0.0121608874766701	-0.0152817428534167
3	A	26	50	20120618	5	622	12.16	-0.0132154509737825	-0.0137314833605569
3	A	26	50	20120618	5	624	12.2	-0.0137158322590621	-0.0139202285452319
3	A	26	50	20120618	5	626	12.24	-0.0131464585651422	-0.0137932632800292
3	A	26	50	20120618	5	628	12.28	-0.0124279956490498	-0.0131910062923569
3	A	26	50	20120618	5	630	12.32	-0.0118698196981167	-0.0127471695079418
3	A	26	50	20120618	5	632	12.36	-0.0107040268901101	-0.0126092129749323
3	A	26	50	20120618	5	634	12.4	-0.0094642608132964	-0.0127789285019120
3	A	26	50	20120618	5	636	12.44	-0.00759358366071649	-0.0126562292119202
3	A	26	50	20120618	5	638	12.48	-0.00634064772010321	-0.0125438550951472
3	A	26	50	20120618	5	640	12.52	-0.00472845133006569	-0.0131120224648984
3	A	26	50	20120618	5	642	12.56	-0.0024920281446645	-0.0138979150836448
3	A	26	50	20120618	5	644	12.6	-0.0014973056802303	-0.0124618307085296
3	A	26	50	20120618	5	646	12.64	-0.00242840974756115	-0.0116008716338925
3	A	26	50	20120618	5	648	12.68	-0.00296957270933883	-0.0103999780452677
3	A	26	50	20120618	5	650	12.72	-0.00402859522181343	-0.00945182987608318
3	A	26	50	20120618	5	652	12.76	-0.00516478641863925	-0.00886011090077099
3	A	26	50	20120618	5	654	12.8	-0.00576504158701392	-0.00865823969291683
3	A	26	50	20120618	5	656	12.84	-0.00790344563040703	-0.00783198541910034
3	A	26	50	20120618	5	658	12.88	-0.00953181355253028	-0.00807523015182852
3	A	26	50	20120618	5	660	12.92	-0.0120859468857864	-0.00764510416790055
3	A	26	50	20120618	5	662	12.96	-0.0140640356797489	-0.00732329987178255
3	A	26	50	20120618	5	664	13	-0.0160154877612641	-0.00693418608116341
3	A	26	50	20120618	5	666	13.04	-0.0169292606413880	-0.00727238818353712
3	A	26	50	20120618	5	668	13.08	-0.0172058666720526	-0.0084742010109774
3	A	26	50	20120618	5	670	13.12	-0.0179288119380309	-0.00986506520032894
3	A	26	50	20120618	5	672	13.16	-0.0198944422176157	-0.0125678260150294
3	A	26	50	20120618	5	674	13.2	-0.020582315694354	-0.0151305365535413
3	A	26	50	20120618	5	676	13.24	-0.0203530292494864	-0.0166088705588324
3	A	26	50	20120618	5	678	13.28	-0.0213349177258421	-0.0191552469306989
3	A	26	50	20120618	5	680	13.32	-0.0214459547036918	-0.0209668332908954
3	A	26	50	20120618	5	682	13.36	-0.0208839674472082	-0.022411473658063
3	A	26	50	20120618	5	684	13.4	-0.0206508986881680	-0.0243998642907206
3	A	26	50	20120618	5	686	13.44	-0.0209589702634886	-0.0263460491338227
3	A	26	50	20120618	5	688	13.48	-0.0214897175423794	-0.0276659417226533
3	A	26	50	20120618	5	690	13.52	-0.0217582766978741	-0.028394544549988
3	A	26	50	20120618	5	692	13.56	-0.0217501308277548	-0.02848301775045
3	A	26	50	20120618	5	694	13.6	-0.0208503869461696	-0.0277325158261021
3	A	26	50	20120618	5	696	13.64	-0.0206915707631151	-0.0277620728895557
3	A	26	50	20120618	5	698	13.68	-0.0191901780056895	-0.029115538908357
3	A	26	50	20120618	5	700	13.72	-0.0179591545971184	-0.0295988676065015
3	A	26	50	20120618	5	702	13.76	-0.0166399761861368	-0.0292707700600309
3	A	26	50	20120618	5	704	13.8	-0.0146742405476416	-0.0304171103604871
3	A	26	50	20120618	5	706	13.84	-0.0134316912985372	-0.03106399285712
3	A	26	50	20120618	5	708	13.88	-0.0108989267322085	-0.0308202036521703
3	A	26	50	20120618	5	710	13.92	-0.0094202038181878	-0.0317459266368963
3	A	26	50	20120618	5	712	13.96	-0.00774571839179556	-0.0331795997778876
3	A	26	50	20120618	5	714	14	-0.00600254461267886	-0.0354436001277551
3	A	26	50	20120618	5	716	14.04	-0.00549996139688271	-0.0357321279787505
3	A	26	50	20120618	5	718	14.08	-0.00395605737977219	-0.0385803470223021
3	A	26	50	20120618	5	720	14.12	-0.00320590193774701	-0.0399024387132222
3	A	26	50	20120618	5	722	14.16	-0.00293365875592237	-0.038747302004408
3	A	26	50	20120618	5	724	14.2	-0.0018206161137923	-0.0382726353643331
3	A	26	50	20120618	5	726	14.24	-0.0004999103521633	-0.0375153522859536
3	A	26	50	20120618	5	728	14.28	0.0010666422951487	-0.0353310711545971
3	A	26	50	20120618	5	730	14.32	0.0025227872896461	-0.0339610517660481
3	A	26	50	20120618	5	732	14.36	0.0023538877638919	-0.0327960650597721
3	A	26	50	20120618	5	734	14.4	0.0029796100900978	-0.0311878885717856
3	A	26	50	20120618	5	736	14.44	0.0031562630417077	-0.029692057209194
3	A	26	50	20120618	5	738	14.48	0.0029906727756894	-0.0284185437541414
3	A	26	50	20120618	5	740	14.52	0.0031912365431052	-0.0271264899592861
3	A	26	50	20120618	5	742	14.56	0.0025707786268852	-0.025371493354788
3	A	26	50	20120618	5	744	14.6	0.0018423737894494	-0.0232134883114204
3	A	26	50	20120618	5	746	14.64	0.0007545112197973	-0.0209264716358253
3	A	26	50	20120618	5	748	14.68	0.000661250906426601	-0.0187288473995078
3	A	26	50	20120618	5	750	14.72	-0.000485386378877699	-0.0164997569114275
3	A	26	50	20120618	5	752	14.76	-0.0015241828089832	-0.0142703199410245
3	A	26	50	20120618	5	754	14.8	-0.00271594057799503	-0.0127878988585381
3	A	26	50	20120618	5	756	14.84	-0.00321850258058775	-0.0106093947895839
3	A	26	50	20120618	5	758	14.88	-0.0040671325413881	-0.00956899746972579
3	A	26	50	20120618	5	760	14.92	-0.00443680018841783	-0.00866093871950062
3	A	26	50	20120618	5	762	14.96	-0.00552767291163741	-0.00762847301640705
3	A	26	50	20120618	5	764	15	-0.00566523346484944	-0.00840831280110644
3	A	26	50	20120618	5	766	15.04	-0.00591452396055676	-0.00892481894942416
3	A	26	50	20120618	5	768	15.08	-0.00635491006387974	-0.00898232087287025
3	A	26	50	20120618	5	770	15.12	-0.00737586618989594	-0.00945758855370916
3	A	26	50	20120618	5	772	15.16	-0.0103901987584839	-0.0105208438073759
3	A	26	50	20120618	5	774	15.2	-0.0121049114896578	-0.0106705170997497
3	A	26	50	20120618	5	776	15.24	-0.0147863381856631	-0.0107339516490899
3	A	26	50	20120618	5	778	15.28	-0.016281105352549	-0.0104311119568434
3	A	26	50	20120618	5	780	15.32	-0.0185565353764276	-0.0110527040723403
3	A	26	50	20120618	5	782	15.36	-0.0196008868374061	-0.0116014019639783
3	A	26	50	20120618	5	784	15.4	-0.0217464892278317	-0.0129797369282740
3	A	26	50	20120618	5	786	15.44	-0.0220913239918129	-0.0144332444144777
3	A	26	50	20120618	5	788	15.48	-0.0235173815927709	-0.0163316917716751
3	A	26	50	20120618	5	790	15.52	-0.0237333673590843	-0.0174457597186380
3	A	26	50	20120618	5	792	15.56	-0.0244564830377969	-0.0195061840262018
3	A	26	50	20120618	5	794	15.6	-0.0243933030468979	-0.0206318626665117
3	A	26	50	20120618	5	796	15.64	-0.0244090432438471	-0.022803486586485
3	A	26	50	20120618	5	798	15.68	-0.0247561124652569	-0.0258621264659821
3	A	26	50	20120618	5	800	15.72	-0.025288445784658	-0.0286851562446675
3	A	26	50	20120618	5	802	15.76	-0.0261854934680865	-0.0303693311552823
3	A	26	50	20120618	5	804	15.8	-0.0277833469041744	-0.0313155064965474
3	A	26	50	20120618	5	806	15.84	-0.0293586068643899	-0.0311080738938592
3	A	26	50	20120618	5	808	15.88	-0.0308491313905886	-0.0307525971728211
3	A	26	50	20120618	5	810	15.92	-0.0320357343511656	-0.029642786008681
3	A	26	50	20120618	5	812	15.96	-0.0336190737134629	-0.0294665891409449
3	A	26	50	20120618	5	814	16	-0.0343446925501809	-0.0287742043229427
3	A	26	50	20120618	5	816	16.04	-0.0340073531180802	-0.0292294891661452
3	A	26	50	20120618	5	818	16.08	-0.0330830231337132	-0.0299371616327567
3	A	26	50	20120618	5	820	16.12	-0.0326052947212757	-0.0301212993096455
3	A	26	50	20120618	5	822	16.16	-0.0326968226230325	-0.0312312872504809
3	A	26	50	20120618	5	824	16.2	-0.0312063688075119	-0.0326921840025479
3	A	26	50	20120618	5	826	16.24	-0.0301907951783141	-0.0342358249759359
3	A	26	50	20120618	5	828	16.28	-0.0287608753601173	-0.0355214950107706
3	A	26	50	20120618	5	830	16.32	-0.0273565047241383	-0.0368821664476723
3	A	26	50	20120618	5	832	16.36	-0.0256544492043476	-0.0398138806599464
3	A	26	50	20120618	5	834	16.4	-0.0248185924204426	-0.0413988463678404
3	A	26	50	20120618	5	836	16.44	-0.0235081397071408	-0.0430352753072692
3	A	26	50	20120618	5	838	16.48	-0.0221567879376152	-0.0437611204181572
3	A	26	50	20120618	5	840	16.52	-0.0196073144380471	-0.0460936535572572
3	A	26	50	20120618	5	842	16.56	-0.0177855245269981	-0.0471865577982592
3	A	26	50	20120618	5	844	16.6	-0.0164536889046332	-0.0494144391337436
3	A	26	50	20120618	5	846	16.64	-0.0165181770430774	-0.0506125608637861
3	A	26	50	20120618	5	848	16.68	-0.0168981762272871	-0.0524554225569145
3	A	26	50	20120618	5	850	16.72	-0.0169037623708585	-0.0561894413363263
3	A	26	50	20120618	5	852	16.76	-0.0169536133989321	-0.0571004070025289
3	A	26	50	20120618	5	854	16.8	-0.0155681790825533	-0.0595371676811759
3	A	26	50	20120618	5	856	16.84	-0.0147360558224530	-0.060797656229319
3	A	26	50	20120618	5	858	16.88	-0.0133325902831539	-0.0598607397442468
3	A	26	50	20120618	5	860	16.92	-0.0121000324528676	-0.0597584213930091
3	A	26	50	20120618	5	862	16.96	-0.0109378317473094	-0.0602852159449931
3	A	26	50	20120618	5	864	17	-0.00910041477639619	-0.0611103388479597
3	A	26	50	20120618	5	866	17.04	-0.00631943451666761	-0.0622489928977044
3	A	26	50	20120618	5	868	17.08	-0.00370554358933342	-0.0633503824200806
3	A	26	50	20120618	5	870	17.12	-0.0017257860233673	-0.0641986277147919
3	A	26	50	20120618	5	872	17.16	-7.03783379314999e-05	-0.0643930113689401
3	A	26	50	20120618	5	874	17.2	0.0026745394759566	-0.064933453081801
3	A	26	50	20120618	5	876	17.24	0.0060132855646851	-0.0658038308187635
3	A	26	50	20120618	5	878	17.28	0.0079931845520074	-0.0654494289000328
3	A	26	50	20120618	5	880	17.32	0.0108648866117622	-0.0658349435171357
3	A	26	50	20120618	5	882	17.36	0.0116658264628122	-0.0650617222519083
3	A	26	50	20120618	5	884	17.4	0.0129872676154936	-0.0650021838609324
3	A	26	50	20120618	5	886	17.44	0.0144708483531011	-0.0636335786859458
3	A	26	50	20120618	5	888	17.48	0.0147904606181975	-0.0622658927497748
3	A	26	50	20120618	5	890	17.52	0.0140492712901577	-0.0604653160421613
3	A	26	50	20120618	5	892	17.56	0.013970782437446	-0.0593838669310146
3	A	26	50	20120618	5	894	17.6	0.013665665861364	-0.0571042253791473
3	A	26	50	20120618	5	896	17.64	0.0130439492950736	-0.0555080308155681
3	A	26	50	20120618	5	898	17.68	0.0126325474987114	-0.0533141683873265
3	A	26	50	20120618	5	900	17.72	0.0124940323513448	-0.0514408233208612
3	A	26	50	20120618	5	902	17.76	0.0110916204011497	-0.0492741845036953
3	A	26	50	20120618	5	904	17.8	0.0106425298133503	-0.0473376382331275
3	A	26	50	20120618	5	906	17.84	0.0101316522350108	-0.0456226850856479
3	A	26	50	20120618	5	908	17.88	0.0099870276850547	-0.0428282910102803
3	A	26	50	20120618	5	910	17.92	0.0107831662810605	-0.0417184798461402
3	A	26	50	20120618	5	912	17.96	0.0117446759399823	-0.0392451758890415
3	A	26	50	20120618	5	914	18	0.0123326917970814	-0.0374758674432921
3	A	26	50	20120618	5	916	18.04	0.0126329859049157	-0.0359218730124141
3	A	26	50	20120618	5	918	18.08	0.0133516538819747	-0.0343924364000466
3	A	26	50	20120618	5	920	18.12	0.0137207636217541	-0.0333351703408165
3	A	26	50	20120618	5	922	18.16	0.0138220920234981	-0.0313195624610442
3	A	26	50	20120618	5	924	18.2	0.013696375508871	-0.0303503948356822
3	A	26	50	20120618	5	926	18.24	0.0138020667594549	-0.0283684664518978
3	A	26	50	20120618	5	928	18.28	0.0138541098185502	-0.0267853957901774
3	A	26	50	20120618	5	930	18.32	0.0140148351899139	-0.0240771061075548
3	A	26	50	20120618	5	932	18.36	0.013800935388605	-0.0214253849674271
3	A	26	50	20120618	5	934	18.4	0.013376600609215	-0.0193078122898077
3	A	26	50	20120618	5	936	18.44	0.0124423004192332	-0.0169631169140713
3	A	26	50	20120618	5	938	18.48	0.0123454267902106	-0.0148292100698065
3	A	26	50	20120618	5	940	18.52	0.0121079803330882	-0.0129487302959190
3	A	26	50	20120618	5	942	18.56	0.0114350268094329	-0.0113893477113683
3	A	26	50	20120618	5	944	18.6	0.0108862412365541	-0.00907887630384127
3	A	26	50	20120618	5	946	18.64	0.0099765554336254	-0.00732349079061348
3	A	26	50	20120618	5	948	18.68	0.0094268294087275	-0.0049368427695492
3	A	26	50	20120618	5	950	18.72	0.0087410489680616	-0.0039202777766442
3	A	26	50	20120618	5	952	18.76	0.0077778281107292	-0.0027051854838532
3	A	26	50	20120618	5	954	18.8	0.0062402032018357	-0.0014560601416837
3	A	26	50	20120618	5	956	18.84	0.0046898864333266	-0.000793162383563799
3	A	26	50	20120618	5	958	18.88	0.0032583579472026	-0.000716450490193199
3	A	26	50	20120618	5	960	18.92	0.0007627490137981	-0.000584840947651599
3	A	26	50	20120618	5	962	18.96	-0.0013595400660517	0.000542124627000099
3	A	26	50	20120618	5	964	19	-0.00381192780456293	0.00125927232447950
3	A	26	50	20120618	5	966	19.04	-0.00604159104913598	0.0024585395675075
3	A	26	50	20120618	5	968	19.08	-0.0075425878267641	0.0035810927958446
3	A	26	50	20120618	5	970	19.12	-0.00951562787830892	0.0052150044351323
3	A	26	50	20120618	5	972	19.16	-0.0112791521905882	0.0075135257380573
3	A	26	50	20120618	5	974	19.2	-0.0123132251473954	0.0086137838895836
3	A	26	50	20120618	5	976	19.24	-0.0131600562285444	0.0108244825302852
3	A	26	50	20120618	5	978	19.28	-0.0146787801731769	0.0119404384523538
3	A	26	50	20120618	5	980	19.32	-0.0164430823029154	0.0120156039031939
3	A	26	50	20120618	5	982	19.36	-0.0189673828010733	0.0125580255150421
3	A	26	50	20120618	5	984	19.4	-0.0203212801550112	0.0125214680944548
3	A	26	50	20120618	5	986	19.44	-0.0221154929015939	0.012460798332629
3	A	26	50	20120618	5	988	19.48	-0.0243486775379372	0.0122800618393577
3	A	26	50	20120618	5	990	19.52	-0.0257870034415488	0.0119289833224986
3	A	26	50	20120618	5	992	19.56	-0.0269933417523887	0.0110503182940606
3	A	26	50	20120618	5	994	19.6	-0.0288773217048431	0.0102253014571112
3	A	26	50	20120618	5	996	19.64	-0.0309090445481586	0.0095331217000755
3	A	26	50	20120618	5	998	19.68	-0.0330108346024218	0.0098837193843234
3	A	26	50	20120618	5	1000	19.72	-0.0347636745312373	0.0107382650004551
3	A	26	50	20120618	5	1002	19.76	-0.0360113503045054	0.011455921814817
3	A	26	50	20120618	5	1004	19.8	-0.0375442163847616	0.0124619933430892
3	A	26	50	20120618	5	1006	19.84	-0.0407449776562094	0.0143614518629837
3	A	26	50	20120618	5	1008	19.88	-0.0424920546647582	0.0153190582924734
3	A	26	50	20120618	5	1010	19.92	-0.0443717778343898	0.0172482365103813
3	A	26	50	20120618	5	1012	19.96	-0.0457952191402574	0.0183631671276172
3	A	26	50	20120618	5	1014	20	-0.0475885939653045	0.0199064877816332
3	A	26	50	20120618	5	1016	20.04	-0.0479560667528854	0.0217266619536872
3	A	26	50	20120618	5	1018	20.08	-0.0490557167925798	0.0236449436560969
3	A	26	50	20120618	5	1020	20.12	-0.0496460731731247	0.0258480833253077
3	A	26	50	20120618	5	1022	20.16	-0.0501753213856394	0.0268562266764488
3	A	26	50	20120618	5	1024	20.2	-0.0504132911017799	0.0287383045116618
3	A	26	50	20120618	5	1026	20.24	-0.0495942068907246	0.0308560610370442
3	A	26	50	20120618	5	1028	20.28	-0.0494846619081832	0.0326325395455548
3	A	26	50	20120618	5	1030	20.32	-0.0493256689484334	0.0348865484766041
3	A	26	50	20120618	5	1032	20.36	-0.0498021174975969	0.0368373146645416
3	A	26	50	20120618	5	1034	20.4	-0.0494190070435501	0.0388439422881927
3	A	26	50	20120618	5	1036	20.44	-0.0496910310222725	0.0409947489845279
3	A	26	50	20120618	5	1038	20.48	-0.0490456546630836	0.0427927093970509
3	A	26	50	20120618	5	1040	20.52	-0.0484477251689122	0.0453026556275507
3	A	26	50	20120618	5	1042	20.56	-0.0479479420959696	0.0469191017293431
3	A	26	50	20120618	5	1044	20.6	-0.0474280771904412	0.0485464372755658
3	A	26	50	20120618	5	1046	20.64	-0.0476081772876094	0.0500503826884715
3	A	26	50	20120618	5	1048	20.68	-0.0476551998885583	0.0522518182303396
3	A	26	50	20120618	5	1050	20.72	-0.0473913783484976	0.0542783155545421
3	A	26	50	20120618	5	1052	20.76	-0.0466153286561454	0.0555370363357323
3	A	26	50	20120618	5	1054	20.8	-0.0459135958864959	0.0571548966510871
3	A	26	50	20120618	5	1056	20.84	-0.0447226866456215	0.0587105315696975
3	A	26	50	20120618	5	1058	20.88	-0.0431394745625448	0.0602807328880004
3	A	26	50	20120618	5	1060	20.92	-0.0421138161764337	0.0609631616425235
3	A	26	50	20120618	5	1062	20.96	-0.041896451551897	0.0623075130549154
3	A	26	50	20120618	5	1064	21	-0.0416009516280391	0.0638616630492853
3	A	26	50	20120618	5	1066	21.04	-0.0421749809130063	0.0649445263739943
3	A	26	50	20120618	5	1068	21.08	-0.0432056597572639	0.0647134438779026
3	A	26	50	20120618	5	1070	21.12	-0.0438376717982884	0.0639706989149442
3	A	26	50	20120618	5	1072	21.16	-0.0443158174037267	0.063061783858407
3	A	26	50	20120618	5	1074	21.2	-0.0449267576626719	0.0621494746893202
3	A	26	50	20120618	5	1076	21.24	-0.0459114745661523	0.0611279882332181
3	A	26	50	20120618	5	1078	21.28	-0.0482433713091493	0.0591588372689698
3	A	26	50	20120618	5	1080	21.32	-0.0501025671689231	0.0580248501239809
3	A	26	50	20120618	5	1082	21.36	-0.0522305343162259	0.0566418906813363
3	A	26	50	20120618	5	1084	21.4	-0.0549002866792738	0.0538257672145827
3	A	26	50	20120618	5	1086	21.44	-0.0566694678458025	0.05183611015368
3	A	26	50	20120618	5	1088	21.48	-0.0586129508338938	0.0500865158449901
3	A	26	50	20120618	5	1090	21.52	-0.0593383009700349	0.0482891918285702
3	A	26	50	20120618	5	1092	21.56	-0.0598539939455543	0.0462484109473877
3	A	26	50	20120618	5	1094	21.6	-0.0606523952832598	0.0444638784926394
3	A	26	50	20120618	5	1096	21.64	-0.0624483545835921	0.0419726918050445
3	A	26	50	20120618	5	1098	21.68	-0.0638977891347361	0.0403228631921122
3	A	26	50	20120618	5	1100	21.72	-0.0654454478888547	0.0389761641852068
3	A	26	50	20120618	5	1102	21.76	-0.067815640828014	0.0380879256380583
3	A	26	50	20120618	5	1104	21.8	-0.069854930420995	0.0373409443983739
3	A	26	50	20120618	5	1106	21.84	-0.0709296903019917	0.0368808017315845
3	A	26	50	20120618	5	1108	21.88	-0.0723849160576736	0.0360087976490253
3	A	26	50	20120618	5	1110	21.92	-0.0733343695459762	0.0335308621425098
3	A	26	50	20120618	5	1112	21.96	-0.0734441337316198	0.0316589878581494
3	A	26	50	20120618	5	1114	22	-0.0726285991966061	0.0305762235283896
3	A	26	50	20120618	5	1116	22.04	-0.072075910394295	0.0288284111287884
3	A	26	50	20120618	5	1118	22.08	-0.0709870366619459	0.0270167328447103
3	A	26	50	20120618	5	1120	22.12	-0.0702549690113835	0.0244487331474751
3	A	26	50	20120618	5	1122	22.16	-0.0698686058661431	0.0214382967372515
3	A	26	50	20120618	5	1124	22.2	-0.0696980517105209	0.019429689214613
3	A	26	50	20120618	5	1126	22.24	-0.069313739174946	0.0166700635796763
3	A	26	50	20120618	5	1128	22.28	-0.0681191529788095	0.0134306659937045
3	A	26	50	20120618	5	1130	22.32	-0.067342325468998	0.0109716314514501
3	A	26	50	20120618	5	1132	22.36	-0.0660889079886667	0.0100450387253833
3	A	26	50	20120618	5	1134	22.4	-0.0638499957873957	0.0063566990440361
3	A	26	50	20120618	5	1136	22.44	-0.0622096494763992	0.004596851687019
3	A	26	50	20120618	5	1138	22.48	-0.0601854856045745	0.0016460950891276
3	A	26	50	20120618	5	1140	22.52	-0.0586521952602496	-0.000533066589133099
3	A	26	50	20120618	5	1142	22.56	-0.0574590939883536	-0.0018738117569409
3	A	26	50	20120618	5	1144	22.6	-0.0553019233309878	-0.003403637278038
3	A	26	50	20120618	5	1146	22.64	-0.0539203781019055	-0.0051264322397209
3	A	26	50	20120618	5	1148	22.68	-0.0516968808284644	-0.00759784115064604
3	A	26	50	20120618	5	1150	22.72	-0.050415956894345	-0.0100098530919515
3	A	26	50	20120618	5	1152	22.76	-0.0482805651258397	-0.0124087128471268
3	A	26	50	20120618	5	1154	22.8	-0.0469262435078331	-0.0146815661738948
3	A	26	50	20120618	5	1156	22.84	-0.0450510670348045	-0.0165802185920587
3	A	26	50	20120618	5	1158	22.88	-0.0430689760164605	-0.0169150336529506
3	A	26	50	20120618	5	1160	22.92	-0.0412538329091546	-0.0174498892222401
3	A	26	50	20120618	5	1162	22.96	-0.0390897326053332	-0.0204343748135941
3	A	26	50	20120618	5	1164	23	-0.0372439010637238	-0.0221676349556386
3	A	26	50	20120618	5	1166	23.04	-0.0370079395308419	-0.0224451743672543
3	A	26	50	20120618	5	1168	23.08	-0.0361454106791505	-0.0249247150061631
3	A	26	50	20120618	5	1170	23.12	-0.0356954574210781	-0.0262511978301944
3	A	26	50	20120618	5	1172	23.16	-0.0354465204787614	-0.0278012112498943
3	A	26	50	20120618	5	1174	23.2	-0.0356972251880311	-0.0291577602542617
3	A	26	50	20120618	5	1176	23.24	-0.0364500817779604	-0.0297891358991831
3	A	26	50	20120618	5	1178	23.28	-0.0381282512306826	-0.0303778093655887
3	A	26	50	20120618	5	1180	23.32	-0.0386595288396593	-0.0314270568339202
3	A	26	50	20120618	5	1182	23.36	-0.0397093066380767	-0.0326479403312491
3	A	26	50	20120618	5	1184	23.4	-0.0409402664070375	-0.0339219770453198
3	A	26	50	20120618	5	1186	23.44	-0.0411200836614932	-0.0356099116426902
3	A	26	50	20120618	5	1188	23.48	-0.039989377491969	-0.036928142530585
3	A	26	50	20120618	5	1190	23.52	-0.0382351940602693	-0.0370405654377259
3	A	26	50	20120618	5	1192	23.56	-0.0370701437143829	-0.0380511836626011
3	A	26	50	20120618	5	1194	23.6	-0.0372451172873875	-0.0380579365323614
3	A	26	50	20120618	5	1196	23.64	-0.0370901477652226	-0.0398863449628824
3	A	26	50	20120618	5	1198	23.68	-0.0366347773620995	-0.0405428165345749
3	A	26	50	20120618	5	1200	23.72	-0.0367021900941907	-0.0416158256191814
3	A	26	50	20120618	5	1202	23.76	-0.0365370841963176	-0.0429056555632099
3	A	26	50	20120618	5	1204	23.8	-0.0359510058117989	-0.0436170332693548
3	A	26	50	20120618	5	1206	23.84	-0.0350106457167024	-0.0452123156651863
3	A	26	50	20120618	5	1208	23.88	-0.0343688402467584	-0.0461303170438618
3	A	26	50	20120618	5	1210	23.92	-0.0334617778099879	-0.0464202166820126
3	A	26	50	20120618	5	1212	23.96	-0.0319574010619457	-0.0471896266416895
3	A	26	50	20120618	5	1214	24	-0.0300467702549084	-0.0470790634253832
3	A	26	50	20120618	5	1216	24.04	-0.0292611604788746	-0.0481022610798957
3	A	26	50	20120618	5	1218	24.08	-0.0291739742127543	-0.0495127269763285
3	A	26	50	20120618	5	1220	24.12	-0.0297730350777755	-0.0511891357331656
3	A	26	50	20120618	5	1222	24.16	-0.0299550443632529	-0.0532994252109387
3	A	26	50	20120618	5	1224	24.2	-0.0306383216459135	-0.0548033706238444
3	A	26	50	20120618	5	1226	24.24	-0.0303119211557178	-0.0558736474478484
3	A	26	50	20120618	5	1228	24.28	-0.0296789191651996	-0.0578601932389139
3	A	26	50	20120618	5	1230	24.32	-0.0276527753943876	-0.0582785176106638
3	A	26	50	20120618	5	1232	24.36	-0.0268297031010865	-0.0581600065141369
3	A	26	50	20120618	5	1234	24.4	-0.0251841949105873	-0.0583949780975252
3	A	26	50	20120618	5	1236	24.44	-0.0245147062101599	-0.0591054789912615
3	A	26	50	20120618	5	1238	24.48	-0.0234138116625305	-0.0608984896563162
3	A	26	50	20120618	5	1240	24.52	-0.022851520350131	-0.0637082491620391
3	A	26	50	20120618	5	1242	24.56	-0.0221081389910696	-0.0657419589754097
3	A	26	50	20120618	5	1244	24.6	-0.0221677480927236	-0.066266561496372
3	A	26	50	20120618	5	1246	24.64	-0.0214534288223689	-0.0678115898132646
3	A	26	50	20120618	5	1248	24.68	-0.0212085577440440	-0.0694406931264403
3	A	26	50	20120618	5	1250	24.72	-0.0211045423365315	-0.0707937419522408
3	A	26	50	20120618	5	1252	24.76	-0.0206754699417075	-0.0712553412589993
3	A	26	50	20120618	5	1254	24.8	-0.0194352753581844	-0.0722981116292151
3	A	26	50	20120618	5	1256	24.84	-0.0181041468426007	-0.0730991929016214
3	A	26	50	20120618	5	1258	24.88	-0.0193000058309434	-0.0741669241412131
3	A	26	50	20120618	5	1260	24.92	-0.0199455236114886	-0.0745239423550342
3	A	26	50	20120618	5	1262	24.96	-0.02106551004221	-0.0759591569888085
3	A	26	50	20120618	5	1264	25	-0.0221532524037093	-0.0759518737889623
3	A	26	50	20120618	5	1266	25.04	-0.0236616525893364	-0.0780910132234078
3	A	26	50	20120618	5	1268	25.08	-0.0251520922627214	-0.0799426430406229
3	A	26	50	20120618	5	1270	25.12	-0.026462926813685	-0.0829356846240293
3	A	26	50	20120618	5	1272	25.16	-0.0271198290134073	-0.0844749146653162
3	A	26	50	20120618	5	1274	25.2	-0.0265865997897146	-0.0859340295082946
3	A	26	50	20120618	5	1276	25.24	-0.0259764373482287	-0.0868697439118388
3	A	26	50	20120618	5	1278	25.28	-0.0245664664265427	-0.0871158170716917
3	A	26	50	20120618	5	1280	25.32	-0.023244247456402	-0.087483724729943
3	A	26	50	20120618	5	1282	25.36	-0.0218421254199872	-0.0869230597631403
3	A	26	50	20120618	5	1284	25.4	-0.0211166338624898	-0.085889552491758
3	A	26	50	20120618	5	1286	25.44	-0.0200196284021570	-0.08461195195951
3	A	26	50	20120618	5	1288	25.48	-0.0184919949120816	-0.0832758029857801
3	A	26	50	20120618	5	1290	25.52	-0.0168526385505787	-0.0820140416454308
3	A	26	50	20120618	5	1292	25.56	-0.0138231102572630	-0.0814937524758337
3	A	26	50	20120618	5	1294	25.6	-0.0118693035101665	-0.0820619127745171
3	A	26	50	20120618	5	1296	25.64	-0.00902970409827754	-0.0817714333088057
3	A	26	50	20120618	5	1298	25.68	-0.00682197530605689	-0.0820896313603396
3	A	26	50	20120618	5	1300	25.72	-0.00440833701915474	-0.0818731152639403
3	A	26	50	20120618	5	1302	25.76	-0.0024519139769678	-0.0823829392531758
3	A	26	50	20120618	5	1304	25.8	0.0005210457738529	-0.0841368469132309
3	A	26	50	20120618	5	1306	25.84	0.0020416789067946	-0.0841499283886829
3	A	26	50	20120618	5	1308	25.88	0.0039351694454559	-0.0855864865253415
3	A	26	50	20120618	5	1310	25.92	0.0052817128888695	-0.0872140342035985
3	A	26	50	20120618	5	1312	25.96	0.0075779007394166	-0.0883044635708663
3	A	26	50	20120618	5	1314	26	0.0079518895159861	-0.0890970595618983
3	A	26	50	20120618	5	1316	26.04	0.0100892611834787	-0.0904576037195793
3	A	26	50	20120618	5	1318	26.08	0.0119188292691208	-0.0922759995180787
3	A	26	50	20120618	5	1320	26.12	0.0134853536321614	-0.0921396693306659
3	A	26	50	20120618	5	1322	26.16	0.0152415947445945	-0.0928853134314271
3	A	26	50	20120618	5	1324	26.2	0.0168751528304916	-0.0905874992352833
3	A	26	50	20120618	5	1326	26.24	0.0192462939998445	-0.0899477797303439
3	A	26	50	20120618	5	1328	26.28	0.0214334459847326	-0.0885500417559724
3	A	26	50	20120618	5	1330	26.32	0.022605899738618	-0.08666185451817
3	A	26	50	20120618	5	1332	26.36	0.023651144982568	-0.0848355391237213
3	A	26	50	20120618	5	1334	26.4	0.0250642271740912	-0.0833332200564124
3	A	26	50	20120618	5	1336	26.44	0.0263800821832012	-0.082940846503532
3	A	26	50	20120618	5	1338	26.48	0.0265055229261837	-0.0840024966248055
3	A	26	50	20120618	5	1340	26.52	0.0273241404467634	-0.0841352205676342
3	A	26	50	20120618	5	1342	26.56	0.0288497233271733	-0.0846438424753417
3	A	26	50	20120618	5	1344	26.6	0.0306037724085847	-0.0867493236270027
3	A	26	50	20120618	5	1346	26.64	0.0323522353464247	-0.086987265058872
3	A	26	50	20120618	5	1348	26.68	0.0342667976671654	-0.0870784818336451
3	A	26	50	20120618	5	1350	26.72	0.0350046635933335	-0.087116594889151
3	A	26	50	20120618	5	1352	26.76	0.0369751580604661	-0.087385931862105
3	A	26	50	20120618	5	1354	26.8	0.0389952914236379	-0.0873195345353516
3	A	26	50	20120618	5	1356	26.84	0.041148431572351	-0.0872872904661295
3	A	26	50	20120618	5	1358	26.88	0.0442499433359914	-0.0866938864553577
3	A	26	50	20120618	5	1360	26.92	0.0466249523794373	-0.087271896751503
3	A	26	50	20120618	5	1362	26.96	0.0505123709039597	-0.0862447251568802
3	A	26	50	20120618	5	1364	27	0.0527249858040384	-0.085188512686754
3	A	26	50	20120618	5	1366	27.04	0.0531955087983755	-0.0831684358921247
3	A	26	50	20120618	5	1368	27.08	0.053402068124189	-0.0819136614738803
3	A	26	50	20120618	5	1370	27.12	0.0548969279220632	-0.0803544549589181
3	A	26	50	20120618	5	1372	27.16	0.0561428571415817	-0.0781387994996804
3	A	26	50	20120618	5	1374	27.2	0.0573001363839428	-0.0766371592548814
3	A	26	50	20120618	5	1376	27.24	0.0592054780322569	-0.0745840322892994
3	A	26	50	20120618	5	1378	27.28	0.0605274000175495	-0.0745763389675201
3	A	26	50	20120618	5	1380	27.32	0.0625166328143835	-0.0742639391915919
3	A	26	50	20120618	5	1382	27.36	0.0640909353520172	-0.0738673937087024
3	A	26	50	20120618	5	1384	27.4	0.0660730970810393	-0.0722983237612495
3	A	26	50	20120618	5	1386	27.44	0.0684387228174989	-0.0709234960465885
3	A	26	50	20120618	5	1388	27.48	0.0704764631395223	-0.0698370971879735
3	A	26	50	20120618	5	1390	27.52	0.0718672714674381	-0.0685691840186279
3	A	26	50	20120618	5	1392	27.56	0.0727800049005937	-0.067175335131553
3	A	26	50	20120618	5	1394	27.6	0.0743878950103338	-0.065451338088342
3	A	26	50	20120618	5	1396	27.64	0.0757216398210079	-0.063362544656717
3	A	26	50	20120618	5	1398	27.68	0.0773096602301967	-0.0613020354963394
3	A	26	50	20120618	5	1400	27.72	0.0791861802061095	-0.0592716490848403
3	A	26	50	20120618	5	1402	27.76	0.0802540528670574	-0.056615331750635
3	A	26	50	20120618	5	1404	27.8	0.0813424316246598	-0.0547594592927327
3	A	26	50	20120618	5	1406	27.84	0.0820172943366242	-0.0527426493314325
3	A	26	50	20120618	5	1408	27.88	0.0831968191583215	-0.0524270675749889
3	A	26	50	20120618	5	1410	27.92	0.0851801829688716	-0.051811531121966
3	A	26	50	20120618	5	1412	27.96	0.0863896891180912	-0.0509541641497773
3	A	26	50	20120618	5	1414	28	0.0889943876572703	-0.0500316726430414
3	A	26	50	20120618	5	1416	28.04	0.0900616239221153	-0.0504026915711299
3	A	26	50	20120618	5	1418	28.08	0.0911702259336593	-0.0504437037644388
3	A	26	50	20120618	5	1420	28.12	0.0910747665181993	-0.0516177838639209
3	A	26	50	20120618	5	1422	28.16	0.0908086115257603	-0.0527350125781957
3	A	26	50	20120618	5	1424	28.2	0.0904960703284763	-0.0544416855052675
3	A	26	50	20120618	5	1426	28.24	0.0899250816026673	-0.0559737737680644
3	A	26	50	20120618	5	1428	28.28	0.0891725785661293	-0.0573287317821741
3	A	26	50	20120618	5	1430	28.32	0.0879967306996943	-0.0588652041070143
3	A	26	50	20120618	5	1432	28.36	0.0873095643297368	-0.0607516235778638
3	A	26	50	20120618	5	1434	28.4	0.0860153467881311	-0.062764261609155
3	A	26	50	20120618	5	1436	28.44	0.083676308266644	-0.0657071693217753
3	A	26	50	20120618	5	1438	28.48	0.0819654634095632	-0.0678465208882552
3	A	26	50	20120618	5	1440	28.52	0.0795552192352108	-0.0701931254523009
3	A	26	50	20120618	5	1442	28.56	0.0773353989170318	-0.0718302897827821
3	A	26	50	20120618	5	1444	28.6	0.0755778850123927	-0.0729796918556009
3	A	26	50	20120618	5	1446	28.64	0.0736079562306851	-0.0744786875210382
3	A	26	50	20120618	5	1448	28.68	0.0714779384737168	-0.0762410097517894
3	A	26	50	20120618	5	1450	28.72	0.0691004333433333	-0.0760551113790155
3	A	26	50	20120618	5	1452	28.76	0.0663319688736317	-0.0763410653613273
3	A	26	50	20120618	5	1454	28.8	0.0633358160203881	-0.0760981034713117
3	A	26	50	20120618	5	1456	28.84	0.0606667141955788	-0.075773880870002
3	A	26	50	20120618	5	1458	28.88	0.0574467337618184	-0.0763707779882728
3	A	26	50	20120618	5	1460	28.92	0.0545713971732083	-0.0766015352152452
3	A	26	50	20120618	5	1462	28.96	0.05226112375558	-0.0774243388079695
3	A	26	50	20120618	5	1464	29	0.0497120398718484	-0.078501367794627
3	A	26	50	20120618	5	1466	29.04	0.0465256533741553	-0.0795108553557592
3	A	26	50	20120618	5	1468	29.08	0.0439176455752406	-0.080401442204528
3	A	26	50	20120618	5	1470	29.12	0.0421835015497196	-0.0803857797893247
3	A	26	50	20120618	5	1472	29.16	0.039941456865408	-0.080117029714999
3	A	26	50	20120618	5	1474	29.2	0.0373051718663137	-0.0797276047973963
3	A	26	50	20120618	5	1476	29.24	0.034578278204278	-0.078927732677586
3	A	26	50	20120618	5	1478	29.28	0.0323275573197613	-0.0783529962858374
3	A	26	50	20120618	5	1480	29.32	0.0297772352920557	-0.0787402786698933
3	A	26	50	20120618	5	1482	29.36	0.0274838758686334	-0.0784147974185131
3	A	26	50	20120618	5	1484	29.4	0.0261746676632665	-0.0774949222068676
3	A	26	50	20120618	5	1486	29.44	0.0262838449502817	-0.0766560107216678
3	A	26	50	20120618	5	1488	29.48	0.0267798803572841	-0.075438019291074
3	A	26	50	20120618	5	1490	29.52	0.0261506967433843	-0.0753105986491042
3	A	26	50	20120618	5	1492	29.56	0.0258534997632516	-0.0739113050398141
3	A	26	50	20120618	5	1494	29.6	0.0249726568459275	-0.0731332754484746
3	A	26	50	20120618	5	1496	29.64	0.0239738685175015	-0.0712228850577429
3	A	26	50	20120618	5	1498	29.68	0.0229849796840121	-0.0697554263547464
3	A	26	50	20120618	5	1500	29.72	0.0216266982680309	-0.0684906244552381
3	A	26	50	20120618	5	1502	29.76	0.0213245515404299	-0.0673127966898156
3	A	26	50	20120618	5	1504	29.8	0.022062417466598	-0.0668393886998112
3	A	26	50	20120618	5	1506	29.84	0.0218184302717496	-0.0648578280115531
3	A	26	50	20120618	5	1508	29.88	0.0222731494295272	-0.0631246597933902
3	A	26	50	20120618	5	1510	29.92	0.0222669622451919	-0.0624371752253816
3	A	26	50	20120618	5	1512	29.96	0.0213717226338028	-0.0622612894846292
3	A	26	50	20120618	5	1514	30	0.0200639993526764	-0.0625868414466875
3	A	26	50	20120618	5	1516	30.04	0.0193457839239574	-0.0623276938824505
3	A	26	50	20120618	5	1518	30.08	0.0189159337116741	-0.0610561037578427
3	A	26	50	20120618	5	1520	30.12	0.0183274582351673	-0.0603442098637475
3	A	26	50	20120618	5	1522	30.16	0.0179862721421769	-0.0584687576190743
3	A	26	50	20120618	5	1524	30.2	0.0177165745447646	-0.0567444140935406
3	A	26	50	20120618	5	1526	30.24	0.0164409892668431	-0.0564239179449677
3	A	26	50	20120618	5	1528	30.28	0.0152686981475174	-0.0556212598244395
3	A	26	50	20120618	5	1530	30.32	0.0142747605716103	-0.0558344100925603
3	A	26	50	20120618	5	1532	30.36	0.0127774973177868	-0.0552988827718287
3	A	26	50	20120618	5	1534	30.4	0.0108693413844837	-0.0555702279280412
3	A	26	50	20120618	5	1536	30.44	0.0100134593365355	-0.0551599645735968
3	A	26	50	20120618	5	1538	30.48	0.0090341871552702	-0.0547862586397397
3	A	26	50	20120618	5	1540	30.52	0.0080233780115641	-0.054188682698959
3	A	26	50	20120618	5	1542	30.56	0.0081459196167437	-0.0527151428776443
3	A	26	50	20120618	5	1544	30.6	0.0067961941928148	-0.0512681195606242
3	A	26	50	20120618	5	1546	30.64	0.0061131997528667	-0.0506214704092291
3	A	26	50	20120618	5	1548	30.68	0.005501340255106	-0.0494924330117085
3	A	26	50	20120618	5	1550	30.72	0.0044091431208853	-0.048526100884539
3	A	26	50	20120618	5	1552	30.76	0.0042018901233195	-0.0475777999802897
3	A	26	50	20120618	5	1554	30.8	0.0034107578433246	-0.0464864725874098
3	A	26	50	20120618	5	1556	30.84	0.0014849030272883	-0.0457864156608317
3	A	26	50	20120618	5	1558	30.88	0.0009098837928274	-0.0452929965489197
3	A	26	50	20120618	5	1560	30.92	0.000435132299938801	-0.0447499385409684
3	A	26	50	20120618	5	1562	30.96	-0.000383838774031500	-0.0438793486719716
3	A	26	50	20120618	5	1564	31	-0.0002704895570073	-0.0437172090870455
3	A	26	50	20120618	5	1566	31.04	-0.000423592317269799	-0.0425823875560548
3	A	26	50	20120618	5	1568	31.08	-0.000388484465583899	-0.0423147829947148
3	A	26	50	20120618	5	1570	31.12	-0.000226592368031200	-0.0426603107233416
3	A	26	50	20120618	5	1572	31.16	0.000137666619229201	-0.0418760303080563
3	A	26	50	20120618	5	1574	31.2	-5.04874241766991e-05	-0.0413517035587387
3	A	26	50	20120618	5	1576	31.24	-0.000212273455712200	-0.0416213940850832
3	A	26	50	20120618	5	1578	31.28	-0.000274131156930400	-0.0405527294645404
3	A	26	50	20120618	5	1580	31.32	-0.000179088934471100	-0.0404409995220451
3	A	26	50	20120618	5	1582	31.36	-0.000319866823537501	-0.0396923785017351
3	A	26	50	20120618	5	1584	31.4	-6.98975053203005e-05	-0.038791163838045
3	A	26	50	20120618	5	1586	31.44	-0.000209565236740299	-0.039381965695862
3	A	26	50	20120618	5	1588	31.48	-0.0009804035521151	-0.0385049623683598
3	A	26	50	20120618	5	1590	31.52	-0.0019912480511604	-0.0375409990489072
3	A	26	50	20120618	5	1592	31.56	-0.00326884858340823	-0.0363003094906373
3	A	26	50	20120618	5	1594	31.6	-0.00435007142038496	-0.0354416555841068
3	A	26	50	20120618	5	1596	31.64	-0.00566817502905918	-0.0347924467061638
3	A	26	50	20120618	5	1598	31.68	-0.00672696843893667	-0.0336278135532784
3	A	26	50	20120618	5	1600	31.72	-0.00781657049127045	-0.0330510477650679
3	A	26	50	20120618	5	1602	31.76	-0.00875111816862565	-0.0322875492180818
3	A	26	50	20120618	5	1604	31.8	-0.0111881475478495	-0.0317972979445495
3	A	26	50	20120618	5	1606	31.84	-0.0151153054734746	-0.0318672732316157
3	A	26	50	20120618	5	1608	31.88	-0.0153201401658487	-0.0318501046789685
3	A	26	50	20120618	5	1610	31.92	-0.0163998710075171	-0.0326085686256726
3	A	26	50	20120618	5	1612	31.96	-0.0163605205151441	-0.0332039878907708
3	A	26	50	20120618	5	1614	32	-0.0161897118010806	-0.0336491540359346
3	A	26	50	20120618	5	1616	32.04	-0.0161362828126942	-0.0341409892286567
3	A	26	50	20120618	5	1618	32.08	-0.0158871549515466	-0.0347429633736164
3	A	26	50	20120618	5	1620	32.12	-0.0155763108105369	-0.0362843147352469
3	A	26	50	20120618	5	1622	32.16	-0.0152094638124574	-0.0364008459327864
3	A	26	50	20120618	5	1624	32.2	-0.0153037918570677	-0.036825534265567
3	A	26	50	20120618	5	1626	32.24	-0.0153797351253671	-0.0361056995623191
3	A	26	50	20120618	5	1628	32.28	-0.0155454809548772	-0.036391653544631
3	A	26	50	20120618	5	1630	32.32	-0.0159104894753257	-0.0362608387901115
3	A	26	50	20120618	5	1632	32.36	-0.0155821090861427	-0.0359130836751239
3	A	26	50	20120618	5	1634	32.4	-0.0160844377434976	-0.0354360694405355
3	A	26	50	20120618	5	1636	32.44	-0.0165362224081333	-0.0343535455270814
3	A	26	50	20120618	5	1638	32.48	-0.016715891170165	-0.0340630024217596
3	A	26	50	20120618	5	1640	32.52	-0.0168001146588721	-0.0327074009404791
3	A	26	50	20120618	5	1642	32.56	-0.0169406097052261	-0.0324991650644875
3	A	26	50	20120618	5	1644	32.6	-0.0168878948946886	-0.0310695012189454
3	A	26	50	20120618	5	1646	32.64	-0.0166670371626528	-0.0303197841831246
3	A	26	50	20120618	5	1648	32.68	-0.0160467772363316	-0.0291338105475829
3	A	26	50	20120618	5	1650	32.72	-0.0153023988567087	-0.0278149220503815
3	A	26	50	20120618	5	1652	32.76	-0.0144815468787005	-0.0268657160494523
3	A	26	50	20120618	5	1654	32.8	-0.013931919848752	-0.0261535675969159
3	A	26	50	20120618	5	1656	32.84	-0.0134081941401984	-0.0249852574887683
3	A	26	50	20120618	5	1658	32.88	-0.0128746608605897	-0.0233416938419173
3	A	26	50	20120618	5	1660	32.92	-0.0130013461115071	-0.0209241664677186
3	A	26	50	20120618	5	1662	32.96	-0.0135797134965769	-0.0184320004372318
3	A	26	50	20120618	5	1664	33	-0.0152047615523625	-0.0160426123773904
3	A	26	50	20120618	5	1666	33.04	-0.0155286164581459	-0.0151681192789614
3	A	26	50	20120618	5	1668	33.08	-0.0155688932604023	-0.0148880908514759
3	A	26	50	20120618	5	1670	33.12	-0.0152389148098938	-0.0155758370489936
3	A	26	50	20120618	5	1672	33.16	-0.0149543248365628	-0.0154523260004169
3	A	26	50	20120618	5	1674	33.2	-0.0148952312157523	-0.0153887776068849
3	A	26	50	20120618	5	1676	33.24	-0.0138291814760863	-0.0161710484246980
3	A	26	50	20120618	5	1678	33.28	-0.0135972787361283	-0.0156864257211440
3	A	26	50	20120618	5	1680	33.32	-0.0130407446871412	-0.0156809965552781
3	A	26	50	20120618	5	1682	33.36	-0.0112484170872371	-0.0155585808151055
3	A	26	50	20120618	5	1684	33.4	-0.00856292876988066	-0.0157656315801319
3	A	26	50	20120618	5	1686	33.44	-0.00903950459826477	-0.0154897750826554
3	A	26	50	20120618	5	1688	33.48	-0.00745440454008233	-0.0145375921621774
3	A	26	50	20120618	5	1690	33.52	-0.00904613089591127	-0.0141815207643363
3	A	26	50	20120618	5	1692	33.56	-0.00978176788008378	-0.0141659023311748
3	A	26	50	20120618	5	1694	33.6	-0.0102639858548963	-0.0133114633467456
3	A	26	50	20120618	5	1696	33.64	-0.0114743065911278	-0.011918709060968
3	A	26	50	20120618	5	1698	33.68	-0.0133794219652719	-0.0105658299407950
3	A	26	50	20120618	5	1700	33.72	-0.0154887497778226	-0.00956168174296763
3	A	26	50	20120618	5	1702	33.76	-0.0166096130209527	-0.00931979465525934
3	A	26	50	20120618	5	1704	33.8	-0.0176128540007798	-0.0100392453995251
3	A	26	50	20120618	5	1706	33.84	-0.0187734106830717	-0.0112600617217097
3	A	26	50	20120618	5	1708	33.88	-0.0211178783704247	-0.0136088569025635
3	A	26	50	20120618	5	1710	33.92	-0.0222021700508317	-0.0158413485742613
3	A	26	50	20120618	5	1712	33.96	-0.0234615767255997	-0.0179011859831968
3	A	26	50	20120618	5	1714	34	-0.024228865364933	-0.0192710710214573
3	A	26	50	20120618	5	1716	34.04	-0.0248539194752307	-0.0214437556016023
3	A	26	50	20120618	5	1718	34.08	-0.0241297360652785	-0.0221837782034531
3	A	26	50	20120618	5	1720	34.12	-0.0228235472058672	-0.0235299893066795
3	A	26	50	20120618	5	1722	34.16	-0.0216658019801373	-0.0253256862703959
3	A	26	50	20120618	5	1724	34.2	-0.0203135090514859	-0.0270118750211236
3	A	26	50	20120618	5	1726	34.24	-0.0186369447311570	-0.0284183245510393
3	A	26	50	20120618	5	1728	34.28	-0.0169506364793833	-0.0294099711009753
3	A	26	50	20120618	5	1730	34.32	-0.0148851634294018	-0.0306532203857931
3	A	26	50	20120618	5	1732	34.36	-0.0127293645591915	-0.0312016241210101
3	A	26	50	20120618	5	1734	34.4	-0.0102547948809545	-0.0305057249823054
3	A	26	50	20120618	5	1736	34.44	-0.0093053131083806	-0.0299764060591126
3	A	26	50	20120618	5	1738	34.48	-0.00805286436433956	-0.0287233916296466
3	A	26	50	20120618	5	1740	34.52	-0.00702249664706577	-0.0276715278662247
3	A	26	50	20120618	5	1742	34.56	-0.00621355234725274	-0.024858642948529
3	A	26	50	20120618	5	1744	34.6	-0.00636699826643616	-0.0226069217200489
3	A	26	50	20120618	5	1746	34.64	-0.00661804641746947	-0.0216160782312843
3	A	26	50	20120618	5	1748	34.68	-0.0063016719943242	-0.0194600382376616
3	A	26	50	20120618	5	1750	34.72	-0.00658248531033682	-0.0177590575201783
3	A	26	50	20120618	5	1752	34.76	-0.00651137158135289	-0.0176315732385982
3	A	26	50	20120618	5	1754	34.8	-0.00714397759207362	-0.0169274645901638
3	A	26	50	20120618	5	1756	34.84	-0.00715896118476696	-0.0162245226679185
3	A	26	50	20120618	5	1758	34.88	-0.00788015353303475	-0.0154914650678624
3	A	26	50	20120618	5	1760	34.92	-0.00776869936218412	-0.0155239919797970
3	A	26	50	20120618	5	1762	34.96	-0.00794697512385687	-0.0156975866945783
3	A	26	50	20120618	5	1764	35	-0.00792114451314013	-0.0161741554518946
3	A	26	50	20120618	5	1766	35.04	-0.00841645160015787	-0.0160768080613286
3	A	26	50	20120618	5	1768	35.08	-0.00819316142079478	-0.0160702319682636
3	A	26	50	20120618	5	1770	35.12	-0.00801110970891049	-0.0160278338456636
3	A	26	50	20120618	5	1772	35.16	-0.00830565503861375	-0.0159710602422022
3	A	26	50	20120618	5	1774	35.2	-0.0081894773944648	-0.0157728864957068
3	A	26	50	20120618	5	1776	35.24	-0.00827329783230665	-0.0158262871998220
3	A	26	50	20120618	5	1778	35.28	-0.00845138267514849	-0.0158160129382914
3	A	26	50	20120618	5	1780	35.32	-0.00877339203223303	-0.0159163584616096
3	A	26	50	20120618	5	1782	35.36	-0.00876349253729642	-0.0154364168049470
3	A	26	50	20120618	5	1784	35.4	-0.00876013378008578	-0.0155431545735671
3	A	26	50	20120618	5	1786	35.44	-0.00832189021030979	-0.0161564494980937
3	A	26	50	20120618	5	1788	35.48	-0.00851889723061618	-0.0164006063985696
3	A	26	50	20120618	5	1790	35.52	-0.00876255208527744	-0.0156694438446870
3	A	26	50	20120618	5	1792	35.56	-0.00841190490355484	-0.0162366071228090
3	A	26	50	20120618	5	1794	35.6	-0.00866236212545112	-0.0164563900525374
3	A	26	50	20120618	5	1796	35.64	-0.00916290887371745	-0.016241867997261
3	A	26	50	20120618	5	1798	35.68	-0.0102803214357553	-0.0164522039803927
3	A	26	50	20120618	5	1800	35.72	-0.0106689331805598	-0.0166738678141591
3	A	26	50	20120618	5	1802	35.76	-0.0114562180925583	-0.0167287187942825
3	A	26	50	20120618	5	1804	35.8	-0.0119512423368636	-0.0173473057059595
3	A	26	50	20120618	5	1806	35.84	-0.0137771150824672	-0.0176887548426724
3	A	26	50	20120618	5	1808	35.88	-0.0144931505009798	-0.0172592956604391
3	A	26	50	20120618	5	1810	35.92	-0.0153288022239182	-0.0177323005995782
3	A	26	50	20120618	5	1812	35.96	-0.0175578785698629	-0.0178732340521365
3	A	26	50	20120618	5	1814	36	-0.0188185156104301	-0.0176188948140115
3	A	26	50	20120618	5	1816	36.04	-0.0191280233196232	-0.0176214333273559
3	A	26	50	20120618	5	1818	36.08	-0.0193594876533768	-0.0172617563920376
3	A	26	50	20120618	5	1820	36.12	-0.0194796958061785	-0.0173649091292771
3	A	26	50	20120618	5	1822	36.16	-0.0199154998575594	-0.0182846429195664
3	A	26	50	20120618	5	1824	36.2	-0.0213126085068956	-0.0185363517204654
3	A	26	50	20120618	5	1826	36.24	-0.0225062471799454	-0.0196511621295485
3	A	26	50	20120618	5	1828	36.28	-0.0228129688884207	-0.0201384364835320
3	A	26	50	20120618	5	1830	36.32	-0.0232857687665933	-0.0207371437951626
3	A	26	50	20120618	5	1832	36.36	-0.0234135429619537	-0.0204785548452827
3	A	26	50	20120618	5	1834	36.4	-0.0241193628087985	-0.0188700707658464
3	A	26	50	20120618	5	1836	36.44	-0.0248167539428115	-0.0185315787496924
3	A	26	50	20120618	5	1838	36.48	-0.0262365253644847	-0.0173851748096259
3	A	26	50	20120618	5	1840	36.52	-0.0264071643729207	-0.0165125767573705
3	A	26	50	20120618	5	1842	36.56	-0.0256005676676212	-0.0153380016831415
3	A	26	50	20120618	5	1844	36.6	-0.0251967884823602	-0.0139958917992460
3	A	26	50	20120618	5	1846	36.64	-0.0247263927672437	-0.0131285263371713
3	A	26	50	20120618	5	1848	36.68	-0.0237775120354338	-0.0124255773438581
3	A	26	50	20120618	5	1850	36.72	-0.0222003174310650	-0.0102975465569450
3	A	26	50	20120618	5	1852	36.76	-0.019846704731711	-0.00951074106334417
3	A	26	50	20120618	5	1854	36.8	-0.0175937147415334	-0.00958758306436249
3	A	26	50	20120618	5	1856	36.84	-0.0163077703492676	-0.00904595341210922
3	A	26	50	20120618	5	1858	36.88	-0.0147466977795098	-0.00882982622443955
3	A	26	50	20120618	5	1860	36.92	-0.0132168651873449	-0.0102168939574829
3	A	26	50	20120618	5	1862	36.96	-0.010695272908159	-0.0103994618573175
3	A	26	50	20120618	5	1864	37	-0.00851293773466434	-0.0119424876478057
3	A	26	50	20120618	5	1866	37.04	-0.00698010559553364	-0.0129611824463357
3	A	26	50	20120618	5	1868	37.08	-0.00567798967118205	-0.0144638479959674
3	A	26	50	20120618	5	1870	37.12	-0.00513919551712133	-0.0160317795015027
3	A	26	50	20120618	5	1872	37.16	-0.00402601145363497	-0.0176349037115376
3	A	26	50	20120618	5	1874	37.2	-0.00404636905786533	-0.0188810167788192
3	A	26	50	20120618	5	1876	37.24	-0.00421941222935731	-0.0207541426421823
3	A	26	50	20120618	5	1878	37.28	-0.00381718160794715	-0.0217074215781712
3	A	26	50	20120618	5	1880	37.32	-0.00383316222120197	-0.0233410645168821
3	A	26	50	20120618	5	1882	37.36	-0.00477299340042619	-0.0248092458830089
3	A	26	50	20120618	5	1884	37.4	-0.00534475145841226	-0.0251929135371993
3	A	26	50	20120618	5	1886	37.44	-0.00538374415475401	-0.0248094806424602
3	A	26	50	20120618	5	1888	37.48	-0.00568817200883113	-0.0255097468726456
3	A	26	50	20120618	5	1890	37.52	-0.00605112991961419	-0.0266198338084303
3	A	26	50	20120618	5	1892	37.56	-0.00623632118560695	-0.0266702505219290
3	A	26	50	20120618	5	1894	37.6	-0.00587519468138716	-0.0270921740671952
3	A	26	50	20120618	5	1896	37.64	-0.0053696274749744	-0.0271265535988964
3	A	26	50	20120618	5	1898	37.68	-0.00457623245327966	-0.027755857420949
3	A	26	50	20120618	5	1900	37.72	-0.00358189889757514	-0.0280850863382695
3	A	26	50	20120618	5	1902	37.76	-0.00275372129331383	-0.0287719557233785
3	A	26	50	20120618	5	1904	37.8	-0.0017619262509538	-0.0289811108381856
3	A	26	50	20120618	5	1906	37.84	-0.0002926983667908	-0.0295996864361541
3	A	26	50	20120618	5	1908	37.88	0.0006627464372688	-0.0308791233247127
3	A	26	50	20120618	5	1910	37.92	0.0015492999489578	-0.031669119991217
3	A	26	50	20120618	5	1912	37.96	0.0014013795742946	-0.0327736144194694
3	A	26	50	20120618	5	1914	38	0.0003476136936313	-0.0337990960288852
3	A	26	50	20120618	5	1916	38.04	-0.0009611773187347	-0.034051186667446
3	A	26	50	20120618	5	1918	38.08	-0.00266138728982649	-0.0351444161775673
3	A	26	50	20120618	5	1920	38.12	-0.00372997412862342	-0.0352492164736069
3	A	26	50	20120618	5	1922	38.16	-0.00559843308723075	-0.0352231949440593
3	A	26	50	20120618	5	1924	38.2	-0.00744379086729672	-0.0351114225751571
3	A	26	50	20120618	5	1926	38.24	-0.0087157486874307	-0.0349100527060108
3	A	26	50	20120618	5	1928	38.28	-0.0114956682869875	-0.0337222547349736
3	A	26	50	20120618	5	1930	38.32	-0.0129215491112502	-0.0330302093282264
3	A	26	50	20120618	5	1932	38.36	-0.0162069298512025	-0.0325147072715379
3	A	26	50	20120618	5	1934	38.4	-0.0184405741069537	-0.0314434051427013
3	A	26	50	20120618	5	1936	38.44	-0.0203676805019926	-0.0306517708168917
3	A	26	50	20120618	5	1938	38.48	-0.0216605757539175	-0.0293955036962322
3	A	26	50	20120618	5	1940	38.52	-0.0229591872570616	-0.0281671786071381
3	A	26	50	20120618	5	1942	38.56	-0.0249225512594126	-0.0264404125337721
3	A	26	50	20120618	5	1944	38.6	-0.0266006641435924	-0.0247914324489772
3	A	26	50	20120618	5	1946	38.64	-0.0271101133662338	-0.0233423797354951
3	A	26	50	20120618	5	1948	38.68	-0.0286421309183526	-0.0209592884615402
3	A	26	50	20120618	5	1950	38.72	-0.0294095114815675	-0.0191016906630919
3	A	26	50	20120618	5	1952	38.76	-0.0305668331503355	-0.0178808708053733
3	A	26	50	20120618	5	1954	38.8	-0.0314522722617373	-0.0181307623418446
3	A	26	50	20120618	5	1956	38.84	-0.0319144372539208	-0.0191390966118166
3	A	26	50	20120618	5	1958	38.88	-0.0324837289234541	-0.019671477307372
3	A	26	50	20120618	5	1960	38.92	-0.033534913864366	-0.0206310212094421
3	A	26	50	20120618	5	1962	38.96	-0.0341167213239263	-0.0219172484444205
3	A	26	50	20120618	5	1964	39	-0.0344999731993294	-0.0223747465318481
3	A	26	50	20120618	5	1966	39.04	-0.0361787154085444	-0.0240988849964153
3	A	26	50	20120618	5	1968	39.08	-0.0378856711783288	-0.0266867543942018
3	A	26	50	20120618	5	1970	39.12	-0.0378314360882117	-0.0276969978524831
3	A	26	50	20120618	5	1972	39.16	-0.0385850917088038	-0.0302236105898154
3	A	26	50	20120618	5	1974	39.2	-0.0389205360947309	-0.0325525445553992
3	A	26	50	20120618	5	1976	39.24	-0.0393993180962723	-0.0344977245997653
3	A	26	50	20120618	5	1978	39.28	-0.0403981064246983	-0.0363850633094303
3	A	26	50	20120618	5	1980	39.32	-0.0416709269151053	-0.0380564940345278
3	A	26	50	20120618	5	1982	39.36	-0.0418980991106971	-0.0395842194484848
3	A	26	50	20120618	5	1984	39.4	-0.0417171151300524	-0.0409650222154468
3	A	26	50	20120618	5	1986	39.44	-0.0405475817271733	-0.0421624156255047
3	A	26	50	20120618	5	1988	39.48	-0.0394631217553523	-0.0428818670768772
3	A	26	50	20120618	5	1990	39.52	-0.0384927181073367	-0.0439846411143309
3	A	26	50	20120618	5	1992	39.56	-0.0374572493217434	-0.0460386265075453
3	A	26	50	20120618	5	1994	39.6	-0.0360354697168117	-0.0480772860683842
3	A	26	50	20120618	5	1996	39.64	-0.0354813101323958	-0.0478540524575636
3	A	26	50	20120618	5	1998	39.68	-0.0345879938514516	-0.0474847588700212
3	A	26	50	20120618	5	2000	39.72	-0.0335947280269866	-0.0477909997458852
3	A	26	50	20120618	5	2002	39.76	-0.0311438817812584	-0.0487849231796567
3	A	26	50	20120618	5	2004	39.8	-0.0294281083899127	-0.0498947060595255
3	A	26	50	20120618	5	2006	39.84	-0.0265509616079428	-0.0526913840897964
3	A	26	50	20120618	5	2008	39.88	-0.0257706692749034	-0.0529959349804535
3	A	26	50	20120618	5	2010	39.92	-0.0247135446370295	-0.0543890767607472
3	A	26	50	20120618	5	2012	39.96	-0.022756202356027	-0.055367500413875
3	A	26	50	20120618	5	2014	40	-0.0211903143890894	-0.0559926535191221
3	A	26	50	20120618	5	2016	40.04	-0.0204174466772525	-0.0560179679418885
3	A	26	50	20120618	5	2018	40.08	-0.0178360826618529	-0.0574942654796498
3	A	26	50	20120618	5	2020	40.12	-0.0160591233207311	-0.0592963978221819
3	A	26	50	20120618	5	2022	40.16	-0.0146735475829961	-0.0612527501536907
3	A	26	50	20120618	5	2024	40.2	-0.0123246095665725	-0.0622113748169453
3	A	26	50	20120618	5	2026	40.24	-0.00986013030210302	-0.0629407554617392
3	A	26	50	20120618	5	2028	40.28	-0.00749966644514608	-0.0641152598252901
3	A	26	50	20120618	5	2030	40.32	-0.00603800601775537	-0.0635190980980717
3	A	26	50	20120618	5	2032	40.36	-0.00547493688789652	-0.0622998338752717
3	A	26	50	20120618	5	2034	40.4	-0.00511113044897604	-0.0610016565356913
3	A	26	50	20120618	5	2036	40.44	-0.00389236120092291	-0.0593478751958522
3	A	26	50	20120618	5	2038	40.48	-0.00440268016490524	-0.0575951696173251
3	A	26	50	20120618	5	2040	40.52	-0.00365505616515671	-0.0549734298047198
3	A	26	50	20120618	5	2042	40.56	-0.00271396775007552	-0.052855574284388
3	A	26	50	20120618	5	2044	40.6	-0.00279811345703672	-0.0510412797052195
3	A	26	50	20120618	5	2046	40.64	-0.00315548522424841	-0.0487238079405587
3	A	26	50	20120618	5	2048	40.68	-0.00354503035000408	-0.0465656473336993
3	A	26	50	20120618	5	2050	40.72	-0.00383614621181858	-0.0451540500664166
3	A	26	50	20120618	5	2052	40.76	-0.00276056608695572	-0.0449449585912197
3	A	26	50	20120618	5	2054	40.8	-0.0015852131952674	-0.044022042820415
3	A	26	50	20120618	5	2056	40.84	-3.18410183567999e-05	-0.0440046479935978
3	A	26	50	20120618	5	2058	40.88	0.0013195673197113	-0.0423002519503614
3	A	26	50	20120618	5	2060	40.92	0.0027951153242845	-0.0417966929272072
3	A	26	50	20120618	5	2062	40.96	0.0042012395850808	-0.0400111351676262
3	A	26	50	20120618	5	2064	41	0.0057320479846038	-0.0380515372159917
3	A	26	50	20120618	5	2066	41.04	0.0052018027515276	-0.0365139193781659
3	A	26	50	20120618	5	2068	41.08	0.0045464031537153	-0.0347142442316985
3	A	26	50	20120618	5	2070	41.12	0.0037393588498233	-0.0337009128381039
3	A	26	50	20120618	5	2072	41.16	0.0021025113031801	-0.0326704121847552
3	A	26	50	20120618	5	2074	41.2	0.000359181960571501	-0.0311937186671965
3	A	26	50	20120618	5	2076	41.24	-0.000456781788258399	-0.0289491828456947
3	A	26	50	20120618	5	2078	41.28	-0.0016011294618052	-0.0279913020587739
3	A	26	50	20120618	5	2080	41.32	-0.00264337374457577	-0.0268835174626687
3	A	26	50	20120618	5	2082	41.36	-0.00270935430259235	-0.0263719332018121
3	A	26	50	20120618	5	2084	41.4	-0.0022721179357155	-0.0250563287913453
3	A	26	50	20120618	5	2086	41.44	-0.00231632625167527	-0.0254764350721839
3	A	26	50	20120618	5	2088	41.48	-0.00285487574678969	-0.0254890385434518
3	A	26	50	20120618	5	2090	41.52	-0.00318733331367305	-0.0252381330158562
3	A	26	50	20120618	5	2092	41.56	-0.00333971694633909	-0.0246672878327247
3	A	26	50	20120618	5	2094	41.6	-0.00305973660211471	-0.0248465026322028
3	A	26	50	20120618	5	2096	41.64	-0.00321173132605111	-0.0244763697089111
3	A	26	50	20120618	5	2098	41.68	-0.00319432235709829	-0.0247980891522153
3	A	26	50	20120618	5	2100	41.72	-0.00275563755269085	-0.0245944466418743
3	A	26	50	20120618	5	2102	41.76	-0.00305796529962784	-0.0250360744247050
3	A	26	50	20120618	5	2104	41.8	-0.00276631627930033	-0.0248514813710492
3	A	26	50	20120618	5	2106	41.84	-0.00269109991677195	-0.0247645270359531
3	A	26	50	20120618	5	2108	41.88	-0.00322084027560635	-0.0250131217385877
3	A	26	50	20120618	5	2110	41.92	-0.00300126735659196	-0.0254481882775958
3	A	26	50	20120618	5	2112	41.96	-0.0030521260118288	-0.0252877634266141
3	A	26	50	20120618	5	2114	42	-0.00339219204767773	-0.0247787356396143
3	A	26	50	20120618	5	2116	42.04	-0.00383426318646028	-0.0247053259349118
3	A	26	50	20120618	5	2118	42.08	-0.00426758105039852	-0.0244353553942819
3	A	26	50	20120618	5	2120	42.12	-0.00449800523007699	-0.0240481925112720
3	A	26	50	20120618	5	2122	42.16	-0.00461249783876638	-0.0238630132660946
3	A	26	50	20120618	5	2124	42.2	-0.00546721669605952	-0.0238514131793492
3	A	26	50	20120618	5	2126	42.24	-0.00634474328257984	-0.0235849399888591
3	A	26	50	20120618	5	2128	42.28	-0.00734299986670639	-0.0233848485687731
3	A	26	50	20120618	5	2130	42.32	-0.00975465118355341	-0.0228022279364145
3	A	26	50	20120618	5	2132	42.36	-0.0110130679088277	-0.0222478774331677
3	A	26	50	20120618	5	2134	42.4	-0.0131200764111361	-0.0213939611420712
3	A	26	50	20120618	5	2136	42.44	-0.0153817051248595	-0.0205248802389453
3	A	26	50	20120618	5	2138	42.48	-0.0179609223640714	-0.0180006334809029
3	A	26	50	20120618	5	2140	42.52	-0.0189107647611037	-0.0169312617535788
3	A	26	50	20120618	5	2142	42.56	-0.0190041452826272	-0.0152397067694887
3	A	26	50	20120618	5	2144	42.6	-0.0188824663477206	-0.0140742250884658
3	A	26	50	20120618	5	2146	42.64	-0.0180895168032980	-0.0143566293947361
3	A	26	50	20120618	5	2148	42.68	-0.0178913571989383	-0.0141277672139373
3	A	26	50	20120618	5	2150	42.72	-0.0180621871262051	-0.0147956507819714
3	A	26	50	20120618	5	2152	42.76	-0.0183700331344625	-0.0148869099831513
3	A	26	50	20120618	5	2154	42.8	-0.0183169223441276	-0.0151511911426198
3	A	26	50	20120618	5	2156	42.84	-0.0187021965449249	-0.0150872121210580
3	A	26	50	20120618	5	2158	42.88	-0.0202758909707268	-0.0144072582402691
3	A	26	50	20120618	5	2160	42.92	-0.0207623167965728	-0.0142996153749690
3	A	26	50	20120618	5	2162	42.96	-0.0215624081194854	-0.0144994437513323
3	A	26	50	20120618	5	2164	43	-0.0222139080233994	-0.0145555597454873
3	A	26	50	20120618	5	2166	43.04	-0.0233876840669657	-0.0152393390739625
3	A	26	50	20120618	5	2168	43.08	-0.0239527613800831	-0.0161304208974782
3	A	26	50	20120618	5	2170	43.12	-0.0252921418318032	-0.0171733114758468
3	A	26	50	20120618	5	2172	43.16	-0.0257490600916703	-0.0176351936253178
3	A	26	50	20120618	5	2174	43.2	-0.0267387974532971	-0.0184375476899302
3	A	26	50	20120618	5	2176	43.24	-0.0275002595327535	-0.0178237295063856
3	A	26	50	20120618	5	2178	43.28	-0.0288578267708857	-0.0171127407089703
3	A	26	50	20120618	5	2180	43.32	-0.0298631911923768	-0.0155443778682986
3	A	26	50	20120618	5	2182	43.36	-0.0297574787285894	-0.0145284775557679
3	A	26	50	20120618	5	2184	43.4	-0.0300556656582158	-0.0132673526115217
3	A	26	50	20120618	5	2186	43.44	-0.0302440247625882	-0.0110836513077257
3	A	26	50	20120618	5	2188	43.48	-0.029820637506285	-0.0088859917160692
3	A	26	50	20120618	5	2190	43.52	-0.029555323970916	-0.0065924130895447
3	A	26	50	20120618	5	2192	43.56	-0.0292064869825532	-0.0050105232961488
3	A	26	50	20120618	5	2194	43.6	-0.0281576920625617	-0.0038600464210227
3	A	26	50	20120618	5	2196	43.64	-0.0274375986289426	-0.0016804845910345
3	A	26	50	20120618	5	2198	43.68	-0.0262052924579597	0.000117082740828799
3	A	26	50	20120618	5	2200	43.72	-0.0247502434789731	0.000904905761087801
3	A	26	50	20120618	5	2202	43.76	-0.022590265607686	0.0019127238431096
3	A	26	50	20120618	5	2204	43.8	-0.0203367304381801	0.0024235236397031
3	A	26	50	20120618	5	2206	43.84	-0.0200982374630215	0.0030652089014943
3	A	26	50	20120618	5	2208	43.88	-0.0162520927613169	0.0043499299990287
3	A	26	50	20120618	5	2210	43.92	-0.0138166048748761	0.0052823917113794
3	A	26	50	20120618	5	2212	43.96	-0.0123330241372686	0.0065545475214121
3	A	26	50	20120618	5	2214	44	-0.0106405640564986	0.007931072292348
3	A	26	50	20120618	5	2216	44.04	-0.00853635569704367	0.0086446844559214
3	A	26	50	20120618	5	2218	44.08	-0.00688603918043239	0.0087965002818422
3	A	26	50	20120618	5	2220	44.12	-0.00492629273637387	0.0088846764974561
3	A	26	50	20120618	5	2222	44.16	-0.00284909585596027	0.0087275573706765
3	A	26	50	20120618	5	2224	44.2	-0.0018145986350843	0.0088339062305669
3	A	26	50	20120618	5	2226	44.24	0.000321365889913701	0.0087238026336684
3	A	26	50	20120618	5	2228	44.28	0.001648336617624	0.0074112568842943
3	A	26	50	20120618	5	2230	44.32	0.0020153462502632	0.0065007649796351
3	A	26	50	20120618	5	2232	44.36	0.003236760077678	0.0053479405099954
3	A	26	50	20120618	5	2234	44.4	0.0037175573335458	0.0040534047703381
3	A	26	50	20120618	5	2236	44.44	0.0051223677899427	0.0018617258878368
3	A	26	50	20120618	5	2238	44.48	0.0052788588644793	0.0008878193742486
3	A	26	50	20120618	5	2240	44.52	0.0057782715548899	-0.0013984521522205
3	A	26	50	20120618	5	2242	44.56	0.0056148945330968	-0.003133515416557
3	A	26	50	20120618	5	2244	44.6	0.0057638324344181	-0.0051950357396317
3	A	26	50	20120618	5	2246	44.64	0.0061031871208451	-0.00715451348311333
3	A	26	50	20120618	5	2248	44.68	0.0056204948188038	-0.00928132804636279
3	A	26	50	20120618	5	2250	44.72	0.0053576632282367	-0.0107657573121077
3	A	26	50	20120618	5	2252	44.76	0.005311121459899	-0.0128541123375284
3	A	26	50	20120618	5	2254	44.8	0.0043224518295118	-0.0147237097380535
3	A	26	50	20120618	5	2256	44.84	0.0034592512263783	-0.0151058655979457
3	A	26	50	20120618	5	2258	44.88	0.00217001878758	-0.0162289986538434
3	A	26	50	20120618	5	2260	44.92	0.001276016613058	-0.0169113779108919
3	A	26	50	20120618	5	2262	44.96	-0.0004862702623542	-0.0178101884115259
3	A	26	50	20120618	5	2264	45	-0.0009846108374632	-0.0171921912269045
3	A	26	50	20120618	5	2266	45.04	-0.0017803322404681	-0.0174610756515185
3	A	26	50	20120618	5	2268	45.08	-0.00255713853707616	-0.0168058210105963
3	A	26	50	20120618	5	2270	45.12	-0.0019036375209714	-0.0171387198121111
3	A	26	50	20120618	5	2272	45.16	-0.0021852922940536	-0.0169184136233647
3	A	26	50	20120618	5	2274	45.2	-0.0020660740907455	-0.0169835240157763
3	A	26	50	20120618	5	2276	45.24	-0.0020667387711199	-0.0166368719873674
3	A	26	50	20120618	5	2278	45.28	-0.0020436163793751	-0.0168341689214541
3	A	26	50	20120618	5	2280	45.32	-0.0019801181904245	-0.0168982469379652
3	A	26	50	20120618	5	2282	45.36	-0.0014825907881138	-0.0169950852116487
3	A	26	50	20120618	5	2284	45.4	-0.001545049530096	-0.0170140144601811
3	A	26	50	20120618	5	2286	45.44	-0.0014542428772561	-0.0169875403822935
3	A	26	50	20120618	5	2288	45.48	-0.0017370078079848	-0.0168125102407464
3	A	26	50	20120618	5	2290	45.52	-0.0013565419332995	-0.016677141718556
3	A	26	50	20120618	5	2292	45.56	-0.0013475616771785	-0.0170013218934588
3	A	26	50	20120618	5	2294	45.6	-0.0013042160314917	-0.0167508222451556
3	A	26	50	20120618	5	2296	45.64	-0.0011897425146854	-0.0170326113685263
3	A	26	50	20120618	5	2298	45.68	-0.0013778965580914	-0.0173064667538120
3	A	26	50	20120618	5	2300	45.72	-0.0012871606159295	-0.0169712415709871
3	A	26	50	20120618	5	2302	45.76	-0.0017784654785657	-0.0167013318415404
3	A	26	50	20120618	5	2304	45.8	-0.0018771775852194	-0.0170358357754485
3	A	26	50	20120618	5	2306	45.84	-0.0020107147008464	-0.0170278383977533
3	A	26	50	20120618	5	2308	45.88	-0.00245136950474628	-0.0172049686464405
3	A	26	50	20120618	5	2310	45.92	-0.00262322473684585	-0.0173296032876924
3	A	26	50	20120618	5	2312	45.96	-0.00303394771069806	-0.0172067293423257
3	A	26	50	20120618	5	2314	46	-0.00372608504132689	-0.016983460376166
3	A	26	50	20120618	5	2316	46.04	-0.00419326342058903	-0.0167254724670501
3	A	26	50	20120618	5	2318	46.08	-0.00430925014590706	-0.0166613025266574
3	A	26	50	20120618	5	2320	46.12	-0.00445196550755394	-0.0165870775278363
3	A	26	50	20120618	5	2322	46.16	-0.00547624503544171	-0.0169190288062643
3	A	26	50	20120618	5	2324	46.2	-0.00645496567341764	-0.0171461656465170
3	A	26	50	20120618	5	2326	46.24	-0.00859260604148706	-0.0173140610806420
3	A	26	50	20120618	5	2328	46.28	-0.00849721026563719	-0.017014919556861
3	A	26	50	20120618	5	2330	46.32	-0.0101767727187183	-0.0167457381473989
3	A	26	50	20120618	5	2332	46.36	-0.0112189158852192	-0.0179845277097478
3	A	26	50	20120618	5	2334	46.4	-0.0126321691965835	-0.0183823827543960
3	A	26	50	20120618	5	2336	46.44	-0.0136206253514335	-0.0181538259730159
3	A	26	50	20120618	5	2338	46.48	-0.0141330500086995	-0.0182946124180744
3	A	26	50	20120618	5	2340	46.52	-0.0146610890686183	-0.0183008066734776
3	A	26	50	20120618	5	2342	46.56	-0.0148113740083578	-0.0186598366060911
3	A	26	50	20120618	5	2344	46.6	-0.0150738265896902	-0.0181929028857753
3	A	26	50	20120618	5	2346	46.64	-0.0151694062133031	-0.0179460448373953
3	A	26	50	20120618	5	2348	46.68	-0.0154366289369813	-0.0182251893814043
3	A	26	50	20120618	5	2350	46.72	-0.0152810534243050	-0.0183665944741856
3	A	26	50	20120618	5	2352	46.76	-0.0150205468008345	-0.0184870515285743
3	A	26	50	20120618	5	2354	46.8	-0.0151651557944414	-0.0181934127097645
3	A	26	50	20120618	5	2356	46.84	-0.0153460556293792	-0.0178482802538284
3	A	26	50	20120618	5	2358	46.88	-0.0151965994187872	-0.0182539071091086
3	A	26	50	20120618	5	2360	46.92	-0.0149936463375578	-0.0181408824540970
3	A	26	50	20120618	5	2362	46.96	-0.0153553894388908	-0.0180907330269616
3	A	26	50	20120618	5	2364	47	-0.0153582758487716	-0.0185717480717181
3	A	26	50	20120618	5	2366	47.04	-0.0154174592721434	-0.0184752718367065
3	A	26	50	20120618	5	2368	47.08	-0.0155634768224584	-0.0182575678009148
3	A	26	50	20120618	5	2370	47.12	-0.0151737124936006	-0.0181368434601628
3	A	26	50	20120618	5	2372	47.16	-0.0152353934181235	-0.0181367091098744
3	A	26	50	20120618	5	2374	47.2	-0.0153697649197523	-0.0179476216855173
3	A	26	50	20120618	5	2376	47.24	-0.0149156644804083	-0.0187739714187492
3	A	26	50	20120618	5	2378	47.28	-0.0155756178458914	-0.0185120060339892
3	A	26	50	20120618	5	2380	47.32	-0.0155667365847197	-0.0181322896924920
3	A	26	50	20120618	5	2382	47.36	-0.0156173300749136	-0.0184206124825208
3	A	26	50	20120618	5	2384	47.4	-0.0156357289933600	-0.0185759921266187
3	A	26	50	20120618	5	2386	47.44	-0.0155432005355079	-0.0185840071819835
3	A	26	50	20120618	5	2388	47.48	-0.0159692217645711	-0.0181675318944663
3	A	26	50	20120618	5	2390	47.52	-0.0156634122238435	-0.0180329129054640
3	A	26	50	20120618	5	2392	47.56	-0.0159764413248070	-0.0184170062379367
3	A	26	50	20120618	5	2394	47.6	-0.0158906127037065	-0.0181754868457547
3	A	26	50	20120618	5	2396	47.64	-0.0158778352841705	-0.0179382454495988
3	A	26	50	20120618	5	2398	47.68	-0.0157489650732993	-0.0185529121612808
3	A	26	50	20120618	5	2400	47.72	-0.0158142381002706	-0.0184577285174653
3	A	26	50	20120618	5	2402	47.76	-0.0157261184531991	-0.0184799175282589
3	A	26	50	20120618	5	2404	47.8	-0.0157114954849642	-0.0181083187726098
3	A	26	50	20120618	5	2406	47.84	-0.0157936400797346	-0.0178194020128848
3	A	26	50	20120618	5	2408	47.88	-0.0158795889089879	-0.0180849701066950
3	A	26	50	20120618	5	2410	47.92	-0.0158647255244473	-0.0182200416440372
3	A	26	50	20120618	5	2412	47.96	-0.0158509086579429	-0.0185064481746890
3	A	26	50	20120618	5	2414	48	-0.0159409728486627	-0.0182483754127594
3	A	26	50	20120618	5	2416	48.04	-0.0154169126786015	-0.0190720791524161
3	A	26	50	20120618	5	2418	48.08	-0.0157321571451105	-0.0186864917033147
3	A	26	50	20120618	5	2420	48.12	-0.0156239203101142	-0.0185056491440263
3	A	26	50	20120618	5	2422	48.16	-0.0156220959746188	-0.0183615266398848
3	A	26	50	20120618	5	2424	48.2	-0.0156046940767338	-0.0183414943047738
3	A	26	50	20120618	5	2426	48.24	-0.0153767016372758	-0.0182332716119132
3	A	26	50	20120618	5	2428	48.28	-0.0155173239628504	-0.0184198700204006
3	A	26	50	20120618	5	2430	48.32	-0.0158545290446626	-0.018827050389279
3	A	26	50	20120618	5	2432	48.36	-0.0159788101325239	-0.0182586355321544
3	A	26	50	20120618	5	2434	48.4	-0.0157314288251258	-0.0181687834734690
3	A	26	50	20120618	5	2436	48.44	-0.0160804143059126	-0.0184853834636775
3	A	26	50	20120618	5	2438	48.48	-0.0160990465695969	-0.0182669652500368
3	A	26	50	20120618	5	2440	48.52	-0.0157937673589552	-0.0187737981775878
3	A	26	50	20120618	5	2442	48.56	-0.0160255711039638	-0.0188149800765242
3	A	26	50	20120618	5	2444	48.6	-0.0162763111685726	-0.0187956194928553
3	A	26	50	20120618	5	2446	48.64	-0.0159464670683525	-0.0187860806223771
3	A	26	50	20120618	5	2448	48.68	-0.0159185151372922	-0.0187290241762031
3	A	26	50	20120618	5	2450	48.72	-0.0159734078367157	-0.0184310423075433
3	A	26	50	20120618	5	2452	48.76	-0.0160145331671095	-0.0186162618578073
3	A	26	50	20120618	5	2454	48.8	-0.0159701480744544	-0.0185149405271311
3	A	26	50	20120618	5	2456	48.84	-0.0158747452275367	-0.0183856955496658
3	A	26	50	20120618	5	2458	48.88	-0.0157076983215492	-0.0179326522349596
3	A	26	50	20120618	5	2460	48.92	-0.015827227651841	-0.0173072304291357
3	A	26	50	20120618	5	2462	48.96	-0.0155729237690551	-0.0168037704009309
3	A	26	50	20120618	5	2464	49	-0.0155947309421868	-0.0169204147355554
3	A	26	50	20120618	5	2466	49.04	-0.0154722954030244	-0.0158135309934894
3	A	26	50	20120618	5	2468	49.08	-0.0150592474620756	-0.0144692799902605
3	A	26	50	20120618	5	2470	49.12	-0.0157147000928965	-0.0131621294656269
3	A	26	50	20120618	5	2472	49.16	-0.0167221999768667	-0.0126369329749684
3	A	26	50	20120618	5	2474	49.2	-0.0172570505964088	-0.0105660951058380
3	A	26	50	20120618	5	2476	49.24	-0.0180289439151012	-0.0105039701182565
3	A	26	50	20120618	5	2478	49.28	-0.0184683916877255	-0.0110338002796521
3	A	26	50	20120618	5	2480	49.32	-0.0188816404470002	-0.0107794978110797
3	A	26	50	20120618	5	2482	49.36	-0.0192935428749634	-0.011685229472888
3	A	26	50	20120618	5	2484	49.4	-0.0199209940772493	-0.0122651206730713
3	A	26	50	20120618	5	2486	49.44	-0.0204329959553708	-0.0120415900774026
3	A	26	50	20120618	5	2488	49.48	-0.0213728610757205	-0.0138622839729408
3	A	26	50	20120618	5	2490	49.52	-0.0219857883047209	-0.0150437250540151
3	A	26	50	20120618	5	2492	49.56	-0.0229598349668731	-0.0160560827615720
3	A	26	50	20120618	5	2494	49.6	-0.0242830226733041	-0.0174445222817709
3	A	26	50	20120618	5	2496	49.64	-0.0245817257908807	-0.0187572730921115
3	A	26	50	20120618	5	2498	49.68	-0.025946095396248	-0.0200480894500998
3	A	26	50	20120618	5	2500	49.72	-0.027035577240429	-0.0206198842776384
3	A	26	50	20120618	5	2502	49.76	-0.0281279652934806	-0.0213559329393790
3	A	26	50	20120618	5	2504	49.8	-0.029131964998884	-0.0211573278577471
3	A	26	50	20120618	5	2506	49.84	-0.0295836153132312	-0.0205277694772533
3	A	26	50	20120618	5	2508	49.88	-0.0304653633272352	-0.0194655678126905
3	A	26	50	20120618	5	2510	49.92	-0.0313625404112047	-0.0183163778719061
3	A	26	50	20120618	5	2512	49.96	-0.0321098815682408	-0.0167343678703574
3	A	26	50	20120618	5	2514	50	-0.0334497782079112	-0.0147227197885598
3	A	26	50	20120618	5	2516	50.04	-0.0338876187268219	-0.0127464977564997
3	A	26	50	20120618	5	2518	50.08	-0.0342820428893678	-0.011405257613945
3	A	26	50	20120618	5	2520	50.12	-0.0340989729437186	-0.00915347606925644
3	A	26	50	20120618	5	2522	50.16	-0.0341006912131968	-0.00701676201107037
3	A	26	50	20120618	5	2524	50.2	-0.0347330143812051	-0.004181574945496
3	A	26	50	20120618	5	2526	50.24	-0.0348708224217905	-0.0020634295113839
3	A	26	50	20120618	5	2528	50.28	-0.035046552599051	-0.000169599561467601
3	A	26	50	20120618	5	2530	50.32	-0.0348365984535811	0.0013507648708972
3	A	26	50	20120618	5	2532	50.36	-0.0350864192793743	0.003454902519674
3	A	26	50	20120618	5	2534	50.4	-0.0347171454908217	0.0055342433478482
3	A	26	50	20120618	5	2536	50.44	-0.0348827371710535	0.0075243374007417
3	A	26	50	20120618	5	2538	50.48	-0.0343635157326961	0.0089977287296322
3	A	26	50	20120618	5	2540	50.52	-0.0345946689394659	0.0111329790767813
3	A	26	50	20120618	5	2542	50.56	-0.0345165831376195	0.0126778871855211
3	A	26	50	20120618	5	2544	50.6	-0.0341268895194398	0.0153731731744376
3	A	26	50	20120618	5	2546	50.64	-0.0333598625096155	0.0170361044760253
3	A	26	50	20120618	5	2548	50.68	-0.032250030132272	0.01915016990401
3	A	26	50	20120618	5	2550	50.72	-0.0316729602881456	0.0212688739524792
3	A	26	50	20120618	5	2552	50.76	-0.0310866980558639	0.0230330346608615
3	A	26	50	20120618	5	2554	50.8	-0.0301457510621389	0.0252115599430192
3	A	26	50	20120618	5	2556	50.84	-0.0295679741112314	0.0268176115751282
3	A	26	50	20120618	5	2558	50.88	-0.0291586299956025	0.0292037434082422
3	A	26	50	20120618	5	2560	50.92	-0.0280447953938775	0.0309412461909738
3	A	26	50	20120618	5	2562	50.96	-0.0274920500230239	0.0328251907880891
3	A	26	50	20120618	5	2564	51	-0.0264698564601406	0.0347705829644895
3	A	26	50	20120618	5	2566	51.04	-0.0254536025942193	0.0361774426163383
3	A	26	50	20120618	5	2568	51.08	-0.0250339347195851	0.037580696023603
3	A	26	50	20120618	5	2570	51.12	-0.024866986808547	0.0391938187235238
3	A	26	50	20120618	5	2572	51.16	-0.0242010336420255	0.0411266243992192
3	A	26	50	20120618	5	2574	51.2	-0.0235653446457388	0.0431841637111158
3	A	26	50	20120618	5	2576	51.24	-0.0226266603937136	0.0443921142254167
3	A	26	50	20120618	5	2578	51.28	-0.0219441609285124	0.0454959079108489
3	A	26	50	20120618	5	2580	51.32	-0.0217325238689033	0.0471738015919265
3	A	26	50	20120618	5	2582	51.36	-0.0204146182501278	0.0483348709266348
3	A	26	50	20120618	5	2584	51.4	-0.0190391541393637	0.0498391698929311
3	A	26	50	20120618	5	2586	51.44	-0.0176909843503534	0.0511713590686865
3	A	26	50	20120618	5	2588	51.48	-0.0166808823134284	0.0519539141434257
3	A	26	50	20120618	5	2590	51.52	-0.0149744215183909	0.0527639049612749
3	A	26	50	20120618	5	2592	51.56	-0.0124844156991206	0.0536866793107233
3	A	26	50	20120618	5	2594	51.6	-0.0104926373178744	0.054971916596208
3	A	26	50	20120618	5	2596	51.64	-0.00874099239951906	0.0563838674168813
3	A	26	50	20120618	5	2598	51.68	-0.00703877424516868	0.0576998638473476
3	A	26	50	20120618	5	2600	51.72	-0.00557739666049044	0.0587400886331511
3	A	26	50	20120618	5	2602	51.76	-0.00365045997107898	0.0595816164134412
3	A	26	50	20120618	5	2604	51.8	-0.0017870921812962	0.0600693786711037
3	A	26	50	20120618	5	2606	51.84	-0.000693197990800599	0.0609890417507149
3	A	26	50	20120618	5	2608	51.88	0.0005122069390881	0.0613143815807388
3	A	26	50	20120618	5	2610	51.92	0.0020466286542629	0.0621450906272768
3	A	26	50	20120618	5	2612	51.96	0.0024350424091687	0.0627647282996306
3	A	26	50	20120618	5	2614	52	0.0032799643020085	0.0638612387852166
3	A	26	50	20120618	5	2616	52.04	0.0043612012811208	0.0649215454036058
3	A	26	50	20120618	5	2618	52.08	0.0056222555146889	0.066422874521421
3	A	26	50	20120618	5	2620	52.12	0.0061387970183457	0.068341184508102
3	A	26	50	20120618	5	2622	52.16	0.0072589955811014	0.0698781518076891
3	A	26	50	20120618	5	2624	52.2	0.0084727443710081	0.0709233263409609
3	A	26	50	20120618	5	2626	52.24	0.009393397400113	0.0725964824066046
3	A	26	50	20120618	5	2628	52.28	0.0103207679436392	0.0731356513272593
3	A	26	50	20120618	5	2630	52.32	0.0113142529712063	0.0738921141617727
3	A	26	50	20120618	5	2632	52.36	0.0127503161331181	0.0747914832767638
3	A	26	50	20120618	5	2634	52.4	0.0140079055434583	0.0751284196579992
3	A	26	50	20120618	5	2636	52.44	0.015218048088781	0.0748936602066453
3	A	26	50	20120618	5	2638	52.48	0.0168596671919837	0.0749423091531909
3	A	26	50	20120618	5	2640	52.52	0.0179219537093602	0.074895852237667
3	A	26	50	20120618	5	2642	52.56	0.0195769371307273	0.074677144110246
3	A	26	50	20120618	5	2644	52.6	0.0203094997560366	0.0740435764343028
3	A	26	50	20120618	5	2646	52.64	0.020233485777059	0.0742639816179987
3	A	26	50	20120618	5	2648	52.68	0.0199027719354981	0.0741780681440845
3	A	26	50	20120618	5	2650	52.72	0.0182976395422046	0.0743098728480977
3	A	26	50	20120618	5	2652	52.76	0.0177112358885666	0.0746387482120275
3	A	26	50	20120618	5	2654	52.8	0.0169930982415936	0.0745596936738909
3	A	26	50	20120618	5	2656	52.84	0.0163878148368979	0.0745847252539449
3	A	26	50	20120618	5	2658	52.88	0.0157453376155118	0.0745847252539449
3	A	26	50	20120618	5	2660	52.92	0.0153811776232007	0.0747667345394223
3	A	26	50	20120618	5	2662	52.96	0.0146855259718694	0.0750137976487689
3	A	26	50	20120618	5	2664	53	0.0131274161795248	0.074816585567496
3	A	26	50	20120618	5	2666	53.04	0.0123317796293337	0.0754689622838187
3	A	26	50	20120618	5	2668	53.08	0.0102033175072841	0.0757708261687072
3	A	26	50	20120618	5	2670	53.12	0.0076704610170739	0.0762359610093717
3	A	26	50	20120618	5	2672	53.16	0.0052376601364016	0.0773509976926248
3	A	26	50	20120618	5	2674	53.2	0.0030741962286832	0.0779101777351871
3	A	26	50	20120618	5	2676	53.24	0.0009196418664078	0.0790377302084672
3	A	26	50	20120618	5	2678	53.28	-0.000837659906197	0.0793628579064568
3	A	26	50	20120618	5	2680	53.32	-0.00269247170392744	0.0800683383420466
3	A	26	50	20120618	5	2682	53.36	-0.00462548951165711	0.0811300591739982
3	A	26	50	20120618	5	2684	53.4	-0.00677961960986382	0.0819819814239717
3	A	26	50	20120618	5	2686	53.44	-0.00900141982703006	0.0826598846950953
3	A	26	50	20120618	5	2688	53.48	-0.0106270583169779	0.083535989996985
3	A	26	50	20120618	5	2690	53.52	-0.0123101138775581	0.085043965918544
3	A	26	50	20120618	5	2692	53.56	-0.0138400101093334	0.086447855721912
3	A	26	50	20120618	5	2694	53.6	-0.0154556783936665	0.087328557217879
3	A	26	50	20120618	5	2696	53.64	-0.0162326473248343	0.088331376054958
3	A	26	50	20120618	5	2698	53.68	-0.0170431331174303	0.090296708642588
3	A	26	50	20120618	5	2700	53.72	-0.0180183040793647	0.091305113623238
3	A	26	50	20120618	5	2702	53.76	-0.0190173045398250	0.093399139645044
3	A	26	50	20120618	5	2704	53.8	-0.0191678475735396	0.094632970267536
3	A	26	50	20120618	5	2706	53.84	-0.0196952785216267	0.096713349128465
3	A	26	50	20120618	5	2708	53.88	-0.0202369223160156	0.097814880072198
3	A	26	50	20120618	5	2710	53.92	-0.0202067288564589	0.097228759261272
3	A	26	50	20120618	5	2712	53.96	-0.0213746571269447	0.098258518866714
3	A	26	50	20120618	5	2714	54	-0.0218750765959905	0.099213890838775
3	A	26	50	20120618	5	2716	54.04	-0.0223150384352447	0.100144584784173
3	A	26	50	20120618	5	2718	54.08	-0.0221628690559334	0.100548342756231
3	A	26	50	20120618	5	2720	54.12	-0.0225620308339132	0.102024993847383
3	A	26	50	20120618	5	2722	54.16	-0.0223678593117994	0.103521090375017
3	A	26	50	20120618	5	2724	54.2	-0.0217223415312542	0.105181164965209
3	A	26	50	20120618	5	2726	54.24	-0.0216881175630447	0.106883312408881
3	A	26	50	20120618	5	2728	54.28	-0.0214955723865276	0.108850412763464
3	A	26	50	20120618	5	2730	54.32	-0.0214391452653890	0.110845443835904
3	A	26	50	20120618	5	2732	54.36	-0.0205283210205426	0.112644959883345
3	A	26	50	20120618	5	2734	54.4	-0.0204573982103895	0.114517025086537
3	A	26	50	20120618	5	2736	54.44	-0.0202307704870193	0.115803605874905
3	A	26	50	20120618	5	2738	54.48	-0.0192316286052027	0.116728077280629
3	A	26	50	20120618	5	2740	54.52	-0.0183502200024536	0.118489975247311
3	A	26	50	20120618	5	2742	54.56	-0.0173548257865773	0.120091077131952
3	A	26	50	20120618	5	2744	54.6	-0.016720551003853	0.121399931783928
3	A	26	50	20120618	5	2746	54.64	-0.0158000393961044	0.122946939999808
3	A	26	50	20120618	5	2748	54.68	-0.0140706683413564	0.123891422527439
3	A	26	50	20120618	5	2750	54.72	-0.0127496514527437	0.124867371306833
3	A	26	50	20120618	5	2752	54.76	-0.0113220028615281	0.126408156983038
3	A	26	50	20120618	5	2754	54.8	-0.010169418808194	0.127402349117387
3	A	26	50	20120618	5	2756	54.84	-0.00933220437926912	0.128959398249559
3	A	26	50	20120618	5	2758	54.88	-0.00812163756987775	0.130185521408137
3	A	26	50	20120618	5	2760	54.92	-0.00748877700071581	0.131843686810019
3	A	26	50	20120618	5	2762	54.96	-0.00624144063870271	0.133622767471485
3	A	26	50	20120618	5	2764	55	-0.00489369511376116	0.134581604266774
3	A	26	50	20120618	5	2766	55.04	-0.0033889718833962	0.135070922159355
3	A	26	50	20120618	5	2768	55.08	-0.0021112299297921	0.136046022410611
3	A	26	50	20120618	5	2770	55.12	-0.0013058353060206	0.136861316529319
3	A	26	50	20120618	5	2772	55.16	0.000266770175338301	0.137987030524968
3	A	26	50	20120618	5	2774	55.2	0.0014860343981382	0.138474722071952
3	A	26	50	20120618	5	2776	55.24	0.0033620593993043	0.139577030833144
3	A	26	50	20120618	5	2778	55.28	0.0041994152495854	0.140040751460246
3	A	26	50	20120618	5	2780	55.32	0.0060671671014115	0.141209316126835
3	A	26	50	20120618	5	2782	55.36	0.007882663762108	0.142034156187089
3	A	26	50	20120618	5	2784	55.4	0.0089658806402076	0.142503745800475
3	A	26	50	20120618	5	2786	55.44	0.0102635630050412	0.14267684554051
3	A	26	50	20120618	5	2788	55.48	0.0111765792809093	0.143606549536414
3	A	26	50	20120618	5	2790	55.52	0.0114500174731941	0.144184467908677
3	A	26	50	20120618	5	2792	55.56	0.0115788523287263	0.144882947987134
3	A	26	50	20120618	5	2794	55.6	0.0122045004087201	0.145954356181987
3	A	26	50	20120618	5	2796	55.64	0.0132150267097139	0.147189601018042
3	A	26	50	20120618	5	2798	55.68	0.0137870053850156	0.148096889728983
3	A	26	50	20120618	5	2800	55.72	0.0150865969381584	0.148142215273657
3	A	26	50	20120618	5	2802	55.76	0.016337822387468	0.14872805324187
3	A	26	50	20120618	5	2804	55.8	0.0177261558416497	0.148206632701423
3	A	26	50	20120618	5	2806	55.84	0.0181257418836982	0.147600571479268
3	A	26	50	20120618	5	2808	55.88	0.0193964834801685	0.147697374397612
3	A	26	50	20120618	5	2810	55.92	0.0211190663098171	0.147619521941004
3	A	26	50	20120618	5	2812	55.96	0.0229513214012277	0.147267948449398
3	A	26	50	20120618	5	2814	56	0.0245704545087886	0.147225663463883
3	A	26	50	20120618	5	2816	56.04	0.0255006534794395	0.146726799629756
3	A	26	50	20120618	5	2818	56.08	0.0271971440688623	0.14598207476781
3	A	26	50	20120618	5	2820	56.12	0.0277707490897608	0.146109919673848
3	A	26	50	20120618	5	2822	56.16	0.0273832545736706	0.146133961304409
3	A	26	50	20120618	5	2824	56.2	0.0272716024129212	0.14644926021814
3	A	26	50	20120618	5	2826	56.24	0.0270475202739632	0.146418783915871
3	A	26	50	20120618	5	2828	56.28	0.0267161700362992	0.146895798150459
3	A	26	50	20120618	5	2830	56.32	0.0261281400370645	0.146541961917153
3	A	26	50	20120618	5	2832	56.36	0.0250246291943447	0.14714908379948
3	A	26	50	20120618	5	2834	56.4	0.0244831268213121	0.147349760703981
3	A	26	50	20120618	5	2836	56.44	0.0241717877055556	0.148365378173799
3	A	26	50	20120618	5	2838	56.48	0.0233695750622995	0.148508567296989
3	A	26	50	20120618	5	2840	56.52	0.0225501797242605	0.149155428580419
3	A	26	50	20120618	5	2842	56.56	0.0215887266338812	0.150894699130103
3	A	26	50	20120618	5	2844	56.6	0.0202868016283605	0.152434212014103
3	A	26	50	20120618	5	2846	56.64	0.0193990290645808	0.153678366395601
3	A	26	50	20120618	5	2848	56.68	0.0192463647105226	0.154461769998477
3	A	26	50	20120618	5	2850	56.72	0.0182554959780459	0.155151411242168
3	A	26	50	20120618	5	2852	56.76	0.0174855274040119	0.156232506799924
3	A	26	50	20120618	5	2854	56.8	0.0167635713804204	0.156733845507786
3	A	26	50	20120618	5	2856	56.84	0.0158280691089106	0.15826190326193
3	A	26	50	20120618	5	2858	56.88	0.0144315332160672	0.159126694855321
3	A	26	50	20120618	5	2860	56.92	0.0132895557644509	0.161141242074921
3	A	26	50	20120618	5	2862	56.96	0.012421935743935	0.162544849035577
3	A	26	50	20120618	5	2864	57	0.0113273344466583	0.163780871689091
3	A	26	50	20120618	5	2866	57.04	0.0100856549388947	0.166037956534638
3	A	26	50	20120618	5	2868	57.08	0.009313494333839	0.167419643185077
3	A	26	50	20120618	5	2870	57.12	0.008335565655458	0.168582833840129
3	A	26	50	20120618	5	2872	57.16	0.0076871487371099	0.169228422331352
3	A	26	50	20120618	5	2874	57.2	0.0071433836223774	0.169738246320588
3	A	26	50	20120618	5	2876	57.24	0.0062361656221151	0.170160389068956
3	A	26	50	20120618	5	2878	57.28	0.005674722837853	0.169905830627729
3	A	26	50	20120618	5	2880	57.32	0.005621689829264	0.170195037301234
3	A	26	50	20120618	5	2882	57.36	0.0049676160566664	0.170164631709643
3	A	26	50	20120618	5	2884	57.4	0.004389909816437	0.170500507430707
3	A	26	50	20120618	5	2886	57.44	0.0038291741389561	0.170291910930257
3	A	26	50	20120618	5	2888	57.48	0.002680125619528	0.17152156962274
3	A	26	50	20120618	5	2890	57.52	0.0017828071142022	0.17223645457852
3	A	26	50	20120618	5	2892	57.56	0.000751138320451001	0.173022050212418
3	A	26	50	20120618	5	2894	57.6	-0.000494076721218401	0.174173927158971
3	A	26	50	20120618	5	2896	57.64	-0.0019386958751826	0.175488438665197
3	A	26	50	20120618	5	2898	57.68	-0.00324330788647176	0.176814263879921
3	A	26	50	20120618	5	2900	57.72	-0.00405153093736798	0.177912400711104
3	A	26	50	20120618	5	2902	57.76	-0.00509592765318054	0.179443286892373
3	A	26	50	20120618	5	2904	57.8	-0.00560999428310314	0.180400002367318
3	A	26	50	20120618	5	2906	57.84	-0.00561847956447737	0.181668551932767
3	A	26	50	20120618	5	2908	57.88	-0.00581576235642841	0.18293356596431
3	A	26	50	20120618	5	2910	57.92	-0.00585111769548773	0.184115848502454
3	A	26	50	20120618	5	2912	57.96	-0.00610709035027727	0.185261361487976
3	A	26	50	20120618	5	2914	58	-0.00625699698788883	0.18689053551183
3	A	26	50	20120618	5	2916	58.04	-0.00658580164114058	0.188980036050236
3	A	26	50	20120618	5	2918	58.08	-0.00635033508300547	0.190595775045247
3	A	26	50	20120618	5	2920	58.12	-0.00649458486636749	0.19221222114704
3	A	26	50	20120618	5	2922	58.16	-0.00641963154756173	0.194127066310493
3	A	26	50	20120618	5	2924	58.2	-0.00610709035027728	0.195671387520604
3	A	26	50	20120618	5	2926	58.24	-0.00650872700199121	0.196651437519329
3	A	26	50	20120618	5	2928	58.28	-0.00645286556627749	0.198327987697522
3	A	26	50	20120618	5	2930	58.32	-0.00605264312812591	0.199439559557547
3	A	26	50	20120618	5	2932	58.36	-0.00577050752243247	0.201118938162865
3	A	26	50	20120618	5	2934	58.4	-0.00523239926194954	0.202740334012126
3	A	26	50	20120618	5	2936	58.44	-0.0044552889094255	0.20447062430569
3	A	26	50	20120618	5	2938	58.48	-0.0040925431306768	0.206169801900881
3	A	26	50	20120618	5	2940	58.52	-0.00312592816079477	0.206736194432611
3	A	26	50	20120618	5	2942	58.56	-0.00230427008105604	0.207712001790649
3	A	26	50	20120618	5	2944	58.6	-0.0010095575647034	0.208462242085488
3	A	26	50	20120618	5	2946	58.64	-0.000400738626101899	0.2085294172297
3	A	26	50	20120618	5	2948	58.68	0.000356572736549	0.20893458941532
3	A	26	50	20120618	5	2950	58.72	0.00115065365182150	0.209739984039092
3	A	26	50	20120618	5	2952	58.76	0.0023216224814664	0.210492345654274
3	A	26	50	20120618	5	2954	58.8	0.0033200572565018	0.211076415855534
3	A	26	50	20120618	5	2956	58.84	0.0040724188716842	0.211793422131657
3	A	26	50	20120618	5	2958	58.88	0.0050164064245683	0.212637000521613
3	A	26	50	20120618	5	2960	58.92	0.0060275691216651	0.213464315455601
3	A	26	50	20120618	5	2962	58.96	0.007301068434582	0.214170715130007
3	A	26	50	20120618	5	2964	59	0.008858824673536	0.215127430604952
3	A	26	50	20120618	5	2966	59.04	0.0099668609996553	0.215881913540478
3	A	26	50	20120618	5	2968	59.08	0.0110770186461182	0.217127835688929
3	A	26	50	20120618	5	2970	59.12	0.0122126321367038	0.218447296942623
3	A	26	50	20120618	5	2972	59.16	0.0133411745594775	0.219325523564857
3	A	26	50	20120618	5	2974	59.2	0.0148296343338752	0.220286481680489
3	A	26	50	20120618	5	2976	59.24	0.0161349534519456	0.221522504334003
3	A	26	50	20120618	5	2978	59.28	0.0167501363515779	0.22225365274575
3	A	26	50	20120618	5	2980	59.32	0.0176665467399956	0.222297493366184
3	A	26	50	20120618	5	2982	59.36	0.0185143677706383	0.222238803503345
3	A	26	50	20120618	5	2984	59.4	0.0192964278706306	0.221980002421431
3	A	26	50	20120618	5	2986	59.44	0.0202708210151057	0.221987073489243
3	A	26	50	20120618	5	2988	59.48	0.021117227832186	0.22178271962948
3	A	26	50	20120618	5	2990	59.52	0.0223426438839823	0.222139808553979
3	A	26	50	20120618	5	2992	59.56	0.0227096323034181	0.222576093437971
3	A	26	50	20120618	5	2994	59.6	0.0239930311112717	0.22318915501726
3	A	26	50	20120618	5	2996	59.64	0.0249794450710269	0.22445841168949
3	A	26	50	20120618	5	2998	59.68	0.0263795164977763	0.226033845597973
3	A	26	50	20120618	5	3000	59.72	0.0274323984949631	0.227665140942171
3	A	26	50	20120618	5	3002	59.76	0.0286493292653851	0.228890556993967
3	A	26	50	20120618	5	3004	59.8	0.0293571431533529	0.229731306956798
3	A	26	50	20120618	5	3006	59.84	0.0305776094576808	0.230746712294582
3	A	26	50	20120618	5	3008	59.88	0.0319889945929292	0.231120064675048
3	A	26	50	20120618	5	3010	59.92	0.0326869089859603	0.230966622503531
3	A	26	50	20120618	5	3012	59.96	0.0334930107165129	0.230764389964111
3	A	26	50	20120618	5	3014	60	0.0341987032841371	0.230144964423792
3	A	26	50	20120618	5	3016	60.04	0.0352749198051031	0.230019099416741
3	A	26	50	20120618	5	3018	60.08	0.0361835520189278	0.230248909120626
3	A	26	50	20120618	5	3020	60.12	0.0364416459940608	0.230816715865919
3	A	26	50	20120618	5	3022	60.16	0.0368220694423392	0.231246636788881
3	A	26	50	20120618	5	3024	60.2	0.0377186808408838	0.232093750712742
3	A	26	50	20120618	5	3026	60.24	0.0378898006819309	0.233362300278191
3	A	26	50	20120618	5	3028	60.28	0.0386852958107658	0.234096984223844
3	A	26	50	20120618	5	3030	60.32	0.0389271263299316	0.235559281047337
3	A	26	50	20120618	5	3032	60.36	0.0392707802255882	0.237319976932492
3	A	26	50	20120618	5	3034	60.4	0.0403406327855235	0.239014911886996
3	A	26	50	20120618	5	3036	60.44	0.0414246274810825	0.240456702613835
3	A	26	50	20120618	5	3038	60.48	0.042533370913983	0.241943041067889
3	A	26	50	20120618	5	3040	60.52	0.0432277497731082	0.243521303403498
3	A	26	50	20120618	5	3042	60.56	0.043992839310352	0.244129415235318
3	A	26	50	20120618	5	3044	60.6	0.044948140571735	0.244214975155842
