# Supplementary material for: How Do Ants Make Sense of Gravity? A Boltzmann Walker Analysis of Lasius niger Trajectories on Various Inclines
Source: PLoS One. 2013 Oct 29;8(10):e76531. doi: 10.1371/journal.pone.0076531 (PMC3812222; doi:10.1371/journal.pone.0076531)
Supplement: Dataset S3 — Trajectories for . (ZIP) [file pone.0076531.s007.zip › Incline3/3-A-26-50-20120618-06.txt]

Pente	Colonie	Temperature	Humidite	Date	Indiv	Frame	Time	X	Y
3	A	26	50	20120618	6	8	0	0	0
3	A	26	50	20120618	6	10	0.04	0.00111343155085977	-0.00324422712528730
3	A	26	50	20120618	6	12	0.08	0.00235670911994883	-0.0064017841724046
3	A	26	50	20120618	6	14	0.12	0.00398239003630357	-0.0092479313930873
3	A	26	50	20120618	6	16	0.16	0.00640903908797957	-0.0121589485898761
3	A	26	50	20120618	6	18	0.2	0.0083518149692896	-0.0144650359353597
3	A	26	50	20120618	6	20	0.24	0.00990334866856913	-0.0165607590134404
3	A	26	50	20120618	6	22	0.28	0.0104251934730848	-0.0203024852567672
3	A	26	50	20120618	6	24	0.32	0.0114193856074331	-0.024731377870051
3	A	26	50	20120618	6	26	0.36	0.0120085469775177	-0.0273744015967701
3	A	26	50	20120618	6	28	0.4	0.0124789851190411	-0.0301987982128635
3	A	26	50	20120618	6	30	0.44	0.0128740456776900	-0.0325355739926507
3	A	26	50	20120618	6	32	0.48	0.0134733186747456	-0.0337831224866981
3	A	26	50	20120618	6	34	0.52	0.0142647832949277	-0.033415356249803
3	A	26	50	20120618	6	36	0.56	0.0153677284522225	-0.0333603433422267
3	A	26	50	20120618	6	38	0.6	0.0171931953185337	-0.0327291798293396
3	A	26	50	20120618	6	40	0.64	0.0204708473813677	-0.0321929807571658
3	A	26	50	20120618	6	42	0.68	0.0233038707001916	-0.0314269719811064
3	A	26	50	20120618	6	44	0.72	0.0260943969014662	-0.0298369716729303
3	A	26	50	20120618	6	46	0.76	0.0276874377688014	-0.0273502892555316
3	A	26	50	20120618	6	48	0.8	0.0281429559572417	-0.0244109877874954
3	A	26	50	20120618	6	50	0.84	0.027188998198743	-0.0226547466750623
3	A	26	50	20120618	6	52	0.88	0.0256202110940025	-0.0210909093177902
3	A	26	50	20120618	6	54	0.92	0.0252870930893855	-0.0204927676915845
3	A	26	50	20120618	6	56	0.96	0.0238684247542909	-0.0201552656249241
3	A	26	50	20120618	6	58	1	0.0223844197526147	-0.0186565528021992
3	A	26	50	20120618	6	60	1.04	0.0211509426835129	-0.0174271769524283
3	A	26	50	20120618	6	62	1.08	0.0197498813072699	-0.0151276657000097
3	A	26	50	20120618	6	64	1.12	0.0184874128601394	-0.0128134466265423
3	A	26	50	20120618	6	66	1.16	0.0172354803040487	-0.012012931039561
3	A	26	50	20120618	6	68	1.2	0.0155681932246889	-0.0109048240027636
3	A	26	50	20120618	6	70	1.24	0.0139520299656089	-0.0094705286078048
3	A	26	50	20120618	6	72	1.28	0.0116665901381359	-0.0075085194220465
3	A	26	50	20120618	6	74	1.32	0.0120238911946695	-0.0075579461860514
3	A	26	50	20120618	6	76	1.36	0.00955943314340343	-0.0031942983154677
3	A	26	50	20120618	6	78	1.4	0.00852825932439908	-0.0016859688405187
3	A	26	50	20120618	6	80	1.44	0.00759526021089468	0.000492924137165202
3	A	26	50	20120618	6	82	1.48	0.00669976604106442	0.00157773907659030
3	A	26	50	20120618	6	84	1.52	0.00600322343518879	0.0032265565268255
3	A	26	50	20120618	6	86	1.56	0.00566908012573909	0.00559682795483749
3	A	26	50	20120618	6	88	1.6	0.00526281192460836	0.00790378504166204
3	A	26	50	20120618	6	90	1.64	0.00493455881464594	0.0110880990093794
3	A	26	50	20120618	6	92	1.68	0.004458916367213	0.0126028207296304
3	A	26	50	20120618	6	94	1.72	0.00467569126469423	0.0148681971092940
3	A	26	50	20120618	6	96	1.76	0.00474429759303208	0.0170879495452220
3	A	26	50	20120618	6	98	1.8	0.00416109006204504	0.0191005168658351
3	A	26	50	20120618	6	100	1.84	0.00352262213610827	0.0205183013174532
3	A	26	50	20120618	6	102	1.88	0.00251452828244185	0.0197173614664032
3	A	26	50	20120618	6	104	1.92	0.00096360269499415	0.0206394852776130
3	A	26	50	20120618	6	106	1.96	-0.000425823239164451	0.0208000374078153
3	A	26	50	20120618	6	108	2	-0.00230719043206238	0.0200534351773655
3	A	26	50	20120618	6	110	2.04	-0.00248406612230838	0.0197734633184225
3	A	26	50	20120618	6	112	2.08	-0.00309450433543888	0.0186459886268884
3	A	26	50	20120618	6	114	2.12	-0.00329821472803088	0.0176456517346116
3	A	26	50	20120618	6	116	2.16	-0.00472472487732888	0.0157892206623523
3	A	26	50	20120618	6	118	2.2	-0.00551633091886718	0.0143868157832250
3	A	26	50	20120618	6	120	2.24	-0.00608533267462018	0.0132856454639510
3	A	26	50	20120618	6	122	2.28	-0.00718548476012928	0.0106930172375271
3	A	26	50	20120618	6	124	2.32	-0.00794532756505668	0.00907217293155563
3	A	26	50	20120618	6	126	2.36	-0.00933264278547348	0.00665525366918877
3	A	26	50	20120618	6	128	2.4	-0.00911794395350178	0.00542910929740786
3	A	26	50	20120618	6	130	2.44	-0.00923790461893008	0.00408634887527367
3	A	26	50	20120618	6	132	2.48	-0.00843527478267308	0.00284488857061225
3	A	26	50	20120618	6	134	2.52	-0.00738350294313278	0.001458230959502
3	A	26	50	20120618	6	136	2.56	-0.00657872138094058	-0.00139617031863750
3	A	26	50	20120618	6	138	2.6	-0.00658486826018938	-0.00367609966296480
3	A	26	50	20120618	6	140	2.64	-0.00672681287544478	-0.0059306813505068
3	A	26	50	20120618	6	142	2.68	-0.00770269801522818	-0.0090908051952398
3	A	26	50	20120618	6	144	2.72	-0.00843760823505098	-0.0111541993512847
3	A	26	50	20120618	6	146	2.76	-0.0100659973703777	-0.0127038309333228
3	A	26	50	20120618	6	148	2.8	-0.0119790181983354	-0.0145632247829953
3	A	26	50	20120618	6	150	2.84	-0.0126653784665619	-0.0141998708924148
3	A	26	50	20120618	6	152	2.88	-0.0136682962985901	-0.0137455265012312
3	A	26	50	20120618	6	154	2.92	-0.0140181090943109	-0.0133985421326351
3	A	26	50	20120618	6	156	2.96	-0.0145664774741888	-0.0133813523667845
3	A	26	50	20120618	6	158	3	-0.0143009800910567	-0.0131976955225069
3	A	26	50	20120618	6	160	3.04	-0.0141271449599698	-0.0133247201846793
3	A	26	50	20120618	6	162	3.08	-0.0131426260463882	-0.0138288307511228
3	A	26	50	20120618	6	164	3.12	-0.0120664802361004	-0.0140677621324857
3	A	26	50	20120618	6	166	3.16	-0.0113074223197000	-0.0144206579137725
3	A	26	50	20120618	6	168	3.2	-0.0104921352720598	-0.0160153180556366
3	A	26	50	20120618	6	170	3.24	-0.00972429508943708	-0.0179981091096939
3	A	26	50	20120618	6	172	3.28	-0.00854874420785008	-0.0207778024350808
3	A	26	50	20120618	6	174	3.32	-0.00768784170175548	-0.0234764754654792
3	A	26	50	20120618	6	176	3.36	-0.00654190445216448	-0.0252186451529666
3	A	26	50	20120618	6	178	3.4	-0.00513999454778408	-0.0268611127843068
3	A	26	50	20120618	6	180	3.44	-0.00413222596323698	-0.0260321007940436
3	A	26	50	20120618	6	182	3.48	-0.00228229320229678	-0.026546591688035
3	A	26	50	20120618	6	184	3.52	0.000235501913474170	-0.0268604763882037
3	A	26	50	20120618	6	186	3.56	0.00260402678773664	-0.0272701740572232
3	A	26	50	20120618	6	188	3.6	0.00512776160046954	-0.0283808266784329
3	A	26	50	20120618	6	190	3.64	0.00741808046473277	-0.0291643009919876
3	A	26	50	20120618	6	192	3.68	0.00943001138924285	-0.0314105671037829
3	A	26	50	20120618	6	194	3.72	0.0119526855418040	-0.0335166139408689
3	A	26	50	20120618	6	196	3.76	0.0133686668711300	-0.0350450252484036
3	A	26	50	20120618	6	198	3.8	0.0151354438746027	-0.0371910943293048
3	A	26	50	20120618	6	200	3.84	0.0163163829098624	-0.0400034701301181
3	A	26	50	20120618	6	202	3.88	0.0180681692495739	-0.0417377202216562
3	A	26	50	20120618	6	204	3.92	0.0194387543235478	-0.0440323524372846
3	A	26	50	20120618	6	206	3.96	0.0210222492493370	-0.0454919622550099
3	A	26	50	20120618	6	208	4	0.0222521200738547	-0.0470642141829782
3	A	26	50	20120618	6	210	4.04	0.0232320286512231	-0.0471476527831582
3	A	26	50	20120618	6	212	4.08	0.0243870168676132	-0.0463756335994587
3	A	26	50	20120618	6	214	4.12	0.0250022704779236	-0.0456373434092219
3	A	26	50	20120618	6	216	4.16	0.0260971546179128	-0.0442269482234672
3	A	26	50	20120618	6	218	4.2	0.0274808211673387	-0.0433757330802748
3	A	26	50	20120618	6	220	4.24	0.0278124542477151	-0.0415574787031317
3	A	26	50	20120618	6	222	4.28	0.0277773817513683	-0.0400900907108134
3	A	26	50	20120618	6	224	4.32	0.0267619057029063	-0.0391430625987703
3	A	26	50	20120618	6	226	4.36	0.0263335404148635	-0.0381126665972252
3	A	26	50	20120618	6	228	4.4	0.0257796636731601	-0.0365719516316979
3	A	26	50	20120618	6	230	4.44	0.0247575408209549	-0.0343157860249659
3	A	26	50	20120618	6	232	4.48	0.0239679853890820	-0.0329770914668236
3	A	26	50	20120618	6	234	4.52	0.0227670352319148	-0.0317489884092588
3	A	26	50	20120618	6	236	4.56	0.0216430890032188	-0.0307171074834732
3	A	26	50	20120618	6	238	4.6	0.0200226123927736	-0.0297005000641613
3	A	26	50	20120618	6	240	4.64	0.0187718112075327	-0.0287092070676159
3	A	26	50	20120618	6	242	4.68	0.0179968221753522	-0.0284431934965335
3	A	26	50	20120618	6	244	4.72	0.016655228479407	-0.0282237782623314
3	A	26	50	20120618	6	246	4.76	0.0149023814795237	-0.027817121152471
3	A	26	50	20120618	6	248	4.8	0.0131604946347487	-0.0267410460528613
3	A	26	50	20120618	6	250	4.84	0.0119049558340739	-0.0259577131606628
3	A	26	50	20120618	6	252	4.88	0.0104068794074521	-0.0244389892160304
3	A	26	50	20120618	6	254	4.92	0.00897138193096526	-0.0233050020710415
3	A	26	50	20120618	6	256	4.96	0.00746227463855692	-0.0213099709986018
3	A	26	50	20120618	6	258	5	0.00637700715079182	-0.0194128035046783
3	A	26	50	20120618	6	260	5.04	0.00567011250163962	-0.0171918518156494
3	A	26	50	20120618	6	262	5.08	0.00540084623936379	-0.014923453261603
3	A	26	50	20120618	6	264	5.12	0.00533225688158869	-0.0127342506670494
3	A	26	50	20120618	6	266	5.16	0.00637099674315173	-0.0111220472059441
3	A	26	50	20120618	6	268	5.2	0.00683146467906041	-0.0082094743742367
3	A	26	50	20120618	6	270	5.24	0.0076710125603632	-0.0056578795543251
3	A	26	50	20120618	6	272	5.28	0.00808184160023258	-0.00381600781069030
3	A	26	50	20120618	6	274	5.32	0.0086881644518966	-0.0010993671969819
3	A	26	50	20120618	6	276	5.36	0.00894242590827567	0.0020341623617106
3	A	26	50	20120618	6	278	5.4	0.00976513050605059	0.00526226038131908
3	A	26	50	20120618	6	280	5.44	0.0107537619526716	0.00800932497139482
3	A	26	50	20120618	6	282	5.48	0.0117101125605179	0.0108647805457451
3	A	26	50	20120618	6	284	5.52	0.0131693051852423	0.012287345039204
3	A	26	50	20120618	6	286	5.56	0.0148770317014181	0.0141326886771343
3	A	26	50	20120618	6	288	5.6	0.0172205462088300	0.0146007155845339
3	A	26	50	20120618	6	290	5.64	0.0195830677465202	0.0139290136398814
3	A	26	50	20120618	6	292	5.68	0.0220706128341920	0.0128996358721012
3	A	26	50	20120618	6	294	5.72	0.0233019615118824	0.0111832119425168
3	A	26	50	20120618	6	296	5.76	0.0239301551762885	0.0112851767403639
3	A	26	50	20120618	6	298	5.8	0.0239934412332047	0.0126837632428728
3	A	26	50	20120618	6	300	5.84	0.0242401507891607	0.0135385846306492
3	A	26	50	20120618	6	302	5.88	0.0243276835376038	0.0147929991315420
3	A	26	50	20120618	6	304	5.92	0.024776067018622	0.0171696486627203
3	A	26	50	20120618	6	306	5.96	0.0240540120000812	0.0186229935143642
3	A	26	50	20120618	6	308	6	0.0230561075551317	0.0196149582623518
3	A	26	50	20120618	6	310	6.04	0.0217943037883755	0.0200507198873258
3	A	26	50	20120618	6	312	6.08	0.0206305898743056	0.0209389449994455
3	A	26	50	20120618	6	314	6.12	0.0191716093816155	0.0212217240723098
3	A	26	50	20120618	6	316	6.16	0.0186648188804713	0.0209195844157766
3	A	26	50	20120618	6	318	6.2	0.0171588094228714	0.0206083294457271
3	A	26	50	20120618	6	320	6.24	0.0158843712842810	0.0201171219516946
3	A	26	50	20120618	6	322	6.28	0.0145381557262819	0.0194074811119364
3	A	26	50	20120618	6	324	6.32	0.0132598374806512	0.0183713398677942
3	A	26	50	20120618	6	326	6.36	0.0120167635583151	0.0175268082978976
3	A	26	50	20120618	6	328	6.4	0.0101237255679937	0.0173405563717330
3	A	26	50	20120618	6	330	6.44	0.00771003071254907	0.0166485533913926
3	A	26	50	20120618	6	332	6.48	0.00582588105446721	0.0162192052249240
3	A	26	50	20120618	6	334	6.52	0.00396626941590608	0.0149351077955706
3	A	26	50	20120618	6	336	6.56	0.00333103721060002	0.0151943656684655
3	A	26	50	20120618	6	338	6.6	0.00210921467546573	0.0159231961841837
3	A	26	50	20120618	6	340	6.64	-0.00135700862377511	0.0177137319755042
3	A	26	50	20120618	6	342	6.68	-0.00300156222011968	0.0173122721004856
3	A	26	50	20120618	6	344	6.72	-0.00430360743379318	0.0183134150944929
3	A	26	50	20120618	6	346	6.76	-0.00463900939331338	0.0186650380835736
3	A	26	50	20120618	6	348	6.8	-0.00474403596352308	0.0183111099263863
3	A	26	50	20120618	6	350	6.84	-0.00418525190075818	0.0179189767898115
3	A	26	50	20120618	6	352	6.88	-0.00397049650024398	0.0175763906253944
3	A	26	50	20120618	6	354	6.92	-0.00360555161940588	0.0172878274190600
3	A	26	50	20120618	6	356	6.96	-0.00374211515205638	0.0166219237500132
3	A	26	50	20120618	6	358	7	-0.00366774166081118	0.0154549005762073
3	A	26	50	20120618	6	360	7.04	-0.00409484122771568	0.0145172699132861
3	A	26	50	20120618	6	362	7.08	-0.00495106975798668	0.0127771296222607
3	A	26	50	20120618	6	364	7.12	-0.00580338091668988	0.0110810845101101
3	A	26	50	20120618	6	366	7.16	-0.00713387303617048	0.0103857157014912
3	A	26	50	20120618	6	368	7.2	-0.00907410333306828	0.00877004741715806
3	A	26	50	20120618	6	370	7.24	-0.0105030035032866	0.00701993692051792
3	A	26	50	20120618	6	372	7.28	-0.0121196405239100	0.005541708981244
3	A	26	50	20120618	6	374	7.32	-0.0129462624932527	0.00455347068599331
3	A	26	50	20120618	6	376	7.36	-0.0131566550449269	0.00336478176041185
3	A	26	50	20120618	6	378	7.4	-0.0133744015071255	0.0019202616013971
3	A	26	50	20120618	6	380	7.44	-0.0136724399443278	-0.000527112750035499
3	A	26	50	20120618	6	382	7.48	-0.0132038827068424	-0.00152189885408000
3	A	26	50	20120618	6	384	7.52	-0.0128831037155571	-0.00369968167411730
3	A	26	50	20120618	6	386	7.56	-0.0130267241738839	-0.0060207526122944
3	A	26	50	20120618	6	388	7.6	-0.0131941076626992	-0.0077683557082884
3	A	26	50	20120618	6	390	7.64	-0.0129110761527140	-0.009002162996257
3	A	26	50	20120618	6	392	7.68	-0.0129772196281330	-0.0115275658738868
3	A	26	50	20120618	6	394	7.72	-0.0131965641516571	-0.01408248409567
3	A	26	50	20120618	6	396	7.76	-0.0135079951912951	-0.0148892717198004
3	A	26	50	20120618	6	398	7.8	-0.0138918834628012	-0.0159150715272678
3	A	26	50	20120618	6	400	7.84	-0.0152034109784104	-0.0180809537401778
3	A	26	50	20120618	6	402	7.88	-0.0160338937507784	-0.020226117724399
3	A	26	50	20120618	6	404	7.92	-0.0177091145682231	-0.0217958099258194
3	A	26	50	20120618	6	406	7.96	-0.0184921363334378	-0.0218702258434715
3	A	26	50	20120618	6	408	8	-0.0187794621029052	-0.0221323220429861
3	A	26	50	20120618	6	410	8.04	-0.0191869677409030	-0.0223223216350909
3	A	26	50	20120618	6	412	8.08	-0.0195852244222029	-0.0224928616485775
3	A	26	50	20120618	6	414	8.12	-0.0200405516918123	-0.0231261959792828
3	A	26	50	20120618	6	416	8.16	-0.020949410179807	-0.0230617644093811
3	A	26	50	20120618	6	418	8.2	-0.0214032737383794	-0.0230956631084712
3	A	26	50	20120618	6	420	8.24	-0.0223078188750089	-0.0229799662969335
3	A	26	50	20120618	6	422	8.28	-0.0230403885713859	-0.0228512657916897
3	A	26	50	20120618	6	424	8.32	-0.0239814416311280	-0.0224633116561917
3	A	26	50	20120618	6	426	8.36	-0.0236911177289085	-0.0220093349605343
3	A	26	50	20120618	6	428	8.4	-0.0232663657565175	-0.0223776598117866
3	A	26	50	20120618	6	430	8.44	-0.0223262177934553	-0.0227173326962652
3	A	26	50	20120618	6	432	8.48	-0.0223359192984932	-0.0239525633901843
3	A	26	50	20120618	6	434	8.52	-0.0227663139829980	-0.0244901978891239
3	A	26	50	20120618	6	436	8.56	-0.0236288711189606	-0.0258560170633926
3	A	26	50	20120618	6	438	8.6	-0.025177668314997	-0.0279539109592915
3	A	26	50	20120618	6	440	8.64	-0.027189790158338	-0.0297857629998368
3	A	26	50	20120618	6	442	8.68	-0.0282167991184011	-0.0303578053147489
3	A	26	50	20120618	6	444	8.72	-0.0302092987485642	-0.031244361654865
3	A	26	50	20120618	6	446	8.76	-0.0317435507581115	-0.0323538404788179
3	A	26	50	20120618	6	448	8.8	-0.0337936300934666	-0.0324895696254667
3	A	26	50	20120618	6	450	8.84	-0.0360159846823493	-0.0325952934029626
3	A	26	50	20120618	6	452	8.88	-0.0377831894854246	-0.0326599194272291
3	A	26	50	20120618	6	454	8.92	-0.0392382108872468	-0.0324980549068409
3	A	26	50	20120618	6	456	8.96	-0.0405300313368643	-0.0310534993924871
3	A	26	50	20120618	6	458	9	-0.0413361542806204	-0.0302152738008651
3	A	26	50	20120618	6	460	9.04	-0.0413490943347161	-0.0296213748153466
3	A	26	50	20120618	6	462	9.08	-0.0411174532242672	-0.0288865423772697
3	A	26	50	20120618	6	464	9.12	-0.0406288070831283	-0.0297011647445357
3	A	26	50	20120618	6	466	9.16	-0.0397745725939802	-0.0299347009011581
3	A	26	50	20120618	6	468	9.2	-0.0396157776241292	-0.030338296238656
3	A	26	50	20120618	6	470	9.24	-0.0390500002752984	-0.0309083162281739
3	A	26	50	20120618	6	472	9.28	-0.0387871898979348	-0.0314669800827859
3	A	26	50	20120618	6	474	9.32	-0.0384179953053416	-0.0324400438665124
3	A	26	50	20120618	6	476	9.36	-0.0378896824536771	-0.0335900450001961
3	A	26	50	20120618	6	478	9.4	-0.0378809335628948	-0.0351148308298424
3	A	26	50	20120618	6	480	9.44	-0.0377798880038633	-0.0374613646832099
3	A	26	50	20120618	6	482	9.48	-0.0376343724993629	-0.0396548028473828
3	A	26	50	20120618	6	484	9.52	-0.0373807757233582	-0.0409624129914242
3	A	26	50	20120618	6	486	9.56	-0.0373823030740055	-0.0431425929034498
3	A	26	50	20120618	6	488	9.6	-0.0373825717745824	-0.0443349305000222
3	A	26	50	20120618	6	490	9.64	-0.0370015048591331	-0.0453185938143986
3	A	26	50	20120618	6	492	9.68	-0.0362899574473607	-0.0462746587511053
3	A	26	50	20120618	6	494	9.72	-0.0344999873414651	-0.0472269901640073
3	A	26	50	20120618	6	496	9.76	-0.0325777175568095	-0.049937684009686
3	A	26	50	20120618	6	498	9.8	-0.0311956773529804	-0.0502856512567079
3	A	26	50	20120618	6	500	9.84	-0.0294903479287928	-0.0512697317640852
3	A	26	50	20120618	6	502	9.88	-0.0281035701095297	-0.0527832231185369
3	A	26	50	20120618	6	504	9.92	-0.0258056852027078	-0.0536072146506536
3	A	26	50	20120618	6	506	9.96	-0.0233212655270088	-0.0543474847398778
3	A	26	50	20120618	6	508	10	-0.0214283406737725	-0.0556894319892136
3	A	26	50	20120618	6	510	10.04	-0.0193213745978709	-0.0564176812631576
3	A	26	50	20120618	6	512	10.08	-0.0165942758748688	-0.0569407281492013
3	A	26	50	20120618	6	514	10.12	-0.0143424943301802	-0.057817752689907
3	A	26	50	20120618	6	516	10.16	-0.0119286439112437	-0.0579674471954842
3	A	26	50	20120618	6	518	10.2	-0.00967714520926758	-0.0590884235756992
3	A	26	50	20120618	6	520	10.24	-0.00716755253215838	-0.0607159712539563
3	A	26	50	20120618	6	522	10.28	-0.00577738060034568	-0.0607755096449322
3	A	26	50	20120618	6	524	10.32	-0.00435114622269238	-0.0610555239302821
3	A	26	50	20120618	6	526	10.36	-0.00263400811525898	-0.0610859295218731
3	A	26	50	20120618	6	528	10.4	-0.000939921688892231	-0.0618870815049574
3	A	26	50	20120618	6	530	10.44	-0.000190034947443901	-0.0632097247391669
3	A	26	50	20120618	6	532	10.48	0.000571236213181539	-0.0649571270168351
3	A	26	50	20120618	6	534	10.52	0.00194139702308671	-0.0672462437995703
3	A	26	50	20120618	6	536	10.56	0.00231340590066896	-0.0682757205622998
3	A	26	50	20120618	6	538	10.6	0.00335150936612893	-0.0707373713996445
3	A	26	50	20120618	6	540	10.64	0.00434301449470871	-0.0730333471181572
3	A	26	50	20120618	6	542	10.68	0.0052936488513359	-0.0740305091009865
3	A	26	50	20120618	6	544	10.72	0.0063720574033235	-0.0760753912014999
3	A	26	50	20120618	6	546	10.76	0.00782162630475592	-0.0766250960131943
3	A	26	50	20120618	6	548	10.8	0.00932316755460556	-0.0770968069469238
3	A	26	50	20120618	6	550	10.84	0.0110550134830876	-0.0780239653584156
3	A	26	50	20120618	6	552	10.88	0.0123210174641240	-0.0777657299619263
3	A	26	50	20120618	6	554	10.92	0.0133684547390957	-0.0777151718270715
3	A	26	50	20120618	6	556	10.96	0.0147042501594352	-0.076941950561844
3	A	26	50	20120618	6	558	11	0.0157526066732224	-0.0764679061757365
3	A	26	50	20120618	6	560	11.04	0.0176349956354191	-0.0763583753353307
3	A	26	50	20120618	6	562	11.08	0.0195773472526604	-0.0759446471576585
3	A	26	50	20120618	6	564	11.12	0.0216127541223059	-0.075533181721686
3	A	26	50	20120618	6	566	11.16	0.0224590195180299	-0.0750294388507687
3	A	26	50	20120618	6	568	11.2	0.0237836426512267	-0.0745577279170392
3	A	26	50	20120618	6	570	11.24	0.024762349147067	-0.0743779106625834
3	A	26	50	20120618	6	572	11.28	0.0251523892475695	-0.075015296715145
3	A	26	50	20120618	6	574	11.32	0.0259079328432673	-0.0750006596047744
3	A	26	50	20120618	6	576	11.36	0.0270409300387625	-0.0751575665995197
3	A	26	50	20120618	6	578	11.4	0.0282838116280541	-0.0741686777660303
3	A	26	50	20120618	6	580	11.44	0.0292671143179721	-0.0739288271458519
3	A	26	50	20120618	6	582	11.48	0.029658568632037	-0.0734758545418238
3	A	26	50	20120618	6	584	11.52	0.0293459567240744	-0.0725015321080268
3	A	26	50	20120618	6	586	11.56	0.0295774634842349	-0.0720871675342515
3	A	26	50	20120618	6	588	11.6	0.0287477443871906	-0.0706378814755316
3	A	26	50	20120618	6	590	11.64	0.028570967691894	-0.0696251631435162
3	A	26	50	20120618	6	592	11.68	0.0277135300090272	-0.0679240056493376
3	A	26	50	20120618	6	594	11.72	0.0261120745709959	-0.0669716742364355
3	A	26	50	20120618	6	596	11.76	0.025357096660723	-0.0657733403743587
3	A	26	50	20120618	6	598	11.8	0.0248486161743717	-0.0654703451186203
3	A	26	50	20120618	6	600	11.84	0.0241131544112596	-0.0660192721128554
3	A	26	50	20120618	6	602	11.88	0.023751045028614	-0.0659842703271866
3	A	26	50	20120618	6	604	11.92	0.0218773534798259	-0.065699023451656
3	A	26	50	20120618	6	606	11.96	0.0206542001697294	-0.0652201707394365
3	A	26	50	20120618	6	608	12	0.0189241220082002	-0.0651834718974929
3	A	26	50	20120618	6	610	12.04	0.0179044740297292	-0.0640410701818079
3	A	26	50	20120618	6	612	12.08	0.0171738205927292	-0.0634173312901232
3	A	26	50	20120618	6	614	12.12	0.0153228271716172	-0.0625043857249333
3	A	26	50	20120618	6	616	12.16	0.0143417165127208	-0.0613658730965448
3	A	26	50	20120618	6	618	12.2	0.0134773491833984	-0.0602029652842054
3	A	26	50	20120618	6	620	12.24	0.0117082387275478	-0.0587024139838495
3	A	26	50	20120618	6	622	12.28	0.0112305173861781	-0.0572510066047859
3	A	26	50	20120618	6	624	12.32	0.0105198043604076	-0.056313595144967
3	A	26	50	20120618	6	626	12.36	0.0096910045021788	-0.055693250365832
3	A	26	50	20120618	6	628	12.4	0.00870565120259535	-0.055237944309426
3	A	26	50	20120618	6	630	12.44	0.00752647993428866	-0.0544189732354557
3	A	26	50	20120618	6	632	12.48	0.00589836657060664	-0.0538177203394128
3	A	26	50	20120618	6	634	12.52	0.00453753957021312	-0.0522912889308654
3	A	26	50	20120618	6	636	12.56	0.00310267848982938	-0.0510218908372793
3	A	26	50	20120618	6	638	12.6	0.00178321723613529	-0.0496724482560629
3	A	26	50	20120618	6	640	12.64	0.000304232692605499	-0.0485728972113178
3	A	26	50	20120618	6	642	12.68	-0.000201631498655350	-0.047013443916089
3	A	26	50	20120618	6	644	12.72	-0.00058573190219589	-0.0461487937440541
3	A	26	50	20120618	6	646	12.76	-0.00125352354634846	-0.0466176055399808
3	A	26	50	20120618	6	648	12.8	-0.00125507918126707	-0.0470415867659802
3	A	26	50	20120618	6	650	12.84	-0.00132939610396978	-0.0477257125767782
3	A	26	50	20120618	6	652	12.88	-0.00213613423062548	-0.0480009892466941
3	A	26	50	20120618	6	654	12.92	-0.00376163129921718	-0.0484852159704507
3	A	26	50	20120618	6	656	12.96	-0.00385093888568098	-0.0488078687947061
3	A	26	50	20120618	6	658	13	-0.00584858625321108	-0.0493392595407678
3	A	26	50	20120618	6	660	13.04	-0.00801091879007958	-0.0500241631690251
3	A	26	50	20120618	6	662	13.08	-0.00961400057370758	-0.0506602057187024
3	A	26	50	20120618	6	664	13.12	-0.0113435837604899	-0.0517733332136463
3	A	26	50	20120618	6	666	13.16	-0.0133085627947292	-0.0524221036853849
3	A	26	50	20120618	6	668	13.2	-0.0149055634600390	-0.0525535548360075
3	A	26	50	20120618	6	670	13.24	-0.0163905584112089	-0.0527658990023978
3	A	26	50	20120618	6	672	13.28	-0.0183577294764699	-0.0531351501635334
3	A	26	50	20120618	6	674	13.32	-0.0206257744771257	-0.0532545804988758
3	A	26	50	20120618	6	676	13.36	-0.0226664846476301	-0.0529147449798376
3	A	26	50	20120618	6	678	13.4	-0.0247505404638212	-0.0526159923647863
3	A	26	50	20120618	6	680	13.44	-0.0263807751478468	-0.0521121787831908
3	A	26	50	20120618	6	682	13.48	-0.0275277023469314	-0.0515380080768674
3	A	26	50	20120618	6	684	13.52	-0.0277145199585209	-0.0505852523998966
3	A	26	50	20120618	6	686	13.56	-0.0281353899146831	-0.0494852770910828
3	A	26	50	20120618	6	688	13.6	-0.0289437543869356	-0.0484992873953963
3	A	26	50	20120618	6	690	13.64	-0.03005723543527	-0.04682096945025
3	A	26	50	20120618	6	692	13.68	-0.0305474725666666	-0.044646969651492
3	A	26	50	20120618	6	694	13.72	-0.0308025966933188	-0.0430357561398803
3	A	26	50	20120618	6	696	13.76	-0.0308979146874227	-0.0410459576576214
3	A	26	50	20120618	6	698	13.8	-0.0313357552063334	-0.0397926815986463
3	A	26	50	20120618	6	700	13.84	-0.0310819321561587	-0.0376979201857881
3	A	26	50	20120618	6	702	13.88	-0.0302790972589351	-0.0362175072865603
3	A	26	50	20120618	6	704	13.92	-0.0300161878866221	-0.0354286660325364
3	A	26	50	20120618	6	706	13.96	-0.0299411850703417	-0.0348596359925121
3	A	26	50	20120618	6	708	14	-0.0297789889168731	-0.034890875970105
3	A	26	50	20120618	6	710	14.04	-0.0296275690707498	-0.0348153145394674
3	A	26	50	20120618	6	712	14.08	-0.0296286368019894	-0.0354486630123083
3	A	26	50	20120618	6	714	14.12	-0.029720772815578	-0.0360572698188756
3	A	26	50	20120618	6	716	14.16	-0.0302161506132739	-0.0361984295456039
3	A	26	50	20120618	6	718	14.2	-0.0303687583987896	-0.0370442565351236
3	A	26	50	20120618	6	720	14.24	-0.031144461608819	-0.0374451790089886
3	A	26	50	20120618	6	722	14.28	-0.0317724219279874	-0.0382459986518857
3	A	26	50	20120618	6	724	14.32	-0.0333550541835035	-0.0388272545681567
3	A	26	50	20120618	6	726	14.36	-0.0349614664400709	-0.0390885941634155
3	A	26	50	20120618	6	728	14.4	-0.0363502453715247	-0.0402038217654994
3	A	26	50	20120618	6	730	14.44	-0.0389314043259578	-0.0409528529077425
3	A	26	50	20120618	6	732	14.48	-0.0409017856560053	-0.0409029735953976
3	A	26	50	20120618	6	734	14.52	-0.0426069312324298	-0.0408561348422118
3	A	26	50	20120618	6	736	14.56	-0.045278004470945	-0.0408444902077393
3	A	26	50	20120618	6	738	14.6	-0.0471664830367413	-0.0405373852473886
3	A	26	50	20120618	6	740	14.64	-0.0490552854574433	-0.0399417397081205
3	A	26	50	20120618	6	742	14.68	-0.0501163062536816	-0.0387228926783214
3	A	26	50	20120618	6	744	14.72	-0.0515349745887761	-0.0383373073505404
3	A	26	50	20120618	6	746	14.76	-0.0525527204500057	-0.0367971509993701
3	A	26	50	20120618	6	748	14.8	-0.0532882387816604	-0.0367142922267507
3	A	26	50	20120618	6	750	14.84	-0.0529100497908106	-0.0360026882464358
3	A	26	50	20120618	6	752	14.88	-0.0526524012929496	-0.0364775599474773
3	A	26	50	20120618	6	754	14.92	-0.0519901392238259	-0.0369685607541976
3	A	26	50	20120618	6	756	14.96	-0.0519493886600261	-0.0373068618515207
3	A	26	50	20120618	6	758	15	-0.0517871147248116	-0.0375135420925937
3	A	26	50	20120618	6	760	15.04	-0.0508898952144353	-0.0377292520872624
3	A	26	50	20120618	6	762	15.08	-0.0510944894905038	-0.0383475886831388
3	A	26	50	20120618	6	764	15.12	-0.0507627574151779	-0.0384158527717946
3	A	26	50	20120618	6	766	15.16	-0.0507785117542628	-0.039921085119042
3	A	26	50	20120618	6	768	15.2	-0.050786883898552	-0.0406770954052154
3	A	26	50	20120618	6	770	15.24	-0.051886364232619	-0.0432217605786714
3	A	26	50	20120618	6	772	15.28	-0.0525744427703238	-0.0447443806816682
3	A	26	50	20120618	6	774	15.32	-0.0536754645971738	-0.0463484665569255
3	A	26	50	20120618	6	776	15.36	-0.0545920941886937	-0.0483734011751417
3	A	26	50	20120618	6	778	15.4	-0.0557134806908418	-0.0498847146407073
3	A	26	50	20120618	6	780	15.44	-0.0574785514456515	-0.0518917757208153
3	A	26	50	20120618	6	782	15.48	-0.0583500294407656	-0.0532636646996937
3	A	26	50	20120618	6	784	15.52	-0.0598114155107252	-0.054729417861134
3	A	26	50	20120618	6	786	15.56	-0.0613431212287534	-0.0564216948012476
3	A	26	50	20120618	6	788	15.6	-0.0622203487091053	-0.0575320030614549
3	A	26	50	20120618	6	790	15.64	-0.0635195612530134	-0.0589359183206668
3	A	26	50	20120618	6	792	15.68	-0.064269536241388	-0.0599607813530704
3	A	26	50	20120618	6	794	15.72	-0.0654276867807249	-0.0607556597433707
3	A	26	50	20120618	6	796	15.76	-0.0664174389915941	-0.0617712623639465
3	A	26	50	20120618	6	798	15.8	-0.0669071245797014	-0.0615007798780071
3	A	26	50	20120618	6	800	15.84	-0.0680276038638493	-0.0620646289466456
3	A	26	50	20120618	6	802	15.88	-0.069695117217379	-0.0622440785055751
3	A	26	50	20120618	6	804	15.92	-0.0715891592993297	-0.0627541994796587
3	A	26	50	20120618	6	806	15.96	-0.0732933078551927	-0.0628234747310115
3	A	26	50	20120618	6	808	16	-0.0752398243313752	-0.0636573021184545
3	A	26	50	20120618	6	810	16.04	-0.0760787146033715	-0.06335581300016
3	A	26	50	20120618	6	812	16.08	-0.0777302049172396	-0.06325854339134
3	A	26	50	20120618	6	814	16.12	-0.0789506641504997	-0.0640307110674635
3	A	26	50	20120618	6	816	16.16	-0.0800296596011157	-0.0633208253566269
3	A	26	50	20120618	6	818	16.2	-0.0802554175831452	-0.0633779100870721
3	A	26	50	20120618	6	820	16.24	-0.0800130425917578	-0.0633727977050441
3	A	26	50	20120618	6	822	16.28	-0.0797142970477743	-0.063555577736913
3	A	26	50	20120618	6	824	16.32	-0.0792356069701145	-0.0632027102398975
3	A	26	50	20120618	6	826	16.36	-0.078690639773854	-0.06389192721952
3	A	26	50	20120618	6	828	16.4	-0.0776987810918836	-0.0642997157002303
3	A	26	50	20120618	6	830	16.44	-0.0770399202063774	-0.065460622400379
3	A	26	50	20120618	6	832	16.48	-0.0769262669334373	-0.0666632201163463
3	A	26	50	20120618	6	834	16.52	-0.0763894243940927	-0.0689918712392177
3	A	26	50	20120618	6	836	16.56	-0.0754834883784246	-0.0708382592738638
3	A	26	50	20120618	6	838	16.6	-0.0748997384965364	-0.0720725473944437
3	A	26	50	20120618	6	840	16.64	-0.0740228087081394	-0.0729593766777773
3	A	26	50	20120618	6	842	16.68	-0.0731754472969045	-0.0740499828217404
3	A	26	50	20120618	6	844	16.72	-0.0719846865484542	-0.0762745336842854
3	A	26	50	20120618	6	846	16.76	-0.0714481339228898	-0.0779071018206889
3	A	26	50	20120618	6	848	16.8	-0.0709750229177336	-0.0799556467343288
3	A	26	50	20120618	6	850	16.84	-0.0698078795357749	-0.0810379373025452
3	A	26	50	20120618	6	852	16.88	-0.0692314460877516	-0.0833793092764101
3	A	26	50	20120618	6	854	16.92	-0.0680289402956657	-0.0849028415471546
3	A	26	50	20120618	6	856	16.96	-0.0669453698641755	-0.0862268282842483
3	A	26	50	20120618	6	858	17	-0.0655641781884838	-0.0871017315046104
3	A	26	50	20120618	6	860	17.04	-0.0642336153583251	-0.0875455824311612
3	A	26	50	20120618	6	862	17.08	-0.0624582823628	-0.0882093435666614
3	A	26	50	20120618	6	864	17.12	-0.060759882585068	-0.0884525175887114
3	A	26	50	20120618	6	866	17.16	-0.0590978280958891	-0.0890906814587324
3	A	26	50	20120618	6	868	17.2	-0.0570246617241282	-0.0890821254666794
3	A	26	50	20120618	6	870	17.24	-0.0549210897607764	-0.0889215415166724
3	A	26	50	20120618	6	872	17.28	-0.0529428171190508	-0.0883810998038114
3	A	26	50	20120618	6	874	17.32	-0.0502703777502343	-0.0892433458127904
3	A	26	50	20120618	6	876	17.36	-0.0477382990774834	-0.0891138745611544
3	A	26	50	20120618	6	878	17.4	-0.0458337776730356	-0.0885576643670734
3	A	26	50	20120618	6	880	17.44	-0.0429624291666713	-0.0883573410159634
3	A	26	50	20120618	6	882	17.48	-0.0403791559629625	-0.0887160562860594
3	A	26	50	20120618	6	884	17.52	-0.0380128938303999	-0.0881831806157574
3	A	26	50	20120618	6	886	17.56	-0.0352700266261772	-0.0876818419078958
3	A	26	50	20120618	6	888	17.6	-0.0326967236280832	-0.0871666439071233
3	A	26	50	20120618	6	890	17.64	-0.0303506847494624	-0.0874774880481329
3	A	26	50	20120618	6	892	17.68	-0.0275595221520848	-0.087588998787526
3	A	26	50	20120618	6	894	17.72	-0.0249895425558623	-0.0874692856094712
3	A	26	50	20120618	6	896	17.76	-0.0222275127578695	-0.087614596053005
3	A	26	50	20120618	6	898	17.8	-0.0197971160402532	-0.087205817622801
3	A	26	50	20120618	6	900	17.84	-0.0169955589731921	-0.0870284752420795
3	A	26	50	20120618	6	902	17.88	-0.0145060481286686	-0.0866376573241177
3	A	26	50	20120618	6	904	17.92	-0.0119289267539562	-0.0869613708085449
3	A	26	50	20120618	6	906	17.96	-0.00921476808504968	-0.0870303844303887
3	A	26	50	20120618	6	908	18	-0.00705575895005278	-0.0866336268154649
3	A	26	50	20120618	6	910	18.04	-0.00614139917130048	-0.0862899022091301
3	A	26	50	20120618	6	912	18.08	-0.00476982414783298	-0.0852571727552072
3	A	26	50	20120618	6	914	18.12	-0.00293594271082558	-0.0844828201191298
3	A	26	50	20120618	6	916	18.16	-0.00137521662339067	-0.0832772030572067
3	A	26	50	20120618	6	918	18.2	0.000308616754648859	-0.0828778998578707
3	A	26	50	20120618	6	920	18.24	0.00168825279542191	-0.0822476555837991
3	A	26	50	20120618	6	922	18.28	0.00318088449982862	-0.0824837585380373
3	A	26	50	20120618	6	924	18.32	0.00468709265443409	-0.0829242153520384
3	A	26	50	20120618	6	926	18.36	0.00595040962970197	-0.0848396262009165
3	A	26	50	20120618	6	928	18.4	0.00672942917053519	-0.085836293208999
3	A	26	50	20120618	6	930	18.44	0.00775042065189043	-0.0874478602740012
3	A	26	50	20120618	6	932	18.48	0.00883399108338071	-0.0884472849985304
3	A	26	50	20120618	6	934	18.52	0.010609465500262	-0.0902533064283584
3	A	26	50	20120618	6	936	18.56	0.0117945057548525	-0.0914942081186634
3	A	26	50	20120618	6	938	18.6	0.0124524686147466	-0.0928087903355674
3	A	26	50	20120618	6	940	18.64	0.0127558174238757	-0.0939794763224994
3	A	26	50	20120618	6	942	18.68	0.0128474584627174	-0.0952985133121244
3	A	26	50	20120618	6	944	18.72	0.0144513180638048	-0.0966157118241194
3	A	26	50	20120618	6	946	18.76	0.0155918813018587	-0.0964147520769064
3	A	26	50	20120618	6	948	18.8	0.0163615670331802	-0.0964525822896994
3	A	26	50	20120618	6	950	18.84	0.0171840029303783	-0.0958279948698774
3	A	26	50	20120618	6	952	18.88	0.0191033028665529	-0.0957683857682234
3	A	26	50	20120618	6	954	18.92	0.0211399118177264	-0.0954388740081904
3	A	26	50	20120618	6	956	18.96	0.0232209977854365	-0.0957721334341634
3	A	26	50	20120618	6	958	19	0.0258568090229875	-0.0958510465509444
3	A	26	50	20120618	6	960	19.04	0.0275618556044626	-0.0959385156597764
3	A	26	50	20120618	6	962	19.08	0.0293330873806568	-0.0947817596764334
3	A	26	50	20120618	6	964	19.12	0.0304868735155189	-0.0936989670624024
3	A	26	50	20120618	6	966	19.16	0.0319725048627918	-0.0924244777999924
3	A	26	50	20120618	6	968	19.2	0.0332170835083583	-0.0913156636564134
3	A	26	50	20120618	6	970	19.24	0.0336695611376396	-0.0898569730775034
3	A	26	50	20120618	6	972	19.28	0.0335094721623789	-0.0890534169313634
3	A	26	50	20120618	6	974	19.32	0.0329007946451335	-0.0887562906619084
3	A	26	50	20120618	6	976	19.36	0.0326557114347743	-0.0882608916510094
3	A	26	50	20120618	6	978	19.4	0.0322202750789196	-0.0881621795443554
3	A	26	50	20120618	6	980	19.44	0.0312190118767595	-0.0869781999499371
3	A	26	50	20120618	6	982	19.48	0.0305089352470919	-0.0857462785157539
3	A	26	50	20120618	6	984	19.52	0.0295158037729154	-0.084267223261546
3	A	26	50	20120618	6	986	19.56	0.0281051257444483	-0.0839771680599033
3	A	26	50	20120618	6	988	19.6	0.0270274242992418	-0.0824712427480103
3	A	26	50	20120618	6	990	19.64	0.0264872654290934	-0.0813382455525151
3	A	26	50	20120618	6	992	19.68	0.0255073568517251	-0.0784280768838638
3	A	26	50	20120618	6	994	19.72	0.0247047906550784	-0.0768950693822513
3	A	26	50	20120618	6	996	19.76	0.0238037951944905	-0.0748608645941339
3	A	26	50	20120618	6	998	19.8	0.0233697730521982	-0.0728231242721105
3	A	26	50	20120618	6	1000	19.84	0.0220403415928894	-0.0712228709156072
3	A	26	50	20120618	6	1002	19.88	0.0207706606565908	-0.0680198186181884
3	A	26	50	20120618	6	1004	19.92	0.0199770040053870	-0.0660643855254951
3	A	26	50	20120618	6	1006	19.96	0.0189205864742943	-0.0640185841861662
3	A	26	50	20120618	6	1008	20	0.0173364551524021	-0.0630222000207962
3	A	26	50	20120618	6	1010	20.04	0.0158757846745050	-0.062059049874142
3	A	26	50	20120618	6	1012	20.08	0.0139694247924261	-0.0602130769111764
3	A	26	50	20120618	6	1014	20.12	0.0125397255915450	-0.0592758068727136
3	A	26	50	20120618	6	1016	20.16	0.0114169814443770	-0.0577922968457843
3	A	26	50	20120618	6	1018	20.2	0.0092608007365049	-0.0563246967214316
3	A	26	50	20120618	6	1020	20.24	0.00812313663625387	-0.0550402372534062
3	A	26	50	20120618	6	1022	20.28	0.00767391169816605	-0.054568102055608
3	A	26	50	20120618	6	1024	20.32	0.00636555202093659	-0.0545965984588898
3	A	26	50	20120618	6	1026	20.36	0.00491294256034506	-0.0542043663273656
3	A	26	50	20120618	6	1028	20.4	0.00270676940304304	-0.05416886956695
3	A	26	50	20120618	6	1030	20.44	0.000564023724013449	-0.0543646674346606
3	A	26	50	20120618	6	1032	20.48	-0.00156090286413026	-0.0539529191559757
3	A	26	50	20120618	6	1034	20.52	-0.00349349640779118	-0.0539010882289147
3	A	26	50	20120618	6	1036	20.56	-0.00552041799606248	-0.0537055732039166
3	A	26	50	20120618	6	1038	20.6	-0.00756727999556318	-0.0537814457615379
3	A	26	50	20120618	6	1040	20.64	-0.00956301817478408	-0.0536997042176328
3	A	26	50	20120618	6	1042	20.68	-0.0110091222529887	-0.0538550555774594
3	A	26	50	20120618	6	1044	20.72	-0.013909108583991	-0.0542368932393002
3	A	26	50	20120618	6	1046	20.76	-0.0158341360850932	-0.0547209785417005
3	A	26	50	20120618	6	1048	20.8	-0.0179015041812483	-0.0551928308967863
3	A	26	50	20120618	6	1050	20.84	-0.0191280516038945	-0.0553141704204379
3	A	26	50	20120618	6	1052	20.88	-0.0194478052903471	-0.0548703902045652
3	A	26	50	20120618	6	1054	20.92	-0.0192277536600418	-0.0549814059692115
3	A	26	50	20120618	6	1056	20.96	-0.0191940953772573	-0.0551229687468051
3	A	26	50	20120618	6	1058	21	-0.0190351377728466	-0.056014488976525
3	A	26	50	20120618	6	1060	21.04	-0.0195517499871815	-0.0565499102312395
3	A	26	50	20120618	6	1062	21.08	-0.0205610742066472	-0.0579830742553484
3	A	26	50	20120618	6	1064	21.12	-0.0221122543525361	-0.0592054497479856
3	A	26	50	20120618	6	1066	21.16	-0.0233484184274064	-0.0597892371065332
3	A	26	50	20120618	6	1068	21.2	-0.0252293931760407	-0.0616113805709728
3	A	26	50	20120618	6	1070	21.24	-0.027385644594591	-0.0628455647468558
3	A	26	50	20120618	6	1072	21.28	-0.0283251066640754	-0.0633037699410647
3	A	26	50	20120618	6	1074	21.32	-0.0289691395203802	-0.0647281658410869
3	A	26	50	20120618	6	1076	21.36	-0.0296116167417663	-0.0653327421390014
3	A	26	50	20120618	6	1078	21.4	-0.0305569477975346	-0.0663209238657096
3	A	26	50	20120618	6	1080	21.44	-0.0316142845674428	-0.0668248788686612
3	A	26	50	20120618	6	1082	21.48	-0.0322083956849957	-0.0670353138467423
3	A	26	50	20120618	6	1084	21.52	-0.0337585151707129	-0.0681099747327896
3	A	26	50	20120618	6	1086	21.56	-0.035093462062915	-0.0687874537398445
3	A	26	50	20120618	6	1088	21.6	-0.0361343939554997	-0.0687991210017341
3	A	26	50	20120618	6	1090	21.64	-0.0373966502705958	-0.0697632610978819
3	A	26	50	20120618	6	1092	21.68	-0.0387188692407365	-0.0697582406397355
3	A	26	50	20120618	6	1094	21.72	-0.0396866862921465	-0.0699073694598877
3	A	26	50	20120618	6	1096	21.76	-0.0404727061901135	-0.0692151119211061
3	A	26	50	20120618	6	1098	21.8	-0.0413541855035407	-0.0693269762138898
3	A	26	50	20120618	6	1100	21.84	-0.0415349219968119	-0.0685488759118722
3	A	26	50	20120618	6	1102	21.88	-0.041682141628655	-0.0688977623977096
3	A	26	50	20120618	6	1104	21.92	-0.0417767525159777	-0.0688375168999525
3	A	26	50	20120618	6	1106	21.96	-0.0426814956425059	-0.0688716701574838
3	A	26	50	20120618	6	1108	22	-0.0437311956591774	-0.0697547758165077
3	A	26	50	20120618	6	1110	22.04	-0.045140954448829	-0.0704834493545204
3	A	26	50	20120618	6	1112	22.08	-0.0464118374666556	-0.0711138350499482
3	A	26	50	20120618	6	1114	22.12	-0.0488502244908992	-0.0720047895942433
3	A	26	50	20120618	6	1116	22.16	-0.0503301989839227	-0.0730247204154268
3	A	26	50	20120618	6	1118	22.2	-0.0517193102555637	-0.0727485952173734
3	A	26	50	20120618	6	1120	22.24	-0.0529631110836708	-0.0730646719485638
3	A	26	50	20120618	6	1122	22.28	-0.0537748696684729	-0.0728907236803919
3	A	26	50	20120618	6	1124	22.32	-0.0546732488339705	-0.0724788339803507
3	A	26	50	20120618	6	1126	22.36	-0.0562928062056001	-0.072280561238906
3	A	26	50	20120618	6	1128	22.4	-0.0566047817174596	-0.0719586862321099
3	A	26	50	20120618	6	1130	22.44	-0.0573555876977235	-0.0714525391981366
3	A	26	50	20120618	6	1132	22.48	-0.0589143338861711	-0.0713815456773054
3	A	26	50	20120618	6	1134	22.52	-0.0591595585178866	-0.0713498672935083
3	A	26	50	20120618	6	1136	22.56	-0.0585904082697096	-0.0712161534011859
3	A	26	50	20120618	6	1138	22.6	-0.0583458907447753	-0.0719019055575806
3	A	26	50	20120618	6	1140	22.64	-0.0590690488498948	-0.0728828747951207
3	A	26	50	20120618	6	1142	22.68	-0.059799207312148	-0.073829973617842
3	A	26	50	20120618	6	1144	22.72	-0.0607455283174099	-0.0746881891181681
3	A	26	50	20120618	6	1146	22.76	-0.0625386096931428	-0.075839500379296
3	A	26	50	20120618	6	1148	22.8	-0.0644120183992184	-0.0770858467918154
3	A	26	50	20120618	6	1150	22.84	-0.0656668500931121	-0.0776878775053177
3	A	26	50	20120618	6	1152	22.88	-0.0668745884753787	-0.0782323497268313
3	A	26	50	20120618	6	1154	22.92	-0.0693488258134286	-0.0796373001903709
3	A	26	50	20120618	6	1156	22.96	-0.0709204767006328	-0.0801699990839778
3	A	26	50	20120618	6	1158	23	-0.0724248746618785	-0.080795406747666
3	A	26	50	20120618	6	1160	23.04	-0.073711356455298	-0.0817066128301742
3	A	26	50	20120618	6	1162	23.08	-0.0750662579008652	-0.0823019118871196
3	A	26	50	20120618	6	1164	23.12	-0.0758279108991525	-0.0822827210090782
3	A	26	50	20120618	6	1166	23.16	-0.0765527236341399	-0.0822890566858376
3	A	26	50	20120618	6	1168	23.2	-0.0765423220933887	-0.081913377924061
3	A	26	50	20120618	6	1170	23.24	-0.0770134673416933	-0.0819004378699653
3	A	26	50	20120618	6	1172	23.28	-0.0775624226201996	-0.0818973690265349
3	A	26	50	20120618	6	1174	23.32	-0.0784606603643409	-0.0820484777456745
3	A	26	50	20120618	6	1176	23.36	-0.0801737396788503	-0.0819985135805159
3	A	26	50	20120618	6	1178	23.4	-0.081646784525418	-0.081856243696141
3	A	26	50	20120618	6	1180	23.44	-0.0830976969297348	-0.0815989275384673
3	A	26	50	20120618	6	1182	23.48	-0.0853950628201793	-0.0806620350950257
3	A	26	50	20120618	6	1184	23.52	-0.0875056238269564	-0.0807519903913011
3	A	26	50	20120618	6	1186	23.56	-0.0882097112621873	-0.0805937893911463
3	A	26	50	20120618	6	1188	23.6	-0.0894561637407239	-0.0799964609377389
3	A	26	50	20120618	6	1190	23.64	-0.0897468553384697	-0.0792122088067249
3	A	26	50	20120618	6	1192	23.68	-0.0899466200752227	-0.0783746337533416
3	A	26	50	20120618	6	1194	23.72	-0.0901082151879273	-0.0774168364050211
3	A	26	50	20120618	6	1196	23.76	-0.0897462684398413	-0.0782483020558149
3	A	26	50	20120618	6	1198	23.8	-0.0893029478433764	-0.0789574948020059
3	A	26	50	20120618	6	1200	23.84	-0.0896652269316495	-0.0788016908938393
3	A	26	50	20120618	6	1202	23.88	-0.0894657662508124	-0.0790039800018011
3	A	26	50	20120618	6	1204	23.92	-0.0903422321771609	-0.079838712485924
3	A	26	50	20120618	6	1206	23.96	-0.0911117906292619	-0.0796546384486455
3	A	26	50	20120618	6	1208	24	-0.0918833289803502	-0.0802053897783761
3	A	26	50	20120618	6	1210	24.04	-0.0941774379369603	-0.0813308492155839
3	A	26	50	20120618	6	1212	24.08	-0.0958719627695313	-0.0818792670929365
3	A	26	50	20120618	6	1214	24.12	-0.0976377851788493	-0.0816846359514149
3	A	26	50	20120618	6	1216	24.16	-0.0986114500033403	-0.0822581207641607
3	A	26	50	20120618	6	1218	24.2	-0.100994046302548	-0.0825003048367171
3	A	26	50	20120618	6	1220	24.24	-0.102235372256921	-0.082297011637126
3	A	26	50	20120618	6	1222	24.28	-0.104237969371919	-0.0833010325557327
3	A	26	50	20120618	6	1224	24.32	-0.105960764333602	-0.0834039873030735
3	A	26	50	20120618	6	1226	24.36	-0.107291610006473	-0.084024756346277
3	A	26	50	20120618	6	1228	24.4	-0.108184685871112	-0.0848499499599218
3	A	26	50	20120618	6	1230	24.44	-0.108900065801638	-0.0856336364055109
3	A	26	50	20120618	6	1232	24.48	-0.109260831681400	-0.0862769621550344
3	A	26	50	20120618	6	1234	24.52	-0.110744341708329	-0.087685518863158
3	A	26	50	20120618	6	1236	24.56	-0.112211871122004	-0.0883732509185404
3	A	26	50	20120618	6	1238	24.6	-0.114144040401596	-0.0896739738425324
3	A	26	50	20120618	6	1240	24.64	-0.115499281258418	-0.0907950209334254
3	A	26	50	20120618	6	1242	24.68	-0.116224560683881	-0.0909776666150064
3	A	26	50	20120618	6	1244	24.72	-0.116622520380333	-0.0918058300771324
3	A	26	50	20120618	6	1246	24.76	-0.116830268352646	-0.0922330639943254
3	A	26	50	20120618	6	1248	24.8	-0.117704676598261	-0.0933159273190344
3	A	26	50	20120618	6	1250	24.84	-0.119341275243317	-0.0945374542835334
3	A	26	50	20120618	6	1252	24.88	-0.120257827053091	-0.0954070542030374
3	A	26	50	20120618	6	1254	24.92	-0.121830715377163	-0.0967149189055194
3	A	26	50	20120618	6	1256	24.96	-0.123365419935050	-0.0975617499866684
3	A	26	50	20120618	6	1258	25	-0.125090689770467	-0.0978149649250114
3	A	26	50	20120618	6	1260	25.04	-0.127068043173377	-0.0986476538705364
3	A	26	50	20120618	6	1262	25.08	-0.128967685541035	-0.0996754335769914
3	A	26	50	20120618	6	1264	25.12	-0.130600819362863	-0.0998015814267554
3	A	26	50	20120618	6	1266	25.16	-0.132468005529264	-0.0998860099764284
3	A	26	50	20120618	6	1268	25.2	-0.134379598001524	-0.100896182724032
3	A	26	50	20120618	6	1270	25.24	-0.135551556780663	-0.101309557348313
3	A	26	50	20120618	6	1272	25.28	-0.137510454696584	-0.102299294709940
3	A	26	50	20120618	6	1274	25.32	-0.139395601375227	-0.102782955748272
3	A	26	50	20120618	6	1276	25.36	-0.139928901309598	-0.103996209563431
3	A	26	50	20120618	6	1278	25.4	-0.140510850190514	-0.105660031819563
3	A	26	50	20120618	6	1280	25.44	-0.140473797795180	-0.106588038759193
3	A	26	50	20120618	6	1282	25.48	-0.140784995489580	-0.108245426343616
3	A	26	50	20120618	6	1284	25.52	-0.141422381542142	-0.109733603275301
3	A	26	50	20120618	6	1286	25.56	-0.140867797693657	-0.110812860355426
3	A	26	50	20120618	6	1288	25.6	-0.140649513830305	-0.111567131158918
3	A	26	50	20120618	6	1290	25.64	-0.139745407099880	-0.111659479304541
3	A	26	50	20120618	6	1292	25.68	-0.138845896563533	-0.111348423031497
3	A	26	50	20120618	6	1294	25.72	-0.137842582751707	-0.112087278907159
3	A	26	50	20120618	6	1296	25.76	-0.136987124967827	-0.113648429258662
3	A	26	50	20120618	6	1298	25.8	-0.135108625092927	-0.115420863116384
3	A	26	50	20120618	6	1300	25.84	-0.134146259834800	-0.117193572745751
3	A	26	50	20120618	6	1302	25.88	-0.132793133227254	-0.118671150146786
3	A	26	50	20120618	6	1304	25.92	-0.132046541603406	-0.119665229144050
3	A	26	50	20120618	6	1306	25.96	-0.130979559897002	-0.120770394616637
3	A	26	50	20120618	6	1308	26	-0.129542068379392	-0.121315517376390
3	A	26	50	20120618	6	1310	26.04	-0.128336861439402	-0.121889985067561
3	A	26	50	20120618	6	1312	26.08	-0.127241703649089	-0.121992364937089
3	A	26	50	20120618	6	1314	26.12	-0.126280715834972	-0.122339584065136
3	A	26	50	20120618	6	1316	26.16	-0.124649773337058	-0.122809457228342
3	A	26	50	20120618	6	1318	26.2	-0.123696904523002	-0.123325334051624
3	A	26	50	20120618	6	1320	26.24	-0.121640680429719	-0.123536009446011
3	A	26	50	20120618	6	1322	26.28	-0.120543349700266	-0.123414288084697
3	A	26	50	20120618	6	1324	26.32	-0.119535192206990	-0.124378604957541
3	A	26	50	20120618	6	1326	26.36	-0.118057063262665	-0.125745011030438
3	A	26	50	20120618	6	1328	26.4	-0.116146991069985	-0.126943733801244
3	A	26	50	20120618	6	1330	26.44	-0.113907866736680	-0.127908651714851
3	A	26	50	20120618	6	1332	26.48	-0.112709957138672	-0.128754422135829
3	A	26	50	20120618	6	1334	26.52	-0.111980859336590	-0.129168150313501
3	A	26	50	20120618	6	1336	26.56	-0.111419345841650	-0.128809010779336
3	A	26	50	20120618	6	1338	26.6	-0.109873327575264	-0.128542007258760
3	A	26	50	20120618	6	1340	26.64	-0.108287287065062	-0.128699692070965
3	A	26	50	20120618	6	1342	26.68	-0.106356814841745	-0.129401212708580
3	A	26	50	20120618	6	1344	26.72	-0.103445726934278	-0.130227749825109
3	A	26	50	20120618	6	1346	26.76	-0.101872909320885	-0.130541917367990
3	A	26	50	20120618	6	1348	26.8	-0.0993397699879623	-0.131140412547586
3	A	26	50	20120618	6	1350	26.84	-0.0971412335838973	-0.132173636976256
3	A	26	50	20120618	6	1352	26.88	-0.0942847343199383	-0.132583546777310
3	A	26	50	20120618	6	1354	26.92	-0.0926586715659213	-0.133921109964602
3	A	26	50	20120618	6	1356	26.96	-0.090112097204156	-0.134690017878465
3	A	26	50	20120618	6	1358	27	-0.088628799309261	-0.136191700549671
3	A	26	50	20120618	6	1360	27.04	-0.0865327226777897	-0.136891948395080
3	A	26	50	20120618	6	1362	27.08	-0.0849124581993788	-0.138587166192296
3	A	26	50	20120618	6	1364	27.12	-0.0829397009905465	-0.139271574845807
3	A	26	50	20120618	6	1366	27.16	-0.0814654540624506	-0.140745821773902
3	A	26	50	20120618	6	1368	27.2	-0.079655260702613	-0.141641018958885
3	A	26	50	20120618	6	1370	27.24	-0.0789318904654592	-0.143352924476137
3	A	26	50	20120618	6	1372	27.28	-0.0777574568125865	-0.144417049471145
3	A	26	50	20120618	6	1374	27.32	-0.076455036832319	-0.146702347877262
3	A	26	50	20120618	6	1376	27.36	-0.075718443698357	-0.148798000244664
3	A	26	50	20120618	6	1378	27.4	-0.0745096446559185	-0.150040740412600
3	A	26	50	20120618	6	1380	27.44	-0.0738463784951656	-0.150971292936641
3	A	26	50	20120618	6	1382	27.48	-0.0729085427712779	-0.151896400738468
3	A	26	50	20120618	6	1384	27.52	-0.0716728736711544	-0.153195709448898
3	A	26	50	20120618	6	1386	27.56	-0.07120660745964	-0.154746677462752
3	A	26	50	20120618	6	1388	27.6	-0.0706575390440486	-0.156012752154467
3	A	26	50	20120618	6	1390	27.64	-0.0698737818877815	-0.157321182542374
3	A	26	50	20120618	6	1392	27.68	-0.0692707612247856	-0.158682221674802
3	A	26	50	20120618	6	1394	27.72	-0.0686019796311394	-0.160645008678020
3	A	26	50	20120618	6	1396	27.76	-0.0679483301226105	-0.161643726295768
3	A	26	50	20120618	6	1398	27.8	-0.0676320412593857	-0.163157854046323
3	A	26	50	20120618	6	1400	27.84	-0.0671084993985952	-0.163968481260275
3	A	26	50	20120618	6	1402	27.88	-0.0670148784607661	-0.166269689568968
3	A	26	50	20120618	6	1404	27.92	-0.0668591028368707	-0.167976857470787
3	A	26	50	20120618	6	1406	27.96	-0.066333651787771	-0.169120319846644
3	A	26	50	20120618	6	1408	28	-0.0661780175852318	-0.169753958233265
3	A	26	50	20120618	6	1410	28.04	-0.0657840883974328	-0.171084096799355
3	A	26	50	20120618	6	1412	28.08	-0.0652920127884051	-0.171276359133160
3	A	26	50	20120618	6	1414	28.12	-0.0649086194916458	-0.172006234752700
3	A	26	50	20120618	6	1416	28.16	-0.0641488332552608	-0.173604649631573
3	A	26	50	20120618	6	1418	28.2	-0.0635751575236842	-0.175189488060246
3	A	26	50	20120618	6	1420	28.24	-0.0636206952003926	-0.176583619790033
3	A	26	50	20120618	6	1422	28.28	-0.0631828546814818	-0.178768014058475
3	A	26	50	20120618	6	1424	28.32	-0.063301507199365	-0.179596884627382
3	A	26	50	20120618	6	1426	28.36	-0.0630662527732642	-0.180815017479332
3	A	26	50	20120618	6	1428	28.4	-0.0635426306117496	-0.182206815756741
3	A	26	50	20120618	6	1430	28.44	-0.0643999975839383	-0.183770582403335
3	A	26	50	20120618	6	1432	28.48	-0.0643814006755931	-0.185248647708050
3	A	26	50	20120618	6	1434	28.52	-0.0643816128076274	-0.186191716022118
3	A	26	50	20120618	6	1436	28.56	-0.0647495911765569	-0.187584433538343
3	A	26	50	20120618	6	1438	28.6	-0.0653045285784321	-0.188524319871896
3	A	26	50	20120618	6	1440	28.64	-0.0653003566484231	-0.189194586389783
3	A	26	50	20120618	6	1442	28.68	-0.0656326261249027	-0.188408354359782
3	A	26	50	20120618	6	1444	28.72	-0.0654150493683316	-0.187788716687428
3	A	26	50	20120618	6	1446	28.76	-0.0649599554439599	-0.186712217323750
3	A	26	50	20120618	6	1448	28.8	-0.0642855169960642	-0.185306347621394
3	A	26	50	20120618	6	1450	28.84	-0.0633781575744456	-0.184843334101074
3	A	26	50	20120618	6	1452	28.88	-0.0618585851016757	-0.184931722448722
3	A	26	50	20120618	6	1454	28.92	-0.0594614931134533	-0.184736560977114
3	A	26	50	20120618	6	1456	28.96	-0.0576898370731904	-0.184511347467306
3	A	26	50	20120618	6	1458	29	-0.0564997763604534	-0.183476850246430
3	A	26	50	20120618	6	1460	29.04	-0.054450085933828	-0.183248242624073
3	A	26	50	20120618	6	1462	29.08	-0.0526663383676068	-0.182537317466268
3	A	26	50	20120618	6	1464	29.12	-0.0515546250862253	-0.182390380677137
3	A	26	50	20120618	6	1466	29.16	-0.0494491439345643	-0.180999925902612
3	A	26	50	20120618	6	1468	29.2	-0.048083720740093	-0.179734911871069
3	A	26	50	20120618	6	1470	29.24	-0.0465315506447105	-0.179018683412406
3	A	26	50	20120618	6	1472	29.28	-0.0447918558309572	-0.177717819067057
3	A	26	50	20120618	6	1474	29.32	-0.0427445695673878	-0.176990418321250
3	A	26	50	20120618	6	1476	29.36	-0.0406528769979598	-0.176972104255617
3	A	26	50	20120618	6	1478	29.4	-0.0381443449810225	-0.175486897172413
3	A	26	50	20120618	6	1480	29.44	-0.0362026297598842	-0.175402044358671
3	A	26	50	20120618	6	1482	29.48	-0.0339186748566516	-0.175075361025763
3	A	26	50	20120618	6	1484	29.52	-0.0316615900111042	-0.174399366942948
3	A	26	50	20120618	6	1486	29.56	-0.0297976565358964	-0.173747414490694
3	A	26	50	20120618	6	1488	29.6	-0.0272435868422506	-0.172748979715659
3	A	26	50	20120618	6	1490	29.64	-0.025239646224368	-0.173027579787446
3	A	26	50	20120618	6	1492	29.68	-0.0237695712262811	-0.172977375205982
3	A	26	50	20120618	6	1494	29.72	-0.0217055265319976	-0.172809790898841
3	A	26	50	20120618	6	1496	29.76	-0.0193862162897057	-0.172098441476967
3	A	26	50	20120618	6	1498	29.8	-0.0199971565486509	-0.172268147104452
3	A	26	50	20120618	6	1500	29.84	-0.0204765749462954	-0.171900451578235
3	A	26	50	20120618	6	1502	29.88	-0.020903667442132	-0.172098441476967
3	A	26	50	20120618	6	1504	29.92	-0.0215846112724147	-0.171269005222635
3	A	26	50	20120618	6	1506	29.96	-0.0222733332772904	-0.170356837474905
3	A	26	50	20120618	6	1508	30	-0.0231982289470824	-0.169740240361710
3	A	26	50	20120618	6	1510	30.04	-0.0240326149488825	-0.168617354793186
3	A	26	50	20120618	6	1512	30.08	-0.025080547198601	-0.167375675285422
3	A	26	50	20120618	6	1514	30.12	-0.026490518120287	-0.165489114393217
3	A	26	50	20120618	6	1516	30.16	-0.0276457891793896	-0.163530570030686
3	A	26	50	20120618	6	1518	30.2	-0.0284901453868044	-0.161791016638289
3	A	26	50	20120618	6	1520	30.24	-0.0289455928645666	-0.160663817718400
3	A	26	50	20120618	6	1522	30.28	-0.0304879341756907	-0.158899444877983
3	A	26	50	20120618	6	1524	30.32	-0.0313788180093077	-0.157602681751965
3	A	26	50	20120618	6	1526	30.36	-0.0321002083474742	-0.155929525686321
3	A	26	50	20120618	6	1528	30.4	-0.0322342050825091	-0.154330403700668
3	A	26	50	20120618	6	1530	30.44	-0.0324307807676789	-0.153094381047154
3	A	26	50	20120618	6	1532	30.48	-0.0322722474273369	-0.151431407319159
3	A	26	50	20120618	6	1534	30.52	-0.0325108959659874	-0.150454539300950
3	A	26	50	20120618	6	1536	30.56	-0.0319492410496909	-0.149501571491945
3	A	26	50	20120618	6	1538	30.6	-0.0315882630378951	-0.147961846475911
3	A	26	50	20120618	6	1540	30.64	-0.031092934737674	-0.146068568069284
3	A	26	50	20120618	6	1542	30.68	-0.0298368302515742	-0.143633575157590
3	A	26	50	20120618	6	1544	30.72	-0.0289530881964472	-0.142794805093747
3	A	26	50	20120618	6	1546	30.76	-0.0276467084182051	-0.140637775857737
3	A	26	50	20120618	6	1548	30.8	-0.0262094431747653	-0.138901545867212
3	A	26	50	20120618	6	1550	30.84	-0.0248108566722564	-0.137412308275355
3	A	26	50	20120618	6	1552	30.88	-0.0228787581033423	-0.136344859878476
3	A	26	50	20120618	6	1554	30.92	-0.0217198100889776	-0.134200205011137
3	A	26	50	20120618	6	1556	30.96	-0.0206024399533466	-0.132800275005744
3	A	26	50	20120618	6	1558	31	-0.0190714830613996	-0.130791455351071
3	A	26	50	20120618	6	1560	31.04	-0.0183947111611259	-0.129365291684096
3	A	26	50	20120618	6	1562	31.08	-0.0167337880427969	-0.127619374330668
3	A	26	50	20120618	6	1564	31.12	-0.0155115539715159	-0.126676447437956
3	A	26	50	20120618	6	1566	31.16	-0.0141365141248206	-0.125501660231692
3	A	26	50	20120618	6	1568	31.2	-0.0125815156023132	-0.125604261425642
3	A	26	50	20120618	6	1570	31.24	-0.0103630387870185	-0.126091740840592
3	A	26	50	20120618	6	1572	31.28	-0.00872205607991888	-0.125665143319503
3	A	26	50	20120618	6	1574	31.32	-0.00663227269880018	-0.126234647121070
3	A	26	50	20120618	6	1576	31.36	-0.00507430432781188	-0.125975351064409
3	A	26	50	20120618	6	1578	31.4	-0.00344774659904848	-0.126331945014162
3	A	26	50	20120618	6	1580	31.44	-0.00217389373274088	-0.126412201633826
3	A	26	50	20120618	6	1582	31.48	-5.80888220745e-05	-0.126463254743428
3	A	26	50	20120618	6	1584	31.52	0.00131051635291209	-0.126362492027109
3	A	26	50	20120618	6	1586	31.56	0.00277924784811465	-0.126557017102613
3	A	26	50	20120618	6	1588	31.6	0.0044191698950425	-0.126700701200550
3	A	26	50	20120618	6	1590	31.64	0.00581033177634891	-0.126502852723174
3	A	26	50	20120618	6	1592	31.68	0.00677574466470291	-0.125682113882251
3	A	26	50	20120618	6	1594	31.72	0.00792839942871507	-0.125298649874814
3	A	26	50	20120618	6	1596	31.76	0.00936976589148574	-0.125223130870583
3	A	26	50	20120618	6	1598	31.8	0.0100695894728261	-0.125255304229127
3	A	26	50	20120618	6	1600	31.84	0.0111950913364407	-0.124909175459736
3	A	26	50	20120618	6	1602	31.88	0.0121688480848127	-0.126166482027364
3	A	26	50	20120618	6	1604	31.92	0.0133678890536707	-0.126298216020699
3	A	26	50	20120618	6	1606	31.96	0.0142466813613294	-0.127260729771250
3	A	26	50	20120618	6	1608	32	0.0163056348867883	-0.127143491466929
3	A	26	50	20120618	6	1610	32.04	0.0180874025540222	-0.127268083681774
3	A	26	50	20120618	6	1612	32.08	0.0185111716479873	-0.126656224184014
3	A	26	50	20120618	6	1614	32.12	0.0184915847901484	-0.125991331677664
3	A	26	50	20120618	6	1616	32.16	0.0185546587150303	-0.125905630335784
3	A	26	50	20120618	6	1618	32.2	0.0177281923091794	-0.125391422284505
3	A	26	50	20120618	6	1620	32.24	0.0172574713249436	-0.126276507842517
3	A	26	50	20120618	6	1622	32.28	0.0167434046950209	-0.126253173318737
3	A	26	50	20120618	6	1624	32.32	0.0157898712005909	-0.126874366626010
3	A	26	50	20120618	6	1626	32.36	0.0156171250139470	-0.126921247805602
3	A	26	50	20120618	6	1628	32.4	0.0149431815407981	-0.127022434785990
3	A	26	50	20120618	6	1630	32.44	0.0145092301091839	-0.127719429940206
3	A	26	50	20120618	6	1632	32.48	0.014167202559124	-0.127630122353742
3	A	26	50	20120618	6	1634	32.52	0.0141455650916197	-0.128149562995202
3	A	26	50	20120618	6	1636	32.56	0.0132075879463757	-0.128674589780233
3	A	26	50	20120618	6	1638	32.6	0.0119749594054113	-0.128040456418864
3	A	26	50	20120618	6	1640	32.64	0.0108126879891750	-0.128430567230045
3	A	26	50	20120618	6	1642	32.68	0.00893185466189692	-0.128365442695498
3	A	26	50	20120618	6	1644	32.72	0.0069656735461296	-0.127620434990840
3	A	26	50	20120618	6	1646	32.76	0.0058072912171898	-0.127639102609863
3	A	26	50	20120618	6	1648	32.8	0.0045567728746614	-0.126930228061723
3	A	26	50	20120618	6	1650	32.84	0.00360486572582807	-0.126288033683050
3	A	26	50	20120618	6	1652	32.88	0.00223972537406931	-0.125598887414105
3	A	26	50	20120618	6	1654	32.92	0.000443462017821129	-0.124451748082987
3	A	26	50	20120618	6	1656	32.96	-0.000917364982572381	-0.123881466463960
3	A	26	50	20120618	6	1658	33	-0.00259851135484338	-0.122324770885177
3	A	26	50	20120618	6	1660	33.04	-0.00306619177992018	-0.121069373505859
3	A	26	50	20120618	6	1662	33.08	-0.00454885327871218	-0.119940265397660
3	A	26	50	20120618	6	1664	33.12	-0.00559226004503098	-0.118867160146531
3	A	26	50	20120618	6	1666	33.16	-0.00681520122309308	-0.117823824090891
3	A	26	50	20120618	6	1668	33.2	-0.00785210260702508	-0.116880260802075
3	A	26	50	20120618	6	1670	33.24	-0.00908975160613588	-0.115286229985247
3	A	26	50	20120618	6	1672	33.28	-0.0101318148695705	-0.113935868165215
3	A	26	50	20120618	6	1674	33.32	-0.0110902274007908	-0.112225094018812
3	A	26	50	20120618	6	1676	33.36	-0.0115540894492492	-0.110849064222623
3	A	26	50	20120618	6	1678	33.4	-0.0122026477889535	-0.109569766634100
3	A	26	50	20120618	6	1680	33.44	-0.0124845712626125	-0.108294216711518
3	A	26	50	20120618	6	1682	33.48	-0.0128580650644353	-0.106894993812906
3	A	26	50	20120618	6	1684	33.52	-0.0128069412441555	-0.105288800759440
3	A	26	50	20120618	6	1686	33.56	-0.0133357864058049	-0.103106598522021
3	A	26	50	20120618	6	1688	33.6	-0.0136626111600693	-0.101410249353954
3	A	26	50	20120618	6	1690	33.64	-0.0131607067667831	-0.100073958958868
3	A	26	50	20120618	6	1692	33.68	-0.0136790867480710	-0.0976538860002574
3	A	26	50	20120618	6	1694	33.72	-0.0131750610344412	-0.0965506580002504
3	A	26	50	20120618	6	1696	33.76	-0.0122465591200651	-0.0945597988578194
3	A	26	50	20120618	6	1698	33.8	-0.0116776917146006	-0.0930173868360174
3	A	26	50	20120618	6	1700	33.84	-0.0111646150341716	-0.0923340388426784
3	A	26	50	20120618	6	1702	33.88	-0.0104604073907879	-0.0910055973328634
3	A	26	50	20120618	6	1704	33.92	-0.0101036720196793	-0.0893057833415684
3	A	26	50	20120618	6	1706	33.96	-0.00984246677470898	-0.0882456888552144
3	A	26	50	20120618	6	1708	34	-0.00937825117285998	-0.0861804420794025
3	A	26	50	20120618	6	1710	34.04	-0.00888751906671658	-0.0855170344972932
3	A	26	50	20120618	6	1712	34.08	-0.00860502990763248	-0.0850901541334909
3	A	26	50	20120618	6	1714	34.12	-0.00823514235039388	-0.0845921388275012
3	A	26	50	20120618	6	1716	34.16	-0.00783046513952078	-0.0843744206495739
3	A	26	50	20120618	6	1718	34.2	-0.00783025300748638	-0.0834440802575668
3	A	26	50	20120618	6	1720	34.24	-0.00715348110721278	-0.0830528380755362
3	A	26	50	20120618	6	1722	34.28	-0.00698250268752188	-0.0819368821534676
3	A	26	50	20120618	6	1724	34.32	-0.00635275338819718	-0.0812433518224799
3	A	26	50	20120618	6	1726	34.36	-0.00643025229141518	-0.0809630546944175
3	A	26	50	20120618	6	1728	34.4	-0.00673932866547178	-0.0821646412476878
3	A	26	50	20120618	6	1730	34.44	-0.00749034677777008	-0.082559843227693
3	A	26	50	20120618	6	1732	34.48	-0.00750477175610628	-0.0827834303919042
3	A	26	50	20120618	6	1734	34.52	-0.00749593292134138	-0.0836037449687587
3	A	26	50	20120618	6	1736	34.56	-0.00780882767201648	-0.0842956489541497
3	A	26	50	20120618	6	1738	34.6	-0.00747959875469598	-0.084499012864419
3	A	26	50	20120618	6	1740	34.64	-0.00843723346845698	-0.0847955027377705
3	A	26	50	20120618	6	1742	34.68	-0.00881376782943878	-0.0856053521342634
3	A	26	50	20120618	6	1744	34.72	-0.00929410546589878	-0.0862664262639947
3	A	26	50	20120618	6	1746	34.76	-0.0102831357207445	-0.0870581737268893
3	A	26	50	20120618	6	1748	34.8	-0.0126385791195550	-0.0879465119760944
3	A	26	50	20120618	6	1750	34.84	-0.0143947495213099	-0.0879880898548274
3	A	26	50	20120618	6	1752	34.88	-0.0157707793174989	-0.0881309254246274
3	A	26	50	20120618	6	1754	34.92	-0.0183244247470760	-0.0886383452508064
3	A	26	50	20120618	6	1756	34.96	-0.0201503158774559	-0.0889254306039684
3	A	26	50	20120618	6	1758	35	-0.0219007587142832	-0.0890870045034694
3	A	26	50	20120618	6	1760	35.04	-0.0237873196064889	-0.0884093133643804
3	A	26	50	20120618	6	1762	35.08	-0.0258823355777884	-0.0887729076712664
3	A	26	50	20120618	6	1764	35.12	-0.0276116359218582	-0.0884250111349234
3	A	26	50	20120618	6	1766	35.16	-0.0299048539239243	-0.087532995930456
3	A	26	50	20120618	6	1768	35.2	-0.0314399827458803	-0.0863326114587138
3	A	26	50	20120618	6	1770	35.24	-0.0337952847233346	-0.0856194942698872
3	A	26	50	20120618	6	1772	35.28	-0.03544093433519	-0.0849756735456168
3	A	26	50	20120618	6	1774	35.32	-0.0376139441844544	-0.0835988659319685
3	A	26	50	20120618	6	1776	35.36	-0.0393634677824662	-0.0831683793235821
3	A	26	50	20120618	6	1778	35.4	-0.041290050918487	-0.0821879050607889
3	A	26	50	20120618	6	1780	35.44	-0.0412537056299341	-0.0823925417632643
3	A	26	50	20120618	6	1782	35.48	-0.0412204716112183	-0.0826534641655221
3	A	26	50	20120618	6	1784	35.52	-0.0410258051143576	-0.083781511613549
3	A	26	50	20120618	6	1786	35.56	-0.0411582462144739	-0.0839771680599033
3	A	26	50	20120618	6	1788	35.6	-0.0426510193402368	-0.0856536475274185
3	A	26	50	20120618	6	1790	35.64	-0.0436132502480754	-0.0868919329226324
3	A	26	50	20120618	6	1792	35.68	-0.0451550258737746	-0.0882478808862354
3	A	26	50	20120618	6	1794	35.72	-0.0471697145147313	-0.0895000255743604
3	A	26	50	20120618	6	1796	35.76	-0.0486170206744639	-0.0902079808836844
3	A	26	50	20120618	6	1798	35.8	-0.0502741961268527	-0.0913481198576704
3	A	26	50	20120618	6	1800	35.84	-0.0527166136597492	-0.0925515448885714
3	A	26	50	20120618	6	1802	35.88	-0.0538989669085712	-0.0938341658789654
3	A	26	50	20120618	6	1804	35.92	-0.0556808052864832	-0.0954337121286874
3	A	26	50	20120618	6	1806	35.96	-0.0574161867488712	-0.0970910290024324
3	A	26	50	20120618	6	1808	36	-0.0588441181827993	-0.0980460474211034
3	A	26	50	20120618	6	1810	36.04	-0.0604229462038327	-0.0998415329598924
3	A	26	50	20120618	6	1812	36.08	-0.0626872435385482	-0.101160852792230
3	A	26	50	20120618	6	1814	36.12	-0.0646984673562771	-0.101931387051689
3	A	26	50	20120618	6	1816	36.16	-0.0669293892509207	-0.103203472151043
3	A	26	50	20120618	6	1818	36.2	-0.0688462143133612	-0.103603128903770
3	A	26	50	20120618	6	1820	36.24	-0.0706914094588674	-0.105027595514470
3	A	26	50	20120618	6	1822	36.28	-0.072753049990095	-0.105800038962238
3	A	26	50	20120618	6	1824	36.32	-0.0742544498185884	-0.106610878308225
3	A	26	50	20120618	6	1826	36.36	-0.0763935185423558	-0.106628485267077
3	A	26	50	20120618	6	1828	36.4	-0.077698766949748	-0.107382331806499
3	A	26	50	20120618	6	1830	36.44	-0.0799938234294452	-0.106985149927507
3	A	26	50	20120618	6	1832	36.48	-0.0826627272643557	-0.107621263187862
3	A	26	50	20120618	6	1834	36.52	-0.0849476014064038	-0.107925814078519
3	A	26	50	20120618	6	1836	36.56	-0.0862643049436512	-0.108127975907261
3	A	26	50	20120618	6	1838	36.6	-0.0877365719727598	-0.108311752959691
3	A	26	50	20120618	6	1840	36.64	-0.0897246026880658	-0.107662982487952
3	A	26	50	20120618	6	1842	36.68	-0.0914888341071262	-0.107523682452059
3	A	26	50	20120618	6	1844	36.72	-0.0931993254108163	-0.106965775201702
3	A	26	50	20120618	6	1846	36.76	-0.0944876032554603	-0.105809019218359
3	A	26	50	20120618	6	1848	36.8	-0.0962868506023253	-0.105354688969311
3	A	26	50	20120618	6	1850	36.84	-0.0976959234983993	-0.103938545005426
3	A	26	50	20120618	6	1852	36.88	-0.0985070739713693	-0.103274472742942
3	A	26	50	20120618	6	1854	36.92	-0.0994806610141133	-0.102169363838897
3	A	26	50	20120618	6	1856	36.96	-0.100552670249731	-0.101472121197308
3	A	26	50	20120618	6	1858	37	-0.101429419018792	-0.100021201721923
3	A	26	50	20120618	6	1860	37.04	-0.102827637118668	-0.0983769104621954
3	A	26	50	20120618	6	1862	37.08	-0.102833151844455	-0.0982709865734804
3	A	26	50	20120618	6	1864	37.12	-0.102943546910768	-0.0987800170474854
3	A	26	50	20120618	6	1866	37.16	-0.103780024393006	-0.0986435752786234
3	A	26	50	20120618	6	1868	37.2	-0.104510526509155	-0.0989977749648144
3	A	26	50	20120618	6	1870	37.24	-0.106209255798647	-0.0995278462496224
3	A	26	50	20120618	6	1872	37.28	-0.107886944418758	-0.0995627702535454
3	A	26	50	20120618	6	1874	37.32	-0.109125979347160	-0.100047661657675
3	A	26	50	20120618	6	1876	37.36	-0.111410839347072	-0.100667596314877
3	A	26	50	20120618	6	1878	37.4	-0.113394464787131	-0.101038636456169
3	A	26	50	20120618	6	1880	37.44	-0.115114339397808	-0.101243506503883
3	A	26	50	20120618	6	1882	37.48	-0.116536564480012	-0.101746026080068
3	A	26	50	20120618	6	1884	37.52	-0.118468281211264	-0.102149175940294
3	A	26	50	20120618	6	1886	37.56	-0.120443824420814	-0.102654163319146
3	A	26	50	20120618	6	1888	37.6	-0.121600552119886	-0.103067212674309
3	A	26	50	20120618	6	1890	37.64	-0.123522963325898	-0.103932216399734
3	A	26	50	20120618	6	1892	37.68	-0.124631565337442	-0.104062465468829
3	A	26	50	20120618	6	1894	37.72	-0.126025060671127	-0.103871051663161
3	A	26	50	20120618	6	1896	37.76	-0.127170007971224	-0.104797927231941
3	A	26	50	20120618	6	1898	37.8	-0.128492297652043	-0.104530640868652
3	A	26	50	20120618	6	1900	37.84	-0.130047437595906	-0.104862061816994
3	A	26	50	20120618	6	1902	37.88	-0.132145069862296	-0.105254859633944
3	A	26	50	20120618	6	1904	37.92	-0.133115008234050	-0.105487002790207
3	A	26	50	20120618	6	1906	37.96	-0.134485734729380	-0.106859850605881
3	A	26	50	20120618	6	1908	38	-0.135349112109209	-0.107344218750994
3	A	26	50	20120618	6	1910	38.04	-0.136314595708241	-0.108753199723186
3	A	26	50	20120618	6	1912	38.08	-0.137589509234720	-0.109786282730499
3	A	26	50	20120618	6	1914	38.12	-0.138408338887334	-0.111686985758329
3	A	26	50	20120618	6	1916	38.16	-0.139910728665321	-0.113314250593873
3	A	26	50	20120618	6	1918	38.2	-0.140948195734678	-0.114211427677843
3	A	26	50	20120618	6	1920	38.24	-0.141421038039258	-0.114498018056258
3	A	26	50	20120618	6	1922	38.28	-0.142551913914409	-0.116097988570049
3	A	26	50	20120618	6	1924	38.32	-0.143606705099905	-0.116621459720161
3	A	26	50	20120618	6	1926	38.36	-0.144320387974157	-0.118053138820029
3	A	26	50	20120618	6	1928	38.4	-0.146059587813163	-0.119051856437777
3	A	26	50	20120618	6	1930	38.44	-0.146787554244395	-0.119964377738899
3	A	26	50	20120618	6	1932	38.48	-0.148170796529752	-0.121647150456766
3	A	26	50	20120618	6	1934	38.52	-0.150146594297743	-0.122161782772114
3	A	26	50	20120618	6	1936	38.56	-0.151108754494904	-0.122758085920688
3	A	26	50	20120618	6	1938	38.6	-0.152597850665405	-0.123435564927743
3	A	26	50	20120618	6	1940	38.64	-0.154065733632470	-0.124062132246553
3	A	26	50	20120618	6	1942	38.68	-0.156045915462505	-0.124887750124266
3	A	26	50	20120618	6	1944	38.72	-0.157900727260235	-0.124765349940443
3	A	26	50	20120618	6	1946	38.76	-0.159118365137438	-0.125034050517294
3	A	26	50	20120618	6	1948	38.8	-0.161153489164371	-0.125780684567549
3	A	26	50	20120618	6	1950	38.84	-0.162390148213989	-0.126499882874693
3	A	26	50	20120618	6	1952	38.88	-0.164363329686890	-0.127335329536665
3	A	26	50	20120618	6	1954	38.92	-0.166292953382070	-0.128845073225177
3	A	26	50	20120618	6	1956	38.96	-0.167462366576796	-0.130777030372735
3	A	26	50	20120618	6	1958	39	-0.168474589934064	-0.131484490707312
3	A	26	50	20120618	6	1960	39.04	-0.169455559171605	-0.133005265261610
3	A	26	50	20120618	6	1962	39.08	-0.169917299899719	-0.134147242713226
3	A	26	50	20120618	6	1964	39.12	-0.171029790998560	-0.136307241797716
3	A	26	50	20120618	6	1966	39.16	-0.171312845843069	-0.137896605709789
3	A	26	50	20120618	6	1968	39.2	-0.171386172816278	-0.139624986815044
3	A	26	50	20120618	6	1970	39.24	-0.171685066852686	-0.142134720913509
3	A	26	50	20120618	6	1972	39.28	-0.171847489280324	-0.143430352668677
3	A	26	50	20120618	6	1974	39.32	-0.171740291892296	-0.145964340529737
3	A	26	50	20120618	6	1976	39.36	-0.172588112922939	-0.147373604344642
3	A	26	50	20120618	6	1978	39.4	-0.173328100169451	-0.149809940759220
3	A	26	50	20120618	6	1980	39.44	-0.174128615756432	-0.152563343854483
3	A	26	50	20120618	6	1982	39.48	-0.174615175932567	-0.153974658279053
3	A	26	50	20120618	6	1984	39.52	-0.175621035328804	-0.156382710422384
3	A	26	50	20120618	6	1986	39.56	-0.176064751905067	-0.157807169962016
3	A	26	50	20120618	6	1988	39.6	-0.176900976384498	-0.160135955435176
3	A	26	50	20120618	6	1990	39.64	-0.177888641923256	-0.161635891552632
3	A	26	50	20120618	6	1992	39.68	-0.178901643097984	-0.162277520245881
3	A	26	50	20120618	6	1994	39.72	-0.180249657323502	-0.162796267922695
3	A	26	50	20120618	6	1996	39.76	-0.181006996970424	-0.162446221781736
3	A	26	50	20120618	6	1998	39.8	-0.182616796268473	-0.162773895064138
3	A	26	50	20120618	6	2000	39.84	-0.185049455727790	-0.162410230046574
3	A	26	50	20120618	6	2002	39.88	-0.186364532919440	-0.162400471972994
3	A	26	50	20120618	6	2004	39.92	-0.187238092636918	-0.162600300349357
3	A	26	50	20120618	6	2006	39.96	-0.188813809388114	-0.163502285759439
3	A	26	50	20120618	6	2008	40	-0.190146210695904	-0.163615210712394
3	A	26	50	20120618	6	2010	40.04	-0.191220164475170	-0.163040474320646
3	A	26	50	20120618	6	2012	40.08	-0.192896643942685	-0.163075193263602
3	A	26	50	20120618	6	2014	40.12	-0.193364041525050	-0.163197522736747
3	A	26	50	20120618	6	2016	40.16	-0.194208327021786	-0.163220150153745
3	A	26	50	20120618	6	2018	40.2	-0.194894362020894	-0.163389714359874
3	A	26	50	20120618	6	2020	40.24	-0.196272654558782	-0.164036575643303
3	A	26	50	20120618	6	2022	40.28	-0.197468796389838	-0.165086204949296
3	A	26	50	20120618	6	2024	40.32	-0.198441492478038	-0.166179674875723
3	A	26	50	20120618	6	2026	40.36	-0.200143781343066	-0.167329854766001
3	A	26	50	20120618	6	2028	40.4	-0.201191430750072	-0.168134825125704
3	A	26	50	20120618	6	2030	40.44	-0.201179127092080	-0.167355169188768
3	A	26	50	20120618	6	2032	40.48	-0.200991460952353	-0.167211909354899
3	A	26	50	20120618	6	2034	40.52	-0.201051423607397	-0.166962442082497
3	A	26	50	20120618	6	2036	40.56	-0.201029079033112	-0.166431829153894
3	A	26	50	20120618	6	2038	40.6	-0.201131255962993	-0.166051052152225
3	A	26	50	20120618	6	2040	40.64	-0.201586915572790	-0.165977230204270
3	A	26	50	20120618	6	2042	40.68	-0.202065061178228	-0.165873851192860
3	A	26	50	20120618	6	2044	40.72	-0.202297911441273	-0.165822020265799
3	A	26	50	20120618	6	2046	40.76	-0.202566965571514	-0.165886720536278
3	A	26	50	20120618	6	2048	40.8	-0.203582088066586	-0.166155703955841
3	A	26	50	20120618	6	2050	40.84	-0.204629101077489	-0.166101468865724
3	A	26	50	20120618	6	2052	40.88	-0.205438950473982	-0.166594110160177
3	A	26	50	20120618	6	2054	40.92	-0.20620085803071	-0.166344147913027
3	A	26	50	20120618	6	2056	40.96	-0.206466447337724	-0.166405241938922
3	A	26	50	20120618	6	2058	41	-0.206680064296320	-0.166877518558076
3	A	26	50	20120618	6	2060	41.04	-0.206812788239149	-0.168023243675633
3	A	26	50	20120618	6	2062	41.08	-0.207136501723576	-0.168979393465153
3	A	26	50	20120618	6	2064	41.12	-0.207966150109942	-0.169961352652187
3	A	26	50	20120618	6	2066	41.16	-0.208539542998807	-0.171376344032019
3	A	26	50	20120618	6	2068	41.2	-0.209394010833193	-0.172716735646437
3	A	26	50	20120618	6	2070	41.24	-0.210071772682960	-0.173962304241497
3	A	26	50	20120618	6	2072	41.28	-0.210381697585154	-0.175133060939107
3	A	26	50	20120618	6	2074	41.32	-0.210762898850892	-0.177817874676595
3	A	26	50	20120618	6	2076	41.36	-0.211090854976006	-0.178716041710058
3	A	26	50	20120618	6	2078	41.4	-0.21109446122059	-0.180337366848640
3	A	26	50	20120618	6	2080	41.44	-0.211571616876535	-0.182086183339871
3	A	26	50	20120618	6	2082	41.48	-0.211343504228924	-0.183582845552930
3	A	26	50	20120618	6	2084	41.52	-0.211554575603108	-0.184660122734068
3	A	26	50	20120618	6	2086	41.56	-0.211479056598877	-0.185403150539739
3	A	26	50	20120618	6	2088	41.6	-0.211271874311990	-0.187528006417204
3	A	26	50	20120618	6	2090	41.64	-0.211407355971265	-0.189625567972916
3	A	26	50	20120618	6	2092	41.68	-0.211234256231230	-0.191833721029206
3	A	26	50	20120618	6	2094	41.72	-0.210940792774902	-0.193180773589502
3	A	26	50	20120618	6	2096	41.76	-0.210852418569390	-0.195039743175105
3	A	26	50	20120618	6	2098	41.8	-0.210794506524011	-0.197254330903104
3	A	26	50	20120618	6	2100	41.84	-0.210564824099346	-0.198374967872064
3	A	26	50	20120618	6	2102	41.88	-0.211080114024000	-0.199954128233284
3	A	26	50	20120618	6	2104	41.92	-0.211743295331939	-0.200937091511947
3	A	26	50	20120618	6	2106	41.96	-0.213090878222321	-0.202367024058066
3	A	26	50	20120618	6	2108	42	-0.214383929037738	-0.203944826774267
3	A	26	50	20120618	6	2110	42.04	-0.215206548782699	-0.204782493751531
3	A	26	50	20120618	6	2112	42.08	-0.215516219126452	-0.206959010850431
3	A	26	50	20120618	6	2114	42.12	-0.215838094133248	-0.208406317010163
3	A	26	50	20120618	6	2116	42.16	-0.216279010566657	-0.209919843719954
3	A	26	50	20120618	6	2118	42.2	-0.216273196734702	-0.211482706684082
3	A	26	50	20120618	6	2120	42.24	-0.216309041957339	-0.212192152008815
3	A	26	50	20120618	6	2122	42.28	-0.215925478389267	-0.213663245806352
3	A	26	50	20120618	6	2124	42.32	-0.215505237758140	-0.214977269408899
3	A	26	50	20120618	6	2126	42.36	-0.215343642645435	-0.216659144101154
3	A	26	50	20120618	6	2128	42.4	-0.214876930956649	-0.218127118992101
3	A	26	50	20120618	6	2130	42.44	-0.214875877367545	-0.218616076260224
3	A	26	50	20120618	6	2132	42.48	-0.214718546108731	-0.221043220286647
3	A	26	50	20120618	6	2134	42.52	-0.215001098907425	-0.222432267918677
3	A	26	50	20120618	6	2136	42.56	-0.214615959056916	-0.224298089368991
3	A	26	50	20120618	6	2138	42.6	-0.215445854930656	-0.226525723217102
3	A	26	50	20120618	6	2140	42.64	-0.215744183281638	-0.227990919178399
3	A	26	50	20120618	6	2142	42.68	-0.215734425208058	-0.229733088865886
3	A	26	50	20120618	6	2144	42.72	-0.215170366128705	-0.231931978823342
3	A	26	50	20120618	6	2146	42.76	-0.214563456378413	-0.233527423853733
3	A	26	50	20120618	6	2148	42.8	-0.21422941913498	-0.235746607775809
3	A	26	50	20120618	6	2150	42.84	-0.214007387605688	-0.236913333964767
3	A	26	50	20120618	6	2152	42.88	-0.213013973288799	-0.238141507733010
3	A	26	50	20120618	6	2154	42.92	-0.212269319137531	-0.238707970975418
3	A	26	50	20120618	6	2156	42.96	-0.211771162410185	-0.240248403098233
3	A	26	50	20120618	6	2158	43	-0.210778667332112	-0.240966540745206
3	A	26	50	20120618	6	2160	43.04	-0.210206264392742	-0.242053717421280
