# Supplementary material for: How Do Ants Make Sense of Gravity? A Boltzmann Walker Analysis of Lasius niger Trajectories on Various Inclines
Source: PLoS One. 2013 Oct 29;8(10):e76531. doi: 10.1371/journal.pone.0076531 (PMC3812222; doi:10.1371/journal.pone.0076531)
Supplement: Dataset S3 — Trajectories for . (ZIP) [file pone.0076531.s007.zip › Incline3/3-A-26-50-20120618-07.txt]

Pente	Colonie	Temperature	Humidite	Date	Indiv	Frame	Time	X	Y
3	A	26	50	20120618	7	60	0	0	0
3	A	26	50	20120618	7	62	0.04	0.00097645789627613	4.60185093196005e-05
3	A	26	50	20120618	7	64	0.08	0.00199148846746602	-0.0002322067958739
3	A	26	50	20120618	7	66	0.12	0.00192126569302632	0.000362264946137499
3	A	26	50	20120618	7	68	0.16	0.00360883259487052	0.000264274088400599
3	A	26	50	20120618	7	70	0.2	0.00577795335683842	0.000606655191851199
3	A	26	50	20120618	7	72	0.24	0.00777222782502222	0.000191067323344399
3	A	26	50	20120618	7	74	0.28	0.00950050993532712	0.0008690695894173
3	A	26	50	20120618	7	76	0.32	0.0109606430120705	0.0010712031338873
3	A	26	50	20120618	7	78	0.36	0.0126658805123765	0.0009501676661516
3	A	26	50	20120618	7	80	0.4	0.0141447165634823	0.0013615694625137
3	A	26	50	20120618	7	82	0.44	0.0159944230502525	0.0022461034772356
3	A	26	50	20120618	7	84	0.48	0.0172908184807443	0.0023807507505092
3	A	26	50	20120618	7	86	0.52	0.0184325979424619	0.0025539070590861
3	A	26	50	20120618	7	88	0.56	0.0196789089996422	0.0032553923413622
3	A	26	50	20120618	7	90	0.6	0.0205422156687929	0.0044755050922996
3	A	26	50	20120618	7	92	0.64	0.0216176755855029	0.0055209412550805
3	A	26	50	20120618	7	94	0.68	0.0228684767707438	0.0057585998442373
3	A	26	50	20120618	7	96	0.72	0.024316362758037	0.0064444792798526
3	A	26	50	20120618	7	98	0.76	0.0249367782478501	0.0061793142369077
3	A	26	50	20120618	7	100	0.8	0.0261083127629199	0.0059659094103456
3	A	26	50	20120618	7	102	0.84	0.0266140355328246	0.0054559439997538
3	A	26	50	20120618	7	104	0.88	0.0261312937333085	0.0044421650075667
3	A	26	50	20120618	7	106	0.92	0.0263221418535508	0.0035507154885248
3	A	26	50	20120618	7	108	0.96	0.0274805948931687	0.0028873786170937
3	A	26	50	20120618	7	110	1	0.0287012026188529	0.0022706400825428
3	A	26	50	20120618	7	112	1.04	0.029091596272746	0.0016757511475305
3	A	26	50	20120618	7	114	1.08	0.0302484936774453	0.000235162502219201
3	A	26	50	20120618	7	116	1.12	0.0304764649036999	-8.48740269458002e-05
3	A	26	50	20120618	7	118	1.16	0.0312780411508529	-0.0006348616813527
3	A	26	50	20120618	7	120	1.2	0.0315441961432915	-0.0004913190047719
3	A	26	50	20120618	7	122	1.24	0.0319132351723928	-0.0006148505594452
3	A	26	50	20120618	7	124	1.28	0.0319024164386406	0.0006758314482546
3	A	26	50	20120618	7	126	1.32	0.0318853044545359	0.000659143728218599
3	A	26	50	20120618	7	128	1.36	0.0317168716192573	0.0018872467857834
3	A	26	50	20120618	7	130	1.4	0.0320550807926988	0.0026620236859295
3	A	26	50	20120618	7	132	1.44	0.0316102399166544	0.0031552306658072
3	A	26	50	20120618	7	134	1.48	0.0315737532067451	0.0034636706437607
3	A	26	50	20120618	7	136	1.52	0.0314438576910412	0.0032974298395038
3	A	26	50	20120618	7	138	1.56	0.0311218412628888	0.0036359925663359
3	A	26	50	20120618	7	140	1.6	0.0309224371505942	0.00328328770388
3	A	26	50	20120618	7	142	1.64	0.0302791821117488	0.0032515386094048
3	A	26	50	20120618	7	144	1.68	0.0299919553372308	0.0036313963722582
3	A	26	50	20120618	7	146	1.72	0.0290704537799885	0.0036509125194189
3	A	26	50	20120618	7	148	1.76	0.0282807569267594	0.0050760155262223
3	A	26	50	20120618	7	150	1.8	0.0278591091531378	0.0060909258892593
3	A	26	50	20120618	7	152	1.84	0.0271319912500437	0.0078125187694142
3	A	26	50	20120618	7	154	1.88	0.0266555285587446	0.0090178671307604
3	A	26	50	20120618	7	156	1.92	0.0260245771778918	0.0099467933092052
3	A	26	50	20120618	7	158	1.96	0.0257318491126162	0.0115217888114845
3	A	26	50	20120618	7	160	2	0.0250159529941395	0.0119778938985533
3	A	26	50	20120618	7	162	2.04	0.0247898485297873	0.0119244083416243
3	A	26	50	20120618	7	164	2.08	0.0241526604671245	0.01209731009176
3	A	26	50	20120618	7	166	2.12	0.0237599970004638	0.0123577445903389
3	A	26	50	20120618	7	168	2.16	0.0225051653065702	0.0122915593956198
3	A	26	50	20120618	7	170	2.2	0.0217711672544951	0.0123011972610474
3	A	26	50	20120618	7	172	2.24	0.0207584630646153	0.0133451555706556
3	A	26	50	20120618	7	174	2.28	0.0199441801086043	0.0134147136647209
3	A	26	50	20120618	7	176	2.32	0.0186547284667038	0.0132377672637968
3	A	26	50	20120618	7	178	2.36	0.0173729015572248	0.0139639496646194
3	A	26	50	20120618	7	180	2.4	0.0158495510129230	0.0143516867183356
3	A	26	50	20120618	7	182	2.44	0.0147446895962512	0.0146713767651778
3	A	26	50	20120618	7	184	2.48	0.0137981281746837	0.0157266912096919
3	A	26	50	20120618	7	186	2.52	0.0128994237400668	0.016274529259484
3	A	26	50	20120618	7	188	2.56	0.0120039295702366	0.0176162078082429
3	A	26	50	20120618	7	190	2.6	0.0106124565619464	0.0185329293236444
3	A	26	50	20120618	7	192	2.64	0.0101330381643019	0.0193101810975247
3	A	26	50	20120618	7	194	2.68	0.00955987862067562	0.0200052458502276
3	A	26	50	20120618	7	196	2.72	0.00821730911737232	0.0207815642431567
3	A	26	50	20120618	7	198	2.76	0.00729418121453322	0.0211918983082793
3	A	26	50	20120618	7	200	2.8	0.00575813315376172	0.0224779134112232
3	A	26	50	20120618	7	202	2.84	0.00456340553626892	0.0231564530784498
3	A	26	50	20120618	7	204	2.88	0.00360831640692032	0.0237550189687243
3	A	26	50	20120618	7	206	2.92	0.00294512095684542	0.0249065423618865
3	A	26	50	20120618	7	208	2.96	0.00142187152881332	0.025357959330996
3	A	26	50	20120618	7	210	3	0.00054689759777312	0.0252791876355719
3	A	26	50	20120618	7	212	3.04	-0.000410242141240991	0.0255276649584808
3	A	26	50	20120618	7	214	3.08	-0.00149430754747809	0.0256649143847091
3	A	26	50	20120618	7	216	3.12	-0.00254895731161783	0.0256859154561104
3	A	26	50	20120618	7	218	3.16	-0.00403748779669363	0.0256431354958486
3	A	26	50	20120618	7	220	3.2	-0.00498239458839321	0.0250124669577083
3	A	26	50	20120618	7	222	3.24	-0.00603152891963969	0.0240886319480881
3	A	26	50	20120618	7	224	3.28	-0.00743343882402014	0.0237202293150899
3	A	26	50	20120618	7	226	3.32	-0.00868155300349252	0.023411577205102
3	A	26	50	20120618	7	228	3.36	-0.00987974544421312	0.023222708983847
3	A	26	50	20120618	7	230	3.4	-0.0105406074419101	0.0228227693884079
3	A	26	50	20120618	7	232	3.44	-0.0117127076424049	0.0223556546487561
3	A	26	50	20120618	7	234	3.48	-0.0125992074139785	0.0217037729071802
3	A	26	50	20120618	7	236	3.52	-0.013536336031085	0.0216721652340612
3	A	26	50	20120618	7	238	3.56	-0.0143182547097211	0.0203664218519221
3	A	26	50	20120618	7	240	3.6	-0.0153999159529022	0.0198469104997843
3	A	26	50	20120618	7	242	3.64	-0.0164398578959932	0.0188591530371448
3	A	26	50	20120618	7	244	3.68	-0.0175734914875915	0.0181796234204246
3	A	26	50	20120618	7	246	3.72	-0.0187125698014049	0.0177697136193707
3	A	26	50	20120618	7	248	3.76	-0.0199012163005795	0.0175324085836045
3	A	26	50	20120618	7	250	3.8	-0.021057618730532	0.0166901029858551
3	A	26	50	20120618	7	252	3.84	-0.0224948839739717	0.0160129775321909
3	A	26	50	20120618	7	254	3.88	-0.0233772825262144	0.0163156899452168
3	A	26	50	20120618	7	256	3.92	-0.0237093398706596	0.0165965527587041
3	A	26	50	20120618	7	258	3.96	-0.024622419786138	0.01702923846918
3	A	26	50	20120618	7	260	4	-0.0249763055169184	0.0174489275570176
3	A	26	50	20120618	7	262	4.04	-0.0253791018237536	0.0182953060898267
3	A	26	50	20120618	7	264	4.08	-0.0257569089769415	0.0193237929030625
3	A	26	50	20120618	7	266	4.12	-0.0254423171699916	0.0198102116578407
3	A	26	50	20120618	7	268	4.16	-0.0257259376999256	0.0210897213783978
3	A	26	50	20120618	7	270	4.2	-0.0259464843049776	0.0215776957680946
3	A	26	50	20120618	7	272	4.24	-0.02619821431908	0.022654760817198
3	A	26	50	20120618	7	274	4.28	-0.0266197913820235	0.0230490435583876
3	A	26	50	20120618	7	276	4.32	-0.0269014320129701	0.0231919498388654
3	A	26	50	20120618	7	278	4.36	-0.0273172108003078	0.0239095218004135
3	A	26	50	20120618	7	280	4.4	-0.0276357624052323	0.0242461753389364
3	A	26	50	20120618	7	282	4.44	-0.0280122967662141	0.0253870921303809
3	A	26	50	20120618	7	284	4.48	-0.0279374141580865	0.0260108310220656
3	A	26	50	20120618	7	286	4.52	-0.0275520409623398	0.0269447776586568
3	A	26	50	20120618	7	288	4.56	-0.0272970582570439	0.0280925533858788
3	A	26	50	20120618	7	290	4.6	-0.0272352571243682	0.0282127615386805
3	A	26	50	20120618	7	292	4.64	-0.0267865978717054	0.0289726891964217
3	A	26	50	20120618	7	294	4.68	-0.0265076442465273	0.0297490217314864
3	A	26	50	20120618	7	296	4.72	-0.0262102351343602	0.0301816296602163
3	A	26	50	20120618	7	298	4.76	-0.0264348122480651	0.0312718468954497
3	A	26	50	20120618	7	300	4.8	-0.0261576263898399	0.0318518158773789
3	A	26	50	20120618	7	302	4.84	-0.0267081090189937	0.0322461693292467
3	A	26	50	20120618	7	304	4.88	-0.0266613692607572	0.0321809033733432
3	A	26	50	20120618	7	306	4.92	-0.0269613239573366	0.0329616906811293
3	A	26	50	20120618	7	308	4.96	-0.0268762590115598	0.0331839343424563
3	A	26	50	20120618	7	310	5	-0.0272032958978586	0.0342821418843171
3	A	26	50	20120618	7	312	5.04	-0.0275523238050523	0.0350234726337131
3	A	26	50	20120618	7	314	5.08	-0.0274804110454056	0.0352809302127431
3	A	26	50	20120618	7	316	5.12	-0.027370385230253	0.0353169926585836
3	A	26	50	20120618	7	318	5.16	-0.0276262164636863	0.0356862438197192
3	A	26	50	20120618	7	320	5.2	-0.027394851124882	0.0355728238920169
3	A	26	50	20120618	7	322	5.24	-0.0280540160663041	0.0353833192746589
3	A	26	50	20120618	7	324	5.28	-0.0280490663188358	0.0358890420445635
3	A	26	50	20120618	7	326	5.32	-0.0281874471159140	0.0358589900063631
3	A	26	50	20120618	7	328	5.36	-0.028906150448312	0.0357308622576121
3	A	26	50	20120618	7	330	5.4	-0.0295602242209096	0.0360781931085309
3	A	26	50	20120618	7	332	5.44	-0.0300617043501271	0.0365587428770253
3	A	26	50	20120618	7	334	5.48	-0.0315253446765051	0.0370656677284579
3	A	26	50	20120618	7	336	5.52	-0.0319875803793668	0.0371735015125889
3	A	26	50	20120618	7	338	5.56	-0.0334044809475084	0.037110993273132
3	A	26	50	20120618	7	340	5.6	-0.0342156738468856	0.0372723550405988
3	A	26	50	20120618	7	342	5.64	-0.035648555028282	0.0376584353431266
3	A	26	50	20120618	7	344	5.68	-0.0369084778910002	0.0373333076451371
3	A	26	50	20120618	7	346	5.72	-0.0381363688165306	0.0374100287308958
3	A	26	50	20120618	7	348	5.76	-0.0394954280499712	0.0371936540558527
3	A	26	50	20120618	7	350	5.8	-0.040890973993321	0.0368132306075744
3	A	26	50	20120618	7	352	5.84	-0.0414918026252952	0.0363525505396313
3	A	26	50	20120618	7	354	5.88	-0.0423430884791656	0.0360891532636393
3	A	26	50	20120618	7	356	5.92	-0.0428265373854629	0.0354917187442148
3	A	26	50	20120618	7	358	5.96	-0.0438522028426418	0.0344465371398752
3	A	26	50	20120618	7	360	6	-0.0443925738448246	0.0333099336997959
3	A	26	50	20120618	7	362	6.04	-0.0446937801204066	0.0326927921143797
3	A	26	50	20120618	7	364	6.08	-0.0453836759225391	0.0319855014854301
3	A	26	50	20120618	7	366	6.12	-0.0463156285180073	0.031031628579745
3	A	26	50	20120618	7	368	6.16	-0.0467817603792333	0.030003488248832
3	A	26	50	20120618	7	370	6.2	-0.0472439324424846	0.0291781461427632
3	A	26	50	20120618	7	372	6.24	-0.0474141118315128	0.028077697072406
3	A	26	50	20120618	7	374	6.28	-0.0478653909148	0.026892865414316
3	A	26	50	20120618	7	376	6.32	-0.0482939181302957	0.0255950211220295
3	A	26	50	20120618	7	378	6.36	-0.0487311689221509	0.024406115821773
3	A	26	50	20120618	7	380	6.4	-0.0495150462865708	0.0228554518638344
3	A	26	50	20120618	7	382	6.44	-0.0503963063968958	0.0218730754837997
3	A	26	50	20120618	7	384	6.48	-0.0509195017753635	0.020845147284921
3	A	26	50	20120618	7	386	6.52	-0.0516667580795859	0.0190034311047781
3	A	26	50	20120618	7	388	6.56	-0.0524980964511591	0.0178247618822861
3	A	26	50	20120618	7	390	6.6	-0.0527037584584672	0.0160858095306531
3	A	26	50	20120618	7	392	6.64	-0.0527679637541989	0.0151785915303907
3	A	26	50	20120618	7	394	6.68	-0.0529025968853369	0.014445746062369
3	A	26	50	20120618	7	396	6.72	-0.0526009451324827	0.0131248705951125
3	A	26	50	20120618	7	398	6.76	-0.0530739288584183	0.0119542553188582
3	A	26	50	20120618	7	400	6.8	-0.0534522309863532	0.0113344055144701
3	A	26	50	20120618	7	402	6.84	-0.0541854300077655	0.0096388341638629
3	A	26	50	20120618	7	404	6.88	-0.0545478929438017	0.0086290856803285
3	A	26	50	20120618	7	406	6.92	-0.0549051232896571	0.0079103823479305
3	A	26	50	20120618	7	408	6.96	-0.0553930269686759	0.0068536819741253
3	A	26	50	20120618	7	410	7	-0.0552682226217964	0.00601385125011
3	A	26	50	20120618	7	412	7.04	-0.055775713158654	0.0041842124537898
3	A	26	50	20120618	7	414	7.08	-0.0561465199547083	0.0036141429667972
3	A	26	50	20120618	7	416	7.12	-0.0565961691568648	0.0025321988809037
3	A	26	50	20120618	7	418	7.16	-0.0575434094009423	0.0011020047052758
3	A	26	50	20120618	7	420	7.2	-0.0574302723159524	4.73761543400356e-07
3	A	26	50	20120618	7	422	7.24	-0.0583764518998582	-0.0011482212044942
3	A	26	50	20120618	7	424	7.28	-0.0582727900457362	-0.00269141104375568
3	A	26	50	20120618	7	426	7.32	-0.0588471021734159	-0.00369734115067167
3	A	26	50	20120618	7	428	7.36	-0.0595035801090695	-0.00419754848768304
3	A	26	50	20120618	7	430	7.4	-0.0595588758593583	-0.00511961573035029
3	A	26	50	20120618	7	432	7.44	-0.060103984476975	-0.00580162022080472
3	A	26	50	20120618	7	434	7.48	-0.0606657101039496	-0.00571903014876213
3	A	26	50	20120618	7	436	7.52	-0.0611082175276161	-0.00578167980957526
3	A	26	50	20120618	7	438	7.56	-0.0619309362675267	-0.00557541676150314
3	A	26	50	20120618	7	440	7.6	-0.0630259618288722	-0.0052610370865876
3	A	26	50	20120618	7	442	7.64	-0.0632816516409492	-0.00500916565112896
3	A	26	50	20120618	7	444	7.68	-0.0642790257558129	-0.00462541880097901
3	A	26	50	20120618	7	446	7.72	-0.0649446253689438	-0.00402218600594877
3	A	26	50	20120618	7	448	7.76	-0.065301714293443	-0.00310167439820012
3	A	26	50	20120618	7	450	7.8	-0.0662222259011916	-0.0019205232309061
3	A	26	50	20120618	7	452	7.84	-0.0663146447574927	-0.0014195380764354
3	A	26	50	20120618	7	454	7.88	-0.0668115286926325	-0.0004520038677379
3	A	26	50	20120618	7	456	7.92	-0.0670938057196821	0.0009269957769321
3	A	26	50	20120618	7	458	7.96	-0.066830903418437	0.0017514822837956
3	A	26	50	20120618	7	460	8	-0.0669040889702898	0.0026958233900703
3	A	26	50	20120618	7	462	8.04	-0.067252834034771	0.0046554991234507
3	A	26	50	20120618	7	464	8.08	-0.0677413741098928	0.0061590202722876
3	A	26	50	20120618	7	466	8.12	-0.0683889425001034	0.0071533538279921
3	A	26	50	20120618	7	468	8.16	-0.0689503852843655	0.008280764879916
3	A	26	50	20120618	7	470	8.2	-0.0698551284108937	0.0093581834824099
3	A	26	50	20120618	7	472	8.24	-0.0702377438901938	0.0106542395016467
3	A	26	50	20120618	7	474	8.28	-0.0704992319778766	0.0112023886784226
3	A	26	50	20120618	7	476	8.32	-0.0702866049687738	0.0117456588184082
3	A	26	50	20120618	7	478	8.36	-0.0703410521909251	0.0117808727361113
3	A	26	50	20120618	7	480	8.4	-0.0704805643588532	0.0129140113529627
3	A	26	50	20120618	7	482	8.44	-0.0703120608128965	0.0136291084407767
3	A	26	50	20120618	7	484	8.48	-0.0703054847198314	0.0136529379393026
3	A	26	50	20120618	7	486	8.52	-0.0698831298394287	0.0133442858293147
3	A	26	50	20120618	7	488	8.56	-0.0697789730105599	0.0131309517134307
3	A	26	50	20120618	7	490	8.6	-0.0700741193810272	0.0132078849312238
3	A	26	50	20120618	7	492	8.64	-0.069865452169899	0.0133602664425695
3	A	26	50	20120618	7	494	8.68	-0.0695652146306072	0.0135127186645934
3	A	26	50	20120618	7	496	8.72	-0.0688111559591499	0.0134490790542866
3	A	26	50	20120618	7	498	8.76	-0.0683890839214597	0.0144410791576132
3	A	26	50	20120618	7	500	8.8	-0.0677358586769995	0.0143918645256426
3	A	26	50	20120618	7	502	8.84	-0.0668697942914022	0.0154499791130101
3	A	26	50	20120618	7	504	8.88	-0.0662483181414174	0.0158785565330873
3	A	26	50	20120618	7	506	8.92	-0.0658886836325059	0.0159191444623274
3	A	26	50	20120618	7	508	8.96	-0.0655636973558726	0.0158741724710439
3	A	26	50	20120618	7	510	9	-0.0654309027023657	0.0161051135457795
3	A	26	50	20120618	7	512	9.04	-0.0653210890192475	0.0164888603959294
3	A	26	50	20120618	7	514	9.08	-0.0650890872843402	0.016191239151728
3	A	26	50	20120618	7	516	9.12	-0.0653551008554225	0.0159747230553287
3	A	26	50	20120618	7	518	9.16	-0.065340463745052	0.0164426156124398
3	A	26	50	20120618	7	520	9.2	-0.0651828496435255	0.0163821579826484
3	A	26	50	20120618	7	522	9.24	-0.0648180532551114	0.0159914814860428
3	A	26	50	20120618	7	524	9.28	-0.0648305690451384	0.0163646217344749
3	A	26	50	20120618	7	526	9.32	-0.0649147147520996	0.0164275542380005
3	A	26	50	20120618	7	528	9.36	-0.0642394277760664	0.0163869663087604
3	A	26	50	20120618	7	530	9.4	-0.0642838340819249	0.0162117452483824
3	A	26	50	20120618	7	532	9.44	-0.0639498675491705	0.0159844104182309
3	A	26	50	20120618	7	534	9.48	-0.0636810962616415	0.0162086339785452
3	A	26	50	20120618	7	536	9.52	-0.0631400181526776	0.0160121997147316
3	A	26	50	20120618	7	538	9.56	-0.0624206077134984	0.0158361301262161
3	A	26	50	20120618	7	540	9.6	-0.0621231986013313	0.0160287460134113
3	A	26	50	20120618	7	542	9.64	-0.0614441639593579	0.0164474239385519
3	A	26	50	20120618	7	544	9.68	-0.0613932522711124	0.0165844612327458
3	A	26	50	20120618	7	546	9.72	-0.0607978683613534	0.0167190943638838
3	A	26	50	20120618	7	548	9.76	-0.0596771041131727	0.016017220172878
3	A	26	50	20120618	7	550	9.8	-0.0590052112496892	0.0160228770271275
3	A	26	50	20120618	7	552	9.84	-0.0582304343495431	0.0162185334734818
3	A	26	50	20120618	7	554	9.88	-0.0571799565154124	0.0161390546712764
3	A	26	50	20120618	7	556	9.92	-0.0560598286633348	0.0161003759303455
3	A	26	50	20120618	7	558	9.96	-0.0554743442485123	0.0165481159441929
3	A	26	50	20120618	7	560	10	-0.0544378671286491	0.0160829811035283
3	A	26	50	20120618	7	562	10.04	-0.0530764744428306	0.0158919915619299
3	A	26	50	20120618	7	564	10.08	-0.0517268197295799	0.0159557018829148
3	A	26	50	20120618	7	566	10.12	-0.0497451317621011	0.0165459451263746
3	A	26	50	20120618	7	568	10.16	-0.0483472170110344	0.0165314847926993
3	A	26	50	20120618	7	570	10.2	-0.046611736553697	0.0163194517532927
3	A	26	50	20120618	7	572	10.24	-0.0441941596820236	0.0167165417084037
3	A	26	50	20120618	7	574	10.28	-0.0420330433688188	0.0169488121438878
3	A	26	50	20120618	7	576	10.32	-0.0411965289756073	0.0171302628150081
3	A	26	50	20120618	7	578	10.36	-0.0388434270194813	0.017353417724844
3	A	26	50	20120618	7	580	10.4	-0.0365727223780894	0.0183817357516911
3	A	26	50	20120618	7	582	10.44	-0.0351477961479813	0.0191288294213538
3	A	26	50	20120618	7	584	10.48	-0.0336666054312942	0.0194922257383412
3	A	26	50	20120618	7	586	10.52	-0.0335003999823763	0.0202088431057347
3	A	26	50	20120618	7	588	10.56	-0.0332020079917834	0.0208462220872284
3	A	26	50	20120618	7	590	10.6	-0.0324759861042001	0.0223722645870462
3	A	26	50	20120618	7	592	10.64	-0.0323230318363617	0.0232987936735027
3	A	26	50	20120618	7	594	10.68	-0.0321612599469618	0.023131902331007
3	A	26	50	20120618	7	596	10.72	-0.0321380739156067	0.024145462120092
3	A	26	50	20120618	7	598	10.76	-0.0317608112346403	0.0243612216122355
3	A	26	50	20120618	7	600	10.8	-0.0318663822770714	0.0244700453458601
3	A	26	50	20120618	7	602	10.84	-0.03141503601864	0.0241044004293085
3	A	26	50	20120618	7	604	10.88	-0.0311541772559925	0.0235841890414574
3	A	26	50	20120618	7	606	10.92	-0.0311810543847454	0.0238064963423946
3	A	26	50	20120618	7	608	10.96	-0.031223615141905	0.0235799464007703
3	A	26	50	20120618	7	610	11	-0.0311791381253684	0.0231799360946531
3	A	26	50	20120618	7	612	11.04	-0.0314477467783377	0.0232421119939228
3	A	26	50	20120618	7	614	11.08	-0.0311420220904239	0.0233243909389816
3	A	26	50	20120618	7	616	11.12	-0.0311878426098448	0.0235230879444951
3	A	26	50	20120618	7	618	11.16	-0.0308474767607207	0.0229842372218919
3	A	26	50	20120618	7	620	11.2	-0.0308537487978698	0.0226558073352341
3	A	26	50	20120618	7	622	11.24	-0.0302886361294133	0.0220273237570477
3	A	26	50	20120618	7	624	11.28	-0.0295075589078468	0.0212496547901666
3	A	26	50	20120618	7	626	11.32	-0.0286823299388631	0.0202692158827124
3	A	26	50	20120618	7	628	11.36	-0.0274024595938476	0.0180811517300765
3	A	26	50	20120618	7	630	11.4	-0.0257767433221538	0.0169166246432082
3	A	26	50	20120618	7	632	11.44	-0.0249567328012152	0.015372070087859
3	A	26	50	20120618	7	634	11.48	-0.0236265730219218	0.0137019757945779
3	A	26	50	20120618	7	636	11.52	-0.0221115472457549	0.0118962867049365
3	A	26	50	20120618	7	638	11.56	-0.0215112348017309	0.0115104680319177
3	A	26	50	20120618	7	640	11.6	-0.0207346547792928	0.0096765512395713
3	A	26	50	20120618	7	642	11.64	-0.0201565667014016	0.0081746140099242
3	A	26	50	20120618	7	644	11.68	-0.0193256808781683	0.0063712442305251
3	A	26	50	20120618	7	646	11.72	-0.0183652530926217	0.0048988004247213
3	A	26	50	20120618	7	648	11.76	-0.0175897902988978	0.0038876872250992
3	A	26	50	20120618	7	650	11.8	-0.0168756548763063	0.0036401574252771
3	A	26	50	20120618	7	652	11.84	-0.0171315285361464	0.0038850567878732
3	A	26	50	20120618	7	654	11.88	-0.0173768450917435	0.0028316586027362
3	A	26	50	20120618	7	656	11.92	-0.0170931255668602	0.0025327221399218
3	A	26	50	20120618	7	658	11.96	-0.0166860229797277	0.0017441071600678
3	A	26	50	20120618	7	660	12	-0.0156708792714528	0.0011358751200946
3	A	26	50	20120618	7	662	12.04	-0.0146784407619219	0.000404528718448999
3	A	26	50	20120618	7	664	12.08	-0.0138094418831827	-0.0008977144851232
3	A	26	50	20120618	7	666	12.12	-0.0136007958852580	-0.0022762403682498
3	A	26	50	20120618	7	668	12.16	-0.0134912226184453	-0.00368131811100999
3	A	26	50	20120618	7	670	12.2	-0.0132690991652712	-0.00361498442386688
3	A	26	50	20120618	7	672	12.24	-0.0128345608350286	-0.00450416413014115
3	A	26	50	20120618	7	674	12.28	-0.0127640622889443	-0.00517741463864448
3	A	26	50	20120618	7	676	12.32	-0.01323681974071	-0.00568715377506624
3	A	26	50	20120618	7	678	12.36	-0.0134980037724769	-0.00580319706892676
3	A	26	50	20120618	7	680	12.4	-0.0131754075167640	-0.00609183805700712
3	A	26	50	20120618	7	682	12.44	-0.0132060959510674	-0.00656900785508742
3	A	26	50	20120618	7	684	12.48	-0.0134468177268003	-0.00707090659151938
3	A	26	50	20120618	7	686	12.52	-0.0133332896117605	-0.00776291452160725
3	A	26	50	20120618	7	688	12.56	-0.0135181874284391	-0.0090226853563675
3	A	26	50	20120618	7	690	12.6	-0.0136745541936035	-0.0093675102208538
3	A	26	50	20120618	7	692	12.64	-0.0136688690550828	-0.00967692600616541
3	A	26	50	20120618	7	694	12.68	-0.0136496993902448	-0.0096420585707851
3	A	26	50	20120618	7	696	12.72	-0.0134249030734378	-0.0102346635508941
3	A	26	50	20120618	7	698	12.76	-0.013643490992706	-0.0100309955847090
3	A	26	50	20120618	7	700	12.8	-0.0134346328627469	-0.0107128798670106
3	A	26	50	20120618	7	702	12.84	-0.0133730933595803	-0.0107152486747275
3	A	26	50	20120618	7	704	12.88	-0.0131573409385046	-0.0115394664810142
3	A	26	50	20120618	7	706	12.92	-0.0130209329693459	-0.0119085832918614
3	A	26	50	20120618	7	708	12.96	-0.0129357548864842	-0.0126490372288487
3	A	26	50	20120618	7	710	13	-0.0123963809048629	-0.0132989461425051
3	A	26	50	20120618	7	712	13.04	-0.0120654690734032	-0.0139236325572765
3	A	26	50	20120618	7	714	13.08	-0.01267259095573	-0.0141283258282944
3	A	26	50	20120618	7	716	13.12	-0.0124329673168283	-0.0149787341626494
3	A	26	50	20120618	7	718	13.16	-0.0127955667244733	-0.0152731500918117
3	A	26	50	20120618	7	720	13.2	-0.0125624817019772	-0.0168536129437231
3	A	26	50	20120618	7	722	13.24	-0.0120128815420864	-0.0177235183333558
3	A	26	50	20120618	7	724	13.28	-0.0101346927941699	-0.0190837372219175
3	A	26	50	20120618	7	726	13.32	-0.00882461484746218	-0.0201596355448319
3	A	26	50	20120618	7	728	13.36	-0.00754781334587707	-0.0206915707631151
3	A	26	50	20120618	7	730	13.4	-0.00700214611390322	-0.0222417963148495
3	A	26	50	20120618	7	732	13.44	-0.00695022326296069	-0.0236658740168201
3	A	26	50	20120618	7	734	13.48	-0.00697225671026247	-0.0240671995415503
3	A	26	50	20120618	7	736	13.52	-0.00771295106355538	-0.0247521597383501
3	A	26	50	20120618	7	738	13.56	-0.00888978180841634	-0.025477333097796
3	A	26	50	20120618	7	740	13.6	-0.00929862387823059	-0.0252640343372511
3	A	26	50	20120618	7	742	13.64	-0.0101514795091553	-0.02538089080391
3	A	26	50	20120618	7	744	13.68	-0.0115905549459549	-0.0256633658208584
3	A	26	50	20120618	7	746	13.72	-0.0134752349341227	-0.0256931067320751
3	A	26	50	20120618	7	748	13.76	-0.0159345664612251	-0.0251780360105232
3	A	26	50	20120618	7	750	13.8	-0.0177617657391502	-0.0247663230871773
3	A	26	50	20120618	7	752	13.84	-0.0195469699453407	-0.0234824575888481
3	A	26	50	20120618	7	754	13.88	-0.0205796986921568	-0.0229421580044503
3	A	26	50	20120618	7	756	13.92	-0.0215342794117298	-0.0225116848310927
3	A	26	50	20120618	7	758	13.96	-0.0220617032887491	-0.0225493806935978
3	A	26	50	20120618	7	760	14	-0.0224792215587685	-0.0220735968248086
3	A	26	50	20120618	7	762	14.04	-0.0231708709857183	-0.0222287784790078
3	A	26	50	20120618	7	764	14.08	-0.0235936289169863	-0.0230513770107656
3	A	26	50	20120618	7	766	14.12	-0.0235251102698893	-0.0231795754701947
3	A	26	50	20120618	7	768	14.16	-0.0239800274175657	-0.0236160371308821
3	A	26	50	20120618	7	770	14.2	-0.0238347594004387	-0.0237754472836328
3	A	26	50	20120618	7	772	14.24	-0.0235437213203701	-0.0245169123833172
3	A	26	50	20120618	7	774	14.28	-0.0232872395486981	-0.0254387816360857
3	A	26	50	20120618	7	776	14.32	-0.0235289010693432	-0.0261883424013079
3	A	26	50	20120618	7	778	14.36	-0.023668845420936	-0.027364748033572
3	A	26	50	20120618	7	780	14.4	-0.0233616908216893	-0.0290015462241619
3	A	26	50	20120618	7	782	14.44	-0.0234379169327012	-0.0310204775058058
3	A	26	50	20120618	7	784	14.48	-0.0233497548592228	-0.0326976499379665
3	A	26	50	20120618	7	786	14.52	-0.0238492055919783	-0.0350243635882574
3	A	26	50	20120618	7	788	14.56	-0.0234765037497505	-0.0365892474635657
3	A	26	50	20120618	7	790	14.6	-0.0232831171161638	-0.0379579869888407
3	A	26	50	20120618	7	792	14.64	-0.02306150985094	-0.0392073032498411
3	A	26	50	20120618	7	794	14.68	-0.0230693516651433	-0.039887900597801
3	A	26	50	20120618	7	796	14.72	-0.0223983638983398	-0.0413174725194614
3	A	26	50	20120618	7	798	14.76	-0.0224216984221189	-0.041603285080417
3	A	26	50	20120618	7	800	14.8	-0.0222647914273736	-0.041435205798529
3	A	26	50	20120618	7	802	14.84	-0.0216901257463033	-0.0423754456854728
3	A	26	50	20120618	7	804	14.88	-0.0207645229697301	-0.0428862596242019
3	A	26	50	20120618	7	806	14.92	-0.0203148030568955	-0.0436946240964544
3	A	26	50	20120618	7	808	14.96	-0.0196769220295871	-0.0440138828081601
3	A	26	50	20120618	7	810	15	-0.0186994883259529	-0.0448701184094989
3	A	26	50	20120618	7	812	15.04	-0.0179816335216924	-0.0455318289353333
3	A	26	50	20120618	7	814	15.08	-0.0175242768556209	-0.047368326667431
3	A	26	50	20120618	7	816	15.12	-0.0160587273409337	-0.0488296335414311
3	A	26	50	20120618	7	818	15.16	-0.0147047592763177	-0.0509242252486619
3	A	26	50	20120618	7	820	15.2	-0.0137165068389313	-0.0517778445549103
3	A	26	50	20120618	7	822	15.24	-0.012693676879945	-0.0534121804582667
3	A	26	50	20120618	7	824	15.28	-0.0121297592219487	-0.0548905286056935
3	A	26	50	20120618	7	826	15.32	-0.0116007019282650	-0.0562683968795136
3	A	26	50	20120618	7	828	15.36	-0.0115045354060236	-0.0585103496399436
3	A	26	50	20120618	7	830	15.4	-0.0115541035913848	-0.059516491878894
3	A	26	50	20120618	7	832	15.44	-0.0116539470688883	-0.060922927266674
3	A	26	50	20120618	7	834	15.48	-0.012292605913656	-0.0620627833979467
3	A	26	50	20120618	7	836	15.52	-0.0125152031283735	-0.0633303430139017
3	A	26	50	20120618	7	838	15.56	-0.0133567309086636	-0.0650431677699699
3	A	26	50	20120618	7	840	15.6	-0.0136142591983718	-0.0659294554095091
3	A	26	50	20120618	7	842	15.64	-0.0144832227217719	-0.0666394613284985
3	A	26	50	20120618	7	844	15.68	-0.0147495191355668	-0.0676062177197368
3	A	26	50	20120618	7	846	15.72	-0.0145523070542938	-0.0689455486739822
3	A	26	50	20120618	7	848	15.76	-0.0148378367725370	-0.0697161536441193
3	A	26	50	20120618	7	850	15.8	-0.0146247147886873	-0.070956701781033
3	A	26	50	20120618	7	852	15.84	-0.0150208360075080	-0.0724725972985407
3	A	26	50	20120618	7	854	15.88	-0.0148981529809722	-0.0730360906924683
3	A	26	50	20120618	7	856	15.92	-0.0145073350630104	-0.0732381110998533
3	A	26	50	20120618	7	858	15.96	-0.0143002941974790	-0.0722256756105504
3	A	26	50	20120618	7	860	16	-0.0134806160167275	-0.0723115183737864
3	A	26	50	20120618	7	862	16.04	-0.0124640085974156	-0.0717140838543619
3	A	26	50	20120618	7	864	16.08	-0.0119493055713899	-0.0711942896595117
3	A	26	50	20120618	7	866	16.12	-0.0105816196352189	-0.0703616007139864
3	A	26	50	20120618	7	868	16.16	-0.00980373146523557	-0.0701513778679396
3	A	26	50	20120618	7	870	16.2	-0.00959393288325753	-0.0691190726780854
3	A	26	50	20120618	7	872	16.24	-0.00925098609438205	-0.0681537305004095
3	A	26	50	20120618	7	874	16.28	-0.00903425786594838	-0.0677639025319414
3	A	26	50	20120618	7	876	16.32	-0.00883160106246031	-0.0674410375756516
3	A	26	50	20120618	7	878	16.36	-0.00915588023231246	-0.0665360823170891
3	A	26	50	20120618	7	880	16.4	-0.00916556759521471	-0.0665114042904257
3	A	26	50	20120618	7	882	16.44	-0.00954394043382764	-0.066007449287474
3	A	26	50	20120618	7	884	16.48	-0.00962978319706368	-0.0662168943160615
3	A	26	50	20120618	7	886	16.52	-0.00980054948472023	-0.0656541080289151
3	A	26	50	20120618	7	888	16.56	-0.0102820184920302	-0.0651712248080428
3	A	26	50	20120618	7	890	16.6	-0.0103774779074903	-0.0652590474702662
3	A	26	50	20120618	7	892	16.64	-0.0102752302669308	-0.0652263791369753
3	A	26	50	20120618	7	894	16.68	-0.0103224649999140	-0.0651057467201049
3	A	26	50	20120618	7	896	16.72	-0.0104010952739820	-0.0651263942381156
3	A	26	50	20120618	7	898	16.76	-0.0106122373588443	-0.0649984079107208
3	A	26	50	20120618	7	900	16.8	-0.0102871096608547	-0.0649762047577915
3	A	26	50	20120618	7	902	16.84	-0.0107155456595756	-0.0648470163488688
3	A	26	50	20120618	7	904	16.88	-0.0111026866222753	-0.0650290963450243
3	A	26	50	20120618	7	906	16.92	-0.0108955750460657	-0.0652663306701124
3	A	26	50	20120618	7	908	16.96	-0.0110872009837673	-0.0652333794941091
3	A	26	50	20120618	7	910	17	-0.0114819786997037	-0.0654034386749845
3	A	26	50	20120618	7	912	17.04	-0.0112524518385306	-0.0648878164101432
3	A	26	50	20120618	7	914	17.08	-0.0118071063976933	-0.0648380360927477
3	A	26	50	20120618	7	916	17.12	-0.0114838878880129	-0.0648089740040409
3	A	26	50	20120618	7	918	17.16	-0.0124728474321804	-0.0646883415871705
3	A	26	50	20120618	7	920	17.2	-0.0129051725181979	-0.0651662043498964
3	A	26	50	20120618	7	922	17.24	-0.0129039704366699	-0.064999115017502
3	A	26	50	20120618	7	924	17.28	-0.0132283203172001	-0.0648403695451256
3	A	26	50	20120618	7	926	17.32	-0.0134769390614653	-0.0642376317248422
3	A	26	50	20120618	7	928	17.36	-0.0144578375883273	-0.0642998571215866
3	A	26	50	20120618	7	930	17.4	-0.0155196998416352	-0.0635457277394512
3	A	26	50	20120618	7	932	17.44	-0.01538909721915	-0.0628649960412029
3	A	26	50	20120618	7	934	17.48	-0.0166738395298878	-0.0621309484916531
3	A	26	50	20120618	7	936	17.52	-0.0175696731109731	-0.0616445297368749
3	A	26	50	20120618	7	938	17.56	-0.0181313987379477	-0.0606772076602117
3	A	26	50	20120618	7	940	17.6	-0.0185063774640109	-0.0598273360199036
3	A	26	50	20120618	7	942	17.64	-0.0195193079280606	-0.0578743778009445
3	A	26	50	20120618	7	944	17.68	-0.0202744272596897	-0.0565916153891939
3	A	26	50	20120618	7	946	17.72	-0.0206971356934831	-0.0551906954343072
3	A	26	50	20120618	7	948	17.76	-0.02122569801242	-0.0542347577768211
3	A	26	50	20120618	7	950	17.8	-0.0221498865754308	-0.0532302418834674
3	A	26	50	20120618	7	952	17.84	-0.0232282951274184	-0.0515630962254639
3	A	26	50	20120618	7	954	17.88	-0.0239819295348071	-0.0504361094376088
3	A	26	50	20120618	7	956	17.92	-0.0248463675748076	-0.0504110071468767
3	A	26	50	20120618	7	958	17.96	-0.0255305640962837	-0.0484053694727192
3	A	26	50	20120618	7	960	18	-0.026087905661215	-0.0466112981474927
3	A	26	50	20120618	7	962	18.04	-0.0260065176707004	-0.0459889734693704
3	A	26	50	20120618	7	964	18.08	-0.0257764039108988	-0.0431950743687495
3	A	26	50	20120618	7	966	18.12	-0.0257060255729673	-0.0424224400021504
3	A	26	50	20120618	7	968	18.16	-0.0253626545200232	-0.0424531284364539
3	A	26	50	20120618	7	970	18.2	-0.0256742623363564	-0.0418050792136321
3	A	26	50	20120618	7	972	18.24	-0.025590201482209	-0.0417641235888657
3	A	26	50	20120618	7	974	18.28	-0.0255961694634422	-0.0413593473830433
3	A	26	50	20120618	7	976	18.32	-0.0256732299604559	-0.0406136467137396
3	A	26	50	20120618	7	978	18.36	-0.0262583961772268	-0.0406841099044848
3	A	26	50	20120618	7	980	18.4	-0.0259610082782632	-0.0404104383669622
3	A	26	50	20120618	7	982	18.44	-0.0263749910143767	-0.0391243101269332
3	A	26	50	20120618	7	984	18.48	-0.0271032402883207	-0.038325633017583
3	A	26	50	20120618	7	986	18.52	-0.027033208432712	-0.0366037148683088
3	A	26	50	20120618	7	988	18.56	-0.0275751209276777	-0.0357475641197838
3	A	26	50	20120618	7	990	18.6	-0.027533055145265	-0.0347588096365828
3	A	26	50	20120618	7	992	18.64	-0.0277836750017209	-0.034467743272243
3	A	26	50	20120618	7	994	18.68	-0.0281099835680351	-0.0336525410774164
3	A	26	50	20120618	7	996	18.72	-0.0283079883160097	-0.0332121401248511
3	A	26	50	20120618	7	998	18.76	-0.0289798154185625	-0.0328556826467075
3	A	26	50	20120618	7	1000	18.8	-0.0295864154560848	-0.0317273792260258
3	A	26	50	20120618	7	1002	18.84	-0.0295582068452629	-0.0319904887095578
3	A	26	50	20120618	7	1004	18.88	-0.0302833681838935	-0.0308574681795388
3	A	26	50	20120618	7	1006	18.92	-0.0306735426346844	-0.0306122506188911
3	A	26	50	20120618	7	1008	18.96	-0.0310748752304824	-0.0301443085643053
3	A	26	50	20120618	7	1010	19	-0.0313086305902071	-0.0299500097629709
3	A	26	50	20120618	7	1012	19.04	-0.0322283643804964	-0.0288437412038045
3	A	26	50	20120618	7	1014	19.08	-0.0326302060931769	-0.0281065894554854
3	A	26	50	20120618	7	1016	19.12	-0.0331430989258428	-0.0269836048920118
3	A	26	50	20120618	7	1018	19.16	-0.0344324798570652	-0.0261214578779822
3	A	26	50	20120618	7	1020	19.2	-0.0346691060703215	-0.0261002163902754
3	A	26	50	20120618	7	1022	19.24	-0.03508274939518	-0.0253335853602486
3	A	26	50	20120618	7	1024	19.28	-0.0358160474115417	-0.0256765038648528
3	A	26	50	20120618	7	1026	19.32	-0.0359642357796749	-0.0256725652800816
3	A	26	50	20120618	7	1028	19.36	-0.0360408649415521	-0.0258714249201547
3	A	26	50	20120618	7	1030	19.4	-0.0361481896088006	-0.0260807426695215
3	A	26	50	20120618	7	1032	19.44	-0.036243302541938	-0.0257288085534572
3	A	26	50	20120618	7	1034	19.48	-0.0358273399068372	-0.0263574689083389
3	A	26	50	20120618	7	1036	19.52	-0.0356661902714048	-0.0257255275779925
3	A	26	50	20120618	7	1038	19.56	-0.0356864983781605	-0.0262098108702915
3	A	26	50	20120618	7	1040	19.6	-0.0356844548395629	-0.0263491745457956
3	A	26	50	20120618	7	1042	19.64	-0.0357138987659315	-0.0263424994577812
3	A	26	50	20120618	7	1044	19.68	-0.0357733876594327	-0.0266843643732814
3	A	26	50	20120618	7	1046	19.72	-0.0354779018777105	-0.0266210641742296
3	A	26	50	20120618	7	1048	19.76	-0.0355125288967852	-0.0264873007844325
3	A	26	50	20120618	7	1050	19.8	-0.0355592332996825	-0.0269154892957801
3	A	26	50	20120618	7	1052	19.84	-0.0361954172707161	-0.0268233532821915
3	A	26	50	20120618	7	1054	19.88	-0.0367467413569394	-0.0272567460994485
3	A	26	50	20120618	7	1056	19.92	-0.0373422808301903	-0.0277674044746858
3	A	26	50	20120618	7	1058	19.96	-0.0376618223846085	-0.0281538383306042
3	A	26	50	20120618	7	1060	20	-0.0391323782153066	-0.0288870514941522
3	A	26	50	20120618	7	1062	20.04	-0.0399491784714586	-0.0292955258684402
3	A	26	50	20120618	7	1064	20.08	-0.0415364917738662	-0.0297889449803522
3	A	26	50	20120618	7	1066	20.12	-0.042851639676195	-0.0302565546947509
3	A	26	50	20120618	7	1068	20.16	-0.0438989355298104	-0.0305475291352091
3	A	26	50	20120618	7	1070	20.2	-0.0457738998708047	-0.0310860616597608
3	A	26	50	20120618	7	1072	20.24	-0.0475824668850455	-0.0308089465122138
3	A	26	50	20120618	7	1074	20.28	-0.0495715582605233	-0.0305723485832288
3	A	26	50	20120618	7	1076	20.32	-0.0514883833229638	-0.0302408569242085
3	A	26	50	20120618	7	1078	20.36	-0.0531664891360757	-0.029029583008036
3	A	26	50	20120618	7	1080	20.4	-0.0539524383233645	-0.0283540838999685
3	A	26	50	20120618	7	1082	20.44	-0.0546941226261511	-0.0276903227644687
3	A	26	50	20120618	7	1084	20.48	-0.0560186750486697	-0.0257354553572003
3	A	26	50	20120618	7	1086	20.52	-0.0565971591063584	-0.0249459706360055
3	A	26	50	20120618	7	1088	20.56	-0.0572245042426271	-0.024623247101072
3	A	26	50	20120618	7	1090	20.6	-0.0583051048256364	-0.0236301863375736
3	A	26	50	20120618	7	1092	20.64	-0.0588254647059116	-0.0236462376615065
3	A	26	50	20120618	7	1094	20.68	-0.0593656942867381	-0.0238183474520474
3	A	26	50	20120618	7	1096	20.72	-0.0596239296832275	-0.0235319692056668
3	A	26	50	20120618	7	1098	20.76	-0.0603537345920901	-0.0233623342888602
3	A	26	50	20120618	7	1100	20.8	-0.0616296380680631	-0.0238677742160523
3	A	26	50	20120618	7	1102	20.84	-0.0630970967710595	-0.0232772693430834
3	A	26	50	20120618	7	1104	20.88	-0.0638030721813962	-0.0229432320996509
3	A	26	50	20120618	7	1106	20.92	-0.0652623284457309	-0.0227563437773833
3	A	26	50	20120618	7	1108	20.96	-0.0668301963116558	-0.0226927748777546
3	A	26	50	20120618	7	1110	21	-0.0689170805549717	-0.0212872587287901
3	A	26	50	20120618	7	1112	21.04	-0.0703835493084744	-0.0206793590290040
3	A	26	50	20120618	7	1114	21.08	-0.0721041522391357	-0.0194473668841427
3	A	26	50	20120618	7	1116	21.12	-0.0734051580058408	-0.0184393861675613
3	A	26	50	20120618	7	1118	21.16	-0.0743799047037064	-0.0176545683511223
3	A	26	50	20120618	7	1120	21.2	-0.0757000730641817	-0.0170748822119056
3	A	26	50	20120618	7	1122	21.24	-0.0772025335528469	-0.0155582795876167
3	A	26	50	20120618	7	1124	21.28	-0.0790910743440399	-0.0148971347472073
3	A	26	50	20120618	7	1126	21.32	-0.0800360518464177	-0.0144175749282066
3	A	26	50	20120618	7	1128	21.36	-0.0816201124576318	-0.0134932449438395
3	A	26	50	20120618	7	1130	21.4	-0.0828323056126198	-0.0138328683308434
3	A	26	50	20120618	7	1132	21.44	-0.0851967999782295	-0.0132823857016897
3	A	26	50	20120618	7	1134	21.48	-0.087241752789421	-0.0131925831404790
3	A	26	50	20120618	7	1136	21.52	-0.0889444659185182	-0.0125129121024025
3	A	26	50	20120618	7	1138	21.56	-0.0907294862769456	-0.0118721319372912
3	A	26	50	20120618	7	1140	21.6	-0.0930434225077004	-0.0108916576744979
3	A	26	50	20120618	7	1142	21.64	-0.0947733592478733	-0.0102756969574064
3	A	26	50	20120618	7	1144	21.68	-0.096583623318389	-0.00972903270487104
3	A	26	50	20120618	7	1146	21.72	-0.0985725732725105	-0.00904893740272582
3	A	26	50	20120618	7	1148	21.76	-0.100551340888983	-0.0084249863790068
3	A	26	50	20120618	7	1150	21.8	-0.101386858261633	-0.00827126136477685
3	A	26	50	20120618	7	1152	21.84	-0.10256263541739	-0.00772523350834459
3	A	26	50	20120618	7	1154	21.88	-0.103880823878878	-0.00746190694303073
3	A	26	50	20120618	7	1156	21.92	-0.104985041828379	-0.00673896096994561
3	A	26	50	20120618	7	1158	21.96	-0.106028307173341	-0.00656048721837412
3	A	26	50	20120618	7	1160	22	-0.107415084992604	-0.00608361440514191
3	A	26	50	20120618	7	1162	22.04	-0.108712201672013	-0.00549105892250759
3	A	26	50	20120618	7	1164	22.08	-0.110525647723045	-0.00575876954986481
3	A	26	50	20120618	7	1166	22.12	-0.112028886029169	-0.00586221927195239
3	A	26	50	20120618	7	1168	22.16	-0.113177793127241	-0.00630585806646884
3	A	26	50	20120618	7	1170	22.2	-0.113995137855614	-0.0071168388338117
3	A	26	50	20120618	7	1172	22.24	-0.114871172446826	-0.0080625941536487
3	A	26	50	20120618	7	1174	22.28	-0.115676920623989	-0.00835498280766934
3	A	26	50	20120618	7	1176	22.32	-0.116598280759875	-0.00856640773524411
3	A	26	50	20120618	7	1178	22.36	-0.117315569878710	-0.00908655548348494
3	A	26	50	20120618	7	1180	22.4	-0.118584543708228	-0.00854363889688992
3	A	26	50	20120618	7	1182	22.44	-0.119940774514543	-0.00862990592419467
3	A	26	50	20120618	7	1184	22.48	-0.121023142864506	-0.00783575429824405
3	A	26	50	20120618	7	1186	22.52	-0.121383838033589	-0.0077953785010383
3	A	26	50	20120618	7	1188	22.56	-0.122215749161655	-0.00689063537451012
3	A	26	50	20120618	7	1190	22.6	-0.122961746815807	-0.00635903249641407
3	A	26	50	20120618	7	1192	22.64	-0.123724715032707	-0.00606657313171531
3	A	26	50	20120618	7	1194	22.68	-0.124727533869786	-0.00567511881765045
3	A	26	50	20120618	7	1196	22.72	-0.125392709218848	-0.00456913310119655
3	A	26	50	20120618	7	1198	22.76	-0.125742090679432	-0.00387920901479284
3	A	26	50	20120618	7	1200	22.8	-0.125899916912993	-0.0028878453075693
3	A	26	50	20120618	7	1202	22.84	-0.125639065221413	-0.0012269221892402
3	A	26	50	20120618	7	1204	22.88	-0.125633549788520	-9.42785471356004e-05
3	A	26	50	20120618	7	1206	22.92	-0.126316968492537	0.0013624321327868
3	A	26	50	20120618	7	1208	22.96	-0.126529736922996	0.0023521694944136
3	A	26	50	20120618	7	1210	23	-0.127054339443958	0.0032830755718457
3	A	26	50	20120618	7	1212	23.04	-0.127600084457678	0.0043051277133727
3	A	26	50	20120618	7	1214	23.08	-0.127839581524466	0.0055641313372754
3	A	26	50	20120618	7	1216	23.12	-0.127931858959411	0.006096087768762
3	A	26	50	20120618	7	1218	23.16	-0.128690584535624	0.0070281959277221
3	A	26	50	20120618	7	1220	23.2	-0.128766457093245	0.0086543293924168
3	A	26	50	20120618	7	1222	23.24	-0.128808105682657	0.0102639165584318
3	A	26	50	20120618	7	1224	23.28	-0.129280594433846	0.0103882259305644
3	A	26	50	20120618	7	1226	23.32	-0.129247572547165	0.0108582398080191
3	A	26	50	20120618	7	1228	23.36	-0.129343951201440	0.0114477547314943
3	A	26	50	20120618	7	1230	23.4	-0.129730102214646	0.0122495431106817
3	A	26	50	20120618	7	1232	23.44	-0.130337506939685	0.0125175365807514
3	A	26	50	20120618	7	1234	23.48	-0.131065190528205	0.0133596300464665
3	A	26	50	20120618	7	1236	23.52	-0.131308718103645	0.0147113353693827
3	A	26	50	20120618	7	1238	23.56	-0.131738639026607	0.0147085069422579
3	A	26	50	20120618	7	1240	23.6	-0.131793227670114	0.0155165885717979
3	A	26	50	20120618	7	1242	23.64	-0.132477494902268	0.0159481358403561
3	A	26	50	20120618	7	1244	23.68	-0.132617219202231	0.0171816129094579
3	A	26	50	20120618	7	1246	23.72	-0.133182268231077	0.0179020840088088
3	A	26	50	20120618	7	1248	23.76	-0.133008885648330	0.0188405561287996
3	A	26	50	20120618	7	1250	23.8	-0.132999976102887	0.0198945694968363
3	A	26	50	20120618	7	1252	23.84	-0.133397723667305	0.0209209349897286
3	A	26	50	20120618	7	1254	23.88	-0.133253898148011	0.0211199148379545
3	A	26	50	20120618	7	1256	23.92	-0.133430321289917	0.0221950706987486
3	A	26	50	20120618	7	1258	23.96	-0.133464545258127	0.0229641200339671
3	A	26	50	20120618	7	1260	24	-0.134047130535146	0.0237292802818891
3	A	26	50	20120618	7	1262	24.04	-0.133886122321070	0.024745887701201
3	A	26	50	20120618	7	1264	24.08	-0.133820078547707	0.0264340344306057
3	A	26	50	20120618	7	1266	24.12	-0.134111618673591	0.0273827595989237
3	A	26	50	20120618	7	1268	24.16	-0.134256716985090	0.0287013723244804
3	A	26	50	20120618	7	1270	24.2	-0.134371268283642	0.0295781847331517
3	A	26	50	20120618	7	1272	24.24	-0.134448625765504	0.0306392691690003
3	A	26	50	20120618	7	1274	24.28	-0.134077606837415	0.0308151266254813
3	A	26	50	20120618	7	1276	24.32	-0.134032564135454	0.0322998387339387
3	A	26	50	20120618	7	1278	24.36	-0.134116568421059	0.032887585890461
3	A	26	50	20120618	7	1280	24.4	-0.133678445059436	0.0338998799584077
3	A	26	50	20120618	7	1282	24.44	-0.133601370420286	0.03464022075831
3	A	26	50	20120618	7	1284	24.48	-0.133325952329014	0.0360950929606013
3	A	26	50	20120618	7	1286	24.52	-0.133410875853435	0.0369237513974738
3	A	26	50	20120618	7	1288	24.56	-0.133517366134681	0.0369841383165872
3	A	26	50	20120618	7	1290	24.6	-0.134024715250183	0.0376124026916714
3	A	26	50	20120618	7	1292	24.64	-0.134543802338252	0.0374058568008868
3	A	26	50	20120618	7	1294	24.68	-0.135162450061112	0.0374688600150905
3	A	26	50	20120618	7	1296	24.72	-0.135493871009454	0.037336843179043
3	A	26	50	20120618	7	1298	24.76	-0.136464870041379	0.0369541569890648
3	A	26	50	20120618	7	1300	24.8	-0.137507428279561	0.0366144628913828
3	A	26	50	20120618	7	1302	24.84	-0.138215242167529	0.0367622482086508
3	A	26	50	20120618	7	1304	24.88	-0.139184190589788	0.0367846634936144
3	A	26	50	20120618	7	1306	24.92	-0.139653143807071	0.0366650210262376
3	A	26	50	20120618	7	1308	24.96	-0.140820506392132	0.0365413480502081
3	A	26	50	20120618	7	1310	25	-0.142072933922970	0.0362124019756001
3	A	26	50	20120618	7	1312	25.04	-0.143510976983869	0.0360952343819576
3	A	26	50	20120618	7	1314	25.08	-0.144480561802232	0.0357691167344743
3	A	26	50	20120618	7	1316	25.12	-0.146136818015805	0.0352739298556093
3	A	26	50	20120618	7	1318	25.16	-0.147924101115932	0.0350139974028452
3	A	26	50	20120618	7	1320	25.2	-0.149855846131456	0.0348486051267256
3	A	26	50	20120618	7	1322	25.24	-0.151670847817405	0.034276697162102
3	A	26	50	20120618	7	1324	25.28	-0.152696223360804	0.0339640852541394
3	A	26	50	20120618	7	1326	25.32	-0.154656323358253	0.0334266841004376
3	A	26	50	20120618	7	1328	25.36	-0.156074779561313	0.0326870504073165
3	A	26	50	20120618	7	1330	25.4	-0.158217878793734	0.0321999952564352
3	A	26	50	20120618	7	1332	25.44	-0.159579837164977	0.0321419417896998
3	A	26	50	20120618	7	1334	25.48	-0.161122461318814	0.0315114853835938
3	A	26	50	20120618	7	1336	25.52	-0.162289894614553	0.0305971963155197
3	A	26	50	20120618	7	1338	25.56	-0.163972879464455	0.0298136512912868
3	A	26	50	20120618	7	1340	25.6	-0.165169092006188	0.0288323992110343
3	A	26	50	20120618	7	1342	25.64	-0.167362254398716	0.0277649508141551
3	A	26	50	20120618	7	1344	25.68	-0.168815146702020	0.0271351308041522
3	A	26	50	20120618	7	1346	25.72	-0.169435774323868	0.026795931681217
3	A	26	50	20120618	7	1348	25.76	-0.170719668106468	0.0256958856617251
3	A	26	50	20120618	7	1350	25.8	-0.171892051149675	0.02472149251725
3	A	26	50	20120618	7	1352	25.84	-0.172324022682302	0.0231355227177267
3	A	26	50	20120618	7	1354	25.88	-0.173100213796011	0.0224314564956993
3	A	26	50	20120618	7	1356	25.92	-0.173811421796528	0.0211998179042286
3	A	26	50	20120618	7	1358	25.96	-0.174410694793584	0.019914651329422
3	A	26	50	20120618	7	1360	26	-0.175654566332369	0.018812201146874
3	A	26	50	20120618	7	1362	26.04	-0.176870012178550	0.0174765471478908
3	A	26	50	20120618	7	1364	26.08	-0.177953794742075	0.0164394336319245
3	A	26	50	20120618	7	1366	26.12	-0.178639829741182	0.0157307712158193
3	A	26	50	20120618	7	1368	26.16	-0.179294964173952	0.0144915665817899
3	A	26	50	20120618	7	1370	26.2	-0.180200767960652	0.013434441943916
3	A	26	50	20120618	7	1372	26.24	-0.180794737656848	0.0122549878328969
3	A	26	50	20120618	7	1374	26.28	-0.181479924127818	0.0104242883764049
3	A	26	50	20120618	7	1376	26.32	-0.182360272070395	0.0092865535654757
3	A	26	50	20120618	7	1378	26.36	-0.183440024125267	0.0074332266919858
3	A	26	50	20120618	7	1380	26.4	-0.184249661389726	0.0058174876969745
3	A	26	50	20120618	7	1382	26.44	-0.185335777405628	0.0042675096326136
3	A	26	50	20120618	7	1384	26.48	-0.186287543133105	0.002597323415451
3	A	26	50	20120618	7	1386	26.52	-0.186924646342954	0.0015373703504524
3	A	26	50	20120618	7	1388	26.56	-0.187907524768804	-0.000120087944648900
3	A	26	50	20120618	7	1390	26.6	-0.188660593490767	-0.0012394379792672
3	A	26	50	20120618	7	1392	26.64	-0.188886160553966	-0.00274062567572625
3	A	26	50	20120618	7	1394	26.68	-0.189524677977377	-0.00460950889840231
3	A	26	50	20120618	7	1396	26.72	-0.190158245653321	-0.00558107361575262
3	A	26	50	20120618	7	1398	26.76	-0.190820804707292	-0.00743440048924257
3	A	26	50	20120618	7	1400	26.8	-0.191256382484503	-0.00865203836644579
3	A	26	50	20120618	7	1402	26.84	-0.192259767007007	-0.0103837428735717
3	A	26	50	20120618	7	1404	26.88	-0.192702415852030	-0.0108263917185944
3	A	26	50	20120618	7	1406	26.92	-0.193637918123540	-0.0122879814353070
3	A	26	50	20120618	7	1408	26.96	-0.194954550950109	-0.0143329342464985
3	A	26	50	20120618	7	1410	27	-0.195718226273790	-0.0148194237119549
3	A	26	50	20120618	7	1412	27.04	-0.196502407694126	-0.0159981707161929
3	A	26	50	20120618	7	1414	27.08	-0.198120268009481	-0.0161777758386142
3	A	26	50	20120618	7	1416	27.12	-0.199595292755036	-0.0164676896189007
3	A	26	50	20120618	7	1418	27.16	-0.200211182761450	-0.0161600981690846
3	A	26	50	20120618	7	1420	27.2	-0.201399122153843	-0.0160172625992849
3	A	26	50	20120618	7	1422	27.24	-0.202589182866580	-0.0163757657373465
3	A	26	50	20120618	7	1424	27.28	-0.203318917064765	-0.0161509057809291
3	A	26	50	20120618	7	1426	27.32	-0.204798184451007	-0.0157223990715301
3	A	26	50	20120618	7	1428	27.36	-0.205853187768537	-0.0162640428659190
3	A	26	50	20120618	7	1430	27.4	-0.207198811973135	-0.0161487844605856
3	A	26	50	20120618	7	1432	27.44	-0.209397206955844	-0.0168551841349909
3	A	26	50	20120618	7	1434	27.48	-0.210526456485399	-0.0166833571871626
3	A	26	50	20120618	7	1436	27.52	-0.211758236498226	-0.0164966809969293
3	A	26	50	20120618	7	1438	27.56	-0.213434786676419	-0.0165143586664590
3	A	26	50	20120618	7	1440	27.6	-0.215018705866277	-0.0165864835581401
3	A	26	50	20120618	7	1442	27.64	-0.216403928050622	-0.0165886048784836
3	A	26	50	20120618	7	1444	27.68	-0.217878245689396	-0.0171945953899604
3	A	26	50	20120618	7	1446	27.72	-0.218839203805028	-0.0179066519186153
3	A	26	50	20120618	7	1448	27.76	-0.219186393234591	-0.0181689885344355
3	A	26	50	20120618	7	1450	27.8	-0.219595808060898	-0.0192218705316223
3	A	26	50	20120618	7	1452	27.84	-0.219981888363426	-0.0194679436914752
3	A	26	50	20120618	7	1454	27.88	-0.220139573175630	-0.0202535393253735
3	A	26	50	20120618	7	1456	27.92	-0.221020628224989	-0.0213339984870265
3	A	26	50	20120618	7	1458	27.96	-0.221301349617120	-0.0222864713212848
3	A	26	50	20120618	7	1460	28	-0.221887541138723	-0.0227793247477718
3	A	26	50	20120618	7	1462	28.04	-0.222466661592515	-0.0237445255040915
3	A	26	50	20120618	7	1464	28.08	-0.223192153150012	-0.0241108068167461
3	A	26	50	20120618	7	1466	28.12	-0.223675814188344	-0.0244714312751512
3	A	26	50	20120618	7	1468	28.16	-0.224399891532279	-0.0241108068167461
3	A	26	50	20120618	7	1470	28.2	-0.225131039944026	-0.0245506272346441
3	A	26	50	20120618	7	1472	28.24	-0.226173315339495	-0.0243978921699078
3	A	26	50	20120618	7	1474	28.28	-0.227000630273483	-0.0251007563104073
3	A	26	50	20120618	7	1476	28.32	-0.227543688281435	-0.0252365208123951
3	A	26	50	20120618	7	1478	28.36	-0.228663745422834	-0.0259747402919538
3	A	26	50	20120618	7	1480	28.4	-0.229816329476168	-0.0267893273038807
3	A	26	50	20120618	7	1482	28.44	-0.230449190045330	-0.0268013481191609
3	A	26	50	20120618	7	1484	28.48	-0.231261655736913	-0.0270990400740404
3	A	26	50	20120618	7	1486	28.52	-0.231490051227237	-0.0278987778435624
3	A	26	50	20120618	7	1488	28.56	-0.232339286471442	-0.0287055866808963
3	A	26	50	20120618	7	1490	28.6	-0.232558489573610	-0.0291185370411092
3	A	26	50	20120618	7	1492	28.64	-0.232839918072522	-0.0301763687857643
3	A	26	50	20120618	7	1494	28.68	-0.232795370345307	-0.0309874202637853
3	A	26	50	20120618	7	1496	28.72	-0.232999017098289	-0.0325218419789601
3	A	26	50	20120618	7	1498	28.76	-0.233701174132007	-0.0336906894882614
3	A	26	50	20120618	7	1500	28.8	-0.234184128063557	-0.0352130903881561
3	A	26	50	20120618	7	1502	28.84	-0.234332620487607	-0.03631193432612
3	A	26	50	20120618	7	1504	28.88	-0.235360046640671	-0.0384976013867676
3	A	26	50	20120618	7	1506	28.92	-0.236096144799886	-0.0399690905984168
3	A	26	50	20120618	7	1508	28.96	-0.236347167707207	-0.0412949158131416
3	A	26	50	20120618	7	1510	29	-0.236859820123567	-0.0432189533647502
3	A	26	50	20120618	7	1512	29.04	-0.236695064243551	-0.0445758912778472
3	A	26	50	20120618	7	1514	29.08	-0.237628445194717	-0.0462573912035088
3	A	26	50	20120618	7	1516	29.12	-0.238252113375724	-0.0472091569309859
3	A	26	50	20120618	7	1518	29.16	-0.238881438410980	-0.0485639735237393
3	A	26	50	20120618	7	1520	29.2	-0.239060336426620	-0.049711607829605
3	A	26	50	20120618	7	1522	29.24	-0.239143775026800	-0.051038140151111
3	A	26	50	20120618	7	1524	29.28	-0.239294388771193	-0.0522423429994717
3	A	26	50	20120618	7	1526	29.32	-0.239807041187553	-0.0545835735519804
3	A	26	50	20120618	7	1528	29.36	-0.240187464635831	-0.0553189646044144
3	A	26	50	20120618	7	1530	29.4	-0.240183929101925	-0.057254315864522
3	A	26	50	20120618	7	1532	29.44	-0.240458286533026	-0.0587109558337662
3	A	26	50	20120618	7	1534	29.48	-0.240198071237549	-0.0599144515753458
3	A	26	50	20120618	7	1536	29.52	-0.240036850891438	-0.0610726924829293
3	A	26	50	20120618	7	1538	29.56	-0.240066549376248	-0.0626919670118465
3	A	26	50	20120618	7	1540	29.6	-0.240210799159610	-0.0640368841096633
3	A	26	50	20120618	7	1542	29.64	-0.240302723041165	-0.0652997768208625
3	A	26	50	20120618	7	1544	29.68	-0.240651326684290	-0.0671983585283484
3	A	26	50	20120618	7	1546	29.72	-0.240766585089623	-0.0676841408870235
3	A	26	50	20120618	7	1548	29.76	-0.240768706409967	-0.0674911007357596
3	A	26	50	20120618	7	1550	29.8	-0.240530411424707	-0.0676459571208395
3	A	26	50	20120618	7	1552	29.84	-0.240660519072445	-0.0672655336725611
3	A	26	50	20120618	7	1554	29.88	-0.241048013588535	-0.0669346076989658
3	A	26	50	20120618	7	1556	29.92	-0.241172464382024	-0.0667691447121681
3	A	26	50	20120618	7	1558	29.96	-0.241500561928495	-0.0659361729239304
3	A	26	50	20120618	7	1560	30	-0.241900077259865	-0.0653457387616396
3	A	26	50	20120618	7	1562	30.04	-0.242143321992593	-0.0649002614894921
3	A	26	50	20120618	7	1564	30.08	-0.242505360664561	-0.0644363994410337
3	A	26	50	20120618	7	1566	30.12	-0.243100744574320	-0.0641068876810008
3	A	26	50	20120618	7	1568	30.16	-0.243921695547277	-0.0634867550339002
3	A	26	50	20120618	7	1570	30.2	-0.244956899874934	-0.0629111701140144
3	A	26	50	20120618	7	1572	30.24	-0.245519049765978	-0.0621227460529914
3	A	26	50	20120618	7	1574	30.28	-0.246476472347704	-0.0614821073092363
3	A	26	50	20120618	7	1576	30.32	-0.247160951711893	-0.060082035882487
3	A	26	50	20120618	7	1578	30.36	-0.248346769783943	-0.0589457152851202
3	A	26	50	20120618	7	1580	30.4	-0.249624511737547	-0.0579889998101748
3	A	26	50	20120618	7	1582	30.44	-0.251067716677949	-0.0577846459504119
3	A	26	50	20120618	7	1584	30.48	-0.252166560615912	-0.0572995706985179
3	A	26	50	20120618	7	1586	30.52	-0.253379248745647	-0.0568236878347793
3	A	26	50	20120618	7	1588	30.56	-0.254857101918327	-0.0560359708805375
3	A	26	50	20120618	7	1590	30.6	-0.256558400833862	-0.0558125251376826
3	A	26	50	20120618	7	1592	30.64	-0.257414707145879	-0.0557863621867787
3	A	26	50	20120618	7	1594	30.68	-0.259123784236007	-0.0558026256427459
3	A	26	50	20120618	7	1596	30.72	-0.260361928209865	-0.0554808920573061
3	A	26	50	20120618	7	1598	30.76	-0.261832710314733	-0.0554328087961854
3	A	26	50	20120618	7	1600	30.8	-0.262849529866079	-0.0552433041788274
3	A	26	50	20120618	7	1602	30.84	-0.264463854647528	-0.0549738964951953
3	A	26	50	20120618	7	1604	30.88	-0.265872411355651	-0.0549795533494448
3	A	26	50	20120618	7	1606	30.92	-0.267611186930589	-0.0544640725059598
3	A	26	50	20120618	7	1608	30.96	-0.268188186064037	-0.0545333689705161
3	A	26	50	20120618	7	1610	31	-0.269258745730754	-0.0547228735878741
3	A	26	50	20120618	7	1612	31.04	-0.269950296162754	-0.0546069080757595
3	A	26	50	20120618	7	1614	31.08	-0.271698971232628	-0.0554759423098378
3	A	26	50	20120618	7	1616	31.12	-0.273209351317243	-0.0557248438968155
3	A	26	50	20120618	7	1618	31.16	-0.274221221121121	-0.0553663407587539
3	A	26	50	20120618	7	1620	31.2	-0.274710539013702	-0.0553295712061322
3	A	26	50	20120618	7	1622	31.24	-0.275377340708361	-0.0549880386308191
3	A	26	50	20120618	7	1624	31.28	-0.276430222705548	-0.0551570371515226
3	A	26	50	20120618	7	1626	31.32	-0.277046112711961	-0.0549696538545082
3	A	26	50	20120618	7	1628	31.36	-0.277871306325606	-0.0551796645685206
3	A	26	50	20120618	7	1630	31.4	-0.279447447340871	-0.0549823817765696
3	A	26	50	20120618	7	1632	31.44	-0.280112127715186	-0.0546882253555959
3	A	26	50	20120618	7	1634	31.48	-0.280389313573411	-0.0546641837250356
3	A	26	50	20120618	7	1636	31.52	-0.278769331937713	-0.0546111507164466
