# Supplementary material for: How Do Ants Make Sense of Gravity? A Boltzmann Walker Analysis of Lasius niger Trajectories on Various Inclines
Source: PLoS One. 2013 Oct 29;8(10):e76531. doi: 10.1371/journal.pone.0076531 (PMC3812222; doi:10.1371/journal.pone.0076531)
Supplement: Dataset S3 — Trajectories for . (ZIP) [file pone.0076531.s007.zip › Incline3/3-A-26-50-20120618-08.txt]

Pente	Colonie	Temperature	Humidite	Date	Indiv	Frame	Time	X	Y
3	A	26	50	20120618	8	24	0	0	0
3	A	26	50	20120618	8	26	0.04	-0.00075188785363906	-0.00143991689386922
3	A	26	50	20120618	8	28	0.08	-0.00128071180208506	-0.0030544750205559
3	A	26	50	20120618	8	30	0.12	-0.00277431224278196	-0.00512935966179502
3	A	26	50	20120618	8	32	0.16	-0.00304130162122236	-0.00643851129861942
3	A	26	50	20120618	8	34	0.2	-0.00293374360873616	-0.0073175228093802
3	A	26	50	20120618	8	36	0.24	-0.00298565938861086	-0.0077987655425202
3	A	26	50	20120618	8	38	0.28	-0.00226673685311066	-0.0080723522272291
3	A	26	50	20120618	8	40	0.32	-0.00146218227219526	-0.0088064789727383
3	A	26	50	20120618	8	42	0.36	-0.00094446626417486	-0.0089801168210333
3	A	26	50	20120618	8	44	0.4	-0.000256149431484831	-0.0094366440508504
3	A	26	50	20120618	8	46	0.44	0.00111578621644112	-0.0100176100533411
3	A	26	50	20120618	8	48	0.48	0.00250427523411465	-0.010949873775793
3	A	26	50	20120618	8	50	0.52	0.00382894786478609	-0.0108640097993535
3	A	26	50	20120618	8	52	0.56	0.00541500958819095	-0.0110466059834594
3	A	26	50	20120618	8	54	0.6	0.00750202818179523	-0.0116744390234071
3	A	26	50	20120618	8	56	0.64	0.00834149121028428	-0.0122945575283721
3	A	26	50	20120618	8	58	0.68	0.0105326383484861	-0.0121579091429078
3	A	26	50	20120618	8	60	0.72	0.0128259553455015	-0.0127655684263882
3	A	26	50	20120618	8	62	0.76	0.0146006378027879	-0.0129680979506557
3	A	26	50	20120618	8	64	0.8	0.0161868692318203	-0.0132013936909726
3	A	26	50	20120618	8	66	0.84	0.0176269416891814	-0.0129720294643591
3	A	26	50	20120618	8	68	0.88	0.0188767670670642	-0.0136486458011409
3	A	26	50	20120618	8	70	0.92	0.0201979395191687	-0.0141974879425622
3	A	26	50	20120618	8	72	0.96	0.0224096210382962	-0.0146105867951992
3	A	26	50	20120618	8	74	1	0.0237495106068988	-0.0159817446256659
3	A	26	50	20120618	8	76	1.04	0.0253870355618384	-0.0164631358512299
3	A	26	50	20120618	8	78	1.08	0.0265896686331449	-0.0177424475818882
3	A	26	50	20120618	8	80	1.12	0.0272447677105751	-0.0181144918148095
3	A	26	50	20120618	8	82	1.16	0.0271184784394552	-0.0176489327100763
3	A	26	50	20120618	8	84	1.2	0.0265363527818434	-0.0174321691263035
3	A	26	50	20120618	8	86	1.24	0.0265277119369773	-0.0171856858445175
3	A	26	50	20120618	8	88	1.28	0.0265465139062890	-0.0169143053329659
3	A	26	50	20120618	8	90	1.32	0.0261192587758927	-0.0160218163669557
3	A	26	50	20120618	8	92	1.36	0.0257470731216152	-0.0154411049229063
3	A	26	50	20120618	8	94	1.4	0.0254461921151525	-0.0155570067954105
3	A	26	50	20120618	8	96	1.44	0.0255774176987118	-0.0141439380389162
3	A	26	50	20120618	8	98	1.48	0.0254821895071691	-0.0143934569301138
3	A	26	50	20120618	8	100	1.52	0.0255871333458854	-0.013709534058962
3	A	26	50	20120618	8	102	1.56	0.0255375493213323	-0.0132248281996506
3	A	26	50	20120618	8	104	1.6	0.0250801285913864	-0.0123845665647629
3	A	26	50	20120618	8	106	1.64	0.0250560982745346	-0.0120604175025584
3	A	26	50	20120618	8	108	1.68	0.0249904886647354	-0.0119317141688876
3	A	26	50	20120618	8	110	1.72	0.0245223211137971	-0.0120997856018903
3	A	26	50	20120618	8	112	1.76	0.0246053862908859	-0.011653550381984
3	A	26	50	20120618	8	114	1.8	0.0241912455164069	-0.0118087486531926
3	A	26	50	20120618	8	116	1.84	0.0241906866192070	-0.011680331273504
3	A	26	50	20120618	8	118	1.88	0.0234873528890942	-0.0113491677827409
3	A	26	50	20120618	8	120	1.92	0.0228695204603528	-0.0113239573046713
3	A	26	50	20120618	8	122	1.96	0.0226453980163083	-0.0111045823755556
3	A	26	50	20120618	8	124	2	0.0218924014192363	-0.0102746497322634
3	A	26	50	20120618	8	126	2.04	0.0218640761357955	-0.0101096520217278
3	A	26	50	20120618	8	128	2.08	0.0212466616071618	-0.0099846044301156
3	A	26	50	20120618	8	130	2.12	0.0203877001091815	-0.0092607781090879
3	A	26	50	20120618	8	132	2.16	0.0200084921774600	-0.0085805986612357
3	A	26	50	20120618	8	134	2.2	0.0192359985251104	-0.008187214652765
3	A	26	50	20120618	8	136	2.24	0.0188695156870231	-0.0075655864748222
3	A	26	50	20120618	8	138	2.28	0.0182038121291954	-0.00675612386573855
3	A	26	50	20120618	8	140	2.32	0.0181645931586837	-0.00641944487137151
3	A	26	50	20120618	8	142	2.36	0.0174187277335000	-0.00566468828552114
3	A	26	50	20120618	8	144	2.4	0.0168688037187034	-0.00546451342683505
3	A	26	50	20120618	8	146	2.44	0.0161360423963886	-0.00519997134496432
3	A	26	50	20120618	8	148	2.48	0.0160959140865563	-0.00545364590271499
3	A	26	50	20120618	8	150	2.52	0.0160747574516631	-0.00517583779052242
3	A	26	50	20120618	8	152	2.56	0.0147637319818686	-0.00495767413532293
3	A	26	50	20120618	8	154	2.6	0.0139920380672885	-0.0041445013369584
3	A	26	50	20120618	8	156	2.64	0.0132896759726037	-0.00434906025768786
3	A	26	50	20120618	8	158	2.68	0.0131825351531183	-0.00455451720402942
3	A	26	50	20120618	8	160	2.72	0.0126988670437189	-0.0041391980360995
3	A	26	50	20120618	8	162	2.76	0.0119936765219094	-0.0035300891837176
3	A	26	50	20120618	8	164	2.8	0.0110513718831645	-0.00366500515756799
3	A	26	50	20120618	8	166	2.84	0.0109917344972393	-0.00339554090539342
3	A	26	50	20120618	8	168	2.88	0.0104790962230146	-0.0034989199168029
3	A	26	50	20120618	8	170	2.92	0.00955329545654273	-0.00324873139548347
3	A	26	50	20120618	8	172	2.96	0.00894645641692843	-0.00254749360058077
3	A	26	50	20120618	8	174	3	0.00882225311081301	-0.00239247458094125
3	A	26	50	20120618	8	176	3.04	0.00835065531416846	-0.00216737420821832
3	A	26	50	20120618	8	178	3.08	0.00782808218966817	-0.00162679814506902
3	A	26	50	20120618	8	180	3.12	0.00780375771639535	-0.0015590290311601
3	A	26	50	20120618	8	182	3.16	0.00630317318202066	0.00058793595403284
3	A	26	50	20120618	8	184	3.2	0.00605866060683382	0.0008514131330911
3	A	26	50	20120618	8	186	3.24	0.00557130140003662	0.00120672721956953
3	A	26	50	20120618	8	188	3.28	0.00501715595775634	0.00148989520116349
3	A	26	50	20120618	8	190	3.32	0.00451162410668264	0.00253888103998592
3	A	26	50	20120618	8	192	3.36	0.00428976935408536	0.00267800429918438
3	A	26	50	20120618	8	194	3.4	0.00403178851603726	0.00314595342483801
3	A	26	50	20120618	8	196	3.44	0.00433206141066813	0.00381269147988662
3	A	26	50	20120618	8	198	3.48	0.00415955564032986	0.00310315225137279
3	A	26	50	20120618	8	200	3.52	0.00381271976415786	0.00316747068418952
3	A	26	50	20120618	8	202	3.56	0.00375019738256535	0.00320998194387445
3	A	26	50	20120618	8	204	3.6	0.00280556636251043	0.00344935880250954
3	A	26	50	20120618	8	206	3.64	0.00251994472038574	0.00297004647088223
3	A	26	50	20120618	8	208	3.68	0.000886704832540108	0.00275663457325232
3	A	26	50	20120618	8	210	3.72	3.77241467762988e-05	0.00281167576509988
3	A	26	50	20120618	8	212	3.76	-0.00138736471789146	0.00258104581734808
3	A	26	50	20120618	8	214	3.8	-0.00201726250964026	0.00223015821931988
3	A	26	50	20120618	8	216	3.84	-0.00238822486918636	0.00188162528687303
3	A	26	50	20120618	8	218	3.88	-0.00232145277583886	0.00216133551630699
3	A	26	50	20120618	8	220	3.92	-0.00269695476092016	0.00166241511363739
3	A	26	50	20120618	8	222	3.96	-0.00242722887923656	0.00169675928999962
3	A	26	50	20120618	8	224	4	-0.00238406001024516	0.00161693400547147
3	A	26	50	20120618	8	226	4.04	-0.00258777040283716	0.00125036277903655
3	A	26	50	20120618	8	228	4.08	-0.00289259706513886	0.00125010114952751
3	A	26	50	20120618	8	230	4.12	-0.00346818198502476	0.00170064130622833
3	A	26	50	20120618	8	232	4.16	-0.00395286832818906	0.00142052095486128
3	A	26	50	20120618	8	234	4.2	-0.00472470366412536	0.00179863923503298
3	A	26	50	20120618	8	236	4.24	-0.00499542656637046	0.00232618332020501
3	A	26	50	20120618	8	238	4.28	-0.00524142901554526	0.00263129989628701
3	A	26	50	20120618	8	240	4.32	-0.00557928463559626	0.00342792639597177
3	A	26	50	20120618	8	242	4.36	-0.00567007714630056	0.00359579354582546
3	A	26	50	20120618	8	244	4.4	-0.00548292012345616	0.00382707403181595
3	A	26	50	20120618	8	246	4.44	-0.00585362792456096	0.00520928394127255
3	A	26	50	20120618	8	248	4.48	-0.00594555180611526	0.00627871223713908
3	A	26	50	20120618	8	250	4.52	-0.00553103166884806	0.00720121788601067
3	A	26	50	20120618	8	252	4.56	-0.00551860073163476	0.00738802135546454
3	A	26	50	20120618	8	254	4.6	-0.00592953583752136	0.00855209589399289
3	A	26	50	20120618	8	256	4.64	-0.00568559106907976	0.00942706275396531
3	A	26	50	20120618	8	258	4.68	-0.00536797284510646	0.010237110140357
3	A	26	50	20120618	8	260	4.72	-0.00546361610832976	0.0107596196252470
3	A	26	50	20120618	8	262	4.76	-0.00508773935665436	0.0106638561538709
3	A	26	50	20120618	8	264	4.8	-0.00483239602690016	0.0107970114318361
3	A	26	50	20120618	8	266	4.84	-0.00504330476652466	0.0104002750301158
3	A	26	50	20120618	8	268	4.88	-0.00497569828717536	0.0101870186959777
3	A	26	50	20120618	8	270	4.92	-0.00480814226430546	0.0100184161550716
3	A	26	50	20120618	8	272	4.96	-0.00482026914560276	0.0102604234509327
3	A	26	50	20120618	8	274	5	-0.00474427637982866	0.00990239407441454
3	A	26	50	20120618	8	276	5.04	-0.00431951026530206	0.0100245184865933
3	A	26	50	20120618	8	278	5.08	-0.00421157041515396	0.0097500549894757
3	A	26	50	20120618	8	280	5.12	-0.00445902950429796	0.00936767992648127
3	A	26	50	20120618	8	282	5.16	-0.00408050110219326	0.00921248413014644
3	A	26	50	20120618	8	284	5.2	-0.00420826822648576	0.00872013274947406
3	A	26	50	20120618	8	286	5.24	-0.00359491673341676	0.00909434072914579
3	A	26	50	20120618	8	288	5.28	-0.00310679385129586	0.0089343295356311
3	A	26	50	20120618	8	290	5.32	-0.00228565195950736	0.00844689961815577
3	A	26	50	20120618	8	292	5.36	-0.00152315043308266	0.00847401009214646
3	A	26	50	20120618	8	294	5.4	-0.000463748911373360	0.00849141906109927
3	A	26	50	20120618	8	296	5.44	0.00104338555311543	0.00791083489627043
3	A	26	50	20120618	8	298	5.48	0.00183139242113753	0.00817790205645678
3	A	26	50	20120618	8	300	5.52	0.00326675554733592	0.00771104894631399
3	A	26	50	20120618	8	302	5.56	0.00414517662393443	0.00748306004238991
3	A	26	50	20120618	8	304	5.6	0.00529284133539179	0.00774043488992654
3	A	26	50	20120618	8	306	5.64	0.00609236131602517	0.00822133255495726
3	A	26	50	20120618	8	308	5.68	0.00691765392461924	0.00857255249317262
3	A	26	50	20120618	8	310	5.72	0.00708104508854801	0.00891785394762944
3	A	26	50	20120618	8	312	5.76	0.00742277565375985	0.00972754778063054
3	A	26	50	20120618	8	314	5.8	0.00733124775200306	0.0101128644078347
3	A	26	50	20120618	8	316	5.84	0.0075024241615927	0.00987128844711014
3	A	26	50	20120618	8	318	5.88	0.00708583220145665	0.00952447378414157
3	A	26	50	20120618	8	320	5.92	0.00712741008019042	0.00949365807061746
3	A	26	50	20120618	8	322	5.96	0.00706425130249483	0.00905489831289121
3	A	26	50	20120618	8	324	6	0.00727260031557145	0.00888818374709086
3	A	26	50	20120618	8	326	6.04	0.00714276136840998	0.00923484991763537
3	A	26	50	20120618	8	328	6.08	0.00772852862594491	0.00881918426738267
3	A	26	50	20120618	8	330	6.12	0.00854956445171624	0.00871678106333124
3	A	26	50	20120618	8	332	6.16	0.00910506046794858	0.00840346911965529
3	A	26	50	20120618	8	334	6.2	0.0096215100477238	0.00795440681612715
3	A	26	50	20120618	8	336	6.24	0.0110022986725502	0.00752259791805996
3	A	26	50	20120618	8	338	6.28	0.0117317853833613	0.00789628263871361
3	A	26	50	20120618	8	340	6.32	0.0129715564099225	0.00666107952195892
3	A	26	50	20120618	8	342	6.36	0.0137658391617546	0.00679956960946123
3	A	26	50	20120618	8	344	6.4	0.0145072169761779	0.00616762364049433
3	A	26	50	20120618	8	346	6.44	0.0156376523238049	0.00635022901698829
3	A	26	50	20120618	8	348	6.48	0.0161813608699948	0.0058970301387902
3	A	26	50	20120618	8	350	6.52	0.0174868284804892	0.00614371848154275
3	A	26	50	20120618	8	352	6.56	0.0186248319919953	0.00639126242350054
3	A	26	50	20120618	8	354	6.6	0.0188651068762424	0.00672421072249004
3	A	26	50	20120618	8	356	6.64	0.0192771733529789	0.00656237519347987
3	A	26	50	20120618	8	358	6.68	0.0199305824452021	0.00661867503539795
3	A	26	50	20120618	8	360	6.72	0.0197205010205116	0.00634213971541151
3	A	26	50	20120618	8	362	6.76	0.0201622306267188	0.00620624793420308
3	A	26	50	20120618	8	364	6.8	0.0198667802003356	0.00572050093086698
3	A	26	50	20120618	8	366	6.84	0.0202831105309627	0.00500710089932787
3	A	26	50	20120618	8	368	6.88	0.0201984769203224	0.00525105980990505
3	A	26	50	20120618	8	370	6.92	0.0204834055978016	0.00417434124312448
3	A	26	50	20120618	8	372	6.96	0.0204339646916610	0.00297744987888126
3	A	26	50	20120618	8	374	7	0.0207298747374519	0.00309546600066129
3	A	26	50	20120618	8	376	7.04	0.0211112244956137	0.00217063397047959
3	A	26	50	20120618	8	378	7.08	0.0212299760084461	0.00084012770886336
3	A	26	50	20120618	8	380	7.12	0.0220634286292951	-0.00099594575916563
3	A	26	50	20120618	8	382	7.16	0.0219788728004008	-0.00179199243128982
3	A	26	50	20120618	8	384	7.2	0.0227642987286716	-0.00283358900424885
3	A	26	50	20120618	8	386	7.24	0.0230803188913195	-0.00366081908542337
3	A	26	50	20120618	8	388	7.28	0.0241087420649450	-0.00541797236560413
3	A	26	50	20120618	8	390	7.32	0.0245491564525392	-0.00621499484508636
3	A	26	50	20120618	8	392	7.36	0.0251601249957556	-0.0076274830669134
3	A	26	50	20120618	8	394	7.4	0.0256459285676342	-0.009041675416083
3	A	26	50	20120618	8	396	7.44	0.0254581280776189	-0.0100823881055656
3	A	26	50	20120618	8	398	7.48	0.0256177857177430	-0.0110972348289923
3	A	26	50	20120618	8	400	7.52	0.0252367541576328	-0.0127810399227606
3	A	26	50	20120618	8	402	7.56	0.0254104803942754	-0.0141435738789239
3	A	26	50	20120618	8	404	7.6	0.0254604049614543	-0.0152131407677195
3	A	26	50	20120618	8	406	7.64	0.0256663144561358	-0.0170449715950614
3	A	26	50	20120618	8	408	7.68	0.0262599730253488	-0.018489760454653
3	A	26	50	20120618	8	410	7.72	0.0259717138749303	-0.0191619785872558
3	A	26	50	20120618	8	412	7.76	0.0258147927380494	-0.0201217487634959
3	A	26	50	20120618	8	414	7.8	0.0250406098075995	-0.0211243271842691
3	A	26	50	20120618	8	416	7.84	0.0247103273011751	-0.0213885659173307
3	A	26	50	20120618	8	418	7.88	0.0239517077909791	-0.0222884653624077
3	A	26	50	20120618	8	420	7.92	0.0235217515126786	-0.0229384732710135
3	A	26	50	20120618	8	422	7.96	0.0230937680622976	-0.0241628003783667
3	A	26	50	20120618	8	424	8	0.0225020469656651	-0.0251711487904744
3	A	26	50	20120618	8	426	8.04	0.0219625244916198	-0.0257788363582261
3	A	26	50	20120618	8	428	8.08	0.0220719139106693	-0.0268169398236861
3	A	26	50	20120618	8	430	8.12	0.0214483871510190	-0.0281429064597671
3	A	26	50	20120618	8	432	8.16	0.0210697314696936	-0.0289291384897684
3	A	26	50	20120618	8	434	8.2	0.0208478413617573	-0.0299378970238091
3	A	26	50	20120618	8	436	8.24	0.0199916057604185	-0.0305612116514251
3	A	26	50	20120618	8	438	8.28	0.0193948783477752	-0.0319189273819814
3	A	26	50	20120618	8	440	8.32	0.0185812105746638	-0.0326642886400301
3	A	26	50	20120618	8	442	8.36	0.0179728866108091	-0.0341301917081079
3	A	26	50	20120618	8	444	8.4	0.0173849273222524	-0.0355635678642512
3	A	26	50	20120618	8	446	8.44	0.0169414299490923	-0.0368195309289947
3	A	26	50	20120618	8	448	8.48	0.0162375758590992	-0.038440643935543
3	A	26	50	20120618	8	450	8.52	0.0159627234532519	-0.0393789039234994
3	A	26	50	20120618	8	452	8.56	0.0155201453189073	-0.0402704948638976
3	A	26	50	20120618	8	454	8.6	0.0151687132486576	-0.0417247306700858
3	A	26	50	20120618	8	456	8.64	0.0152399189015231	-0.0429267414874248
3	A	26	50	20120618	8	458	8.68	0.0152369490530421	-0.0440125746606149
3	A	26	50	20120618	8	460	8.72	0.0162087259024267	-0.044709286972118
3	A	26	50	20120618	8	462	8.76	0.0166174336219526	-0.045177108818551
3	A	26	50	20120618	8	464	8.8	0.0163101250148489	-0.0461922313136224
3	A	26	50	20120618	8	466	8.84	0.0162585062198223	-0.0469543510023853
3	A	26	50	20120618	8	468	8.88	0.0161454398455105	-0.0478388708749715
3	A	26	50	20120618	8	470	8.92	0.0162469803792889	-0.0480699533710633
3	A	26	50	20120618	8	472	8.96	0.0160470812922475	-0.0485092788142145
3	A	26	50	20120618	8	474	9	0.0158833153617247	-0.0488632564688765
3	A	26	50	20120618	8	476	9.04	0.0149509950707302	-0.0488001118333165
3	A	26	50	20120618	8	478	9.08	0.0147619147174409	-0.0481963840635395
3	A	26	50	20120618	8	480	9.12	0.0139586414140130	-0.0477960202040316
3	A	26	50	20120618	8	482	9.16	0.0138381504184988	-0.0477766454782271
3	A	26	50	20120618	8	484	9.2	0.0131485798854857	-0.046958947196463
3	A	26	50	20120618	8	486	9.24	0.0122461702113355	-0.0467736852197921
3	A	26	50	20120618	8	488	9.28	0.0119071832204346	-0.0462111110646801
3	A	26	50	20120618	8	490	9.32	0.0107726303900208	-0.04598222059961
3	A	26	50	20120618	8	492	9.36	0.00965837152422704	-0.0450646788403424
3	A	26	50	20120618	8	494	9.4	0.00934618388033318	-0.0445092464637203
3	A	26	50	20120618	8	496	9.44	0.00968609011004956	-0.0437835427741886
3	A	26	50	20120618	8	498	9.48	0.0099190110837724	-0.0435029628034137
3	A	26	50	20120618	8	500	9.52	0.0101979647089505	-0.0435211354476902
3	A	26	50	20120618	8	502	9.56	0.0102249761879918	-0.0431079022447648
3	A	26	50	20120618	8	504	9.6	0.0104032378075290	-0.0424031289159562
3	A	26	50	20120618	8	506	9.64	0.0107281533734842	-0.0412815868503162
3	A	26	50	20120618	8	508	9.68	0.0105300927640738	-0.0407243159960631
3	A	26	50	20120618	8	510	9.72	0.0104463006105032	-0.0390502406916039
3	A	26	50	20120618	8	512	9.76	0.0109015359562311	-0.0386381388595284
3	A	26	50	20120618	8	514	9.8	0.0105643167322832	-0.038095010140899
3	A	26	50	20120618	8	516	9.84	0.0105303048961082	-0.0371342641573009
3	A	26	50	20120618	8	518	9.88	0.0108760094014303	-0.0362090149341183
3	A	26	50	20120618	8	520	9.92	0.0106302897949680	-0.0352472790010264
3	A	26	50	20120618	8	522	9.96	0.0107180417465132	-0.0342943111920213
3	A	26	50	20120618	8	524	10	0.0105947223238743	-0.0333374542957197
3	A	26	50	20120618	8	526	10.04	0.0104157535975560	-0.0329835473517358
3	A	26	50	20120618	8	528	10.08	0.0105079603218227	-0.032238115383009
3	A	26	50	20120618	8	530	10.12	0.0101579424651353	-0.0310654494970892
3	A	26	50	20120618	8	532	10.16	0.0104603720354488	-0.0300799547761495
3	A	26	50	20120618	8	534	10.2	0.00991759687021003	-0.0295681508879267
3	A	26	50	20120618	8	536	10.24	0.00989108036591554	-0.0281711200203364
3	A	26	50	20120618	8	538	10.28	0.00931683894891394	-0.0268167984023298
3	A	26	50	20120618	8	540	10.32	0.00901094455537264	-0.0259450771624831
3	A	26	50	20120618	8	542	10.36	0.00865003725425503	-0.0252789825746053
3	A	26	50	20120618	8	544	10.4	0.00769501883558448	-0.023900407194004
3	A	26	50	20120618	8	546	10.44	0.00735808245434909	-0.0231202562823209
3	A	26	50	20120618	8	548	10.48	0.00669488700427423	-0.0225122151611786
3	A	26	50	20120618	8	550	10.52	0.0060894621782223	-0.0214181795493268
3	A	26	50	20120618	8	552	10.56	0.00497400123090053	-0.020366499633668
3	A	26	50	20120618	8	554	10.6	0.00461104332011747	-0.0196456042702483
3	A	26	50	20120618	8	556	10.64	0.00396347492990683	-0.0191322447471069
3	A	26	50	20120618	8	558	10.68	0.00299297087272829	-0.018433835379329
3	A	26	50	20120618	8	560	10.72	0.00254482073694789	-0.0178035345367149
3	A	26	50	20120618	8	562	10.76	0.0021491308532637	-0.0177145875747094
3	A	26	50	20120618	8	564	10.8	0.00183365516283733	-0.0181002789685076
3	A	26	50	20120618	8	566	10.84	0.00041785768127438	-0.017541636327099
3	A	26	50	20120618	8	568	10.88	-0.000193853324062300	-0.0169562296940225
3	A	26	50	20120618	8	570	10.92	-0.00109454472873426	-0.0168917627687817
3	A	26	50	20120618	8	572	10.96	-0.00118161078670176	-0.0169264604985345
3	A	26	50	20120618	8	574	11	2.93873578261095e-05	-0.0170994258882806
3	A	26	50	20120618	8	576	11.04	0.000463451926525279	-0.0163271662882755
3	A	26	50	20120618	8	578	11.08	-0.000173078526831030	-0.0158358755677749
3	A	26	50	20120618	8	580	11.12	-0.0001554786390473	-0.0157756937096281
3	A	26	50	20120618	8	582	11.16	-0.000109785398847031	-0.0156279225344957
3	A	26	50	20120618	8	584	11.2	0.000322963951239139	-0.0148796621386441
3	A	26	50	20120618	8	586	11.24	0.000259317269864539	-0.0146673816118641
3	A	26	50	20120618	8	588	11.28	0.000402944799259149	-0.0142221306138866
3	A	26	50	20120618	8	590	11.32	0.000452774614129368	-0.0137479943038976
3	A	26	50	20120618	8	592	11.36	0.000910682823490149	-0.0129427269593467
3	A	26	50	20120618	8	594	11.4	0.000791613112606148	-0.0121724119029899
3	A	26	50	20120618	8	596	11.44	0.00113069909845635	-0.0118254628897329
3	A	26	50	20120618	8	598	11.48	0.00119057690068722	-0.0104360546332438
3	A	26	50	20120618	8	600	11.52	0.00170979833904469	-0.0092812714778203
3	A	26	50	20120618	8	602	11.56	0.00147277614599096	-0.0086854633039925
3	A	26	50	20120618	8	604	11.6	0.00150302617409012	-0.008040709198771
3	A	26	50	20120618	8	606	11.64	0.00211487860078303	-0.00643804460814384
3	A	26	50	20120618	8	608	11.68	0.00238097631757237	-0.00570669749939143
3	A	26	50	20120618	8	610	11.72	0.00217528652096776	-0.00494013060394966
3	A	26	50	20120618	8	612	11.76	0.00201230074135664	-0.00400258005622679
3	A	26	50	20120618	8	614	11.8	0.00224110281807908	-0.00358756140867888
3	A	26	50	20120618	8	616	11.84	0.00260979324353721	-0.00300643772137599
3	A	26	50	20120618	8	618	11.88	0.00326937679217377	-0.0025124896935917
3	A	26	50	20120618	8	620	11.92	0.00300806053143882	-0.00181658560513948
3	A	26	50	20120618	8	622	11.96	0.00405808581722959	-0.000482642804566689
3	A	26	50	20120618	8	624	12	0.00433420394421513	0.000207175215819850
3	A	26	50	20120618	8	626	12.04	0.00479496886497191	0.000330890618256250
3	A	26	50	20120618	8	628	12.08	0.00467471121469551	0.00090914133070717
3	A	26	50	20120618	8	630	12.12	0.00473681640328712	0.00104594527966333
3	A	26	50	20120618	8	632	12.16	0.00481915191688849	0.000385210561187
3	A	26	50	20120618	8	634	12.2	0.00490889790955668	0.00059324137621208
3	A	26	50	20120618	8	636	12.24	0.00515035366212845	0.000664637947908490
3	A	26	50	20120618	8	638	12.28	0.0048893605491925	0.00067879422566784
3	A	26	50	20120618	8	640	12.32	0.0049098030062366	0.00093130912829737
3	A	26	50	20120618	8	642	12.36	0.00527401956709017	0.00115755501400582
3	A	26	50	20120618	8	644	12.4	0.00537309936927003	0.00073515770719622
3	A	26	50	20120618	8	646	12.44	0.00517385082046728	0.00093065859005868
3	A	26	50	20120618	8	648	12.48	0.00526863848448534	0.00122815962610729
3	A	26	50	20120618	8	650	12.52	0.00562092615394029	0.00114670799598242
3	A	26	50	20120618	8	652	12.56	0.00626497315238062	0.00131671060831528
3	A	26	50	20120618	8	654	12.6	0.00642842088485189	0.00166922455194021
3	A	26	50	20120618	8	656	12.64	0.00685498305060268	0.00238623789913119
3	A	26	50	20120618	8	658	12.68	0.00725015674633659	0.00307183449203404
3	A	26	50	20120618	8	660	12.72	0.00721800460099604	0.00302095815912767
3	A	26	50	20120618	8	662	12.76	0.00826247061327312	0.00368835240926921
3	A	26	50	20120618	8	664	12.8	0.00820615733632621	0.00387788601800524
3	A	26	50	20120618	8	666	12.84	0.00906666032708946	0.00416773969421532
3	A	26	50	20120618	8	668	12.88	0.0097359489162978	0.00415513551584067
3	A	26	50	20120618	8	670	12.92	0.00971807184265585	0.0041345601227217
3	A	26	50	20120618	8	672	12.96	0.0101452923248199	0.00376231012172708
3	A	26	50	20120618	8	674	13	0.0100140023945434	0.00343620661637947
3	A	26	50	20120618	8	676	13.04	0.0105878314975809	0.00353358589746125
3	A	26	50	20120618	8	678	13.08	0.0107251580691591	0.00321686633549609
3	A	26	50	20120618	8	680	13.12	0.0118442224326378	0.00302395629187990
3	A	26	50	20120618	8	682	13.16	0.0124663561919291	0.00274696135248569
3	A	26	50	20120618	8	684	13.2	0.0132106497187383	0.0028904686737275
3	A	26	50	20120618	8	686	13.24	0.0135314428521592	0.00275871346718901
3	A	26	50	20120618	8	688	13.28	0.0151376005502854	0.00290793421122281
3	A	26	50	20120618	8	690	13.32	0.0153109619198289	0.00243146444885588
3	A	26	50	20120618	8	692	13.36	0.0157162331003981	0.00202550030364105
3	A	26	50	20120618	8	694	13.4	0.0163936838231817	0.00177586332561096
3	A	26	50	20120618	8	696	13.44	0.0169349882063156	0.00142584546892362
3	A	26	50	20120618	8	698	13.48	0.0175329671979617	0.00143491764892624
3	A	26	50	20120618	8	700	13.52	0.0182661450061706	0.00149293576032259
3	A	26	50	20120618	8	702	13.56	0.0186357214364255	0.00197434819909002
3	A	26	50	20120618	8	704	13.6	0.0186425379457962	0.00206656906549237
3	A	26	50	20120618	8	706	13.64	0.0189421249468493	0.00297868024468052
3	A	26	50	20120618	8	708	13.68	0.0185779013149279	0.00335485398120395
3	A	26	50	20120618	8	710	13.72	0.0179684601223588	0.0037905731797711
3	A	26	50	20120618	8	712	13.76	0.0178765574540080	0.00367143275820898
3	A	26	50	20120618	8	714	13.8	0.0176854830595958	0.0040695904445595
3	A	26	50	20120618	8	716	13.84	0.0173186926300587	0.00383460471903559
3	A	26	50	20120618	8	718	13.88	0.0170361963999069	0.0040290661549297
3	A	26	50	20120618	8	720	13.92	0.0168112374485402	0.00362948011288118
3	A	26	50	20120618	8	722	13.96	0.0164697472996339	0.00445494242710274
3	A	26	50	20120618	8	724	14	0.016230214877507	0.00451371007168715
3	A	26	50	20120618	8	726	14.04	0.015813283506116	0.00507598017088326
3	A	26	50	20120618	8	728	14.08	0.0150767822960355	0.00520905059603475
3	A	26	50	20120618	8	730	14.12	0.0140184690116624	0.00635044892719724
3	A	26	50	20120618	8	732	14.16	0.0131676512624811	0.00673265287035063
3	A	26	50	20120618	8	734	14.2	0.0125103099494477	0.00729928652549344
3	A	26	50	20120618	8	736	14.24	0.0113111417013690	0.00842989370006823
3	A	26	50	20120618	8	738	14.28	0.0107034965600242	0.00847599706220159
3	A	26	50	20120618	8	740	14.32	0.0101745665455610	0.00898126728376625
3	A	26	50	20120618	8	742	14.36	0.0097679377199719	0.00949591374124945
3	A	26	50	20120618	8	744	14.4	0.00997765852020402	0.00927441254204276
3	A	26	50	20120618	8	746	14.44	0.0087509696762016	0.00970706289717956
3	A	26	50	20120618	8	748	14.48	0.00877086058995638	0.00956955184144221
3	A	26	50	20120618	8	750	14.52	0.00860948468035398	0.00924876577908912
3	A	26	50	20120618	8	752	14.56	0.00815584739595157	0.00928798192117373
3	A	26	50	20120618	8	754	14.6	0.00725252555405356	0.00911979657326851
3	A	26	50	20120618	8	756	14.64	0.00690057729585358	0.00882931003648926
3	A	26	50	20120618	8	758	14.68	0.00656718351959194	0.0085284431721622
3	A	26	50	20120618	8	760	14.72	0.00619516757094188	0.00830964312085965
3	A	26	50	20120618	8	762	14.76	0.00550008514056941	0.00728808948961335
3	A	26	50	20120618	8	764	14.8	0.00478494421213502	0.00687427504491379
3	A	26	50	20120618	8	766	14.84	0.00406000207660661	0.00652945937281564
3	A	26	50	20120618	8	768	14.88	0.00378106259356414	0.00652541472202725
3	A	26	50	20120618	8	770	14.92	0.00267350002898821	0.0057079356433653
3	A	26	50	20120618	8	772	14.96	0.00199240770628152	0.00560348890071623
3	A	26	50	20120618	8	774	15	0.00078341067394439	0.00531132652086558
3	A	26	50	20120618	8	776	15.04	-0.000631750411515461	0.00479273440754336
3	A	26	50	20120618	8	778	15.08	-0.00174513953596836	0.0036805615067541
3	A	26	50	20120618	8	780	15.12	-0.00180129088546246	0.00360748202091847
3	A	26	50	20120618	8	782	15.16	-0.00326063907367866	0.00286721900276209
3	A	26	50	20120618	8	784	15.2	-0.00348329992800646	0.00252276607644268
3	A	26	50	20120618	8	786	15.24	-0.00445608794008826	0.00221846267315905
3	A	26	50	20120618	8	788	15.28	-0.00510046020764796	0.00174065647897568
3	A	26	50	20120618	8	790	15.32	-0.00589663415899276	0.00184556284103252
3	A	26	50	20120618	8	792	15.36	-0.00650905934217846	0.00194533560785794
3	A	26	50	20120618	8	794	15.4	-0.00796937626668486	0.00202453156735083
3	A	26	50	20120618	8	796	15.44	-0.00901518719605976	0.00236436708638909
3	A	26	50	20120618	8	798	15.48	-0.00936584144885016	0.00253159784013970
3	A	26	50	20120618	8	800	15.52	-0.00970963676586306	0.0031479121106219
3	A	26	50	20120618	8	802	15.56	-0.0100165211088981	0.00310308154069467
3	A	26	50	20120618	8	804	15.6	-0.00959607541680456	0.00294596241391502
3	A	26	50	20120618	8	806	15.64	-0.0100465731470985	0.00262373385372831
3	A	26	50	20120618	8	808	15.68	-0.0102427952788778	0.00233431504818866
3	A	26	50	20120618	8	810	15.72	-0.0101711653619436	0.00212494073027932
3	A	26	50	20120618	8	812	15.76	-0.0109292545420537	0.00180186364195519
3	A	26	50	20120618	8	814	15.8	-0.0112412300539132	0.00139230739429194
3	A	26	50	20120618	8	816	15.84	-0.0113557106417873	0.00107092736224265
3	A	26	50	20120618	8	818	15.88	-0.0123243055106566	0.000431278567981301
3	A	26	50	20120618	8	820	15.92	-0.0123627721195532	-0.000258150543675579
3	A	26	50	20120618	8	822	15.96	-0.0130495142254415	-0.00097133844318033
3	A	26	50	20120618	8	824	16	-0.0137573988240874	-0.0022914360929775
3	A	26	50	20120618	8	826	16.04	-0.0142653136250137	-0.00261394749587668
3	A	26	50	20120618	8	828	16.08	-0.0154032605679772	-0.0036336661850258
3	A	26	50	20120618	8	830	16.12	-0.0158786484569689	-0.00467176965048577
3	A	26	50	20120618	8	832	16.16	-0.0166559002308492	-0.0049690373412966
3	A	26	50	20120618	8	834	16.2	-0.0170676485095341	-0.0063483905393572
3	A	26	50	20120618	8	836	16.24	-0.0174537995227401	-0.0074023331967157
3	A	26	50	20120618	8	838	16.28	-0.0180556181042079	-0.0086927323617031
3	A	26	50	20120618	8	840	16.32	-0.0185597145285158	-0.0092497203732437
3	A	26	50	20120618	8	842	16.36	-0.0188960145136482	-0.0105284522763415
3	A	26	50	20120618	8	844	16.4	-0.0192970147692590	-0.0118977645581092
3	A	26	50	20120618	8	846	16.44	-0.0197832850316132	-0.0127612197196839
3	A	26	50	20120618	8	848	16.48	-0.0199933947405750	-0.0142068712495486
3	A	26	50	20120618	8	850	16.52	-0.0205947395604995	-0.0162632579773919
3	A	26	50	20120618	8	852	16.56	-0.0211180551471200	-0.0160613931334987
3	A	26	50	20120618	8	854	16.6	-0.0210316961959337	-0.0175943511376365
3	A	26	50	20120618	8	856	16.64	-0.0213157480610041	-0.0181550090333715
3	A	26	50	20120618	8	858	16.68	-0.0219001435313836	-0.0197763624562254
3	A	26	50	20120618	8	860	16.72	-0.0216939299807861	-0.0208374681052773
3	A	26	50	20120618	8	862	16.76	-0.0225143364815222	-0.0220427811112845
3	A	26	50	20120618	8	864	16.8	-0.0230734033869995	-0.0226217318594488
3	A	26	50	20120618	8	866	16.84	-0.0235647789603139	-0.0237395898987588
3	A	26	50	20120618	8	868	16.88	-0.0246076200412078	-0.0241293471565488
3	A	26	50	20120618	8	870	16.92	-0.0252007341381993	-0.025347699211601
3	A	26	50	20120618	8	872	16.96	-0.0266805106413240	-0.026504723895521
3	A	26	50	20120618	8	874	17	-0.0275735935770304	-0.0273994897453666
3	A	26	50	20120618	8	876	17.04	-0.0282442207193755	-0.028870971885948
3	A	26	50	20120618	8	878	17.08	-0.0289057473974468	-0.0297367958552397
3	A	26	50	20120618	8	880	17.12	-0.0302384032636778	-0.0313085103820543
3	A	26	50	20120618	8	882	17.16	-0.0311057404414813	-0.031726693332448
3	A	26	50	20120618	8	884	17.2	-0.0320060995059661	-0.0322809943382201
3	A	26	50	20120618	8	886	17.24	-0.0330028160115232	-0.0328294475709118
3	A	26	50	20120618	8	888	17.28	-0.0337991455263599	-0.0341302553477182
3	A	26	50	20120618	8	890	17.32	-0.0346641209675141	-0.0351996412171779
3	A	26	50	20120618	8	892	17.36	-0.0360347484678949	-0.0353566472068726
3	A	26	50	20120618	8	894	17.4	-0.0375655639384856	-0.0365614864513363
3	A	26	50	20120618	8	896	17.44	-0.0389070798526850	-0.0369834948494163
3	A	26	50	20120618	8	898	17.48	-0.0400660137249141	-0.0376177837742762
3	A	26	50	20120618	8	900	17.52	-0.041843531680393	-0.0379167555924297
3	A	26	50	20120618	8	902	17.56	-0.0435395131529333	-0.0381056379558203
3	A	26	50	20120618	8	904	17.6	-0.0443483725999326	-0.0383466906575267
3	A	26	50	20120618	8	906	17.64	-0.0444078756355695	-0.038611466791742
3	A	26	50	20120618	8	908	17.68	-0.0445721648251103	-0.0395059992963499
3	A	26	50	20120618	8	910	17.72	-0.0450605139814012	-0.040391841458617
3	A	26	50	20120618	8	912	17.76	-0.0454247658975938	-0.0412388634585969
3	A	26	50	20120618	8	914	17.8	-0.0464403409410052	-0.0421478916522191
3	A	26	50	20120618	8	916	17.84	-0.0469014099176779	-0.0435970009342437
3	A	26	50	20120618	8	918	17.88	-0.0478819195358102	-0.0446753034202142
3	A	26	50	20120618	8	920	17.92	-0.0490010432962585	-0.0466865413800787
3	A	26	50	20120618	8	922	17.96	-0.0495128966819561	-0.0477195748899176
3	A	26	50	20120618	8	924	18	-0.0505696536243037	-0.0495770878355521
3	A	26	50	20120618	8	926	18.04	-0.051180176690248	-0.0499760304104298
3	A	26	50	20120618	8	928	18.08	-0.0518401053069938	-0.0516690703187603
3	A	26	50	20120618	8	930	18.12	-0.0527877486019366	-0.0522979923031511
3	A	26	50	20120618	8	932	18.16	-0.053611223946103	-0.0533747957227454
3	A	26	50	20120618	8	934	18.2	-0.0549815261773644	-0.0546633564101016
3	A	26	50	20120618	8	936	18.24	-0.0557223336677423	-0.0554373130663816
3	A	26	50	20120618	8	938	18.28	-0.0567816715498413	-0.0559989467694746
3	A	26	50	20120618	8	940	18.32	-0.0574320754382445	-0.0575023901365656
3	A	26	50	20120618	8	942	18.36	-0.0587110689708513	-0.0583309990759635
3	A	26	50	20120618	8	944	18.4	-0.0598898725436317	-0.0587365389571095
3	A	26	50	20120618	8	946	18.44	-0.0612845982431153	-0.0600621944662069
3	A	26	50	20120618	8	948	18.48	-0.0619981396960107	-0.0601915242964859
3	A	26	50	20120618	8	950	18.52	-0.0634258660689723	-0.0602900172000373
3	A	26	50	20120618	8	952	18.56	-0.0640794236536195	-0.0607258283224861
3	A	26	50	20120618	8	954	18.6	-0.0651496226958776	-0.0613365635204647
3	A	26	50	20120618	8	956	18.64	-0.0656351222118402	-0.0612484580155288
3	A	26	50	20120618	8	958	18.68	-0.0660545213858976	-0.0624204733632099
3	A	26	50	20120618	8	960	18.72	-0.0666507326105907	-0.0625373086166654
3	A	26	50	20120618	8	962	18.76	-0.067173864349448	-0.0631314055920827
3	A	26	50	20120618	8	964	18.8	-0.0688742369550996	-0.0643202712943594
3	A	26	50	20120618	8	966	18.84	-0.0700434450888594	-0.0650461093341796
3	A	26	50	20120618	8	968	18.88	-0.071308607612826	-0.065813171699343
3	A	26	50	20120618	8	970	18.92	-0.0723769116089105	-0.0661788802555048
3	A	26	50	20120618	8	972	18.96	-0.0731598838766506	-0.0659149243651557
3	A	26	50	20120618	8	974	19	-0.0750094630842003	-0.0667551793532397
3	A	26	50	20120618	8	976	19.04	-0.0759998368419302	-0.0671026516255148
3	A	26	50	20120618	8	978	19.08	-0.07705335523522	-0.0673629376316695
3	A	26	50	20120618	8	980	19.12	-0.0774745787447728	-0.0673391081331435
3	A	26	50	20120618	8	982	19.16	-0.0786229908680979	-0.06740126281921
3	A	26	50	20120618	8	984	19.2	-0.0794876410401328	-0.068056892226726
3	A	26	50	20120618	8	986	19.24	-0.0807187139461785	-0.0690517914678555
3	A	26	50	20120618	8	988	19.28	-0.0819879706184085	-0.0691783635816879
3	A	26	50	20120618	8	990	19.32	-0.083372132142581	-0.0700512869030627
3	A	26	50	20120618	8	992	19.36	-0.084514463147588	-0.0709227960108751
3	A	26	50	20120618	8	994	19.4	-0.0855316362523248	-0.0719986589784504
3	A	26	50	20120618	8	996	19.44	-0.086541879710606	-0.0717464339896012
3	A	26	50	20120618	8	998	19.48	-0.0875302735693486	-0.0732809971261322
3	A	26	50	20120618	8	1000	19.52	-0.0888214505517952	-0.0746358137188856
3	A	26	50	20120618	8	1002	19.56	-0.0894848581339045	-0.0749510419219386
3	A	26	50	20120618	8	1004	19.6	-0.089845199749597	-0.0757305564375186
3	A	26	50	20120618	8	1006	19.64	-0.0908911521003277	-0.0761426582695942
3	A	26	50	20120618	8	1008	19.68	-0.0914924757070498	-0.0765128993802234
3	A	26	50	20120618	8	1010	19.72	-0.0930237154417088	-0.0776417953563878
3	A	26	50	20120618	8	1012	19.76	-0.0937555709602368	-0.0778065512364042
3	A	26	50	20120618	8	1014	19.8	-0.0944306458042358	-0.0778032278345327
3	A	26	50	20120618	8	1016	19.84	-0.0952977708500048	-0.0780773731335987
3	A	26	50	20120618	8	1018	19.88	-0.0953708856911798	-0.077932133400743
3	A	26	50	20120618	8	1020	19.92	-0.0957127011092048	-0.0784445029743907
3	A	26	50	20120618	8	1022	19.96	-0.0955496422854638	-0.0786047333710076
3	A	26	50	20120618	8	1024	20	-0.0953611276175988	-0.0786150571300129
3	A	26	50	20120618	8	1026	20.04	-0.0954833156693878	-0.0788959199435002
3	A	26	50	20120618	8	1028	20.08	-0.0953889876247778	-0.0792844044090841
3	A	26	50	20120618	8	1030	20.12	-0.0951887349843458	-0.0798268967316104
3	A	26	50	20120618	8	1032	20.16	-0.0950246862111108	-0.0807715913912757
3	A	26	50	20120618	8	1034	20.2	-0.0945321156273358	-0.0811340543273119
3	A	26	50	20120618	8	1036	20.24	-0.0942758601298338	-0.0821228724501232
3	A	26	50	20120618	8	1038	20.28	-0.0937477220749658	-0.0832534654825623
3	A	26	50	20120618	8	1040	20.32	-0.0937322364364578	-0.0836705877727843
3	A	26	50	20120618	8	1042	20.36	-0.0935744102028968	-0.0846387583775849
3	A	26	50	20120618	8	1044	20.4	-0.0928866993607178	-0.0859699363906433
3	A	26	50	20120618	8	1046	20.44	-0.0928028718518088	-0.0872049337393246
3	A	26	50	20120618	8	1048	20.48	-0.0926263002174788	-0.0879174923137941
3	A	26	50	20120618	8	1050	20.52	-0.0926751330117868	-0.0895968284927053
3	A	26	50	20120618	8	1052	20.56	-0.0924803533778418	-0.0911421820787173
3	A	26	50	20120618	8	1054	20.6	-0.0921793168078868	-0.0926085306240672
3	A	26	50	20120618	8	1056	20.64	-0.0922028846769038	-0.093440561960286
3	A	26	50	20120618	8	1058	20.68	-0.0922250524744938	-0.094841093006443
3	A	26	50	20120618	8	1060	20.72	-0.0920913810085787	-0.0967241466490142
3	A	26	50	20120618	8	1062	20.76	-0.0927573836725748	-0.0978782368397921
3	A	26	50	20120618	8	1064	20.8	-0.0930971696941388	-0.09930338934407
3	A	26	50	20120618	8	1066	20.84	-0.0937504903980138	-0.100166105579058
3	A	26	50	20120618	8	1068	20.88	-0.0943221848163898	-0.101609665487064
3	A	26	50	20120618	8	1070	20.92	-0.0953069384894228	-0.102804214913648
3	A	26	50	20120618	8	1072	20.96	-0.0961019937978397	-0.104121994667417
3	A	26	50	20120618	8	1074	21	-0.0967288609299248	-0.104789132944904
3	A	26	50	20120618	8	1076	21.04	-0.0976769723295568	-0.105212808700773
3	A	26	50	20120618	8	1078	21.08	-0.0988591990062648	-0.106924062972681
3	A	26	50	20120618	8	1080	21.12	-0.0997247783166098	-0.107308648451473
3	A	26	50	20120618	8	1082	21.16	-0.100307729167836	-0.108046573067504
3	A	26	50	20120618	8	1084	21.2	-0.100891846745250	-0.108294013064765
3	A	26	50	20120618	8	1086	21.24	-0.101815908736147	-0.109245198257575
3	A	26	50	20120618	8	1088	21.28	-0.102295744326792	-0.109504996360051
3	A	26	50	20120618	8	1090	21.32	-0.102852742237828	-0.110915169514276
3	A	26	50	20120618	8	1092	21.36	-0.104034088566594	-0.111266830687123
3	A	26	50	20120618	8	1094	21.4	-0.104810649072885	-0.111689523281724
3	A	26	50	20120618	8	1096	21.44	-0.105277181722234	-0.112395373675582
3	A	26	50	20120618	8	1098	21.48	-0.106346239352726	-0.112522740718858
3	A	26	50	20120618	8	1100	21.52	-0.107031849380658	-0.112733742089471
3	A	26	50	20120618	8	1102	21.56	-0.108268032547411	-0.113249769526497
3	A	26	50	20120618	8	1104	21.6	-0.109118172888296	-0.113615852849253
3	A	26	50	20120618	8	1106	21.64	-0.110105456589392	-0.114509473186113
3	A	26	50	20120618	8	1108	21.68	-0.110753081548145	-0.11430873971307
3	A	26	50	20120618	8	1110	21.72	-0.111232655509282	-0.114471218709251
3	A	26	50	20120618	8	1112	21.76	-0.111728740413759	-0.11390725155378
3	A	26	50	20120618	8	1114	21.8	-0.111815657979302	-0.113991453829284
3	A	26	50	20120618	8	1116	21.84	-0.111787889896005	-0.114149329560319
3	A	26	50	20120618	8	1118	21.88	-0.111359496323691	-0.114451858125582
3	A	26	50	20120618	8	1120	21.92	-0.111659967208220	-0.115069211843033
3	A	26	50	20120618	8	1122	21.96	-0.111107476395808	-0.114348910449309
3	A	26	50	20120618	8	1124	22	-0.110871981553402	-0.114704613444517
3	A	26	50	20120618	8	1126	22.04	-0.109760379287785	-0.116075016792049
3	A	26	50	20120618	8	1128	22.08	-0.110026419728925	-0.115789177361035
3	A	26	50	20120618	8	1130	22.12	-0.108922785142519	-0.116194190447629
3	A	26	50	20120618	8	1132	22.16	-0.108819572301203	-0.116571760720046
3	A	26	50	20120618	8	1134	22.2	-0.108191855933874	-0.11700007297508
3	A	26	50	20120618	8	1136	22.24	-0.107227574416370	-0.11705642938554
3	A	26	50	20120618	8	1138	22.28	-0.106685789200625	-0.117379011499118
3	A	26	50	20120618	8	1140	22.32	-0.105809775822616	-0.118222497965192
3	A	26	50	20120618	8	1142	22.36	-0.104359323037707	-0.119111507965839
3	A	26	50	20120618	8	1144	22.4	-0.103480679222473	-0.119394767871314
3	A	26	50	20120618	8	1146	22.44	-0.102085911096582	-0.120714582678399
3	A	26	50	20120618	8	1148	22.48	-0.101371832242533	-0.121920807852154
3	A	26	50	20120618	8	1150	22.52	-0.100155311594044	-0.122499518184012
3	A	26	50	20120618	8	1152	22.56	-0.0993372597588888	-0.12300361460832
3	A	26	50	20120618	8	1154	22.6	-0.0981529973217578	-0.123425615935332
3	A	26	50	20120618	8	1156	22.64	-0.0971692703677708	-0.124195796641401
3	A	26	50	20120618	8	1158	22.68	-0.0961951600660088	-0.125284458241716
3	A	26	50	20120618	8	1160	22.72	-0.0949697440142118	-0.126092681292612
3	A	26	50	20120618	8	1162	22.76	-0.0947756432027768	-0.127324814858829
3	A	26	50	20120618	8	1164	22.8	-0.0938051391455978	-0.127716905568997
3	A	26	50	20120618	8	1166	22.84	-0.0929419738978038	-0.1287639185799
3	A	26	50	20120618	8	1168	22.88	-0.0925674901464868	-0.128188050817302
3	A	26	50	20120618	8	1170	22.92	-0.0927465295834838	-0.128003354526056
3	A	26	50	20120618	8	1172	22.96	-0.0927347209002378	-0.127630497120336
3	A	26	50	20120618	8	1174	23	-0.0925231545513068	-0.127191525230576
3	A	26	50	20120618	8	1176	23.04	-0.0920228765036178	-0.12677680710341
3	A	26	50	20120618	8	1178	23.08	-0.0923998351286678	-0.126268326617059
3	A	26	50	20120618	8	1180	23.12	-0.0921668434442668	-0.126443335545402
3	A	26	50	20120618	8	1182	23.16	-0.0923668132419868	-0.125947795113147
3	A	26	50	20120618	8	1184	23.2	-0.0922871223077468	-0.125408060507067
3	A	26	50	20120618	8	1186	23.24	-0.0922678890032988	-0.124918176929061
3	A	26	50	20120618	8	1188	23.28	-0.0924496861567418	-0.123597937857908
3	A	26	50	20120618	8	1190	23.32	-0.0921113355619438	-0.122836030301179
3	A	26	50	20120618	8	1192	23.36	-0.0919960771566108	-0.122190441809956
3	A	26	50	20120618	8	1194	23.4	-0.0912959707325578	-0.121110053358981
3	A	26	50	20120618	8	1196	23.44	-0.0911334068835628	-0.119957398594969
3	A	26	50	20120618	8	1198	23.48	-0.0910976272804348	-0.118740184981834
3	A	26	50	20120618	8	1200	23.52	-0.0909207091637818	-0.117611783980417
3	A	26	50	20120618	8	1202	23.56	-0.0904584734609198	-0.116443431445862
3	A	26	50	20120618	8	1204	23.6	-0.0905429727212718	-0.115585357366892
3	A	26	50	20120618	8	1206	23.64	-0.0903018493088873	-0.114219934172421
3	A	26	50	20120618	8	1208	23.68	-0.0905647516101327	-0.112954354455453
3	A	26	50	20120618	8	1210	23.72	-0.0902898992042853	-0.112486744741055
3	A	26	50	20120618	8	1212	23.76	-0.0900119920971434	-0.110856877752555
3	A	26	50	20120618	8	1214	23.8	-0.0897442602565827	-0.109387955338522
3	A	26	50	20120618	8	1216	23.84	-0.0893491219161879	-0.109537020519064
3	A	26	50	20120618	8	1218	23.88	-0.0895801761280084	-0.108938270781026
3	A	26	50	20120618	8	1220	23.92	-0.089350917967412	-0.108191721583585
3	A	26	50	20120618	8	1222	23.96	-0.089642429809024	-0.106976728285743
3	A	26	50	20120618	8	1224	24	-0.0896980720416357	-0.106165896010825
3	A	26	50	20120618	8	1226	24.04	-0.089368510784128	-0.104733347169615
3	A	26	50	20120618	8	1228	24.08	-0.0894491916678614	-0.104490031726209
3	A	26	50	20120618	8	1230	24.12	-0.0895149596695795	-0.102916712067001
3	A	26	50	20120618	8	1232	24.16	-0.0894159222938066	-0.101709016111141
3	A	26	50	20120618	8	1234	24.2	-0.0894243510066383	-0.100304758612247
3	A	26	50	20120618	8	1236	24.24	-0.0894499482721173	-0.099525385518024
3	A	26	50	20120618	8	1238	24.28	-0.0893502320738343	-0.097963400780518
3	A	26	50	20120618	8	1240	24.32	-0.089182941923114	-0.0969257809760966
3	A	26	50	20120618	8	1242	24.36	-0.0888797795073326	-0.0957836171311328
3	A	26	50	20120618	8	1244	24.4	-0.088968790391791	-0.0943369612267962
3	A	26	50	20120618	8	1246	24.44	-0.08856892150703	-0.0932519058710655
3	A	26	50	20120618	8	1248	24.48	-0.0886541420162987	-0.0922219907021316
3	A	26	50	20120618	8	1250	24.52	-0.0891402284308898	-0.0909849568859204
3	A	26	50	20120618	8	1252	24.56	-0.0892517462413507	-0.0896345879948207
3	A	26	50	20120618	8	1254	24.6	-0.089163937721263	-0.0884382906002736
3	A	26	50	20120618	8	1256	24.64	-0.089488973495371	-0.0867556098062874
3	A	26	50	20120618	8	1258	24.68	-0.0898765175089359	-0.0860880515073727
3	A	26	50	20120618	8	1260	24.72	-0.089922557231459	-0.0846094134461657
3	A	26	50	20120618	8	1262	24.76	-0.0896984185239585	-0.0834631792117267
3	A	26	50	20120618	8	1264	24.8	-0.0900010460841706	-0.0820730214220495
3	A	26	50	20120618	8	1266	24.84	-0.0901517305392415	-0.0807244980796486
3	A	26	50	20120618	8	1268	24.88	-0.0898217238044617	-0.0793913896650777
3	A	26	50	20120618	8	1270	24.92	-0.0897230824084862	-0.0787885811341161
3	A	26	50	20120618	8	1272	24.96	-0.0896111474050243	-0.0779261229931029
3	A	26	50	20120618	8	1274	25	-0.0895463057131896	-0.0767577704585484
3	A	26	50	20120618	8	1276	25.04	-0.0889545280480146	-0.0757316878083686
3	A	26	50	20120618	8	1278	25.08	-0.0889004343792538	-0.0748877558650224
3	A	26	50	20120618	8	1280	25.12	-0.0886440374603955	-0.0734810376345299
3	A	26	50	20120618	8	1282	25.16	-0.0886427646681893	-0.0718870775283792
3	A	26	50	20120618	8	1284	25.2	-0.0883924488676494	-0.0706369127392414
3	A	26	50	20120618	8	1286	25.24	-0.0882554115734554	-0.0694361040034304
3	A	26	50	20120618	8	1288	25.28	-0.0876664623354051	-0.0687862021608418
3	A	26	50	20120618	8	1290	25.32	-0.087621066080053	-0.0682616703505576
3	A	26	50	20120618	8	1292	25.36	-0.0872982718344412	-0.0674587506005203
3	A	26	50	20120618	8	1294	25.4	-0.0873870844461583	-0.0672879136021856
3	A	26	50	20120618	8	1296	25.44	-0.0871074944248772	-0.0667925145912863
3	A	26	50	20120618	8	1298	25.48	-0.0872287632378507	-0.0654026962128642
3	A	26	50	20120618	8	1300	25.52	-0.0870900288873819	-0.0644963267407393
3	A	26	50	20120618	8	1302	25.56	-0.0867668103777015	-0.0638267673296337
3	A	26	50	20120618	8	1304	25.6	-0.086490048783545	-0.0623598036013841
3	A	26	50	20120618	8	1306	25.64	-0.086770133779573	-0.0616003002077116
3	A	26	50	20120618	8	1308	25.68	-0.0864313589207066	-0.0603410137410965
3	A	26	50	20120618	8	1310	25.72	-0.0866171158721243	-0.059663110469973
3	A	26	50	20120618	8	1312	25.76	-0.0861159892962974	-0.0587995209581098
3	A	26	50	20120618	8	1314	25.8	-0.0865810534262837	-0.0575990657756894
3	A	26	50	20120618	8	1316	25.84	-0.0864152368860955	-0.0563690535298154
3	A	26	50	20120618	8	1318	25.88	-0.0864152368860956	-0.0552009131272953
3	A	26	50	20120618	8	1320	25.92	-0.0856407428286619	-0.0540591478077133
3	A	26	50	20120618	8	1322	25.96	-0.0856599761331102	-0.0529778401179229
3	A	26	50	20120618	8	1324	26	-0.0851224335580522	-0.0521294534018553
3	A	26	50	20120618	8	1326	26.04	-0.0847562936667538	-0.0507264121266249
3	A	26	50	20120618	8	1328	26.08	-0.0850278933814075	-0.0497279066409114
3	A	26	50	20120618	8	1330	26.12	-0.0844277718562145	-0.0490368511836578
3	A	26	50	20120618	8	1332	26.16	-0.0845278274657524	-0.0483060563253015
3	A	26	50	20120618	8	1334	26.2	-0.0839402924412645	-0.046936319779465
3	A	26	50	20120618	8	1336	26.24	-0.0836339737836545	-0.0461763214110457
3	A	26	50	20120618	8	1338	26.28	-0.0834449641410433	-0.0452114742081167
3	A	26	50	20120618	8	1340	26.32	-0.0835975577844234	-0.0439269440294132
3	A	26	50	20120618	8	1342	26.36	-0.0835320089858074	-0.0432207564870422
3	A	26	50	20120618	8	1344	26.4	-0.0835441712224438	-0.0419052550313227
3	A	26	50	20120618	8	1346	26.44	-0.0837614651363024	-0.0407347811764246
3	A	26	50	20120618	8	1348	26.48	-0.0836631065830394	-0.0395433769608034
3	A	26	50	20120618	8	1350	26.52	-0.0835909109806802	-0.0383897322472976
3	A	26	50	20120618	8	1352	26.56	-0.0836389942418009	-0.0372184805749402
3	A	26	50	20120618	8	1354	26.6	-0.083507967355247	-0.0359300613089402
3	A	26	50	20120618	8	1356	26.64	-0.0837632329032554	-0.0347220400839611
3	A	26	50	20120618	8	1358	26.68	-0.0836547627230214	-0.0334769664636478
3	A	26	50	20120618	8	1360	26.72	-0.0835777587945501	-0.0322503483303235
3	A	26	50	20120618	8	1362	26.76	-0.0835415549273534	-0.0303654844943926
3	A	26	50	20120618	8	1364	26.8	-0.0837383427445576	-0.0293913034819519
3	A	26	50	20120618	8	1366	26.84	-0.0833735463561435	-0.0286617814158018
3	A	26	50	20120618	8	1368	26.88	-0.0832770262805115	-0.0271262990404552
3	A	26	50	20120618	8	1370	26.92	-0.0830011839251706	-0.0255298640605703
3	A	26	50	20120618	8	1372	26.96	-0.0825385239582403	-0.0237374190809405
3	A	26	50	20120618	8	1374	27	-0.0821862433598532	-0.0228314738728843
3	A	26	50	20120618	8	1376	27.04	-0.0816673684038185	-0.0215951683766578
3	A	26	50	20120618	8	1378	27.08	-0.0814606103809995	-0.0205936223317851
3	A	26	50	20120618	8	1380	27.12	-0.0813519987794093	-0.019421946395359
3	A	26	50	20120618	8	1382	27.16	-0.0806885204866219	-0.0183419822084528
3	A	26	50	20120618	8	1384	27.2	-0.0806250930083495	-0.0178600889370742
3	A	26	50	20120618	8	1386	27.24	-0.080761281774406	-0.0167626592126727
3	A	26	50	20120618	8	1388	27.28	-0.0797467249647596	-0.0156728662415079
3	A	26	50	20120618	8	1390	27.32	-0.0797318050116765	-0.0148884726891377
3	A	26	50	20120618	8	1392	27.36	-0.0792931866753065	-0.0136673699887067
3	A	26	50	20120618	8	1394	27.4	-0.078582544360214	-0.0122207709357552
3	A	26	50	20120618	8	1396	27.44	-0.0778940344873727	-0.0111498577156482
3	A	26	50	20120618	8	1398	27.48	-0.0769632698312968	-0.0094224665598876
3	A	26	50	20120618	8	1400	27.52	-0.0767043980387044	-0.0084825095156563
3	A	26	50	20120618	8	1402	27.56	-0.0760353336023457	-0.00689378199968638
3	A	26	50	20120618	8	1404	27.6	-0.0755098118425679	-0.00554250094083888
3	A	26	50	20120618	8	1406	27.64	-0.0749475912408465	-0.00399740191326816
3	A	26	50	20120618	8	1408	27.68	-0.0743344589508796	-0.00285450522283635
3	A	26	50	20120618	8	1410	27.72	-0.07374360052452	-0.00192352843472614
3	A	26	50	20120618	8	1412	27.76	-0.0730730511639208	-0.00062945231447663
3	A	26	50	20120618	8	1414	27.8	-0.0725473879827868	2.96984848100965e-07
3	A	26	50	20120618	8	1416	27.84	-0.0718425439433	0.00093636494178286
3	A	26	50	20120618	8	1418	27.88	-0.0717004154802816	0.00135002240877699
3	A	26	50	20120618	8	1420	27.92	-0.0706986573033746	0.00246265492897402
3	A	26	50	20120618	8	1422	27.96	-0.070769792245562	0.00305294766990855
3	A	26	50	20120618	8	1424	28	-0.0707956016430753	0.00389009138815531
3	A	26	50	20120618	8	1426	28.04	-0.0704185723073465	0.0050935871297348
3	A	26	50	20120618	8	1428	28.08	-0.0702837977548525	0.00603361488464421
3	A	26	50	20120618	8	1430	28.12	-0.0696902523227245	0.00705920256007717
3	A	26	50	20120618	8	1432	28.16	-0.0693316784739848	0.00782888829139873
3	A	26	50	20120618	8	1434	28.2	-0.0688128742286282	0.00885539520564724
3	A	26	50	20120618	8	1436	28.24	-0.0681085251638883	0.0103324705608678
3	A	26	50	20120618	8	1438	28.28	-0.067437975803289	0.0113043888316087
3	A	26	50	20120618	8	1440	28.32	-0.0671839830474869	0.0123868278922491
3	A	26	50	20120618	8	1442	28.36	-0.0665277172438677	0.0135937884570564
3	A	26	50	20120618	8	1444	28.4	-0.0658117716279163	0.0157431809398292
3	A	26	50	20120618	8	1446	28.44	-0.0648329944213979	0.0164638641712145
3	A	26	50	20120618	8	1448	28.48	-0.0640242056850767	0.0176305903601723
3	A	26	50	20120618	8	1450	28.52	-0.0635111290046477	0.0194870285034995
3	A	26	50	20120618	8	1452	28.56	-0.0625986077035265	0.0208858978487208
3	A	26	50	20120618	8	1454	28.6	-0.062025639078731	0.0220607557656623
3	A	26	50	20120618	8	1456	28.64	-0.0614166080080951	0.0234488770878096
3	A	26	50	20120618	8	1458	28.68	-0.0605383813858614	0.0249964509891145
3	A	26	50	20120618	8	1460	28.72	-0.05978071646982	0.0264533030903931
3	A	26	50	20120618	8	1462	28.76	-0.0596441034396947	0.0275141046835291
3	A	26	50	20120618	8	1464	28.8	-0.0592499621198613	0.0294378593924253
3	A	26	50	20120618	8	1466	28.84	-0.0586292637873358	0.0300325361954031
3	A	26	50	20120618	8	1468	28.88	-0.0581718364105862	0.031058053160158
3	A	26	50	20120618	8	1470	28.92	-0.0575058125333866	0.0324443360046742
3	A	26	50	20120618	8	1472	28.96	-0.056964946556457	0.0336754796213981
3	A	26	50	20120618	8	1474	29	-0.056375573054338	0.0351948399621337
3	A	26	50	20120618	8	1476	29.04	-0.0555177111074025	0.0368235897219188
3	A	26	50	20120618	8	1478	29.08	-0.055019837222769	0.0378328432307063
3	A	26	50	20120618	8	1480	29.12	-0.0539723292371193	0.038457784203919
3	A	26	50	20120618	8	1482	29.16	-0.0533949058396024	0.0394929885315761
3	A	26	50	20120618	8	1484	29.2	-0.0526151084813099	0.0402671290356191
3	A	26	50	20120618	8	1486	29.24	-0.051905456115711	0.0408479465456858
3	A	26	50	20120618	8	1488	29.28	-0.0508322801539042	0.0412794938142439
3	A	26	50	20120618	8	1490	29.32	-0.05011343540015	0.0424623420378128
3	A	26	50	20120618	8	1492	29.36	-0.049242774820475	0.0436362100052605
3	A	26	50	20120618	8	1494	29.4	-0.0487657605858865	0.0443071129192503
3	A	26	50	20120618	8	1496	29.44	-0.0480394205002517	0.045533943184609
3	A	26	50	20120618	8	1498	29.48	-0.0474468084490749	0.0465034431501583
3	A	26	50	20120618	8	1500	29.52	-0.0463445350432222	0.0475299147090677
3	A	26	50	20120618	8	1502	29.56	-0.0457707886009675	0.048794645897898
3	A	26	50	20120618	8	1504	29.6	-0.0444169407445043	0.0506014663583893
3	A	26	50	20120618	8	1506	29.64	-0.0435502541049395	0.0515436720021847
3	A	26	50	20120618	8	1508	29.68	-0.0427314244523255	0.0532881044313719
3	A	26	50	20120618	8	1510	29.72	-0.0421676500541631	0.0544595663972861
3	A	26	50	20120618	8	1512	29.76	-0.0411668799882722	0.0559639379127381
3	A	26	50	20120618	8	1514	29.8	-0.040645240244723	0.0567650262562121
3	A	26	50	20120618	8	1516	29.84	-0.039750340044589	0.0572124692852113
3	A	26	50	20120618	8	1518	29.88	-0.0388885607260857	0.0586851888626598
3	A	26	50	20120618	8	1520	29.92	-0.038519047935441	0.0596860065875478
3	A	26	50	20120618	8	1522	29.96	-0.0379104623420772	0.0606843494387017
3	A	26	50	20120618	8	1524	30	-0.0368110102922815	0.0618426327726921
3	A	26	50	20120618	8	1526	30.04	-0.0365800550754103	0.0627163480536618
3	A	26	50	20120618	8	1528	30.08	-0.0358980435138881	0.0637565799105332
3	A	26	50	20120618	8	1530	30.12	-0.0350661323858221	0.065167045806966
3	A	26	50	20120618	8	1532	30.16	-0.0346869817297499	0.0663375903725422
3	A	26	50	20120618	8	1534	30.2	-0.0340192607962754	0.0677993922212891
3	A	26	50	20120618	8	1536	30.24	-0.0336703035997599	0.0687358137316145
3	A	26	50	20120618	8	1538	30.28	-0.0324786872521043	0.0709327945007611
3	A	26	50	20120618	8	1540	30.32	-0.0324567669418875	0.0715956363974453
3	A	26	50	20120618	8	1542	30.36	-0.0326984560396971	0.0732659640359642
3	A	26	50	20120618	8	1544	30.4	-0.0322741212603070	0.0746919862815831
3	A	26	50	20120618	8	1546	30.44	-0.0322106230713565	0.076306311063032
3	A	26	50	20120618	8	1548	30.48	-0.0318311188618937	0.077666855220713
3	A	26	50	20120618	8	1550	30.52	-0.0321345383817008	0.0786737045664446
3	A	26	50	20120618	8	1552	30.56	-0.0321761869711127	0.0795030701100983
3	A	26	50	20120618	8	1554	30.6	-0.0324273512997902	0.080505888947177
3	A	26	50	20120618	8	1556	30.64	-0.0323135071080191	0.0809420324098129
3	A	26	50	20120618	8	1558	30.68	-0.0324705555241207	0.0813495380478107
3	A	26	50	20120618	8	1560	30.72	-0.0322384123678571	0.081328819819122
3	A	26	50	20120618	8	1562	30.76	-0.0322073703801630	0.0812617153855873
3	A	26	50	20120618	8	1564	30.8	-0.0317317703591370	0.0811628618575775
3	A	26	50	20120618	8	1566	30.84	-0.0319716209793154	0.0810939896570899
3	A	26	50	20120618	8	1568	30.88	-0.0313285780725044	0.0812236730407595
3	A	26	50	20120618	8	1570	30.92	-0.0312607665321886	0.0810011465367201
3	A	26	50	20120618	8	1572	30.96	-0.0307551851836402	0.0815720645518501
3	A	26	50	20120618	8	1574	31	-0.0301479218799572	0.0814488865505674
3	A	26	50	20120618	8	1576	31.04	-0.0297009596835692	0.0814595638629633
3	A	26	50	20120618	8	1578	31.08	-0.0286663210413370	0.0814696047792562
3	A	26	50	20120618	8	1580	31.12	-0.0277706288816080	0.0820403106623518
3	A	26	50	20120618	8	1582	31.16	-0.0263699210587556	0.0819777317122168
3	A	26	50	20120618	8	1584	31.2	-0.0251376460711818	0.0824221483241926
3	A	26	50	20120618	8	1586	31.24	-0.0235388069282409	0.0826111579668037
3	A	26	50	20120618	8	1588	31.28	-0.0222095168902883	0.0830405839150183
3	A	26	50	20120618	8	1590	31.32	-0.0209347447851652	0.0833761767933695
3	A	26	50	20120618	8	1592	31.36	-0.0195085104075119	0.0837319929256625
3	A	26	50	20120618	8	1594	31.4	-0.0179412082270120	0.0835380335355831
3	A	26	50	20120618	8	1596	31.44	-0.0165820782828933	0.0839882484231645
3	A	26	50	20120618	8	1598	31.48	-0.0154520509358791	0.083765721919125
3	A	26	50	20120618	8	1600	31.52	-0.0134819807328152	0.083690556468285
3	A	26	50	20120618	8	1602	31.56	-0.0119527208971431	0.0836489078788731
3	A	26	50	20120618	8	1604	31.6	-0.0111471141413372	0.0839138607897837
3	A	26	50	20120618	8	1606	31.64	-0.00935226499865136	0.0836183608659258
3	A	26	50	20120618	8	1608	31.68	-0.00818575094172796	0.0839345083077944
3	A	26	50	20120618	8	1610	31.72	-0.00636198113169156	0.0836426146285205
3	A	26	50	20120618	8	1612	31.76	-0.00466626835972816	0.0835501957722195
3	A	26	50	20120618	8	1614	31.8	-0.00362010387696266	0.0834941222044714
3	A	26	50	20120618	8	1616	31.84	-0.00248159124857416	0.0840289070630828
3	A	26	50	20120618	8	1618	31.88	-0.000906157340090561	0.0839260937370983
3	A	26	50	20120618	8	1620	31.92	0.000885085558011199	0.0838328970633379
3	A	26	50	20120618	8	1622	31.96	0.00208603571517843	0.083878859004115
3	A	26	50	20120618	8	1624	32	0.00371337126140116	0.084166085778633
3	A	26	50	20120618	8	1626	32.04	0.00509357298759918	0.0839510546064741
3	A	26	50	20120618	8	1628	32.08	0.00651605969931216	0.084329427445087
3	A	26	50	20120618	8	1630	32.12	0.00820583277431365	0.0847653587756886
3	A	26	50	20120618	8	1632	32.16	0.00982942065459609	0.0848641415930203
3	A	26	50	20120618	8	1634	32.2	0.0111935003461830	0.0849728239052887
3	A	26	50	20120618	8	1636	32.24	0.0128200580749465	0.0851987445218778
3	A	26	50	20120618	8	1638	32.28	0.0141872490363706	0.0851945725918688
3	A	26	50	20120618	8	1640	32.32	0.0154059475737457	0.0853448327828709
3	A	26	50	20120618	8	1642	32.36	0.0165362577634724	0.0851405496337861
3	A	26	50	20120618	8	1644	32.4	0.0176227980434436	0.0858319586444303
3	A	26	50	20120618	8	1646	32.44	0.0187531082331703	0.085673920278835
3	A	26	50	20120618	8	1648	32.48	0.0203181476719705	0.0859028107439052
3	A	26	50	20120618	8	1650	32.52	0.0214584280673119	0.085939014611102
3	A	26	50	20120618	8	1652	32.56	0.0228410339565659	0.0854456662098681
3	A	26	50	20120618	8	1654	32.6	0.0244851986441809	0.0855985426959607
3	A	26	50	20120618	8	1656	32.64	0.0257794161857866	0.0852607577865878
3	A	26	50	20120618	8	1658	32.68	0.0268284798063550	0.085433150419841
3	A	26	50	20120618	8	1660	32.72	0.0284206014348746	0.0859671574609932
3	A	26	50	20120618	8	1662	32.76	0.0293677002575959	0.0858646269777212
3	A	26	50	20120618	8	1664	32.8	0.0308103395125727	0.0862880425182957
3	A	26	50	20120618	8	1666	32.84	0.0321592164083641	0.086261455303323
3	A	26	50	20120618	8	1668	32.88	0.0332819605555321	0.0860438078360738
3	A	26	50	20120618	8	1670	32.92	0.0345809157125718	0.086437807734551
3	A	26	50	20120618	8	1672	32.96	0.0353462880925282	0.0866117560027229
3	A	26	50	20120618	8	1674	33	0.0367877252659769	0.0867338733438338
3	A	26	50	20120618	8	1676	33.04	0.0379417235328734	0.0866102710784824
3	A	26	50	20120618	8	1678	33.08	0.0387387742966268	0.0864441009849035
3	A	26	50	20120618	8	1680	33.12	0.0398706401212722	0.0858419995607232
3	A	26	50	20120618	8	1682	33.16	0.0407101172918968	0.0853017699798967
3	A	26	50	20120618	8	1684	33.2	0.0415450689791219	0.0850807284000978
3	A	26	50	20120618	8	1686	33.24	0.0418911270378346	0.0847117600816746
3	A	26	50	20120618	8	1688	33.28	0.0436120128112083	0.0838065926910777
3	A	26	50	20120618	8	1690	33.32	0.0441702736149551	0.083390177507637
3	A	26	50	20120618	8	1692	33.36	0.0455984878915957	0.0828201080206444
3	A	26	50	20120618	8	1694	33.4	0.0463169790919593	0.0823363762716346
3	A	26	50	20120618	8	1696	33.44	0.0471764673844916	0.0819476796740164
3	A	26	50	20120618	8	1698	33.48	0.0473512641808009	0.0818329869541079
3	A	26	50	20120618	8	1700	33.52	0.0481146566617699	0.081529072459554
3	A	26	50	20120618	8	1702	33.56	0.0484667958388008	0.0817902777045243
3	A	26	50	20120618	8	1704	33.6	0.0487855595757597	0.0816868986931148
3	A	26	50	20120618	8	1706	33.64	0.0486352993847575	0.0818299463949488
3	A	26	50	20120618	8	1708	33.68	0.0484893525451206	0.0824288658386138
3	A	26	50	20120618	8	1710	33.72	0.0484673615242257	0.0825993492835579
3	A	26	50	20120618	8	1712	33.76	0.0478767152299006	0.0827548420647408
3	A	26	50	20120618	8	1714	33.8	0.0475798010924804	0.0831105874863558
3	A	26	50	20120618	8	1716	33.84	0.0470380865874134	0.0833751161331977
3	A	26	50	20120618	8	1718	33.88	0.0471973270345366	0.0843847231953758
3	A	26	50	20120618	8	1720	33.92	0.0469936802815548	0.0852240589446443
3	A	26	50	20120618	8	1722	33.96	0.0464658957800772	0.085772773806845
3	A	26	50	20120618	8	1724	34	0.046188639211174	0.0864602937301927
3	A	26	50	20120618	8	1726	34.04	0.0456411264305012	0.0881656231543803
3	A	26	50	20120618	8	1728	34.08	0.0454415808968504	0.0889007313641018
3	A	26	50	20120618	8	1730	34.12	0.0445793348878715	0.0905624322998902
3	A	26	50	20120618	8	1732	34.16	0.0439356555849574	0.0913683218984085
3	A	26	50	20120618	8	1734	34.2	0.0434367210401522	0.0924302548623945
3	A	26	50	20120618	8	1736	34.24	0.0429375743633126	0.0932074359255966
3	A	26	50	20120618	8	1738	34.28	0.0419015215075180	0.093957959063148
3	A	26	50	20120618	8	1740	34.32	0.0413537965948109	0.0944979058012621
3	A	26	50	20120618	8	1742	34.36	0.0409175824214970	0.0945488882001856
3	A	26	50	20120618	8	1744	34.4	0.0396693975313465	0.0947847790223895
3	A	26	50	20120618	8	1746	34.44	0.0385484918618096	0.095405477354915
3	A	26	50	20120618	8	1748	34.48	0.0380198588321945	0.0959058261132826
3	A	26	50	20120618	8	1750	34.52	0.0369878364850527	0.096043075539511
3	A	26	50	20120618	8	1752	34.56	0.0354615464978616	0.0963490406437303
3	A	26	50	20120618	8	1754	34.6	0.0346417268957539	0.0966734612349387
3	A	26	50	20120618	8	1756	34.64	0.0327913698707449	0.0969953362417348
3	A	26	50	20120618	8	1758	34.68	0.0313889649916176	0.0969511420679107
3	A	26	50	20120618	8	1760	34.72	0.0301858935141068	0.0969997910144563
3	A	26	50	20120618	8	1762	34.76	0.0286378246380551	0.097044975137774
3	A	26	50	20120618	8	1764	34.8	0.0269959226921400	0.0974519858010251
3	A	26	50	20120618	8	1766	34.84	0.0257056649485089	0.0971358383591566
3	A	26	50	20120618	8	1768	34.88	0.0240316603547278	0.0972030135033693
3	A	26	50	20120618	8	1770	34.92	0.0222829145741754	0.0976204186363037
3	A	26	50	20120618	8	1772	34.96	0.0207855452543348	0.0974661279366488
3	A	26	50	20120618	8	1774	35	0.0196347289679537	0.0976907757610318
3	A	26	50	20120618	8	1776	35.04	0.0181755434142971	0.097497877031124
3	A	26	50	20120618	8	1778	35.08	0.0164992053681382	0.0978639462117444
3	A	26	50	20120618	8	1780	35.12	0.0152197663582593	0.0983648606555369
3	A	26	50	20120618	8	1782	35.16	0.0139022850035525	0.0981032311464979
3	A	26	50	20120618	8	1784	35.2	0.0121895309581624	0.0984372683899304
3	A	26	50	20120618	8	1786	35.24	0.0108822319411047	0.0993060197812962
3	A	26	50	20120618	8	1788	35.28	0.00983599674766111	0.099470351397244
3	A	26	50	20120618	8	1790	35.32	0.00853484955959976	0.099676614445316
3	A	26	50	20120618	8	1792	35.36	0.00756413337038686	0.099875028608117
3	A	26	50	20120618	8	1794	35.4	0.00625520800773243	0.100412359051141
3	A	26	50	20120618	8	1796	35.44	0.0051872646361064	0.100566154776049
3	A	26	50	20120618	8	1798	35.48	0.00405257038433635	0.100853452261245
3	A	26	50	20120618	8	1800	35.52	0.00274081659455718	0.101636714442765
3	A	26	50	20120618	8	1802	35.56	0.00164154839252458	0.102042452313810
3	A	26	50	20120618	8	1804	35.6	0.000142694148443439	0.102293828774522
3	A	26	50	20120618	8	1806	35.64	-0.000986201827720861	0.102669938871435
3	A	26	50	20120618	8	1808	35.68	-0.00261261813512806	0.102611319719275
3	A	26	50	20120618	8	1810	35.72	-0.00342812438587046	0.102953347269335
3	A	26	50	20120618	8	1812	35.76	-0.00455518188440376	0.103205006572759
3	A	26	50	20120618	8	1814	35.8	-0.00593792919501406	0.103081757860798
3	A	26	50	20120618	8	1816	35.84	-0.00723363166086026	0.103526952290233
3	A	26	50	20120618	8	1818	35.88	-0.00815188052690916	0.103833836633268
3	A	26	50	20120618	8	1820	35.92	-0.00968142320529376	0.104398319976689
3	A	26	50	20120618	8	1822	35.96	-0.0108283504043784	0.1047715309358
3	A	26	50	20120618	8	1824	36	-0.0125592063833668	0.105309922038995
3	A	26	50	20120618	8	1826	36.04	-0.0139005172365995	0.105549560527139
3	A	26	50	20120618	8	1828	36.08	-0.0156924672414825	0.106479264523043
3	A	26	50	20120618	8	1830	36.12	-0.0169906445810629	0.106705185139632
3	A	26	50	20120618	8	1832	36.16	-0.0178417890135771	0.107229504817882
3	A	26	50	20120618	8	1834	36.2	-0.0185882109317976	0.108273901533695
3	A	26	50	20120618	8	1836	36.24	-0.0189626946831140	0.108782311309368
3	A	26	50	20120618	8	1838	36.28	-0.0196318298301509	0.109942885669329
3	A	26	50	20120618	8	1840	36.32	-0.0201068641657520	0.110987565227854
3	A	26	50	20120618	8	1842	36.36	-0.0209035613761149	0.111445416868673
3	A	26	50	20120618	8	1844	36.4	-0.0215425030635950	0.112843932660503
3	A	26	50	20120618	8	1846	36.44	-0.0222306593830458	0.114151797362986
3	A	26	50	20120618	8	1848	36.48	-0.0225262300175818	0.115203972253392
3	A	26	50	20120618	8	1850	36.52	-0.0227338365685381	0.11638795184781
3	A	26	50	20120618	8	1852	36.56	-0.0227310788520915	0.117612590082147
3	A	26	50	20120618	8	1854	36.6	-0.0234017696340469	0.119481826858214
3	A	26	50	20120618	8	1856	36.64	-0.0232690456912182	0.120702081030508
3	A	26	50	20120618	8	1858	36.68	-0.0234548733533140	0.122091687276895
3	A	26	50	20120618	8	1860	36.72	-0.0237022900160512	0.123343336990274
3	A	26	50	20120618	8	1862	36.76	-0.0236460750269469	0.124023220160385
3	A	26	50	20120618	8	1864	36.8	-0.0237519996227686	0.125632736615721
3	A	26	50	20120618	8	1866	36.84	-0.0239531715020162	0.127333681977866
3	A	26	50	20120618	8	1868	36.88	-0.0242078713645996	0.128272578361925
3	A	26	50	20120618	8	1870	36.92	-0.0242622478760728	0.129708782945193
3	A	26	50	20120618	8	1872	36.96	-0.0241357464729186	0.131136360825731
3	A	26	50	20120618	8	1874	37	-0.0241290289584973	0.132684571123139
3	A	26	50	20120618	8	1876	37.04	-0.0233612524154849	0.133305269455664
3	A	26	50	20120618	8	1878	37.08	-0.0230197905508500	0.134694663570018
3	A	26	50	20120618	8	1880	37.12	-0.0224734798517053	0.134948232061751
3	A	26	50	20120618	8	1882	37.16	-0.0213082385869879	0.136356718059197
3	A	26	50	20120618	8	1884	37.2	-0.0207281281837025	0.13763262153517
3	A	26	50	20120618	8	1886	37.24	-0.0198550634409714	0.138772972641189
3	A	26	50	20120618	8	1888	37.28	-0.0194240111471601	0.139575963101905
3	A	26	50	20120618	8	1890	37.32	-0.0187029743623842	0.141110172685045
3	A	26	50	20120618	8	1892	37.36	-0.0182863470469091	0.142192894588398
3	A	26	50	20120618	8	1894	37.4	-0.0177596939162814	0.142968449306003
3	A	26	50	20120618	8	1896	37.44	-0.0174487790645936	0.143485839337797
3	A	26	50	20120618	8	1898	37.48	-0.0167080140006226	0.144698951731601
3	A	26	50	20120618	8	1900	37.52	-0.0164354950471533	0.145462202791214
3	A	26	50	20120618	8	1902	37.56	-0.0158797798278188	0.146624615628806
3	A	26	50	20120618	8	1904	37.6	-0.0158661326669419	0.147639525991843
3	A	26	50	20120618	8	1906	37.64	-0.0151359034940106	0.149233839651385
3	A	26	50	20120618	8	1908	37.68	-0.0147648138552439	0.150231425898283
3	A	26	50	20120618	8	1910	37.72	-0.0145450450676511	0.151036679100698
3	A	26	50	20120618	8	1912	37.76	-0.0137908449748375	0.151707440593332
3	A	26	50	20120618	8	1914	37.8	-0.0134579391022549	0.152269449063019
3	A	26	50	20120618	8	1916	37.84	-0.0126137950268744	0.15271478491381
3	A	26	50	20120618	8	1918	37.88	-0.0122044509112455	0.152911996995083
3	A	26	50	20120618	8	1920	37.92	-0.0119407000818629	0.153181404678715
3	A	26	50	20120618	8	1922	37.96	-0.0116459779754644	0.15343228616468
3	A	26	50	20120618	8	1924	38	-0.0118231789348297	0.153998961539123
3	A	26	50	20120618	8	1926	38.04	-0.0117112439313679	0.154347070207501
3	A	26	50	20120618	8	1928	38.08	-0.0124467764051581	0.1542847033894
3	A	26	50	20120618	8	1930	38.12	-0.0125245581510886	0.154402083115077
3	A	26	50	20120618	8	1932	38.16	-0.0133791674068307	0.154294178620268
3	A	26	50	20120618	8	1934	38.2	-0.0138020172619802	0.154254580640522
3	A	26	50	20120618	8	1936	38.24	-0.0141715512658283	0.154507300604118
3	A	26	50	20120618	8	1938	38.28	-0.0146448178344765	0.154069389374529
3	A	26	50	20120618	8	1940	38.32	-0.0155767138614022	0.153998749407088
3	A	26	50	20120618	8	1942	38.36	-0.0173557945228676	0.154476753591171
3	A	26	50	20120618	8	1944	38.4	-0.0181736342259880	0.154490471462726
3	A	26	50	20120618	8	1946	38.44	-0.0194713165908215	0.154731453453754
3	A	26	50	20120618	8	1948	38.48	-0.0207280574730244	0.15457638493664
3	A	26	50	20120618	8	1950	38.52	-0.0221883743975308	0.15490787659566
3	A	26	50	20120618	8	1952	38.56	-0.0236720258458164	0.154596608190582
3	A	26	50	20120618	8	1954	38.6	-0.0255447981557890	0.154460490135203
3	A	26	50	20120618	8	1956	38.64	-0.0267361316607321	0.154324159947791
3	A	26	50	20120618	8	1958	38.68	-0.0284896150567185	0.154189951080721
3	A	26	50	20120618	8	1960	38.72	-0.0304009953969438	0.154630407894722
3	A	26	50	20120618	8	1962	38.76	-0.0317491651859541	0.15458614301022
3	A	26	50	20120618	8	1964	38.8	-0.0336606869475357	0.154586637984967
3	A	26	50	20120618	8	1966	38.84	-0.0354667083773643	0.154513028169045
3	A	26	50	20120618	8	1968	38.88	-0.0371510367301506	0.155002346061627
3	A	26	50	20120618	8	1970	38.92	-0.0383241268801391	0.154877188161357
3	A	26	50	20120618	8	1972	38.96	-0.0399820801499872	0.154742342898184
3	A	26	50	20120618	8	1974	39	-0.0416545291088496	0.154725938020861
3	A	26	50	20120618	8	1976	39.04	-0.0430379835262411	0.154510624005989
3	A	26	50	20120618	8	1978	39.08	-0.0440790568401821	0.153629356824597
3	A	26	50	20120618	8	1980	39.12	-0.0450537328273696	0.153194910418236
3	A	26	50	20120618	8	1982	39.16	-0.04615646585263	0.152366534824076
3	A	26	50	20120618	8	1984	39.2	-0.0468560065912579	0.151823971790871
3	A	26	50	20120618	8	1986	39.24	-0.0484571084758986	0.150252568391040
3	A	26	50	20120618	8	1988	39.28	-0.0486119648609785	0.150118925209396
3	A	26	50	20120618	8	1990	39.32	-0.0490329055278188	0.149516965206572
3	A	26	50	20120618	8	1992	39.36	-0.0495686096252457	0.148969947400646
3	A	26	50	20120618	8	1994	39.4	-0.0498043590260933	0.148137399876477
3	A	26	50	20120618	8	1996	39.44	-0.0501846410530155	0.146697871891337
3	A	26	50	20120618	8	1998	39.48	-0.0499290219516165	0.146004553692384
3	A	26	50	20120618	8	2000	39.52	-0.0504327648225338	0.145683244371013
3	A	26	50	20120618	8	2002	39.56	-0.0500874138706023	0.144696406147189
3	A	26	50	20120618	8	2004	39.6	-0.050481130926367	0.143275970045141
3	A	26	50	20120618	8	2006	39.64	-0.0507491243964367	0.141975600674539
3	A	26	50	20120618	8	2008	39.68	-0.0509371440895542	0.140664695412898
3	A	26	50	20120618	8	2010	39.72	-0.0511786917660075	0.139208338286366
3	A	26	50	20120618	8	2012	39.76	-0.0516036629415006	0.138572649290079
3	A	26	50	20120618	8	2014	39.8	-0.0521849754263141	0.137274330529142
3	A	26	50	20120618	8	2016	39.84	-0.0528623130120127	0.135843217114699
3	A	26	50	20120618	8	2018	39.88	-0.0539026792191724	0.134340403072643
3	A	26	50	20120618	8	2020	39.92	-0.0545807239116522	0.132852014008924
3	A	26	50	20120618	8	2022	39.96	-0.0554681429220413	0.13118112068498
3	A	26	50	20120618	8	2024	40	-0.0565240654783872	0.130159139254131
3	A	26	50	20120618	8	2026	40.04	-0.0576041710866497	0.12870426705184
3	A	26	50	20120618	8	2028	40.08	-0.0590877518242572	0.127554440714952
3	A	26	50	20120618	8	2030	40.12	-0.0598030610441054	0.126557702996192
3	A	26	50	20120618	8	2032	40.16	-0.0610833485821218	0.125827544533938
3	A	26	50	20120618	8	2034	40.2	-0.0629977694815063	0.124367086188076
3	A	26	50	20120618	8	2036	40.24	-0.0642197207100748	0.123098465911949
3	A	26	50	20120618	8	2038	40.28	-0.0651736077578954	0.122550458156529
3	A	26	50	20120618	8	2040	40.32	-0.0656806033200062	0.121264230921551
3	A	26	50	20120618	8	2042	40.36	-0.0662702596648376	0.120510525803484
3	A	26	50	20120618	8	2044	40.4	-0.0665282829292926	0.119285180462366
3	A	26	50	20120618	8	2046	40.44	-0.0667850334015413	0.119046814766428
3	A	26	50	20120618	8	2048	40.48	-0.0674358544829455	0.118026883945245
3	A	26	50	20120618	8	2050	40.52	-0.0676237327547068	0.116737333308395
3	A	26	50	20120618	8	2052	40.56	-0.0683815390921044	0.115454853739357
3	A	26	50	20120618	8	2054	40.6	-0.0692583515007757	0.114013770119298
3	A	26	50	20120618	8	2056	40.64	-0.0697933484914215	0.112807021686525
3	A	26	50	20120618	8	2058	40.68	-0.070120809641789	0.112024183769074
3	A	26	50	20120618	8	2060	40.72	-0.0702599682563265	0.110029576960703
3	A	26	50	20120618	8	2062	40.76	-0.0708834243052987	0.109599868169776
3	A	26	50	20120618	8	2064	40.8	-0.0717914201230203	0.108039919899800
3	A	26	50	20120618	8	2066	40.84	-0.0724983854828505	0.106337348192059
3	A	26	50	20120618	8	2068	40.88	-0.073002199064446	0.105120770975028
3	A	26	50	20120618	8	2070	40.92	-0.0740443330385588	0.103029290537634
3	A	26	50	20120618	8	2072	40.96	-0.0744030483086547	0.101221006366106
3	A	26	50	20120618	8	2074	41	-0.0750570230863029	0.100346414272727
3	A	26	50	20120618	8	2076	41.04	-0.0752707814662556	0.0999700213331017
3	A	26	50	20120618	8	2078	41.08	-0.0756002083734748	0.09922198721142
3	A	26	50	20120618	8	2080	41.12	-0.0764075758251658	0.0977838805109106
3	A	26	50	20120618	8	2082	41.16	-0.0769514823612544	0.0972046186357626
3	A	26	50	20120618	8	2084	41.2	-0.0777516726791164	0.096550092314825
3	A	26	50	20120618	8	2086	41.24	-0.0784603492373572	0.0958654573871447
3	A	26	50	20120618	8	2088	41.28	-0.0790146643852649	0.0951329513303779
3	A	26	50	20120618	8	2090	41.32	-0.0798291806865137	0.094007308045407
3	A	26	50	20120618	8	2092	41.36	-0.0808831353646875	0.093089117869221
3	A	26	50	20120618	8	2094	41.4	-0.0818447249266757	0.0916339677739647
3	A	26	50	20120618	8	2096	41.44	-0.082947118540681	0.0902190329626748
3	A	26	50	20120618	8	2098	41.48	-0.08397992577635	0.0889302530722164
3	A	26	50	20120618	8	2100	41.52	-0.0850465751425665	0.087522778237468
3	A	26	50	20120618	8	2102	41.56	-0.0856857784595557	0.0858045299723881
3	A	26	50	20120618	8	2104	41.6	-0.0865619615431917	0.0846808595153368
3	A	26	50	20120618	8	2106	41.64	-0.0874109139446843	0.0830738886444122
3	A	26	50	20120618	8	2108	41.68	-0.0879187580349325	0.0817868128812965
3	A	26	50	20120618	8	2110	41.72	-0.0886683619336684	0.0805054646831083
3	A	26	50	20120618	8	2112	41.76	-0.0896583821380076	0.0791505773796768
3	A	26	50	20120618	8	2114	41.8	-0.090282616004439	0.0774925533991506
3	A	26	50	20120618	8	2116	41.84	-0.0912553120926398	0.0754818245561685
3	A	26	50	20120618	8	2118	41.88	-0.0917780054252928	0.0743043503441367
3	A	26	50	20120618	8	2120	41.92	-0.0918785560095768	0.0727881719839164
3	A	26	50	20120618	8	2122	41.96	-0.0923756520767518	0.0712346583856496
3	A	26	50	20120618	8	2124	42	-0.0926317661528968	0.0700677907753356
3	A	26	50	20120618	8	2126	42.04	-0.0926944865243888	0.0694252428432714
3	A	26	50	20120618	8	2128	42.08	-0.0925284578521657	0.068571623537023
3	A	26	50	20120618	8	2130	42.12	-0.0926565856009168	0.0677250752985864
3	A	26	50	20120618	8	2132	42.16	-0.0926019262467308	0.0661222763576709
3	A	26	50	20120618	8	2134	42.2	-0.0925869355829698	0.0652250992737014
3	A	26	50	20120618	8	2136	42.24	-0.0925749854783678	0.0638256642430551
3	A	26	50	20120618	8	2138	42.28	-0.0931215790202248	0.0624743831842076
3	A	26	50	20120618	8	2140	42.32	-0.0935893301559798	0.061590853261115
3	A	26	50	20120618	8	2142	42.36	-0.0942240292027728	0.0603013733349432
3	A	26	50	20120618	8	2144	42.4	-0.0947223980621528	0.05852596962874
3	A	26	50	20120618	8	2146	42.44	-0.0952278379893458	0.0568226908142179
3	A	26	50	20120618	8	2148	42.48	-0.0959789268123218	0.0555752130308486
3	A	26	50	20120618	8	2150	42.52	-0.0960872555711998	0.0534954705660227
3	A	26	50	20120618	8	2152	42.56	-0.0966078275835088	0.0525322497086904
3	A	26	50	20120618	8	2154	42.6	-0.0966596585105697	0.0503704121465688
3	A	26	50	20120618	8	2156	42.64	-0.0967615525977388	0.0500676997335428
3	A	26	50	20120618	8	2158	42.68	-0.0973792810817838	0.048672153790193
3	A	26	50	20120618	8	2160	42.72	-0.0974965193861037	0.0471916136117446
3	A	26	50	20120618	8	2162	42.76	-0.0977921607313188	0.0453063962224232
3	A	26	50	20120618	8	2164	42.8	-0.0977262583793118	0.0444813440301347
3	A	26	50	20120618	8	2166	42.84	-0.0981093688333588	0.0431153551502385
3	A	26	50	20120618	8	2168	42.88	-0.0983128034543057	0.0416108440519079
3	A	26	50	20120618	8	2170	42.92	-0.0986969038578468	0.0401844682528984
3	A	26	50	20120618	8	2172	42.96	-0.0992867723347128	0.0386541477570545
3	A	26	50	20120618	8	2174	43	-0.0994702665444298	0.037240287748072
3	A	26	50	20120618	8	2176	43.04	-0.100221213946051	0.0353056435947456
3	A	26	50	20120618	8	2178	43.08	-0.100570312563922	0.0336148805702504
3	A	26	50	20120618	8	2180	43.12	-0.101059206192435	0.0320131422895067
3	A	26	50	20120618	8	2182	43.16	-0.101400385214357	0.030742824957105
3	A	26	50	20120618	8	2184	43.2	-0.101681460159879	0.0293402786566215
3	A	26	50	20120618	8	2186	43.24	-0.102091369960933	0.0274404948676076
3	A	26	50	20120618	8	2188	43.28	-0.103009548116304	0.0265722384509887
3	A	26	50	20120618	8	2190	43.32	-0.103347474447033	0.0245632773749596
3	A	26	50	20120618	8	2192	43.36	-0.103737443836857	0.0231030311611312
3	A	26	50	20120618	8	2194	43.4	-0.104303199972484	0.0211079293780134
3	A	26	50	20120618	8	2196	43.44	-0.104637732190664	0.0202060146786099
3	A	26	50	20120618	8	2198	43.48	-0.105111776576771	0.0184993417515381
3	A	26	50	20120618	8	2200	43.52	-0.105481522712654	0.0176011040073968
3	A	26	50	20120618	8	2202	43.56	-0.105530525212590	0.0158317107088337
3	A	26	50	20120618	8	2204	43.6	-0.106238056257845	0.0151820209982795
3	A	26	50	20120618	8	2206	43.64	-0.106412428790086	0.0137116631574802
3	A	26	50	20120618	8	2208	43.68	-0.106410448891098	0.0125920302801495
3	A	26	50	20120618	8	2210	43.72	-0.107110696736507	0.0114470122693741
3	A	26	50	20120618	8	2212	43.76	-0.107305433944046	0.0100528805395866
3	A	26	50	20120618	8	2214	43.8	-0.107843047229782	0.00815012690209177
3	A	26	50	20120618	8	2216	43.84	-0.108319778621658	0.00765529357661743
3	A	26	50	20120618	8	2218	43.88	-0.108623975958925	0.00600886614730267
3	A	26	50	20120618	8	2220	43.92	-0.109253088862146	0.00418771263235672
3	A	26	50	20120618	8	2222	43.96	-0.109252947440790	0.00317230729457283
3	A	26	50	20120618	8	2224	44	-0.110273161104686	0.00159800475693912
3	A	26	50	20120618	8	2226	44.04	-0.110886222683975	0.000174457385054359
3	A	26	50	20120618	8	2228	44.08	-0.111585480579890	-0.000439382011693679
3	A	26	50	20120618	8	2230	44.12	-0.112120901834605	-0.00189998177891262
3	A	26	50	20120618	8	2232	44.16	-0.112466606339927	-0.00224045369405393
3	A	26	50	20120618	8	2234	44.2	-0.112866828778078	-0.00330153812990248
3	A	26	50	20120618	8	2236	44.24	-0.113147125906141	-0.00332586260317528
3	A	26	50	20120618	8	2238	44.28	-0.113937529866151	-0.00453756078341656
3	A	26	50	20120618	8	2240	44.32	-0.114764561957427	-0.00552340905774685
3	A	26	50	20120618	8	2242	44.36	-0.115096619301872	-0.00701427299520055
3	A	26	50	20120618	8	2244	44.4	-0.115754511451088	-0.0077565936940902
3	A	26	50	20120618	8	2246	44.44	-0.117358300341497	-0.0095988189911155
3	A	26	50	20120618	8	2248	44.48	-0.118149694251001	-0.0105422408585746
3	A	26	50	20120618	8	2250	44.52	-0.119406859397273	-0.0116111741796943
3	A	26	50	20120618	8	2252	44.56	-0.120413001636223	-0.0125566466568188
3	A	26	50	20120618	8	2254	44.6	-0.120790384525342	-0.0138819768967968
3	A	26	50	20120618	8	2256	44.64	-0.121683389679303	-0.0148302778010461
3	A	26	50	20120618	8	2258	44.68	-0.122945645994399	-0.0162055297797758
3	A	26	50	20120618	8	2260	44.72	-0.123347494778147	-0.0172391077618362
3	A	26	50	20120618	8	2262	44.76	-0.124587972204383	-0.0185442147478722
3	A	26	50	20120618	8	2264	44.8	-0.124888492586387	-0.018960700641991
3	A	26	50	20120618	8	2266	44.84	-0.125517888332321	-0.0200764444320253
3	A	26	50	20120618	8	2268	44.88	-0.126107049702406	-0.0209311951091236
3	A	26	50	20120618	8	2270	44.92	-0.126521697118894	-0.0225572578631402
3	A	26	50	20120618	8	2272	44.96	-0.126960386165942	-0.0236558189583916
3	A	26	50	20120618	8	2274	45	-0.126634056386424	-0.0251078627335582
3	A	26	50	20120618	8	2276	45.04	-0.126808641050699	-0.0269103486294808
3	A	26	50	20120618	8	2278	45.08	-0.126580457692410	-0.0279884743387559
3	A	26	50	20120618	8	2280	45.12	-0.125979134085689	-0.029302561580913
3	A	26	50	20120618	8	2282	45.16	-0.125371163675225	-0.0303588376906495
3	A	26	50	20120618	8	2284	45.2	-0.124928302698168	-0.031845388276738
3	A	26	50	20120618	8	2286	45.24	-0.124194043016584	-0.0331198775391486
3	A	26	50	20120618	8	2288	45.28	-0.123334271881339	-0.0344194690922914
3	A	26	50	20120618	8	2290	45.32	-0.122492814811727	-0.0356215506203085
3	A	26	50	20120618	8	2292	45.36	-0.121450256573546	-0.0368182581367886
3	A	26	50	20120618	8	2294	45.4	-0.120928765322421	-0.0379351332976727
3	A	26	50	20120618	8	2296	45.44	-0.119734956943743	-0.0393255173615199
3	A	26	50	20120618	8	2298	45.48	-0.119210990818884	-0.0405311344234429
3	A	26	50	20120618	8	2300	45.52	-0.117977938013851	-0.0422619904024314
3	A	26	50	20120618	8	2302	45.56	-0.117260224630947	-0.0438310603498843
3	A	26	50	20120618	8	2304	45.6	-0.116277841179844	-0.0445617137868844
3	A	26	50	20120618	8	2306	45.64	-0.115464739092158	-0.0456718007226691
3	A	26	50	20120618	8	2308	45.68	-0.115899680473266	-0.045986392529619
3	A	26	50	20120618	8	2310	45.72	-0.115844172590942	-0.0456317784788539
3	A	26	50	20120618	8	2312	45.76	-0.115761299676187	-0.0454204949726354
3	A	26	50	20120618	8	2314	45.8	-0.115580775314950	-0.0453959583673282
3	A	26	50	20120618	8	2316	45.84	-0.115161178150994	-0.045211686340151
3	A	26	50	20120618	8	2318	45.88	-0.114828130857055	-0.0459760687706137
3	A	26	50	20120618	8	2320	45.92	-0.114243282838336	-0.0458057267470258
3	A	26	50	20120618	8	2322	45.96	-0.113458959996644	-0.046935117697937
3	A	26	50	20120618	8	2324	46	-0.112055918721414	-0.047578726290173
3	A	26	50	20120618	8	2326	46.04	-0.111000561850493	-0.0478704078374124
3	A	26	50	20120618	8	2328	46.08	-0.109845856476815	-0.049744947914338
3	A	26	50	20120618	8	2330	46.12	-0.108509071106982	-0.0508186895615698
3	A	26	50	20120618	8	2332	46.16	-0.107623561284902	-0.0515175231934164
3	A	26	50	20120618	8	2334	46.2	-0.106538788771884	-0.0522826834413384
3	A	26	50	20120618	8	2336	46.24	-0.105516383076966	-0.0530109327152824
3	A	26	50	20120618	8	2338	46.28	-0.105060652756491	-0.0543731739292383
3	A	26	50	20120618	8	2340	46.32	-0.104363233338207	-0.0552657548191301
3	A	26	50	20120618	8	2342	46.36	-0.103190991716356	-0.0558397841040973
3	A	26	50	20120618	8	2344	46.4	-0.101596183082068	-0.0563668614987938
3	A	26	50	20120618	8	2346	46.44	-0.100555604742874	-0.056994489477775
3	A	26	50	20120618	8	2348	46.48	-0.0996300019663008	-0.0581308100751417
3	A	26	50	20120618	8	2350	46.52	-0.0982366480539718	-0.0592498065563694
3	A	26	50	20120618	8	2352	46.56	-0.0970212022077908	-0.0607084971352792
3	A	26	50	20120618	8	2354	46.6	-0.0963064586733678	-0.060966449689056
3	A	26	50	20120618	8	2356	46.64	-0.0963292982223998	-0.061369288422298
3	A	26	50	20120618	8	2358	46.68	-0.0956320202254718	-0.0626449797662366
3	A	26	50	20120618	8	2360	46.72	-0.0950785677478368	-0.0632945987661127
3	A	26	50	20120618	8	2362	46.76	-0.0947212666913037	-0.0637084683651412
3	A	26	50	20120618	8	2364	46.8	-0.0939396308553797	-0.065563492294906
3	A	26	50	20120618	8	2366	46.84	-0.0936741122590438	-0.0661316525935894
3	A	26	50	20120618	8	2368	46.88	-0.0937552174068458	-0.0665144094942457
3	A	26	50	20120618	8	2370	46.92	-0.0939672787305238	-0.0675228144748958
3	A	26	50	20120618	8	2372	46.96	-0.0940627381459848	-0.068372049719101
3	A	26	50	20120618	8	2374	47	-0.0935517827858987	-0.0706253161880299
3	A	26	50	20120618	8	2376	47.04	-0.0930338977793577	-0.0717937394332625
3	A	26	50	20120618	8	2378	47.08	-0.0929194879021618	-0.0727948612140665
3	A	26	50	20120618	8	2380	47.12	-0.0919271342454448	-0.0734718452463745
3	A	26	50	20120618	8	2382	47.16	-0.0918461705189988	-0.0741722345131397
3	A	26	50	20120618	8	2384	47.2	-0.0905759946079537	-0.0754211972207495
3	A	26	50	20120618	8	2386	47.24	-0.0899456089125256	-0.0761435067977316
3	A	26	50	20120618	8	2388	47.28	-0.0893591345482095	-0.0770778776983915
3	A	26	50	20120618	8	2390	47.32	-0.0879782257152303	-0.077190236965922
3	A	26	50	20120618	8	2392	47.36	-0.0875330312857951	-0.0770032779329763
3	A	26	50	20120618	8	2394	47.4	-0.0872353393309157	-0.0771496490366819
3	A	26	50	20120618	8	2396	47.44	-0.0863916195196038	-0.0768789685608437
3	A	26	50	20120618	8	2398	47.48	-0.0850837548171213	-0.07633562771018
3	A	26	50	20120618	8	2400	47.52	-0.084173566968378	-0.0754695633245827
3	A	26	50	20120618	8	2402	47.56	-0.0824407310904022	-0.0752055296524877
3	A	26	50	20120618	8	2404	47.6	-0.0815018700616818	-0.0752095955164795
3	A	26	50	20120618	8	2406	47.64	-0.0799744487036406	-0.0746934782768914
3	A	26	50	20120618	8	2408	47.68	-0.0782560590172046	-0.0748774462481527
3	A	26	50	20120618	8	2410	47.72	-0.076570457872212	-0.0748985180302321
3	A	26	50	20120618	8	2412	47.76	-0.0747886053521645	-0.0750200838280537
3	A	26	50	20120618	8	2414	47.8	-0.0731066599492307	-0.0752072054955591
3	A	26	50	20120618	8	2416	47.84	-0.0713718512433354	-0.0754613326016497
3	A	26	50	20120618	8	2418	47.88	-0.0694582937213307	-0.0750456803864258
3	A	26	50	20120618	8	2420	47.92	-0.0682736070201309	-0.0748882784169337
3	A	26	50	20120618	8	2422	47.96	-0.0666132990847015	-0.0744654497749876
3	A	26	50	20120618	8	2424	48	-0.0655909916776264	-0.0743804279627245
3	A	26	50	20120618	8	2426	48.04	-0.0639895574527986	-0.0748420060562796
3	A	26	50	20120618	8	2428	48.08	-0.0618387154011244	-0.0745773713434206
3	A	26	50	20120618	8	2430	48.12	-0.0607068637186147	-0.0750077730989932
3	A	26	50	20120618	8	2432	48.16	-0.0596826478303372	-0.0751070933174787
3	A	26	50	20120618	8	2434	48.2	-0.0595904835324774	-0.0749800545131707
3	A	26	50	20120618	8	2436	48.24	-0.0589550561656997	-0.0754415336117765
3	A	26	50	20120618	8	2438	48.28	-0.0587906043415991	-0.0758831712941021
3	A	26	50	20120618	8	2440	48.32	-0.0579901453231604	-0.0762607804573914
3	A	26	50	20120618	8	2442	48.36	-0.0572724248691882	-0.0771538633930978
3	A	26	50	20120618	8	2444	48.4	-0.0560300806810503	-0.0782788278555587
3	A	26	50	20120618	8	2446	48.44	-0.0545411966425839	-0.0795470945782949
3	A	26	50	20120618	8	2448	48.48	-0.0532338269148481	-0.0799338112769258
3	A	26	50	20120618	8	2450	48.52	-0.0523331850076508	-0.0810960826931622
3	A	26	50	20120618	8	2452	48.56	-0.0506719790466092	-0.0820657382222033
3	A	26	50	20120618	8	2454	48.6	-0.0491792059208463	-0.0832643549269926
3	A	26	50	20120618	8	2456	48.64	-0.0481425873796268	-0.0833845630797943
3	A	26	50	20120618	8	2458	48.68	-0.0470017412988605	-0.0844221715705075
3	A	26	50	20120618	8	2460	48.72	-0.0453248375672766	-0.0852406476697309
3	A	26	50	20120618	8	2462	48.76	-0.0435985070716877	-0.0857705534915521
3	A	26	50	20120618	8	2464	48.8	-0.0422110928563216	-0.0864596290498184
3	A	26	50	20120618	8	2466	48.84	-0.0401644429888552	-0.0878227895025898
3	A	26	50	20120618	8	2468	48.88	-0.0393282185094241	-0.0880883788096035
3	A	26	50	20120618	8	2470	48.92	-0.0377296622091956	-0.0894199315892559
3	A	26	50	20120618	8	2472	48.96	-0.0367063372754625	-0.0898673887603907
3	A	26	50	20120618	8	2474	49	-0.0355871286622004	-0.0903292709098618
3	A	26	50	20120618	8	2476	49.04	-0.0347425603227512	-0.0912253166229814
3	A	26	50	20120618	8	2478	49.08	-0.0337854205837371	-0.0918641168891053
3	A	26	50	20120618	8	2480	49.12	-0.0329420543258158	-0.0929865074828827
3	A	26	50	20120618	8	2482	49.16	-0.0317222951282691	-0.0942604310598684
3	A	26	50	20120618	8	2484	49.2	-0.0303845198089422	-0.0947738612936879
3	A	26	50	20120618	8	2486	49.24	-0.0290915750595426	-0.0958739073131798
3	A	26	50	20120618	8	2488	49.28	-0.0282183688954554	-0.0971701047537729
3	A	26	50	20120618	8	2490	49.32	-0.0273621332941166	-0.0986126732980711
3	A	26	50	20120618	8	2492	49.36	-0.0263950940601659	-0.100014724623808
3	A	26	50	20120618	8	2494	49.4	-0.0256522076758513	-0.100599360510493
3	A	26	50	20120618	8	2496	49.44	-0.0251760419694002	-0.101491587846994
3	A	26	50	20120618	8	2498	49.48	-0.0242700260506659	-0.103349510914562
3	A	26	50	20120618	8	2500	49.52	-0.0237439386054631	-0.104455708763050
3	A	26	50	20120618	8	2502	49.56	-0.0231477768782448	-0.105612323325037
3	A	26	50	20120618	8	2504	49.6	-0.0220494279150277	-0.10671194508046
3	A	26	50	20120618	8	2506	49.64	-0.0211844241896022	-0.10821574907201
3	A	26	50	20120618	8	2508	49.68	-0.0204609125310921	-0.109106137930880
3	A	26	50	20120618	8	2510	49.72	-0.0191261070602463	-0.110477712954347
3	A	26	50	20120618	8	2512	49.76	-0.0185978982946999	-0.111544737087158
3	A	26	50	20120618	8	2514	49.8	-0.0176730733355860	-0.113117271857839
3	A	26	50	20120618	8	2516	49.84	-0.0169623603098154	-0.114041531131528
3	A	26	50	20120618	8	2518	49.88	-0.0169253079144812	-0.114966709644032
3	A	26	50	20120618	8	2520	49.92	-0.0164475158624335	-0.115809368795172
3	A	26	50	20120618	8	2522	49.96	-0.0162838206425888	-0.117356164879018
3	A	26	50	20120618	8	2524	50	-0.0160785475440104	-0.1184934047152
3	A	26	50	20120618	8	2526	50.04	-0.0161609961946967	-0.121123417677145
3	A	26	50	20120618	8	2528	50.08	-0.0161418336009266	-0.122586492318098
3	A	26	50	20120618	8	2530	50.12	-0.0162033518908898	-0.123649273810222
3	A	26	50	20120618	8	2532	50.16	-0.0162790830271549	-0.124560663740493
3	A	26	50	20120618	8	2534	50.2	-0.0162211709817757	-0.126017232999059
3	A	26	50	20120618	8	2536	50.24	-0.0164800427743681	-0.127345108823449
3	A	26	50	20120618	8	2538	50.28	-0.0163980183877504	-0.128824376209692
3	A	26	50	20120618	8	2540	50.32	-0.0163882603141701	-0.129937220861923
3	A	26	50	20120618	8	2542	50.36	-0.0158618193155767	-0.130629124847314
3	A	26	50	20120618	8	2544	50.4	-0.0160788303867228	-0.130048660890638
3	A	26	50	20120618	8	2546	50.44	-0.0159674610686860	-0.129766878838335
3	A	26	50	20120618	8	2548	50.48	-0.0154619504308157	-0.12896989878526
3	A	26	50	20120618	8	2550	50.52	-0.0152409795616949	-0.128564373046249
3	A	26	50	20120618	8	2552	50.56	-0.0138880721572507	-0.128269721650529
3	A	26	50	20120618	8	2554	50.6	-0.0136071386330853	-0.127713440745769
3	A	26	50	20120618	8	2556	50.64	-0.0126021984756629	-0.126573018929072
3	A	26	50	20120618	8	2558	50.68	-0.0116493013773360	-0.126097560329402
3	A	26	50	20120618	8	2560	50.72	-0.0108654027997125	-0.12457770501392
3	A	26	50	20120618	8	2562	50.76	-0.0103152737239494	-0.124259506962386
3	A	26	50	20120618	8	2564	50.8	-0.00955555819824256	-0.123455102288108
3	A	26	50	20120618	8	2566	50.84	-0.00871219194032136	-0.123667729297211
3	A	26	50	20120618	8	2568	50.88	-0.00784909740320506	-0.122737601037238
3	A	26	50	20120618	8	2570	50.92	-0.00780949942345866	-0.122666890359119
3	A	26	50	20120618	8	2572	50.96	-0.00693205061868426	-0.121685921121579
3	A	26	50	20120618	8	2574	51	-0.00631814051125806	-0.120718316202203
3	A	26	50	20120618	8	2576	51.04	-0.00624877333602366	-0.119762378544717
3	A	26	50	20120618	8	2578	51.08	-0.00535470752189136	-0.11966493923027
3	A	26	50	20120618	8	2580	51.12	-0.00467468293042426	-0.118109233600981
3	A	26	50	20120618	8	2582	51.16	-0.00419484026871106	-0.117503243089504
3	A	26	50	20120618	8	2584	51.2	-0.00339708239817646	-0.116683564908753
3	A	26	50	20120618	8	2586	51.24	-0.00254049324344706	-0.1157436785752
3	A	26	50	20120618	8	2588	51.28	-0.00133890669017676	-0.115073977742738
3	A	26	50	20120618	8	2590	51.32	-0.00079747502782216	-0.1141395361314
3	A	26	50	20120618	8	2592	51.36	-9.94899241129714e-05	-0.114081199821952
3	A	26	50	20120618	8	2594	51.4	0.00144928605871994	-0.112847793463528
3	A	26	50	20120618	8	2596	51.44	0.00244185184747149	-0.112586234665168
3	A	26	50	20120618	8	2598	51.48	0.00357477833228857	-0.111851692140871
3	A	26	50	20120618	8	2600	51.52	0.0053480607181482	-0.110677046355964
3	A	26	50	20120618	8	2602	51.56	0.00663959125398544	-0.110054438835129
3	A	26	50	20120618	8	2604	51.6	0.00724932943140258	-0.109406799734240
3	A	26	50	20120618	8	2606	51.64	0.0089849937365031	-0.108767150939979
3	A	26	50	20120618	8	2608	51.68	0.0103540231755584	-0.107298702287489
3	A	26	50	20120618	8	2610	51.72	0.0116446344725800	-0.106349057880355
3	A	26	50	20120618	8	2612	51.76	0.0133125579480429	-0.105230697795231
3	A	26	50	20120618	8	2614	51.8	0.0140274429038225	-0.104905004411816
3	A	26	50	20120618	8	2616	51.84	0.0151618543128801	-0.104438526068267
3	A	26	50	20120618	8	2618	51.88	0.0156782543951806	-0.103420080171324
3	A	26	50	20120618	8	2620	51.92	0.0158320501200887	-0.102761268783293
3	A	26	50	20120618	8	2622	51.96	0.0160871035360627	-0.101492082821741
3	A	26	50	20120618	8	2624	52	0.0159306208053861	-0.10002292706247
3	A	26	50	20120618	8	2626	52.04	0.0164439803285275	-0.0985962684207481
3	A	26	50	20120618	8	2628	52.08	0.0173998472753355	-0.097173145312932
3	A	26	50	20120618	8	2630	52.12	0.0175044283682730	-0.0964110963348473
3	A	26	50	20120618	8	2632	52.16	0.0176746289705046	-0.0950952413257372
3	A	26	50	20120618	8	2634	52.2	0.0182175455570996	-0.0936579760822974
3	A	26	50	20120618	8	2636	52.24	0.0182690936414481	-0.0915693947827067
3	A	26	50	20120618	8	2638	52.28	0.0189530073202117	-0.0904558430236942
3	A	26	50	20120618	8	2640	52.32	0.0190684071469014	-0.0892328311349539
3	A	26	50	20120618	8	2642	52.36	0.0189033684241724	-0.0881593016197565
3	A	26	50	20120618	8	2644	52.4	0.0191646443798209	-0.0868812061127618
3	A	26	50	20120618	8	2646	52.44	0.0191928579403902	-0.0856516181309565
3	A	26	50	20120618	8	2648	52.48	0.0196139400285868	-0.0843380258635463
3	A	26	50	20120618	8	2650	52.52	0.0198549220196151	-0.0835651581517094
3	A	26	50	20120618	8	2652	52.56	0.0197362695017320	-0.0823840069844154
3	A	26	50	20120618	8	2654	52.6	0.0193982017496468	-0.0816962042183552
3	A	26	50	20120618	8	2656	52.64	0.0193383805159584	-0.0811630457053406
3	A	26	50	20120618	8	2658	52.68	0.0191099850256351	-0.0805212755907356
3	A	26	50	20120618	8	2660	52.72	0.0190275363749488	-0.0801634795594552
3	A	26	50	20120618	8	2662	52.76	0.0187016308594999	-0.0799733385459942
3	A	26	50	20120618	8	2664	52.8	0.0187277230997257	-0.0796259369843972
3	A	26	50	20120618	8	2666	52.84	0.0190035654550666	-0.0796790407036644
3	A	26	50	20120618	8	2668	52.88	0.0195700286974751	-0.0798466957214837
3	A	26	50	20120618	8	2670	52.92	0.0192041009382111	-0.0801351245775297
3	A	26	50	20120618	8	2672	52.96	0.0194460728787331	-0.0800833643611468
3	A	26	50	20120618	8	2674	53	0.0194375168866808	-0.0801175176186781
3	A	26	50	20120618	8	2676	53.04	0.0194827010099986	-0.0810424839991482
3	A	26	50	20120618	8	2678	53.08	0.0199501693030410	-0.0805361248331406
3	A	26	50	20120618	8	2680	53.12	0.0200731351722893	-0.0809423576789322
3	A	26	50	20120618	8	2682	53.16	0.0207537961598595	-0.0810689297927646
3	A	26	50	20120618	8	2684	53.2	0.0215092690448792	-0.0809473074264005
3	A	26	50	20120618	8	2686	53.24	0.0221006224459855	-0.0815383779847944
3	A	26	50	20120618	8	2688	53.28	0.0226576104575261	-0.0820123516602237
3	A	26	50	20120618	8	2690	53.32	0.0241155939296547	-0.0827331056022872
3	A	26	50	20120618	8	2692	53.36	0.0251334741411727	-0.0828638496461286
3	A	26	50	20120618	8	2694	53.4	0.0259214032274489	-0.0833051549882671
3	A	26	50	20120618	8	2696	53.44	0.0269182823675657	-0.083484477267976
3	A	26	50	20120618	8	2698	53.48	0.0277433345598541	-0.0842719113795053
3	A	26	50	20120618	8	2700	53.52	0.0285819632023414	-0.0844614159968633
3	A	26	50	20120618	8	2702	53.56	0.0301409215228234	-0.0849551886621659
3	A	26	50	20120618	8	2704	53.6	0.0314182392123587	-0.0851540270890355
3	A	26	50	20120618	8	2706	53.64	0.0330597168942052	-0.0858052724345084
3	A	26	50	20120618	8	2708	53.68	0.034721629962028	-0.0859437946529428
3	A	26	50	20120618	8	2710	53.72	0.0359904623701891	-0.0864780845368074
3	A	26	50	20120618	8	2712	53.76	0.0374850739735831	-0.0869714329380412
3	A	26	50	20120618	8	2714	53.8	0.0390998937297788	-0.0874857116999982
3	A	26	50	20120618	8	2716	53.84	0.0405518667942673	-0.0876633369234323
3	A	26	50	20120618	8	2718	53.88	0.0417451801981977	-0.0876361840230347
3	A	26	50	20120618	8	2720	53.92	0.0427999713836936	-0.0879644937015396
3	A	26	50	20120618	8	2722	53.96	0.0437438175152215	-0.0880115870131666
3	A	26	50	20120618	8	2724	54	0.0450043060633646	-0.0885050061250786
3	A	26	50	20120618	8	2726	54.04	0.0465203430022286	-0.0892648630721417
3	A	26	50	20120618	8	2728	54.08	0.04598244687378	-0.0884376188488315
3	A	26	50	20120618	8	2730	54.12	0.0459203628983918	-0.0887952734587557
3	A	26	50	20120618	8	2732	54.16	0.0473331622472025	-0.0896350334720928
3	A	26	50	20120618	8	2734	54.2	0.0470108629763377	-0.0901831826488686
3	A	26	50	20120618	8	2736	54.24	0.0471058981277291	-0.0902695910975296
3	A	26	50	20120618	8	2738	54.28	0.0466603501449035	-0.0909339179184544
3	A	26	50	20120618	8	2740	54.32	0.0466061857654646	-0.090625619361857
3	A	26	50	20120618	8	2742	54.36	0.0465138376198416	-0.0914915423260981
3	A	26	50	20120618	8	2744	54.4	0.0464108121618228	-0.0921780722999521
3	A	26	50	20120618	8	2746	54.44	0.0459334443738437	-0.093160031486986
3	A	26	50	20120618	8	2748	54.48	0.0457383536129144	-0.0941534458038749
3	A	26	50	20120618	8	2750	54.52	0.0455591727545617	-0.0950902208675908
3	A	26	50	20120618	8	2752	54.56	0.0455865377869936	-0.0966859487406945
3	A	26	50	20120618	8	2754	54.6	0.0456032255070296	-0.097654543609564
3	A	26	50	20120618	8	2756	54.64	0.0450723297357147	-0.0984900609822141
3	A	26	50	20120618	8	2758	54.68	0.0451218979210759	-0.0997848442092441
3	A	26	50	20120618	8	2760	54.72	0.0443169982720513	-0.100081192661240
3	A	26	50	20120618	8	2762	54.76	0.0432392968268449	-0.100997108074911
3	A	26	50	20120618	8	2764	54.8	0.0425297151719242	-0.102157258170803
3	A	26	50	20120618	8	2766	54.84	0.0419966273695876	-0.102651455100175
3	A	26	50	20120618	8	2768	54.88	0.0412590442861319	-0.104036040888416
3	A	26	50	20120618	8	2770	54.92	0.0404466493052267	-0.105637284194413
3	A	26	50	20120618	8	2772	54.96	0.0399977072098514	-0.106615142162116
3	A	26	50	20120618	8	2774	55	0.0397802718746365	-0.108232366081368
3	A	26	50	20120618	8	2776	55.04	0.0385832815154439	-0.109278884117524
3	A	26	50	20120618	8	2778	55.08	0.0375358442404723	-0.109908421284814
3	A	26	50	20120618	8	2780	55.12	0.0372498195474823	-0.110921776012933
3	A	26	50	20120618	8	2782	55.16	0.0365576327193788	-0.111698249969353
3	A	26	50	20120618	8	2784	55.2	0.0350408179630555	-0.112810033961413
3	A	26	50	20120618	8	2786	55.24	0.0349190541753352	-0.113880310785417
3	A	26	50	20120618	8	2788	55.28	0.0337248922432674	-0.115508636281133
3	A	26	50	20120618	8	2790	55.32	0.0329265686873078	-0.117070635160775
3	A	26	50	20120618	8	2792	55.36	0.0319320937102470	-0.117978843110531
3	A	26	50	20120618	8	2794	55.4	0.0316957079132963	-0.119577116568046
3	A	26	50	20120618	8	2796	55.44	0.0307611955912802	-0.12070679036167
3	A	26	50	20120618	8	2798	55.48	0.0296858275984517	-0.12170579082213
3	A	26	50	20120618	8	2800	55.52	0.0288522194141109	-0.122768501603576
3	A	26	50	20120618	8	2802	55.56	0.0282142676761244	-0.124284679963796
3	A	26	50	20120618	8	2804	55.6	0.0269985389872304	-0.125360401510015
3	A	26	50	20120618	8	2806	55.64	0.0265915990346575	-0.127031648387349
3	A	26	50	20120618	8	2808	55.68	0.0258338634079380	-0.128483762873194
3	A	26	50	20120618	8	2810	55.72	0.0257554452659044	-0.129416366006901
3	A	26	50	20120618	8	2812	55.76	0.0251589299852954	-0.129508007045743
3	A	26	50	20120618	8	2814	55.8	0.0246924516417467	-0.130192274277897
3	A	26	50	20120618	8	2816	55.84	0.0239209274327940	-0.129822528142015
3	A	26	50	20120618	8	2818	55.88	0.0237187656040528	-0.130499865727713
3	A	26	50	20120618	8	2820	55.92	0.0223354526080175	-0.130522705276746
3	A	26	50	20120618	8	2822	55.96	0.0210110416068551	-0.130813326163813
3	A	26	50	20120618	8	2824	56	0.0194510226262014	-0.131949081075755
3	A	26	50	20120618	8	2826	56.04	0.0182419407410505	-0.131572829557486
3	A	26	50	20120618	8	2828	56.08	0.0166220298160303	-0.132580386009998
3	A	26	50	20120618	8	2830	56.12	0.0152901941936654	-0.133685947462384
3	A	26	50	20120618	8	2832	56.16	0.0141817336034774	-0.133754253977446
3	A	26	50	20120618	8	2834	56.2	0.0125847329381676	-0.134503292190757
3	A	26	50	20120618	8	2836	56.24	0.0117755199377777	-0.134213944095896
3	A	26	50	20120618	8	2838	56.28	0.0106473310683945	-0.134484695282412
3	A	26	50	20120618	8	2840	56.32	0.00914776971753224	-0.134240672732224
3	A	26	50	20120618	8	2842	56.36	0.00854658753216741	-0.134992185819269
3	A	26	50	20120618	8	2844	56.4	0.00751979777520644	-0.134991690844523
3	A	26	50	20120618	8	2846	56.44	0.00653946493376941	-0.135473796247936
3	A	26	50	20120618	8	2848	56.48	0.00574255559137218	-0.136619167812102
3	A	26	50	20120618	8	2850	56.52	0.00468041049535186	-0.137618946090021
3	A	26	50	20120618	8	2852	56.56	0.00336851528421645	-0.138641917470364
3	A	26	50	20120618	8	2854	56.6	0.00231803745008574	-0.138742609476005
3	A	26	50	20120618	8	2856	56.64	0.00123743686707643	-0.139856868341799
3	A	26	50	20120618	8	2858	56.68	0.000302853834382178	-0.140899355869302
3	A	26	50	20120618	8	2860	56.72	-0.000966332127169562	-0.142351116801756
3	A	26	50	20120618	8	2862	56.76	-0.00226323667454376	-0.142648030939176
3	A	26	50	20120618	8	2864	56.8	-0.00402273047817026	-0.144549936048534
3	A	26	50	20120618	8	2866	56.84	-0.00518910311373746	-0.145448315214031
3	A	26	50	20120618	8	2868	56.88	-0.00662254998055886	-0.146629749224038
3	A	26	50	20120618	8	2870	56.92	-0.00811277752190946	-0.147355594334926
3	A	26	50	20120618	8	2872	56.96	-0.00859509505735686	-0.147420577448117
3	A	26	50	20120618	8	2874	57	-0.00862033876944526	-0.147621607906008
3	A	26	50	20120618	8	2876	57.04	-0.00835043611106636	-0.146852063596043
3	A	26	50	20120618	8	2878	57.08	-0.00836669956703366	-0.147211980947667
3	A	26	50	20120618	8	2880	57.12	-0.00807218959266946	-0.146771099869597
3	A	26	50	20120618	8	2882	57.16	-0.00831359584776646	-0.146936987120463
3	A	26	50	20120618	8	2884	57.2	-0.00816828540423266	-0.146772584793837
3	A	26	50	20120618	8	2886	57.24	-0.00850812092327096	-0.14661235439722
3	A	26	50	20120618	8	2888	57.28	-0.00840170135270236	-0.146437345468877
3	A	26	50	20120618	8	2890	57.32	-0.00837857896095756	-0.146259649534765
3	A	26	50	20120618	8	2892	57.36	-0.00861871242384846	-0.146341956764095
3	A	26	50	20120618	8	2894	57.4	-0.00819798388904246	-0.146219627290949
3	A	26	50	20120618	8	2896	57.44	-0.00817761921374436	-0.146333330061364
3	A	26	50	20120618	8	2898	57.48	-0.00853286966061246	-0.146327390364402
3	A	26	50	20120618	8	2900	57.52	-0.00833042498915876	-0.146088600404396
3	A	26	50	20120618	8	2902	57.56	-0.00844370349550486	-0.146385443831138
3	A	26	50	20120618	8	2904	57.6	-0.00830207000723316	-0.146536976814346
3	A	26	50	20120618	8	2906	57.64	-0.00863377379828776	-0.146302853759095
3	A	26	50	20120618	8	2908	57.68	-0.00871799021592706	-0.146328945999321
3	A	26	50	20120618	8	2910	57.72	-0.00889229203748956	-0.146376675707051
3	A	26	50	20120618	8	2912	57.76	-0.00849016041102876	-0.146022203077642
3	A	26	50	20120618	8	2914	57.8	-0.00841860120477266	-0.145956583568348
3	A	26	50	20120618	8	2916	57.84	-0.00827541208158246	-0.145275286184675
3	A	26	50	20120618	8	2918	57.88	-0.00854885027386726	-0.144559199147367
3	A	26	50	20120618	8	2920	57.92	-0.00889151422003026	-0.144045415360157
3	A	26	50	20120618	8	2922	57.96	-0.00898096322785036	-0.143782018084165
3	A	26	50	20120618	8	2924	58	-0.00981881405287826	-0.143398129812659
3	A	26	50	20120618	8	2926	58.04	-0.0108173902492700	-0.143222625909568
3	A	26	50	20120618	8	2928	58.08	-0.0115957026833220	-0.142674830286183
3	A	26	50	20120618	8	2930	58.12	-0.0128543527538341	-0.142707357198118
3	A	26	50	20120618	8	2932	58.16	-0.0139992293432532	-0.141897649222981
3	A	26	50	20120618	8	2934	58.2	-0.0148331910809846	-0.142137075579091
3	A	26	50	20120618	8	2936	58.24	-0.0164087664108245	-0.141441141085047
3	A	26	50	20120618	8	2938	58.28	-0.0180093026100402	-0.141288759573701
3	A	26	50	20120618	8	2940	58.32	-0.0188722557258003	-0.141072102055946
3	A	26	50	20120618	8	2942	58.36	-0.0208781055319922	-0.141152217254254
3	A	26	50	20120618	8	2944	58.4	-0.0218536300473171	-0.140967238120296
3	A	26	50	20120618	8	2946	58.44	-0.0229809703885628	-0.141248454487174
3	A	26	50	20120618	8	2948	58.48	-0.0237208869243965	-0.14087199083687
3	A	26	50	20120618	8	2950	58.52	-0.0249667383621690	-0.141071465659843
3	A	26	50	20120618	8	2952	58.56	-0.0265993064985725	-0.141639413826492
3	A	26	50	20120618	8	2954	58.6	-0.0274619060609420	-0.141543318014928
3	A	26	50	20120618	8	2956	58.64	-0.0284937869867275	-0.141955349136326
3	A	26	50	20120618	8	2958	58.68	-0.0306954346606299	-0.142344540708691
3	A	26	50	20120618	8	2960	58.72	-0.0311930964132291	-0.14284672794469
3	A	26	50	20120618	8	2962	58.76	-0.0328264423670919	-0.143607645551924
3	A	26	50	20120618	8	2964	58.8	-0.0342036742448089	-0.143856759270937
3	A	26	50	20120618	8	2966	58.84	-0.035352722764237	-0.144964795597056
3	A	26	50	20120618	8	2968	58.88	-0.0367181459587083	-0.145242688562062
3	A	26	50	20120618	8	2970	58.92	-0.0378227881722779	-0.146175928091872
3	A	26	50	20120618	8	2972	58.96	-0.039332956124858	-0.146543835750123
3	A	26	50	20120618	8	2974	59	-0.0408919144453400	-0.147596929879345
3	A	26	50	20120618	8	2976	59.04	-0.0414204060535988	-0.14849537975552
3	A	26	50	20120618	8	2978	59.08	-0.0424512970298907	-0.149102148084456
3	A	26	50	20120618	8	2980	59.12	-0.0435260286266161	-0.150096410929483
3	A	26	50	20120618	8	2982	59.16	-0.0446841281128434	-0.151424498885907
3	A	26	50	20120618	8	2984	59.2	-0.0453186150276021	-0.153201246094995
3	A	26	50	20120618	8	2986	59.24	-0.0460885836016362	-0.153716797649158
3	A	26	50	20120618	8	2988	59.28	-0.0463660523025738	-0.154713535367918
3	A	26	50	20120618	8	2990	59.32	-0.0468940489360857	-0.156405854027332
3	A	26	50	20120618	8	2992	59.36	-0.0469062111727221	-0.157018774185265
3	A	26	50	20120618	8	2994	59.4	-0.0475561130153107	-0.15816492356689
3	A	26	50	20120618	8	2996	59.44	-0.0478484309586532	-0.159778965505626
3	A	26	50	20120618	8	2998	59.48	-0.0482512696918952	-0.161015200291175
3	A	26	50	20120618	8	3000	59.52	-0.0487062929055888	-0.162820090350154
3	A	26	50	20120618	8	3002	59.56	-0.0492839991458182	-0.164131773429255
3	A	26	50	20120618	8	3004	59.6	-0.0494173594847499	-0.165662942453236
3	A	26	50	20120618	8	3006	59.64	-0.0494993131606895	-0.166599222542205
3	A	26	50	20120618	8	3008	59.68	-0.0494518662956718	-0.167998657572851
3	A	26	50	20120618	8	3010	59.72	-0.0496200869989161	-0.169405870778091
3	A	26	50	20120618	8	3012	59.76	-0.0495142331137725	-0.169811537938457
3	A	26	50	20120618	8	3014	59.8	-0.0490325519744282	-0.171254884300215
3	A	26	50	20120618	8	3016	59.84	-0.0484858170112148	-0.172235782827077
3	A	26	50	20120618	8	3018	59.88	-0.0475719522072093	-0.172633459680817
3	A	26	50	20120618	8	3020	59.92	-0.0474351270450497	-0.173692352085644
3	A	26	50	20120618	8	3022	59.96	-0.0469658909850543	-0.175028501059374
3	A	26	50	20120618	8	3024	60	-0.0470008220600449	-0.176709011035542
3	A	26	50	20120618	8	3026	60.04	-0.0467979531245225	-0.177136739927481
3	A	26	50	20120618	8	3028	60.08	-0.0464649765412618	-0.178599673147078
3	A	26	50	20120618	8	3030	60.12	-0.0460774113144934	-0.179455343062992
3	A	26	50	20120618	8	3032	60.16	-0.0462171356144559	-0.180080708300273
3	A	26	50	20120618	8	3034	60.2	-0.0456426113547418	-0.181185562645877
3	A	26	50	20120618	8	3036	60.24	-0.0453471821415621	-0.181766662998656
3	A	26	50	20120618	8	3038	60.28	-0.0448891183687094	-0.182726772586152
3	A	26	50	20120618	8	3040	60.32	-0.0443886988996637	-0.183309216441815
3	A	26	50	20120618	8	3042	60.36	-0.043987203669306	-0.184574796158783
3	A	26	50	20120618	8	3044	60.4	-0.0436145583956207	-0.18534766387062
3	A	26	50	20120618	8	3046	60.44	-0.0434088610329735	-0.186161473065087
3	A	26	50	20120618	8	3048	60.48	-0.0434883398351789	-0.1872727620824
3	A	26	50	20120618	8	3050	60.52	-0.043558131274482	-0.187273681321215
3	A	26	50	20120618	8	3052	60.56	-0.0437113613139651	-0.186935189305061
3	A	26	50	20120618	8	3054	60.6	-0.0439263217754458	-0.187295813763467
3	A	26	50	20120618	8	3056	60.64	-0.0440699351627048	-0.186924511992666
3	A	26	50	20120618	8	3058	60.68	-0.0448151549993973	-0.186742149153798
3	A	26	50	20120618	8	3060	60.72	-0.0448661373983209	-0.186753392151618
3	A	26	50	20120618	8	3062	60.76	-0.0451750723510213	-0.186081004313388
3	A	26	50	20120618	8	3064	60.8	-0.0456801587248228	-0.186094934316977
3	A	26	50	20120618	8	3066	60.84	-0.0462576528330179	-0.185934633209682
3	A	26	50	20120618	8	3068	60.88	-0.0459190901061857	-0.185194150988424
3	A	26	50	20120618	8	3070	60.92	-0.0456815729383852	-0.185489650912282
3	A	26	50	20120618	8	3072	60.96	-0.046016953684702	-0.18493648127736
3	A	26	50	20120618	8	3074	61	-0.0458042559649211	-0.185221303888822
3	A	26	50	20120618	8	3076	61.04	-0.0458021346445775	-0.184174078745884
3	A	26	50	20120618	8	3078	61.08	-0.0457217366035566	-0.184735309398112
3	A	26	50	20120618	8	3080	61.12	-0.0462906747196993	-0.183804332610002
3	A	26	50	20120618	8	3082	61.16	-0.0458630872491158	-0.183348036604102
3	A	26	50	20120618	8	3084	61.2	-0.0464217016062531	-0.182807807023276
3	A	26	50	20120618	8	3086	61.24	-0.0468160550581209	-0.182332843398353
3	A	26	50	20120618	8	3088	61.28	-0.0475054841697778	-0.181634929005321
3	A	26	50	20120618	8	3090	61.32	-0.0481594872316972	-0.18052696338988
3	A	26	50	20120618	8	3092	61.36	-0.04880359079868	-0.179448696259249
3	A	26	50	20120618	8	3094	61.4	-0.0491026262564438	-0.178402956040552
3	A	26	50	20120618	8	3096	61.44	-0.0497973586689596	-0.177983995272699
3	A	26	50	20120618	8	3098	61.48	-0.0506403713734902	-0.177135325713919
3	A	26	50	20120618	8	3100	61.52	-0.0511483568850946	-0.175862250665071
3	A	26	50	20120618	8	3102	61.56	-0.0512476346771732	-0.176129254185647
3	A	26	50	20120618	8	3104	61.6	-0.0509124660628908	-0.176014702887095
3	A	26	50	20120618	8	3106	61.64	-0.0510307650273833	-0.175596590647379
3	A	26	50	20120618	8	3108	61.68	-0.0507100213914371	-0.175180529017329
3	A	26	50	20120618	8	3110	61.72	-0.0507656706951165	-0.175230945730827
3	A	26	50	20120618	8	3112	61.76	-0.0504712314314304	-0.174531192860165
3	A	26	50	20120618	8	3114	61.8	-0.0501804691230065	-0.17380937825793
3	A	26	50	20120618	8	3116	61.84	-0.0502991923515677	-0.173755708853238
3	A	26	50	20120618	8	3118	61.88	-0.0500911615365426	-0.172227085413669
3	A	26	50	20120618	8	3120	61.92	-0.0501846410530155	-0.17148023923138
3	A	26	50	20120618	8	3122	61.96	-0.0502663118862425	-0.170525998630168
3	A	26	50	20120618	8	3124	62	-0.0505840856737077	-0.169317270298408
3	A	26	50	20120618	8	3126	62.04	-0.0504698879285461	-0.167926744813205
3	A	26	50	20120618	8	3128	62.08	-0.0503284665723088	-0.16569511581178
3	A	26	50	20120618	8	3130	62.12	-0.0505326790107155	-0.165072296158911
3	A	26	50	20120618	8	3132	62.16	-0.0503532153096503	-0.163995938216589
3	A	26	50	20120618	8	3134	62.2	-0.0510317549768769	-0.162870507063652
3	A	26	50	20120618	8	3136	62.24	-0.0510217847712622	-0.162635818322976
3	A	26	50	20120618	8	3138	62.28	-0.050748700132368	-0.161138307581779
3	A	26	50	20120618	8	3140	62.32	-0.0510002887251141	-0.161294012494997
3	A	26	50	20120618	8	3142	62.36	-0.0507909144072048	-0.159748347782001
3	A	26	50	20120618	8	3144	62.4	-0.0509993694862986	-0.159114214420633
3	A	26	50	20120618	8	3146	62.44	-0.0512918288509974	-0.157901102026829
3	A	26	50	20120618	8	3148	62.48	-0.0515357806905067	-0.15740683438678
3	A	26	50	20120618	8	3150	62.52	-0.0514932128622793	-0.156227521697117
3	A	26	50	20120618	8	3152	62.56	-0.0517097996693567	-0.155043612813376
3	A	26	50	20120618	8	3154	62.6	-0.0516130674616904	-0.154553446392658
3	A	26	50	20120618	8	3156	62.64	-0.0516663126023138	-0.153562577660181
3	A	26	50	20120618	8	3158	62.68	-0.0518061076129544	-0.152026953863478
3	A	26	50	20120618	8	3160	62.72	-0.0516931119493207	-0.15219227542892
3	A	26	50	20120618	8	3162	62.76	-0.0518683330096988	-0.150701835755535
3	A	26	50	20120618	8	3164	62.8	-0.0522679897624254	-0.150075904832828
3	A	26	50	20120618	8	3166	62.84	-0.0518525645284783	-0.150334352361352
3	A	26	50	20120618	8	3168	62.88	-0.0524996379439421	-0.149534543881152
3	A	26	50	20120618	8	3170	62.92	-0.0527083758657484	-0.149259337921914
3	A	26	50	20120618	8	3172	62.96	-0.0522994560141882	-0.148770232161367
3	A	26	50	20120618	8	3174	63	-0.052547862626419	-0.148152715809357
3	A	26	50	20120618	8	3176	63.04	-0.052444766457722	-0.147677398631044
3	A	26	50	20120618	8	3178	63.08	-0.0523644391273793	-0.14641280886357
3	A	26	50	20120618	8	3180	63.12	-0.052055009199932	-0.145620566425928
3	A	26	50	20120618	8	3182	63.16	-0.0522080271073808	-0.145640082573089
3	A	26	50	20120618	8	3184	63.2	-0.0521046480959713	-0.145051911152498
3	A	26	50	20120618	8	3186	63.24	-0.0514716461054531	-0.144529500662557
3	A	26	50	20120618	8	3188	63.28	-0.0510929904241277	-0.143373734628708
3	A	26	50	20120618	8	3190	63.32	-0.0511361239377801	-0.142712589788299
3	A	26	50	20120618	8	3192	63.36	-0.0509123246415346	-0.141742792837901
3	A	26	50	20120618	8	3194	63.4	-0.0511129308353572	-0.140350004610998
3	A	26	50	20120618	8	3196	63.44	-0.0507710447066535	-0.139352630496134
3	A	26	50	20120618	8	3198	63.48	-0.0509881971991559	-0.138552822015934
3	A	26	50	20120618	8	3200	63.52	-0.0506904345335982	-0.137709314336657
3	A	26	50	20120618	8	3202	63.56	-0.0506625038157413	-0.135982206023609
3	A	26	50	20120618	8	3204	63.6	-0.0508147439057308	-0.134955981952073
3	A	26	50	20120618	8	3206	63.64	-0.0507371742918346	-0.133005569317526
3	A	26	50	20120618	8	3208	63.68	-0.0507882981121144	-0.132131373203945
3	A	26	50	20120618	8	3210	63.72	-0.0504154407063947	-0.130855257595938
3	A	26	50	20120618	8	3212	63.76	-0.0505828835921797	-0.128770141119575
3	A	26	50	20120618	8	3214	63.8	-0.0506877475278297	-0.126976706190451
3	A	26	50	20120618	8	3216	63.84	-0.0507646807456228	-0.125665164532706
3	A	26	50	20120618	8	3218	63.88	-0.0511878841541629	-0.12392108565691
3	A	26	50	20120618	8	3220	63.92	-0.0510644940208459	-0.122996543540508
3	A	26	50	20120618	8	3222	63.96	-0.0508532105146273	-0.120738610166823
3	A	26	50	20120618	8	3224	64	-0.0509306387071673	-0.119611835511003
3	A	26	50	20120618	8	3226	64.04	-0.050947750691272	-0.118082929228721
3	A	26	50	20120618	8	3228	64.08	-0.0506852726540955	-0.115562234975147
3	A	26	50	20120618	8	3230	64.12	-0.0506728982854248	-0.114516777599163
3	A	26	50	20120618	8	3232	64.16	-0.0505594076470443	-0.113218883102295
3	A	26	50	20120618	8	3234	64.2	-0.0500234914175831	-0.111395891109718
3	A	26	50	20120618	8	3236	64.24	-0.0501350021569762	-0.110102097832181
3	A	26	50	20120618	8	3238	64.28	-0.0494755543728416	-0.107952917481443
3	A	26	50	20120618	8	3240	64.32	-0.0491439920031432	-0.107358169967787
3	A	26	50	20120618	8	3242	64.36	-0.0490015806974123	-0.106485175935734
3	A	26	50	20120618	8	3244	64.4	-0.0486097728299568	-0.105626819014051
3	A	26	50	20120618	8	3246	64.44	-0.0483085453411713	-0.104226747587302
3	A	26	50	20120618	8	3248	64.48	-0.0480960597534248	-0.102887840897125
3	A	26	50	20120618	8	3250	64.52	-0.0478425619723694	-0.101646514942752
3	A	26	50	20120618	8	3252	64.56	-0.0474400060818399	-0.0996123808653131
3	A	26	50	20120618	8	3254	64.6	-0.047030096280786	-0.0983096780423331
3	A	26	50	20120618	8	3256	64.64	-0.0470345510535075	-0.0976603418851691
3	A	26	50	20120618	8	3258	64.68	-0.0470403493291132	-0.096544385963101
3	A	26	50	20120618	8	3260	64.72	-0.0467476778323801	-0.0943551126578693
3	A	26	50	20120618	8	3262	64.76	-0.0466685525835654	-0.0933396366094072
3	A	26	50	20120618	8	3264	64.8	-0.0470196311004245	-0.0917695060017825
3	A	26	50	20120618	8	3266	64.84	-0.0474453800933769	-0.0901148054231279
3	A	26	50	20120618	8	3268	64.88	-0.0475427486971463	-0.0879484423776067
3	A	26	50	20120618	8	3270	64.92	-0.04730657503223	-0.086869397429516
3	A	26	50	20120618	8	3272	64.96	-0.0480208943025846	-0.0847705630815981
3	A	26	50	20120618	8	3274	65	-0.0482270159293005	-0.0838870331585055
3	A	26	50	20120618	8	3276	65.04	-0.0488772713252797	-0.0820785368549428
3	A	26	50	20120618	8	3278	65.08	-0.0491732662238843	-0.0804673233433311
3	A	26	50	20120618	8	3280	65.12	-0.0502005509555922	-0.0783608522421764
3	A	26	50	20120618	8	3282	65.16	-0.0506598875206509	-0.0770321986003269
3	A	26	50	20120618	8	3284	65.2	-0.0511178098721474	-0.0754166010266718
3	A	26	50	20120618	8	3286	65.24	-0.0516987688035702	-0.0742184792966293
3	A	26	50	20120618	8	3288	65.28	-0.0524187237149709	-0.0718403589833462
3	A	26	50	20120618	8	3290	65.32	-0.052446986773015	-0.070253632579567
3	A	26	50	20120618	8	3292	65.36	-0.0533272357206428	-0.0686081526733391
3	A	26	50	20120618	8	3294	65.4	-0.0538850722603209	-0.0671418253411925
3	A	26	50	20120618	8	3296	65.44	-0.0545151963262397	-0.06614952118195
3	A	26	50	20120618	8	3298	65.48	-0.0548732681291647	-0.0647606291134112
3	A	26	50	20120618	8	3300	65.52	-0.0560924298214814	-0.0619924793062272
3	A	26	50	20120618	8	3302	65.56	-0.0567570288785169	-0.0610331581427932
3	A	26	50	20120618	8	3304	65.6	-0.0575486844175299	-0.0585725891788237
3	A	26	50	20120618	8	3306	65.64	-0.057674818125158	-0.057101679794735
3	A	26	50	20120618	8	3308	65.68	-0.0584687859033455	-0.0568161217922206
3	A	26	50	20120618	8	3310	65.72	-0.0590240273611366	-0.0562502737327117
3	A	26	50	20120618	8	3312	65.76	-0.0599613327549384	-0.0548936540176663
3	A	26	50	20120618	8	3314	65.8	-0.0606273495610703	-0.0542011914179181
3	A	26	50	20120618	8	3316	65.84	-0.0622255381657725	-0.0539960031721534
3	A	26	50	20120618	8	3318	65.88	-0.0634268418763303	-0.0527898911354835
3	A	26	50	20120618	8	3320	65.92	-0.0637673137914716	-0.0527155742127808
3	A	26	50	20120618	8	3322	65.96	-0.0644360953851178	-0.0521101493867289
3	A	26	50	20120618	8	3324	66	-0.0650241253843526	-0.0519489290406183
3	A	26	50	20120618	8	3326	66.04	-0.0653530007482824	-0.0515163918225665
3	A	26	50	20120618	8	3328	66.08	-0.0666449555481884	-0.0510127196623273
3	A	26	50	20120618	8	3330	66.12	-0.0674664722065709	-0.0500031126001492
3	A	26	50	20120618	8	3332	66.16	-0.0689132833915567	-0.0493533521789169
3	A	26	50	20120618	8	3334	66.2	-0.0702164811892835	-0.0480843783493995
3	A	26	50	20120618	8	3336	66.24	-0.07108445476319	-0.0478173041181454
3	A	26	50	20120618	8	3338	66.28	-0.0727783997682005	-0.0466488808729127
3	A	26	50	20120618	8	3340	66.32	-0.0734647883206982	-0.0451071759578917
3	A	26	50	20120618	8	3342	66.36	-0.0751446619007632	-0.0441963517130453
3	A	26	50	20120618	8	3344	66.4	-0.0762300000992064	-0.043072829748418
3	A	26	50	20120618	8	3346	66.44	-0.0771119036767023	-0.0420142908969817
3	A	26	50	20120618	8	3348	66.48	-0.078823314219208	-0.0415963200786223
3	A	26	50	20120618	8	3350	66.52	-0.0803615543110013	-0.0403786822014191
3	A	26	50	20120618	8	3352	66.56	-0.0818693888112035	-0.0395058295907224
3	A	26	50	20120618	8	3354	66.6	-0.0829715561510388	-0.0392613827764662
3	A	26	50	20120618	8	3356	66.64	-0.0844474294247314	-0.039044300994642
3	A	26	50	20120618	8	3358	66.68	-0.085914958838406	-0.0386363003818973
3	A	26	50	20120618	8	3360	66.72	-0.0870599061385033	-0.0375370321798647
3	A	26	50	20120618	8	3362	66.76	-0.0878433097413799	-0.0372484619024625
3	A	26	50	20120618	8	3364	66.8	-0.0893131726074324	-0.036706464554683
3	A	26	50	20120618	8	3366	66.84	-0.0901915406510223	-0.0361617094904569
3	A	26	50	20120618	8	3368	66.88	-0.0912171283264548	-0.036171891828106
3	A	26	50	20120618	8	3370	66.92	-0.0922783541836598	-0.0355325258765571
3	A	26	50	20120618	8	3372	66.96	-0.0935288018155108	-0.0347367479050097
3	A	26	50	20120618	8	3374	67	-0.0953380052258538	-0.0347127062744494
3	A	26	50	20120618	8	3376	67.04	-0.0960118779883248	-0.034324504651578
3	A	26	50	20120618	8	3378	67.08	-0.0970307481493368	-0.0340961798719328
3	A	26	50	20120618	8	3380	67.12	-0.0983322488907888	-0.0336658346849027
3	A	26	50	20120618	8	3382	67.16	-0.0984549319173248	-0.033297078498514
3	A	26	50	20120618	8	3384	67.2	-0.0985747865167357	-0.0325917394842804
3	A	26	50	20120618	8	3386	67.24	-0.0986056163723958	-0.0322370547228372
3	A	26	50	20120618	8	3388	67.28	-0.0978190307890038	-0.0323773447082246
3	A	26	50	20120618	8	3390	67.32	-0.0978953983213718	-0.0312473880718885
3	A	26	50	20120618	8	3392	67.36	-0.0979278545226278	-0.0304385286248892
3	A	26	50	20120618	8	3394	67.4	-0.0974360617563128	-0.0296493267464069
3	A	26	50	20120618	8	3396	67.44	-0.0971479157429798	-0.0287177135621936
3	A	26	50	20120618	8	3398	67.48	-0.0964679618621908	-0.0268930952240199
3	A	26	50	20120618	8	3400	67.52	-0.0962636080024278	-0.0253762097570185
3	A	26	50	20120618	8	3402	67.56	-0.0954164940785658	-0.0242432832722014
3	A	26	50	20120618	8	3404	67.6	-0.0949532684262108	-0.0228202308750634
3	A	26	50	20120618	8	3406	67.64	-0.0944630312948138	-0.0208979610904078
3	A	26	50	20120618	8	3408	67.68	-0.0937005580526608	-0.0198018748688906
3	A	26	50	20120618	8	3410	67.72	-0.0931746120288138	-0.0186378356857013
3	A	26	50	20120618	8	3412	67.76	-0.0923698538011457	-0.0166379255764713
3	A	26	50	20120618	8	3414	67.8	-0.0917637218683128	-0.0158387534923743
3	A	26	50	20120618	8	3416	67.84	-0.0914257248269048	-0.015307574878347
3	A	26	50	20120618	8	3418	67.88	-0.0910385131535278	-0.0142480460774171
3	A	26	50	20120618	8	3420	67.92	-0.0902842423500359	-0.0138054679430724
3	A	26	50	20120618	8	3422	67.96	-0.089270109804458	-0.012921443045233
3	A	26	50	20120618	8	3424	68	-0.0883598512450367	-0.0114575198761425
3	A	26	50	20120618	8	3426	68.04	-0.0876526030424939	-0.0109287454251712
3	A	26	50	20120618	8	3428	68.08	-0.0868260659259649	-0.0093560692331342
3	A	26	50	20120618	8	3430	68.12	-0.0857364143761565	-0.0083686653238853
3	A	26	50	20120618	8	3432	68.16	-0.0847294943197468	-0.00719953497187144
3	A	26	50	20120618	8	3434	68.2	-0.0838324586571335	-0.00577287633014945
3	A	26	50	20120618	8	3436	68.24	-0.0824748843479335	-0.00454371261241287
3	A	26	50	20120618	8	3438	68.28	-0.0816971375993064	-0.00335612677341009
3	A	26	50	20120618	8	3440	68.32	-0.0811084004932905	-0.00304697968867532
3	A	26	50	20120618	8	3442	68.36	-0.0805888891411527	-0.00286702101286334
3	A	26	50	20120618	8	3444	68.4	-0.080370322435088	-0.00271619513643625
3	A	26	50	20120618	8	3446	68.44	-0.0803039251083346	-0.00241814962816612
3	A	26	50	20120618	8	3448	68.48	-0.0800911566778755	-0.00230027492774232
3	A	26	50	20120618	8	3450	68.52	-0.0798815702279318	-0.00178055144357021
3	A	26	50	20120618	8	3452	68.56	-0.0791152078984819	-0.00120086530435347
3	A	26	50	20120618	8	3454	68.6	-0.0781416632821442	-0.000301142635971721
3	A	26	50	20120618	8	3456	68.64	-0.0771897561333109	0.00061880328635199
3	A	26	50	20120618	8	3458	68.68	-0.0761531375920914	0.00147822086820611
3	A	26	50	20120618	8	3460	68.72	-0.0746238070457412	0.00288083787936774
3	A	26	50	20120618	8	3462	68.76	-0.0739472472775019	0.00369217220010119
3	A	26	50	20120618	8	3464	68.8	-0.07293665026583	0.00430424382989626
3	A	26	50	20120618	8	3466	68.84	-0.0720384832323669	0.00473105348302047
3	A	26	50	20120618	8	3468	68.88	-0.070531426549624	0.00599854238829736
3	A	26	50	20120618	8	3470	68.92	-0.069258492922132	0.00753862095772166
3	A	26	50	20120618	8	3472	68.96	-0.0672128330041593	0.00907530541459625
3	A	26	50	20120618	8	3474	69	-0.066178760047352	0.0097641688408282
3	A	26	50	20120618	8	3476	69.04	-0.0651186655609972	0.0111294506139432
3	A	26	50	20120618	8	3478	69.08	-0.0637575557178912	0.0123673824557665
3	A	26	50	20120618	8	3480	69.12	-0.062766969828127	0.0134050616571577
3	A	26	50	20120618	8	3482	69.16	-0.0613922128241441	0.0143921827236942
3	A	26	50	20120618	8	3484	69.2	-0.059905308684665	0.0156945319932835
3	A	26	50	20120618	8	3486	69.24	-0.0581439764034075	0.0166466512741512
3	A	26	50	20120618	8	3488	69.28	-0.0568276264195506	0.0174859870234196
3	A	26	50	20120618	8	3490	69.32	-0.0553956644769697	0.0183123827185924
3	A	26	50	20120618	8	3492	69.36	-0.0539704907594882	0.0195572442068713
3	A	26	50	20120618	8	3494	69.4	-0.0526578177308935	0.0205446481161202
3	A	26	50	20120618	8	3496	69.44	-0.0514730603190155	0.0217743775192817
3	A	26	50	20120618	8	3498	69.48	-0.0504184812655538	0.0227675797041363
3	A	26	50	20120618	8	3500	69.52	-0.0492547956357551	0.0234147945409564
3	A	26	50	20120618	8	3502	69.56	-0.0478576233468086	0.023827532769135
3	A	26	50	20120618	8	3504	69.6	-0.0461503847343118	0.0244808994349513
3	A	26	50	20120618	8	3506	69.64	-0.0447933053998586	0.0248439280564125
3	A	26	50	20120618	8	3508	69.68	-0.0432576816031558	0.0254963754834133
3	A	26	50	20120618	8	3510	69.72	-0.0419174314100948	0.0255973503317668
3	A	26	50	20120618	8	3512	69.76	-0.0408504779879624	0.0263237611280797
3	A	26	50	20120618	8	3514	69.8	-0.0389238948519416	0.026503931935926
3	A	26	50	20120618	8	3516	69.84	-0.0378019285222329	0.0276350906537902
3	A	26	50	20120618	8	3518	69.88	-0.0363959881091997	0.0280599911186052
3	A	26	50	20120618	8	3520	69.92	-0.0344525051211084	0.0286240501979577
3	A	26	50	20120618	8	3522	69.96	-0.0329409229549659	0.0290850131086132
3	A	26	50	20120618	8	3524	70	-0.0319895814915576	0.0294255557344326
3	A	26	50	20120618	8	3526	70.04	-0.0304418449556930	0.0295747764784664
3	A	26	50	20120618	8	3528	70.08	-0.0292982835848869	0.0301554808514481
3	A	26	50	20120618	8	3530	70.12	-0.0283646763595507	0.0307543437265706
3	A	26	50	20120618	8	3532	70.16	-0.0268600591952029	0.030830888035634
3	A	26	50	20120618	8	3534	70.2	-0.0258336159205647	0.0317113844706353
3	A	26	50	20120618	8	3536	70.24	-0.0245483362086731	0.0325579751354787
3	A	26	50	20120618	8	3538	70.28	-0.0232067212995244	0.0333211766976168
3	A	26	50	20120618	8	3540	70.32	-0.0223116789709274	0.0338423009603224
3	A	26	50	20120618	8	3542	70.36	-0.0211066481005259	0.0347712773433487
3	A	26	50	20120618	8	3544	70.4	-0.0205153668243113	0.0347308294212512
3	A	26	50	20120618	8	3546	70.44	-0.0190956802554518	0.03469599734121
3	A	26	50	20120618	8	3548	70.48	-0.0178815849832223	0.0349062838268671
3	A	26	50	20120618	8	3550	70.52	-0.0161291268920686	0.0354065972298956
3	A	26	50	20120618	8	3552	70.56	-0.0145825782955965	0.0356191181729812
3	A	26	50	20120618	8	3554	70.6	-0.0135035121343024	0.036272506052001
3	A	26	50	20120618	8	3556	70.64	-0.0127470705129924	0.0373171643973226
3	A	26	50	20120618	8	3558	70.68	-0.0124760223416280	0.0380437307571274
3	A	26	50	20120618	8	3560	70.72	-0.0121594082092839	0.0387409097591061
3	A	26	50	20120618	8	3562	70.76	-0.0119871569973869	0.0400729575135053
3	A	26	50	20120618	8	3564	70.8	-0.0115731459770021	0.0411421736773375
3	A	26	50	20120618	8	3566	70.84	-0.0114239464461718	0.0422632207682306
3	A	26	50	20120618	8	3568	70.88	-0.0114223908112532	0.0440434328005459
3	A	26	50	20120618	8	3570	70.92	-0.0108772821936365	0.0458149474194525
3	A	26	50	20120618	8	3572	70.96	-0.0111228603787426	0.0468673344418925
3	A	26	50	20120618	8	3574	71	-0.0109495485066737	0.0480157465652175
3	A	26	50	20120618	8	3576	71.04	-0.0113497709448253	0.0499728767141857
3	A	26	50	20120618	8	3578	71.08	-0.0117096882964493	0.0506075757609787
3	A	26	50	20120618	8	3580	71.12	-0.0120487459980282	0.0518845398971235
3	A	26	50	20120618	8	3582	71.16	-0.0122830104746353	0.0527337044306504
3	A	26	50	20120618	8	3584	71.2	-0.0127958750230299	0.0542295888262506
3	A	26	50	20120618	8	3586	71.24	-0.0131392460759741	0.0550554895466765
3	A	26	50	20120618	8	3588	71.28	-0.0131144973386326	0.0558424993941371
3	A	26	50	20120618	8	3590	71.32	-0.0132577571725010	0.0574122764483712
3	A	26	50	20120618	8	3592	71.36	-0.0132629190520036	0.058608771832817
3	A	26	50	20120618	8	3594	71.4	-0.0137589544590060	0.0598076713803188
3	A	26	50	20120618	8	3596	71.44	-0.0139110531276392	0.0604848675446611
3	A	26	50	20120618	8	3598	71.48	-0.0141349231345629	0.0605857009716583
3	A	26	50	20120618	8	3600	71.52	-0.0142025932535224	0.061426945909236
3	A	26	50	20120618	8	3602	71.56	-0.0142134119872746	0.0609031919164111
3	A	26	50	20120618	8	3604	71.6	-0.0138524339754789	0.0612346128647532
3	A	26	50	20120618	8	3606	71.64	-0.0137301045023336	0.0607643868552642
3	A	26	50	20120618	8	3608	71.68	-0.0134272506679514	0.0611454466996456
3	A	26	50	20120618	8	3610	71.72	-0.0129290232299273	0.0615236074062242
3	A	26	50	20120618	8	3612	71.76	-0.0122687976283335	0.0614712107937382
3	A	26	50	20120618	8	3614	71.8	-0.0113384572363263	0.0618246934736534
3	A	26	50	20120618	8	3616	71.84	-0.0101090813865554	0.0622646553129077
3	A	26	50	20120618	8	3618	71.88	-0.00847516974726756	0.0631521450339749
3	A	26	50	20120618	8	3620	71.92	-0.00704285425129616	0.0636623932872791
3	A	26	50	20120618	8	3622	71.96	-0.00561174083685266	0.0643828643866301
3	A	26	50	20120618	8	3624	72	-0.00320432508962496	0.0654791627401817
3	A	26	50	20120618	8	3626	72.04	-0.00232850263044726	0.0659028611234687
3	A	26	50	20120618	8	3628	72.08	-0.000971706138706561	0.0664467676595574
3	A	26	50	20120618	8	3630	72.12	0.00105387194668043	0.0667744409419592
3	A	26	50	20120618	8	3632	72.16	0.00249948105013821	0.0669985937915954
3	A	26	50	20120618	8	3634	72.2	0.00462051855098537	0.067790977650593
3	A	26	50	20120618	8	3636	72.24	0.00651033213438454	0.0679482381987289
3	A	26	50	20120618	8	3638	72.28	0.0080305410032575	0.0679915838444156
3	A	26	50	20120618	8	3640	72.32	0.00913207194698991	0.0683121860590056
3	A	26	50	20120618	8	3642	72.36	0.0100535735042322	0.069012080351024
3	A	26	50	20120618	8	3644	72.4	0.0107874796324257	0.0703354306920147
3	A	26	50	20120618	8	3646	72.44	0.0111330427163916	0.0706405472680967
3	A	26	50	20120618	8	3648	72.48	0.0117619434875789	0.071519763839824
3	A	26	50	20120618	8	3650	72.52	0.0123709038475368	0.0724018088386761
3	A	26	50	20120618	8	3652	72.56	0.0132434029048428	0.0738049208245846
3	A	26	50	20120618	8	3654	72.6	0.0140154220885423	0.075115613954192
3	A	26	50	20120618	8	3656	72.64	0.0150680919536947	0.0761663039203571
3	A	26	50	20120618	8	3658	72.68	0.0155791887351364	0.0773166252319913
3	A	26	50	20120618	8	3660	72.72	0.0160726078470484	0.0775433236660397
3	A	26	50	20120618	8	3662	72.76	0.0173349348728226	0.0786333994799169
3	A	26	50	20120618	8	3664	72.8	0.0184568304918531	0.0792358544574879
3	A	26	50	20120618	8	3666	72.84	0.0190711648633480	0.0794522291325309
3	A	26	50	20120618	8	3668	72.88	0.0197929087549051	0.0792206516616924
3	A	26	50	20120618	8	3670	72.92	0.0205744738801506	0.0790204697319384
3	A	26	50	20120618	8	3672	72.96	0.0208850351784477	0.0787233434624839
3	A	26	50	20120618	8	3674	73	0.0209542609323259	0.0788965139131964
3	A	26	50	20120618	8	3676	73.04	0.0211461697127399	0.0781568802200753
3	A	26	50	20120618	8	3678	73.08	0.0214794998493912	0.0782427229833114
3	A	26	50	20120618	8	3680	73.12	0.0217146128541358	0.0781353134632491
3	A	26	50	20120618	8	3682	73.16	0.0217375231138462	0.0782483091268827
3	A	26	50	20120618	8	3684	73.2	0.0220619437050546	0.0780050643941546
3	A	26	50	20120618	8	3686	73.24	0.0215734036299328	0.0779946699244711
3	A	26	50	20120618	8	3688	73.28	0.0214600544129086	0.0775844772807048
3	A	26	50	20120618	8	3690	73.32	0.0215922126703124	0.0779321616850142
3	A	26	50	20120618	8	3692	73.36	0.0206458209543723	0.0784953015255512
3	A	26	50	20120618	8	3694	73.4	0.0208562559324534	0.0781580115909252
3	A	26	50	20120618	8	3696	73.44	0.0203605033681635	0.0785329903169884
3	A	26	50	20120618	8	3698	73.48	0.0202576193315009	0.0785289598083357
3	A	26	50	20120618	8	3700	73.52	0.0200076570843514	0.0789476377334762
3	A	26	50	20120618	8	3702	73.56	0.0197194403603398	0.0786657849704953
3	A	26	50	20120618	8	3704	73.6	0.0195567350899888	0.0789714672320022
3	A	26	50	20120618	8	3706	73.64	0.0191780794086634	0.0791607597173259
3	A	26	50	20120618	8	3708	73.68	0.0191180460429407	0.079548183522738
3	A	26	50	20120618	8	3710	73.72	0.018870912222916	0.0792679571053537
3	A	26	50	20120618	8	3712	73.76	0.0183889482408592	0.0793043023939067
3	A	26	50	20120618	8	3714	73.8	0.0182443449041066	0.0797516888543635
3	A	26	50	20120618	8	3716	73.84	0.0185257026923407	0.0796234903949343
3	A	26	50	20120618	8	3718	73.88	0.0183012669999921	0.0800259755747857
3	A	26	50	20120618	8	3720	73.92	0.018033627083313	0.0799615581470196
3	A	26	50	20120618	8	3722	73.96	0.0178797606477268	0.0798638359898596
3	A	26	50	20120618	8	3724	74	0.0177800585915795	0.079578023428904
3	A	26	50	20120618	8	3726	74.04	0.0172922256232389	0.0800087221693248
3	A	26	50	20120618	8	3728	74.08	0.0174228989564022	0.0796711493919863
3	A	26	50	20120618	8	3730	74.12	0.0168488696714349	0.079758547790141
3	A	26	50	20120618	8	3732	74.16	0.0167619662480271	0.0796587750233155
3	A	26	50	20120618	8	3734	74.2	0.0160185141782876	0.0797181719929352
3	A	26	50	20120618	8	3736	74.24	0.0153665617260336	0.080371255816039
3	A	26	50	20120618	8	3738	74.28	0.0148815571848177	0.0800880595501739
3	A	26	50	20120618	8	3740	74.32	0.0146690715970712	0.0804375824321144
3	A	26	50	20120618	8	3742	74.36	0.0138366654942584	0.0810137330374252
3	A	26	50	20120618	8	3744	74.4	0.0133001835793721	0.0807146975796614
3	A	26	50	20120618	8	3746	74.44	0.0120248457888241	0.0810337441593328
3	A	26	50	20120618	8	3748	74.48	0.0108646249822532	0.081402146792331
3	A	26	50	20120618	8	3750	74.52	0.00938839815517003	0.0812630588884716
3	A	26	50	20120618	8	3752	74.56	0.00784047070047456	0.0815421539350059
3	A	26	50	20120618	8	3754	74.6	0.00721956023591465	0.0818119151720286
3	A	26	50	20120618	8	3756	74.64	0.00611088751369227	0.0821308910410218
3	A	26	50	20120618	8	3758	74.68	0.0046311958633813	0.081980842982054
3	A	26	50	20120618	8	3760	74.72	0.00305873180337865	0.0821639836383814
3	A	26	50	20120618	8	3762	74.76	0.00165229641559861	0.0824007229887226
3	A	26	50	20120618	8	3764	74.8	0.000246780266634120	0.0826372502070295
3	A	26	50	20120618	8	3766	74.84	-0.00163377021793156	0.0835663178068305
3	A	26	50	20120618	8	3768	74.88	-0.00331633080376496	0.0835530949100223
3	A	26	50	20120618	8	3770	74.92	-0.00373684720653656	0.083933730490335
3	A	26	50	20120618	8	3772	74.96	-0.00584487394260986	0.0847432263334374
3	A	26	50	20120618	8	3774	75	-0.00716228458663856	0.085697608356005
3	A	26	50	20120618	8	3776	75.04	-0.00806483568214506	0.0864262111833395
3	A	26	50	20120618	8	3778	75.08	-0.00851017153293636	0.086346025274353
3	A	26	50	20120618	8	3780	75.12	-0.00944786583546786	0.0863695719301665
3	A	26	50	20120618	8	3782	75.16	-0.0101339715452532	0.0865612685785462
3	A	26	50	20120618	8	3784	75.2	-0.0114900609302127	0.0866755370343859
3	A	26	50	20120618	8	3786	75.24	-0.0123134160662263	0.0864822140404095
3	A	26	50	20120618	8	3788	75.28	-0.0131667525297623	0.0865765420850198
3	A	26	50	20120618	8	3790	75.32	-0.0145781376650106	0.086365117157445
3	A	26	50	20120618	8	3792	75.36	-0.0162784466310518	0.0865066799350386
3	A	26	50	20120618	8	3794	75.4	-0.0166630420093391	0.0867176098878665
3	A	26	50	20120618	8	3796	75.44	-0.0179263589846070	0.0864004017858262
3	A	26	50	20120618	8	3798	75.48	-0.0188919132943173	0.086735216846718
3	A	26	50	20120618	8	3800	75.52	-0.0197879590074368	0.0864112205195784
3	A	26	50	20120618	8	3802	75.56	-0.0212477102465184	0.0862176146828895
3	A	26	50	20120618	8	3804	75.6	-0.0220928442713925	0.0862277970205386
3	A	26	50	20120618	8	3806	75.64	-0.0241578082044916	0.0861621068005663
3	A	26	50	20120618	8	3808	75.68	-0.0253623646062429	0.0859728143152427
3	A	26	50	20120618	8	3810	75.72	-0.0263699210587556	0.0864371713384479
3	A	26	50	20120618	8	3812	75.76	-0.0275152926229216	0.0864763450541256
3	A	26	50	20120618	8	3814	75.8	-0.0288312890533878	0.0869928865577824
3	A	26	50	20120618	8	3816	75.84	-0.0303495180232735	0.0872757999809352
3	A	26	50	20120618	8	3818	75.88	-0.0319960161632664	0.0876306968744127
3	A	26	50	20120618	8	3820	75.92	-0.0331562369698372	0.0890997819230058
3	A	26	50	20120618	8	3822	75.96	-0.0339513785452815	0.0898133233759012
3	A	26	50	20120618	8	3824	76	-0.0354761128975541	0.091091560304252
3	A	26	50	20120618	8	3826	76.04	-0.0365253886501568	0.0917510787990648
3	A	26	50	20120618	8	3828	76.08	-0.0375251669280765	0.0924790452302964
3	A	26	50	20120618	8	3830	76.12	-0.0389909285747980	0.0933441903770781
3	A	26	50	20120618	8	3832	76.16	-0.0397164908429736	0.094058721779467
3	A	26	50	20120618	8	3834	76.2	-0.0408902880997432	0.094796375573601
3	A	26	50	20120618	8	3836	76.24	-0.0415139562807498	0.096187961718976
3	A	26	50	20120618	8	3838	76.28	-0.0427764954385583	0.0976421268144862
3	A	26	50	20120618	8	3840	76.32	-0.0432737329270887	0.0985987008680753
3	A	26	50	20120618	8	3842	76.36	-0.0440439843438352	0.0996386428111664
3	A	26	50	20120618	8	3844	76.4	-0.0446800268935125	0.101327567358031
3	A	26	50	20120618	8	3846	76.44	-0.0459832246912393	0.102510557002956
3	A	26	50	20120618	8	3848	76.48	-0.0468066505379311	0.103777338801451
3	A	26	50	20120618	8	3850	76.52	-0.0475431022505369	0.104315093508544
3	A	26	50	20120618	8	3852	76.56	-0.0476443599416028	0.104689011574435
3	A	26	50	20120618	8	3854	76.6	-0.0481173436675385	0.104958489968745
3	A	26	50	20120618	8	3856	76.64	-0.0488597350771062	0.104336306711979
3	A	26	50	20120618	8	3858	76.68	-0.048606308006729	0.104347903263191
3	A	26	50	20120618	8	3860	76.72	-0.0492357037526631	0.103999936016169
3	A	26	50	20120618	8	3862	76.76	-0.0497342140333996	0.103972358851703
3	A	26	50	20120618	8	3864	76.8	-0.0514198858890702	0.104270828624041
3	A	26	50	20120618	8	3866	76.84	-0.0531334177519196	0.104346276917594
3	A	26	50	20120618	8	3868	76.88	-0.0541751981726417	0.104444352628145
3	A	26	50	20120618	8	3870	76.92	-0.0555658650792013	0.104267080958101
3	A	26	50	20120618	8	3872	76.96	-0.0569632495001822	0.105060313345236
3	A	26	50	20120618	8	3874	77	-0.0586504062800933	0.104957075755183
3	A	26	50	20120618	8	3876	77.04	-0.0598143040419263	0.104916063561874
3	A	26	50	20120618	8	3878	77.08	-0.0617105522970343	0.105186390484322
3	A	26	50	20120618	8	3880	77.12	-0.0634638235609863	0.104669141873884
3	A	26	50	20120618	8	3882	77.16	-0.064741989778659	0.104854686693267
3	A	26	50	20120618	8	3884	77.2	-0.0666501881383692	0.104551620726851
3	A	26	50	20120618	8	3886	77.24	-0.0678141566108802	0.104618018053604
3	A	26	50	20120618	8	3888	77.28	-0.0685303850695442	0.103655716435087
3	A	26	50	20120618	8	3890	77.32	-0.0699044349667459	0.103329598787604
3	A	26	50	20120618	8	3892	77.36	-0.0706300679455995	0.103069242070771
3	A	26	50	20120618	8	3894	77.4	-0.0708385937353714	0.102799905097817
3	A	26	50	20120618	8	3896	77.44	-0.0715015770534119	0.101929032386108
3	A	26	50	20120618	8	3898	77.48	-0.0723477010277798	0.101087151052427
3	A	26	50	20120618	8	3900	77.52	-0.072668515374404	0.0999192227819412
3	A	26	50	20120618	8	3902	77.56	-0.0737001488128162	0.0993726645954231
3	A	26	50	20120618	8	3904	77.6	-0.073960321681886	0.098641558610083
3	A	26	50	20120618	8	3906	77.64	-0.0743471161622627	0.0975462431349573
3	A	26	50	20120618	8	3908	77.68	-0.0755674481163024	0.0973257601695155
3	A	26	50	20120618	8	3910	77.72	-0.0758712777580426	0.0969059650156607
3	A	26	50	20120618	8	3912	77.76	-0.0767771663975563	0.096694455235272
3	A	26	50	20120618	8	3914	77.8	-0.0776642884230974	0.0963758470618051
3	A	26	50	20120618	8	3916	77.84	-0.078923178909915	0.0963756066454995
3	A	26	50	20120618	8	3918	77.88	-0.0801844382044497	0.0960251008851332
3	A	26	50	20120618	8	3920	77.92	-0.0814991745706319	0.0951968539844073
3	A	26	50	20120618	8	3922	77.96	-0.0831762600286585	0.0944927474572933
3	A	26	50	20120618	8	3924	78	-0.0838248572592358	0.0941298213663154
3	A	26	50	20120618	8	3926	78.04	-0.0848819253285672	0.093379637640019
3	A	26	50	20120618	8	3928	78.08	-0.0855070996470177	0.0930146786170452
3	A	26	50	20120618	8	3930	78.12	-0.0866977684715864	0.0922539307154378
3	A	26	50	20120618	8	3932	78.16	-0.0871085055875743	0.0916692453312781
3	A	26	50	20120618	8	3934	78.2	-0.087936251856699	0.090427134488378
3	A	26	50	20120618	8	3936	78.24	-0.0895191740259954	0.0899133577722357
3	A	26	50	20120618	8	3938	78.28	-0.0904141590789427	0.089060799126159
3	A	26	50	20120618	8	3940	78.32	-0.0919821471530207	0.0879906142260366
3	A	26	50	20120618	8	3942	78.36	-0.0939339740011298	0.0870230800173391
3	A	26	50	20120618	8	3944	78.4	-0.0956273533207158	0.0864200593543432
3	A	26	50	20120618	8	3946	78.44	-0.0967085195891497	0.0860785267790301
3	A	26	50	20120618	8	3948	78.48	-0.0974679522721448	0.0855453682660154
3	A	26	50	20120618	8	3950	78.52	-0.0983743217442688	0.0849854811166719
3	A	26	50	20120618	8	3952	78.56	-0.0996039804367528	0.0847231445008517
3	A	26	50	20120618	8	3954	78.6	-0.100675742184997	0.0838154315258426
3	A	26	50	20120618	8	3956	78.64	-0.101394162674683	0.0833657116130079
3	A	26	50	20120618	8	3958	78.68	-0.102540594899021	0.0823465586092837
3	A	26	50	20120618	8	3960	78.72	-0.103741191502797	0.0810936361036993
3	A	26	50	20120618	8	3962	78.76	-0.104507624542925	0.079761517638622
3	A	26	50	20120618	8	3964	78.8	-0.105427570465249	0.0787270204177461
3	A	26	50	20120618	8	3966	78.84	-0.105971618422694	0.0771661529089549
3	A	26	50	20120618	8	3968	78.88	-0.106289745763550	0.0759203014711823
3	A	26	50	20120618	8	3970	78.92	-0.106916100950325	0.0749644345243743
3	A	26	50	20120618	8	3972	78.96	-0.107349274564480	0.0732160422972124
3	A	26	50	20120618	8	3974	79	-0.107446996721640	0.0716871360149309
3	A	26	50	20120618	8	3976	79.04	-0.107443390477056	0.0705819988266145
3	A	26	50	20120618	8	3978	79.08	-0.107794751836627	0.0689677447558437
3	A	26	50	20120618	8	3980	79.12	-0.107326435015447	0.0681929678556976
3	A	26	50	20120618	8	3982	79.16	-0.107437733622806	0.067043636493557
3	A	26	50	20120618	8	3984	79.2	-0.106977902083001	0.0651855720046331
3	A	26	50	20120618	8	3986	79.24	-0.106978255636391	0.0636352403868816
3	A	26	50	20120618	8	3988	79.28	-0.106458037177472	0.0617555384304534
3	A	26	50	20120618	8	3990	79.32	-0.106764002281692	0.0599080805432473
3	A	26	50	20120618	8	3992	79.36	-0.106132980190161	0.0584262675725927
3	A	26	50	20120618	8	3994	79.4	-0.106412570211442	0.0573646174513193
3	A	26	50	20120618	8	3996	79.44	-0.105983922080687	0.0560693392495417
3	A	26	50	20120618	8	3998	79.48	-0.106130717448461	0.0537248560058396
3	A	26	50	20120618	8	4000	79.52	-0.105891291092351	0.0526278505455068
3	A	26	50	20120618	8	4002	79.56	-0.106024227167214	0.0507582602160496
3	A	26	50	20120618	8	4004	79.6	-0.105955142834692	0.0493593908708282
3	A	26	50	20120618	8	4006	79.64	-0.105953304357061	0.0477193274025441
3	A	26	50	20120618	8	4008	79.68	-0.106125767700993	0.0456051488374745
3	A	26	50	20120618	8	4010	79.72	-0.106499049370781	0.0436606758998896
3	A	26	50	20120618	8	4012	79.76	-0.106629298439876	0.0417414466743931
3	A	26	50	20120618	8	4014	79.8	-0.107071735152864	0.038938687525804
3	A	26	50	20120618	8	4016	79.84	-0.107515868922127	0.038101402386201
3	A	26	50	20120618	8	4018	79.88	-0.107812146663444	0.0363357567535782
3	A	26	50	20120618	8	4020	79.92	-0.108426693166974	0.0348995521703102
[truncated: 1,168 more rows]
