# Supplementary material for: How Do Ants Make Sense of Gravity? A Boltzmann Walker Analysis of Lasius niger Trajectories on Various Inclines
Source: PLoS One. 2013 Oct 29;8(10):e76531. doi: 10.1371/journal.pone.0076531 (PMC3812222; doi:10.1371/journal.pone.0076531)
Supplement: Dataset S3 — Trajectories for . (ZIP) [file pone.0076531.s007.zip › Incline3/3-A-26-50-20120618-09.txt]

Pente	Colonie	Temperature	Humidite	Date	Indiv	Frame	Time	X	Y
3	A	26	50	20120618	9	26	0	0	0
3	A	26	50	20120618	9	28	0.04	-0.000674360666149799	0.000246433784311320
3	A	26	50	20120618	9	30	0.08	-0.0019591029768876	0.00051435654370291
3	A	26	50	20120618	9	32	0.12	-0.0030033299870727	0.00075635676849619
3	A	26	50	20120618	9	34	0.16	-0.0046634752879424	0.00073613351455425
3	A	26	50	20120618	9	36	0.2	-0.0064807467866597	0.00039119975562364
3	A	26	50	20120618	9	38	0.24	-0.0090858837320428	-0.00039002595836688
3	A	26	50	20120618	9	40	0.28	-0.0111925669652319	-0.000596289006438991
3	A	26	50	20120618	9	42	0.32	-0.0125891028580753	-0.00201106825423704
3	A	26	50	20120618	9	44	0.36	-0.0142002456590089	-0.00281328089749317
3	A	26	50	20120618	9	46	0.4	-0.0156508045099349	-0.00417573424348342
3	A	26	50	20120618	9	48	0.44	-0.0167316879356567	-0.00631897489725984
3	A	26	50	20120618	9	50	0.48	-0.0184328454298353	-0.00792424871190954
3	A	26	50	20120618	9	52	0.52	-0.0197756412073085	-0.0100571656066806
3	A	26	50	20120618	9	54	0.56	-0.0208105626922532	-0.0116907236925778
3	A	26	50	20120618	9	56	0.6	-0.0218321905697115	-0.0141723856518301
3	A	26	50	20120618	9	58	0.64	-0.0228570004276852	-0.0172816048793855
3	A	26	50	20120618	9	60	0.68	-0.0239007607473946	-0.0196670296057183
3	A	26	50	20120618	9	62	0.72	-0.0253434707130495	-0.0221579546638041
3	A	26	50	20120618	9	64	0.76	-0.0261956758057356	-0.0239674409168605
3	A	26	50	20120618	9	66	0.8	-0.0268218188604762	-0.0264982467974053
3	A	26	50	20120618	9	68	0.84	-0.0267968579911004	-0.0287306536162893
3	A	26	50	20120618	9	70	0.88	-0.0266252431753064	-0.032471743463513
3	A	26	50	20120618	9	72	0.92	-0.0261590547455379	-0.0342375941571023
3	A	26	50	20120618	9	74	0.96	-0.0254262022064484	-0.0368533306331354
3	A	26	50	20120618	9	76	1	-0.0247701556059313	-0.0395522087245004
3	A	26	50	20120618	9	78	1.04	-0.023477012866633	-0.0412286033392019
3	A	26	50	20120618	9	80	1.08	-0.0223602699347169	-0.0425362651020383
3	A	26	50	20120618	9	82	1.12	-0.0205443864866111	-0.0450849940181658
3	A	26	50	20120618	9	84	1.16	-0.0183068460724957	-0.0478327826855855
3	A	26	50	20120618	9	86	1.2	-0.0170657534633605	-0.0495733755249509
3	A	26	50	20120618	9	88	1.24	-0.0148638653731524	-0.0518811882109807
3	A	26	50	20120618	9	90	1.28	-0.0143720726068372	-0.0529505457961691
3	A	26	50	20120618	9	92	1.32	-0.0128556821145826	-0.0538108826168387
3	A	26	50	20120618	9	94	1.36	-0.011827336722703	-0.0547860535787731
3	A	26	50	20120618	9	96	1.4	-0.0099192797843493	-0.0567554873857339
3	A	26	50	20120618	9	98	1.44	-0.0086276078271558	-0.0584076423799762
3	A	26	50	20120618	9	100	1.48	-0.0076182836076901	-0.0596003900984817
3	A	26	50	20120618	9	102	1.52	-0.0051322375863944	-0.0622560003259059
3	A	26	50	20120618	9	104	1.56	-0.0034244332884727	-0.0644067363115629
3	A	26	50	20120618	9	106	1.6	-0.0016172804877942	-0.0657141060392987
3	A	26	50	20120618	9	108	1.64	0.0008867967564217	-0.0670040809402173
3	A	26	50	20120618	9	110	1.68	0.00295444769528925	-0.0684828533517128
3	A	26	50	20120618	9	112	1.72	0.00494997374247582	-0.0696284370479131
3	A	26	50	20120618	9	114	1.76	0.00699754284875771	-0.069480015334542
3	A	26	50	20120618	9	116	1.8	0.00859051300541476	-0.0698600145187517
3	A	26	50	20120618	9	118	1.84	0.0109936154012772	-0.0702441856329704
3	A	26	50	20120618	9	120	1.88	0.0134484780135226	-0.0707757178003883
3	A	26	50	20120618	9	122	1.92	0.0161809507480618	-0.072068096864363
3	A	26	50	20120618	9	124	1.96	0.0192780784496588	-0.0726637636168345
3	A	26	50	20120618	9	126	2	0.0217498409139745	-0.0731451619134663
3	A	26	50	20120618	9	128	2.04	0.0241057792875319	-0.0743997107646474
3	A	26	50	20120618	9	130	2.08	0.0265120636639097	-0.0759915495504546
3	A	26	50	20120618	9	132	2.12	0.029207696135149	-0.0778079654499666
3	A	26	50	20120618	9	134	2.16	0.0321125615029415	-0.0788054809861865
3	A	26	50	20120618	9	136	2.2	0.0344416298188138	-0.0794066631715513
3	A	26	50	20120618	9	138	2.24	0.0377419092986457	-0.0806201291187455
3	A	26	50	20120618	9	140	2.28	0.0411597099255109	-0.0821189833628266
3	A	26	50	20120618	9	142	2.32	0.0434426041685717	-0.0820969923419317
3	A	26	50	20120618	9	144	2.36	0.04536289405424	-0.0825829868326412
3	A	26	50	20120618	9	146	2.4	0.0478501421570636	-0.083768168508588
3	A	26	50	20120618	9	148	2.44	0.0495691894528063	-0.083270577466667
3	A	26	50	20120618	9	150	2.48	0.0524901061445317	-0.0846659819886606
3	A	26	50	20120618	9	152	2.52	0.0554048002965826	-0.0846760229049534
3	A	26	50	20120618	9	154	2.56	0.0582555719956143	-0.0846228484750082
3	A	26	50	20120618	9	156	2.6	0.0605613057877074	-0.0852298289359787
3	A	26	50	20120618	9	158	2.64	0.0625634786386371	-0.0849829779586665
3	A	26	50	20120618	9	160	2.68	0.0652897288335018	-0.085024343705366
3	A	26	50	20120618	9	162	2.72	0.0683186914413925	-0.0843927559284101
3	A	26	50	20120618	9	164	2.76	0.0691216111914299	-0.0834280501468373
3	A	26	50	20120618	9	166	2.8	0.0710237991434998	-0.0821083767611088
3	A	26	50	20120618	9	168	2.84	0.0719801610650546	-0.0812102804383238
3	A	26	50	20120618	9	170	2.88	0.0736506442670653	-0.079905088599474
3	A	26	50	20120618	9	172	2.92	0.0757303867318912	-0.0781067746335604
3	A	26	50	20120618	9	174	2.96	0.0769231910189391	-0.0770773120129666
3	A	26	50	20120618	9	176	3	0.078729728636718	-0.0757277067971905
3	A	26	50	20120618	9	178	3.04	0.0806118010979194	-0.0743212343570151
3	A	26	50	20120618	9	180	3.08	0.0815853072476482	-0.0742279347285074
3	A	26	50	20120618	9	182	3.12	0.0821675269504619	-0.0746154412654129
3	A	26	50	20120618	9	184	3.16	0.0824760517812292	-0.0755825370679061
3	A	26	50	20120618	9	186	3.2	0.0834202352026916	-0.0766721341704924
3	A	26	50	20120618	9	188	3.24	0.0843009275062713	-0.0787887260910063
3	A	26	50	20120618	9	190	3.28	0.0857158446398917	-0.0809022717955068
3	A	26	50	20120618	9	192	3.32	0.0870595101587058	-0.0835806296480817
3	A	26	50	20120618	9	194	3.36	0.0879533638408037	-0.0858843128305094
3	A	26	50	20120618	9	196	3.4	0.0881848706009642	-0.0875577517388655
3	A	26	50	20120618	9	198	3.44	0.0885424403580746	-0.0905900518907633
3	A	26	50	20120618	9	200	3.48	0.0891911330480673	-0.0931091975804864
3	A	26	50	20120618	9	202	3.52	0.0894406993154193	-0.0961505062727766
3	A	26	50	20120618	9	204	3.56	0.0892641842496317	-0.0987226991132242
3	A	26	50	20120618	9	206	3.6	0.0889272478683963	-0.101780582388465
3	A	26	50	20120618	9	208	3.64	0.088414595452036	-0.104889730905343
3	A	26	50	20120618	9	210	3.68	0.0880246260622117	-0.107005040841262
3	A	26	50	20120618	9	212	3.72	0.0872235447898055	-0.110470500465179
3	A	26	50	20120618	9	214	3.76	0.0872079884406194	-0.113501160129345
3	A	26	50	20120618	9	216	3.8	0.0875551071595038	-0.116078635057448
3	A	26	50	20120618	9	218	3.84	0.0866348783944677	-0.118521971829160
3	A	26	50	20120618	9	220	3.88	0.0852863550520668	-0.121708972802646
3	A	26	50	20120618	9	222	3.92	0.0847862891364117	-0.124129540736003
3	A	26	50	20120618	9	224	3.96	0.0848017040642415	-0.126989221980478
3	A	26	50	20120618	9	226	4	0.0835735302959986	-0.130034660176370
3	A	26	50	20120618	9	228	4.04	0.0825239717006834	-0.132810973531343
3	A	26	50	20120618	9	230	4.08	0.0814261177122132	-0.136447340864273
3	A	26	50	20120618	9	232	4.12	0.0804416129407672	-0.138725851045290
3	A	26	50	20120618	9	234	4.16	0.0792846448253897	-0.142418504078003
3	A	26	50	20120618	9	236	4.2	0.07855059727584	-0.144713843400412
3	A	26	50	20120618	9	238	4.24	0.0773069378690891	-0.146657538520538
3	A	26	50	20120618	9	240	4.28	0.0761530810235489	-0.149128028192648
3	A	26	50	20120618	9	242	4.32	0.0749330389832896	-0.152087552914626
3	A	26	50	20120618	9	244	4.36	0.0740128809289315	-0.154546375324846
3	A	26	50	20120618	9	246	4.4	0.0725516447656096	-0.156761387316913
3	A	26	50	20120618	9	248	4.44	0.0722717011909378	-0.158352306863904
3	A	26	50	20120618	9	250	4.48	0.0710417596557419	-0.162086820618063
3	A	26	50	20120618	9	252	4.52	0.0702676191516989	-0.164924298709608
3	A	26	50	20120618	9	254	4.56	0.0696279703574375	-0.167330300243274
3	A	26	50	20120618	9	256	4.6	0.0681376013947307	-0.170191042147920
3	A	26	50	20120618	9	258	4.64	0.0662872443697217	-0.172656582072561
3	A	26	50	20120618	9	260	4.68	0.0648157551580725	-0.175062866448939
3	A	26	50	20120618	9	262	4.72	0.06230177841892	-0.177885141744689
3	A	26	50	20120618	9	264	4.76	0.0606198542291896	-0.180607927116326
3	A	26	50	20120618	9	266	4.8	0.05871427216457	-0.181795088691260
3	A	26	50	20120618	9	268	4.84	0.0576437832085317	-0.182929217257605
3	A	26	50	20120618	9	270	4.88	0.0558113866957649	-0.185021829065848
3	A	26	50	20120618	9	272	4.92	0.0551483326670462	-0.185625486124947
3	A	26	50	20120618	9	274	4.96	0.0540905716330693	-0.186657791314802
3	A	26	50	20120618	9	276	5	0.0517965051028658	-0.189643408277006
3	A	26	50	20120618	9	278	5.04	0.0498703462309136	-0.191402689948598
3	A	26	50	20120618	9	280	5.08	0.0482616783037142	-0.193841501236910
3	A	26	50	20120618	9	282	5.12	0.0460406559040073	-0.194987721329214
3	A	26	50	20120618	9	284	5.16	0.0442870310866646	-0.196693262885436
3	A	26	50	20120618	9	286	5.2	0.041786701508389	-0.197325416347816
3	A	26	50	20120618	9	288	5.24	0.0403816803341713	-0.198137882039400
3	A	26	50	20120618	9	290	5.28	0.0380538848105052	-0.198246776483702
3	A	26	50	20120618	9	292	5.32	0.0357996283920825	-0.197911607869420
3	A	26	50	20120618	9	294	5.36	0.0335743633516884	-0.197704425582532
3	A	26	50	20120618	9	296	5.4	0.031093832763286	-0.197533305741485
3	A	26	50	20120618	9	298	5.44	0.0284018772473089	-0.198761550220406
3	A	26	50	20120618	9	300	5.48	0.0248769499430939	-0.198410118150156
3	A	26	50	20120618	9	302	5.52	0.0228312900251212	-0.198463151158745
3	A	26	50	20120618	9	304	5.56	0.0195001099789514	-0.198527497875833
3	A	26	50	20120618	9	306	5.6	0.0183312624696500	-0.198266575473576
3	A	26	50	20120618	9	308	5.64	0.0163244934246426	-0.197975247479727
3	A	26	50	20120618	9	310	5.68	0.0140426598417536	-0.199333599606386
3	A	26	50	20120618	9	312	5.72	0.0109356326452200	-0.200429615117225
3	A	26	50	20120618	9	314	5.76	0.00841055432960279	-0.200109295745348
3	A	26	50	20120618	9	316	5.8	0.00644904011859127	-0.199843423595622
3	A	26	50	20120618	9	318	5.84	0.00451298175170254	-0.199578965659458
3	A	26	50	20120618	9	320	5.88	0.00266389751889971	-0.198630735465887
3	A	26	50	20120618	9	322	5.92	0.0020084095327398	-0.198200107436144
3	A	26	50	20120618	9	324	5.96	5.75019234461006e-05	-0.197710082436782
3	A	26	50	20120618	9	326	6	-0.000939518638026899	-0.196623966420879
3	A	26	50	20120618	9	328	6.04	-0.0023077702596229	-0.195315111768903
3	A	26	50	20120618	9	330	6.08	-0.0037898660729899	-0.195136920860044
3	A	26	50	20120618	9	332	6.12	-0.0047409246936858	-0.194651138501369
3	A	26	50	20120618	9	334	6.16	-0.0058645173689912	-0.194315262780305
3	A	26	50	20120618	9	336	6.2	-0.0079837163922073	-0.194013328184738
3	A	26	50	20120618	9	338	6.24	-0.0102217093546628	-0.193362082839266
3	A	26	50	20120618	9	340	6.28	-0.0127701221940591	-0.192581436952836
3	A	26	50	20120618	9	342	6.32	-0.0141588799123094	-0.192557395322275
3	A	26	50	20120618	9	344	6.36	-0.0156303691239587	-0.191507341752213
3	A	26	50	20120618	9	346	6.4	-0.0174568259397635	-0.190768415165873
3	A	26	50	20120618	9	348	6.44	-0.0198213910160513	-0.189583304200605
3	A	26	50	20120618	9	350	6.48	-0.0222198972178361	-0.188731947636056
3	A	26	50	20120618	9	352	6.52	-0.0233746025915137	-0.187284500054967
3	A	26	50	20120618	9	354	6.56	-0.0238370504264097	-0.187475418885888
3	A	26	50	20120618	9	356	6.6	-0.0247930587945739	-0.186196969825502
3	A	26	50	20120618	9	358	6.64	-0.0258378797744552	-0.185067296031879
3	A	26	50	20120618	9	360	6.68	-0.0274645789245748	-0.183552319753187
3	A	26	50	20120618	9	362	6.72	-0.0292669941098193	-0.182872790136466
3	A	26	50	20120618	9	364	6.76	-0.0310266293348021	-0.181626514434625
3	A	26	50	20120618	9	366	6.8	-0.0331917902987953	-0.179800764725601
3	A	26	50	20120618	9	368	6.84	-0.0337587485159507	-0.179219664372822
3	A	26	50	20120618	9	370	6.88	-0.034907302060632	-0.178421835791609
3	A	26	50	20120618	9	372	6.92	-0.0364688766762043	-0.177683333469338
3	A	26	50	20120618	9	374	6.96	-0.0388830806485314	-0.176642330866075
3	A	26	50	20120618	9	376	7	-0.0407423472189833	-0.175828168118217
3	A	26	50	20120618	9	378	7.04	-0.0430709205601088	-0.174526313823375
3	A	26	50	20120618	9	380	7.08	-0.0448084233428403	-0.173416721862337
3	A	26	50	20120618	9	382	7.12	-0.0471167734300238	-0.171751838946033
3	A	26	50	20120618	9	384	7.16	-0.0494788636325775	-0.169818255452878
3	A	26	50	20120618	9	386	7.2	-0.0518552373921111	-0.168362534722450
3	A	26	50	20120618	9	388	7.24	-0.0536693905499233	-0.167382767566438
3	A	26	50	20120618	9	390	7.28	-0.0557968627224793	-0.165590464008164
3	A	26	50	20120618	9	392	7.32	-0.0578678370632185	-0.163625555684603
3	A	26	50	20120618	9	394	7.36	-0.0587838231875675	-0.162199038464237
3	A	26	50	20120618	9	396	7.4	-0.060812088278723	-0.159938842348852
3	A	26	50	20120618	9	398	7.44	-0.0627590360900421	-0.158080989991963
3	A	26	50	20120618	9	400	7.48	-0.0645876142261905	-0.156361306300117
3	A	26	50	20120618	9	402	7.52	-0.0662536285133441	-0.155156325634297
3	A	26	50	20120618	9	404	7.56	-0.0676332645541172	-0.153987407414318
3	A	26	50	20120618	9	406	7.6	-0.0693368969220299	-0.151890623676065
3	A	26	50	20120618	9	408	7.64	-0.0701561508387126	-0.150958232674393
3	A	26	50	20120618	9	410	7.68	-0.0716405801044576	-0.148628103698349
3	A	26	50	20120618	9	412	7.72	-0.0723488889671721	-0.146922774274161
3	A	26	50	20120618	9	414	7.76	-0.0739717697406734	-0.145355047829592
3	A	26	50	20120618	9	416	7.8	-0.0757828823393265	-0.143433626573074
3	A	26	50	20120618	9	418	7.84	-0.0771244760352717	-0.141561702791239
3	A	26	50	20120618	9	420	7.88	-0.0772651902847278	-0.140544176133112
3	A	26	50	20120618	9	422	7.92	-0.0777604478742709	-0.139418179294750
3	A	26	50	20120618	9	424	7.96	-0.0776833732351216	-0.139503739215274
3	A	26	50	20120618	9	426	8	-0.0776124504249686	-0.139598703655987
3	A	26	50	20120618	9	428	8.04	-0.0770095004726508	-0.140525508514088
3	A	26	50	20120618	9	430	8.08	-0.0767952471179513	-0.141489295056845
3	A	26	50	20120618	9	432	8.12	-0.0773309512153782	-0.141537661160679
3	A	26	50	20120618	9	434	8.16	-0.0771486590871883	-0.142540197155045
3	A	26	50	20120618	9	436	8.2	-0.0775640136104573	-0.143056809369380
3	A	26	50	20120618	9	438	8.24	-0.0779328405075242	-0.145447113132503
3	A	26	50	20120618	9	440	8.28	-0.0784500891179621	-0.146882893451702
3	A	26	50	20120618	9	442	8.32	-0.0783252847710827	-0.150188264100359
3	A	26	50	20120618	9	444	8.36	-0.0785567915312432	-0.152964789587366
3	A	26	50	20120618	9	446	8.4	-0.0787267092907623	-0.156782954073739
3	A	26	50	20120618	9	448	8.44	-0.0790610293769073	-0.159359085498958
3	A	26	50	20120618	9	450	8.48	-0.0792081075873941	-0.163668194223508
3	A	26	50	20120618	9	452	8.52	-0.0794814043583227	-0.164950532371190
3	A	26	50	20120618	9	454	8.56	-0.0799756719983721	-0.167549149792051
3	A	26	50	20120618	9	456	8.6	-0.0810639093346182	-0.170361313460830
3	A	26	50	20120618	9	458	8.64	-0.0812277459758191	-0.172707705892841
3	A	26	50	20120618	9	460	8.68	-0.0817766729700543	-0.174882554219736
3	A	26	50	20120618	9	462	8.72	-0.0817500150444035	-0.176918809617519
3	A	26	50	20120618	9	464	8.76	-0.0819560659604413	-0.178098687992607
3	A	26	50	20120618	9	466	8.8	-0.0820614955815162	-0.180671778858667
3	A	26	50	20120618	9	468	8.84	-0.0823840776950935	-0.183123883754466
3	A	26	50	20120618	9	470	8.88	-0.0830317875066604	-0.184843567446311
3	A	26	50	20120618	9	472	8.92	-0.0839245098179084	-0.186200858912799
3	A	26	50	20120618	9	474	8.96	-0.0850025648165054	-0.188531058599521
3	A	26	50	20120618	9	476	9	-0.086242476557316	-0.190388274560307
3	A	26	50	20120618	9	478	9.04	-0.0877470583663243	-0.191316140078580
3	A	26	50	20120618	9	480	9.08	-0.0894086178807573	-0.192673926519815
3	A	26	50	20120618	9	482	9.12	-0.0914867339999863	-0.194501868259860
3	A	26	50	20120618	9	484	9.16	-0.0929479701633083	-0.194956891473554
3	A	26	50	20120618	9	486	9.2	-0.0954558657841423	-0.196308384664436
3	A	26	50	20120618	9	488	9.24	-0.0975072532670423	-0.197003399919664
3	A	26	50	20120618	9	490	9.28	-0.0984892831647543	-0.197700041520489
3	A	26	50	20120618	9	492	9.32	-0.100967975275526	-0.197795218093237
3	A	26	50	20120618	9	494	9.36	-0.103057900078001	-0.198016118251679
3	A	26	50	20120618	9	496	9.4	-0.105494802178004	-0.198270464560872
3	A	26	50	20120618	9	498	9.44	-0.108386303227632	-0.198855100447557
3	A	26	50	20120618	9	500	9.48	-0.110241185736040	-0.199091839797898
3	A	26	50	20120618	9	502	9.52	-0.111474874937176	-0.199276606799822
3	A	26	50	20120618	9	504	9.56	-0.111279006358788	-0.199998562823414
3	A	26	50	20120618	9	506	9.6	-0.110946029775527	-0.200639837963272
3	A	26	50	20120618	9	508	9.64	-0.110560515158424	-0.201316680574224
3	A	26	50	20120618	9	510	9.68	-0.109923694791288	-0.201766824751127
3	A	26	50	20120618	9	512	9.72	-0.108356746164178	-0.202711519410792
3	A	26	50	20120618	9	514	9.76	-0.106761301133787	-0.203366512422205
3	A	26	50	20120618	9	516	9.8	-0.105066931864708	-0.203625454925476
3	A	26	50	20120618	9	518	9.84	-0.103164814623316	-0.204065275343374
3	A	26	50	20120618	9	520	9.88	-0.100754429027607	-0.204014929340553
3	A	26	50	20120618	9	522	9.92	-0.0983011220502813	-0.204362472323507
3	A	26	50	20120618	9	524	9.96	-0.0950646943127903	-0.204172260599367
3	A	26	50	20120618	9	526	10	-0.0922588238943633	-0.205296631092132
3	A	26	50	20120618	9	528	10.04	-0.0895500392369943	-0.205452760269418
3	A	26	50	20120618	9	530	10.08	-0.0869092782519749	-0.205629961228784
3	A	26	50	20120618	9	532	10.12	-0.0833832195769101	-0.205327743790504
3	A	26	50	20120618	9	534	10.16	-0.0794280885070212	-0.205375402787556
3	A	26	50	20120618	9	536	10.2	-0.0770365119516921	-0.205318975666418
3	A	26	50	20120618	9	538	10.24	-0.0735034529194935	-0.205163765727947
3	A	26	50	20120618	9	540	10.28	-0.0702784803118579	-0.205041294833446
3	A	26	50	20120618	9	542	10.32	-0.0675028740636664	-0.204302580379140
3	A	26	50	20120618	9	544	10.36	-0.0646823665348694	-0.203772815978675
3	A	26	50	20120618	9	546	10.4	-0.0614828497713566	-0.203602261823053
3	A	26	50	20120618	9	548	10.44	-0.059944397547529	-0.202377340746004
3	A	26	50	20120618	9	550	10.48	-0.0582554730006649	-0.201490982395786
3	A	26	50	20120618	9	552	10.52	-0.0563052724981524	-0.201133186364506
3	A	26	50	20120618	9	554	10.56	-0.0537953969783308	-0.200216422422697
3	A	26	50	20120618	9	556	10.6	-0.0516725917105307	-0.199662121416925
3	A	26	50	20120618	9	558	10.64	-0.0488180723455587	-0.198153791941976
3	A	26	50	20120618	9	560	10.68	-0.0469812917707485	-0.197296495680466
3	A	26	50	20120618	9	562	10.72	-0.0439673905372971	-0.196030986674176
3	A	26	50	20120618	9	564	10.76	-0.0415276600101691	-0.194380811578921
3	A	26	50	20120618	9	566	10.8	-0.0389192138050501	-0.192289826116274
3	A	26	50	20120618	9	568	10.84	-0.0370511791105114	-0.191087603166901
3	A	26	50	20120618	9	570	10.88	-0.0348812098204062	-0.188713704281102
3	A	26	50	20120618	9	572	10.92	-0.0324880776301584	-0.186817526736672
3	A	26	50	20120618	9	574	10.96	-0.0308738942700658	-0.185756018036754
3	A	26	50	20120618	9	576	11	-0.0296760553827358	-0.185040425974194
3	A	26	50	20120618	9	578	11.04	-0.0283847369789329	-0.184094458522322
3	A	26	50	20120618	9	580	11.08	-0.0272011816485828	-0.183053455919059
3	A	26	50	20120618	9	582	11.12	-0.0257504106656224	-0.181467910383605
3	A	26	50	20120618	9	584	11.16	-0.0238193727568801	-0.179412280260017
3	A	26	50	20120618	9	586	11.2	-0.0225438935449758	-0.177901758754047
3	A	26	50	20120618	9	588	11.24	-0.0212749904261365	-0.176584065267306
3	A	26	50	20120618	9	590	11.28	-0.0194762521961542	-0.174563012665318
3	A	26	50	20120618	9	592	11.32	-0.018382004452268	-0.173599579675952
3	A	26	50	20120618	9	594	11.36	-0.0169735184548225	-0.172185295402900
3	A	26	50	20120618	9	596	11.4	-0.0155045748275856	-0.169985769049341
3	A	26	50	20120618	9	598	11.44	-0.0141646074772371	-0.168365787413643
3	A	26	50	20120618	9	600	11.48	-0.0131522426986123	-0.166860852051244
3	A	26	50	20120618	9	602	11.52	-0.012034094745522	-0.165218455130582
3	A	26	50	20120618	9	604	11.56	-0.0107150577558966	-0.164038576755494
3	A	26	50	20120618	9	606	11.6	-0.009347018266335	-0.161988462064800
3	A	26	50	20120618	9	608	11.64	-0.0082926513449077	-0.161482951426929
3	A	26	50	20120618	9	610	11.68	-0.0081853832462017	-0.160907154375009
3	A	26	50	20120618	9	612	11.72	-0.0073635130344286	-0.160143691183362
3	A	26	50	20120618	9	614	11.76	-0.007015121523338	-0.159760934282706
3	A	26	50	20120618	9	616	11.8	-0.005310145652541	-0.159056090243219
3	A	26	50	20120618	9	618	11.84	-0.0040560210654285	-0.158997824644449
3	A	26	50	20120618	9	620	11.88	-0.0023982092169367	-0.156391782602386
3	A	26	50	20120618	9	622	11.92	-0.001264929178729	-0.154938466035014
3	A	26	50	20120618	9	624	11.96	0.0008217429325525	-0.153128979781957
3	A	26	50	20120618	9	626	12	0.002489454275981	-0.152227065082554
3	A	26	50	20120618	9	628	12.04	0.00370737499589669	-0.150016932127277
3	A	26	50	20120618	9	630	12.08	0.00545449443085241	-0.149047347308914
3	A	26	50	20120618	9	632	12.12	0.00732153917589738	-0.147733825752182
3	A	26	50	20120618	9	634	12.16	0.00987299257445278	-0.146608323888567
3	A	26	50	20120618	9	636	12.2	0.012054841258482	-0.144498175832150
3	A	26	50	20120618	9	638	12.24	0.0133634130677458	-0.142628302659981
3	A	26	50	20120618	9	640	12.28	0.0152888648329168	-0.141712457956988
3	A	26	50	20120618	9	642	12.32	0.0180160342665971	-0.139583359438835
3	A	26	50	20120618	9	644	12.36	0.0201702350754819	-0.137011258522269
3	A	26	50	20120618	9	646	12.4	0.0219469822845693	-0.134922111537254
3	A	26	50	20120618	9	648	12.44	0.0237433163514956	-0.133512989143705
3	A	26	50	20120618	9	650	12.48	0.026357914385611	-0.131304836087416
3	A	26	50	20120618	9	652	12.52	0.027172572108216	-0.130433185558247
3	A	26	50	20120618	9	654	12.56	0.0298789526025294	-0.128411425849478
3	A	26	50	20120618	9	656	12.6	0.0325195721661925	-0.127605748382994
3	A	26	50	20120618	9	658	12.64	0.0340426094621902	-0.128147604309418
3	A	26	50	20120618	9	660	12.68	0.035917927356575	-0.128892824146110
3	A	26	50	20120618	9	662	12.72	0.038658602529776	-0.129831932662204
3	A	26	50	20120618	9	664	12.76	0.0407350923034084	-0.131124099594144
3	A	26	50	20120618	9	666	12.8	0.0430892629100127	-0.131956152143567
3	A	26	50	20120618	9	668	12.84	0.045657333317926	-0.133420004601979
3	A	26	50	20120618	9	670	12.88	0.0476138977814692	-0.134639763799526
3	A	26	50	20120618	9	672	12.92	0.0500759021722046	-0.135759962362281
3	A	26	50	20120618	9	674	12.96	0.05166554892699	-0.137266029095531
3	A	26	50	20120618	9	676	13	0.0540299725819216	-0.138058130111816
3	A	26	50	20120618	9	678	13.04	0.0563637785132278	-0.139808572948643
3	A	26	50	20120618	9	680	13.08	0.0582897959638237	-0.141082920789698
3	A	26	50	20120618	9	682	13.12	0.060509828414037	-0.142501659835470
3	A	26	50	20120618	9	684	13.16	0.0630409171372943	-0.143633384238759
3	A	26	50	20120618	9	686	13.2	0.0648553531378189	-0.144753441380159
3	A	26	50	20120618	9	688	13.24	0.0673098621966737	-0.144724308580774
3	A	26	50	20120618	9	690	13.28	0.0694864782905221	-0.145634920693586
3	A	26	50	20120618	9	692	13.32	0.0723527356280618	-0.147165453321464
3	A	26	50	20120618	9	694	13.36	0.0742540043413162	-0.147928562959721
3	A	26	50	20120618	9	696	13.4	0.0761788904210622	-0.149351120382112
3	A	26	50	20120618	9	698	13.44	0.0789388696093895	-0.150337392920511
3	A	26	50	20120618	9	700	13.48	0.0809992373484109	-0.152306119620690
3	A	26	50	20120618	9	702	13.52	0.083338982976679	-0.153431197220236
3	A	26	50	20120618	9	704	13.56	0.0849904308641402	-0.153176992332400
3	A	26	50	20120618	9	706	13.6	0.0870016546818691	-0.154204913460211
3	A	26	50	20120618	9	708	13.64	0.089142774015302	-0.154395832291131
3	A	26	50	20120618	9	710	13.68	0.0910113036845874	-0.155330273902469
3	A	26	50	20120618	9	712	13.72	0.0934571860407117	-0.154694584906182
3	A	26	50	20120618	9	714	13.76	0.0949986788236984	-0.154468310736203
3	A	26	50	20120618	9	716	13.8	0.0972118523381342	-0.154257663626087
3	A	26	50	20120618	9	718	13.84	0.0997137375513284	-0.154199539448674
3	A	26	50	20120618	9	720	13.88	0.102350185184982	-0.154136960498539
3	A	26	50	20120618	9	722	13.92	0.103990814338692	-0.152766446135243
3	A	26	50	20120618	9	724	13.96	0.106252778221029	-0.152317504039868
3	A	26	50	20120618	9	726	14	0.107832808323590	-0.151455894426992
3	A	26	50	20120618	9	728	14.04	0.108077396559203	-0.150740373075109
3	A	26	50	20120618	9	730	14.08	0.109176806182592	-0.149947847794755
3	A	26	50	20120618	9	732	14.12	0.109037223303985	-0.149186576634130
3	A	26	50	20120618	9	734	14.16	0.109321409519344	-0.147714451026378
3	A	26	50	20120618	9	736	14.2	0.109842264374366	-0.146971564642063
3	A	26	50	20120618	9	738	14.24	0.110066629356037	-0.145901499950093
3	A	26	50	20120618	9	740	14.28	0.110680115199394	-0.144910419085582
3	A	26	50	20120618	9	742	14.32	0.111570716190299	-0.144193766362850
3	A	26	50	20120618	9	744	14.36	0.112303349526286	-0.142196826102101
3	A	26	50	20120618	9	746	14.4	0.112667863071988	-0.141270869772137
3	A	26	50	20120618	9	748	14.44	0.113824194791262	-0.139531882065165
3	A	26	50	20120618	9	750	14.48	0.114926362131098	-0.137917769415750
3	A	26	50	20120618	9	752	14.52	0.115672430495928	-0.135724960576613
3	A	26	50	20120618	9	754	14.56	0.116703109340185	-0.133899493710302
3	A	26	50	20120618	9	756	14.6	0.116975911136367	-0.133128888740164
3	A	26	50	20120618	9	758	14.64	0.117806266629515	-0.130885733898206
3	A	26	50	20120618	9	760	14.68	0.118080199796546	-0.128742210401717
3	A	26	50	20120618	9	762	14.72	0.117523848181109	-0.126969352279927
3	A	26	50	20120618	9	764	14.76	0.117223822773851	-0.125650103158267
3	A	26	50	20120618	9	766	14.8	0.116743216436814	-0.124112626741797
3	A	26	50	20120618	9	768	14.84	0.116455063352413	-0.123321734878108
3	A	26	50	20120618	9	770	14.88	0.116188342674549	-0.121979080521991
3	A	26	50	20120618	9	772	14.92	0.115371337357431	-0.120143021196098
3	A	26	50	20120618	9	774	14.96	0.114439660533607	-0.118490929841466
3	A	26	50	20120618	9	776	15	0.113971131580393	-0.116541153603022
3	A	26	50	20120618	9	778	15.04	0.113571630391158	-0.114014646931707
3	A	26	50	20120618	9	780	15.08	0.112924380198999	-0.112028631470727
3	A	26	50	20120618	9	782	15.12	0.112337601778767	-0.108873400804920
3	A	26	50	20120618	9	784	15.16	0.111074617143686	-0.107293816179631
3	A	26	50	20120618	9	786	15.2	0.110094058028079	-0.105669393913347
3	A	26	50	20120618	9	788	15.24	0.108448302350206	-0.103573140505180
3	A	26	50	20120618	9	790	15.28	0.107200483034262	-0.101129862423331
3	A	26	50	20120618	9	792	15.32	0.106001787840620	-0.0996132675772167
3	A	26	50	20120618	9	794	15.36	0.104474804888783	-0.0974661236940081
3	A	26	50	20120618	9	796	15.4	0.103829742485005	-0.0949702177757556
3	A	26	50	20120618	9	798	15.44	0.103053714005856	-0.093004086157463
3	A	26	50	20120618	9	800	15.48	0.102129412305760	-0.0913672470961011
3	A	26	50	20120618	9	802	15.52	0.101452562623741	-0.0886188715300531
3	A	26	50	20120618	9	804	15.56	0.100147165723924	-0.0853238317114697
3	A	26	50	20120618	9	806	15.6	0.0992783860482875	-0.0833599416216734
3	A	26	50	20120618	9	808	15.64	0.098390040728015	-0.0811299460369132
3	A	26	50	20120618	9	810	15.68	0.0970484541031376	-0.0787167956536901
3	A	26	50	20120618	9	812	15.72	0.0956642855078971	-0.0763985531426378
3	A	26	50	20120618	9	814	15.76	0.0947069053525774	-0.074742466634692
3	A	26	50	20120618	9	816	15.8	0.0941113305239874	-0.0735900735001888
3	A	26	50	20120618	9	818	15.84	0.0936372154272018	-0.0723402622644416
3	A	26	50	20120618	9	820	15.88	0.0932908745257766	-0.0710362159385774
3	A	26	50	20120618	9	822	15.92	0.0928911470623719	-0.0697728282526314
3	A	26	50	20120618	9	824	15.96	0.0930042841473617	-0.0684194258734403
3	A	26	50	20120618	9	826	16	0.093459095229021	-0.06559566565345
3	A	26	50	20120618	9	828	16.04	0.0934831368595813	-0.0639000235921646
3	A	26	50	20120618	9	830	16.08	0.0938796116317926	-0.0624150286409948
3	A	26	50	20120618	9	832	16.12	0.094776081608981	-0.060521255259621
3	A	26	50	20120618	9	834	16.16	0.0955946284188824	-0.0593104056075171
3	A	26	50	20120618	9	836	16.2	0.0974340959994611	-0.0594026123317839
3	A	26	50	20120618	9	838	16.24	0.099317192068439	-0.0598053096436696
3	A	26	50	20120618	9	840	16.28	0.101534325380849	-0.0598045318262103
3	A	26	50	20120618	9	842	16.32	0.103621704598912	-0.0595202749001733
3	A	26	50	20120618	9	844	16.36	0.105843575526756	-0.0597181233775493
3	A	26	50	20120618	9	846	16.4	0.107147621852621	-0.060047493716226
3	A	26	50	20120618	9	848	16.44	0.10897202805876	-0.0612070781266938
3	A	26	50	20120618	9	850	16.48	0.109726864547677	-0.0624080989945392
3	A	26	50	20120618	9	852	16.52	0.111746644357458	-0.0639379952263144
3	A	26	50	20120618	9	854	16.56	0.112848882407972	-0.0658027772296595
3	A	26	50	20120618	9	856	16.6	0.114592678441056	-0.0666286072394073
3	A	26	50	20120618	9	858	16.64	0.115602497635269	-0.068307208027266
3	A	26	50	20120618	9	860	16.68	0.117232378765904	-0.0698564789848458
3	A	26	50	20120618	9	862	16.72	0.119057067814755	-0.0722277615755548
3	A	26	50	20120618	9	864	16.76	0.120497656460067	-0.0736438843262371
3	A	26	50	20120618	9	866	16.8	0.122551730948736	-0.075739112429571
3	A	26	50	20120618	9	868	16.84	0.124970248272428	-0.0781020511602621
3	A	26	50	20120618	9	870	16.88	0.126602887119510	-0.079344508485485
3	A	26	50	20120618	9	872	16.92	0.127521913803018	-0.0810304631838681
3	A	26	50	20120618	9	874	16.96	0.129061992372442	-0.0837047410303156
3	A	26	50	20120618	9	876	17	0.130528461125945	-0.0850539714794976
3	A	26	50	20120618	9	878	17.04	0.132438497963286	-0.087519511404139
3	A	26	50	20120618	9	880	17.08	0.134555434244802	-0.0894245984940117
3	A	26	50	20120618	9	882	17.12	0.136211478326341	-0.0915685462545693
3	A	26	50	20120618	9	884	17.16	0.137911504449670	-0.0934280956677337
3	A	26	50	20120618	9	886	17.2	0.138990054423014	-0.0942856040612786
3	A	26	50	20120618	9	888	17.24	0.140333133043199	-0.0963833070383466
3	A	26	50	20120618	9	890	17.28	0.140161164674015	-0.0976428056369961
3	A	26	50	20120618	9	892	17.32	0.140065563837198	-0.0990041276121364
3	A	26	50	20120618	9	894	17.36	0.139405408946283	-0.101229816916599
3	A	26	50	20120618	9	896	17.4	0.139046693676187	-0.103599543872390
3	A	26	50	20120618	9	898	17.44	0.138046137580808	-0.104392210574100
3	A	26	50	20120618	9	900	17.48	0.137628096051770	-0.108584788101111
3	A	26	50	20120618	9	902	17.52	0.137029742293530	-0.111188496690796
3	A	26	50	20120618	9	904	17.56	0.137491907285714	-0.114942102328046
3	A	26	50	20120618	9	906	17.6	0.137069078643768	-0.117590903117168
3	A	26	50	20120618	9	908	17.64	0.137035738559035	-0.120148614410737
3	A	26	50	20120618	9	910	17.68	0.137043990495171	-0.122782113409113
3	A	26	50	20120618	9	912	17.72	0.137054250614566	-0.124924286331650
3	A	26	50	20120618	9	914	17.76	0.137125562333449	-0.127631904262831
3	A	26	50	20120618	9	916	17.8	0.136636344779320	-0.130279211713141
3	A	26	50	20120618	9	918	17.84	0.136654968628433	-0.133291247528193
3	A	26	50	20120618	9	920	17.88	0.137266085664074	-0.135351579911875
3	A	26	50	20120618	9	922	17.92	0.137757185465744	-0.137714363079074
3	A	26	50	20120618	9	924	17.96	0.138085523428520	-0.139483303829297
3	A	26	50	20120618	9	926	18	0.138553543264852	-0.141461873455871
3	A	26	50	20120618	9	928	18.04	0.139676683391817	-0.144092056123444
3	A	26	50	20120618	9	930	18.08	0.140769453282530	-0.146691797844086
3	A	26	50	20120618	9	932	18.12	0.142174184542968	-0.148620367950162
3	A	26	50	20120618	9	934	18.16	0.142439696068236	-0.149192070853820
3	A	26	50	20120618	9	936	18.2	0.143198598421144	-0.150237705006499
3	A	26	50	20120618	9	938	18.24	0.143567764729466	-0.150825961279904
3	A	26	50	20120618	9	940	18.28	0.143605672724005	-0.151357981351001
3	A	26	50	20120618	9	942	18.32	0.143660070448682	-0.152273734130112
3	A	26	50	20120618	9	944	18.36	0.145038575118605	-0.153839622097050
3	A	26	50	20120618	9	946	18.4	0.146360016271287	-0.155116091258448
3	A	26	50	20120618	9	948	18.44	0.148412181571646	-0.157145346299097
3	A	26	50	20120618	9	950	18.48	0.150741956994300	-0.159273172025043
3	A	26	50	20120618	9	952	18.52	0.151526279835992	-0.159891749037225
3	A	26	50	20120618	9	954	18.56	0.152514673694734	-0.160932751640488
3	A	26	50	20120618	9	956	18.6	0.153240589516300	-0.161253353855078
3	A	26	50	20120618	9	958	18.64	0.154374484737408	-0.162085215485670
3	A	26	50	20120618	9	960	18.68	0.155087891840015	-0.162414083778532
3	A	26	50	20120618	9	962	18.72	0.155767428527803	-0.163291596222916
3	A	26	50	20120618	9	964	18.76	0.156247702524652	-0.164635657721528
3	A	26	50	20120618	9	966	18.8	0.156326969194823	-0.165274811541042
3	A	26	50	20120618	9	968	18.84	0.156772800020362	-0.167299611808970
3	A	26	50	20120618	9	970	18.88	0.157798670538507	-0.169410466972168
3	A	26	50	20120618	9	972	18.92	0.158119909149200	-0.171069127348797
3	A	26	50	20120618	9	974	18.96	0.157867754871029	-0.173202185664925
3	A	26	50	20120618	9	976	19	0.157822924301102	-0.174330303823630
3	A	26	50	20120618	9	978	19.04	0.157384305964732	-0.177051462849670
3	A	26	50	20120618	9	980	19.08	0.157317342952553	-0.179463191948263
3	A	26	50	20120618	9	982	19.12	0.157265299893458	-0.181206634427956
3	A	26	50	20120618	9	984	19.16	0.157526293006394	-0.183291821614997
3	A	26	50	20120618	9	986	19.2	0.158271159289696	-0.185627112470544
3	A	26	50	20120618	9	988	19.24	0.158487321832705	-0.188516562910507
3	A	26	50	20120618	9	990	19.28	0.158864068325721	-0.191239772546212
3	A	26	50	20120618	9	992	19.32	0.158470280559278	-0.192487745304329
3	A	26	50	20120618	9	994	19.36	0.157997791808089	-0.193578245382274
3	A	26	50	20120618	9	996	19.4	0.157472340758989	-0.196602611796087
3	A	26	50	20120618	9	998	19.44	0.156898947870125	-0.199789471348217
3	A	26	50	20120618	9	1000	19.48	0.157100826856154	-0.202341066168129
3	A	26	50	20120618	9	1002	19.52	0.157073744666435	-0.205159805929973
3	A	26	50	20120618	9	1004	19.56	0.158336071692209	-0.207055417788978
3	A	26	50	20120618	9	1006	19.6	0.158438319332768	-0.208210406005368
3	A	26	50	20120618	9	1008	19.64	0.159168689927056	-0.209102138367122
3	A	26	50	20120618	9	1010	19.68	0.160319506213437	-0.210817932971671
3	A	26	50	20120618	9	1012	19.72	0.161459574476744	-0.212701453304718
3	A	26	50	20120618	9	1014	19.76	0.162712709114363	-0.213971275662373
3	A	26	50	20120618	9	1016	19.8	0.163714043027201	-0.215905849105021
3	A	26	50	20120618	9	1018	19.84	0.164780147921196	-0.217068544785326
3	A	26	50	20120618	9	1020	19.88	0.165891931913256	-0.217597248525619
3	A	26	50	20120618	9	1022	19.92	0.167290871969155	-0.217438573763921
3	A	26	50	20120618	9	1024	19.96	0.168779685296944	-0.217093859208092
3	A	26	50	20120618	9	1026	20	0.170740138847783	-0.217304223475495
3	A	26	50	20120618	9	1028	20.04	0.172822639029056	-0.218533811457301
3	A	26	50	20120618	9	1030	20.08	0.174547060336335	-0.218295728604075
3	A	26	50	20120618	9	1032	20.12	0.175852450165084	-0.219397330258486
3	A	26	50	20120618	9	1034	20.16	0.177690786374813	-0.219625160063384
3	A	26	50	20120618	9	1036	20.2	0.178876816578897	-0.221133206695620
3	A	26	50	20120618	9	1038	20.24	0.178880776376871	-0.221672304905597
3	A	26	50	20120618	9	1040	20.28	0.178920586488652	-0.222838818962521
3	A	26	50	20120618	9	1042	20.32	0.178565972437887	-0.223610626014186
3	A	26	50	20120618	9	1044	20.36	0.178488827088060	-0.224676306644112
3	A	26	50	20120618	9	1046	20.4	0.178009832954484	-0.226129693922163
3	A	26	50	20120618	9	1048	20.44	0.177427671941533	-0.227031467200210
3	A	26	50	20120618	9	1050	20.48	0.176421529702583	-0.228429346595938
3	A	26	50	20120618	9	1052	20.52	0.175130211298780	-0.230239681377131
3	A	26	50	20120618	9	1054	20.56	0.174364414654755	-0.231984113806319
3	A	26	50	20120618	9	1056	20.6	0.172964767492074	-0.233891463637891
3	A	26	50	20120618	9	1058	20.64	0.171894207825358	-0.236948993359742
3	A	26	50	20120618	9	1060	20.68	0.170951988039427	-0.239702820719073
3	A	26	50	20120618	9	1062	20.72	0.170201747744588	-0.242191129482068
3	A	26	50	20120618	9	1064	20.76	0.169100216800855	-0.243493478751658
3	A	26	50	20120618	9	1066	20.8	0.168372108948268	-0.245840861133163
3	A	26	50	20120618	9	1068	20.84	0.167510004360645	-0.247463812617342
3	A	26	50	20120618	9	1070	20.88	0.166777583156692	-0.250095522635562
3	A	26	50	20120618	9	1072	20.92	0.165561147361017	-0.251583487435213
3	A	26	50	20120618	9	1074	20.96	0.164679738758268	-0.253244127710830
3	A	26	50	20120618	9	1076	21	0.163942155674812	-0.255262988281795
3	A	26	50	20120618	9	1078	21.04	0.162822947061550	-0.257595592131574
3	A	26	50	20120618	9	1080	21.08	0.160773398056281	-0.260215069202479
3	A	26	50	20120618	9	1082	21.12	0.159603136333417	-0.261371188789719
3	A	26	50	20120618	9	1084	21.16	0.157971840989220	-0.261767875693965
3	A	26	50	20120618	9	1086	21.2	0.157026368512095	-0.263871589078673
