# Supplementary material for: How Do Ants Make Sense of Gravity? A Boltzmann Walker Analysis of Lasius niger Trajectories on Various Inclines
Source: PLoS One. 2013 Oct 29;8(10):e76531. doi: 10.1371/journal.pone.0076531 (PMC3812222; doi:10.1371/journal.pone.0076531)
Supplement: Dataset S3 — Trajectories for . (ZIP) [file pone.0076531.s007.zip › Incline3/3-A-26-50-20120618-10.txt]

Pente	Colonie	Temperature	Humidite	Date	Indiv	Frame	Time	X	Y
3	A	26	50	20120618	10	18	0	0	0
3	A	26	50	20120618	10	20	0.04	-0.0010394752526155	-0.0020621779323812
3	A	26	50	20120618	10	22	0.08	-0.00151873808676810	-0.0035145894030739
3	A	26	50	20120618	10	24	0.12	-0.00178047366182430	-0.0055338388827693
3	A	26	50	20120618	10	26	0.16	-0.00191184703070090	-0.0073256545373638
3	A	26	50	20120618	10	28	0.2	-0.0024299088139373	-0.0089212763444503
3	A	26	50	20120618	10	30	0.24	-0.0024686724076819	-0.010252178585864
3	A	26	50	20120618	10	32	0.28	-0.002230115792913	-0.012866755406776
3	A	26	50	20120618	10	34	0.32	-0.0021008566733121	-0.01317066990133
3	A	26	50	20120618	10	36	0.36	-0.00114647465074460	-0.0149669332575781
3	A	26	50	20120618	10	38	0.4	0.000504973236716499	-0.0163848944858915
3	A	26	50	20120618	10	40	0.44	0.00166250703751890	-0.0179333169153338
3	A	26	50	20120618	10	42	0.48	0.0034733367934596	-0.0198866993983617
3	A	26	50	20120618	10	44	0.52	0.0051455029096095	-0.0220572343738919
3	A	26	50	20120618	10	46	0.56	0.0062930665047972	-0.0249609683708345
3	A	26	50	20120618	10	48	0.6	0.0075565956120994	-0.0256944502349593
3	A	26	50	20120618	10	50	0.64	0.00920443725497652	-0.0272440040352515
3	A	26	50	20120618	10	52	0.68	0.0114299851380831	-0.0286744810535918
3	A	26	50	20120618	10	54	0.72	0.0138183797128969	-0.0282903099393732
3	A	26	50	20120618	10	56	0.76	0.0158967079641604	-0.0286947750182119
3	A	26	50	20120618	10	58	0.8	0.0186498282167102	-0.0294250041911432
3	A	26	50	20120618	10	60	0.84	0.0210117062872295	-0.0296949775602003
3	A	26	50	20120618	10	62	0.88	0.0239146624667127	-0.029391487329715
3	A	26	50	20120618	10	64	0.92	0.0264118100644730	-0.0286387721611419
3	A	26	50	20120618	10	66	0.96	0.0288196500757695	-0.0288599551622971
3	A	26	50	20120618	10	68	1	0.0318887056381534	-0.0285650209238642
3	A	26	50	20120618	10	70	1.04	0.0342609781783562	-0.0280701168877117
3	A	26	50	20120618	10	72	1.08	0.0361092845936997	-0.0272379229169333
3	A	26	50	20120618	10	74	1.12	0.0384938607918951	-0.0269859807707965
3	A	26	50	20120618	10	76	1.16	0.0408248382960766	-0.0255683023851956
3	A	26	50	20120618	10	78	1.2	0.0427342387373146	-0.0241070662218736
3	A	26	50	20120618	10	80	1.24	0.0437994951031721	-0.0226355062995463
3	A	26	50	20120618	10	82	1.28	0.0458132645053133	-0.0209990490758462
3	A	26	50	20120618	10	84	1.32	0.0466624502520437	-0.0198593838634044
3	A	26	50	20120618	10	86	1.36	0.0475779555437815	-0.0183639095897374
3	A	26	50	20120618	10	88	1.4	0.0490158076858497	-0.016237052600081
3	A	26	50	20120618	10	90	1.44	0.0503904232684763	-0.0153606644554784
3	A	26	50	20120618	10	92	1.48	0.0519202912159803	-0.0140279378785693
3	A	26	50	20120618	10	94	1.52	0.0533992347473168	-0.0127714501405941
3	A	26	50	20120618	10	96	1.56	0.0546465555529806	-0.011950090459917
3	A	26	50	20120618	10	98	1.6	0.0562586317348654	-0.0109338224518601
3	A	26	50	20120618	10	100	1.64	0.0542866806277636	-0.0114248091164447
3	A	26	50	20120618	10	102	1.68	0.0565435250570054	-0.0115902296768355
3	A	26	50	20120618	10	104	1.72	0.0574169645663305	-0.0121488228207695
3	A	26	50	20120618	10	106	1.76	0.0579119180999576	-0.0129098323518859
3	A	26	50	20120618	10	108	1.8	0.0583235320283541	-0.0126977639571402
3	A	26	50	20120618	10	110	1.84	0.058359354057889	-0.0125056713289631
3	A	26	50	20120618	10	112	1.88	0.0581663634040998	-0.0114295467318787
3	A	26	50	20120618	10	114	1.92	0.0580739162635275	-0.0113607735263405
3	A	26	50	20120618	10	116	1.96	0.0577364071257993	-0.0104171465979149
3	A	26	50	20120618	10	118	2	0.0569406220831842	-0.0100754796723133
3	A	26	50	20120618	10	120	2.04	0.0569061223433301	-0.0094533600551576
3	A	26	50	20120618	10	122	2.08	0.0568205341385352	-0.0071387450018928
3	A	26	50	20120618	10	124	2.12	0.0559631176688719	-0.0059398949518657
3	A	26	50	20120618	10	126	2.16	0.0552848467022221	-0.0037932743276752
3	A	26	50	20120618	10	128	2.2	0.0549065092189482	-0.00189684929587190
3	A	26	50	20120618	10	130	2.24	0.0544254715467749	-0.000235777685118801
3	A	26	50	20120618	10	132	2.28	0.0542940911068304	0.0010595005166587
3	A	26	50	20120618	10	134	2.32	0.0534245618980053	0.00156260699147290
3	A	26	50	20120618	10	136	2.36	0.0529847414801073	0.001333787237081
3	A	26	50	20120618	10	138	2.4	0.0523187953846536	0.00118431193460600
3	A	26	50	20120618	10	140	2.44	0.0518510583910343	0.00152225240747060
3	A	26	50	20120618	10	142	2.48	0.0499855834230436	0.001839757494359
3	A	26	50	20120618	10	144	2.52	0.0488724205727607	0.001903503170683
3	A	26	50	20120618	10	146	2.56	0.0464669917955881	0.002240941597733
3	A	26	50	20120618	10	148	2.6	0.0441294806247484	0.0023665661884786
3	A	26	50	20120618	10	150	2.64	0.0420419741274651	0.0038243516707084
3	A	26	50	20120618	10	152	2.68	0.0393866962402281	0.0042240579209097
3	A	26	50	20120618	10	154	2.72	0.0376343442150916	0.0043869753232951
3	A	26	50	20120618	10	156	2.76	0.0372997554283698	0.0045904947970562
3	A	26	50	20120618	10	158	2.8	0.0347049040582258	0.0055366927657383
3	A	26	50	20120618	10	160	2.84	0.0333747831698053	0.0056561407787502
3	A	26	50	20120618	10	162	2.88	0.031340316045072	0.0061268115584046
3	A	26	50	20120618	10	164	2.92	0.0291325094711055	0.0060575787334587
3	A	26	50	20120618	10	166	2.96	0.027084134263093	0.006293299850035
3	A	26	50	20120618	10	168	3	0.0254495084459563	0.0068772922695492
3	A	26	50	20120618	10	170	3.04	0.0235458002143068	0.0068585892951868
3	A	26	50	20120618	10	172	3.08	0.0220546251498693	0.0065286249868139
3	A	26	50	20120618	10	174	3.12	0.0206535072050838	0.005789358989219
3	A	26	50	20120618	10	176	3.16	0.0190475757811276	0.0051658817270434
3	A	26	50	20120618	10	178	3.2	0.0183809862185031	0.0042471378862477
3	A	26	50	20120618	10	180	3.24	0.0176640506530580	0.0039700227387007
3	A	26	50	20120618	10	182	3.28	0.0161842882920689	0.0033120598788066
3	A	26	50	20120618	10	184	3.32	0.0150307142892412	0.0030685323033659
3	A	26	50	20120618	10	186	3.36	0.0139745654587254	0.0036186755212647
3	A	26	50	20120618	10	188	3.4	0.0130394450248774	0.0046955001540624
3	A	26	50	20120618	10	190	3.44	0.0125117807315526	0.0056597321740919
3	A	26	50	20120618	10	192	3.48	0.0119823486712747	0.0072421876529127
3	A	26	50	20120618	10	194	3.52	0.0119674216471239	0.0088427309231962
3	A	26	50	20120618	10	196	3.56	0.0115141308450443	0.0097260840695935
3	A	26	50	20120618	10	198	3.6	0.0109930497158523	0.0121791223463434
3	A	26	50	20120618	10	200	3.64	0.0105899818800132	0.0134285969992628
3	A	26	50	20120618	10	202	3.68	0.0107237339561018	0.0163014063882369
3	A	26	50	20120618	10	204	3.72	0.0107875998405785	0.0183329241705859
3	A	26	50	20120618	10	206	3.76	0.0110639088863950	0.0194999190601205
3	A	26	50	20120618	10	208	3.8	0.0114109993210082	0.0209904718705905
3	A	26	50	20120618	10	210	3.84	0.0122546696348453	0.0230670959945114
3	A	26	50	20120618	10	212	3.88	0.0125436712473841	0.0238999758588676
3	A	26	50	20120618	10	214	3.92	0.0127080452897387	0.0253830616217282
3	A	26	50	20120618	10	216	3.96	0.0130591605761504	0.0255866744335844
3	A	26	50	20120618	10	218	4	0.0126589720791244	0.0249216603048684
3	A	26	50	20120618	10	220	4.04	0.0119768403094493	0.0245545304640763
3	A	26	50	20120618	10	222	4.08	0.0107092029117484	0.0242169364735344
3	A	26	50	20120618	10	224	4.12	0.0107966225231065	0.0236949431765947
3	A	26	50	20120618	10	226	4.16	0.00940768095709298	0.0228717436040729
3	A	26	50	20120618	10	228	4.2	0.0091773621363249	0.0227515495934069
3	A	26	50	20120618	10	230	4.24	0.00881445372301652	0.0215170189352011
3	A	26	50	20120618	10	232	4.28	0.0078757553288558	0.0207110303417334
3	A	26	50	20120618	10	234	4.32	0.00814961778520931	0.0196400464109483
3	A	26	50	20120618	10	236	4.36	0.0075158874747065	0.0183765243747138
3	A	26	50	20120618	10	238	4.4	0.0068588579957636	0.0172901113739632
3	A	26	50	20120618	10	240	4.44	0.0064039549902228	0.0152602411504144
3	A	26	50	20120618	10	242	4.48	0.0057198150372892	0.0143572092222967
3	A	26	50	20120618	10	244	4.52	0.0053521477953435	0.0127149961493978
3	A	26	50	20120618	10	246	4.56	0.0042710875929264	0.0116217029996662
3	A	26	50	20120618	10	248	4.6	0.0031873686690121	0.0096364370718747
3	A	26	50	20120618	10	250	4.64	0.0018604545098443	0.007583522238327
3	A	26	50	20120618	10	252	4.68	0.001079098688206	0.0059501084022132
3	A	26	50	20120618	10	254	4.72	-0.000792334361523001	0.0043967404679433
3	A	26	50	20120618	10	256	4.76	-0.0021720686901386	0.002675245875631
3	A	26	50	20120618	10	258	4.8	-0.0032966605073259	0.00113701497622600
3	A	26	50	20120618	10	260	4.84	-0.0036072302909044	-0.000171548347756501
3	A	26	50	20120618	10	262	4.88	-0.004124948420245	-0.00176836233687610
3	A	26	50	20120618	10	264	4.92	-0.0039370927759008	-0.0028279392210671
3	A	26	50	20120618	10	266	4.96	-0.0035700690011259	-0.0050004894509237
3	A	26	50	20120618	10	268	5	-0.0031740043508477	-0.0073203088100981
3	A	26	50	20120618	10	270	5.04	-0.0021301167519176	-0.0093470748348774
3	A	26	50	20120618	10	272	5.08	-0.0019848204505194	-0.011569426595333
3	A	26	50	20120618	10	274	5.12	-0.0017248172870771	-0.0138345017475079
3	A	26	50	20120618	10	276	5.16	-0.0018211959413528	-0.017197430888153
3	A	26	50	20120618	10	278	5.2	-0.00153941388905	-0.0202181203467038
3	A	26	50	20120618	10	280	5.24	-0.0013866788243137	-0.0217785635914263
3	A	26	50	20120618	10	282	5.28	-0.00116415232027430	-0.0236377594512001
3	A	26	50	20120618	10	284	5.32	-0.0008180942615616	-0.0258893288638543
3	A	26	50	20120618	10	286	5.36	-0.000388031917243899	-0.0282025579878279
3	A	26	50	20120618	10	288	5.4	-5.71059436485985e-05	-0.0300804921773032
3	A	26	50	20120618	10	290	5.44	5.44755064226e-05	-0.0323934384585644
3	A	26	50	20120618	10	292	5.48	0.000184865996873399	-0.0348569984842183
3	A	26	50	20120618	10	294	5.52	0.0011750276225689	-0.0365142446472852
3	A	26	50	20120618	10	296	5.56	0.001304993848951	-0.0359837731400391
3	A	26	50	20120618	10	298	5.6	0.0022505370367537	-0.0363101736302348
3	A	26	50	20120618	10	300	5.64	0.0035299760466326	-0.0368212704116764
3	A	26	50	20120618	10	302	5.68	0.0046151728237196	-0.0376393222468311
3	A	26	50	20120618	10	304	5.72	0.004700025637462	-0.0373379533366894
3	A	26	50	20120618	10	306	5.76	0.0048367800889435	-0.0380467571741508
3	A	26	50	20120618	10	308	5.8	0.0051592914918426	-0.0390072203150365
3	A	26	50	20120618	10	310	5.84	0.0056205372452106	-0.0403475412187756
3	A	26	50	20120618	10	312	5.88	0.0060036476992575	-0.0410994785698894
3	A	26	50	20120618	10	314	5.92	0.0067468169262846	-0.0440920958892271
3	A	26	50	20120618	10	316	5.96	0.0082677329019387	-0.0460251136969568
3	A	26	50	20120618	10	318	6	0.00892958484912931	-0.0475335138825839
3	A	26	50	20120618	10	320	6.04	0.0105126555108498	-0.0497573647094156
3	A	26	50	20120618	10	322	6.08	0.0111504658274800	-0.0510110650324593
3	A	26	50	20120618	10	324	6.12	0.0127628107099416	-0.0523528708604389
3	A	26	50	20120618	10	326	6.16	0.0141537604592136	-0.0523044340459277
3	A	26	50	20120618	10	328	6.2	0.0155845910309446	-0.0529406180169612
3	A	26	50	20120618	10	330	6.24	0.0176338571935014	-0.0532082579336403
3	A	26	50	20120618	10	332	6.28	0.0200096652676100	-0.0537185768976226
3	A	26	50	20120618	10	334	6.32	0.0227071362164805	-0.0538155919480014
3	A	26	50	20120618	10	336	6.36	0.024367140095994	-0.0542039349922291
3	A	26	50	20120618	10	338	6.4	0.0271484031984351	-0.0540847874995991
3	A	26	50	20120618	10	340	6.44	0.0296521975999385	-0.0546175924592232
3	A	26	50	20120618	10	342	6.48	0.0318879278206941	-0.0546431897247021
3	A	26	50	20120618	10	344	6.52	0.0345149709341584	-0.0540659077485415
3	A	26	50	20120618	10	346	6.56	0.0375927946206291	-0.0543370831991265
3	A	26	50	20120618	10	348	6.6	0.0400802548554871	-0.0536279965189526
3	A	26	50	20120618	10	350	6.64	0.042001463979971	-0.052352941571117
3	A	26	50	20120618	10	352	6.68	0.0439697664160818	-0.0518084693496034
3	A	26	50	20120618	10	354	6.72	0.0464047593277758	-0.0509706892352536
3	A	26	50	20120618	10	356	6.76	0.0485197864209829	-0.0500011751275687
3	A	26	50	20120618	10	358	6.8	0.0505623350691184	-0.049175981513924
3	A	26	50	20120618	10	360	6.84	0.0523162427291735	-0.0485289788091383
3	A	26	50	20120618	10	362	6.88	0.0537071924784456	-0.0466972186924746
3	A	26	50	20120618	10	364	6.92	0.0540227742348891	-0.0470910064589174
3	A	26	50	20120618	10	366	6.96	0.0559987841349149	-0.0439491188980712
3	A	26	50	20120618	10	368	7	0.0574641215175678	-0.0426447190188163
3	A	26	50	20120618	10	370	7.04	0.0580168668884213	-0.0413913722491632
3	A	26	50	20120618	10	372	7.08	0.0583808854593762	-0.0416382939371535
3	A	26	50	20120618	10	374	7.12	0.0578514746123018	-0.0422073027639743
3	A	26	50	20120618	10	376	7.16	0.0575315087938149	-0.042098620451706
3	A	26	50	20120618	10	378	7.2	0.0569089719836582	-0.0422550324717044
3	A	26	50	20120618	10	380	7.24	0.0564563529330207	-0.0422044743368496
3	A	26	50	20120618	10	382	7.28	0.0558651409532707	-0.0417761797594849
3	A	26	50	20120618	10	384	7.32	0.0550942531404211	-0.0414451123645334
3	A	26	50	20120618	10	386	7.36	0.0543323455836926	-0.0413532591936572
3	A	26	50	20120618	10	388	7.4	0.0534194000185026	-0.0407364499484282
3	A	26	50	20120618	10	390	7.44	0.0519117069396567	-0.0406581025170727
3	A	26	50	20120618	10	392	7.48	0.0505607087235216	-0.0399179031385267
3	A	26	50	20120618	10	394	7.52	0.0480875320456436	-0.0392754259171406
3	A	26	50	20120618	10	396	7.56	0.0471950218664299	-0.0384055431549249
3	A	26	50	20120618	10	398	7.6	0.0463344022030478	-0.0388532124580941
3	A	26	50	20120618	10	400	7.64	0.0447062181286876	-0.0389086496297391
3	A	26	50	20120618	10	402	7.68	0.0427875545886161	-0.0385521263906649
3	A	26	50	20120618	10	404	7.72	0.0410675173433798	-0.037850181488981
3	A	26	50	20120618	10	406	7.76	0.0402447986034692	-0.0377211345014144
3	A	26	50	20120618	10	408	7.8	0.0397059832362051	-0.0374873649995541
3	A	26	50	20120618	10	410	7.84	0.0384267563583605	-0.0376862741371019
3	A	26	50	20120618	10	412	7.88	0.0366860008844355	-0.0373161744478289
3	A	26	50	20120618	10	414	7.92	0.0352386240140247	-0.037346650750098
3	A	26	50	20120618	10	416	7.96	0.0335878125226666	-0.0365914607077908
3	A	26	50	20120618	10	418	8	0.0316282074999643	-0.0364202701560655
3	A	26	50	20120618	10	420	8.04	0.0289793147869614	-0.0362940515956237
3	A	26	50	20120618	10	422	8.08	0.0273517671087043	-0.0356919501714434
3	A	26	50	20120618	10	424	8.12	0.0248157993486569	-0.0353132237794399
3	A	26	50	20120618	10	426	8.16	0.0221268136811607	-0.0346782418899343
3	A	26	50	20120618	10	428	8.2	0.0202900331063505	-0.0346800803675654
3	A	26	50	20120618	10	430	8.24	0.0189378328086875	-0.0346341891374664
3	A	26	50	20120618	10	432	8.28	0.0169350235616547	-0.0347703779035229
3	A	26	50	20120618	10	434	8.32	0.0149298101515659	-0.0347092838776284
3	A	26	50	20120618	10	436	8.36	0.0130688465248391	-0.0349379622106642
3	A	26	50	20120618	10	438	8.4	0.0110465918413237	-0.0357493672420757
3	A	26	50	20120618	10	440	8.44	0.00976552648584805	-0.0363446804411567
3	A	26	50	20120618	10	442	8.48	0.00842082152006559	-0.0372627171751712
3	A	26	50	20120618	10	444	8.52	0.0070818441192107	-0.03724772651141
3	A	26	50	20120618	10	446	8.56	0.0063878188134761	-0.0378099471131314
3	A	26	50	20120618	10	448	8.6	0.0051842523612185	-0.0382966487106221
3	A	26	50	20120618	10	450	8.64	0.0043715038269227	-0.0391037403906685
3	A	26	50	20120618	10	452	8.68	0.0033409664040214	-0.040574805338249
3	A	26	50	20120618	10	454	8.72	0.0023516533064633	-0.0414287781978879
3	A	26	50	20120618	10	456	8.76	0.000583037825359501	-0.043415041146241
3	A	26	50	20120618	10	458	8.8	-0.0006865724002609	-0.0449194108232153
3	A	26	50	20120618	10	460	8.84	-0.0022848458577769	-0.0459999406955465
3	A	26	50	20120618	10	462	8.88	-0.0034722902754234	-0.0483562326224944
3	A	26	50	20120618	10	464	8.92	-0.004844501694994	-0.050269522151029
3	A	26	50	20120618	10	466	8.96	-0.0057730743200482	-0.0518508957564746
3	A	26	50	20120618	10	468	9	-0.0067321232473715	-0.0533865195531774
3	A	26	50	20120618	10	470	9.04	-0.0078973645120888	-0.0566628988238053
3	A	26	50	20120618	10	472	9.08	-0.008675181971394	-0.057792006932004
3	A	26	50	20120618	10	474	9.12	-0.0095060324392882	-0.0590532025869283
3	A	26	50	20120618	10	476	9.16	-0.0102572626836208	-0.05993977306918
3	A	26	50	20120618	10	478	9.2	-0.0115650566754253	-0.0608661536632125
3	A	26	50	20120618	10	480	9.24	-0.0124934171684452	-0.0612220405061837
3	A	26	50	20120618	10	482	9.28	-0.0128418793902139	-0.0608260607087192
3	A	26	50	20120618	10	484	9.32	-0.0133268839314297	-0.0597370455550138
3	A	26	50	20120618	10	486	9.36	-0.0140287581224355	-0.0585854514511734
3	A	26	50	20120618	10	488	9.4	-0.0138391827943994	-0.0579140535624368
3	A	26	50	20120618	10	490	9.44	-0.0136329197463273	-0.056901688783812
3	A	26	50	20120618	10	492	9.48	-0.0134984987472237	-0.0559548020931251
3	A	26	50	20120618	10	494	9.52	-0.013260274472642	-0.0553995111378593
3	A	26	50	20120618	10	496	9.56	-0.0136298791871682	-0.0544642209983838
3	A	26	50	20120618	10	498	9.6	-0.0129578449023285	-0.0535142937485378
3	A	26	50	20120618	10	500	9.64	-0.0132428796458248	-0.0524133992009085
3	A	26	50	20120618	10	502	9.68	-0.0130858312297233	-0.0512437738741478
3	A	26	50	20120618	10	504	9.72	-0.0127730779004044	-0.0492321257923502
3	A	26	50	20120618	10	506	9.76	-0.0124107563857245	-0.0475025426055679
3	A	26	50	20120618	10	508	9.8	-0.0118551825877462	-0.0459251995087751
3	A	26	50	20120618	10	510	9.84	-0.0109952700311452	-0.0449467758556473
3	A	26	50	20120618	10	512	9.88	-0.0107781175386428	-0.0435487550385633
3	A	26	50	20120618	10	514	9.92	-0.0101019113237941	-0.0425778267173161
3	A	26	50	20120618	10	516	9.96	-0.0098237355160753	-0.0403384195412983
3	A	26	50	20120618	10	518	10	-0.0091251847269412	-0.0388281101673619
3	A	26	50	20120618	10	520	10.04	-0.0083238913225006	-0.0364556254951248
3	A	26	50	20120618	10	522	10.08	-0.0074950914642718	-0.0346292393899981
3	A	26	50	20120618	10	524	10.12	-0.0073791966628353	-0.0328192581621949
3	A	26	50	20120618	10	526	10.16	-0.0072283000757301	-0.030639389377153
3	A	26	50	20120618	10	528	10.2	-0.0066929495316938	-0.0286894010066749
3	A	26	50	20120618	10	530	10.24	-0.0054059444792562	-0.0262599942385523
3	A	26	50	20120618	10	532	10.28	-0.0046298947869039	-0.025222315037161
3	A	26	50	20120618	10	534	10.32	-0.0041731038062574	-0.0228130608123022
3	A	26	50	20120618	10	536	10.36	-0.0034127518844475	-0.0206137465907777
3	A	26	50	20120618	10	538	10.4	-0.0027257269358467	-0.0194263728838092
3	A	26	50	20120618	10	540	10.44	-0.0013644756713845	-0.017098506649465
3	A	26	50	20120618	10	542	10.48	-0.000356424244124898	-0.0149880757503356
3	A	26	50	20120618	10	544	10.52	0.00114745045810260	-0.0127540425858548
3	A	26	50	20120618	10	546	10.56	0.00130464029556040	-0.0127471836500773
3	A	26	50	20120618	10	548	10.6	0.0038800646139981	-0.0094646525504531
3	A	26	50	20120618	10	550	10.64	0.0051107132559751	-0.0083448782517661
3	A	26	50	20120618	10	552	10.68	0.0064875208696235	-0.0060048497807855
3	A	26	50	20120618	10	554	10.72	0.0064176587196422	-0.0049827976392584
3	A	26	50	20120618	10	556	10.76	0.0060058326592114	-0.0035982754906274
3	A	26	50	20120618	10	558	10.8	0.0057150279243806	-0.00244904312343610
3	A	26	50	20120618	10	560	10.84	0.0048555042765093	0.000123234569825197
3	A	26	50	20120618	10	562	10.88	0.0045479693952356	0.0012389925019951
3	A	26	50	20120618	10	564	10.92	0.0043810426974009	0.0029071068962889
3	A	26	50	20120618	10	566	10.96	0.0043278470542523	0.0040007394572754
3	A	26	50	20120618	10	568	11	0.0045327241730332	0.0048044794511789
3	A	26	50	20120618	10	570	11.04	0.0048209974655874	0.0054452030477477
3	A	26	50	20120618	10	572	11.08	0.0041605972086185	0.0070713697464611
3	A	26	50	20120618	10	574	11.12	0.00392136389266	0.0087290592654798
3	A	26	50	20120618	10	576	11.16	0.0025778567657649	0.0095542571217652
3	A	26	50	20120618	10	578	11.2	0.0024104350931834	0.0108176943051859
3	A	26	50	20120618	10	580	11.24	0.0025052793257439	0.0113223352017153
3	A	26	50	20120618	10	582	11.28	0.0029150901318484	0.0111407784645778
3	A	26	50	20120618	10	584	11.32	0.0038274558694778	0.0118261912097176
3	A	26	50	20120618	10	586	11.36	0.004809209995545	0.0128333870377719
3	A	26	50	20120618	10	588	11.4	0.0059754341386882	0.0133459758145218
3	A	26	50	20120618	10	590	11.44	0.0067264027535117	0.0146456168651392
3	A	26	50	20120618	10	592	11.48	0.0072481344209424	0.0168876827626543
3	A	26	50	20120618	10	594	11.52	0.0072900234266599	0.0187488868056867
3	A	26	50	20120618	10	596	11.56	0.0075874820363016	0.0201300572681749
3	A	26	50	20120618	10	598	11.6	0.007685190051326	0.0219254862384213
3	A	26	50	20120618	10	600	11.64	0.00806810251547412	0.024211689741218
3	A	26	50	20120618	10	602	11.68	0.0079050861181394	0.0259994678160920
3	A	26	50	20120618	10	604	11.72	0.00837024217200732	0.0269625684652715
3	A	26	50	20120618	10	606	11.76	0.00934894866784762	0.0275499620684031
3	A	26	50	20120618	10	608	11.8	0.00985919692115184	0.0275349148360995
3	A	26	50	20120618	10	610	11.84	0.0110177913821260	0.027171108397179
3	A	26	50	20120618	10	612	11.88	0.0119291403002040	0.026673165216081
3	A	26	50	20120618	10	614	11.92	0.0128327075081551	0.0264679607068603
3	A	26	50	20120618	10	616	11.96	0.0143120052999890	0.0261097708171028
3	A	26	50	20120618	10	618	12	0.0156106832711704	0.0259947443427936
3	A	26	50	20120618	10	620	12.04	0.0171776106850764	0.025936924221296
3	A	26	50	20120618	10	622	12.08	0.0193690901634653	0.0263097392006088
3	A	26	50	20120618	10	624	12.12	0.0212351591011523	0.0264922151765618
3	A	26	50	20120618	10	626	12.16	0.0234190357674299	0.0264102134173612
3	A	26	50	20120618	10	628	12.2	0.0254261456379059	0.0253040848653375
3	A	26	50	20120618	10	630	12.24	0.0261628519089529	0.0246836835176600
3	A	26	50	20120618	10	632	12.28	0.0272279951377254	0.0239720653952095
3	A	26	50	20120618	10	634	12.32	0.02862892216368	0.0220532675048495
3	A	26	50	20120618	10	636	12.36	0.0297013203080275	0.0213602321486086
3	A	26	50	20120618	10	638	12.4	0.0320016800885836	0.0200457206423828
3	A	26	50	20120618	10	640	12.44	0.0342994589293884	0.0182620791421788
3	A	26	50	20120618	10	642	12.48	0.0356663953323713	0.0171670111544264
3	A	26	50	20120618	10	644	12.52	0.0377806021817122	0.0162057277696746
3	A	26	50	20120618	10	646	12.56	0.0385658089068808	0.0149976004786783
3	A	26	50	20120618	10	648	12.6	0.0402382154393364	0.0126963497435779
3	A	26	50	20120618	10	650	12.64	0.0411581189352532	0.0103497027531254
3	A	26	50	20120618	10	652	12.68	0.0412816787741978	0.008624744044692
3	A	26	50	20120618	10	654	12.72	0.0417276227368209	0.0058850305367135
3	A	26	50	20120618	10	656	12.76	0.0420534080441169	0.0039436900821693
3	A	26	50	20120618	10	658	12.8	0.0429540853066533	0.000900974247384497
3	A	26	50	20120618	10	660	12.84	0.0436326532581512	-0.0011739316070581
3	A	26	50	20120618	10	662	12.88	0.0450199154455593	-0.0042726962608536
3	A	26	50	20120618	10	664	12.92	0.0459791821617712	-0.0067328565171036
3	A	26	50	20120618	10	666	12.96	0.0469407321257796	-0.0085935111381669
3	A	26	50	20120618	10	668	13	0.0478901149034041	-0.0115532974896542
3	A	26	50	20120618	10	670	13.04	0.048429955575501	-0.0134993614174967
3	A	26	50	20120618	10	672	13.08	0.0495671600563443	-0.0161376828841209
3	A	26	50	20120618	10	674	13.12	0.0500432126257103	-0.0187395247119037
3	A	26	50	20120618	10	676	13.16	0.0511514752259996	-0.0206681443154544
3	A	26	50	20120618	10	678	13.2	0.0511006837459069	-0.022813668924134
3	A	26	50	20120618	10	680	13.24	0.0510393280905034	-0.024636851835542
3	A	26	50	20120618	10	682	13.28	0.0510173582828119	-0.0270257908825773
3	A	26	50	20120618	10	684	13.32	0.0512880387586501	-0.0291981643357386
3	A	26	50	20120618	10	686	13.36	0.0517773566512312	-0.0316451780627128
3	A	26	50	20120618	10	688	13.4	0.0518946656662301	-0.0335342138286526
3	A	26	50	20120618	10	690	13.44	0.0529925196547003	-0.0352497963011674
3	A	26	50	20120618	10	692	13.48	0.0543607005656182	-0.0375786524850053
3	A	26	50	20120618	10	694	13.52	0.0549477406153592	-0.038964016090706
3	A	26	50	20120618	10	696	13.56	0.0564805359849373	-0.041756592901646
3	A	26	50	20120618	10	698	13.6	0.0576691824841119	-0.0433314611247047
3	A	26	50	20120618	10	700	13.64	0.0594699006130815	-0.0464280231408768
3	A	26	50	20120618	10	702	13.68	0.0606444049766324	-0.0477658691708818
3	A	26	50	20120618	10	704	13.72	0.0616217679695885	-0.0500905534247107
3	A	26	50	20120618	10	706	13.76	0.0624247584303039	-0.051653259411133
3	A	26	50	20120618	10	708	13.8	0.0642415985938846	-0.0538995962336064
3	A	26	50	20120618	10	710	13.84	0.0653748079214142	-0.0554862024292328
3	A	26	50	20120618	10	712	13.88	0.0670309934243093	-0.0564635654221888
3	A	26	50	20120618	10	714	13.92	0.0691204939627156	-0.0579682886525538
3	A	26	50	20120618	10	716	13.96	0.0701155346252013	-0.0592201504979665
3	A	26	50	20120618	10	718	14	0.0722998581829646	-0.0604232926861554
3	A	26	50	20120618	10	720	14.04	0.0734333503532067	-0.0601787751612211
3	A	26	50	20120618	10	722	14.08	0.0749452860727397	-0.0605903113078716
3	A	26	50	20120618	10	724	14.12	0.0766006937581756	-0.0604690424948981
3	A	26	50	20120618	10	726	14.16	0.0777178517617722	-0.0608212523826072
3	A	26	50	20120618	10	728	14.2	0.079717125474899	-0.061148359979584
3	A	26	50	20120618	10	730	14.24	0.0812041710357343	-0.0611250254558049
3	A	26	50	20120618	10	732	14.28	0.0821223491911051	-0.0618275360429137
3	A	26	50	20120618	10	734	14.32	0.0825879790065164	-0.0619983023305703
3	A	26	50	20120618	10	736	14.36	0.0813975647403889	-0.0613332684028643
3	A	26	50	20120618	10	738	14.4	0.0815971809847178	-0.0612948725046459
3	A	26	50	20120618	10	740	14.44	0.080915530047654	-0.0620627904690145
3	A	26	50	20120618	10	742	14.48	0.0803508345721984	-0.0618355263495411
3	A	26	50	20120618	10	744	14.52	0.079816049713587	-0.0615316825656653
3	A	26	50	20120618	10	746	14.56	0.0786720923629834	-0.061626293452988
3	A	26	50	20120618	10	748	14.6	0.0774345140745507	-0.0616122927387205
3	A	26	50	20120618	10	750	14.64	0.0764345236645967	-0.060988624557714
3	A	26	50	20120618	10	752	14.68	0.0749558926744575	-0.0608294548212689
3	A	26	50	20120618	10	754	14.72	0.0738067027336732	-0.0597236812368494
3	A	26	50	20120618	10	756	14.76	0.0715818619573478	-0.0599329848440806
3	A	26	50	20120618	10	758	14.8	0.0699397478793983	-0.0588199280598149
3	A	26	50	20120618	10	760	14.84	0.0667102497883631	-0.0595233578857392
3	A	26	50	20120618	10	762	14.88	0.0642500131645807	-0.0593117208261301
3	A	26	50	20120618	10	764	14.92	0.0617863117175706	-0.0599812095265575
3	A	26	50	20120618	10	766	14.96	0.0595289440293106	-0.0600493746202639
3	A	26	50	20120618	10	768	15	0.0577191042228637	-0.0597517533760625
3	A	26	50	20120618	10	770	15.04	0.0557240024397458	-0.0606306163943993
3	A	26	50	20120618	10	772	15.08	0.0533203343584584	-0.0618732151409784
3	A	26	50	20120618	10	774	15.12	0.0520230762576936	-0.0624022724346621
3	A	26	50	20120618	10	776	15.16	0.050202771270885	-0.0623949892348159
3	A	26	50	20120618	10	778	15.2	0.0487420300823099	-0.0637622509069182
3	A	26	50	20120618	10	780	15.24	0.0470023352685566	-0.0647173400362669
3	A	26	50	20120618	10	782	15.28	0.0449504528109095	-0.0655146736427329
3	A	26	50	20120618	10	784	15.32	0.0431259051834138	-0.0660323465172395
3	A	26	50	20120618	10	786	15.36	0.0412804979058732	-0.0665703133563662
3	A	26	50	20120618	10	788	15.4	0.0397464297440889	-0.0672643386621008
3	A	26	50	20120618	10	790	15.44	0.0384623238294542	-0.0669963451920311
3	A	26	50	20120618	10	792	15.48	0.0369136892679775	-0.0659342000960108
3	A	26	50	20120618	10	794	15.52	0.0361759647631656	-0.0654832781016482
3	A	26	50	20120618	10	796	15.56	0.0350002583180867	-0.0647441393832739
3	A	26	50	20120618	10	798	15.6	0.0337693975440753	-0.0640768427138681
3	A	26	50	20120618	10	800	15.64	0.0332887770649028	-0.0630023939598552
3	A	26	50	20120618	10	802	15.68	0.0332827666572627	-0.0617699775509251
3	A	26	50	20120618	10	804	15.72	0.0325500626105972	-0.0604466979206126
3	A	26	50	20120618	10	806	15.76	0.032433743545092	-0.0586873455383424
3	A	26	50	20120618	10	808	15.8	0.0320416528349241	-0.0578036741938935
3	A	26	50	20120618	10	810	15.84	0.0319453448913265	-0.0569593886971568
3	A	26	50	20120618	10	812	15.88	0.0308281161770517	-0.0551370331006828
3	A	26	50	20120618	10	814	15.92	0.0299566070692393	-0.0537514573629478
3	A	26	50	20120618	10	816	15.96	0.0285739304693071	-0.0512258133619057
3	A	26	50	20120618	10	818	16	0.0276481862713777	-0.0490872396128851
3	A	26	50	20120618	10	820	16.04	0.0266953598837288	-0.0474175483704693
3	A	26	50	20120618	10	822	16.08	0.0255407959314074	-0.0458105774995447
3	A	26	50	20120618	10	824	16.12	0.0241912119288348	-0.0441526949403748
3	A	26	50	20120618	10	826	16.16	0.0228543558483235	-0.0425020248703729
3	A	26	50	20120618	10	828	16.2	0.0218826497096170	-0.0421124090339391
3	A	26	50	20120618	10	830	16.24	0.0196431718229211	-0.0409876142771057
3	A	26	50	20120618	10	832	16.28	0.018072263397837	-0.0394660619053485
3	A	26	50	20120618	10	834	16.32	0.0161422861492665	-0.0384763952543998
3	A	26	50	20120618	10	836	16.36	0.0139395778151922	-0.0370267556422892
3	A	26	50	20120618	10	838	16.4	0.0124669572326931	-0.0354220475130645
3	A	26	50	20120618	10	840	16.44	0.0110262978767037	-0.0343835904942139
3	A	26	50	20120618	10	842	16.48	0.00953854520908716	-0.0334437041606607
3	A	26	50	20120618	10	844	16.52	0.00838963811101526	-0.0320625831956472
3	A	26	50	20120618	10	846	16.56	0.0065413316956717	-0.0308215400839867
3	A	26	50	20120618	10	848	16.6	0.0052850857882157	-0.030021378050396
3	A	26	50	20120618	10	850	16.64	0.0044282137907739	-0.0294481972935662
3	A	26	50	20120618	10	852	16.68	0.0036636192282769	-0.0294861689277159
3	A	26	50	20120618	10	854	16.72	0.0023177121809664	-0.0299289591940949
3	A	26	50	20120618	10	856	16.76	0.000887518005338501	-0.0304940789336192
3	A	26	50	20120618	10	858	16.8	-0.0008035278618692	-0.0310818968008196
3	A	26	50	20120618	10	860	16.84	-0.0025544656734433	-0.0314874932505082
3	A	26	50	20120618	10	862	16.88	-0.0037711136011529	-0.0325605985016369
3	A	26	50	20120618	10	864	16.92	-0.005002398639233	-0.0331789633817845
3	A	26	50	20120618	10	866	16.96	-0.0069125768979303	-0.0335902166857226
3	A	26	50	20120618	10	868	17	-0.008523790409542	-0.0342796457973795
3	A	26	50	20120618	10	870	17.04	-0.011014786178306	-0.0354955866183079
3	A	26	50	20120618	10	872	17.08	-0.0130637694981502	-0.0366533325511446
3	A	26	50	20120618	10	874	17.12	-0.0152464667103169	-0.0378407062581131
3	A	26	50	20120618	10	876	17.16	-0.0164877219540117	-0.0385831683783589
3	A	26	50	20120618	10	878	17.2	-0.018271540230911	-0.0393607737056298
3	A	26	50	20120618	10	880	17.24	-0.0192614190138941	-0.0403260451726275
3	A	26	50	20120618	10	882	17.28	-0.0212529145524279	-0.0405359144652837
3	A	26	50	20120618	10	884	17.32	-0.022506827007506	-0.0407957762073697
3	A	26	50	20120618	10	886	17.36	-0.024429945320299	-0.041111782227882
3	A	26	50	20120618	10	888	17.4	-0.0258657256394983	-0.0419623609749713
3	A	26	50	20120618	10	890	17.44	-0.0269294970811154	-0.0422949840048415
3	A	26	50	20120618	10	892	17.48	-0.0284130778187229	-0.042633193178283
3	A	26	50	20120618	10	894	17.52	-0.0291101436836166	-0.0432236273405738
3	A	26	50	20120618	10	896	17.56	-0.0298890218030935	-0.0444807924868453
3	A	26	50	20120618	10	898	17.6	-0.0309299536956782	-0.0454303661833007
3	A	26	50	20120618	10	900	17.64	-0.0319251357795202	-0.0470219221263954
3	A	26	50	20120618	10	902	17.68	-0.0330603957167152	-0.048137241652361
3	A	26	50	20120618	10	904	17.72	-0.0336942462353708	-0.0492977453016443
3	A	26	50	20120618	10	906	17.76	-0.0345746648886262	-0.0500921797703074
3	A	26	50	20120618	10	908	17.8	-0.0350646191773104	-0.0515009486104654
3	A	26	50	20120618	10	910	17.84	-0.0349984339825913	-0.0513992666553308
3	A	26	50	20120618	10	912	17.88	-0.0360648924299768	-0.0537471440115826
3	A	26	50	20120618	10	914	17.92	-0.0359022578703039	-0.0542644633326986
3	A	26	50	20120618	10	916	17.96	-0.0362939950270813	-0.0562743436475433
3	A	26	50	20120618	10	918	18	-0.0371150874213951	-0.0584720315234711
3	A	26	50	20120618	10	920	18.04	-0.038117976969152	-0.0606324548720303
3	A	26	50	20120618	10	922	18.08	-0.0384998853416708	-0.0612520925443841
3	A	26	50	20120618	10	924	18.12	-0.0378297602451403	-0.0616161818260171
3	A	26	50	20120618	10	926	18.16	-0.0376237800397807	-0.0617071864687558
3	A	26	50	20120618	10	928	18.2	-0.0363064401064302	-0.0618141010140712
3	A	26	50	20120618	10	930	18.24	-0.0353977371819273	-0.0633190363764705
3	A	26	50	20120618	10	932	18.28	-0.0349320366558379	-0.06358929258824
3	A	26	50	20120618	10	934	18.32	-0.0343780892034563	-0.063818112342632
3	A	26	50	20120618	10	936	18.36	-0.0343396933052379	-0.065507602574921
3	A	26	50	20120618	10	938	18.4	-0.0335236920797486	-0.0675867793543219
3	A	26	50	20120618	10	940	18.44	-0.032930358779655	-0.0694541776527575
3	A	26	50	20120618	10	942	18.48	-0.0321935535136586	-0.0710281973476787
3	A	26	50	20120618	10	944	18.52	-0.0314052001633137	-0.0738289765972805
3	A	26	50	20120618	10	946	18.56	-0.0302112503632802	-0.0758926677381734
3	A	26	50	20120618	10	948	18.6	-0.0294156138130892	-0.0787035586147462
3	A	26	50	20120618	10	950	18.64	-0.0292606867173312	-0.0800082413367132
3	A	26	50	20120618	10	952	18.68	-0.0287073756610527	-0.0827648971231692
3	A	26	50	20120618	10	954	18.72	-0.0283245480497183	-0.0849395333180302
3	A	26	50	20120618	10	956	18.76	-0.02815986288038	-0.0866754097551652
3	A	26	50	20120618	10	958	18.8	-0.0271465788629396	-0.0883038766722382
3	A	26	50	20120618	10	960	18.84	-0.0266994045345173	-0.0896858461653892
3	A	26	50	20120618	10	962	18.88	-0.0261871763822257	-0.0917961356431622
3	A	26	50	20120618	10	964	18.92	-0.0255983685655317	-0.0945303054339762
3	A	26	50	20120618	10	966	18.96	-0.0248868070116237	-0.0944810200913272
3	A	26	50	20120618	10	968	19	-0.0241198789967487	-0.0959889960128862
3	A	26	50	20120618	10	970	19.04	-0.0226791489300811	-0.0982358278101062
3	A	26	50	20120618	10	972	19.08	-0.0208286504837159	-0.0999548043951702
3	A	26	50	20120618	10	974	19.12	-0.0196566209938992	-0.101607666496194
3	A	26	50	20120618	10	976	19.16	-0.0185220681634854	-0.103627517016653
3	A	26	50	20120618	10	978	19.2	-0.0169618370507973	-0.106017891490454
3	A	26	50	20120618	10	980	19.24	-0.0155444415079089	-0.108463420293188
3	A	26	50	20120618	10	982	19.28	-0.0143730484141953	-0.110132616560857
3	A	26	50	20120618	10	984	19.32	-0.0131774015578869	-0.112462462694188
3	A	26	50	20120618	10	986	19.36	-0.0124468895422431	-0.113262271174389
3	A	26	50	20120618	10	988	19.4	-0.0113305093561058	-0.113364660236304
3	A	26	50	20120618	10	990	19.44	-0.0106686574089152	-0.113409915070300
3	A	26	50	20120618	10	992	19.48	-0.0088362608961483	-0.113458988280915
3	A	26	50	20120618	10	994	19.52	-0.0074429776944984	-0.114057483460511
3	A	26	50	20120618	10	996	19.56	-0.005284251402214	-0.113925183781751
3	A	26	50	20120618	10	998	19.6	-0.0034607644348901	-0.114195864257589
3	A	26	50	20120618	10	1000	19.64	-0.0015229383010484	-0.114645937723814
3	A	26	50	20120618	10	1002	19.68	0.001073204246078	-0.115112274646007
3	A	26	50	20120618	10	1004	19.72	0.0036765592823726	-0.115345407751764
3	A	26	50	20120618	10	1006	19.76	0.0062268105994	-0.115576348826500
3	A	26	50	20120618	10	1008	19.8	0.00952977708500044	-0.116202209038528
3	A	26	50	20120618	10	1010	19.84	0.0125322938992748	-0.117141388265300
3	A	26	50	20120618	10	1012	19.88	0.0150589985604887	-0.116635736206073
3	A	26	50	20120618	10	1014	19.92	0.0173725105271748	-0.117579865180314
3	A	26	50	20120618	10	1016	19.96	0.0198311915160386	-0.117366672485786
3	A	26	50	20120618	10	1018	20	0.023024485739877	-0.118084244447334
3	A	26	50	20120618	10	1020	20.04	0.0252496093589148	-0.118253384389394
3	A	26	50	20120618	10	1022	20.08	0.0278969464369991	-0.118377905893561
3	A	26	50	20120618	10	1024	20.12	0.0303303130030964	-0.118937015225445
3	A	26	50	20120618	10	1026	20.16	0.0328762509687586	-0.118796654529379
3	A	26	50	20120618	10	1028	20.2	0.0354225424878113	-0.118998179962018
3	A	26	50	20120618	10	1030	20.24	0.0368517467139456	-0.119325428980351
3	A	26	50	20120618	10	1032	20.28	0.0393577331464707	-0.119476749831525
3	A	26	50	20120618	10	1034	20.32	0.0411769067624293	-0.120377108896010
3	A	26	50	20120618	10	1036	20.36	0.0435430274736358	-0.121652588107914
3	A	26	50	20120618	10	1038	20.4	0.0446719941604782	-0.122548775242390
3	A	26	50	20120618	10	1040	20.44	0.0463638178451451	-0.123536886258420
3	A	26	50	20120618	10	1042	20.48	0.0466859756946537	-0.124802890239456
3	A	26	50	20120618	10	1044	20.52	0.0473874256215908	-0.125955474292790
3	A	26	50	20120618	10	1046	20.56	0.0477507370857644	-0.126651408786834
3	A	26	50	20120618	10	1048	20.6	0.0479774355198128	-0.126040044263820
3	A	26	50	20120618	10	1050	20.64	0.048132504036927	-0.126019326035131
3	A	26	50	20120618	10	1052	20.68	0.0487459191696064	-0.125605315014747
3	A	26	50	20120618	10	1054	20.72	0.0488659151903737	-0.125790789123452
3	A	26	50	20120618	10	1056	20.76	0.0493511318636239	-0.124952019059608
3	A	26	50	20120618	10	1058	20.8	0.0500348334103532	-0.124273974367129
3	A	26	50	20120618	10	1060	20.84	0.0513973574670216	-0.123969282055115
3	A	26	50	20120618	10	1062	20.88	0.0532675841925819	-0.122728380364811
3	A	26	50	20120618	10	1064	20.92	0.0552728683133488	-0.121606979720527
3	A	26	50	20120618	10	1066	20.96	0.0568663334447527	-0.119418130679364
3	A	26	50	20120618	10	1068	21	0.0593365402741498	-0.118150005377984
3	A	26	50	20120618	10	1070	21.04	0.061204928522079	-0.117056606162236
3	A	26	50	20120618	10	1072	21.08	0.0626682152950664	-0.115886061596659
3	A	26	50	20120618	10	1074	21.12	0.0631349057706496	-0.115631503155432
3	A	26	50	20120618	10	1076	21.16	0.064836558239575	-0.113297697224126
3	A	26	50	20120618	10	1078	21.2	0.0656191840249923	-0.112418904916467
3	A	26	50	20120618	10	1080	21.24	0.0666386198714289	-0.111000660845442
3	A	26	50	20120618	10	1082	21.28	0.0688254890136045	-0.108866117605074
3	A	26	50	20120618	10	1084	21.32	0.070349021284349	-0.107421781293822
3	A	26	50	20120618	10	1086	21.36	0.0721072422957694	-0.104655226012430
3	A	26	50	20120618	10	1088	21.4	0.0743779035915156	-0.103320774094974
3	A	26	50	20120618	10	1090	21.44	0.0764045423370744	-0.101896590326987
3	A	26	50	20120618	10	1092	21.48	0.078012715289527	-0.100122954387736
3	A	26	50	20120618	10	1094	21.52	0.0796111301683992	-0.0981554297690852
3	A	26	50	20120618	10	1096	21.56	0.0806049687493569	-0.0972054318085612
3	A	26	50	20120618	10	1098	21.6	0.0819987469257537	-0.0954156738346992
3	A	26	50	20120618	10	1100	21.64	0.0826240414523569	-0.0939913486453552
3	A	26	50	20120618	10	1102	21.68	0.0837385831608632	-0.0928513510927262
3	A	26	50	20120618	10	1104	21.72	0.0854163354205845	-0.0900733406814792
3	A	26	50	20120618	10	1106	21.76	0.0861844655169874	-0.0888710470214272
3	A	26	50	20120618	10	1108	21.8	0.0863265232693278	-0.0873077046389022
3	A	26	50	20120618	10	1110	21.84	0.086873611785932	-0.0862147296872222
3	A	26	50	20120618	10	1112	21.88	0.0873416457643992	-0.0838898333013592
3	A	26	50	20120618	10	1114	21.92	0.0873685158220843	-0.0822663161317542
3	A	26	50	20120618	10	1116	21.96	0.0882368429493814	-0.0805522892941582
3	A	26	50	20120618	10	1118	22	0.0883038766722379	-0.0801713001604552
3	A	26	50	20120618	10	1120	22.04	0.0891077156610908	-0.0768586463119524
3	A	26	50	20120618	10	1122	22.08	0.0898090241666716	-0.0748972735222972
3	A	26	50	20120618	10	1124	22.12	0.0903790936536642	-0.0725113538212175
3	A	26	50	20120618	10	1126	22.16	0.0903520821746228	-0.0717053935120211
3	A	26	50	20120618	10	1128	22.2	0.0899541931888492	-0.0697118473638218
3	A	26	50	20120618	10	1130	22.24	0.0901353539461892	-0.067768576507765
3	A	26	50	20120618	10	1132	22.28	0.0901767904035667	-0.0658462360124312
3	A	26	50	20120618	10	1134	22.32	0.0897689241411105	-0.063439817285765
3	A	26	50	20120618	10	1136	22.36	0.0902891779553685	-0.0612437204000949
3	A	26	50	20120618	10	1138	22.4	0.0907743875575509	-0.0590968098621241
3	A	26	50	20120618	10	1140	22.44	0.0910404576971758	-0.05740096981094
3	A	26	50	20120618	10	1142	22.48	0.0915621540092674	-0.0540961012080981
3	A	26	50	20120618	10	1144	22.52	0.092082467220495	-0.0528856517784324
3	A	26	50	20120618	10	1146	22.56	0.0912659773842199	-0.0506955235811023
3	A	26	50	20120618	10	1148	22.6	0.091439718470105	-0.0483834915889092
3	A	26	50	20120618	10	1150	22.64	0.0910352392491306	-0.0462993792041756
3	A	26	50	20120618	10	1152	22.68	0.0910993596920486	-0.0442955234391066
3	A	26	50	20120618	10	1154	22.72	0.0903486668488697	-0.0423203196408114
3	A	26	50	20120618	10	1156	22.76	0.090598332111171	-0.0410037716670558
3	A	26	50	20120618	10	1158	22.8	0.0904486588187973	-0.0377870509955566
3	A	26	50	20120618	10	1160	22.84	0.0907390110052881	-0.0358868995110165
3	A	26	50	20120618	10	1162	22.88	0.090629904428951	-0.0341003942283487
3	A	26	50	20120618	10	1164	22.92	0.0907920440138771	-0.0324642198473612
3	A	26	50	20120618	10	1166	22.96	0.0910311875272744	-0.0306421470935997
3	A	26	50	20120618	10	1168	23	0.0900363589968231	-0.0292274385564797
3	A	26	50	20120618	10	1170	23.04	0.0895108372370452	-0.0285131192861251
3	A	26	50	20120618	10	1172	23.08	0.0882016997423564	-0.0277617476204363
3	A	26	50	20120618	10	1174	23.12	0.0881994370006566	-0.0275025222744533
3	A	26	50	20120618	10	1176	23.16	0.0880295899518156	-0.027619194893349
3	A	26	50	20120618	10	1178	23.2	0.0877223520553901	-0.0271529993925127
3	A	26	50	20120618	10	1180	23.24	0.0868476609670623	-0.0271091587720792
3	A	26	50	20120618	10	1182	23.28	0.085775969929496	-0.026470217084599
3	A	26	50	20120618	10	1184	23.32	0.084718279606197	-0.0257916774173724
3	A	26	50	20120618	10	1186	23.36	0.0833269055928564	-0.0252481244346743
3	A	26	50	20120618	10	1188	23.4	0.0824380723689049	-0.0240688117450114
3	A	26	50	20120618	10	1190	23.44	0.0817338647255212	-0.0235099852558397
3	A	26	50	20120618	10	1192	23.48	0.0816773668937044	-0.0233522297329569
3	A	26	50	20120618	10	1194	23.52	0.0818110100753487	-0.023301600887424
3	A	26	50	20120618	10	1196	23.56	0.0823315820876582	-0.0235290064282536
3	A	26	50	20120618	10	1198	23.6	0.0830350826242607	-0.0235320469874127
3	A	26	50	20120618	10	1200	23.64	0.0833433104701799	-0.0229412592717313
3	A	26	50	20120618	10	1202	23.68	0.0839179761512502	-0.0230008683733853
3	A	26	50	20120618	10	1204	23.72	0.0843175621932987	-0.0235247637875665
3	A	26	50	20120618	10	1206	23.76	0.084992354194585	-0.0239499470950939
3	A	26	50	20120618	10	1208	23.8	0.0871274631203778	-0.0234899741339321
3	A	26	50	20120618	10	1210	23.84	0.0884363177723541	-0.0225425924684983
3	A	26	50	20120618	10	1212	23.88	0.0896666835716187	-0.0224252127428214
3	A	26	50	20120618	10	1214	23.92	0.091409348233853	-0.0214049283682473
3	A	26	50	20120618	10	1216	23.96	0.0928466841879708	-0.021228363804985
3	A	26	50	20120618	10	1218	24	0.0947486600080064	-0.0208188075573218
3	A	26	50	20120618	10	1220	24.04	0.0952343716560035	-0.0208405157355042
3	A	26	50	20120618	10	1222	24.08	0.09434674051358	-0.02117292663334
3	A	26	50	20120618	10	1224	24.12	0.0949825002205448	-0.0217231264197813
3	A	26	50	20120618	10	1226	24.16	0.0959759145374338	-0.0221973829379231
3	A	26	50	20120618	10	1228	24.2	0.0963064869576385	-0.0225553911012378
3	A	26	50	20120618	10	1230	24.24	0.0974823348240736	-0.023357603744494
3	A	26	50	20120618	10	1232	24.28	0.0989985838949719	-0.0241411487687268
3	A	26	50	20120618	10	1234	24.32	0.100090498186480	-0.0245672513150698
3	A	26	50	20120618	10	1236	24.36	0.102851043060233	-0.0254099811768879
3	A	26	50	20120618	10	1238	24.4	0.103983121016912	-0.0251449575552992
3	A	26	50	20120618	10	1240	24.44	0.105562797566083	-0.0261200578065554
3	A	26	50	20120618	10	1242	24.48	0.106292319632233	-0.0266462159624364
3	A	26	50	20120618	10	1244	24.52	0.106398102806699	-0.0265487766479888
3	A	26	50	20120618	10	1246	24.56	0.106331846901301	-0.0268472464203277
3	A	26	50	20120618	10	1248	24.6	0.105919108673123	-0.0276272559106546
3	A	26	50	20120618	10	1250	24.64	0.105709592933857	-0.0281104219742393
3	A	26	50	20120618	10	1252	24.68	0.104996263612996	-0.0296203777947851
3	A	26	50	20120618	10	1254	24.72	0.104742412278550	-0.0305572942798573
3	A	26	50	20120618	10	1256	24.76	0.104964160965130	-0.033290686253212
3	A	26	50	20120618	10	1258	24.8	0.105817214585954	-0.035369297347188
3	A	26	50	20120618	10	1260	24.84	0.105728119131524	-0.0369914003032299
3	A	26	50	20120618	10	1262	24.88	0.106325058676202	-0.0387293273500302
3	A	26	50	20120618	10	1264	24.92	0.106789981384832	-0.0406374549990621
3	A	26	50	20120618	10	1266	24.96	0.106971778538275	-0.0421442288390925
3	A	26	50	20120618	10	1268	25	0.107285875370478	-0.0443347042258522
3	A	26	50	20120618	10	1270	25.04	0.107208093624548	-0.0465267352475305
3	A	26	50	20120618	10	1272	25.08	0.107428781650956	-0.0487271808399049
3	A	26	50	20120618	10	1274	25.12	0.107218629515587	-0.0489203624125251
3	A	26	50	20120618	10	1276	25.16	0.107447237137945	-0.0520759678449263
3	A	26	50	20120618	10	1278	25.2	0.107493474850367	-0.0538172960753441
3	A	26	50	20120618	10	1280	25.24	0.108058043046602	-0.0555663812671515
3	A	26	50	20120618	10	1282	25.28	0.108472782386971	-0.0566082818960265
3	A	26	50	20120618	10	1284	25.32	0.109941103760241	-0.0583671958720924
3	A	26	50	20120618	10	1286	25.36	0.111487376585068	-0.0606760692182939
3	A	26	50	20120618	10	1288	25.4	0.112244815226940	-0.062130460587974
3	A	26	50	20120618	10	1290	25.44	0.113205292509961	-0.0635458620897395
3	A	26	50	20120618	10	1292	25.48	0.11437624719747	-0.0650788837334876
3	A	26	50	20120618	10	1294	25.52	0.115195267768915	-0.0654647731171845
3	A	26	50	20120618	10	1296	25.56	0.116850470393384	-0.066598399637715
3	A	26	50	20120618	10	1298	25.6	0.117976912709018	-0.0664279656902456
3	A	26	50	20120618	10	1300	25.64	0.119284020807245	-0.0667910438091814
3	A	26	50	20120618	10	1302	25.68	0.121146653205975	-0.0671020576558185
3	A	26	50	20120618	10	1304	25.72	0.122541350621187	-0.0673280489830858
3	A	26	50	20120618	10	1306	25.76	0.123365766417373	-0.0680521970376989
3	A	26	50	20120618	10	1308	25.8	0.123786636373535	-0.0686934014668789
3	A	26	50	20120618	10	1310	25.84	0.125578515667740	-0.0696535817650521
3	A	26	50	20120618	10	1312	25.88	0.126116694638901	-0.0702283888674786
3	A	26	50	20120618	10	1314	25.92	0.126418912077180	-0.0717123231584767
3	A	26	50	20120618	10	1316	25.96	0.126262217214469	-0.0722805541678382
3	A	26	50	20120618	10	1318	26	0.126104836458180	-0.0745111720065659
3	A	26	50	20120618	10	1320	26.04	0.126034705607622	-0.0756561051645275
3	A	26	50	20120618	10	1322	26.08	0.127399492405990	-0.0787559905825712
3	A	26	50	20120618	10	1324	26.12	0.127943222165384	-0.0808158279915062
3	A	26	50	20120618	10	1326	26.16	0.128442241563003	-0.0814637357929722
3	A	26	50	20120618	10	1328	26.2	0.129032831288785	-0.0821954357480082
3	A	26	50	20120618	10	1330	26.24	0.129984703082280	-0.0834228670541312
3	A	26	50	20120618	10	1332	26.28	0.130814358539714	-0.0864978552424092
3	A	26	50	20120618	10	1334	26.32	0.131374217404786	-0.0872447297089702
3	A	26	50	20120618	10	1336	26.36	0.132954841477043	-0.0896422883876682
3	A	26	50	20120618	10	1338	26.4	0.134253662283795	-0.0906373219790852
3	A	26	50	20120618	10	1340	26.44	0.134309049957965	-0.0913498522692842
3	A	26	50	20120618	10	1342	26.48	0.135274406277777	-0.0926104680966472
3	A	26	50	20120618	10	1344	26.52	0.136239104988282	-0.0927304711884832
3	A	26	50	20120618	10	1346	26.56	0.137568175823132	-0.0940601218508942
3	A	26	50	20120618	10	1348	26.6	0.139149238301594	-0.0948818082149042
3	A	26	50	20120618	10	1350	26.64	0.140427857067607	-0.0957018823754532
3	A	26	50	20120618	10	1352	26.68	0.141868841692715	-0.0969139623933562
3	A	26	50	20120618	10	1354	26.72	0.143043982452369	-0.0978092302890162
3	A	26	50	20120618	10	1356	26.76	0.143924047552234	-0.0982769107140932
3	A	26	50	20120618	10	1358	26.8	0.145610553793906	-0.100232004395531
3	A	26	50	20120618	10	1360	26.84	0.145950290317995	-0.100749281290240
3	A	26	50	20120618	10	1362	26.88	0.146242862819779	-0.100612272280318
3	A	26	50	20120618	10	1364	26.92	0.145900425147786	-0.101347861322650
3	A	26	50	20120618	10	1366	26.96	0.146353687665595	-0.101586149236842
3	A	26	50	20120618	10	1368	27	0.147243199712056	-0.102653908760705
3	A	26	50	20120618	10	1370	27.04	0.147756156184332	-0.102962610368168
3	A	26	50	20120618	10	1372	27.08	0.148641001326038	-0.103185094445800
3	A	26	50	20120618	10	1374	27.12	0.149574417632543	-0.104347542638732
3	A	26	50	20120618	10	1376	27.16	0.150666452132204	-0.105850590026026
3	A	26	50	20120618	10	1378	27.2	0.151515708589613	-0.106528684215980
3	A	26	50	20120618	10	1380	27.24	0.152702085276020	-0.106998351611112
3	A	26	50	20120618	10	1382	27.28	0.153808714459644	-0.107362504532355
3	A	26	50	20120618	10	1384	27.32	0.154289476360173	-0.107286207710665
3	A	26	50	20120618	10	1386	27.36	0.153877261391012	-0.107853986171687
3	A	26	50	20120618	10	1388	27.4	0.153664330325994	-0.107352739387707
3	A	26	50	20120618	10	1390	27.44	0.152841045900658	-0.106914545315406
3	A	26	50	20120618	10	1392	27.48	0.152244947813050	-0.106895460503382
3	A	26	50	20120618	10	1394	27.52	0.151468714272935	-0.106906604506253
3	A	26	50	20120618	10	1396	27.56	0.150910842377918	-0.107031727051184
3	A	26	50	20120618	10	1398	27.6	0.149811015561528	-0.107011496726174
3	A	26	50	20120618	10	1400	27.64	0.149225495791366	-0.107185480349685
3	A	26	50	20120618	10	1402	27.68	0.148350472362852	-0.106923476074052
3	A	26	50	20120618	10	1404	27.72	0.147618736345369	-0.106929720534037
3	A	26	50	20120618	10	1406	27.76	0.146172613175282	-0.106646260517342
3	A	26	50	20120618	10	1408	27.8	0.144262482999846	-0.106726398343068
3	A	26	50	20120618	10	1410	27.84	0.142433975574375	-0.106986542927866
3	A	26	50	20120618	10	1412	27.88	0.141293334554575	-0.106868533877154
3	A	26	50	20120618	10	1414	27.92	0.139456801467139	-0.106091600301325
3	A	26	50	20120618	10	1416	27.96	0.137389878848256	-0.105607281653687
3	A	26	50	20120618	10	1418	28	0.135490915303108	-0.105476848736829
3	A	26	50	20120618	10	1420	28.04	0.133659331963140	-0.105069732007561
3	A	26	50	20120618	10	1422	28.08	0.131780400753103	-0.104427120435887
3	A	26	50	20120618	10	1424	28.12	0.129948364864794	-0.104656852358026
3	A	26	50	20120618	10	1426	28.16	0.127698563219093	-0.104141866489288
3	A	26	50	20120618	10	1428	28.2	0.125527391847460	-0.104229901283546
3	A	26	50	20120618	10	1430	28.24	0.123756725756691	-0.103879247030756
3	A	26	50	20120618	10	1432	28.28	0.121558472195338	-0.103427264376221
3	A	26	50	20120618	10	1434	28.32	0.119406039153406	-0.102614091577857
3	A	26	50	20120618	10	1436	28.36	0.116921478056351	-0.102541754554141
3	A	26	50	20120618	10	1438	28.4	0.114278666461666	-0.102719591909610
3	A	26	50	20120618	10	1440	28.44	0.112771680489602	-0.101345824855120
3	A	26	50	20120618	10	1442	28.48	0.110200074547782	-0.101462356052660
3	A	26	50	20120618	10	1444	28.52	0.108018437995788	-0.101352966633610
3	A	26	50	20120618	10	1446	28.56	0.106272591353038	-0.101421555991386
3	A	26	50	20120618	10	1448	28.6	0.104296722874368	-0.101253476709497
3	A	26	50	20120618	10	1450	28.64	0.101909318249048	-0.101117924339544
3	A	26	50	20120618	10	1452	28.68	0.0995294796662868	-0.101584331972415
3	A	26	50	20120618	10	1454	28.72	0.097700689398104	-0.102072447783468
3	A	26	50	20120618	10	1456	28.76	0.0953507614321868	-0.102503287945245
3	A	26	50	20120618	10	1458	28.8	0.093749588836868	-0.103190878579271
3	A	26	50	20120618	10	1460	28.84	0.0922657959672261	-0.104694470438786
3	A	26	50	20120618	10	1462	28.88	0.0911961555393252	-0.105758454012437
3	A	26	50	20120618	10	1464	28.92	0.090445137427027	-0.108620892973358
3	A	26	50	20120618	10	1466	28.96	0.0897278483081914	-0.109475360807744
3	A	26	50	20120618	10	1468	29	0.0885841030896221	-0.110627591307688
3	A	26	50	20120618	10	1470	29.04	0.0875261299236108	-0.111825571616374
3	A	26	50	20120618	10	1472	29.08	0.0864897235144257	-0.112980771964798
3	A	26	50	20120618	10	1474	29.12	0.0857629591647222	-0.114082302908531
3	A	26	50	20120618	10	1476	29.16	0.0849763028706521	-0.115873050831886
3	A	26	50	20120618	10	1478	29.2	0.0842653777128472	-0.118220221081356
3	A	26	50	20120618	10	1480	29.24	0.0837863835792714	-0.119197018388887
3	A	26	50	20120618	10	1482	29.28	0.0825986563189123	-0.121213474796797
3	A	26	50	20120618	10	1484	29.32	0.082595474338397	-0.121749815290327
3	A	26	50	20120618	10	1486	29.36	0.0821026916225881	-0.123752978090750
3	A	26	50	20120618	10	1488	29.4	0.0811954736223258	-0.124197748256117
3	A	26	50	20120618	10	1490	29.44	0.0801990894569558	-0.126099229101405
3	A	26	50	20120618	10	1492	29.48	0.0799404297963977	-0.127767859683649
3	A	26	50	20120618	10	1494	29.52	0.0792114734156725	-0.129574446798903
3	A	26	50	20120618	10	1496	29.56	0.0793912199594502	-0.130639208190014
3	A	26	50	20120618	10	1498	29.6	0.0795262773546568	-0.131798156204378
3	A	26	50	20120618	10	1500	29.64	0.0802183934720822	-0.133204733013515
3	A	26	50	20120618	10	1502	29.68	0.0799098827834505	-0.133839927035055
3	A	26	50	20120618	10	1504	29.72	0.0796349596669252	-0.134379308087744
3	A	26	50	20120618	10	1506	29.76	0.0796281714418258	-0.134939053815731
3	A	26	50	20120618	10	1508	29.8	0.0790861740940463	-0.134974762708181
3	A	26	50	20120618	10	1510	29.84	0.0784973662773522	-0.134321891017111
3	A	26	50	20120618	10	1512	29.88	0.0778213014838598	-0.133626168655102
3	A	26	50	20120618	10	1514	29.92	0.0773511461850488	-0.133496697403467
3	A	26	50	20120618	10	1516	29.96	0.0769999262468335	-0.132186216405894
3	A	26	50	20120618	10	1518	30	0.0769331046560114	-0.130976003149893
3	A	26	50	20120618	10	1520	30.04	0.0765581259299482	-0.129867471849027
3	A	26	50	20120618	10	1522	30.08	0.0749380028728935	-0.129132929324730
3	A	26	50	20120618	10	1524	30.12	0.0741176175853609	-0.127492583013734
3	A	26	50	20120618	10	1526	30.16	0.0727110407762246	-0.126564293231392
3	A	26	50	20120618	10	1528	30.2	0.0718690180211876	-0.125023366133830
3	A	26	50	20120618	10	1530	30.24	0.0714303289741395	-0.124719593060632
3	A	26	50	20120618	10	1532	30.28	0.068832913634807	-0.122330491379037
3	A	26	50	20120618	10	1534	30.32	0.0670502267287576	-0.119951147771023
3	A	26	50	20120618	10	1536	30.36	0.0653925563016219	-0.118778976859850
3	A	26	50	20120618	10	1538	30.4	0.0636970556616928	-0.117394320360930
3	A	26	50	20120618	10	1540	30.44	0.0619595528789613	-0.115706597895594
3	A	26	50	20120618	10	1542	30.48	0.0608667900593156	-0.114881687124662
3	A	26	50	20120618	10	1544	30.52	0.0582075028766292	-0.113001348772131
3	A	26	50	20120618	10	1546	30.56	0.0565977035785799	-0.112429016543438
3	A	26	50	20120618	10	1548	30.6	0.0550585442479712	-0.111545628041702
3	A	26	50	20120618	10	1550	30.64	0.0538703927235434	-0.110876917158734
3	A	26	50	20120618	10	1552	30.68	0.052389852545095	-0.110803236632134
3	A	26	50	20120618	10	1554	30.72	0.0516314805222724	-0.110431652018621
3	A	26	50	20120618	10	1556	30.76	0.0507816088819643	-0.110512191480998
3	A	26	50	20120618	10	1558	30.8	0.048798103650058	-0.110825510495742
3	A	26	50	20120618	10	1560	30.84	0.0471102397633657	-0.110970467385885
3	A	26	50	20120618	10	1562	30.88	0.0454267599387167	-0.111266603705846
3	A	26	50	20120618	10	1564	30.92	0.0439255722422577	-0.111551567738664
3	A	26	50	20120618	10	1566	30.96	0.0417854428583185	-0.111768366677776
3	A	26	50	20120618	10	1568	31	0.0399993618397194	-0.111877190411400
3	A	26	50	20120618	10	1570	31.04	0.0379244277010056	-0.111990610339103
3	A	26	50	20120618	10	1572	31.08	0.0364518071185065	-0.111156648601371
3	A	26	50	20120618	10	1574	31.12	0.0347384166770133	-0.110844885221546
3	A	26	50	20120618	10	1576	31.16	0.034274554628555	-0.110277785583035
3	A	26	50	20120618	10	1578	31.2	0.0332199755750933	-0.108977699055145
3	A	26	50	20120618	10	1580	31.24	0.0331850445001027	-0.107601244994887
3	A	26	50	20120618	10	1582	31.28	0.0328034896809745	-0.105652175863225
3	A	26	50	20120618	10	1584	31.32	0.0331522347454557	-0.104134441868086
3	A	26	50	20120618	10	1586	31.36	0.032346698700328	-0.102793625989600
3	A	26	50	20120618	10	1588	31.4	0.0325691544936893	-0.100869164173923
3	A	26	50	20120618	10	1590	31.44	0.0320977264026722	-0.0978371610068732
3	A	26	50	20120618	10	1592	31.48	0.0321272127554477	-0.0948447558195692
3	A	26	50	20120618	10	1594	31.52	0.0322679977155819	-0.0928452699744082
3	A	26	50	20120618	10	1596	31.56	0.032443289486638	-0.0907660224843292
3	A	26	50	20120618	10	1598	31.6	0.0324899585341964	-0.0895312726230212
3	A	26	50	20120618	10	1600	31.64	0.0324444208574879	-0.0876680462545952
3	A	26	50	20120618	10	1602	31.68	0.0328583611671945	-0.0868101843076592
3	A	26	50	20120618	10	1604	31.72	0.0330149853192274	-0.0848756108650112
3	A	26	50	20120618	10	1606	31.76	0.033142900935944	-0.0829261881799582
3	A	26	50	20120618	10	1608	31.8	0.0332566037063588	-0.0814070399712572
3	A	26	50	20120618	10	1610	31.84	0.033787075213605	-0.0794897906447472
3	A	26	50	20120618	10	1612	31.88	0.0335638416027844	-0.077663545960977
3	A	26	50	20120618	10	1614	31.92	0.0341830550110694	-0.0761703485711454
3	A	26	50	20120618	10	1616	31.96	0.0340125715661254	-0.0745863586706094
3	A	26	50	20120618	10	1618	32	0.0340045105488198	-0.0730689075181831
3	A	26	50	20120618	10	1620	32.04	0.0349132134733227	-0.0721604874363927
3	A	26	50	20120618	10	1622	32.08	0.0358564232087474	-0.0705745176368694
3	A	26	50	20120618	10	1624	32.12	0.0368389480812061	-0.0694156403331828
3	A	26	50	20120618	10	1626	32.16	0.0380164222932379	-0.0677123615186606
3	A	26	50	20120618	10	1628	32.2	0.0389063868880393	-0.0666512770828121
3	A	26	50	20120618	10	1630	32.24	0.0403749769618857	-0.0645455837991167
3	A	26	50	20120618	10	1632	32.28	0.0410945288224211	-0.0631947270043379
3	A	26	50	20120618	10	1634	32.32	0.0416706087170538	-0.0618986709851011
3	A	26	50	20120618	10	1636	32.36	0.0424632047080858	-0.0604686889415075
3	A	26	50	20120618	10	1638	32.4	0.0425837664142781	-0.0598531524884846
3	A	26	50	20120618	10	1640	32.44	0.0430086668790931	-0.0586695264474565
3	A	26	50	20120618	10	1642	32.48	0.043289883245971	-0.057656737404763
3	A	26	50	20120618	10	1644	32.52	0.0440900452795617	-0.0559789144343635
3	A	26	50	20120618	10	1646	32.56	0.0444283251636813	-0.0547868738226393
3	A	26	50	20120618	10	1648	32.6	0.0453928895238979	-0.053593065443962
3	A	26	50	20120618	10	1650	32.64	0.0466184469970504	-0.0524902617080235
3	A	26	50	20120618	10	1652	32.68	0.0470267304525075	-0.051787397567524
3	A	26	50	20120618	10	1654	32.72	0.0477866581102487	-0.0519799427440411
3	A	26	50	20120618	10	1656	32.76	0.0485733144043187	-0.0511734874600979
3	A	26	50	20120618	10	1658	32.8	0.0481781831349917	-0.0508712700218188
3	A	26	50	20120618	10	1660	32.84	0.0477177859097611	-0.0503415763320319
3	A	26	50	20120618	10	1662	32.88	0.0472079619205256	-0.0501868613683083
3	A	26	50	20120618	10	1664	32.92	0.0464780155903068	-0.0493963866976198
3	A	26	50	20120618	10	1666	32.96	0.0455251184919798	-0.048539514700178
3	A	26	50	20120618	10	1668	33	0.0445109152357239	-0.0478379940625628
3	A	26	50	20120618	10	1670	33.04	0.0433986362689175	-0.0463967690211484
3	A	26	50	20120618	10	1672	33.08	0.0418486582045566	-0.0452871770601105
3	A	26	50	20120618	10	1674	33.12	0.0404379094654113	-0.0442345071949581
3	A	26	50	20120618	10	1676	33.16	0.0385434289772563	-0.0430198391662358
3	A	26	50	20120618	10	1678	33.2	0.0372885265726845	-0.0418100501743037
3	A	26	50	20120618	10	1680	33.24	0.0352978795622881	-0.0410764975995008
3	A	26	50	20120618	10	1682	33.28	0.0336080357766085	-0.0395309035971833
3	A	26	50	20120618	10	1684	33.32	0.0322215408000579	-0.0395070033879792
3	A	26	50	20120618	10	1686	33.36	0.0307057159932283	-0.038871667945083
3	A	26	50	20120618	10	1688	33.4	0.0284530859204024	-0.0379870066511406
3	A	26	50	20120618	10	1690	33.44	0.0264885311502318	-0.0382389487972773
3	A	26	50	20120618	10	1692	33.48	0.0250540236232386	-0.0381705715715366
3	A	26	50	20120618	10	1694	33.52	0.0237810192850685	-0.0387026694243795
3	A	26	50	20120618	10	1696	33.56	0.0225528455168256	-0.0395907248308716
3	A	26	50	20120618	10	1698	33.6	0.0206003115619352	-0.0401109432897906
3	A	26	50	20120618	10	1700	33.64	0.0195242364623255	-0.0402844672938938
3	A	26	50	20120618	10	1702	33.68	0.0174562319700673	-0.0402560416012901
3	A	26	50	20120618	10	1704	33.72	0.0155244869545438	-0.0409022664886165
3	A	26	50	20120618	10	1706	33.76	0.0144043591024662	-0.0405499151795512
3	A	26	50	20120618	10	1708	33.8	0.0127183336934050	-0.0404101908795887
3	A	26	50	20120618	10	1710	33.84	0.0126793013990835	-0.0392419090557123
3	A	26	50	20120618	10	1712	33.88	0.0124718362694833	-0.0388821331254446
3	A	26	50	20120618	10	1714	33.92	0.0129762862471818	-0.0383467118707302
3	A	26	50	20120618	10	1716	33.96	0.0132212280361848	-0.0372434838707229
3	A	26	50	20120618	10	1718	34	0.0138711298787734	-0.0365527112561818
3	A	26	50	20120618	10	1720	34.04	0.0139499722848757	-0.0357452660227448
3	A	26	50	20120618	10	1722	34.08	0.0151512759954335	-0.0341617003862776
3	A	26	50	20120618	10	1724	34.12	0.0168155932263123	-0.0337578717035419
3	A	26	50	20120618	10	1726	34.16	0.0184231297826618	-0.0313175047803109
3	A	26	50	20120618	10	1728	34.2	0.0204711231530124	-0.0290695416122408
3	A	26	50	20120618	10	1730	34.24	0.0208241815688588	-0.0274697125198062
3	A	26	50	20120618	10	1732	34.28	0.0216313439595833	-0.0251018240416468
3	A	26	50	20120618	10	1734	34.32	0.0219863115637389	-0.0237754331414971
3	A	26	50	20120618	10	1736	34.36	0.021261102848954	-0.0224006761375142
3	A	26	50	20120618	10	1738	34.4	0.0210291718247248	-0.0200501117754939
3	A	26	50	20120618	10	1740	34.44	0.0202691734563055	-0.0190676576137133
3	A	26	50	20120618	10	1742	34.48	0.0196068972450462	-0.0182215336393455
3	A	26	50	20120618	10	1744	34.52	0.0192858000557094	-0.016584227887508
3	A	26	50	20120618	10	1746	34.56	0.0188191802908044	-0.0153776915867694
3	A	26	50	20120618	10	1748	34.6	0.0186706171560771	-0.0141875601633543
3	A	26	50	20120618	10	1750	34.64	0.0182499593319492	-0.0139107278585198
3	A	26	50	20120618	10	1752	34.68	0.0182877188340646	-0.0135486891865523
3	A	26	50	20120618	10	1754	34.72	0.0173353167104844	-0.0121458600433563
3	A	26	50	20120618	10	1756	34.76	0.0173780966707462	-0.0117633859854125
3	A	26	50	20120618	10	1758	34.8	0.0177730158080389	-0.0107121303338224
3	A	26	50	20120618	10	1760	34.84	0.0184898099521277	-0.0104757445368718
3	A	26	50	20120618	10	1762	34.88	0.0184560102479870	-0.0093019472801021
3	A	26	50	20120618	10	1764	34.92	0.0185461663625882	-0.007624336441737
3	A	26	50	20120618	10	1766	34.96	0.0178988101044120	-0.0067378366701635
3	A	26	50	20120618	10	1768	35	0.0179799859628922	-0.0052765297961633
3	A	26	50	20120618	10	1770	35.04	0.0180683743105405	-0.0030710637456425
3	A	26	50	20120618	10	1772	35.08	0.0184147859226438	-0.0015142267455041
3	A	26	50	20120618	10	1774	35.12	0.0186578185233376	0.000453439294503699
3	A	26	50	20120618	10	1776	35.16	0.0184865572609342	0.0025707998400887
3	A	26	50	20120618	10	1778	35.2	0.0188946285843570	0.0049856402085189
3	A	26	50	20120618	10	1780	35.24	0.0192659939947683	0.0067316212015569
3	A	26	50	20120618	10	1782	35.28	0.0185908837954305	0.009006984757398
3	A	26	50	20120618	10	1784	35.32	0.0184103028656511	0.011584841523163
3	A	26	50	20120618	10	1786	35.36	0.0177911672391119	0.0139945270831583
3	A	26	50	20120618	10	1788	35.4	0.0172636867935502	0.016216122239358
3	A	26	50	20120618	10	1790	35.44	0.0152124093364651	0.0189051675866665
3	A	26	50	20120618	10	1792	35.48	0.0141738635050028	0.0203601993122477
3	A	26	50	20120618	10	1794	35.52	0.0129988075981626	0.0211979370001907
3	A	26	50	20120618	10	1796	35.56	0.0130294465349914	0.0220509976920819
3	A	26	50	20120618	10	1798	35.6	0.0131658262198789	0.0231363288194573
3	A	26	50	20120618	10	1800	35.64	0.0137474922580829	0.0235353916024878
3	A	26	50	20120618	10	1802	35.68	0.0141631791215391	0.0233319499104726
3	A	26	50	20120618	10	1804	35.72	0.0141629104209622	0.0232957319011402
3	A	26	50	20120618	10	1806	35.76	0.0144835833462303	0.0234147803988208
3	A	26	50	20120618	10	1808	35.8	0.0144821337773289	0.0228119223703846
3	A	26	50	20120618	10	1810	35.84	0.0145416650972370	0.0227984661283386
3	A	26	50	20120618	10	1812	35.88	0.0143849419502548	0.0228045189623855
3	A	26	50	20120618	10	1814	35.92	0.0143744838409610	0.022708359511212
3	A	26	50	20120618	10	1816	35.96	0.0145249632350653	0.0227904333953043
3	A	26	50	20120618	10	1818	36	0.0146349819791501	0.0229912587922291
3	A	26	50	20120618	10	1820	36.04	0.0150314991777683	0.0227089959073151
3	A	26	50	20120618	10	1822	36.08	0.0152390491601822	0.0230125568484784
3	A	26	50	20120618	10	1824	36.12	0.0152319003106244	0.0227283352777805
3	A	26	50	20120618	10	1826	36.16	0.0156133971469966	0.0230711250889506
3	A	26	50	20120618	10	1828	36.2	0.0163194291258758	0.0227673803000241
3	A	26	50	20120618	10	1830	36.24	0.0162200021342663	0.0225365021577921
3	A	26	50	20120618	10	1832	36.28	0.0173964439703976	0.0221303046673395
3	A	26	50	20120618	10	1834	36.32	0.0183004940615696	0.0219504181871298
3	A	26	50	20120618	10	1836	36.36	0.0198296083039555	0.0208176344671719
3	A	26	50	20120618	10	1838	36.4	0.0206928188065839	0.0198865049439969
3	A	26	50	20120618	10	1840	36.44	0.0211993321218699	0.0191827484347396
3	A	26	50	20120618	10	1842	36.48	0.0216569094052571	0.0185379038198501
3	A	26	50	20120618	10	1844	36.52	0.0230884885202266	0.0167990565442848
3	A	26	50	20120618	10	1846	36.56	0.0231980372504340	0.0165300203038449
3	A	26	50	20120618	10	1848	36.6	0.0236831450999506	0.0156785124891558
3	A	26	50	20120618	10	1850	36.64	0.0249070748132928	0.0143865421329007
3	A	26	50	20120618	10	1852	36.68	0.0255082965966373	0.0136070672153003
3	A	26	50	20120618	10	1854	36.72	0.0257608461474991	0.0127626113058293
3	A	26	50	20120618	10	1856	36.76	0.02630976748488	0.0118505086119226
3	A	26	50	20120618	10	1858	36.8	0.0265214823262351	0.0110653443131608
3	A	26	50	20120618	10	1860	36.84	0.0268393975350565	0.0101445498626997
3	A	26	50	20120618	10	1862	36.88	0.0273560097493914	0.0095746217970634
3	A	26	50	20120618	10	1864	36.92	0.027636186669301	0.009157591430723
3	A	26	50	20120618	10	1866	36.96	0.0275667275701850	0.0100520602957205
3	A	26	50	20120618	10	1868	37	0.0277166059235253	0.0099444103593527
3	A	26	50	20120618	10	1870	37.04	0.0283387891802914	0.0099794121450214
3	A	26	50	20120618	10	1872	37.08	0.028436515580092	0.0108334599579792
3	A	26	50	20120618	10	1874	37.12	0.0292553820022587	0.0110989446131893
3	A	26	50	20120618	10	1876	37.16	0.0302737303184659	0.0121595779149114
3	A	26	50	20120618	10	1878	37.2	0.0314344743840548	0.0130684505450417
3	A	26	50	20120618	10	1880	37.24	0.0325677897776016	0.0142345756932355
3	A	26	50	20120618	10	1882	37.28	0.0339032457866861	0.0149346255487458
3	A	26	50	20120618	10	1884	37.32	0.0347632714803721	0.0148338345481555
3	A	26	50	20120618	10	1886	37.36	0.0365208631667572	0.0151195127588227
3	A	26	50	20120618	10	1888	37.4	0.0380997760406042	0.0150058948412216
3	A	26	50	20120618	10	1890	37.44	0.0398983869913659	0.0142497289915563
3	A	26	50	20120618	10	1892	37.48	0.0412608403373562	0.0137000241798619
3	A	26	50	20120618	10	1894	37.52	0.0428336579507494	0.0124265955776231
3	A	26	50	20120618	10	1896	37.56	0.0436768827873144	0.0118492428907842
3	A	26	50	20120618	10	1898	37.6	0.0443824339335823	0.0108349689238503
3	A	26	50	20120618	10	1900	37.64	0.0446092030783088	0.0109685413948164
3	A	26	50	20120618	10	1902	37.68	0.0443272796046498	0.0112534347169565
3	A	26	50	20120618	10	1904	37.72	0.0441415226532321	0.0113814917550293
3	A	26	50	20120618	10	1906	37.76	0.0432669729862605	0.0116385957806688
3	A	26	50	20120618	10	1908	37.8	0.0430192027701328	0.0119532582982968
3	A	26	50	20120618	10	1910	37.84	0.0422976002999319	0.0123497330705081
3	A	26	50	20120618	10	1912	37.88	0.0419279955854057	0.0132813462547214
3	A	26	50	20120618	10	1914	37.92	0.0408238483465829	0.0133386926146756
3	A	26	50	20120618	10	1916	37.96	0.0401814418358749	0.0138507086349328
3	A	26	50	20120618	10	1918	38	0.0393520055815431	0.014845466454706
3	A	26	50	20120618	10	1920	38.04	0.0379828347211316	0.0162586193569073
3	A	26	50	20120618	10	1922	38.08	0.0366614925633995	0.0166457886038782
3	A	26	50	20120618	10	1924	38.12	0.0352826343400858	0.0174410008900006
3	A	26	50	20120618	10	1926	38.16	0.0337265468731354	0.0177472912633394
3	A	26	50	20120618	10	1928	38.2	0.0325676695694488	0.017666044694181
3	A	26	50	20120618	10	1930	38.24	0.0313721287791576	0.0179906420620847
3	A	26	50	20120618	10	1932	38.28	0.0303117938764971	0.0176921440054746
3	A	26	50	20120618	10	1934	38.32	0.0290046150675923	0.0176723238023980
3	A	26	50	20120618	10	1936	38.36	0.0276277226011302	0.0175385816258043
3	A	26	50	20120618	10	1938	38.4	0.0266751931983294	0.0179580797948111
3	A	26	50	20120618	10	1940	38.44	0.0255302953957068	0.0172640049916018
3	A	26	50	20120618	10	1942	38.48	0.0247609943304742	0.0163416435925136
3	A	26	50	20120618	10	1944	38.52	0.0239411323019597	0.0154105678094540
3	A	26	50	20120618	10	1946	38.56	0.0234921237385469	0.0141547079823005
3	A	26	50	20120618	10	1948	38.6	0.0227500151716916	0.0134207877119713
3	A	26	50	20120618	10	1950	38.64	0.0219660600255257	0.0124013518655347
3	A	26	50	20120618	10	1952	38.68	0.0210519830894859	0.0121498764098735
3	A	26	50	20120618	10	1954	38.72	0.0199816426258716	0.0111828583891262
3	A	26	50	20120618	10	1956	38.76	0.0198683287641865	0.0106184245431797
3	A	26	50	20120618	10	1958	38.8	0.0188819643019059	0.0100649649944772
3	A	26	50	20120618	10	1960	38.84	0.0179490076148084	0.0092722982927671
3	A	26	50	20120618	10	1962	38.88	0.0174751187921928	0.0081907360445354
3	A	26	50	20120618	10	1964	38.92	0.0177848952019628	0.0073651959485679
3	A	26	50	20120618	10	1966	38.96	0.0181551363125921	0.0074675850104837
3	A	26	50	20120618	10	1968	39	0.0181962899272571	0.0067527000547041
3	A	26	50	20120618	10	1970	39.04	0.0172769096903584	0.0065398609135669
3	A	26	50	20120618	10	1972	39.08	0.0165191740636389	0.0059075660298299
3	A	26	50	20120618	10	1974	39.12	0.0159939563597769	0.0059683559998085
3	A	26	50	20120618	10	1976	39.16	0.0147083089523592	0.00584742659809
3	A	26	50	20120618	10	1978	39.2	0.0130206925530403	0.0058113995075886
3	A	26	50	20120618	10	1980	39.24	0.0123730605232194	0.0057291559178687
3	A	26	50	20120618	10	1982	39.28	0.0106407974017364	0.0054584683709627
3	A	26	50	20120618	10	1984	39.32	0.0104718483785075	0.0063604042835696
3	A	26	50	20120618	10	1986	39.36	0.0101512249507141	0.0070482989735113
3	A	26	50	20120618	10	1988	39.4	0.0101319350777233	0.0082237084337421
3	A	26	50	20120618	10	1990	39.44	0.0094069738503118	0.0090356437952395
3	A	26	50	20120618	10	1992	39.48	0.00876904332552872	0.0099680135837087
3	A	26	50	20120618	10	1994	39.52	0.0079676905241185	0.0110960497180271
3	A	26	50	20120618	10	1996	39.56	0.0072007738229521	0.0122169440738555
3	A	26	50	20120618	10	1998	39.6	0.0061629871413301	0.0128570539017382
3	A	26	50	20120618	10	2000	39.64	0.0065105159821476	0.0128816046491810
3	A	26	50	20120618	10	2002	39.68	0.0066743809076198	0.0121992890317428
3	A	26	50	20120618	10	2004	39.72	0.006887022765965	0.0115714340714849
3	A	26	50	20120618	10	2006	39.76	0.0072669638259972	0.0109871391516897
3	A	26	50	20120618	10	2008	39.8	0.0071870976706971	0.0099991326460419
3	A	26	50	20120618	10	2010	39.84	0.007349554746568	0.0095051839111508
3	A	26	50	20120618	10	2012	39.88	0.0075833454616317	0.0087132031030185
3	A	26	50	20120618	10	2014	39.92	0.0075523741846157	0.0078997474619415
3	A	26	50	20120618	10	2016	39.96	0.0078806626499172	0.006545871321207
3	A	26	50	20120618	10	2018	40	0.00849730218951873	0.0055215140115733
3	A	26	50	20120618	10	2020	40.04	0.00876415721767072	0.0047134394531011
3	A	26	50	20120618	10	2022	40.08	0.00935184780565048	0.002531364494902
3	A	26	50	20120618	10	2024	40.12	0.0096507206288546	0.000889554472868297
3	A	26	50	20120618	10	2026	40.16	0.0102259237110786	-0.000934257763574902
3	A	26	50	20120618	10	2028	40.2	0.0106588851931991	-0.0027778972741626
3	A	26	50	20120618	10	2030	40.24	0.0109705778623462	-0.0044197992200777
3	A	26	50	20120618	10	2032	40.28	0.0118520571757733	-0.0054814493413512
3	A	26	50	20120618	10	2034	40.32	0.0127610429429886	-0.0064955111762508
3	A	26	50	20120618	10	2036	40.36	0.0139525178692880	-0.0076724197028577
3	A	26	50	20120618	10	2038	40.4	0.0147690140695241	-0.0087820823745738
3	A	26	50	20120618	10	2040	40.44	0.0168762629881381	-0.0104616731119262
3	A	26	50	20120618	10	2042	40.48	0.0182907593932237	-0.0110458847345425
3	A	26	50	20120618	10	2044	40.52	0.0206107767422967	-0.0114644919490049
3	A	26	50	20120618	10	2046	40.56	0.0225037015955331	-0.0117558199428538
3	A	26	50	20120618	10	2048	40.6	0.0248690444892802	-0.0116051354877829
3	A	26	50	20120618	10	2050	40.64	0.0272880567877194	-0.0124888775429099
3	A	26	50	20120618	10	2052	40.68	0.0295217363988096	-0.012143880144369
3	A	26	50	20120618	10	2054	40.72	0.0318432386721232	-0.0120012567066036
3	A	26	50	20120618	10	2056	40.76	0.0330450373574278	-0.012136738365879
3	A	26	50	20120618	10	2058	40.8	0.0354204211674678	-0.0114725529663105
3	A	26	50	20120618	10	2060	40.84	0.0374585928246277	-0.01147452579423
3	A	26	50	20120618	10	2062	40.88	0.0394047345342162	-0.0104245712191173
3	A	26	50	20120618	10	2064	40.92	0.0409060777941671	-0.0109239158858556
3	A	26	50	20120618	10	2066	40.96	0.0421887765663073	-0.0104082865499466
3	A	26	50	20120618	10	2068	41	0.0428278172487368	-0.0100735846261398
3	A	26	50	20120618	10	2070	41.04	0.0426198076469152	-0.0090499556364907
3	A	26	50	20120618	10	2072	41.08	0.0422438531134939	-0.007778209948391
3	A	26	50	20120618	10	2074	41.12	0.0416862994165283	-0.0062991546941831
3	A	26	50	20120618	10	2076	41.16	0.0417511481794309	-0.004933088032541
3	A	26	50	20120618	10	2078	41.2	0.041722455200464	-0.0027961957834461
3	A	26	50	20120618	10	2080	41.24	0.0411263125651287	-0.0017350215450364
3	A	26	50	20120618	10	2082	41.28	0.0410544853654025	0.000492945350368597
3	A	26	50	20120618	10	2084	41.32	0.040435703292254	0.0027044288795974
3	A	26	50	20120618	10	2086	41.36	0.0398505512176187	0.0039044385847456
3	A	26	50	20120618	10	2088	41.4	0.0386336275182644	0.0053172450046241
3	A	26	50	20120618	10	2090	41.44	0.0374837304706989	0.0065873502049914
3	A	26	50	20120618	10	2092	41.48	0.0363768891550398	0.0081600193259606
3	A	26	50	20120618	10	2094	41.52	0.0344443026824466	0.0096659517089214
3	A	26	50	20120618	10	2096	41.56	0.0331571491375849	0.0102953403837877
3	A	26	50	20120618	10	2098	41.6	0.0316283630634562	0.0115119670982939
3	A	26	50	20120618	10	2100	41.64	0.0301424488734708	0.0126768548096206
3	A	26	50	20120618	10	2102	41.68	0.0295516823709928	0.0131381217761920
3	A	26	50	20120618	10	2104	41.72	0.0286663705388117	0.0130658413210191
3	A	26	50	20120618	10	2106	41.76	0.0272909424904934	0.013327506892504
3	A	26	50	20120618	10	2108	41.8	0.0271835018577328	0.0134460575870106
3	A	26	50	20120618	10	2110	41.84	0.0260174942306861	0.0137218406868032
3	A	26	50	20120618	10	2112	41.88	0.0254125331252612	0.013394348282316
3	A	26	50	20120618	10	2114	41.92	0.0253331964515189	0.0135023949055881
3	A	26	50	20120618	10	2116	41.96	0.0251744820918409	0.0132702828620229
3	A	26	50	20120618	10	2118	42	0.0247763654176837	0.0136364071969721
3	A	26	50	20120618	10	2120	42.04	0.0243270612836364	0.0127410601053523
3	A	26	50	20120618	10	2122	42.08	0.0239665358201806	0.0124240924196177
3	A	26	50	20120618	10	2124	42.12	0.0233612524154849	0.0116662153715419
3	A	26	50	20120618	10	2126	42.16	0.0232715842045626	0.0117130187693887
3	A	26	50	20120618	10	2128	42.2	0.0228829300333513	0.0115411635372891
3	A	26	50	20120618	10	2130	42.24	0.0225505262065833	0.0105841015800209
3	A	26	50	20120618	10	2132	42.28	0.0221261207165151	0.0102164060538039
3	A	26	50	20120618	10	2134	42.32	0.0216173008189089	0.0093867010988952
3	A	26	50	20120618	10	2136	42.36	0.0210891274087016	0.0098456487552244
3	A	26	50	20120618	10	2138	42.4	0.01988127588935	0.0096778098896419
3	A	26	50	20120618	10	2140	42.44	0.019364253553082	0.0099222849881693
3	A	26	50	20120618	10	2142	42.48	0.0184626924070692	0.0105084623676374
3	A	26	50	20120618	10	2144	42.52	0.0176116540405721	0.0114919559763863
3	A	26	50	20120618	10	2146	42.56	0.0163477713798793	0.0122860793180657
3	A	26	50	20120618	10	2148	42.6	0.0151368651592329	0.0122881864962736
3	A	26	50	20120618	10	2150	42.64	0.0139526734327798	0.0133179602438512
3	A	26	50	20120618	10	2152	42.68	0.0128607662123394	0.0132120851455041
3	A	26	50	20120618	10	2154	42.72	0.0114884557978194	0.0136737975893477
3	A	26	50	20120618	10	2156	42.76	0.0109452224273864	0.0139862313064014
3	A	26	50	20120618	10	2158	42.8	0.00928192908712676	0.0142722220582659
3	A	26	50	20120618	10	2160	42.84	0.0078372250803489	0.0149509879996625
3	A	26	50	20120618	10	2162	42.88	0.0074000280286091	0.0153197371149834
3	A	26	50	20120618	10	2164	42.92	0.0077193715931285	0.0167336536925084
3	A	26	50	20120618	10	2166	42.96	0.0078399757257277	0.0174313135270983
3	A	26	50	20120618	10	2168	43	0.00846174178949286	0.0184300665001853
3	A	26	50	20120618	10	2170	43.04	0.00882873020892868	0.0201162616148740
3	A	26	50	20120618	10	2172	43.08	0.00984156874909686	0.0214241192462888
3	A	26	50	20120618	10	2174	43.12	0.0113751843625411	0.0226501575520525
3	A	26	50	20120618	10	2176	43.16	0.0124031691299623	0.0242678269485764
3	A	26	50	20120618	10	2178	43.2	0.0132561619396026	0.0251711657610372
3	A	26	50	20120618	10	2180	43.24	0.0143840085693036	0.0273799099585956
3	A	26	50	20120618	10	2182	43.28	0.0160293258409719	0.0283533060825092
3	A	26	50	20120618	10	2184	43.32	0.0168238875888556	0.0291148318015758
3	A	26	50	20120618	10	2186	43.36	0.0188428754390419	0.0299988849836865
3	A	26	50	20120618	10	2188	43.4	0.0197771897711593	0.0314297014132819
3	A	26	50	20120618	10	2190	43.44	0.0216323126958735	0.0322023569930844
3	A	26	50	20120618	10	2192	43.48	0.0227607490526300	0.032696504424981
3	A	26	50	20120618	10	2194	43.52	0.0234729328605055	0.0327252271024328
3	A	26	50	20120618	10	2196	43.56	0.0245329919915213	0.0340616942742144
3	A	26	50	20120618	10	2198	43.6	0.0245740607533726	0.0340057762699582
3	A	26	50	20120618	10	2200	43.64	0.0237947442276913	0.0333189775955273
3	A	26	50	20120618	10	2202	43.68	0.0227239370736015	0.0335517217925549
3	A	26	50	20120618	10	2204	43.72	0.0223833237371039	0.0333745915438677
3	A	26	50	20120618	10	2206	43.76	0.0214813100427511	0.0329405976858466
3	A	26	50	20120618	10	2208	43.8	0.0209807915787560	0.032875034745095
3	A	26	50	20120618	10	2210	43.84	0.0196100438702225	0.0327028895992151
3	A	26	50	20120618	10	2212	43.88	0.0176758451941682	0.0328953852782575
3	A	26	50	20120618	10	2214	43.92	0.0160090035920806	0.0329661595959865
3	A	26	50	20120618	10	2216	43.96	0.0147766508227609	0.0333787351896054
3	A	26	50	20120618	10	2218	44	0.0138045274910534	0.0329724387042034
3	A	26	50	20120618	10	2220	44.04	0.0130529861197371	0.0323395498507702
3	A	26	50	20120618	10	2222	44.08	0.0125509049497556	0.031372192418768
3	A	26	50	20120618	10	2224	44.12	0.0124505735685731	0.0303472764947771
3	A	26	50	20120618	10	2226	44.16	0.0111876808573739	0.029128620383809
3	A	26	50	20120618	10	2228	44.2	0.00969953928102773	0.0273130176570954
3	A	26	50	20120618	10	2230	44.24	0.00835978406271357	0.0258699965644567
3	A	26	50	20120618	10	2232	44.28	0.0070660190694478	0.0247704172354404
3	A	26	50	20120618	10	2234	44.32	0.0059186958905658	0.0237102944648143
3	A	26	50	20120618	10	2236	44.36	0.0051970227096868	0.0226120020701397
3	A	26	50	20120618	10	2238	44.4	0.0042304996636863	0.0213086416378532
3	A	26	50	20120618	10	2240	44.44	0.0022999920850299	0.0197825284273573
3	A	26	50	20120618	10	2242	44.48	0.0014761631874728	0.0190430856530672
3	A	26	50	20120618	10	2244	44.52	0.0003743988985026	0.017647065948174
3	A	26	50	20120618	10	2246	44.56	0.000113525993719499	0.0165091402184139
3	A	26	50	20120618	10	2248	44.6	-0.00111718628786790	0.0143320220787508
3	A	26	50	20120618	10	2250	44.64	-0.0017590695395578	0.0132779804264429
3	A	26	50	20120618	10	2252	44.68	-0.0024654904271666	0.0123293471820065
3	A	26	50	20120618	10	2254	44.72	-0.0030670473791254	0.0112132003411069
3	A	26	50	20120618	10	2256	44.76	-0.0033358964484003	0.0093315962674374
3	A	26	50	20120618	10	2258	44.8	-0.0031859544554497	0.0090376873338372
3	A	26	50	20120618	10	2260	44.84	-0.0025730979371275	0.0080362049285749
3	A	26	50	20120618	10	2262	44.88	-0.0017962562851804	0.0066187245328727
3	A	26	50	20120618	10	2264	44.92	-0.0014982107769103	0.0041542452684032
3	A	26	50	20120618	10	2266	44.96	-0.0009352363993601	0.0022708196876653
3	A	26	50	20120618	10	2268	45	0.000107536799282801	-0.000395046416513303
3	A	26	50	20120618	10	2270	45.04	0.000618980063047302	-0.00271922862452750
3	A	26	50	20120618	10	2272	45.08	0.000698359870303301	-0.0047968921954167
3	A	26	50	20120618	10	2274	45.12	0.00107713575978150	-0.0073630322018174
3	A	26	50	20120618	10	2276	45.16	0.000850182767291801	-0.010144535720564
3	A	26	50	20120618	10	2278	45.2	0.0008855381063511	-0.0123087067350636
3	A	26	50	20120618	10	2280	45.24	0.0009600671610882	-0.0138480781977067
3	A	26	50	20120618	10	2282	45.28	0.0016900134913071	-0.0151199511650269
3	A	26	50	20120618	10	2284	45.32	0.0018300913446601	-0.0163338413762899
3	A	26	50	20120618	10	2286	45.36	0.003412242767565	-0.0190627785769231
3	A	26	50	20120618	10	2288	45.4	0.0041518764606862	-0.0211599158685662
3	A	26	50	20120618	10	2290	45.44	0.0055900609429415	-0.0223844126815469
3	A	26	50	20120618	10	2292	45.48	0.0066223661327957	-0.0250024755388901
3	A	26	50	20120618	10	2294	45.52	0.00824446908883767	-0.0263053904939044
3	A	26	50	20120618	10	2296	45.56	0.00981000350238469	-0.0273305539052687
3	A	26	50	20120618	10	2298	45.6	0.0112549762097394	-0.028429044289842
3	A	26	50	20120618	10	2300	45.64	0.0132215815895754	-0.0302761486236575
3	A	26	50	20120618	10	2302	45.68	0.0149212541595135	-0.0310966046218682
3	A	26	50	20120618	10	2304	45.72	0.0170437058739231	-0.0330148438978711
3	A	26	50	20120618	10	2306	45.76	0.0190265747097264	-0.0346243603532079
3	A	26	50	20120618	10	2308	45.8	0.020687214985343	-0.0355298105865173
3	A	26	50	20120618	10	2310	45.84	0.0232604472727590	-0.0365646613607838
3	A	26	50	20120618	10	2312	45.88	0.0247799490348507	-0.037371682330152
3	A	26	50	20120618	10	2314	45.92	0.0252914700803611	-0.0379918149772526
3	A	26	50	20120618	10	2316	45.96	0.0283555758952767	-0.0384560305791016
3	A	26	50	20120618	10	2318	46	0.0310972410179713	-0.0383210438945731
3	A	26	50	20120618	10	2320	46.04	0.0333773775445855	-0.0387279131364678
3	A	26	50	20120618	10	2322	46.08	0.0352210170551732	-0.0388924568844499
3	A	26	50	20120618	10	2324	46.12	0.038009280514748	-0.0392854668334334
3	A	26	50	20120618	10	2326	46.16	0.0403836036646161	-0.0395478034492536
3	A	26	50	20120618	10	2328	46.2	0.0432299205909264	-0.039868617795878
3	A	26	50	20120618	10	2330	46.24	0.0454879953859675	-0.0400115947870339
3	A	26	50	20120618	10	2332	46.28	0.0477100077351681	-0.0406098071239177
3	A	26	50	20120618	10	2334	46.32	0.0493444143492027	-0.0413492993956826
3	A	26	50	20120618	10	2336	46.36	0.0517190203417833	-0.0418257479448461
3	A	26	50	20120618	10	2338	46.4	0.0523146163835768	-0.0430824888270489
3	A	26	50	20120618	10	2340	46.44	0.0540492907391836	-0.0446672565450442
3	A	26	50	20120618	10	2342	46.48	0.0547281839598008	-0.0462215479607704
3	A	26	50	20120618	10	2344	46.52	0.0561617722479784	-0.0476646114798159
3	A	26	50	20120618	10	2346	46.56	0.056688354667928	-0.0495833457305656
3	A	26	50	20120618	10	2348	46.6	0.0573967342413207	-0.0506380662053834
3	A	26	50	20120618	10	2350	46.64	0.0584895677716445	-0.0513566988271033
3	A	26	50	20120618	10	2352	46.68	0.0593338532683813	-0.0522247431116879
3	A	26	50	20120618	10	2354	46.72	0.0601063674268276	-0.0516447034190806
3	A	26	50	20120618	10	2356	46.76	0.0613685530312456	-0.0520085805686792
3	A	26	50	20120618	10	2358	46.8	0.0626293951327793	-0.0521775083787047
3	A	26	50	20120618	10	2360	46.84	0.0637201780534377	-0.0519952162505148
3	A	26	50	20120618	10	2362	46.88	0.0652700854071205	-0.0504414905202136
3	A	26	50	20120618	10	2364	46.92	0.065446225706314	-0.0503086251560286
3	A	26	50	20120618	10	2366	46.96	0.065056468448524	-0.0502082159931001
3	A	26	50	20120618	10	2368	47	0.0648230525000543	-0.0491894872534447
3	A	26	50	20120618	10	2370	47.04	0.0640929647484792	-0.0493627991255135
3	A	26	50	20120618	10	2372	47.08	0.0635933230968928	-0.0493635062322947
3	A	26	50	20120618	10	2374	47.12	0.0632255568599977	-0.049308281192684
3	A	26	50	20120618	10	2376	47.16	0.0624668312837845	-0.0488605411788367
3	A	26	50	20120618	10	2378	47.2	0.0613024385472046	-0.0486969873803483
3	A	26	50	20120618	10	2380	47.24	0.0607839171445605	-0.0470707124942973
3	A	26	50	20120618	10	2382	47.28	0.0596582738595897	-0.0459611912439375
3	A	26	50	20120618	10	2384	47.32	0.0588907801592898	-0.043871549284175
3	A	26	50	20120618	10	2386	47.36	0.0583173872704256	-0.0420059894633705
3	A	26	50	20120618	10	2388	47.4	0.0576247761782534	-0.0411740783353046
3	A	26	50	20120618	10	2390	47.44	0.0570155329755831	-0.0399179738492048
3	A	26	50	20120618	10	2392	47.48	0.055581096159268	-0.038194047516672
3	A	26	50	20120618	10	2394	47.52	0.0548650798326385	-0.0374346148336776
3	A	26	50	20120618	10	2396	47.56	0.0537554171609225	-0.0350230271564409
3	A	26	50	20120618	10	2398	47.6	0.053189590314617	-0.0343996418181468
3	A	26	50	20120618	10	2400	47.64	0.0521052420656674	-0.0329415169246621
3	A	26	50	20120618	10	2402	47.68	0.0513878822361537	-0.0310611078614527
3	A	26	50	20120618	10	2404	47.72	0.0505988217790276	-0.0290504497291487
3	A	26	50	20120618	10	2406	47.76	0.0499547889227229	-0.0274932591756197
3	A	26	50	20120618	10	2408	47.8	0.0494267215785328	-0.0264348617455397
3	A	26	50	20120618	10	2410	47.84	0.0485382419079719	-0.024978009644261
3	A	26	50	20120618	10	2412	47.88	0.0483899616159571	-0.0226173336552698
3	A	26	50	20120618	10	2414	47.92	0.0480210993635511	-0.0204696028734328
3	A	26	50	20120618	10	2416	47.96	0.0481936334181606	-0.0196486519004752
3	A	26	50	20120618	10	2418	48	0.0484140315307887	-0.018329834113952
3	A	26	50	20120618	10	2420	48.04	0.0495917956566008	-0.0167821117202231
3	A	26	50	20120618	10	2422	48.08	0.0512276094131299	-0.0150601723577454
3	A	26	50	20120618	10	2424	48.12	0.052446417552056	-0.0136814166649149
3	A	26	50	20120618	10	2426	48.16	0.0541285574093546	-0.0123348696859675
3	A	26	50	20120618	10	2428	48.2	0.0552174664970428	-0.0115183381303923
3	A	26	50	20120618	10	2430	48.24	0.0563194287759118	-0.01124750916213
3	A	26	50	20120618	10	2432	48.28	0.0580468270027402	-0.0118177837100892
3	A	26	50	20120618	10	2434	48.32	0.0599708999096879	-0.0118973685783117
3	A	26	50	20120618	10	2436	48.36	0.0610281306135789	-0.01217105425797
3	A	26	50	20120618	10	2438	48.4	0.0621844128353786	-0.0127145153167865
3	A	26	50	20120618	10	2440	48.44	0.0639017842880498	-0.0130913113072774
3	A	26	50	20120618	10	2442	48.48	0.0655896693879455	-0.0129500101591929
3	A	26	50	20120618	10	2444	48.52	0.0668381795472154	-0.0130270423719354
3	A	26	50	20120618	10	2446	48.56	0.0674322765226327	-0.0123422943071699
3	A	26	50	20120618	10	2448	48.6	0.0682395803347134	-0.012844693675203
3	A	26	50	20120618	10	2450	48.64	0.0678355395199434	-0.0126639571819317
3	A	26	50	20120618	10	2452	48.68	0.0674684096791513	-0.012981165283972
3	A	26	50	20120618	10	2454	48.72	0.0670252658593817	-0.0128931304897142
3	A	26	50	20120618	10	2456	48.76	0.066379203606615	-0.0129319294387979
3	A	26	50	20120618	10	2458	48.8	0.0654046478275803	-0.0125412034447177
3	A	26	50	20120618	10	2460	48.84	0.0646773036503162	-0.0121622083521373
3	A	26	50	20120618	10	2462	48.88	0.0639640662533367	-0.0121069620993232
3	A	26	50	20120618	10	2464	48.92	0.0629812231828265	-0.0111845766586044
3	A	26	50	20120618	10	2466	48.96	0.0617371890094815	-0.0104924110437044
3	A	26	50	20120618	10	2468	49	0.0605888475968346	-0.0102815518015545
3	A	26	50	20120618	10	2470	49.04	0.0594231254995061	-0.0100787394345746
3	A	26	50	20120618	10	2472	49.08	0.0579156516237623	-0.0092417300666163
3	A	26	50	20120618	10	2474	49.12	0.0562563689931656	-0.0088702020216452
3	A	26	50	20120618	10	2476	49.16	0.0551415868683537	-0.0084304805986966
3	A	26	50	20120618	10	2478	49.2	0.0526277444794896	-0.0076842778835782
3	A	26	50	20120618	10	2480	49.24	0.0512004352995289	-0.0072108840357095
3	A	26	50	20120618	10	2482	49.28	0.0490265839931949	-0.007090739522518
3	A	26	50	20120618	10	2484	49.32	0.0475341078522801	-0.0061364847791712
3	A	26	50	20120618	10	2486	49.36	0.0459839530112239	-0.0045834308003121
3	A	26	50	20120618	10	2488	49.4	0.0445714980234156	-0.0045235480483338
3	A	26	50	20120618	10	2490	49.44	0.0426826298417829	-0.0031238040120241
3	A	26	50	20120618	10	2492	49.48	0.0410446495100762	-0.0023762889067198
3	A	26	50	20120618	10	2494	49.52	0.039947057151115	-0.00198711854755820
3	A	26	50	20120618	10	2496	49.56	0.0391882325799525	-0.00121675399372670
3	A	26	50	20120618	10	2498	49.6	0.0393852254581232	-0.00127629945577040
3	A	26	50	20120618	10	2500	49.64	0.0401565375350415	-0.000835206245666301
3	A	26	50	20120618	10	2502	49.68	0.0404979163146297	-0.000615874096510902
3	A	26	50	20120618	10	2504	49.72	0.0408154139768969	-0.000720377761255803
3	A	26	50	20120618	10	2506	49.76	0.0410592307590111	-0.000249862545093300
3	A	26	50	20120618	10	2508	49.8	0.0414883943706098	0.000595645539268198
3	A	26	50	20120618	10	2510	49.84	0.0417741927894298	0.00120628881336520
3	A	26	50	20120618	10	2512	49.88	0.0422029823415413	0.00213599280926930
3	A	26	50	20120618	10	2514	49.92	0.0420949929939185	0.0031281201918165
3	A	26	50	20120618	10	2516	49.96	0.0422015964122502	0.0046551597121957
3	A	26	50	20120618	10	2518	50	0.0424548820612712	0.0061409324808249
3	A	26	50	20120618	10	2520	50.04	0.043079179567313	0.0074316074174569
3	A	26	50	20120618	10	2522	50.08	0.0439027185510897	0.0082718341212696
3	A	26	50	20120618	10	2524	50.12	0.0451019645809143	0.0086301887669072
3	A	26	50	20120618	10	2526	50.16	0.045563372968842	0.0096301296793865
3	A	26	50	20120618	10	2528	50.2	0.046305905799766	0.0100906683259733
3	A	26	50	20120618	10	2530	50.24	0.0462072644037904	0.010597027491981
3	A	26	50	20120618	10	2532	50.28	0.0453858891667641	0.0105045379250018
3	A	26	50	20120618	10	2534	50.32	0.0446913688862827	0.0105739758109143
3	A	26	50	20120618	10	2536	50.36	0.0439277642732794	0.0101948958655202
3	A	26	50	20120618	10	2538	50.4	0.0428068727458781	0.0105084411544339
3	A	26	50	20120618	10	2540	50.44	0.0418016143904042	0.0106048551640487
3	A	26	50	20120618	10	2542	50.48	0.0407929972777197	0.0106478472563449
3	A	26	50	20120618	10	2544	50.52	0.0387500031523121	0.0106457047227979
3	A	26	50	20120618	10	2546	50.56	0.0373369846003992	0.0106596276553194
3	A	26	50	20120618	10	2548	50.6	0.0348230361455179	0.0108482413181331
3	A	26	50	20120618	10	2550	50.64	0.0339197001614843	0.0112783673020611
3	A	26	50	20120618	10	2552	50.68	0.0326619056901775	0.0113992896327118
3	A	26	50	20120618	10	2554	50.72	0.0313899478700435	0.0125590720330784
3	A	26	50	20120618	10	2556	50.76	0.0300319280835713	0.0122817942509717
3	A	26	50	20120618	10	2558	50.8	0.0288000915022019	0.0125607620182854
3	A	26	50	20120618	10	2560	50.84	0.0277977618415943	0.0121152082371841
3	A	26	50	20120618	10	2562	50.88	0.0276185853673037	0.0114211166048335
3	A	26	50	20120618	10	2564	50.92	0.0273969908300019	0.0111709549535717
3	A	26	50	20120618	10	2566	50.96	0.0269640038920372	0.0106893190690615
3	A	26	50	20120618	10	2568	51	0.0275787193940872	0.0115076813240931
3	A	26	50	20120618	10	2570	51.04	0.0274830485536994	0.0116136773376998
3	A	26	50	20120618	10	2572	51.08	0.0269932257868766	0.0116720037476527
3	A	26	50	20120618	10	2574	51.12	0.0261180001258222	0.0115745955459036
3	A	26	50	20120618	10	2576	51.16	0.0254757279654027	0.0112848868265836
3	A	26	50	20120618	10	2578	51.2	0.0255306418780296	0.0120662822462016
3	A	26	50	20120618	10	2580	51.24	0.0254404928344961	0.0119188575533921
3	A	26	50	20120618	10	2582	51.28	0.0243584497536532	0.0126580386981732
3	A	26	50	20120618	10	2584	51.32	0.0241250479473192	0.0129716546977651
3	A	26	50	20120618	10	2586	51.36	0.0236561442275110	0.0137288882786699
3	A	26	50	20120618	10	2588	51.4	0.0228846058764227	0.0145588336498842
3	A	26	50	20120618	10	2590	51.44	0.0222037256857503	0.0151835837042660
3	A	26	50	20120618	10	2592	51.48	0.0216713803455340	0.0149252563838951
3	A	26	50	20120618	10	2594	51.52	0.021190781079565	0.0154233636137663
3	A	26	50	20120618	10	2596	51.56	0.0199906299530605	0.0150414481701797
3	A	26	50	20120618	10	2598	51.6	0.0196808181879514	0.0151096415481573
3	A	26	50	20120618	10	2600	51.64	0.0187862503280045	0.0150143730515280
3	A	26	50	20120618	10	2602	51.68	0.0177441799935021	0.0145076815453332
3	A	26	50	20120618	10	2604	51.72	0.0176824849268436	0.0134140772686179
3	A	26	50	20120618	10	2606	51.76	0.0170805956346976	0.0127112838387966
3	A	26	50	20120618	10	2608	51.8	0.0164438318361035	0.0130676373722433
3	A	26	50	20120618	10	2610	51.84	0.0159708481101678	0.0129278565037384
3	A	26	50	20120618	10	2612	51.88	0.015368725472784	0.0131620573407352
3	A	26	50	20120618	10	2614	51.92	0.0148122253649224	0.0133885365716814
3	A	26	50	20120618	10	2616	51.96	0.0141391162777753	0.0132661929564005
3	A	26	50	20120618	10	2618	52	0.0136494589739392	0.0133180945941396
3	A	26	50	20120618	10	2620	52.04	0.0133016967878839	0.0127870079039938
3	A	26	50	20120618	10	2622	52.08	0.014006300411065	0.0119932522578407
3	A	26	50	20120618	10	2624	52.12	0.0140364019467401	0.011615735018433
3	A	26	50	20120618	10	2626	52.16	0.0138299196955658	0.0111549913108797
3	A	26	50	20120618	10	2628	52.2	0.0133056636569263	0.0105031873510497
3	A	26	50	20120618	10	2630	52.24	0.0131641291636040	0.0084935615946463
3	A	26	50	20120618	10	2632	52.28	0.0125855319688303	0.0073251807758205
3	A	26	50	20120618	10	2634	52.32	0.0120898218309473	0.0067419873869691
3	A	26	50	20120618	10	2636	52.36	0.0112059666387354	0.0057196241184584
3	A	26	50	20120618	10	2638	52.4	0.0114929247126765	0.0058951138794132
3	A	26	50	20120618	10	2640	52.44	0.0114021322019721	0.005482587783269
3	A	26	50	20120618	10	2642	52.48	0.0115355986069211	0.0052924114144689
3	A	26	50	20120618	10	2644	52.52	0.0106665360885716	0.0044092633290381
3	A	26	50	20120618	10	2646	52.56	0.0100685641679934	0.0044894916644316
3	A	26	50	20120618	10	2648	52.6	0.00892145312114567	0.003984518427715
3	A	26	50	20120618	10	2650	52.64	0.0074459899693862	0.0042614355853633
3	A	26	50	20120618	10	2652	52.68	0.0064087279609958	0.0049242138424372
3	A	26	50	20120618	10	2654	52.72	0.0055740874007545	0.0059702793302534
3	A	26	50	20120618	10	2656	52.76	0.0046797924840251	0.0070373911443047
3	A	26	50	20120618	10	2658	52.8	0.004021238482862	0.0081610799861324
3	A	26	50	20120618	10	2660	52.84	0.0038185887504417	0.0092324811099184
3	A	26	50	20120618	10	2662	52.88	0.0028001145692275	0.01146505763443
3	A	26	50	20120618	10	2664	52.92	0.0031345548635253	0.0126272795531916
3	A	26	50	20120618	10	2666	52.96	0.0035861415382623	0.0138921238791069
3	A	26	50	20120618	10	2668	53	0.0036405534050746	0.0153807604301998
3	A	26	50	20120618	10	2670	53.04	0.0035926752049204	0.0179964261955548
3	A	26	50	20120618	10	2672	53.08	0.0036303427831542	0.0191291617615410
3	A	26	50	20120618	10	2674	53.12	0.0040959018878874	0.0212971511526589
3	A	26	50	20120618	10	2676	53.16	0.0046771436620228	0.0225580215384639
3	A	26	50	20120618	10	2678	53.2	0.0046517585285782	0.0241216043372949
3	A	26	50	20120618	10	2680	53.24	0.0049093787421679	0.0262147323334886
3	A	26	50	20120618	10	2682	53.28	0.0056623767534534	0.0281341736910195
3	A	26	50	20120618	10	2684	53.32	0.0056854355055879	0.0299682743311290
3	A	26	50	20120618	10	2686	53.36	0.0053714305972664	0.0322142788134152
3	A	26	50	20120618	10	2688	53.4	0.0054091391876935	0.0333716202811731
3	A	26	50	20120618	10	2690	53.44	0.0059964097542453	0.0350093686818556
3	A	26	50	20120618	10	2692	53.48	0.007255516615738	0.03661156375358
3	A	26	50	20120618	10	2694	53.52	0.0078032698127163	0.0364041269082511
3	A	26	50	20120618	10	2696	53.56	0.00918359174706715	0.0368997168379813
3	A	26	50	20120618	10	2698	53.6	0.0102393163135143	0.0381849682656016
3	A	26	50	20120618	10	2700	53.64	0.0113385208759366	0.038344427915827
3	A	26	50	20120618	10	2702	53.68	0.0120756019135776	0.0395002575892867
3	A	26	50	20120618	10	2704	53.72	0.0115430515123948	0.0391355743379576
3	A	26	50	20120618	10	2706	53.76	0.0112079394666549	0.0389680465993589
3	A	26	50	20120618	10	2708	53.8	0.0104387487100801	0.0387409239012417
3	A	26	50	20120618	10	2710	53.84	0.00984541540998651	0.0389657131469809
3	A	26	50	20120618	10	2712	53.88	0.00861929932247685	0.0387632048359169
3	A	26	50	20120618	10	2714	53.92	0.007583783867836	0.0389647019842838
3	A	26	50	20120618	10	2716	53.96	0.0062221719789154	0.0390525175754394
3	A	26	50	20120618	10	2718	54	0.0050009349281959	0.0379940565057491
3	A	26	50	20120618	10	2720	54.04	0.0044259439780063	0.0373497690910031
3	A	26	50	20120618	10	2722	54.08	0.0034234299039502	0.0359880447721043
3	A	26	50	20120618	10	2724	54.12	0.0025529383227959	0.0348928346558889
3	A	26	50	20120618	10	2726	54.16	0.0009793853183502	0.0338511673722518
3	A	26	50	20120618	10	2728	54.2	-0.0006793669821606	0.0321118048986857
3	A	26	50	20120618	10	2730	54.24	-0.0006103745735202	0.0318461943784686
3	A	26	50	20120618	10	2732	54.28	-0.0037713964438653	0.0290968500761303
3	A	26	50	20120618	10	2734	54.32	-0.0047861653855461	0.0268628876223276
3	A	26	50	20120618	10	2736	54.36	-0.0064891613573558	0.0253120610298293
3	A	26	50	20120618	10	2738	54.4	-0.0075252849238285	0.0241121715328338
3	A	26	50	20120618	10	2740	54.44	-0.008876000297251	0.0222643600922371
3	A	26	50	20120618	10	2742	54.48	-0.0105747536283736	0.0204869764870466
3	A	26	50	20120618	10	2744	54.52	-0.0122050590230773	0.0181894451336153
3	A	26	50	20120618	10	2746	54.56	-0.0137717955181523	0.0171622311125856
3	A	26	50	20120618	10	2748	54.6	-0.0156645082393543	0.0148420016314782
3	A	26	50	20120618	10	2750	54.64	-0.0167815248215947	0.0135093174809759
3	A	26	50	20120618	10	2752	54.68	-0.0180355786980291	0.0113531367731038
3	A	26	50	20120618	10	2754	54.72	-0.0196742986634289	0.0094884254804367
3	A	26	50	20120618	10	2756	54.76	-0.0214251657643249	0.0070721708984442
3	A	26	50	20120618	10	2758	54.8	-0.022502655077497	0.0060513915491233
3	A	26	50	20120618	10	2760	54.84	-0.0239600728642006	0.0052954236893567
3	A	26	50	20120618	10	2762	54.88	-0.0238284095815436	0.0035613150191749
3	A	26	50	20120618	10	2764	54.92	-0.0236237728790683	0.00212150419132280
3	A	26	50	20120618	10	2766	54.96	-0.0241004335602661	1.01540533778977e-05
3	A	26	50	20120618	10	2768	55	-0.0236121056171787	-0.00211738882985620
3	A	26	50	20120618	10	2770	55.04	-0.0237712046429456	-0.00371842000381880
3	A	26	50	20120618	10	2772	55.08	-0.0244505221276316	-0.0063545847947603
3	A	26	50	20120618	10	2774	55.12	-0.024446371410826	-0.0076592463035242
3	A	26	50	20120618	10	2776	55.16	-0.023620739390977	-0.0093534882933828
3	A	26	50	20120618	10	2778	55.2	-0.0230471060858072	-0.0112700587973821
3	A	26	50	20120618	10	2780	55.24	-0.0225029874176841	-0.0125415075006336
3	A	26	50	20120618	10	2782	55.28	-0.0221556919221044	-0.0146442662911871
3	A	26	50	20120618	10	2784	55.32	-0.0218631335624562	-0.0156074447221125
3	A	26	50	20120618	10	2786	55.36	-0.0209661898237245	-0.0155712903523905
3	A	26	50	20120618	10	2788	55.4	-0.0199910153262563	-0.0151323927088419
3	A	26	50	20120618	10	2790	55.44	-0.0193444262789376	-0.0163059177295008
3	A	26	50	20120618	10	2792	55.48	-0.0192697840871155	-0.0172050464281864
3	A	26	50	20120618	10	2794	55.52	-0.0190228482569896	-0.0176799534845669
3	A	26	50	20120618	10	2796	55.56	-0.0188806278700895	-0.018063580126564
3	A	26	50	20120618	10	2798	55.6	-0.0183761213238485	-0.0175564997116395
3	A	26	50	20120618	10	2800	55.64	-0.0174590462550564	-0.0180879187419725
3	A	26	50	20120618	10	2802	55.68	-0.0174581906558512	-0.0192337216412749
3	A	26	50	20120618	10	2804	55.72	-0.0170828230210583	-0.0196549097954887
3	A	26	50	20120618	10	2806	55.76	-0.0174379744729771	-0.0206593832624355
3	A	26	50	20120618	10	2808	55.8	-0.0176550562548013	-0.0220680813919153
3	A	26	50	20120618	10	2810	55.84	-0.0177301722081668	-0.0217437810088597
3	A	26	50	20120618	10	2812	55.88	-0.0178088378375738	-0.0223227246859562
3	A	26	50	20120618	10	2814	55.92	-0.0179242376642635	-0.0226942385887916
3	A	26	50	20120618	10	2816	55.96	-0.0176998868247286	-0.0232159985404935
3	A	26	50	20120618	10	2818	56	-0.0174818150934107	-0.0249573196998435
3	A	26	50	20120618	10	2820	56.04	-0.0170320173988301	-0.0250520083689122
3	A	26	50	20120618	10	2822	56.08	-0.0168886090725376	-0.0262676734181959
3	A	26	50	20120618	10	2824	56.12	-0.0170868252454398	-0.026768644430531
3	A	26	50	20120618	10	2826	56.16	-0.0169661504021626	-0.0291147257355586
3	A	26	50	20120618	10	2828	56.2	-0.0163362596814816	-0.0304269745000846
3	A	26	50	20120618	10	2830	56.24	-0.0159430376004637	-0.0323164345300932
3	A	26	50	20120618	10	2832	56.28	-0.0152312639145214	-0.0334345117725053
3	A	26	50	20120618	10	2834	56.32	-0.0145133383995827	-0.0356848791036315
3	A	26	50	20120618	10	2836	56.36	-0.0135768461785792	-0.0379462065898661
3	A	26	50	20120618	10	2838	56.4	-0.0123104179334741	-0.040429424184037
3	A	26	50	20120618	10	2840	56.44	-0.0111797541903568	-0.0417457741678939
3	A	26	50	20120618	10	2842	56.48	-0.010375349516079	-0.0429682203712092
3	A	26	50	20120618	10	2844	56.52	-0.0084960011130414	-0.0441598367188647
3	A	26	50	20120618	10	2846	56.56	-0.0075974805261876	-0.0453952229762758
3	A	26	50	20120618	10	2848	56.6	-0.006103081054828	-0.0460010720663964
3	A	26	50	20120618	10	2850	56.64	-0.004625793567573	-0.0470060122238187
3	A	26	50	20120618	10	2852	56.68	-0.0028964932235032	-0.0482011641053802
3	A	26	50	20120618	10	2854	56.72	-0.0015317771358132	-0.0490683598618274
3	A	26	50	20120618	10	2856	56.76	0.000204947829459099	-0.0499523140489887
3	A	26	50	20120618	10	2858	56.8	0.0018004635705284	-0.0508063576193058
3	A	26	50	20120618	10	2860	56.84	0.0039120258405077	-0.0527798926455975
3	A	26	50	20120618	10	2862	56.88	0.0056073143484024	-0.0532821505922743
3	A	26	50	20120618	10	2864	56.92	0.0076488023363661	-0.0550646960769675
3	A	26	50	20120618	10	2866	56.96	0.00886792513780985	-0.0561995317500937
3	A	26	50	20120618	10	2868	57	0.0105634257777390	-0.0575868752547817
3	A	26	50	20120618	10	2870	57.04	0.0121450115152189	-0.0582493635980754
3	A	26	50	20120618	10	2872	57.08	0.0143213447663549	-0.0583257311304436
3	A	26	50	20120618	10	2874	57.12	0.015709961063249	-0.0583996944997557
3	A	26	50	20120618	10	2876	57.16	0.0176992645707611	-0.0590415353250387
3	A	26	50	20120618	10	2878	57.2	0.0185058612760606	-0.0588402220244349
3	A	26	50	20120618	10	2880	57.24	0.0208255250717431	-0.0588562733483679
3	A	26	50	20120618	10	2882	57.28	0.0222403750302192	-0.05829617406699
3	A	26	50	20120618	10	2884	57.32	0.0244433662070059	-0.0588484951737748
3	A	26	50	20120618	10	2886	57.36	0.0257288156245249	-0.0591000130558429
3	A	26	50	20120618	10	2888	57.4	0.0276368725628787	-0.0602615066546199
3	A	26	50	20120618	10	2890	57.44	0.029080996742096	-0.0614956201198248
3	A	26	50	20120618	10	2892	57.48	0.0298761383175403	-0.0622107172076387
3	A	26	50	20120618	10	2894	57.52	0.0312137722155109	-0.0632778120511273
3	A	26	50	20120618	10	2896	57.56	0.0327479110879732	-0.064336633745276
3	A	26	50	20120618	10	2898	57.6	0.0333841657696849	-0.0659993246305581
3	A	26	50	20120618	10	2900	57.64	0.0348076424308915	-0.0670801373456017
3	A	26	50	20120618	10	2902	57.68	0.0359867429885201	-0.0687115034004772
3	A	26	50	20120618	10	2904	57.72	0.0374250688921316	-0.0701494050400201
3	A	26	50	20120618	10	2906	57.76	0.0379715917233107	-0.0718418651207901
3	A	26	50	20120618	10	2908	57.8	0.0385572882701675	-0.0739542052082287
3	A	26	50	20120618	10	2910	57.84	0.0390111094023331	-0.0751042436771505
3	A	26	50	20120618	10	2912	57.88	0.038464586571154	-0.076514568152227
3	A	26	50	20120618	10	2914	57.92	0.0376388979827625	-0.0775207103911774
3	A	26	50	20120618	10	2916	57.96	0.0371229221645306	-0.0787401160353332
3	A	26	50	20120618	10	2918	58	0.0367335184601312	-0.0797705827475572
3	A	26	50	20120618	10	2920	58.04	0.0362956779412205	-0.0809432486334762
3	A	26	50	20120618	10	2922	58.08	0.0362409478763566	-0.0810279600258622
3	A	26	50	20120618	10	2924	58.12	0.036804299848928	-0.0814275460679112
3	A	26	50	20120618	10	2926	58.16	0.0373655305011557	-0.0819784529611332
3	A	26	50	20120618	10	2928	58.2	0.0380510705255161	-0.0815491684342752
3	A	26	50	20120618	10	2930	58.24	0.038900235059043	-0.0819918879899762
3	A	26	50	20120618	10	2932	58.28	0.0392253627570326	-0.0816572850611182
3	A	26	50	20120618	10	2934	58.32	0.0402374446929449	-0.0816170506852692
3	A	26	50	20120618	10	2936	58.36	0.0409089840030377	-0.0810217374861882
3	A	26	50	20120618	10	2938	58.4	0.0424622854692702	-0.0805003876564192
3	A	26	50	20120618	10	2940	58.44	0.0440557506006741	-0.0790012505696262
3	A	26	50	20120618	10	2942	58.48	0.0455247649385892	-0.0780974973925912
3	A	26	50	20120618	10	2944	58.52	0.047146797183953	-0.0767233767847114
3	A	26	50	20120618	10	2946	58.56	0.0481868098377222	-0.0750365028475128
3	A	26	50	20120618	10	2948	58.6	0.0498596830606533	-0.0719999034863853
3	A	26	50	20120618	10	2950	58.64	0.0501856592867803	-0.0704936246211017
3	A	26	50	20120618	10	2952	58.68	0.0514145401618044	-0.0685818200168076
3	A	26	50	20120618	10	2954	58.72	0.0521864179241476	-0.067181607168702
3	A	26	50	20120618	10	2956	58.76	0.0526584824112678	-0.0651722925392823
3	A	26	50	20120618	10	2958	58.8	0.0535256074570368	-0.0628280214276146
3	A	26	50	20120618	10	2960	58.84	0.0539039802956498	-0.0606784875234856
3	A	26	50	20120618	10	2962	58.88	0.0546568368855791	-0.0592130087194765
3	A	26	50	20120618	10	2964	58.92	0.0551417707161168	-0.0566231594227026
3	A	26	50	20120618	10	2966	58.96	0.0559203659928813	-0.0541305373083419
3	A	26	50	20120618	10	2968	59	0.056474384155941	-0.0527118689732473
3	A	26	50	20120618	10	2970	59.04	0.0568019160169866	-0.0501691129881005
3	A	26	50	20120618	10	2972	59.08	0.0568518377557384	-0.0480930474785368
3	A	26	50	20120618	10	2974	59.12	0.0567069515762732	-0.0462003347573348
3	A	26	50	20120618	10	2976	59.16	0.0563542467138174	-0.0438120108931991
3	A	26	50	20120618	10	2978	59.2	0.0562140274391081	-0.0425037926373259
3	A	26	50	20120618	10	2980	59.24	0.0564050169807066	-0.0421104291349518
3	A	26	50	20120618	10	2982	59.28	0.056373055754197	-0.0414190201243076
3	A	26	50	20120618	10	2984	59.32	0.0562824046648488	-0.0415072670505997
3	A	26	50	20120618	10	2986	59.36	0.0563551659526329	-0.0420892866421943
3	A	26	50	20120618	10	2988	59.4	0.0559315382800241	-0.0421483300584234
3	A	26	50	20120618	10	2990	59.44	0.0554320380497939	-0.042406141190844
3	A	26	50	20120618	10	2992	59.48	0.0547889244323047	-0.042457972117905
3	A	26	50	20120618	10	2994	59.52	0.0536745241451547	-0.0420694876523211
3	A	26	50	20120618	10	2996	59.56	0.0529542651778381	-0.0419004891316175
3	A	26	50	20120618	10	2998	59.6	0.0519186365861123	-0.0418058782442947
3	A	26	50	20120618	10	3000	59.64	0.0507442736439177	-0.0417215911159773
3	A	26	50	20120618	10	3002	59.68	0.0489649101397398	-0.0406073322501835
3	A	26	50	20120618	10	3004	59.72	0.047861894271767	-0.0407707446273158
3	A	26	50	20120618	10	3006	59.76	0.046745160532239	-0.0409689466580824
3	A	26	50	20120618	10	3008	59.8	0.0453588776877228	-0.0410402937323041
3	A	26	50	20120618	10	3010	59.84	0.0442721252757172	-0.0418348696223234
3	A	26	50	20120618	10	3012	59.88	0.0445147336123423	-0.0422389811477715
3	A	26	50	20120618	10	3014	59.92	0.0440708826857915	-0.0418020598676763
3	A	26	50	20120618	10	3016	59.96	0.0440967627939829	-0.0420468602353231
3	A	26	50	20120618	10	3018	60	0.0437615234690224	-0.0417440064009409
3	A	26	50	20120618	10	3020	60.04	0.0431727156523284	-0.0421966254515784
3	A	26	50	20120618	10	3022	60.08	0.042874528722702	-0.0429117225393924
3	A	26	50	20120618	10	3024	60.12	0.0427937771282905	-0.0426978934487616
3	A	26	50	20120618	10	3026	60.16	0.0420766294308111	-0.0425126314720907
3	A	26	50	20120618	10	3028	60.2	0.0408944176033453	-0.0426880646645031
3	A	26	50	20120618	10	3030	60.24	0.0406747902371088	-0.0426480424206879
3	A	26	50	20120618	10	3032	60.28	0.0393009524719414	-0.0429810190039487
3	A	26	50	20120618	10	3034	60.32	0.0386885979994339	-0.0436438609006329
3	A	26	50	20120618	10	3036	60.36	0.0375010121604311	-0.0438158999804956
3	A	26	50	20120618	10	3038	60.4	0.0362113201022249	-0.0438647610590756
3	A	26	50	20120618	10	3040	60.44	0.0350052787762331	-0.044710036505306
3	A	26	50	20120618	10	3042	60.48	0.0332456435512504	-0.0441386235154292
3	A	26	50	20120618	10	3044	60.52	0.031730525851202	-0.0447456746870778
3	A	26	50	20120618	10	3046	60.56	0.030489765582254	-0.0440261935372205
3	A	26	50	20120618	10	3048	60.6	0.0289618492494661	-0.0444991065524781
3	A	26	50	20120618	10	3050	60.64	0.0277761018880944	-0.0440797215205563
3	A	26	50	20120618	10	3052	60.68	0.0258005869628154	-0.043969271441335
3	A	26	50	20120618	10	3054	60.72	0.0248627512389277	-0.0433876761138091
3	A	26	50	20120618	10	3056	60.76	0.0236147077701334	-0.0430773976582244
3	A	26	50	20120618	10	3058	60.8	0.0220534867079516	-0.0432507095302932
3	A	26	50	20120618	10	3060	60.84	0.0211160045374545	-0.0434139097753911
3	A	26	50	20120618	10	3062	60.88	0.0200098773996444	-0.0426592147078307
3	A	26	50	20120618	10	3064	60.92	0.0191448029635408	-0.0431454213305745
3	A	26	50	20120618	10	3066	60.96	0.0186117151612042	-0.0431518560022833
3	A	26	50	20120618	10	3068	61	0.0177009616270360	-0.04292459188281
3	A	26	50	20120618	10	3070	61.04	0.0175200130017303	-0.0426494566342503
3	A	26	50	20120618	10	3072	61.08	0.0162523119644191	-0.0431776653997966
3	A	26	50	20120618	10	3074	61.12	0.0162285531765712	-0.0430567501402137
3	A	26	50	20120618	10	3076	61.16	0.0158040769758249	-0.0429476435638767
3	A	26	50	20120618	10	3078	61.2	0.013988297472416	-0.0430242232282792
3	A	26	50	20120618	10	3080	61.24	0.0133835797531453	-0.0434151118569191
3	A	26	50	20120618	10	3082	61.28	0.0129492040574624	-0.0426225158658871
3	A	26	50	20120618	10	3084	61.32	0.0113055343445942	-0.0431663516912977
3	A	26	50	20120618	10	3086	61.36	0.00968406778465536	-0.04306403334006
3	A	26	50	20120618	10	3088	61.4	0.00886849082323479	-0.0426423148557603
3	A	26	50	20120618	10	3090	61.44	0.0077789806947826	-0.0417611183850456
3	A	26	50	20120618	10	3092	61.48	0.0075717276972168	-0.0414179594641358
3	A	26	50	20120618	10	3094	61.52	0.0076048202945763	-0.0415336421335379
3	A	26	50	20120618	10	3096	61.56	0.0076806928521976	-0.0412768916612891
3	A	26	50	20120618	10	3098	61.6	0.0076932793529028	-0.0413990797130781
3	A	26	50	20120618	10	3100	61.64	0.0077034616905518	-0.0407817754931023
3	A	26	50	20120618	10	3102	61.68	0.0075048353957165	-0.0399835226478208
3	A	26	50	20120618	10	3104	61.72	0.0076925015354434	-0.0399104078066461
3	A	26	50	20120618	10	3106	61.76	0.0075080173762319	-0.039461041447202
3	A	26	50	20120618	10	3108	61.8	0.0071937084119945	-0.038621352144543
3	A	26	50	20120618	10	3110	61.84	0.0068992691483084	-0.0370092901047939
3	A	26	50	20120618	10	3112	61.88	0.0064862480774173	-0.0349225472828343
3	A	26	50	20120618	10	3114	61.92	0.0069905566337596	-0.0332290265418925
3	A	26	50	20120618	10	3116	61.96	0.0071992238448877	-0.0322653107098134
3	A	26	50	20120618	10	3118	62	0.0074006785668478	-0.0304998772092249
3	A	26	50	20120618	10	3120	62.04	0.0076910873218811	-0.0277242709610334
3	A	26	50	20120618	10	3122	62.08	0.00813203911062901	-0.0259180373991704
3	A	26	50	20120618	10	3124	62.12	0.00829898702166715	-0.0234436586397644
3	A	26	50	20120618	10	3126	62.16	0.00842195289091549	-0.0224310110184271
3	A	26	50	20120618	10	3128	62.2	0.00854293886117651	-0.0208911445810372
3	A	26	50	20120618	10	3130	62.24	0.00926432919934303	-0.0188017854639871
3	A	26	50	20120618	10	3132	62.28	0.00942484243867237	-0.0166183811450393
3	A	26	50	20120618	10	3134	62.32	0.00938086039688257	-0.0147678826986741
3	A	26	50	20120618	10	3136	62.36	0.00890596748263768	-0.013994307880056
3	A	26	50	20120618	10	3138	62.4	0.00862347832355366	-0.013059866268718
3	A	26	50	20120618	10	3140	62.44	0.00803516548160645	-0.0123073632321793
3	A	26	50	20120618	10	3142	62.48	0.0072080626796525	-0.0116427535685421
3	A	26	50	20120618	10	3144	62.52	0.0071388369257744	-0.0111157468845237
3	A	26	50	20120618	10	3146	62.56	0.0064152545565862	-0.0109910839590005
3	A	26	50	20120618	10	3148	62.6	0.0055211887424539	-0.0105275047532546
3	A	26	50	20120618	10	3150	62.64	0.0044571344581244	-0.010227974320744
3	A	26	50	20120618	10	3152	62.68	0.0036321529765141	-0.0095411615041775
3	A	26	50	20120618	10	3154	62.72	0.0023216012682629	-0.0091307567283769
3	A	26	50	20120618	10	3156	62.76	0.0014857869107648	-0.0084018569161941
3	A	26	50	20120618	10	3158	62.8	0.000514703026025701	-0.0073681233706419
3	A	26	50	20120618	10	3160	62.84	-0.000293074547598398	-0.0065746293539978
3	A	26	50	20120618	10	3162	62.88	-0.000308206632715798	-0.0054425513973181
3	A	26	50	20120618	10	3164	62.92	-0.0009913566361557	-0.0051352993587569
3	A	26	50	20120618	10	3166	62.96	-0.000962103628618	-0.0045106200150533
3	A	26	50	20120618	10	3168	63	-0.000813448570009201	-0.0030975590367336
3	A	26	50	20120618	10	3170	63.04	-0.000620500342626798	-0.00178564261239470
3	A	26	50	20120618	10	3172	63.08	-0.0003034195198072	-0.00119960665428290
3	A	26	50	20120618	10	3174	63.12	0.0005627933582142	0.000521625601413597
3	A	26	50	20120618	10	3176	63.16	0.0013500294798448	0.0016820443978832
3	A	26	50	20120618	10	3178	63.2	0.0022468883657627	0.0033746105446703
3	A	26	50	20120618	10	3180	63.24	0.0024217042539551	0.0053404897258421
3	A	26	50	20120618	10	3182	63.28	0.0023880742554419	0.0058413758853634
3	A	26	50	20120618	10	3184	63.32	0.0027926701490351	0.0069166130634374
3	A	26	50	20120618	10	3186	63.36	0.0027386033503321	0.0085642157042225
3	A	26	50	20120618	10	3188	63.4	0.0023884087169494	0.0100828335828378
3	A	26	50	20120618	10	3190	63.44	0.0021447255780169	0.0106782316347325
3	A	26	50	20120618	10	3192	63.48	0.002129614706103	0.0117999646192034
3	A	26	50	20120618	10	3194	63.52	0.0017690326741047	0.0127161911598580
3	A	26	50	20120618	10	3196	63.56	0.000639365951548902	0.0140217860495730
3	A	26	50	20120618	10	3198	63.6	0.000312194714961699	0.0149938386706024
3	A	26	50	20120618	10	3200	63.64	-0.0007568446721752	0.0156274417018846
3	A	26	50	20120618	10	3202	63.68	-0.0006690361520875	0.0166133041183505
3	A	26	50	20120618	10	3204	63.72	-0.000322914453764499	0.0167417924915599
3	A	26	50	20120618	10	3206	63.76	-2.86378246380087e-06	0.0173102922014983
3	A	26	50	20120618	10	3208	63.8	0.0007285533298599	0.0180622436947477
3	A	26	50	20120618	10	3210	63.84	0.00191328245746670	0.0187792075444639
3	A	26	50	20120618	10	3212	63.88	0.0027690160129909	0.0196626738279462
3	A	26	50	20120618	10	3214	63.92	0.0043212497479838	0.0206926526364904
3	A	26	50	20120618	10	3216	63.96	0.0050535224595128	0.0215500125376112
3	A	26	50	20120618	10	3218	64	0.0060825254606989	0.0220079985287180
3	A	26	50	20120618	10	3220	64.04	0.0069965741124675	0.0233511054331749
3	A	26	50	20120618	10	3222	64.08	0.007545486964567	0.0240259540030037
3	A	26	50	20120618	10	3224	64.12	0.00854890684240973	0.0243864441111205
3	A	26	50	20120618	10	3226	64.16	0.00927393878049935	0.0247109000576679
3	A	26	50	20120618	10	3228	64.2	0.00974697200390972	0.0256431708511877
3	A	26	50	20120618	10	3230	64.24	0.0110253149982778	0.0266533930962655
3	A	26	50	20120618	10	3232	64.28	0.0115701711787736	0.0278573717917765
3	A	26	50	20120618	10	3234	64.32	0.0123544141173995	0.0289577056037284
3	A	26	50	20120618	10	3236	64.36	0.0131397481217887	0.0296507621731728
3	A	26	50	20120618	10	3238	64.4	0.0137519046043975	0.0288403470912549
3	A	26	50	20120618	10	3240	64.44	0.0140235891718650	0.0285721697734221
3	A	26	50	20120618	10	3242	64.48	0.0148519152685504	0.0284678220257224
3	A	26	50	20120618	10	3244	64.52	0.0156032162235611	0.0278721269889795
3	A	26	50	20120618	10	3246	64.56	0.0171379985631943	0.0278730108724560
3	A	26	50	20120618	10	3248	64.6	0.0183269279050814	0.0277110692774287
3	A	26	50	20120618	10	3250	64.64	0.0192236524407109	0.0276420697977205
3	A	26	50	20120618	10	3252	64.68	0.0207398308009311	0.0272071849851552
3	A	26	50	20120618	10	3254	64.72	0.0222549647644355	0.0270540942457079
3	A	26	50	20120618	10	3256	64.76	0.024219303159931	0.0270167208238951
3	A	26	50	20120618	10	3258	64.8	0.025111214419701	0.0266562993051362
3	A	26	50	20120618	10	3260	64.84	0.0261122372055555	0.026692573883011
3	A	26	50	20120618	10	3262	64.88	0.0264276139010326	0.0259292026152455
3	A	26	50	20120618	10	3264	64.92	0.0267761892598863	0.0248031350662059
3	A	26	50	20120618	10	3266	64.96	0.0267380479201091	0.0243441803388089
3	A	26	50	20120618	10	3268	65	0.027000207759234	0.0237570059387794
3	A	26	50	20120618	10	3270	65.04	0.0274653850263054	0.0224616853105951
3	A	26	50	20120618	10	3272	65.08	0.0281125998631254	0.0212390128331098
3	A	26	50	20120618	10	3274	65.12	0.0288744225670402	0.0191943852910376
3	A	26	50	20120618	10	3276	65.16	0.0284726515650378	0.0187126405120830
3	A	26	50	20120618	10	3278	65.2	0.0281577839864432	0.0177775412914385
3	A	26	50	20120618	10	3280	65.24	0.0278680186985808	0.0169913870431831
3	A	26	50	20120618	10	3282	65.28	0.0276385201216789	0.0159887379117318
3	A	26	50	20120618	10	3284	65.32	0.0274239627110635	0.0143110351494852
3	A	26	50	20120618	10	3286	65.36	0.027430111853054	0.0124996370211139
3	A	26	50	20120618	10	3288	65.4	0.0275941180584611	0.0117974374195674
3	A	26	50	20120618	10	3290	65.44	0.0273370592876556	0.010177501038703
3	A	26	50	20120618	10	3292	65.48	0.0274705256926046	0.0094569238733349
3	A	26	50	20120618	10	3294	65.52	0.0274830626958350	0.0077647678484808
3	A	26	50	20120618	10	3296	65.56	0.0280020932153616	0.0061081722236526
3	A	26	50	20120618	10	3298	65.6	0.0285312141486557	0.0039634395745678
3	A	26	50	20120618	10	3300	65.64	0.0282231347951605	0.0032797450989064
3	A	26	50	20120618	10	3302	65.68	0.0280447953938774	0.0029495191610244
3	A	26	50	20120618	10	3304	65.72	0.0278415587628288	0.0015842232457738
3	A	26	50	20120618	10	3306	65.76	0.0276570180350747	0.000595702107810698
3	A	26	50	20120618	10	3308	65.8	0.027491859104193	-0.0009724980983014
3	A	26	50	20120618	10	3310	65.84	0.0267747043356458	-0.0010976630696393
3	A	26	50	20120618	10	3312	65.88	0.0269242503487989	-0.0018499610452114
3	A	26	50	20120618	10	3314	65.92	0.0263917282318873	-0.00319834296625610
3	A	26	50	20120618	10	3316	65.96	0.0258645801265128	-0.0042436589208841
3	A	26	50	20120618	10	3318	66	0.0253746258378286	-0.0054848434539009
3	A	26	50	20120618	10	3320	66.04	0.0249852221334292	-0.0065878593218738
3	A	26	50	20120618	10	3322	66.08	0.0251699184246751	-0.0072956732098415
3	A	26	50	20120618	10	3324	66.12	0.0251009048028313	-0.0086359234029025
3	A	26	50	20120618	10	3326	66.16	0.0256908439903752	-0.0098932299705303
3	A	26	50	20120618	10	3328	66.2	0.0269074919180848	-0.0116619868729903
3	A	26	50	20120618	10	3330	66.24	0.0272739146520957	-0.0126441581920585
3	A	26	50	20120618	10	3332	66.28	0.0276882085151929	-0.0127760336067497
3	A	26	50	20120618	10	3334	66.32	0.028223417637873	-0.0130875141438624
3	A	26	50	20120618	10	3336	66.36	0.0284825015624997	-0.0139487702033476
3	A	26	50	20120618	10	3338	66.4	0.0286826127815755	-0.0142140766676488
3	A	26	50	20120618	10	3340	66.44	0.0284098816960719	-0.0150235018000731
3	A	26	50	20120618	10	3342	66.48	0.0282145788031081	-0.015494859180412
3	A	26	50	20120618	10	3344	66.52	0.0278395293663668	-0.0158329976431754
3	A	26	50	20120618	10	3346	66.56	0.0273665456404311	-0.0175165481785025
3	A	26	50	20120618	10	3348	66.6	0.026892713386358	-0.0192452121264692
3	A	26	50	20120618	10	3350	66.64	0.0267752629500029	-0.020935126622827
3	A	26	50	20120618	10	3352	66.68	0.0269103910558877	-0.0225813419201074
3	A	26	50	20120618	10	3354	66.72	0.0272978148612998	-0.023944007398132
3	A	26	50	20120618	10	3356	66.76	0.0282149323564987	-0.0251224715596575
3	A	26	50	20120618	10	3358	66.8	0.0287148568507976	-0.0247139052614879
3	A	26	50	20120618	10	3360	66.84	0.0299306562503698	-0.0242272743746753
3	A	26	50	20120618	10	3362	66.88	0.0319705886034148	-0.0243881411673952
3	A	26	50	20120618	10	3364	66.92	0.0332889891969372	-0.0249833129451199
3	A	26	50	20120618	10	3366	66.96	0.035195278368338	-0.0253783735037689
3	A	26	50	20120618	10	3368	67	0.0357760251677265	-0.0249428664372361
3	A	26	50	20120618	10	3370	67.04	0.0369357509995505	-0.0251171682587986
3	A	26	50	20120618	10	3372	67.08	0.0383670058353502	-0.025609668131895
3	A	26	50	20120618	10	3374	67.12	0.0394147966637125	-0.0267843139168021
3	A	26	50	20120618	10	3376	67.16	0.0398271106278223	-0.0277528380749933
3	A	26	50	20120618	10	3378	67.2	0.0404514152049319	-0.0289766277811929
3	A	26	50	20120618	10	3380	67.24	0.0416765484140157	-0.0301617387464615
3	A	26	50	20120618	10	3382	67.28	0.0422707302422468	-0.0305098474148396
3	A	26	50	20120618	10	3384	67.32	0.0425711092028949	-0.0311950338858094
3	A	26	50	20120618	10	3386	67.36	0.043578312102017	-0.0323221620950208
3	A	26	50	20120618	10	3388	67.4	0.0433992726650205	-0.0332231575556087
3	A	26	50	20120618	10	3390	67.44	0.0435911107347564	-0.033627410502413
3	A	26	50	20120618	10	3392	67.48	0.043072377200078	-0.0342806357468731
3	A	26	50	20120618	10	3394	67.52	0.042773836717061	-0.0348664030044081
3	A	26	50	20120618	10	3396	67.56	0.0419003477102613	-0.0357229214484593
3	A	26	50	20120618	10	3398	67.6	0.0410523852582624	-0.0360249974653822
3	A	26	50	20120618	10	3400	67.64	0.040174936453488	-0.0355360331261918
3	A	26	50	20120618	10	3402	67.68	0.0397461469013765	-0.0351807826793236
3	A	26	50	20120618	10	3404	67.72	0.038364460250938	-0.0349554984588376
3	A	26	50	20120618	10	3406	67.76	0.0368487768654646	-0.0344352799999186
3	A	26	50	20120618	10	3408	67.8	0.0361161435294772	-0.0341690542968019
3	A	26	50	20120618	10	3410	67.84	0.0350622715827968	-0.0329890345003578
3	A	26	50	20120618	10	3412	67.88	0.0336630486841848	-0.0335663164765185
3	A	26	50	20120618	10	3414	67.92	0.0324816853848565	-0.0329915093740919
3	A	26	50	20120618	10	3416	67.96	0.0313703963675437	-0.0327411935735519
3	A	26	50	20120618	10	3418	68	0.030096472790558	-0.0318114895776478
3	A	26	50	20120618	10	3420	68.04	0.0285472725436564	-0.0316142774963749
3	A	26	50	20120618	10	3422	68.08	0.0275241597419576	-0.0306878969023424
3	A	26	50	20120618	10	3424	68.12	0.0262871471389498	-0.0306630067436447
3	A	26	50	20120618	10	3426	68.16	0.0250702163685278	-0.0299465661529464
3	A	26	50	20120618	10	3428	68.2	0.0241753020262581	-0.029347363866569
3	A	26	50	20120618	10	3430	68.24	0.0225237834281188	-0.0276566715527519
3	A	26	50	20120618	10	3432	68.28	0.0214282628920265	-0.0268765206410688
3	A	26	50	20120618	10	3434	68.32	0.0200597991383962	-0.0258879146502919
3	A	26	50	20120618	10	3436	68.36	0.0189821684038679	-0.0256190726520848
3	A	26	50	20120618	10	3438	68.4	0.0170502819669881	-0.0246202843236588
3	A	26	50	20120618	10	3440	68.44	0.0160770909040411	-0.0243372294791498
3	A	26	50	20120618	10	3442	68.48	0.0147665391957899	-0.0231409462267384
3	A	26	50	20120618	10	3444	68.52	0.0136650789627356	-0.022516783070985
3	A	26	50	20120618	10	3446	68.56	0.0139641851311775	-0.021274820720509
3	A	26	50	20120618	10	3448	68.6	0.0135206170473392	-0.0202983769663685
3	A	26	50	20120618	10	3450	68.64	0.0132945550093939	-0.0194886689912318
3	A	26	50	20120618	10	3452	68.68	0.0126761194185681	-0.0185910676431935
3	A	26	50	20120618	10	3454	68.72	0.0123217882105155	-0.0176557775037181
3	A	26	50	20120618	10	3456	68.76	0.012379275991826	-0.0164082290096707
3	A	26	50	20120618	10	3458	68.8	0.0120066307181407	-0.0169225784823058
3	A	26	50	20120618	10	3460	68.84	0.0109500717656918	-0.0149112839538988
3	A	26	50	20120618	10	3462	68.88	0.0105598195331549	-0.0141893986409854
3	A	26	50	20120618	10	3464	68.92	0.00978023430689673	-0.0140793021151547
3	A	26	50	20120618	10	3466	68.96	0.00902186228407416	-0.0131469818241602
3	A	26	50	20120618	10	3468	69	0.00903246888579196	-0.013021116817109
3	A	26	50	20120618	10	3470	69.04	0.00812956423689485	-0.0116834829191384
3	A	26	50	20120618	10	3472	69.08	0.0077430596702983	-0.011019368230248
3	A	26	50	20120618	10	3474	69.12	0.0069811521135698	-0.0104093472101184
3	A	26	50	20120618	10	3476	69.16	0.0069081786937513	-0.0089528486622303
3	A	26	50	20120618	10	3478	69.2	0.0061769595713263	-0.0074183562363774
3	A	26	50	20120618	10	3480	69.24	0.0058584786770799	-0.0063171081353575
3	A	26	50	20120618	10	3482	69.28	0.0057695953546848	-0.0052273858748709
3	A	26	50	20120618	10	3484	69.32	0.0053566591366074	-0.0040466731137812
3	A	26	50	20120618	10	3486	69.36	0.0051917689063025	-0.0034358813472601
3	A	26	50	20120618	10	3488	69.4	0.0051192621769597	-0.0022714603264089
3	A	26	50	20120618	10	3490	69.44	0.0039814071578777	-0.0006710160510747
3	A	26	50	20120618	10	3492	69.48	0.0037086760723741	0.0006487987560099
3	A	26	50	20120618	10	3494	69.52	0.0033313497517973	0.0024418942738784
3	A	26	50	20120618	10	3496	69.56	0.0024555414347553	0.0035250262991644
3	A	26	50	20120618	10	3498	69.6	0.002389476448189	0.0042782576556877
3	A	26	50	20120618	10	3500	69.64	0.0020235649523809	0.0053944094463347
3	A	26	50	20120618	10	3502	69.68	0.00151509436552460	0.0064252905231316
3	A	26	50	20120618	10	3504	69.72	0.000738530606542501	0.0073589734088934
3	A	26	50	20120618	10	3506	69.76	0.0009641400961478	0.0074664112132269
3	A	26	50	20120618	10	3508	69.8	0.000695177889787901	0.0078357825825153
3	A	26	50	20120618	10	3510	69.84	0.001200695598726	0.007664443538366
3	A	26	50	20120618	10	3512	69.88	0.0009569983176579	0.0081188586402277
3	A	26	50	20120618	10	3514	69.92	0.00114136933978440	0.0081320532527647
3	A	26	50	20120618	10	3516	69.96	0.001405912128762	0.0082523179741089
3	A	26	50	20120618	10	3518	70	0.00164753051589340	0.0087523131790859
3	A	26	50	20120618	10	3520	70.04	0.001857647295923	0.0088089170769199
3	A	26	50	20120618	10	3522	70.08	0.0022722947124108	0.0100322118083726
3	A	26	50	20120618	10	3524	70.12	0.0022272520104492	0.0102998517250517
3	A	26	50	20120618	10	3526	70.16	0.0032721790563476	0.0114859879951531
3	A	26	50	20120618	10	3528	70.2	0.0037261628230728	0.0127550820328233
3	A	26	50	20120618	10	3530	70.24	0.003896229075016	0.0133660859313788
3	A	26	50	20120618	10	3532	70.28	0.0042853075102961	0.0152274455379030
3	A	26	50	20120618	10	3534	70.32	0.0050352366781513	0.0167125394840222
3	A	26	50	20120618	10	3536	70.36	0.0054275041650145	0.0179278085535085
3	A	26	50	20120618	10	3538	70.4	0.0058593272052173	0.0190087697609762
3	A	26	50	20120618	10	3540	70.44	0.0062873177266661	0.0202667339379105
3	A	26	50	20120618	10	3542	70.48	0.0072782076723463	0.0215318257511991
3	A	26	50	20120618	10	3544	70.52	0.007851239936752	0.0221132301598941
3	A	26	50	20120618	10	3546	70.56	0.00821262099941303	0.0224834359151844
3	A	26	50	20120618	10	3548	70.6	0.00934862339872828	0.0231075919998699
3	A	26	50	20120618	10	3550	70.64	0.0102948241958374	0.0246454431829335
3	A	26	50	20120618	10	3552	70.68	0.0115231323143688	0.0254253183229719
3	A	26	50	20120618	10	3554	70.72	0.0117065275291373	0.0260505421388971
3	A	26	50	20120618	10	3556	70.76	0.0130311360959344	0.0268498410779507
3	A	26	50	20120618	10	3558	70.8	0.0134397056467952	0.0275609391940743
3	A	26	50	20120618	10	3560	70.84	0.0142425094313204	0.0279932190252577
3	A	26	50	20120618	10	3562	70.88	0.0151274394258397	0.0280098926031581
3	A	26	50	20120618	10	3564	70.92	0.0154011533897692	0.0278222901030415
3	A	26	50	20120618	10	3566	70.96	0.0168399813391954	0.0271381572211757
3	A	26	50	20120618	10	3568	71	0.0179548341746854	0.0270750832962939
3	A	26	50	20120618	10	3570	71.04	0.0192071768527092	0.0268290808471191
3	A	26	50	20120618	10	3572	71.08	0.0207195439073788	0.0264698635312085
3	A	26	50	20120618	10	3574	71.12	0.0217560082993200	0.0268082127117927
3	A	26	50	20120618	10	3576	71.16	0.0230620939211412	0.0260612505639914
3	A	26	50	20120618	10	3578	71.2	0.0235625657160887	0.0259109663313587
3	A	26	50	20120618	10	3580	71.24	0.0244118080313616	0.02488281185831
3	A	26	50	20120618	10	3582	71.28	0.0257379585152057	0.0244497372391045
3	A	26	50	20120618	10	3584	71.32	0.0264862047689217	0.0247272483664489
3	A	26	50	20120618	10	3586	71.36	0.0272172400435836	0.0240297299532153
3	A	26	50	20120618	10	3588	71.4	0.0291137994256753	0.0241450732113624
3	A	26	50	20120618	10	3590	71.44	0.0303007842239141	0.0240553625740333
3	A	26	50	20120618	10	3592	71.48	0.0315476185401125	0.0236489953779532
3	A	26	50	20120618	10	3594	71.52	0.0318310622933511	0.0235117813070639
3	A	26	50	20120618	10	3596	71.56	0.0322665340045449	0.0227168165083150
3	A	26	50	20120618	10	3598	71.6	0.0330355621265599	0.0220633296343458
3	A	26	50	20120618	10	3600	71.64	0.0336577453833259	0.0220291763768145
3	A	26	50	20120618	10	3602	71.68	0.0336474923349987	0.0217799212364462
3	A	26	50	20120618	10	3604	71.72	0.0332657253838361	0.0224610771987632
3	A	26	50	20120618	10	3606	71.76	0.0330255212102671	0.0222570768923909
3	A	26	50	20120618	10	3608	71.8	0.0332997584332146	0.0230224280591438
3	A	26	50	20120618	10	3610	71.84	0.0337291065996833	0.0233619878065374
3	A	26	50	20120618	10	3612	71.88	0.0338806254407559	0.0237072821899264
3	A	26	50	20120618	10	3614	71.92	0.0337032618468309	0.0237309207696215
3	A	26	50	20120618	10	3616	71.96	0.0334164664074495	0.0242854268363602
3	A	26	50	20120618	10	3618	72	0.0333170189097434	0.0247389934100845
3	A	26	50	20120618	10	3620	72.04	0.0328636361837822	0.0258785525565091
3	A	26	50	20120618	10	3622	72.08	0.0329135367093305	0.0269535174984723
3	A	26	50	20120618	10	3624	72.12	0.0326213106898696	0.0281447590795338
3	A	26	50	20120618	10	3626	72.16	0.0320808760480765	0.0295415000333438
3	A	26	50	20120618	10	3628	72.2	0.0319819023119138	0.0311402472524032
3	A	26	50	20120618	10	3630	72.24	0.0314165633692874	0.0323271330556926
3	A	26	50	20120618	10	3632	72.28	0.0314328268252547	0.0337586000235266
3	A	26	50	20120618	10	3634	72.32	0.0313582740824404	0.0351531797054599
3	A	26	50	20120618	10	3636	72.36	0.0312254613977107	0.0355821287101506
3	A	26	50	20120618	10	3638	72.4	0.031235904657762	0.0367058847271225
3	A	26	50	20120618	10	3640	72.44	0.0316108480284862	0.0374355835699679
3	A	26	50	20120618	10	3642	72.48	0.0320817457894174	0.037769939011452
3	A	26	50	20120618	10	3644	72.52	0.0327551660035482	0.0380151919274387
3	A	26	50	20120618	10	3646	72.56	0.0336254419171342	0.0381340169793764
3	A	26	50	20120618	10	3648	72.6	0.0340832412320507	0.0386878046256254
3	A	26	50	20120618	10	3650	72.64	0.0350588279727724	0.0401151081487319
3	A	26	50	20120618	10	3652	72.68	0.0362349410042505	0.0405670377702577
3	A	26	50	20120618	10	3654	72.72	0.0374235237223934	0.0412302262906861
3	A	26	50	20120618	10	3656	72.76	0.0385257180737079	0.041299283611729
3	A	26	50	20120618	10	3658	72.8	0.0396550786190275	0.04176614591426
3	A	26	50	20120618	10	3660	72.84	0.0416168615306158	0.0422438813977652
3	A	26	50	20120618	10	3662	72.88	0.0425928739496198	0.0424611823826917
3	A	26	50	20120618	10	3664	72.92	0.043992648391521	0.0433504540128475
3	A	26	50	20120618	10	3666	72.96	0.045043006017499	0.0432850961330624
3	A	26	50	20120618	10	3668	73	0.0468511204833999	0.0435305611810835
3	A	26	50	20120618	10	3670	73.04	0.0478084723544483	0.0433914732772241
3	A	26	50	20120618	10	3672	73.08	0.0488718266030645	0.0431977189481112
3	A	26	50	20120618	10	3674	73.12	0.0497363989933534	0.0430996503086284
3	A	26	50	20120618	10	3676	73.16	0.0510677396409715	0.0419114280735225
3	A	26	50	20120618	10	3678	73.2	0.0516512936542813	0.0419474410218884
3	A	26	50	20120618	10	3680	73.24	0.0528367440308049	0.041232923761635
3	A	26	50	20120618	10	3682	73.28	0.0537619225433094	0.0409138771819636
3	A	26	50	20120618	10	3684	73.32	0.0539967527053414	0.0407715365869108
3	A	26	50	20120618	10	3686	73.36	0.0537963586435532	0.0400147909096849
3	A	26	50	20120618	10	3688	73.4	0.0533772564543439	0.0400039721759328
3	A	26	50	20120618	10	3690	73.44	0.0530288649432533	0.0390891881331117
3	A	26	50	20120618	10	3692	73.48	0.052749769896719	0.0385266846886778
3	A	26	50	20120618	10	3694	73.52	0.0527758621369448	0.0365307343774226
3	A	26	50	20120618	10	3696	73.56	0.052846926368454	0.03587008451176
3	A	26	50	20120618	10	3698	73.6	0.0534006616888012	0.033951208839654
3	A	26	50	20120618	10	3700	73.64	0.0538078844840865	0.0326260200210323
3	A	26	50	20120618	10	3702	73.68	0.0536334412411678	0.0300212507711754
3	A	26	50	20120618	10	3704	73.72	0.0533638214255014	0.0287935012670012
3	A	26	50	20120618	10	3706	73.76	0.0530385523061556	0.0281705401927759
3	A	26	50	20120618	10	3708	73.8	0.0526557954054993	0.0264724232577564
3	A	26	50	20120618	10	3710	73.84	0.0527610128945398	0.0249009491472474
3	A	26	50	20120618	10	3712	73.88	0.0524076009253028	0.0228813107588224
3	A	26	50	20120618	10	3714	73.92	0.0523079695798336	0.0224152566793423
3	A	26	50	20120618	10	3716	73.96	0.0514949382028253	0.0210334286075476
3	A	26	50	20120618	10	3718	74	0.0517738211173253	0.0206515909457069
3	A	26	50	20120618	10	3720	74.04	0.0501889119779738	0.0198956937966184
3	A	26	50	20120618	10	3722	74.08	0.0494550765604584	0.0180542463170524
3	A	26	50	20120618	10	3724	74.12	0.0487288071855017	0.0175542511120754
3	A	26	50	20120618	10	3726	74.16	0.0473485347486255	0.0155339056168692
3	A	26	50	20120618	10	3728	74.2	0.0470420746696593	0.0150646695568738
3	A	26	50	20120618	10	3730	74.24	0.04588517726496	0.0138715682849778
3	A	26	50	20120618	10	3732	74.28	0.0453069053393056	0.012442646901556
3	A	26	50	20120618	10	3734	74.32	0.0443355527539896	0.0117341966174852
3	A	26	50	20120618	10	3736	74.36	0.0436375676502804	0.0103927443428962
3	A	26	50	20120618	10	3738	74.4	0.0427544619912565	0.0095087901557349
3	A	26	50	20120618	10	3740	74.44	0.0425613794135857	0.0087354557534224
3	A	26	50	20120618	10	3742	74.48	0.0423344759185708	0.007777686689373
3	A	26	50	20120618	10	3744	74.52	0.0428352842963461	0.0075797321459799
3	A	26	50	20120618	10	3746	74.56	0.0425082120547083	0.006784838057909
3	A	26	50	20120618	10	3748	74.6	0.0433722116885045	0.0060401697645058
3	A	26	50	20120618	10	3750	74.64	0.0438922321575247	0.005950522766787
3	A	26	50	20120618	10	3752	74.68	0.0436601526408715	0.0056765825286875
3	A	26	50	20120618	10	3754	74.72	0.0441548091896506	0.0046936687474992
3	A	26	50	20120618	10	3756	74.76	0.0438154332900201	0.0030905516085321
3	A	26	50	20120618	10	3758	74.8	0.0436272438912751	0.0027718302979801
3	A	26	50	20120618	10	3760	74.84	0.0427616532672212	0.002549141159381
3	A	26	50	20120618	10	3762	74.88	0.0418182879683046	0.00185043480675490
3	A	26	50	20120618	10	3764	74.92	0.0407178035426083	0.00069352325992
3	A	26	50	20120618	10	3766	74.96	0.0398254178141882	-0.000386104344158401
3	A	26	50	20120618	10	3768	75	0.0395741643900563	-0.0016963208837952
3	A	26	50	20120618	10	3770	75.04	0.0388035452777836	-0.0032250998868562
3	A	26	50	20120618	10	3772	75.08	0.0387070322732194	-0.0046308918074653
3	A	26	50	20120618	10	3774	75.12	0.0386878555373136	-0.0059429425820926
3	A	26	50	20120618	10	3776	75.16	0.0379265490213491	-0.0069650300789587
3	A	26	50	20120618	10	3778	75.2	0.0377283469905825	-0.0076283669503898
3	A	26	50	20120618	10	3780	75.24	0.0364850552793579	-0.0077851183816432
3	A	26	50	20120618	10	3782	75.28	0.0356971332641495	-0.0087062593144271
3	A	26	50	20120618	10	3784	75.32	0.0350982491758236	-0.0085642369174258
3	A	26	50	20120618	10	3786	75.36	0.034435492131953	-0.0091541619628341
3	A	26	50	20120618	10	3788	75.4	0.0336127733920425	-0.0099005131703765
3	A	26	50	20120618	10	3790	75.44	0.0325801146487976	-0.0110734618990088
3	A	26	50	20120618	10	3792	75.48	0.0315420111833377	-0.0119732552780687
3	A	26	50	20120618	10	3794	75.52	0.0311278587415967	-0.0132237736205971
3	A	26	50	20120618	10	3796	75.56	0.030579780275499	-0.0136828980536215
3	A	26	50	20120618	10	3798	75.6	0.0296153573366387	-0.0149575994480665
3	A	26	50	20120618	10	3800	75.64	0.0290555408979733	-0.0157186584766576
3	A	26	50	20120618	10	3802	75.68	0.0283124423816244	-0.0170381904410298
3	A	26	50	20120618	10	3804	75.72	0.0279833548856601	-0.0173474789471208
3	A	26	50	20120618	10	3806	75.76	0.0271396350743483	-0.0178806374601354
3	A	26	50	20120618	10	3808	75.8	0.0261987587913015	-0.0184632934478331
3	A	26	50	20120618	10	3810	75.84	0.0250411542798210	-0.0188350194827029
3	A	26	50	20120618	10	3812	75.88	0.0247318657737300	-0.0198006445030913
3	A	26	50	20120618	10	3814	75.92	0.0244881967769332	-0.0200716078216419
3	A	26	50	20120618	10	3816	75.96	0.0241154100818916	-0.0204585366523072
3	A	26	50	20120618	10	3818	76	0.0236488610276647	-0.0209003369691926
3	A	26	50	20120618	10	3820	76.04	0.0234707408294838	-0.0213529560198301
3	A	26	50	20120618	10	3822	76.08	0.0240016366007987	-0.0217373392660831
3	A	26	50	20120618	10	3824	76.12	0.0237301783075012	-0.0222015548679321
3	A	26	50	20120618	10	3826	76.16	0.0239050458144886	-0.0223994740559862
3	A	26	50	20120618	10	3828	76.2	0.0236702156524566	-0.0233573916124596
3	A	26	50	20120618	10	3830	76.24	0.0238643164638923	-0.0240509926541255
3	A	26	50	20120618	10	3832	76.28	0.0240552352948126	-0.0240597607782122
3	A	26	50	20120618	10	3834	76.32	0.0238581646348959	-0.0248898334286471
3	A	26	50	20120618	10	3836	76.36	0.0242184355399105	-0.0251362601418906
3	A	26	50	20120618	10	3838	76.4	0.0245958184290297	-0.0266742881016495
3	A	26	50	20120618	10	3840	76.44	0.0245226328771769	-0.0270902790210215
3	A	26	50	20120618	10	3842	76.48	0.0249171277504009	-0.0279521714766098
3	A	26	50	20120618	10	3844	76.52	0.0251158247559143	-0.0288528840944852
3	A	26	50	20120618	10	3846	76.56	0.0248473363110978	-0.029588770121666
3	A	26	50	20120618	10	3848	76.6	0.024469034183163	-0.0299467075743027
3	A	26	50	20120618	10	3850	76.64	0.0237231779503674	-0.0308392177535163
3	A	26	50	20120618	10	3852	76.68	0.0232758622005888	-0.0323712353056351
3	A	26	50	20120618	10	3854	76.72	0.0222239701528957	-0.0337196879373579
3	A	26	50	20120618	10	3856	76.76	0.0220845286956457	-0.0349923387221374
3	A	26	50	20120618	10	3858	76.8	0.0211411775388647	-0.0371657728354705
3	A	26	50	20120618	10	3860	76.84	0.0199348533701605	-0.0388054120396859
3	A	26	50	20120618	10	3862	76.88	0.0198239790268704	-0.040236313322095
3	A	26	50	20120618	10	3864	76.92	0.018611573739848	-0.0417536230531651
3	A	26	50	20120618	10	3866	76.96	0.0173256293475821	-0.0431186219835676
3	A	26	50	20120618	10	3868	77	0.0162402204384608	-0.043311379292119
3	A	26	50	20120618	10	3870	77.04	0.0152437655624127	-0.043180281694887
3	A	26	50	20120618	10	3872	77.08	0.0144473511947623	-0.0423458249824088
3	A	26	50	20120618	10	3874	77.12	0.0133241120728475	-0.041919227461319
3	A	26	50	20120618	10	3876	77.16	0.0122485319479846	-0.0406542841404543
3	A	26	50	20120618	10	3878	77.2	0.0122126816341785	-0.0406293232710785
3	A	26	50	20120618	10	3880	77.24	0.0121402031891068	-0.0404492231739102
3	A	26	50	20120618	10	3882	77.28	0.012259492103093	-0.0405547942163414
3	A	26	50	20120618	10	3884	77.32	0.0117785180705299	-0.0405979277299938
3	A	26	50	20120618	10	3886	77.36	0.0110463797092894	-0.0408328286027039
3	A	26	50	20120618	10	3888	77.4	0.0102308734585469	-0.0413028424801586
3	A	26	50	20120618	10	3890	77.44	0.00903204462172324	-0.0418852156251439
3	A	26	50	20120618	10	3892	77.48	0.007739312004358	-0.0418266671836616
3	A	26	50	20120618	10	3894	77.52	0.0064482057325895	-0.0420681441494368
3	A	26	50	20120618	10	3896	77.56	0.0056163653152016	-0.0420696997843554
3	A	26	50	20120618	10	3898	77.6	0.003961664736547	-0.041916894008941
3	A	26	50	20120618	10	3900	77.64	0.0029191064983655	-0.0423441279261339
3	A	26	50	20120618	10	3902	77.68	0.0019797858502373	-0.0416629012531388
3	A	26	50	20120618	10	3904	77.72	0.000294396837279200	-0.0422741950654746
3	A	26	50	20120618	10	3906	77.76	-0.00113219109376470	-0.0419887360579096
3	A	26	50	20120618	10	3908	77.8	-0.0031231916575516	-0.0422183336297609
3	A	26	50	20120618	10	3910	77.84	-0.0046861097760083	-0.0424255866273266
3	A	26	50	20120618	10	3912	77.88	-0.0062206022018612	-0.042334016299163
3	A	26	50	20120618	10	3914	77.92	-0.0078005615937444	-0.0425720284417104
3	A	26	50	20120618	10	3916	77.96	-0.0095806322047034	-0.0423761598633217
3	A	26	50	20120618	10	3918	78	-0.0104923049776872	-0.0428328801332901
3	A	26	50	20120618	10	3920	78.04	-0.0117770472884251	-0.04293774406894
3	A	26	50	20120618	10	3922	78.08	-0.0129201561108913	-0.0426512244012033
3	A	26	50	20120618	10	3924	78.12	-0.0141334806367292	-0.0427864939284442
3	A	26	50	20120618	10	3926	78.16	-0.014482579254601	-0.0429941711900787
3	A	26	50	20120618	10	3928	78.2	-0.0164977628703046	-0.0436757514164644
3	A	26	50	20120618	10	3930	78.24	-0.0176605292612877	-0.04415700829174
3	A	26	50	20120618	10	3932	78.28	-0.0191699901070867	-0.04532026965747
3	A	26	50	20120618	10	3934	78.32	-0.0206018106283113	-0.0463768993205971
3	A	26	50	20120618	10	3936	78.36	-0.0215468588413671	-0.0467227452472754
3	A	26	50	20120618	10	3938	78.4	-0.0227256058456051	-0.0479040378359257
3	A	26	50	20120618	10	3940	78.44	-0.0233623555020636	-0.0492628849373318
3	A	26	50	20120618	10	3942	78.48	-0.0236827455846192	-0.0502604004735517
3	A	26	50	20120618	10	3944	78.52	-0.0243410619979039	-0.0507112517572362
3	A	26	50	20120618	10	3946	78.56	-0.0242728969041975	-0.0525774479741438
3	A	26	50	20120618	10	3948	78.6	-0.0247335062614624	-0.0536605941415653
3	A	26	50	20120618	10	3950	78.64	-0.0252414210623887	-0.0553107692368204
3	A	26	50	20120618	10	3952	78.68	-0.0251830140422627	-0.0562749800436463
3	A	26	50	20120618	10	3954	78.72	-0.0250275212610798	-0.0573413677803538
3	A	26	50	20120618	10	3956	78.76	-0.025127152606549	-0.0592441214178487
3	A	26	50	20120618	10	3958	78.8	-0.0255526187567889	-0.0608698306184747
3	A	26	50	20120618	10	3960	78.84	-0.0255813980027832	-0.0627123387582124
3	A	26	50	20120618	10	3962	78.88	-0.0263063945855338	-0.064563049336612
3	A	26	50	20120618	10	3964	78.92	-0.0262414114723427	-0.0656300027587444
3	A	26	50	20120618	10	3966	78.96	-0.0266942426550146	-0.0669979715376279
3	A	26	50	20120618	10	3968	79	-0.0266782620417598	-0.0694780778619616
3	A	26	50	20120618	10	3970	79.04	-0.0264377750254782	-0.0704403794804783
3	A	26	50	20120618	10	3972	79.08	-0.0269088495631047	-0.0718517646157267
3	A	26	50	20120618	10	3974	79.12	-0.0267196984991373	-0.0723753771871953
3	A	26	50	20120618	10	3976	79.16	-0.0271899245086264	-0.0731773776984171
3	A	26	50	20120618	10	3978	79.2	-0.0272767572213561	-0.0745336085047329
3	A	26	50	20120618	10	3980	79.24	-0.0275059305291386	-0.0758614843291231
3	A	26	50	20120618	10	3982	79.28	-0.0270791208760144	-0.0772202607198512
3	A	26	50	20120618	10	3984	79.32	-0.026661079346977	-0.0783793501555722
3	A	26	50	20120618	10	3986	79.36	-0.0258553311698149	-0.0796065339743212
3	A	26	50	20120618	10	3988	79.4	-0.0246031864816897	-0.0808431223132602
3	A	26	50	20120618	10	3990	79.44	-0.0232608149682852	-0.0821119547214212
3	A	26	50	20120618	10	3992	79.48	-0.0219756483934786	-0.0838524980633122
3	A	26	50	20120618	10	3994	79.52	-0.0209261605088416	-0.0854153454710912
3	A	26	50	20120618	10	3996	79.56	-0.0189406046672698	-0.0874192860889732
3	A	26	50	20120618	10	3998	79.6	-0.0184643682501406	-0.0889971948711912
3	A	26	50	20120618	10	4000	79.64	-0.0179835356389338	-0.0892786233701032
3	A	26	50	20120618	10	4002	79.68	-0.0172375379847819	-0.0908208232598712
3	A	26	50	20120618	10	4004	79.72	-0.0159119956127696	-0.0916301776816172
3	A	26	50	20120618	10	4006	79.76	-0.0139967261852478	-0.0931098693319282
3	A	26	50	20120618	10	4008	79.8	-0.0119180443805937	-0.0950853135465292
3	A	26	50	20120618	10	4010	79.84	-0.0107694201252342	-0.0959921072827232
3	A	26	50	20120618	10	4012	79.88	-0.0093024563969846	-0.0969400546335812
3	A	26	50	20120618	10	4014	79.92	-0.0077125975101648	-0.0979246301157062
[truncated: 1,210 more rows]
