# Supplementary material for: How Do Ants Make Sense of Gravity? A Boltzmann Walker Analysis of Lasius niger Trajectories on Various Inclines
Source: PLoS One. 2013 Oct 29;8(10):e76531. doi: 10.1371/journal.pone.0076531 (PMC3812222; doi:10.1371/journal.pone.0076531)
Supplement: Dataset S3 — Trajectories for . (ZIP) [file pone.0076531.s007.zip › Incline3/3-A-26-50-20120618-11.txt]

Pente	Colonie	Temperature	Humidite	Date	Indiv	Frame	Time	X	Y
3	A	26	50	20120618	11	54	0	0	0
3	A	26	50	20120618	11	56	0.04	-0.00037260284727844	-0.00151698446195075
3	A	26	50	20120618	11	58	0.0799999999999998	-0.000619234621488497	-0.0028487564447053
3	A	26	50	20120618	11	60	0.12	-0.000511634182595339	-0.00378331826419612
3	A	26	50	20120618	11	62	0.16	-5.5196755339424e-05	-0.00479719625133264
3	A	26	50	20120618	11	64	0.2	0.000227059058506812	-0.00560819823187893
3	A	26	50	20120618	11	66	0.24	0.000456833407053376	-0.0064254651785065
3	A	26	50	20120618	11	68	0.28	0.000651082710913136	-0.006460813446498
3	A	26	50	20120618	11	70	0.32	0.000697681047793326	-0.006462694350536
3	A	26	50	20120618	11	72	0.36	-1.9968695500708e-05	-0.006433752469982
3	A	26	50	20120618	11	74	0.4	-0.000138175736111664	-0.006400454811656
3	A	26	50	20120618	11	76	0.44	-0.00105691957690735	-0.00543019117078303
3	A	26	50	20120618	11	78	0.48	-0.00142576061610987	-0.00558709816552832
3	A	26	50	20120618	11	80	0.52	-0.00148633845405412	-0.00555261256780986
3	A	26	50	20120618	11	82	0.56	-0.00217387959060523	-0.00596299613040709
3	A	26	50	20120618	11	84	0.6	-0.00267893060906773	-0.00536607779893285
3	A	26	50	20120618	11	86	0.64	-0.00289351630395441	-0.00511728227797236
3	A	26	50	20120618	11	88	0.68	-0.00316888489775189	-0.00498732312265808
3	A	26	50	20120618	11	90	0.72	-0.00291446080681315	-0.00517788132912005
3	A	26	50	20120618	11	92	0.76	-0.00236499641142434	-0.00511028192083861
3	A	26	50	20120618	11	94	0.8	-0.00240554191425757	-0.00453526268637771
3	A	26	50	20120618	11	96	0.84	-0.00203914746451795	-0.00454236203846082
3	A	26	50	20120618	11	98	0.88	-0.00250541367603236	-0.00430968148104358
3	A	26	50	20120618	11	100	0.92	-0.00179870994571109	-0.00337608132677517
3	A	26	50	20120618	11	102	0.96	-0.00173091254753093	-0.00348719608637082
3	A	26	50	20120618	11	104	1	-0.00205978084039297	-0.0021355402609293
3	A	26	50	20120618	11	106	1.04	-0.00263158273899948	-0.00189870898670649
3	A	26	50	20120618	11	108	1.08	-0.00288976156694631	-0.00114269870053308
3	A	26	50	20120618	11	110	1.12	-0.00345806328698594	-0.00069157871627169
3	A	26	50	20120618	11	112	1.16	-0.00366002712582844	-0.00056975836000887
3	A	26	50	20120618	11	114	1.2	-0.00405629259443250	-0.000375117318992341
3	A	26	50	20120618	11	116	1.24	-0.00483101787578358	0.000251242817530179
3	A	26	50	20120618	11	118	1.28	-0.00477449812365656	0.00115626100859625
3	A	26	50	20120618	11	120	1.32	-0.0051199904969443	0.00168595469838309
3	A	26	50	20120618	11	122	1.36	-0.00517761262854319	0.00171905436681043
3	A	26	50	20120618	11	124	1.4	-0.00520578376270567	0.00215193099611721
3	A	26	50	20120618	11	126	1.44	-0.00531729450209878	0.00222166586687783
3	A	26	50	20120618	11	128	1.48	-0.00528194623410727	0.00291783370615942
3	A	26	50	20120618	11	130	1.52	-0.00521006882979966	0.00314762219684161
3	A	26	50	20120618	11	132	1.56	-0.00571009939011572	0.00401281684109804
3	A	26	50	20120618	11	134	1.6	-0.00584609723734133	0.00443360901551434
3	A	26	50	20120618	11	136	1.64	-0.00545187813576202	0.00379262378943654
3	A	26	50	20120618	11	138	1.68	-0.0055994725341991	0.00448863606522628
3	A	26	50	20120618	11	140	1.72	-0.00586821553745685	0.00452150238841583
3	A	26	50	20120618	11	142	1.76	-0.00588582249630839	0.00395003282999648
3	A	26	50	20120618	11	144	1.8	-0.00572372533778919	0.00396687611352435
3	A	26	50	20120618	11	146	1.84	-0.00627688790164361	0.00459568496083011
3	A	26	50	20120618	11	148	1.88	-0.00669556582678417	0.00451735167161026
3	A	26	50	20120618	11	150	1.92	-0.00672558958071335	0.00466851695929232
3	A	26	50	20120618	11	152	1.96	-0.0064600144158353	0.00458407426748302
3	A	26	50	20120618	11	154	2	-0.00673716491872137	0.00478941100567179
3	A	26	50	20120618	11	156	2.04	-0.00737251450375311	0.00519220731250689
3	A	26	50	20120618	11	158	2.08	-0.00694791102378622	0.00543235491753347
3	A	26	50	20120618	11	160	2.12	-0.00724154418574174	0.0054289183785769
3	A	26	50	20120618	11	162	2.16	-0.0070373458894707	0.00538376253953033
3	A	26	50	20120618	11	164	2.2	-0.00665597491810553	0.00577783314868559
3	A	26	50	20120618	11	166	2.24	-0.00669177573443701	0.00641276554071643
3	A	26	50	20120618	11	168	2.28	-0.00644348933035897	0.00628477214225385
3	A	26	50	20120618	11	170	2.32	-0.00677255561311976	0.0060700874524178
3	A	26	50	20120618	11	172	2.36	-0.0064528019266672	0.00676199143780884
3	A	26	50	20120618	11	174	2.4	-0.00612833890905194	0.00706419473395234
3	A	26	50	20120618	11	176	2.44	-0.00635952747116088	0.00659913767503377
3	A	26	50	20120618	11	178	2.48	-0.00627518377430095	0.00680998277504797
3	A	26	50	20120618	11	180	2.52	-0.00608282244554696	0.00678291472746415
3	A	26	50	20120618	11	182	2.56	-0.00622093454204832	0.00678714322601564
3	A	26	50	20120618	11	184	2.6	-0.0062122159154363	0.00681687706616454
3	A	26	50	20120618	11	186	2.64	-0.00595890905321183	0.0069605965194407
3	A	26	50	20120618	11	188	2.68	-0.00592973382742008	0.00716680299897032
3	A	26	50	20120618	11	190	2.72	-0.00602025056647977	0.00665664666954767
3	A	26	50	20120618	11	192	2.76	-0.00608360026300627	0.00665143529257032
3	A	26	50	20120618	11	194	2.8	-0.00598015054091868	0.00712777070464883
3	A	26	50	20120618	11	196	2.84	-0.00568257879419194	0.00693964494551415
3	A	26	50	20120618	11	198	2.88	-0.00602729335002038	0.00701408914743747
3	A	26	50	20120618	11	200	2.92	-0.00584650028820661	0.00671513854248742
3	A	26	50	20120618	11	202	2.96	-0.00610243758765708	0.00695206881165959
3	A	26	50	20120618	11	204	3	-0.00587689173766201	0.00635843145565005
3	A	26	50	20120618	11	206	3.04	-0.00596859641611409	0.00649428788151942
3	A	26	50	20120618	11	208	3.08	-0.00573621284354494	0.00643780419183824
3	A	26	50	20120618	11	210	3.12	-0.00572574766318338	0.00675273541004311
3	A	26	50	20120618	11	212	3.16	-0.00529236898806196	0.00642953811356617
3	A	26	50	20120618	11	214	3.2	-0.00529439131345615	0.00616127594291962
3	A	26	50	20120618	11	216	3.24	-0.00525984914719519	0.00625883546551993
3	A	26	50	20120618	11	218	3.28	-0.00446492818906665	0.0067712389802932
3	A	26	50	20120618	11	220	3.32	-0.00458648196607296	0.00676808316272876
3	A	26	50	20120618	11	222	3.36	-0.00451788129458936	0.00662817218657607
3	A	26	50	20120618	11	224	3.4	-0.0040669105098588	0.00694808780048151
3	A	26	50	20120618	11	226	3.44	-0.00303256178140693	0.00740533840053579
3	A	26	50	20120618	11	228	3.48	-0.00339609103446918	0.0071913622316945
3	A	26	50	20120618	11	230	3.52	-0.00275671235499825	0.00782709224017451
3	A	26	50	20120618	11	232	3.56	-0.00297906208234236	0.00768055850190922
3	A	26	50	20120618	11	234	3.6	-0.00176917409546093	0.0087573972768426
3	A	26	50	20120618	11	236	3.64	-0.00136146339649658	0.00921389834370882
3	A	26	50	20120618	11	238	3.68	-0.00130372105674489	0.00923136388120412
3	A	26	50	20120618	11	240	3.72	-0.00110095818723964	0.00919487010022709
3	A	26	50	20120618	11	242	3.76	-0.00100066216139614	0.00922096234045287
3	A	26	50	20120618	11	244	3.8	-0.000590610938986063	0.00945156400393343
3	A	26	50	20120618	11	246	3.84	-0.000573244396440122	0.0092960712227505
3	A	26	50	20120618	11	248	3.88	-0.000603847977929876	0.00933390143554398
3	A	26	50	20120618	11	250	3.92	-0.000197304005154482	0.00954613246484931
3	A	26	50	20120618	11	252	3.96	0.000462822601490036	0.00983542399116835
3	A	26	50	20120618	11	254	4	0.000316529279530346	0.0104063207930949
3	A	26	50	20120618	11	256	4.04	0.00110061170491687	0.0110540164625262
3	A	26	50	20120618	11	258	4.08	0.00142259277773016	0.0114312084328145
3	A	26	50	20120618	11	260	4.12	0.00102945554952606	0.0112529892396843
3	A	26	50	20120618	11	262	4.16	0.00127735304487444	0.0109581681383364
3	A	26	50	20120618	11	264	4.2	0.00119250730219987	0.0114938934489667
3	A	26	50	20120618	11	266	4.24	0.00140929917024385	0.0114086941529015
3	A	26	50	20120618	11	268	4.28	0.00148801429712554	0.0122052499419082
3	A	26	50	20120618	11	270	4.32	0.00153548944641441	0.0120435487631865
3	A	26	50	20120618	11	272	4.36	0.00194117781998456	0.0126368749922123
3	A	26	50	20120618	11	274	4.4	0.00200437195301920	0.0129763640289277
3	A	26	50	20120618	11	276	4.44	0.00243541010469490	0.0141777667344349
3	A	26	50	20120618	11	278	4.48	0.00244617934097237	0.0144745606637024
3	A	26	50	20120618	11	280	4.52	0.00243882543044803	0.0153283921019851
3	A	26	50	20120618	11	282	4.56	0.00258434800601622	0.0154835313297775
3	A	26	50	20120618	11	284	4.6	0.00240338523857496	0.0158859599410863
3	A	26	50	20120618	11	286	4.64	0.00216930460973097	0.0164837762981727
3	A	26	50	20120618	11	288	4.68	0.00203328554930192	0.0163447308207202
3	A	26	50	20120618	11	290	4.72	0.00221183708261934	0.0167099444021352
3	A	26	50	20120618	11	292	4.76	0.00234889559001672	0.017289326485436
3	A	26	50	20120618	11	294	4.8	0.00230895112794750	0.0179168766826713
3	A	26	50	20120618	11	296	4.84	0.00230912790464279	0.0179811880444202
3	A	26	50	20120618	11	298	4.88	0.00193776956529924	0.0181749211603297
3	A	26	50	20120618	11	300	4.92	0.00191277334058430	0.0183386517355134
3	A	26	50	20120618	11	302	4.96	0.00223084411289763	0.0183814882643177
3	A	26	50	20120618	11	304	5	0.00220099713566375	0.0188302252987265
3	A	26	50	20120618	11	306	5.04	0.00234400948215873	0.0194206241056782
3	A	26	50	20120618	11	308	5.08	0.00283665784767921	0.0199067529466762
3	A	26	50	20120618	11	310	5.12	0.00247458382037263	0.0202085814762256
3	A	26	50	20120618	11	312	5.16	0.00283629722322080	0.0212146954309047
3	A	26	50	20120618	11	314	5.2	0.00320366040925065	0.0217247103389712
3	A	26	50	20120618	11	316	5.24	0.00332714953751707	0.0229711698885756
3	A	26	50	20120618	11	318	5.28	0.00356869721397039	0.0233609271463656
3	A	26	50	20120618	11	320	5.32	0.00398659732165164	0.0245000761708571
3	A	26	50	20120618	11	322	5.36	0.00446955125320205	0.0256419122011171
3	A	26	50	20120618	11	324	5.4	0.00499443661687683	0.0262256288489866
3	A	26	50	20120618	11	326	5.44	0.00509194664200245	0.0261848287877122
3	A	26	50	20120618	11	328	5.48	0.00566696587646335	0.0274013352940655
3	A	26	50	20120618	11	330	5.52	0.00583384307682338	0.0273830919391109
3	A	26	50	20120618	11	332	5.56	0.00603968186082678	0.0270065575781291
3	A	26	50	20120618	11	334	5.6	0.00613436345882766	0.0269468070551188
3	A	26	50	20120618	11	336	5.64	0.00641211500247773	0.0268181136209428
3	A	26	50	20120618	11	338	5.68	0.00616476905041868	0.0264915717093909
3	A	26	50	20120618	11	340	5.72	0.00607051171648652	0.0265828591948421
3	A	26	50	20120618	11	342	5.76	0.00606379420206524	0.0262429529651257
3	A	26	50	20120618	11	344	5.8	0.00602094353112534	0.0257707470566493
3	A	26	50	20120618	11	346	5.84	0.00628886629051692	0.0254630848961551
3	A	26	50	20120618	11	348	5.88	0.0064119735811215	0.0255777069053854
3	A	26	50	20120618	11	350	5.92	0.00631142299683677	0.0257537764939009
3	A	26	50	20120618	11	352	5.96	0.00654348130028657	0.024967487895357
3	A	26	50	20120618	11	354	6	0.00724373621676342	0.0240174828637651
3	A	26	50	20120618	11	356	6.04	0.00747508034236423	0.0236875680528669
3	A	26	50	20120618	11	358	6.08	0.00831586566053409	0.0227559902239927
3	A	26	50	20120618	11	360	6.12	0.00941179631855948	0.0217319016149358
3	A	26	50	20120618	11	362	6.16	0.0100582828353949	0.0217826223843503
3	A	26	50	20120618	11	364	6.2	0.0106394468277843	0.0206767851603205
3	A	26	50	20120618	11	366	6.24	0.0115262294420704	0.0195931440181521
3	A	26	50	20120618	11	368	6.28	0.0124597164592538	0.0190359792299162
3	A	26	50	20120618	11	370	6.32	0.0126455427071361	0.0185610877298849
3	A	26	50	20120618	11	372	6.36	0.0134607074253032	0.0178905970591485
3	A	26	50	20120618	11	374	6.4	0.0138131626790653	0.017235782945751
3	A	26	50	20120618	11	376	6.44	0.0143013407155151	0.0164212044191055
3	A	26	50	20120618	11	378	6.48	0.0150679929587454	0.0156575220243562
3	A	26	50	20120618	11	380	6.52	0.0159666903222944	0.0146608196609347
3	A	26	50	20120618	11	382	6.56	0.0161014012351783	0.0136632970536470
3	A	26	50	20120618	11	384	6.6	0.0164828499882894	0.0131257191232500
3	A	26	50	20120618	11	386	6.64	0.0164807498811492	0.0124457440292575
3	A	26	50	20120618	11	388	6.68	0.0171871636976902	0.0117175513238560
3	A	26	50	20120618	11	390	6.72	0.0175829737895272	0.0113934418596314
3	A	26	50	20120618	11	392	6.76	0.0176946542345478	0.0106302332264255
3	A	26	50	20120618	11	394	6.8	0.0182230468478573	0.00998799642134497
3	A	26	50	20120618	11	396	6.84	0.0187338325023152	0.00957521576675952
3	A	26	50	20120618	11	398	6.88	0.0185405519347456	0.00897554678990645
3	A	26	50	20120618	11	400	6.92	0.0189279757401578	0.00815565647712065
3	A	26	50	20120618	11	402	6.96	0.0191884738783469	0.00770282529444879
3	A	26	50	20120618	11	404	7	0.0194718115655683	0.00711727016894821
3	A	26	50	20120618	11	406	7.04	0.0197352795522384	0.00639460703857555
3	A	26	50	20120618	11	408	7.08	0.0203228145767263	0.00564146760593376
3	A	26	50	20120618	11	410	7.12	0.0206424268418227	0.00539157606946243
3	A	26	50	20120618	11	412	7.16	0.0211662515453257	0.00413886569591235
3	A	26	50	20120618	11	414	7.2	0.0212066273425314	0.00389852010098704
3	A	26	50	20120618	11	416	7.24	0.0213555440306493	0.00329450948849749
3	A	26	50	20120618	11	418	7.28	0.0214476093335598	0.00246988156027774
3	A	26	50	20120618	11	420	7.32	0.0218305783662504	0.00171766136645149
3	A	26	50	20120618	11	422	7.36	0.0218945008192697	0.00068641683676903
3	A	26	50	20120618	11	424	7.4	0.0227738588123533	-0.000419498169006730
3	A	26	50	20120618	11	426	7.44	0.0232679850310464	-0.00117624384623257
3	A	26	50	20120618	11	428	7.48	0.0232540550274571	-0.00244189427387838
3	A	26	50	20120618	11	430	7.52	0.0237657882050018	-0.00311993896635815
3	A	26	50	20120618	11	432	7.56	0.0239246750987344	-0.00421602518787542
3	A	26	50	20120618	11	434	7.6	0.024152717035667	-0.00502545032029966
3	A	26	50	20120618	11	436	7.64	0.0247876282144944	-0.00601066219852688
3	A	26	50	20120618	11	438	7.68	0.0248533184344667	-0.00640105585242
3	A	26	50	20120618	11	440	7.72	0.025029317312304	-0.0071601349820237
3	A	26	50	20120618	11	442	7.76	0.0250458848241872	-0.008570508954575
3	A	26	50	20120618	11	444	7.8	0.0251775127515051	-0.0090773984506686
3	A	26	50	20120618	11	446	7.84	0.0251566955278669	-0.0100863266903368
3	A	26	50	20120618	11	448	7.88	0.0253740884366749	-0.0114962693277515
3	A	26	50	20120618	11	450	7.92	0.0253524156138316	-0.0121812083113479
3	A	26	50	20120618	11	452	7.96	0.025834577585787	-0.0131954257097393
3	A	26	50	20120618	11	454	8	0.025765309405502	-0.0141764373736863
3	A	26	50	20120618	11	456	8.04	0.0261369293743546	-0.015013545736594
3	A	26	50	20120618	11	458	8.08	0.026506866429068	-0.0160660246829155
3	A	26	50	20120618	11	460	8.12	0.0269008733986129	-0.0168309657277353
3	A	26	50	20120618	11	462	8.16	0.0270610472266873	-0.0177982029515847
3	A	26	50	20120618	11	464	8.2	0.0272134358091008	-0.018965699886934
3	A	26	50	20120618	11	466	8.24	0.0270484041574397	-0.0193215089481593
3	A	26	50	20120618	11	468	8.28	0.0273779654149473	-0.0193051959947173
3	A	26	50	20120618	11	470	8.32	0.0272838919287782	-0.0194066233914107
3	A	26	50	20120618	11	472	8.36	0.027199145181053	-0.0201492622883519
3	A	26	50	20120618	11	474	8.4	0.0277534249736217	-0.02137137615148
3	A	26	50	20120618	11	476	8.44	0.0274336076475589	-0.0225999671127239
3	A	26	50	20120618	11	478	8.48	0.0271268647258801	-0.0225961487361055
3	A	26	50	20120618	11	480	8.52	0.0272487197303752	-0.0232856280523438
3	A	26	50	20120618	11	482	8.56	0.0269214240429945	-0.0231213431054436
3	A	26	50	20120618	11	484	8.6	0.0270211041788316	-0.0236228451549713
3	A	26	50	20120618	11	486	8.64	0.0259895824632909	-0.0251759288323152
3	A	26	50	20120618	11	488	8.68	0.026021076999325	-0.0251268980481077
3	A	26	50	20120618	11	490	8.72	0.0257725713921448	-0.0255132894776193
3	A	26	50	20120618	11	492	8.76	0.0255968058595453	-0.0255599373119742
3	A	26	50	20120618	11	494	8.8	0.0253612120221895	-0.0263296796118382
3	A	26	50	20120618	11	496	8.84	0.0247226238881	-0.0268518779697445
3	A	26	50	20120618	11	498	8.88	0.0250191208325193	-0.0270572854186114
3	A	26	50	20120618	11	500	8.92	0.0247684585496565	-0.0276137006736593
3	A	26	50	20120618	11	502	8.96	0.0242094977101963	-0.0276629789452401
3	A	26	50	20120618	11	504	9	0.0239077045359859	-0.0278086429421646
3	A	26	50	20120618	11	506	9.04	0.0234429515329832	-0.0276968210757877
3	A	26	50	20120618	11	508	9.08	0.0235861053008344	-0.0282944323719075
3	A	26	50	20120618	11	510	9.12	0.022680131808507	-0.0291808897170743
3	A	26	50	20120618	11	512	9.16	0.0222608528426024	-0.0296410394549314
3	A	26	50	20120618	11	514	9.2	0.0214018948801561	-0.0302580254768557
3	A	26	50	20120618	11	516	9.24	0.021468610404961	-0.0303371153703314
3	A	26	50	20120618	11	518	9.28	0.0214234969923213	-0.0300389991513832
3	A	26	50	20120618	11	520	9.32	0.021472442923715	-0.0301362829023388
3	A	26	50	20120618	11	522	9.36	0.0214382543108447	-0.0296187868045275
3	A	26	50	20120618	11	524	9.4	0.0213834393931671	-0.0297088156399081
3	A	26	50	20120618	11	526	9.44	0.0209430037923694	-0.0296636103033869
3	A	26	50	20120618	11	528	9.48	0.0208790671972145	-0.0293970451890152
3	A	26	50	20120618	11	530	9.52	0.0207649613759345	-0.0290850484639522
3	A	26	50	20120618	11	532	9.56	0.0201580233413708	-0.0290947641111257
3	A	26	50	20120618	11	534	9.6	0.020060895153907	-0.029008610220906
3	A	26	50	20120618	11	536	9.64	0.0198295510283062	-0.0288427017568362
3	A	26	50	20120618	11	538	9.68	0.0193959319368792	-0.0285160396371314
3	A	26	50	20120618	11	540	9.72	0.019220604810484	-0.0286333840074693
3	A	26	50	20120618	11	542	9.76	0.0184585629034671	-0.0282056480444618
3	A	26	50	20120618	11	544	9.8	0.0185445824433984	-0.0278120370547143
3	A	26	50	20120618	11	546	9.84	0.0177923481074365	-0.0278469822718405
3	A	26	50	20120618	11	548	9.88	0.0173939853601195	-0.028148471390135
3	A	26	50	20120618	11	550	9.92	0.0163531878178232	-0.028304112663742
3	A	26	50	20120618	11	552	9.96	0.015832262252123	-0.028294001036771
3	A	26	50	20120618	11	554	10	0.0153564500990626	-0.0280368263004535
3	A	26	50	20120618	11	556	10.04	0.0143314281090546	-0.0283673280099801
3	A	26	50	20120618	11	558	10.08	0.0133157399285582	-0.028351771660794
3	A	26	50	20120618	11	560	10.12	0.0131239725695005	-0.0286323516315688
3	A	26	50	20120618	11	562	10.16	0.0129616915632181	-0.0283599033887776
3	A	26	50	20120618	11	564	10.2	0.0127055774870724	-0.0283456198317976
3	A	26	50	20120618	11	566	10.24	0.0127808136485906	-0.0280494835118367
3	A	26	50	20120618	11	568	10.28	0.0120324118313828	-0.0280453822925058
3	A	26	50	20120618	11	570	10.32	0.0111965409053422	-0.0276927481407281
3	A	26	50	20120618	11	572	10.36	0.0104868885397433	-0.0279125169283209
3	A	26	50	20120618	11	574	10.4	0.0100639679739157	-0.0280008345652911
3	A	26	50	20120618	11	576	10.44	0.00984271426208238	-0.0279408011995683
3	A	26	50	20120618	11	578	10.48	0.00934392113863338	-0.027386995168543
3	A	26	50	20120618	11	580	10.52	0.00862154085097322	-0.0274162693892842
3	A	26	50	20120618	11	582	10.56	0.00816856824694512	-0.0278379878735838
3	A	26	50	20120618	11	584	10.6	0.00781805541551095	-0.0271814392272521
3	A	26	50	20120618	11	586	10.64	0.00701838835666708	-0.0270642716336095
3	A	26	50	20120618	11	588	10.68	0.00647999725347164	-0.0267035057538481
3	A	26	50	20120618	11	590	10.72	0.00593510076788929	-0.0266368962950604
3	A	26	50	20120618	11	592	10.76	0.00558183022000849	-0.0263656501337972
3	A	26	50	20120618	11	594	10.8	0.00481419509835237	-0.0258754837130787
3	A	26	50	20120618	11	596	10.84	0.0038492064740671	-0.0256873225986049
3	A	26	50	20120618	11	598	10.88	0.00326669190772561	-0.0249749832272376
3	A	26	50	20120618	11	600	10.92	0.00249955176081633	-0.0244932313772152
3	A	26	50	20120618	11	602	10.96	0.00121926422279997	-0.0245611136282091
3	A	26	50	20120618	11	604	11	0.000386363145240326	-0.023664148676274
3	A	26	50	20120618	11	606	11.04	-0.000886853324964169	-0.023407327493347
3	A	26	50	20120618	11	608	11.08	-0.00197367644764789	-0.0227408086414006
3	A	26	50	20120618	11	610	11.12	-0.00305137789285431	-0.0223344343742527
3	A	26	50	20120618	11	612	11.16	-0.00410284567647870	-0.0219316663516888
3	A	26	50	20120618	11	614	11.2	-0.00540081088402473	-0.0215561926508788
3	A	26	50	20120618	11	616	11.24	-0.00652850477866103	-0.0210663090728727
3	A	26	50	20120618	11	618	11.28	-0.00813222295839212	-0.0196523783532121
3	A	26	50	20120618	11	620	11.32	-0.0088833824920466	-0.019420518039661
3	A	26	50	20120618	11	622	11.36	-0.0101306269301781	-0.0184870875910201
3	A	26	50	20120618	11	624	11.4	-0.0113584330028948	-0.017481313047596
3	A	26	50	20120618	11	626	11.44	-0.0119921421001942	-0.0158215920107949
3	A	26	50	20120618	11	628	11.48	-0.0117835950972188	-0.0152373308907039
3	A	26	50	20120618	11	630	11.52	-0.0119338340750175	-0.0142503017480491
3	A	26	50	20120618	11	632	11.56	-0.0121786697980034	-0.0134168703404035
3	A	26	50	20120618	11	634	11.6	-0.0120590344016944	-0.0119211910057699
3	A	26	50	20120618	11	636	11.64	-0.0120062347383432	-0.0105920211759701
3	A	26	50	20120618	11	638	11.68	-0.0120433719864911	-0.0096728389289701
3	A	26	50	20120618	11	640	11.72	-0.0122363187996600	-0.0081054179545309
3	A	26	50	20120618	11	642	11.76	-0.0120154759168666	-0.0063097337187365
3	A	26	50	20120618	11	644	11.8	-0.0121776939906453	-0.00555835427487309
3	A	26	50	20120618	11	646	11.84	-0.0121896935927221	-0.00429095729347776
3	A	26	50	20120618	11	648	11.88	-0.0121482924906836	-0.00250689152920504
3	A	26	50	20120618	11	650	11.92	-0.0124184002100291	-0.00184928929376936
3	A	26	50	20120618	11	652	11.96	-0.0118542845621340	-7.27400745806593e-05
3	A	26	50	20120618	11	654	12	-0.0116406958878088	0.000232404785772590
3	A	26	50	20120618	11	656	12.04	-0.0112824402371207	0.000311565389926419
3	A	26	50	20120618	11	658	12.08	-0.0109749760665251	0.00077882155093449
3	A	26	50	20120618	11	660	12.12	-0.0100302389804531	0.00125821166430772
3	A	26	50	20120618	11	662	12.16	-0.00952786082562346	0.0018255305059215
3	A	26	50	20120618	11	664	12.2	-0.00963628150838279	0.00165899978788426
3	A	26	50	20120618	11	666	12.24	-0.00926743339811244	0.00161964929551123
3	A	26	50	20120618	11	668	12.28	-0.00758157769467873	0.00244323070569482
3	A	26	50	20120618	11	670	12.32	-0.0076430606293029	0.00240833498604327
3	A	26	50	20120618	11	672	12.36	-0.00687652152315762	0.00302516544447573
3	A	26	50	20120618	11	674	12.4	-0.00679948931041515	0.00288326325562721
3	A	26	50	20120618	11	676	12.44	-0.00631705863788282	0.00282499765685744
3	A	26	50	20120618	11	678	12.48	-0.00546621826128448	0.00331964006350086
3	A	26	50	20120618	11	680	12.52	-0.00508406947246003	0.00342501311603328
3	A	26	50	20120618	11	682	12.56	-0.00372900539233318	0.00327946932726166
3	A	26	50	20120618	11	684	12.6	-0.00318911522276163	0.00379994234462183
3	A	26	50	20120618	11	686	12.64	-0.00265583650159417	0.00396512955977481
3	A	26	50	20120618	11	688	12.68	-0.00227976458844723	0.00419753151712027
3	A	26	50	20120618	11	690	12.72	-0.00224137293286949	0.00467229290950386
3	A	26	50	20120618	11	692	12.76	-0.00170152448259803	0.00545073332988329
3	A	26	50	20120618	11	694	12.8	-0.00173493669222266	0.00585766479717477
3	A	26	50	20120618	11	696	12.84	-0.00182324301548436	0.00431481295495465
3	A	26	50	20120618	11	698	12.88	-0.00225029096359382	0.00480319817369136
3	A	26	50	20120618	11	700	12.92	-0.00249472504992794	0.00489290032573912
3	A	26	50	20120618	11	702	12.96	-0.00324141284029819	0.0047207085108117
3	A	26	50	20120618	11	704	13	-0.00312309973367006	0.00489499619023856
3	A	26	50	20120618	11	706	13.04	-0.00294551693664287	0.00457973970291435
3	A	26	50	20120618	11	708	13.08	-0.00341351555977118	0.00500539677198522
3	A	26	50	20120618	11	710	13.12	-0.00337685207316666	0.00469929731747737
3	A	26	50	20120618	11	712	13.16	-0.00394360522935549	0.00503092332678605
3	A	26	50	20120618	11	714	13.2	-0.00384045956318381	0.00526395036652608
3	A	26	50	20120618	11	716	13.24	-0.00394290519364212	0.00521517414075983
3	A	26	50	20120618	11	718	13.28	-0.00430073658026157	0.00533514894832375
3	A	26	50	20120618	11	720	13.32	-0.00441428378718450	0.00550052708230766
3	A	26	50	20120618	11	722	13.36	-0.00409248656213432	0.00547140135399059
3	A	26	50	20120618	11	724	13.4	-0.00427897890460446	0.00559426822828956
3	A	26	50	20120618	11	726	13.44	-0.0040973019593142	0.00578410518583471
3	A	26	50	20120618	11	728	13.48	-0.00447566772685931	0.00551276710069
3	A	26	50	20120618	11	730	13.52	-0.00413755047729934	0.00520103907620391
3	A	26	50	20120618	11	732	13.56	-0.00428817129275988	0.00560247066695133
3	A	26	50	20120618	11	734	13.6	-0.00404660240310312	0.00552517682469982
3	A	26	50	20120618	11	736	13.64	-0.00426847836890384	0.00544036643736431
3	A	26	50	20120618	11	738	13.68	-0.00440739656713575	0.00552195241777761
3	A	26	50	20120618	11	740	13.72	-0.00407027633813725	0.00529808241085395
3	A	26	50	20120618	11	742	13.76	-0.00410901871867846	0.00561968164600541
3	A	26	50	20120618	11	744	13.8	-0.00416666206348079	0.00563358336532353
3	A	26	50	20120618	11	746	13.84	-0.00437764151378342	0.0056532904313152
3	A	26	50	20120618	11	748	13.88	-0.00407240472954862	0.00525463069915004
3	A	26	50	20120618	11	750	13.92	-0.00405025814516186	0.00522206136080859
3	A	26	50	20120618	11	752	13.96	-0.00407503516677463	0.00531186392201928
3	A	26	50	20120618	11	754	14	-0.00420712271350028	0.00538232004169671
3	A	26	50	20120618	11	756	14.04	-0.00409922528975903	0.00539658238547324
3	A	26	50	20120618	11	758	14.08	-0.00403707060369273	0.00540085331043161
3	A	26	50	20120618	11	760	14.12	-0.00437103006537932	0.00533935623367181
3	A	26	50	20120618	11	762	14.16	-0.00450522479031291	0.00507858939490584
3	A	26	50	20120618	11	764	14.2	-0.00438609851088641	0.00543858452827572
3	A	26	50	20120618	11	766	14.24	-0.00478434812111848	0.00526392208225483
3	A	26	50	20120618	11	768	14.28	-0.00487391026602357	0.00565423088333418
3	A	26	50	20120618	11	770	14.32	-0.00562682342449538	0.00592724481155031
3	A	26	50	20120618	11	772	14.36	-0.00601376639729629	0.00610429020742379
3	A	26	50	20120618	11	774	14.4	-0.00571581281290771	0.00606735802024242
3	A	26	50	20120618	11	776	14.44	-0.00601537152968958	0.00655189587098269
3	A	26	50	20120618	11	778	14.48	-0.00616379324306063	0.0065072632909542
3	A	26	50	20120618	11	780	14.52	-0.00623221289520825	0.00658474805203662
3	A	26	50	20120618	11	782	14.56	-0.00608232039973232	0.00670860487582925
3	A	26	50	20120618	11	784	14.6	-0.0062700289658661	0.0071577308189677
3	A	26	50	20120618	11	786	14.64	-0.00615629084011225	0.00696380678422729
3	A	26	50	20120618	11	788	14.68	-0.00569504508674426	0.00695222437515145
3	A	26	50	20120618	11	790	14.72	-0.00593890500237207	0.00719558931603243
3	A	26	50	20120618	11	792	14.76	-0.00556859318106467	0.00682646543411743
3	A	26	50	20120618	11	794	14.8	-0.00571260254812112	0.00673438598907132
3	A	26	50	20120618	11	796	14.84	-0.00577106613678963	0.00669542440542794
3	A	26	50	20120618	11	798	14.88	-0.00554054225505500	0.00666933923626996
3	A	26	50	20120618	11	800	14.92	-0.00503503161718474	0.00643455150064478
3	A	26	50	20120618	11	802	14.96	-0.00497134250940327	0.00654843104775488
3	A	26	50	20120618	11	804	15	-0.00509463364777095	0.00666433999132698
3	A	26	50	20120618	11	806	15.04	-0.00491753592599566	0.00697520817396714
3	A	26	50	20120618	11	808	15.08	-0.00457946817391037	0.00685883253991946
3	A	26	50	20120618	11	810	15.12	-0.0045808314757845	0.00654300471031605
3	A	26	50	20120618	11	812	15.16	-0.00453721571530735	0.00683494223021029
3	A	26	50	20120618	11	814	15.2	-0.00449717579382266	0.00673588010569996
3	A	26	50	20120618	11	816	15.24	-0.00474562978220783	0.00719671078738739
3	A	26	50	20120618	11	818	15.28	-0.00464937557872559	0.00653216052071977
3	A	26	50	20120618	11	820	15.32	-0.00425708475733858	0.00661745386198684
3	A	26	50	20120618	11	822	15.36	-0.00405308940071373	0.00675830458305173
3	A	26	50	20120618	11	824	15.4	-0.00394235506456635	0.0068686146551304
3	A	26	50	20120618	11	826	15.44	-0.00374615626731086	0.00715143403308123
3	A	26	50	20120618	11	828	15.48	-0.00354916056071298	0.00754927634980735
3	A	26	50	20120618	11	830	15.52	-0.00269315052643739	0.00828079316418724
3	A	26	50	20120618	11	832	15.56	-0.00191760287989979	0.00859657998159734
3	A	26	50	20120618	11	834	15.6	-0.00141562777593547	0.00880234805492262
3	A	26	50	20120618	11	836	15.64	-0.00158859316568151	0.00904663223461914
3	A	26	50	20120618	11	838	15.68	-0.000981351075201937	0.00870431477077892
3	A	26	50	20120618	11	840	15.72	-0.000465424754444797	0.00839588186389316
3	A	26	50	20120618	11	842	15.76	-5.2368328214675e-05	0.00884087123236166
3	A	26	50	20120618	11	844	15.8	0.000872972818849476	0.00884174097370252
3	A	26	50	20120618	11	846	15.84	0.000805790603568946	0.00879100606215239
3	A	26	50	20120618	11	848	15.88	0.00108569882290164	0.00870599061385033
3	A	26	50	20120618	11	850	15.92	0.00240307835423193	0.00840166882579039
3	A	26	50	20120618	11	852	15.96	0.00354110520026171	0.00788931834402571
3	A	26	50	20120618	11	854	16	0.00384159588378118	0.00763165004717489
3	A	26	50	20120618	11	856	16.04	0.00454686630865699	0.00728721621273858
3	A	26	50	20120618	11	858	16.08	0.00552406666705336	0.00722389480048333
3	A	26	50	20120618	11	860	16.12	0.0061150806569047	0.00685264959822477
3	A	26	50	20120618	11	862	16.16	0.00692715743975839	0.00694210567711267
3	A	26	50	20120618	11	864	16.2	0.0076197048923203	0.0064534595359737
3	A	26	50	20120618	11	866	16.24	0.00918017642131403	0.00619754344972668
3	A	26	50	20120618	11	868	16.28	0.0103934938760842	0.00593835345908275
3	A	26	50	20120618	11	870	16.32	0.0118336936126659	0.00492677356898508
3	A	26	50	20120618	11	872	16.36	0.0123806972764562	0.00518273208163899
3	A	26	50	20120618	11	874	16.4	0.0129631411321196	0.00466208935865133
3	A	26	50	20120618	11	876	16.44	0.0135770017420711	0.00520576254950224
3	A	26	50	20120618	11	878	16.48	0.0135578603615043	0.00503313657101116
3	A	26	50	20120618	11	880	16.52	0.0143783799993254	0.00457295854888277
3	A	26	50	20120618	11	882	16.56	0.0154355753478774	0.00490268244095006
3	A	26	50	20120618	11	884	16.6	0.0157656527933353	0.00531436000895686
3	A	26	50	20120618	11	886	16.64	0.0164576982000826	0.00596086773899573
3	A	26	50	20120618	11	888	16.68	0.0169902910276723	0.00616027185129033
3	A	26	50	20120618	11	890	16.72	0.017825030582863	0.00646411563516619
3	A	26	50	20120618	11	892	16.76	0.0190172126159435	0.0068022540979296
3	A	26	50	20120618	11	894	16.8	0.0200978131989528	0.00748517782719956
3	A	26	50	20120618	11	896	16.84	0.0207100262501041	0.0083908401925433
3	A	26	50	20120618	11	898	16.88	0.0211597461629387	0.0091034624066231
3	A	26	50	20120618	11	900	16.92	0.0216167492756196	0.00926715762646779
3	A	26	50	20120618	11	902	16.96	0.0221383112374228	0.00985617757519618
3	A	26	50	20120618	11	904	17	0.0225779195232865	0.0111437483130588
3	A	26	50	20120618	11	906	17.04	0.0231168763119069	0.0118307732616596
3	A	26	50	20120618	11	908	17.08	0.0235779099332405	0.011943627503937
3	A	26	50	20120618	11	910	17.12	0.0240425497991582	0.0125129191734703
3	A	26	50	20120618	11	912	17.16	0.0242130332441023	0.0130427542846134
3	A	26	50	20120618	11	914	17.2	0.0252330347759638	0.0138558563722998
3	A	26	50	20120618	11	916	17.24	0.0260353181298981	0.0141713674180652
3	A	26	50	20120618	11	918	17.28	0.0265773154776776	0.0150059655518997
3	A	26	50	20120618	11	920	17.32	0.0275341016633011	0.0160304925671609
3	A	26	50	20120618	11	922	17.36	0.028418409403853	0.0173310033591192
3	A	26	50	20120618	11	924	17.4	0.0294056718917457	0.0177565402200372
3	A	26	50	20120618	11	926	17.44	0.0301151828359882	0.0181935322108105
3	A	26	50	20120618	11	928	17.48	0.030848664700113	0.0192835373140096
3	A	26	50	20120618	11	930	17.52	0.0309404471603111	0.0189414390532715
3	A	26	50	20120618	11	932	17.56	0.0317999354528433	0.020461930764857
3	A	26	50	20120618	11	934	17.6	0.0324141991136601	0.0212170500964861
3	A	26	50	20120618	11	936	17.64	0.0332336651623772	0.0224063329917637
3	A	26	50	20120618	11	938	17.68	0.0333150531528917	0.022739592417737
3	A	26	50	20120618	11	940	17.72	0.0341756021055958	0.0237680085202947
3	A	26	50	20120618	11	942	17.76	0.0343231045801513	0.0247603621770119
3	A	26	50	20120618	11	944	17.8	0.0348736579199831	0.0254615292612364
3	A	26	50	20120618	11	946	17.84	0.0350629362631711	0.0266564831528992
3	A	26	50	20120618	11	948	17.88	0.0352536217488537	0.027540458553264
3	A	26	50	20120618	11	950	17.92	0.0357589838942999	0.0289561641109454
3	A	26	50	20120618	11	952	17.96	0.0366267029097652	0.0299385192777766
3	A	26	50	20120618	11	954	18	0.0370542479539418	0.0311125710929875
3	A	26	50	20120618	11	956	18.04	0.0370472970942828	0.0312660344777084
3	A	26	50	20120618	11	958	18.08	0.0373616626270627	0.0321041115769063
3	A	26	50	20120618	11	960	18.12	0.0375060467607131	0.0326941285461962
3	A	26	50	20120618	11	962	18.16	0.0376796131912232	0.0331341893803998
3	A	26	50	20120618	11	964	18.2	0.038298762959898	0.0344960699698973
3	A	26	50	20120618	11	966	18.24	0.0383257602968036	0.0355219546301784
3	A	26	50	20120618	11	968	18.28	0.0384264523024446	0.0361859278977125
3	A	26	50	20120618	11	970	18.32	0.0381000588833167	0.0367675868648488
3	A	26	50	20120618	11	972	18.36	0.0386291091059327	0.0375946260271924
3	A	26	50	20120618	11	974	18.4	0.0387769014942685	0.0387302324467102
3	A	26	50	20120618	11	976	18.44	0.0390183148204334	0.039458262517552
3	A	26	50	20120618	11	978	18.48	0.0395308540997086	0.0406741750542091
3	A	26	50	20120618	11	980	18.52	0.0401853521363749	0.0415245416692641
3	A	26	50	20120618	11	982	18.56	0.0408264080731308	0.0425412268703219
3	A	26	50	20120618	11	984	18.6	0.0411425625860671	0.0434741057756735
3	A	26	50	20120618	11	986	18.64	0.0415845043243087	0.0443220682276724
3	A	26	50	20120618	11	988	18.68	0.0419925120081212	0.0448516841357133
3	A	26	50	20120618	11	990	18.72	0.0426469251919737	0.0456690430062225
3	A	26	50	20120618	11	992	18.76	0.0433883407941834	0.0464684130802183
3	A	26	50	20120618	11	994	18.8	0.0439075693036087	0.0467038089276753
3	A	26	50	20120618	11	996	18.84	0.0445414834618746	0.0477525260659208
3	A	26	50	20120618	11	998	18.88	0.0455660175482036	0.0487979763708373
3	A	26	50	20120618	11	1000	18.92	0.0465716577413393	0.0497682753670493
3	A	26	50	20120618	11	1002	18.96	0.046788560625148	0.0503625653826179
3	A	26	50	20120618	11	1004	19	0.0468894668841436	0.0513722410341538
3	A	26	50	20120618	11	1006	19.04	0.0470592796383057	0.051756234311017
3	A	26	50	20120618	11	1008	19.08	0.0473039099467717	0.0523145944632666
3	A	26	50	20120618	11	1010	19.12	0.0473984529518434	0.0534036067885448
3	A	26	50	20120618	11	1012	19.16	0.0474908329172715	0.0544648008259445
3	A	26	50	20120618	11	1014	19.2	0.0474217910111565	0.0542734860152266
3	A	26	50	20120618	11	1016	19.24	0.0469400957296766	0.0550219019745701
3	A	26	50	20120618	11	1018	19.28	0.0464702020603747	0.0545528992598125
3	A	26	50	20120618	11	1020	19.32	0.0464583792349932	0.0545904607720291
3	A	26	50	20120618	11	1022	19.36	0.0459443267472063	0.0545895981017561
3	A	26	50	20120618	11	1024	19.4	0.0458876804229654	0.0543017420022028
3	A	26	50	20120618	11	1026	19.44	0.0459205538172228	0.0539959253904075
3	A	26	50	20120618	11	1028	19.48	0.0451982513113085	0.0541717757758207
3	A	26	50	20120618	11	1030	19.52	0.0447100506474417	0.0537128776169663
3	A	26	50	20120618	11	1032	19.56	0.0434749825880822	0.0531589655199238
3	A	26	50	20120618	11	1034	19.6	0.0420286805199789	0.0534533906414743
3	A	26	50	20120618	11	1036	19.64	0.041014816674978	0.0524256957878334
3	A	26	50	20120618	11	1038	19.68	0.0396296227749048	0.0528940550354201
3	A	26	50	20120618	11	1040	19.72	0.0377651731117468	0.0523916768805905
3	A	26	50	20120618	11	1042	19.76	0.036053911061665	0.052363880513022
3	A	26	50	20120618	11	1044	19.8	0.0344889140492717	0.0524160932777449
3	A	26	50	20120618	11	1046	19.84	0.0324262199289402	0.0520050450347733
3	A	26	50	20120618	11	1048	19.88	0.0304958891269791	0.0521233439992658
3	A	26	50	20120618	11	1050	19.92	0.0289553862934861	0.0517680935523977
3	A	26	50	20120618	11	1052	19.96	0.026846298897241	0.0520261168168527
3	A	26	50	20120618	11	1054	20	0.025089492099383	0.0516613204284385
3	A	26	50	20120618	11	1056	20.04	0.0233245535735414	0.05117115400772
3	A	26	50	20120618	11	1058	20.08	0.0207512505754473	0.0513138481561635
3	A	26	50	20120618	11	1060	20.12	0.0190884889794871	0.0515663559877252
3	A	26	50	20120618	11	1062	20.16	0.017448991196628	0.0511420919190132
3	A	26	50	20120618	11	1064	20.2	0.0156631930207413	0.0510273284884267
3	A	26	50	20120618	11	1066	20.24	0.0134087951809624	0.0514228840218224
3	A	26	50	20120618	11	1068	20.28	0.0116252597467756	0.0508346418905533
3	A	26	50	20120618	11	1070	20.32	0.00883593562702898	0.0505477686694259
3	A	26	50	20120618	11	1072	20.36	0.00688877568367559	0.0507111810465582
3	A	26	50	20120618	11	1074	20.4	0.00462801388286596	0.050239116559438
3	A	26	50	20120618	11	1076	20.44	0.00252387623408915	0.0499583244566288
3	A	26	50	20120618	11	1078	20.48	0.000531815010130406	0.0501529202428114
3	A	26	50	20120618	11	1080	20.52	-0.00119748533393942	0.0505552640013065
3	A	26	50	20120618	11	1082	20.56	-0.00291554268018836	0.0509955793939514
3	A	26	50	20120618	11	1084	20.6	-0.00499549727704859	0.0515008071891092
3	A	26	50	20120618	11	1086	20.64	-0.00672670680942762	0.0525468302505184
3	A	26	50	20120618	11	1088	20.68	-0.00775293088096366	0.0534913127781493
3	A	26	50	20120618	11	1090	20.72	-0.00896568972137671	0.0548179158103334
3	A	26	50	20120618	11	1092	20.76	-0.00966982665408227	0.0560402205922925
3	A	26	50	20120618	11	1094	20.8	-0.0103893078039396	0.0572255436895955
3	A	26	50	20120618	11	1096	20.84	-0.0112825250899344	0.0583757235798735
3	A	26	50	20120618	11	1098	20.88	-0.0119489732312027	0.0588409291312161
3	A	26	50	20120618	11	1100	20.92	-0.0130072292399265	0.059349197485533
3	A	26	50	20120618	11	1102	20.96	-0.0137824304041413	0.0598597992922278
3	A	26	50	20120618	11	1104	21	-0.0147655209620250	0.0601758053127401
3	A	26	50	20120618	11	1106	21.04	-0.0162385658085928	0.0598064127302483
3	A	26	50	20120618	11	1108	21.08	-0.0176521429748628	0.05973831834722
3	A	26	50	20120618	11	1110	21.12	-0.0192253848523248	0.0592227667930569
3	A	26	50	20120618	11	1112	21.16	-0.0213076021908848	0.0595985940472575
3	A	26	50	20120618	11	1114	21.2	-0.0231231695622594	0.0594213930878922
3	A	26	50	20120618	11	1116	21.24	-0.0247174125111226	0.0597656126689738
3	A	26	50	20120618	11	1118	21.28	-0.0261921544139652	0.0601777145010493
3	A	26	50	20120618	11	1120	21.32	-0.027737253441536	0.0611415717544847
3	A	26	50	20120618	11	1122	21.36	-0.0289468303014337	0.0619725636437351
3	A	26	50	20120618	11	1124	21.4	-0.0305836410785243	0.0627813523800563
3	A	26	50	20120618	11	1126	21.44	-0.0311048494869369	0.0637753323823702
3	A	26	50	20120618	11	1128	21.48	-0.0317613274225905	0.0638215771658598
3	A	26	50	20120618	11	1130	21.52	-0.0324862532946629	0.0644893688100124
3	A	26	50	20120618	11	1132	21.56	-0.0333347107214087	0.0654007587402837
3	A	26	50	20120618	11	1134	21.6	-0.0335104974672117	0.064768039592478
3	A	26	50	20120618	11	1136	21.64	-0.0335224475718137	0.0642779438824376
3	A	26	50	20120618	11	1138	21.68	-0.0339293875243866	0.0639342192761028
3	A	26	50	20120618	11	1140	21.72	-0.0350314134428658	0.0632687610843282
3	A	26	50	20120618	11	1142	21.76	-0.0364015035420928	0.0624162731489297
3	A	26	50	20120618	11	1144	21.8	-0.0375871094821083	0.0614437891927638
3	A	26	50	20120618	11	1146	21.84	-0.0386963478897557	0.0608841141754547
3	A	26	50	20120618	11	1148	21.88	-0.0404984802322877	0.0596999931596797
3	A	26	50	20120618	11	1150	21.92	-0.0420639863615635	0.0588704437682629
3	A	26	50	20120618	11	1152	21.96	-0.0432692993675706	0.057842897407046
3	A	26	50	20120618	11	1154	22	-0.0443579821810889	0.0564826855895521
3	A	26	50	20120618	11	1156	22.04	-0.0450044686979243	0.0553501338713291
3	A	26	50	20120618	11	1158	22.08	-0.0458325260940328	0.0540705180847549
3	A	26	50	20120618	11	1160	22.12	-0.0465567165750528	0.0528449888958736
3	A	26	50	20120618	11	1162	22.16	-0.0478122970950277	0.0513347085133152
3	A	26	50	20120618	11	1164	22.2	-0.048557256009318	0.0503421208042535
3	A	26	50	20120618	11	1166	22.24	-0.0503286999175465	0.0487126639376872
3	A	26	50	20120618	11	1168	22.28	-0.0520040621563474	0.0472461810420488
3	A	26	50	20120618	11	1170	22.32	-0.0536742978709847	0.0464454038255585
3	A	26	50	20120618	11	1172	22.36	-0.0549424231723647	0.0447634796358281
3	A	26	50	20120618	11	1174	22.4	-0.0569925944316013	0.0435242184332562
3	A	26	50	20120618	11	1176	22.44	-0.0590538814094383	0.04238825138928
3	A	26	50	20120618	11	1178	22.48	-0.0606433160321894	0.041430545964841
3	A	26	50	20120618	11	1180	22.52	-0.0627244019998995	0.0402207569729089
3	A	26	50	20120618	11	1182	22.56	-0.0643645361788617	0.0397326411618558
3	A	26	50	20120618	11	1184	22.6	-0.066735960190927	0.0386572024583492
3	A	26	50	20120618	11	1186	22.64	-0.0691138188747012	0.0379843196453721
3	A	26	50	20120618	11	1188	22.68	-0.0710454224688685	0.0368083303575808
3	A	26	50	20120618	11	1190	22.72	-0.0733191243237738	0.0360112088831492
3	A	26	50	20120618	11	1192	22.76	-0.0755566930221605	0.0350341287329056
3	A	26	50	20120618	11	1194	22.8	-0.0772793465624872	0.0334415828403172
3	A	26	50	20120618	11	1196	22.84	-0.0792617204235437	0.0324768770587444
3	A	26	50	20120618	11	1198	22.88	-0.081292248256399	0.0316296217135267
3	A	26	50	20120618	11	1200	22.92	-0.083155121071435	0.0315087771646219
3	A	26	50	20120618	11	1202	22.96	-0.0846058213437172	0.0312741591346242
3	A	26	50	20120618	11	1204	23	-0.0866261668389234	0.031427742727498
3	A	26	50	20120618	11	1206	23.04	-0.0883890547550996	0.0317337078317174
3	A	26	50	20120618	11	1208	23.08	-0.090114536722551	0.0321105957460898
3	A	26	50	20120618	11	1210	23.12	-0.0912821821503244	0.0331171622491089
3	A	26	50	20120618	11	1212	23.16	-0.0927419333894059	0.0338782919883781
3	A	26	50	20120618	11	1214	23.2	-0.093713993081503	0.0345697717097004
3	A	26	50	20120618	11	1216	23.24	-0.0946151299634472	0.0349574076471468
3	A	26	50	20120618	11	1218	23.28	-0.0949530562941762	0.0356544028013624
3	A	26	50	20120618	11	1220	23.32	-0.0956416368776957	0.0354401494466629
3	A	26	50	20120618	11	1222	23.36	-0.0958069584431371	0.0346385731995098
3	A	26	50	20120618	11	1224	23.4	-0.0967363088856506	0.0338244811623298
3	A	26	50	20120618	11	1226	23.44	-0.0971886450935756	0.032611863743273
3	A	26	50	20120618	11	1228	23.48	-0.0974682351148568	0.0322153182603835
3	A	26	50	20120618	11	1230	23.52	-0.09816381605551	0.0307900031215458
3	A	26	50	20120618	11	1232	23.56	-0.0987832415958294	0.0296352977478682
3	A	26	50	20120618	11	1234	23.6	-0.0996633066956942	0.0279017547631112
3	A	26	50	20120618	11	1236	23.64	-0.100303591886059	0.0269012693784104
3	A	26	50	20120618	11	1238	23.68	-0.100859165684037	0.0249651403008435
3	A	26	50	20120618	11	1240	23.72	-0.101503834936445	0.0238694783433949
3	A	26	50	20120618	11	1242	23.76	-0.102084157471764	0.0219070448935679
3	A	26	50	20120618	11	1244	23.8	-0.102243610050922	0.0199144886948623
3	A	26	50	20120618	11	1246	23.84	-0.102247145584828	0.0188345952186343
3	A	26	50	20120618	11	1248	23.88	-0.102428023499455	0.017079414766373
3	A	26	50	20120618	11	1250	23.92	-0.102530200429337	0.0157513975206266
3	A	26	50	20120618	11	1252	23.96	-0.102848964166296	0.0142456843407679
3	A	26	50	20120618	11	1254	24	-0.102835175584063	0.0122857964753532
3	A	26	50	20120618	11	1256	24.04	-0.103428508884156	0.00945263173517302
3	A	26	50	20120618	11	1258	24.08	-0.103910402155535	0.00812913997282617
3	A	26	50	20120618	11	1260	24.12	-0.104817973709188	0.00745406512882736
3	A	26	50	20120618	11	1262	24.16	-0.105173365577412	0.00534448275783542
3	A	26	50	20120618	11	1264	24.2	-0.105533212218358	0.00408887324648248
3	A	26	50	20120618	11	1266	24.24	-0.106306999169010	0.00260104986818786
3	A	26	50	20120618	11	1268	24.28	-0.107393256606269	0.00111456999277749
3	A	26	50	20120618	11	1270	24.32	-0.107390357468466	-0.000284865037868801
3	A	26	50	20120618	11	1272	24.36	-0.108093363030322	-0.00271066556140738
3	A	26	50	20120618	11	1274	24.4	-0.108409651893547	-0.00359461974856867
3	A	26	50	20120618	11	1276	24.44	-0.109164700514498	-0.0061014547092312
3	A	26	50	20120618	11	1278	24.48	-0.109324930911115	-0.0074237443900501
3	A	26	50	20120618	11	1280	24.52	-0.109290494810871	-0.0096736874571075
3	A	26	50	20120618	11	1282	24.56	-0.109132385734597	-0.0111266504710897
3	A	26	50	20120618	11	1284	24.6	-0.108766952950080	-0.0128657088887399
3	A	26	50	20120618	11	1286	24.64	-0.108360720104289	-0.0145243692653691
3	A	26	50	20120618	11	1288	24.68	-0.1078190763099	-0.0159387242490985
3	A	26	50	20120618	11	1290	24.72	-0.107425854228882	-0.0184993700358093
3	A	26	50	20120618	11	1292	24.76	-0.107500595415653	-0.0204906534423088
3	A	26	50	20120618	11	1294	24.8	-0.107202691328739	-0.0230221664296347
3	A	26	50	20120618	11	1296	24.84	-0.107008095542557	-0.0251580531728868
3	A	26	50	20120618	11	1298	24.88	-0.106913838208625	-0.0275999050203583
3	A	26	50	20120618	11	1300	24.92	-0.1064892912972	-0.0292928600758751
3	A	26	50	20120618	11	1302	24.96	-0.106696756426800	-0.0318342018474596
3	A	26	50	20120618	11	1304	25	-0.107354436443982	-0.0350755086217406
3	A	26	50	20120618	11	1306	25.04	-0.107406550213755	-0.0368024755134325
3	A	26	50	20120618	11	1308	25.08	-0.107611186916231	-0.0397204223566769
3	A	26	50	20120618	11	1310	25.12	-0.107864331143896	-0.0410879668714917
3	A	26	50	20120618	11	1312	25.16	-0.107641663218500	-0.0435465064389992
3	A	26	50	20120618	11	1314	25.2	-0.1076048229552	-0.0452181775804023
3	A	26	50	20120618	11	1316	25.24	-0.108249916471677	-0.0478413316065701
3	A	26	50	20120618	11	1318	25.28	-0.108453916778049	-0.0497190536640109
3	A	26	50	20120618	11	1320	25.32	-0.108770559194664	-0.0518574859916753
3	A	26	50	20120618	11	1322	25.36	-0.108084594906235	-0.053857254679549
3	A	26	50	20120618	11	1324	25.4	-0.107751406190940	-0.055656982859025
3	A	26	50	20120618	11	1326	25.44	-0.107329263442572	-0.0581254926321472
3	A	26	50	20120618	11	1328	25.48	-0.107401883309000	-0.0600695413056634
3	A	26	50	20120618	11	1330	25.52	-0.10731618196712	-0.0609443738153474
3	A	26	50	20120618	11	1332	25.56	-0.107110767447185	-0.0621567083916917
3	A	26	50	20120618	11	1334	25.6	-0.106644076971602	-0.0631551431667271
3	A	26	50	20120618	11	1336	25.64	-0.106526555824569	-0.0647759733305629
3	A	26	50	20120618	11	1338	25.68	-0.106322131254128	-0.0660028743065997
3	A	26	50	20120618	11	1340	25.72	-0.106117494551652	-0.0673544382081597
3	A	26	50	20120618	11	1342	25.76	-0.106150940702403	-0.0702229582873991
3	A	26	50	20120618	11	1344	25.8	-0.105847026207849	-0.0715790476723587
3	A	26	50	20120618	11	1346	25.84	-0.105226610718035	-0.0739205610675798
3	A	26	50	20120618	11	1348	25.88	-0.104632499600483	-0.0754777516211088
3	A	26	50	20120618	11	1350	25.92	-0.104393002533695	-0.0772445993352597
3	A	26	50	20120618	11	1352	25.96	-0.104298745199762	-0.0784377006071557
3	A	26	50	20120618	11	1354	26	-0.103911392105028	-0.0804853404241157
3	A	26	50	20120618	11	1356	26.04	-0.103702795604578	-0.0820586530122558
3	A	26	50	20120618	11	1358	26.08	-0.103233920169041	-0.0844140893399985
3	A	26	50	20120618	11	1360	26.12	-0.103098459722970	-0.086397926912092
3	A	26	50	20120618	11	1362	26.16	-0.10178114807389	-0.0888847931772539
3	A	26	50	20120618	11	1364	26.2	-0.101565169378645	-0.0902194148003366
3	A	26	50	20120618	11	1366	26.24	-0.101591791948956	-0.090670796414107
3	A	26	50	20120618	11	1368	26.28	-0.101225142940775	-0.091883145132587
3	A	26	50	20120618	11	1370	26.32	-0.100116173233705	-0.0933173839590033
3	A	26	50	20120618	11	1372	26.36	-0.100018380365867	-0.0929385868563217
3	A	26	50	20120618	11	1374	26.4	-0.098951926868229	-0.0932993477863356
3	A	26	50	20120618	11	1376	26.44	-0.098303871281446	-0.0937578987557605
3	A	26	50	20120618	11	1378	26.48	-0.0971474207682324	-0.0939003581447525
3	A	26	50	20120618	11	1380	26.52	-0.0961233816566503	-0.0940744549053485
3	A	26	50	20120618	11	1382	26.56	-0.095311481650492	-0.0946501812465906
3	A	26	50	20120618	11	1384	26.6	-0.0940426280291273	-0.0946547279431936
3	A	26	50	20120618	11	1386	26.64	-0.0929809991210572	-0.0953302765487358
3	A	26	50	20120618	11	1388	26.68	-0.0914351647024341	-0.0958649482702622
3	A	26	50	20120618	11	1390	26.72	-0.0903694133618297	-0.0959803480969518
3	A	26	50	20120618	11	1392	26.76	-0.0888937522201715	-0.0966442506538082
3	A	26	50	20120618	11	1394	26.8	-0.0873742858134188	-0.0979402713177052
3	A	26	50	20120618	11	1396	26.84	-0.0857124434562742	-0.0981186036479212
3	A	26	50	20120618	11	1398	26.88	-0.0850629658777543	-0.0987892944298762
3	A	26	50	20120618	11	1400	26.92	-0.0851955483992268	-0.0992139120519792
3	A	26	50	20120618	11	1402	26.96	-0.0848654709537689	-0.0992342767272772
3	A	26	50	20120618	11	1404	27	-0.0848206403838417	-0.0994742687688122
3	A	26	50	20120618	11	1406	27.04	-0.0849369594493469	-0.0997553437143332
3	A	26	50	20120618	11	1408	27.08	-0.0842538942987207	-0.100060813843806
3	A	26	50	20120618	11	1410	27.12	-0.084214720583043	-0.100626075004686
3	A	26	50	20120618	11	1412	27.16	-0.0839421309188955	-0.101455864812409
3	A	26	50	20120618	11	1414	27.2	-0.0834687229288912	-0.102278583552319
3	A	26	50	20120618	11	1416	27.24	-0.08363489302247	-0.103724616919846
3	A	26	50	20120618	11	1418	27.28	-0.083671167600345	-0.104296454173791
3	A	26	50	20120618	11	1420	27.32	-0.0834929059808077	-0.104583610237631
3	A	26	50	20120618	11	1422	27.36	-0.0835089573047406	-0.105253452491449
3	A	26	50	20120618	11	1424	27.4	-0.0826973401412947	-0.106473777374421
3	A	26	50	20120618	11	1426	27.44	-0.0822031432119235	-0.107447392701437
3	A	26	50	20120618	11	1428	27.48	-0.0811702016259662	-0.108463363724646
3	A	26	50	20120618	11	1430	27.52	-0.0799482503973977	-0.109995027723374
3	A	26	50	20120618	11	1432	27.56	-0.0800615289037438	-0.109958116749396
3	A	26	50	20120618	11	1434	27.6	-0.0785416735882614	-0.110810463263438
3	A	26	50	20120618	11	1436	27.64	-0.078116560991412	-0.111657011501875
3	A	26	50	20120618	11	1438	27.68	-0.0774723867137511	-0.111544581523666
3	A	26	50	20120618	11	1440	27.72	-0.0769445315015953	-0.112130419491879
3	A	26	50	20120618	11	1442	27.76	-0.075970562621189	-0.112974280724547
3	A	26	50	20120618	11	1444	27.8	-0.0751990384122364	-0.113375280980158
3	A	26	50	20120618	11	1446	27.84	-0.0736995477720522	-0.113859366282558
3	A	26	50	20120618	11	1448	27.88	-0.0722817986757731	-0.114688802536890
3	A	26	50	20120618	11	1450	27.92	-0.0710973241066075	-0.114948381436264
3	A	26	50	20120618	11	1452	27.96	-0.0700000358035623	-0.115403616781991
3	A	26	50	20120618	11	1454	28	-0.0686777461227434	-0.116622668872757
3	A	26	50	20120618	11	1456	28.04	-0.0670025394474344	-0.117723704841743
3	A	26	50	20120618	11	1458	28.08	-0.0662912607362388	-0.117814143799056
3	A	26	50	20120618	11	1460	28.12	-0.0646714912325748	-0.119070460417191
3	A	26	50	20120618	11	1462	28.16	-0.0637713443001243	-0.119672208287980
3	A	26	50	20120618	11	1464	28.2	-0.0629890720680976	-0.120487007431942
3	A	26	50	20120618	11	1466	28.24	-0.0624660958927321	-0.120770981515266
3	A	26	50	20120618	11	1468	28.28	-0.0612314167421022	-0.120954899989053
3	A	26	50	20120618	11	1470	28.32	-0.0605240271182032	-0.121751385067381
3	A	26	50	20120618	11	1472	28.36	-0.0604515486731316	-0.121695170078277
3	A	26	50	20120618	11	1474	28.4	-0.0593360877258098	-0.121819267318375
3	A	26	50	20120618	11	1476	28.44	-0.0581513303139318	-0.121821742192109
3	A	26	50	20120618	11	1478	28.48	-0.056963178789504	-0.122257532101355
3	A	26	50	20120618	11	1480	28.52	-0.0551959775219626	-0.123122465116102
3	A	26	50	20120618	11	1482	28.56	-0.0538252510266325	-0.123767700053935
3	A	26	50	20120618	11	1484	28.6	-0.0521185073888825	-0.124511364255709
3	A	26	50	20120618	11	1486	28.64	-0.0500237742602955	-0.124883585265325
3	A	26	50	20120618	11	1488	28.68	-0.0481016458969961	-0.125592318392108
3	A	26	50	20120618	11	1490	28.72	-0.0473101105661359	-0.125771499250461
3	A	26	50	20120618	11	1492	28.76	-0.0457623952434748	-0.125896515729375
3	A	26	50	20120618	11	1494	28.8	-0.044105219791086	-0.126613239162786
3	A	26	50	20120618	11	1496	28.84	-0.0430294982448669	-0.126657999022035
3	A	26	50	20120618	11	1498	28.88	-0.0422286998151731	-0.126876141464031
3	A	26	50	20120618	11	1500	28.92	-0.0415179867894025	-0.126712870508255
3	A	26	50	20120618	11	1502	28.96	-0.0399048640894816	-0.126968348188298
3	A	26	50	20120618	11	1504	29	-0.0388293546752969	-0.127318366044985
3	A	26	50	20120618	11	1506	29.04	-0.0369670475456859	-0.127883839337900
3	A	26	50	20120618	11	1508	29.08	-0.0356591828432032	-0.127869414359564
3	A	26	50	20120618	11	1510	29.12	-0.0344749911167501	-0.128082041368666
3	A	26	50	20120618	11	1512	29.16	-0.0322839500445655	-0.128819270898731
3	A	26	50	20120618	11	1514	29.2	-0.0306030865150069	-0.129627564660306
3	A	26	50	20120618	11	1516	29.24	-0.0293995907734274	-0.129517256002441
3	A	26	50	20120618	11	1518	29.28	-0.0276151361004251	-0.130037403750681
3	A	26	50	20120618	11	1520	29.32	-0.0263178072889821	-0.130440949590705
3	A	26	50	20120618	11	1522	29.36	-0.0248399541163022	-0.130009614454181
3	A	26	50	20120618	11	1524	29.4	-0.0235961532881951	-0.130311549049747
3	A	26	50	20120618	11	1526	29.44	-0.0222631862949803	-0.130706892451109
3	A	26	50	20120618	11	1528	29.48	-0.0217690600762872	-0.130715943417908
3	A	26	50	20120618	11	1530	29.52	-0.0204061117555501	-0.131271375794530
3	A	26	50	20120618	11	1532	29.56	-0.0195732106779905	-0.130622181058723
3	A	26	50	20120618	11	1534	29.6	-0.0191212987341341	-0.130601745672746
3	A	26	50	20120618	11	1536	29.64	-0.0181830387461777	-0.130469445993986
3	A	26	50	20120618	11	1538	29.68	-0.0171160146133672	-0.130481466809267
3	A	26	50	20120618	11	1540	29.72	-0.0159929169128086	-0.131409403038218
3	A	26	50	20120618	11	1542	29.76	-0.0154952551602095	-0.131537955051037
3	A	26	50	20120618	11	1544	29.8	-0.0149578540065078	-0.132475578642891
3	A	26	50	20120618	11	1546	29.84	-0.0142400699129253	-0.132426858985667
3	A	26	50	20120618	11	1548	29.88	-0.0137511055737348	-0.132545299371516
3	A	26	50	20120618	11	1550	29.92	-0.0128613531109677	-0.133128167491248
3	A	26	50	20120618	11	1552	29.96	-0.0126922838795861	-0.133287337227693
3	A	26	50	20120618	11	1554	30	-0.0119310127189606	-0.133588988980547
3	A	26	50	20120618	11	1556	30.04	-0.0112046019226477	-0.133458386358062
3	A	26	50	20120618	11	1558	30.08	-0.0102992931106946	-0.133913975257180
3	A	26	50	20120618	11	1560	30.12	-0.00986116974907137	-0.133727016224235
3	A	26	50	20120618	11	1562	30.16	-0.00878431683200238	-0.133668255650718
3	A	26	50	20120618	11	1564	30.2	-0.00746124933372422	-0.133923591909405
3	A	26	50	20120618	11	1566	30.24	-0.00683673262458025	-0.134311934953632
3	A	26	50	20120618	11	1568	30.28	-0.00593071670584594	-0.134752674610346
3	A	26	50	20120618	11	1570	30.32	-0.00489586593157941	-0.134642012399090
3	A	26	50	20120618	11	1572	30.36	-0.00393702913629047	-0.134938997247189
3	A	26	50	20120618	11	1574	30.4	-0.00262527534651131	-0.135218940821860
3	A	26	50	20120618	11	1576	30.44	-0.00172046150930500	-0.134823950973889
3	A	26	50	20120618	11	1578	30.48	-0.00158250497629550	-0.134963604563174
3	A	26	50	20120618	11	1580	30.52	-0.000923622877585866	-0.134559139484335
3	A	26	50	20120618	11	1582	30.56	-0.000213758379952705	-0.133868225448438
3	A	26	50	20120618	11	1584	30.6	0.000164614458660226	-0.133714288302173
3	A	26	50	20120618	11	1586	30.64	0.00130178358416443	-0.132537096932854
3	A	26	50	20120618	11	1588	30.68	0.00175836243277658	-0.133100590326782
3	A	26	50	20120618	11	1590	30.72	0.00191378450328138	-0.133008949287940
3	A	26	50	20120618	11	1592	30.76	0.00312187643893860	-0.132184816334467
3	A	26	50	20120618	11	1594	30.8	0.00358877904655608	-0.131189704961303
3	A	26	50	20120618	11	1596	30.84	0.00454259538369861	-0.130919519460212
3	A	26	50	20120618	11	1598	30.88	0.00493701954624447	-0.129958278501867
3	A	26	50	20120618	11	1600	30.92	0.00591431182852241	-0.129168369516603
3	A	26	50	20120618	11	1602	30.96	0.00710550391210925	-0.128508921732469
3	A	26	50	20120618	11	1604	31	0.00811984858972137	-0.127773884233425
3	A	26	50	20120618	11	1606	31.04	0.00929258518631929	-0.126851039173299
3	A	26	50	20120618	11	1608	31.08	0.0103745999828909	-0.125952872139835
3	A	26	50	20120618	11	1610	31.12	0.0110401995960218	-0.125566721126630
3	A	26	50	20120618	11	1612	31.16	0.0114206937549783	-0.125341224774109
3	A	26	50	20120618	11	1614	31.2	0.0113173854542470	-0.124825390377234
3	A	26	50	20120618	11	1616	31.24	0.0118512510740428	-0.124787348032406
3	A	26	50	20120618	11	1618	31.28	0.0124329878229249	-0.124347315482473
3	A	26	50	20120618	11	1620	31.32	0.0130248361987781	-0.124089221507340
3	A	26	50	20120618	11	1622	31.36	0.0133397108484405	-0.123081665054828
3	A	26	50	20120618	11	1624	31.4	0.0139061033801709	-0.123123101512205
3	A	26	50	20120618	11	1626	31.44	0.0144489492560878	-0.122420449503740
3	A	26	50	20120618	11	1628	31.48	0.0149881888874207	-0.121408438278506
3	A	26	50	20120618	11	1630	31.52	0.0148798601285429	-0.121248066460533
3	A	26	50	20120618	11	1632	31.56	0.0149037603377470	-0.121249480674095
3	A	26	50	20120618	11	1634	31.6	0.0149604703015981	-0.120649995545005
3	A	26	50	20120618	11	1636	31.64	0.0150423532668595	-0.120304644593074
3	A	26	50	20120618	11	1638	31.68	0.0155518944133826	-0.118782243693179
3	A	26	50	20120618	11	1640	31.72	0.0154828807915388	-0.118148676017236
3	A	26	50	20120618	11	1642	31.76	0.0156900630784264	-0.117608729279122
3	A	26	50	20120618	11	1644	31.8	0.0158966796798891	-0.117186445109397
3	A	26	50	20120618	11	1646	31.84	0.0157474801490588	-0.116074590406659
3	A	26	50	20120618	11	1648	31.88	0.0160301814401772	-0.115136401129381
3	A	26	50	20120618	11	1650	31.92	0.0161928159998501	-0.113608060532525
3	A	26	50	20120618	11	1652	31.96	0.0165204892822519	-0.112680477856964
3	A	26	50	20120618	11	1654	32	0.0161201961334222	-0.111349066498668
3	A	26	50	20120618	11	1656	32.04	0.0163879774714575	-0.110608937830800
3	A	26	50	20120618	11	1658	32.08	0.0168397479939576	-0.110449909515711
3	A	26	50	20120618	11	1660	32.12	0.0167044784667167	-0.109252848445840
3	A	26	50	20120618	11	1662	32.16	0.0166559709415273	-0.108436140113570
3	A	26	50	20120618	11	1664	32.2	0.0170440311430424	-0.107821522899363
3	A	26	50	20120618	11	1666	32.24	0.0169338639065336	-0.106977661666694
3	A	26	50	20120618	11	1668	32.28	0.0170069080370301	-0.105973499326731
3	A	26	50	20120618	11	1670	32.32	0.0169870383364788	-0.104883494223532
3	A	26	50	20120618	11	1672	32.36	0.017205251489153	-0.104637845327748
3	A	26	50	20120618	11	1674	32.4	0.0170544256127259	-0.103171942259670
3	A	26	50	20120618	11	1676	32.44	0.01727978054389	-0.101910251629999
3	A	26	50	20120618	11	1678	32.48	0.0174356268784635	-0.100798538348618
3	A	26	50	20120618	11	1680	32.52	0.0175345511171515	-0.100097441975071
3	A	26	50	20120618	11	1682	32.56	0.0178313238332155	-0.0993857389998072
3	A	26	50	20120618	11	1684	32.6	0.0177100550202420	-0.0988987545596042
3	A	26	50	20120618	11	1686	32.64	0.0179897157522013	-0.0981632927964922
3	A	26	50	20120618	11	1688	32.68	0.0181686844785196	-0.0975493119783872
3	A	26	50	20120618	11	1690	32.72	0.0181147322311151	-0.0974795205390842
3	A	26	50	20120618	11	1692	32.76	0.0182888926313213	-0.0964296791010572
3	A	26	50	20120618	11	1694	32.8	0.0180747099872999	-0.0961006623157712
3	A	26	50	20120618	11	1696	32.84	0.0182048176350383	-0.0960911870849032
3	A	26	50	20120618	11	1698	32.88	0.0187544517360546	-0.0956483261078457
3	A	26	50	20120618	11	1700	32.92	0.0185504514296823	-0.0946379412282083
3	A	26	50	20120618	11	1702	32.96	0.0190301526700392	-0.094540643335117
3	A	26	50	20120618	11	1704	33	0.019015162006278	-0.094416758227053
3	A	26	50	20120618	11	1706	33.04	0.0190049089579508	-0.0949201475445798
3	A	26	50	20120618	11	1708	33.08	0.0189250058916768	-0.0947744835476554
3	A	26	50	20120618	11	1710	33.12	0.0188708415122379	-0.0946868023067883
3	A	26	50	20120618	11	1712	33.16	0.0187977973817413	-0.0944574875776494
3	A	26	50	20120618	11	1714	33.2	0.0185257026923407	-0.0942637403196043
3	A	26	50	20120618	11	1716	33.24	0.0184882967436159	-0.0944370521916732
3	A	26	50	20120618	11	1718	33.28	0.0183889482408592	-0.0941634725780321
3	A	26	50	20120618	11	1720	33.32	0.0179860387969391	-0.0939892414671477
3	A	26	50	20120618	11	1722	33.36	0.0176229394647999	-0.0935748061826943
3	A	26	50	20120618	11	1724	33.4	0.0175573199555057	-0.093550198866709
3	A	26	50	20120618	11	1726	33.44	0.018027687386351	-0.0934543151871801
3	A	26	50	20120618	11	1728	33.48	0.0179917663618668	-0.093243880209099
3	A	26	50	20120618	11	1730	33.52	0.0173221362400831	-0.0930069994374015
3	A	26	50	20120618	11	1732	33.56	0.0172823261283023	-0.0923102871258984
3	A	26	50	20120618	11	1734	33.6	0.0166711030266446	-0.0912154029859091
3	A	26	50	20120618	11	1736	33.64	0.0165977760534356	-0.09133638895617
3	A	26	50	20120618	11	1738	33.68	0.0166483341882904	-0.09101203907564
3	A	26	50	20120618	11	1740	33.72	0.0161093066889919	-0.0897890978975777
3	A	26	50	20120618	11	1742	33.76	0.0158305651958482	-0.089566359261504
3	A	26	50	20120618	11	1744	33.8	0.0150220593022395	-0.0879759346892592
3	A	26	50	20120618	11	1746	33.84	0.0143161546025810	-0.0871577414327482
3	A	26	50	20120618	11	1748	33.88	0.0140584141808385	-0.0867771058524355
3	A	26	50	20120618	11	1750	33.92	0.0137291145528399	-0.0853455681739233
3	A	26	50	20120618	11	1752	33.96	0.0130753943336329	-0.0844907467861469
3	A	26	50	20120618	11	1754	34	0.0127357709466290	-0.0833078278519
3	A	26	50	20120618	11	1756	34.04	0.0123878036996071	-0.0823586784195133
3	A	26	50	20120618	11	1758	34.08	0.0121247599770057	-0.0813661833414398
3	A	26	50	20120618	11	1760	34.12	0.0117721258252280	-0.0804519649840437
3	A	26	50	20120618	11	1762	34.16	0.0112594734088678	-0.0790581160969688
3	A	26	50	20120618	11	1764	34.2	0.0110616956421699	-0.0781052897093199
3	A	26	50	20120618	11	1766	34.24	0.00997854947474829	-0.0774308512614242
3	A	26	50	20120618	11	1768	34.28	0.00961594511735588	-0.0761603217969882
3	A	26	50	20120618	11	1770	34.32	0.00926903853050568	-0.0751515632629475
3	A	26	50	20120618	11	1772	34.36	0.00847524045794572	-0.0737660582358906
3	A	26	50	20120618	11	1774	34.4	0.00778962972290724	-0.0727075193844543
3	A	26	50	20120618	11	1776	34.44	0.007363385755208	-0.0717714514275196
3	A	26	50	20120618	11	1778	34.48	0.0068971902543717	-0.0704435756031293
3	A	26	50	20120618	11	1780	34.52	0.00634932392030837	-0.0693628335987638
3	A	26	50	20120618	11	1782	34.56	0.00597915352035720	-0.0687625706522146
3	A	26	50	20120618	11	1784	34.6	0.00536283924987501	-0.0674538574215945
3	A	26	50	20120618	11	1786	34.64	0.00478230458252086	-0.0664811613333943
3	A	26	50	20120618	11	1788	34.68	0.00484686343164319	-0.0659866815613105
3	A	26	50	20120618	11	1790	34.72	0.0047441915270149	-0.0641466482953069
3	A	26	50	20120618	11	1792	34.76	0.00442571063276848	-0.0629987311467287
3	A	26	50	20120618	11	1794	34.8	0.00410100719884762	-0.0619889826631943
3	A	26	50	20120618	11	1796	34.84	0.00373465517551487	-0.0605966187003598
3	A	26	50	20120618	11	1798	34.88	0.00341956839381814	-0.0590989665378067
3	A	26	50	20120618	11	1800	34.92	0.00270581480888844	-0.056956715833524
3	A	26	50	20120618	11	1802	34.96	0.00217880812487011	-0.0560645592077009
3	A	26	50	20120618	11	1804	35	0.00244517524934308	-0.0551272891692381
3	A	26	50	20120618	11	1806	35.04	0.00237488883529313	-0.0541789175543107
3	A	26	50	20120618	11	1808	35.08	0.00260448640714441	-0.05261953496976
3	A	26	50	20120618	11	1810	35.12	0.00228437916730126	-0.0509212766133843
3	A	26	50	20120618	11	1812	35.16	0.00264351870146591	-0.0507134579303936
3	A	26	50	20120618	11	1814	35.2	0.00238775817871073	-0.0476940412640489
3	A	26	50	20120618	11	1816	35.24	0.00217018142213962	-0.0467347094940131
3	A	26	50	20120618	11	1818	35.28	0.00261975991361804	-0.0440065501108392
3	A	26	50	20120618	11	1820	35.32	0.00269478394310193	-0.0436708865218099
3	A	26	50	20120618	11	1822	35.36	0.00324646865378368	-0.0423439299362352
3	A	26	50	20120618	11	1824	35.4	0.00321578021948018	-0.0417986091865842
3	A	26	50	20120618	11	1826	35.44	0.00393285720628146	-0.0413882751214616
3	A	26	50	20120618	11	1828	35.48	0.00396757614923772	-0.0409847292814385
3	A	26	50	20120618	11	1830	35.52	0.003925432585079	-0.0392743793991044
3	A	26	50	20120618	11	1832	35.56	0.00456904117731500	-0.0387477262684767
3	A	26	50	20120618	11	1834	35.6	0.0042335897203201	-0.0386128102946263
3	A	26	50	20120618	11	1836	35.64	0.00434764604412549	-0.0380890563018014
3	A	26	50	20120618	11	1838	35.68	0.00387232886581189	-0.0377753837336671
3	A	26	50	20120618	11	1840	35.72	0.00401474017154286	-0.037957110176432
3	A	26	50	20120618	11	1842	35.76	0.0039409889342651	-0.0375142491993749
3	A	26	50	20120618	11	1844	35.8	0.00413890812231922	-0.0376854397511002
3	A	26	50	20120618	11	1846	35.84	0.00358425356315649	-0.0374931067066174
3	A	26	50	20120618	11	1848	35.88	0.00388491536651701	-0.0371317751414311
3	A	26	50	20120618	11	1850	35.92	0.00374879731113860	-0.0372048192719277
3	A	26	50	20120618	11	1852	35.96	0.00395018132242053	-0.036476782130018
3	A	26	50	20120618	11	1854	36	0.00378471833562288	-0.035970210831976
3	A	26	50	20120618	11	1856	36.04	0.00358312219230659	-0.0358459721705215
3	A	26	50	20120618	11	1858	36.08	0.00368452130472874	-0.0350839939031148
3	A	26	50	20120618	11	1860	36.12	0.00378082924832635	-0.0351029443648506
3	A	26	50	20120618	11	1862	36.16	0.00380798214872391	-0.0334114035228962
3	A	26	50	20120618	11	1864	36.2	0.00387437947547733	-0.0326807500858961
3	A	26	50	20120618	11	1866	36.24	0.00342204326755230	-0.0330200906301876
3	A	26	50	20120618	11	1868	36.28	0.00363226611359906	-0.0323017408511801
3	A	26	50	20120618	11	1870	36.32	0.00355285802207181	-0.0315764614257171
3	A	26	50	20120618	11	1872	36.36	0.00324307454123398	-0.0313791079230879
3	A	26	50	20120618	11	1874	36.4	0.00355377726088735	-0.0308448180392234
3	A	26	50	20120618	11	1876	36.44	0.00304027631638968	-0.0301087198800082
3	A	26	50	20120618	11	1878	36.48	0.00297027274505221	-0.0302928504858292
3	A	26	50	20120618	11	1880	36.52	0.00282948778491797	-0.0303257309511543
3	A	26	50	20120618	11	1882	36.56	0.00295521137061294	-0.0296915975897862
3	A	26	50	20120618	11	1884	36.6	0.00243159879914430	-0.0294512519948609
3	A	26	50	20120618	11	1886	36.64	0.00216890862993350	-0.0287562367396327
3	A	26	50	20120618	11	1888	36.68	0.00188033835253127	-0.0283999256325928
3	A	26	50	20120618	11	1890	36.72	0.00150330901680260	-0.0280371798538441
3	A	26	50	20120618	11	1892	36.76	0.000899086272278686	-0.0265550133297989
3	A	26	50	20120618	11	1894	36.8	0.000241971940522035	-0.0261025357005177
3	A	26	50	20120618	11	1896	36.84	-9.7227182413151e-05	-0.0253974795289966
3	A	26	50	20120618	11	1898	36.88	-0.000569574512245767	-0.0244397741045575
3	A	26	50	20120618	11	1900	36.92	-0.00061673853455091	-0.0239089490439208
3	A	26	50	20120618	11	1902	36.96	-0.000208384368415678	-0.0238609364934782
3	A	26	50	20120618	11	1904	37	-0.000533582777083372	-0.0228146305893565
3	A	26	50	20120618	11	1906	37.04	-0.000804616806312175	-0.0225385053913031
3	A	26	50	20120618	11	1908	37.08	-0.00068546931368224	-0.0219791132167064
3	A	26	50	20120618	11	1910	37.12	-0.00084159849096823	-0.0215476366588264
3	A	26	50	20120618	11	1912	37.16	-0.00127406499834193	-0.0208389742427213
3	A	26	50	20120618	11	1914	37.2	-0.00134435141239187	-0.0210021744878191
3	A	26	50	20120618	11	1916	37.24	-0.00097036263582230	-0.0203218670536395
3	A	26	50	20120618	11	1918	37.28	-0.00104001265376917	-0.0199361403045023
3	A	26	50	20120618	11	1920	37.32	-0.001230012245874	-0.0197394939086543
3	A	26	50	20120618	11	1922	37.36	-0.00110181378644488	-0.0195012696340725
3	A	26	50	20120618	11	1924	37.4	-0.00108965154980847	-0.0188733588123789
3	A	26	50	20120618	11	1926	37.44	-0.00124182092911981	-0.0188896222683462
3	A	26	50	20120618	11	1928	37.48	-0.00161149635432414	-0.0186938951113137
3	A	26	50	20120618	11	1930	37.52	-0.00162309290553560	-0.0185434227882772
3	A	26	50	20120618	11	1932	37.56	-0.00154021999078054	-0.0177684337560968
3	A	26	50	20120618	11	1934	37.6	-0.00164190194591517	-0.0172573369746552
3	A	26	50	20120618	11	1936	37.64	-0.00191357237124704	-0.0165782316220036
3	A	26	50	20120618	11	1938	37.68	-0.00266473190490150	-0.016112460385236
3	A	26	50	20120618	11	1940	37.72	-0.00278013173159115	-0.0151640887703086
3	A	26	50	20120618	11	1942	37.76	-0.0034228210850116	-0.0144859026564726
3	A	26	50	20120618	11	1944	37.8	-0.00372807908244983	-0.0144978527610747
3	A	26	50	20120618	11	1946	37.84	-0.00395041466765832	-0.0132991441324038
3	A	26	50	20120618	11	1948	37.88	-0.00444565811506575	-0.0124717019191949
3	A	26	50	20120618	11	1950	37.92	-0.00451469295011300	-0.0121738473297557
3	A	26	50	20120618	11	1952	37.96	-0.00472266012552777	-0.0117154229324446
3	A	26	50	20120618	11	1954	38	-0.00482608156334411	-0.0110103950451948
3	A	26	50	20120618	11	1956	38.04	-0.0050671271939828	-0.0098518076552884
3	A	26	50	20120618	11	1958	38.08	-0.0048431157657029	-0.009656080498256
3	A	26	50	20120618	11	1960	38.12	-0.00429109164376618	-0.0089421006391563
3	A	26	50	20120618	11	1962	38.16	-0.00431004210550198	-0.008870965696969
3	A	26	50	20120618	11	1964	38.2	-0.00465732345894613	-0.0083396951590601
3	A	26	50	20120618	11	1966	38.24	-0.00467736993619277	-0.0085413973683935
3	A	26	50	20120618	11	1968	38.28	-0.00459093320326053	-0.0079871953575708
3	A	26	50	20120618	11	1970	38.32	-0.00453790019467154	-0.0081593051481116
3	A	26	50	20120618	11	1972	38.36	-0.00464592489763341	-0.0077176674657859
3	A	26	50	20120618	11	1974	38.4	-0.00469830029691589	-0.0079583171166271
3	A	26	50	20120618	11	1976	38.44	-0.00459174637605889	-0.0075517943570551
3	A	26	50	20120618	11	1978	38.48	-0.00447442321892442	-0.0070675110647561
3	A	26	50	20120618	11	1980	38.52	-0.00410328408268304	-0.007140958246118
3	A	26	50	20120618	11	1982	38.56	-0.00413060668870809	-0.0065199912130155
3	A	26	50	20120618	11	1984	38.6	-0.00425819703630539	-0.0063795032377294
3	A	26	50	20120618	11	1986	38.64	-0.00441945273775498	-0.00585882515940269
3	A	26	50	20120618	11	1988	38.68	-0.00455839214919032	-0.00595685137247858
3	A	26	50	20120618	11	1990	38.72	-0.00457640922997496	-0.00536883551537947
3	A	26	50	20120618	11	1992	38.76	-0.00466186308448135	-0.00549277012091804
3	A	26	50	20120618	11	1994	38.8	-0.00479008275711391	-0.00474851902051576
3	A	26	50	20120618	11	1996	38.84	-0.00495929340985185	-0.00476720078167471
3	A	26	50	20120618	11	1998	38.88	-0.00460701988253252	-0.00484281170978699
3	A	26	50	20120618	11	2000	38.92	-0.00483914889666044	-0.00451192816259855
3	A	26	50	20120618	11	2002	38.96	-0.00475542745376795	-0.00387466938925762
3	A	26	50	20120618	11	2004	39	-0.00482118131335049	-0.00427380995403399
3	A	26	50	20120618	11	2006	39.04	-0.00496270873560498	-0.00403262290203906
3	A	26	50	20120618	11	2008	39.08	-0.00458154282520637	-0.00409703325873735
3	A	26	50	20120618	11	2010	39.12	-0.00474776241625989	-0.00387285919589778
3	A	26	50	20120618	11	2012	39.16	-0.00489777511988862	-0.00317752574261799
3	A	26	50	20120618	11	2014	39.2	-0.00452508034872862	-0.00347184479815126
3	A	26	50	20120618	11	2016	39.24	-0.00459897300736262	-0.00273199897299578
3	A	26	50	20120618	11	2018	39.28	-0.00460153980497833	-0.00309620846278153
3	A	26	50	20120618	11	2020	39.32	-0.00459883865707419	-0.00271308386659904
3	A	26	50	20120618	11	2022	39.36	-0.00459737494603714	-0.00250538539176111
3	A	26	50	20120618	11	2024	39.4	-0.00440820266886630	-0.00272586835720289
3	A	26	50	20120618	11	2026	39.44	-0.00493227485974271	-0.00260790173289754
3	A	26	50	20120618	11	2028	39.48	-0.00475596485492166	-0.00221397254509851
3	A	26	50	20120618	11	2030	39.52	-0.00482463906551049	-0.00235078356512249
3	A	26	50	20120618	11	2032	39.56	-0.00495251932688808	-0.0029051906369118
3	A	26	50	20120618	11	2034	39.6	-0.00494008131860701	-0.00279396981129897
3	A	26	50	20120618	11	2036	39.64	-0.00464298333342367	-0.00271524054228166
3	A	26	50	20120618	11	2038	39.68	-0.00490519267002326	-0.00218779545205899
3	A	26	50	20120618	11	2040	39.72	-0.00503510939893067	-0.00218264064362414
3	A	26	50	20120618	11	2042	39.76	-0.00523338921144319	-0.00219447054007339
3	A	26	50	20120618	11	2044	39.8	-0.0052980732184658	-0.00179671095484067
3	A	26	50	20120618	11	2046	39.84	-0.00525483887138641	-0.000575652519294131
3	A	26	50	20120618	11	2048	39.88	-0.00525754892883599	0.00081148776290497
3	A	26	50	20120618	11	2050	39.92	-0.00524791318472876	0.00123417710481519
3	A	26	50	20120618	11	2052	39.96	-0.00540841228192248	0.00153075183098045
3	A	26	50	20120618	11	2054	40	-0.00512013191830054	0.00138059770599549
3	A	26	50	20120618	11	2056	40.04	-0.00532788696168096	0.00174146965177404
3	A	26	50	20120618	11	2058	40.08	-0.0051162923284787	0.00171981804213411
3	A	26	50	20120618	11	2060	40.12	-0.00546483233199336	0.0018365543006402
3	A	26	50	20120618	11	2062	40.16	-0.00552096246828395	0.00170104435709361
3	A	26	50	20120618	11	2064	40.2	-0.00554054225505500	0.00170526578457729
3	A	26	50	20120618	11	2066	40.24	-0.00550983260754807	0.00168555871858562
3	A	26	50	20120618	11	2068	40.28	-0.00524306243220982	0.00213456445357127
3	A	26	50	20120618	11	2070	40.32	-0.00547509952245619	0.0018758270112673
3	A	26	50	20120618	11	2072	40.36	-0.00552933461257319	0.00320185021589081
3	A	26	50	20120618	11	2074	40.4	-0.00559629762475156	0.00286448957058671
3	A	26	50	20120618	11	2076	40.44	-0.00549984825979771	0.00328462413569651
3	A	26	50	20120618	11	2078	40.48	-0.00541210337932028	0.00342354940499623
3	A	26	50	20120618	11	2080	40.52	-0.00506610896021789	0.003904572935034
3	A	26	50	20120618	11	2082	40.56	-0.00496170464397569	0.00463193832550154
3	A	26	50	20120618	11	2084	40.6	-0.00442599347548095	0.00512482710732762
3	A	26	50	20120618	11	2086	40.64	-0.00398724078882251	0.0056913681314821
3	A	26	50	20120618	11	2088	40.68	-0.00364683251329150	0.00637227660642568
3	A	26	50	20120618	11	2090	40.72	-0.00348749660675282	0.00702200520785285
3	A	26	50	20120618	11	2092	40.76	-0.00304175275534879	0.00678539101541186
3	A	26	50	20120618	11	2094	40.8	-0.00293235060837717	0.00699103039530297
3	A	26	50	20120618	11	2096	40.84	-0.00176887003954502	0.00832546109955479
3	A	26	50	20120618	11	2098	40.88	-0.00161573192394345	0.00871225557993164
3	A	26	50	20120618	11	2100	40.92	-0.00197166826438932	0.00888157229868676
3	A	26	50	20120618	11	2102	40.96	-0.00183083380678039	0.00871972262754097
3	A	26	50	20120618	11	2104	41	-0.00188562044018673	0.00882494011658153
3	A	26	50	20120618	11	2106	41.04	-0.00185280361447186	0.00933373880098431
3	A	26	50	20120618	11	2108	41.08	-0.00185360971620241	0.00918371902628777
3	A	26	50	20120618	11	2110	41.12	-0.00172865687689894	0.00902889799654698
3	A	26	50	20120618	11	2112	41.16	-0.00160367575332422	0.00887404868253494
3	A	26	50	20120618	11	2114	41.2	-0.00193692810822962	0.0092868929767307
3	A	26	50	20120618	11	2116	41.24	-0.00202786911135802	0.0090488737631155
3	A	26	50	20120618	11	2118	41.28	-0.00217414829118209	0.00880696546220377
3	A	26	50	20120618	11	2120	41.32	-0.00201997779967998	0.00891224659085463
3	A	26	50	20120618	11	2122	41.36	-0.00198448811033223	0.00862052968827612
3	A	26	50	20120618	11	2124	41.4	-0.00236248618235112	0.00883957015588428
3	A	26	50	20120618	11	2126	41.44	-0.00236062649151660	0.0091673495043033
3	A	26	50	20120618	11	2128	41.48	-0.00250945125575293	0.008880285364345
3	A	26	50	20120618	11	2130	41.52	-0.00268261463539771	0.00884099144051447
3	A	26	50	20120618	11	2132	41.56	-0.00269276868877555	0.00903831665887238
3	A	26	50	20120618	11	2134	41.6	-0.00297648821365884	0.009806008349071
3	A	26	50	20120618	11	2136	41.64	-0.00305107383693839	0.00951842802116243
3	A	26	50	20120618	11	2138	41.68	-0.00368174944614649	0.0100062963448421
3	A	26	50	20120618	11	2140	41.72	-0.00393275821133209	0.0097325328834379
3	A	26	50	20120618	11	2142	41.76	-0.00414505995131554	0.0102831710760835
3	A	26	50	20120618	11	2144	41.8	-0.00403798277144046	0.0103494764789553
3	A	26	50	20120618	11	2146	41.84	-0.00424976832347364	0.0103649833306668
3	A	26	50	20120618	11	2148	41.88	-0.00489535681469696	0.0102428942738271
3	A	26	50	20120618	11	2150	41.92	-0.00533004363736358	0.0101402506534701
3	A	26	50	20120618	11	2152	41.96	-0.00504609076724249	0.0101515997173081
3	A	26	50	20120618	11	2154	42	-0.00531034364243972	0.0101954332666739
3	A	26	50	20120618	11	2156	42.04	-0.00609266607904786	0.0101577932656045
3	A	26	50	20120618	11	2158	42.08	-0.00627642474670193	0.0102059373379084
3	A	26	50	20120618	11	2160	42.12	-0.00660577245796163	0.0110728021683820
3	A	26	50	20120618	11	2162	42.16	-0.00699563153912815	0.0116193080289983
3	A	26	50	20120618	11	2164	42.2	-0.00730399090690866	0.0114784339734096
3	A	26	50	20120618	11	2166	42.24	-0.00781030906072304	0.0115010882604653
3	A	26	50	20120618	11	2168	42.28	-0.00783527912248709	0.0119131101894745
3	A	26	50	20120618	11	2170	42.32	-0.00799698666516985	0.0120448519609842
3	A	26	50	20120618	11	2172	42.36	-0.008089741397192	0.0121983118101712
3	A	26	50	20120618	11	2174	42.4	-0.00799707576062429	0.0124584203325239
3	A	26	50	20120618	11	2176	42.44	-0.00820341941886945	0.0125103120707680
3	A	26	50	20120618	11	2178	42.48	-0.00833579829358896	0.0126749180441469
3	A	26	50	20120618	11	2180	42.52	-0.00860596328858368	0.0124494421977232
3	A	26	50	20120618	11	2182	42.56	-0.00886651940952887	0.0129237114437870
3	A	26	50	20120618	11	2184	42.6	-0.0089832464756468	0.0127429205032936
3	A	26	50	20120618	11	2186	42.64	-0.00927578715762539	0.0128852504917447
3	A	26	50	20120618	11	2188	42.68	-0.00983053859041714	0.0133982302985447
3	A	26	50	20120618	11	2190	42.72	-0.0102285392990622	0.0145142866297762
3	A	26	50	20120618	11	2192	42.76	-0.0102024364522347	0.0145600470451207
3	A	26	50	20120618	11	2194	42.8	-0.0104979759740723	0.0152086364975234
3	A	26	50	20120618	11	2196	42.84	-0.0110566461926454	0.0156168640915448
3	A	26	50	20120618	11	2198	42.88	-0.0113376376995669	0.0158592730240576
3	A	26	50	20120618	11	2200	42.92	-0.0115768936429424	0.0164962638039285
3	A	26	50	20120618	11	2202	42.96	-0.0115013039280335	0.0171840665699886
3	A	26	50	20120618	11	2204	43	-0.0118355038060257	0.0175274164097294
3	A	26	50	20120618	11	2206	43.04	-0.0118530754095382	0.0179765352818
3	A	26	50	20120618	11	2208	43.08	-0.0119912794299211	0.018532568699186
3	A	26	50	20120618	11	2210	43.12	-0.0120607809554440	0.01869358398433
3	A	26	50	20120618	11	2212	43.16	-0.0118397676599163	0.01867997924986
3	A	26	50	20120618	11	2214	43.2	-0.0118728602572758	0.0184579477205674
3	A	26	50	20120618	11	2216	43.24	-0.0120659923324213	0.0192792310337122
3	A	26	50	20120618	11	2218	43.28	-0.0117545330085121	0.0190319345791278
3	A	26	50	20120618	11	2220	43.32	-0.0120875166628406	0.0196408171573397
3	A	26	50	20120618	11	2222	43.36	-0.0118312540942708	0.0200120552885305
3	A	26	50	20120618	11	2224	43.4	-0.0119290116067698	0.0200890945723407
3	A	26	50	20120618	11	2226	43.44	-0.0123121362029523	0.0212449171747326
3	A	26	50	20120618	11	2228	43.48	-0.0120251144894009	0.0218772898402156
3	A	26	50	20120618	11	2230	43.52	-0.0121336695224487	0.0221566535873268
3	A	26	50	20120618	11	2232	43.56	-0.0122164505133222	0.0230054150699884
3	A	26	50	20120618	11	2234	43.6	-0.0123328544316411	0.0234200483443406
3	A	26	50	20120618	11	2236	43.64	-0.0125495473047357	0.0238314077142959
3	A	26	50	20120618	11	2238	43.68	-0.0127479685386045	0.0245687715946494
3	A	26	50	20120618	11	2240	43.72	-0.0126370305557041	0.0246446370812029
3	A	26	50	20120618	11	2242	43.76	-0.0127243582431807	0.0250702446527991
3	A	26	50	20120618	11	2244	43.8	-0.0128988651257097	0.0249176580804868
3	A	26	50	20120618	11	2246	43.84	-0.0127424460346434	0.0252934216950772
3	A	26	50	20120618	11	2248	43.88	-0.0125927798133375	0.0251311124045236
3	A	26	50	20120618	11	2250	43.92	-0.0126704837775221	0.0257422718665709
3	A	26	50	20120618	11	2252	43.96	-0.0122818649616497	0.025727274131742
3	A	26	50	20120618	11	2254	44	-0.0122343827412931	0.0266446391143143
3	A	26	50	20120618	11	2256	44.04	-0.0125983588858410	0.0270826634809882
3	A	26	50	20120618	11	2258	44.08	-0.0122866874298974	0.0278673893735456
3	A	26	50	20120618	11	2260	44.12	-0.0118459336310482	0.0286672119958813
3	A	26	50	20120618	11	2262	44.16	-0.0117814030661972	0.0289646635344552
3	A	26	50	20120618	11	2264	44.2	-0.0118988393604166	0.0295078063952202
3	A	26	50	20120618	11	2266	44.24	-0.0119967736496109	0.0299380808715722
3	A	26	50	20120618	11	2268	44.28	-0.0119416193206784	0.0305792853007522
3	A	26	50	20120618	11	2270	44.32	-0.0116985867199846	0.0304345405426433
3	A	26	50	20120618	11	2272	44.36	-0.0113584683582339	0.0312745833986929
3	A	26	50	20120618	11	2274	44.4	-0.0113002734701422	0.0310372076522486
3	A	26	50	20120618	11	2276	44.44	-0.0116892529104729	0.0313493952961425
3	A	26	50	20120618	11	2278	44.48	-0.0110337649243130	0.0316605222798646
3	A	26	50	20120618	11	2280	44.52	-0.0109005460067374	0.0315025546249475
3	A	26	50	20120618	11	2282	44.56	-0.0110812117893306	0.0317359705734172
3	A	26	50	20120618	11	2284	44.6	-0.0110042078608594	0.031521929350752
3	A	26	50	20120618	11	2286	44.64	-0.0108947477311317	0.0318227325754688
3	A	26	50	20120618	11	2288	44.68	-0.0107789236403734	0.0317326471715456
3	A	26	50	20120618	11	2290	44.72	-0.0108796156460143	0.0317525875827751
3	A	26	50	20120618	11	2292	44.76	-0.0107206580416036	0.0318326320704054
3	A	26	50	20120618	11	2294	44.8	-0.0105472047481785	0.0318619770018246
3	A	26	50	20120618	11	2296	44.84	-0.0102638670609571	0.0319427993069142
3	A	26	50	20120618	11	2298	44.88	-0.0100843326492138	0.0316696439573419
3	A	26	50	20120618	11	2300	44.92	-0.00995125515299453	0.0321132827518583
3	A	26	50	20120618	11	2302	44.96	-0.00937439744090253	0.0324608964454896
3	A	26	50	20120618	11	2304	45	-0.00891845498839344	0.0327119193528108
3	A	26	50	20120618	11	2306	45.04	-0.00840898455254853	0.0332994543772987
3	A	26	50	20120618	11	2308	45.08	-0.00849595868663449	0.0333229303224341
3	A	26	50	20120618	11	2310	45.12	-0.00779125606850397	0.0337248498168606
3	A	26	50	20120618	11	2312	45.16	-0.00797206327245337	0.0340681501591266
3	A	26	50	20120618	11	2314	45.2	-0.0074285810004334	0.0342579376191971
3	A	26	50	20120618	11	2316	45.24	-0.0072212572921895	0.0346482605624121
3	A	26	50	20120618	11	2318	45.28	-0.00641091292094971	0.0350381592415583
3	A	26	50	20120618	11	2320	45.32	-0.00583462089428267	0.0347171327628996
3	A	26	50	20120618	11	2322	45.36	-0.00556139483403219	0.0350877981375976
3	A	26	50	20120618	11	2324	45.4	-0.00513868640023887	0.035203056542931
3	A	26	50	20120618	11	2326	45.44	-0.00439141595388093	0.0351932984693507
3	A	26	50	20120618	11	2328	45.48	-0.00415722218795195	0.0355279013982081
3	A	26	50	20120618	11	2330	45.52	-0.00340783042125044	0.0359964303514223
3	A	26	50	20120618	11	2332	45.56	-0.00270390562057924	0.0358054408098239
3	A	26	50	20120618	11	2334	45.6	-0.00282878067813678	0.0359303158673814
3	A	26	50	20120618	11	2336	45.64	-0.00235332207846694	0.0365916021291471
3	A	26	50	20120618	11	2338	45.68	-0.00108894444302728	0.0368627775797321
3	A	26	50	20120618	11	2340	45.72	-0.000507561247535699	0.0364563326019061
3	A	26	50	20120618	11	2342	45.76	0.000213263405205865	0.0367626512595161
3	A	26	50	20120618	11	2344	45.8	0.00152006744751672	0.0370638080376234
3	A	26	50	20120618	11	2346	45.84	0.00214649334496989	0.037340074657033
3	A	26	50	20120618	11	2348	45.88	0.00351870476454050	0.0378893552046587
3	A	26	50	20120618	11	2350	45.92	0.00461457885402341	0.0385786428949594
3	A	26	50	20120618	11	2352	45.96	0.00568089588005273	0.0385152861273651
3	A	26	50	20120618	11	2354	46	0.00683475272559294	0.0387374590780139
3	A	26	50	20120618	11	2356	46.04	0.00757495210413902	0.0391839262996551
3	A	26	50	20120618	11	2358	46.08	0.00853555666638094	0.0392572532728641
3	A	26	50	20120618	11	2360	46.12	0.00974824479611588	0.0391698548747095
3	A	26	50	20120618	11	2362	46.16	0.0100825648822609	0.0394074427531881
3	A	26	50	20120618	11	2364	46.2	0.0107940557254908	0.0395108217645976
3	A	26	50	20120618	11	2366	46.24	0.0115111327122921	0.0395690166526893
3	A	26	50	20120618	11	2368	46.28	0.0122229063982344	0.0400026145309129
3	A	26	50	20120618	11	2370	46.32	0.0134769602746688	0.0397246508552284
3	A	26	50	20120618	11	2372	46.36	0.0144393326038637	0.0398653651046845
3	A	26	50	20120618	11	2374	46.4	0.0150200794032522	0.0401446015725751
3	A	26	50	20120618	11	2376	46.44	0.0161612790374092	0.0404490110418759
3	A	26	50	20120618	11	2378	46.48	0.017254748963836	0.0406776893749116
3	A	26	50	20120618	11	2380	46.52	0.0187089140593462	0.0407077414131121
3	A	26	50	20120618	11	2382	46.56	0.0196309105913353	0.0413651385875812
3	A	26	50	20120618	11	2384	46.6	0.0207446037717041	0.0419414306142482
3	A	26	50	20120618	11	2386	46.64	0.0216615091348687	0.0417662802645483
3	A	26	50	20120618	11	2388	46.68	0.0230595299519526	0.0426817714141506
3	A	26	50	20120618	11	2390	46.72	0.0241999517686503	0.0431372896025909
3	A	26	50	20120618	11	2392	46.76	0.0249635351684502	0.0435892227596507
3	A	26	50	20120618	11	2394	46.8	0.0253832101141522	0.0439612245661651
3	A	26	50	20120618	11	2396	46.84	0.0261591254562161	0.0448542226490578
3	A	26	50	20120618	11	2398	46.88	0.026802472418943	0.0450267354904639
3	A	26	50	20120618	11	2400	46.92	0.0279592566865573	0.0461547546542195
3	A	26	50	20120618	11	2402	46.96	0.0287124173324026	0.0465452685162654
3	A	26	50	20120618	11	2404	47	0.0293761148282921	0.0476783293513709
3	A	26	50	20120618	11	2406	47.04	0.0301464016003776	0.0481446309182244
3	A	26	50	20120618	11	2408	47.08	0.0303992417721265	0.0486756893240989
3	A	26	50	20120618	11	2410	47.12	0.0304505494401694	0.0485536709779374
3	A	26	50	20120618	11	2412	47.16	0.030529908034222	0.0485247998080616
3	A	26	50	20120618	11	2414	47.2	0.0308028724649634	0.0490727863502777
3	A	26	50	20120618	11	2416	47.24	0.0310198128254314	0.0490877770140388
3	A	26	50	20120618	11	2418	47.28	0.0309927094225086	0.0485254362041646
3	A	26	50	20120618	11	2420	47.32	0.0312715145552626	0.0486626927014607
3	A	26	50	20120618	11	2422	47.36	0.0317224648338965	0.0491207989007203
3	A	26	50	20120618	11	2424	47.4	0.0315439133005791	0.0489234524691589
3	A	26	50	20120618	11	2426	47.44	0.0315915722976311	0.0489001179453797
3	A	26	50	20120618	11	2428	47.48	0.0319624780886347	0.048837227868261
3	A	26	50	20120618	11	2430	47.52	0.0317868751905948	0.0488927640348554
3	A	26	50	20120618	11	2432	47.56	0.0328747731155859	0.0486368479486084
3	A	26	50	20120618	11	2434	47.6	0.0334323126704159	0.0485953549226883
3	A	26	50	20120618	11	2436	47.64	0.0341945596383994	0.0484492808038308
3	A	26	50	20120618	11	2438	47.68	0.0351141944337393	0.0481100392544888
3	A	26	50	20120618	11	2440	47.72	0.0364004782372602	0.0480385649010464
3	A	26	50	20120618	11	2442	47.76	0.0382254147734855	0.0476863903686765
3	A	26	50	20120618	11	2444	47.8	0.0393511924087448	0.0472663053010414
3	A	26	50	20120618	11	2446	47.84	0.0408253544840269	0.047084593000412
3	A	26	50	20120618	11	2448	47.88	0.0425050314884066	0.0464136745300731
3	A	26	50	20120618	11	2450	47.92	0.0434887570281797	0.0459533494297342
3	A	26	50	20120618	11	2452	47.96	0.0449024826868738	0.0459292300174279
3	A	26	50	20120618	11	2454	48	0.0452514681676606	0.0457507986922633
3	A	26	50	20120618	11	2456	48.04	0.0470168450997066	0.0452297882737494
3	A	26	50	20120618	11	2458	48.08	0.0484377408211619	0.044810014333098
3	A	26	50	20120618	11	2460	48.12	0.0498092168496801	0.0444786923797053
3	A	26	50	20120618	11	2462	48.16	0.0513868640023888	0.043645062982161
3	A	26	50	20120618	11	2464	48.2	0.0530668790038099	0.0423970902240448
3	A	26	50	20120618	11	2466	48.24	0.0544913456145102	0.0419365515774581
3	A	26	50	20120618	11	2468	48.28	0.0558783355658076	0.0408800633356872
3	A	26	50	20120618	11	2470	48.32	0.0569493902072709	0.0401004781094291
3	A	26	50	20120618	11	2472	48.36	0.0566816088692356	0.0407049836966655
3	A	26	50	20120618	11	2474	48.4	0.0591075508141304	0.0387112254164319
3	A	26	50	20120618	11	2476	48.44	0.0603124607692722	0.0381967345224405
3	A	26	50	20120618	11	2478	48.48	0.0607009452348561	0.0373327914571868
3	A	26	50	20120618	11	2480	48.52	0.0620585902547343	0.0364900615953687
3	A	26	50	20120618	11	2482	48.56	0.0619825055650786	0.036151781711249
3	A	26	50	20120618	11	2484	48.6	0.0630695408197967	0.0354033091833631
3	A	26	50	20120618	11	2486	48.64	0.0645760318171146	0.0338280874069138
3	A	26	50	20120618	11	2488	48.68	0.0654933614443479	0.032977225817112
3	A	26	50	20120618	11	2490	48.72	0.0665017664249981	0.031970659314093
3	A	26	50	20120618	11	2492	48.76	0.0680516737786809	0.0304292372417844
3	A	26	50	20120618	11	2494	48.8	0.0687709427965038	0.0299465661529465
3	A	26	50	20120618	11	2496	48.84	0.0694556342927268	0.0288171044913572
3	A	26	50	20120618	11	2498	48.88	0.0708594533854164	0.0278116693591881
3	A	26	50	20120618	11	2500	48.92	0.0714998799971371	0.0265895767092633
3	A	26	50	20120618	11	2502	48.96	0.0712895864404122	0.0259769393940433
3	A	26	50	20120618	11	2504	49	0.0714673530852025	0.0252856718047554
3	A	26	50	20120618	11	2506	49.04	0.0713015365450143	0.0245213600849708
3	A	26	50	20120618	11	2508	49.08	0.0714841115159166	0.0231060151517478
3	A	26	50	20120618	11	2510	49.12	0.0715838135720639	0.021087083870104
3	A	26	50	20120618	11	2512	49.16	0.0713077590846887	0.019961369874455
3	A	26	50	20120618	11	2514	49.2	0.0710134612423588	0.0183166395014151
3	A	26	50	20120618	11	2516	49.24	0.0707666809757247	0.0164804246120299
3	A	26	50	20120618	11	2518	49.28	0.0710191180966083	0.0157526703128327
3	A	26	50	20120618	11	2520	49.32	0.0706254010408437	0.0139481338072446
3	A	26	50	20120618	11	2522	49.36	0.0707895912354352	0.0121871550793776
3	A	26	50	20120618	11	2524	49.4	0.0702522607924115	0.0115661031934615
3	A	26	50	20120618	11	2526	49.44	0.0705652262537647	0.00987654225049434
3	A	26	50	20120618	11	2528	49.48	0.070346093862275	0.00679688008639258
3	A	26	50	20120618	11	2530	49.52	0.0705557510228968	0.00567590370617754
3	A	26	50	20120618	11	2532	49.56	0.0703466595476999	0.00382533454913422
3	A	26	50	20120618	11	2534	49.6	0.0703781257994627	0.00377760484140414
3	A	26	50	20120618	11	2536	49.64	0.0706437858171545	0.00313548117340864
3	A	26	50	20120618	11	2538	49.68	0.0707736106221804	0.00233461203303674
3	A	26	50	20120618	11	2540	49.72	0.0715763182401833	0.00073584360077396
3	A	26	50	20120618	11	2542	49.76	0.0718368870890506	0.000517984001490399
3	A	26	50	20120618	11	2544	49.8	0.0725273061502011	-0.000427417764956022
3	A	26	50	20120618	11	2546	49.84	0.073965278500422	-0.0017771431888849
3	A	26	50	20120618	11	2548	49.88	0.0749574907357831	-0.00158509298711464
3	A	26	50	20120618	11	2550	49.92	0.0764914881868892	-0.00267615875048549
3	A	26	50	20120618	11	2552	49.96	0.0777333798266871	-0.00325252148783064
3	A	26	50	20120618	11	2554	50	0.0790498712319002	-0.00390956510890918
3	A	26	50	20120618	11	2556	50.04	0.0803759085786593	-0.00437180081177083
3	A	26	50	20120618	11	2558	50.08	0.082146221116038	-0.00517168000264905
3	A	26	50	20120618	11	2560	50.12	0.0831668590440026	-0.00573764827031075
3	A	26	50	20120618	11	2562	50.16	0.084585456668419	-0.0067691756427057
3	A	26	50	20120618	11	2564	50.2	0.085831590948904	-0.0070406339360032
3	A	26	50	20120618	11	2566	50.24	0.0866707145661382	-0.0070853937952523
3	A	26	50	20120618	11	2568	50.28	0.0877933880026281	-0.0075367400536837
3	A	26	50	20120618	11	2570	50.32	0.0892848883361849	-0.0074573319621564
3	A	26	50	20120618	11	2572	50.36	0.090455362191083	-0.0067218701990443
3	A	26	50	20120618	11	2574	50.4	0.0916732829109987	-0.0071227997439771
3	A	26	50	20120618	11	2576	50.44	0.0928667377362853	-0.0070013187989692
3	A	26	50	20120618	11	2578	50.48	0.0933769859895896	-0.0071410430989317
3	A	26	50	20120618	11	2580	50.52	0.094672900587470	-0.0072802724241473
3	A	26	50	20120618	11	2582	50.56	0.0953993820944612	-0.007791369205589
3	A	26	50	20120618	11	2584	50.6	0.0966236667754076	-0.0089380135619611
3	A	26	50	20120618	11	2586	50.64	0.0975296119834638	-0.0085994508351289
3	A	26	50	20120618	11	2588	50.68	0.0989924744923825	-0.0089596510294654
3	A	26	50	20120618	11	2590	50.72	0.0992251126233929	-0.008356913209182
3	A	26	50	20120618	11	2592	50.76	0.100554119818633	-0.0079317299016545
3	A	26	50	20120618	11	2594	50.8	0.101504895596617	-0.0076486043464674
3	A	26	50	20120618	11	2596	50.84	0.102241347309222	-0.0070991116668073
3	A	26	50	20120618	11	2598	50.88	0.103162353891718	-0.0067084351702018
3	A	26	50	20120618	11	2600	50.92	0.104454237980946	-0.0060998990743126
3	A	26	50	20120618	11	2602	50.96	0.105836278184775	-0.0060688570866185
3	A	26	50	20120618	11	2604	51	0.107264704593450	-0.00572909227825841
3	A	26	50	20120618	11	2606	51.04	0.108678706023788	-0.00533488024774691
3	A	26	50	20120618	11	2608	51.08	0.109820612764727	-0.00507388713481096
3	A	26	50	20120618	11	2610	51.12	0.111593188043805	-0.00475215354937107
3	A	26	50	20120618	11	2612	51.16	0.113288617973056	-0.00436769959243995
3	A	26	50	20120618	11	2614	51.2	0.113840514815772	-0.00334458679074112
3	A	26	50	20120618	11	2616	51.24	0.115041606394296	-0.00360932756961736
3	A	26	50	20120618	11	2618	51.28	0.115813059892570	-0.003504817187358
3	A	26	50	20120618	11	2620	51.32	0.116057294574792	-0.00357100238207706
3	A	26	50	20120618	11	2622	51.36	0.116948814804512	-0.00318152796699951
3	A	26	50	20120618	11	2624	51.4	0.117676710525065	-0.00288030047821404
3	A	26	50	20120618	11	2626	51.44	0.118228536657103	-0.00254018211646331
3	A	26	50	20120618	11	2628	51.48	0.118572261263438	-0.00180302329707634
3	A	26	50	20120618	11	2630	51.52	0.118840254733508	-0.00146460199160045
3	A	26	50	20120618	11	2632	51.56	0.119500338913745	-0.00119257801287799
3	A	26	50	20120618	11	2634	51.6	0.11970462206283	-0.00129461352140321
3	A	26	50	20120618	11	2636	51.64	0.120385707314469	-0.00118557765574425
3	A	26	50	20120618	11	2638	51.68	0.121248306876839	-0.00132834251486581
3	A	26	50	20120618	11	2640	51.72	0.12175940365828	-0.00105356081969672
3	A	26	50	20120618	11	2642	51.76	0.122816952560223	-0.00138830516991044
3	A	26	50	20120618	11	2644	51.8	0.124486290249248	-0.00176887003954502
3	A	26	50	20120618	11	2646	51.84	0.125841389684714	-0.00207151174189287
3	A	26	50	20120618	11	2648	51.88	0.127506908997121	-0.00212567612133177
3	A	26	50	20120618	11	2650	51.92	0.128324112304138	-0.00214611150730804
3	A	26	50	20120618	11	2652	51.96	0.129664645339911	-0.00253275749526086
3	A	26	50	20120618	11	2654	52	0.130870545244547	-0.00232133256768609
3	A	26	50	20120618	11	2656	52.04	0.131379662127001	-0.00265734971010594
3	A	26	50	20120618	11	2658	52.08	0.13297857198062	-0.00285335970985083
3	A	26	50	20120618	11	2660	52.12	0.134409756105742	-0.00335766826619309
3	A	26	50	20120618	11	2662	52.16	0.135902741363539	-0.00361265097148896
3	A	26	50	20120618	11	2664	52.2	0.137266608923092	-0.0037648203508003
3	A	26	50	20120618	11	2666	52.24	0.139611375009506	-0.0039062417070376
3	A	26	50	20120618	11	2668	52.28	0.141235669996570	-0.00405537052718985
3	A	26	50	20120618	11	2670	52.32	0.142098128137583	-0.00418569030696252
3	A	26	50	20120618	11	2672	52.36	0.143095502252447	-0.00370026150167796
3	A	26	50	20120618	11	2674	52.4	0.144465733773030	-0.00368626078741048
3	A	26	50	20120618	11	2676	52.44	0.146194397720997	-0.00440842894303628
3	A	26	50	20120618	11	2678	52.48	0.148011450016612	-0.00436621466819945
3	A	26	50	20120618	11	2680	52.52	0.14865760419326	-0.00468596835465202
3	A	26	50	20120618	11	2682	52.56	0.150406632816525	-0.00505684586138436
3	A	26	50	20120618	11	2684	52.6	0.151960146414792	-0.00576041710866499
3	A	26	50	20120618	11	2686	52.64	0.153110609147783	-0.0061995304197818
3	A	26	50	20120618	11	2688	52.68	0.154699478085109	-0.0070869494301709
3	A	26	50	20120618	11	2690	52.72	0.155603160551465	-0.0071208905556679
3	A	26	50	20120618	11	2692	52.76	0.156974947706967	-0.0081263963985152
3	A	26	50	20120618	11	2694	52.8	0.15725708331266	-0.0083392355396523
3	A	26	50	20120618	11	2696	52.84	0.157902671803884	-0.0102038761216412
3	A	26	50	20120618	11	2698	52.88	0.158285216572506	-0.0104803548730852
3	A	26	50	20120618	11	2700	52.92	0.158803525843115	-0.011309791127417
3	A	26	50	20120618	11	2702	52.96	0.159334563035787	-0.0123923716094136
3	A	26	50	20120618	11	2704	53	0.160186626707116	-0.0129870484123915
3	A	26	50	20120618	11	2706	53.04	0.161366080818135	-0.0142004436489076
3	A	26	50	20120618	11	2708	53.08	0.161829942866594	-0.0148736093045972
3	A	26	50	20120618	11	2710	53.12	0.161758525081694	-0.015809111576107
3	A	26	50	20120618	11	2712	53.16	0.162255621148868	-0.0167587559832405
3	A	26	50	20120618	11	2714	53.2	0.162173526051572	-0.0176922076450849
3	A	26	50	20120618	11	2716	53.24	0.162161434525614	-0.0187621309156982
3	A	26	50	20120618	11	2718	53.28	0.162125442790452	-0.020432953528964
3	A	26	50	20120618	11	2720	53.32	0.162138524265904	-0.0223828004780859
3	A	26	50	20120618	11	2722	53.36	0.16144485251356	-0.0226465513074684
3	A	26	50	20120618	11	2724	53.4	0.160970454574062	-0.0237927006890937
3	A	26	50	20120618	11	2726	53.44	0.160315461562649	-0.0251335872782578
3	A	26	50	20120618	11	2728	53.48	0.159430800268706	-0.0263307897694847
3	A	26	50	20120618	11	2730	53.52	0.158498267845677	-0.0276932431154749
3	A	26	50	20120618	11	2732	53.56	0.157742936382014	-0.0293055879979365
3	A	26	50	20120618	11	2734	53.6	0.156897378093071	-0.0306333931116486
3	A	26	50	20120618	11	2736	53.64	0.156237081780799	-0.0322793962768947
3	A	26	50	20120618	11	2738	53.68	0.15494675332649	-0.0330365662181892
3	A	26	50	20120618	11	2740	53.72	0.154071425842059	-0.0354604575534186
3	A	26	50	20120618	11	2742	53.76	0.153007371557729	-0.0366022935836786
3	A	26	50	20120618	11	2744	53.8	0.151999107998435	-0.0386386904028177
3	A	26	50	20120618	11	2746	53.84	0.150919143811529	-0.0407637584123177
3	A	26	50	20120618	11	2748	53.88	0.149701010959579	-0.0422081654342474
3	A	26	50	20120618	11	2750	53.92	0.148641552869327	-0.0438262378816366
3	A	26	50	20120618	11	2752	53.96	0.147280018762153	-0.0456997172983904
3	A	26	50	20120618	11	2754	54	0.146098301909434	-0.047615410989981
3	A	26	50	20120618	11	2756	54.04	0.144875572863406	-0.0494137249558946
3	A	26	50	20120618	11	2758	54.08	0.143880037226173	-0.050772713478657
3	A	26	50	20120618	11	2760	54.12	0.143243923965818	-0.0524129183682973
3	A	26	50	20120618	11	2762	54.16	0.141806517301022	-0.0539705331858951
3	A	26	50	20120618	11	2764	54.2	0.139996606783897	-0.0554891157091713
3	A	26	50	20120618	11	2766	54.24	0.138733784783376	-0.058009173566642
3	A	26	50	20120618	11	2768	54.28	0.137461487551987	-0.0586450746949631
3	A	26	50	20120618	11	2770	54.32	0.135996220880012	-0.0604653089710935
3	A	26	50	20120618	11	2772	54.36	0.134554218021138	-0.0625182520889124
3	A	26	50	20120618	11	2774	54.4	0.133184269343268	-0.0635162625998791
3	A	26	50	20120618	11	2776	54.44	0.131995198580024	-0.0662425835054219
3	A	26	50	20120618	11	2778	54.48	0.130667322755634	-0.0678377456931007
3	A	26	50	20120618	11	2780	54.52	0.12920955141554	-0.069690082617097
3	A	26	50	20120618	11	2782	54.56	0.127616015573458	-0.0723089232918995
3	A	26	50	20120618	11	2784	54.6	0.126125788032107	-0.073878346792743
3	A	26	50	20120618	11	2786	54.64	0.123894017609326	-0.075943240015164
3	A	26	50	20120618	11	2788	54.68	0.121767959650333	-0.0777256440785009
3	A	26	50	20120618	11	2790	54.72	0.119708440439449	-0.0797257663197652
3	A	26	50	20120618	11	2792	54.76	0.117790766848871	-0.0820705324061798
3	A	26	50	20120618	11	2794	54.8	0.115439141826679	-0.0836952516573121
3	A	26	50	20120618	11	2796	54.84	0.114176178404801	-0.0848238647907639
3	A	26	50	20120618	11	2798	54.88	0.112279930149693	-0.0864613119639576
3	A	26	50	20120618	11	2800	54.92	0.110022421040077	-0.0882507163844283
3	A	26	50	20120618	11	2802	54.96	0.108095696482700	-0.0896626672051016
3	A	26	50	20120618	11	2804	55	0.106519223127248	-0.0920791834166032
3	A	26	50	20120618	11	2806	55.04	0.104516399738080	-0.0935460198656322
3	A	26	50	20120618	11	2808	55.08	0.102046419182853	-0.095761441979632
3	A	26	50	20120618	11	2810	55.12	0.100937950814490	-0.0968600108530582
3	A	26	50	20120618	11	2812	55.16	0.0994332282912319	-0.0980974470130282
3	A	26	50	20120618	11	2814	55.2	0.0981465909343203	-0.0999596692898252
3	A	26	50	20120618	11	2816	55.24	0.0956709252405724	-0.101056476760259
3	A	26	50	20120618	11	2818	55.28	0.0937010742406107	-0.102182042263484
3	A	26	50	20120618	11	2820	55.32	0.0920132598513931	-0.104660402034068
3	A	26	50	20120618	11	2822	55.36	0.0895862572463266	-0.106528790281997
3	A	26	50	20120618	11	2824	55.4	0.0879051108740556	-0.107928508155356
3	A	26	50	20120618	11	2826	55.44	0.0867822253055313	-0.108717639323160
3	A	26	50	20120618	11	2828	55.48	0.0856185396757326	-0.110439939310096
3	A	26	50	20120618	11	2830	55.52	0.0840885727332793	-0.111804443265752
3	A	26	50	20120618	11	2832	55.56	0.0824869758738918	-0.112737117110137
3	A	26	50	20120618	11	2834	55.6	0.0808203251906351	-0.114655497807496
3	A	26	50	20120618	11	2836	55.64	0.0782100405078849	-0.116611001610868
3	A	26	50	20120618	11	2838	55.68	0.0769988373023905	-0.117847660660485
3	A	26	50	20120618	11	2840	55.72	0.0747453587014271	-0.119249782696899
3	A	26	50	20120618	11	2842	55.76	0.0722605854723375	-0.120900169924189
3	A	26	50	20120618	11	2844	55.8	0.0702834442014619	-0.122387993302484
3	A	26	50	20120618	11	2846	55.84	0.0681243643557868	-0.123740971417606
3	A	26	50	20120618	11	2848	55.88	0.0657701937491825	-0.124637087841404
3	A	26	50	20120618	11	2850	55.92	0.0633481408915842	-0.126217683629390
3	A	26	50	20120618	11	2852	55.96	0.0617872026721149	-0.127536791329693
3	A	26	50	20120618	11	2854	56	0.0590449011533172	-0.129266515937832
3	A	26	50	20120618	11	2856	56.04	0.0571480872127843	-0.131091204986684
3	A	26	50	20120618	11	2858	56.08	0.0552082104692771	-0.132147198253708
3	A	26	50	20120618	11	2860	56.12	0.0529200836360356	-0.133418505535603
3	A	26	50	20120618	11	2862	56.16	0.0507989754245103	-0.134744825725075
3	A	26	50	20120618	11	2864	56.2	0.0486024896301105	-0.135665690886214
3	A	26	50	20120618	11	2866	56.24	0.0465354043766679	-0.136785253052867
3	A	26	50	20120618	11	2868	56.28	0.0439756071180945	-0.137953464166065
3	A	26	50	20120618	11	2870	56.32	0.0413982029006695	-0.139482936133771
3	A	26	50	20120618	11	2872	56.36	0.0399135615028902	-0.139983284892139
3	A	26	50	20120618	11	2874	56.4	0.037869952194583	-0.141712938789599
3	A	26	50	20120618	11	2876	56.44	0.035128640625279	-0.142815176840113
3	A	26	50	20120618	11	2878	56.48	0.0327865615446329	-0.144035784565797
3	A	26	50	20120618	11	2880	56.52	0.0303922272728571	-0.144465776199437
3	A	26	50	20120618	11	2882	56.56	0.0277725380699172	-0.145648624423006
3	A	26	50	20120618	11	2884	56.6	0.0256833910849015	-0.146580944714000
3	A	26	50	20120618	11	2886	56.64	0.0232765410230988	-0.147531154806559
3	A	26	50	20120618	11	2888	56.68	0.0214210221185872	-0.147754671260092
3	A	26	50	20120618	11	2890	56.72	0.0191143690876785	-0.148488718809641
3	A	26	50	20120618	11	2892	56.76	0.0160617891132962	-0.148940560042820
3	A	26	50	20120618	11	2894	56.8	0.0140234123951697	-0.149281880486098
3	A	26	50	20120618	11	2896	56.84	0.0111370025143662	-0.150063940586091
3	A	26	50	20120618	11	2898	56.88	0.00884597654332183	-0.149815038999113
3	A	26	50	20120618	11	2900	56.92	0.00663131810464555	-0.149964945636725
3	A	26	50	20120618	11	2902	56.96	0.00378450620358852	-0.149549166849387
3	A	26	50	20120618	11	2904	57	0.000990727311120446	-0.150143843652365
3	A	26	50	20120618	11	2906	57.04	-0.00132787582439023	-0.149612806459694
3	A	26	50	20120618	11	2908	57.08	-0.0040205384471486	-0.149346934309967
3	A	26	50	20120618	11	2910	57.12	-0.00685037978545717	-0.148924084454818
3	A	26	50	20120618	11	2912	57.16	-0.00956566982521351	-0.148588915840536
3	A	26	50	20120618	11	2914	57.2	-0.0120275327945926	-0.148364338726831
3	A	26	50	20120618	11	2916	57.24	-0.0145388932386547	-0.148230271281118
3	A	26	50	20120618	11	2918	57.28	-0.0170458696206735	-0.147904012212278
3	A	26	50	20120618	11	2920	57.32	-0.019622990995386	-0.148169460097936
3	A	26	50	20120618	11	2922	57.36	-0.0218899753358701	-0.148527256129216
3	A	26	50	20120618	11	2924	57.4	-0.0243553738391551	-0.148040342399691
3	A	26	50	20120618	11	2926	57.44	-0.0263879522816758	-0.148124841660043
3	A	26	50	20120618	11	2928	57.48	-0.0282668057099666	-0.147438170264833
3	A	26	50	20120618	11	2930	57.52	-0.0305134960858306	-0.146723073177019
3	A	26	50	20120618	11	2932	57.56	-0.0332592624278561	-0.145582439228287
3	A	26	50	20120618	11	2934	57.6	-0.0354127561299597	-0.144114839103934
3	A	26	50	20120618	11	2936	57.64	-0.0374950441791979	-0.143395852928823
3	A	26	50	20120618	11	2938	57.68	-0.039380049436485	-0.142307049907152
3	A	26	50	20120618	11	2940	57.72	-0.0403896564986631	-0.140477198978798
3	A	26	50	20120618	11	2942	57.76	-0.042154736445861	-0.139139211527437
3	A	26	50	20120618	11	2944	57.8	-0.0432100226061038	-0.138008972048388
3	A	26	50	20120618	11	2946	57.84	-0.0440178213929313	-0.135628567780202
3	A	26	50	20120618	11	2948	57.88	-0.0450364794219086	-0.134287469059003
3	A	26	50	20120618	11	2950	57.92	-0.0462799974073033	-0.133017081015923
3	A	26	50	20120618	11	2952	57.96	-0.0470083881026035	-0.131341167233833
3	A	26	50	20120618	11	2954	58	-0.0477840135308871	-0.129695800464690
3	A	26	50	20120618	11	2956	58.04	-0.0486110456221629	-0.128134791534543
3	A	26	50	20120618	11	2958	58.08	-0.0492959492504202	-0.125485545268149
3	A	26	50	20120618	11	2960	58.12	-0.0498208346140949	-0.124798025344802
3	A	26	50	20120618	11	2962	58.16	-0.0503032228602204	-0.122803842800499
3	A	26	50	20120618	11	2964	58.2	-0.0509894699913619	-0.121143202524883
3	A	26	50	20120618	11	2966	58.24	-0.0521731667430682	-0.119605952382583
3	A	26	50	20120618	11	2968	58.28	-0.0531262759734296	-0.118695269559093
3	A	26	50	20120618	11	2970	58.32	-0.0538511311348239	-0.116963494341289
3	A	26	50	20120618	11	2972	58.36	-0.0549404998419199	-0.115220758968377
3	A	26	50	20120618	11	2974	58.4	-0.0556371414427449	-0.114194605607519
3	A	26	50	20120618	11	2976	58.44	-0.0561720677227125	-0.113321682286144
3	A	26	50	20120618	11	2978	58.48	-0.055908387604008	-0.112132965076291
3	A	26	50	20120618	11	2980	58.52	-0.0558730322649487	-0.111181199348814
3	A	26	50	20120618	11	2982	58.56	-0.0564392126646448	-0.109776390306631
3	A	26	50	20120618	11	2984	58.6	-0.0567084789269206	-0.109420857017050
3	A	26	50	20120618	11	2986	58.64	-0.0570753966356783	-0.107710436424038
3	A	26	50	20120618	11	2988	58.68	-0.0569336924367285	-0.106729255054464
3	A	26	50	20120618	11	2990	58.72	-0.0571416525410755	-0.105640239900758
3	A	26	50	20120618	11	2992	58.76	-0.0575383394453212	-0.104093797370303
3	A	26	50	20120618	11	2994	58.8	-0.0582664472979089	-0.101993902362214
3	A	26	50	20120618	11	2996	58.84	-0.0581629975758213	-0.100644954755744
3	A	26	50	20120618	11	2998	58.88	-0.0590426384116174	-0.100275845015965
3	A	26	50	20120618	11	3000	58.92	-0.0593023587323472	-0.0990304178422612
3	A	26	50	20120618	11	3002	58.96	-0.0595202890423089	-0.0977348567977712
3	A	26	50	20120618	11	3004	59	-0.0603325426018579	-0.0970710956622712
3	A	26	50	20120618	11	3006	59.04	-0.0610994706167328	-0.0963154813558952
3	A	26	50	20120618	11	3008	59.08	-0.0625782430282283	-0.095118137443312
3	A	26	50	20120618	11	3010	59.12	-0.0630640253869034	-0.0948430729054305
3	A	26	50	20120618	11	3012	59.16	-0.0634143260863032	-0.092867840822864
3	A	26	50	20120618	11	3014	59.2	-0.0645871333935792	-0.091873224424447
3	A	26	50	20120618	11	3016	59.24	-0.0650426515820196	-0.0901406713891837
3	A	26	50	20120618	11	3018	59.28	-0.0657608599396708	-0.0886800009112866
3	A	26	50	20120618	11	3020	59.32	-0.0661841340588891	-0.0862358156114372
3	A	26	50	20120618	11	3022	59.36	-0.0670447537222712	-0.0844064596578295
3	A	26	50	20120618	11	3024	59.4	-0.0673330411569609	-0.0823051504361774
3	A	26	50	20120618	11	3026	59.44	-0.0682207430100626	-0.0802408228991814
3	A	26	50	20120618	11	3028	59.48	-0.0687529115735836	-0.0791684247548339
3	A	26	50	20120618	11	3030	59.52	-0.0699915434511202	-0.0776158374664504
3	A	26	50	20120618	11	3032	59.56	-0.0706335398398951	-0.0762045088997446
3	A	26	50	20120618	11	3034	59.6	-0.0714761353514248	-0.0745430837356008
3	A	26	50	20120618	11	3036	59.64	-0.0725056474694934	-0.0727046414598549
3	A	26	50	20120618	11	3038	59.68	-0.0739526000758354	-0.0713439558808176
3	A	26	50	20120618	11	3040	59.72	-0.0747481192463008	-0.0694156516468913
3	A	26	50	20120618	11	3042	59.76	-0.0756929242146239	-0.0674879682527189
3	A	26	50	20120618	11	3044	59.8	-0.0764095274398818	-0.0658874815509779
3	A	26	50	20120618	11	3046	59.84	-0.0778523576136895	-0.0637714857214806
3	A	26	50	20120618	11	3048	59.88	-0.0788331217902631	-0.061592882657577
3	A	26	50	20120618	11	3050	59.92	-0.079806503772041	-0.0611342744125028
3	A	26	50	20120618	11	3052	59.96	-0.0805663324348328	-0.0601637279289174
3	A	26	50	20120618	11	3054	60	-0.081290480489446	-0.0601000176079325
3	A	26	50	20120618	11	3056	60.04	-0.0820910667871054	-0.0592669043983385
3	A	26	50	20120618	11	3058	60.08	-0.083185526663026	-0.0584835715061401
3	A	26	50	20120618	11	3060	60.12	-0.0846841687750727	-0.0576481955548463
3	A	26	50	20120618	11	3062	60.16	-0.0860440765366507	-0.0565654736514934
3	A	26	50	20120618	11	3064	60.2	-0.0876259451168431	-0.0558745596155961
3	A	26	50	20120618	11	3066	60.24	-0.0895822974483519	-0.0552645385954664
3	A	26	50	20120618	11	3068	60.28	-0.0913578425759113	-0.0536615275225165
3	A	26	50	20120618	11	3070	60.32	-0.0930693238290953	-0.0527872606982575
3	A	26	50	20120618	11	3072	60.36	-0.0953245701970116	-0.0518797598552827
3	A	26	50	20120618	11	3074	60.4	-0.0971554110748598	-0.0504576266969603
3	A	26	50	20120618	11	3076	60.44	-0.0984325166323609	-0.0488425240980521
3	A	26	50	20120618	11	3078	60.48	-0.100748362051425	-0.0481105978688459
3	A	26	50	20120618	11	3080	60.52	-0.102504956717248	-0.046986156665403
3	A	26	50	20120618	11	3082	60.56	-0.104658945394099	-0.0463835602664759
3	A	26	50	20120618	11	3084	60.6	-0.106744203291818	-0.0463078998408889
3	A	26	50	20120618	11	3086	60.64	-0.108084170642167	-0.0448236827071783
3	A	26	50	20120618	11	3088	60.68	-0.110325204163781	-0.0434594615942351
3	A	26	50	20120618	11	3090	60.72	-0.112384086978562	-0.0425658907548497
3	A	26	50	20120618	11	3092	60.76	-0.114416170446336	-0.0422153072127374
3	A	26	50	20120618	11	3094	60.8	-0.116218868474293	-0.0414294287361267
3	A	26	50	20120618	11	3096	60.84	-0.117992928677612	-0.0416536522964409
3	A	26	50	20120618	11	3098	60.88	-0.119885429266779	-0.0414454800600596
3	A	26	50	20120618	11	3100	60.92	-0.121529381822360	-0.0422382174724478
3	A	26	50	20120618	11	3102	60.96	-0.123608487891083	-0.0421050692655504
3	A	26	50	20120618	11	3104	61	-0.124950930115166	-0.0426180752353013
3	A	26	50	20120618	11	3106	61.04	-0.126262683904945	-0.0428082162487623
3	A	26	50	20120618	11	3108	61.08	-0.127401832929436	-0.0430931802815805
3	A	26	50	20120618	11	3110	61.12	-0.128710829002769	-0.0433355764861713
3	A	26	50	20120618	11	3112	61.16	-0.129840432085714	-0.0435919026943514
3	A	26	50	20120618	11	3114	61.2	-0.130754579732432	-0.0437101309481658
3	A	26	50	20120618	11	3116	61.24	-0.131760368417992	-0.0441072421164801
3	A	26	50	20120618	11	3118	61.28	-0.133177905382237	-0.0447431432448012
3	A	26	50	20120618	11	3120	61.32	-0.134071900485691	-0.0448164702180102
3	A	26	50	20120618	11	3122	61.36	-0.135095296130102	-0.0451719327969127
3	A	26	50	20120618	11	3124	61.4	-0.136093235930391	-0.0451186876562894
3	A	26	50	20120618	11	3126	61.44	-0.137232950640307	-0.0444187933642709
3	A	26	50	20120618	11	3128	61.48	-0.137989696317533	-0.0436450771242966
3	A	26	50	20120618	11	3130	61.52	-0.13827055913102	-0.0427235755670543
3	A	26	50	20120618	11	3132	61.56	-0.138967837127948	-0.0419131604851364
3	A	26	50	20120618	11	3134	61.6	-0.139106500767739	-0.0412003261390222
3	A	26	50	20120618	11	3136	61.64	-0.139464367509697	-0.0405016339285318
3	A	26	50	20120618	11	3138	61.68	-0.139870600355489	-0.0387815966832955
3	A	26	50	20120618	11	3140	61.72	-0.140421224405999	-0.037440427251419
3	A	26	50	20120618	11	3142	61.76	-0.140320744532393	-0.035430900489965
3	A	26	50	20120618	11	3144	61.8	-0.14094363489594	-0.0340825185689203
3	A	26	50	20120618	11	3146	61.84	-0.141527492965166	-0.0326289191588351
3	A	26	50	20120618	11	3148	61.88	-0.142145787134635	-0.0312229080351238
3	A	26	50	20120618	11	3150	61.92	-0.142771293793273	-0.0289979258374422
3	A	26	50	20120618	11	3152	61.96	-0.1439248677961	-0.0277849548649948
3	A	26	50	20120618	11	3154	62	-0.144444803412307	-0.026160518456575
3	A	26	50	20120618	11	3156	62.04	-0.145908514449363	-0.0238214092244099
3	A	26	50	20120618	11	3158	62.08	-0.146633228189401	-0.0222014982993896
3	A	26	50	20120618	11	3160	62.12	-0.148091353082886	-0.0209809612843835
3	A	26	50	20120618	11	3162	62.16	-0.149610359870231	-0.0188962690720893
3	A	26	50	20120618	11	3164	62.2	-0.150689899793068	-0.0175353006503396
3	A	26	50	20120618	11	3166	62.24	-0.15213876158772	-0.0159973434012588
3	A	26	50	20120618	11	3168	62.28	-0.152865455226745	-0.0150358903108795
3	A	26	50	20120618	11	3170	62.32	-0.154295437270339	-0.0141730079057976
3	A	26	50	20120618	11	3172	62.36	-0.155847536655043	-0.0129348639319399
3	A	26	50	20120618	11	3174	62.4	-0.156826525993596	-0.0117805121116528
3	A	26	50	20120618	11	3176	62.44	-0.158114662416883	-0.0097965826156777
3	A	26	50	20120618	11	3178	62.48	-0.158987939291649	-0.008342063966777
3	A	26	50	20120618	11	3180	62.52	-0.159137138822479	-0.0074376743936394
3	A	26	50	20120618	11	3182	62.56	-0.160087490336394	-0.0064958081610989
3	A	26	50	20120618	11	3184	62.6	-0.160847630126169	-0.00499603467820228
3	A	26	50	20120618	11	3186	62.64	-0.161362403862873	-0.00413195019159234
3	A	26	50	20120618	11	3188	62.68	-0.162389122909156	-0.00298360877894538
3	A	26	50	20120618	11	3190	62.72	-0.162963293615479	-0.00235286953012698
3	A	26	50	20120618	11	3192	62.76	-0.1639171806633	-0.0020311359446871
3	A	26	50	20120618	11	3194	62.8	-0.164573375756241	-0.00125614691250664
3	A	26	50	20120618	11	3196	62.84	-0.16532927290533	-0.00101785192724678
3	A	26	50	20120618	11	3198	62.88	-0.165771921750352	-0.000691168594338591
3	A	26	50	20120618	11	3200	62.92	-0.166994509375024	-1.72958318678113e-05
3	A	26	50	20120618	11	3202	62.96	-0.167932132966877	0.00092174197354792
3	A	26	50	20120618	11	3204	63	-0.168332355405029	0.00137287609994495
3	A	26	50	20120618	11	3206	63.04	-0.168441956956113	0.00187704323493096
3	A	26	50	20120618	11	3208	63.08	-0.167834552231074	0.00218039204405999
3	A	26	50	20120618	11	3210	63.12	-0.167616763342468	0.00309821664604012
3	A	26	50	20120618	11	3212	63.16	-0.166475492997633	0.00399765647170942
3	A	26	50	20120618	11	3214	63.2	-0.165739394838418	0.0043236326978364
3	A	26	50	20120618	11	3216	63.24	-0.164433368613566	0.00479810134801259
3	A	26	50	20120618	11	3218	63.28	-0.163024104798661	0.00578451530776781
3	A	26	50	20120618	11	3220	63.32	-0.16174777705862	0.0069208359051346
3	A	26	50	20120618	11	3222	63.36	-0.160751463603928	0.00839515354390854
3	A	26	50	20120618	11	3224	63.4	-0.159557867357285	0.00921539741008494
3	A	26	50	20120618	11	3226	63.44	-0.158689540229988	0.0108219440169408
3	A	26	50	20120618	11	3228	63.48	-0.156996019489046	0.0117107772408922
3	A	26	50	20120618	11	3230	63.52	-0.155858284678117	0.0133816705648361
3	A	26	50	20120618	11	3232	63.56	-0.154868335184456	0.0142980809532539
3	A	26	50	20120618	11	3234	63.6	-0.153869193302639	0.0155135975101135
3	A	26	50	20120618	11	3236	63.64	-0.151880738323265	0.017504880916613
3	A	26	50	20120618	11	3238	63.68	-0.150463130648342	0.0183695310886479
3	A	26	50	20120618	11	3240	63.72	-0.149278373236464	0.0191865929743089
3	A	26	50	20120618	11	3242	63.76	-0.148069857036738	0.0202635873127342
3	A	26	50	20120618	11	3244	63.8	-0.146978649852011	0.021808757050983
3	A	26	50	20120618	11	3246	63.84	-0.145760941264129	0.0233687053209586
3	A	26	50	20120618	11	3248	63.88	-0.144508443022614	0.0252632565197918
3	A	26	50	20120618	11	3250	63.92	-0.143347161555871	0.026491006023966
3	A	26	50	20120618	11	3252	63.96	-0.142442771982733	0.0280091642831735
3	A	26	50	20120618	11	3254	64	-0.141320381388956	0.0287737588456705
3	A	26	50	20120618	11	3256	64.04	-0.139874206600073	0.0306357124218909
3	A	26	50	20120618	11	3258	64.08	-0.13884112359276	0.0316277832358956
3	A	26	50	20120618	11	3260	64.12	-0.137387948446743	0.0334302691318183
3	A	26	50	20120618	11	3262	64.16	-0.136594433216896	0.0344387448231465
3	A	26	50	20120618	11	3264	64.2	-0.136105963852452	0.0355551250092838
3	A	26	50	20120618	11	3266	64.24	-0.135384502803607	0.0375606919727632
3	A	26	50	20120618	11	3268	64.28	-0.134823130730023	0.039072415560262
3	A	26	50	20120618	11	3270	64.32	-0.134047363880384	0.0402088068683069
3	A	26	50	20120618	11	3272	64.36	-0.134016604735402	0.0411998170221398
3	A	26	50	20120618	11	3274	64.4	-0.133596159043308	0.0423415116310436
3	A	26	50	20120618	11	3276	64.44	-0.133338772174957	0.043044375771543
3	A	26	50	20120618	11	3278	64.48	-0.132821382143162	0.0439733019499878
3	A	26	50	20120618	11	3280	64.52	-0.132545398366465	0.0449790199248694
3	A	26	50	20120618	11	3282	64.56	-0.132271889463502	0.046103885392381
3	A	26	50	20120618	11	3284	64.6	-0.132229958031378	0.0471612221622892
3	A	26	50	20120618	11	3286	64.64	-0.131959489687574	0.0482377922366457
3	A	26	50	20120618	11	3288	64.68	-0.131634432700263	0.0491299488624688
3	A	26	50	20120618	11	3290	64.72	-0.131777833955487	0.0497686077072365
3	A	26	50	20120618	11	3292	64.76	-0.132004603100214	0.0511653557321143
3	A	26	50	20120618	11	3294	64.8	-0.131913244904084	0.0514080347794175
3	A	26	50	20120618	11	3296	64.84	-0.131819411834221	0.0514269145304752
3	A	26	50	20120618	11	3298	64.88	-0.131671626516953	0.0522577649983694
3	A	26	50	20120618	11	3300	64.92	-0.131482616874342	0.0524778873393528
3	A	26	50	20120618	11	3302	64.96	-0.131343316838448	0.0531489316746988
3	A	26	50	20120618	11	3304	65	-0.131001289288388	0.0526862717077684
3	A	26	50	20120618	11	3306	65.04	-0.130598521265824	0.0522758669319678
3	A	26	50	20120618	11	3308	65.08	-0.130267736713585	0.0527042322200106
3	A	26	50	20120618	11	3310	65.12	-0.129364973486044	0.0533142532401402
3	A	26	50	20120618	11	3312	65.16	-0.1279496992635	0.0532403605815062
3	A	26	50	20120618	11	3314	65.2	-0.12691873757653	0.0532446032221933
3	A	26	50	20120618	11	3316	65.24	-0.126055572328735	0.0529891255421506
3	A	26	50	20120618	11	3318	65.28	-0.1255366973727	0.0519509513660126
3	A	26	50	20120618	11	3320	65.32	-0.1245016344664	0.0513370412585864
3	A	26	50	20120618	11	3322	65.36	-0.12341127580981	0.0499723251708963
3	A	26	50	20120618	11	3324	65.4	-0.121697036840179	0.0493955381694825
3	A	26	50	20120618	11	3326	65.44	-0.120704895315496	0.0484247512695915
3	A	26	50	20120618	11	3328	65.48	-0.118799242540199	0.0474736926488956
3	A	26	50	20120618	11	3330	65.52	-0.116700408192281	0.0467214724550693
3	A	26	50	20120618	11	3332	65.56	-0.114859455687462	0.0459631004322467
3	A	26	50	20120618	11	3334	65.6	-0.112743721487473	0.0451443414903108
3	A	26	50	20120618	11	3336	65.64	-0.110287939636413	0.0438255873433979
3	A	26	50	20120618	11	3338	65.68	-0.108645896269141	0.0430493255190113
3	A	26	50	20120618	11	3340	65.72	-0.106774891726122	0.042562836053555
3	A	26	50	20120618	11	3342	65.76	-0.10467018839192	0.0414616586632132
3	A	26	50	20120618	11	3344	65.8	-0.103041509342813	0.0410627797279459
3	A	26	50	20120618	11	3346	65.84	-0.100387171907595	0.0406031603201746
3	A	26	50	20120618	11	3348	65.88	-0.0983004997963133	0.0400910735892393
3	A	26	50	20120618	11	3350	65.92	-0.0953685522388014	0.0388512325591068
3	A	26	50	20120618	11	3352	65.96	-0.0930513633168531	0.0377334381594071
3	A	26	50	20120618	11	3354	66	-0.0904840707263991	0.0370758995635817
3	A	26	50	20120618	11	3356	66.04	-0.088264745382967	0.0363965113682177
3	A	26	50	20120618	11	3358	66.08	-0.0857935486040763	0.0358688682880963
3	A	26	50	20120618	11	3360	66.12	-0.0836514393211497	0.0354713328557132
3	A	26	50	20120618	11	3362	66.16	-0.0811884449809207	0.0352314822355348
3	A	26	50	20120618	11	3364	66.2	-0.0793906967004321	0.0343277997691783
3	A	26	50	20120618	11	3366	66.24	-0.077069477269831	0.0340504017789189
3	A	26	50	20120618	11	3368	66.28	-0.0745994825724683	0.0328365115676559
3	A	26	50	20120618	11	3370	66.32	-0.07269948665142	0.0322743616766126
3	A	26	50	20120618	11	3372	66.36	-0.0712672418661267	0.0316732502019259
3	A	26	50	20120618	11	3374	66.4	-0.0690240870241686	0.0316663912661484
3	A	26	50	20120618	11	3376	66.44	-0.0669694468500748	0.0305015742654998
3	A	26	50	20120618	11	3378	66.48	-0.0649206049515868	0.0297997707851722
3	A	26	50	20120618	11	3380	66.52	-0.0629241596655847	0.0292411564280348
3	A	26	50	20120618	11	3382	66.56	-0.0610705499493823	0.0287624451371715
3	A	26	50	20120618	11	3384	66.6	-0.0590162633286791	0.0278637124182834
3	A	26	50	20120618	11	3386	66.64	-0.056149157463002	0.0269206441042149
3	A	26	50	20120618	11	3388	66.68	-0.0549420554768385	0.0265623530981877
3	A	26	50	20120618	11	3390	66.72	-0.0529898750753387	0.0267855159983301
3	A	26	50	20120618	11	3392	66.76	-0.0502197842600404	0.0267681918821911
3	A	26	50	20120618	11	3394	66.8	-0.0478361273006605	0.0272263970764
3	A	26	50	20120618	11	3396	66.84	-0.0454355704892103	0.0272809150092294
3	A	26	50	20120618	11	3398	66.88	-0.0433935168158217	0.0275578887354202
3	A	26	50	20120618	11	3400	66.92	-0.0415399778102974	0.0272951985662094
3	A	26	50	20120618	11	3402	66.96	-0.0388088556497103	0.0279157484063109
3	A	26	50	20120618	11	3404	67	-0.0363674917059178	0.028155464676201
3	A	26	50	20120618	11	3406	67.04	-0.0346917547005228	0.0286210591362732
3	A	26	50	20120618	11	3408	67.08	-0.0324183498304656	0.0284944021696271
3	A	26	50	20120618	11	3410	67.12	-0.0300476470673171	0.0288123739469911
3	A	26	50	20120618	11	3412	67.16	-0.0279600981436269	0.0297354594234232
3	A	26	50	20120618	11	3414	67.2	-0.0263579693278079	0.0297152024404878
3	A	26	50	20120618	11	3416	67.24	-0.0239983485542662	0.0300157282672143
3	A	26	50	20120618	11	3418	67.28	-0.0220476035795322	0.0303399862238631
3	A	26	50	20120618	11	3420	67.32	-0.0191827675266227	0.0312294487728498
3	A	26	50	20120618	11	3422	67.36	-0.0171203703911393	0.0319272712419994
3	A	26	50	20120618	11	3424	67.4	-0.0158368301619295	0.032418710454924
3	A	26	50	20120618	11	3426	67.44	-0.0144808397719193	0.033523677937613
3	A	26	50	20120618	11	3428	67.48	-0.0128542113324778	0.0342452096971357
3	A	26	50	20120618	11	3430	67.52	-0.0113378915509013	0.0356574433605215
3	A	26	50	20120618	11	3432	67.56	-0.00992445580598755	0.0365037794669237
3	A	26	50	20120618	11	3434	67.6	-0.00813660702043549	0.0385695212174821
3	A	26	50	20120618	11	3436	67.64	-0.00609038141703785	0.0395150644052847
3	A	26	50	20120618	11	3438	67.68	-0.00397705138010561	0.0407425310667465
3	A	26	50	20120618	11	3440	67.72	-0.00165307423305791	0.0421550475728447
3	A	26	50	20120618	11	3442	67.76	-0.000229597571851268	0.0431162178205116
3	A	26	50	20120618	11	3444	67.8	0.00112493617818968	0.0439207639161456
3	A	26	50	20120618	11	3446	67.84	0.00296624223639946	0.0455130269660215
3	A	26	50	20120618	11	3448	67.88	0.00471251314321775	0.0466328012647085
3	A	26	50	20120618	11	3450	67.92	0.00556549605336308	0.0477906886189015
3	A	26	50	20120618	11	3452	67.96	0.00703578318348428	0.0490549248329849
3	A	26	50	20120618	11	3454	68	0.00766072415669695	0.0504491979841286
3	A	26	50	20120618	11	3456	68.04	0.008704838029797	0.0521893877726286
3	A	26	50	20120618	11	3458	68.08	0.00989235315812169	0.0539886916880359
3	A	26	50	20120618	11	3460	68.12	0.0103748828256034	0.0547198400997828
3	A	26	50	20120618	11	3462	68.16	0.0108963740767285	0.0555883793591143
3	A	26	50	20120618	11	3464	68.2	0.0113851262838846	0.0555791869709588
3	A	26	50	20120618	11	3466	68.24	0.0124700402182591	0.0559304069091742
3	A	26	50	20120618	11	3468	68.28	0.0136182402095499	0.056600744137739
3	A	26	50	20120618	11	3470	68.32	0.0144443530620101	0.0572736976613943
3	A	26	50	20120618	11	3472	68.36	0.0158091398603782	0.058370632411049
3	A	26	50	20120618	11	3474	68.4	0.0172242019508888	0.0593498338816361
3	A	26	50	20120618	11	3476	68.44	0.018517500253679	0.0601494302298018
3	A	26	50	20120618	11	3478	68.48	0.0199913229177061	0.0608894174763136
3	A	26	50	20120618	11	3480	68.52	0.0219598374858513	0.0618569516850111
3	A	26	50	20120618	11	3482	68.56	0.0237022900160512	0.0624364964028716
3	A	26	50	20120618	11	3484	68.6	0.0260269742698801	0.0636008184287734
3	A	26	50	20120618	11	3486	68.64	0.027280745303602	0.0647530489287169
3	A	26	50	20120618	11	3488	68.68	0.0288138235158925	0.0654383061103647
3	A	26	50	20120618	11	3490	68.72	0.0302191275328227	0.0668305993625211
3	A	26	50	20120618	11	3492	68.76	0.0315291135556489	0.0681906485454553
3	A	26	50	20120618	11	3494	68.8	0.0326570195823195	0.0696370354663724
3	A	26	50	20120618	11	3496	68.84	0.0340438681122607	0.0704709264934256
3	A	26	50	20120618	11	3498	68.88	0.0352417777102688	0.0717788619065864
3	A	26	50	20120618	11	3500	68.92	0.0368631028488515	0.0727513458627523
3	A	26	50	20120618	11	3502	68.96	0.0382457087381055	0.0735116977845622
3	A	26	50	20120618	11	3504	69	0.0392910954034117	0.0752480691964438
3	A	26	50	20120618	11	3506	69.04	0.0401334010011611	0.075801168120688
3	A	26	50	20120618	11	3508	69.08	0.0407078545501971	0.077080041445142
3	A	26	50	20120618	11	3510	69.12	0.0406918739369423	0.0777756930964733
3	A	26	50	20120618	11	3512	69.16	0.0409262798349056	0.0794070591513488
3	A	26	50	20120618	11	3514	69.2	0.0416661256600611	0.0801457736056543
3	A	26	50	20120618	11	3516	69.24	0.0420541151508981	0.0814925998917804
3	A	26	50	20120618	11	3518	69.28	0.0419688380730871	0.0824599219684436
3	A	26	50	20120618	11	3520	69.32	0.0425584944179185	0.0842085263276398
3	A	26	50	20120618	11	3522	69.36	0.0427062090245084	0.0846878740146061
3	A	26	50	20120618	11	3524	69.4	0.0431160481148841	0.0869626365296833
3	A	26	50	20120618	11	3526	69.44	0.0439034822264135	0.0891690925296978
3	A	26	50	20120618	11	3528	69.48	0.0441277764974058	0.090735334050026
3	A	26	50	20120618	11	3530	69.52	0.0443345345202248	0.092741254566896
3	A	26	50	20120618	11	3532	69.56	0.0447194834519027	0.0941710244784552
3	A	26	50	20120618	11	3534	69.6	0.0449615261031029	0.0957609540759531
3	A	26	50	20120618	11	3536	69.64	0.0455690015388202	0.0971687329666174
3	A	26	50	20120618	11	3538	69.68	0.0462028520574759	0.0984067355191188
3	A	26	50	20120618	11	3540	69.72	0.0459864066717547	0.099352066574887
3	A	26	50	20120618	11	3542	69.76	0.0461748506289409	0.10067683112944
3	A	26	50	20120618	11	3544	69.8	0.0468182470891425	0.102102429110990
3	A	26	50	20120618	11	3546	69.84	0.0469781239323688	0.103574554718743
3	A	26	50	20120618	11	3548	69.88	0.0478083380041599	0.104328259836810
3	A	26	50	20120618	11	3550	69.92	0.0483448906297243	0.106234054033463
3	A	26	50	20120618	11	3552	69.96	0.0488359055785802	0.107309987711717
3	A	26	50	20120618	11	3554	70	0.0494438759890444	0.108966173214612
3	A	26	50	20120618	11	3556	70.04	0.0495869944015566	0.109841288567009
3	A	26	50	20120618	11	3558	70.08	0.0502471492924723	0.111677220613681
3	A	26	50	20120618	11	3560	70.12	0.0504661402626058	0.112786176178616
3	A	26	50	20120618	11	3562	70.16	0.0507518821128833	0.114019299694327
3	A	26	50	20120618	11	3564	70.2	0.0509635898831705	0.115344842066340
3	A	26	50	20120618	11	3566	70.24	0.0504565236103817	0.116776804008921
3	A	26	50	20120618	11	3568	70.28	0.0501236884484771	0.118129287149296
3	A	26	50	20120618	11	3570	70.32	0.0497044448379117	0.118517418061489
3	A	26	50	20120618	11	3572	70.36	0.0494581595460244	0.120415504794228
3	A	26	50	20120618	11	3574	70.4	0.0485900445507616	0.121352916254047
3	A	26	50	20120618	11	3576	70.44	0.0487956004920526	0.122152866155604
3	A	26	50	20120618	11	3578	70.48	0.0490722206648528	0.122078478522223
3	A	26	50	20120618	11	3580	70.52	0.0494536340626248	0.122333461227519
3	A	26	50	20120618	11	3582	70.56	0.0498390779690496	0.121710429442615
3	A	26	50	20120618	11	3584	70.6	0.0499760445525654	0.121116671878453
3	A	26	50	20120618	11	3586	70.64	0.0505256786535817	0.120629263174181
3	A	26	50	20120618	11	3588	70.68	0.0508698982346633	0.120317570505034
3	A	26	50	20120618	11	3590	70.72	0.0517097289586786	0.120010898294033
3	A	26	50	20120618	11	3592	70.76	0.053314224955869	0.119515145729744
3	A	26	50	20120618	11	3594	70.8	0.0541796529453632	0.119014584839342
3	A	26	50	20120618	11	3596	70.84	0.0566089890028077	0.118116842069947
3	A	26	50	20120618	11	3598	70.88	0.0582652452163809	0.117392552593978
3	A	26	50	20120618	11	3600	70.92	0.0602499525298154	0.117441484383236
3	A	26	50	20120618	11	3602	70.96	0.0619011175745641	0.117262515656918
3	A	26	50	20120618	11	3604	71	0.0645444241439956	0.116948418824715
3	A	26	50	20120618	11	3606	71.04	0.0666712599204485	0.116415401733056
3	A	26	50	20120618	11	3608	71.08	0.0689538713207968	0.116384218324006
3	A	26	50	20120618	11	3610	71.12	0.0712926977102494	0.115752347704338
3	A	26	50	20120618	11	3612	71.16	0.0738082300843206	0.115962004864959
3	A	26	50	20120618	11	3614	71.2	0.0760965690495965	0.115432947571276
3	A	26	50	20120618	11	3616	71.24	0.0782538104176404	0.115329144295797
3	A	26	50	20120618	11	3618	71.28	0.0810638527660757	0.114869524888026
3	A	26	50	20120618	11	3620	71.32	0.0839880221489946	0.115246129959686
3	A	26	50	20120618	11	3622	71.36	0.0860463392783505	0.114966893491795
3	A	26	50	20120618	11	3624	71.4	0.0878025096801054	0.114821512337584
3	A	26	50	20120618	11	3626	71.44	0.0898619581803112	0.114138093633567
3	A	26	50	20120618	11	3628	71.48	0.0922973753560739	0.113700960221437
3	A	26	50	20120618	11	3630	71.52	0.0944353197800593	0.113013998912447
3	A	26	50	20120618	11	3632	71.56	0.0970466085544387	0.111828237408939
3	A	26	50	20120618	11	3634	71.6	0.0996437056957199	0.111451455560584
3	A	26	50	20120618	11	3636	71.64	0.101443596509755	0.110502921311097
3	A	26	50	20120618	11	3638	71.68	0.103933934669213	0.110302194909122
3	A	26	50	20120618	11	3640	71.72	0.106974048351043	0.109541793489837
3	A	26	50	20120618	11	3642	71.76	0.109000800233687	0.108991480566311
3	A	26	50	20120618	11	3644	71.8	0.110755846335660	0.108680346511521
3	A	26	50	20120618	11	3646	71.84	0.112744520518136	0.107678793395580
3	A	26	50	20120618	11	3648	71.88	0.115009532030701	0.106669603526403
3	A	26	50	20120618	11	3650	71.92	0.116410635833351	0.105848327284326
3	A	26	50	20120618	11	3652	71.96	0.119127410797348	0.104820123313803
3	A	26	50	20120618	11	3654	72	0.120908895621869	0.103875852918206
3	A	26	50	20120618	11	3656	72.04	0.123332928378455	0.102986241876795
3	A	26	50	20120618	11	3658	72.08	0.124775426212075	0.102382372685662
3	A	26	50	20120618	11	3660	72.12	0.127399145923668	0.101013060403894
3	A	26	50	20120618	11	3662	72.16	0.129856695541682	0.0996741537137176
3	A	26	50	20120618	11	3664	72.2	0.131417209497082	0.098303144375675
3	A	26	50	20120618	11	3666	72.24	0.132539529380182	0.0979529850976314
3	A	26	50	20120618	11	3668	72.28	0.134381188991782	0.096077384360534
3	A	26	50	20120618	11	3670	72.32	0.135250788911285	0.0951837428104705
3	A	26	50	20120618	11	3672	72.36	0.136264850746185	0.0939518920869654
3	A	26	50	20120618	11	3674	72.4	0.138082398016547	0.0919490828399327
3	A	26	50	20120618	11	3676	72.44	0.139485227159743	0.0900456220956566
3	A	26	50	20120618	11	3678	72.48	0.141621538167064	0.0884877244353464
3	A	26	50	20120618	11	3680	72.52	0.143618124874422	0.0861191995610839
3	A	26	50	20120618	11	3682	72.56	0.144714281806617	0.0845478668719312
3	A	26	50	20120618	11	3684	72.6	0.145886523428468	0.0829570180356177
3	A	26	50	20120618	11	3686	72.64	0.147471220435786	0.0812620123704354
3	A	26	50	20120618	11	3688	72.68	0.149472049783831	0.0792456266732039
3	A	26	50	20120618	11	3690	72.72	0.151270717303135	0.0767921782745209
3	A	26	50	20120618	11	3692	72.76	0.153054889133425	0.0747336490131306
3	A	26	50	20120618	11	3694	72.8	0.154159955611063	0.0723784177463545
3	A	26	50	20120618	11	3696	72.84	0.1558799928563	0.0700347123201117
3	A	26	50	20120618	11	3698	72.88	0.157446800062053	0.0679248471064072
3	A	26	50	20120618	11	3700	72.92	0.159149583901828	0.066627942559033
3	A	26	50	20120618	11	3702	72.96	0.160965363405237	0.0643963842682863
3	A	26	50	20120618	11	3704	73	0.162725140051576	0.0622872968720413
3	A	26	50	20120618	11	3706	73.04	0.16444114678816	0.059715690930222
3	A	26	50	20120618	11	3708	73.08	0.165828631714204	0.0582985075193679
3	A	26	50	20120618	11	3710	73.12	0.16736637683125	0.0562516455198672
3	A	26	50	20120618	11	3712	73.16	0.168796358874844	0.0538359566232996
3	A	26	50	20120618	11	3714	73.2	0.170481677177124	0.0519172930832281
3	A	26	50	20120618	11	3716	73.24	0.17176422745684	0.0502161355890495
3	A	26	50	20120618	11	3718	73.28	0.173769794420319	0.0467723134326366
3	A	26	50	20120618	11	3720	73.32	0.175788160016538	0.0443042279235831
3	A	26	50	20120618	11	3722	73.36	0.17720619195553	0.0421451480779081
3	A	26	50	20120618	11	3724	73.4	0.178282196344461	0.0400452530698184
3	A	26	50	20120618	11	3726	73.44	0.17907981279364	0.0379649449195676
3	A	26	50	20120618	11	3728	73.48	0.179731765245894	0.0363315282550266
3	A	26	50	20120618	11	3730	73.52	0.180406345115146	0.0349413563232139
3	A	26	50	20120618	11	3732	73.56	0.180827780756733	0.0327351831659119
3	A	26	50	20120618	11	3734	73.6	0.181393466181682	0.0308712496907041
3	A	26	50	20120618	11	3736	73.64	0.182126028806991	0.0283030378614346
3	A	26	50	20120618	11	3738	73.68	0.183111028553184	0.0266971983613599
3	A	26	50	20120618	11	3740	73.72	0.184138454706248	0.0246982074909455
3	A	26	50	20120618	11	3742	73.76	0.184815155895844	0.0224177881216189
3	A	26	50	20120618	11	3744	73.8	0.185352557049546	0.0205778962769715
3	A	26	50	20120618	11	3746	73.84	0.18609431206301	0.0182451510058371
3	A	26	50	20120618	11	3748	73.88	0.186732122379641	0.016402430734065
3	A	26	50	20120618	11	3750	73.92	0.186447158346822	0.0142026215377936
3	A	26	50	20120618	11	3752	73.96	0.186102797344385	0.0109874070037384
3	A	26	50	20120618	11	3754	74	0.185696210945202	0.00935894008666578
3	A	26	50	20120618	11	3756	74.04	0.185155981364376	0.00646545913805044
3	A	26	50	20120618	11	3758	74.08	0.184933949835083	0.00427767075705924
3	A	26	50	20120618	11	3760	74.12	0.184149061307966	0.00173915741259955
3	A	26	50	20120618	11	3762	74.16	0.18440786238988	-0.00250914012876924
3	A	26	50	20120618	11	3764	74.2	0.184207751170805	-0.00422670250027134
3	A	26	50	20120618	11	3766	74.24	0.183193052939802	-0.007019067179177
3	A	26	50	20120618	11	3768	74.28	0.182921523935826	-0.0099535603211012
3	A	26	50	20120618	11	3770	74.32	0.182450590819556	-0.0109930072894454
3	A	26	50	20120618	11	3772	74.36	0.181846721628423	-0.0134113124811034
3	A	26	50	20120618	11	3774	74.4	0.181466298180144	-0.0150164448743969
3	A	26	50	20120618	11	3776	74.44	0.181145978808267	-0.0173124205929096
3	A	26	50	20120618	11	3778	74.48	0.18038513191171	-0.0200588233310381
3	A	26	50	20120618	11	3780	74.52	0.179429123543546	-0.0231488799648233
3	A	26	50	20120618	11	3782	74.56	0.178558675095905	-0.0246670382240309
3	A	26	50	20120618	11	3784	74.6	0.177646507348175	-0.0256499166498802
3	A	26	50	20120618	11	3786	74.64	0.177570846922588	-0.0261682259204899
3	A	26	50	20120618	11	3788	74.68	0.177341037218702	-0.0272932328093577
3	A	26	50	20120618	11	3790	74.72	0.177034152875667	-0.0281502462281558
3	A	26	50	20120618	11	3792	74.76	0.176115621166906	-0.0301718645155682
3	A	26	50	20120618	11	3794	74.8	0.174866234195227	-0.0329570874159839
3	A	26	50	20120618	11	3796	74.84	0.174254798961535	-0.0359896562684586
3	A	26	50	20120618	11	3798	74.88	0.172772137462743	-0.038353372816609
3	A	26	50	20120618	11	3800	74.92	0.171703628405692	-0.0409973157821436
3	A	26	50	20120618	11	3802	74.96	0.170467888594891	-0.0425130698782951
3	A	26	50	20120618	11	3804	75	0.169743245565531	-0.0448697153586336
3	A	26	50	20120618	11	3806	75.04	0.168201399229153	-0.0473308005105534
3	A	26	50	20120618	11	3808	75.08	0.167065007921108	-0.049819179984227
3	A	26	50	20120618	11	3810	75.12	0.166444451009939	-0.0508866283811062
3	A	26	50	20120618	11	3812	75.16	0.16581300465434	-0.0521261865685262
3	A	26	50	20120618	11	3814	75.2	0.165353455957246	-0.052288750417521
3	A	26	50	20120618	11	3816	75.24	0.164643732880969	-0.0532544461485875
3	A	26	50	20120618	11	3818	75.28	0.164898008479484	-0.0534173635509728
3	A	26	50	20120618	11	3820	75.32	0.164122524472557	-0.0556579728085186
3	A	26	50	20120618	11	3822	75.36	0.164095583704194	-0.0578048197068791
3	A	26	50	20120618	11	3824	75.4	0.164210983530883	-0.0586567419568527
3	A	26	50	20120618	11	3826	75.44	0.164016317034023	-0.0599516666052396
3	A	26	50	20120618	11	3828	75.48	0.163953455241175	-0.0620085695210331
3	A	26	50	20120618	11	3830	75.52	0.163783820324369	-0.0634382687219142
3	A	26	50	20120618	11	3832	75.56	0.163744363765978	-0.0655778324204285
3	A	26	50	20120618	11	3834	75.6	0.163411175050683	-0.0677155576413116
3	A	26	50	20120618	11	3836	75.64	0.162436781906208	-0.069945772429174
3	A	26	50	20120618	11	3838	75.68	0.162028074186682	-0.0737726343289556
3	A	26	50	20120618	11	3840	75.72	0.16144485251356	-0.0760020005886806
3	A	26	50	20120618	11	3842	75.76	0.160662014596108	-0.0787124115916467
3	A	26	50	20120618	11	3844	75.8	0.160228770271275	-0.0821862150755819
3	A	26	50	20120618	11	3846	75.84	0.159862347537264	-0.0843967722949272
3	A	26	50	20120618	11	3848	75.88	0.160182030513039	-0.0869154159388356
3	A	26	50	20120618	11	3850	75.92	0.160515926335115	-0.0902358479619314
3	A	26	50	20120618	11	3852	75.96	0.160554463654690	-0.0913117109295068
3	A	26	50	20120618	11	3854	76	0.160064862919396	-0.0941757762360247
3	A	26	50	20120618	11	3856	76.04	0.159947624615075	-0.0950807314945873
3	A	26	50	20120618	11	3858	76.08	0.161450155814419	-0.0972353565675412
3	A	26	50	20120618	11	3860	76.12	0.162373849402683	-0.0985729904655112
3	A	26	50	20120618	11	3862	76.16	0.16349171451306	-0.0996443279496872
3	A	26	50	20120618	11	3864	76.2	0.165283735228621	-0.102150102250178
3	A	26	50	20120618	11	3866	76.24	0.166465522792019	-0.104349699314415
3	A	26	50	20120618	11	3868	76.28	0.167245885835736	-0.106112092255844
3	A	26	50	20120618	11	3870	76.32	0.168010197555521	-0.107790127358278
3	A	26	50	20120618	11	3872	76.36	0.168656068889456	-0.109520134809129
3	A	26	50	20120618	11	3874	76.4	0.168655361782675	-0.111462557137048
3	A	26	50	20120618	11	3876	76.44	0.169322587741403	-0.113816091347550
3	A	26	50	20120618	11	3878	76.48	0.170030825893439	-0.114404687032209
3	A	26	50	20120618	11	3880	76.52	0.17072987165732	-0.115102884267953
3	A	26	50	20120618	11	3882	76.56	0.172380612438	-0.115444770396657
3	A	26	50	20120618	11	3884	76.6	0.173895871559405	-0.116571262209765
3	A	26	50	20120618	11	3886	76.64	0.176073053338678	-0.117044316646379
3	A	26	50	20120618	11	3888	76.68	0.178093398833884	-0.117708148492557
3	A	26	50	20120618	11	3890	76.72	0.180001455772238	-0.118703471997755
3	A	26	50	20120618	11	3892	76.76	0.182242913557921	-0.119308826113129
3	A	26	50	20120618	11	3894	76.8	0.184106422769061	-0.120253945036863
3	A	26	50	20120618	11	3896	76.84	0.185510312572428	-0.121136838563852
3	A	26	50	20120618	11	3898	76.88	0.187219389662556	-0.121348263491427
3	A	26	50	20120618	11	3900	76.92	0.188717819642569	-0.121896200536168
3	A	26	50	20120618	11	3902	76.96	0.191037342016895	-0.122174588475921
3	A	26	50	20120618	11	3904	77	0.193307791180607	-0.122069300276203
3	A	26	50	20120618	11	3906	77.04	0.195132338808102	-0.122359001924455
3	A	26	50	20120618	11	3908	77.08	0.197570018725565	-0.123052390834086
3	A	26	50	20120618	11	3910	77.12	0.200118219432927	-0.123230793874980
3	A	26	50	20120618	11	3912	77.16	0.20250477553011	-0.123494473993684
3	A	26	50	20120618	11	3914	77.2	0.20518683155115	-0.123623874534641
3	A	26	50	20120618	11	3916	77.24	0.206643471520394	-0.123601247117643
3	A	26	50	20120618	11	3918	77.28	0.207857785995726	-0.123506989783711
3	A	26	50	20120618	11	3920	77.32	0.209120961549638	-0.123420439913694
3	A	26	50	20120618	11	3922	77.36	0.21091255800113	-0.123550759693467
3	A	26	50	20120618	11	3924	77.4	0.213189653968585	-0.123850360836655
3	A	26	50	20120618	11	3926	77.44	0.214649688050379	-0.123856866219042
3	A	26	50	20120618	11	3928	77.48	0.21571593436573	-0.123483584549254
3	A	26	50	20120618	11	3930	77.52	0.216738552192682	-0.123006853157378
3	A	26	50	20120618	11	3932	77.56	0.218686419242817	-0.122867765253519
3	A	26	50	20120618	11	3934	77.6	0.219959918555734	-0.122305615362475
3	A	26	50	20120618	11	3936	77.64	0.221706755147977	-0.121196589086862
3	A	26	50	20120618	11	3938	77.68	0.222949778158625	-0.121151404963544
3	A	26	50	20120618	11	3940	77.72	0.224552718520897	-0.120749131915727
3	A	26	50	20120618	11	3942	77.76	0.226714556083018	-0.120384759791382
3	A	26	50	20120618	11	3944	77.8	0.228646725362611	-0.120286825502188
3	A	26	50	20120618	11	3946	77.84	0.230987107386982	-0.119627943403478
3	A	26	50	20120618	11	3948	77.88	0.232666768835012	-0.118935403021984
3	A	26	50	20120618	11	3950	77.92	0.234712358042307	-0.118524644692793
3	A	26	50	20120618	11	3952	77.96	0.235824142034366	-0.116784949879039
3	A	26	50	20120618	11	3954	78	0.237339259734415	-0.116148058801225
3	A	26	50	20120618	11	3956	78.04	0.238377433910553	-0.115395555764686
3	A	26	50	20120618	11	3958	78.08	0.239182050716865	-0.115203293430881
3	A	26	50	20120618	11	3960	78.12	0.240577384528181	-0.114403343529325
3	A	26	50	20120618	11	3962	78.16	0.241743545031713	-0.114075811668279
3	A	26	50	20120618	11	3964	78.2	0.243636540595628	-0.113853002321528
3	A	26	50	20120618	11	3966	78.24	0.243761203521151	-0.114361907071948
3	A	26	50	20120618	11	3968	78.28	0.243713685945455	-0.114552260217443
3	A	26	50	20120618	11	3970	78.32	0.243352849355016	-0.115408071554713
3	A	26	50	20120618	11	3972	78.36	0.243743667272978	-0.115223728816858
3	A	26	50	20120618	11	3974	78.4	0.243795568910717	-0.114593413832108
3	A	26	50	20120618	11	3976	78.44	0.244635328924054	-0.115054730296154
3	A	26	50	20120618	11	3978	78.48	0.245469927057888	-0.114906025740071
3	A	26	50	20120618	11	3980	78.52	0.246783377903942	-0.115356099206296
3	A	26	50	20120618	11	3982	78.56	0.248434401527335	-0.115247982579452
3	A	26	50	20120618	11	3984	78.6	0.248828189293778	-0.115463720858392
3	A	26	50	20120618	11	3986	78.64	0.249912254700015	-0.114625728612008
3	A	26	50	20120618	11	3988	78.68	0.250553034865126	-0.114436082573294
3	A	26	50	20120618	11	3990	78.72	0.250723589020748	-0.113708328274097
3	A	26	50	20120618	11	3992	78.76	0.251517174961274	-0.112663012319469
3	A	26	50	20120618	11	3994	78.8	0.252794563361487	-0.112706499386512
3	A	26	50	20120618	11	3996	78.84	0.254377846155242	-0.111507882681722
3	A	26	50	20120618	11	3998	78.88	0.255349976558017	-0.111150935178579
3	A	26	50	20120618	11	4000	78.92	0.256810647035914	-0.110179582593263
3	A	26	50	20120618	11	4002	78.96	0.258251730655973	-0.109579956042817
3	A	26	50	20120618	11	4004	79	0.260085965646371	-0.108423129348796
3	A	26	50	20120618	11	4006	79.04	0.261649378739574	-0.107636119501335
3	A	26	50	20120618	11	4008	79.08	0.26279701304544	-0.106645462900893
3	A	26	50	20120618	11	4010	79.12	0.264399317011608	-0.105686626105604
3	A	26	50	20120618	11	4012	79.16	0.265009550163773	-0.105159831553620
