# Supplementary material for: How Do Ants Make Sense of Gravity? A Boltzmann Walker Analysis of Lasius niger Trajectories on Various Inclines
Source: PLoS One. 2013 Oct 29;8(10):e76531. doi: 10.1371/journal.pone.0076531 (PMC3812222; doi:10.1371/journal.pone.0076531)
Supplement: Dataset S3 — Trajectories for . (ZIP) [file pone.0076531.s007.zip › Incline3/3-A-26-50-20120618-12.txt]

Pente	Colonie	Temperature	Humidite	Date	Indiv	Frame	Time	X	Y
3	A	26	50	20120618	12	48	0	0	0
3	A	26	50	20120618	12	50	0.04	0.000541431662354539	-0.00090115102407976
3	A	26	50	20120618	12	52	0.08	0.00119056982961941	-0.00176277477909118
3	A	26	50	20120618	12	54	0.12	0.00180240811417669	-0.00262748859073638
3	A	26	50	20120618	12	56	0.16	0.00149644300995727	-0.00297049194815438
3	A	26	50	20120618	12	58	0.2	0.00208366690746146	-0.00301877319917378
3	A	26	50	20120618	12	60	0.24	0.00240035175048366	-0.00358278985211948
3	A	26	50	20120618	12	62	0.28	0.00327842988029331	-0.00368363035018448
3	A	26	50	20120618	12	64	0.32	0.00391461385132684	-0.00377606334862118
3	A	26	50	20120618	12	66	0.36	0.00442688443002525	-0.00382563153398228
3	A	26	50	20120618	12	68	0.4	0.00506308961426222	-0.00379743918661638
3	A	26	50	20120618	12	70	0.44	0.00545623391353413	-0.00422490644904708
3	A	26	50	20120618	12	72	0.48	0.00593536239739832	-0.00445978610855388
3	A	26	50	20120618	12	74	0.52	0.00600611550192385	-0.00436117299684958
3	A	26	50	20120618	12	76	0.56	0.00604437704985385	-0.00477036862005438
3	A	26	50	20120618	12	78	0.6	0.0062229497963747	-0.00452858052729548
3	A	26	50	20120618	12	80	0.64	0.00597143191430665	-0.00506534528489418
3	A	26	50	20120618	12	82	0.68	0.00601577458055486	-0.00457000991360518
3	A	26	50	20120618	12	84	0.72	0.00612722168033767	-0.00461992458128918
3	A	26	50	20120618	12	86	0.76	0.00647415655145904	-0.00473671033726998
3	A	26	50	20120618	12	88	0.8	0.00663382833371877	-0.00496608870601908
3	A	26	50	20120618	12	90	0.84	0.00628100326311012	-0.00500849389968678
3	A	26	50	20120618	12	92	0.88	0.00634902693546026	-0.00516094612171058
3	A	26	50	20120618	12	94	0.92	0.00674457539778821	-0.00439077248671008
3	A	26	50	20120618	12	96	0.96	0.00679024742478505	-0.00493737309963508
3	A	26	50	20120618	12	98	1	0.00712621506973021	-0.00540170890963688
3	A	26	50	20120618	12	100	1.04	0.00786871961638296	-0.00624623482267918
3	A	26	50	20120618	12	102	1.08	0.00821163812098719	-0.00690797363278478
3	A	26	50	20120618	12	104	1.12	0.00854175092178413	-0.00708740197851088
3	A	26	50	20120618	12	106	1.16	0.00907023545897514	-0.00742880020353558
3	A	26	50	20120618	12	108	1.2	0.00918914253529947	-0.00732573231910978
3	A	26	50	20120618	12	110	1.24	0.0100169383018989	-0.00793916159392478
3	A	26	50	20120618	12	112	1.28	0.0106316686531913	-0.00768152016713168
3	A	26	50	20120618	12	114	1.32	0.0111537821582838	-0.00794160818338768
3	A	26	50	20120618	12	116	1.36	0.0115819141010888	-0.00776096361399798
3	A	26	50	20120618	12	118	1.4	0.0116456314931415	-0.00834948151691168
3	A	26	50	20120618	12	120	1.44	0.0116570441965899	-0.00812339119469508
3	A	26	50	20120618	12	122	1.48	0.0120917239481887	-0.00831280388817158
3	A	26	50	20120618	12	124	1.52	0.0120135250092573	-0.00825919812308978
3	A	26	50	20120618	12	126	1.56	0.0120634821033481	-0.00865910236318988
3	A	26	50	20120618	12	128	1.6	0.0119618496456882	-0.00891247993609238
3	A	26	50	20120618	12	130	1.64	0.0122010002301533	-0.00920224522395488
3	A	26	50	20120618	12	132	1.68	0.0125539030825078	-0.00937854108664028
3	A	26	50	20120618	12	134	1.72	0.0121752332590468	-0.00929235891214928
3	A	26	50	20120618	12	136	1.76	0.0121922250349987	-0.00917099817529418
3	A	26	50	20120618	12	138	1.8	0.0122748151070413	-0.00922997088084518
3	A	26	50	20120618	12	140	1.84	0.0119684115966176	-0.00910673631101998
3	A	26	50	20120618	12	142	1.88	0.0118618930310996	-0.00922555853453058
3	A	26	50	20120618	12	144	1.92	0.0117836940921682	-0.00869734269791638
3	A	26	50	20120618	12	146	1.96	0.0117597585276250	-0.00873683461164568
3	A	26	50	20120618	12	148	2	0.0118911036122304	-0.00921855110632898
3	A	26	50	20120618	12	150	2.04	0.0112382955607712	-0.00905917630891738
3	A	26	50	20120618	12	152	2.08	0.0109258745716396	-0.00875231317908588
3	A	26	50	20120618	12	154	2.12	0.0106131848819311	-0.00896643218349698
3	A	26	50	20120618	12	156	2.16	0.0108338587662037	-0.00920113506630838
3	A	26	50	20120618	12	158	2.2	0.0104553869326415	-0.00904517559464988
3	A	26	50	20120618	12	160	2.24	0.01035321000276	-0.00957062664374958
3	A	26	50	20120618	12	162	2.28	0.0102383051508172	-0.00939250644556868
3	A	26	50	20120618	12	164	2.32	0.0104636035134389	-0.00974972264928858
3	A	26	50	20120618	12	166	2.36	0.0104382608064011	-0.00972203234773728
3	A	26	50	20120618	12	168	2.4	0.00979140659403949	-0.0101581687393053
3	A	26	50	20120618	12	170	2.44	0.00907024960111076	-0.0107947557612042
3	A	26	50	20120618	12	172	2.48	0.00932332311809743	-0.0111618148913181
3	A	26	50	20120618	12	174	2.52	0.00901120618488169	-0.0107488645311052
3	A	26	50	20120618	12	176	2.56	0.00918416450355991	-0.0110278888669614
3	A	26	50	20120618	12	178	2.6	0.00892451489350821	-0.0115142369110615
3	A	26	50	20120618	12	180	2.64	0.00900894344318189	-0.0114950036066132
3	A	26	50	20120618	12	182	2.68	0.00933845520321482	-0.0117895842916555
3	A	26	50	20120618	12	184	2.72	0.00916450693504293	-0.0114602139529788
3	A	26	50	20120618	12	186	2.76	0.00910475641203267	-0.0113911296204569
3	A	26	50	20120618	12	188	2.8	0.00942274233153226	-0.0115792907349306
3	A	26	50	20120618	12	190	2.84	0.00945838051330406	-0.0116702246669912
3	A	26	50	20120618	12	192	2.88	0.00955157718706445	-0.0119061154891951
3	A	26	50	20120618	12	194	2.92	0.00939141750112569	-0.0122635579670849
3	A	26	50	20120618	12	196	2.96	0.00923203563264625	-0.0120519916181538
3	A	26	50	20120618	12	198	3	0.00944989523192982	-0.0119130451356507
3	A	26	50	20120618	12	200	3.04	0.00908877579877785	-0.0124049793233222
3	A	26	50	20120618	12	202	3.08	0.00904253101528825	-0.0123609972815324
3	A	26	50	20120618	12	204	3.12	0.00901106476352545	-0.0124734979704191
3	A	26	50	20120618	12	206	3.16	0.00894063692811927	-0.0123640378406915
3	A	26	50	20120618	12	208	3.2	0.00901587308963752	-0.0128689120824587
3	A	26	50	20120618	12	210	3.24	0.00897691150599414	-0.0127486332189788
3	A	26	50	20120618	12	212	3.28	0.0089627693703704	-0.0126376174543325
3	A	26	50	20120618	12	214	3.32	0.00897627510989107	-0.0125870593194777
3	A	26	50	20120618	12	216	3.36	0.0088668856908415	-0.0126445471007882
3	A	26	50	20120618	12	218	3.4	0.00901573166828128	-0.0129319860073405
3	A	26	50	20120618	12	220	3.44	0.00918048754829775	-0.0139365019006941
3	A	26	50	20120618	12	222	3.48	0.00895888028307388	-0.0143131069723541
3	A	26	50	20120618	12	224	3.52	0.00876683008130361	-0.0147407651536157
3	A	26	50	20120618	12	226	3.56	0.00921266090684173	-0.0156863790520965
3	A	26	50	20120618	12	228	3.6	0.00920346851868631	-0.0157739188716074
3	A	26	50	20120618	12	230	3.64	0.009186002981191	-0.0153774440993961
3	A	26	50	20120618	12	232	3.68	0.00908601808233122	-0.0156590140196645
3	A	26	50	20120618	12	234	3.72	0.00904062182697905	-0.0157230778940400
3	A	26	50	20120618	12	236	3.76	0.00886023888709836	-0.0154076375589527
3	A	26	50	20120618	12	238	3.8	0.00917624490761063	-0.0157947785216524
3	A	26	50	20120618	12	240	3.84	0.00902230776134631	-0.0158542462019501
3	A	26	50	20120618	12	242	3.88	0.00914209165007931	-0.0156562563032179
3	A	26	50	20120618	12	244	3.92	0.00906600696042364	-0.0154869749398019
3	A	26	50	20120618	12	246	3.96	0.00838760871455327	-0.0148048997386693
3	A	26	50	20120618	12	248	4	0.00878747759931426	-0.0147837572459118
3	A	26	50	20120618	12	250	4.04	0.00856381972442496	-0.0147175013405146
3	A	26	50	20120618	12	252	4.08	0.00881031714834659	-0.0146712565570251
3	A	26	50	20120618	12	254	4.12	0.00881972166853637	-0.0146716101104156
3	A	26	50	20120618	12	256	4.16	0.00882749984312942	-0.0144186073041071
3	A	26	50	20120618	12	258	4.2	0.00925565299913788	-0.0136523156853352
3	A	26	50	20120618	12	260	4.24	0.00921280232819797	-0.0140553665506116
3	A	26	50	20120618	12	262	4.28	0.00913282855124577	-0.0137693418576216
3	A	26	50	20120618	12	264	4.32	0.0092038220720769	-0.0135393907323797
3	A	26	50	20120618	12	266	4.36	0.00929122047023155	-0.0140183848659555
3	A	26	50	20120618	12	268	4.4	0.00961380258380886	-0.0136472952271888
3	A	26	50	20120618	12	270	4.44	0.00942238877814166	-0.0136921965077942
3	A	26	50	20120618	12	272	4.48	0.0094482688863331	-0.0134082224244696
3	A	26	50	20120618	12	274	4.52	0.00890952422974706	-0.0135375522547487
3	A	26	50	20120618	12	276	4.56	0.00952173728089837	-0.0136598817278939
3	A	26	50	20120618	12	278	4.6	0.00941404491812366	-0.0133348247405825
3	A	26	50	20120618	12	280	4.64	0.0090942912316711	-0.0129829684062641
3	A	26	50	20120618	12	282	4.68	0.00910468570135455	-0.0127652502283367
3	A	26	50	20120618	12	284	4.72	0.00902987380390501	-0.0128138991748823
3	A	26	50	20120618	12	286	4.76	0.0090950690491304	-0.0129769579986240
3	A	26	50	20120618	12	288	4.8	0.00859627592568142	-0.0123783213976714
3	A	26	50	20120618	12	290	4.84	0.00838025480402893	-0.0127489160616913
3	A	26	50	20120618	12	292	4.88	0.00781379156162039	-0.0121097622421768
3	A	26	50	20120618	12	294	4.92	0.00798476998131129	-0.0117423495586722
3	A	26	50	20120618	12	296	4.96	0.0074745924386852	-0.0117581180398927
3	A	26	50	20120618	12	298	5	0.00756962759007667	-0.0115968976937822
3	A	26	50	20120618	12	300	5.04	0.00795097027717058	-0.0115654314420194
3	A	26	50	20120618	12	302	5.08	0.00767802705963257	-0.0112461020196355
3	A	26	50	20120618	12	304	5.12	0.00810158402156331	-0.0109426117891503
3	A	26	50	20120618	12	306	5.16	0.00794856611411454	-0.0104699816166052
3	A	26	50	20120618	12	308	5.2	0.00778784074275084	-0.0107264492461415
3	A	26	50	20120618	12	310	5.24	0.00778890140292262	-0.0101776636732627
3	A	26	50	20120618	12	312	5.28	0.00770482640663954	-0.0101047609641223
3	A	26	50	20120618	12	314	5.32	0.0080454397431371	-0.0102889622806214
3	A	26	50	20120618	12	316	5.36	0.00821542821333435	-0.0105050541129520
3	A	26	50	20120618	12	318	5.4	0.00851029174108914	-0.0100189889115644
3	A	26	50	20120618	12	320	5.44	0.00826407715987998	-0.0105661481388465
3	A	26	50	20120618	12	322	5.48	0.00794467702681801	-0.0103721887487671
3	A	26	50	20120618	12	324	5.52	0.00794446489478366	-0.0104883663929160
3	A	26	50	20120618	12	326	5.56	0.00834164677377614	-0.0106482432361423
3	A	26	50	20120618	12	328	5.6	0.00802790349496367	-0.0106999327418470
3	A	26	50	20120618	12	330	5.64	0.00831293823845997	-0.0105783810861611
3	A	26	50	20120618	12	332	5.68	0.00879101313322019	-0.0109771186000722
3	A	26	50	20120618	12	334	5.72	0.00877241622487499	-0.0105030035032866
3	A	26	50	20120618	12	336	5.76	0.00896107231409556	-0.0111273787910743
3	A	26	50	20120618	12	338	5.8	0.00918798288017832	-0.0110219491699994
3	A	26	50	20120618	12	340	5.84	0.00928916986056612	-0.0106029884021464
3	A	26	50	20120618	12	342	5.88	0.00905349117039664	-0.0102680319198983
3	A	26	50	20120618	12	344	5.92	0.00949842397032265	-0.00998389520201408
3	A	26	50	20120618	12	346	5.96	0.00956667391684278	-0.0101050084514957
3	A	26	50	20120618	12	348	6	0.0092060848137767	-0.0101755423529191
3	A	26	50	20120618	12	350	6.04	0.0092254595395812	-0.0102710017683793
3	A	26	50	20120618	12	352	6.08	0.00946806787620632	-0.0100747796366000
3	A	26	50	20120618	12	354	6.12	0.00939686222334083	-0.0103772092069135
3	A	26	50	20120618	12	356	6.16	0.00901566095760316	-0.0101804213897093
3	A	26	50	20120618	12	358	6.2	0.00913233357649894	-0.00961021048136048
3	A	26	50	20120618	12	360	6.24	0.00920676363628664	-0.00997644936760818
3	A	26	50	20120618	12	362	6.28	0.0091145498409521	-0.00916908191591718
3	A	26	50	20120618	12	364	6.32	0.00882117830850561	-0.00915118504328538
3	A	26	50	20120618	12	366	6.36	0.00921531962833899	-0.00920068251796838
3	A	26	50	20120618	12	368	6.4	0.00921103456124501	-0.00924456556480888
3	A	26	50	20120618	12	370	6.44	0.00927306196809069	-0.00912964657073048
3	A	26	50	20120618	12	372	6.48	0.0092995289749105	-0.00885993483118248
3	A	26	50	20120618	12	374	6.52	0.00905919752212082	-0.00916546152919758
3	A	26	50	20120618	12	376	6.56	0.0093021594121365	-0.00883439413424598
3	A	26	50	20120618	12	378	6.6	0.00910476348310048	-0.00898200974588648
3	A	26	50	20120618	12	380	6.64	0.0090071615340933	-0.00893069500677578
3	A	26	50	20120618	12	382	6.68	0.00915228105879621	-0.00862633503494968
3	A	26	50	20120618	12	384	6.72	0.00893021417416458	-0.00807723126401928
3	A	26	50	20120618	12	386	6.76	0.00863179389930042	-0.00829659700074678
3	A	26	50	20120618	12	388	6.8	0.0087006731708558	-0.00791913632988158
3	A	26	50	20120618	12	390	6.84	0.00854516624753726	-0.00792869641356318
3	A	26	50	20120618	12	392	6.88	0.00838958861354059	-0.00793818578656668
3	A	26	50	20120618	12	394	6.92	0.00874973931040234	-0.00793639680641028
3	A	26	50	20120618	12	396	6.96	0.00854120644956261	-0.00784780339779548
3	A	26	50	20120618	12	398	7	0.00848132157626392	-0.00722221895741188
3	A	26	50	20120618	12	400	7.04	0.00884951914829557	-0.00761896950126788
3	A	26	50	20120618	12	402	7.08	0.00878787357911173	-0.00695356787803568
3	A	26	50	20120618	12	404	7.12	0.00880747457908622	-0.00734776576641158
3	A	26	50	20120618	12	406	7.16	0.0087631884813805	-0.00715361545750118
3	A	26	50	20120618	12	408	7.2	0.00843180995944524	-0.00729761068242198
3	A	26	50	20120618	12	410	7.24	0.00851872752498869	-0.00692841608982888
3	A	26	50	20120618	12	412	7.28	0.00861625169224994	-0.00695604982283768
3	A	26	50	20120618	12	414	7.32	0.00834433377954465	-0.00681459311126128
3	A	26	50	20120618	12	416	7.36	0.00879074443264334	-0.00693570636074298
3	A	26	50	20120618	12	418	7.4	0.00878551184246256	-0.00694405022076098
3	A	26	50	20120618	12	420	7.44	0.0087000155615493	-0.00685036564332148
3	A	26	50	20120618	12	422	7.48	0.00867542945876744	-0.00669902357894418
3	A	26	50	20120618	12	424	7.52	0.00860261160244085	-0.00657597285688208
3	A	26	50	20120618	12	426	7.56	0.00874240661308143	-0.00671435365396028
3	A	26	50	20120618	12	428	7.6	0.00878886352860539	-0.00688582704839808
3	A	26	50	20120618	12	430	7.64	0.00894908685415445	-0.00660977963209058
3	A	26	50	20120618	12	432	7.68	0.00864350358759687	-0.00674650579930088
3	A	26	50	20120618	12	434	7.72	0.00874986658962295	-0.00676501785483228
3	A	26	50	20120618	12	436	7.76	0.00880826653868115	-0.00681452240058318
3	A	26	50	20120618	12	438	7.8	0.00885408705810203	-0.00681636087821428
3	A	26	50	20120618	12	440	7.84	0.00869232223976999	-0.00708207039338078
3	A	26	50	20120618	12	442	7.88	0.00838058007314827	-0.00687649323888638
3	A	26	50	20120618	12	444	7.92	0.0084417377386531	-0.00645089273835798
3	A	26	50	20120618	12	446	7.96	0.00847051698464739	-0.00659394044019208
3	A	26	50	20120618	12	448	8	0.00829902237700622	-0.00672611991079928
3	A	26	50	20120618	12	450	8.04	0.00829011990263108	-0.00592976918275918
3	A	26	50	20120618	12	452	8.08	0.00829968705738053	-0.00633810213569098
3	A	26	50	20120618	12	454	8.12	0.00849555563576921	-0.00587282587367018
3	A	26	50	20120618	12	456	8.16	0.00871088379277614	-0.00594783576101848
3	A	26	50	20120618	12	458	8.2	0.00858383084633254	-0.00496204405523068
3	A	26	50	20120618	12	460	8.24	0.00846493084107602	-0.00506015512112028
3	A	26	50	20120618	12	462	8.28	0.00837386962979482	-0.00508658677260108
3	A	26	50	20120618	12	464	8.32	0.00835501109194057	-0.00482741092409278
3	A	26	50	20120618	12	466	8.36	0.00827350996434101	-0.00459849217475138
3	A	26	50	20120618	12	468	8.4	0.00817234419715665	-0.00443915980374668
3	A	26	50	20120618	12	470	8.44	0.00829021182651264	-0.00472575725322938
3	A	26	50	20120618	12	472	8.48	0.00827090781138624	-0.00382016559856378
3	A	26	50	20120618	12	474	8.52	0.00776714372726551	-0.00332507064358038
3	A	26	50	20120618	12	476	8.56	0.00794281026491568	-0.00305083342063278
3	A	26	50	20120618	12	478	8.6	0.00783330063771332	-0.00235339278914508
3	A	26	50	20120618	12	480	8.64	0.00803976874675198	-0.00259975586277828
3	A	26	50	20120618	12	482	8.68	0.0075647556243543	-0.00211221280821798
3	A	26	50	20120618	12	484	8.72	0.00729481053956852	-0.00210795602539518
3	A	26	50	20120618	12	486	8.76	0.00737604296659123	-0.00163784315299118
3	A	26	50	20120618	12	488	8.8	0.00720379175469419	-0.00143645914170918
3	A	26	50	20120618	12	490	8.84	0.00714940110108532	-0.000894758778777831
3	A	26	50	20120618	12	492	8.88	0.0072813896528616	-0.000549068415591351
3	A	26	50	20120618	12	494	8.92	0.00697799134625789	-0.00047709201633437
3	A	26	50	20120618	12	496	8.96	0.00699791761535172	0.000195154400539679
3	A	26	50	20120618	12	498	9	0.00699876614348915	0.000475154543753929
3	A	26	50	20120618	12	500	9.04	0.00664865636292025	0.0006973062811993
3	A	26	50	20120618	12	502	9.08	0.00656559252933427	0.00127398721659599
3	A	26	50	20120618	12	504	9.12	0.00633036638750475	0.00180222426641359
3	A	26	50	20120618	12	506	9.16	0.00597057631510141	0.00197774231163972
3	A	26	50	20120618	12	508	9.2	0.0060227112980783	0.00227276847395418
3	A	26	50	20120618	12	510	9.24	0.00596995406113397	0.00224869148805478
3	A	26	50	20120618	12	512	9.28	0.00619158961062908	0.00257937704534448
3	A	26	50	20120618	12	514	9.32	0.0056115145626827	0.00295883175733262
3	A	26	50	20120618	12	516	9.36	0.00586895092850928	0.0029928506645755
3	A	26	50	20120618	12	518	9.4	0.00579545424967275	0.0033887880356331
3	A	26	50	20120618	12	520	9.44	0.00538484441290554	0.00333065678715175
3	A	26	50	20120618	12	522	9.48	0.00515378313001721	0.0036186401659256
3	A	26	50	20120618	12	524	9.52	0.00539399437465409	0.00361023266629729
3	A	26	50	20120618	12	526	9.56	0.00523276695747575	0.00371646131803494
3	A	26	50	20120618	12	528	9.6	0.00494979696578051	0.0039977766798622
3	A	26	50	20120618	12	530	9.64	0.00481628813442468	0.00375101762643153
3	A	26	50	20120618	12	532	9.68	0.00488576137567626	0.00428647423648504
3	A	26	50	20120618	12	534	9.72	0.00481072320405674	0.00386567499100093
3	A	26	50	20120618	12	536	9.76	0.00475331320449221	0.00474713309122464
3	A	26	50	20120618	12	538	9.8	0.00430586310442517	0.0046811388153365
3	A	26	50	20120618	12	540	9.84	0.00449553742741065	0.00447920326076525
3	A	26	50	20120618	12	542	9.88	0.00419814952844702	0.00440181042356438
3	A	26	50	20120618	12	544	9.92	0.00423012489709228	0.00489459313937328
3	A	26	50	20120618	12	546	9.96	0.00406293656974853	0.00485662150522357
3	A	26	50	20120618	12	548	10	0.00426739649552862	0.00554421921031718
3	A	26	50	20120618	12	550	10.04	0.0034627514049452	0.00602878534532869
3	A	26	50	20120618	12	552	10.08	0.00353769058161535	0.0062334927584822
3	A	26	50	20120618	12	554	10.12	0.00276144636418761	0.00688636098472851
3	A	26	50	20120618	12	556	10.16	0.00287501061238398	0.00645111971963477
3	A	26	50	20120618	12	558	10.2	0.00205646450958921	0.00729664901719961
3	A	26	50	20120618	12	560	10.24	0.00174797503416096	0.0078665982960394
3	A	26	50	20120618	12	562	10.28	0.00184273441390776	0.00780283847757981
3	A	26	50	20120618	12	564	10.32	0.00177966048902592	0.00795432903438122
3	A	26	50	20120618	12	566	10.36	0.00185517949325665	0.00758601125419677
3	A	26	50	20120618	12	568	10.4	0.00194465890666834	0.00756465450808459
3	A	26	50	20120618	12	570	10.44	0.00167871392494373	0.00793660893844468
3	A	26	50	20120618	12	572	10.48	0.00183664622452175	0.0078897206877842
3	A	26	50	20120618	12	574	10.52	0.00184206266246564	0.00798674988029862
3	A	26	50	20120618	12	576	10.56	0.00209840301278139	0.00791379060261579
3	A	26	50	20120618	12	578	10.6	0.00193565531602349	0.00796000710183415
3	A	26	50	20120618	12	580	10.64	0.00203207639670609	0.00799056825691703
3	A	26	50	20120618	12	582	10.68	0.00208292444534121	0.00800989348524686
3	A	26	50	20120618	12	584	10.72	0.00216794696471108	0.00783018936787611
3	A	26	50	20120618	12	586	10.76	0.00211847777429927	0.00811883035595646
3	A	26	50	20120618	12	588	10.8	0.00212000512494663	0.0085615781959286
3	A	26	50	20120618	12	590	10.84	0.00226912687403106	0.00869781645945981
3	A	26	50	20120618	12	592	10.88	0.00224791367059547	0.00902318457375499
3	A	26	50	20120618	12	594	10.92	0.00234881780827079	0.00908348664005458
3	A	26	50	20120618	12	596	10.96	0.00240325513092722	0.00952512149395314
3	A	26	50	20120618	12	598	11	0.00221155353280007	0.0097055843369001
3	A	26	50	20120618	12	600	11.04	0.002379885251809	0.00987924764103917
3	A	26	50	20120618	12	602	11.08	0.00278394869399599	0.00982991421512935
3	A	26	50	20120618	12	604	11.12	0.00216261184404703	0.0099656058851187
3	A	26	50	20120618	12	606	11.16	0.00256100994670315	0.0102435554186675
3	A	26	50	20120618	12	608	11.2	0.0025374236929099	0.010084784490447
3	A	26	50	20120618	12	610	11.24	0.00254022616921577	0.0105614616472329
3	A	26	50	20120618	12	612	11.28	0.00239596486001318	0.0102667280149938
3	A	26	50	20120618	12	614	11.32	0.0021874567479108	0.00999631977526632
3	A	26	50	20120618	12	616	11.36	0.0019088906172488	0.0101041733583871
3	A	26	50	20120618	12	618	11.4	0.00198122127700315	0.0101595193132574
3	A	26	50	20120618	12	620	11.44	0.00193105346509153	0.0104402067642630
3	A	26	50	20120618	12	622	11.48	0.00187610278291196	0.0100563524338823
3	A	26	50	20120618	12	624	11.52	0.0016052738146497	0.0098204969670175
3	A	26	50	20120618	12	626	11.56	0.00164238136431281	0.0103652364748944
3	A	26	50	20120618	12	628	11.6	0.00171275758092396	0.0101791874883761
3	A	26	50	20120618	12	630	11.64	0.00167244895886242	0.0100062963448421
3	A	26	50	20120618	12	632	11.68	0.00136041687846042	0.0104058541026193
3	A	26	50	20120618	12	634	11.72	0.00161593557069643	0.0103362733811370
3	A	26	50	20120618	12	636	11.76	0.00148229380326573	0.0101104814579821
3	A	26	50	20120618	12	638	11.8	0.0021261477615548	0.0103122663988090
3	A	26	50	20120618	12	640	11.84	0.00196162310545578	0.0103996697467111
3	A	26	50	20120618	12	642	11.88	0.00197921804349205	0.0100599070596713
3	A	26	50	20120618	12	644	11.92	0.00229711628175077	0.0102499179654846
3	A	26	50	20120618	12	646	11.96	0.00233013321868472	0.0101685533094938
3	A	26	50	20120618	12	648	12	0.00206549426318496	0.0100029234454958
3	A	26	50	20120618	12	650	12.04	0.00231489789597727	0.0101254438374720
3	A	26	50	20120618	12	652	12.08	0.00230160216717062	0.0100491731787329
3	A	26	50	20120618	12	654	12.12	0.00300521371953776	0.0105247145098961
3	A	26	50	20120618	12	656	12.16	0.00249358519379667	0.00990337129598613
3	A	26	50	20120618	12	658	12.2	0.00219349968246282	0.0102615173451232
3	A	26	50	20120618	12	660	12.24	0.00250858504994598	0.00972427034069974
3	A	26	50	20120618	12	662	12.28	0.00296922544919859	0.0101168446411953
3	A	26	50	20120618	12	664	12.32	0.00288465088197461	0.0103681033686281
3	A	26	50	20120618	12	666	12.36	0.00302774991976096	0.0103718033755713
3	A	26	50	20120618	12	668	12.4	0.00323556294589744	0.0103806082692106
3	A	26	50	20120618	12	670	12.44	0.00325405166690512	0.0104512814706699
3	A	26	50	20120618	12	672	12.48	0.00323319343107368	0.0101526575490528
3	A	26	50	20120618	12	674	12.52	0.00333191331590191	0.0102194444916426
3	A	26	50	20120618	12	676	12.56	0.0031271161001872	0.0102410628672638
3	A	26	50	20120618	12	678	12.6	0.00341791588527051	0.0105983448319143
3	A	26	50	20120618	12	680	12.64	0.00312178875769774	0.0106168095112914
3	A	26	50	20120618	12	682	12.68	0.00321125120054668	0.0108484428435657
3	A	26	50	20120618	12	684	12.72	0.00311750510481731	0.0111140059876285
3	A	26	50	20120618	12	686	12.76	0.0029630906614757	0.0109699718718347
3	A	26	50	20120618	12	688	12.8	0.00270127589046	0.0109259601315601
3	A	26	50	20120618	12	690	12.84	0.00283454501261701	0.0108323611140412
3	A	26	50	20120618	12	692	12.88	0.00280007779967486	0.0109995748972291
3	A	26	50	20120618	12	694	12.92	0.00203933831263819	0.0111491081117495
3	A	26	50	20120618	12	696	12.96	0.00196394375920096	0.0111238332869627
3	A	26	50	20120618	12	698	13	0.00187542749593593	0.0114982174069337
3	A	26	50	20120618	12	700	13.04	0.00204789359758377	0.0112382594276147
3	A	26	50	20120618	12	702	13.08	0.00168439552793057	0.0111339018511307
3	A	26	50	20120618	12	704	13.12	0.00110567034682947	0.0118534954309663
3	A	26	50	20120618	12	706	13.16	0.00126885666192373	0.0117957815876178
3	A	26	50	20120618	12	708	13.2	0.00122496916031058	0.0119302971268981
3	A	26	50	20120618	12	710	13.24	0.00109798911657612	0.0121120823302365
3	A	26	50	20120618	12	712	13.28	0.00085274037251938	0.0121225799667993
3	A	26	50	20120618	12	714	13.32	0.00116080841230605	0.0118885658059928
3	A	26	50	20120618	12	716	13.36	0.00124189008416301	0.0119835209128966
3	A	26	50	20120618	12	718	13.4	0.00101526391642764	0.0124267794253861
3	A	26	50	20120618	12	720	13.44	0.00079515253559938	0.0123116168330216
3	A	26	50	20120618	12	722	13.48	0.00114017150089712	0.0124224986009328
3	A	26	50	20120618	12	724	13.52	0.00095293457498639	0.0123668401048653
3	A	26	50	20120618	12	726	13.56	0.00080369403196272	0.0125425151277968
3	A	26	50	20120618	12	728	13.6	0.00116714408906548	0.0123929592151488
3	A	26	50	20120618	12	730	13.64	0.00103580678263468	0.0124005825333567
3	A	26	50	20120618	12	732	13.68	0.00099834645739843	0.0121521781131569
3	A	26	50	20120618	12	734	13.72	0.00090899121193752	0.0123480980274979
3	A	26	50	20120618	12	736	13.76	0.00090586389077637	0.0125637636865715
3	A	26	50	20120618	12	738	13.8	0.00083075218005161	0.0121150733212103
3	A	26	50	20120618	12	740	13.84	0.00121800698694301	0.0126827110679823
3	A	26	50	20120618	12	742	13.88	0.00099660124715179	0.0128249420614841
3	A	26	50	20120618	12	744	13.92	0.00069351265331824	0.013065957993638
3	A	26	50	20120618	12	746	13.96	0.00061606749021556	0.0128572596698115
3	A	26	50	20120618	12	748	14	0.00065562233644835	0.0143491694181946
3	A	26	50	20120618	12	750	14.04	0.000184993276094020	0.0146130404557299
3	A	26	50	20120618	12	752	14.08	-0.00012435886960728	0.0149135537666664
3	A	26	50	20120618	12	754	14.12	-0.00048793903435778	0.0154461324521205
3	A	26	50	20120618	12	756	14.16	-0.00082662691909017	0.0154004130489693
3	A	26	50	20120618	12	758	14.2	-0.0010975357904187	0.0157115237692354
3	A	26	50	20120618	12	760	14.24	-0.00091682051035086	0.0157188140401495
3	A	26	50	20120618	12	762	14.28	-0.0008549274537936	0.0156698044691454
3	A	26	50	20120618	12	764	14.32	-0.00040780262284591	0.0153864031423137
3	A	26	50	20120618	12	766	14.36	-0.00053292516777687	0.0154661011476212
3	A	26	50	20120618	12	768	14.4	-0.00071043725412594	0.0154611231158816
3	A	26	50	20120618	12	770	14.44	-0.00120334654204867	0.0156377590969288
3	A	26	50	20120618	12	772	14.48	-0.0009432450907638	0.0156810616091019
3	A	26	50	20120618	12	774	14.52	-0.0011584388974823	0.0158825234021298
3	A	26	50	20120618	12	776	14.56	-0.00090339962364393	0.0157110217234208
3	A	26	50	20120618	12	778	14.6	-0.00124857309177337	0.0157435281292587
3	A	26	50	20120618	12	780	14.64	-0.00119829143566997	0.0161652246932482
3	A	26	50	20120618	12	782	14.68	-0.00117642769399568	0.0160295874704810
3	A	26	50	20120618	12	784	14.72	-0.00090362589781391	0.015902435529088
3	A	26	50	20120618	12	786	14.76	-0.00078907459926169	0.0158432789757739
3	A	26	50	20120618	12	788	14.8	-0.00086475623805209	0.0162331705838524
3	A	26	50	20120618	12	790	14.84	-0.00072648150699106	0.0158571241265496
3	A	26	50	20120618	12	792	14.88	-0.0008822217755474	0.0161247569721608
3	A	26	50	20120618	12	794	14.92	-0.0010445593503722	0.0163810690382053
3	A	26	50	20120618	12	796	14.96	-0.00060334593211524	0.0160205506458174
3	A	26	50	20120618	12	798	15	-0.00041487369065777	0.0162495259637012
3	A	26	50	20120618	12	800	15.04	-0.00072032967799474	0.0159069751546232
3	A	26	50	20120618	12	802	15.08	-0.00056059425612469	0.0163843005161954
3	A	26	50	20120618	12	804	15.12	-0.00044257106327685	0.0162664187447038
3	A	26	50	20120618	12	806	15.16	-0.00088005095772916	0.0159452720578923
3	A	26	50	20120618	12	808	15.2	-0.00066015489091576	0.0160831295959524
3	A	26	50	20120618	12	810	15.24	-0.00058945128386492	0.0160448680480224
3	A	26	50	20120618	12	812	15.28	-0.00046785013070427	0.0161243963477024
3	A	26	50	20120618	12	814	15.32	-0.00092836049301982	0.0159961554618665
3	A	26	50	20120618	12	816	15.36	-0.000830256498198	0.0157894257233188
3	A	26	50	20120618	12	818	15.4	-0.00065694462612918	0.0162432468554843
3	A	26	50	20120618	12	820	15.44	-0.00046811883128112	0.0160470530079763
3	A	26	50	20120618	12	822	15.48	-0.00073923064225585	0.0158681054948614
3	A	26	50	20120618	12	824	15.52	-0.00055727792532093	0.0156091064230484
3	A	26	50	20120618	12	826	15.56	-0.00071888718016112	0.0157821000970657
3	A	26	50	20120618	12	828	15.6	-0.00041336755321384	0.0156242667924370
3	A	26	50	20120618	12	830	15.64	-0.00039979817408287	0.0155208524256885
3	A	26	50	20120618	12	832	15.68	-0.00062780475567648	0.0156940723738757
3	A	26	50	20120618	12	834	15.72	-0.000139971787335881	0.0157685024336634
3	A	26	50	20120618	12	836	15.76	-0.00038572674913726	0.0153681456452234
3	A	26	50	20120618	12	838	15.8	-3.17703076787102e-05	0.0161557848177193
3	A	26	50	20120618	12	840	15.84	0.000249686475504779	0.0160457590025667
3	A	26	50	20120618	12	842	15.88	0.00041355847204476	0.0162493138316669
3	A	26	50	20120618	12	844	15.92	0.00050395500295165	0.0165132767930838
3	A	26	50	20120618	12	846	15.96	0.00042743897815946	0.0163199750123108
3	A	26	50	20120618	12	848	16	0.00049508081284776	0.0166185154953278
3	A	26	50	20120618	12	850	16.04	0.00051980833698585	0.0159929451970799
3	A	26	50	20120618	12	852	16.08	0.0007595811754184	0.0161281935111174
3	A	26	50	20120618	12	854	16.12	0.00064889067989146	0.0159669307386000
3	A	26	50	20120618	12	856	16.16	0.00095730237357378	0.0158800980258703
3	A	26	50	20120618	12	858	16.2	0.0008884231020184	0.0159741220145647
3	A	26	50	20120618	12	860	16.24	0.0008005792265916	0.0158982848122824
3	A	26	50	20120618	12	862	16.28	0.00094407947676559	0.0160438356721219
3	A	26	50	20120618	12	864	16.32	0.0014138600089825	0.0164448147145293
3	A	26	50	20120618	12	866	16.36	0.00139772383223582	0.0163152586100803
3	A	26	50	20120618	12	868	16.4	0.00129609844564369	0.0161647438606369
3	A	26	50	20120618	12	870	16.44	0.00184476381036977	0.0166470401828809
3	A	26	50	20120618	12	872	16.48	0.00219611809887355	0.0167464523252479
3	A	26	50	20120618	12	874	16.52	0.00308297142383772	0.016158804163675
3	A	26	50	20120618	12	876	16.56	0.00326279574936127	0.016464408643436
3	A	26	50	20120618	12	878	16.6	0.00364254744619751	0.0166603691457062
3	A	26	50	20120618	12	880	16.64	0.00364188276582319	0.0165324393868540
3	A	26	50	20120618	12	882	16.68	0.00392767411357536	0.0171468515400948
3	A	26	50	20120618	12	884	16.72	0.00431561410693774	0.0169299606771014
3	A	26	50	20120618	12	886	16.76	0.00437167353255020	0.0173763996144713
3	A	26	50	20120618	12	888	16.8	0.00443516465043295	0.0176041799218950
3	A	26	50	20120618	12	890	16.84	0.00480709574626926	0.0177531602496232
3	A	26	50	20120618	12	892	16.88	0.0050174882979435	0.0176109327916553
3	A	26	50	20120618	12	894	16.92	0.00538606770763699	0.0175717237206385
3	A	26	50	20120618	12	896	16.96	0.00545952903113446	0.0177572897532253
3	A	26	50	20120618	12	898	17	0.00542800621082916	0.0178824759377666
3	A	26	50	20120618	12	900	17.04	0.0051665888338245	0.0179866044823641
3	A	26	50	20120618	12	902	17.08	0.00571873316391401	0.0179343705044378
3	A	26	50	20120618	12	904	17.12	0.0055794543412237	0.0178493691982714
3	A	26	50	20120618	12	906	17.16	0.00575999284459625	0.0173672355105872
3	A	26	50	20120618	12	908	17.2	0.00536495349915076	0.0174927116089087
3	A	26	50	20120618	12	910	17.24	0.00513894802974792	0.0174472022164716
3	A	26	50	20120618	12	912	17.28	0.00521209115519385	0.0175033889213046
3	A	26	50	20120618	12	914	17.32	0.00519146485038664	0.0171617078535675
3	A	26	50	20120618	12	916	17.36	0.0052557408567965	0.0172426432957421
3	A	26	50	20120618	12	918	17.4	0.0052259433770373	0.0171735023946777
3	A	26	50	20120618	12	920	17.44	0.00548685870822732	0.0171594238986643
3	A	26	50	20120618	12	922	17.48	0.00571361371081822	0.0175545410258557
3	A	26	50	20120618	12	924	17.52	0.00598312746046748	0.0175195038848479
3	A	26	50	20120618	12	926	17.56	0.00587132680729407	0.0174994998340081
3	A	26	50	20120618	12	928	17.6	0.00596909139086092	0.0173994159401990
3	A	26	50	20120618	12	930	17.64	0.00702771509511093	0.0166552709058139
3	A	26	50	20120618	12	932	17.68	0.00721587620958467	0.0168107071184543
3	A	26	50	20120618	12	934	17.72	0.00794711654521311	0.0165866744769710
3	A	26	50	20120618	12	936	17.76	0.00884498659382817	0.0161840903021702
3	A	26	50	20120618	12	938	17.8	0.00894289966981907	0.0162406942000042
3	A	26	50	20120618	12	940	17.84	0.00968011505774854	0.0160172908835561
3	A	26	50	20120618	12	942	17.88	0.010509339180046	0.0163373415548568
3	A	26	50	20120618	12	944	17.92	0.0106783094164783	0.0165974719975197
3	A	26	50	20120618	12	946	17.96	0.0110790890547735	0.0163079909665833
3	A	26	50	20120618	12	948	18	0.0109519477199822	0.0164037367602898
3	A	26	50	20120618	12	950	18.04	0.0107234793976605	0.0163957485749828
3	A	26	50	20120618	12	952	18.08	0.0108552197549566	0.0163231647710008
3	A	26	50	20120618	12	954	18.12	0.0109105317687014	0.0162332469513847
3	A	26	50	20120618	12	956	18.16	0.0109028957225713	0.0161236446931941
3	A	26	50	20120618	12	958	18.2	0.0109561762185337	0.0162272429077057
3	A	26	50	20120618	12	960	18.24	0.0107473937490003	0.0164940081332965
3	A	26	50	20120618	12	962	18.28	0.0104974809993255	0.0164118918227973
3	A	26	50	20120618	12	964	18.32	0.0101691713208206	0.0165901393001988
3	A	26	50	20120618	12	966	18.36	0.010033661377274	0.0164366547022744
3	A	26	50	20120618	12	968	18.4	0.0103169283538173	0.0165629015469875
3	A	26	50	20120618	12	970	18.44	0.0101921381490735	0.0159318511711853
3	A	26	50	20120618	12	972	18.48	0.00997799086039118	0.0161229467788010
3	A	26	50	20120618	12	974	18.52	0.0105867185822180	0.0157705594072899
3	A	26	50	20120618	12	976	18.56	0.0102974051355888	0.0160250266317423
3	A	26	50	20120618	12	978	18.6	0.0106225858665869	0.0154613104991787
3	A	26	50	20120618	12	980	18.64	0.0108589016599663	0.0155032977927387
3	A	26	50	20120618	12	982	18.68	0.0111534307262136	0.0147735727869424
3	A	26	50	20120618	12	984	18.72	0.0109802772460637	0.014848862688576
3	A	26	50	20120618	12	986	18.76	0.0113621813759419	0.0147855525900292
3	A	26	50	20120618	12	988	18.8	0.0113951742712453	0.014849786877139
3	A	26	50	20120618	12	990	18.84	0.0113404533987696	0.0144652954435485
3	A	26	50	20120618	12	992	18.88	0.0114150934692713	0.0137634658002699
3	A	26	50	20120618	12	994	18.92	0.0114100942243283	0.0131781723042784
3	A	26	50	20120618	12	996	18.96	0.0112854312988051	0.0125254278924295
3	A	26	50	20120618	12	998	19	0.0114794331152914	0.0128726031798564
3	A	26	50	20120618	12	1000	19.04	0.0111998077386712	0.0125034015161955
3	A	26	50	20120618	12	1002	19.08	0.0111951832603223	0.0122818083931073
3	A	26	50	20120618	12	1004	19.12	0.0110703647713072	0.0116283427323415
3	A	26	50	20120618	12	1006	19.16	0.0108414884483728	0.0117054032293552
3	A	26	50	20120618	12	1008	19.2	0.0108396923971485	0.0107228217883540
3	A	26	50	20120618	12	1010	19.24	0.0107024146866490	0.0107805217016989
3	A	26	50	20120618	12	1012	19.28	0.0105945879735858	0.0105955637809439
3	A	26	50	20120618	12	1014	19.32	0.0107424440015320	0.0100809738920032
3	A	26	50	20120618	12	1016	19.36	0.0106252339814825	0.00956110898647484
3	A	26	50	20120618	12	1018	19.4	0.0102744665916071	0.00979946054027721
3	A	26	50	20120618	12	1020	19.44	0.0102116684383699	0.00950417981952151
3	A	26	50	20120618	12	1022	19.48	0.0100169665861702	0.00915358920634141
3	A	26	50	20120618	12	1024	19.52	0.0098777655452258	0.00899276484002835
3	A	26	50	20120618	12	1026	19.56	0.00976396377986164	0.00888739178749593
3	A	26	50	20120618	12	1028	19.6	0.00949382070517713	0.00896873735160363
3	A	26	50	20120618	12	1030	19.64	0.00921225078490865	0.00882130558772623
3	A	26	50	20120618	12	1032	19.68	0.00912373515803971	0.00918699293068467
3	A	26	50	20120618	12	1034	19.72	0.0091945801864468	0.0089177054552054
3	A	26	50	20120618	12	1036	19.76	0.00919461554178585	0.00893860046058946
3	A	26	50	20120618	12	1038	19.8	0.00921136690143216	0.00878266220213439
3	A	26	50	20120618	12	1040	19.84	0.0095031615857566	0.00879191115883231
3	A	26	50	20120618	12	1042	19.88	0.00930819103298004	0.00877159598100882
3	A	26	50	20120618	12	1044	19.92	0.00892097935960228	0.00830381656098267
3	A	26	50	20120618	12	1046	19.96	0.00863448090506893	0.00828235587017366
3	A	26	50	20120618	12	1048	20	0.00859767599710817	0.00856099129730021
3	A	26	50	20120618	12	1050	20.04	0.0080559332077699	0.00795959697990106
3	A	26	50	20120618	12	1052	20.08	0.00780973983976419	0.00804076576731346
3	A	26	50	20120618	12	1054	20.12	0.00790284458964302	0.00783711194326392
3	A	26	50	20120618	12	1056	20.16	0.00786312640174377	0.00810210020951358
3	A	26	50	20120618	12	1058	20.2	0.00782812461607504	0.00797363304950761
3	A	26	50	20120618	12	1060	20.24	0.00697312645160332	0.00790356583855983
3	A	26	50	20120618	12	1062	20.28	0.00702200167231894	0.00794060409175839
3	A	26	50	20120618	12	1064	20.32	0.006659114472214	0.00757221560089582
3	A	26	50	20120618	12	1066	20.36	0.00591732693183738	0.00751338007406041
3	A	26	50	20120618	12	1068	20.4	0.00501307665873568	0.00773550847698201
3	A	26	50	20120618	12	1070	20.44	0.00454457952532663	0.00725805937172314
3	A	26	50	20120618	12	1072	20.48	0.00397809860524855	0.00721125809519674
3	A	26	50	20120618	12	1074	20.52	0.00234340419875402	0.00751824638292854
3	A	26	50	20120618	12	1076	20.56	0.00238504359577776	0.00740807419667221
3	A	26	50	20120618	12	1078	20.6	0.00194051667514415	0.00743024623690309
3	A	26	50	20120618	12	1080	20.64	0.00156392221008591	0.00729799252008386
3	A	26	50	20120618	12	1082	20.68	0.00130166691154554	0.00690140814632148
3	A	26	50	20120618	12	1084	20.72	0.00088351578095697	0.00712278560184146
3	A	26	50	20120618	12	1086	20.76	0.00030542770306572	0.00761445108893609
3	A	26	50	20120618	12	1088	20.8	0.000555800072148250	0.0073357944486061
3	A	26	50	20120618	12	1090	20.84	3.33188715295101e-05	0.00793095208419519
3	A	26	50	20120618	12	1092	20.88	-9.35997246256605e-05	0.0078607010254843
3	A	26	50	20120618	12	1094	20.92	0.000120335432022329	0.0074711912550677
3	A	26	50	20120618	12	1096	20.96	0.00010736709365536	0.00736627075087524
3	A	26	50	20120618	12	1098	21	5.11379624154101e-05	0.00729858648978006
3	A	26	50	20120618	12	1100	21.04	0.000142609295629700	0.00738495251203419
3	A	26	50	20120618	12	1102	21.08	0.000159898056429710	0.00725941984517014
3	A	26	50	20120618	12	1104	21.12	0.00017303610042416	0.007141219875627
3	A	26	50	20120618	12	1106	21.16	0.000154877598283290	0.00719940062158302
3	A	26	50	20120618	12	1108	21.2	0.000205527657019680	0.00718834854259308
3	A	26	50	20120618	12	1110	21.24	-7.389972970181e-05	0.00700043491549275
3	A	26	50	20120618	12	1112	21.28	9.13581961293e-05	0.00674732604316703
3	A	26	50	20120618	12	1114	21.32	-0.00019188049614278	0.00669672548190532
3	A	26	50	20120618	12	1116	21.36	-5.26087445202987e-06	0.00644187005583006
3	A	26	50	20120618	12	1118	21.4	0.00013954752326716	0.00648172966508555
3	A	26	50	20120618	12	1120	21.44	-0.000196017070812730	0.00639464239391461
3	A	26	50	20120618	12	1122	21.48	9.514121740865e-05	0.00635422417030199
3	A	26	50	20120618	12	1124	21.52	0.000163362879657530	0.00629655254122842
3	A	26	50	20120618	12	1126	21.56	2.57386868351903e-05	0.00630193362383325
3	A	26	50	20120618	12	1128	21.6	0.00037647779243934	0.00610392958296539
3	A	26	50	20120618	12	1130	21.64	1.22470894501495e-05	0.00656579759030082
3	A	26	50	20120618	12	1132	21.68	0.000102671904628290	0.00588693265395486
3	A	26	50	20120618	12	1134	21.72	0.00029523122328101	0.00595566343308619
3	A	26	50	20120618	12	1136	21.76	5.73392888864096e-05	0.00588063233253449
3	A	26	50	20120618	12	1138	21.8	0.00029583509247214	0.00575883743211579
3	A	26	50	20120618	12	1140	21.84	6.13627264713697e-05	0.00579848773776405
3	A	26	50	20120618	12	1142	21.88	0.00027655794740343	0.00576668773160053
3	A	26	50	20120618	12	1144	21.92	1.56977705422987e-06	0.00558233933689095
3	A	26	50	20120618	12	1146	21.96	7.17239621360896e-05	0.00571272063495359
3	A	26	50	20120618	12	1148	22	0.000176813464849260	0.00544793813677726
3	A	26	50	20120618	12	1150	22.04	0.000328427058230590	0.00564077039864751
3	A	26	50	20120618	12	1152	22.08	0.000149579247171860	0.00572715692699829
3	A	26	50	20120618	12	1154	22.12	0.00059676771772985	0.00415390090740072
3	A	26	50	20120618	12	1156	22.16	0.000487912871406869	0.00377760979115161
3	A	26	50	20120618	12	1158	22.2	0.00098050254706451	0.00324745860327734
3	A	26	50	20120618	12	1160	22.24	0.00102621700046822	0.00249380298268528
3	A	26	50	20120618	12	1162	22.28	0.00153452071012417	0.00226138405477708
3	A	26	50	20120618	12	1164	22.32	0.00192921357324688	0.00116420888881678
3	A	26	50	20120618	12	1166	22.36	0.00212600846151891	0.00157784514260748
3	A	26	50	20120618	12	1168	22.4	0.00273828515228053	0.00038941784653506
3	A	26	50	20120618	12	1170	22.44	0.00277963675684432	5.81241774135401e-05
3	A	26	50	20120618	12	1172	22.48	0.00314705651141666	-0.00106561699031593
3	A	26	50	20120618	12	1174	22.52	0.00310771309011144	-0.0011206581821635
3	A	26	50	20120618	12	1176	22.56	0.00301678622911866	-0.00137588837483278
3	A	26	50	20120618	12	1178	22.6	0.00284314908793049	-0.00246421056389258
3	A	26	50	20120618	12	1180	22.64	0.00276364200145388	-0.00333789756059108
3	A	26	50	20120618	12	1182	22.68	0.00262197315784315	-0.00439498684312588
3	A	26	50	20120618	12	1184	22.72	0.00227669291658976	-0.00434669144997088
3	A	26	50	20120618	12	1186	22.76	0.00213723024613634	-0.00566655575453028
3	A	26	50	20120618	12	1188	22.8	0.00142189981308459	-0.00623731113510058
3	A	26	50	20120618	12	1190	22.84	0.00139304278534436	-0.00618907938155588
3	A	26	50	20120618	12	1192	22.88	0.00141124371389211	-0.00637797588708208
3	A	26	50	20120618	12	1194	22.92	0.00111319820562198	-0.00605263605705808
3	A	26	50	20120618	12	1196	22.96	0.00143143161249498	-0.00615986880042508
3	A	26	50	20120618	12	1198	23	0.00144796376903913	-0.00637806781096358
3	A	26	50	20120618	12	1200	23.04	0.00152696173863329	-0.00666269243252678
3	A	26	50	20120618	12	1202	23.08	0.00187730486443997	-0.00665538094840938
3	A	26	50	20120618	12	1204	23.12	0.00222584486795463	-0.00695216073554118
3	A	26	50	20120618	12	1206	23.16	0.00258120138083994	-0.00747269739251158
3	A	26	50	20120618	12	1208	23.2	0.0031371287322088	-0.00774931756531178
3	A	26	50	20120618	12	1210	23.24	0.00391621898372014	-0.00840749255724028
3	A	26	50	20120618	12	1212	23.28	0.00373237122061163	-0.00797686452749758
3	A	26	50	20120618	12	1214	23.32	0.00449046040072173	-0.00821692727971048
3	A	26	50	20120618	12	1216	23.36	0.00480314301936242	-0.00844433282054008
3	A	26	50	20120618	12	1218	23.4	0.00461158779233899	-0.00848781988758298
3	A	26	50	20120618	12	1220	23.44	0.00450403685092051	-0.00874075198321348
3	A	26	50	20120618	12	1222	23.48	0.00477924281015832	-0.00860668453750048
3	A	26	50	20120618	12	1224	23.52	0.00454200848507023	-0.00895182335739768
3	A	26	50	20120618	12	1226	23.56	0.00452737137469967	-0.00878784529484048
3	A	26	50	20120618	12	1228	23.6	0.00447264130983583	-0.00886788978247078
3	A	26	50	20120618	12	1230	23.64	0.00412587614434195	-0.00871741745943428
3	A	26	50	20120618	12	1232	23.68	0.0041575545281391	-0.00870497238008538
3	A	26	50	20120618	12	1234	23.72	0.0040893187237546	-0.00842686728304478
3	A	26	50	20120618	12	1236	23.76	0.00397533311062733	-0.00853364040700388
3	A	26	50	20120618	12	1238	23.8	0.00355092762055917	-0.00905308104846358
3	A	26	50	20120618	12	1240	23.84	0.00318719189231681	-0.00944736378965318
3	A	26	50	20120618	12	1242	23.88	0.00280980900319754	-0.00960808916101688
3	A	26	50	20120618	12	1244	23.92	0.00306677160748074	-0.00970383141918958
3	A	26	50	20120618	12	1246	23.96	0.00274376522983472	-0.00975926859083458
3	A	26	50	20120618	12	1248	24	0.00230309628379926	-0.0102833761370500
3	A	26	50	20120618	12	1250	24.04	0.00183060753261041	-0.0106724262880589
3	A	26	50	20120618	12	1252	24.08	0.00136929106856431	-0.0106490917642797
3	A	26	50	20120618	12	1254	24.12	0.00065525464092214	-0.0112970844185591
3	A	26	50	20120618	12	1256	24.16	0.00036887639454158	-0.0113130650318139
3	A	26	50	20120618	12	1258	24.2	0.00010279211278109	-0.0116555168459425
3	A	26	50	20120618	12	1260	24.24	-0.0006287098523564	-0.0116248991223172
3	A	26	50	20120618	12	1262	24.28	-0.00124141787825454	-0.0115317731592349
3	A	26	50	20120618	12	1264	24.32	-0.00212235979052799	-0.0116597312023584
3	A	26	50	20120618	12	1266	24.36	-0.00300317442358083	-0.0117876751033463
3	A	26	50	20120618	12	1268	24.4	-0.00392919439315492	-0.0114612816842184
3	A	26	50	20120618	12	1270	24.44	-0.00467230705163948	-0.0113405644145342
3	A	26	50	20120618	12	1272	24.48	-0.00603669787021019	-0.0114357834136888
3	A	26	50	20120618	12	1274	24.52	-0.00617178354968809	-0.0114061980659640
3	A	26	50	20120618	12	1276	24.56	-0.00655694461340039	-0.0112555136108931
3	A	26	50	20120618	12	1278	24.6	-0.00652168826929039	-0.0111677333750766
3	A	26	50	20120618	12	1280	24.64	-0.00589358652876579	-0.0104898088907496
3	A	26	50	20120618	12	1282	24.68	-0.00625034311307789	-0.0107352244412961
3	A	26	50	20120618	12	1284	24.72	-0.00580076462159949	-0.0107760952132486
3	A	26	50	20120618	12	1286	24.76	-0.00550974775473433	-0.0105934919580750
3	A	26	50	20120618	12	1288	24.8	-0.00552783554619709	-0.0108329324563204
3	A	26	50	20120618	12	1290	24.84	-0.00519535393768317	-0.0106799145488717
3	A	26	50	20120618	12	1292	24.88	-0.00476309249127602	-0.0107361366090438
3	A	26	50	20120618	12	1294	24.92	-0.00464158326199693	-0.0107162244820856
3	A	26	50	20120618	12	1296	24.96	-0.00479176567125314	-0.0104418741220530
3	A	26	50	20120618	12	1298	25	-0.00466738558844242	-0.0105062915498191
3	A	26	50	20120618	12	1300	25.04	-0.00454355704892103	-0.0102846277160527
3	A	26	50	20120618	12	1302	25.08	-0.00434266801238594	-0.0106409388230926
3	A	26	50	20120618	12	1304	25.12	-0.00433068962351264	-0.0105253551486399
3	A	26	50	20120618	12	1306	25.16	-0.00404452350916644	-0.0104551394452681
3	A	26	50	20120618	12	1308	25.2	-0.00414370937736348	-0.0106987589445903
3	A	26	50	20120618	12	1310	25.24	-0.00363607741914966	-0.0104250379095930
3	A	26	50	20120618	12	1312	25.28	-0.00377156614949281	-0.00983841505285278
3	A	26	50	20120618	12	1314	25.32	-0.00380491330529357	-0.00988794081180708
3	A	26	50	20120618	12	1316	25.36	-0.00402443460551293	-0.00926494438224268
3	A	26	50	20120618	12	1318	25.4	-0.00422391649955347	-0.00839059977623768
3	A	26	50	20120618	12	1320	25.44	-0.00422501958613212	-0.00795957576669758
3	A	26	50	20120618	12	1322	25.48	-0.00423545648222243	-0.00791972322850998
3	A	26	50	20120618	12	1324	25.52	-0.00484404914665407	-0.00772125249716648
3	A	26	50	20120618	12	1326	25.56	-0.00456659458785209	-0.00755294694110848
3	A	26	50	20120618	12	1328	25.6	-0.00493057780346787	-0.00704372399263698
3	A	26	50	20120618	12	1330	25.64	-0.00499024347366439	-0.00717568426014198
3	A	26	50	20120618	12	1332	25.68	-0.00493945906463957	-0.00680008328011138
3	A	26	50	20120618	12	1334	25.72	-0.00508788784907844	-0.00705272546196148
3	A	26	50	20120618	12	1336	25.76	-0.0049403712323873	-0.00695742160999318
3	A	26	50	20120618	12	1338	25.8	-0.00450031039818367	-0.00670395211320908
3	A	26	50	20120618	12	1340	25.84	-0.00472795635531886	-0.00702388964742468
3	A	26	50	20120618	12	1342	25.88	-0.0043240498908373	-0.00670230455440888
3	A	26	50	20120618	12	1344	25.92	-0.00456944422818028	-0.00695089501440278
3	A	26	50	20120618	12	1346	25.96	-0.00429561005609797	-0.00677401932415678
3	A	26	50	20120618	12	1348	26	-0.00445292717277635	-0.00695568919837928
3	A	26	50	20120618	12	1350	26.04	-0.00426287808319685	-0.00654738452971868
3	A	26	50	20120618	12	1352	26.08	-0.00373035596628526	-0.00704511699299588
3	A	26	50	20120618	12	1354	26.12	-0.00413443213639431	-0.00677242126283138
3	A	26	50	20120618	12	1356	26.16	-0.00394014040612768	-0.00660863411910508
3	A	26	50	20120618	12	1358	26.2	-0.00368539811713742	-0.00667288184124368
3	A	26	50	20120618	12	1360	26.24	-0.00388480222943203	-0.00634436003070448
3	A	26	50	20120618	12	1362	26.28	-0.00381540676992638	-0.00575756039726898
3	A	26	50	20120618	12	1364	26.32	-0.00326879908593355	-0.00593307844249508
3	A	26	50	20120618	12	1366	26.36	-0.00344960628988295	-0.00588181320085908
3	A	26	50	20120618	12	1368	26.4	-0.00328412916094967	-0.00576416477460528
3	A	26	50	20120618	12	1370	26.44	-0.00309005663378522	-0.00560058269184558
3	A	26	50	20120618	12	1372	26.48	-0.0031507122534754	-0.00569365208638528
3	A	26	50	20120618	12	1374	26.52	-0.00312911014131015	-0.00554752847005308
3	A	26	50	20120618	12	1376	26.56	-0.00334942340112444	-0.00571103277106688
3	A	26	50	20120618	12	1378	26.6	-0.00297551947736862	-0.00538871935806648
3	A	26	50	20120618	12	1380	26.64	-0.00286014086388241	-0.00551088619665208
3	A	26	50	20120618	12	1382	26.68	-0.00288600682993821	-0.00515762979090688
3	A	26	50	20120618	12	1384	26.72	-0.00263024630718304	-0.00473612343864158
3	A	26	50	20120618	12	1386	26.76	-0.00259259994215267	-0.00467364348345588
3	A	26	50	20120618	12	1388	26.8	-0.00217568271289727	-0.00465936699754378
3	A	26	50	20120618	12	1390	26.84	-0.00209408259034834	-0.00385227531749748
3	A	26	50	20120618	12	1392	26.88	-0.00238306298968366	-0.00385476433336718
3	A	26	50	20120618	12	1394	26.92	-0.00219977384093229	-0.00399491996846618
3	A	26	50	20120618	12	1396	26.96	-0.00162546878432039	-0.00343757133246718
3	A	26	50	20120618	12	1398	27	-0.00152226654960621	-0.00377185606327308
3	A	26	50	20120618	12	1400	27.04	-0.00148451411855867	-0.00370594664019868
3	A	26	50	20120618	12	1402	27.08	-0.00142149676221932	-0.00310004098153558
3	A	26	50	20120618	12	1404	27.12	-0.00099618617547124	-0.00291950247816298
3	A	26	50	20120618	12	1406	27.16	-0.00069041199008273	-0.00239159776853258
3	A	26	50	20120618	12	1408	27.2	-0.00062088925135647	-0.00193390169120618
3	A	26	50	20120618	12	1410	27.24	-0.000421888189927140	-0.00171910386428508
3	A	26	50	20120618	12	1412	27.28	-0.000198774787259350	-0.00139887641628918
3	A	26	50	20120618	12	1414	27.32	7.80716597107997e-05	-0.00066253784076836
3	A	26	50	20120618	12	1416	27.36	0.000313828131626209	-0.00034095274775253
3	A	26	50	20120618	12	1418	27.4	0.00067608600669589	5.35774808105103e-05
3	A	26	50	20120618	12	1420	27.44	0.00062306006917471	-8.34386001799872e-07
3	A	26	50	20120618	12	1422	27.48	0.00044146797669819	0.000137694903500459
3	A	26	50	20120618	12	1424	27.52	0.00036147298654256	0.000321153757879309
3	A	26	50	20120618	12	1426	27.56	0.000268290454917800	3.94989847970796e-05
3	A	26	50	20120618	12	1428	27.6	0.0007771032814562	0.00031711617815873
3	A	26	50	20120618	12	1430	27.64	0.00077518702207919	0.000722592419694539
3	A	26	50	20120618	12	1432	27.68	0.00082690481205517	0.00065772244358848
3	A	26	50	20120618	12	1434	27.72	0.000937411459819	0.000675838519322479
3	A	26	50	20120618	12	1436	27.76	0.00083904583548814	0.00100251478116285
3	A	26	50	20120618	12	1438	27.8	0.00081800940874784	0.00101956312565726
3	A	26	50	20120618	12	1440	27.84	0.00080791899498031	0.000890650488379139
3	A	26	50	20120618	12	1442	27.88	0.00067638299154399	0.00113078395127009
3	A	26	50	20120618	12	1444	27.92	0.00045104927358327	0.00168793459737041
3	A	26	50	20120618	12	1446	27.96	0.00068900484758817	0.00178523249046168
3	A	26	50	20120618	12	1448	28	0.0007987336778927	0.00195232182285606
3	A	26	50	20120618	12	1450	28.04	0.00085014034088496	0.00179067721267682
3	A	26	50	20120618	12	1452	28.08	0.00091810744469261	0.0020273741366112
3	A	26	50	20120618	12	1454	28.12	0.00108894444302728	0.00228310637509513
3	A	26	50	20120618	12	1456	28.16	0.00092309961856779	0.00226739446241716
3	A	26	50	20120618	12	1458	28.2	0.00104572607656116	0.00266692393592319
3	A	26	50	20120618	12	1460	28.24	0.00128255735078397	0.00295502045178202
3	A	26	50	20120618	12	1462	28.28	0.00125306392694068	0.00317465488908637
3	A	26	50	20120618	12	1464	28.32	0.00159187414114621	0.00389709881635686
3	A	26	50	20120618	12	1466	28.36	0.00111792167892031	0.00583944336253037
3	A	26	50	20120618	12	1468	28.4	0.00136340369750415	0.00598903604473107
3	A	26	50	20120618	12	1470	28.44	0.0013343599935737	0.00594567201426803
3	A	26	50	20120618	12	1472	28.48	0.00122388375140145	0.00648212352356267
3	A	26	50	20120618	12	1474	28.52	0.00136056678509803	0.00611587120228607
3	A	26	50	20120618	12	1476	28.56	0.00130755852524638	0.00680603924052929
3	A	26	50	20120618	12	1478	28.6	0.00134559592032675	0.00662577438748106
3	A	26	50	20120618	12	1480	28.64	0.0012456888032129	0.00675856196992008
3	A	26	50	20120618	12	1482	28.68	0.00112301284774485	0.00738987397523125
3	A	26	50	20120618	12	1484	28.72	0.00123194971845445	0.00721752376838484
3	A	26	50	20120618	12	1486	28.76	0.0013816795793707	0.00724130376943614
3	A	26	50	20120618	12	1488	28.8	0.00146325141764838	0.00724251999309978
3	A	26	50	20120618	12	1490	28.84	0.00121019204279734	0.00747426716956586
3	A	26	50	20120618	12	1492	28.88	0.00146369689492053	0.00790064548755354
3	A	26	50	20120618	12	1494	28.92	0.00118624233611855	0.00812597213444644
3	A	26	50	20120618	12	1496	28.96	0.0014647504840245	0.00830241648955592
3	A	26	50	20120618	12	1498	29	0.00141753696424467	0.00847321813255153
3	A	26	50	20120618	12	1500	29.04	0.00148233622967261	0.00829777079800352
3	A	26	50	20120618	12	1502	29.08	0.001332394236722	0.00915020923592734
3	A	26	50	20120618	12	1504	29.12	0.00164266562123884	0.00907469730276443
3	A	26	50	20120618	12	1506	29.16	0.0010388388565124	0.0096450496324695
3	A	26	50	20120618	12	1508	29.2	0.0010375872775097	0.00922548782385246
3	A	26	50	20120618	12	1510	29.24	0.00108018339000838	0.00921701668461385
3	A	26	50	20120618	12	1512	29.28	0.00073293032083548	0.00986835395396821
3	A	26	50	20120618	12	1514	29.32	0.00059373635095891	0.00958814874978742
3	A	26	50	20120618	12	1516	29.36	0.00112004299926387	0.00990608517181233
3	A	26	50	20120618	12	1518	29.4	0.00084154899349354	0.00978082120552513
3	A	26	50	20120618	12	1520	29.44	0.00120988091581362	0.00975611489459047
3	A	26	50	20120618	12	1522	29.48	0.0013292971090204	0.00979183792917602
3	A	26	50	20120618	12	1524	29.52	0.00115853789243166	0.00969664014322487
3	A	26	50	20120618	12	1526	29.56	0.00113299012442739	0.00998989853858637
3	A	26	50	20120618	12	1528	29.6	0.00126650602685104	0.00966952259816637
3	A	26	50	20120618	12	1530	29.64	0.00093851454639766	0.0100143007936051
3	A	26	50	20120618	12	1532	29.68	0.00118653224989884	0.00974502746026147
3	A	26	50	20120618	12	1534	29.72	0.00104459470571126	0.0098438597750679
3	A	26	50	20120618	12	1536	29.76	0.00132125730491831	0.00933031640416337
3	A	26	50	20120618	12	1538	29.8	0.00089605985525521	0.0094669860028311
3	A	26	50	20120618	12	1540	29.84	0.00104875249358464	0.0097177543517111
3	A	26	50	20120618	12	1542	29.88	0.00137371048594673	0.00952626983536578
3	A	26	50	20120618	12	1544	29.92	0.00138576665656596	0.00970302531745898
3	A	26	50	20120618	12	1546	29.96	0.00152239382882682	0.0094304497954472
3	A	26	50	20120618	12	1548	30	0.00108759386907522	0.00980889334473824
3	A	26	50	20120618	12	1550	30.04	0.00120103500998097	0.00975397236104348
3	A	26	50	20120618	12	1552	30.08	0.00123460843995171	0.00969638558478364
3	A	26	50	20120618	12	1554	30.12	0.00126941930678952	0.00942998310497161
3	A	26	50	20120618	12	1556	30.16	0.00128727375301448	0.00979806753991827
3	A	26	50	20120618	12	1558	30.2	0.00136926278429306	0.00959543194963364
3	A	26	50	20120618	12	1560	30.24	0.0014909134349284	0.00999292495560985
3	A	26	50	20120618	12	1562	30.28	0.00153015079021644	0.00929671468992138
3	A	26	50	20120618	12	1564	30.32	0.00143007396747511	0.009456202624418
3	A	26	50	20120618	12	1566	30.36	0.0013956237250957	0.00965675224969814
3	A	26	50	20120618	12	1568	30.4	0.00125203155104015	0.00978327486605585
3	A	26	50	20120618	12	1570	30.44	0.00149456917698713	0.0093271202815124
3	A	26	50	20120618	12	1572	30.48	0.00154246859034471	0.00935513585218302
3	A	26	50	20120618	12	1574	30.52	0.0015631443926266	0.00961494102572658
3	A	26	50	20120618	12	1576	30.56	0.00146026742703177	0.00966803767392587
3	A	26	50	20120618	12	1578	30.6	0.00196106873373933	0.0095526802736431
3	A	26	50	20120618	12	1580	30.64	0.00166104332648188	0.00961957257514335
3	A	26	50	20120618	12	1582	30.68	0.00179924027579698	0.0095404614684642
3	A	26	50	20120618	12	1584	30.72	0.00183156990493961	0.0102180826039820
3	A	26	50	20120618	12	1586	30.76	0.00236419172390735	0.0100191883156767
3	A	26	50	20120618	12	1588	30.8	0.0022859072250554	0.0100430807467062
3	A	26	50	20120618	12	1590	30.84	0.002742093629404	0.00960279717386648
3	A	26	50	20120618	12	1592	30.88	0.00346329799848706	0.00945881396976093
3	A	26	50	20120618	12	1594	30.92	0.00322350415898311	0.0100153072186868
3	A	26	50	20120618	12	1596	30.96	0.0036450486950146	0.00963079245057247
3	A	26	50	20120618	12	1598	31	0.00477155514523326	0.00997853674682626
3	A	26	50	20120618	12	1600	31.04	0.00490898417658399	0.00977954699910543
3	A	26	50	20120618	12	1602	31.08	0.00593404364325141	0.00965255557095179
3	A	26	50	20120618	12	1604	31.12	0.00653248720405268	0.00946733107094032
3	A	26	50	20120618	12	1606	31.16	0.0073139872754743	0.00910228860936633
3	A	26	50	20120618	12	1608	31.2	0.00740494242073833	0.00894912220949351
3	A	26	50	20120618	12	1610	31.24	0.00826739349068375	0.00885366986510114
3	A	26	50	20120618	12	1612	31.28	0.0082378717825692	0.00901566095760317
3	A	26	50	20120618	12	1614	31.32	0.00834419942925623	0.00889717107427974
3	A	26	50	20120618	12	1616	31.36	0.00872233185156355	0.00815554334003566
3	A	26	50	20120618	12	1618	31.4	0.00883271122010677	0.00825466556862239
3	A	26	50	20120618	12	1620	31.44	0.00909967231427594	0.00778851249419297
3	A	26	50	20120618	12	1622	31.48	0.00947778352337982	0.007111903228479
3	A	26	50	20120618	12	1624	31.52	0.0102512027785060	0.00724840312151925
3	A	26	50	20120618	12	1626	31.56	0.0108885110493217	0.00634887137196841
3	A	26	50	20120618	12	1628	31.6	0.0111363661182632	0.00624042947600564
3	A	26	50	20120618	12	1630	31.64	0.0118222384828107	0.00645608997319973
3	A	26	50	20120618	12	1632	31.68	0.0125096381980056	0.00587858879393686
3	A	26	50	20120618	12	1634	31.72	0.0135669042572357	0.00597513715384007
3	A	26	50	20120618	12	1636	31.76	0.0136572442196001	0.0060314087114869
3	A	26	50	20120618	12	1638	31.8	0.0139415859984508	0.00579356627456699
3	A	26	50	20120618	12	1640	31.84	0.0145869128601651	0.00574307177932246
3	A	26	50	20120618	12	1642	31.88	0.014576242618837	0.00563497636568247
3	A	26	50	20120618	12	1644	31.92	0.0142557323281286	0.00554926795273485
3	A	26	50	20120618	12	1646	31.96	0.0147078705461549	0.00511110216470479
3	A	26	50	20120618	12	1648	32	0.0149376661079049	0.0054330903085859
3	A	26	50	20120618	12	1650	32.04	0.0148905232988032	0.00495471135790976
3	A	26	50	20120618	12	1652	32.08	0.0153365379721044	0.00457510815349758
3	A	26	50	20120618	12	1654	32.12	0.0152096335180848	0.00460518140490144
3	A	26	50	20120618	12	1656	32.16	0.0152294112947546	0.00377303693159768
3	A	26	50	20120618	12	1658	32.2	0.0159453922660451	0.00359862904401801
3	A	26	50	20120618	12	1660	32.24	0.0158321208307668	0.00313392553849003
3	A	26	50	20120618	12	1662	32.28	0.0163282835169898	0.00236620556402017
3	A	26	50	20120618	12	1664	32.32	0.0160962322846078	0.00153778047238545
3	A	26	50	20120618	12	1666	32.36	0.0164534131329885	0.00108207136511415
3	A	26	50	20120618	12	1668	32.4	0.0164736010315914	0.000565848059508909
3	A	26	50	20120618	12	1670	32.44	0.0167666190106473	7.15733483916993e-05
3	A	26	50	20120618	12	1672	32.48	0.0171138579376846	-0.000414442355521251
3	A	26	50	20120618	12	1674	32.52	0.017018525801445	-0.00102454822846462
3	A	26	50	20120618	12	1676	32.56	0.0171704618355186	-0.00090853321887535
3	A	26	50	20120618	12	1678	32.6	0.0175057577290216	-0.00167830380301068
3	A	26	50	20120618	12	1680	32.64	0.0179752624895938	-0.00225715555622558
3	A	26	50	20120618	12	1682	32.68	0.0180523300576754	-0.00282298947359888
3	A	26	50	20120618	12	1684	32.72	0.0181795597808143	-0.00295724783814278
3	A	26	50	20120618	12	1686	32.76	0.0182622629899418	-0.00327886828649768
3	A	26	50	20120618	12	1688	32.8	0.0186144163091084	-0.00352789715269588
3	A	26	50	20120618	12	1690	32.84	0.0187062072545878	-0.00442435864460288
3	A	26	50	20120618	12	1692	32.88	0.019070699587086	-0.00514470953580098
3	A	26	50	20120618	12	1694	32.92	0.019155340268794	-0.00504224976320708
3	A	26	50	20120618	12	1696	32.96	0.0192245773363807	-0.00513154603596248
3	A	26	50	20120618	12	1698	33	0.0193399948407399	-0.00519573365402468
3	A	26	50	20120618	12	1700	33.04	0.0195519006009258	-0.00612396686782388
3	A	26	50	20120618	12	1702	33.08	0.0198511573831121	-0.00616963677350038
3	A	26	50	20120618	12	1704	33.12	0.0205746301507492	-0.00660581912700918
3	A	26	50	20120618	12	1706	33.16	0.0211003315156495	-0.00697206225589768
3	A	26	50	20120618	12	1708	33.2	0.0214280196472938	-0.00740253401504158
3	A	26	50	20120618	12	1710	33.24	0.0215959674073205	-0.00755080440756148
3	A	26	50	20120618	12	1712	33.28	0.0215485820605928	-0.00699432056315588
3	A	26	50	20120618	12	1714	33.32	0.0221388910649833	-0.00729836021561008
3	A	26	50	20120618	12	1716	33.36	0.022477284086188	-0.00764133528875678
3	A	26	50	20120618	12	1718	33.4	0.0229876949740519	-0.00746213321720068
3	A	26	50	20120618	12	1720	33.44	0.0236130672824011	-0.00804464071247438
3	A	26	50	20120618	12	1722	33.48	0.023855718045433	-0.00830276297187868
3	A	26	50	20120618	12	1724	33.52	0.0235297983878485	-0.00831529290404128
3	A	26	50	20120618	12	1726	33.56	0.023451903504833	-0.00857675270745288
3	A	26	50	20120618	12	1728	33.6	0.0239154332131042	-0.00891465782497848
3	A	26	50	20120618	12	1730	33.64	0.0235913308199474	-0.00865242727517548
3	A	26	50	20120618	12	1732	33.68	0.0237995525538034	-0.00868858164489748
3	A	26	50	20120618	12	1734	33.72	0.0237490934138979	-0.00866748157854688
3	A	26	50	20120618	12	1736	33.76	0.0236442917036447	-0.00929978494756528
3	A	26	50	20120618	12	1738	33.8	0.0240298572324358	-0.00920413319906058
3	A	26	50	20120618	12	1740	33.84	0.0241996477127344	-0.00956707696770808
3	A	26	50	20120618	12	1742	33.88	0.0243545677374245	-0.0100219658311132
3	A	26	50	20120618	12	1744	33.92	0.0240941912216018	-0.0111550535362764
3	A	26	50	20120618	12	1746	33.96	0.024337759738525	-0.0112708366855521
3	A	26	50	20120618	12	1748	34	0.0244340875518232	-0.0121532860787724
3	A	26	50	20120618	12	1750	34.04	0.0249112375509136	-0.0128366397289653
3	A	26	50	20120618	12	1752	34.08	0.0246058239899835	-0.0132585844874349
3	A	26	50	20120618	12	1754	34.12	0.0247308333978295	-0.0138317723153326
3	A	26	50	20120618	12	1756	34.16	0.0248618107869087	-0.0140368120686732
3	A	26	50	20120618	12	1758	34.2	0.0249203026598484	-0.0148807298698838
3	A	26	50	20120618	12	1760	34.24	0.0250850868241362	-0.0157462002857848
3	A	26	50	20120618	12	1762	34.28	0.0249735690136752	-0.0167292979147363
3	A	26	50	20120618	12	1764	34.32	0.0251274849467361	-0.0171974945277634
3	A	26	50	20120618	12	1766	34.36	0.0247637492184937	-0.0178132431128206
3	A	26	50	20120618	12	1768	34.4	0.0250023694728729	-0.0186236864790098
3	A	26	50	20120618	12	1770	34.44	0.0244263178625115	-0.0192489527213418
3	A	26	50	20120618	12	1772	34.48	0.0245686867418356	-0.0200377020514841
3	A	26	50	20120618	12	1774	34.52	0.0245867603911627	-0.0208083353058925
3	A	26	50	20120618	12	1776	34.56	0.0240174050820192	-0.0214853122671327
3	A	26	50	20120618	12	1778	34.6	0.0241197587885959	-0.0224591750815218
3	A	26	50	20120618	12	1780	34.64	0.0240079722775581	-0.0235341824498919
3	A	26	50	20120618	12	1782	34.68	0.0237889600942212	-0.0248849897471960
3	A	26	50	20120618	12	1784	34.72	0.0240189819301412	-0.0257564988550084
3	A	26	50	20120618	12	1786	34.76	0.0233899397375976	-0.0271717023668752
3	A	26	50	20120618	12	1788	34.8	0.0236133147697745	-0.0280153514675089
3	A	26	50	20120618	12	1790	34.84	0.0231848080603754	-0.0294339490919253
3	A	26	50	20120618	12	1792	34.88	0.0232369925408270	-0.0305729566950606
3	A	26	50	20120618	12	1794	34.92	0.0231705952140736	-0.0315576028878629
3	A	26	50	20120618	12	1796	34.96	0.0230071828369414	-0.0331014291232275
3	A	26	50	20120618	12	1798	35	0.0230342650266608	-0.0337460983756352
3	A	26	50	20120618	12	1800	35.04	0.0229329366249168	-0.0348369520069717
3	A	26	50	20120618	12	1802	35.08	0.0233428464259706	-0.0362189922108008
3	A	26	50	20120618	12	1804	35.12	0.0232644989946152	-0.0372813494388555
3	A	26	50	20120618	12	1806	35.16	0.0231212391607468	-0.0388413684195093
3	A	26	50	20120618	12	1808	35.2	0.0229513214012276	-0.0399254338257464
3	A	26	50	20120618	12	1810	35.24	0.0231447151058822	-0.0405395560652069
3	A	26	50	20120618	12	1812	35.28	0.0237191686549181	-0.0421436985090067
3	A	26	50	20120618	12	1814	35.32	0.0232907326561972	-0.0433862972555858
3	A	26	50	20120618	12	1816	35.36	0.023434841018203	-0.0442014499529376
3	A	26	50	20120618	12	1818	35.4	0.0238354170097452	-0.0452377149407665
3	A	26	50	20120618	12	1820	35.44	0.0234868840772983	-0.0455144058242448
3	A	26	50	20120618	12	1822	35.48	0.0234469325441613	-0.0466421704295593
3	A	26	50	20120618	12	1824	35.52	0.0229764236919597	-0.0478107350961481
3	A	26	50	20120618	12	1826	35.56	0.0227939194317355	-0.0486337366787712
3	A	26	50	20120618	12	1828	35.6	0.0232189613179067	-0.0499521372722935
3	A	26	50	20120618	12	1830	35.64	0.0232709336663239	-0.0507863111420593
3	A	26	50	20120618	12	1832	35.68	0.0231986673532867	-0.0515007718337701
3	A	26	50	20120618	12	1834	35.72	0.0230959247379803	-0.0527398350464433
3	A	26	50	20120618	12	1836	35.76	0.0227579984072512	-0.0533731905903521
3	A	26	50	20120618	12	1838	35.8	0.0229511799798714	-0.0545534932295087
3	A	26	50	20120618	12	1840	35.84	0.0227106222529117	-0.0555652216120304
3	A	26	50	20120618	12	1842	35.88	0.0218791353889145	-0.0567611513110512
3	A	26	50	20120618	12	1844	35.92	0.0216489721316382	-0.0579061693218266
3	A	26	50	20120618	12	1846	35.96	0.0210763570602334	-0.0586298224016929
3	A	26	50	20120618	12	1848	36	0.020274002995621	-0.0593459094390005
3	A	26	50	20120618	12	1850	36.04	0.0201931099798533	-0.0599770729518876
3	A	26	50	20120618	12	1852	36.08	0.0192730933468514	-0.0615053428380661
3	A	26	50	20120618	12	1854	36.12	0.018872941619378	-0.0621990853010883
3	A	26	50	20120618	12	1856	36.16	0.0187477130084298	-0.0632732512123887
3	A	26	50	20120618	12	1858	36.2	0.0181278632040417	-0.0636845045163268
3	A	26	50	20120618	12	1860	36.24	0.0177799666676979	-0.0638783931957282
3	A	26	50	20120618	12	1862	36.28	0.0176334541426361	-0.0643706809367903
3	A	26	50	20120618	12	1864	36.32	0.0168670918131861	-0.065371095610813
3	A	26	50	20120618	12	1866	36.36	0.0162471712981198	-0.0663710153100889
3	A	26	50	20120618	12	1868	36.4	0.0162224225607783	-0.0667087295087836
3	A	26	50	20120618	12	1870	36.44	0.0152422311406975	-0.0674715563043276
3	A	26	50	20120618	12	1872	36.48	0.015028543471423	-0.0680932445863468
3	A	26	50	20120618	12	1874	36.52	0.0147182650158383	-0.0684405754372657
3	A	26	50	20120618	12	1876	36.56	0.0146043501133891	-0.0698695675313656
3	A	26	50	20120618	12	1878	36.6	0.0137831162977191	-0.0700353133608757
3	A	26	50	20120618	12	1880	36.64	0.0131547812119567	-0.0709889175659839
3	A	26	50	20120618	12	1882	36.68	0.0124531898636634	-0.0721550780695167
3	A	26	50	20120618	12	1884	36.72	0.0114483204169192	-0.0724153640756715
3	A	26	50	20120618	12	1886	36.76	0.0109739224774212	-0.0730382544392187
3	A	26	50	20120618	12	1888	36.8	0.00971909078352753	-0.073506217707008
3	A	26	50	20120618	12	1890	36.84	0.00946432021026602	-0.0736799538431455
3	A	26	50	20120618	12	1892	36.88	0.00914859703246623	-0.0740692161261887
3	A	26	50	20120618	12	1894	36.92	0.00937699252278948	-0.0740809540987564
3	A	26	50	20120618	12	1896	36.96	0.00930875671840498	-0.0745518165043485
3	A	26	50	20120618	12	1898	37	0.00920134719834274	-0.0746735095813907
3	A	26	50	20120618	12	1900	37.04	0.00923712680147079	-0.0746378713996189
3	A	26	50	20120618	12	1902	37.08	0.00928506864123523	-0.0753596860018542
3	A	26	50	20120618	12	1904	37.12	0.00975140556342775	-0.0761207450304452
3	A	26	50	20120618	12	1906	37.16	0.00940068059995923	-0.0766094972376014
3	A	26	50	20120618	12	1908	37.2	0.00973386931525433	-0.0772587626840869
3	A	26	50	20120618	12	1910	37.24	0.00969950392568866	-0.0780423784189978
3	A	26	50	20120618	12	1912	37.28	0.0100052568978737	-0.0787791836849942
3	A	26	50	20120618	12	1914	37.32	0.0100339654331899	-0.0799798509994489
3	A	26	50	20120618	12	1916	37.36	0.0101026962123212	-0.0812369454350424
3	A	26	50	20120618	12	1918	37.4	0.0103718917639190	-0.0816851804236365
3	A	26	50	20120618	12	1920	37.44	0.0109464867343111	-0.0835928130979216
3	A	26	50	20120618	12	1922	37.48	0.0111169701792552	-0.0848851921618962
3	A	26	50	20120618	12	1924	37.52	0.0116445425486985	-0.0855065268905249
3	A	26	50	20120618	12	1926	37.56	0.0123007376416396	-0.087204997378935
3	A	26	50	20120618	12	1928	37.6	0.0127532152709209	-0.0893133776683989
3	A	26	50	20120618	12	1930	37.64	0.0131154660749228	-0.0898041804852205
3	A	26	50	20120618	12	1932	37.68	0.0135018292201631	-0.0902336771441132
3	A	26	50	20120618	12	1934	37.72	0.0138753937326639	-0.0915749879973456
3	A	26	50	20120618	12	1936	37.76	0.014204976203375	-0.0925041970185036
3	A	26	50	20120618	12	1938	37.8	0.0145105170435257	-0.0931621598783976
3	A	26	50	20120618	12	1940	37.84	0.0152524134783466	-0.0941306133259106
3	A	26	50	20120618	12	1942	37.88	0.0160197657572903	-0.0948688328054696
3	A	26	50	20120618	12	1944	37.92	0.0168788297857538	-0.0959028350515986
3	A	26	50	20120618	12	1946	37.96	0.0170802845077138	-0.0960317406178086
3	A	26	50	20120618	12	1948	38	0.0177426314296513	-0.0965417767390786
3	A	26	50	20120618	12	1950	38.04	0.0183208326446275	-0.0973116038917566
3	A	26	50	20120618	12	1952	38.08	0.0189442886935997	-0.0981247059794426
3	A	26	50	20120618	12	1954	38.12	0.0194566582672475	-0.0993178779620166
3	A	26	50	20120618	12	1956	38.16	0.0200925593955685	-0.100506170907801
3	A	26	50	20120618	12	1958	38.2	0.0205146314332588	-0.101436511299808
3	A	26	50	20120618	12	1960	38.24	0.020506994680022	-0.102026521198030
3	A	26	50	20120618	12	1962	38.28	0.0210529518257761	-0.103699606552996
3	A	26	50	20120618	12	1964	38.32	0.0218851457965545	-0.104196349066779
3	A	26	50	20120618	12	1966	38.36	0.0220943079824295	-0.105225896540187
3	A	26	50	20120618	12	1968	38.4	0.0225365325633836	-0.105736003372135
3	A	26	50	20120618	12	1970	38.44	0.0231194713937938	-0.106408179078331
3	A	26	50	20120618	12	1972	38.48	0.0241572920165413	-0.107590108063084
3	A	26	50	20120618	12	1974	38.52	0.0243586053171451	-0.108527236680191
3	A	26	50	20120618	12	1976	38.56	0.0254742076858231	-0.109606352338960
3	A	26	50	20120618	12	1978	38.6	0.0261775668010693	-0.110190068986829
3	A	26	50	20120618	12	1980	38.64	0.0268719456601945	-0.110002402847102
3	A	26	50	20120618	12	1982	38.68	0.0279945483860063	-0.111219192196168
3	A	26	50	20120618	12	1984	38.72	0.0288237017976257	-0.111742026950177
3	A	26	50	20120618	12	1986	38.76	0.0295803060534953	-0.111644446214374
3	A	26	50	20120618	12	1988	38.8	0.0307316880253013	-0.112303257602405
3	A	26	50	20120618	12	1990	38.84	0.0318306733846215	-0.113048406728419
3	A	26	50	20120618	12	1992	38.88	0.0326906566519005	-0.113273125263480
3	A	26	50	20120618	12	1994	38.92	0.0336159058750831	-0.113977050064152
3	A	26	50	20120618	12	1996	38.96	0.0344023500371188	-0.114112673144783
3	A	26	50	20120618	12	1998	39	0.0354311904037452	-0.114776646412317
3	A	26	50	20120618	12	2000	39.04	0.0360168162399239	-0.114848629882642
3	A	26	50	20120618	12	2002	39.08	0.03656871308264	-0.115184859157096
3	A	26	50	20120618	12	2004	39.12	0.0375885024824673	-0.116020517951103
3	A	26	50	20120618	12	2006	39.16	0.0377323280017606	-0.115998314798173
3	A	26	50	20120618	12	2008	39.2	0.0385273988665268	-0.116502906197228
3	A	26	50	20120618	12	2010	39.24	0.0397485015669578	-0.117693037620643
3	A	26	50	20120618	12	2012	39.28	0.040120439733862	-0.118393073334018
3	A	26	50	20120618	12	2014	39.32	0.0414616798764166	-0.119058602236471
3	A	26	50	20120618	12	2016	39.36	0.0419460480215294	-0.119787629327874
3	A	26	50	20120618	12	2018	39.4	0.0429936267178572	-0.120570042981257
3	A	26	50	20120618	12	2020	39.44	0.0436270529724442	-0.121035460664634
3	A	26	50	20120618	12	2022	39.48	0.0440513170411561	-0.121471038441845
3	A	26	50	20120618	12	2024	39.52	0.0439254520341049	-0.121496494285968
3	A	26	50	20120618	12	2026	39.56	0.0439990618500264	-0.122137062319044
3	A	26	50	20120618	12	2028	39.6	0.0441769699161729	-0.122594136142403
3	A	26	50	20120618	12	2030	39.64	0.0442220126181345	-0.123860069412762
3	A	26	50	20120618	12	2032	39.68	0.0442186185055848	-0.123662645199454
3	A	26	50	20120618	12	2034	39.72	0.0447338165063573	-0.124300031252016
3	A	26	50	20120618	12	2036	39.76	0.044744918082822	-0.125264737033589
3	A	26	50	20120618	12	2038	39.8	0.0447567974767459	-0.125904810091919
3	A	26	50	20120618	12	2040	39.84	0.0455894864222712	-0.126398653467900
3	A	26	50	20120618	12	2042	39.88	0.045614447291647	-0.126861596277542
3	A	26	50	20120618	12	2044	39.92	0.0464374488742701	-0.127005916771583
3	A	26	50	20120618	12	2046	39.96	0.0472694307130142	-0.127565521078214
3	A	26	50	20120618	12	2048	40	0.0475099177292957	-0.127312306139871
3	A	26	50	20120618	12	2050	40.04	0.0481111706253387	-0.127617564137309
3	A	26	50	20120618	12	2052	40.08	0.0488264091345088	-0.128446646838250
3	A	26	50	20120618	12	2054	40.12	0.0491103832178334	-0.128978673980415
3	A	26	50	20120618	12	2056	40.16	0.0493600626222703	-0.129371047533295
3	A	26	50	20120618	12	2058	40.2	0.0500275714237104	-0.130396352366016
3	A	26	50	20120618	12	2060	40.24	0.0502480473180844	-0.129900104826979
3	A	26	50	20120618	12	2062	40.28	0.050651239604717	-0.129974916724429
3	A	26	50	20120618	12	2064	40.32	0.0505445371914359	-0.130019393740965
3	A	26	50	20120618	12	2066	40.36	0.0508485931073461	-0.130411130897743
3	A	26	50	20120618	12	2068	40.4	0.0506826351458016	-0.130155653217700
3	A	26	50	20120618	12	2070	40.44	0.0508753924543531	-0.130976887033370
3	A	26	50	20120618	12	2072	40.48	0.0511356784605079	-0.131391180896467
3	A	26	50	20120618	12	2074	40.52	0.0511836203002723	-0.131155148652907
3	A	26	50	20120618	12	2076	40.56	0.050926586985311	-0.130806898563173
3	A	26	50	20120618	12	2078	40.6	0.0509214958164865	-0.131229182732897
3	A	26	50	20120618	12	2080	40.64	0.0506001157844372	-0.131088114930051
3	A	26	50	20120618	12	2082	40.68	0.0504046007594391	-0.131475962999531
3	A	26	50	20120618	12	2084	40.72	0.0500830793060336	-0.131278468075546
3	A	26	50	20120618	12	2086	40.76	0.0500914938767297	-0.131207828108106
3	A	26	50	20120618	12	2088	40.8	0.049933172668422	-0.131214828465239
3	A	26	50	20120618	12	2090	40.84	0.0495979333434615	-0.131765028251680
3	A	26	50	20120618	12	2092	40.88	0.0497423952588579	-0.131558340939540
3	A	26	50	20120618	12	2094	40.92	0.0498378546743181	-0.131701883616121
3	A	26	50	20120618	12	2096	40.96	0.0498401174160179	-0.131828314308597
3	A	26	50	20120618	12	2098	41	0.0495388192165543	-0.131852426649835
3	A	26	50	20120618	12	2100	41.04	0.0493918824274237	-0.133192959685609
3	A	26	50	20120618	12	2102	41.08	0.0489774471429703	-0.133703561492303
3	A	26	50	20120618	12	2104	41.12	0.0486019734421602	-0.133533148758037
3	A	26	50	20120618	12	2106	41.16	0.0485693758195475	-0.135237346811375
3	A	26	50	20120618	12	2108	41.2	0.0481902251634753	-0.136066217380282
3	A	26	50	20120618	12	2110	41.24	0.0478313684720231	-0.136477399973542
3	A	26	50	20120618	12	2112	41.28	0.0468723902553779	-0.137082824799594
3	A	26	50	20120618	12	2114	41.32	0.046172778806072	-0.138100634300434
3	A	26	50	20120618	12	2116	41.36	0.0460278219159287	-0.138262561753326
3	A	26	50	20120618	12	2118	41.4	0.0454020324145786	-0.139021287329539
3	A	26	50	20120618	12	2120	41.44	0.0446278919105356	-0.139813812609893
3	A	26	50	20120618	12	2122	41.48	0.0444092544937927	-0.140008408396075
3	A	26	50	20120618	12	2124	41.52	0.0447029159400195	-0.139826469821276
3	A	26	50	20120618	12	2126	41.56	0.0445579590498762	-0.140283967908704
3	A	26	50	20120618	12	2128	41.6	0.0444530244035482	-0.140144243608741
3	A	26	50	20120618	12	2130	41.64	0.0441490391983161	-0.139957496707830
3	A	26	50	20120618	12	2132	41.68	0.044328361478025	-0.140680442680915
3	A	26	50	20120618	12	2134	41.72	0.0444995520297502	-0.140925030916527
3	A	26	50	20120618	12	2136	41.76	0.0442171335813443	-0.140310837966389
3	A	26	50	20120618	12	2138	41.8	0.0441969810380805	-0.140609590581440
3	A	26	50	20120618	12	2140	41.84	0.0441274724414899	-0.140239278760133
3	A	26	50	20120618	12	2142	41.88	0.0440535090721778	-0.140457491912807
3	A	26	50	20120618	12	2144	41.92	0.0440496199848812	-0.140680584102271
3	A	26	50	20120618	12	2146	41.96	0.0440581052662555	-0.140121969745134
3	A	26	50	20120618	12	2148	42	0.0439604538197736	-0.140479836487092
3	A	26	50	20120618	12	2150	42.04	0.0435931118469472	-0.140759497219052
3	A	26	50	20120618	12	2152	42.08	0.0437237144694324	-0.141122455129835
3	A	26	50	20120618	12	2154	42.12	0.0432548319628275	-0.141004439008055
3	A	26	50	20120618	12	2156	42.16	0.0427277545681311	-0.142121243458261
3	A	26	50	20120618	12	2158	42.2	0.0422202640312735	-0.142164871946660
3	A	26	50	20120618	12	2160	42.24	0.0419175516182475	-0.141636026785010
3	A	26	50	20120618	12	2162	42.28	0.0413481892380362	-0.142164376971913
3	A	26	50	20120618	12	2164	42.32	0.0410199502702093	-0.141948143718226
3	A	26	50	20120618	12	2166	42.36	0.0406379004763343	-0.141730566961655
3	A	26	50	20120618	12	2168	42.4	0.0402332232654612	-0.142321920362761
3	A	26	50	20120618	12	2170	42.44	0.0399440165919559	-0.141933718739890
3	A	26	50	20120618	12	2172	42.48	0.0397345715633684	-0.141659502730146
3	A	26	50	20120618	12	2174	42.52	0.0392042414774785	-0.141843350493254
3	A	26	50	20120618	12	2176	42.56	0.0386850129680533	-0.141754467170859
3	A	26	50	20120618	12	2178	42.6	0.0383596731380293	-0.141542405847181
3	A	26	50	20120618	12	2180	42.64	0.0383575518176858	-0.141794842968065
3	A	26	50	20120618	12	2182	42.68	0.0377239134310645	-0.141340951125221
3	A	26	50	20120618	12	2184	42.72	0.0377067307362817	-0.141703201929223
3	A	26	50	20120618	12	2186	42.76	0.0371593593769652	-0.141303050201750
3	A	26	50	20120618	12	2188	42.8	0.0372034828401112	-0.141562982654514
3	A	26	50	20120618	12	2190	42.84	0.0368205845180987	-0.141556972246874
3	A	26	50	20120618	12	2192	42.88	0.036270738285048	-0.141736294526583
3	A	26	50	20120618	12	2194	42.92	0.0357124067706231	-0.142020268609907
3	A	26	50	20120618	12	2196	42.96	0.0353526308403554	-0.142265493241623
3	A	26	50	20120618	12	2198	43	0.0350829403140109	-0.142052936943198
3	A	26	50	20120618	12	2200	43.04	0.0336181686167829	-0.142417450488900
3	A	26	50	20120618	12	2202	43.08	0.0329125467598369	-0.141995944136634
3	A	26	50	20120618	12	2204	43.12	0.0319399213823148	-0.142418440438393
3	A	26	50	20120618	12	2206	43.16	0.031076544002486	-0.142335708944994
3	A	26	50	20120618	12	2208	43.2	0.0298577040437547	-0.141963558646056
3	A	26	50	20120618	12	2210	43.24	0.0291728711261756	-0.141842289833082
3	A	26	50	20120618	12	2212	43.28	0.0279456873074263	-0.141964972859618
3	A	26	50	20120618	12	2214	43.32	0.0268145285895622	-0.141963346514022
3	A	26	50	20120618	12	2216	43.36	0.0253562622747212	-0.141464341258538
3	A	26	50	20120618	12	2218	43.4	0.0242801871751115	-0.141209641395955
3	A	26	50	20120618	12	2220	43.44	0.0239790303970041	-0.141401903729759
3	A	26	50	20120618	12	2222	43.48	0.0227186125595391	-0.140702221569775
3	A	26	50	20120618	12	2224	43.52	0.0220240215683796	-0.140532728074325
3	A	26	50	20120618	12	2226	43.56	0.0208054644523608	-0.140205549766670
3	A	26	50	20120618	12	2228	43.6	0.0205312484426166	-0.140215307840250
3	A	26	50	20120618	12	2230	43.64	0.0195919277944884	-0.140149122645531
3	A	26	50	20120618	12	2232	43.68	0.0192200603382625	-0.139391033465421
3	A	26	50	20120618	12	2234	43.72	0.0185313383333868	-0.139665390896522
3	A	26	50	20120618	12	2236	43.76	0.0184554657757654	-0.138916776947279
3	A	26	50	20120618	12	2238	43.8	0.0182777698416533	-0.139254279013940
3	A	26	50	20120618	12	2240	43.84	0.0185295705664338	-0.138600841637445
3	A	26	50	20120618	12	2242	43.88	0.0182188678467804	-0.138408084328894
3	A	26	50	20120618	12	2244	43.92	0.0181372677242315	-0.138655147438240
3	A	26	50	20120618	12	2246	43.96	0.0176405959211261	-0.138327332734482
3	A	26	50	20120618	12	2248	44	0.0171736933135086	-0.137609124376831
3	A	26	50	20120618	12	2250	44.04	0.0159775514824534	-0.137538130856000
3	A	26	50	20120618	12	2252	44.08	0.0153839353396473	-0.136854712151983
3	A	26	50	20120618	12	2254	44.12	0.0151449332476062	-0.136255085601537
3	A	26	50	20120618	12	2256	44.16	0.0142522816470364	-0.136368505529239
3	A	26	50	20120618	12	2258	44.2	0.0143485895906340	-0.135685298957257
3	A	26	50	20120618	12	2260	44.24	0.0140495541328702	-0.134684672151200
3	A	26	50	20120618	12	2262	44.28	0.0134639282966915	-0.134157311913791
3	A	26	50	20120618	12	2264	44.32	0.0131833483259167	-0.133507339360524
3	A	26	50	20120618	12	2266	44.36	0.0125308301882377	-0.133363655262587
3	A	26	50	20120618	12	2268	44.4	0.0118959897200884	-0.132520642558056
3	A	26	50	20120618	12	2270	44.44	0.0113535681082402	-0.132637385887630
3	A	26	50	20120618	12	2272	44.48	0.0111857716690647	-0.131567745459729
3	A	26	50	20120618	12	2274	44.52	0.0108691999631275	-0.131427526185020
3	A	26	50	20120618	12	2276	44.56	0.0104212478172458	-0.131400302573944
3	A	26	50	20120618	12	2278	44.6	0.00993829388569537	-0.130510055136431
3	A	26	50	20120618	12	2280	44.64	0.0094778259497867	-0.130517974732380
3	A	26	50	20120618	12	2282	44.68	0.00827581513244767	-0.129682103806339
3	A	26	50	20120618	12	2284	44.72	0.00816048601643616	-0.129344884582391
3	A	26	50	20120618	12	2286	44.76	0.00695996012333762	-0.128408109518675
3	A	26	50	20120618	12	2288	44.8	0.00612918036612155	-0.127816756117569
3	A	26	50	20120618	12	2290	44.84	0.00584902465941545	-0.127648888967715
3	A	26	50	20120618	12	2292	44.88	0.00510338055865424	-0.127628453581739
3	A	26	50	20120618	12	2294	44.92	0.00498069753211836	-0.126714800909768
3	A	26	50	20120618	12	2296	44.96	0.00463647795103675	-0.126171177216392
3	A	26	50	20120618	12	2298	45	0.00423066936931378	-0.125745428223439
3	A	26	50	20120618	12	2300	45.04	0.00401761809614228	-0.125550761726579
3	A	26	50	20120618	12	2302	45.08	0.00383412388642436	-0.125137174970263
3	A	26	50	20120618	12	2304	45.12	0.00407743932983067	-0.124580611222791
3	A	26	50	20120618	12	2306	45.16	0.00363797246532322	-0.123723244250602
3	A	26	50	20120618	12	2308	45.2	0.00309399521855641	-0.122817369753224
3	A	26	50	20120618	12	2310	45.24	0.00332451202922324	-0.122328051860643
3	A	26	50	20120618	12	2312	45.28	0.00317870661094255	-0.121676665093814
3	A	26	50	20120618	12	2314	45.32	0.0030374973867396	-0.120748728864863
3	A	26	50	20120618	12	2316	45.36	0.00261478895294629	-0.119503372401837
3	A	26	50	20120618	12	2318	45.4	0.00304895251659483	-0.118496310924071
3	A	26	50	20120618	12	2320	45.44	0.00320331392692784	-0.117850793143526
3	A	26	50	20120618	12	2322	45.48	0.003233790229197	-0.117467470557445
3	A	26	50	20120618	12	2324	45.52	0.003350604269449	-0.116982819569620
3	A	26	50	20120618	12	2326	45.56	0.00317234264991187	-0.116581253628584
3	A	26	50	20120618	12	2328	45.6	0.00326709495859088	-0.115116976906103
3	A	26	50	20120618	12	2330	45.64	0.00270720780924737	-0.114396435096073
3	A	26	50	20120618	12	2332	45.68	0.00306401389103409	-0.113976272246692
3	A	26	50	20120618	12	2334	45.72	0.0031512001571544	-0.112341653500623
3	A	26	50	20120618	12	2336	45.76	0.00330570298884365	-0.111896246939154
3	A	26	50	20120618	12	2338	45.8	0.0031659786888812	-0.111343713700335
3	A	26	50	20120618	12	2340	45.84	0.00325365992974833	-0.110371724718916
3	A	26	50	20120618	12	2342	45.88	0.00322869906037245	-0.110630030826083
3	A	26	50	20120618	12	2344	45.92	0.00273075446506087	-0.110611646049772
3	A	26	50	20120618	12	2346	45.96	0.0029848179315412	-0.110636324076436
3	A	26	50	20120618	12	2348	46	0.00276236213817992	-0.110334955166294
3	A	26	50	20120618	12	2350	46.04	0.00262928464196061	-0.110615535137069
3	A	26	50	20120618	12	2352	46.08	0.00261775880142727	-0.110422424275127
3	A	26	50	20120618	12	2354	46.12	0.00220544483731739	-0.110778876803523
3	A	26	50	20120618	12	2356	46.16	0.00248347922367994	-0.110527429632133
3	A	26	50	20120618	12	2358	46.2	0.00263571931366941	-0.110931541157581
3	A	26	50	20120618	12	2360	46.24	0.00203298149338598	-0.110854183675719
3	A	26	50	20120618	12	2362	46.28	0.00193646141775403	-0.110335379430363
3	A	26	50	20120618	12	2364	46.32	0.00191383400075606	-0.110242465599315
3	A	26	50	20120618	12	2366	46.36	0.00148087251863554	-0.110509822673282
3	A	26	50	20120618	12	2368	46.4	0.0010683464224913	-0.110665810429211
3	A	26	50	20120618	12	2370	46.44	8.68114995262702e-05	-0.110365360757885
3	A	26	50	20120618	12	2372	46.48	-0.00051246149752934	-0.110972553350890
3	A	26	50	20120618	12	2374	46.52	-0.00179027416181156	-0.110808575288333
3	A	26	50	20120618	12	2376	46.56	-0.00280822508400772	-0.111345127913897
3	A	26	50	20120618	12	2378	46.6	-0.00388939135244193	-0.111795272090801
3	A	26	50	20120618	12	2380	46.64	-0.00469577592570707	-0.111888327343205
3	A	26	50	20120618	12	2382	46.68	-0.00629843344526639	-0.112047072815581
3	A	26	50	20120618	12	2384	46.72	-0.00743432977856449	-0.112384787014276
3	A	26	50	20120618	12	2386	46.76	-0.00803148145527649	-0.112632486519725
3	A	26	50	20120618	12	2388	46.8	-0.00941896638132069	-0.112468013482421
3	A	26	50	20120618	12	2390	46.84	-0.0106316545110557	-0.112371422696111
3	A	26	50	20120618	12	2392	46.88	-0.0115124974283798	-0.112454649164257
3	A	26	50	20120618	12	2394	46.92	-0.0127654906446423	-0.112785292295140
3	A	26	50	20120618	12	2396	46.96	-0.0127616015573458	-0.112517935221173
3	A	26	50	20120618	12	2398	47	-0.0134337065528636	-0.112072528659704
3	A	26	50	20120618	12	2400	47.04	-0.014336823333795	-0.111623374432294
3	A	26	50	20120618	12	2402	47.08	-0.0146000791884308	-0.111329712986067
3	A	26	50	20120618	12	2404	47.12	-0.0150599814389146	-0.111378220511257
3	A	26	50	20120618	12	2406	47.16	-0.0157949482272798	-0.110823283109382
3	A	26	50	20120618	12	2408	47.2	-0.0165726242652288	-0.110905024653287
3	A	26	50	20120618	12	2410	47.24	-0.0176737309448925	-0.110018454171035
3	A	26	50	20120618	12	2412	47.28	-0.0178080105226398	-0.110330783236285
3	A	26	50	20120618	12	2414	47.32	-0.0180279207315888	-0.109275497076042
3	A	26	50	20120618	12	2416	47.36	-0.0180762161247439	-0.108924984244608
3	A	26	50	20120618	12	2418	47.4	-0.0185122888767016	-0.107992805374970
3	A	26	50	20120618	12	2420	47.44	-0.0186059098145307	-0.107820978427142
3	A	26	50	20120618	12	2422	47.48	-0.019408193168465	-0.107071162396371
3	A	26	50	20120618	12	2424	47.52	-0.0195581705167546	-0.106342206015646
3	A	26	50	20120618	12	2426	47.56	-0.0206312757678834	-0.106134316621977
3	A	26	50	20120618	12	2428	47.6	-0.0207803338773575	-0.105492829350085
3	A	26	50	20120618	12	2430	47.64	-0.0211148660955368	-0.105170883632611
3	A	26	50	20120618	12	2432	47.68	-0.0220668439550483	-0.104263312078958
3	A	26	50	20120618	12	2434	47.72	-0.0227248775256205	-0.104592399574922
3	A	26	50	20120618	12	2436	47.76	-0.0240987860014659	-0.104029259734385
3	A	26	50	20120618	12	2438	47.8	-0.025223368626265	-0.103664675478005
3	A	26	50	20120618	12	2440	47.84	-0.0258291470057075	-0.104152084182277
3	A	26	50	20120618	12	2442	47.88	-0.0269899334977034	-0.104119840113055
3	A	26	50	20120618	12	2444	47.92	-0.0278875348457416	-0.104401692876036
3	A	26	50	20120618	12	2446	47.96	-0.0286557356528227	-0.104218976483777
3	A	26	50	20120618	12	2448	48	-0.0299996628011458	-0.104973742262016
3	A	26	50	20120618	12	2450	48.04	-0.031029563827944	-0.104679232287652
3	A	26	50	20120618	12	2452	48.08	-0.0314300691088081	-0.105551519212923
3	A	26	50	20120618	12	2454	48.12	-0.0323045480651015	-0.105937104540704
3	A	26	50	20120618	12	2456	48.16	-0.0328705870434413	-0.106676384680435
3	A	26	50	20120618	12	2458	48.2	-0.032889466794499	-0.106907820729917
3	A	26	50	20120618	12	2460	48.24	-0.0332437980025516	-0.108017200558921
3	A	26	50	20120618	12	2462	48.28	-0.0332645869419184	-0.108364107145771
3	A	26	50	20120618	12	2464	48.32	-0.0335820071759931	-0.109125731859787
3	A	26	50	20120618	12	2466	48.36	-0.0333920782945664	-0.108994634262555
3	A	26	50	20120618	12	2468	48.4	-0.0337985939830705	-0.109701104647639
3	A	26	50	20120618	12	2470	48.44	-0.0338124532759818	-0.110217575440617
3	A	26	50	20120618	12	2472	48.48	-0.0342908817241326	-0.111430546413065
3	A	26	50	20120618	12	2474	48.52	-0.034523519855143	-0.112334935986202
3	A	26	50	20120618	12	2476	48.56	-0.0342370708980843	-0.112628456011073
3	A	26	50	20120618	12	2478	48.6	-0.0344592438487331	-0.113978888541783
3	A	26	50	20120618	12	2480	48.64	-0.034881103754389	-0.115565211894697
3	A	26	50	20120618	12	2482	48.68	-0.0348388187688741	-0.116805335767542
3	A	26	50	20120618	12	2484	48.72	-0.0347816138302761	-0.117674299290942
3	A	26	50	20120618	12	2486	48.76	-0.0348830129426982	-0.118774981706537
3	A	26	50	20120618	12	2488	48.8	-0.0351580067699017	-0.120580296029584
3	A	26	50	20120618	12	2490	48.84	-0.0351783714451998	-0.121060562955366
3	A	26	50	20120618	12	2492	48.88	-0.0349409249880774	-0.121975417708865
3	A	26	50	20120618	12	2494	48.92	-0.0348043119579522	-0.122875706062672
3	A	26	50	20120618	12	2496	48.96	-0.0345018116769605	-0.123750962836425
3	A	26	50	20120618	12	2498	49	-0.0341158727957889	-0.125194733462251
3	A	26	50	20120618	12	2500	49.04	-0.0340863864430135	-0.126928347157686
3	A	26	50	20120618	12	2502	49.08	-0.0340400709488457	-0.128014109620198
3	A	26	50	20120618	12	2504	49.12	-0.0341273986363223	-0.129100579189491
3	A	26	50	20120618	12	2506	49.16	-0.034199947792072	-0.130474770508049
3	A	26	50	20120618	12	2508	49.2	-0.0347483798115603	-0.131778958255270
3	A	26	50	20120618	12	2510	49.24	-0.034423393534927	-0.131642910910570
3	A	26	50	20120618	12	2512	49.28	-0.0346008773370048	-0.132024041465629
3	A	26	50	20120618	12	2514	49.32	-0.0341078824891615	-0.132263892085808
3	A	26	50	20120618	12	2516	49.36	-0.0342060996210683	-0.132820455833280
3	A	26	50	20120618	12	2518	49.4	-0.0341365910244777	-0.132916834487555
3	A	26	50	20120618	12	2520	49.44	-0.0342042611434373	-0.133747189980703
3	A	26	50	20120618	12	2522	49.48	-0.0338427174462166	-0.134958676028910
3	A	26	50	20120618	12	2524	49.52	-0.0336840426845183	-0.135801830154796
3	A	26	50	20120618	12	2526	49.56	-0.0333905933703259	-0.136447418646020
3	A	26	50	20120618	12	2528	49.6	-0.0330023917474545	-0.137464945304147
3	A	26	50	20120618	12	2530	49.64	-0.0326013914918436	-0.138505170089951
3	A	26	50	20120618	12	2532	49.68	-0.0321882289995963	-0.140365073056506
3	A	26	50	20120618	12	2534	49.72	-0.0316590302845563	-0.141790883170090
3	A	26	50	20120618	12	2536	49.76	-0.031211926666812	-0.142839027551843
3	A	26	50	20120618	12	2538	49.8	-0.0309816926988577	-0.144725305601336
3	A	26	50	20120618	12	2540	49.84	-0.0304442915451559	-0.145829806393550
3	A	26	50	20120618	12	2542	49.88	-0.0304745557153907	-0.146127639769785
3	A	26	50	20120618	12	2544	49.92	-0.0302397962640368	-0.147968945827995
3	A	26	50	20120618	12	2546	49.96	-0.0296432102727497	-0.149340520851463
3	A	26	50	20120618	12	2548	50	-0.0293558420768755	-0.150043667834675
3	A	26	50	20120618	12	2550	50.04	-0.0293815807637106	-0.151115358872241
3	A	26	50	20120618	12	2552	50.08	-0.0292615847429433	-0.151687903232968
3	A	26	50	20120618	12	2554	50.12	-0.029087990028162	-0.152325359996207
3	A	26	50	20120618	12	2556	50.16	-0.029679767693337	-0.154180171793938
3	A	26	50	20120618	12	2558	50.2	-0.0297417102473689	-0.154548150162867
3	A	26	50	20120618	12	2560	50.24	-0.0304544031721269	-0.156272147206078
3	A	26	50	20120618	12	2562	50.28	-0.0311318821791817	-0.156627044099556
3	A	26	50	20120618	12	2564	50.32	-0.0315038910567639	-0.157741373676028
3	A	26	50	20120618	12	2566	50.36	-0.0319138008578178	-0.158297371738075
3	A	26	50	20120618	12	2568	50.4	-0.0316938199381907	-0.159002427909596
3	A	26	50	20120618	12	2570	50.44	-0.0323014367952643	-0.159547395105856
3	A	26	50	20120618	12	2572	50.48	-0.0326822137969332	-0.159749274091885
3	A	26	50	20120618	12	2574	50.52	-0.0324140081948291	-0.159560688713342
3	A	26	50	20120618	12	2576	50.56	-0.033034282263286	-0.159664491988821
3	A	26	50	20120618	12	2578	50.6	-0.0334292721112568	-0.160508353221489
3	A	26	50	20120618	12	2580	50.64	-0.0337034174103228	-0.160836662899994
3	A	26	50	20120618	12	2582	50.68	-0.0345097312729098	-0.161204146294176
3	A	26	50	20120618	12	2584	50.72	-0.0348772146670925	-0.161883180936150
3	A	26	50	20120618	12	2586	50.76	-0.0355915339374471	-0.162491151346614
3	A	26	50	20120618	12	2588	50.8	-0.035821485062689	-0.163294990335467
3	A	26	50	20120618	12	2590	50.84	-0.0366287888747697	-0.163749165021023
3	A	26	50	20120618	12	2592	50.88	-0.0370092123230481	-0.164239897127166
3	A	26	50	20120618	12	2594	50.92	-0.0378660843204899	-0.164319234508015
3	A	26	50	20120618	12	2596	50.96	-0.037706419609298	-0.164125345828614
3	A	26	50	20120618	12	2598	51	-0.0392549127494184	-0.164867878659538
3	A	26	50	20120618	12	2600	51.04	-0.0404871170263141	-0.164663807642488
3	A	26	50	20120618	12	2602	51.08	-0.0408479536167536	-0.164720164052948
3	A	26	50	20120618	12	2604	51.12	-0.0416305794021708	-0.165194774124481
3	A	26	50	20120618	12	2606	51.16	-0.0430574501759272	-0.164796036610570
3	A	26	50	20120618	12	2608	51.2	-0.0441538192401569	-0.165275101454823
3	A	26	50	20120618	12	2610	51.24	-0.0451266567497134	-0.165794259253571
3	A	26	50	20120618	12	2612	51.28	-0.0463297989379023	-0.166054828102438
3	A	26	50	20120618	12	2614	51.32	-0.0471455880313572	-0.166066353942971
3	A	26	50	20120618	12	2616	51.36	-0.0481084553352989	-0.166448403736846
3	A	26	50	20120618	12	2618	51.4	-0.0490724540100906	-0.165919982839266
3	A	26	50	20120618	12	2620	51.44	-0.0499187194058146	-0.165923659794528
3	A	26	50	20120618	12	2622	51.48	-0.0508586057393678	-0.166454555565843
3	A	26	50	20120618	12	2624	51.52	-0.0514092297898777	-0.166332438224732
3	A	26	50	20120618	12	2626	51.56	-0.0521306201280443	-0.166584026817478
3	A	26	50	20120618	12	2628	51.6	-0.0531493488676997	-0.166658485161537
3	A	26	50	20120618	12	2630	51.64	-0.0536664560567814	-0.166909295936824
3	A	26	50	20120618	12	2632	51.68	-0.0549154894750693	-0.167290850755952
3	A	26	50	20120618	12	2634	51.72	-0.0549711387787487	-0.166508295681213
3	A	26	50	20120618	12	2636	51.76	-0.0557950596001873	-0.166564015695570
3	A	26	50	20120618	12	2638	51.8	-0.0566421028133707	-0.166245888354714
3	A	26	50	20120618	12	2640	51.84	-0.0575935856981353	-0.166599724588020
3	A	26	50	20120618	12	2642	51.88	-0.0577374112174286	-0.166412058448293
3	A	26	50	20120618	12	2644	51.92	-0.0583685747303157	-0.165334003449696
3	A	26	50	20120618	12	2646	51.96	-0.058872317601233	-0.165584036407524
3	A	26	50	20120618	12	2648	52	-0.0597061379176082	-0.165416310679026
3	A	26	50	20120618	12	2650	52.04	-0.0603334123431988	-0.165228856671334
3	A	26	50	20120618	12	2652	52.08	-0.0605043200522116	-0.164387611733756
3	A	26	50	20120618	12	2654	52.12	-0.0608247808454453	-0.164683748053717
3	A	26	50	20120618	12	2656	52.16	-0.0613266852387315	-0.164217198999490
3	A	26	50	20120618	12	2658	52.2	-0.0617606366703457	-0.164070332921038
3	A	26	50	20120618	12	2660	52.24	-0.0620210640978567	-0.163742023242533
3	A	26	50	20120618	12	2662	52.28	-0.062614185265916	-0.163725901207922
3	A	26	50	20120618	12	2664	52.32	-0.0630262870979915	-0.163612198437507
3	A	26	50	20120618	12	2666	52.36	-0.0633362120001856	-0.164601935799134
3	A	26	50	20120618	12	2668	52.4	-0.0639001296581819	-0.164596632498275
3	A	26	50	20120618	12	2670	52.44	-0.0637403942363118	-0.164200581990132
3	A	26	50	20120618	12	2672	52.48	-0.0646493800035271	-0.164564388429053
3	A	26	50	20120618	12	2674	52.52	-0.0647141509846838	-0.164805087577369
3	A	26	50	20120618	12	2676	52.56	-0.0655051913407972	-0.164247392459047
3	A	26	50	20120618	12	2678	52.6	-0.065828056297087	-0.164553852538013
3	A	26	50	20120618	12	2680	52.64	-0.0664187733020902	-0.163903738563390
3	A	26	50	20120618	12	2682	52.68	-0.0664943630169991	-0.163457624895140
3	A	26	50	20120618	12	2684	52.72	-0.0670688872767131	-0.163116445873217
3	A	26	50	20120618	12	2686	52.76	-0.0678315726509009	-0.162741255015120
3	A	26	50	20120618	12	2688	52.8	-0.0685134357199991	-0.162311121960124
3	A	26	50	20120618	12	2690	52.84	-0.0685908639125391	-0.161724576885130
3	A	26	50	20120618	12	2692	52.88	-0.0689649233997868	-0.161795994670029
3	A	26	50	20120618	12	2694	52.92	-0.0694387556538598	-0.162196146397503
3	A	26	50	20120618	12	2696	52.96	-0.0697981073200589	-0.163105344296753
3	A	26	50	20120618	12	2698	53	-0.0705590249272937	-0.163932588520063
3	A	26	50	20120618	12	2700	53.04	-0.0702196136723241	-0.164027340828742
3	A	26	50	20120618	12	2702	53.08	-0.0704616563235243	-0.164273201856560
3	A	26	50	20120618	12	2704	53.12	-0.0711129016689971	-0.165750347922459
3	A	26	50	20120618	12	2706	53.16	-0.0712554543960843	-0.166081556738767
3	A	26	50	20120618	12	2708	53.2	-0.071711750401984	-0.167371814482398
3	A	26	50	20120618	12	2710	53.24	-0.0710518783537807	-0.167955318998233
3	A	26	50	20120618	12	2712	53.28	-0.0709987039238355	-0.168022635563802
3	A	26	50	20120618	12	2714	53.32	-0.0708128055510616	-0.168529560415235
3	A	26	50	20120618	12	2716	53.36	-0.0705578228457657	-0.169589230637521
3	A	26	50	20120618	12	2718	53.4	-0.0705972086934778	-0.169214676175526
3	A	26	50	20120618	12	2720	53.44	-0.0700741618074341	-0.169811262166813
3	A	26	50	20120618	12	2722	53.48	-0.0695019002894198	-0.169882892083747
3	A	26	50	20120618	12	2724	53.52	-0.0688436545868132	-0.170401130643679
3	A	26	50	20120618	12	2726	53.56	-0.0687728024873384	-0.170508752295776
3	A	26	50	20120618	12	2728	53.6	-0.0682119253885012	-0.170757088197328
3	A	26	50	20120618	12	2730	53.64	-0.0683288808501094	-0.170238496084006
3	A	26	50	20120618	12	2732	53.68	-0.0677817216228273	-0.170480185181816
3	A	26	50	20120618	12	2734	53.72	-0.0676624327088411	-0.171132632608817
3	A	26	50	20120618	12	2736	53.76	-0.0670814737774183	-0.171587726533188
3	A	26	50	20120618	12	2738	53.8	-0.0665738418192045	-0.172115157481275
3	A	26	50	20120618	12	2740	53.84	-0.0657251015497462	-0.172753179929940
3	A	26	50	20120618	12	2742	53.88	-0.0644766338168833	-0.174343887344897
3	A	26	50	20120618	12	2744	53.92	-0.0636734312241335	-0.174712926373998
3	A	26	50	20120618	12	2746	53.96	-0.0629629303303972	-0.176236600066099
3	A	26	50	20120618	12	2748	54	-0.0624439846636844	-0.176731504102252
3	A	26	50	20120618	12	2750	54.04	-0.0614757433482057	-0.177921776947023
3	A	26	50	20120618	12	2752	54.08	-0.0609426555458692	-0.178464764244296
3	A	26	50	20120618	12	2754	54.12	-0.0596929857314782	-0.179898281821796
3	A	26	50	20120618	12	2756	54.16	-0.0588631959237558	-0.181275372278156
3	A	26	50	20120618	12	2758	54.2	-0.0582310424613749	-0.182020662825527
3	A	26	50	20120618	12	2760	54.24	-0.0569704124918756	-0.183477868480196
3	A	26	50	20120618	12	2762	54.28	-0.0560352637737564	-0.184738286317661
3	A	26	50	20120618	12	2764	54.32	-0.0553328238973257	-0.186350065514698
3	A	26	50	20120618	12	2766	54.36	-0.0543350255183933	-0.188118610285124
3	A	26	50	20120618	12	2768	54.4	-0.0542601429102657	-0.188794533657260
3	A	26	50	20120618	12	2770	54.44	-0.0539604003457207	-0.190261002410763
3	A	26	50	20120618	12	2772	54.48	-0.0540884573837936	-0.191391595443202
3	A	26	50	20120618	12	2774	54.52	-0.0541146203346975	-0.192092338263358
3	A	26	50	20120618	12	2776	54.56	-0.0541570467415686	-0.193222294899694
3	A	26	50	20120618	12	2778	54.6	-0.0543104889130861	-0.194702269392717
3	A	26	50	20120618	12	2780	54.64	-0.0539265299309018	-0.196238812428236
3	A	26	50	20120618	12	2782	54.68	-0.0540686583939203	-0.197124817225062
3	A	26	50	20120618	12	2784	54.72	-0.0545127214525055	-0.199135828910757
3	A	26	50	20120618	12	2786	54.76	-0.0544017056878592	-0.199625853910119
3	A	26	50	20120618	12	2788	54.8	-0.0549009230753769	-0.200781266390578
3	A	26	50	20120618	12	2790	54.84	-0.0552912460185919	-0.202476908451863
3	A	26	50	20120618	12	2792	54.88	-0.055632778593905	-0.202713789223561
3	A	26	50	20120618	12	2794	54.92	-0.0562423046392878	-0.203484535615054
3	A	26	50	20120618	12	2796	54.96	-0.0564091818396478	-0.204679546075259
3	A	26	50	20120618	12	2798	55	-0.0572386180939796	-0.204975823816577
3	A	26	50	20120618	12	2800	55.04	-0.0575992425523848	-0.206047797696855
3	A	26	50	20120618	12	2802	55.08	-0.058301399586103	-0.206450141455350
3	A	26	50	20120618	12	2804	55.12	-0.0585898991528271	-0.206130529190254
3	A	26	50	20120618	12	2806	55.16	-0.0593429678747908	-0.206877941057968
3	A	26	50	20120618	12	2808	55.2	-0.0598683482132124	-0.207730004729298
3	A	26	50	20120618	12	2810	55.24	-0.0603654442803866	-0.207981027636619
3	A	26	50	20120618	12	2812	55.28	-0.0604248412500062	-0.208775815658673
3	A	26	50	20120618	12	2814	55.32	-0.060973556112207	-0.208811170997732
3	A	26	50	20120618	12	2816	55.36	-0.0616007598271194	-0.209131490369610
3	A	26	50	20120618	12	2818	55.4	-0.0619295644803712	-0.209464537663549
3	A	26	50	20120618	12	2820	55.44	-0.0627908205398564	-0.209523934633168
3	A	26	50	20120618	12	2822	55.48	-0.063748243121583	-0.209736066667524
3	A	26	50	20120618	12	2824	55.52	-0.0641421015987039	-0.210080427669962
3	A	26	50	20120618	12	2826	55.56	-0.0649064840291666	-0.210454487157210
3	A	26	50	20120618	12	2828	55.6	-0.0657069289054697	-0.210646820201693
3	A	26	50	20120618	12	2830	55.64	-0.0659006761635149	-0.210871680158110
3	A	26	50	20120618	12	2832	55.68	-0.0663723163865663	-0.210815818722396
3	A	26	50	20120618	12	2834	55.72	-0.0671183140407181	-0.211293115799697
3	A	26	50	20120618	12	2836	55.76	-0.0674563110821252	-0.212012950502945
3	A	26	50	20120618	12	2838	55.8	-0.0682850402296759	-0.212268923157735
3	A	26	50	20120618	12	2840	55.84	-0.0688662820038112	-0.211990323085947
3	A	26	50	20120618	12	2842	55.88	-0.0694602517000079	-0.211703237732785
3	A	26	50	20120618	12	2844	55.92	-0.0696978395784866	-0.211993151513072
3	A	26	50	20120618	12	2846	55.96	-0.0704014108257672	-0.211679903209006
3	A	26	50	20120618	12	2848	56	-0.0712251902258495	-0.212317006418855
3	A	26	50	20120618	12	2850	56.04	-0.0719966437241241	-0.212787232428344
3	A	26	50	20120618	12	2852	56.08	-0.0726111195169752	-0.213302713271829
3	A	26	50	20120618	12	2854	56.12	-0.0727030433985294	-0.213452619909441
3	A	26	50	20120618	12	2856	56.16	-0.0728091094157074	-0.213183919332590
3	A	26	50	20120618	12	2858	56.2	-0.0732524653675114	-0.213494339209531
3	A	26	50	20120618	12	2860	56.24	-0.0737538040753726	-0.214192253602562
3	A	26	50	20120618	12	2862	56.28	-0.0738648198400189	-0.214482874489630
3	A	26	50	20120618	12	2864	56.32	-0.0739715929639781	-0.214308219114677
3	A	26	50	20120618	12	2866	56.36	-0.0741823107847717	-0.213851428134030
3	A	26	50	20120618	12	2868	56.4	-0.074793958150498	-0.213890319006995
3	A	26	50	20120618	12	2870	56.44	-0.0754091410501304	-0.213777181922005
3	A	26	50	20120618	12	2872	56.48	-0.075961391446237	-0.213684550933670
3	A	26	50	20120618	12	2874	56.52	-0.0763876354139363	-0.213498723271574
3	A	26	50	20120618	12	2876	56.56	-0.0775428357623608	-0.214112704089679
3	A	26	50	20120618	12	2878	56.6	-0.0780919041779521	-0.214481460276067
3	A	26	50	20120618	12	2880	56.64	-0.0794391547281468	-0.214735099478479
3	A	26	50	20120618	12	2882	56.68	-0.0797125222097536	-0.215041559557445
3	A	26	50	20120618	12	2884	56.72	-0.0809507368942893	-0.215122806126603
3	A	26	50	20120618	12	2886	56.76	-0.0815637277629	-0.214908623482582
3	A	26	50	20120618	12	2888	56.8	-0.0823852444212825	-0.214847953720756
3	A	26	50	20120618	12	2890	56.84	-0.0831562736554883	-0.215119199882019
3	A	26	50	20120618	12	2892	56.88	-0.0834194587994459	-0.214539230900090
3	A	26	50	20120618	12	2894	56.92	-0.0842952105479455	-0.214715654041996
3	A	26	50	20120618	12	2896	56.96	-0.0844444807894539	-0.214306168505011
3	A	26	50	20120618	12	2898	57	-0.0847322025387187	-0.214084914793178
3	A	26	50	20120618	12	2900	57.04	-0.0849621536639606	-0.213403829541539
3	A	26	50	20120618	12	2902	57.08	-0.0853749626028173	-0.213368615623836
3	A	26	50	20120618	12	2904	57.12	-0.0852068833209293	-0.213003536392709
3	A	26	50	20120618	12	2906	57.16	-0.0848910187217732	-0.213381626388610
3	A	26	50	20120618	12	2908	57.2	-0.0851969838259927	-0.213792667560513
3	A	26	50	20120618	12	2910	57.24	-0.0845854071709444	-0.214046448184281
3	A	26	50	20120618	12	2912	57.28	-0.084941576856628	-0.214379000503473
3	A	26	50	20120618	12	2914	57.32	-0.0847623959982754	-0.214661418951879
3	A	26	50	20120618	12	2916	57.36	-0.0851347584292482	-0.215489723835361
3	A	26	50	20120618	12	2918	57.4	-0.0849627193493855	-0.215248812555011
3	A	26	50	20120618	12	2920	57.44	-0.0851267681226208	-0.216230276767298
3	A	26	50	20120618	12	2922	57.48	-0.0853398901064705	-0.217759465892292
3	A	26	50	20120618	12	2924	57.52	-0.085368740063143	-0.219310292484790
3	A	26	50	20120618	12	2926	57.56	-0.0855928222021009	-0.220046461354684
3	A	26	50	20120618	12	2928	57.6	-0.0861879232691475	-0.220988610429937
3	A	26	50	20120618	12	2930	57.64	-0.085756800264658	-0.220629188053059
3	A	26	50	20120618	12	2932	57.68	-0.0869054952306956	-0.221811117037813
3	A	26	50	20120618	12	2934	57.72	-0.0868023283513205	-0.221671039184460
3	A	26	50	20120618	12	2936	57.76	-0.0873949545446329	-0.222628391055508
3	A	26	50	20120618	12	2938	57.8	-0.0873979243931139	-0.223353741191649
3	A	26	50	20120618	12	2940	57.84	-0.0876942728451092	-0.224365540284849
3	A	26	50	20120618	12	2942	57.88	-0.0877968033283812	-0.224889506409708
3	A	26	50	20120618	12	2944	57.92	-0.087522587318637	-0.225654454525596
3	A	26	50	20120618	12	2946	57.96	-0.0874087431268661	-0.226318427793130
3	A	26	50	20120618	12	2948	58	-0.0867080003067102	-0.227669708851978
3	A	26	50	20120618	12	2950	58.04	-0.0864124296721742	-0.227849313974399
3	A	26	50	20120618	12	2952	58.08	-0.0863827311873644	-0.227518388000804
3	A	26	50	20120618	12	2954	58.12	-0.0854634923718219	-0.228092558707127
3	A	26	50	20120618	12	2956	58.16	-0.0852273187069056	-0.227944066283078
3	A	26	50	20120618	12	2958	58.2	-0.084247268708181	-0.227999220612011
3	A	26	50	20120618	12	2960	58.24	-0.084269896125179	-0.228431969962097
3	A	26	50	20120618	12	2962	58.28	-0.0836540061187655	-0.228261557227831
3	A	26	50	20120618	12	2964	58.32	-0.0824752591145275	-0.228555006542023
3	A	26	50	20120618	12	2966	58.36	-0.0816380446856026	-0.229286154953770
3	A	26	50	20120618	12	2968	58.4	-0.081127513589586	-0.229221101129901
3	A	26	50	20120618	12	2970	58.44	-0.0804076788863381	-0.229371007767512
3	A	26	50	20120618	12	2972	58.48	-0.0797734041036137	-0.229943057153492
3	A	26	50	20120618	12	2974	58.52	-0.0789050769763166	-0.230094378004666
3	A	26	50	20120618	12	2976	58.56	-0.0778507807655675	-0.230254891243996
3	A	26	50	20120618	12	2978	58.6	-0.07666637690708	-0.230529955781877
3	A	26	50	20120618	12	2980	58.64	-0.0749778059136066	-0.232004980527432
3	A	26	50	20120618	12	2982	58.68	-0.0739093675672337	-0.232050942468209
3	A	26	50	20120618	12	2984	58.72	-0.0725792997118218	-0.232949675187098
3	A	26	50	20120618	12	2986	58.76	-0.0710505348508965	-0.233687894666656
3	A	26	50	20120618	12	2988	58.8	-0.069381055740515	-0.234341968439254
3	A	26	50	20120618	12	2990	58.84	-0.067746931969193	-0.234440256281839
3	A	26	50	20120618	12	2992	58.88	-0.066503838247867	-0.235270399642952
3	A	26	50	20120618	12	2994	58.92	-0.0652352886824183	-0.235505159094306
3	A	26	50	20120618	12	2996	58.96	-0.0645373742893872	-0.235692542391320
3	A	26	50	20120618	12	2998	59	-0.0631259891541388	-0.236051752636163
3	A	26	50	20120618	12	3000	59.04	-0.0618440045598476	-0.235800729728842
3	A	26	50	20120618	12	3002	59.08	-0.0604955519281249	-0.236054581063288
3	A	26	50	20120618	12	3004	59.12	-0.0590318408910687	-0.235836792174682
3	A	26	50	20120618	12	3006	59.16	-0.0578417801783318	-0.235896896251083
3	A	26	50	20120618	12	3008	59.2	-0.0569013281593537	-0.236841590910748
3	A	26	50	20120618	12	3010	59.24	-0.0557423801449889	-0.237775678968696
3	A	26	50	20120618	12	3012	59.28	-0.0550423444316142	-0.237426368218790
3	A	26	50	20120618	12	3014	59.32	-0.0538162212730367	-0.238546425360189
3	A	26	50	20120618	12	3016	59.36	-0.0530525459493553	-0.238823611218414
3	A	26	50	20120618	12	3018	59.4	-0.0521276502795633	-0.238979174710275
3	A	26	50	20120618	12	3020	59.44	-0.050924861644765	-0.239105746824108
3	A	26	50	20120618	12	3022	59.48	-0.0496994455929686	-0.238871694479535
3	A	26	50	20120618	12	3024	59.52	-0.0482456340508491	-0.239017358476459
3	A	26	50	20120618	12	3026	59.56	-0.0479175365043786	-0.238281967424025
3	A	26	50	20120618	12	3028	59.6	-0.0466157529202142	-0.238067714069326
3	A	26	50	20120618	12	3030	59.64	-0.0454808465364097	-0.237345758045734
3	A	26	50	20120618	12	3032	59.68	-0.0444350356070348	-0.236868460968433
3	A	26	50	20120618	12	3034	59.72	-0.0434373079387806	-0.235138170674870
3	A	26	50	20120618	12	3036	59.76	-0.0426955529253159	-0.234720270567189
3	A	26	50	20120618	12	3038	59.8	-0.0426149427522607	-0.234271964867916
3	A	26	50	20120618	12	3040	59.84	-0.0423844259415939	-0.233579000222354
3	A	26	50	20120618	12	3042	59.88	-0.0418024770606773	-0.232468135469110
3	A	26	50	20120618	12	3044	59.92	-0.0419721826881621	-0.232018415556275
3	A	26	50	20120618	12	3046	59.96	-0.041861874030297	-0.230826233523194
3	A	26	50	20120618	12	3048	60	-0.0415061993193602	-0.230392777066327
3	A	26	50	20120618	12	3050	60.04	-0.0417176242469349	-0.229239485906212
3	A	26	50	20120618	12	3052	60.08	-0.0415175130278591	-0.228992705639578
3	A	26	50	20120618	12	3054	60.12	-0.0414786221548939	-0.228935429990302
3	A	26	50	20120618	12	3056	60.16	-0.041028195135278	-0.228384593807757
3	A	26	50	20120618	12	3058	60.2	-0.0410501154454948	-0.228277820683798
3	A	26	50	20120618	12	3060	60.24	-0.0407884859364558	-0.227863456110023
3	A	26	50	20120618	12	3062	60.28	-0.0406958549481203	-0.228114479017344
3	A	26	50	20120618	12	3064	60.32	-0.0405395843494781	-0.227917196225393
3	A	26	50	20120618	12	3066	60.36	-0.0409970824369058	-0.227683143880820
3	A	26	50	20120618	12	3068	60.4	-0.0411738591322025	-0.227700114443569
3	A	26	50	20120618	12	3070	60.44	-0.0413379079054377	-0.227956087098358
3	A	26	50	20120618	12	3072	60.48	-0.0411003200269591	-0.227558693087331
3	A	26	50	20120618	12	3074	60.52	-0.0415274125227957	-0.226855828946832
3	A	26	50	20120618	12	3076	60.56	-0.0417727785758675	-0.226245595794668
3	A	26	50	20120618	12	3078	60.6	-0.0425901940149191	-0.224735215710053
3	A	26	50	20120618	12	3080	60.64	-0.0428122255442117	-0.224545711092695
3	A	26	50	20120618	12	3082	60.68	-0.0434479145404984	-0.223654049441619
3	A	26	50	20120618	12	3084	60.72	-0.0440135999654476	-0.224108011995141
3	A	26	50	20120618	12	3086	60.76	-0.0441062309537831	-0.223459595076793
3	A	26	50	20120618	12	3088	60.8	-0.0444067513357874	-0.222860675633128
3	A	26	50	20120618	12	3090	60.84	-0.0450049636726712	-0.222938457379058
3	A	26	50	20120618	12	3092	60.88	-0.0451336571068471	-0.222384085662608
3	A	26	50	20120618	12	3094	60.92	-0.0457757100641645	-0.222382671449046
3	A	26	50	20120618	12	3096	60.96	-0.0459164243136206	-0.222305596809896
3	A	26	50	20120618	12	3098	61	-0.0463223036060217	-0.221341103160358
3	A	26	50	20120618	12	3100	61.04	-0.0463463452365821	-0.221888403808996
3	A	26	50	20120618	12	3102	61.08	-0.0463364457416455	-0.221573034184587
3	A	26	50	20120618	12	3104	61.12	-0.046422005662169	-0.221189075202403
3	A	26	50	20120618	12	3106	61.16	-0.0464969589809748	-0.220950073110362
3	A	26	50	20120618	12	3108	61.2	-0.0468278849545701	-0.220985428449421
3	A	26	50	20120618	12	3110	61.24	-0.046603732104934	-0.221243522424554
3	A	26	50	20120618	12	3112	61.28	-0.0468519265851305	-0.220788852764251
3	A	26	50	20120618	12	3114	61.32	-0.0470683012601735	-0.221150891436219
3	A	26	50	20120618	12	3116	61.36	-0.0472344713537524	-0.220882897966149
3	A	26	50	20120618	12	3118	61.4	-0.0478029852058264	-0.221652230144080
3	A	26	50	20120618	12	3120	61.44	-0.048802127087643	-0.221109879242910
3	A	26	50	20120618	12	3122	61.48	-0.0491677012935164	-0.220628339524922
3	A	26	50	20120618	12	3124	61.52	-0.0487787925638638	-0.220848956840652
3	A	26	50	20120618	12	3126	61.56	-0.048882030153917	-0.220984721342640
3	A	26	50	20120618	12	3128	61.6	-0.0491995210986698	-0.221187660988840
3	A	26	50	20120618	12	3130	61.64	-0.0489393058031931	-0.221524243816685
3	A	26	50	20120618	12	3132	61.68	-0.0487936418062687	-0.221081594971662
3	A	26	50	20120618	12	3134	61.72	-0.049041129179684	-0.221337567626452
3	A	26	50	20120618	12	3136	61.76	-0.0488650595911685	-0.221096444214067
3	A	26	50	20120618	12	3138	61.8	-0.04946185771449	-0.221168569105748
3	A	26	50	20120618	12	3140	61.84	-0.0505946427779508	-0.221325546811172
3	A	26	50	20120618	12	3142	61.88	-0.0511171946892477	-0.220931688334051
3	A	26	50	20120618	12	3144	61.92	-0.0517995527330927	-0.220843299986403
3	A	26	50	20120618	12	3146	61.96	-0.0525307011448396	-0.221130385339564
3	A	26	50	20120618	12	3148	62	-0.0530546672696989	-0.220764811133691
3	A	26	50	20120618	12	3150	62.04	-0.054495750889757	-0.220196297281617
3	A	26	50	20120618	12	3152	62.08	-0.0546209087900271	-0.219474341258025
3	A	26	50	20120618	12	3154	62.12	-0.0553796343662402	-0.219159678740397
3	A	26	50	20120618	12	3156	62.16	-0.0553216516101829	-0.219525960053052
3	A	26	50	20120618	12	3158	62.2	-0.0558272329587313	-0.218611670984978
3	A	26	50	20120618	12	3160	62.24	-0.0560683563711159	-0.218564294830638
3	A	26	50	20120618	12	3162	62.28	-0.0564155458006785	-0.217983760163284
3	A	26	50	20120618	12	3164	62.32	-0.056830617481235	-0.217686068208405
3	A	26	50	20120618	12	3166	62.36	-0.0577675339663072	-0.216887744652445
3	A	26	50	20120618	12	3168	62.4	-0.057842487285113	-0.216269733325688
3	A	26	50	20120618	12	3170	62.44	-0.0582978640521971	-0.215074722865483
3	A	26	50	20120618	12	3172	62.48	-0.0588373865262424	-0.214584697866121
3	A	26	50	20120618	12	3174	62.52	-0.0588550641957721	-0.213828800717032
3	A	26	50	20120618	12	3176	62.56	-0.0594136785529095	-0.213096238091723
3	A	26	50	20120618	12	3178	62.6	-0.0593917582426927	-0.213519795053654
3	A	26	50	20120618	12	3180	62.64	-0.0602742275056135	-0.212527017132868
3	A	26	50	20120618	12	3182	62.68	-0.060515350917998	-0.212213768828802
3	A	26	50	20120618	12	3184	62.72	-0.060602325052084	-0.211904763165423
3	A	26	50	20120618	12	3186	62.76	-0.0611425546329106	-0.211561109269767
3	A	26	50	20120618	12	3188	62.8	-0.0611772028651887	-0.211708894587035
3	A	26	50	20120618	12	3190	62.84	-0.0609721418986446	-0.212022849997882
3	A	26	50	20120618	12	3192	62.88	-0.0615151999065959	-0.211614142278356
3	A	26	50	20120618	12	3194	62.92	-0.0612224576991847	-0.212094974889563
3	A	26	50	20120618	12	3196	62.96	-0.061477723247193	-0.211930219009546
3	A	26	50	20120618	12	3198	63	-0.0617344030087637	-0.211703237732785
3	A	26	50	20120618	12	3200	63.04	-0.0622010934843468	-0.211888499709456
3	A	26	50	20120618	12	3202	63.08	-0.0634236811090184	-0.211037850251689
3	A	26	50	20120618	12	3204	63.12	-0.0638330959353254	-0.210683589754314
3	A	26	50	20120618	12	3206	63.16	-0.0644334295925528	-0.210351956673938
3	A	26	50	20120618	12	3208	63.2	-0.0651306368788027	-0.209859810354232
3	A	26	50	20120618	12	3210	63.24	-0.0660003782196622	-0.209721217425119
3	A	26	50	20120618	12	3212	63.28	-0.0666700083414458	-0.209327358947999
3	A	26	50	20120618	12	3214	63.32	-0.0674916664211846	-0.209665355989406
3	A	26	50	20120618	12	3216	63.36	-0.0679032025678351	-0.209277861473315
3	A	26	50	20120618	12	3218	63.4	-0.0694390384965723	-0.208750359814550
3	A	26	50	20120618	12	3220	63.44	-0.0696030872698076	-0.208593382109127
3	A	26	50	20120618	12	3222	63.48	-0.0711952796090054	-0.208275396189627
3	A	26	50	20120618	12	3224	63.52	-0.0721435098025765	-0.207955076817750
3	A	26	50	20120618	12	3226	63.56	-0.0734575263340555	-0.208123156099638
3	A	26	50	20120618	12	3228	63.6	-0.0751077014293105	-0.207400705101300
3	A	26	50	20120618	12	3230	63.64	-0.0761815844978985	-0.206275910344466
3	A	26	50	20120618	12	3232	63.68	-0.0775725342471706	-0.206111083753772
3	A	26	50	20120618	12	3234	63.72	-0.0781076019484944	-0.205834817134362
3	A	26	50	20120618	12	3236	63.76	-0.0787022080407942	-0.205514568473163
3	A	26	50	20120618	12	3238	63.8	-0.0796300028483891	-0.205043564646214
3	A	26	50	20120618	12	3240	63.84	-0.0813649600467084	-0.204223603622750
3	A	26	50	20120618	12	3242	63.88	-0.0825974471663166	-0.203856615203314
3	A	26	50	20120618	12	3244	63.92	-0.0839118879618642	-0.202455907380462
3	A	26	50	20120618	12	3246	63.96	-0.0847679821418468	-0.202353589029224
3	A	26	50	20120618	12	3248	64	-0.0860716042036423	-0.201205530459290
3	A	26	50	20120618	12	3250	64.04	-0.087374165605266	-0.200403600658746
3	A	26	50	20120618	12	3252	64.08	-0.0881135164556747	-0.199807085378137
3	A	26	50	20120618	12	3254	64.12	-0.0896291291304699	-0.199108888142394
3	A	26	50	20120618	12	3256	64.16	-0.0902981935668287	-0.198319615553233
3	A	26	50	20120618	12	3258	64.2	-0.091107689409931	-0.198197427501444
3	A	26	50	20120618	12	3260	64.24	-0.0919077807328436	-0.196830236540020
3	A	26	50	20120618	12	3262	64.28	-0.0929318127733579	-0.196002780184675
3	A	26	50	20120618	12	3264	64.32	-0.09353610622856	-0.196017912269793
3	A	26	50	20120618	12	3266	64.36	-0.0937176912499687	-0.195833498821259
3	A	26	50	20120618	12	3268	64.4	-0.0940089485331394	-0.195900037569369
3	A	26	50	20120618	12	3270	64.44	-0.0945632495389116	-0.195637064557446
3	A	26	50	20120618	12	3272	64.48	-0.0945633909602678	-0.195253671260686
3	A	26	50	20120618	12	3274	64.52	-0.0951407436471066	-0.195247660853046
3	A	26	50	20120618	12	3276	64.56	-0.0958132729066935	-0.195242640394900
3	A	26	50	20120618	12	3278	64.6	-0.0961557247208215	-0.195601638507708
3	A	26	50	20120618	12	3280	64.64	-0.0970659125695655	-0.195934544380291
3	A	26	50	20120618	12	3282	64.68	-0.0974472552566595	-0.196465369440928
3	A	26	50	20120618	12	3284	64.72	-0.0979304920309215	-0.196700553156350
3	A	26	50	20120618	12	3286	64.76	-0.0989519077763455	-0.197452561218142
3	A	26	50	20120618	12	3288	64.8	-0.0996079614479305	-0.197995760647450
3	A	26	50	20120618	12	3290	64.84	-0.100883016395766	-0.198608680805382
3	A	26	50	20120618	12	3292	64.88	-0.101630993948905	-0.199851915948064
3	A	26	50	20120618	12	3294	64.92	-0.102889644019417	-0.200406287664515
3	A	26	50	20120618	12	3296	64.96	-0.103495139556147	-0.201726950999737
3	A	26	50	20120618	12	3298	65	-0.104520373678189	-0.201883999415838
3	A	26	50	20120618	12	3300	65.04	-0.105764245216975	-0.202919840139599
3	A	26	50	20120618	12	3302	65.08	-0.106165669736654	-0.203608774276509
3	A	26	50	20120618	12	3304	65.12	-0.106861674941376	-0.203450170225488
3	A	26	50	20120618	12	3306	65.16	-0.107773630557072	-0.204492657752992
3	A	26	50	20120618	12	3308	65.2	-0.108796177673346	-0.204601481486616
3	A	26	50	20120618	12	3310	65.24	-0.109952014417874	-0.206093052530851
3	A	26	50	20120618	12	3312	65.28	-0.111047817796679	-0.206804614084759
3	A	26	50	20120618	12	3314	65.32	-0.111194825296487	-0.206971561995797
3	A	26	50	20120618	12	3316	65.36	-0.111671839531076	-0.207360046461381
3	A	26	50	20120618	12	3318	65.4	-0.111801310782711	-0.207825959119505
3	A	26	50	20120618	12	3320	65.44	-0.111733711374430	-0.207202008095786
3	A	26	50	20120618	12	3322	65.48	-0.111857384350459	-0.207887265277434
3	A	26	50	20120618	12	3324	65.52	-0.112086557658242	-0.207642535620465
3	A	26	50	20120618	12	3326	65.56	-0.112119296702211	-0.207997291092587
3	A	26	50	20120618	12	3328	65.6	-0.112925822696832	-0.208350420219111
3	A	26	50	20120618	12	3330	65.64	-0.113766714081019	-0.208735651993502
3	A	26	50	20120618	12	3332	65.68	-0.114755602914508	-0.209076123908643
3	A	26	50	20120618	12	3334	65.72	-0.115417172018987	-0.209594008915184
3	A	26	50	20120618	12	3336	65.76	-0.116438375632376	-0.209518914175022
3	A	26	50	20120618	12	3338	65.8	-0.117441335890811	-0.209582270942616
3	A	26	50	20120618	12	3340	65.84	-0.118476823061181	-0.209813919124133
3	A	26	50	20120618	12	3342	65.88	-0.120129543740848	-0.210300903564336
3	A	26	50	20120618	12	3344	65.92	-0.120469591391921	-0.210410575826098
3	A	26	50	20120618	12	3346	65.96	-0.121605417014541	-0.209546279207454
3	A	26	50	20120618	12	3348	66	-0.122385497215546	-0.209845243954540
3	A	26	50	20120618	12	3350	66.04	-0.123211256514615	-0.209934480830325
3	A	26	50	20120618	12	3352	66.08	-0.124574629099422	-0.209279629240268
3	A	26	50	20120618	12	3354	66.12	-0.125012328196976	-0.208440293491000
3	A	26	50	20120618	12	3356	66.16	-0.125619379368624	-0.207970421034902
3	A	26	50	20120618	12	3358	66.2	-0.125971235702943	-0.206744580719037
3	A	26	50	20120618	12	3360	66.24	-0.126589247029701	-0.206178895294087
3	A	26	50	20120618	12	3362	66.28	-0.127031471610655	-0.206030827134107
3	A	26	50	20120618	12	3364	66.32	-0.127488050459267	-0.204830371951686
3	A	26	50	20120618	12	3366	66.36	-0.128025239480934	-0.204123477302534
3	A	26	50	20120618	12	3368	66.4	-0.128817128365184	-0.203580490005261
3	A	26	50	20120618	12	3370	66.44	-0.129326881643743	-0.203493586581853
3	A	26	50	20120618	12	3372	66.48	-0.130065454676692	-0.202781883606589
3	A	26	50	20120618	12	3374	66.52	-0.130895456616448	-0.201663382100108
3	A	26	50	20120618	12	3376	66.56	-0.130850484625165	-0.202118476024480
3	A	26	50	20120618	12	3378	66.6	-0.131120245862188	-0.200816338886925
3	A	26	50	20120618	12	3380	66.64	-0.131778067300725	-0.201029673002809
3	A	26	50	20120618	12	3382	66.68	-0.132570026895655	-0.200087806770268
3	A	26	50	20120618	12	3384	66.72	-0.132801038681068	-0.199887907683227
3	A	26	50	20120618	12	3386	66.76	-0.133631606306250	-0.199364224401080
3	A	26	50	20120618	12	3388	66.8	-0.133965784971039	-0.198745788810254
3	A	26	50	20120618	12	3390	66.84	-0.134359289894769	-0.198448450408765
3	A	26	50	20120618	12	3392	66.88	-0.134829162350868	-0.197701392094442
3	A	26	50	20120618	12	3394	66.92	-0.134673952412397	-0.197087269854981
3	A	26	50	20120618	12	3396	66.96	-0.135429354586739	-0.196897553105589
3	A	26	50	20120618	12	3398	67	-0.135491297140771	-0.197191992369275
3	A	26	50	20120618	12	3400	67.04	-0.136003878846453	-0.196888714270824
3	A	26	50	20120618	12	3402	67.08	-0.136078337190512	-0.197051843805244
3	A	26	50	20120618	12	3404	67.12	-0.135981604982845	-0.197674663458113
3	A	26	50	20120618	12	3406	67.16	-0.136664104448046	-0.197523908292364
3	A	26	50	20120618	12	3408	67.2	-0.136436416064505	-0.198031610961256
3	A	26	50	20120618	12	3410	67.24	-0.137215223473303	-0.198518524690781
3	A	26	50	20120618	12	3412	67.28	-0.137274125468175	-0.199217641165340
3	A	26	50	20120618	12	3414	67.32	-0.137620112816211	-0.200387690756169
3	A	26	50	20120618	12	3416	67.36	-0.138202980935943	-0.200240400413648
3	A	26	50	20120618	12	3418	67.4	-0.138299501011575	-0.201119687696054
3	A	26	50	20120618	12	3420	67.44	-0.138821275105412	-0.201279564539280
3	A	26	50	20120618	12	3422	67.48	-0.138397506011447	-0.201314424903593
3	A	26	50	20120618	12	3424	67.52	-0.138398354539585	-0.202099879116135
3	A	26	50	20120618	12	3426	67.56	-0.139009153377174	-0.203306344706195
3	A	26	50	20120618	12	3428	67.6	-0.138981788344742	-0.202984398988721
3	A	26	50	20120618	12	3430	67.64	-0.139339160111953	-0.203752741217158
3	A	26	50	20120618	12	3432	67.68	-0.138898420455240	-0.205075950136793
3	A	26	50	20120618	12	3434	67.72	-0.139093864769560	-0.206516750914138
3	A	26	50	20120618	12	3436	67.76	-0.139424578611121	-0.207752985699687
3	A	26	50	20120618	12	3438	67.8	-0.139958161388203	-0.208014190944657
3	A	26	50	20120618	12	3440	67.84	-0.139977606824687	-0.209206726531128
3	A	26	50	20120618	12	3442	67.88	-0.139671146745721	-0.209770573478446
3	A	26	50	20120618	12	3444	67.92	-0.140167677127469	-0.210483195692526
3	A	26	50	20120618	12	3446	67.96	-0.140074480453709	-0.211842113504610
3	A	26	50	20120618	12	3448	68	-0.140464520554212	-0.211710874486022
3	A	26	50	20120618	12	3450	68.04	-0.140387516625741	-0.211589888515761
3	A	26	50	20120618	12	3452	68.08	-0.140487289392565	-0.212410768778041
3	A	26	50	20120618	12	3454	68.12	-0.140529645088759	-0.212208606949299
3	A	26	50	20120618	12	3456	68.16	-0.140444862985695	-0.212488550523971
3	A	26	50	20120618	12	3458	68.2	-0.140052984407561	-0.212838002695234
3	A	26	50	20120618	12	3460	68.24	-0.140173546113754	-0.214258933772028
3	A	26	50	20120618	12	3462	68.28	-0.140622488209129	-0.215953939437210
3	A	26	50	20120618	12	3464	68.32	-0.140730534125294	-0.216646338397348
3	A	26	50	20120618	12	3466	68.36	-0.141342959308480	-0.218363122951391
3	A	26	50	20120618	12	3468	68.4	-0.141464864517555	-0.219792610020238
3	A	26	50	20120618	12	3470	68.44	-0.141587123280024	-0.221224571962818
3	A	26	50	20120618	12	3472	68.48	-0.141673390307328	-0.221846825930263
3	A	26	50	20120618	12	3474	68.52	-0.141963091955580	-0.223941488348171
3	A	26	50	20120618	12	3476	68.56	-0.142053601623572	-0.224719305807477
3	A	26	50	20120618	12	3478	68.6	-0.141798831050311	-0.226307679770056
3	A	26	50	20120618	12	3480	68.64	-0.141641075527427	-0.228422706863263
3	A	26	50	20120618	12	3482	68.68	-0.141494068027619	-0.228882255560356
3	A	26	50	20120618	12	3484	68.72	-0.141829660905971	-0.229468729924672
3	A	26	50	20120618	12	3486	68.76	-0.142397396940585	-0.229530318925314
3	A	26	50	20120618	12	3488	68.8	-0.142883886406041	-0.230718258317707
3	A	26	50	20120618	12	3490	68.84	-0.143319817736643	-0.232277782323614
3	A	26	50	20120618	12	3492	68.88	-0.144321222360159	-0.233100713195559
3	A	26	50	20120618	12	3494	68.92	-0.145471826514506	-0.234637114809721
3	A	26	50	20120618	12	3496	68.96	-0.146314697797680	-0.235861823754736
3	A	26	50	20120618	12	3498	69	-0.147003349091878	-0.236667996195967
3	A	26	50	20120618	12	3500	69.04	-0.147816521890242	-0.237990285876786
3	A	26	50	20120618	12	3502	69.08	-0.148664696474276	-0.239262017422750
3	A	26	50	20120618	12	3504	69.12	-0.149313608367371	-0.240619874574662
3	A	26	50	20120618	12	3506	69.16	-0.149615755094972	-0.241221410313418
3	A	26	50	20120618	12	3508	69.2	-0.150164894221241	-0.242638028038847
3	A	26	50	20120618	12	3510	69.24	-0.150073677446468	-0.242543982836949
3	A	26	50	20120618	12	3512	69.28	-0.149990238846288	-0.243726265375093
3	A	26	50	20120618	12	3514	69.32	-0.149836867385449	-0.244131366850035
3	A	26	50	20120618	12	3516	69.36	-0.149858858406343	-0.244776884630580
3	A	26	50	20120618	12	3518	69.4	-0.149888415469797	-0.245110780452656
3	A	26	50	20120618	12	3520	69.44	-0.150425463070109	-0.245657020441123
3	A	26	50	20120618	12	3522	69.48	-0.150425745912821	-0.245822200585208
3	A	26	50	20120618	12	3524	69.52	-0.150796764840910	-0.246094648827999
3	A	26	50	20120618	12	3526	69.56	-0.151425029215994	-0.247422241809677
