# Supplementary material for: How Do Ants Make Sense of Gravity? A Boltzmann Walker Analysis of Lasius niger Trajectories on Various Inclines
Source: PLoS One. 2013 Oct 29;8(10):e76531. doi: 10.1371/journal.pone.0076531 (PMC3812222; doi:10.1371/journal.pone.0076531)
Supplement: Dataset S3 — Trajectories for . (ZIP) [file pone.0076531.s007.zip › Incline3/3-A-26-50-20120618-13.txt]

Pente	Colonie	Temperature	Humidite	Date	Indiv	Frame	Time	X	Y
3	A	26	50	20120618	13	28	0	0	0
3	A	26	50	20120618	13	30	0.0399999999999999	-0.000226274169979699	0.00080525320241524
3	A	26	50	20120618	13	32	0.08	-0.0008913080976856	0.00138189878247287
3	A	26	50	20120618	13	34	0.12	-0.0017045516067283	0.00222583072581901
3	A	26	50	20120618	13	36	0.16	-0.0027522717244124	0.00258072761929654
3	A	26	50	20120618	13	38	0.2	-0.0030757023661271	0.00318261691144253
3	A	26	50	20120618	13	40	0.24	-0.0042742483602383	0.00367066201181749
3	A	26	50	20120618	13	42	0.28	-0.0042507724151029	0.00383343799284663
3	A	26	50	20120618	13	44	0.32	-0.0054596421682194	0.00442104372801265
3	A	26	50	20120618	13	46	0.36	-0.0062883713157701	0.00438865823743431
3	A	26	50	20120618	13	48	0.4	-0.0074884729447999	0.00438399133267848
3	A	26	50	20120618	13	50	0.44	-0.0077551229119853	0.00493390827640724
3	A	26	50	20120618	13	52	0.48	-0.0080772100508158	0.00464307525730524
3	A	26	50	20120618	13	54	0.52	-0.0094288446630539	0.00508339064995014
3	A	26	50	20120618	13	56	0.56	-0.0102573616785702	0.00519278006899964
3	A	26	50	20120618	13	58	0.6	-0.0110422502056872	0.00575153584749324
3	A	26	50	20120618	13	60	0.64	-0.0119810051683905	0.00607185521937074
3	A	26	50	20120618	13	62	0.68	-0.0130183308163911	0.00561718555906784
3	A	26	50	20120618	13	64	0.72	-0.0144199578780591	0.00554576777416794
3	A	26	50	20120618	13	66	0.76	-0.0151577530935492	0.00499860854688584
3	A	26	50	20120618	13	68	0.8	-0.0159122360290752	0.00416591960136054
3	A	26	50	20120618	13	70	0.84	-0.0169066402954578	0.00366267170519008
3	A	26	50	20120618	13	72	0.88	-0.0182253237316926	0.00290939085119205
3	A	26	50	20120618	13	74	0.92	-0.019175463113573	0.00145876128958785
3	A	26	50	20120618	13	76	0.96	-0.0181358040131944	0.00210838028946393
3	A	26	50	20120618	13	78	1	-0.0188200712453486	0.00184300311448461
3	A	26	50	20120618	13	80	1.04	-0.0205714333209915	-0.00111609734342484
3	A	26	50	20120618	13	82	1.08	-0.0211687971297379	-0.0016503872272894
3	A	26	50	20120618	13	84	1.12	-0.0220561454294489	-0.00195239253353417
3	A	26	50	20120618	13	86	1.16	-0.0222510240583439	-0.00231711821127019
3	A	26	50	20120618	13	88	1.2	-0.0226470745664865	-0.00351856334318426
3	A	26	50	20120618	13	90	1.24	-0.0227217450425798	-0.00457031396952113
3	A	26	50	20120618	13	92	1.28	-0.0227712425172628	-0.00519907331935221
3	A	26	50	20120618	13	94	1.32	-0.0230035978055607	-0.00602073139909098
3	A	26	50	20120618	13	96	1.36	-0.0235994059793885	-0.00744456161368821
3	A	26	50	20120618	13	98	1.4	-0.0244935425041989	-0.00868588756806119
3	A	26	50	20120618	13	100	1.44	-0.024777870140914	-0.0102257540054512
3	A	26	50	20120618	13	102	1.48	-0.0249919113635792	-0.0111372853570787
3	A	26	50	20120618	13	104	1.52	-0.025228367871208	-0.0112269464969332
3	A	26	50	20120618	13	106	1.56	-0.0257384039924778	-0.0137310237411491
3	A	26	50	20120618	13	108	1.6	-0.026453006105545	-0.0150278575778452
3	A	26	50	20120618	13	110	1.64	-0.0267275049580016	-0.0148114829028021
3	A	26	50	20120618	13	112	1.68	-0.026965517100549	-0.0157751280242032
3	A	26	50	20120618	13	114	1.72	-0.0276975140404333	-0.0179603708207821
3	A	26	50	20120618	13	116	1.76	-0.02804717834373	-0.0183543000085811
3	A	26	50	20120618	13	118	1.8	-0.0286786954100077	-0.0191808371251101
3	A	26	50	20120618	13	120	1.84	-0.0295681650300623	-0.0200903885777503
3	A	26	50	20120618	13	122	1.88	-0.0295702863504059	-0.0212264263324047
3	A	26	50	20120618	13	124	1.92	-0.0305195064934707	-0.0218868640660329
3	A	26	50	20120618	13	126	1.96	-0.0309818129070104	-0.0232742075707209
3	A	26	50	20120618	13	128	2	-0.031387975042124	-0.0236346906077698
3	A	26	50	20120618	13	130	2.04	-0.0312802119686712	-0.0241473430241300
3	A	26	50	20120618	13	132	2.08	-0.0313756006734532	-0.0254145490866945
3	A	26	50	20120618	13	134	2.12	-0.0317836012861979	-0.0256642992018095
3	A	26	50	20120618	13	136	2.16	-0.0325975519020217	-0.0256175594435731
3	A	26	50	20120618	13	138	2.2	-0.0328077040373903	-0.0254074073082045
3	A	26	50	20120618	13	140	2.24	-0.0339660863663301	-0.0254997554538274
3	A	26	50	20120618	13	142	2.28	-0.0347021138148672	-0.0252741176799508
3	A	26	50	20120618	13	144	2.32	-0.0356219890265128	-0.0239189475338068
3	A	26	50	20120618	13	146	2.36	-0.0361687239897262	-0.0239632124183091
3	A	26	50	20120618	13	148	2.4	-0.0361555718035962	-0.0230873899591314
3	A	26	50	20120618	13	150	2.44	-0.0372142520763887	-0.0219923643977859
3	A	26	50	20120618	13	152	2.48	-0.0377242881976585	-0.0208507404995602
3	A	26	50	20120618	13	154	2.52	-0.0377008122525231	-0.0203032984295656
3	A	26	50	20120618	13	156	2.56	-0.0384312535574888	-0.0233461203303676
3	A	26	50	20120618	13	158	2.6	-0.0382345364509627	-0.0187540274719859
3	A	26	50	20120618	13	160	2.64	-0.0382290917287476	-0.0174268587543769
3	A	26	50	20120618	13	162	2.68	-0.0380516079266698	-0.0170735882064961
3	A	26	50	20120618	13	164	2.72	-0.0382293038607819	-0.0163815427997488
3	A	26	50	20120618	13	166	2.76	-0.038821081525957	-0.0148696777908938
3	A	26	50	20120618	13	168	2.8	-0.0391587957246517	-0.0136077750291883
3	A	26	50	20120618	13	170	2.84	-0.0394803171780572	-0.0120618274734801
3	A	26	50	20120618	13	172	2.88	-0.0396982474880189	-0.0116700903167028
3	A	26	50	20120618	13	174	2.92	-0.0400259207704207	-0.0111901062336334
3	A	26	50	20120618	13	176	2.96	-0.040162533800546	-0.0103902270427551
3	A	26	50	20120618	13	178	3	-0.0406150821405054	-0.0100539270576228
3	A	26	50	20120618	13	180	3.04	-0.0406237088432358	-0.0099704884574428
3	A	26	50	20120618	13	182	3.08	-0.0414633274352167	-0.00879315566676719
3	A	26	50	20120618	13	184	3.12	-0.0418046478784955	-0.00850345401851506
3	A	26	50	20120618	13	186	3.16	-0.0421048854177873	-0.00734535453228773
3	A	26	50	20120618	13	188	3.2	-0.0425386247173671	-0.00636827438204417
3	A	26	50	20120618	13	190	3.24	-0.0427069868419676	-0.00548545156573277
3	A	26	50	20120618	13	192	3.28	-0.0427371095908462	-0.00375275710911324
3	A	26	50	20120618	13	194	3.32	-0.0430008604202288	-0.00264556931113134
3	A	26	50	20120618	13	196	3.36	-0.0430546712462771	-0.00133763389797058
3	A	26	50	20120618	13	198	3.4	-0.0431846374726592	-0.00064353788155787
3	A	26	50	20120618	13	200	3.44	-0.0431060071985912	0.00033113810562966
3	A	26	50	20120618	13	202	3.48	-0.0426469534762449	0.00175171562903344
3	A	26	50	20120618	13	204	3.52	-0.0422819449557964	0.00214514984208563
3	A	26	50	20120618	13	206	3.56	-0.0424326294108673	0.00260667843816609
3	A	26	50	20120618	13	208	3.6	-0.0418444579902763	0.00347260140240713
3	A	26	50	20120618	13	210	3.64	-0.0417561403533061	0.00382509413282863
3	A	26	50	20120618	13	212	3.68	-0.0416690247978639	0.00436518229229892
3	A	26	50	20120618	13	214	3.72	-0.0421908696023796	0.00436136391568051
3	A	26	50	20120618	13	216	3.76	-0.0424669240897548	0.00407922830998708
3	A	26	50	20120618	13	218	3.8	-0.042804921131162	0.00377488955136438
3	A	26	50	20120618	13	220	3.84	-0.0431006331870542	0.00404344870685904
3	A	26	50	20120618	13	222	3.88	-0.0436390950009278	0.00403008438869461
3	A	26	50	20120618	13	224	3.92	-0.044344221883127	0.00445166145163803
3	A	26	50	20120618	13	226	3.96	-0.0454557937431522	0.00467383440228684
3	A	26	50	20120618	13	228	4	-0.0463803358595536	0.00509859344574564
3	A	26	50	20120618	13	230	4.04	-0.0478977163013018	0.00521406398311334
3	A	26	50	20120618	13	232	4.08	-0.049267877111207	0.00596409214591794
3	A	26	50	20120618	13	234	4.12	-0.0505550235850009	0.00653875782698824
3	A	26	50	20120618	13	236	4.16	-0.0520070673601675	0.00722415642999234
3	A	26	50	20120618	13	238	4.2	-0.0533779352768538	0.00835531514785644
3	A	26	50	20120618	13	240	4.24	-0.0543938355893846	0.00896547758934234
3	A	26	50	20120618	13	242	4.28	-0.056169380716944	0.00973975951474164
3	A	26	50	20120618	13	244	4.32	-0.0575292884785219	0.0102743322413186
3	A	26	50	20120618	13	246	4.36	-0.0596111522636914	0.0110158044120708
3	A	26	50	20120618	13	248	4.4	-0.0610029505411009	0.0120865762108216
3	A	26	50	20120618	13	250	4.44	-0.0618219923257492	0.0120473317844658
3	A	26	50	20120618	13	252	4.48	-0.0629856779555479	0.0132610805743725
3	A	26	50	20120618	13	254	4.52	-0.0640845926041899	0.0144301402157082
3	A	26	50	20120618	13	256	4.56	-0.0647847697389209	0.0152781026677071
3	A	26	50	20120618	13	258	4.6	-0.0658907554553747	0.0163616023885192
3	A	26	50	20120618	13	260	4.64	-0.0667250707464968	0.0178823769428172
3	A	26	50	20120618	13	262	4.68	-0.0670606636248479	0.0187796954481429
3	A	26	50	20120618	13	264	4.72	-0.0678133080827429	0.0207110869102758
3	A	26	50	20120618	13	266	4.76	-0.0681866604632093	0.0221394426082726
3	A	26	50	20120618	13	268	4.8	-0.0681192024762841	0.0230284172535804
3	A	26	50	20120618	13	270	4.84	-0.0683266676058843	0.0244719050366946
3	A	26	50	20120618	13	272	4.88	-0.0686326327101037	0.0260821993094907
3	A	26	50	20120618	13	274	4.92	-0.0685061313069494	0.0273740126880404
3	A	26	50	20120618	13	276	4.96	-0.0682529870792846	0.0288162276789485
3	A	26	50	20120618	13	278	5	-0.0682485323065632	0.0300842822696503
3	A	26	50	20120618	13	280	5.04	-0.0674700784511549	0.0295758017832991
3	A	26	50	20120618	13	282	5.08	-0.0670426324019276	0.0310398663737458
3	A	26	50	20120618	13	284	5.12	-0.0667071809449327	0.0335474084411896
3	A	26	50	20120618	13	286	5.16	-0.0658355304157641	0.0346439189267756
3	A	26	50	20120618	13	288	5.2	-0.0649142409905561	0.0362987609267864
3	A	26	50	20120618	13	290	5.24	-0.0643769105475325	0.0369360762686699
3	A	26	50	20120618	13	292	5.28	-0.0642728951400199	0.0379248236808030
3	A	26	50	20120618	13	294	5.32	-0.0632200131428331	0.0395590888734814
3	A	26	50	20120618	13	296	5.36	-0.062329624283963	0.0407907274649521
3	A	26	50	20120618	13	298	5.4	-0.0614193657245416	0.0422982084117637
3	A	26	50	20120618	13	300	5.44	-0.0606056979514302	0.0432728136882731
3	A	26	50	20120618	13	302	5.48	-0.0602339012058824	0.0442414085571425
3	A	26	50	20120618	13	304	5.52	-0.0595074196988913	0.0456460054672914
3	A	26	50	20120618	13	306	5.56	-0.0582243037337502	0.0464331567361083
3	A	26	50	20120618	13	308	5.6	-0.0571661184357045	0.0470626939033987
3	A	26	50	20120618	13	310	5.64	-0.0568108679888364	0.0474152573444983
3	A	26	50	20120618	13	312	5.68	-0.0559786033073798	0.0478983526974049
3	A	26	50	20120618	13	314	5.72	-0.0552543138314104	0.0488127124761572
3	A	26	50	20120618	13	316	5.76	-0.054823756512346	0.0494918885394869
3	A	26	50	20120618	13	318	5.8	-0.0543424996370704	0.0502968588991897
3	A	26	50	20120618	13	320	5.84	-0.0538464642300681	0.0512979099693155
3	A	26	50	20120618	13	322	5.88	-0.0534897995696375	0.0517501754665624
3	A	26	50	20120618	13	324	5.92	-0.0522411904154183	0.0524287151337890
3	A	26	50	20120618	13	326	5.96	-0.0515196586558956	0.0529492871460985
3	A	26	50	20120618	13	328	6	-0.0506174611137797	0.0538151393996615
3	A	26	50	20120618	13	330	6.04	-0.0495982727547164	0.0549784361207305
3	A	26	50	20120618	13	332	6.08	-0.0489415968291641	0.0549209341972844
3	A	26	50	20120618	13	334	6.12	-0.0477978586816627	0.0551001786952474
3	A	26	50	20120618	13	336	6.16	-0.047428911576443	0.0553357654615353
3	A	26	50	20120618	13	338	6.2	-0.0467099890409428	0.0558957303926248
3	A	26	50	20120618	13	340	6.24	-0.0459963415220303	0.0560774921907288
3	A	26	50	20120618	13	342	6.28	-0.0457053246551652	0.0570265426281661
3	A	26	50	20120618	13	344	6.32	-0.0460993033404388	0.0568782128386766
3	A	26	50	20120618	13	346	6.36	-0.0459526493940208	0.0568717074562897
3	A	26	50	20120618	13	348	6.4	-0.0459115806321694	0.058155304254042
3	A	26	50	20120618	13	350	6.44	-0.0460384497308499	0.0591094600024395
3	A	26	50	20120618	13	352	6.48	-0.0462835258701414	0.060046666401292
3	A	26	50	20120618	13	354	6.52	-0.0467815977446736	0.0612687024826742
3	A	26	50	20120618	13	356	6.56	-0.0476267034852765	0.0620280220285835
3	A	26	50	20120618	13	358	6.6	-0.0481183194748964	0.0628366339882094
3	A	26	50	20120618	13	360	6.64	-0.0485533244956146	0.0623623138304574
3	A	26	50	20120618	13	362	6.68	-0.049112200482261	0.0629994382535098
3	A	26	50	20120618	13	364	6.72	-0.0501938829386455	0.0640857451882433
3	A	26	50	20120618	13	366	6.76	-0.0505230482163556	0.0642062998233678
3	A	26	50	20120618	13	368	6.8	-0.0517638084853037	0.0650713035487933
3	A	26	50	20120618	13	370	6.84	-0.0529408725754024	0.0659589912597592
3	A	26	50	20120618	13	372	6.88	-0.0543365740822441	0.0673789889556024
3	A	26	50	20120618	13	374	6.92	-0.0549991189940802	0.0685718922375998
3	A	26	50	20120618	13	376	6.96	-0.0562482443362497	0.0698047116973951
3	A	26	50	20120618	13	378	7	-0.0561790044402359	0.0707818767004524
3	A	26	50	20120618	13	380	7.04	-0.056779309813192	0.0719323677177142
3	A	26	50	20120618	13	382	7.08	-0.0573114713056452	0.0738255824847308
3	A	26	50	20120618	13	384	7.12	-0.0572430785235553	0.0749023095367928
3	A	26	50	20120618	13	386	7.16	-0.0572190886532113	0.0761114103724054
3	A	26	50	20120618	13	388	7.2	-0.0574163232204799	0.0774683965101848
3	A	26	50	20120618	13	390	7.24	-0.0569178532448299	0.079058639355987
3	A	26	50	20120618	13	392	7.28	-0.0568791250064243	0.0798327586468264
3	A	26	50	20120618	13	394	7.32	-0.0561569497797307	0.0806313014058882
3	A	26	50	20120618	13	396	7.36	-0.0560819893898571	0.0818560174219711
3	A	26	50	20120618	13	398	7.4	-0.0554197980314115	0.0820274766742733
3	A	26	50	20120618	13	400	7.44	-0.0545821876226892	0.0828764007914946
3	A	26	50	20120618	13	402	7.48	-0.0537591365425915	0.0832949867927536
3	A	26	50	20120618	13	404	7.52	-0.052768635505641	0.0842968015382031
3	A	26	50	20120618	13	406	7.56	-0.0522653522541315	0.0850093883969438
3	A	26	50	20120618	13	408	7.6	-0.0510256738585587	0.0859421824494817
3	A	26	50	20120618	13	410	7.64	-0.0502728172686293	0.0867756492124662
3	A	26	50	20120618	13	412	7.68	-0.0493095257006189	0.0876272179090492
3	A	26	50	20120618	13	414	7.72	-0.0482939789414788	0.0880106112058085
3	A	26	50	20120618	13	416	7.76	-0.0474932512224631	0.0885610231242842
3	A	26	50	20120618	13	418	7.8	-0.046699382439225	0.0894001467415182
3	A	26	50	20120618	13	420	7.84	-0.0455142714739563	0.089888050420537
3	A	26	50	20120618	13	422	7.88	-0.0447433129504287	0.0902503012245388
3	A	26	50	20120618	13	424	7.92	-0.0440767233878041	0.090820724264922
3	A	26	50	20120618	13	426	7.96	-0.0427047241002678	0.0903443464264366
3	A	26	50	20120618	13	428	8	-0.0414549835751987	0.0907752572988917
3	A	26	50	20120618	13	430	8.04	-0.040375302231005	0.0905764895827002
3	A	26	50	20120618	13	432	8.08	-0.0392421636141536	0.091115658503355
3	A	26	50	20120618	13	434	8.12	-0.038054153511082	0.090876727121992
3	A	26	50	20120618	13	436	8.16	-0.0374713561020281	0.0912714341272503
3	A	26	50	20120618	13	438	8.2	-0.036269274574011	0.091531649422727
3	A	26	50	20120618	13	440	8.24	-0.0356750220351018	0.0910765554983553
3	A	26	50	20120618	13	442	8.28	-0.0348222512569908	0.0912618174750262
3	A	26	50	20120618	13	444	8.32	-0.0338170989675341	0.0909644790735372
3	A	26	50	20120618	13	446	8.36	-0.0325397105673206	0.091102011342478
3	A	26	50	20120618	13	448	8.4	-0.0317908844860441	0.0909259417539626
3	A	26	50	20120618	13	450	8.44	-0.0309149913161883	0.0913973698449797
3	A	26	50	20120618	13	452	8.48	-0.029952406854959	0.0913770758803596
3	A	26	50	20120618	13	454	8.52	-0.0292673618053455	0.0915360334847703
3	A	26	50	20120618	13	456	8.56	-0.0284522091079937	0.0914772022005756
3	A	26	50	20120618	13	458	8.6	-0.0280198840219762	0.0911500946035987
3	A	26	50	20120618	13	460	8.64	-0.0269496779086504	0.0910861014399013
3	A	26	50	20120618	13	462	8.68	-0.0270570874287126	0.0910776868692052
3	A	26	50	20120618	13	464	8.72	-0.0265014429200562	0.0913773587230721
3	A	26	50	20120618	13	466	8.76	-0.0257371312002717	0.0921671262869793
3	A	26	50	20120618	13	468	8.8	-0.0259195647498178	0.0922746065177197
3	A	26	50	20120618	13	470	8.84	-0.0257507783611486	0.0930359483890232
3	A	26	50	20120618	13	472	8.88	-0.0258682995081818	0.0940031290443302
3	A	26	50	20120618	13	474	8.92	-0.0258182363480738	0.0950219284946637
3	A	26	50	20120618	13	476	8.96	-0.0257491520155519	0.0965038121759967
3	A	26	50	20120618	13	478	9	-0.0258009829426128	0.0983682406259507
3	A	26	50	20120618	13	480	9.04	-0.0262016296448331	0.0991555333161237
3	A	26	50	20120618	13	482	9.08	-0.0261955485265149	0.100186919267163
3	A	26	50	20120618	13	484	9.12	-0.0265058269820996	0.102094127677379
3	A	26	50	20120618	13	486	9.16	-0.0271348691746431	0.103538322567275
3	A	26	50	20120618	13	488	9.2	-0.0271571430382505	0.104490441848143
3	A	26	50	20120618	13	490	9.24	-0.0281222023732139	0.105950758772649
3	A	26	50	20120618	13	492	9.28	-0.0288939387142009	0.107069825964555
3	A	26	50	20120618	13	494	9.32	-0.0297230921258203	0.108060765407710
3	A	26	50	20120618	13	496	9.36	-0.0300198648418843	0.109957437926886
3	A	26	50	20120618	13	498	9.4	-0.0308703021676173	0.110802642662439
3	A	26	50	20120618	13	500	9.44	-0.0314122288047187	0.112203845460038
3	A	26	50	20120618	13	502	9.48	-0.0319961575846225	0.113451323243407
3	A	26	50	20120618	13	504	9.52	-0.033419563535151	0.114337328040234
3	A	26	50	20120618	13	506	9.56	-0.0344246451139296	0.114900609302127
3	A	26	50	20120618	13	508	9.6	-0.0352455960868872	0.116258961428786
3	A	26	50	20120618	13	510	9.64	-0.0365587640902287	0.116357178560693
3	A	26	50	20120618	13	512	9.68	-0.0377852408021968	0.117154441456481
3	A	26	50	20120618	13	514	9.72	-0.0389769278605305	0.117180392275351
3	A	26	50	20120618	13	516	9.76	-0.0398845701248615	0.117620495535961
3	A	26	50	20120618	13	518	9.8	-0.041354432990914	0.118055578338425
3	A	26	50	20120618	13	520	9.84	-0.0427277757813345	0.118179887710558
3	A	26	50	20120618	13	522	9.88	-0.0443290897980096	0.118670195552633
3	A	26	50	20120618	13	524	9.92	-0.0461047763469252	0.119161493344201
3	A	26	50	20120618	13	526	9.96	-0.0472152168361006	0.119098985104744
3	A	26	50	20120618	13	528	10	-0.0484787459434028	0.119287853325999
3	A	26	50	20120618	13	530	10.04	-0.0503552659193157	0.118306530535068
3	A	26	50	20120618	13	532	10.08	-0.0521541455706543	0.118217435080639
3	A	26	50	20120618	13	534	10.12	-0.053336923083545	0.118045820264845
3	A	26	50	20120618	13	536	10.16	-0.054544307912421	0.118058901740297
3	A	26	50	20120618	13	538	10.2	-0.0559089532894329	0.118624657875924
3	A	26	50	20120618	13	540	10.24	-0.0573965645356932	0.119660003624938
3	A	26	50	20120618	13	542	10.28	-0.0588700336463297	0.120244215247554
3	A	26	50	20120618	13	544	10.32	-0.0602269715594267	0.121080722569698
3	A	26	50	20120618	13	546	10.36	-0.0611901217060809	0.121626538294095
3	A	26	50	20120618	13	548	10.4	-0.0623320284470191	0.122348565028365
3	A	26	50	20120618	13	550	10.44	-0.063256853406133	0.122248226576115
3	A	26	50	20120618	13	552	10.48	-0.064201406644442	0.122416659411393
3	A	26	50	20120618	13	554	10.52	-0.0652813708313482	0.121992890317428
3	A	26	50	20120618	13	556	10.56	-0.0661836390841422	0.120878490030278
3	A	26	50	20120618	13	558	10.6	-0.0670087619871088	0.120737846491500
3	A	26	50	20120618	13	560	10.64	-0.0678896049044329	0.119929128465857
3	A	26	50	20120618	13	562	10.68	-0.0684535932731073	0.119428779707490
3	A	26	50	20120618	13	564	10.72	-0.0696804235384659	0.118464993164732
3	A	26	50	20120618	13	566	10.76	-0.0707923489518817	0.118193110607366
3	A	26	50	20120618	13	568	10.8	-0.0722178762227538	0.117781574460715
3	A	26	50	20120618	13	570	10.84	-0.0734787183242876	0.117711500178700
3	A	26	50	20120618	13	572	10.88	-0.0751507430190813	0.118358785726198
3	A	26	50	20120618	13	574	10.92	-0.076163461351097	0.118393999643901
3	A	26	50	20120618	13	576	10.96	-0.07753143012998	0.118539239376757
3	A	26	50	20120618	13	578	11	-0.077834566807075	0.118781989134738
3	A	26	50	20120618	13	580	11.04	-0.079381928576345	0.118876529311383
3	A	26	50	20120618	13	582	11.08	-0.081382757924391	0.118753775574169
3	A	26	50	20120618	13	584	11.12	-0.08229761267789	0.118718561656466
3	A	26	50	20120618	13	586	11.16	-0.083698108368708	0.119191898935792
3	A	26	50	20120618	13	588	11.2	-0.084769940827631	0.119112844397655
3	A	26	50	20120618	13	590	11.24	-0.085918218600667	0.118978557748840
3	A	26	50	20120618	13	592	11.28	-0.087199312240414	0.119585439214861
3	A	26	50	20120618	13	594	11.32	-0.087627097700896	0.120322965729775
3	A	26	50	20120618	13	596	11.36	-0.088142727036805	0.120889209769081
3	A	26	50	20120618	13	598	11.4	-0.088224157453727	0.121534685123219
3	A	26	50	20120618	13	600	11.44	-0.0881424866205	0.122337604873257
3	A	26	50	20120618	13	602	11.48	-0.088295292395914	0.123681037046833
3	A	26	50	20120618	13	604	11.52	-0.08861002562422	0.124705564062094
3	A	26	50	20120618	13	606	11.56	-0.089099909202226	0.125581810785341
3	A	26	50	20120618	13	608	11.6	-0.089639219544237	0.126800367901359
3	A	26	50	20120618	13	610	11.64	-0.089596863848044	0.127801560392841
3	A	26	50	20120618	13	612	11.68	-0.089661705539879	0.128718182913293
3	A	26	50	20120618	13	614	11.72	-0.088964144700239	0.129868292092893
3	A	26	50	20120618	13	616	11.76	-0.089055290764334	0.131122063126615
3	A	26	50	20120618	13	618	11.8	-0.08881338953449	0.131799542133670
3	A	26	50	20120618	13	620	11.84	-0.088835875530131	0.133536337809620
3	A	26	50	20120618	13	622	11.88	-0.088844431522184	0.134858556779761
3	A	26	50	20120618	13	624	11.92	-0.089201520446683	0.136752895846560
3	A	26	50	20120618	13	626	11.96	-0.089168286427967	0.138254083543019
3	A	26	50	20120618	13	628	12	-0.089141345659604	0.140449013702500
3	A	26	50	20120618	13	630	12.04	-0.089157255562181	0.141275975083098
3	A	26	50	20120618	13	632	12.08	-0.089012298672037	0.142451893660211
3	A	26	50	20120618	13	634	12.12	-0.088193539730101	0.143890078142466
3	A	26	50	20120618	13	636	12.16	-0.087737809409627	0.143968213441787
3	A	26	50	20120618	13	638	12.2	-0.086966709464743	0.145067410933142
3	A	26	50	20120618	13	640	12.24	-0.086622702015696	0.145247369608954
3	A	26	50	20120618	13	642	12.28	-0.086389710331295	0.146208681277977
3	A	26	50	20120618	13	644	12.32	-0.086329889097606	0.146682867085441
3	A	26	50	20120618	13	646	12.36	-0.086075896341804	0.147631238700368
3	A	26	50	20120618	13	648	12.4	-0.085502574163618	0.148394065495912
3	A	26	50	20120618	13	650	12.44	-0.084782032353589	0.149188146411185
3	A	26	50	20120618	13	652	12.48	-0.084251136582274	0.149958044274541
3	A	26	50	20120618	13	654	12.52	-0.083655116276412	0.150712456499389
3	A	26	50	20120618	13	656	12.56	-0.082460317948241	0.151770076112009
3	A	26	50	20120618	13	658	12.6	-0.082071479929266	0.152248009585413
3	A	26	50	20120618	13	660	12.64	-0.080780939342923	0.152943166261998
3	A	26	50	20120618	13	662	12.68	-0.080396131832601	0.153285547365448
3	A	26	50	20120618	13	664	12.72	-0.078864397123195	0.154356248453521
3	A	26	50	20120618	13	666	12.76	-0.07844098158262	0.155370805263167
3	A	26	50	20120618	13	668	12.8	-0.077284084177921	0.155605635425199
3	A	26	50	20120618	13	670	12.84	-0.07680190806383	0.155988816589924
3	A	26	50	20120618	13	672	12.88	-0.0755682188626938	0.156914207234463
3	A	26	50	20120618	13	674	12.92	-0.0744943357941058	0.157347451559296
3	A	26	50	20120618	13	676	12.96	-0.0739215793013447	0.157405434315354
3	A	26	50	20120618	13	678	13	-0.0729963300781621	0.157323763482127
3	A	26	50	20120618	13	680	13.04	-0.0723723790544431	0.158033981533150
3	A	26	50	20120618	13	682	13.08	-0.0720186842424936	0.158070892507128
3	A	26	50	20120618	13	684	13.12	-0.0719018702022416	0.158296600991683
3	A	26	50	20120618	13	686	13.16	-0.0715017184747681	0.158528461305234
3	A	26	50	20120618	13	688	13.2	-0.0719715909308666	0.158396585890543
3	A	26	50	20120618	13	690	13.24	-0.0722501910026541	0.158926915976433
3	A	26	50	20120618	13	692	13.28	-0.0720456250108568	0.159316743944901
3	A	26	50	20120618	13	694	13.32	-0.0721134365511726	0.160453842359727
3	A	26	50	20120618	13	696	13.36	-0.0721040320309828	0.161272177037594
3	A	26	50	20120618	13	698	13.4	-0.0726968703563296	0.162645095563946
3	A	26	50	20120618	13	700	13.44	-0.0728220282565996	0.164051530951726
3	A	26	50	20120618	13	702	13.48	-0.0729965422101965	0.165325171685999
3	A	26	50	20120618	13	704	13.52	-0.0731755109365148	0.166800832827657
3	A	26	50	20120618	13	706	13.56	-0.0731591060591912	0.167989620748188
3	A	26	50	20120618	13	708	13.6	-0.0733884914990081	0.169605784007268
3	A	26	50	20120618	13	710	13.64	-0.073505164117904	0.170640281228144
3	A	26	50	20120618	13	712	13.68	-0.0733226598576797	0.171416755184565
3	A	26	50	20120618	13	714	13.72	-0.0734340998863947	0.172341933697069
3	A	26	50	20120618	13	716	13.76	-0.07336098504522	0.173232463977296
3	A	26	50	20120618	13	718	13.8	-0.0736367566898828	0.173248020326482
3	A	26	50	20120618	13	720	13.84	-0.0743306405742612	0.173747732688746
3	A	26	50	20120618	13	722	13.88	-0.0745517528647381	0.174655162821043
3	A	26	50	20120618	13	724	13.92	-0.0754632842163657	0.175471800442635
3	A	26	50	20120618	13	726	13.96	-0.076092892094334	0.176277619330476
3	A	26	50	20120618	13	728	14	-0.076925863882572	0.177206757640955
3	A	26	50	20120618	13	730	14.04	-0.077133258301494	0.178129319858369
3	A	26	50	20120618	13	732	14.08	-0.077352744246374	0.178872913349465
3	A	26	50	20120618	13	734	14.12	-0.077565724808868	0.179764433579185
3	A	26	50	20120618	13	736	14.16	-0.07732057088783	0.180143937788648
3	A	26	50	20120618	13	738	14.2	-0.076955420946026	0.181407113342559
3	A	26	50	20120618	13	740	14.24	-0.076718610885006	0.182321331699955
3	A	26	50	20120618	13	742	14.28	-0.076726459770277	0.182624609798406
3	A	26	50	20120618	13	744	14.32	-0.076733813680802	0.183537908916987
3	A	26	50	20120618	13	746	14.36	-0.076656244066906	0.184422994474998
3	A	26	50	20120618	13	748	14.4	-0.076195422577606	0.185161001822522
3	A	26	50	20120618	13	750	14.44	-0.076092397119587	0.186010732041474
3	A	26	50	20120618	13	752	14.48	-0.0750633446209266	0.187019985550262
3	A	26	50	20120618	13	754	14.52	-0.0742762640627879	0.187347446700629
3	A	26	50	20120618	13	756	14.56	-0.0733737836779595	0.188305081414390
3	A	26	50	20120618	13	758	14.6	-0.0719824803752968	0.189192924688848
3	A	26	50	20120618	13	760	14.64	-0.0713882278363876	0.190051635163921
3	A	26	50	20120618	13	762	14.68	-0.070915880506555	0.190550852551439
3	A	26	50	20120618	13	764	14.72	-0.069951598989051	0.190823583636942
3	A	26	50	20120618	13	766	14.76	-0.0688349359602012	0.191398602871403
3	A	26	50	20120618	13	768	14.8	-0.068134617404114	0.191746782250459
3	A	26	50	20120618	13	770	14.84	-0.0670822303816741	0.192176915305455
3	A	26	50	20120618	13	772	14.88	-0.0662281161006788	0.193043757508512
3	A	26	50	20120618	13	774	14.92	-0.0654279540670881	0.193357430076646
3	A	26	50	20120618	13	776	14.96	-0.0654263277214914	0.193516034127666
3	A	26	50	20120618	13	778	15	-0.0654013668521155	0.193357147233934
3	A	26	50	20120618	13	780	15.04	-0.0653728704488337	0.193155126826549
3	A	26	50	20120618	13	782	15.08	-0.0653181403839699	0.193317337122153
3	A	26	50	20120618	13	784	15.12	-0.0653582333384632	0.193585542724257
3	A	26	50	20120618	13	786	15.16	-0.0653250700304255	0.194088224935002
3	A	26	50	20120618	13	788	15.2	-0.0654008718773687	0.194720944082808
3	A	26	50	20120618	13	790	15.24	-0.0659341011010615	0.194483285493651
3	A	26	50	20120618	13	792	15.28	-0.0665782753787224	0.195217969439304
3	A	26	50	20120618	13	794	15.32	-0.0673524158827654	0.195252759092939
3	A	26	50	20120618	13	796	15.36	-0.0679294150162137	0.195788746033078
3	A	26	50	20120618	13	798	15.4	-0.0687643667034387	0.196162946941682
3	A	26	50	20120618	13	800	15.44	-0.0693900854941107	0.196097256721710
3	A	26	50	20120618	13	802	15.48	-0.0708582513038883	0.196773038672490
3	A	26	50	20120618	13	804	15.52	-0.0722566963850409	0.197119733127305
3	A	26	50	20120618	13	806	15.56	-0.0736123615059318	0.197536077600068
3	A	26	50	20120618	13	808	15.6	-0.0747841788637141	0.198506793789281
3	A	26	50	20120618	13	810	15.64	-0.076396665167532	0.199222103009129
3	A	26	50	20120618	13	812	15.68	-0.077502085198561	0.199697773740833
3	A	26	50	20120618	13	814	15.72	-0.078797999796441	0.200130028116173
3	A	26	50	20120618	13	816	15.76	-0.080820325190635	0.200210638289228
3	A	26	50	20120618	13	818	15.8	-0.082438680480737	0.200492986026956
3	A	26	50	20120618	13	820	15.84	-0.083803962253852	0.200069570486381
3	A	26	50	20120618	13	822	15.88	-0.085114372540747	0.200412375853901
3	A	26	50	20120618	13	824	15.92	-0.086678846294122	0.201099330091823
3	A	26	50	20120618	13	826	15.96	-0.088453330761509	0.20158617311067
3	A	26	50	20120618	13	828	16	-0.090075928692298	0.202330968683294
3	A	26	50	20120618	13	830	16.04	-0.091273838290306	0.203254379428846
3	A	26	50	20120618	13	832	16.08	-0.092879536369025	0.204198508403086
3	A	26	50	20120618	13	834	16.12	-0.093800047976773	0.204881714975068
3	A	26	50	20120618	13	836	16.16	-0.094532822734117	0.205826197502699
3	A	26	50	20120618	13	838	16.2	-0.095167238938198	0.206352850633327
3	A	26	50	20120618	13	840	16.24	-0.095329166391089	0.206732566974824
3	A	26	50	20120618	13	842	16.28	-0.095608897833727	0.206271816196203
3	A	26	50	20120618	13	844	16.32	-0.095954460917693	0.205643410399762
3	A	26	50	20120618	13	846	16.36	-0.096269406278033	0.205690503711389
3	A	26	50	20120618	13	848	16.4	-0.096105074662085	0.205832207910339
3	A	26	50	20120618	13	850	16.44	-0.096118933954997	0.2058494613158
3	A	26	50	20120618	13	852	16.48	-0.096304408063702	0.205572063325541
3	A	26	50	20120618	13	854	16.52	-0.096380209910645	0.205770618909698
3	A	26	50	20120618	13	856	16.56	-0.096454668254704	0.205838996135439
3	A	26	50	20120618	13	858	16.6	-0.09622252509844	0.205997600186459
3	A	26	50	20120618	13	860	16.64	-0.096486063795789	0.205753860478984
3	A	26	50	20120618	13	862	16.68	-0.096328025430193	0.205798761759589
3	A	26	50	20120618	13	864	16.72	-0.0965345006103	0.205886443000456
3	A	26	50	20120618	13	866	16.76	-0.096254132771559	0.205304140566149
3	A	26	50	20120618	13	868	16.8	-0.095936783248163	0.204685280711255
3	A	26	50	20120618	13	870	16.84	-0.096059749117411	0.204443520902767
3	A	26	50	20120618	13	872	16.88	-0.096520994870779	0.203795598959166
3	A	26	50	20120618	13	874	16.92	-0.096860335415071	0.203160687780338
3	A	26	50	20120618	13	876	16.96	-0.097708439288426	0.202077824455629
3	A	26	50	20120618	13	878	17	-0.098609788302404	0.200856863176554
3	A	26	50	20120618	13	880	17.04	-0.099739532806706	0.199352352078224
3	A	26	50	20120618	13	882	17.08	-0.100922381030275	0.198054952556103
3	A	26	50	20120618	13	884	17.12	-0.102258883557396	0.196692994184859
3	A	26	50	20120618	13	886	17.16	-0.103398951820703	0.195701418345601
3	A	26	50	20120618	13	888	17.2	-0.104321938302185	0.194839243047301
3	A	26	50	20120618	13	890	17.24	-0.105732404198618	0.193942136674009
3	A	26	50	20120618	13	892	17.28	-0.107574134520897	0.192111720060230
3	A	26	50	20120618	13	894	17.32	-0.10938149945361	0.190888425328777
3	A	26	50	20120618	13	896	17.36	-0.111073111006242	0.188662241049567
3	A	26	50	20120618	13	898	17.4	-0.112222300947027	0.188143790357602
3	A	26	50	20120618	13	900	17.44	-0.113946934386341	0.186577548837273
3	A	26	50	20120618	13	902	17.48	-0.113368803882042	0.185701867799452
3	A	26	50	20120618	13	904	17.52	-0.113353954639637	0.185298109827394
3	A	26	50	20120618	13	906	17.56	-0.113902033105735	0.185147425372323
3	A	26	50	20120618	13	908	17.6	-0.114274254115352	0.185107544549865
3	A	26	50	20120618	13	910	17.64	-0.114546490226109	0.184377103244899
3	A	26	50	20120618	13	912	17.68	-0.114735004893973	0.184245157119529
3	A	26	50	20120618	13	914	17.72	-0.114949470380707	0.183506018401155
3	A	26	50	20120618	13	916	17.76	-0.115297579049085	0.183118311753031
3	A	26	50	20120618	13	918	17.8	-0.115248576549149	0.182178778972868
3	A	26	50	20120618	13	920	17.84	-0.11555220820099	0.180323755043103
3	A	26	50	20120618	13	922	17.88	-0.116150349827196	0.179415900646738
3	A	26	50	20120618	13	924	17.92	-0.116390554000765	0.177948159101029
3	A	26	50	20120618	13	926	17.96	-0.11682372761492	0.175891468317270
3	A	26	50	20120618	13	928	18	-0.117336309320602	0.173916589788094
3	A	26	50	20120618	13	930	18.04	-0.11790956078811	0.172344903545550
3	A	26	50	20120618	13	932	18.08	-0.119048709812601	0.171014835690139
3	A	26	50	20120618	13	934	18.12	-0.119532653693646	0.169260928030083
3	A	26	50	20120618	13	936	18.16	-0.120075782412275	0.168118172761008
3	A	26	50	20120618	13	938	18.2	-0.121243781393439	0.166851178830478
3	A	26	50	20120618	13	940	18.24	-0.122078096684561	0.16421939810158
3	A	26	50	20120618	13	942	18.28	-0.122994789915691	0.163534635894679
3	A	26	50	20120618	13	944	18.32	-0.124132454015942	0.161214689256284
3	A	26	50	20120618	13	946	18.36	-0.125068451262199	0.159093581044758
3	A	26	50	20120618	13	948	18.4	-0.126268786236466	0.156759046793467
3	A	26	50	20120618	13	950	18.44	-0.12736863426606	0.154837540684136
3	A	26	50	20120618	13	952	18.48	-0.128154010696856	0.152981604586623
3	A	26	50	20120618	13	954	18.52	-0.129091153456098	0.151251088018890
3	A	26	50	20120618	13	956	18.56	-0.130005160388566	0.149618660596736
3	A	26	50	20120618	13	958	18.6	-0.130841461942637	0.147638260270705
3	A	26	50	20120618	13	960	18.64	-0.131919481585895	0.145553320571038
3	A	26	50	20120618	13	962	18.68	-0.132702779122754	0.143385507956615
3	A	26	50	20120618	13	964	18.72	-0.133117447752445	0.141852196399087
3	A	26	50	20120618	13	966	18.76	-0.133648753645693	0.139957588631711
3	A	26	50	20120618	13	968	18.8	-0.133811338707891	0.138711715980735
3	A	26	50	20120618	13	970	18.84	-0.134514195777323	0.136590402708243
3	A	26	50	20120618	13	972	18.88	-0.134475022061645	0.133863374695919
3	A	26	50	20120618	13	974	18.92	-0.134173935994216	0.133396542798980
3	A	26	50	20120618	13	976	18.96	-0.133836575348912	0.132758096086247
3	A	26	50	20120618	13	978	19	-0.133927155727582	0.132683072056763
3	A	26	50	20120618	13	980	19.04	-0.133665809061255	0.133220190367752
3	A	26	50	20120618	13	982	19.08	-0.133430837477867	0.132984228834870
3	A	26	50	20120618	13	984	19.12	-0.133703780695405	0.132968672485684
3	A	26	50	20120618	13	986	19.16	-0.133672738707711	0.132658889004846
3	A	26	50	20120618	13	988	19.2	-0.133547651518119	0.132738721360442
3	A	26	50	20120618	13	990	19.24	-0.133025241028179	0.132908992673352
3	A	26	50	20120618	13	992	19.28	-0.13269028454593	0.132741903340957
3	A	26	50	20120618	13	994	19.32	-0.132402562796666	0.132978713401977
3	A	26	50	20120618	13	996	19.36	-0.131806188937413	0.133114053639896
3	A	26	50	20120618	13	998	19.4	-0.132078142205457	0.132977864873839
3	A	26	50	20120618	13	1000	19.44	-0.1318149570615	0.132813957521960
3	A	26	50	20120618	13	1002	19.48	-0.131802511982151	0.132844787377620
3	A	26	50	20120618	13	1004	19.52	-0.131776207609891	0.132944630855124
3	A	26	50	20120618	13	1006	19.56	-0.131669575907288	0.131672404334413
3	A	26	50	20120618	13	1008	19.6	-0.131737387447603	0.131241139908567
3	A	26	50	20120618	13	1010	19.64	-0.131379803548357	0.130133598557195
3	A	26	50	20120618	13	1012	19.68	-0.131561459280444	0.129258978179545
3	A	26	50	20120618	13	1014	19.72	-0.131275929562201	0.129142871246074
3	A	26	50	20120618	13	1016	19.76	-0.131166186589761	0.129242714723578
3	A	26	50	20120618	13	1018	19.8	-0.13136240872154	0.128203621308624
3	A	26	50	20120618	13	1020	19.84	-0.131582601773202	0.128652351271965
3	A	26	50	20120618	13	1022	19.88	-0.131540599630399	0.128031087254014
3	A	26	50	20120618	13	1024	19.92	-0.131556792375688	0.126795842417960
3	A	26	50	20120618	13	1026	19.96	-0.131941812018044	0.126060097812135
3	A	26	50	20120618	13	1028	20	-0.132568308626176	0.124522847669836
3	A	26	50	20120618	13	1030	20.04	-0.132991653456072	0.123562101686237
3	A	26	50	20120618	13	1032	20.08	-0.133788350666435	0.122335483552913
3	A	26	50	20120618	13	1034	20.12	-0.134859829571967	0.121362999596747
3	A	26	50	20120618	13	1036	20.16	-0.136521671929112	0.120937179893117
3	A	26	50	20120618	13	1038	20.2	-0.137862275675563	0.120695420084629
3	A	26	50	20120618	13	1040	20.24	-0.139307814068343	0.120139422022582
3	A	26	50	20120618	13	1042	20.28	-0.141274702290891	0.120182131272166
3	A	26	50	20120618	13	1044	20.32	-0.142375738259877	0.120329845878756
3	A	26	50	20120618	13	1046	20.36	-0.143004780452421	0.120662468908626
3	A	26	50	20120618	13	1048	20.4	-0.144032277316163	0.121378697367290
3	A	26	50	20120618	13	1050	20.44	-0.144902160078378	0.121853731702891
3	A	26	50	20120618	13	1052	20.48	-0.145555173190804	0.122429670176167
3	A	26	50	20120618	13	1054	20.52	-0.146126161916612	0.123383203670597
3	A	26	50	20120618	13	1056	20.56	-0.146834682911361	0.123940403814172
3	A	26	50	20120618	13	1058	20.6	-0.147633147888677	0.124598578806101
3	A	26	50	20120618	13	1060	20.64	-0.148777953767418	0.125681159288097
3	A	26	50	20120618	13	1062	20.68	-0.150374742300694	0.126980680130562
3	A	26	50	20120618	13	1064	20.72	-0.151668394156874	0.127748951648321
3	A	26	50	20120618	13	1066	20.76	-0.15242174572155	0.128207581106599
3	A	26	50	20120618	13	1068	20.8	-0.153414099378268	0.129376145773188
3	A	26	50	20120618	13	1070	20.84	-0.154476456606322	0.129612036595391
3	A	26	50	20120618	13	1072	20.88	-0.154775492064086	0.130174257197113
3	A	26	50	20120618	13	1074	20.92	-0.155749036680424	0.131207481625783
3	A	26	50	20120618	13	1076	20.96	-0.15662528340367	0.131520588508492
3	A	26	50	20120618	13	1078	21	-0.156895115351371	0.132052615650657
3	A	26	50	20120618	13	1080	21.04	-0.157542330188191	0.133368329238411
3	A	26	50	20120618	13	1082	21.08	-0.157780908016163	0.134362945636828
3	A	26	50	20120618	13	1084	21.12	-0.158200363758763	0.135575492345206
3	A	26	50	20120618	13	1086	21.16	-0.159302601809277	0.136342844624150
3	A	26	50	20120618	13	1088	21.2	-0.159911208615844	0.136654890846687
3	A	26	50	20120618	13	1090	21.24	-0.160447266266662	0.137096054767470
3	A	26	50	20120618	13	1092	21.28	-0.161263267492151	0.137617899571985
3	A	26	50	20120618	13	1094	21.32	-0.161995971538816	0.137736552089869
3	A	26	50	20120618	13	1096	21.36	-0.162613629312183	0.137490832483406
3	A	26	50	20120618	13	1098	21.4	-0.163032660790714	0.138321965794013
3	A	26	50	20120618	13	1100	21.44	-0.163671461056838	0.138299762641084
3	A	26	50	20120618	13	1102	21.48	-0.164015185663173	0.138428385364581
3	A	26	50	20120618	13	1104	21.52	-0.164453874710221	0.139109753458933
3	A	26	50	20120618	13	1106	21.56	-0.164383729717527	0.139360917787610
3	A	26	50	20120618	13	1108	21.6	-0.164398225406541	0.138787807741459
3	A	26	50	20120618	13	1110	21.64	-0.164565809713683	0.138170503521483
3	A	26	50	20120618	13	1112	21.68	-0.16460611480021	0.137960492807470
3	A	26	50	20120618	13	1114	21.72	-0.164794912310787	0.137736339957834
3	A	26	50	20120618	13	1116	21.76	-0.165384639366297	0.137241365211004
3	A	26	50	20120618	13	1118	21.8	-0.165722353564991	0.135991483264578
3	A	26	50	20120618	13	1120	21.84	-0.166962194595124	0.135009029102798
3	A	26	50	20120618	13	1122	21.88	-0.16800043948194	0.133727539483253
3	A	26	50	20120618	13	1124	21.92	-0.169192904357733	0.132806603611436
3	A	26	50	20120618	13	1126	21.96	-0.170507062310568	0.131612653811402
3	A	26	50	20120618	13	1128	22	-0.172433433314555	0.129714567078663
3	A	26	50	20120618	13	1130	22.04	-0.173637989716306	0.127860886651783
3	A	26	50	20120618	13	1132	22.08	-0.175000796615687	0.127152860631781
3	A	26	50	20120618	13	1134	22.12	-0.175884821513526	0.126126000164142
3	A	26	50	20120618	13	1136	22.16	-0.177036415617367	0.124707119697013
3	A	26	50	20120618	13	1138	22.2	-0.177618718051674	0.124140373611892
3	A	26	50	20120618	13	1140	22.24	-0.178364362152435	0.123029862412038
3	A	26	50	20120618	13	1142	22.28	-0.179400273586873	0.122258408913764
3	A	26	50	20120618	13	1144	22.32	-0.180528391745578	0.121246256267173
3	A	26	50	20120618	13	1146	22.36	-0.181085945442544	0.120339391820302
3	A	26	50	20120618	13	1148	22.4	-0.181991961361278	0.119945321211146
3	A	26	50	20120618	13	1150	22.44	-0.182416296140668	0.119447447326513
3	A	26	50	20120618	13	1152	22.48	-0.18344944985866	0.118625011429315
3	A	26	50	20120618	13	1154	22.52	-0.184903827086204	0.117371452527627
3	A	26	50	20120618	13	1156	22.56	-0.185891443127488	0.117349744349445
3	A	26	50	20120618	13	1158	22.6	-0.186958467260298	0.116885175194205
3	A	26	50	20120618	13	1160	22.64	-0.188078736533732	0.116275437016788
3	A	26	50	20120618	13	1162	22.68	-0.189035946983424	0.115994220649910
3	A	26	50	20120618	13	1164	22.72	-0.190416077998944	0.115680406660420
3	A	26	50	20120618	13	1166	22.76	-0.191239645266992	0.115822747255473
3	A	26	50	20120618	13	1168	22.8	-0.192800937039852	0.116232869188561
3	A	26	50	20120618	13	1170	22.84	-0.193798169733359	0.116897337430842
3	A	26	50	20120618	13	1172	22.88	-0.194600877351362	0.117373078873224
3	A	26	50	20120618	13	1174	22.92	-0.195521883933858	0.118266508291253
3	A	26	50	20120618	13	1176	22.96	-0.196427334167167	0.118793656396628
3	A	26	50	20120618	13	1178	23	-0.197330380237421	0.119108248203578
3	A	26	50	20120618	13	1180	23.04	-0.198201606502521	0.118768766237930
3	A	26	50	20120618	13	1182	23.08	-0.19910253125243	0.118132299424184
3	A	26	50	20120618	13	1184	23.12	-0.19929048023487	0.117856669200877
3	A	26	50	20120618	13	1186	23.16	-0.199749675378572	0.117435657823359
3	A	26	50	20120618	13	1188	23.2	-0.199795213055281	0.117322237895657
3	A	26	50	20120618	13	1190	23.24	-0.199746705530091	0.117186897657738
3	A	26	50	20120618	13	1192	23.28	-0.200560514724559	0.116704014436865
3	A	26	50	20120618	13	1194	23.32	-0.200717987404729	0.116809585479296
3	A	26	50	20120618	13	1196	23.36	-0.200722725020163	0.116526247792075
3	A	26	50	20120618	13	1198	23.4	-0.201258924092337	0.116568462066912
3	A	26	50	20120618	13	1200	23.44	-0.201593739153229	0.116776705013971
3	A	26	50	20120618	13	1202	23.48	-0.201465752825834	0.116996615222920
3	A	26	50	20120618	13	1204	23.52	-0.201359474676622	0.117402706647356
3	A	26	50	20120618	13	1206	23.56	-0.201613326011068	0.116991877607486
3	A	26	50	20120618	13	1208	23.6	-0.201978688084907	0.116790564306883
3	A	26	50	20120618	13	1210	23.64	-0.20207138978392	0.116794029130110
3	A	26	50	20120618	13	1212	23.68	-0.202164445036324	0.116692488596332
3	A	26	50	20120618	13	1214	23.72	-0.202058520440503	0.116821040609152
3	A	26	50	20120618	13	1216	23.76	-0.202298441771359	0.116260092799636
3	A	26	50	20120618	13	1218	23.8	-0.202554485136827	0.116524480025122
3	A	26	50	20120618	13	1220	23.84	-0.202379122655093	0.116620646547363
3	A	26	50	20120618	13	1222	23.88	-0.20290690715657	0.116480356561976
3	A	26	50	20120618	13	1224	23.92	-0.20322376170522	0.116078649199584
3	A	26	50	20120618	13	1226	23.96	-0.203124130359751	0.115994432781945
3	A	26	50	20120618	13	1228	24	-0.203040833180927	0.116343602110495
3	A	26	50	20120618	13	1230	24.04	-0.203476552379494	0.116245879953335
3	A	26	50	20120618	13	1232	24.08	-0.203216902769442	0.116334409722339
3	A	26	50	20120618	13	1234	24.12	-0.203340363613438	0.116319843322647
3	A	26	50	20120618	13	1236	24.16	-0.203426913483455	0.115916509614658
3	A	26	50	20120618	13	1238	24.2	-0.20319632596211	0.115492316256624
3	A	26	50	20120618	13	1240	24.24	-0.202719594570234	0.115294467779248
3	A	26	50	20120618	13	1242	24.28	-0.202152282799688	0.115154672768607
3	A	26	50	20120618	13	1244	24.32	-0.202087723950566	0.114766683277770
3	A	26	50	20120618	13	1246	24.36	-0.201729220812504	0.114501518234825
3	A	26	50	20120618	13	1248	24.4	-0.201288976130537	0.114018281460563
3	A	26	50	20120618	13	1250	24.44	-0.200842933172965	0.112938387984334
3	A	26	50	20120618	13	1252	24.48	-0.200339190302047	0.111982662458883
3	A	26	50	20120618	13	1254	24.52	-0.199668923784161	0.110936073712049
3	A	26	50	20120618	13	1256	24.56	-0.1995411495888	0.110659382828570
3	A	26	50	20120618	13	1258	24.6	-0.199409062042075	0.110273868211467
3	A	26	50	20120618	13	1260	24.64	-0.198937704661736	0.110555720974448
3	A	26	50	20120618	13	1262	24.68	-0.199204354628921	0.110511102536555
3	A	26	50	20120618	13	1264	24.72	-0.198956796544828	0.110622896118661
3	A	26	50	20120618	13	1266	24.76	-0.199011314477657	0.110418471548220
3	A	26	50	20120618	13	1268	24.8	-0.198942725119882	0.110368266966756
3	A	26	50	20120618	13	1270	24.84	-0.198753644766593	0.108557649342849
3	A	26	50	20120618	13	1272	24.88	-0.198837083366773	0.108584519400535
3	A	26	50	20120618	13	1274	24.92	-0.198276347689292	0.108242986825221
3	A	26	50	20120618	13	1276	24.96	-0.197867569259088	0.107793337623065
3	A	26	50	20120618	13	1278	25	-0.197675165503927	0.107193781783297
3	A	26	50	20120618	13	1280	25.04	-0.196734430642237	0.106799499042107
3	A	26	50	20120618	13	1282	25.08	-0.196051860466357	0.106139980547294
3	A	26	50	20120618	13	1284	25.12	-0.195097619865146	0.104839964730083
3	A	26	50	20120618	13	1286	25.16	-0.195053354980644	0.104766849888908
3	A	26	50	20120618	13	1288	25.2	-0.194867385897192	0.104983931670733
3	A	26	50	20120618	13	1290	25.24	-0.194813221517753	0.104794851317443
3	A	26	50	20120618	13	1292	25.28	-0.19456340069196	0.105047500570361
3	A	26	50	20120618	13	1294	25.32	-0.194822131063196	0.104798669694062
3	A	26	50	20120618	13	1296	25.36	-0.194516165958976	0.104005790860317
3	A	26	50	20120618	13	1298	25.4	-0.194611059689011	0.103908068703157
3	A	26	50	20120618	13	1300	25.44	-0.193887194477111	0.104005437306927
3	A	26	50	20120618	13	1302	25.48	-0.193049909337508	0.103207891568426
3	A	26	50	20120618	13	1304	25.52	-0.192960248197653	0.102635700761090
3	A	26	50	20120618	13	1306	25.56	-0.192495608331736	0.102642135432799
3	A	26	50	20120618	13	1308	25.6	-0.192160439717453	0.102463944523940
3	A	26	50	20120618	13	1310	25.64	-0.19238643104472	0.102066833355626
3	A	26	50	20120618	13	1312	25.68	-0.192148065348782	0.102184990898762
3	A	26	50	20120618	13	1314	25.72	-0.19207601116778	0.102213204459331
3	A	26	50	20120618	13	1316	25.76	-0.191897749548242	0.102254287363318
3	A	26	50	20120618	13	1318	25.8	-0.192008058206108	0.102255701576881
3	A	26	50	20120618	13	1320	25.84	-0.191499507009078	0.101630053496887
3	A	26	50	20120618	13	1322	25.88	-0.191184278806025	0.101426265322549
3	A	26	50	20120618	13	1324	25.92	-0.191323720263275	0.101476328482657
3	A	26	50	20120618	13	1326	25.96	-0.19098225839864	0.101558989265377
3	A	26	50	20120618	13	1328	26	-0.190847271714112	0.101283854016818
3	A	26	50	20120618	13	1330	26.04	-0.190385813828709	0.100917996968232
3	A	26	50	20120618	13	1332	26.08	-0.190531477825634	0.100973151297164
3	A	26	50	20120618	13	1334	26.12	-0.1906327355167	0.100956746419841
3	A	26	50	20120618	13	1336	26.16	-0.19002723997997	0.100191869014631
3	A	26	50	20120618	13	1338	26.2	-0.189828260131744	0.100071236597761
3	A	26	50	20120618	13	1340	26.24	-0.188972731637186	0.0999806562190907
3	A	26	50	20120618	13	1342	26.28	-0.188153548431182	0.0993191578252907
3	A	26	50	20120618	13	1344	26.32	-0.18778337803123	0.0984575482124147
3	A	26	50	20120618	13	1346	26.36	-0.186704898768565	0.0975829985454437
3	A	26	50	20120618	13	1348	26.4	-0.185335869329509	0.0963852303687917
3	A	26	50	20120618	13	1350	26.44	-0.184507281603315	0.0956638400306247
3	A	26	50	20120618	13	1352	26.48	-0.182914947842761	0.0944051192494348
3	A	26	50	20120618	13	1354	26.52	-0.182041529546639	0.0935758244164592
3	A	26	50	20120618	13	1356	26.56	-0.181352524699051	0.0922665455004142
3	A	26	50	20120618	13	1358	26.6	-0.180352746421132	0.091705032005474
3	A	26	50	20120618	13	1360	26.64	-0.179523380877478	0.0909999758339528
3	A	26	50	20120618	13	1362	26.68	-0.179296187468683	0.0908637163572181
3	A	26	50	20120618	13	1364	26.72	-0.179358271444071	0.0910151786297483
3	A	26	50	20120618	13	1366	26.76	-0.179085752490602	0.0908082791855731
3	A	26	50	20120618	13	1368	26.8	-0.178837840853118	0.0903519124689953
3	A	26	50	20120618	13	1370	26.84	-0.178799515665577	0.0908229870066218
3	A	26	50	20120618	13	1372	26.88	-0.179114461025918	0.0904274314732261
3	A	26	50	20120618	13	1374	26.92	-0.178749381794791	0.0902494526964014
3	A	26	50	20120618	13	1376	26.96	-0.179135249965285	0.0906230172089023
3	A	26	50	20120618	13	1378	27	-0.178741815752232	0.0908764442792795
3	A	26	50	20120618	13	1380	27.04	-0.178608808966691	0.0912102693906777
3	A	26	50	20120618	13	1382	27.08	-0.178549624129106	0.091515527388116
3	A	26	50	20120618	13	1384	27.12	-0.178236517246396	0.0921864303021057
3	A	26	50	20120618	13	1386	27.16	-0.178048780395991	0.0928253012789078
3	A	26	50	20120618	13	1388	27.2	-0.177167371793242	0.093165066087268
3	A	26	50	20120618	13	1390	27.24	-0.176590867634541	0.093160328471834
3	A	26	50	20120618	13	1392	27.28	-0.17592491446802	0.0937329435432388
3	A	26	50	20120618	13	1394	27.32	-0.175013807380461	0.0938393631138074
3	A	26	50	20120618	13	1396	27.36	-0.173634383471722	0.0946092609771637
3	A	26	50	20120618	13	1398	27.4	-0.172855576062923	0.0952466470297247
3	A	26	50	20120618	13	1400	27.44	-0.171752489484272	0.0958872857734797
3	A	26	50	20120618	13	1402	27.48	-0.170980046036504	0.0959992914876197
3	A	26	50	20120618	13	1404	27.52	-0.170824694676677	0.0964304144921097
3	A	26	50	20120618	13	1406	27.56	-0.169167165670898	0.0972196163705917
3	A	26	50	20120618	13	1408	27.6	-0.168171630033665	0.0977173488338687
3	A	26	50	20120618	13	1410	27.64	-0.166771487896238	0.0984980654309767
3	A	26	50	20120618	13	1412	27.68	-0.165332242753811	0.0994522353215097
3	A	26	50	20120618	13	1414	27.72	-0.164364354991723	0.0996069502852337
3	A	26	50	20120618	13	1416	27.76	-0.16200035560086	0.100429456893110
3	A	26	50	20120618	13	1418	27.8	-0.160416365700324	0.100539836261653
3	A	26	50	20120618	13	1420	27.84	-0.158526269274212	0.101505037017973
3	A	26	50	20120618	13	1422	27.88	-0.15711615693117	0.101113441282552
3	A	26	50	20120618	13	1424	27.92	-0.155390674963718	0.101129139053094
3	A	26	50	20120618	13	1426	27.96	-0.153742196924738	0.101309663414331
3	A	26	50	20120618	13	1428	28	-0.151676596595536	0.100521380774664
3	A	26	50	20120618	13	1430	28.04	-0.151698870459143	0.100538704890803
3	A	26	50	20120618	13	1432	28.08	-0.151209199013172	0.100735634129364
3	A	26	50	20120618	13	1434	28.12	-0.151188763627195	0.100529795345360
3	A	26	50	20120618	13	1436	28.16	-0.151205239215197	0.100953140175257
3	A	26	50	20120618	13	1438	28.2	-0.151341922956001	0.100860297054887
3	A	26	50	20120618	13	1440	28.24	-0.151094082029195	0.100444871820940
3	A	26	50	20120618	13	1442	28.28	-0.151062120802685	0.100663509237683
3	A	26	50	20120618	13	1444	28.32	-0.15127616202535	0.100524421333823
3	A	26	50	20120618	13	1446	28.36	-0.151007461448499	0.100189252719541
3	A	26	50	20120618	13	1448	28.4	-0.151045220950615	0.100403223231528
3	A	26	50	20120618	13	1450	28.44	-0.151161398594764	0.100188050638013
3	A	26	50	20120618	13	1452	28.48	-0.150970409053165	0.101083318533673
3	A	26	50	20120618	13	1454	28.52	-0.151684021216739	0.100847710554182
3	A	26	50	20120618	13	1456	28.56	-0.151471464918314	0.101210173490218
3	A	26	50	20120618	13	1458	28.6	-0.151421472468884	0.101675944726986
3	A	26	50	20120618	13	1460	28.64	-0.152340640573748	0.101528937227177
3	A	26	50	20120618	13	1462	28.68	-0.152216826176363	0.102235407612261
3	A	26	50	20120618	13	1464	28.72	-0.152448757200592	0.102403699026183
3	A	26	50	20120618	13	1466	28.76	-0.152627443084198	0.102776556431903
3	A	26	50	20120618	13	1468	28.8	-0.152372318957546	0.102243963604313
3	A	26	50	20120618	13	1470	28.84	-0.152037362475297	0.102687814530864
3	A	26	50	20120618	13	1472	28.88	-0.152691719090607	0.101559696372159
3	A	26	50	20120618	13	1474	28.92	-0.152403219523883	0.101825568521885
3	A	26	50	20120618	13	1476	28.96	-0.152591097795645	0.101077661679424
3	A	26	50	20120618	13	1478	29	-0.152241433492348	0.100981848710573
3	A	26	50	20120618	13	1480	29.04	-0.152357399004463	0.100735775550720
3	A	26	50	20120618	13	1482	29.08	-0.152383208401976	0.100848559082319
3	A	26	50	20120618	13	1484	29.12	-0.152445221666686	0.100376423884521
3	A	26	50	20120618	13	1486	29.16	-0.152196744343777	0.100685712390612
3	A	26	50	20120618	13	1488	29.2	-0.152140317222638	0.100641730348822
3	A	26	50	20120618	13	1490	29.24	-0.152010492417612	0.100533967275369
3	A	26	50	20120618	13	1492	29.28	-0.151882718222252	0.100346371846321
3	A	26	50	20120618	13	1494	29.32	-0.151569257786152	0.0997929193686857
3	A	26	50	20120618	13	1496	29.36	-0.151593299416712	0.0999909092674177
3	A	26	50	20120618	13	1498	29.4	-0.151378621797944	0.100318723971176
3	A	26	50	20120618	13	1500	29.44	-0.151402734139183	0.0999877272869027
3	A	26	50	20120618	13	1502	29.48	-0.151070818216094	0.0998147689682247
3	A	26	50	20120618	13	1504	29.52	-0.150965883569765	0.0999649584485487
3	A	26	50	20120618	13	1506	29.56	-0.15036774194356	0.0994953688351627
3	A	26	50	20120618	13	1508	29.6	-0.149696061212111	0.0988928431469137
3	A	26	50	20120618	13	1510	29.64	-0.149055846732424	0.0986265467331187
3	A	26	50	20120618	13	1512	29.68	-0.148014561286449	0.0978095555581357
3	A	26	50	20120618	13	1514	29.72	-0.146583801425396	0.0973113281201117
3	A	26	50	20120618	13	1516	29.76	-0.145032055594082	0.0963316316747777
3	A	26	50	20120618	13	1518	29.8	-0.143598820859295	0.0949972504680007
3	A	26	50	20120618	13	1520	29.84	-0.142941777238217	0.0945865628494872
3	A	26	50	20120618	13	1522	29.88	-0.142516523220011	0.0946766482534107
3	A	26	50	20120618	13	1524	29.92	-0.142476147422805	0.0949037002408497
3	A	26	50	20120618	13	1526	29.96	-0.142415760503692	0.0948226658037257
3	A	26	50	20120618	13	1528	30	-0.142073732953632	0.0946145642780227
3	A	26	50	20120618	13	1530	30.04	-0.14200203232602	0.0951260853235327
3	A	26	50	20120618	13	1532	30.08	-0.142360535464081	0.0950150695588867
3	A	26	50	20120618	13	1534	30.12	-0.142179869681488	0.0949567332494387
3	A	26	50	20120618	13	1536	30.16	-0.141934291496382	0.0948572433253257
3	A	26	50	20120618	13	1538	30.2	-0.142141685915304	0.0947615717778307
3	A	26	50	20120618	13	1540	30.24	-0.142097138188089	0.0952713957670667
3	A	26	50	20120618	13	1542	30.28	-0.142021972737249	0.0952419094142907
3	A	26	50	20120618	13	1544	30.32	-0.141816558217315	0.0948872953635257
3	A	26	50	20120618	13	1546	30.36	-0.142025932535224	0.0946369088523077
3	A	26	50	20120618	13	1548	30.4	-0.141531947737887	0.0948211808794847
3	A	26	50	20120618	13	1550	30.44	-0.140926593622513	0.0937733193404446
3	A	26	50	20120618	13	1552	30.48	-0.141006143135397	0.0935693190340723
3	A	26	50	20120618	13	1554	30.52	-0.14107968224064	0.093655586061377
3	A	26	50	20120618	13	1556	30.56	-0.14105599416347	0.0939522173560848
3	A	26	50	20120618	13	1558	30.6	-0.140752574643663	0.0936107554914498
3	A	26	50	20120618	13	1560	30.64	-0.141432033549705	0.0941970177237315
3	A	26	50	20120618	13	1562	30.68	-0.141644165584061	0.0942521720526641
3	A	26	50	20120618	13	1564	30.72	-0.141786789021827	0.0947699863485267
3	A	26	50	20120618	13	1566	30.76	-0.141924816265514	0.0948964170410027
3	A	26	50	20120618	13	1568	30.8	-0.142251923862491	0.0952481319539657
3	A	26	50	20120618	13	1570	30.84	-0.142449489497155	0.0944792240401031
3	A	26	50	20120618	13	1572	30.88	-0.142775041459213	0.0948225950930477
3	A	26	50	20120618	13	1574	30.92	-0.142738554749304	0.0945140136937375
3	A	26	50	20120618	13	1576	30.96	-0.143202204665728	0.094401088740782
3	A	26	50	20120618	13	1578	31	-0.143630569953771	0.0942682940872751
3	A	26	50	20120618	13	1580	31.04	-0.143704179769692	0.0939966943726214
3	A	26	50	20120618	13	1582	31.08	-0.143766122323724	0.0928217657450018
3	A	26	50	20120618	13	1584	31.12	-0.143856561281038	0.092120386528743
3	A	26	50	20120618	13	1586	31.16	-0.143912281295395	0.0908753129084296
3	A	26	50	20120618	13	1588	31.2	-0.143746535465885	0.089574519273759
3	A	26	50	20120618	13	1590	31.24	-0.143778072428326	0.0887298095129534
3	A	26	50	20120618	13	1592	31.28	-0.143518281396918	0.0882131972986185
3	A	26	50	20120618	13	1594	31.32	-0.143005487559202	0.0870190353665507
3	A	26	50	20120618	13	1596	31.36	-0.14278190039499	0.0866528954752523
3	A	26	50	20120618	13	1598	31.4	-0.142873682855189	0.0855273229009595
3	A	26	50	20120618	13	1600	31.44	-0.142907341137973	0.085178294993766
3	A	26	50	20120618	13	1602	31.48	-0.142422760860826	0.0845654455465115
3	A	26	50	20120618	13	1604	31.52	-0.142477703057724	0.0847792039264642
3	A	26	50	20120618	13	1606	31.56	-0.142175768462157	0.084437671351151
3	A	26	50	20120618	13	1608	31.6	-0.142223993144634	0.0843484344753653
3	A	26	50	20120618	13	1610	31.64	-0.142098340269617	0.083139069747502
3	A	26	50	20120618	13	1612	31.68	-0.141875460212187	0.082956070512531
3	A	26	50	20120618	13	1614	31.72	-0.141489238488303	0.0824202249937477
3	A	26	50	20120618	13	1616	31.76	-0.140818264863635	0.0816204165135476
3	A	26	50	20120618	13	1618	31.8	-0.140821658976185	0.0813850913767687
3	A	26	50	20120618	13	1620	31.84	-0.140136826058606	0.079852437428547
3	A	26	50	20120618	13	1622	31.88	-0.139310006099365	0.0788450223973904
3	A	26	50	20120618	13	1624	31.92	-0.138818001201015	0.077949683791052
3	A	26	50	20120618	13	1626	31.96	-0.1379345419886	0.0762069484181396
3	A	26	50	20120618	13	1628	32	-0.137887660809008	0.075756026423777
3	A	26	50	20120618	13	1630	32.04	-0.137896641065129	0.075959178202012
3	A	26	50	20120618	13	1632	32.08	-0.137583604893098	0.0757390558610285
3	A	26	50	20120618	13	1634	32.12	-0.137684933294842	0.0761270453518656
3	A	26	50	20120618	13	1636	32.16	-0.137845800087562	0.0760807298576978
3	A	26	50	20120618	13	1638	32.2	-0.137471245625567	0.0759673806406736
3	A	26	50	20120618	13	1640	32.24	-0.137498752079355	0.0758592640138302
3	A	26	50	20120618	13	1642	32.28	-0.137551643666588	0.0757526323112273
3	A	26	50	20120618	13	1644	32.32	-0.137538562191136	0.075734601088307
3	A	26	50	20120618	13	1646	32.36	-0.13747902380016	0.0757234288011643
3	A	26	50	20120618	13	1648	32.4	-0.137438860134989	0.0754849923945482
3	A	26	50	20120618	13	1650	32.44	-0.137766321285356	0.0756836186893835
3	A	26	50	20120618	13	1652	32.48	-0.137608424341117	0.0756279693857041
3	A	26	50	20120618	13	1654	32.52	-0.137416939824772	0.075256596904225
3	A	26	50	20120618	13	1656	32.56	-0.137537430820286	0.0753058115361955
3	A	26	50	20120618	13	1658	32.6	-0.137457315621978	0.0754170394328762
3	A	26	50	20120618	13	1660	32.64	-0.137338309550704	0.0754695774667183
3	A	26	50	20120618	13	1662	32.68	-0.137254870950524	0.0751103672218755
3	A	26	50	20120618	13	1664	32.72	-0.137707419290483	0.0759984933390458
3	A	26	50	20120618	13	1666	32.76	-0.137910641779396	0.0765759167365628
3	A	26	50	20120618	13	1668	32.8	-0.137600151191777	0.0770645982330408
3	A	26	50	20120618	13	1670	32.84	-0.137800262410853	0.0771925845604356
3	A	26	50	20120618	13	1672	32.88	-0.138105237565579	0.077532490790152
3	A	26	50	20120618	13	1674	32.92	-0.138476397915024	0.0778288392421472
3	A	26	50	20120618	13	1676	32.96	-0.138804636882851	0.0777664724240466
3	A	26	50	20120618	13	1678	33	-0.138842396384966	0.0782604572213835
3	A	26	50	20120618	13	1680	33.04	-0.139243891615324	0.0783454514564821
3	A	26	50	20120618	13	1682	33.08	-0.139474691268703	0.0785770996379988
3	A	26	50	20120618	13	1684	33.12	-0.139904470770308	0.0791061569316826
3	A	26	50	20120618	13	1686	33.16	-0.139966201192306	0.0789044193670101
3	A	26	50	20120618	13	1688	33.2	-0.140057135124366	0.0790058184794322
3	A	26	50	20120618	13	1690	33.24	-0.140017395723264	0.0789918177651647
3	A	26	50	20120618	13	1692	33.28	-0.139953826823635	0.0790850851496032
3	A	26	50	20120618	13	1694	33.32	-0.14026672157431	0.0780268998515576
3	A	26	50	20120618	13	1696	33.36	-0.140385232670837	0.0786847920007736
3	A	26	50	20120618	13	1698	33.4	-0.140555716115781	0.0784351125963366
3	A	26	50	20120618	13	1700	33.44	-0.140851428171673	0.0777632197328531
3	A	26	50	20120618	13	1702	33.48	-0.141147069516887	0.0771154392106081
3	A	26	50	20120618	13	1704	33.52	-0.141540220887227	0.0768014837997613
3	A	26	50	20120618	13	1706	33.56	-0.141651590205264	0.0761597843958345
3	A	26	50	20120618	13	1708	33.6	-0.142207800399345	0.0755074076795118
3	A	26	50	20120618	13	1710	33.64	-0.142432306802372	0.0746224635428568
3	A	26	50	20120618	13	1712	33.68	-0.143125412869291	0.0740000681540564
3	A	26	50	20120618	13	1714	33.72	-0.143733171147721	0.0738434440020236
3	A	26	50	20120618	13	1716	33.76	-0.144236419043891	0.0735268722960864
3	A	26	50	20120618	13	1718	33.8	-0.144857188087095	0.0725808341335369
3	A	26	50	20120618	13	1720	33.84	-0.145537071257206	0.0718457966344935
3	A	26	50	20120618	13	1722	33.88	-0.145822742396805	0.0712051578907385
3	A	26	50	20120618	13	1724	33.92	-0.146620076003271	0.070163165337982
3	A	26	50	20120618	13	1726	33.96	-0.147188519144667	0.0683219299904503
3	A	26	50	20120618	13	1728	34	-0.147827248700113	0.06748379632271
3	A	26	50	20120618	13	1730	34.04	-0.148874332421694	0.0657395053148789
3	A	26	50	20120618	13	1732	34.08	-0.149312172940604	0.0645167762688512
3	A	26	50	20120618	13	1734	34.12	-0.150079525219548	0.0632827335143244
3	A	26	50	20120618	13	1736	34.16	-0.150567782451957	0.0615499683470268
3	A	26	50	20120618	13	1738	34.2	-0.151355216563487	0.0605249463570188
3	A	26	50	20120618	13	1740	34.24	-0.151922174780642	0.0583839684449421
3	A	26	50	20120618	13	1742	34.28	-0.152607219830256	0.0572647598316800
3	A	26	50	20120618	13	1744	34.32	-0.152931499000108	0.0556535463200684
3	A	26	50	20120618	13	1746	34.36	-0.153695315745146	0.0543947548282001
3	A	26	50	20120618	13	1748	34.4	-0.154094194680413	0.0544993359211376
3	A	26	50	20120618	13	1750	34.44	-0.154356955560302	0.0529821676114237
3	A	26	50	20120618	13	1752	34.48	-0.155236242842707	0.0521240935324539
3	A	26	50	20120618	13	1754	34.52	-0.15562741431406	0.051587258064177
3	A	26	50	20120618	13	1756	34.56	-0.156039021171388	0.0504303606594777
3	A	26	50	20120618	13	1758	34.6	-0.156672235293941	0.0493686398275261
3	A	26	50	20120618	13	1760	34.64	-0.157230566808366	0.0479504664671784
3	A	26	50	20120618	13	1762	34.68	-0.157921622265619	0.0473753765220394
3	A	26	50	20120618	13	1764	34.72	-0.158596343556228	0.046863289791104
3	A	26	50	20120618	13	1766	34.76	-0.159156230705571	0.0459823761631019
3	A	26	50	20120618	13	1768	34.8	-0.159835901743648	0.0455275650814427
3	A	26	50	20120618	13	1770	34.84	-0.160190657215769	0.0450625009514563
3	A	26	50	20120618	13	1772	34.88	-0.161012103163473	0.0441208468509501
3	A	26	50	20120618	13	1774	34.92	-0.161299824912738	0.0448174177410970
3	A	26	50	20120618	13	1776	34.96	-0.161732715684181	0.0442996741559122
3	A	26	50	20120618	13	1778	35	-0.161985223515742	0.0430572168306893
3	A	26	50	20120618	13	1780	35.04	-0.162586476411785	0.0422169618426054
3	A	26	50	20120618	13	1782	35.08	-0.162409911848523	0.0414658023089509
3	A	26	50	20120618	13	1784	35.12	-0.162539878074905	0.041071378146405
3	A	26	50	20120618	13	1786	35.16	-0.163194093268859	0.0396775292593301
3	A	26	50	20120618	13	1788	35.2	-0.163543404018765	0.0386196975146750
3	A	26	50	20120618	13	1790	35.24	-0.163863016283861	0.0371786138946168
3	A	26	50	20120618	13	1792	35.28	-0.16372513046153	0.0371326519538397
3	A	26	50	20120618	13	1794	35.32	-0.163826953838021	0.0368738508719255
3	A	26	50	20120618	13	1796	35.36	-0.1638502883618	0.0364814066083669
3	A	26	50	20120618	13	1798	35.4	-0.163882815273735	0.0366426269544775
3	A	26	50	20120618	13	1800	35.44	-0.163655833996974	0.0368724366583631
3	A	26	50	20120618	13	1802	35.48	-0.164063127502937	0.0361313887516796
3	A	26	50	20120618	13	1804	35.52	-0.164129595540369	0.0360210800938145
3	A	26	50	20120618	13	1806	35.56	-0.164316271730602	0.0359150140766365
3	A	26	50	20120618	13	1808	35.6	-0.164322635691633	0.0345198923973554
3	A	26	50	20120618	13	1810	35.64	-0.164439308310528	0.0336847992887741
3	A	26	50	20120618	13	1812	35.68	-0.164277380857637	0.0331933600758495
3	A	26	50	20120618	13	1814	35.72	-0.164552445395518	0.0322041176889695
3	A	26	50	20120618	13	1816	35.76	-0.164066663036843	0.0317480338151042
3	A	26	50	20120618	13	1818	35.8	-0.163953525951853	0.0307057584196352
3	A	26	50	20120618	13	1820	35.84	-0.163423902972744	0.0296613617038227
3	A	26	50	20120618	13	1822	35.88	-0.163112068882241	0.0283510928382840
3	A	26	50	20120618	13	1824	35.92	-0.162618508348973	0.0278037921896456
3	A	26	50	20120618	13	1826	35.96	-0.162508906797889	0.0274650880414573
3	A	26	50	20120618	13	1828	36	-0.161931907664441	0.0271355762814243
3	A	26	50	20120618	13	1830	36.04	-0.161870389374478	0.0257786383683273
3	A	26	50	20120618	13	1832	36.08	-0.160950443452154	0.0247766680593860
3	A	26	50	20120618	13	1834	36.12	-0.160563656042845	0.0244747334638193
3	A	26	50	20120618	13	1836	36.16	-0.160231315855687	0.0246925223524248
3	A	26	50	20120618	13	1838	36.2	-0.160227780321781	0.0246508030523348
3	A	26	50	20120618	13	1840	36.24	-0.15979220254457	0.0244414994451036
3	A	26	50	20120618	13	1842	36.28	-0.160005748792489	0.0239818800373323
3	A	26	50	20120618	13	1844	36.32	-0.159620375596742	0.0236997444316389
3	A	26	50	20120618	13	1846	36.36	-0.159582898937339	0.0234289225344445
3	A	26	50	20120618	13	1848	36.4	-0.159047619103981	0.0226079715614869
3	A	26	50	20120618	13	1850	36.44	-0.158534259580839	0.0222247196860838
3	A	26	50	20120618	13	1852	36.48	-0.158182120403809	0.0217947987631223
3	A	26	50	20120618	13	1854	36.52	-0.157788969033469	0.0213224514332897
3	A	26	50	20120618	13	1856	36.56	-0.157368240498663	0.0196600433907202
3	A	26	50	20120618	13	1858	36.6	-0.156835789092429	0.0187443401090836
3	A	26	50	20120618	13	1860	36.64	-0.156389604713501	0.0190080909384662
3	A	26	50	20120618	13	1862	36.68	-0.156270810774261	0.0193574016883723
3	A	26	50	20120618	13	1864	36.72	-0.156589008825795	0.0194097275901801
3	A	26	50	20120618	13	1866	36.76	-0.156560724554548	0.0190349609961513
3	A	26	50	20120618	13	1868	36.8	-0.156511934186646	0.0192718417678487
3	A	26	50	20120618	13	1870	36.84	-0.156020494973721	0.0179601586887477
3	A	26	50	20120618	13	1872	36.88	-0.155887558898858	0.0178837911563795
3	A	26	50	20120618	13	1874	36.92	-0.155457637975897	0.0180775384144247
3	A	26	50	20120618	13	1876	36.96	-0.155641485739005	0.0174100296129845
3	A	26	50	20120618	13	1878	37	-0.155681790825533	0.0176751946559295
3	A	26	50	20120618	13	1880	37.04	-0.155430060811431	0.0174064940790786
3	A	26	50	20120618	13	1882	37.08	-0.155345915104469	0.0165346314178756
3	A	26	50	20120618	13	1884	37.12	-0.154556783936665	0.0154372016934741
3	A	26	50	20120618	13	1886	37.16	-0.154283133612346	0.0146402923510768
3	A	26	50	20120618	13	1888	37.2	-0.153654515683871	0.0137952997475589
3	A	26	50	20120618	13	1890	37.24	-0.153134792199699	0.0129701061339142
3	A	26	50	20120618	13	1892	37.28	-0.152588198657842	0.0115608423190094
3	A	26	50	20120618	13	1894	37.32	-0.152079081775387	0.0110333406602443
3	A	26	50	20120618	13	1896	37.36	-0.150956903313644	0.0104245217216427
3	A	26	50	20120618	13	1898	37.4	-0.150729214930102	0.00975418449307784
3	A	26	50	20120618	13	1900	37.44	-0.149778863416188	0.00920688384443944
3	A	26	50	20120618	13	1902	37.48	-0.14849900014224	0.00826926025258614
3	A	26	50	20120618	13	1904	37.52	-0.147977155337724	0.00812642468278644
3	A	26	50	20120618	13	1906	37.56	-0.147153375937642	0.00695192031923554
3	A	26	50	20120618	13	1908	37.6	-0.145865734489101	0.00615218254971354
3	A	26	50	20120618	13	1910	37.64	-0.144555465623563	0.00510212897965154
3	A	26	50	20120618	13	1912	37.68	-0.143902098957746	0.00501586195234674
3	A	26	50	20120618	13	1914	37.72	-0.144242924426278	0.00492110964366774
3	A	26	50	20120618	13	1916	37.76	-0.144115645205665	0.00427764247278802
3	A	26	50	20120618	13	1918	37.8	-0.143961495927366	0.00389014795669782
3	A	26	50	20120618	13	1920	37.84	-0.143968566995178	0.00336688893861975
3	A	26	50	20120618	13	1922	37.88	-0.143238832796993	0.00225673129215688
3	A	26	50	20120618	13	1924	37.92	-0.1430281149762	0.00109707617101094
3	A	26	50	20120618	13	1926	37.96	-0.142065742647005	-0.000208950053840620
3	A	26	50	20120618	13	1928	38	-0.14128226833345	-0.00093868425202513
3	A	26	50	20120618	13	1930	38.04	-0.140491015845302	-0.00163094179080676
3	A	26	50	20120618	13	1932	38.08	-0.139516622700827	-0.00311869445842326
3	A	26	50	20120618	13	1934	38.12	-0.139239436842602	-0.00322617468916361
3	A	26	50	20120618	13	1936	38.16	-0.139421163285367	-0.00376852559033369
3	A	26	50	20120618	13	1938	38.2	-0.139443790702365	-0.00406551043843205
3	A	26	50	20120618	13	1940	38.24	-0.139566827282292	-0.00459442631075958
3	A	26	50	20120618	13	1942	38.28	-0.140044124359592	-0.00530365441228969
3	A	26	50	20120618	13	1944	38.32	-0.14029302594657	-0.00539699250740631
3	A	26	50	20120618	13	1946	38.36	-0.141167717034898	-0.00654745524039682
3	A	26	50	20120618	13	1948	38.4	-0.141473894271152	-0.00774034438025854
3	A	26	50	20120618	13	1950	38.44	-0.142671733158482	-0.00894949697608752
3	A	26	50	20120618	13	1952	38.48	-0.1428138616215	-0.0107717111512053
3	A	26	50	20120618	13	1954	38.52	-0.143265702854678	-0.0125260430753291
3	A	26	50	20120618	13	1956	38.56	-0.144280401085681	-0.0136312509743237
3	A	26	50	20120618	13	1958	38.6	-0.144921746936217	-0.0154944773427503
3	A	26	50	20120618	13	1960	38.64	-0.145331868869305	-0.0166569608910209
3	A	26	50	20120618	13	1962	38.68	-0.146297069625625	-0.0179474307666864
3	A	26	50	20120618	13	1964	38.72	-0.145377830810083	-0.0168768710999699
3	A	26	50	20120618	13	1966	38.76	-0.146364244769838	-0.0183144191861222
3	A	26	50	20120618	13	1968	38.8	-0.146389700613961	-0.0186255461698443
3	A	26	50	20120618	13	1970	38.84	-0.147096807395147	-0.0196791352738122
3	A	26	50	20120618	13	1972	38.88	-0.147145597763049	-0.0196671144585321
3	A	26	50	20120618	13	1974	38.92	-0.147544405987638	-0.0201932019037349
3	A	26	50	20120618	13	1976	38.96	-0.147678049169282	-0.0201147130510231
3	A	26	50	20120618	13	1978	39	-0.147977155337724	-0.0198834891335752
3	A	26	50	20120618	13	1980	39.04	-0.148243734594232	-0.0201076419832113
3	A	26	50	20120618	13	1982	39.08	-0.148846896678584	-0.0199669277337552
3	A	26	50	20120618	13	1984	39.12	-0.148931749492326	-0.0200376384118738
3	A	26	50	20120618	13	1986	39.16	-0.149317122688073	-0.0210141528766924
3	A	26	50	20120618	13	1988	39.2	-0.149812097434903	-0.0209957681003816
3	A	26	50	20120618	13	1990	39.24	-0.150594864641677	-0.0223682623626647
3	A	26	50	20120618	13	1992	39.28	-0.151298435888958	-0.0226786822396056
3	A	26	50	20120618	13	1994	39.32	-0.152032412727829	-0.0239755160763017
3	A	26	50	20120618	13	1996	39.36	-0.153257828779625	-0.0254413484337014
3	A	26	50	20120618	13	1998	39.4	-0.154020089889745	-0.0266391873210314
3	A	26	50	20120618	13	2000	39.44	-0.154387785415962	-0.0274848870313305
3	A	26	50	20120618	13	2002	39.48	-0.155664820262784	-0.0290900194246240
3	A	26	50	20120618	13	2004	39.52	-0.156253840211513	-0.0294159956507510
3	A	26	50	20120618	13	2006	39.56	-0.15692559165364	-0.0306590893720770
3	A	26	50	20120618	13	2008	39.6	-0.157475720729403	-0.0313265981735170
3	A	26	50	20120618	13	2010	39.64	-0.158665074335359	-0.0325527213320945
3	A	26	50	20120618	13	2012	39.68	-0.159833214737879	-0.0345948457161613
3	A	26	50	20120618	13	2014	39.72	-0.160806193668792	-0.0350516366968078
3	A	26	50	20120618	13	2016	39.76	-0.161376828841209	-0.035776421147524
3	A	26	50	20120618	13	2018	39.8	-0.161785536560735	-0.0364821137151482
3	A	26	50	20120618	13	2020	39.84	-0.162812962713799	-0.0374360007629688
3	A	26	50	20120618	13	2022	39.88	-0.163604922308728	-0.0384740335177507
3	A	26	50	20120618	13	2024	39.92	-0.163967668087477	-0.0389202178966794
3	A	26	50	20120618	13	2026	39.96	-0.164163536665866	-0.0393070053059884
3	A	26	50	20120618	13	2028	40	-0.16445840019362	-0.0401788679671914
3	A	26	50	20120618	13	2030	40.04	-0.16461891343295	-0.0402163446265943
3	A	26	50	20120618	13	2032	40.08	-0.164277380857637	-0.0410047686876173
3	A	26	50	20120618	13	2034	40.12	-0.164582143880328	-0.0407297041497358
3	A	26	50	20120618	13	2036	40.16	-0.164314857517039	-0.0406674787529913
3	A	26	50	20120618	13	2038	40.2	-0.164353748390005	-0.0422634187581294
3	A	26	50	20120618	13	2040	40.24	-0.163801497993898	-0.0429768895003466
3	A	26	50	20120618	13	2042	40.28	-0.164137373714962	-0.0437511714257459
3	A	26	50	20120618	13	2044	40.32	-0.163824832517677	-0.0436917744561262
3	A	26	50	20120618	13	2046	40.36	-0.164051813794438	-0.0434251951996189
3	A	26	50	20120618	13	2048	40.4	-0.163984638650225	-0.0436111642830709
3	A	26	50	20120618	13	2050	40.44	-0.16401716556216	-0.0436960170968133
3	A	26	50	20120618	13	2052	40.48	-0.164119696045432	-0.0437943049393983
3	A	26	50	20120618	13	2054	40.52	-0.164362233671379	-0.0426890970404037
3	A	26	50	20120618	13	2056	40.56	-0.164324757011976	-0.0425568680723218
3	A	26	50	20120618	13	2058	40.6	-0.164932868843797	-0.0427237452726818
3	A	26	50	20120618	13	2060	40.64	-0.164734878945064	-0.0424423167737696
3	A	26	50	20120618	13	2062	40.68	-0.165353597378603	-0.0422436197682562
3	A	26	50	20120618	13	2064	40.72	-0.165660481721637	-0.0420668430729595
3	A	26	50	20120618	13	2066	40.76	-0.165567143626521	-0.0421163405476426
3	A	26	50	20120618	13	2068	40.8	-0.165500675589089	-0.0417444023807385
3	A	26	50	20120618	13	2070	40.84	-0.165655531974169	-0.0419176435421291
3	A	26	50	20120618	13	2072	40.88	-0.165320363359887	-0.0414792373377935
3	A	26	50	20120618	13	2074	40.92	-0.16525106689533	-0.0415273205989142
3	A	26	50	20120618	13	2076	40.96	-0.165171163829056	-0.041610052092313
3	A	26	50	20120618	13	2078	41	-0.165169042508713	-0.0417012688670861
3	A	26	50	20120618	13	2080	41.04	-0.16584645080509	-0.042008153210121
3	A	26	50	20120618	13	2082	41.08	-0.165821702067748	-0.0421799801579494
3	A	26	50	20120618	13	2084	41.12	-0.165638561411421	-0.0418808739895075
3	A	26	50	20120618	13	2086	41.16	-0.16540592328041	-0.0417019759738673
3	A	26	50	20120618	13	2088	41.2	-0.165677452284386	-0.0414049911257689
3	A	26	50	20120618	13	2090	41.24	-0.165413701455003	-0.0411369976556992
3	A	26	50	20120618	13	2092	41.28	-0.165458956288999	-0.0405812117256866
3	A	26	50	20120618	13	2094	41.32	-0.165815338106717	-0.0403676654777682
3	A	26	50	20120618	13	2096	41.36	-0.165630783236828	-0.0395339865827493
3	A	26	50	20120618	13	2098	41.4	-0.165945445754456	-0.0386097980197385
3	A	26	50	20120618	13	2100	41.44	-0.166321626562047	-0.0387059645419799
3	A	26	50	20120618	13	2102	41.48	-0.166464462131847	-0.0381105806322208
3	A	26	50	20120618	13	2104	41.52	-0.166768518047757	-0.0379323897233618
3	A	26	50	20120618	13	2106	41.56	-0.167262785687806	-0.0367536427191238
3	A	26	50	20120618	13	2108	41.6	-0.168031410758956	-0.0361533090618964
3	A	26	50	20120618	13	2110	41.64	-0.1682364717255	-0.0355169129588285
3	A	26	50	20120618	13	2112	41.68	-0.168454967720887	-0.0350000179017812
3	A	26	50	20120618	13	2114	41.72	-0.168962670389779	-0.0334005423627372
3	A	26	50	20120618	13	2116	41.76	-0.168986712020339	-0.0320923948175421
3	A	26	50	20120618	13	2118	41.8	-0.169301374537967	-0.0316645952149242
3	A	26	50	20120618	13	2120	41.84	-0.169344508051619	-0.0306102990041751
3	A	26	50	20120618	13	2122	41.88	-0.169334608556683	-0.0291678011705545
3	A	26	50	20120618	13	2124	41.92	-0.169307738498998	-0.0283051308975070
3	A	26	50	20120618	13	2126	41.96	-0.16987554524429	-0.0259497582093745
3	A	26	50	20120618	13	2128	42	-0.170241119450164	-0.0247130284490793
3	A	26	50	20120618	13	2130	42.04	-0.170378298165714	-0.0230583985811028
3	A	26	50	20120618	13	2132	42.08	-0.171090354694369	-0.0211683021549911
3	A	26	50	20120618	13	2134	42.12	-0.171115810538492	-0.0199209657929781
3	A	26	50	20120618	13	2136	42.16	-0.171800997009461	-0.0181652196552918
3	A	26	50	20120618	13	2138	42.2	-0.172557601265331	-0.0165728151840597
3	A	26	50	20120618	13	2140	42.24	-0.173002371430697	-0.0153855828984475
3	A	26	50	20120618	13	2142	42.28	-0.17419596767734	-0.0137281246033462
3	A	26	50	20120618	13	2144	42.32	-0.17514914761838	-0.0124595750378976
3	A	26	50	20120618	13	2146	42.36	-0.176293953497121	-0.0114576047289562
3	A	26	50	20120618	13	2148	42.4	-0.177276124816189	-0.0105136171760722
3	A	26	50	20120618	13	2150	42.44	-0.178121117419707	-0.009281130056464
3	A	26	50	20120618	13	2152	42.48	-0.179193798406767	-0.00933981991930249
3	A	26	50	20120618	13	2154	42.52	-0.180966515107201	-0.00841138871560457
3	A	26	50	20120618	13	2156	42.56	-0.182060409297697	-0.00821127749652876
3	A	26	50	20120618	13	2158	42.6	-0.183458359404103	-0.00918779196134742
3	A	26	50	20120618	13	2160	42.64	-0.184319615463588	-0.00862917760421
3	A	26	50	20120618	13	2162	42.68	-0.185982730612939	-0.00886535126912634
3	A	26	50	20120618	13	2164	42.72	-0.187446441649995	-0.00863342024489715
3	A	26	50	20120618	13	2166	42.76	-0.188884696842928	-0.00904637060511008
3	A	26	50	20120618	13	2168	42.8	-0.190324366249424	-0.00983125913222717
3	A	26	50	20120618	13	2170	42.84	-0.191715952394799	-0.00989772716965867
3	A	26	50	20120618	13	2172	42.88	-0.193257445177786	-0.0101339008345750
3	A	26	50	20120618	13	2174	42.92	-0.194480032802458	-0.0105503867286939
3	A	26	50	20120618	13	2176	42.96	-0.195221787815922	-0.0110107132432463
3	A	26	50	20120618	13	2178	43	-0.195865254986802	-0.0122241084797624
3	A	26	50	20120618	13	2180	43.04	-0.196902580634803	-0.0124171486310263
3	A	26	50	20120618	13	2182	43.08	-0.197739795063728	-0.0132755762633868
3	A	26	50	20120618	13	2184	43.12	-0.198941169484964	-0.0137698439034362
3	A	26	50	20120618	13	2186	43.16	-0.199960817463435	-0.0142747181452034
3	A	26	50	20120618	13	2188	43.2	-0.200785303970298	-0.0146607984477313
3	A	26	50	20120618	13	2190	43.24	-0.201385637627525	-0.0147633289310033
3	A	26	50	20120618	13	2192	43.28	-0.202396800324622	-0.0161153170966320
3	A	26	50	20120618	13	2194	43.32	-0.203520392999928	-0.0165134182144401
3	A	26	50	20120618	13	2196	43.36	-0.20440993333066	-0.0181227932484206
3	A	26	50	20120618	13	2198	43.4	-0.205876472794841	-0.0184947314153248
3	A	26	50	20120618	13	2200	43.44	-0.206358012512829	-0.0195843829651332
3	A	26	50	20120618	13	2202	43.48	-0.207515546313632	-0.0206641350200051
3	A	26	50	20120618	13	2204	43.52	-0.208552164854851	-0.0217247951917849
3	A	26	50	20120618	13	2206	43.56	-0.209255736102132	-0.0227437360634747
3	A	26	50	20120618	13	2208	43.6	-0.209680000170844	-0.0236290337535203
3	A	26	50	20120618	13	2210	43.64	-0.210262656158541	-0.0245793852674350
3	A	26	50	20120618	13	2212	43.68	-0.210789450710525	-0.0253041697181512
3	A	26	50	20120618	13	2214	43.72	-0.210517214599768	-0.0256259033035911
3	A	26	50	20120618	13	2216	43.76	-0.210575904462607	-0.0253154834266502
3	A	26	50	20120618	13	2218	43.8	-0.210703183683221	-0.0254356915794519
3	A	26	50	20120618	13	2220	43.84	-0.210802178632587	-0.0257086347969899
3	A	26	50	20120618	13	2222	43.88	-0.211135225926526	-0.0261491623216691
3	A	26	50	20120618	13	2224	43.92	-0.210880667485298	-0.0256810576325237
3	A	26	50	20120618	13	2226	43.96	-0.210672070984848	-0.0249633442496193
3	A	26	50	20120618	13	2228	44	-0.210995218783851	-0.0248240442137255
3	A	26	50	20120618	13	2230	44.04	-0.211413825998313	-0.0247971741560404
3	A	26	50	20120618	13	2232	44.08	-0.21119179446902	-0.0244591771146333
3	A	26	50	20120618	13	2234	44.12	-0.211498678812055	-0.0240518836086699
3	A	26	50	20120618	13	2236	44.16	-0.211589188480047	-0.0238171241573159
3	A	26	50	20120618	13	2238	44.2	-0.211461202152653	-0.0239564241932097
3	A	26	50	20120618	13	2240	44.24	-0.211435039201749	-0.0239302612423058
3	A	26	50	20120618	13	2242	44.28	-0.211729902729503	-0.0236170129382401
3	A	26	50	20120618	13	2244	44.32	-0.211797784980497	-0.0231927488695282
3	A	26	50	20120618	13	2246	44.36	-0.212543075527868	-0.0236127702975530
3	A	26	50	20120618	13	2248	44.4	-0.212275789164579	-0.0230004158250454
3	A	26	50	20120618	13	2250	44.44	-0.212939762432114	-0.0225697877953028
3	A	26	50	20120618	13	2252	44.48	-0.213400088946666	-0.0221165323485623
3	A	26	50	20120618	13	2254	44.52	-0.213875264703623	-0.0222070420165541
3	A	26	50	20120618	13	2256	44.56	-0.214534288223689	-0.0221716866774948
3	A	26	50	20120618	13	2258	44.6	-0.215940723611469	-0.0208600035983938
3	A	26	50	20120618	13	2260	44.64	-0.216871276135511	-0.0205672613909826
3	A	26	50	20120618	13	2262	44.68	-0.218489136450866	-0.0197795444367407
3	A	26	50	20120618	13	2264	44.72	-0.219935169818392	-0.0193361884849368
3	A	26	50	20120618	13	2266	44.76	-0.222546515161314	-0.0186934284208382
3	A	26	50	20120618	13	2268	44.8	-0.223250086408595	-0.0186106969274394
3	A	26	50	20120618	13	2270	44.84	-0.22412336328336	-0.0183681593014924
3	A	26	50	20120618	13	2272	44.88	-0.225718596181717	-0.0173004280619007
3	A	26	50	20120618	13	2274	44.92	-0.226888857904581	-0.0180167272312427
3	A	26	50	20120618	13	2276	44.96	-0.227708394663976	-0.0171123376581051
3	A	26	50	20120618	13	2278	45	-0.228484797909719	-0.0164617994194134
3	A	26	50	20120618	13	2280	45.04	-0.229877798268656	-0.0170996097360437
3	A	26	50	20120618	13	2282	45.08	-0.230929266052281	-0.0167637340149801
3	A	26	50	20120618	13	2284	45.12	-0.231742438850645	-0.0166930233368614
3	A	26	50	20120618	13	2286	45.16	-0.233085234628118	-0.0164603852058511
3	A	26	50	20120618	13	2288	45.2	-0.234228626293297	-0.0158855073927464
3	A	26	50	20120618	13	2290	45.24	-0.235387574307662	-0.0162284541816219
3	A	26	50	20120618	13	2292	45.28	-0.236721884803761	-0.0155517529920263
3	A	26	50	20120618	13	2294	45.32	-0.238088015105013	-0.0152476970761161
3	A	26	50	20120618	13	2296	45.36	-0.239106248869922	-0.0146791832240421
3	A	26	50	20120618	13	2298	45.4	-0.24076158584468	-0.0142443125536124
3	A	26	50	20120618	13	2300	45.44	-0.242653096484354	-0.0140512724023485
3	A	26	50	20120618	13	2302	45.48	-0.243290906800984	-0.0134219473670924
3	A	26	50	20120618	13	2304	45.52	-0.243851642478465	-0.0131030422087773
3	A	26	50	20120618	13	2306	45.56	-0.244323282701516	-0.0126992842367198
3	A	26	50	20120618	13	2308	45.6	-0.245045238725108	-0.0119136886028216
3	A	26	50	20120618	13	2310	45.64	-0.245264441827275	-0.0118288357890792
3	A	26	50	20120618	13	2312	45.68	-0.245999125772928	-0.0114660900103305
3	A	26	50	20120618	13	2314	45.72	-0.246351264949959	-0.0117475185092427
3	A	26	50	20120618	13	2316	45.76	-0.246785428513608	-0.0120289470081550
3	A	26	50	20120618	13	2318	45.8	-0.247601429739097	-0.0120459175709034
3	A	26	50	20120618	13	2320	45.84	-0.247425360150582	-0.0120225830471243
3	A	26	50	20120618	13	2322	45.88	-0.247501020576169	-0.0119836921741590
3	A	26	50	20120618	13	2324	45.92	-0.248452786303646	-0.0127233258672802
3	A	26	50	20120618	13	2326	45.96	-0.249196662637454	-0.0127813086233374
3	A	26	50	20120618	13	2328	46	-0.250033877066379	-0.0133158813499145
3	A	26	50	20120618	13	2330	46.04	-0.250575520860768	-0.0139056084054240
