# Supplementary material for: How Do Ants Make Sense of Gravity? A Boltzmann Walker Analysis of Lasius niger Trajectories on Various Inclines
Source: PLoS One. 2013 Oct 29;8(10):e76531. doi: 10.1371/journal.pone.0076531 (PMC3812222; doi:10.1371/journal.pone.0076531)
Supplement: Dataset S3 — Trajectories for . (ZIP) [file pone.0076531.s007.zip › Incline3/3-A-26-50-20120618-14.txt]

Pente	Colonie	Temperature	Humidite	Date	Indiv	Frame	Time	X	Y
3	A	26	50	20120618	14	22	0	0	0
3	A	26	50	20120618	14	24	0.04	0.000254615009769699	-0.000732223214054299
3	A	26	50	20120618	14	26	0.08	0.000458353686632999	-0.0008278735483454
3	A	26	50	20120618	14	28	0.12	0.00122973647422940	-0.00226351244618840
3	A	26	50	20120618	14	30	0.16	0.00193380269625680	-0.0026174193901723
3	A	26	50	20120618	14	32	0.2	0.0021010263789396	-0.0026172143292057
3	A	26	50	20120618	14	34	0.24	0.0033885264061241	-0.00278182878786600
3	A	26	50	20120618	14	36	0.28	0.0038694438701447	-0.0028619298440388
3	A	26	50	20120618	14	38	0.32	0.0041031780166659	-0.0032115587919965
3	A	26	50	20120618	14	40	0.36	0.0046034136379485	-0.00333951683512
3	A	26	50	20120618	14	42	0.4	0.0049961407442195	-0.0038554219426737
3	A	26	50	20120618	14	44	0.44	0.0044787436413575	-0.0043776273716478
3	A	26	50	20120618	14	46	0.48	0.0044359000414854	-0.0047764285251692
3	A	26	50	20120618	14	48	0.52	0.004109188424306	-0.0054851192255456
3	A	26	50	20120618	14	50	0.56	0.0037934016068959	-0.0050860210871761
3	A	26	50	20120618	14	52	0.6	0.0029355396599604	-0.0050646664623842
3	A	26	50	20120618	14	54	0.64	0.001671480929679	-0.0056381647101588
3	A	26	50	20120618	14	56	0.68	0.0014995390062881	-0.0060155918641626
3	A	26	50	20120618	14	58	0.72	0.000491678215016698	-0.0060373215383911
3	A	26	50	20120618	14	60	0.76	-0.000251121902270602	-0.0060738634026293
3	A	26	50	20120618	14	62	0.8	-0.00134826171289180	-0.0065518605156436
3	A	26	50	20120618	14	64	0.84	-0.0027379810963646	-0.0072549792145842
3	A	26	50	20120618	14	66	0.88	-0.0038214101064986	-0.008018230274197
3	A	26	50	20120618	14	68	0.92	-0.0054411442548236	-0.0090352266022386
3	A	26	50	20120618	14	70	0.96	-0.0062989213489454	-0.0107617550877261
3	A	26	50	20120618	14	72	1	-0.0068132849637161	-0.0128409460092627
3	A	26	50	20120618	14	74	1.04	-0.0066167799892243	-0.0137718520866948
3	A	26	50	20120618	14	76	1.08	-0.0069131284412196	-0.0142591193696104
3	A	26	50	20120618	14	78	1.12	-0.0074022342017663	-0.0148487757144419
3	A	26	50	20120618	14	80	1.16	-0.0073537973872551	-0.0168986075624236
3	A	26	50	20120618	14	82	1.2	-0.0073651110957541	-0.0183009417308727
3	A	26	50	20120618	14	84	1.24	-0.0070715910708835	-0.0184369183648949
3	A	26	50	20120618	14	86	1.28	-0.0066090018146313	-0.02101319121147
3	A	26	50	20120618	14	88	1.32	-0.0065328464142975	-0.0208018369945733
3	A	26	50	20120618	14	90	1.36	-0.0060860963499438	-0.0212142216693613
3	A	26	50	20120618	14	92	1.4	-0.0064590244663416	-0.0221429357157717
3	A	26	50	20120618	14	94	1.44	-0.00661656785719	-0.0223495523172344
3	A	26	50	20120618	14	96	1.48	-0.0069144012334257	-0.0237199252591739
3	A	26	50	20120618	14	98	1.52	-0.0068779145235165	-0.0234581543287787
3	A	26	50	20120618	14	100	1.56	-0.0069174417925849	-0.0244108392950713
3	A	26	50	20120618	14	102	1.6	-0.0068078402415009	-0.0242442449374238
3	A	26	50	20120618	14	104	1.64	-0.0065385739792251	-0.0255836466023473
3	A	26	50	20120618	14	106	1.68	-0.0057863537853988	-0.0267349578634753
3	A	26	50	20120618	14	108	1.72	-0.0058298408524418	-0.0273616666036409
3	A	26	50	20120618	14	110	1.76	-0.0064052843509714	-0.0261556252776491
3	A	26	50	20120618	14	112	1.8	-0.0063417861620209	-0.0265484938052764
3	A	26	50	20120618	14	114	1.84	-0.0067268765150551	-0.0261174415114651
3	A	26	50	20120618	14	116	1.88	-0.0070751973154676	-0.0263010064318611
3	A	26	50	20120618	14	118	1.92	-0.0071184015397981	-0.0255509782690565
3	A	26	50	20120618	14	120	1.96	-0.0071560196205572	-0.0252070415306874
3	A	26	50	20120618	14	122	2	-0.0074344782709885	-0.0249394723246864
3	A	26	50	20120618	14	124	2.04	-0.0078325793887965	-0.0246296181331704
3	A	26	50	20120618	14	126	2.08	-0.0076072244576323	-0.0243844642121331
3	A	26	50	20120618	14	128	2.12	-0.00826730863787	-0.0241465227802638
3	A	26	50	20120618	14	130	2.16	-0.0087204226632543	-0.0232862566702722
3	A	26	50	20120618	14	132	2.2	-0.0091081293113789	-0.0231583410535556
3	A	26	50	20120618	14	134	2.24	-0.0094780875792957	-0.0227762205490024
3	A	26	50	20120618	14	136	2.28	-0.010151677499054	-0.021822474922538
3	A	26	50	20120618	14	138	2.32	-0.0100472378274727	-0.0215945744069615
3	A	26	50	20120618	14	140	2.36	-0.0109924981725629	-0.0202608295962875
3	A	26	50	20120618	14	142	2.4	-0.0108099232016606	-0.0196808606143583
3	A	26	50	20120618	14	144	2.44	-0.0113302830819357	-0.0189396005756404
3	A	26	50	20120618	14	146	2.48	-0.0116996756644276	-0.0181599446387041
3	A	26	50	20120618	14	148	2.52	-0.0116660880923212	-0.0169239926958681
3	A	26	50	20120618	14	150	2.56	-0.0116422585937952	-0.0157412151829774
3	A	26	50	20120618	14	152	2.6	-0.0113569410075865	-0.0150309264212755
3	A	26	50	20120618	14	154	2.64	-0.0111602946117385	-0.0140952120177314
3	A	26	50	20120618	14	156	2.68	-0.0110593197633851	-0.0132027018385177
3	A	26	50	20120618	14	158	2.72	-0.0114726943876667	-0.0133142832885889
3	A	26	50	20120618	14	160	2.76	-0.0115598099431089	-0.0131440119756792
3	A	26	50	20120618	14	162	2.8	-0.0114444101164193	-0.0131154448617193
3	A	26	50	20120618	14	164	2.84	-0.0119546583697235	-0.0117333339472121
3	A	26	50	20120618	14	166	2.88	-0.0126503807317329	-0.011174931722109
3	A	26	50	20120618	14	168	2.92	-0.0125089593754956	-0.0107938011670495
3	A	26	50	20120618	14	170	2.96	-0.0133134347604515	-0.0091731831352481
3	A	26	50	20120618	14	172	3	-0.0134626342912819	-0.0083368172344606
3	A	26	50	20120618	14	174	3.04	-0.0131908931552719	-0.0083487673390627
3	A	26	50	20120618	14	176	3.08	-0.0145441541131067	-0.0061021476738768
3	A	26	50	20120618	14	178	3.12	-0.0152268657103423	-0.0054519629885757
3	A	26	50	20120618	14	180	3.16	-0.0162033094644828	-0.0043462601148343
3	A	26	50	20120618	14	182	3.2	-0.0175431353934751	-0.0041708976331001
3	A	26	50	20120618	14	184	3.24	-0.0192911740672464	-0.0036004745927169
3	A	26	50	20120618	14	186	3.28	-0.0208009884664359	-0.0031725335687428
3	A	26	50	20120618	14	188	3.32	-0.0212077869976525	-0.0034058080958562
3	A	26	50	20120618	14	190	3.36	-0.0245208651102240	-0.0016328085527091
3	A	26	50	20120618	14	192	3.4	-0.0236004242131534	-0.0023908977328192
3	A	26	50	20120618	14	194	3.44	-0.0261888592963649	-0.0011015592280036
3	A	26	50	20120618	14	196	3.48	-0.0263552485930459	-0.0008644592532039
3	A	26	50	20120618	14	198	3.52	-0.0265160376040199	-0.000173905841765
3	A	26	50	20120618	14	200	3.56	-0.0265262482259402	0.000232001734907301
3	A	26	50	20120618	14	202	3.6	-0.0263663077431037	0.000585986460637102
3	A	26	50	20120618	14	204	3.64	-0.0263094068604216	0.0012649008944578
3	A	26	50	20120618	14	206	3.68	-0.0261937595463585	0.0022826043292805
3	A	26	50	20120618	14	208	3.72	-0.0266322647456435	0.0032658645927917
3	A	26	50	20120618	14	210	3.76	-0.0266414288495277	0.0040965453550584
3	A	26	50	20120618	14	212	3.8	-0.0265963507922271	0.0044266581558553
3	A	26	50	20120618	14	214	3.84	-0.0265342880300423	0.0049024208114411
3	A	26	50	20120618	14	216	3.88	-0.0270017351098813	0.00680303191538895
3	A	26	50	20120618	14	218	3.92	-0.0267503232938305	0.00811810203597187
3	A	26	50	20120618	14	220	3.96	-0.0263151040197576	0.00916308352909245
3	A	26	50	20120618	14	222	4	-0.0262716901382665	0.00988379751962276
3	A	26	50	20120618	14	224	4.04	-0.0264039130959407	0.0107059445637007
3	A	26	50	20120618	14	226	4.08	-0.0272330863065499	0.0112957338446070
3	A	26	50	20120618	14	228	4.12	-0.0275624495741588	0.0125853622632029
3	A	26	50	20120618	14	230	4.16	-0.0278222830319736	0.0133189855486839
3	A	26	50	20120618	14	232	4.2	-0.0277036022298193	0.0142378849529715
3	A	26	50	20120618	14	234	4.24	-0.0273482952144087	0.0151717467367489
3	A	26	50	20120618	14	236	4.28	-0.0275429122137946	0.0159235073111674
3	A	26	50	20120618	14	238	4.32	-0.0276026627368049	0.0164869158522812
3	A	26	50	20120618	14	240	4.36	-0.0292389643970131	0.0183719069674327
3	A	26	50	20120618	14	242	4.4	-0.0308848332119707	0.0188487868517327
3	A	26	50	20120618	14	244	4.44	-0.031486934636151	0.0202352394018764
3	A	26	50	20120618	14	246	4.48	-0.0319789395345006	0.0209115163274032
3	A	26	50	20120618	14	248	4.52	-0.0323176083273499	0.0220845004113745
3	A	26	50	20120618	14	250	4.56	-0.0316622405493428	0.023167950634712
3	A	26	50	20120618	14	252	4.6	-0.0311276253963589	0.0234102478443534
3	A	26	50	20120618	14	254	4.64	-0.0304630298748573	0.0241390486615867
3	A	26	50	20120618	14	256	4.68	-0.0294709760314153	0.0243783166257775
3	A	26	50	20120618	14	258	4.72	-0.0293341137461497	0.0246772477852911
3	A	26	50	20120618	14	260	4.76	-0.0285209717069302	0.024619375691445
3	A	26	50	20120618	14	262	4.8	-0.027212976189693	0.0245383306477193
3	A	26	50	20120618	14	264	4.84	-0.0270054262072791	0.0240384910062342
3	A	26	50	20120618	14	266	4.88	-0.0265782205743575	0.0241561252903524
3	A	26	50	20120618	14	268	4.92	-0.0260298239102082	0.0242138039904938
3	A	26	50	20120618	14	270	4.96	-0.0257775918502912	0.0242747778082355
3	A	26	50	20120618	14	272	5	-0.0247699151896257	0.0242046398866096
3	A	26	50	20120618	14	274	5.04	-0.0242434388356932	0.0244121403715488
3	A	26	50	20120618	14	276	5.08	-0.0238806859858767	0.0244122322954303
3	A	26	50	20120618	14	278	5.12	-0.0223858905347196	0.0246505131385546
3	A	26	50	20120618	14	280	5.16	-0.0209491344081623	0.0249012956295702
3	A	26	50	20120618	14	282	5.2	-0.0199254276367673	0.0251290830080616
3	A	26	50	20120618	14	284	5.24	-0.0187262806018921	0.0255781170273185
3	A	26	50	20120618	14	286	5.28	-0.0170505082411581	0.0260512704588817
3	A	26	50	20120618	14	288	5.32	-0.0150584611593349	0.0258587535666359
3	A	26	50	20120618	14	290	5.36	-0.0142290531892744	0.0264296998660371
3	A	26	50	20120618	14	292	5.4	-0.0136647961200231	0.026190287652063
3	A	26	50	20120618	14	294	5.44	-0.0117724652364829	0.0268046503078291
3	A	26	50	20120618	14	296	5.48	-0.0104695290682652	0.0271840625934104
3	A	26	50	20120618	14	298	5.52	-0.009314001329401	0.02779715033565
3	A	26	50	20120618	14	300	5.56	-0.008453849770708	0.0276054975278908
3	A	26	50	20120618	14	302	5.6	-0.0081747787658042	0.0275061730667646
3	A	26	50	20120618	14	304	5.64	-0.0084662538378636	0.0279839000649885
3	A	26	50	20120618	14	306	5.68	-0.0083159349569986	0.0290243490036417
3	A	26	50	20120618	14	308	5.72	-0.0085065723594201	0.0291834494436222
3	A	26	50	20120618	14	310	5.76	-0.0087579558911997	0.0297377575204621
3	A	26	50	20120618	14	312	5.8	-0.0090693727887021	0.0305014399152114
3	A	26	50	20120618	14	314	5.84	-0.0095717650856673	0.0317266367639055
3	A	26	50	20120618	14	316	5.88	-0.0099485045076157	0.0324555153628848
3	A	26	50	20120618	14	318	5.92	-0.0104484997125927	0.0323814812828946
3	A	26	50	20120618	14	320	5.96	-0.0115642293604913	0.0341699523224141
3	A	26	50	20120618	14	322	6	-0.0120507753944901	0.0339764030542677
3	A	26	50	20120618	14	324	6.04	-0.0131008855330947	0.0347614895712835
3	A	26	50	20120618	14	326	6.08	-0.0130000874614365	0.0342599033760488
3	A	26	50	20120618	14	328	6.12	-0.0137813980282408	0.0340308997738938
3	A	26	50	20120618	14	330	6.16	-0.0157994524974759	0.0344633379969962
3	A	26	50	20120618	14	332	6.2	-0.0172626968440565	0.0344552345532838
3	A	26	50	20120618	14	334	6.24	-0.018122326557945	0.0344838723779219
3	A	26	50	20120618	14	336	6.28	-0.0197749058162561	0.0348203844950885
3	A	26	50	20120618	14	338	6.32	-0.0213438343423528	0.0351948682464049
3	A	26	50	20120618	14	340	6.36	-0.0239237841441900	0.0350991259882323
3	A	26	50	20120618	14	342	6.4	-0.025119218868464	0.0347410471142394
3	A	26	50	20120618	14	344	6.44	-0.025725280090619	0.0349094092388399
3	A	26	50	20120618	14	346	6.48	-0.0279098228514845	0.0342631065697676
3	A	26	50	20120618	14	348	6.52	-0.0302544828718819	0.034023786279675
3	A	26	50	20120618	14	350	6.56	-0.0319598122960695	0.0339873702804439
3	A	26	50	20120618	14	352	6.6	-0.033421331302104	0.0335931582499324
3	A	26	50	20120618	14	354	6.64	-0.0351685497320091	0.0334531935336644
3	A	26	50	20120618	14	356	6.68	-0.0362824196890732	0.0333257375363555
3	A	26	50	20120618	14	358	6.72	-0.0367141083789876	0.034268240164999
3	A	26	50	20120618	14	360	6.76	-0.0378398188391027	0.0344164532818696
3	A	26	50	20120618	14	362	6.8	-0.038803198088354	0.0352440340880076
3	A	26	50	20120618	14	364	6.84	-0.0397735296114779	0.0350028710776433
3	A	26	50	20120618	14	366	6.88	-0.0413230162366259	0.0343047410170439
3	A	26	50	20120618	14	368	6.92	-0.0422777447415161	0.0350592310236377
3	A	26	50	20120618	14	370	6.96	-0.0438105188978908	0.0345551558125333
3	A	26	50	20120618	14	372	7	-0.0454958442712386	0.0345408651844855
3	A	26	50	20120618	14	374	7.04	-0.0463635703577717	0.0350975349979746
3	A	26	50	20120618	14	376	7.08	-0.048185763319686	0.0347406087080351
3	A	26	50	20120618	14	378	7.12	-0.0494254629284622	0.0342839591487448
3	A	26	50	20120618	14	380	7.16	-0.0508686254424571	0.0345107000092001
3	A	26	50	20120618	14	382	7.2	-0.0523276271483506	0.034465487601611
3	A	26	50	20120618	14	384	7.24	-0.0531960320573936	0.0352600564205625
3	A	26	50	20120618	14	386	7.28	-0.0542969902446332	0.0356707511101435
3	A	26	50	20120618	14	388	7.32	-0.0545302647717467	0.0362578618705627
3	A	26	50	20120618	14	390	7.36	-0.0558339928995594	0.03753097227475
3	A	26	50	20120618	14	392	7.4	-0.0564486454691058	0.0370160217613509
3	A	26	50	20120618	14	394	7.44	-0.0572833143136184	0.0369700598205738
3	A	26	50	20120618	14	396	7.48	-0.0579813701280057	0.0367190369132526
3	A	26	50	20120618	14	398	7.52	-0.0587712084025911	0.0357310673185787
3	A	26	50	20120618	14	400	7.56	-0.0586955479770041	0.0345475119882287
3	A	26	50	20120618	14	402	7.6	-0.0583878858165099	0.0341022468481155
3	A	26	50	20120618	14	404	7.64	-0.0584351912601713	0.0328275454536705
3	A	26	50	20120618	14	406	7.68	-0.0583786934283544	0.0325294999454004
3	A	26	50	20120618	14	408	7.72	-0.0582196651132656	0.0302467471236958
3	A	26	50	20120618	14	410	7.76	-0.0583267917906154	0.0290482718402628
3	A	26	50	20120618	14	412	7.8	-0.0586732741133968	0.0283215074905592
3	A	26	50	20120618	14	414	7.84	-0.0588360500944259	0.0276358967555207
3	A	26	50	20120618	14	416	7.88	-0.0587560056067956	0.0263162940804704
3	A	26	50	20120618	14	418	7.92	-0.0592098974496392	0.0236070144483542
3	A	26	50	20120618	14	420	7.96	-0.0600797802118549	0.0215124227411234
3	A	26	50	20120618	14	422	8	-0.0608974077829409	0.0197461407123975
3	A	26	50	20120618	14	424	8.04	-0.0612549209715089	0.0182281238745462
3	A	26	50	20120618	14	426	8.08	-0.0620223439611306	0.0166982983534491
3	A	26	50	20120618	14	428	8.12	-0.0623312082031529	0.0161579273512664
3	A	26	50	20120618	14	430	8.16	-0.0630567704713284	0.0150650938209425
3	A	26	50	20120618	14	432	8.2	-0.063350926892302	0.015034971072064
3	A	26	50	20120618	14	434	8.24	-0.064464125097924	0.0138588403629164
3	A	26	50	20120618	14	436	8.28	-0.0654341341803557	0.0126372426877385
3	A	26	50	20120618	14	438	8.32	-0.0668367511915173	0.0114420908061770
3	A	26	50	20120618	14	440	8.36	-0.0677260086795375	0.0109229330074299
3	A	26	50	20120618	14	442	8.4	-0.0692656629848931	0.00999520891051312
3	A	26	50	20120618	14	444	8.44	-0.0713543857058401	0.0086278765277327
3	A	26	50	20120618	14	446	8.48	-0.0720907667077677	0.00768205049721757
3	A	26	50	20120618	14	448	8.52	-0.0733651852595003	0.00711318309175299
3	A	26	50	20120618	14	450	8.56	-0.0747664587677776	0.00635070984959953
3	A	26	50	20120618	14	452	8.6	-0.0759358012518258	0.00621897585626449
3	A	26	50	20120618	14	454	8.64	-0.076785107206709	0.00593606243311175
3	A	26	50	20120618	14	456	8.68	-0.077583642894703	0.0057906105682217
3	A	26	50	20120618	14	458	8.72	-0.0786160187952353	0.0049167680080313
3	A	26	50	20120618	14	460	8.76	-0.0793609557892154	0.0055982068130608
3	A	26	50	20120618	14	462	8.8	-0.0797058117664	0.0054089143277372
3	A	26	50	20120618	14	464	8.84	-0.079652142361708	0.0056023080323917
3	A	26	50	20120618	14	466	8.88	-0.0793152059804726	0.00599892422595923
3	A	26	50	20120618	14	468	8.92	-0.078864354696788	0.005402267523994
3	A	26	50	20120618	14	470	8.96	-0.0787860779761107	0.0046321575286038
3	A	26	50	20120618	14	472	9	-0.078041353114165	0.0043668510643026
3	A	26	50	20120618	14	474	9.04	-0.0777945728475309	0.004250319866763
3	A	26	50	20120618	14	476	9.08	-0.0772107147783052	0.0035732651237769
3	A	26	50	20120618	14	478	9.12	-0.0760644239753237	0.0037725985253934
3	A	26	50	20120618	14	480	9.16	-0.0755998548200841	0.00271321114581970
3	A	26	50	20120618	14	482	9.2	-0.0748368158925057	0.0016308427958575
3	A	26	50	20120618	14	484	9.24	-0.073736274898267	-0.0004387173313193
3	A	26	50	20120618	14	486	9.28	-0.0735075965652312	-0.00174997614635170
3	A	26	50	20120618	14	488	9.32	-0.0728826555920186	-0.0039305520381747
3	A	26	50	20120618	14	490	9.36	-0.0727311933194884	-0.0053285021445805
3	A	26	50	20120618	14	492	9.4	-0.0723082020429826	-0.0055386542799492
3	A	26	50	20120618	14	494	9.44	-0.0713539614417714	-0.0058441951200999
3	A	26	50	20120618	14	496	9.48	-0.0712785838588969	-0.0075899003414932
3	A	26	50	20120618	14	498	9.52	-0.0698772396399414	-0.0084877845322439
3	A	26	50	20120618	14	500	9.56	-0.0698973214725271	-0.0092189329439908
3	A	26	50	20120618	14	502	9.6	-0.0694565111051354	-0.008498532555318
3	A	26	50	20120618	14	504	9.64	-0.0688061142878	-0.0086045985724959
3	A	26	50	20120618	14	506	9.68	-0.0682952296383927	-0.0086656218877123
3	A	26	50	20120618	14	508	9.72	-0.0671167654768672	-0.008828115026029
3	A	26	50	20120618	14	510	9.76	-0.0667218463395745	-0.0085246955062219
3	A	26	50	20120618	14	512	9.8	-0.064967090151382	-0.009790558065902
3	A	26	50	20120618	14	514	9.84	-0.0636945100772806	-0.009633226807088
3	A	26	50	20120618	14	516	9.88	-0.0625185207894892	-0.0105365557200538
3	A	26	50	20120618	14	518	9.92	-0.0620014136004075	-0.010142767953611
3	A	26	50	20120618	14	520	9.96	-0.060764577774095	-0.0105237217319753
3	A	26	50	20120618	14	522	10	-0.0588976390950673	-0.0121952160966831
3	A	26	50	20120618	14	524	10.04	-0.057535751434502	-0.0132595532237251
3	A	26	50	20120618	14	526	10.08	-0.0567386865286129	-0.0134441222357504
3	A	26	50	20120618	14	528	10.12	-0.0562300151234307	-0.0129007601718832
3	A	26	50	20120618	14	530	10.16	-0.0555318108166193	-0.013110495114251
3	A	26	50	20120618	14	532	10.2	-0.0548065101779528	-0.0124130969091701
3	A	26	50	20120618	14	534	10.24	-0.0537709027994304	-0.0122931503858775
3	A	26	50	20120618	14	536	10.28	-0.052596384293744	-0.0120021193768767
3	A	26	50	20120618	14	538	10.32	-0.0513692004749947	-0.0110903051825366
3	A	26	50	20120618	14	540	10.36	-0.0502142829692827	-0.0113149530069196
3	A	26	50	20120618	14	542	10.4	-0.0483441439249633	-0.0107171479635417
3	A	26	50	20120618	14	544	10.44	-0.0471721215062144	-0.0103044026642953
3	A	26	50	20120618	14	546	10.48	-0.0453478107594904	-0.0097420866031585
3	A	26	50	20120618	14	548	10.52	-0.0431706650426629	-0.0098544805189213
3	A	26	50	20120618	14	550	10.56	-0.0414465690045026	-0.0091226532846645
3	A	26	50	20120618	14	552	10.6	-0.0401756577024048	-0.0085259541562924
3	A	26	50	20120618	14	554	10.64	-0.0388860080706055	-0.0086651410551011
3	A	26	50	20120618	14	556	10.68	-0.0368682152308794	-0.0081442791290113
3	A	26	50	20120618	14	558	10.72	-0.0362289482742799	-0.0079569382584038
3	A	26	50	20120618	14	560	10.76	-0.0349430533794887	-0.0072733993462341
3	A	26	50	20120618	14	562	10.8	-0.034444062266141	-0.0067175285634078
3	A	26	50	20120618	14	564	10.84	-0.0331690073183054	-0.0061594798916954
3	A	26	50	20120618	14	566	10.88	-0.0316545967250382	-0.0057792685754514
3	A	26	50	20120618	14	568	10.92	-0.0301947111356682	-0.0046693867006331
3	A	26	50	20120618	14	570	10.96	-0.029140718980835	-0.0039775322127168
3	A	26	50	20120618	14	572	11	-0.0277165564260506	-0.0036856880309177
3	A	26	50	20120618	14	574	11.04	-0.0261478400319883	-0.0034634443695907
3	A	26	50	20120618	14	576	11.08	-0.0254735854318556	-0.0024991911363579
3	A	26	50	20120618	14	578	11.12	-0.0245269391574743	-0.0021112440719277
3	A	26	50	20120618	14	580	11.16	-0.0240150079900309	-0.00134741318475440
3	A	26	50	20120618	14	582	11.2	-0.0226808389152881	-4.95893985645972e-05
3	A	26	50	20120618	14	584	11.24	-0.0214839687642483	0.0010018571718564
3	A	26	50	20120618	14	586	11.28	-0.0212933398471083	0.0010045512486927
3	A	26	50	20120618	14	588	11.32	-0.0204786184848929	0.0023374263180259
3	A	26	50	20120618	14	590	11.36	-0.0207308434737422	0.0029573751173634
3	A	26	50	20120618	14	592	11.4	-0.0209647402548231	0.0034419978209174
3	A	26	50	20120618	14	594	11.44	-0.0210875364184439	0.0042434467888499
3	A	26	50	20120618	14	596	11.48	-0.0211340711157138	0.0047920131586266
3	A	26	50	20120618	14	598	11.52	-0.0209173994558226	0.00618248207528744
3	A	26	50	20120618	14	600	11.56	-0.0211756277812441	0.00673396172500264
3	A	26	50	20120618	14	602	11.6	-0.0211940054864872	0.00766129691318974
3	A	26	50	20120618	14	604	11.64	-0.0223689411851746	0.00789488963835472
3	A	26	50	20120618	14	606	11.68	-0.0224586871778428	0.00843036746161167
3	A	26	50	20120618	14	608	11.72	-0.0225867512869834	0.00812043548834979
3	A	26	50	20120618	14	610	11.76	-0.0223741879174910	0.00907092135255294
3	A	26	50	20120618	14	612	11.8	-0.0223897371956093	0.00958533446479834
3	A	26	50	20120618	14	614	11.84	-0.0223988518020187	0.00969309046718335
3	A	26	50	20120618	14	616	11.88	-0.0223322423432310	0.00990655186228795
3	A	26	50	20120618	14	618	11.92	-0.0224923454606272	0.00996386993797093
3	A	26	50	20120618	14	620	11.96	-0.0223354313948141	0.0111327103762045
3	A	26	50	20120618	14	622	12	-0.0224494382211448	0.0114703326510176
3	A	26	50	20120618	14	624	12.04	-0.0227962726831033	0.0127992818635017
3	A	26	50	20120618	14	626	12.08	-0.0227605425774499	0.0129292127345447
3	A	26	50	20120618	14	628	12.12	-0.0219494274598186	0.0141148398877636
3	A	26	50	20120618	14	630	12.16	-0.0209861104359641	0.0144619190086684
3	A	26	50	20120618	14	632	12.2	-0.0200699609699486	0.0147672809508034
3	A	26	50	20120618	14	634	12.24	-0.0193155633115003	0.0147969648692136
3	A	26	50	20120618	14	636	12.28	-0.0188004306473944	0.0144295717018562
3	A	26	50	20120618	14	638	12.32	-0.0171117422741952	0.0137880886726045
3	A	26	50	20120618	14	640	12.36	-0.0152611321049586	0.0130877969865750
3	A	26	50	20120618	14	642	12.4	-0.0143864056612918	0.0126469512638442
3	A	26	50	20120618	14	644	12.44	-0.0138841123592759	0.0121239680174108
3	A	26	50	20120618	14	646	12.48	-0.0132349883341467	0.0109142355940213
3	A	26	50	20120618	14	648	12.52	-0.0133745146442104	0.0106304877848667
3	A	26	50	20120618	14	650	12.56	-0.0127529578840525	0.009063973321321
3	A	26	50	20120618	14	652	12.6	-0.0119838731227843	0.00742748081299259
3	A	26	50	20120618	14	654	12.64	-0.0111087479416036	0.0057253431981046
3	A	26	50	20120618	14	656	12.68	-0.0103744543188939	0.0046098454812302
3	A	26	50	20120618	14	658	12.72	-0.0094753581471203	0.0034822321967669
3	A	26	50	20120618	14	660	12.76	-0.008925746673521	0.004057299514489
3	A	26	50	20120618	14	662	12.8	-0.0077761098412509	0.0036541298552734
3	A	26	50	20120618	14	664	12.84	-0.0067875887032877	0.0038935420692475
3	A	26	50	20120618	14	666	12.88	-0.0066461814891861	0.0043947252136169
3	A	26	50	20120618	14	668	12.92	-0.0060306026097563	0.0046740041079144
3	A	26	50	20120618	14	670	12.96	-0.0053061010017526	0.004720248891404
3	A	26	50	20120618	14	672	13	-0.0053371147051754	0.0050324648195691
3	A	26	50	20120618	14	674	13.04	-0.0049488140873546	0.0056213009205344
3	A	26	50	20120618	14	676	13.08	-0.0048097898231055	0.0054066303728339
3	A	26	50	20120618	14	678	13.12	-0.0049477746403863	0.0057040819114079
3	A	26	50	20120618	14	680	13.16	-0.0052064625852156	0.00590048789095025
3	A	26	50	20120618	14	682	13.2	-0.0054372480964592	0.0068512778110693
3	A	26	50	20120618	14	684	13.24	-0.0060872065075903	0.00690870902383727
3	A	26	50	20120618	14	686	13.28	-0.0062436680250634	0.00709024454777129
3	A	26	50	20120618	14	688	13.32	-0.0066542000800847	0.00814257500166874
3	A	26	50	20120618	14	690	13.36	-0.0071620158860616	0.00838386811968084
3	A	26	50	20120618	14	692	13.4	-0.0079361351769012	0.00933933201562353
3	A	26	50	20120618	14	694	13.44	-0.0086931636968396	0.0105684250226820
3	A	26	50	20120618	14	696	13.48	-0.0092214714573353	0.0123042731755456
3	A	26	50	20120618	14	698	13.52	-0.0101439346798	0.0139436578213197
3	A	26	50	20120618	14	700	13.56	-0.0105354102070683	0.0152100931374927
3	A	26	50	20120618	14	702	13.6	-0.0109872585113143	0.0175083528109086
3	A	26	50	20120618	14	704	13.64	-0.0117304560226126	0.0193743793221887
3	A	26	50	20120618	14	706	13.68	-0.0128519556618458	0.0213358511067933
3	A	26	50	20120618	14	708	13.72	-0.0132666525758082	0.022731361694804
3	A	26	50	20120618	14	710	13.76	-0.0139395021547666	0.0229798340679655
3	A	26	50	20120618	14	712	13.8	-0.0148650603836126	0.0233089477268806
3	A	26	50	20120618	14	714	13.84	-0.0154914862810658	0.023562445507936
3	A	26	50	20120618	14	716	13.88	-0.0162227549009655	0.0232285284726563
3	A	26	50	20120618	14	718	13.92	-0.0165358617836749	0.0223815135437441
3	A	26	50	20120618	14	720	13.96	-0.0175345723303549	0.0220728967890953
3	A	26	50	20120618	14	722	14	-0.0184613630463205	0.0223731201862515
3	A	26	50	20120618	14	724	14.04	-0.0194960865413664	0.0213951915078705
3	A	26	50	20120618	14	726	14.08	-0.0219922088342940	0.0209207440708977
3	A	26	50	20120618	14	728	14.12	-0.0233331724980972	0.0199165329405668
3	A	26	50	20120618	14	730	14.16	-0.0244924380034067	0.0190053770626400
3	A	26	50	20120618	14	732	14.2	-0.0254374452042692	0.0186384437975331
3	A	26	50	20120618	14	734	14.24	-0.0266333607611544	0.0187613955246459
3	A	26	50	20120618	14	736	14.28	-0.0282048914402059	0.0183117887488962
3	A	26	50	20120618	14	738	14.32	-0.0300820831675608	0.0173910862223166
3	A	26	50	20120618	14	740	14.36	-0.0313167623181907	0.0167525687989052
3	A	26	50	20120618	14	742	14.4	-0.0314778836693518	0.0163865703289630
3	A	26	50	20120618	14	744	14.44	-0.0329865949819627	0.0162771384835066
3	A	26	50	20120618	14	746	14.48	-0.033187137536175	0.0167441471571413
3	A	26	50	20120618	14	748	14.52	-0.0332600402453154	0.0170508193681419
3	A	26	50	20120618	14	750	14.56	-0.0338907087834556	0.0173305508107793
3	A	26	50	20120618	14	752	14.6	-0.0339678046358084	0.0185089937591013
3	A	26	50	20120618	14	754	14.64	-0.0339281076611126	0.0192198764904994
3	A	26	50	20120618	14	756	14.68	-0.0342192235229271	0.0196997898628907
3	A	26	50	20120618	14	758	14.72	-0.0337679904015807	0.0204516847875976
3	A	26	50	20120618	14	760	14.76	-0.0338662994573691	0.0210214502186743
3	A	26	50	20120618	14	762	14.8	-0.0336909864731095	0.0222045317874810
3	A	26	50	20120618	14	764	14.84	-0.032903821062157	0.0226914596591416
3	A	26	50	20120618	14	766	14.88	-0.0324154860480018	0.0233458233455195
3	A	26	50	20120618	14	768	14.92	-0.0318900067146308	0.0236498368350228
3	A	26	50	20120618	14	770	14.96	-0.0310689708888595	0.0237363301364976
3	A	26	50	20120618	14	772	15	-0.0306791499914591	0.0239434346416393
3	A	26	50	20120618	14	774	15.04	-0.0290311054089358	0.0242633912677380
3	A	26	50	20120618	14	776	15.08	-0.0278776367650185	0.0247147028779371
3	A	26	50	20120618	14	778	15.12	-0.0263782154212988	0.0253803039052816
3	A	26	50	20120618	14	780	15.16	-0.0248933123940105	0.0253920065225102
3	A	26	50	20120618	14	782	15.2	-0.0237666862306138	0.0262308826523709
3	A	26	50	20120618	14	784	15.24	-0.0223809902847260	0.0260339180584714
3	A	26	50	20120618	14	786	15.28	-0.0204308251375525	0.0264356749183381
3	A	26	50	20120618	14	788	15.32	-0.0187001742195306	0.0267089080496564
3	A	26	50	20120618	14	790	15.36	-0.0171560863546570	0.026744143180563
3	A	26	50	20120618	14	792	15.4	-0.0154477800109206	0.026721551118904
3	A	26	50	20120618	14	794	15.44	-0.0142224558830059	0.0267862726025861
3	A	26	50	20120618	14	796	15.48	-0.0123403002660470	0.0268268817450296
3	A	26	50	20120618	14	798	15.52	-0.0111595309364148	0.0274309913524685
3	A	26	50	20120618	14	800	15.56	-0.0101907592908502	0.0283313857722924
3	A	26	50	20120618	14	802	15.6	-0.0090972398669486	0.0282839601204782
3	A	26	50	20120618	14	804	15.64	-0.008447800472195	0.0287108786680467
3	A	26	50	20120618	14	806	15.68	-0.0082131815229584	0.0280862196183077
3	A	26	50	20120618	14	808	15.72	-0.0083288453126095	0.0270624515407548
3	A	26	50	20120618	14	810	15.76	-0.008506979652926	0.0263953104348409
3	A	26	50	20120618	14	812	15.8	-0.008818682221568	0.025978268754792
3	A	26	50	20120618	14	814	15.84	-0.0084757142194891	0.0248747366988688
3	A	26	50	20120618	14	816	15.88	-0.0082472409474199	0.0231737842656568
3	A	26	50	20120618	14	818	15.92	-0.0080202243153199	0.0221091289405633
3	A	26	50	20120618	14	820	15.96	-0.0066950213545626	0.0210314133532212
3	A	26	50	20120618	14	822	16	-0.0056188614021392	0.0197777695987200
3	A	26	50	20120618	14	824	16.04	-0.004094487674325	0.0180815689230775
3	A	26	50	20120618	14	826	16.08	-0.0022695582091676	0.0168077584831768
3	A	26	50	20120618	14	828	16.12	-0.000644697536679003	0.0159469973984384
3	A	26	50	20120618	14	830	16.16	6.19142697606996e-05	0.0152567904693222
3	A	26	50	20120618	14	832	16.2	0.00157469851743120	0.0145122070287328
3	A	26	50	20120618	14	834	16.24	0.0031924174114298	0.0124177567428582
3	A	26	50	20120618	14	836	16.28	0.0039538299934115	0.0118154431866435
3	A	26	50	20120618	14	838	16.32	0.0049939133578588	0.0106755163446927
3	A	26	50	20120618	14	840	16.36	0.0061021618160125	0.00875098381833727
3	A	26	50	20120618	14	842	16.4	0.0070565438385799	0.0079217596960398
3	A	26	50	20120618	14	844	16.44	0.007990985449918	0.00649517176499594
3	A	26	50	20120618	14	846	16.48	0.009148307118686	0.0054866253629896
3	A	26	50	20120618	14	848	16.52	0.01026631365042	0.0045504866953767
3	A	26	50	20120618	14	850	16.56	0.0112489092335569	0.0029747699441806
3	A	26	50	20120618	14	852	16.6	0.0121445306826077	0.0019797292816949
3	A	26	50	20120618	14	854	16.64	0.0126094533912379	0.000882935953396401
3	A	26	50	20120618	14	856	16.68	0.0128064533404765	0.0010448634062882
3	A	26	50	20120618	14	858	16.72	0.0126764164034163	0.000472884730986401
3	A	26	50	20120618	14	860	16.76	0.0123906038424607	-0.000211311790489700
3	A	26	50	20120618	14	862	16.8	0.0116528793376487	-0.000884265314145
3	A	26	50	20120618	14	864	16.84	0.0108600005039043	-0.0011926345814204
3	A	26	50	20120618	14	866	16.88	0.0101642145022845	-0.0022740766214993
3	A	26	50	20120618	14	868	16.92	0.0085843965317575	-0.003247621237837
3	A	26	50	20120618	14	870	16.96	0.0080050356616601	-0.0042478520640966
3	A	26	50	20120618	14	872	17	0.0068855371346178	-0.0053850282606686
3	A	26	50	20120618	14	874	17.04	0.0060373130531098	-0.0071394803929452
3	A	26	50	20120618	14	876	17.08	0.0048710563830547	-0.0086776752299045
3	A	26	50	20120618	14	878	17.12	0.0038975513646969	-0.0101857529748394
3	A	26	50	20120618	14	880	17.16	0.0026929101101318	-0.0121755655992339
3	A	26	50	20120618	14	882	17.2	0.0024799578319097	-0.0124746434834046
3	A	26	50	20120618	14	884	17.24	0.0017318529995499	-0.015430477107985
3	A	26	50	20120618	14	886	17.28	0.00180425366287560	-0.0177200959365348
3	A	26	50	20120618	14	888	17.32	0.00169123678603860	-0.0192822574507356
3	A	26	50	20120618	14	890	17.36	0.0017121600756939	-0.0213276415970636
3	A	26	50	20120618	14	892	17.4	0.0020725724020647	-0.0229734326302753
3	A	26	50	20120618	14	894	17.44	0.0021343028240623	-0.0249105516573358
3	A	26	50	20120618	14	896	17.48	0.00247640108480030	-0.0261554838562929
3	A	26	50	20120618	14	898	17.52	0.0028909070799319	-0.0279388071584454
3	A	26	50	20120618	14	900	17.56	0.0033461424256598	-0.0286726425759608
3	A	26	50	20120618	14	902	17.6	0.004153799791131	-0.0301743959578447
3	A	26	50	20120618	14	904	17.64	0.0050695737834457	-0.0300845226859559
3	A	26	50	20120618	14	906	17.68	0.0058341683459428	-0.031057713748903
3	A	26	50	20120618	14	908	17.72	0.0065372446184765	-0.0310289345029087
3	A	26	50	20120618	14	910	17.76	0.0073811058511446	-0.0317340613851079
3	A	26	50	20120618	14	912	17.8	0.008896859947296	-0.03283898644139
3	A	26	50	20120618	14	914	17.84	0.0103651671784299	-0.0341736504908796
3	A	26	50	20120618	14	916	17.88	0.0103726625103105	-0.034258503304622
3	A	26	50	20120618	14	918	17.92	0.0120601728436122	-0.0351403361714398
3	A	26	50	20120618	14	920	17.96	0.0130030997363245	-0.0354096731443937
3	A	26	50	20120618	14	922	18	0.0138516278737483	-0.0357007182955301
3	A	26	50	20120618	14	924	18.04	0.0157293499311892	-0.0360911119494232
3	A	26	50	20120618	14	926	18.08	0.0158376079793888	-0.035403309183363
3	A	26	50	20120618	14	928	18.12	0.016237547574828	-0.0356220880214621
3	A	26	50	20120618	14	930	18.16	0.0169829088328767	-0.0368252302096511
3	A	26	50	20120618	14	932	18.2	0.0165684028377451	-0.03675310531797
3	A	26	50	20120618	14	934	18.24	0.0164499624518964	-0.0364161689367346
3	A	26	50	20120618	14	936	18.28	0.0167702111130958	-0.0361273158166199
3	A	26	50	20120618	14	938	18.32	0.0162168293461392	-0.0364613530600525
3	A	26	50	20120618	14	940	18.36	0.0160394162547395	-0.0361068804306436
3	A	26	50	20120618	14	942	18.4	0.0163957273617794	-0.0363460946547191
3	A	26	50	20120618	14	944	18.44	0.0161881915215011	-0.035964044860844
3	A	26	50	20120618	14	946	18.48	0.0163280572428198	-0.0360723736197217
3	A	26	50	20120618	14	948	18.52	0.016310874548037	-0.0362571406216458
3	A	26	50	20120618	14	950	18.56	0.0164148192448714	-0.0366577873238661
3	A	26	50	20120618	14	952	18.6	0.0163339262291037	-0.0373831374600072
3	A	26	50	20120618	14	954	18.64	0.0165662815174016	-0.0370833241847841
3	A	26	50	20120618	14	956	18.68	0.0168911970833568	-0.0369897739576332
3	A	26	50	20120618	14	958	18.72	0.0168796005321453	-0.037921740695237
3	A	26	50	20120618	14	960	18.76	0.0164527908790211	-0.0378532927588182
3	A	26	50	20120618	14	962	18.8	0.0163508967918521	-0.0383432470475023
3	A	26	50	20120618	14	964	18.84	0.0165049753594727	-0.0392561926126923
3	A	26	50	20120618	14	966	18.88	0.0163281986641761	-0.0404131607280697
3	A	26	50	20120618	14	968	18.92	0.0164731555543193	-0.041125500099437
3	A	26	50	20120618	14	970	18.96	0.0175941319345343	-0.0421744930093273
3	A	26	50	20120618	14	972	19	0.018317997146435	-0.0425172276661684
3	A	26	50	20120618	14	974	19.04	0.019946110510117	-0.0438987021845726
3	A	26	50	20120618	14	976	19.08	0.0208723496827933	-0.0440423155718316
3	A	26	50	20120618	14	978	19.12	0.0225602842801637	-0.0447687263681445
3	A	26	50	20120618	14	980	19.16	0.0236637244122053	-0.0450963289398682
3	A	26	50	20120618	14	982	19.2	0.0253025857989614	-0.0457470793105942
3	A	26	50	20120618	14	984	19.24	0.0259409618010166	-0.0453774038853899
3	A	26	50	20120618	14	986	19.28	0.0273533086014874	-0.0453703611018493
3	A	26	50	20120618	14	988	19.32	0.0286740709316588	-0.0454775302056059
3	A	26	50	20120618	14	990	19.36	0.0303047157376175	-0.0460629580518859
3	A	26	50	20120618	14	992	19.4	0.0310658313347511	-0.0458573455420524
3	A	26	50	20120618	14	994	19.44	0.0317547725427289	-0.045289036750945
3	A	26	50	20120618	14	996	19.48	0.0327831108635407	-0.0443810480042912
3	A	26	50	20120618	14	998	19.52	0.0344533041517712	-0.044733038688898
3	A	26	50	20120618	14	1000	19.56	0.0362390811144544	-0.0449384744220361
3	A	26	50	20120618	14	1002	19.6	0.0370712750852328	-0.0436097500695085
3	A	26	50	20120618	14	1004	19.64	0.0379099970658152	-0.0436276172436555
3	A	26	50	20120618	14	1006	19.68	0.0385021791253584	-0.0430856397655766
3	A	26	50	20120618	14	1008	19.72	0.0400925938688189	-0.0423064179214933
3	A	26	50	20120618	14	1010	19.76	0.0407776672027037	-0.0419678269103899
3	A	26	50	20120618	14	1012	19.8	0.0414250658872868	-0.0407092051241491
3	A	26	50	20120618	14	1014	19.84	0.0426087060704506	-0.0401018569676523
3	A	26	50	20120618	14	1016	19.88	0.0425765609961779	-0.0394703116171034
3	A	26	50	20120618	14	1018	19.92	0.0424453149065218	-0.0397098864656372
3	A	26	50	20120618	14	1020	19.96	0.0424722273906138	-0.0397427952152336
3	A	26	50	20120618	14	1022	20	0.041745774167894	-0.0402226095926756
3	A	26	50	20120618	14	1024	20.04	0.0417369211909935	-0.0407605198632598
3	A	26	50	20120618	14	1026	20.08	0.0411401301387399	-0.0407636240620292
3	A	26	50	20120618	14	1028	20.12	0.0408060858242395	-0.0405513576773848
3	A	26	50	20120618	14	1030	20.16	0.0406607188121632	-0.0405743952163159
3	A	26	50	20120618	14	1032	20.2	0.04021891142421	-0.0404639522081623
3	A	26	50	20120618	14	1034	20.24	0.0397127007506264	-0.0407011794621826
3	A	26	50	20120618	14	1036	20.28	0.039289730687324	-0.0405228259187639
3	A	26	50	20120618	14	1038	20.32	0.0391593331258054	-0.039988401684611
3	A	26	50	20120618	14	1040	20.36	0.038427039201073	-0.0397714754662786
3	A	26	50	20120618	14	1042	20.4	0.0380090118141712	-0.0406076858035741
3	A	26	50	20120618	14	1044	20.44	0.0367768571761715	-0.0411945347930629
3	A	26	50	20120618	14	1046	20.48	0.0352529853527507	-0.0415788333279236
3	A	26	50	20120618	14	1048	20.52	0.0339960535517169	-0.041764074091391
3	A	26	50	20120618	14	1050	20.56	0.0325590357956505	-0.0427639584353278
3	A	26	50	20120618	14	1052	20.6	0.0311100396507109	-0.0433423647112706
3	A	26	50	20120618	14	1054	20.64	0.0287754205466063	-0.0444986610752059
3	A	26	50	20120618	14	1056	20.68	0.027035916651684	-0.0460975921420284
3	A	26	50	20120618	14	1058	20.72	0.0251636393164582	-0.0466935417372124
3	A	26	50	20120618	14	1060	20.76	0.0231260404157911	-0.0478283066996606
3	A	26	50	20120618	14	1062	20.8	0.0212021442855387	-0.0488109022827974
3	A	26	50	20120618	14	1064	20.84	0.0195670305647229	-0.0494994828663169
3	A	26	50	20120618	14	1066	20.88	0.0175595544129343	-0.0508306820925786
3	A	26	50	20120618	14	1068	20.92	0.0154013230953967	-0.0514201263053758
3	A	26	50	20120618	14	1070	20.96	0.0137135299193826	-0.0520749778954326
3	A	26	50	20120618	14	1072	21	0.0110665463946889	-0.0533305166961074
3	A	26	50	20120618	14	1074	21.04	0.0087125172094407	-0.05378257006132
3	A	26	50	20120618	14	1076	21.08	0.0068005711837904	-0.0550342197746983
3	A	26	50	20120618	14	1078	21.12	0.0041487086223065	-0.0560956577639374
3	A	26	50	20120618	14	1080	21.16	0.00261216558678810	-0.0570171593211798
3	A	26	50	20120618	14	1082	21.2	0.00189473504659630	-0.0569509741264607
3	A	26	50	20120618	14	1084	21.24	0.00180316471843260	-0.0572504338482932
3	A	26	50	20120618	14	1086	21.28	0.000373394806873397	-0.0578524645617954
3	A	26	50	20120618	14	1088	21.32	-0.000631474639870802	-0.0586292213609288
3	A	26	50	20120618	14	1090	21.36	-0.002341329547458	-0.0594993162551789
3	A	26	50	20120618	14	1092	21.4	-0.0041785343863369	-0.0594831942205678
3	A	26	50	20120618	14	1094	21.44	-0.0067197347365651	-0.0610959633670981
3	A	26	50	20120618	14	1096	21.48	-0.0086441258415643	-0.0610902358021705
3	A	26	50	20120618	14	1098	21.52	-0.0104301361494853	-0.0612650325984798
3	A	26	50	20120618	14	1100	21.56	-0.0123513452739691	-0.0611702802898008
3	A	26	50	20120618	14	1102	21.6	-0.0152864041013182	-0.0618570223956892
3	A	26	50	20120618	14	1104	21.64	-0.0176287660246768	-0.061733561551694
3	A	26	50	20120618	14	1106	21.68	-0.019732550120063	-0.0620717000144574
3	A	26	50	20120618	14	1108	21.72	-0.0221558757698674	-0.062161997550415
3	A	26	50	20120618	14	1110	21.76	-0.0236312540688132	-0.0620790539249818
3	A	26	50	20120618	14	1112	21.8	-0.026157322333924	-0.0620801852958317
3	A	26	50	20120618	14	1114	21.84	-0.0285632531569112	-0.0623461281562359
3	A	26	50	20120618	14	1116	21.88	-0.0298199940391141	-0.0615068631176456
3	A	26	50	20120618	14	1118	21.92	-0.0312482790264328	-0.0616480723418486
3	A	26	50	20120618	14	1120	21.96	-0.0337730744993375	-0.0620829430122783
3	A	26	50	20120618	14	1122	22	-0.0351720145552369	-0.0612663761013641
3	A	26	50	20120618	14	1124	22.04	-0.036682748193242	-0.0608168683205638
3	A	26	50	20120618	14	1126	22.08	-0.0370019361942696	-0.0601893817629388
3	A	26	50	20120618	14	1128	22.12	-0.0377866125893523	-0.0596717088884322
3	A	26	50	20120618	14	1130	22.16	-0.0393503792359463	-0.0586620311155759
3	A	26	50	20120618	14	1132	22.2	-0.0406937406988445	-0.0584368883164461
3	A	26	50	20120618	14	1134	22.24	-0.0413164189303574	-0.0569477214352672
3	A	26	50	20120618	14	1136	22.28	-0.0429822917961548	-0.0561927435249944
3	A	26	50	20120618	14	1138	22.32	-0.0435498864094133	-0.0546933235954883
3	A	26	50	20120618	14	1140	22.36	-0.0442924899510154	-0.0539172031924579
3	A	26	50	20120618	14	1142	22.4	-0.0446701556828471	-0.0528486941354069
3	A	26	50	20120618	14	1144	22.44	-0.0452171027780949	-0.0515616890829693
3	A	26	50	20120618	14	1146	22.48	-0.0462800256915745	-0.0502548143299803
3	A	26	50	20120618	14	1148	22.52	-0.0464301444612204	-0.0488818250929504
3	A	26	50	20120618	14	1150	22.56	-0.0464843795513374	-0.0479943353718832
3	A	26	50	20120618	14	1152	22.6	-0.0462627015754354	-0.0478956939759076
3	A	26	50	20120618	14	1154	22.64	-0.0466174570475567	-0.0465968095295461
3	A	26	50	20120618	14	1156	22.68	-0.0465243310844745	-0.0452439021251018
3	A	26	50	20120618	14	1158	22.72	-0.0470877537677239	-0.044540189456465
3	A	26	50	20120618	14	1160	22.76	-0.0471948804450737	-0.0442989953334023
3	A	26	50	20120618	14	1162	22.8	-0.0473437971331916	-0.0441889695182496
3	A	26	50	20120618	14	1164	22.84	-0.0478157201989555	-0.0445907475913198
3	A	26	50	20120618	14	1166	22.88	-0.0478389840120565	-0.0444677817220715
3	A	26	50	20120618	14	1168	22.92	-0.0486274080730795	-0.0446813279699898
3	A	26	50	20120618	14	1170	22.96	-0.0496269035082867	-0.0448219715087678
3	A	26	50	20120618	14	1172	23	-0.0507886799497762	-0.0462694190898567
3	A	26	50	20120618	14	1174	23.04	-0.0518229650386177	-0.0474302762925307
3	A	26	50	20120618	14	1176	23.08	-0.0523286878085224	-0.0481940930375684
3	A	26	50	20120618	14	1178	23.12	-0.0534812718618564	-0.0492636627547911
3	A	26	50	20120618	14	1180	23.16	-0.0552831920723541	-0.0504652493080614
3	A	26	50	20120618	14	1182	23.2	-0.0560815156283137	-0.0511524156780185
3	A	26	50	20120618	14	1184	23.24	-0.0575592273796374	-0.052386882696614
3	A	26	50	20120618	14	1186	23.28	-0.0585454999180364	-0.0533646699536388
3	A	26	50	20120618	14	1188	23.32	-0.0602108778090869	-0.0549109710627375
3	A	26	50	20120618	14	1190	23.36	-0.0616503350835484	-0.0554754544061587
3	A	26	50	20120618	14	1192	23.4	-0.063355664507736	-0.0565684293578388
3	A	26	50	20120618	14	1194	23.44	-0.0642571549430707	-0.0569914913450227
3	A	26	50	20120618	14	1196	23.48	-0.0663089666900397	-0.0573405899628945
3	A	26	50	20120618	14	1198	23.52	-0.0685358580760305	-0.0590565259887999
3	A	26	50	20120618	14	1200	23.56	-0.0700436925762327	-0.059728843116352
3	A	26	50	20120618	14	1202	23.6	-0.0719352032159067	-0.0608636080788002
3	A	26	50	20120618	14	1204	23.64	-0.0732680287877652	-0.061811626140337
3	A	26	50	20120618	14	1206	23.68	-0.0745107689557006	-0.0628993685018363
3	A	26	50	20120618	14	1208	23.72	-0.0748564027503446	-0.0641802217252776
3	A	26	50	20120618	14	1210	23.76	-0.0758628985426855	-0.0662623683531595
3	A	26	50	20120618	14	1212	23.8	-0.0762519486936943	-0.0670738440952492
3	A	26	50	20120618	14	1214	23.84	-0.0768027848762387	-0.0682443886608254
3	A	26	50	20120618	14	1216	23.88	-0.0766916984009143	-0.0694135897235173
3	A	26	50	20120618	14	1218	23.92	-0.0765033251544062	-0.0715083228521044
3	A	26	50	20120618	14	1220	23.96	-0.0765593987221543	-0.0727321125583039
3	A	26	50	20120618	14	1222	24	-0.0763995925896061	-0.074168953537675
3	A	26	50	20120618	14	1224	24.04	-0.076099779314383	-0.0758249976192139
3	A	26	50	20120618	14	1226	24.08	-0.0756219872623352	-0.0773224376497326
3	A	26	50	20120618	14	1228	24.12	-0.0751436295248625	-0.079330974461693
3	A	26	50	20120618	14	1230	24.16	-0.0742390985303687	-0.0813131361907152
3	A	26	50	20120618	14	1232	24.2	-0.0735719432823192	-0.0827807363150678
3	A	26	50	20120618	14	1234	24.24	-0.072955629011837	-0.0852256287216983
3	A	26	50	20120618	14	1236	24.28	-0.0724616442145001	-0.0869994767929833
3	A	26	50	20120618	14	1238	24.32	-0.0723249604736967	-0.0880356003594553
3	A	26	50	20120618	14	1240	24.36	-0.0718634318776163	-0.0902422684915043
3	A	26	50	20120618	14	1242	24.4	-0.0716346828339024	-0.0912516634216483
3	A	26	50	20120618	14	1244	24.44	-0.0707138883834413	-0.0926179351442573
3	A	26	50	20120618	14	1246	24.48	-0.0710713308613311	-0.0931952878310953
3	A	26	50	20120618	14	1248	24.52	-0.0701967811943596	-0.0952096936293403
3	A	26	50	20120618	14	1250	24.56	-0.0694642185690503	-0.0975459744343803
3	A	26	50	20120618	14	1252	24.6	-0.0695096855350806	-0.0985286407281953
3	A	26	50	20120618	14	1254	24.64	-0.069368688442912	-0.100287498135718
3	A	26	50	20120618	14	1256	24.68	-0.0694587738468352	-0.101142107391461
3	A	26	50	20120618	14	1258	24.72	-0.0695012002537064	-0.102414899597596
3	A	26	50	20120618	14	1260	24.76	-0.0699733354515046	-0.103573352637214
3	A	26	50	20120618	14	1262	24.8	-0.0705702749961823	-0.104635285601200
3	A	26	50	20120618	14	1264	24.84	-0.0712664216222605	-0.106018032911810
3	A	26	50	20120618	14	1266	24.88	-0.071994388053492	-0.107450984803885
3	A	26	50	20120618	14	1268	24.92	-0.073269089447937	-0.107666864504181
3	A	26	50	20120618	14	1270	24.96	-0.0742155518745552	-0.109072239231790
3	A	26	50	20120618	14	1272	25	-0.0745386996735575	-0.109880462282686
3	A	26	50	20120618	14	1274	25.04	-0.0749901166426669	-0.110604256783908
3	A	26	50	20120618	14	1276	25.08	-0.0749991676094661	-0.112808450042223
3	A	26	50	20120618	14	1278	25.12	-0.0746914347382938	-0.113809147558958
3	A	26	50	20120618	14	1280	25.16	-0.0738793933107791	-0.114973328163504
3	A	26	50	20120618	14	1282	25.2	-0.0731107682396293	-0.115898930940077
3	A	26	50	20120618	14	1284	25.24	-0.0727700134817755	-0.116176046087624
3	A	26	50	20120618	14	1286	25.28	-0.0720675736053448	-0.117711457752292
3	A	26	50	20120618	14	1288	25.32	-0.0715268490497715	-0.118393603664103
3	A	26	50	20120618	14	1290	25.36	-0.0708043273407551	-0.119946268734232
3	A	26	50	20120618	14	1292	25.4	-0.0696852601488492	-0.121133218177132
3	A	26	50	20120618	14	1294	25.44	-0.0690017707341543	-0.122676549437750
3	A	26	50	20120618	14	1296	25.48	-0.0677939616412096	-0.123966382917312
3	A	26	50	20120618	14	1298	25.52	-0.0669781725477547	-0.124694490769900
3	A	26	50	20120618	14	1300	25.56	-0.0657249671994577	-0.125707279812594
3	A	26	50	20120618	14	1302	25.6	-0.0653007031307458	-0.127029569493412
3	A	26	50	20120618	14	1304	25.64	-0.0642420228579533	-0.128508271194230
3	A	26	50	20120618	14	1306	25.68	-0.0640779033740399	-0.128707746017203
3	A	26	50	20120618	14	1308	25.72	-0.0636589426061869	-0.128333332976564
3	A	26	50	20120618	14	1310	25.76	-0.0634689430140821	-0.129062147935933
3	A	26	50	20120618	14	1312	25.8	-0.0631069043421146	-0.129603791730322
3	A	26	50	20120618	14	1314	25.84	-0.0626957924595327	-0.129672663930810
3	A	26	50	20120618	14	1316	25.88	-0.0622124142639136	-0.130287563987730
3	A	26	50	20120618	14	1318	25.92	-0.0624169095450327	-0.130839672962480
3	A	26	50	20120618	14	1320	25.96	-0.0629223494722249	-0.130397872645595
3	A	26	50	20120618	14	1322	26	-0.0633676853230161	-0.130113757140914
3	A	26	50	20120618	14	1324	26.04	-0.0636496087966752	-0.130137303796727
3	A	26	50	20120618	14	1326	26.08	-0.0644292647336115	-0.129989801322172
3	A	26	50	20120618	14	1328	26.12	-0.0651678377665609	-0.129988033555219
3	A	26	50	20120618	14	1330	26.16	-0.0655514431953546	-0.129769891113223
3	A	26	50	20120618	14	1332	26.2	-0.0655500289817922	-0.129345627044511
3	A	26	50	20120618	14	1334	26.24	-0.0654672267777153	-0.128915069725446
3	A	26	50	20120618	14	1336	26.28	-0.0654113653420015	-0.128666875245250
3	A	26	50	20120618	14	1338	26.32	-0.0652313359555114	-0.128340616176410
3	A	26	50	20120618	14	1340	26.36	-0.065641104335209	-0.127670632501236
3	A	26	50	20120618	14	1342	26.4	-0.0650805807897624	-0.127478794431500
3	A	26	50	20120618	14	1344	26.44	-0.0656509331194675	-0.126929655305231
3	A	26	50	20120618	14	1346	26.48	-0.0660207499660281	-0.126783284201525
3	A	26	50	20120618	14	1348	26.52	-0.0671920723490636	-0.125718027835668
3	A	26	50	20120618	14	1350	26.56	-0.0676870470958942	-0.124428265066783
3	A	26	50	20120618	14	1352	26.6	-0.0690222768308087	-0.122910601782323
3	A	26	50	20120618	14	1354	26.64	-0.0703386268146656	-0.120378028134825
3	A	26	50	20120618	14	1356	26.68	-0.0721873574940778	-0.118980431581810
3	A	26	50	20120618	14	1358	26.72	-0.0736470380224812	-0.118117549176728
3	A	26	50	20120618	14	1360	26.76	-0.0752547867108651	-0.116245342552180
3	A	26	50	20120618	14	1362	26.8	-0.0766049363988627	-0.115533003180813
3	A	26	50	20120618	14	1364	26.84	-0.077872708146852	-0.114174721764832
3	A	26	50	20120618	14	1366	26.88	-0.0797145091798086	-0.112781226431147
3	A	26	50	20120618	14	1368	26.92	-0.0815445015295194	-0.111494292089388
3	A	26	50	20120618	14	1370	26.96	-0.0827658163619848	-0.110804721556375
3	A	26	50	20120618	14	1372	27	-0.0830956816754084	-0.109694210356521
3	A	26	50	20120618	14	1374	27.04	-0.0839739790083202	-0.109026630844403
3	A	26	50	20120618	14	1376	27.08	-0.0845118751367688	-0.108031943735308
3	A	26	50	20120618	14	1378	27.12	-0.085405940950901	-0.107086966232930
3	A	26	50	20120618	14	1380	27.16	-0.0866136086224895	-0.105787374679787
3	A	26	50	20120618	14	1382	27.2	-0.0876512878238808	-0.104131684151639
3	A	26	50	20120618	14	1384	27.24	-0.0872178313670135	-0.102568271058436
3	A	26	50	20120618	14	1386	27.28	-0.0869302510391049	-0.101682054129575
3	A	26	50	20120618	14	1388	27.32	-0.0862612573134243	-0.101120682055991
3	A	26	50	20120618	14	1390	27.36	-0.0851050670155062	-0.100263032241089
3	A	26	50	20120618	14	1392	27.4	-0.0842910456890042	-0.0996684968594683
3	A	26	50	20120618	14	1394	27.44	-0.0829779483963408	-0.0975224277785673
3	A	26	50	20120618	14	1396	27.48	-0.0821579166621987	-0.0957799045376893
3	A	26	50	20120618	14	1398	27.52	-0.081764128895756	-0.0939788328553283
3	A	26	50	20120618	14	1400	27.56	-0.0808369704842642	-0.0921242331896323
3	A	26	50	20120618	14	1402	27.6	-0.0807705731575107	-0.0916532293626843
3	A	26	50	20120618	14	1404	27.64	-0.0797014277043567	-0.0895983770565563
3	A	26	50	20120618	14	1406	27.68	-0.079441778094305	-0.0876532677228683
3	A	26	50	20120618	14	1408	27.72	-0.0786580916487159	-0.0865291800728163
3	A	26	50	20120618	14	1410	27.76	-0.0783383379622634	-0.0850076277010583
3	A	26	50	20120618	14	1412	27.8	-0.0778973861735154	-0.0831335118882018
3	A	26	50	20120618	14	1414	27.84	-0.0774417265637188	-0.0802205147924257
3	A	26	50	20120618	14	1416	27.88	-0.0765038908398311	-0.078617008744729
3	A	26	50	20120618	14	1418	27.92	-0.0758903342857956	-0.0755224973382223
3	A	26	50	20120618	14	1420	27.96	-0.0753320027713706	-0.0734277642096353
3	A	26	50	20120618	14	1422	28	-0.0750302803078383	-0.0721639522596205
3	A	26	50	20120618	14	1424	28.04	-0.0741401035810026	-0.0697062612202505
3	A	26	50	20120618	14	1426	28.08	-0.074000874255787	-0.0683656574737989
3	A	26	50	20120618	14	1428	28.12	-0.073696959761233	-0.0659753537106759
3	A	26	50	20120618	14	1430	28.16	-0.0736249762909082	-0.0640170921908579
3	A	26	50	20120618	14	1432	28.2	-0.0731604778463468	-0.0620614469661302
3	A	26	50	20120618	14	1434	28.24	-0.0730920299099279	-0.0601874725746296
3	A	26	50	20120618	14	1436	28.28	-0.0728511893402558	-0.0576666368996996
3	A	26	50	20120618	14	1438	28.32	-0.073021177810453	-0.0550221989594181
3	A	26	50	20120618	14	1440	28.36	-0.0727099094053747	-0.0537518109163384
3	A	26	50	20120618	14	1442	28.4	-0.0728773522911597	-0.0514245810780972
3	A	26	50	20120618	14	1444	28.44	-0.0727994079106695	-0.0495906501436152
3	A	26	50	20120618	14	1446	28.48	-0.0726243212005799	-0.0479439469426558
3	A	26	50	20120618	14	1448	28.52	-0.0722238442039871	-0.0465792025706945
3	A	26	50	20120618	14	1450	28.56	-0.0720858452445707	-0.0443336859920873
3	A	26	50	20120618	14	1452	28.6	-0.0717969284848457	-0.0420275208648577
3	A	26	50	20120618	14	1454	28.64	-0.0718152142662072	-0.0406078908645407
3	A	26	50	20120618	14	1456	28.68	-0.071449067303841	-0.0396544351518566
3	A	26	50	20120618	14	1458	28.72	-0.0711833790018779	-0.0373062325264854
3	A	26	50	20120618	14	1460	28.76	-0.071823369682268	-0.0355393964795964
3	A	26	50	20120618	14	1462	28.8	-0.0716102190605937	-0.033971486540818
3	A	26	50	20120618	14	1464	28.84	-0.0720412126645422	-0.0323311989196843
3	A	26	50	20120618	14	1466	28.88	-0.0719631268626958	-0.0305923031365938
3	A	26	50	20120618	14	1468	28.92	-0.0724663818299341	-0.0296616728308064
3	A	26	50	20120618	14	1470	28.96	-0.0730708167064923	-0.0297403031048743
3	A	26	50	20120618	14	1472	29	-0.0729158966818021	-0.0294430990536738
3	A	26	50	20120618	14	1474	29.04	-0.0723129820848234	-0.0283725747422964
3	A	26	50	20120618	14	1476	29.08	-0.0720044218987171	-0.0281086612783542
3	A	26	50	20120618	14	1478	29.12	-0.0719877766050879	-0.0264327757805352
3	A	26	50	20120618	14	1480	29.16	-0.0716763243522465	-0.0255640668155763
3	A	26	50	20120618	14	1482	29.2	-0.071055357319144	-0.0243554657630366
3	A	26	50	20120618	14	1484	29.24	-0.0701933517264708	-0.0242785749716504
3	A	26	50	20120618	14	1486	29.28	-0.0689424798305518	-0.0245953588096219
3	A	26	50	20120618	14	1488	29.32	-0.0686342944110395	-0.0253006553974486
3	A	26	50	20120618	14	1490	29.36	-0.0678335030524135	-0.0254643435462255
3	A	26	50	20120618	14	1492	29.4	-0.0666445807815943	-0.0257321885238712
3	A	26	50	20120618	14	1494	29.44	-0.0651804666936728	-0.0258816496842106
3	A	26	50	20120618	14	1496	29.48	-0.0629467446561758	-0.0258348109310248
3	A	26	50	20120618	14	1498	29.52	-0.060532604323459	-0.025923842745844
3	A	26	50	20120618	14	1500	29.56	-0.0591700873378584	-0.0260688632755975
3	A	26	50	20120618	14	1502	29.6	-0.05728250114082	-0.0266071483127758
3	A	26	50	20120618	14	1504	29.64	-0.0559140303161219	-0.0260514401645091
3	A	26	50	20120618	14	1506	29.68	-0.0545384389261372	-0.0263602902643958
3	A	26	50	20120618	14	1508	29.72	-0.053327603416169	-0.0266248754797801
3	A	26	50	20120618	14	1510	29.76	-0.0510108104740181	-0.0279232932356661
3	A	26	50	20120618	14	1512	29.8	-0.0493015636782627	-0.028417730581343
3	A	26	50	20120618	14	1514	29.84	-0.0474812586914542	-0.0284155385503213
3	A	26	50	20120618	14	1516	29.88	-0.0453193504186545	-0.0285763346323631
3	A	26	50	20120618	14	1518	29.92	-0.0431024292382784	-0.0290506618611831
3	A	26	50	20120618	14	1520	29.96	-0.0405680878238277	-0.0292393886610818
3	A	26	50	20120618	14	1522	30	-0.0384966185083417	-0.0292507730802589
3	A	26	50	20120618	14	1524	30.04	-0.0364862432187502	-0.0285868705234028
3	A	26	50	20120618	14	1526	30.08	-0.0337310016458569	-0.0279528078727129
3	A	26	50	20120618	14	1528	30.12	-0.0315330309272166	-0.0263560193394374
3	A	26	50	20120618	14	1530	30.16	-0.0297973666221161	-0.0255427051197166
3	A	26	50	20120618	14	1532	30.2	-0.0289899920993573	-0.0242100916798925
3	A	26	50	20120618	14	1534	30.24	-0.0281351000009028	-0.0227589671435414
3	A	26	50	20120618	14	1536	30.28	-0.0276066083926439	-0.0210351822323649
3	A	26	50	20120618	14	1538	30.32	-0.0274910671445980	-0.0199313885469327
3	A	26	50	20120618	14	1540	30.36	-0.0266985418642442	-0.0173715205776811
3	A	26	50	20120618	14	1542	30.4	-0.0269613734548112	-0.0156387554103835
3	A	26	50	20120618	14	1544	30.44	-0.027380192801308	-0.0147597509706905
3	A	26	50	20120618	14	1546	30.48	-0.0278405193158604	-0.0135897720905392
3	A	26	50	20120618	14	1548	30.52	-0.0280841883126573	-0.0119720531965406
3	A	26	50	20120618	14	1550	30.56	-0.0284688544016228	-0.0104010033501004
3	A	26	50	20120618	14	1552	30.6	-0.0289470000070611	-0.0087043713393214
3	A	26	50	20120618	14	1554	30.64	-0.0295819323990920	-0.0066002124773411
3	A	26	50	20120618	14	1556	30.68	-0.0298237982735968	-0.0049219298875339
3	A	26	50	20120618	14	1558	30.72	-0.0307277706537335	-0.0031813087638973
3	A	26	50	20120618	14	1560	30.76	-0.0311690689248042	-0.001885118394372
3	A	26	50	20120618	14	1562	30.8	-0.0316354836287427	-0.000247593439432398
3	A	26	50	20120618	14	1564	30.84	-0.0313580502831442	0.0014632160623094
3	A	26	50	20120618	14	1566	30.88	-0.0315984100202051	0.0027386387056712
3	A	26	50	20120618	14	1568	30.92	-0.0318844212781662	0.0034015378780047
3	A	26	50	20120618	14	1570	30.96	-0.0324035218012641	0.0054451606213408
3	A	26	50	20120618	14	1572	31	-0.0330697648815659	0.00754357777625781
3	A	26	50	20120618	14	1574	31.04	-0.0332599836767729	0.00953225195873466
3	A	26	50	20120618	14	1576	31.08	-0.0338919603624583	0.0107918566234013
3	A	26	50	20120618	14	1578	31.12	-0.033948840031937	0.0127835218675626
3	A	26	50	20120618	14	1580	31.16	-0.0340645934120172	0.0141113976919528
3	A	26	50	20120618	14	1582	31.2	-0.0328330750286993	0.0145646460676256
3	A	26	50	20120618	14	1584	31.24	-0.0322535373819066	0.0165742506108256
3	A	26	50	20120618	14	1586	31.28	-0.0317022203667511	0.0172905639223032
3	A	26	50	20120618	14	1588	31.32	-0.0301351727446923	0.0189935457519772
3	A	26	50	20120618	14	1590	31.36	-0.0284116777472961	0.0194698599508523
3	A	26	50	20120618	14	1592	31.4	-0.0267797884334025	0.0206539385402204
3	A	26	50	20120618	14	1594	31.44	-0.0250486276913914	0.0214387641348340
3	A	26	50	20120618	14	1596	31.48	-0.0236543057498798	0.0226574407518987
3	A	26	50	20120618	14	1598	31.52	-0.0220366858508306	0.0236655346055652
3	A	26	50	20120618	14	1600	31.56	-0.0208330840432339	0.0249228623863964
3	A	26	50	20120618	14	1602	31.6	-0.0192094820208159	0.0255980786517514
3	A	26	50	20120618	14	1604	31.64	-0.0177248406230366	0.0251231574532353
3	A	26	50	20120618	14	1606	31.68	-0.0168194540293375	0.0241019750530491
3	A	26	50	20120618	14	1608	31.72	-0.0164486118779443	0.0232233170956789
3	A	26	50	20120618	14	1610	31.76	-0.0153867284114330	0.0226002358133007
3	A	26	50	20120618	14	1612	31.8	-0.0136221512171565	0.0217466384273626
3	A	26	50	20120618	14	1614	31.84	-0.0119608172697876	0.0211851949359937
3	A	26	50	20120618	14	1616	31.88	-0.0102386587042078	0.0208775893440419
3	A	26	50	20120618	14	1618	31.92	-0.0089434158577693	0.0195301620171519
3	A	26	50	20120618	14	1620	31.96	-0.0087866785686515	0.0186425591589996
3	A	26	50	20120618	14	1622	32	-0.0089143184137235	0.017055323638338
3	A	26	50	20120618	14	1624	32.04	-0.0087507080466925	0.0162540585181687
3	A	26	50	20120618	14	1626	32.08	-0.0090693657176342	0.0143172294048884
3	A	26	50	20120618	14	1628	32.12	-0.0089916829666531	0.0136656163638894
3	A	26	50	20120618	14	1630	32.16	-0.0097366341027687	0.0129486100877662
3	A	26	50	20120618	14	1632	32.2	-0.0100512895493289	0.0125956860222082
3	A	26	50	20120618	14	1634	32.24	-0.0103626286650854	0.0123378466055163
3	A	26	50	20120618	14	1636	32.28	-0.0106965669135685	0.0120338048317418
3	A	26	50	20120618	14	1638	32.32	-0.0110223097944577	0.0118068730524556
3	A	26	50	20120618	14	1640	32.36	-0.0113848787965111	0.0107385549142355
3	A	26	50	20120618	14	1642	32.4	-0.0116475406814507	0.0099900682442139
3	A	26	50	20120618	14	1644	32.44	-0.0126210499424493	0.0101555100178081
3	A	26	50	20120618	14	1646	32.48	-0.0125964991950065	0.0102134927738654
3	A	26	50	20120618	14	1648	32.52	-0.0132113285412482	0.0103918533883519
3	A	26	50	20120618	14	1650	32.56	-0.0134300790950761	0.0106705665972244
3	A	26	50	20120618	14	1652	32.6	-0.0132430988489269	0.0115002786232009
3	A	26	50	20120618	14	1654	32.64	-0.0134516599940379	0.0118115258150758
3	A	26	50	20120618	14	1656	32.68	-0.0132579693045353	0.0119664246265625
3	A	26	50	20120618	14	1658	32.72	-0.0129375297245049	0.0116375139072936
3	A	26	50	20120618	14	1660	32.76	-0.0132995188989978	0.0121131492836587
3	A	26	50	20120618	14	1662	32.8	-0.0134737712230856	0.0123520594518182
3	A	26	50	20120618	14	1664	32.84	-0.0137299347967060	0.0122249994343068
3	A	26	50	20120618	14	1666	32.88	-0.0138832496890029	0.0123398618598427
3	A	26	50	20120618	14	1668	32.92	-0.0138961119613527	0.0125889543656513
3	A	26	50	20120618	14	1670	32.96	-0.0135973169198945	0.0129569468767164
3	A	26	50	20120618	14	1672	33	-0.0137805000026287	0.0129433704265176
3	A	26	50	20120618	14	1674	33.04	-0.0136353239093833	0.0132872718095477
3	A	26	50	20120618	14	1676	33.08	-0.0133130246385184	0.0129605460502327
3	A	26	50	20120618	14	1678	33.12	-0.0138146603312278	0.0130916860738715
3	A	26	50	20120618	14	1680	33.16	-0.0141760626070922	0.0128173286427711
3	A	26	50	20120618	14	1682	33.2	-0.0148083645618971	0.0131106577488107
3	A	26	50	20120618	14	1684	33.24	-0.0158072730984759	0.0133229241334551
3	A	26	50	20120618	14	1686	33.28	-0.0162223518501002	0.0135460092518517
3	A	26	50	20120618	14	1688	33.32	-0.0174093020001067	0.0138132666237622
3	A	26	50	20120618	14	1690	33.36	-0.0189024597919586	0.0146226606434880
3	A	26	50	20120618	14	1692	33.4	-0.0200030828105839	0.0145699274481743
3	A	26	50	20120618	14	1694	33.44	-0.0205236689650291	0.0151448392024044
3	A	26	50	20120618	14	1696	33.48	-0.0222976506794953	0.0157855366360223
3	A	26	50	20120618	14	1698	33.52	-0.0231299365741553	0.0153430079991523
3	A	26	50	20120618	14	1700	33.56	-0.0239039568700456	0.0157919995920023
3	A	26	50	20120618	14	1702	33.6	-0.0241748989753928	0.0158095570533792
3	A	26	50	20120618	14	1704	33.64	-0.0242464369684455	0.0163164889758796
3	A	26	50	20120618	14	1706	33.68	-0.0240657853279879	0.0167046905987510
3	A	26	50	20120618	14	1708	33.72	-0.0237429203716981	0.0173138206643364
3	A	26	50	20120618	14	1710	33.76	-0.0241615134440249	0.0172574642538758
3	A	26	50	20120618	14	1712	33.8	-0.0242747919503710	0.0175170855796563
3	A	26	50	20120618	14	1714	33.84	-0.0240185152396656	0.0175837445359187
3	A	26	50	20120618	14	1716	33.88	-0.0242624175817003	0.0178575857790688
3	A	26	50	20120618	14	1718	33.92	-0.0240203466462289	0.0171854242150085
3	A	26	50	20120618	14	1720	33.96	-0.024040562829103	0.0163565607171695
3	A	26	50	20120618	14	1722	34	-0.0239275318101303	0.0159877833175772
3	A	26	50	20120618	14	1724	34.04	-0.0241829387794949	0.0154463092288158
3	A	26	50	20120618	14	1726	34.08	-0.0243990447539611	0.0144885896622412
3	A	26	50	20120618	14	1728	34.12	-0.0246311949812925	0.0137164361282533
3	A	26	50	20120618	14	1730	34.16	-0.0252235807582993	0.0131003622740767
3	A	26	50	20120618	14	1732	34.2	-0.0258447457813005	0.0129957670390036
3	A	26	50	20120618	14	1734	34.24	-0.0270471242941657	0.0120499551506241
3	A	26	50	20120618	14	1736	34.28	-0.0276358896844529	0.0117220980204591
3	A	26	50	20120618	14	1738	34.32	-0.0284735425195821	0.0120452033930545
3	A	26	50	20120618	14	1740	34.36	-0.0288286374029583	0.0124460480851735
3	A	26	50	20120618	14	1742	34.4	-0.0289695920687201	0.0125445904861997
3	A	26	50	20120618	14	1744	34.44	-0.0290000047313789	0.0125033308055174
3	A	26	50	20120618	14	1746	34.48	-0.0283455986185942	0.0117073760572748
3	A	26	50	20120618	14	1748	34.52	-0.0278249276113353	0.0118823849856185
3	A	26	50	20120618	14	1750	34.56	-0.0273187593641585	0.0114144005046258
3	A	26	50	20120618	14	1752	34.6	-0.0261923396759419	0.0106931530020291
3	A	26	50	20120618	14	1754	34.64	-0.0256202867544281	0.00957023561369966
3	A	26	50	20120618	14	1756	34.68	-0.0245534839460401	0.00981034998470752
3	A	26	50	20120618	14	1758	34.72	-0.0235335460537888	0.00879925092722106
3	A	26	50	20120618	14	1760	34.76	-0.0218253811314086	0.00786556592013891
3	A	26	50	20120618	14	1762	34.8	-0.0205190437795734	0.00659314140952934
3	A	26	50	20120618	14	1764	34.84	-0.0186788478790101	0.00594559423252214
3	A	26	50	20120618	14	1766	34.88	-0.0181306209204883	0.0057489407656063
3	A	26	50	20120618	14	1768	34.92	-0.0165715565339892	0.00657250096258651
3	A	26	50	20120618	14	1770	34.96	-0.0143630711375127	0.00628812382839671
3	A	26	50	20120618	14	1772	35	-0.013404184844749	0.00644628240214471
3	A	26	50	20120618	14	1774	35.04	-0.0129378210524988	0.00722278322862334
3	A	26	50	20120618	14	1776	35.08	-0.0108127445577175	0.0080880782820427
3	A	26	50	20120618	14	1778	35.12	-0.0102028720300119	0.00842302769322295
3	A	26	50	20120618	14	1780	35.16	-0.0093149863291472	0.00944045535640102
3	A	26	50	20120618	14	1782	35.2	-0.008880999542194	0.00994331434384184
3	A	26	50	20120618	14	1784	35.24	-0.0084315341878005	0.00980460827764428
3	A	26	50	20120618	14	1786	35.28	-0.0084103351265006	0.0094431211489661
3	A	26	50	20120618	14	1788	35.32	-0.0080206132240496	0.00863047868068746
3	A	26	50	20120618	14	1790	35.36	-0.0077588422936543	0.00829347158877395
3	A	26	50	20120618	14	1792	35.4	-0.0075494396914738	0.00780552548334836
3	A	26	50	20120618	14	1794	35.44	-0.0070175893260043	0.0070989490322477
3	A	26	50	20120618	14	1796	35.48	-0.006606081463625	0.0055981573155861
3	A	26	50	20120618	14	1798	35.52	-0.006082292115461	0.0044634984191551
3	A	26	50	20120618	14	1800	35.56	-0.0052193036443619	0.0029756396855215
3	A	26	50	20120618	14	1802	35.6	-0.0048623561412189	0.0017871346077031
3	A	26	50	20120618	14	1804	35.64	-0.0047694267538219	0.000665678809090402
3	A	26	50	20120618	14	1806	35.68	-0.0044444822671993	-0.000155313953877897
3	A	26	50	20120618	14	1808	35.72	-0.0041024044418472	-0.0013661840413677
3	A	26	50	20120618	14	1810	35.76	-0.0037139602813498	-0.0021553555142585
3	A	26	50	20120618	14	1812	35.8	-0.0037683134582993	-0.00271076455635670
3	A	26	50	20120618	14	1814	35.84	-0.0039194292485067	-0.0034073425175714
3	A	26	50	20120618	14	1816	35.88	-0.0036205139988957	-0.00332154925181
3	A	26	50	20120618	14	1818	35.92	-0.0038584695729006	-0.00347507627614120
3	A	26	50	20120618	14	1820	35.96	-0.0032496011368243	-0.0035069880051762
3	A	26	50	20120618	14	1822	36	-0.00149283252273250	-0.0038668728298882
3	A	26	50	20120618	14	1824	36.04	-0.000389941105553102	-0.0038575927604919
3	A	26	50	20120618	14	1826	36.08	0.0006622238853576	-0.0042310964618096
3	A	26	50	20120618	14	1828	36.12	0.0019760452553649	-0.0044386860422032
3	A	26	50	20120618	14	1830	36.16	0.0027025974730341	-0.0052366560447722
3	A	26	50	20120618	14	1832	36.2	0.0033645625573097	-0.0053587309594763
3	A	26	50	20120618	14	1834	36.24	0.0048602843183502	-0.0060759705808372
3	A	26	50	20120618	14	1836	36.28	0.0061525078188329	-0.0065278966668292
3	A	26	50	20120618	14	1838	36.32	0.0068315000343995	-0.0062417729788899
3	A	26	50	20120618	14	1840	36.36	0.007458328982718	-0.0057311923853985
3	A	26	50	20120618	14	1842	36.4	0.0064155161860953	-0.0049055462234138
3	A	26	50	20120618	14	1844	36.44	0.0063040902995159	-0.0038498216569667
3	A	26	50	20120618	14	1846	36.48	0.0062915957226923	-0.0030632855710495
3	A	26	50	20120618	14	1848	36.52	0.005835363356403	-0.00215437758558010
3	A	26	50	20120618	14	1850	36.56	0.0055053566216232	-0.0012634937519631
3	A	26	50	20120618	14	1852	36.6	0.0045000275554712	-0.000103944696834397
3	A	26	50	20120618	14	1854	36.64	0.003391425543927	0.001499349218828
3	A	26	50	20120618	14	1856	36.68	0.0027216681429227	0.0030863938206587
3	A	26	50	20120618	14	1858	36.72	0.00132593128074200	0.0049555103885725
3	A	26	50	20120618	14	1860	36.76	0.000182454762749598	0.00681214652179844
3	A	26	50	20120618	14	1862	36.8	-0.00169774923949320	0.00846577936921349
3	A	26	50	20120618	14	1864	36.84	-0.0032244210643462	0.0101947685862996
3	A	26	50	20120618	14	1866	36.88	-0.0040294550636593	0.0113730276868585
3	A	26	50	20120618	14	1868	36.92	-0.0054937812836151	0.0133728175879357
3	A	26	50	20120618	14	1870	36.96	-0.0056197735698869	0.014203399355253
3	A	26	50	20120618	14	1872	37	-0.006027307492156	0.0152402017442356
3	A	26	50	20120618	14	1874	37.04	-0.0068134475982757	0.016829700006597
3	A	26	50	20120618	14	1876	37.08	-0.007118139910289	0.0182683087529210
3	A	26	50	20120618	14	1878	37.12	-0.0077935683076784	0.0194193371713365
3	A	26	50	20120618	14	1880	37.16	-0.0081318057653912	0.0207330991443742
3	A	26	50	20120618	14	1882	37.2	-0.0091416461728071	0.0219829315933249
3	A	26	50	20120618	14	1884	37.24	-0.0098639557497892	0.0230544104988569
3	A	26	50	20120618	14	1886	37.28	-0.0105692947640228	0.0227649916933172
3	A	26	50	20120618	14	1888	37.32	-0.0114932429107280	0.0228449371859982
3	A	26	50	20120618	14	1890	37.36	-0.0118721107240877	0.0221296279661499
3	A	26	50	20120618	14	1892	37.4	-0.0134204440580756	0.0217878648740261
3	A	26	50	20120618	14	1894	37.44	-0.0150145701928986	0.0211849960975668
3	A	26	50	20120618	14	1896	37.48	-0.0169153073032748	0.0206755738864044
3	A	26	50	20120618	14	1898	37.52	-0.0184613206199136	0.0206985074806386
3	A	26	50	20120618	14	1900	37.56	-0.0203596124136192	0.0209293424893569
3	A	26	50	20120618	14	1902	37.6	-0.0219189101453562	0.0216127187669669
3	A	26	50	20120618	14	1904	37.64	-0.0233123206262268	0.0217598676881318
3	A	26	50	20120618	14	1906	37.68	-0.0244174790277467	0.0220858509853266
3	A	26	50	20120618	14	1908	37.72	-0.0256285393976713	0.021909245409871
3	A	26	50	20120618	14	1910	37.76	-0.0269915633788340	0.0212544312964736
3	A	26	50	20120618	14	1912	37.8	-0.0275470487884646	0.0201913280707647
3	A	26	50	20120618	14	1914	37.84	-0.0275556047805169	0.0193063132234317
3	A	26	50	20120618	14	1916	37.88	-0.0273902337176008	0.0177829577293824
3	A	26	50	20120618	14	1918	37.92	-0.0285159618553854	0.0166825581564999
3	A	26	50	20120618	14	1920	37.96	-0.0296395262464196	0.0149386631284664
3	A	26	50	20120618	14	1922	38	-0.0305055057792032	0.0143817599697395
3	A	26	50	20120618	14	1924	38.04	-0.0320448772418463	0.0125900503811622
3	A	26	50	20120618	14	1926	38.08	-0.0324062370913038	0.0125698554114915
3	A	26	50	20120618	14	1928	38.12	-0.0328235503003567	0.0108600500013790
3	A	26	50	20120618	14	1930	38.16	-0.0321932706709461	0.0100064660504696
3	A	26	50	20120618	14	1932	38.2	-0.0316278610176415	0.00931745413181363
3	A	26	50	20120618	14	1934	38.24	-0.0307812632817303	0.00807303812080686
3	A	26	50	20120618	14	1936	38.28	-0.029604048351613	0.006642820384381
3	A	26	50	20120618	14	1938	38.32	-0.0288200884819738	0.0054922963593747
3	A	26	50	20120618	14	1940	38.36	-0.028177561763113	0.0035199846278145
3	A	26	50	20120618	14	1942	38.4	-0.0276758129333187	0.0020321046809774
3	A	26	50	20120618	14	1944	38.44	-0.0272796422170233	0.000328493526268101
3	A	26	50	20120618	14	1946	38.48	-0.0269886889897684	-0.0015588239701935
3	A	26	50	20120618	14	1948	38.52	-0.0270987501602601	-0.0019913965435844
3	A	26	50	20120618	14	1950	38.56	-0.0271435807301874	-0.0042564009850811
3	A	26	50	20120618	14	1952	38.6	-0.0273216443598257	-0.0060916117828371
3	A	26	50	20120618	14	1954	38.64	-0.0271134721234444	-0.0075167147896404
3	A	26	50	20120618	14	1956	38.68	-0.0264700756632428	-0.0074182148150212
3	A	26	50	20120618	14	1958	38.72	-0.0253611200983079	-0.0084434489370635
3	A	26	50	20120618	14	1960	38.76	-0.0245218550597176	-0.0086451865017361
3	A	26	50	20120618	14	1962	38.8	-0.0233828474565823	-0.0091253120061617
3	A	26	50	20120618	14	1964	38.84	-0.0215115600708502	-0.0095781431888336
3	A	26	50	20120618	14	1966	38.88	-0.0201626831750588	-0.0095217160676949
3	A	26	50	20120618	14	1968	38.92	-0.0185615105797400	-0.0104488744791867
3	A	26	50	20120618	14	1970	38.96	-0.0163989659108372	-0.0104035489345126
3	A	26	50	20120618	14	1972	39	-0.0143355576126567	-0.0111432533383119
3	A	26	50	20120618	14	1974	39.04	-0.0129469413157625	-0.0111245857192886
3	A	26	50	20120618	14	1976	39.08	-0.0115597392324308	-0.0108209540674471
3	A	26	50	20120618	14	1978	39.12	-0.0081837286163337	-0.0124433398662015
3	A	26	50	20120618	14	1980	39.16	-0.0064841267570737	-0.0125740131993648
3	A	26	50	20120618	14	1982	39.2	-0.0053266848801529	-0.0128459169699344
3	A	26	50	20120618	14	1984	39.24	-0.00351676729196	-0.0139994839016943
3	A	26	50	20120618	14	1986	39.28	-0.0016646919974728	-0.0146808307828423
3	A	26	50	20120618	14	1988	39.32	-5.76787001413011e-05	-0.0157680357431878
3	A	26	50	20120618	14	1990	39.36	0.0011571448920728	-0.016350111903325
3	A	26	50	20120618	14	1992	39.4	0.002744995595634	-0.0164494179796748
3	A	26	50	20120618	14	1994	39.44	0.0038561573337262	-0.015765773001488
3	A	26	50	20120618	14	1996	39.48	0.005385919215213	-0.0149810188246594
3	A	26	50	20120618	14	1998	39.52	0.0069460442618839	-0.0147675079320801
3	A	26	50	20120618	14	2000	39.56	0.0078689190204953	-0.0133885492996034
3	A	26	50	20120618	14	2002	39.6	0.0082881626310608	-0.0122999584099667
3	A	26	50	20120618	14	2004	39.64	0.0091345326785885	-0.0110704779083922
3	A	26	50	20120618	14	2006	39.68	0.0101275580867478	-0.0086858663548577
3	A	26	50	20120618	14	2008	39.72	0.0099291934214215	-0.0073492436195842
3	A	26	50	20120618	14	2010	39.76	0.0101814820498811	-0.0061717764786202
3	A	26	50	20120618	14	2012	39.8	0.009300978543812	-0.0054819372450302
3	A	26	50	20120618	14	2014	39.84	0.0088746214390277	-0.0051543770997134
3	A	26	50	20120618	14	2016	39.88	0.0079654871793884	-0.0048472876957119
3	A	26	50	20120618	14	2018	39.92	0.0077018707002942	-0.004512550416566
3	A	26	50	20120618	14	2020	39.96	0.0071191793572574	-0.0037965694452755
3	A	26	50	20120618	14	2022	40	0.0057803080224198	-0.002889811064421
3	A	26	50	20120618	14	2024	40.04	0.0049418773698313	-0.000813264722246
3	A	26	50	20120618	14	2026	40.08	0.003932800637739	0.000756618398005301
3	A	26	50	20120618	14	2028	40.12	0.0025979315272829	0.0024307714842104
3	A	26	50	20120618	14	2030	40.16	0.000335946431741799	0.0044242964192062
3	A	26	50	20120618	14	2032	40.2	-0.00104190062887490	0.0058392383015639
3	A	26	50	20120618	14	2034	40.24	-0.00299053135433320	0.00698335121565932
3	A	26	50	20120618	14	2036	40.28	-0.0046012357490624	0.00909117996183393
3	A	26	50	20120618	14	2038	40.32	-0.005536030913791	0.0105988730406799
3	A	26	50	20120618	14	2040	40.36	-0.0071311153197238	0.0123096542581504
3	A	26	50	20120618	14	2042	40.4	-0.0074764379873841	0.0143107947331796
3	A	26	50	20120618	14	2044	40.44	-0.0081135977657756	0.0146620853820731
3	A	26	50	20120618	14	2046	40.48	-0.0085891341471914	0.0163833742063121
3	A	26	50	20120618	14	2048	40.52	-0.0082787779098608	0.0180215214152191
3	A	26	50	20120618	14	2050	40.56	-0.0073776339568489	0.0191548650930371
3	A	26	50	20120618	14	2052	40.6	-0.006681664107466	0.0203400821243229
3	A	26	50	20120618	14	2054	40.64	-0.0063312502709812	0.0215061294907708
3	A	26	50	20120618	14	2056	40.68	-0.0066504877694835	0.0225320495063909
3	A	26	50	20120618	14	2058	40.72	-0.0079957442785553	0.0226483544297605
3	A	26	50	20120618	14	2060	40.76	-0.0087416500088255	0.0224959517052114
3	A	26	50	20120618	14	2062	40.8	-0.0096528207359947	0.0226894090494762
3	A	26	50	20120618	14	2064	40.84	-0.0113656808474019	0.0230722013054715
3	A	26	50	20120618	14	2066	40.88	-0.0135231520251497	0.0234389952705425
3	A	26	50	20120618	14	2068	40.92	-0.0154749329113182	0.0238658013881328
3	A	26	50	20120618	14	2070	40.96	-0.0168221268929704	0.0239693642473054
3	A	26	50	20120618	14	2072	41	-0.0192639363140351	0.0236955866437656
3	A	26	50	20120618	14	2074	41.04	-0.0211443170929732	0.0234606999131910
3	A	26	50	20120618	14	2076	41.08	-0.0225277927235681	0.0234364390795285
3	A	26	50	20120618	14	2078	41.12	-0.0235494135299586	0.0234560895769777
3	A	26	50	20120618	14	2080	41.16	-0.0247104970068025	0.0231342004280460
3	A	26	50	20120618	14	2082	41.2	-0.0268441125230735	0.0215672178598111
3	A	26	50	20120618	14	2084	41.24	-0.0284914535343495	0.0204650278925586
3	A	26	50	20120618	14	2086	41.28	-0.0300732655459994	0.0196581766288179
3	A	26	50	20120618	14	2088	41.32	-0.0320145140766621	0.0185678038300926
3	A	26	50	20120618	14	2090	41.36	-0.0335946643873763	0.017120872436954
3	A	26	50	20120618	14	2092	41.4	-0.0353492862252804	0.0159166625175255
3	A	26	50	20120618	14	2094	41.44	-0.0370819099712218	0.0144524565057225
3	A	26	50	20120618	14	2096	41.48	-0.0383046390172496	0.0139376827690187
3	A	26	50	20120618	14	2098	41.52	-0.0392279790521229	0.0140100905034122
3	A	26	50	20120618	14	2100	41.56	-0.0407673505147661	0.0146986710869317
3	A	26	50	20120618	14	2102	41.6	-0.0420571839943284	0.0151159347985099
3	A	26	50	20120618	14	2104	41.64	-0.0427436432575043	0.0156029899493912
3	A	26	50	20120618	14	2106	41.68	-0.0441811913436566	0.0165574426826368
3	A	26	50	20120618	14	2108	41.72	-0.0452496296900295	0.0175133096294447
3	A	26	50	20120618	14	2110	41.76	-0.0460005770916496	0.0189821118353254
3	A	26	50	20120618	14	2112	41.8	-0.0470572067547766	0.0205137758340536
3	A	26	50	20120618	14	2114	41.84	-0.046937069312653	0.0218764413120782
3	A	26	50	20120618	14	2116	41.88	-0.0464767427981006	0.0228737447162637
3	A	26	50	20120618	14	2118	41.92	-0.0464132446091501	0.0242526029395775
3	A	26	50	20120618	14	2120	41.96	-0.0461893038915483	0.0239839730734047
3	A	26	50	20120618	14	2122	42	-0.0455961120128109	0.0243639015469362
3	A	26	50	20120618	14	2124	42.04	-0.0455287247365638	0.0248952922929979
3	A	26	50	20120618	14	2126	42.08	-0.0452037384599305	0.0247070604678461
3	A	26	50	20120618	14	2128	42.12	-0.0455845861722775	0.0243585982460773
3	A	26	50	20120618	14	2130	42.16	-0.0462240228345045	0.0255197382914638
3	A	26	50	20120618	14	2132	42.2	-0.0466827230034602	0.0264718575723315
3	A	26	50	20120618	14	2134	42.24	-0.0469152197131144	0.0279072843381401
3	A	26	50	20120618	14	2136	42.28	-0.0476001516256429	0.0298045649691486
3	A	26	50	20120618	14	2138	42.32	-0.0481984770996117	0.0315746229480861
3	A	26	50	20120618	14	2140	42.36	-0.0494501904526003	0.0328491192815645
3	A	26	50	20120618	14	2142	42.4	-0.0502247764339155	0.0350465031015764
3	A	26	50	20120618	14	2144	42.44	-0.0509580178817347	0.0363463350710247
3	A	26	50	20120618	14	2146	42.48	-0.0519898563811134	0.0380625963660495
3	A	26	50	20120618	14	2148	42.52	-0.0530844223230511	0.0396394798434345
3	A	26	50	20120618	14	2150	42.56	-0.054542992693808	0.0406474393468125
3	A	26	50	20120618	14	2152	42.6	-0.056115294119251	0.0425763064377366
3	A	26	50	20120618	14	2154	42.64	-0.0574916774688306	0.0439514169951101
3	A	26	50	20120618	14	2156	42.68	-0.0578874592763963	0.0452368522704935
3	A	26	50	20120618	14	2158	42.72	-0.0581010620928572	0.0465497515732582
3	A	26	50	20120618	14	2160	42.76	-0.058426932252967	0.0482040632431832
3	A	26	50	20120618	14	2162	42.8	-0.0590742531558042	0.049877325374844
3	A	26	50	20120618	14	2164	42.84	-0.0591589504060547	0.0509078769398809
3	A	26	50	20120618	14	2166	42.88	-0.0585995087339834	0.0507664343704401
3	A	26	50	20120618	14	2168	42.92	-0.0582539032236106	0.0504962912957556
3	A	26	50	20120618	14	2170	42.96	-0.0578117917797416	0.050779445135214
3	A	26	50	20120618	14	2172	43	-0.0580740506138158	0.0503793004788083
3	A	26	50	20120618	14	2174	43.04	-0.0578307210282739	0.0501525454762174
3	A	26	50	20120618	14	2176	43.08	-0.0578302967642052	0.0507578288809131
3	A	26	50	20120618	14	2178	43.12	-0.0577727524143523	0.0506325154171512
3	A	26	50	20120618	14	2180	43.16	-0.0577850207170058	0.0505503849645164
3	A	26	50	20120618	14	2182	43.2	-0.0578419003864845	0.0510584836132058
3	A	26	50	20120618	14	2184	43.24	-0.0579291432211473	0.0510020706342027
3	A	26	50	20120618	14	2186	43.28	-0.0578969981468745	0.0507071081114986
3	A	26	50	20120618	14	2188	43.32	-0.0576978485930212	0.050209616064527
3	A	26	50	20120618	14	2190	43.36	-0.0578905139776911	0.050410809156978
3	A	26	50	20120618	14	2192	43.4	-0.0574655145179267	0.0506849120296371
3	A	26	50	20120618	14	2194	43.44	-0.0574066761626642	0.0504049048153551
3	A	26	50	20120618	14	2196	43.48	-0.0574502127271818	0.0501816217070598
3	A	26	50	20120618	14	2198	43.52	-0.057622308375587	0.0502103443845116
3	A	26	50	20120618	14	2200	43.56	-0.0578490845913813	0.0502970993154954
3	A	26	50	20120618	14	2202	43.6	-0.05759896678074	0.0500936788366836
3	A	26	50	20120618	14	2204	43.64	-0.0579361930757557	0.0509178047190887
3	A	26	50	20120618	14	2206	43.68	-0.0577911866881378	0.0511585533648793
3	A	26	50	20120618	14	2208	43.72	-0.057458401023708	0.0514613577017868
3	A	26	50	20120618	14	2210	43.76	-0.0574986283284897	0.0513133673235523
3	A	26	50	20120618	14	2212	43.8	-0.0574582596023517	0.0512999959343201
3	A	26	50	20120618	14	2214	43.84	-0.0579175961674105	0.0517041781704463
3	A	26	50	20120618	14	2216	43.88	-0.0579884341247498	0.0518318957972642
3	A	26	50	20120618	14	2218	43.92	-0.0581223247937675	0.0521390983383507
3	A	26	50	20120618	14	2220	43.96	-0.0581013025091628	0.0521410287398633
3	A	26	50	20120618	14	2222	44	-0.0575790935446548	0.0523634244291482
3	A	26	50	20120618	14	2224	44.04	-0.0566945538730787	0.0523200985824514
3	A	26	50	20120618	14	2226	44.08	-0.0568910496551823	0.0514297896266475
3	A	26	50	20120618	14	2228	44.12	-0.0572100778500773	0.0517781288118363
3	A	26	50	20120618	14	2230	44.16	-0.0566874064377344	0.0515989260331735
3	A	26	50	20120618	14	2232	44.2	-0.0566203479661406	0.0517328768062675
3	A	26	50	20120618	14	2234	44.24	-0.0562163983681454	0.0525509081353256
3	A	26	50	20120618	14	2236	44.28	-0.0564945564981947	0.0531874633374192
3	A	26	50	20120618	14	2238	44.32	-0.0557973576972261	0.0539367051974831
3	A	26	50	20120618	14	2240	44.36	-0.0549990624255377	0.0546750378141269
3	A	26	50	20120618	14	2242	44.4	-0.0533158442303978	0.0568431898398045
3	A	26	50	20120618	14	2244	44.44	-0.0523392873391723	0.0586136862249463
3	A	26	50	20120618	14	2246	44.48	-0.0517191546920717	0.0598412235970861
3	A	26	50	20120618	14	2248	44.52	-0.0507685981171905	0.0617411417363884
3	A	26	50	20120618	14	2250	44.56	-0.0499812347163392	0.0636334301935218
3	A	26	50	20120618	14	2252	44.6	-0.0496686935190548	0.0652201778105044
3	A	26	50	20120618	14	2254	44.64	-0.0494350654385508	0.0668060768993496
3	A	26	50	20120618	14	2256	44.68	-0.0495947301497427	0.0678329373669886
3	A	26	50	20120618	14	2258	44.72	-0.0496531371698687	0.069261010222273
3	A	26	50	20120618	14	2260	44.76	-0.0494243174154767	0.0702636876379955
3	A	26	50	20120618	14	2262	44.8	-0.0483963962876658	0.0716536474377739
3	A	26	50	20120618	14	2264	44.84	-0.0478593486873547	0.0733586940192491
3	A	26	50	20120618	14	2266	44.88	-0.0471646162748389	0.0743982116982714
3	A	26	50	20120618	14	2268	44.92	-0.0475108864655859	0.0765252596067587
3	A	26	50	20120618	14	2270	44.96	-0.0468970470688379	0.078589799275789
3	A	26	50	20120618	14	2272	45	-0.0459964051616406	0.080575991513464
3	A	26	50	20120618	14	2274	45.04	-0.0455621001766358	0.0811839619239281
3	A	26	50	20120618	14	2276	45.08	-0.0443185821912411	0.0824404906740966
3	A	26	50	20120618	14	2278	45.12	-0.0439249358461546	0.0831609617734476
3	A	26	50	20120618	14	2280	45.16	-0.042962139252891	0.0842962924213207
3	A	26	50	20120618	14	2282	45.2	-0.0422834581643081	0.0855105361859742
3	A	26	50	20120618	14	2284	45.24	-0.0412115549947074	0.0867927329122998
3	A	26	50	20120618	14	2286	45.28	-0.041195220828062	0.0876697574530055
3	A	26	50	20120618	14	2288	45.32	-0.0407988167665289	0.0881974005331269
3	A	26	50	20120618	14	2290	45.36	-0.0399940585388605	0.0883718437760456
3	A	26	50	20120618	14	2292	45.4	-0.0392030181827471	0.08874752960889
3	A	26	50	20120618	14	2294	45.44	-0.0377132856161432	0.0888526056765743
3	A	26	50	20120618	14	2296	45.48	-0.0367164064760264	0.089087223706572
3	A	26	50	20120618	14	2298	45.52	-0.0347097081416971	0.0890165837391315
3	A	26	50	20120618	14	2300	45.56	-0.0332109246082941	0.0899629754550716
3	A	26	50	20120618	14	2302	45.6	-0.0317088176730196	0.0905372168720731
3	A	26	50	20120618	14	2304	45.64	-0.0301017053807388	0.0907369038270802
3	A	26	50	20120618	14	2306	45.68	-0.0283890220460268	0.0914323433463772
3	A	26	50	20120618	14	2308	45.72	-0.0274102448395084	0.0912286965933955
3	A	26	50	20120618	14	2310	45.76	-0.0255837173130254	0.0913846136386471
3	A	26	50	20120618	14	2312	45.8	-0.0243462097352709	0.0915552385049474
3	A	26	50	20120618	14	2314	45.84	-0.0231413704908071	0.0910997910271852
3	A	26	50	20120618	14	2316	45.88	-0.0213398745443781	0.0904716680734572
3	A	26	50	20120618	14	2318	45.92	-0.0203943313565755	0.08968791091719
3	A	26	50	20120618	14	2320	45.96	-0.0186871634547568	0.0887850062682929
3	A	26	50	20120618	14	2322	46	-0.0176141996249843	0.0885691972786748
3	A	26	50	20120618	14	2324	46.04	-0.016336316250024	0.0880090272866188
3	A	26	50	20120618	14	2326	46.08	-0.0156168351001667	0.0878294928748755
3	A	26	50	20120618	14	2328	46.12	-0.0159173554821710	0.0886443627295149
3	A	26	50	20120618	14	2330	46.16	-0.0168647371476047	0.0883875415465879
3	A	26	50	20120618	14	2332	46.2	-0.0177552674278311	0.0888792636022251
3	A	26	50	20120618	14	2334	46.24	-0.0179331047832995	0.0900165034384074
3	A	26	50	20120618	14	2336	46.28	-0.0189573489558482	0.0907738855117363
3	A	26	50	20120618	14	2338	46.32	-0.0192573036524275	0.0915457632740795
3	A	26	50	20120618	14	2340	46.36	-0.0203680269843153	0.0919591378983612
3	A	26	50	20120618	14	2342	46.4	-0.0216071609076667	0.092532884340616
3	A	26	50	20120618	14	2344	46.44	-0.0226659118911373	0.0929463296755757
3	A	26	50	20120618	14	2346	46.48	-0.023550714606436	0.0931862510064323
3	A	26	50	20120618	14	2348	46.52	-0.0240118189384477	0.0925974431897383
3	A	26	50	20120618	14	2350	46.56	-0.0242496896596389	0.0917299645905786
3	A	26	50	20120618	14	2352	46.6	-0.0251909902067544	0.0918747800593656
3	A	26	50	20120618	14	2354	46.64	-0.0262033549853792	0.0908955078781004
3	A	26	50	20120618	14	2356	46.68	-0.0284437521108907	0.0901455504259739
3	A	26	50	20120618	14	2358	46.72	-0.0303614964121467	0.090107437370468
3	A	26	50	20120618	14	2360	46.76	-0.0331405674835661	0.0890315036922145
3	A	26	50	20120618	14	2362	46.8	-0.0351114862147673	0.0892715664444273
3	A	26	50	20120618	14	2364	46.84	-0.0372758693613012	0.0891604799691029
3	A	26	50	20120618	14	2366	46.88	-0.0391990583847724	0.0891329028046367
3	A	26	50	20120618	14	2368	46.92	-0.0421281775151596	0.0880595147107955
3	A	26	50	20120618	14	2370	46.96	-0.0443488463614759	0.0877525596570824
3	A	26	50	20120618	14	2372	47	-0.0463379377369537	0.0871225275150452
3	A	26	50	20120618	14	2374	47.04	-0.0492862901717891	0.086549771022284
3	A	26	50	20120618	14	2376	47.08	-0.051403014321271	0.086543760614644
3	A	26	50	20120618	14	2378	47.12	-0.054352851680347	0.0863466899547273
3	A	26	50	20120618	14	2380	47.16	-0.0572809101505623	0.0862520083567265
3	A	26	50	20120618	14	2382	47.2	-0.0590546168004907	0.0861448109686986
3	A	26	50	20120618	14	2384	47.24	-0.0615924937488473	0.0859801257993602
3	A	26	50	20120618	14	2386	47.28	-0.06425793276053	0.0862119861129113
3	A	26	50	20120618	14	2388	47.32	-0.0665798592979123	0.0858891918672996
3	A	26	50	20120618	14	2390	47.36	-0.0679206044657201	0.0862470586092581
3	A	26	50	20120618	14	2392	47.4	-0.07020540789709	0.0859824592517381
3	A	26	50	20120618	14	2394	47.44	-0.0728807464037093	0.0860017632668645
3	A	26	50	20120618	14	2396	47.48	-0.0744807876281783	0.0866960007046335
3	A	26	50	20120618	14	2398	47.52	-0.0756043095928056	0.0864164813940304
3	A	26	50	20120618	14	2400	47.56	-0.0768633344299117	0.0862794935973112
3	A	26	50	20120618	14	2402	47.6	-0.0784856636601236	0.0863567662263592
3	A	26	50	20120618	14	2404	47.64	-0.079610345279872	0.0862313679097836
3	A	26	50	20120618	14	2406	47.68	-0.0802534730394968	0.0868162017863674
3	A	26	50	20120618	14	2408	47.72	-0.0800016864568519	0.0870378656201337
3	A	26	50	20120618	14	2410	47.76	-0.0802800107569948	0.0870419597683968
3	A	26	50	20120618	14	2412	47.8	-0.0803295435870169	0.0869758806396949
3	A	26	50	20120618	14	2414	47.84	-0.0798132990682082	0.0861259948572512
3	A	26	50	20120618	14	2416	47.88	-0.079987211981041	0.0862005592673273
3	A	26	50	20120618	14	2418	47.92	-0.0798763871352256	0.0859100303041412
3	A	26	50	20120618	14	2420	47.96	-0.0792243993276326	0.0845288032731104
3	A	26	50	20120618	14	2422	48	-0.0799922748655943	0.0829473306727155
3	A	26	50	20120618	14	2424	48.04	-0.0808079649640999	0.0814669601998946
3	A	26	50	20120618	14	2426	48.08	-0.0818944628176643	0.0797016398363911
3	A	26	50	20120618	14	2428	48.12	-0.0826722647206203	0.0779485962608226
3	A	26	50	20120618	14	2430	48.16	-0.0841983439899906	0.0756654884715139
3	A	26	50	20120618	14	2432	48.2	-0.0852138483227239	0.0741213511091656
3	A	26	50	20120618	14	2434	48.24	-0.086303584725346	0.0718094513459406
3	A	26	50	20120618	14	2436	48.28	-0.087253476619853	0.0692261427868927
3	A	26	50	20120618	14	2438	48.32	-0.0880908961097445	0.0673125067760354
3	A	26	50	20120618	14	2440	48.36	-0.0892330856933951	0.0654907875756645
3	A	26	50	20120618	14	2442	48.4	-0.0897814470022052	0.0640364810587981
3	A	26	50	20120618	14	2444	48.44	-0.091582235841853	0.0618718150695517
3	A	26	50	20120618	14	2446	48.48	-0.0928372089571029	0.0603700616876677
3	A	26	50	20120618	14	2448	48.52	-0.094296111668047	0.0588492164226917
3	A	26	50	20120618	14	2450	48.56	-0.0952914351732452	0.0568063849318437
3	A	26	50	20120618	14	2452	48.6	-0.0961683182925946	0.0551637051684693
3	A	26	50	20120618	14	2454	48.64	-0.09745164638977	0.0530561734071428
3	A	26	50	20120618	14	2456	48.68	-0.09786997076152	0.0513240446359482
3	A	26	50	20120618	14	2458	48.72	-0.0987690570337988	0.0494471711066448
3	A	26	50	20120618	14	2460	48.76	-0.100168279932411	0.0485491454945379
3	A	26	50	20120618	14	2462	48.8	-0.100904873066373	0.0484587065372241
3	A	26	50	20120618	14	2464	48.84	-0.102660689914737	0.0475409526459221
3	A	26	50	20120618	14	2466	48.88	-0.103991959851677	0.046863332217511
3	A	26	50	20120618	14	2468	48.92	-0.105649418146778	0.047077302729498
3	A	26	50	20120618	14	2470	48.96	-0.106871086532634	0.0468928185702865
3	A	26	50	20120618	14	2472	49	-0.109303816702628	0.0466310476398912
3	A	26	50	20120618	14	2474	49.04	-0.111157638550865	0.0467933286461735
3	A	26	50	20120618	14	2476	49.08	-0.112616611972487	0.0467666707205228
3	A	26	50	20120618	14	2478	49.12	-0.113856170159907	0.0461636500575269
3	A	26	50	20120618	14	2480	49.16	-0.113919880480892	0.0458760697296183
3	A	26	50	20120618	14	2482	49.2	-0.114740336479103	0.0456101268692141
3	A	26	50	20120618	14	2484	49.24	-0.115807360611914	0.044794832750506
3	A	26	50	20120618	14	2486	49.28	-0.115303617740996	0.0434165402126172
3	A	26	50	20120618	14	2488	49.32	-0.117024362093014	0.0417516572963134
3	A	26	50	20120618	14	2490	49.36	-0.118172915637695	0.0405974468973827
3	A	26	50	20120618	14	2492	49.4	-0.11928187120263	0.0381250480369639
3	A	26	50	20120618	14	2494	49.44	-0.119542510762175	0.0372995715806067
3	A	26	50	20120618	14	2496	49.48	-0.120278608921391	0.0366669938541572
3	A	26	50	20120618	14	2498	49.52	-0.120500569740005	0.0349883930662985
3	A	26	50	20120618	14	2500	49.56	-0.120636192820637	0.0345880292067907
3	A	26	50	20120618	14	2502	49.6	-0.119840202717055	0.0332686386637747
3	A	26	50	20120618	14	2504	49.64	-0.118773320005601	0.0327838462545932
3	A	26	50	20120618	14	2506	49.68	-0.117678506576289	0.0314925985614684
3	A	26	50	20120618	14	2508	49.72	-0.116670596570386	0.0292216544230097
3	A	26	50	20120618	14	2510	49.76	-0.115297183069288	0.0270721205188807
3	A	26	50	20120618	14	2512	49.8	-0.114352276277588	0.0258906157981961
3	A	26	50	20120618	14	2514	49.84	-0.112697717120290	0.0239887106888387
3	A	26	50	20120618	14	2516	49.88	-0.111071654366273	0.0220126300781347
3	A	26	50	20120618	14	2518	49.92	-0.110488644825185	0.0203792841242719
3	A	26	50	20120618	14	2520	49.96	-0.109911150716990	0.0195848496556089
3	A	26	50	20120618	14	2522	50	-0.10825475308206	0.0174736409390202
3	A	26	50	20120618	14	2524	50.04	-0.107001123469694	0.0137998676573655
3	A	26	50	20120618	14	2526	50.08	-0.106085349477380	0.0123639459168099
3	A	26	50	20120618	14	2528	50.12	-0.105476671960134	0.0103411962585477
3	A	26	50	20120618	14	2530	50.16	-0.104332785320209	0.00841468383320495
3	A	26	50	20120618	14	2532	50.2	-0.104060124945383	0.00681987519891682
3	A	26	50	20120618	14	2534	50.24	-0.102870205654003	0.0040946856642239
3	A	26	50	20120618	14	2536	50.28	-0.102204747462228	0.002066774126459
3	A	26	50	20120618	14	2538	50.32	-0.101917096423641	0.000811518168496601
3	A	26	50	20120618	14	2540	50.36	-0.100603716288265	-0.0009399853285025
3	A	26	50	20120618	14	2542	50.4	-0.0992268379639389	-0.0021036002476231
3	A	26	50	20120618	14	2544	50.44	-0.0976104625728246	-0.0023709573215897
3	A	26	50	20120618	14	2546	50.48	-0.0962747378631632	-0.0032415471905866
3	A	26	50	20120618	14	2548	50.52	-0.0946215222087491	-0.0037174300543251
3	A	26	50	20120618	14	2550	50.56	-0.0918478251488667	-0.0058018394239068
3	A	26	50	20120618	14	2552	50.6	-0.0902998976941712	-0.0064647520312692
3	A	26	50	20120618	14	2554	50.64	-0.0888938865704599	-0.0067573528173242
3	A	26	50	20120618	14	2556	50.68	-0.0871814860784604	-0.0080394081222935
3	A	26	50	20120618	14	2558	50.72	-0.085687228028457	-0.0080764605176277
3	A	26	50	20120618	14	2560	50.76	-0.08418596962132	-0.0083993961845956
3	A	26	50	20120618	14	2562	50.8	-0.0828860245147865	-0.0091253120061617
3	A	26	50	20120618	14	2564	50.84	-0.0806584967326927	-0.0093053413926518
3	A	26	50	20120618	14	2566	50.88	-0.0784540206316655	-0.0101453842487014
3	A	26	50	20120618	14	2568	50.92	-0.0762854655551226	-0.0100489348837476
3	A	26	50	20120618	14	2570	50.96	-0.0735594274922922	-0.0103964071560227
3	A	26	50	20120618	14	2572	51	-0.0721250613866553	-0.0103713048652905
3	A	26	50	20120618	14	2574	51.04	-0.0695577687962013	-0.0105618701428203
3	A	26	50	20120618	14	2576	51.08	-0.0676705007972144	-0.0108809167224917
3	A	26	50	20120618	14	2578	51.12	-0.0656646509910225	-0.0115712650729641
3	A	26	50	20120618	14	2580	51.16	-0.0643176125728622	-0.0124149848842759
3	A	26	50	20120618	14	2582	51.2	-0.0625219573284458	-0.013583577835136
3	A	26	50	20120618	14	2584	51.24	-0.0609432000180906	-0.0151450817400303
3	A	26	50	20120618	14	2586	51.28	-0.0594893177652929	-0.0164906352339502
3	A	26	50	20120618	14	2588	51.32	-0.0573118107169002	-0.0177865215475595
3	A	26	50	20120618	14	2590	51.36	-0.0547991986938354	-0.0182676157882754
3	A	26	50	20120618	14	2592	51.4	-0.0530572199251789	-0.0189198015857672
3	A	26	50	20120618	14	2594	51.44	-0.0501351789336714	-0.0198893793330624
3	A	26	50	20120618	14	2596	51.48	-0.0476731604008004	-0.0204972224643059
3	A	26	50	20120618	14	2598	51.52	-0.0461942677811522	-0.019940920346343
3	A	26	50	20120618	14	2600	51.56	-0.043797621270202	-0.020000720366828
3	A	26	50	20120618	14	2602	51.6	-0.0408660626214197	-0.020503084379522
3	A	26	50	20120618	14	2604	51.64	-0.0394758199789288	-0.0205510969299645
3	A	26	50	20120618	14	2606	51.68	-0.0376740411897874	-0.02099890765449
3	A	26	50	20120618	14	2608	51.72	-0.0351505185090888	-0.020826090757168
3	A	26	50	20120618	14	2610	51.76	-0.0327169398109572	-0.020750996017006
3	A	26	50	20120618	14	2612	51.8	-0.0306943315740512	-0.0202536171071194
3	A	26	50	20120618	14	2614	51.84	-0.0289355448772059	-0.0204017559777779
3	A	26	50	20120618	14	2616	51.88	-0.0269183813625151	-0.0198665468550978
3	A	26	50	20120618	14	2618	51.92	-0.024924340239569	-0.0191594400739113
3	A	26	50	20120618	14	2620	51.96	-0.0231062272837821	-0.0183041237113881
3	A	26	50	20120618	14	2622	52	-0.0215590776465460	-0.0191406310335317
3	A	26	50	20120618	14	2624	52.04	-0.0198421516711469	-0.0195701984031026
3	A	26	50	20120618	14	2626	52.08	-0.018077637409374	-0.0206249188779204
3	A	26	50	20120618	14	2628	52.12	-0.0162810912104134	-0.0218067064413175
3	A	26	50	20120618	14	2630	52.16	-0.0140095813865297	-0.0231613816127147
3	A	26	50	20120618	14	2632	52.2	-0.0130749276431573	-0.0236770038775559
3	A	26	50	20120618	14	2634	52.24	-0.0125904887873664	-0.0245684533965978
3	A	26	50	20120618	14	2636	52.28	-0.0128280766658451	-0.0260175980339615
3	A	26	50	20120618	14	2638	52.32	-0.0127993681305289	-0.0269894455940243
3	A	26	50	20120618	14	2640	52.36	-0.0115766390845011	-0.0284559850582052
3	A	26	50	20120618	14	2642	52.4	-0.0105587588729831	-0.029356909808115
3	A	26	50	20120618	14	2644	52.44	-0.0095239080987166	-0.0294849668461879
3	A	26	50	20120618	14	2646	52.48	-0.007496774378411	-0.031806822672892
3	A	26	50	20120618	14	2648	52.52	-0.006062973958199	-0.0330299052723104
3	A	26	50	20120618	14	2650	52.56	-0.0051181378771776	-0.0336151068444204
3	A	26	50	20120618	14	2652	52.6	-0.0029324001058518	-0.035097556211178
3	A	26	50	20120618	14	2654	52.64	-0.000522014510143103	-0.037719083891749
3	A	26	50	20120618	14	2656	52.68	0.000278996051585	-0.0390741833272149
3	A	26	50	20120618	14	2658	52.72	0.0015138873342492	-0.040680871355427
3	A	26	50	20120618	14	2660	52.76	0.0027396569394361	-0.0414993474546504
3	A	26	50	20120618	14	2662	52.8	0.0041220506966558	-0.0431186219835676
3	A	26	50	20120618	14	2664	52.84	0.0056846152617218	-0.0443571902214939
3	A	26	50	20120618	14	2666	52.88	0.0066225216962876	-0.0443767063686547
3	A	26	50	20120618	14	2668	52.92	0.0077526904646581	-0.0454333360317817
3	A	26	50	20120618	14	2670	52.96	0.0077790655475964	-0.0469674041935659
3	A	26	50	20120618	14	2672	53	0.0079849043315998	-0.0478701674211068
3	A	26	50	20120618	14	2674	53.04	0.0081829649410101	-0.0491174330724418
3	A	26	50	20120618	14	2676	53.08	0.0079305985308046	-0.0499725373029307
3	A	26	50	20120618	14	2678	53.12	0.0079967837255237	-0.0507915083769009
3	A	26	50	20120618	14	2680	53.16	0.0080942230399712	-0.0525966105679139
3	A	26	50	20120618	14	2682	53.2	0.0079365382277666	-0.0539469016772678
3	A	26	50	20120618	14	2684	53.24	0.0084481299839551	-0.0528240868194217
3	A	26	50	20120618	14	2686	53.28	0.0084209063728794	-0.0528125609788883
3	A	26	50	20120618	14	2688	53.32	0.0097225485356876	-0.0523288999405567
3	A	26	50	20120618	14	2690	53.36	0.0098472821718889	-0.051612742192571
3	A	26	50	20120618	14	2692	53.4	0.0103739353025166	-0.0503488595318781
3	A	26	50	20120618	14	2694	53.44	0.0116656072597101	-0.0491506670911575
3	A	26	50	20120618	14	2696	53.48	0.0122276864400753	-0.0479840116128778
3	A	26	50	20120618	14	2698	53.52	0.0128843057970851	-0.0467864555682603
3	A	26	50	20120618	14	2700	53.56	0.0133361470302633	-0.045433477453138
3	A	26	50	20120618	14	2702	53.6	0.0140598001101296	-0.0444498919205075
3	A	26	50	20120618	14	2704	53.64	0.0141705330320634	-0.0438721856802781
3	A	26	50	20120618	14	2706	53.68	0.0141397738870818	-0.0441584932159805
3	A	26	50	20120618	14	2708	53.72	0.0155678467423662	-0.0445499475300454
3	A	26	50	20120618	14	2710	53.76	0.0164209710738677	-0.0454457811111306
3	A	26	50	20120618	14	2712	53.8	0.0166920758137747	-0.0457863237369501
3	A	26	50	20120618	14	2714	53.84	0.0173562612133432	-0.0461870411498485
3	A	26	50	20120618	14	2716	53.88	0.0183196942027099	-0.0472992494059768
3	A	26	50	20120618	14	2718	53.92	0.0192900568385322	-0.0483413126694114
3	A	26	50	20120618	14	2720	53.96	0.0201250085257572	-0.0485395854108561
3	A	26	50	20120618	14	2722	54	0.0206456512487449	-0.0496133270580879
3	A	26	50	20120618	14	2724	54.04	0.0220728048652137	-0.0498094077685109
3	A	26	50	20120618	14	2726	54.08	0.0239184242747887	-0.0511992261469331
3	A	26	50	20120618	14	2728	54.12	0.0250765944716942	-0.051961982231799
3	A	26	50	20120618	14	2730	54.16	0.0261904290734192	-0.0521751042156486
3	A	26	50	20120618	14	2732	54.2	0.0269516295233665	-0.0530360067217433
3	A	26	50	20120618	14	2734	54.24	0.0285345587637307	-0.0544356538844239
3	A	26	50	20120618	14	2736	54.28	0.0296791525104374	-0.0552418263256547
3	A	26	50	20120618	14	2738	54.32	0.0306903152075342	-0.0560820106030605
3	A	26	50	20120618	14	2740	54.36	0.0316787797769548	-0.0568538176547257
3	A	26	50	20120618	14	2742	54.4	0.0330671839418146	-0.0577439943815614
3	A	26	50	20120618	14	2744	54.44	0.0341315210688566	-0.058464819034303
3	A	26	50	20120618	14	2746	54.48	0.0361778173829324	-0.0592193726805072
3	A	26	50	20120618	14	2748	54.52	0.0377846468325007	-0.059504760977394
3	A	26	50	20120618	14	2750	54.56	0.0393559088109753	-0.0603181459077929
3	A	26	50	20120618	14	2752	54.6	0.040613781064028	-0.059803301460411
3	A	26	50	20120618	14	2754	54.64	0.0418941463837903	-0.05970606720693
3	A	26	50	20120618	14	2756	54.68	0.0425504121874096	-0.0595959706810993
3	A	26	50	20120618	14	2758	54.72	0.0443752214444143	-0.0591648688898133
3	A	26	50	20120618	14	2760	54.76	0.0450479981913742	-0.0582806672152786
3	A	26	50	20120618	14	2762	54.8	0.0463585357574897	-0.0572077175276417
3	A	26	50	20120618	14	2764	54.84	0.0471683851539827	-0.0567644322865159
3	A	26	50	20120618	14	2766	54.88	0.0468542953928474	-0.0560980477848579
3	A	26	50	20120618	14	2768	54.92	0.0469042737001417	-0.0545815300133827
3	A	26	50	20120618	14	2770	54.96	0.0480646147148654	-0.0530119155937082
3	A	26	50	20120618	14	2772	55	0.0482988869696471	-0.0517339537298952
3	A	26	50	20120618	14	2774	55.04	0.0474060508142073	-0.0500799326808573
3	A	26	50	20120618	14	2776	55.08	0.0474166149895182	-0.0491320277564055
3	A	26	50	20120618	14	2778	55.12	0.0471773088415613	-0.0480433873692941
3	A	26	50	20120618	14	2780	55.16	0.0461997195744352	-0.0465642048358656
3	A	26	50	20120618	14	2782	55.2	0.0450101609075129	-0.0459555909582305
3	A	26	50	20120618	14	2784	55.24	0.0437183616710988	-0.0448365803348672
3	A	26	50	20120618	14	2786	55.28	0.0420545818413738	-0.0425254301048302
3	A	26	50	20120618	14	2788	55.32	0.0406055079146882	-0.0408476778451089
3	A	26	50	20120618	14	2790	55.36	0.0395491398810701	-0.0383724717707688
3	A	26	50	20120618	14	2792	55.4	0.0381880088247607	-0.0361601679976739
3	A	26	50	20120618	14	2794	55.44	0.0371703266031414	-0.0345945063049062
3	A	26	50	20120618	14	2796	55.48	0.0360680956236957	-0.0327413137817047
3	A	26	50	20120618	14	2798	55.52	0.0350341782303803	-0.0312258283861301
3	A	26	50	20120618	14	2800	55.56	0.0339911745149267	-0.0294102822279589
3	A	26	50	20120618	14	2802	55.6	0.0333006988852337	-0.0269961348241743
3	A	26	50	20120618	14	2804	55.64	0.0332751511172294	-0.0244990084396175
3	A	26	50	20120618	14	2806	55.68	0.0332370309906556	-0.0220342534035033
3	A	26	50	20120618	14	2808	55.72	0.0334097064666214	-0.0197082963574683
3	A	26	50	20120618	14	2810	55.76	0.0340943272521662	-0.0173506609276361
3	A	26	50	20120618	14	2812	55.8	0.0347289555882811	-0.0154397048514795
3	A	26	50	20120618	14	2814	55.84	0.035202080735573	-0.0139726704125517
3	A	26	50	20120618	14	2816	55.88	0.0364031016034184	-0.0124534514931724
3	A	26	50	20120618	14	2818	55.92	0.0379373111865588	-0.011651663113985
3	A	26	50	20120618	14	2820	55.96	0.0395027041787496	-0.0102327826468561
3	A	26	50	20120618	14	2822	56	0.0406202157357368	-0.0098742795087945
3	A	26	50	20120618	14	2824	56.04	0.0415778504494978	-0.0081279378912981
3	A	26	50	20120618	14	2826	56.08	0.0418976748466285	-0.0073204926578612
3	A	26	50	20120618	14	2828	56.12	0.0417339796267838	-0.0061184818405222
3	A	26	50	20120618	14	2830	56.16	0.0411351308937969	-0.0054043747022019
3	A	26	50	20120618	14	2832	56.2	0.0407585965328151	-0.0042183444981177
3	A	26	50	20120618	14	2834	56.24	0.0393815767871324	-0.0031064897953799
3	A	26	50	20120618	14	2836	56.28	0.0385698889130083	-0.0028674169926608
3	A	26	50	20120618	14	2838	56.32	0.0365918991139952	-0.0020742553162038
3	A	26	50	20120618	14	2840	56.36	0.0354728319220894	-0.0020660528775421
3	A	26	50	20120618	14	2842	56.4	0.0335046709073347	-0.0007505514218226
3	A	26	50	20120618	14	2844	56.44	0.0314211100658905	-0.000144136646277000
3	A	26	50	20120618	14	2846	56.48	0.0297183969367932	0.0010199025369123
3	A	26	50	20120618	14	2848	56.52	0.0275763583645448	0.0020502278277792
3	A	26	50	20120618	14	2850	56.56	0.0254290872021157	0.0031993470578854
3	A	26	50	20120618	14	2852	56.6	0.0227640724545017	0.0043242832360751
3	A	26	50	20120618	14	2854	56.64	0.0207018662378492	0.0053422341582713
3	A	26	50	20120618	14	2856	56.68	0.018940746088626	0.00683592652284974
3	A	26	50	20120618	14	2858	56.72	0.0172895103331992	0.0081162140608661
3	A	26	50	20120618	14	2860	56.76	0.0161798476614831	0.00936913656645055
3	A	26	50	20120618	14	2862	56.8	0.0159369564821456	0.0105971689133372
3	A	26	50	20120618	14	2864	56.84	0.0161704431412933	0.0118399797919507
3	A	26	50	20120618	14	2866	56.88	0.0154104447728741	0.0123539050005171
3	A	26	50	20120618	14	2868	56.92	0.0148712051415412	0.0137073073797081
3	A	26	50	20120618	14	2870	56.96	0.0136064032420328	0.0144313140129650
3	A	26	50	20120618	14	2872	57	0.0121565514978879	0.0149223289618210
3	A	26	50	20120618	14	2874	57.04	0.0109564498688581	0.0149002672302480
3	A	26	50	20120618	14	2876	57.08	0.0088104514986351	0.0147409560724466
3	A	26	50	20120618	14	2878	57.12	0.0068679584600375	0.0150695485936640
3	A	26	50	20120618	14	2880	57.16	0.0043938625433439	0.0154511741234704
3	A	26	50	20120618	14	2882	57.2	0.0026853511386409	0.0146273947233881
3	A	26	50	20120618	14	2884	57.24	0.0017151299241749	0.0153219857145476
3	A	26	50	20120618	14	2886	57.28	0.0006824004702519	0.0146221621332073
3	A	26	50	20120618	14	2888	57.32	-5.65968267661025e-05	0.0136291720803870
3	A	26	50	20120618	14	2890	57.36	-0.000200210214025102	0.0127172164646907
3	A	26	50	20120618	14	2892	57.4	0.0001213112393804	0.0117847547523400
3	A	26	50	20120618	14	2894	57.44	0.0003687986127957	0.0115811079993583
3	A	26	50	20120618	14	2896	57.48	0.000146696372824998	0.0107712586028654
3	A	26	50	20120618	14	2898	57.52	0.000154403836739897	0.0106808196455516
3	A	26	50	20120618	14	2900	57.56	-0.00111834594298900	0.0101871601173340
3	A	26	50	20120618	14	2902	57.6	-0.00160224032655840	0.00977694626036426
3	A	26	50	20120618	14	2904	57.64	-0.00310603724704	0.00999806562190911
3	A	26	50	20120618	14	2906	57.68	-0.0041579222236653	0.00925645910086847
3	A	26	50	20120618	14	2908	57.72	-0.0056631192155737	0.00858960790873488
3	A	26	50	20120618	14	2910	57.76	-0.0061475227160255	0.00924562622498069
3	A	26	50	20120618	14	2912	57.8	-0.0069296747398994	0.00948411212907148
3	A	26	50	20120618	14	2914	57.84	-0.0079127865109865	0.0097992484082429
3	A	26	50	20120618	14	2916	57.88	-0.0086595619825976	0.0097499630655942
3	A	26	50	20120618	14	2918	57.92	-0.0089227966240299	0.010142923517103
3	A	26	50	20120618	14	2920	57.96	-0.0085244409477806	0.0107285210690104
3	A	26	50	20120618	14	2922	58	-0.0091885768498745	0.0115761794650934
3	A	26	50	20120618	14	2924	58.04	-0.0090433159038153	0.0118120915005007
3	A	26	50	20120618	14	2926	58.08	-0.0089337143527314	0.0124619226324111
3	A	26	50	20120618	14	2928	58.12	-0.0091219320357476	0.0133862101903713
3	A	26	50	20120618	14	2930	58.16	-0.0097622525814511	0.0148340891065967
3	A	26	50	20120618	14	2932	58.2	-0.0103469662498821	0.0157666427428290
3	A	26	50	20120618	14	2934	58.24	-0.0103714462866468	0.0164605407693429
3	A	26	50	20120618	14	2936	58.28	-0.0110597510985216	0.0173486880997167
3	A	26	50	20120618	14	2938	58.32	-0.0119248608899643	0.0179657589744548
3	A	26	50	20120618	14	2940	58.36	-0.0133821301842438	0.0187461432313757
3	A	26	50	20120618	14	2942	58.4	-0.0142390021816857	0.0189425209266468
3	A	26	50	20120618	14	2944	58.44	-0.0143756434960821	0.0195200857455200
3	A	26	50	20120618	14	2946	58.48	-0.0147290413231836	0.0198855609564440
3	A	26	50	20120618	14	2948	58.52	-0.0146520161815089	0.0198417839756208
3	A	26	50	20120618	14	2950	58.56	-0.0146501232566557	0.020316679011186
3	A	26	50	20120618	14	2952	58.6	-0.0147803560622943	0.0193817544459164
3	A	26	50	20120618	14	2954	58.64	-0.0145117969067996	0.0187964114524502
3	A	26	50	20120618	14	2956	58.68	-0.0146571568478081	0.0180805011918379
3	A	26	50	20120618	14	2958	58.72	-0.0147545325226453	0.0174545066295213
3	A	26	50	20120618	14	2960	58.76	-0.0151739670520418	0.0170523820741283
3	A	26	50	20120618	14	2962	58.8	-0.0149037815509504	0.0168517475960344
3	A	26	50	20120618	14	2964	58.84	-0.0154125943774888	0.0161464297950043
3	A	26	50	20120618	14	2966	58.88	-0.0152867647257766	0.0160473712060278
3	A	26	50	20120618	14	2968	58.92	-0.0148755821325167	0.0158107308506359
3	A	26	50	20120618	14	2970	58.96	-0.0149135184113273	0.0160911764711223
3	A	26	50	20120618	14	2972	59	-0.0147450785049809	0.0157283670527633
3	A	26	50	20120618	14	2974	59.04	-0.0148140072740109	0.0155307872759642
3	A	26	50	20120618	14	2976	59.08	-0.0151268313140079	0.0158802677314978
3	A	26	50	20120618	14	2978	59.12	-0.0150626118761405	0.0155615181366746
3	A	26	50	20120618	14	2980	59.16	-0.0148259785918164	0.0160328825880813
3	A	26	50	20120618	14	2982	59.2	-0.0149111001061357	0.0162556353662907
3	A	26	50	20120618	14	2984	59.24	-0.0148398803111346	0.0162102815373454
3	A	26	50	20120618	14	2986	59.28	-0.0147433743776382	0.0164790952512813
3	A	26	50	20120618	14	2988	59.32	-0.014898082270294	0.0162634913226297
3	A	26	50	20120618	14	2990	59.36	-0.0150756226409143	0.0166171012817655
3	A	26	50	20120618	14	2992	59.4	-0.0152166126620151	0.0159229557678781
3	A	26	50	20120618	14	2994	59.44	-0.0157188847508275	0.0151728568943954
3	A	26	50	20120618	14	2996	59.48	-0.0151863838471194	0.01491590136118
3	A	26	50	20120618	14	2998	59.52	-0.0157150168767345	0.0144581628574467
3	A	26	50	20120618	14	3000	59.56	-0.0153378814749886	0.0138157917020778
3	A	26	50	20120618	14	3002	59.6	-0.0151725386963438	0.0135817888549797
3	A	26	50	20120618	14	3004	59.64	-0.0153333701337246	0.0125200750940959
3	A	26	50	20120618	14	3006	59.68	-0.0153302998760807	0.0119738506619785
3	A	26	50	20120618	14	3008	59.72	-0.0165965760932279	0.0109812247691505
3	A	26	50	20120618	14	3010	59.76	-0.0170016471625781	0.0101726220019128
3	A	26	50	20120618	14	3012	59.8	-0.0178632567754539	0.00941690870058751
3	A	26	50	20120618	14	3014	59.84	-0.0179125350470348	0.00987592706759476
3	A	26	50	20120618	14	3016	59.88	-0.0188521526800111	0.00976505272430471
3	A	26	50	20120618	14	3018	59.92	-0.0194425514869628	0.00843663242769298
3	A	26	50	20120618	14	3020	59.96	-0.0194574219425711	0.00787137833788026
3	A	26	50	20120618	14	3022	60	-0.0194390159530568	0.00722651816664157
3	A	26	50	20120618	14	3024	60.04	-0.0194227383549539	0.0060337138795936
3	A	26	50	20120618	14	3026	60.08	-0.0195143228252532	0.0050282080367463
3	A	26	50	20120618	14	3028	60.12	-0.0192256889082407	0.003493354986435
3	A	26	50	20120618	14	3030	60.16	-0.0194240606446347	0.0026980719896345
3	A	26	50	20120618	14	3032	60.2	-0.019760063644919	0.0024378849784291
3	A	26	50	20120618	14	3034	60.24	-0.0204797145004038	0.0029845633731
3	A	26	50	20120618	14	3036	60.28	-0.0207632784617952	0.0030817764133776
3	A	26	50	20120618	14	3038	60.32	-0.0220476389348712	0.0034483971372872
3	A	26	50	20120618	14	3040	60.36	-0.0222372708314498	0.0032976419715382
3	A	26	50	20120618	14	3042	60.4	-0.0229430199676165	0.0043209669052714
3	A	26	50	20120618	14	3044	60.44	-0.0235291266364064	0.0045957203161692
3	A	26	50	20120618	14	3046	60.48	-0.0238722077755703	0.0050584439227099
3	A	26	50	20120618	14	3048	60.52	-0.0244984144699213	0.00639911130877175
3	A	26	50	20120618	14	3050	60.56	-0.0250341892780263	0.00718139768293405
3	A	26	50	20120618	14	3052	60.6	-0.0250236038895120	0.00864258434878137
3	A	26	50	20120618	14	3054	60.64	-0.0253092043184332	0.00952270601718864
3	A	26	50	20120618	14	3056	60.68	-0.0249792767796129	0.0109525126983005
3	A	26	50	20120618	14	3058	60.72	-0.0247246715279169	0.0114159319564925
3	A	26	50	20120618	14	3060	60.76	-0.024401478615502	0.0131570524389380
3	A	26	50	20120618	14	3062	60.8	-0.0239561342794293	0.0143041267162330
3	A	26	50	20120618	14	3064	60.84	-0.0246986246839464	0.0138828183538665
3	A	26	50	20120618	14	3066	60.88	-0.0245409257296062	0.0144868996770341
3	A	26	50	20120618	14	3068	60.92	-0.0250535357195596	0.0147076442719849
3	A	26	50	20120618	14	3070	60.96	-0.0250305052516963	0.0143787476948516
3	A	26	50	20120618	14	3072	61	-0.0248925699318903	0.0142956414348588
3	A	26	50	20120618	14	3074	61.04	-0.0246606318365933	0.0140977576021437
3	A	26	50	20120618	14	3076	61.08	-0.0245914555801898	0.0138175241136917
3	A	26	50	20120618	14	3078	61.12	-0.0245979680336445	0.0141676056099893
3	A	26	50	20120618	14	3080	61.16	-0.0243747273517561	0.0140030972173463
3	A	26	50	20120618	14	3082	61.2	-0.0245034844255424	0.0144847712856228
3	A	26	50	20120618	14	3084	61.24	-0.0240622356519464	0.0150361024429139
3	A	26	50	20120618	14	3086	61.28	-0.0240309391058110	0.0148292171408743
3	A	26	50	20120618	14	3088	61.32	-0.0241190233975434	0.0147326192834964
3	A	26	50	20120618	14	3090	61.36	-0.0238610991280378	0.0147003469300031
3	A	26	50	20120618	14	3092	61.4	-0.0235740844855542	0.0149431108301201
3	A	26	50	20120618	14	3094	61.44	-0.0233727075453401	0.0156484710575571
3	A	26	50	20120618	14	3096	61.48	-0.0225492816986484	0.016153543289223
3	A	26	50	20120618	14	3098	61.52	-0.0214156749771078	0.0164759853956576
3	A	26	50	20120618	14	3100	61.56	-0.020355803229389	0.0171171877035172
3	A	26	50	20120618	14	3102	61.6	-0.0199612503734089	0.0173313081221419
3	A	26	50	20120618	14	3104	61.64	-0.0193870602923597	0.0169829820891392
3	A	26	50	20120618	14	3106	61.68	-0.0186371667626862	0.0170868634292061
3	A	26	50	20120618	14	3108	61.72	-0.0180091781592467	0.0168802114724043
3	A	26	50	20120618	14	3110	61.76	-0.0174204170116002	0.0165725252702795
3	A	26	50	20120618	14	3112	61.8	-0.0171248180927929	0.016152942248459
3	A	26	50	20120618	14	3114	61.84	-0.0167086716099290	0.0156963068313043
3	A	26	50	20120618	14	3116	61.88	-0.0163985345757006	0.0154725923878725
3	A	26	50	20120618	14	3118	61.92	-0.0163736585591385	0.0152699780107913
3	A	26	50	20120618	14	3120	61.96	-0.0161290844656617	0.0153602472624776
3	A	26	50	20120618	14	3122	62	-0.0153167884797058	0.0139506157520466
3	A	26	50	20120618	14	3124	62.04	-0.0154072415791552	0.0141715159104893
3	A	26	50	20120618	14	3126	62.08	-0.0147160305584097	0.0138710945234344
3	A	26	50	20120618	14	3128	62.12	-0.0144003639491524	0.0139506440363179
3	A	26	50	20120618	14	3130	62.16	-0.0134668132923587	0.0141977637142069
3	A	26	50	20120618	14	3132	62.2	-0.0128786348006999	0.0144257985800718
3	A	26	50	20120618	14	3134	62.24	-0.0116714196774514	0.0145591872032748
3	A	26	50	20120618	14	3136	62.28	-0.0111172813062389	0.0149835714801396
3	A	26	50	20120618	14	3138	62.32	-0.0097446031961927	0.0153840201924611
3	A	26	50	20120618	14	3140	62.36	-0.0097470144303166	0.0161061812770191
3	A	26	50	20120618	14	3142	62.4	-0.0096570138792071	0.0163513493401921
3	A	26	50	20120618	14	3144	62.44	-0.0094117680342882	0.0170186955070726
3	A	26	50	20120618	14	3146	62.48	-0.0096299599737589	0.0170046170110591
3	A	26	50	20120618	14	3148	62.52	-0.0101014941307932	0.0162360697216553
3	A	26	50	20120618	14	3150	62.56	-0.0101053266495472	0.015904804336805
3	A	26	50	20120618	14	3152	62.6	-0.0097266709682218	0.0152066495274683
3	A	26	50	20120618	14	3154	62.64	-0.0093488426018304	0.0145959426137609
3	A	26	50	20120618	14	3156	62.68	-0.0087169578400265	0.0130100293827801
3	A	26	50	20120618	14	3158	62.72	-0.0082228316213333	0.0120004223206019
3	A	26	50	20120618	14	3160	62.76	-0.0074296628738086	0.0105206670306806
3	A	26	50	20120618	14	3162	62.8	-0.0070715415734088	0.0095464577339687
3	A	26	50	20120618	14	3164	62.84	-0.0065012033858394	0.00793763424327744
3	A	26	50	20120618	14	3166	62.88	-0.0072770480172251	0.00734945575161866
3	A	26	50	20120618	14	3168	62.92	-0.0079256558544041	0.00645321911966815
3	A	26	50	20120618	14	3170	62.96	-0.0081828447328572	0.00618584790356589
3	A	26	50	20120618	14	3172	63	-0.0088421843296543	0.0054316145767336
3	A	26	50	20120618	14	3174	63.04	-0.0091721401527458	0.0039179620019358
3	A	26	50	20120618	14	3176	63.08	-0.0094173329646561	0.0019028809167155
3	A	26	50	20120618	14	3178	63.12	-0.0095972987115359	0.000120611203667000
3	A	26	50	20120618	14	3180	63.16	-0.0098190898245229	-0.0010252270509745
3	A	26	50	20120618	14	3182	63.2	-0.0106009872899556	-0.0029025743418214
3	A	26	50	20120618	14	3184	63.24	-0.0109596106361699	-0.0043596173619309
3	A	26	50	20120618	14	3186	63.28	-0.0113360672154058	-0.0049815814155948
3	A	26	50	20120618	14	3188	63.32	-0.0117535996275609	-0.0053030887268647
3	A	26	50	20120618	14	3190	63.36	-0.0127404237092492	-0.0047706231784956
3	A	26	50	20120618	14	3192	63.4	-0.0128244774923288	-0.0043944918683791
3	A	26	50	20120618	14	3194	63.44	-0.0142140766676488	-0.0032956408593473
3	A	26	50	20120618	14	3196	63.48	-0.014790213130824	-0.0027232944885193
3	A	26	50	20120618	14	3198	63.52	-0.0159795384525085	-0.00198844083723900
3	A	26	50	20120618	14	3200	63.56	-0.0179807637803515	-0.000981068232489397
3	A	26	50	20120618	14	3202	63.6	-0.0195632687566469	4.50851283685001e-05
3	A	26	50	20120618	14	3204	63.64	-0.0202661328971464	0.000702411592159502
3	A	26	50	20120618	14	3206	63.68	-0.0215719116346245	0.00185545526490140
3	A	26	50	20120618	14	3208	63.72	-0.0225631975601021	0.0020902783558656
3	A	26	50	20120618	14	3210	63.76	-0.0235265598387907	0.0033596764494517
3	A	26	50	20120618	14	3212	63.8	-0.0252674072365973	0.0045031600385119
3	A	26	50	20120618	14	3214	63.84	-0.0272699124277141	0.0056223474385705
3	A	26	50	20120618	14	3216	63.88	-0.0286874140366198	0.0055161753553754
3	A	26	50	20120618	14	3218	63.92	-0.0300107099303882	0.0055555067558653
3	A	26	50	20120618	14	3220	63.96	-0.0312312743811374	0.0049660192681332
3	A	26	50	20120618	14	3222	64	-0.0317591312903495	0.0045163717630329
3	A	26	50	20120618	14	3224	64.04	-0.0336288805774111	0.0040051510964832
3	A	26	50	20120618	14	3226	64.08	-0.0342742116817661	0.0028213383792648
3	A	26	50	20120618	14	3228	64.12	-0.0346729343464348	0.0027397941181516
3	A	26	50	20120618	14	3230	64.16	-0.0348443023819621	0.0017925192258418
3	A	26	50	20120618	14	3232	64.2	-0.0350402275288933	0.000632213566457202
3	A	26	50	20120618	14	3234	64.24	-0.0351512397580057	6.3696178849302e-05
3	A	26	50	20120618	14	3236	64.28	-0.0354070497782355	-0.0017702771820395
3	A	26	50	20120618	14	3238	64.32	-0.0352527025100381	-0.00210352246587710
3	A	26	50	20120618	14	3240	64.36	-0.0354291892915545	-0.0023999486996183
3	A	26	50	20120618	14	3242	64.4	-0.0357298228106437	-0.00195039849241120
3	A	26	50	20120618	14	3244	64.44	-0.0353981968013351	-0.0014354762632833
3	A	26	50	20120618	14	3246	64.48	-0.0350161894338668	-0.000295648416281900
3	A	26	50	20120618	14	3248	64.52	-0.0350117367824657	2.67236865814022e-05
3	A	26	50	20120618	14	3250	64.56	-0.0349175784434829	0.000145545910092002
3	A	26	50	20120618	14	3252	64.6	-0.0353307904332049	0.000605285526016101
3	A	26	50	20120618	14	3254	64.64	-0.035037025537256	0.0010976819493904
3	A	26	50	20120618	14	3256	64.68	-0.0351656371591774	0.001549441370314
3	A	26	50	20120618	14	3258	64.72	-0.0344969576010397	0.00178628275616380
3	A	26	50	20120618	14	3260	64.76	-0.0345773964421219	0.0021621508104257
3	A	26	50	20120618	14	3262	64.8	-0.0345543023346483	0.0024336373879945
3	A	26	50	20120618	14	3264	64.84	-0.0343930940093531	0.0033439786789093
3	A	26	50	20120618	14	3266	64.88	-0.0339149625460503	0.0038598979285987
3	A	26	50	20120618	14	3268	64.92	-0.0334554067778894	0.0049309454989941
3	A	26	50	20120618	14	3270	64.96	-0.0328875576061897	0.00643647483108965
3	A	26	50	20120618	14	3272	65	-0.0325594954150582	0.00781112576905536
3	A	26	50	20120618	14	3274	65.04	-0.0319770020619202	0.00912933544374676
3	A	26	50	20120618	14	3276	65.08	-0.0325463785842672	0.0110816714087384
3	A	26	50	20120618	14	3278	65.12	-0.0332237727385083	0.0116667174173566
3	A	26	50	20120618	14	3280	65.16	-0.0334921480462398	0.0121404365343447
3	A	26	50	20120618	14	3282	65.2	-0.0332672880898225	0.0131534377090725
3	A	26	50	20120618	14	3284	65.24	-0.0330958995481985	0.0138836103134614
3	A	26	50	20120618	14	3286	65.28	-0.0319976990774055	0.0151410512313776
3	A	26	50	20120618	14	3288	65.32	-0.0310361964895515	0.0160657418402031
3	A	26	50	20120618	14	3290	65.36	-0.0304400418334009	0.0159881510131035
3	A	26	50	20120618	14	3292	65.4	-0.0288808430966133	0.0174546904772844
3	A	26	50	20120618	14	3294	65.44	-0.0267531163656161	0.0181170515413574
3	A	26	50	20120618	14	3296	65.48	-0.0263826701940203	0.0188457604347092
3	A	26	50	20120618	14	3298	65.52	-0.0256523172774023	0.0209439689931258
3	A	26	50	20120618	14	3300	65.56	-0.0252366092007427	0.0218803056506374
3	A	26	50	20120618	14	3302	65.6	-0.0248361993792941	0.0233676375897191
3	A	26	50	20120618	14	3304	65.64	-0.0242827681148628	0.0241442600385641
3	A	26	50	20120618	14	3306	65.68	-0.0231001249522605	0.0261645843205668
3	A	26	50	20120618	14	3308	65.72	-0.0222776749129268	0.0269316678989336
3	A	26	50	20120618	14	3310	65.76	-0.021198785528328	0.0281929908330786
3	A	26	50	20120618	14	3312	65.8	-0.0205102473712154	0.0292694336282145
3	A	26	50	20120618	14	3314	65.84	-0.0199120633186028	0.0283447218061856
3	A	26	50	20120618	14	3316	65.88	-0.0189673333035985	0.0279353847616245
3	A	26	50	20120618	14	3318	65.92	-0.0181093582195780	0.0271667455483391
3	A	26	50	20120618	14	3320	65.96	-0.0166554618246448	0.0257505238027074
3	A	26	50	20120618	14	3322	66	-0.0147724859638197	0.0249960620803848
3	A	26	50	20120618	14	3324	66.04	-0.0135977199707598	0.0252529044765152
3	A	26	50	20120618	14	3326	66.08	-0.0120481689988947	0.0255377299164043
3	A	26	50	20120618	14	3328	66.12	-0.0103268929025778	0.0262438099785445
3	A	26	50	20120618	14	3330	66.16	-0.0081227194432529	0.0259035699944275
3	A	26	50	20120618	14	3332	66.2	-0.0063134170379597	0.0266241542308634
3	A	26	50	20120618	14	3334	66.24	-0.0050437502437967	0.027460817116499
3	A	26	50	20120618	14	3336	66.28	-0.0032171237223644	0.0277761584566369
3	A	26	50	20120618	14	3338	66.32	-0.00177419455360730	0.0287875969253783
3	A	26	50	20120618	14	3340	66.36	-0.000154488689553603	0.0286555023075849
3	A	26	50	20120618	14	3342	66.4	0.000852466722195099	0.028645426035953
3	A	26	50	20120618	14	3344	66.44	0.00198897823839280	0.0284811863438868
3	A	26	50	20120618	14	3346	66.48	0.0036543066319687	0.0278775080715844
3	A	26	50	20120618	14	3348	66.52	0.0045896886953257	0.0269237412319165
3	A	26	50	20120618	14	3350	66.56	0.004815863870356	0.0246374811605773
3	A	26	50	20120618	14	3352	66.6	0.0049984388412584	0.0248870898543362
3	A	26	50	20120618	14	3354	66.64	0.0060479974365736	0.0230154489152135
3	A	26	50	20120618	14	3356	66.68	0.0067790751376423	0.0202667127247070
3	A	26	50	20120618	14	3358	66.72	0.0080190575891311	0.0193863647821298
3	A	26	50	20120618	14	3360	66.76	0.0087891675845213	0.0177723935540715
3	A	26	50	20120618	14	3362	66.8	0.0101973000285762	0.0154153238096642
3	A	26	50	20120618	14	3364	66.84	0.0113849565782572	0.0137778059257924
3	A	26	50	20120618	14	3366	66.88	0.0120354948169488	0.0121986950620466
3	A	26	50	20120618	14	3368	66.92	0.0133056000173161	0.0101326704687758
3	A	26	50	20120618	14	3370	66.96	0.0143885340527033	0.00898411692409447
3	A	26	50	20120618	14	3372	67	0.0154705488492749	0.00855391315842058
3	A	26	50	20120618	14	3374	67.04	0.0168605793597314	0.00644730063590962
3	A	26	50	20120618	14	3376	67.08	0.018329876540359	0.0054403098688219
3	A	26	50	20120618	14	3378	67.12	0.0192597926682974	0.0043143837411385
3	A	26	50	20120618	14	3380	67.16	0.0204640662273362	0.0031951044171983
3	A	26	50	20120618	14	3382	67.2	0.0206938759312218	0.0018979877377897
3	A	26	50	20120618	14	3384	67.24	0.0208814006495925	-0.000397563716654298
3	A	26	50	20120618	14	3386	67.28	0.0207688292500276	-0.0015770178276734
3	A	26	50	20120618	14	3388	67.32	0.0201023103980811	-0.0030581236915468
3	A	26	50	20120618	14	3390	67.36	0.0197264124332024	-0.0043852216984777
3	A	26	50	20120618	14	3392	67.4	0.0187827077230308	-0.006025426588118
3	A	26	50	20120618	14	3394	67.44	0.0177961523419193	-0.0074638232024077
3	A	26	50	20120618	14	3396	67.48	0.0179109016303703	-0.0090857281685509
3	A	26	50	20120618	14	3398	67.52	0.0182766384708034	-0.0107506605823293
3	A	26	50	20120618	14	3400	67.56	0.0188297868925222	-0.0126409903536787
3	A	26	50	20120618	14	3402	67.6	0.0192654848778859	-0.0138503055840674
3	A	26	50	20120618	14	3404	67.64	0.0205663492232348	-0.0148355174622946
3	A	26	50	20120618	14	3406	67.68	0.0216111914163195	-0.0153287739396469
3	A	26	50	20120618	14	3408	67.72	0.0231835989077797	-0.0156191685525446
3	A	26	50	20120618	14	3410	67.76	0.0241378465800587	-0.0152037362475297
3	A	26	50	20120618	14	3412	67.8	0.0256469468013992	-0.0144609983556392
3	A	26	50	20120618	14	3414	67.84	0.0265810348593467	-0.0143750141710469
3	A	26	50	20120618	14	3416	67.88	0.0277282449011437	-0.0129436886245691
3	A	26	50	20120618	14	3418	67.92	0.0289380338930758	-0.012051531998746
3	A	26	50	20120618	14	3420	67.96	0.0307782792911138	-0.0109680322779339
3	A	26	50	20120618	14	3422	68	0.0316116046327421	-0.0100664004212429
3	A	26	50	20120618	14	3424	68.04	0.0329037715646824	-0.0093788097872171
3	A	26	50	20120618	14	3426	68.08	0.0345182377674875	-0.0086941890016723
3	A	26	50	20120618	14	3428	68.12	0.036890368886334	-0.008498532555318
3	A	26	50	20120618	14	3430	68.16	0.0374925410211925	-0.0076296397425959
3	A	26	50	20120618	14	3432	68.2	0.0389587976426609	-0.0065051985391531
3	A	26	50	20120618	14	3434	68.24	0.0402928252960475	-0.0052536195364529
3	A	26	50	20120618	14	3436	68.28	0.0403095837267616	-0.0043894643391648
3	A	26	50	20120618	14	3438	68.32	0.0408788046856168	-0.00302587962232470
3	A	26	50	20120618	14	3440	68.36	0.0408623998082932	-0.00149923608174290
3	A	26	50	20120618	14	3442	68.4	0.0410251757893224	-0.000862274293250097
3	A	26	50	20120618	14	3444	68.44	0.0415314642446519	-0.000761299444896599
3	A	26	50	20120618	14	3446	68.48	0.0420345000087881	0.000121735503449100
3	A	26	50	20120618	14	3448	68.52	0.0428680374824508	0.000635660712015502
3	A	26	50	20120618	14	3450	68.56	0.0440671491619869	0.0018858255011533
3	A	26	50	20120618	14	3452	68.6	0.0450977572955663	0.0026178931517157
3	A	26	50	20120618	14	3454	68.64	0.045738183907287	0.0041375363351638
3	A	26	50	20120618	14	3456	68.68	0.0465509324415828	0.00605238149861693
3	A	26	50	20120618	14	3458	68.72	0.0469957733176272	0.00715695300150843
3	A	26	50	20120618	14	3460	68.76	0.0473568220401011	0.00945151450645878
3	A	26	50	20120618	14	3462	68.8	0.0474119763690336	0.0109280948869325
3	A	26	50	20120618	14	3464	68.84	0.0475418718847376	0.0130231815689101
3	A	26	50	20120618	14	3466	68.88	0.0476584737929553	0.0144897917437692
3	A	26	50	20120618	14	3468	68.92	0.0471616605684936	0.0155877871535956
3	A	26	50	20120618	14	3470	68.96	0.0464529981523884	0.0174597816461089
3	A	26	50	20120618	14	3472	69	0.0459167990802147	0.0183568880194003
3	A	26	50	20120618	14	3474	69.04	0.0456223598165286	0.0205033813643702
3	A	26	50	20120618	14	3476	69.08	0.0452012070176539	0.022001457790992
3	A	26	50	20120618	14	3478	69.12	0.0447437796409043	0.0233478598130493
3	A	26	50	20120618	14	3480	69.16	0.0446853019101002	0.0254213090275226
3	A	26	50	20120618	14	3482	69.2	0.045185155693721	0.0274333813733889
3	A	26	50	20120618	14	3484	69.24	0.0449071920180365	0.0297195283076431
3	A	26	50	20120618	14	3486	69.28	0.0446173489484282	0.0313722489873105
3	A	26	50	20120618	14	3488	69.32	0.0439416377083263	0.0331212068998973
3	A	26	50	20120618	14	3490	69.36	0.0432601281926187	0.034466689683139
3	A	26	50	20120618	14	3492	69.4	0.0420960182987513	0.0361397750381045
3	A	26	50	20120618	14	3494	69.44	0.0412813605761463	0.0377281490006839
3	A	26	50	20120618	14	3496	69.48	0.0406409339644256	0.039552979470892
3	A	26	50	20120618	14	3498	69.52	0.0399333322084922	0.0408849565146131
3	A	26	50	20120618	14	3500	69.56	0.0388601562466854	0.0432798564718138
3	A	26	50	20120618	14	3502	69.6	0.0383100978816004	0.0446060352399292
3	A	26	50	20120618	14	3504	69.64	0.038108431027606	0.0455792970135543
3	A	26	50	20120618	14	3506	69.68	0.0386067998869863	0.0462189458078157
3	A	26	50	20120618	14	3508	69.72	0.0389549792660425	0.04717382280513
3	A	26	50	20120618	14	3510	69.76	0.0389167247891803	0.0483633885431201
3	A	26	50	20120618	14	3512	69.8	0.0381854349560772	0.0492390695809416
3	A	26	50	20120618	14	3514	69.84	0.0370660849214589	0.0504100384105865
3	A	26	50	20120618	14	3516	69.88	0.0380880663523078	0.0498496562864961
3	A	26	50	20120618	14	3518	69.92	0.0367012885330448	0.0523464503308658
3	A	26	50	20120618	14	3520	69.96	0.0364419217657055	0.0526232119250222
3	A	26	50	20120618	14	3522	70	0.0371297952424438	0.0537052267215939
3	A	26	50	20120618	14	3524	70.04	0.0382861976723963	0.0533847659283602
3	A	26	50	20120618	14	3526	70.08	0.0382041025751005	0.0530243536019894
3	A	26	50	20120618	14	3528	70.12	0.0394940774760192	0.053174330950279
3	A	26	50	20120618	14	3530	70.16	0.04049456286072	0.0528980643308695
3	A	26	50	20120618	14	3532	70.2	0.0423250501851776	0.0529858162824147
3	A	26	50	20120618	14	3534	70.24	0.0439941050314903	0.0534164443121573
3	A	26	50	20120618	14	3536	70.28	0.0459894189466425	0.0534079590307831
3	A	26	50	20120618	14	3538	70.32	0.0485354276229828	0.0532402333022856
3	A	26	50	20120618	14	3540	70.36	0.0503203065600539	0.0532187372561376
3	A	26	50	20120618	14	3542	70.4	0.0522031904969974	0.0539316423129298
3	A	26	50	20120618	14	3544	70.44	0.0532837910800067	0.0545582803424174
3	A	26	50	20120618	14	3546	70.48	0.055220768685711	0.0554535482380776
3	A	26	50	20120618	14	3548	70.52	0.0566454474284457	0.0558567405247102
3	A	26	50	20120618	14	3550	70.56	0.0579258763878183	0.0561828581721934
3	A	26	50	20120618	14	3552	70.6	0.0596800668905859	0.0568391946864908
3	A	26	50	20120618	14	3554	70.64	0.061597245506417	0.057047861897619
3	A	26	50	20120618	14	3556	70.68	0.0626161863781068	0.0581073906985489
3	A	26	50	20120618	14	3558	70.72	0.0634821093423478	0.0586585097238057
3	A	26	50	20120618	14	3560	70.76	0.0647528509388182	0.0595566060465907
3	A	26	50	20120618	14	3562	70.8	0.0654504824891368	0.060937585590248
3	A	26	50	20120618	14	3564	70.84	0.0665945105504185	0.0612361967839431
3	A	26	50	20120618	14	3566	70.88	0.0675165070824077	0.0619634561083935
3	A	26	50	20120618	14	3568	70.92	0.0688952945950433	0.0628568855264227
3	A	26	50	20120618	14	3570	70.96	0.069946338114599	0.064081735892794
3	A	26	50	20120618	14	3572	71	0.0698208973716165	0.0643003733095369
3	A	26	50	20120618	14	3574	71.04	0.0699777336556837	0.0654002071969944
3	A	26	50	20120618	14	3576	71.08	0.0696516160082005	0.0663243957600053
3	A	26	50	20120618	14	3578	71.12	0.0695263873972523	0.0679322858697454
3	A	26	50	20120618	14	3580	71.16	0.0697259329309032	0.0687877436536248
3	A	26	50	20120618	14	3582	71.2	0.0704646473852088	0.0697715413182897
3	A	26	50	20120618	14	3584	71.24	0.0716256460092389	0.0703344690267923
3	A	26	50	20120618	14	3586	71.28	0.0722128274803363	0.0720835683607353
3	A	26	50	20120618	14	3588	71.32	0.0730345562707531	0.0730281923097225
3	A	26	50	20120618	14	3590	71.36	0.0743061463953609	0.0740942972037174
3	A	26	50	20120618	14	3592	71.4	0.0751086418813295	0.0753339261018155
3	A	26	50	20120618	14	3594	71.44	0.0752893076639227	0.0765010058441639
3	A	26	50	20120618	14	3596	71.48	0.0751266731042498	0.0780354275593388
3	A	26	50	20120618	14	3598	71.52	0.0748668113621637	0.0787520802820713
3	A	26	50	20120618	14	3600	71.56	0.0746274557167321	0.0801935174555201
3	A	26	50	20120618	14	3602	71.6	0.0740927415687988	0.0817521222226115
3	A	26	50	20120618	14	3604	71.64	0.0743251675677748	0.0831318996847408
3	A	26	50	20120618	14	3606	71.68	0.0743640584407401	0.0843361025331015
3	A	26	50	20120618	14	3608	71.72	0.0747337338659444	0.0865841364118498
3	A	26	50	20120618	14	3610	71.76	0.0745343297536498	0.0872544736404146
3	A	26	50	20120618	14	3612	71.8	0.0743111668535073	0.0888366957739976
3	A	26	50	20120618	14	3614	71.84	0.0734126462666536	0.0902499900975552
3	A	26	50	20120618	14	3616	71.88	0.0731199040592424	0.0915751082054988
3	A	26	50	20120618	14	3618	71.92	0.072148339341892	0.092675366357025
3	A	26	50	20120618	14	3620	71.96	0.0713692490903807	0.0934389002593503
3	A	26	50	20120618	14	3622	72	0.0697609347165719	0.094713460232439
3	A	26	50	20120618	14	3624	72.04	0.0692926320375277	0.095635725465005
3	A	26	50	20120618	14	3626	72.08	0.0674288399836762	0.097144549914701
3	A	26	50	20120618	14	3628	72.12	0.066875366292838	0.098183098857433
3	A	26	50	20120618	14	3630	72.16	0.0655433821780491	0.0999266191188725
3	A	26	50	20120618	14	3632	72.2	0.0645744542618858	0.101616795951846
3	A	26	50	20120618	14	3634	72.24	0.0637243429123789	0.102522061630286
3	A	26	50	20120618	14	3636	72.28	0.063116662415695	0.104419504895854
3	A	26	50	20120618	14	3638	72.32	0.0624401238606591	0.105268577505499
3	A	26	50	20120618	14	3640	72.36	0.0614554423125178	0.106520545416929
3	A	26	50	20120618	14	3642	72.4	0.0594039487636004	0.107412383844700
3	A	26	50	20120618	14	3644	72.44	0.0585740599609286	0.107600219690055
3	A	26	50	20120618	14	3646	72.48	0.0573108349095422	0.108259575550308
3	A	26	50	20120618	14	3648	72.52	0.0563548972520561	0.108840746613765
3	A	26	50	20120618	14	3650	72.56	0.0550207988879915	0.109456424488144
3	A	26	50	20120618	14	3652	72.6	0.0538211922337085	0.110096002571727
3	A	26	50	20120618	14	3654	72.64	0.0531425111451257	0.111262587339329
3	A	26	50	20120618	14	3656	72.68	0.0515621981998519	0.112062254398173
3	A	26	50	20120618	14	3658	72.72	0.0504072099834617	0.112648728762489
3	A	26	50	20120618	14	3660	72.76	0.0494309076506775	0.113254507141932
3	A	26	50	20120618	14	3662	72.8	0.0481191538608983	0.113969462808389
3	A	26	50	20120618	14	3664	72.84	0.0472419171881583	0.114968321847493
3	A	26	50	20120618	14	3666	72.88	0.045964033813198	0.115225143030420
3	A	26	50	20120618	14	3668	72.92	0.0453064245066945	0.115389191803656
3	A	26	50	20120618	14	3670	72.96	0.0441044844000336	0.115824628159510
3	A	26	50	20120618	14	3672	73	0.0437510017201184	0.115161291288079
3	A	26	50	20120618	14	3674	73.04	0.0432865739862351	0.114673953294485
3	A	26	50	20120618	14	3676	73.08	0.0424150648784227	0.114392878348964
3	A	26	50	20120618	14	3678	73.12	0.0418478945292329	0.114179402811724
3	A	26	50	20120618	14	3680	73.16	0.0420643399149541	0.114760573875181
3	A	26	50	20120618	14	3682	73.2	0.0419769415167995	0.115200111450366
3	A	26	50	20120618	14	3684	73.24	0.0423757497413887	0.115492853657778
3	A	26	50	20120618	14	3686	73.28	0.0422457128043285	0.116141906972229
3	A	26	50	20120618	14	3688	73.32	0.0425209894742444	0.116948503677528
3	A	26	50	20120618	14	3690	73.36	0.0431129792714538	0.117974374195674
3	A	26	50	20120618	14	3692	73.4	0.043464128498991	0.118125270782779
3	A	26	50	20120618	14	3694	73.44	0.0442152173219674	0.118259479649848
3	A	26	50	20120618	14	3696	73.48	0.0454483408376786	0.118607446896870
3	A	26	50	20120618	14	3698	73.52	0.0466022683938969	0.118778637448595
3	A	26	50	20120618	14	3700	73.56	0.0474410384577404	0.119129220990708
3	A	26	50	20120618	14	3702	73.6	0.0491198513776335	0.119626882743307
3	A	26	50	20120618	14	3704	73.64	0.0505194985403142	0.120260874683319
3	A	26	50	20120618	14	3706	73.68	0.0522080695337876	0.120738878867401
3	A	26	50	20120618	14	3708	73.72	0.0540871350941128	0.121551061716272
3	A	26	50	20120618	14	3710	73.76	0.0558930151025851	0.123259502410296
3	A	26	50	20120618	14	3712	73.8	0.0575802425931743	0.123973609548617
3	A	26	50	20120618	14	3714	73.84	0.0590268416461258	0.125127749236869
3	A	26	50	20120618	14	3716	73.88	0.0602950376581838	0.125956831937811
3	A	26	50	20120618	14	3718	73.92	0.0618940889331591	0.127624613991917
3	A	26	50	20120618	14	3720	73.96	0.062950011489505	0.128609401606076
3	A	26	50	20120618	14	3722	74	0.0630811090867369	0.129649272838489
3	A	26	50	20120618	14	3724	74.04	0.0634423699412452	0.130815362631343
3	A	26	50	20120618	14	3726	74.08	0.0640390973538885	0.132851900871839
3	A	26	50	20120618	14	3728	74.12	0.0647300113897859	0.134215839142070
3	A	26	50	20120618	14	3730	74.16	0.065059664571175	0.135194333505875
3	A	26	50	20120618	14	3732	74.2	0.0661986721743103	0.136681520488067
3	A	26	50	20120618	14	3734	74.24	0.0665233756082312	0.137509401107480
3	A	26	50	20120618	14	3736	74.28	0.0672134411159911	0.139297037760998
3	A	26	50	20120618	14	3738	74.32	0.0674857479374261	0.140526625742803
3	A	26	50	20120618	14	3740	74.36	0.0683431856202929	0.142578225357738
3	A	26	50	20120618	14	3742	74.4	0.0683010420561342	0.142838157810502
3	A	26	50	20120618	14	3744	74.44	0.0682715557033587	0.144211147047532
3	A	26	50	20120618	14	3746	74.48	0.0687678032423954	0.146164317398525
3	A	26	50	20120618	14	3748	74.52	0.0682576256997693	0.147155327552358
3	A	26	50	20120618	14	3750	74.56	0.0678089664471064	0.148250282403026
3	A	26	50	20120618	14	3752	74.6	0.067604329744631	0.149681042264079
3	A	26	50	20120618	14	3754	74.64	0.0674189970572821	0.151282002727363
3	A	26	50	20120618	14	3756	74.68	0.0670783130101064	0.152886993699300
3	A	26	50	20120618	14	3758	74.72	0.0667836616143859	0.153924107215267
3	A	26	50	20120618	14	3760	74.76	0.0658810398082013	0.154777231546768
3	A	26	50	20120618	14	3762	74.8	0.0650516742645476	0.154541694277955
3	A	26	50	20120618	14	3764	74.84	0.064015550698075	0.155529734583307
3	A	26	50	20120618	14	3766	74.88	0.0634542493351691	0.156789657446025
3	A	26	50	20120618	14	3768	74.92	0.0633316370193113	0.157507653671642
3	A	26	50	20120618	14	3770	74.96	0.0625959631241649	0.158630822082879
3	A	26	50	20120618	14	3772	75	0.0618848965450037	0.159996669541419
3	A	26	50	20120618	14	3774	75.04	0.0617376769131606	0.161222934121352
3	A	26	50	20120618	14	3776	75.08	0.0614670671480005	0.162110140999707
3	A	26	50	20120618	14	3778	75.12	0.0602364185060235	0.163205025139696
3	A	26	50	20120618	14	3780	75.16	0.0603846280873602	0.164131617865763
3	A	26	50	20120618	14	3782	75.2	0.0597367061437589	0.165031269823467
3	A	26	50	20120618	14	3784	75.24	0.0590909055205013	0.165539891731174
3	A	26	50	20120618	14	3786	75.28	0.0583145729854365	0.165957014021396
3	A	26	50	20120618	14	3788	75.32	0.0574079913812773	0.166193258396991
3	A	26	50	20120618	14	3790	75.36	0.0570965108441646	0.166777682151641
3	A	26	50	20120618	14	3792	75.4	0.0562826309390189	0.167542064582104
3	A	26	50	20120618	14	3794	75.44	0.0554542553448588	0.168175278704657
3	A	26	50	20120618	14	3796	75.48	0.0551475831338582	0.169628878114742
3	A	26	50	20120618	14	3798	75.52	0.0540105554297103	0.170594785977843
3	A	26	50	20120618	14	3800	75.56	0.0536303441134663	0.171864537624819
3	A	26	50	20120618	14	3802	75.6	0.0525025795081519	0.172501570123990
3	A	26	50	20120618	14	3804	75.64	0.0512716480234623	0.173773513801989
3	A	26	50	20120618	14	3806	75.68	0.0500748697963041	0.174663407686112
3	A	26	50	20120618	14	3808	75.72	0.0492368068392418	0.174688297844810
3	A	26	50	20120618	14	3810	75.76	0.0480750303977523	0.174351007910184
3	A	26	50	20120618	14	3812	75.8	0.0475046073573691	0.174180383043883
3	A	26	50	20120618	14	3814	75.84	0.0466132285490053	0.174077569717899
3	A	26	50	20120618	14	3816	75.88	0.0457562151302072	0.173965846846471
3	A	26	50	20120618	14	3818	75.92	0.0443211419177891	0.173725076987477
3	A	26	50	20120618	14	3820	75.96	0.0440843318567698	0.173353775216676
3	A	26	50	20120618	14	3822	76	0.043697120183392	0.173306823326405
3	A	26	50	20120618	14	3824	76.04	0.0434284196065411	0.173124389776859
3	A	26	50	20120618	14	3826	76.08	0.0433593352740192	0.173066194888768
3	A	26	50	20120618	14	3828	76.12	0.042905726273888	0.172469043212056
3	A	26	50	20120618	14	3830	76.16	0.0431589412122309	0.172367149124887
3	A	26	50	20120618	14	3832	76.2	0.0429189491706962	0.172553401051051
3	A	26	50	20120618	14	3834	76.24	0.0428761692104344	0.171948471199746
3	A	26	50	20120618	14	3836	76.28	0.0426655928109971	0.172040253659944
3	A	26	50	20120618	14	3838	76.32	0.0427624664400196	0.172121570939781
3	A	26	50	20120618	14	3840	76.36	0.0416973514955183	0.172247648078866
3	A	26	50	20120618	14	3842	76.4	0.0413433031301782	0.171932773429204
3	A	26	50	20120618	14	3844	76.44	0.040958212777144	0.171848344879530
3	A	26	50	20120618	14	3846	76.48	0.040886653570888	0.172263557981443
3	A	26	50	20120618	14	3848	76.52	0.0409584249091784	0.172121075965034
3	A	26	50	20120618	14	3850	76.56	0.0402200640082634	0.171638970561621
3	A	26	50	20120618	14	3852	76.6	0.0403583033839854	0.171059496554438
3	A	26	50	20120618	14	3854	76.64	0.0402485604115452	0.170603554101929
3	A	26	50	20120618	14	3856	76.68	0.0400831681354257	0.169872334979504
3	A	26	50	20120618	14	3858	76.72	0.0393112903730824	0.169613251054878
3	A	26	50	20120618	14	3860	76.76	0.0388238109581324	0.169498275492257
3	A	26	50	20120618	14	3862	76.8	0.0383496958613469	0.170036030199349
3	A	26	50	20120618	14	3864	76.84	0.0379548474347323	0.169975501858879
3	A	26	50	20120618	14	3866	76.88	0.0376327602959018	0.170072729041293
3	A	26	50	20120618	14	3868	76.92	0.0367731305820133	0.170481224628784
3	A	26	50	20120618	14	3870	76.96	0.0367549579377368	0.170601220649551
3	A	26	50	20120618	14	3872	77	0.036141259962345	0.170971673892215
3	A	26	50	20120618	14	3874	77.04	0.0359294814813796	0.171132540684935
3	A	26	50	20120618	14	3876	77.08	0.0354464568391511	0.171749915615589
3	A	26	50	20120618	14	3878	77.12	0.0355887267235259	0.172502842916196
3	A	26	50	20120618	14	3880	77.16	0.0358043235811096	0.173278609765836
3	A	26	50	20120618	14	3882	77.2	0.0359108845730345	0.173874912914411
3	A	26	50	20120618	14	3884	77.24	0.0361647359074804	0.174380494262959
3	A	26	50	20120618	14	3886	77.28	0.0366137487135339	0.174543835929413
3	A	26	50	20120618	14	3888	77.32	0.0371448566168831	0.175385929395128
3	A	26	50	20120618	14	3890	77.36	0.0371599179913224	0.176732755681254
3	A	26	50	20120618	14	3892	77.4	0.0377743230734954	0.177623073829446
3	A	26	50	20120618	14	3894	77.44	0.0379691309917123	0.178889148521161
3	A	26	50	20120618	14	3896	77.48	0.0380340433942252	0.180490179695123
3	A	26	50	20120618	14	3898	77.52	0.0385073099628733	0.181414156126100
3	A	26	50	20120618	14	3900	77.56	0.0391871931329842	0.183226117252890
3	A	26	50	20120618	14	3902	77.6	0.0401133615949823	0.183869725845126
3	A	26	50	20120618	14	3904	77.64	0.0411471517090771	0.184384499581830
3	A	26	50	20120618	14	3906	77.68	0.04197128466255	0.185844321531590
3	A	26	50	20120618	14	3908	77.72	0.0428572894593768	0.186283434842707
3	A	26	50	20120618	14	3910	77.76	0.0439698512688957	0.187064504993205
3	A	26	50	20120618	14	3912	77.8	0.0453965806212957	0.187914659476226
3	A	26	50	20120618	14	3914	77.84	0.0460781608476815	0.188562439998471
3	A	26	50	20120618	14	3916	77.88	0.0476221285044023	0.189513145065776
3	A	26	50	20120618	14	3918	77.92	0.0483599237198923	0.189595593716463
3	A	26	50	20120618	14	3920	77.96	0.0502239279057782	0.190595371994382
3	A	26	50	20120618	14	3922	78	0.0513696530233348	0.190655971045530
3	A	26	50	20120618	14	3924	78.04	0.0519016801654995	0.191355723916192
3	A	26	50	20120618	14	3926	78.08	0.0527495011961422	0.192190817024773
3	A	26	50	20120618	14	3928	78.12	0.0542197176155853	0.192791009260645
3	A	26	50	20120618	14	3930	78.16	0.0548701851435988	0.193669306593556
3	A	26	50	20120618	14	3932	78.2	0.0558358101639871	0.194550644485627
3	A	26	50	20120618	14	3934	78.24	0.0565876768044228	0.195276631017871
3	A	26	50	20120618	14	3936	78.28	0.0571878690402939	0.196185404653052
3	A	26	50	20120618	14	3938	78.32	0.0582166386962423	0.196312047477563
3	A	26	50	20120618	14	3940	78.36	0.0591252001993888	0.197266005236062
3	A	26	50	20120618	14	3942	78.4	0.0600032854002663	0.198202356035709
3	A	26	50	20120618	14	3944	78.44	0.0610914520258342	0.198734878152621
3	A	26	50	20120618	14	3946	78.48	0.0624355913061917	0.199536100846383
3	A	26	50	20120618	14	3948	78.52	0.063699120413494	0.200038924478485
3	A	26	50	20120618	14	3950	78.56	0.0647776703868378	0.201213216710001
3	A	26	50	20120618	14	3952	78.6	0.0653992172475008	0.201455754335948
3	A	26	50	20120618	14	3954	78.64	0.066887394179186	0.201694332163921
3	A	26	50	20120618	14	3956	78.68	0.0680290887880898	0.202811136614127
3	A	26	50	20120618	14	3958	78.72	0.0692477873254649	0.202552689085603
3	A	26	50	20120618	14	3960	78.76	0.0702608592108708	0.202844936318267
3	A	26	50	20120618	14	3962	78.8	0.0704553135756971	0.202858371347110
3	A	26	50	20120618	14	3964	78.84	0.0723977359036166	0.203263543532730
3	A	26	50	20120618	14	3966	78.88	0.0733265206607051	0.203130961011257
3	A	26	50	20120618	14	3968	78.92	0.0747028332996066	0.203522415325322
3	A	26	50	20120618	14	3970	78.96	0.0756599730386207	0.203799884026260
3	A	26	50	20120618	14	3972	79	0.0769109156452178	0.203960326554911
3	A	26	50	20120618	14	3974	79.04	0.0775102593529515	0.203714536237771
3	A	26	50	20120618	14	3976	79.08	0.0779143001677215	0.203920021468383
3	A	26	50	20120618	14	3978	79.12	0.0789260992609214	0.203710081465049
3	A	26	50	20120618	14	3980	79.16	0.080319241041215	0.203197994734114
3	A	26	50	20120618	14	3982	79.2	0.081024014370024	0.202767578836406
3	A	26	50	20120618	14	3984	79.24	0.082163516947906	0.202944709085093
3	A	26	50	20120618	14	3986	79.28	0.08246290595906	0.202119232628736
3	A	26	50	20120618	14	3988	79.32	0.083047824688458	0.201870896727183
3	A	26	50	20120618	14	3990	79.36	0.083323313490408	0.201674603884725
3	A	26	50	20120618	14	3992	79.4	0.083241430525147	0.201859724440040
3	A	26	50	20120618	14	3994	79.44	0.083622136816137	0.201446491237115
3	A	26	50	20120618	14	3996	79.48	0.08313755653899	0.201269219567071
3	A	26	50	20120618	14	3998	79.52	0.082400468430281	0.200566638269284
3	A	26	50	20120618	14	4000	79.56	0.081892553629355	0.199866814687944
3	A	26	50	20120618	14	4002	79.6	0.081804306703063	0.199529383331962
3	A	26	50	20120618	14	4004	79.64	0.081531080642813	0.198246974473602
3	A	26	50	20120618	14	4006	79.68	0.080895674489238	0.196499430774577
3	A	26	50	20120618	14	4008	79.72	0.080534555056086	0.194952776112088
3	A	26	50	20120618	14	4010	79.76	0.080707159821374	0.192883710959658
3	A	26	50	20120618	14	4012	79.8	0.080093603267338	0.191689902580981
3	A	26	50	20120618	14	4014	79.84	0.080231276957635	0.189910326944769
3	A	26	50	20120618	14	4016	79.88	0.079918311496282	0.187437291688247
3	A	26	50	20120618	14	4018	79.92	0.0794795517385561	0.185017925836417
[truncated: 1,037 more rows]
