# Supplementary material for: How Do Ants Make Sense of Gravity? A Boltzmann Walker Analysis of Lasius niger Trajectories on Various Inclines
Source: PLoS One. 2013 Oct 29;8(10):e76531. doi: 10.1371/journal.pone.0076531 (PMC3812222; doi:10.1371/journal.pone.0076531)
Supplement: Dataset S3 — Trajectories for . (ZIP) [file pone.0076531.s007.zip › Incline3/3-A-26-50-20120618-15.txt]

Pente	Colonie	Temperature	Humidite	Date	Indiv	Frame	Time	X	Y
3	A	26	50	20120618	15	14	0	0	0
3	A	26	50	20120618	15	16	0.04	-0.0013288445606804	-0.0004735281981572
3	A	26	50	20120618	15	18	0.08	-0.002136940332356	-0.000701937830615999
3	A	26	50	20120618	15	20	0.12	-0.0041685005411118	-0.0015468314391846
3	A	26	50	20120618	15	22	0.16	-0.0060706319246393	-0.0026792063807124
3	A	26	50	20120618	15	24	0.2	-0.0079595899088332	-0.0041703460898107
3	A	26	50	20120618	15	26	0.24	-0.0096143117006913	-0.005873433985502
3	A	26	50	20120618	15	28	0.28	-0.0113365268348136	-0.0081206051939772
3	A	26	50	20120618	15	30	0.32	-0.0129486595852408	-0.0103305260172195
3	A	26	50	20120618	15	32	0.36	-0.0141163050130142	-0.0116268648791688
3	A	26	50	20120618	15	34	0.4	-0.0156676972909375	-0.0135598119762204
3	A	26	50	20120618	15	36	0.44	-0.016457040590776	-0.0147488120287855
3	A	26	50	20120618	15	38	0.48	-0.0177313177211523	-0.0168916991291714
3	A	26	50	20120618	15	40	0.52	-0.0187950891627693	-0.0187789671281583
3	A	26	50	20120618	15	42	0.56	-0.0197373796593785	-0.0208820441167633
3	A	26	50	20120618	15	44	0.6	-0.0200146362282818	-0.0233642010507624
3	A	26	50	20120618	15	46	0.64	-0.0207218844308245	-0.0263934465013656
3	A	26	50	20120618	15	48	0.68	-0.0205484311373995	-0.028239914439078
3	A	26	50	20120618	15	50	0.72	-0.0193068930509921	-0.0292003068692856
3	A	26	50	20120618	15	52	0.76	-0.019064284714367	-0.0322849187808557
3	A	26	50	20120618	15	54	0.8	-0.0182622064213993	-0.0350011351304954
3	A	26	50	20120618	15	56	0.84	-0.01760684571446	-0.0367238028129577
3	A	26	50	20120618	15	58	0.88	-0.0165469987154786	-0.0384801499914079
3	A	26	50	20120618	15	60	0.92	-0.0149931810612958	-0.0409349631061785
3	A	26	50	20120618	15	62	0.96	-0.0136732177617871	-0.042820328987924
3	A	26	50	20120618	15	64	1	-0.0126563204286949	-0.0449912245879127
3	A	26	50	20120618	15	66	1.04	-0.010825316916287	-0.0460502089166211
3	A	26	50	20120618	15	68	1.08	-0.0094663283935246	-0.0477363050363604
3	A	26	50	20120618	15	70	1.12	-0.0075382461911276	-0.0499188042586283
3	A	26	50	20120618	15	72	1.16	-0.0050218511467834	-0.0516142483300149
3	A	26	50	20120618	15	74	1.2	-0.0028239511388212	-0.0541205883159306
3	A	26	50	20120618	15	76	1.24	-0.0008449713903145	-0.0559420246735891
3	A	26	50	20120618	15	78	1.28	0.001458570370757	-0.0583212268602474
3	A	26	50	20120618	15	80	1.32	0.0028547527102098	-0.0606083637439953
3	A	26	50	20120618	15	82	1.36	0.00419592214208633	-0.062992515678122
3	A	26	50	20120618	15	84	1.4	0.00563863210774124	-0.064628972901822
3	A	26	50	20120618	15	86	1.44	0.00694211274818052	-0.0659767184267636
3	A	26	50	20120618	15	88	1.48	0.0073612149373898	-0.0648326903654819
3	A	26	50	20120618	15	90	1.52	0.00953075996342635	-0.06631662465648
3	A	26	50	20120618	15	92	1.56	0.0111047796583476	-0.0653982343690749
3	A	26	50	20120618	15	94	1.6	0.0129390853594236	-0.0652259124464997
3	A	26	50	20120618	15	96	1.64	0.0153303790720403	-0.064384031112819
3	A	26	50	20120618	15	98	1.68	0.0181641094976454	-0.0632796010312837
3	A	26	50	20120618	15	100	1.72	0.0201120472584581	-0.0627313104331517
3	A	26	50	20120618	15	102	1.76	0.0221837994166566	-0.0610594978703923
3	A	26	50	20120618	15	104	1.8	0.0243046247854694	-0.059660628525171
3	A	26	50	20120618	15	106	1.84	0.0257397687085656	-0.0580996195950236
3	A	26	50	20120618	15	108	1.88	0.0276264003114494	-0.0561656118378002
3	A	26	50	20120618	15	110	1.92	0.0295262548111414	-0.0552483529212451
3	A	26	50	20120618	15	112	1.96	0.03189605247761	-0.0518285016847144
3	A	26	50	20120618	15	114	2	0.0335009515256657	-0.0502250168502211
3	A	26	50	20120618	15	116	2.04	0.0339658459500246	-0.0493849315677646
3	A	26	50	20120618	15	118	2.08	0.034381674234837	-0.0476188121735984
3	A	26	50	20120618	15	120	2.12	0.033675522047805	-0.0469022655168831
3	A	26	50	20120618	15	122	2.16	0.0335460012986951	-0.0455752877181049
3	A	26	50	20120618	15	124	2.2	0.0338022497251293	-0.0432524490129749
3	A	26	50	20120618	15	126	2.24	0.034476313406431	-0.041096713782375
3	A	26	50	20120618	15	128	2.28	0.0351510629813104	-0.0384764306097388
3	A	26	50	20120618	15	130	2.32	0.0355129036633792	-0.0357579444473315
3	A	26	50	20120618	15	132	2.36	0.0352050293708506	-0.0339667015492298
3	A	26	50	20120618	15	134	2.4	0.0350846090860145	-0.0321413053935967
3	A	26	50	20120618	15	136	2.44	0.0348299375077024	-0.0299013042478827
3	A	26	50	20120618	15	138	2.48	0.0339858287876609	-0.0280468106482038
3	A	26	50	20120618	15	140	2.52	0.0334356077880162	-0.0262856410015059
3	A	26	50	20120618	15	142	2.56	0.0324696645695764	-0.0254057526783364
3	A	26	50	20120618	15	144	2.6	0.0318328229892363	-0.0236545532372533
3	A	26	50	20120618	15	146	2.64	0.0310835867860267	-0.0227155012897019
3	A	26	50	20120618	15	148	2.68	0.0297583555409981	-0.0209204117307105
3	A	26	50	20120618	15	150	2.72	0.0283706726250551	-0.0196031283659024
3	A	26	50	20120618	15	152	2.76	0.027479534232997	-0.0176217161700684
3	A	26	50	20120618	15	154	2.8	0.0261217831471016	-0.0158337613184991
3	A	26	50	20120618	15	156	2.84	0.0244953739107622	-0.0146860633730230
3	A	26	50	20120618	15	158	2.88	0.0231457616239184	-0.0126003529269640
3	A	26	50	20120618	15	160	2.92	0.0217649729990919	-0.0110543841580524
3	A	26	50	20120618	15	162	2.96	0.0199730109733937	-0.00983729994545881
3	A	26	50	20120618	15	164	3	0.0192923407934354	-0.00779841906019736
3	A	26	50	20120618	15	166	3.04	0.0179489651884016	-0.0068491847749969
3	A	26	50	20120618	15	168	3.08	0.0169198844054695	-0.0061718189050271
3	A	26	50	20120618	15	170	3.12	0.0160904835064768	-0.0055514387705531
3	A	26	50	20120618	15	172	3.16	0.0148281918360416	-0.0044196790119249
3	A	26	50	20120618	15	174	3.2	0.0138014657186909	-0.0033331316608859
3	A	26	50	20120618	15	176	3.24	0.0129888656768192	-0.0027196528885962
3	A	26	50	20120618	15	178	3.28	0.0122352312694305	-0.0015632504586438
3	A	26	50	20120618	15	180	3.32	0.0118459689863874	-0.0016906003899354
3	A	26	50	20120618	15	182	3.36	0.0119184474314590	-0.0018452446429809
3	A	26	50	20120618	15	184	3.4	0.0120433931996946	-0.0016715085068434
3	A	26	50	20120618	15	186	3.44	0.0124057147143746	-0.0018028889467879
3	A	26	50	20120618	15	188	3.48	0.0124610811753415	-0.00151248019175460
3	A	26	50	20120618	15	190	3.52	0.0131384187610401	-0.0013876758448751
3	A	26	50	20120618	15	192	3.56	0.0138298984823624	-0.0014767005886265
3	A	26	50	20120618	15	194	3.6	0.0146227066054288	-0.0016147278323141
3	A	26	50	20120618	15	196	3.64	0.0155833111676707	-0.0006800033782636
3	A	26	50	20120618	15	198	3.68	0.0176366856206262	0.000195034192386902
3	A	26	50	20120618	15	200	3.72	0.0192142125651821	0.0007368476924033
3	A	26	50	20120618	15	202	3.76	0.0213495619072805	0.0015197280362618
3	A	26	50	20120618	15	204	3.8	0.023070829518316	0.0018752330415711
3	A	26	50	20120618	15	206	3.84	0.024994478161195	0.002789911018375
3	A	26	50	20120618	15	208	3.88	0.0262139474449615	0.0034667607003946
3	A	26	50	20120618	15	210	3.92	0.0280454035057093	0.0044536908481001
3	A	26	50	20120618	15	212	3.96	0.029291438791245	0.0045771799763665
3	A	26	50	20120618	15	214	4	0.0316485368199235	0.0057230889416862
3	A	26	50	20120618	15	216	4.04	0.0332138591014361	0.0063604042835696
3	A	26	50	20120618	15	218	4.08	0.0350982562468914	0.007923294117755
3	A	26	50	20120618	15	220	4.12	0.0360448459527302	0.0090638007872664
3	A	26	50	20120618	15	222	4.16	0.0380185082582425	0.010100150627909
3	A	26	50	20120618	15	224	4.2	0.0395473084745069	0.0111636038714745
3	A	26	50	20120618	15	226	4.24	0.0413355249555852	0.0123805912104391
3	A	26	50	20120618	15	228	4.28	0.0417432780809564	0.0132792885739881
3	A	26	50	20120618	15	230	4.32	0.0421005791374899	0.0136766118743368
3	A	26	50	20120618	15	232	4.36	0.0418598022074281	0.0139814526787742
3	A	26	50	20120618	15	234	4.4	0.0423615156818834	0.0147835026874706
3	A	26	50	20120618	15	236	4.44	0.0423945941371073	0.0159823456664299
3	A	26	50	20120618	15	238	4.48	0.0429310053413154	0.0171797602896912
3	A	26	50	20120618	15	240	4.52	0.0437868520339246	0.0188265059170575
3	A	26	50	20120618	15	242	4.56	0.0443544395761152	0.0203655308973778
3	A	26	50	20120618	15	244	4.6	0.0450378936354711	0.0215424747793238
3	A	26	50	20120618	15	246	4.64	0.0461115009324144	0.022944731166027
3	A	26	50	20120618	15	248	4.68	0.0468668536092813	0.023815016979108
3	A	26	50	20120618	15	250	4.72	0.0473075579106558	0.0247224824667437
3	A	26	50	20120618	15	252	4.76	0.0470480143666213	0.0247246391424264
3	A	26	50	20120618	15	254	4.8	0.0472125510435356	0.0246398641104299
3	A	26	50	20120618	15	256	4.84	0.0471426252539441	0.0246720303979061
3	A	26	50	20120618	15	258	4.88	0.0475619749305267	0.0246534688448999
3	A	26	50	20120618	15	260	4.92	0.048271648509329	0.0247534325305563
3	A	26	50	20120618	15	262	4.96	0.0489468718457518	0.0241473642373335
3	A	26	50	20120618	15	264	5	0.0497656661430268	0.024406907781368
3	A	26	50	20120618	15	266	5.04	0.0504539709549016	0.0235306539870538
3	A	26	50	20120618	15	268	5.08	0.0523353416833334	0.0232561127081903
3	A	26	50	20120618	15	270	5.12	0.0531397392299749	0.0225532556953272
3	A	26	50	20120618	15	272	5.16	0.0549458455691857	0.0219954756676231
3	A	26	50	20120618	15	274	5.2	0.0558294674161599	0.0214269406023457
3	A	26	50	20120618	15	276	5.24	0.0570139844117323	0.0210732740746674
3	A	26	50	20120618	15	278	5.28	0.0584616299827199	0.0205491099599095
3	A	26	50	20120618	15	280	5.32	0.0596132099444247	0.0197947825878753
3	A	26	50	20120618	15	282	5.36	0.0614831255430013	0.01889940155513
3	A	26	50	20120618	15	284	5.4	0.0634917047813685	0.0178891156704419
3	A	26	50	20120618	15	286	5.44	0.0653308188085566	0.0177189150682103
3	A	26	50	20120618	15	288	5.48	0.0678624025065607	0.0179490076148084
3	A	26	50	20120618	15	290	5.52	0.069800582193793	0.0184456794179139
3	A	26	50	20120618	15	292	5.56	0.071513265528505	0.0186445885554616
3	A	26	50	20120618	15	294	5.6	0.073334489754129	0.0183081471489731
3	A	26	50	20120618	15	296	5.64	0.0758873573662468	0.0188464675414904
3	A	26	50	20120618	15	298	5.68	0.07796907973006	0.0184461036819826
3	A	26	50	20120618	15	300	5.72	0.0786606301620605	0.0181775445264879
3	A	26	50	20120618	15	302	5.76	0.0801950518772353	0.0185936061565381
3	A	26	50	20120618	15	304	5.8	0.0817153314567864	0.0186544173397201
3	A	26	50	20120618	15	306	5.84	0.082616185496018	0.0186777518634993
3	A	26	50	20120618	15	308	5.88	0.0831044427284273	0.0197031274068979
3	A	26	50	20120618	15	310	5.92	0.0846801594796234	0.0205451501619348
3	A	26	50	20120618	15	312	5.96	0.0860270564764276	0.0207691615902147
3	A	26	50	20120618	15	314	6	0.0876264613047934	0.0201445741703927
3	A	26	50	20120618	15	316	6.04	0.0880257645041295	0.020203193322553
3	A	26	50	20120618	15	318	6.08	0.0883459424546507	0.0194501246005894
3	A	26	50	20120618	15	320	6.12	0.088437866336205	0.0188219309361832
3	A	26	50	20120618	15	322	6.16	0.0885102740705985	0.0189518971625653
3	A	26	50	20120618	15	324	6.2	0.0878498363369702	0.0177359563416369
3	A	26	50	20120618	15	326	6.24	0.087920617725767	0.0170341528613093
3	A	26	50	20120618	15	328	6.28	0.0884920307156439	0.0146900231709978
3	A	26	50	20120618	15	330	6.32	0.088639321058165	0.0135684811053578
3	A	26	50	20120618	15	332	6.36	0.0889269013860736	0.0122628084338968
3	A	26	50	20120618	15	334	6.4	0.0891424275329792	0.011129457685011
3	A	26	50	20120618	15	336	6.44	0.0891355685972017	0.0100417153235117
3	A	26	50	20120618	15	338	6.48	0.0890973848310177	0.0092197744010605
3	A	26	50	20120618	15	340	6.52	0.0891489329153662	0.0080706551709542
3	A	26	50	20120618	15	342	6.56	0.0894976072691692	0.0063084743615592
3	A	26	50	20120618	15	344	6.6	0.0897426904795285	0.0047412428917374
3	A	26	50	20120618	15	346	6.64	0.08975428703074	0.0044633499267311
3	A	26	50	20120618	15	348	6.68	0.0895968850612478	0.0047746183318094
3	A	26	50	20120618	15	350	6.72	0.089367004646684	0.004239833473198
3	A	26	50	20120618	15	352	6.76	0.0892901421395691	0.0030702081464373
3	A	26	50	20120618	15	354	6.8	0.0896639894947824	0.00183581183852
3	A	26	50	20120618	15	356	6.84	0.0892752928971642	0.000416153553931702
3	A	26	50	20120618	15	358	6.88	0.0897762780516349	-0.0009178033887767
3	A	26	50	20120618	15	360	6.92	0.090179187495555	-0.0024874390216546
3	A	26	50	20120618	15	362	6.96	0.0908314227905214	-0.0040208707873357
3	A	26	50	20120618	15	364	7	0.0924275749276938	-0.0065016135077725
3	A	26	50	20120618	15	366	7.04	0.0930807294614758	-0.00832008001694994
3	A	26	50	20120618	15	368	7.08	0.0945812807618318	-0.0100768868148079
3	A	26	50	20120618	15	370	7.12	0.096380584677239	-0.0123441539980045
3	A	26	50	20120618	15	372	7.16	0.097146876296011	-0.0134382603205344
3	A	26	50	20120618	15	374	7.2	0.0990226184544645	-0.0160506663236281
3	A	26	50	20120618	15	376	7.24	0.0999171085326655	-0.0171435705646300
3	A	26	50	20120618	15	378	7.28	0.102244621213619	-0.0189171357932021
3	A	26	50	20120618	15	380	7.32	0.103991174963150	-0.0198311420185639
3	A	26	50	20120618	15	382	7.36	0.105595953803053	-0.0215138440257535
3	A	26	50	20120618	15	384	7.4	0.107707162519641	-0.0228169711128022
3	A	26	50	20120618	15	386	7.44	0.109132548369157	-0.0238738129079636
3	A	26	50	20120618	15	388	7.48	0.110924569084718	-0.0253903448215744
3	A	26	50	20120618	15	390	7.52	0.113303983403411	-0.0263040682042236
3	A	26	50	20120618	15	392	7.56	0.114432172272794	-0.0269876283295967
3	A	26	50	20120618	15	394	7.6	0.116267255791329	-0.0276610768279987
3	A	26	50	20120618	15	396	7.64	0.118432982440747	-0.0273939318860664
3	A	26	50	20120618	15	398	7.68	0.120464288091062	-0.0277479802514066
3	A	26	50	20120618	15	400	7.72	0.122110432677664	-0.026837650981307
3	A	26	50	20120618	15	402	7.76	0.123203336918666	-0.0264624601232094
3	A	26	50	20120618	15	404	7.8	0.124299776693574	-0.026060540628783
3	A	26	50	20120618	15	406	7.84	0.125402226876122	-0.0251259575960887
3	A	26	50	20120618	15	408	7.88	0.126728900618984	-0.0248928952010096
3	A	26	50	20120618	15	410	7.92	0.127828027399661	-0.0244052743647034
3	A	26	50	20120618	15	412	7.96	0.128099980667705	-0.0244922484987893
3	A	26	50	20120618	15	414	8	0.128204066785896	-0.0244148910169275
3	A	26	50	20120618	15	416	8.04	0.127955306620274	-0.0244297402593325
3	A	26	50	20120618	15	418	8.08	0.127736103518106	-0.0246738335201980
3	A	26	50	20120618	15	420	8.12	0.127608187901390	-0.0249133305869859
3	A	26	50	20120618	15	422	8.16	0.127371943525795	-0.0255987291899901
3	A	26	50	20120618	15	424	8.2	0.127337366004195	-0.0259465550156557
3	A	26	50	20120618	15	426	8.24	0.127555013471444	-0.0270427119478511
3	A	26	50	20120618	15	428	8.28	0.127510748586942	-0.0280681582019278
3	A	26	50	20120618	15	430	8.32	0.127670484008812	-0.029650451046189
3	A	26	50	20120618	15	432	8.36	0.128250028726673	-0.0308437644501194
3	A	26	50	20120618	15	434	8.4	0.128861322539008	-0.0330333205980635
3	A	26	50	20120618	15	436	8.44	0.129590420341090	-0.0348024310539141
3	A	26	50	20120618	15	438	8.48	0.130247676094203	-0.0364057956802546
3	A	26	50	20120618	15	440	8.52	0.131334923480955	-0.0375589454190137
3	A	26	50	20120618	15	442	8.56	0.132877971898860	-0.0399608457333481
3	A	26	50	20120618	15	444	8.6	0.134577503047442	-0.0418604881010058
3	A	26	50	20120618	15	446	8.64	0.135670972973869	-0.0434511955159631
3	A	26	50	20120618	15	448	8.68	0.137574928692892	-0.0455084519851472
3	A	26	50	20120618	15	450	8.72	0.140039761510752	-0.0474008111529586
3	A	26	50	20120618	15	452	8.76	0.141704432295022	-0.0483623349540161
3	A	26	50	20120618	15	454	8.8	0.143161850081725	-0.0493048375826596
3	A	26	50	20120618	15	456	8.84	0.144645855083401	-0.0505601642513001
3	A	26	50	20120618	15	458	8.88	0.146163871921253	-0.0515127785069146
3	A	26	50	20120618	15	460	8.92	0.147114718409914	-0.0525885000531338
3	A	26	50	20120618	15	462	8.96	0.148166327614895	-0.0536879096765226
3	A	26	50	20120618	15	464	9	0.149266797898455	-0.0554724350602031
3	A	26	50	20120618	15	466	9.04	0.150738074978070	-0.0561818752937675
3	A	26	50	20120618	15	468	9.08	0.151482304865269	-0.0575179535568195
3	A	26	50	20120618	15	470	9.12	0.151442070489420	-0.0576260701836629
3	A	26	50	20120618	15	472	9.16	0.151682698927057	-0.0578648601436696
3	A	26	50	20120618	15	474	9.2	0.152622231707220	-0.0589023979237047
3	A	26	50	20120618	15	476	9.24	0.152583199412898	-0.0598493553250697
3	A	26	50	20120618	15	478	9.28	0.153275881215749	-0.0606288698406497
3	A	26	50	20120618	15	480	9.32	0.153463618066154	-0.0613391586023516
3	A	26	50	20120618	15	482	9.36	0.153485396955014	-0.062772605469173
3	A	26	50	20120618	15	484	9.4	0.152892629340346	-0.0630584887408067
3	A	26	50	20120618	15	486	9.44	0.151865981004741	-0.0633200475391676
3	A	26	50	20120618	15	488	9.48	0.151556056102547	-0.0645195127720943
3	A	26	50	20120618	15	490	9.52	0.150242534545815	-0.0658952597255709
3	A	26	50	20120618	15	492	9.56	0.150171753157018	-0.066535969180004
3	A	26	50	20120618	15	494	9.6	0.149889405419290	-0.0677333130925872
3	A	26	50	20120618	15	496	9.64	0.149957146248928	-0.0701135759394174
3	A	26	50	20120618	15	498	9.68	0.149331144615543	-0.0715612356525406
3	A	26	50	20120618	15	500	9.72	0.149707608265847	-0.0732141684642423
3	A	26	50	20120618	15	502	9.76	0.149776621887691	-0.0752240487790869
3	A	26	50	20120618	15	504	9.8	0.150245221551583	-0.0775230650567587
3	A	26	50	20120618	15	506	9.84	0.150862950035628	-0.0789121056177216
3	A	26	50	20120618	15	508	9.88	0.151596149057040	-0.0808673265783805
3	A	26	50	20120618	15	510	9.92	0.152158864633508	-0.0830085873331696
3	A	26	50	20120618	15	512	9.96	0.153273759895405	-0.0842794703509962
3	A	26	50	20120618	15	514	10	0.153756006720174	-0.0846910064976468
3	A	26	50	20120618	15	516	10.04	0.153870840861439	-0.084909926757102
3	A	26	50	20120618	15	518	10.08	0.153999887849006	-0.085142918441503
3	A	26	50	20120618	15	520	10.12	0.153847506337660	-0.0854225791734624
3	A	26	50	20120618	15	522	10.16	0.154147036770171	-0.0851131492460151
3	A	26	50	20120618	15	524	10.2	0.154120803108589	-0.0855622327627467
3	A	26	50	20120618	15	526	10.24	0.154179492971427	-0.0858316404463788
3	A	26	50	20120618	15	528	10.28	0.154282094165377	-0.0862197713585721
3	A	26	50	20120618	15	530	10.32	0.154202049677747	-0.0876390760897697
3	A	26	50	20120618	15	532	10.36	0.153870416597370	-0.0889719723723063
3	A	26	50	20120618	15	534	10.4	0.154100155590578	-0.0899245159172428
3	A	26	50	20120618	15	536	10.44	0.154471174518667	-0.0907103236831754
3	A	26	50	20120618	15	538	10.48	0.154946138143590	-0.0925065870394235
3	A	26	50	20120618	15	540	10.52	0.155354633731081	-0.094288708260048
3	A	26	50	20120618	15	542	10.56	0.155808172020534	-0.0961827644841343
3	A	26	50	20120618	15	544	10.6	0.156225930706859	-0.098269578016772
3	A	26	50	20120618	15	546	10.64	0.156209172276145	-0.0994063935888856
3	A	26	50	20120618	15	548	10.68	0.156474266608412	-0.101119784030379
3	A	26	50	20120618	15	550	10.72	0.156923420835821	-0.102135755053588
3	A	26	50	20120618	15	552	10.76	0.156934663833642	-0.102997081823751
3	A	26	50	20120618	15	554	10.8	0.157648770971963	-0.104588142792099
3	A	26	50	20120618	15	556	10.84	0.157904885048108	-0.10441970995682
3	A	26	50	20120618	15	558	10.88	0.158309632969660	-0.104709340894394
3	A	26	50	20120618	15	560	10.92	0.159096784238476	-0.105624902754674
3	A	26	50	20120618	15	562	10.96	0.160408962292324	-0.106036651033359
3	A	26	50	20120618	15	564	11	0.161941545529868	-0.106957728326533
3	A	26	50	20120618	15	566	11.04	0.163007084738438	-0.108692331971462
3	A	26	50	20120618	15	568	11.08	0.164538678026488	-0.110250795317197
3	A	26	50	20120618	15	570	11.12	0.166064331617576	-0.111931163872009
3	A	26	50	20120618	15	572	11.16	0.167885555843200	-0.112509860061732
3	A	26	50	20120618	15	574	11.2	0.169451514520816	-0.113237755782285
3	A	26	50	20120618	15	576	11.24	0.170234211016911	-0.113457736701912
3	A	26	50	20120618	15	578	11.28	0.171202664464425	-0.113677222646793
3	A	26	50	20120618	15	580	11.32	0.171658748338290	-0.113870262798056
3	A	26	50	20120618	15	582	11.36	0.171725287086399	-0.113792410341448
3	A	26	50	20120618	15	584	11.4	0.172200957818104	-0.114062030157114
3	A	26	50	20120618	15	586	11.44	0.172150328972571	-0.114080132090713
3	A	26	50	20120618	15	588	11.48	0.172115044344190	-0.113831159793057
3	A	26	50	20120618	15	590	11.52	0.172539732676970	-0.113853362945986
3	A	26	50	20120618	15	592	11.56	0.172665809816056	-0.114437221015212
3	A	26	50	20120618	15	594	11.6	0.172813312290611	-0.114360429218775
3	A	26	50	20120618	15	596	11.64	0.172467112810542	-0.114532680430672
3	A	26	50	20120618	15	598	11.68	0.171928085311244	-0.114320760528350
3	A	26	50	20120618	15	600	11.72	0.172001482995131	-0.114298274532709
3	A	26	50	20120618	15	602	11.76	0.171520933226637	-0.113754933682045
3	A	26	50	20120618	15	604	11.8	0.171247777877064	-0.113547256420410
3	A	26	50	20120618	15	606	11.84	0.170531690839757	-0.112672353200048
3	A	26	50	20120618	15	608	11.88	0.170369268412118	-0.112847503549748
3	A	26	50	20120618	15	610	11.92	0.170234352438268	-0.111961357331565
3	A	26	50	20120618	15	612	11.96	0.169562247442750	-0.111906556556023
3	A	26	50	20120618	15	614	12	0.169533326775399	-0.111446159330793
3	A	26	50	20120618	15	616	12.04	0.168639119539911	-0.111201924648571
3	A	26	50	20120618	15	618	12.08	0.168186500489273	-0.110547214479870
3	A	26	50	20120618	15	620	12.12	0.167653412686937	-0.109138587061069
3	A	26	50	20120618	15	622	12.16	0.167153912456707	-0.108891382530366
3	A	26	50	20120618	15	624	12.2	0.165419025969065	-0.107239227536123
3	A	26	50	20120618	15	626	12.24	0.164814378960473	-0.106115705571496
3	A	26	50	20120618	15	628	12.28	0.163496968316444	-0.105153403952979
3	A	26	50	20120618	15	630	12.32	0.162429307787531	-0.103696693273057
3	A	26	50	20120618	15	632	12.36	0.160895168915068	-0.102067236406491
3	A	26	50	20120618	15	634	12.4	0.159617709804177	-0.101316713268939
3	A	26	50	20120618	15	636	12.44	0.158401132587145	-0.0999184096091428
3	A	26	50	20120618	15	638	12.48	0.156788151308581	-0.098883983098945
3	A	26	50	20120618	15	640	12.52	0.155201474402276	-0.0969973514960612
3	A	26	50	20120618	15	642	12.56	0.154238182834266	-0.096506831521952
3	A	26	50	20120618	15	644	12.6	0.153510004271000	-0.0957797843295361
3	A	26	50	20120618	15	646	12.64	0.152920842900915	-0.0948514945471944
3	A	26	50	20120618	15	648	12.68	0.152153561332650	-0.0944336651501913
3	A	26	50	20120618	15	650	12.72	0.150725134923975	-0.0930845761223654
3	A	26	50	20120618	15	652	12.76	0.149143549186495	-0.0918476342300358
3	A	26	50	20120618	15	654	12.8	0.147568185988689	-0.0902495021938761
3	A	26	50	20120618	15	656	12.84	0.145643936305046	-0.0885703357205924
3	A	26	50	20120618	15	658	12.88	0.144573588770364	-0.0869876186122626
3	A	26	50	20120618	15	660	12.92	0.143515403472318	-0.0860461059331127
3	A	26	50	20120618	15	662	12.96	0.141686754625492	-0.0844339731826854
3	A	26	50	20120618	15	664	13	0.140772819110808	-0.0834217498254169
3	A	26	50	20120618	15	666	13.04	0.139925705186947	-0.082148957619281
3	A	26	50	20120618	15	668	13.08	0.139230831353075	-0.0812401132734221
3	A	26	50	20120618	15	670	13.12	0.137694712581625	-0.078960683853589
3	A	26	50	20120618	15	672	13.16	0.137175908336269	-0.077782431824098
3	A	26	50	20120618	15	674	13.2	0.136443487132316	-0.0763511062776201
3	A	26	50	20120618	15	676	13.24	0.136252002615970	-0.0736406245639759
3	A	26	50	20120618	15	678	13.28	0.135828587075396	-0.0724532508570074
3	A	26	50	20120618	15	680	13.32	0.134268780226776	-0.0702130658635303
3	A	26	50	20120618	15	682	13.36	0.133068112912322	-0.0685909629074884
3	A	26	50	20120618	15	684	13.4	0.132286618497754	-0.0661834057389044
3	A	26	50	20120618	15	686	13.44	0.131585592834886	-0.0644321850846178
3	A	26	50	20120618	15	688	13.48	0.131183885472494	-0.0631905762875324
3	A	26	50	20120618	15	690	13.52	0.131215988120360	-0.0613991919680744
3	A	26	50	20120618	15	692	13.56	0.131308336265983	-0.0599491988025732
3	A	26	50	20120618	15	694	13.6	0.131161187344818	-0.0586651635986166
3	A	26	50	20120618	15	696	13.64	0.131046494624909	-0.0566486364800288
3	A	26	50	20120618	15	698	13.68	0.131061131735280	-0.0551448324884793
3	A	26	50	20120618	15	700	13.72	0.130938519419422	-0.0531630950235259
3	A	26	50	20120618	15	702	13.76	0.130385349784500	-0.0511225969850559
3	A	26	50	20120618	15	704	13.8	0.130200017097151	-0.0499403851575901
3	A	26	50	20120618	15	706	13.84	0.129480253104581	-0.0485897404948457
3	A	26	50	20120618	15	708	13.88	0.128805107549904	-0.0474249942048752
3	A	26	50	20120618	15	710	13.92	0.128028492172127	-0.0457564343333093
3	A	26	50	20120618	15	712	13.96	0.126861483140457	-0.0440678633398358
3	A	26	50	20120618	15	714	14	0.125572922453100	-0.0424036875303133
3	A	26	50	20120618	15	716	14.04	0.124332020762796	-0.0410304154505709
3	A	26	50	20120618	15	718	14.08	0.123242864187734	-0.0398228892003387
3	A	26	50	20120618	15	720	14.12	0.121577981271431	-0.037909528961126
3	A	26	50	20120618	15	722	14.16	0.120173242939926	-0.0371179936302658
3	A	26	50	20120618	15	724	14.2	0.118635214980167	-0.0355300439317551
3	A	26	50	20120618	15	726	14.24	0.117190030140778	-0.0344770205132121
3	A	26	50	20120618	15	728	14.28	0.115598049933614	-0.0334798585303828
3	A	26	50	20120618	15	730	14.32	0.114024878766830	-0.0331456798655941
3	A	26	50	20120618	15	732	14.36	0.112355046103059	-0.0323809438817408
3	A	26	50	20120618	15	734	14.4	0.110652050131249	-0.032710031377705
3	A	26	50	20120618	15	736	14.44	0.109381237824101	-0.0323577507793179
3	A	26	50	20120618	15	738	14.48	0.107875524644242	-0.0322335828285415
3	A	26	50	20120618	15	740	14.52	0.106698616117635	-0.0330493012113183
3	A	26	50	20120618	15	742	14.56	0.105514070837791	-0.0332728883755295
3	A	26	50	20120618	15	744	14.6	0.104258956301185	-0.0334260477043345
3	A	26	50	20120618	15	746	14.64	0.102838590909816	-0.0336270781622259
3	A	26	50	20120618	15	748	14.68	0.101729140370134	-0.034394147598457
3	A	26	50	20120618	15	750	14.72	0.0999366953905044	-0.0346811622409407
3	A	26	50	20120618	15	752	14.76	0.0988444275456055	-0.0349475293654136
3	A	26	50	20120618	15	754	14.8	0.097077155567386	-0.0354889610277682
3	A	26	50	20120618	15	756	14.84	0.0955732101544803	-0.035673586608336
3	A	26	50	20120618	15	758	14.88	0.0936752648430975	-0.0368569298066517
3	A	26	50	20120618	15	760	14.92	0.0917174982980263	-0.0371606321691713
3	A	26	50	20120618	15	762	14.96	0.0902547064997857	-0.0376361614795193
3	A	26	50	20120618	15	764	15	0.0883132741213599	-0.0386679716946267
3	A	26	50	20120618	15	766	15.04	0.0868256628750997	-0.0398202729052483
3	A	26	50	20120618	15	768	15.08	0.085349789601407	-0.0402991256174678
3	A	26	50	20120618	15	770	15.12	0.0840217723556606	-0.0409280970993332
3	A	26	50	20120618	15	772	15.16	0.0822950883066812	-0.0413487549234611
3	A	26	50	20120618	15	774	15.2	0.0803652524794669	-0.0417216830398589
3	A	26	50	20120618	15	776	15.24	0.0782332548235113	-0.0428348812454809
3	A	26	50	20120618	15	778	15.28	0.0756173839971898	-0.0435593828534846
3	A	26	50	20120618	15	780	15.32	0.0741328840207668	-0.0447808391073062
3	A	26	50	20120618	15	782	15.36	0.0723681576269595	-0.04581880115141
3	A	26	50	20120618	15	784	15.4	0.070976925034975	-0.0468779763989493
3	A	26	50	20120618	15	786	15.44	0.0708316853021192	-0.0480741182300045
3	A	26	50	20120618	15	788	15.48	0.0709545804606895	-0.0487081101700163
3	A	26	50	20120618	15	790	15.52	0.0706759096782238	-0.0499457591691271
3	A	26	50	20120618	15	792	15.56	0.0702750508439692	-0.0508800593591089
3	A	26	50	20120618	15	794	15.6	0.0697310735972024	-0.0509092628691719
3	A	26	50	20120618	15	796	15.64	0.0685598926355231	-0.0513095560180016
3	A	26	50	20120618	15	798	15.68	0.0672825749459877	-0.0511392847050919
3	A	26	50	20120618	15	800	15.72	0.0659044945401333	-0.0512475427532916
3	A	26	50	20120618	15	802	15.76	0.0647373440871067	-0.0512191170606879
3	A	26	50	20120618	15	804	15.8	0.0631590110408203	-0.0512464820931198
3	A	26	50	20120618	15	806	15.84	0.060736958183222	-0.0515146876952238
3	A	26	50	20120618	15	808	15.88	0.0587874011478803	-0.0519453793645768
3	A	26	50	20120618	15	810	15.92	0.0563526698656954	-0.0516762757368606
3	A	26	50	20120618	15	812	15.96	0.0543708970454029	-0.0518577546922521
3	A	26	50	20120618	15	814	16	0.0527292143025899	-0.0516418679208881
3	A	26	50	20120618	15	816	16.04	0.0522019318469269	-0.052197717490511
3	A	26	50	20120618	15	818	16.08	0.0509815150400736	-0.0530952693410745
3	A	26	50	20120618	15	820	16.12	0.0499181954396898	-0.0537957017413534
3	A	26	50	20120618	15	822	16.16	0.0482045440757944	-0.0551570725068617
3	A	26	50	20120618	15	824	16.2	0.0477222477535505	-0.0556844822417453
3	A	26	50	20120618	15	826	16.24	0.0465774489458773	-0.0560189366781787
3	A	26	50	20120618	15	828	16.28	0.0454740865955816	-0.0554432032658688
3	A	26	50	20120618	15	830	16.32	0.0457789415421545	-0.0552803353609581
3	A	26	50	20120618	15	832	16.36	0.0454633032171685	-0.0544544204983966
3	A	26	50	20120618	15	834	16.4	0.0450975027371251	-0.0535741574086331
3	A	26	50	20120618	15	836	16.44	0.0450406301387142	-0.0535716330374243
3	A	26	50	20120618	15	838	16.48	0.0445496788294686	-0.0524568862679515
3	A	26	50	20120618	15	840	16.52	0.043714896847871	-0.0511440435337293
3	A	26	50	20120618	15	842	16.56	0.0433234496048739	-0.0505623704244574
3	A	26	50	20120618	15	844	16.6	0.042569525283705	-0.0490425221800429
3	A	26	50	20120618	15	846	16.64	0.0425341289324524	-0.048253432024432
3	A	26	50	20120618	15	848	16.68	0.0422687422822422	-0.0470430868223059
3	A	26	50	20120618	15	850	16.72	0.0426164488897046	-0.046032396896803
3	A	26	50	20120618	15	852	16.76	0.0433119025511372	-0.0458805669287466
3	A	26	50	20120618	15	854	16.8	0.0434077579463948	-0.0447063736921795
3	A	26	50	20120618	15	856	16.84	0.0437942059444489	-0.0437212890931729
3	A	26	50	20120618	15	858	16.88	0.0443258653910874	-0.0431517287230627
3	A	26	50	20120618	15	860	16.92	0.0448393592645173	-0.0426655291713867
3	A	26	50	20120618	15	862	16.96	0.0445663029098943	-0.0424980580013305
3	A	26	50	20120618	15	864	17	0.0448860707384825	-0.0419631882899053
3	A	26	50	20120618	15	866	17.04	0.0453825091963501	-0.0417262580207332
3	A	26	50	20120618	15	868	17.08	0.0456846205686121	-0.0410769572189086
3	A	26	50	20120618	15	870	17.12	0.045721383050166	-0.0404231733600913
3	A	26	50	20120618	15	872	17.16	0.0462623126667059	-0.0393537521352926
3	A	26	50	20120618	15	874	17.2	0.0465429492060232	-0.0380250419249006
3	A	26	50	20120618	15	876	17.24	0.0466331477470313	-0.036906003017266
3	A	26	50	20120618	15	878	17.28	0.0472805040052076	-0.035999562834463
3	A	26	50	20120618	15	880	17.32	0.0474647760323848	-0.0350929105196256
3	A	26	50	20120618	15	882	17.36	0.0481163749312482	-0.0335432860086553
3	A	26	50	20120618	15	884	17.4	0.0488660495406622	-0.032560407582806
3	A	26	50	20120618	15	886	17.44	0.0495238709792001	-0.0306266826682951
3	A	26	50	20120618	15	888	17.48	0.0496072388687019	-0.0287855887421197
3	A	26	50	20120618	15	890	17.52	0.0493325985948891	-0.0275348582675569
3	A	26	50	20120618	15	892	17.56	0.0495008192981334	-0.0269320497365954
3	A	26	50	20120618	15	894	17.6	0.0491110620403433	-0.0261239681070554
3	A	26	50	20120618	15	896	17.64	0.0488928488876692	-0.0259821224867494
3	A	26	50	20120618	15	898	17.68	0.0488188855183571	-0.0260382667651756
3	A	26	50	20120618	15	900	17.72	0.0487605492089092	-0.0265177558734982
3	A	26	50	20120618	15	902	17.76	0.0488096931302016	-0.0264284482870343
3	A	26	50	20120618	15	904	17.8	0.048596571146352	-0.0264455602711391
3	A	26	50	20120618	15	906	17.84	0.0484716960887945	-0.0268800066775001
3	A	26	50	20120618	15	908	17.88	0.0484819491371217	-0.0265703646180185
3	A	26	50	20120618	15	910	17.92	0.0483381943285065	-0.0273693245700812
3	A	26	50	20120618	15	912	17.96	0.048427289782936	-0.0269368580627075
3	A	26	50	20120618	15	914	18	0.0477197587376807	-0.027245863726086
3	A	26	50	20120618	15	916	18.04	0.0470281375950021	-0.0268909668326085
3	A	26	50	20120618	15	918	18.08	0.0461417792447848	-0.0266292666128913
3	A	26	50	20120618	15	920	18.12	0.0460246116511422	-0.0263043510469361
3	A	26	50	20120618	15	922	18.16	0.0446813208989221	-0.0256510550917978
3	A	26	50	20120618	15	924	18.2	0.043287966986594	-0.0249783844108551
3	A	26	50	20120618	15	926	18.24	0.0422445602202751	-0.0243800306526150
3	A	26	50	20120618	15	928	18.28	0.0409849202002694	-0.0235460689148836
3	A	26	50	20120618	15	930	18.32	0.0395912127345507	-0.0227512808928299
3	A	26	50	20120618	15	932	18.36	0.0380525483786888	-0.0226606298034818
3	A	26	50	20120618	15	934	18.4	0.0366775792426716	-0.0222996517916861
3	A	26	50	20120618	15	936	18.44	0.0352639313657234	-0.0217191171243319
3	A	26	50	20120618	15	938	18.48	0.0346140295231349	-0.021736441240471
3	A	26	50	20120618	15	940	18.52	0.0336581625763269	-0.0216595080226779
3	A	26	50	20120618	15	942	18.56	0.0329298425917048	-0.021728097380453
3	A	26	50	20120618	15	944	18.6	0.0316042295090143	-0.0217418859626861
3	A	26	50	20120618	15	946	18.64	0.0307883343495422	-0.0215831051349707
3	A	26	50	20120618	15	948	18.68	0.0298321845600218	-0.0212859788655161
3	A	26	50	20120618	15	950	18.72	0.0286301313162759	-0.0206740203728060
3	A	26	50	20120618	15	952	18.76	0.0275981160402019	-0.0205862613501930
3	A	26	50	20120618	15	954	18.8	0.0265366214824203	-0.0208987884053418
3	A	26	50	20120618	15	956	18.84	0.0251497588103435	-0.0208667706102897
3	A	26	50	20120618	15	958	18.88	0.0240385051483698	-0.0206708101080194
3	A	26	50	20120618	15	960	18.92	0.0230639352271994	-0.0199603869960291
3	A	26	50	20120618	15	962	18.96	0.0221171192471907	-0.0196189816999366
3	A	26	50	20120618	15	964	19	0.0219873863660464	-0.0201694996844294
3	A	26	50	20120618	15	966	19.04	0.0208841300817679	-0.02051834374386
3	A	26	50	20120618	15	968	19.08	0.0208476716561299	-0.0208457766099562
3	A	26	50	20120618	15	970	19.12	0.0208148689725506	-0.0204999801807526
3	A	26	50	20120618	15	972	19.16	0.0203186638599208	-0.0203552778490506
3	A	26	50	20120618	15	974	19.2	0.0205578003022503	-0.0203829752216696
3	A	26	50	20120618	15	976	19.24	0.0205473351218887	-0.0204611670895333
3	A	26	50	20120618	15	978	19.28	0.0202436186172335	-0.020727505929735
3	A	26	50	20120618	15	980	19.32	0.0205534091691391	-0.0203796588908659
3	A	26	50	20120618	15	982	19.36	0.0202778637986463	-0.0203125261730600
3	A	26	50	20120618	15	984	19.4	0.0206023480294650	-0.0201956909196046
3	A	26	50	20120618	15	986	19.44	0.020739159049489	-0.0203783224590494
3	A	26	50	20120618	15	988	19.48	0.0204104675333222	-0.0203522443609593
3	A	26	50	20120618	15	990	19.52	0.0204029439171704	-0.0204501927922892
3	A	26	50	20120618	15	992	19.56	0.0203214640027743	-0.0202998689616768
3	A	26	50	20120618	15	994	19.6	0.0200457984241287	-0.0199766575230642
3	A	26	50	20120618	15	996	19.64	0.0202610487993897	-0.0193937681901287
3	A	26	50	20120618	15	998	19.68	0.0203480017202722	-0.0189601915251086
3	A	26	50	20120618	15	1000	19.72	0.0200571121326277	-0.0184769830351169
3	A	26	50	20120618	15	1002	19.76	0.0198764392789667	-0.0182307048142975
3	A	26	50	20120618	15	1004	19.8	0.0180358191143347	-0.0171609441782438
3	A	26	50	20120618	15	1006	19.84	0.0174005190267777	-0.0160946342232823
3	A	26	50	20120618	15	1008	19.88	0.0162287158111309	-0.0163396184386922
3	A	26	50	20120618	15	1010	19.92	0.0150809775605683	-0.0166081160758969
3	A	26	50	20120618	15	1012	19.96	0.0138263551702819	-0.0169665315327176
3	A	26	50	20120618	15	1014	20	0.0114925075196756	-0.0174129570350587
3	A	26	50	20120618	15	1016	20.04	0.00932743140849616	-0.0178861811772999
3	A	26	50	20120618	15	1018	20.08	0.00784864485486511	-0.0179061922992075
3	A	26	50	20120618	15	1020	20.12	0.00703098899950786	-0.0183629125691759
3	A	26	50	20120618	15	1022	20.16	0.00638163162914082	-0.0186488594804199
3	A	26	50	20120618	15	1024	20.2	0.00627135832661477	-0.0195513752205874
3	A	26	50	20120618	15	1026	20.24	0.00615054206198124	-0.0197296226979889
3	A	26	50	20120618	15	1028	20.28	0.00501969447110084	-0.0211978592184447
3	A	26	50	20120618	15	1030	20.32	0.0053104284952535	-0.0215051536834127
3	A	26	50	20120618	15	1032	20.36	0.00492996262056827	-0.0219917138595472
3	A	26	50	20120618	15	1034	20.4	0.00432320136269991	-0.0235294519055257
3	A	26	50	20120618	15	1036	20.44	0.00337912895700212	-0.0245966740282350
3	A	26	50	20120618	15	1038	20.48	0.0024279430570856	-0.0258622678873383
3	A	26	50	20120618	15	1040	20.52	0.0015623312198283	-0.0263169658319125
3	A	26	50	20120618	15	1042	20.56	0.0011466938538468	-0.0267806864590146
3	A	26	50	20120618	15	1044	20.6	-0.000201391082349700	-0.0281358707472942
3	A	26	50	20120618	15	1046	20.64	-0.0010456341526796	-0.0285816732885611
3	A	26	50	20120618	15	1048	20.68	-0.0027814610923397	-0.0297237709483302
3	A	26	50	20120618	15	1050	20.72	-0.003625803157619	-0.0309519588587087
3	A	26	50	20120618	15	1052	20.76	-0.0046481239997229	-0.031346255742034
3	A	26	50	20120618	15	1054	20.8	-0.005885122460595	-0.0321146121126069
3	A	26	50	20120618	15	1056	20.84	-0.0064887936618296	-0.0327060927929338
3	A	26	50	20120618	15	1058	20.88	-0.0078325298913218	-0.0335542461637637
3	A	26	50	20120618	15	1060	20.92	-0.0090590631718324	-0.0337113794326789
3	A	26	50	20120618	15	1062	20.96	-0.010460966005145	-0.0347583288039715
3	A	26	50	20120618	15	1064	21	-0.0112745630675782	-0.0362886492998155
3	A	26	50	20120618	15	1066	21.04	-0.0118319753431876	-0.0378152221297191
3	A	26	50	20120618	15	1068	21.08	-0.0122237761395752	-0.0393278013164231
3	A	26	50	20120618	15	1070	21.12	-0.0124389840884294	-0.0406178822833589
3	A	26	50	20120618	15	1072	21.16	-0.0130457382752299	-0.041585996319617
3	A	26	50	20120618	15	1074	21.2	-0.013266999058131	-0.0414843780040927
3	A	26	50	20120618	15	1076	21.24	-0.0130980641770377	-0.0411697932682106
3	A	26	50	20120618	15	1078	21.28	-0.0130985450096489	-0.0407743225876286
3	A	26	50	20120618	15	1080	21.32	-0.0132341327349415	-0.0396574120714054
3	A	26	50	20120618	15	1082	21.36	-0.0134541772941789	-0.0396396000515873
3	A	26	50	20120618	15	1084	21.4	-0.0141548635457923	-0.0391342166929376
3	A	26	50	20120618	15	1086	21.44	-0.0142978122526769	-0.038829199111805
3	A	26	50	20120618	15	1088	21.48	-0.0145167183699967	-0.0376262831977861
3	A	26	50	20120618	15	1090	21.52	-0.0150128810562197	-0.0371868304754142
3	A	26	50	20120618	15	1092	21.56	-0.0152559065858457	-0.0358228992762513
3	A	26	50	20120618	15	1094	21.6	-0.0156446314677351	-0.0349254817759762
3	A	26	50	20120618	15	1096	21.64	-0.0149890303444902	-0.0345109474965734
3	A	26	50	20120618	15	1098	21.68	-0.0151074636592712	-0.0332231009870662
3	A	26	50	20120618	15	1100	21.72	-0.0150270514761146	-0.0325882039503744
3	A	26	50	20120618	15	1102	21.76	-0.0148987328085327	-0.0320307704615616
3	A	26	50	20120618	15	1104	21.8	-0.0148040724237353	-0.0315191574921697
3	A	26	50	20120618	15	1106	21.84	-0.0145899251350529	-0.0312312589662096
3	A	26	50	20120618	15	1108	21.88	-0.0140450781469453	-0.0310110164170734
3	A	26	50	20120618	15	1110	21.92	-0.0136971957527371	-0.0303181790507312
3	A	26	50	20120618	15	1112	21.96	-0.0133283193581955	-0.0300926614850074
3	A	26	50	20120618	15	1114	22	-0.0132980693300963	-0.0302650399761251
3	A	26	50	20120618	15	1116	22.04	-0.013211561886486	-0.0294310358119868
3	A	26	50	20120618	15	1118	22.08	-0.0131463666412606	-0.0275581927913361
3	A	26	50	20120618	15	1120	22.12	-0.0132775349491707	-0.0257626365418691
3	A	26	50	20120618	15	1122	22.16	-0.0132140367602201	-0.0244421853386813
3	A	26	50	20120618	15	1124	22.2	-0.013429067932379	-0.0224545788874441
3	A	26	50	20120618	15	1126	22.24	-0.0132300880841531	-0.0206241622736646
3	A	26	50	20120618	15	1128	22.28	-0.012582873247333	-0.019495124876144
3	A	26	50	20120618	15	1130	22.32	-0.0119895399472394	-0.0191861899234436
3	A	26	50	20120618	15	1132	22.36	-0.0115690942551459	-0.0184560314611904
3	A	26	50	20120618	15	1134	22.4	-0.0104545525466396	-0.0172605967369164
3	A	26	50	20120618	15	1136	22.44	-0.0098762806209853	-0.0168038057562699
3	A	26	50	20120618	15	1138	22.48	-0.0086729970114401	-0.0148129466138392
3	A	26	50	20120618	15	1140	22.52	-0.0071652332219161	-0.0133705194908967
3	A	26	50	20120618	15	1142	22.56	-0.0064426266600859	-0.0122254873379857
3	A	26	50	20120618	15	1144	22.6	-0.0050175307243503	-0.0110830926933685
3	A	26	50	20120618	15	1146	22.64	-0.003745961812946	-0.00993753021037166
3	A	26	50	20120618	15	1148	22.68	-0.002525347016194	-0.0087027732779959
3	A	26	50	20120618	15	1150	22.72	-0.0010465321782917	-0.00799852320820534
3	A	26	50	20120618	15	1152	22.76	0.000419059762802401	-0.0068929900400914
3	A	26	50	20120618	15	1154	22.8	0.0022766929165898	-0.005654499583911
3	A	26	50	20120618	15	1156	22.84	0.00338941028960058	-0.0050492020370797
3	A	26	50	20120618	15	1158	22.88	0.00486880495506345	-0.0044565192752247
3	A	26	50	20120618	15	1160	22.92	0.00594751756296696	-0.0036931762917304
3	A	26	50	20120618	15	1162	22.96	0.0074496598535806	-0.0032378348799854
3	A	26	50	20120618	15	1164	23	0.00923397310522674	-0.0027159900754697
3	A	26	50	20120618	15	1166	23.04	0.0101405971357929	-0.0019202403881936
3	A	26	50	20120618	15	1168	23.08	0.0121307208871712	-0.0015667859925497
3	A	26	50	20120618	15	1170	23.12	0.0134573946300334	-0.0004933978987085
3	A	26	50	20120618	15	1172	23.16	0.0151371267887420	0.000255216050533701
3	A	26	50	20120618	15	1174	23.2	0.016662709669152	0.0012745104756141
3	A	26	50	20120618	15	1176	23.24	0.0178579322613916	0.0020678135734273
3	A	26	50	20120618	15	1178	23.28	0.0184527504857257	0.0028700969273615
3	A	26	50	20120618	15	1180	23.32	0.0185504726428857	0.0037937198049474
3	A	26	50	20120618	15	1182	23.36	0.0181262792848519	0.0051602036595904
3	A	26	50	20120618	15	1184	23.4	0.0180257994112453	0.007099726849707
3	A	26	50	20120618	15	1186	23.44	0.0173487446682592	0.0080464721190377
3	A	26	50	20120618	15	1188	23.48	0.0167940901090965	0.0096989806666706
3	A	26	50	20120618	15	1190	23.52	0.0165686644672542	0.0113152853471068
3	A	26	50	20120618	15	1192	23.56	0.016098367747087	0.0117014363603128
3	A	26	50	20120618	15	1194	23.6	0.0157371776032569	0.0115998958265344
3	A	26	50	20120618	15	1196	23.64	0.0157315914596855	0.0114823039688231
3	A	26	50	20120618	15	1198	23.68	0.0155144389671832	0.0114837888930636
3	A	26	50	20120618	15	1200	23.72	0.0153271263808468	0.0117360138819128
3	A	26	50	20120618	15	1202	23.76	0.0145467633371294	0.0120612830012586
3	A	26	50	20120618	15	1204	23.8	0.0136668396586208	0.0125968456773293
3	A	26	50	20120618	15	1206	23.84	0.0128091191330415	0.0122058156273332
3	A	26	50	20120618	15	1208	23.88	0.0115515297227013	0.012621099439924
3	A	26	50	20120618	15	1210	23.92	0.0103447812899283	0.0131411057668086
3	A	26	50	20120618	15	1212	23.96	0.00907729238465142	0.0130894162611039
3	A	26	50	20120618	15	1214	24	0.00794712361628096	0.0132829513871146
3	A	26	50	20120618	15	1216	24.04	0.00708360481509595	0.0124352717778282
3	A	26	50	20120618	15	1218	24.08	0.00627368470792488	0.0119349230194606
3	A	26	50	20120618	15	1220	24.12	0.00555540563959559	0.0113388320029203
3	A	26	50	20120618	15	1222	24.16	0.00507796714093843	0.0106577467512815
3	A	26	50	20120618	15	1224	24.2	0.00372930237718133	0.0100423517196148
3	A	26	50	20120618	15	1226	24.24	0.0020171140172162	0.009059756136478
3	A	26	50	20120618	15	1228	24.28	0.0003165009952591	0.0084134393252701
3	A	26	50	20120618	15	1230	24.32	-0.00095974189196880	0.0077286205498265
3	A	26	50	20120618	15	1232	24.36	-0.0032715497313123	0.006283867045574
3	A	26	50	20120618	15	1234	24.4	-0.0046704968582796	0.0059583080124479
3	A	26	50	20120618	15	1236	24.44	-0.0059838416383164	0.0050085575392971
3	A	26	50	20120618	15	1238	24.48	-0.0073668152230967	0.0043186900214359
3	A	26	50	20120618	15	1240	24.52	-0.0093739180225049	0.0032824448325969
3	A	26	50	20120618	15	1242	24.56	-0.0101843246191414	0.0025523655663032
3	A	26	50	20120618	15	1244	24.6	-0.0117299327635946	0.0005396426821982
3	A	26	50	20120618	15	1246	24.64	-0.0129192085878044	-0.0002798162954511
3	A	26	50	20120618	15	1248	24.68	-0.0140691834171159	-0.0013682728347994
3	A	26	50	20120618	15	1250	24.72	-0.0155913439007049	-0.0025083128138352
3	A	26	50	20120618	15	1252	24.76	-0.0169762691002013	-0.0033606451857418
3	A	26	50	20120618	15	1254	24.8	-0.0179593596580849	-0.0043916775833899
3	A	26	50	20120618	15	1256	24.84	-0.0188009581490532	-0.005511451882077
3	A	26	50	20120618	15	1258	24.88	-0.0199490167189876	-0.0075244434667588
3	A	26	50	20120618	15	1260	24.92	-0.0203737050517683	-0.0079303227591599
3	A	26	50	20120618	15	1262	24.96	-0.0213650687589918	-0.0104562496029145
3	A	26	50	20120618	15	1264	25	-0.0227717162788062	-0.0116007019282649
3	A	26	50	20120618	15	1266	25.04	-0.024213153452255	-0.0131132740439011
3	A	26	50	20120618	15	1268	25.08	-0.0254674901714018	-0.014611421181201
3	A	26	50	20120618	15	1270	25.12	-0.0273816282280738	-0.0158610202849139
3	A	26	50	20120618	15	1272	25.16	-0.0288685323675529	-0.0176251102826181
3	A	26	50	20120618	15	1274	25.2	-0.0303699321960463	-0.0185635116919307
3	A	26	50	20120618	15	1276	25.24	-0.0321296381317071	-0.0200945392945558
3	A	26	50	20120618	15	1278	25.28	-0.034331568648322	-0.0217788676473422
3	A	26	50	20120618	15	1280	25.32	-0.0352316448700944	-0.0229108748933437
3	A	26	50	20120618	15	1282	25.36	-0.0354478074131031	-0.0231462707408007
3	A	26	50	20120618	15	1284	25.4	-0.0363027702222358	-0.0243810913127868
3	A	26	50	20120618	15	1286	25.44	-0.0377070842896722	-0.0255414535407139
3	A	26	50	20120618	15	1288	25.48	-0.0376744866670595	-0.0256540956509569
3	A	26	50	20120618	15	1290	25.52	-0.0373383281032835	-0.0265219985141853
3	A	26	50	20120618	15	1292	25.56	-0.0375664407508942	-0.0274082861537245
3	A	26	50	20120618	15	1294	25.6	-0.0371290244960522	-0.0286544911448877
3	A	26	50	20120618	15	1296	25.64	-0.037270092298899	-0.0307270918312236
3	A	26	50	20120618	15	1298	25.68	-0.0374014020281653	-0.0316085004339726
3	A	26	50	20120618	15	1300	25.72	-0.0379356212013517	-0.0330835958902059
3	A	26	50	20120618	15	1302	25.76	-0.0381498745560513	-0.0341376092582426
3	A	26	50	20120618	15	1304	25.8	-0.0377664812592919	-0.0357827638953512
3	A	26	50	20120618	15	1306	25.84	-0.0374492731572516	-0.0367003056546188
3	A	26	50	20120618	15	1308	25.88	-0.0369871788757462	-0.0376975383481262
3	A	26	50	20120618	15	1310	25.92	-0.0363751779566293	-0.0389863818781949
3	A	26	50	20120618	15	1312	25.96	-0.0357157301724947	-0.0400478905781122
3	A	26	50	20120618	15	1314	26	-0.0348103506498634	-0.0416776302873909
3	A	26	50	20120618	15	1316	26.04	-0.0344581407621544	-0.0436447306419738
3	A	26	50	20120618	15	1318	26.08	-0.0337675802796476	-0.0450989664481621
3	A	26	50	20120618	15	1320	26.12	-0.0330756055835785	-0.0469579501759015
3	A	26	50	20120618	15	1322	26.16	-0.0322646248162356	-0.0482204893337101
3	A	26	50	20120618	15	1324	26.2	-0.0315044708843245	-0.0503019429969464
3	A	26	50	20120618	15	1326	26.24	-0.0314193281568018	-0.0513425284072083
3	A	26	50	20120618	15	1328	26.28	-0.031098832008229	-0.0522844299950879
3	A	26	50	20120618	15	1330	26.32	-0.0308215683682579	-0.0542919839286224
3	A	26	50	20120618	15	1332	26.36	-0.0302213266349121	-0.0558927817573472
3	A	26	50	20120618	15	1334	26.4	-0.0298314633111049	-0.0573015859528442
3	A	26	50	20120618	15	1336	26.44	-0.028811246111675	-0.0589400973217436
3	A	26	50	20120618	15	1338	26.48	-0.0280384455749824	-0.0608674618107577
3	A	26	50	20120618	15	1340	26.52	-0.0264528081156462	-0.0618561597254162
3	A	26	50	20120618	15	1342	26.56	-0.0262855349354887	-0.0622806783525693
3	A	26	50	20120618	15	1344	26.6	-0.0253508246235739	-0.0627607190041812
3	A	26	50	20120618	15	1346	26.64	-0.0245736577025073	-0.0632030001536778
3	A	26	50	20120618	15	1348	26.68	-0.0234314398345855	-0.0645912911814526
3	A	26	50	20120618	15	1350	26.72	-0.0220083732953119	-0.0665576985713899
3	A	26	50	20120618	15	1352	26.76	-0.0209977974968435	-0.0682393187052043
3	A	26	50	20120618	15	1354	26.8	-0.0192561934947811	-0.0701244653838476
3	A	26	50	20120618	15	1356	26.84	-0.0173988361126384	-0.0716805952772049
3	A	26	50	20120618	15	1358	26.88	-0.0159449538598407	-0.0728581401999148
3	A	26	50	20120618	15	1360	26.92	-0.0145499028912378	-0.0749007595587284
3	A	26	50	20120618	15	1362	26.96	-0.0129946922366961	-0.0769024374349113
3	A	26	50	20120618	15	1364	27	-0.0116814535226764	-0.077986856394539
3	A	26	50	20120618	15	1366	27.04	-0.0107717606486799	-0.078909984297378
3	A	26	50	20120618	15	1368	27.08	-0.0097686589688887	-0.0804206472247049
3	A	26	50	20120618	15	1370	27.12	-0.0087424348973527	-0.0809830092477826
3	A	26	50	20120618	15	1372	27.16	-0.0071401309311839	-0.0822590541451119
3	A	26	50	20120618	15	1374	27.2	-0.0060105278482384	-0.0828160421566525
3	A	26	50	20120618	15	1376	27.24	-0.0033325730465287	-0.0840441452142173
3	A	26	50	20120618	15	1378	27.28	-0.0018781958189842	-0.0851397364609877
3	A	26	50	20120618	15	1380	27.32	-0.000114317953314401	-0.0860871888370996
3	A	26	50	20120618	15	1382	27.36	0.001897188707127	-0.0868215192293618
3	A	26	50	20120618	15	1384	27.4	0.00303881260535266	-0.0886223080690096
3	A	26	50	20120618	15	1386	27.44	0.00418467914426546	-0.0898823016424059
3	A	26	50	20120618	15	1388	27.48	0.00564740023182794	-0.0920700900233971
3	A	26	50	20120618	15	1390	27.52	0.00612116177522294	-0.0942954964851474
3	A	26	50	20120618	15	1392	27.56	0.00661366164831937	-0.095502598471311
3	A	26	50	20120618	15	1394	27.6	0.00703799642770941	-0.0973210649804884
3	A	26	50	20120618	15	1396	27.64	0.00772226365986363	-0.0990453448664118
3	A	26	50	20120618	15	1398	27.68	0.00831241497944193	-0.100782706227787
3	A	26	50	20120618	15	1400	27.72	0.00842060231696346	-0.103458822551866
3	A	26	50	20120618	15	1402	27.76	0.00934047752860905	-0.105347858317806
3	A	26	50	20120618	15	1404	27.8	0.00993579072769	-0.107356253708410
3	A	26	50	20120618	15	1406	27.84	0.0112901830563747	-0.109944405948909
3	A	26	50	20120618	15	1408	27.88	0.0122073712622518	-0.112349488243759
3	A	26	50	20120618	15	1410	27.92	0.0129914819719095	-0.114390693389010
3	A	26	50	20120618	15	1412	27.96	0.0145607640513969	-0.116005513145205
3	A	26	50	20120618	15	1414	28	0.0160201617370878	-0.117962148319427
3	A	26	50	20120618	15	1416	28.04	0.0178523461178202	-0.119819081437501
3	A	26	50	20120618	15	1418	28.08	0.0193373410689901	-0.120891691713883
3	A	26	50	20120618	15	1420	28.12	0.0202147898737645	-0.122644114449698
3	A	26	50	20120618	15	1422	28.16	0.0209433927010991	-0.123921997824658
3	A	26	50	20120618	15	1424	28.2	0.0217414334143462	-0.125179657945676
3	A	26	50	20120618	15	1426	28.24	0.0228143265334406	-0.127139121547022
3	A	26	50	20120618	15	1428	28.28	0.0241015437179126	-0.128253380412816
3	A	26	50	20120618	15	1430	28.32	0.0257391323124625	-0.128878533518063
3	A	26	50	20120618	15	1432	28.36	0.0270943731692846	-0.130186398220546
3	A	26	50	20120618	15	1434	28.4	0.0283983487844707	-0.130914930337202
3	A	26	50	20120618	15	1436	28.44	0.0294917480002195	-0.131751225527312
3	A	26	50	20120618	15	1438	28.48	0.0309831069124201	-0.133020552910220
3	A	26	50	20120618	15	1440	28.52	0.0320906482637925	-0.134299496945352
3	A	26	50	20120618	15	1442	28.56	0.0332812039512763	-0.135561328996379
3	A	26	50	20120618	15	1444	28.6	0.034245202626068	-0.137162572302376
3	A	26	50	20120618	15	1446	28.64	0.0357409456003119	-0.138782200384684
3	A	26	50	20120618	15	1448	28.68	0.0370551742638252	-0.139807080953336
3	A	26	50	20120618	15	1450	28.72	0.0386857625012413	-0.140088509452248
3	A	26	50	20120618	15	1452	28.76	0.0399800507535252	-0.139704974734132
3	A	26	50	20120618	15	1454	28.8	0.040979334056698	-0.140193444098576
3	A	26	50	20120618	15	1456	28.84	0.0425565357321347	-0.140125208294192
3	A	26	50	20120618	15	1458	28.88	0.0437926290963268	-0.140349997539931
3	A	26	50	20120618	15	1460	28.92	0.0454353795703794	-0.141619112790804
3	A	26	50	20120618	15	1462	28.96	0.0477503764613061	-0.142691157381761
3	A	26	50	20120618	15	1464	29	0.0500418266964192	-0.142962262121668
3	A	26	50	20120618	15	1466	29.04	0.0519806427797546	-0.143506805053860
3	A	26	50	20120618	15	1468	29.08	0.0538833257065713	-0.144435377678914
3	A	26	50	20120618	15	1470	29.12	0.0557667046182617	-0.145306886786727
3	A	26	50	20120618	15	1472	29.16	0.0565705436071146	-0.145887562875437
3	A	26	50	20120618	15	1474	29.2	0.0574792465316174	-0.147665865719443
3	A	26	50	20120618	15	1476	29.24	0.0579083896371195	-0.148465674199643
3	A	26	50	20120618	15	1478	29.28	0.0586932781642366	-0.150216470589861
3	A	26	50	20120618	15	1480	29.32	0.059847842116558	-0.152936851798442
3	A	26	50	20120618	15	1482	29.36	0.0602064866759758	-0.154303547785119
3	A	26	50	20120618	15	1484	29.4	0.0613917390626007	-0.156806564369163
3	A	26	50	20120618	15	1486	29.44	0.0620893706129193	-0.158009635846674
3	A	26	50	20120618	15	1488	29.48	0.0627523539309599	-0.159436860173821
3	A	26	50	20120618	15	1490	29.52	0.0639808105419152	-0.162359120368431
3	A	26	50	20120618	15	1492	29.56	0.0649512438884157	-0.164533897984648
3	A	26	50	20120618	15	1494	29.6	0.065459795085445	-0.165091663813648
3	A	26	50	20120618	15	1496	29.64	0.0652711389962245	-0.166288654172841
3	A	26	50	20120618	15	1498	29.68	0.0652473802083766	-0.166393023133744
3	A	26	50	20120618	15	1500	29.72	0.0650410464496264	-0.166897755954155
3	A	26	50	20120618	15	1502	29.76	0.0652233385778163	-0.167029419236812
3	A	26	50	20120618	15	1504	29.8	0.0650001049669957	-0.166955667999534
3	A	26	50	20120618	15	1506	29.84	0.0650054082678546	-0.167168153587280
3	A	26	50	20120618	15	1508	29.88	0.0649698407967609	-0.166782285416787
3	A	26	50	20120618	15	1510	29.92	0.0653035951974809	-0.167270189095806
3	A	26	50	20120618	15	1512	29.96	0.0655685481083915	-0.167545465765722
3	A	26	50	20120618	15	1514	30	0.0658195003050346	-0.167522201952621
3	A	26	50	20120618	15	1516	30.04	0.0662616541753106	-0.167976659480889
3	A	26	50	20120618	15	1518	30.08	0.0681201429283032	-0.169194085226058
3	A	26	50	20120618	15	1520	30.12	0.0692913238899825	-0.169900979875210
3	A	26	50	20120618	15	1522	30.16	0.070834513729244	-0.171501586785104
3	A	26	50	20120618	15	1524	30.2	0.0720942244599278	-0.172436735503223
3	A	26	50	20120618	15	1526	30.24	0.0736829519758977	-0.173308739585782
3	A	26	50	20120618	15	1528	30.28	0.0753054791960084	-0.174335034367997
3	A	26	50	20120618	15	1530	30.32	0.0766847616833909	-0.175658313998309
3	A	26	50	20120618	15	1532	30.36	0.0781182085502122	-0.177204615107408
3	A	26	50	20120618	15	1534	30.4	0.0778491544199708	-0.176850001056643
3	A	26	50	20120618	15	1536	30.44	0.078218759134497	-0.176665658318788
3	A	26	50	20120618	15	1538	30.48	0.0787602615075296	-0.177310681124586
3	A	26	50	20120618	15	1540	30.52	0.0797613832883335	-0.177719530265468
3	A	26	50	20120618	15	1542	30.56	0.0810437921466935	-0.178978463178692
3	A	26	50	20120618	15	1544	30.6	0.0820461160090254	-0.179695823008206
3	A	26	50	20120618	15	1546	30.64	0.0827450910622283	-0.180924421040518
3	A	26	50	20120618	15	1548	30.68	0.0832866641459391	-0.181831002644677
3	A	26	50	20120618	15	1550	30.72	0.0845952359552029	-0.183007204064503
3	A	26	50	20120618	15	1552	30.76	0.0850883015137243	-0.184635458849541
3	A	26	50	20120618	15	1554	30.8	0.0856988175086007	-0.185539565579966
3	A	26	50	20120618	15	1556	30.84	0.0861261221364718	-0.186779618742133
3	A	26	50	20120618	15	1558	30.88	0.0867897418506153	-0.188254289934298
3	A	26	50	20120618	15	1560	30.92	0.0879572458570325	-0.189629541913027
3	A	26	50	20120618	15	1562	30.96	0.0884614837026966	-0.190707809043659
3	A	26	50	20120618	15	1564	31	0.0891270833158275	-0.191892000770112
3	A	26	50	20120618	15	1566	31.04	0.089397410238275	-0.193151852922152
3	A	26	50	20120618	15	1568	31.08	0.0897798842962189	-0.193950247188790
3	A	26	50	20120618	15	1570	31.12	0.0899179822505847	-0.195161308972928
3	A	26	50	20120618	15	1572	31.16	0.0892480692860885	-0.195746369123682
3	A	26	50	20120618	15	1574	31.2	0.0886709994419622	-0.195781795173419
3	A	26	50	20120618	15	1576	31.24	0.0879714587033343	-0.197020151279311
3	A	26	50	20120618	15	1578	31.28	0.0878945254855412	-0.198062992360205
3	A	26	50	20120618	15	1580	31.32	0.08742062252079	-0.198401130822968
3	A	26	50	20120618	15	1582	31.36	0.0875109907674256	-0.199378493815924
3	A	26	50	20120618	15	1584	31.4	0.0877091220875141	-0.200799637024753
3	A	26	50	20120618	15	1586	31.44	0.0880224411022579	-0.201568191385225
3	A	26	50	20120618	15	1588	31.48	0.0877726202764647	-0.204219346839927
3	A	26	50	20120618	15	1590	31.52	0.0875711655545046	-0.205860470968383
3	A	26	50	20120618	15	1592	31.56	0.0863666798634314	-0.208194913295793
3	A	26	50	20120618	15	1594	31.6	0.0851893470727559	-0.209202540458983
3	A	26	50	20120618	15	1596	31.64	0.0846916146094786	-0.209604106400019
3	A	26	50	20120618	15	1598	31.68	0.0833582940628733	-0.210919042170314
3	A	26	50	20120618	15	1600	31.72	0.081963667358339	-0.211680101198905
3	A	26	50	20120618	15	1602	31.76	0.0811878297980212	-0.212174510260310
3	A	26	50	20120618	15	1604	31.8	0.0802720558057065	-0.213390097527848
3	A	26	50	20120618	15	1606	31.84	0.0801711516680312	-0.213752631174563
3	A	26	50	20120618	15	1608	31.88	0.0797724848647982	-0.212840322005476
3	A	26	50	20120618	15	1610	31.92	0.0799538577541725	-0.213442423429656
3	A	26	50	20120618	15	1612	31.96	0.0796565193526836	-0.213329639898057
3	A	26	50	20120618	15	1614	32	0.0793068550493868	-0.214004573320699
3	A	26	50	20120618	15	1616	32.04	0.0790356088881237	-0.213802057938568
3	A	26	50	20120618	15	1618	32.08	0.0793246741402727	-0.214068778616431
3	A	26	50	20120618	15	1620	32.12	0.079455347473436	-0.214288830246736
3	A	26	50	20120618	15	1622	32.16	0.0795189870837428	-0.214205391646556
3	A	26	50	20120618	15	1624	32.2	0.0798793286994355	-0.214311740506447
3	A	26	50	20120618	15	1626	32.24	0.0800204672129603	-0.215210048961266
3	A	26	50	20120618	15	1628	32.28	0.0806247606681623	-0.215673486745656
3	A	26	50	20120618	15	1630	32.32	0.0812431962589881	-0.216366027127150
3	A	26	50	20120618	15	1632	32.36	0.0819803550783751	-0.216535379201244
3	A	26	50	20120618	15	1634	32.4	0.0831774161482458	-0.216444233137149
3	A	26	50	20120618	15	1636	32.44	0.0834142969199432	-0.216259678267260
3	A	26	50	20120618	15	1638	32.48	0.0848287933250288	-0.217197019016400
3	A	26	50	20120618	15	1640	32.52	0.086597620938167	-0.218533804386234
3	A	26	50	20120618	15	1642	32.56	0.088235350954073	-0.219139017080251
3	A	26	50	20120618	15	1644	32.6	0.0897639036829641	-0.220624153452777
3	A	26	50	20120618	15	1646	32.64	0.0917384286587494	-0.223052075296659
3	A	26	50	20120618	15	1648	32.68	0.0939524507013226	-0.224455611546637
3	A	26	50	20120618	15	1650	32.72	0.0960532649482278	-0.226279239935317
3	A	26	50	20120618	15	1652	32.76	0.097685691663275	-0.228513273099797
3	A	26	50	20120618	15	1654	32.8	0.0994523979560697	-0.230284929140060
3	A	26	50	20120618	15	1656	32.84	0.100166151540999	-0.231245604412980
3	A	26	50	20120618	15	1658	32.88	0.102379466476791	-0.232379732979326
3	A	26	50	20120618	15	1660	32.92	0.104183578718311	-0.232811492379918
3	A	26	50	20120618	15	1662	32.96	0.106769821770501	-0.234503245353907
3	A	26	50	20120618	15	1664	33	0.109375439548495	-0.235522256936275
3	A	26	50	20120618	15	1666	33.04	0.111525680559405	-0.236524297955894
3	A	26	50	20120618	15	1668	33.08	0.114281841371114	-0.237998049909243
3	A	26	50	20120618	15	1670	33.12	0.116849911779027	-0.238800050420465
3	A	26	50	20120618	15	1672	33.16	0.118580838468693	-0.239635921346506
3	A	26	50	20120618	15	1674	33.2	0.121387345283223	-0.239843103633393
3	A	26	50	20120618	15	1676	33.24	0.122750010761247	-0.239286539885921
3	A	26	50	20120618	15	1678	33.28	0.122734171569349	-0.239018122151783
3	A	26	50	20120618	15	1680	33.32	0.122874602976092	-0.239101136487894
3	A	26	50	20120618	15	1682	33.36	0.123130575630882	-0.239241143630569
3	A	26	50	20120618	15	1684	33.4	0.123213943520384	-0.239627294643775
3	A	26	50	20120618	15	1686	33.44	0.123650794089801	-0.239703803597500
3	A	26	50	20120618	15	1688	33.48	0.124227156827146	-0.239273104857079
3	A	26	50	20120618	15	1690	33.52	0.124619530380027	-0.239282367955912
3	A	26	50	20120618	15	1692	33.56	0.124971598846379	-0.239111318825543
3	A	26	50	20120618	15	1694	33.6	0.125634511453742	-0.238794888540962
3	A	26	50	20120618	15	1696	33.64	0.125424500739729	-0.238480226023334
3	A	26	50	20120618	15	1698	33.68	0.126695595889590	-0.238726582025900
3	A	26	50	20120618	15	1700	33.72	0.127613703334283	-0.239530986700178
3	A	26	50	20120618	15	1702	33.76	0.128445897305061	-0.241066186232812
3	A	26	50	20120618	15	1704	33.8	0.128777459674760	-0.242532089300889
3	A	26	50	20120618	15	1706	33.84	0.129448928274174	-0.243315846457157
3	A	26	50	20120618	15	1708	33.88	0.130423392129328	-0.245431439235789
3	A	26	50	20120618	15	1710	33.92	0.132239100922058	-0.246933475460385
3	A	26	50	20120618	15	1712	33.96	0.133741773542758	-0.247972144611270
3	A	26	50	20120618	15	1714	34	0.135855315711725	-0.249596368887656
3	A	26	50	20120618	15	1716	34.04	0.138262872880308	-0.251165580256465
3	A	26	50	20120618	15	1718	34.08	0.140277844363978	-0.252800693977281
3	A	26	50	20120618	15	1720	34.12	0.140966849211566	-0.253268515823714
3	A	26	50	20120618	15	1722	34.16	0.142330433928406	-0.252828412563103
3	A	26	50	20120618	15	1724	34.2	0.142767779472570	-0.253086860091627
3	A	26	50	20120618	15	1726	34.24	0.142506998491668	-0.253515932486451
3	A	26	50	20120618	15	1728	34.28	0.142868400767533	-0.253452929272247
3	A	26	50	20120618	15	1730	34.32	0.143797821920724	-0.254248848665151
3	A	26	50	20120618	15	1732	34.36	0.144653208993926	-0.254741207116891
3	A	26	50	20120618	15	1734	34.4	0.146226380160709	-0.256372643882444
3	A	26	50	20120618	15	1736	34.44	0.147007238179174	-0.257556128502116
3	A	26	50	20120618	15	1738	34.48	0.148103041557979	-0.257364007589668
3	A	26	50	20120618	15	1740	34.52	0.148789925085223	-0.256968452056272
3	A	26	50	20120618	15	1742	34.56	0.150326043856673	-0.256488750815915
3	A	26	50	20120618	15	1744	34.6	0.151148762596583	-0.255374704082156
3	A	26	50	20120618	15	1746	34.64	0.152700013453150	-0.254102053297376
3	A	26	50	20120618	15	1748	34.68	0.154102347621600	-0.252948620715905
3	A	26	50	20120618	15	1750	34.72	0.156381211356008	-0.251689404959968
3	A	26	50	20120618	15	1752	34.76	0.156052760256146	-0.251655817387861
3	A	26	50	20120618	15	1754	34.8	0.156550846272814	-0.252269303231219
3	A	26	50	20120618	15	1756	34.84	0.156146381193976	-0.252299001716029
3	A	26	50	20120618	15	1758	34.88	0.156123329512909	-0.252203259457856
3	A	26	50	20120618	15	1760	34.92	0.156189726839662	-0.252053423530923
3	A	26	50	20120618	15	1762	34.96	0.156629264414848	-0.252284223184302
3	A	26	50	20120618	15	1764	35	0.157045255334220	-0.252391491283008
3	A	26	50	20120618	15	1766	35.04	0.158544321710335	-0.254136630818976
3	A	26	50	20120618	15	1768	35.08	0.160258419258610	-0.254763056716429
3	A	26	50	20120618	15	1770	35.12	0.161645197077873	-0.256179250177790
3	A	26	50	20120618	15	1772	35.16	0.163338576397458	-0.257594312268300
3	A	26	50	20120618	15	1774	35.2	0.163533950001100	-0.259530158503155
3	A	26	50	20120618	15	1776	35.24	0.164068310595643	-0.259971605266650
3	A	26	50	20120618	15	1778	35.28	0.165148911178652	-0.261307895661736
3	A	26	50	20120618	15	1780	35.32	0.166726112854089	-0.263967677819169
3	A	26	50	20120618	15	1782	35.36	0.168475565741422	-0.265509099891478
3	A	26	50	20120618	15	1784	35.4	0.171941520340086	-0.268532971330544
3	A	26	50	20120618	15	1786	35.44	0.174245769207939	-0.269495555791773
3	A	26	50	20120618	15	1788	35.48	0.175351967056427	-0.269915294377085
3	A	26	50	20120618	15	1790	35.52	0.175383433308190	-0.269658968168905
3	A	26	50	20120618	15	1792	35.56	0.175335420757747	-0.270228825523863
3	A	26	50	20120618	15	1794	35.6	0.175879044451124	-0.270062796851641
3	A	26	50	20120618	15	1796	35.64	0.175906763036946	-0.270606420545017
3	A	26	50	20120618	15	1798	35.68	0.175921753700707	-0.270461322233518
3	A	26	50	20120618	15	1800	35.72	0.175803101182824	-0.270410269123916
3	A	26	50	20120618	15	1802	35.76	0.175428051746083	-0.270991793740764
3	A	26	50	20120618	15	1804	35.8	0.176038850583672	-0.270659594974962
3	A	26	50	20120618	15	1806	35.84	0.175517642175259	-0.271421219688978
3	A	26	50	20120618	15	1808	35.88	0.175939431370237	-0.271128123928177
3	A	26	50	20120618	15	1810	35.92	0.175776301835817	-0.271634907358253
3	A	26	50	20120618	15	1812	35.96	0.176383777271535	-0.271380985313129
3	A	26	50	20120618	15	1814	36	0.175906904458302	-0.270924477175195
3	A	26	50	20120618	15	1816	36.04	0.176476337549192	-0.271350650432216
3	A	26	50	20120618	15	1818	36.08	0.176791707173601	-0.270864160966760
3	A	26	50	20120618	15	1820	36.12	0.177666186129894	-0.270008066786777
3	A	26	50	20120618	15	1822	36.16	0.180995598409111	-0.270020441155448
3	A	26	50	20120618	15	1824	36.2	0.182418367963537	-0.269665402840614
3	A	26	50	20120618	15	1826	36.24	0.185179690654748	-0.269892313406697
3	A	26	50	20120618	15	1828	36.28	0.188607744329941	-0.270682858788063
3	A	26	50	20120618	15	1830	36.32	0.192901296705305	-0.270472140967270
3	A	26	50	20120618	15	1832	36.36	0.194603302727622	-0.270676494827033
3	A	26	50	20120618	15	1834	36.4	0.196033214060537	-0.269431845470788
3	A	26	50	20120618	15	1836	36.44	0.199716745415772	-0.268801601196717
3	A	26	50	20120618	15	1838	36.48	0.203083705065070	-0.268425703231838
3	A	26	50	20120618	15	1840	36.52	0.206463958321854	-0.267414257692029
