# Supplementary material for: How Do Ants Make Sense of Gravity? A Boltzmann Walker Analysis of Lasius niger Trajectories on Various Inclines
Source: PLoS One. 2013 Oct 29;8(10):e76531. doi: 10.1371/journal.pone.0076531 (PMC3812222; doi:10.1371/journal.pone.0076531)
Supplement: Dataset S3 — Trajectories for . (ZIP) [file pone.0076531.s007.zip › Incline3/3-A-26-50-20120618-16.txt]

Pente	Colonie	Temperature	Humidite	Date	Indiv	Frame	Time	X	Y
3	A	26	50	20120618	16	30	0	0	0
3	A	26	50	20120618	16	32	0.04	0.001608271947402	-0.000761129739269199
3	A	26	50	20120618	16	34	0.08	0.0030773711381308	-0.0010032572432831
3	A	26	50	20120618	16	36	0.12	0.0050400874306703	-0.000493362543369479
3	A	26	50	20120618	16	38	0.16	0.0060696066198066	-0.000204693271017879
3	A	26	50	20120618	16	40	0.2	0.0081239568801201	0.00034452363699752
3	A	26	50	20120618	16	42	0.24	0.0091060574885101	0.00041572928986301
3	A	26	50	20120618	16	44	0.28	0.010403386299953	0.00129501657226848
3	A	26	50	20120618	16	46	0.32	0.0111140993257236	0.00205155011745997
3	A	26	50	20120618	16	48	0.36	0.012127383343164	0.0024674703261539
3	A	26	50	20120618	16	50	0.4	0.0130858665850623	0.00264417631077241
3	A	26	50	20120618	16	52	0.44	0.0131171914154689	0.00205098443203502
3	A	26	50	20120618	16	54	0.48	0.0133676486373652	0.00127938951240426
3	A	26	50	20120618	16	56	0.52	0.0129407682735628	0.00088517748189276
3	A	26	50	20120618	16	58	0.56	0.0133345560400056	-0.00063149585307427
3	A	26	50	20120618	16	60	0.6	0.0127978619930851	-0.00120623224482269
3	A	26	50	20120618	16	62	0.64	0.0123516069034782	-0.00297180716676738
3	A	26	50	20120618	16	64	0.68	0.0118507631703638	-0.00494272589796865
3	A	26	50	20120618	16	66	0.72	0.0114658142386858	-0.00709699741753158
3	A	26	50	20120618	16	68	0.76	0.0106020833054665	-0.00984120812463846
3	A	26	50	20120618	16	70	0.8	0.00982401128772	-0.0118268771032953
3	A	26	50	20120618	16	72	0.84	0.0093025058944593	-0.0143660409859937
3	A	26	50	20120618	16	74	0.88	0.0086449178011593	-0.0165304736300022
3	A	26	50	20120618	16	76	0.92	0.0081121764811455	-0.0185040157273617
3	A	26	50	20120618	16	78	0.96	0.0080134474039291	-0.0205223982941433
3	A	26	50	20120618	16	80	1	0.0078283862455841	-0.0231294415994085
3	A	26	50	20120618	16	82	1.04	0.007496286474732	-0.0260496936107596
3	A	26	50	20120618	16	84	1.08	0.007197597499291	-0.0267432310128152
3	A	26	50	20120618	16	86	1.12	0.0064195608368837	-0.0283669673855217
3	A	26	50	20120618	16	88	1.16	0.0046765779765979	-0.0292352591574797
3	A	26	50	20120618	16	90	1.2	0.0032752408287102	-0.0292797998136266
3	A	26	50	20120618	16	92	1.24	0.0024066732851075	-0.0294401292051929
3	A	26	50	20120618	16	94	1.28	0.0024056974777495	-0.0282694290761248
3	A	26	50	20120618	16	96	1.32	0.0015036837833967	-0.0283258844815347
3	A	26	50	20120618	16	98	1.36	9.83373400596007e-05	-0.0273641202641716
3	A	26	50	20120618	16	100	1.4	-0.00130389783344015	-0.0265338779081093
3	A	26	50	20120618	16	102	1.44	-0.00314159764706587	-0.0260010729484852
3	A	26	50	20120618	16	104	1.48	-0.00429679799549033	-0.0257067043954772
3	A	26	50	20120618	16	106	1.52	-0.00545546316714261	-0.0247045926651797
3	A	26	50	20120618	16	108	1.56	-0.00583171468541197	-0.0239391495745452
3	A	26	50	20120618	16	110	1.6	-0.00679451127867558	-0.0239630497837493
3	A	26	50	20120618	16	112	1.64	-0.00729316298076833	-0.0229933235440301
3	A	26	50	20120618	16	114	1.68	-0.00796639934713604	-0.0215883730804906
3	A	26	50	20120618	16	116	1.72	-0.00762734164555709	-0.0213563713455833
3	A	26	50	20120618	16	118	1.76	-0.00801377550147554	-0.0201813720072856
3	A	26	50	20120618	16	120	1.8	-0.00839428380256764	-0.0189583035500028
3	A	26	50	20120618	16	122	1.84	-0.00806373966663418	-0.0183214407564593
3	A	26	50	20120618	16	124	1.88	-0.00742760519307533	-0.018652204095495
3	A	26	50	20120618	16	126	1.92	-0.0072183581543866	-0.0186027631893544
3	A	26	50	20120618	16	128	1.96	-0.00685752863501492	-0.0182662581432555
3	A	26	50	20120618	16	130	2	-0.00676671491110713	-0.0182946626226558
3	A	26	50	20120618	16	132	2.04	-0.00626944206723769	-0.0182012891722001
3	A	26	50	20120618	16	134	2.08	-0.00606292446072435	-0.017788720649649
3	A	26	50	20120618	16	136	2.12	-0.00573760584390385	-0.0178975655964771
3	A	26	50	20120618	16	138	2.16	-0.00573590878762901	-0.0172946863548374
3	A	26	50	20120618	16	140	2.2	-0.0053416331175072	-0.0180678439804546
3	A	26	50	20120618	16	142	2.24	-0.00474120046533045	-0.0177717500869005
3	A	26	50	20120618	16	144	2.28	-0.0044374768896074	-0.0178982302768514
3	A	26	50	20120618	16	146	2.32	-0.00413284114613661	-0.0176962664380089
3	A	26	50	20120618	16	148	2.36	-0.00396340421922869	-0.0177106772742095
3	A	26	50	20120618	16	150	2.4	-0.00416647821571765	-0.0175808453981158
3	A	26	50	20120618	16	152	2.44	-0.00399135615028899	-0.0175714691621973
3	A	26	50	20120618	16	154	2.48	-0.00362853258979436	-0.017160562340582
3	A	26	50	20120618	16	156	2.52	-0.00374262426893881	-0.0173940136443907
3	A	26	50	20120618	16	158	2.56	-0.00374355764988998	-0.0179568140736727
3	A	26	50	20120618	16	160	2.6	-0.00377684823714824	-0.0178885641271526
3	A	26	50	20120618	16	162	2.64	-0.00333078406637233	-0.0178854316441119
3	A	26	50	20120618	16	164	2.68	-0.00371941702438027	-0.0179997071710195
3	A	26	50	20120618	16	166	2.72	-0.00369894628306492	-0.0179270519492525
3	A	26	50	20120618	16	168	2.76	-0.00372785987934764	-0.0177148421331507
3	A	26	50	20120618	16	170	2.8	-0.0040449336310995	-0.017675816909897
3	A	26	50	20120618	16	172	2.84	-0.0035279042237637	-0.0176978857125378
3	A	26	50	20120618	16	174	2.88	-0.00366844169652453	-0.0175640657541982
3	A	26	50	20120618	16	176	2.92	-0.00367308031700912	-0.0178614465820941
3	A	26	50	20120618	16	178	2.96	-0.00367691990683096	-0.0175958784882838
3	A	26	50	20120618	16	180	3	-0.00337235487403829	-0.0177872781518154
3	A	26	50	20120618	16	182	3.04	-0.00347973610982928	-0.0179005990845684
3	A	26	50	20120618	16	184	3.08	-0.00321684087965193	-0.0180980303689435
3	A	26	50	20120618	16	186	3.12	-0.00292454414951285	-0.0182027033857625
3	A	26	50	20120618	16	188	3.16	-0.00281719826906092	-0.0177232779170502
3	A	26	50	20120618	16	190	3.2	-0.00305515384306581	-0.0178472478779278
3	A	26	50	20120618	16	192	3.24	-0.002912360699673	-0.0179300217977335
3	A	26	50	20120618	16	194	3.28	-0.00256833910849012	-0.0176930561732223
3	A	26	50	20120618	16	196	3.32	-0.00215888892684405	-0.0176824142161654
3	A	26	50	20120618	16	198	3.36	-0.00225739597253115	-0.0174935530659783
3	A	26	50	20120618	16	200	3.4	-0.00190584369412864	-0.0176276417248947
3	A	26	50	20120618	16	202	3.44	-0.00137484892786441	-0.0176729389852975
3	A	26	50	20120618	16	204	3.48	-0.0011257988484627	-0.0175005392809764
3	A	26	50	20120618	16	206	3.52	-0.0009273564013905	-0.0179797879729934
3	A	26	50	20120618	16	208	3.56	-0.00070169034324263	-0.0178272367560203
3	A	26	50	20120618	16	210	3.6	0.000258327320370901	-0.0178790888962847
3	A	26	50	20120618	16	212	3.64	0.0016626131035361	-0.0179013203334852
3	A	26	50	20120618	16	214	3.68	0.0025533555157968	-0.0174891477907315
3	A	26	50	20120618	16	216	3.72	0.002743793514106	-0.018097033348382
3	A	26	50	20120618	16	218	3.76	0.0037802642700082	-0.0179308696187642
3	A	26	50	20120618	16	220	3.8	0.0051046264808027	-0.0177507476012857
3	A	26	50	20120618	16	222	3.84	0.0055015530942472	-0.0180653118310712
3	A	26	50	20120618	16	224	3.88	0.0059917965896049	-0.017942481019218
3	A	26	50	20120618	16	226	3.92	0.0070603551441305	-0.018215162607247
3	A	26	50	20120618	16	228	3.96	0.0080844083978483	-0.0182049590563945
3	A	26	50	20120618	16	230	4	0.0088600479682675	-0.0173949540964097
3	A	26	50	20120618	16	232	4.04	0.0100576676524953	-0.0174979866254964
3	A	26	50	20120618	16	234	4.08	0.0111161852907281	-0.0165523232295409
3	A	26	50	20120618	16	236	4.12	0.0116657628232019	-0.0166647390656139
3	A	26	50	20120618	16	238	4.16	0.0127625985779073	-0.0157036678128964
3	A	26	50	20120618	16	240	4.2	0.0130425845789859	-0.0153398189475691
3	A	26	50	20120618	16	242	4.24	0.0139376191294084	-0.0143569617349232
3	A	26	50	20120618	16	244	4.28	0.0153037777149321	-0.0138077943243825
3	A	26	50	20120618	16	246	4.32	0.0153181319825901	-0.0138114005689666
3	A	26	50	20120618	16	248	4.36	0.015731648028228	-0.0135209211032551
3	A	26	50	20120618	16	250	4.4	0.0156076214988079	-0.0139509834475728
3	A	26	50	20120618	16	252	4.44	0.0154080052544789	-0.0141580950237823
3	A	26	50	20120618	16	254	4.48	0.0152566136926269	-0.014092970489235
3	A	26	50	20120618	16	256	4.52	0.015248906228712	-0.0145980568630366
3	A	26	50	20120618	16	258	4.56	0.0153562308959605	-0.0147492504349899
3	A	26	50	20120618	16	260	4.6	0.0149220390480407	-0.0149943619296204
3	A	26	50	20120618	16	262	4.64	0.015195873220123	-0.0153977946325586
3	A	26	50	20120618	16	264	4.68	0.0156031242996796	-0.0157764220296127
3	A	26	50	20120618	16	266	4.72	0.0158864902711723	-0.0157865053723124
3	A	26	50	20120618	16	268	4.76	0.0156495812152035	-0.0153864526397883
3	A	26	50	20120618	16	270	4.8	0.0160289652165135	-0.0159127310038221
3	A	26	50	20120618	16	272	4.84	0.0165847440754584	-0.0166693423307595
3	A	26	50	20120618	16	274	4.88	0.0172134327146113	-0.0166520182146204
3	A	26	50	20120618	16	276	4.92	0.0172805017928069	-0.016979514720327
3	A	26	50	20120618	16	278	4.96	0.0175693124865147	-0.0170839968183151
3	A	26	50	20120618	16	280	5	0.0183568668061968	-0.0184222883255922
3	A	26	50	20120618	16	282	5.04	0.0192877516704255	-0.0188374519300302
3	A	26	50	20120618	16	284	5.08	0.020040862818796	-0.0195333439976672
3	A	26	50	20120618	16	286	5.12	0.0206904040369262	-0.020667408924402
3	A	26	50	20120618	16	288	5.16	0.0220997880599838	-0.0218622991764544
3	A	26	50	20120618	16	290	5.2	0.0236313035662879	-0.0225404923613582
3	A	26	50	20120618	16	292	5.24	0.0252857920129082	-0.0237390383554694
3	A	26	50	20120618	16	294	5.28	0.027261236227509	-0.0248003349233523
3	A	26	50	20120618	16	296	5.32	0.0291419281334309	-0.0252656818960512
3	A	26	50	20120618	16	298	5.36	0.0311439595630044	-0.0266727536799343
3	A	26	50	20120618	16	300	5.4	0.033400549433805	-0.0275743855366253
3	A	26	50	20120618	16	302	5.44	0.0348767762608882	-0.0284461774871502
3	A	26	50	20120618	16	304	5.48	0.0367900657894227	-0.0298397435315126
3	A	26	50	20120618	16	306	5.52	0.0383592064475538	-0.0307369913261602
3	A	26	50	20120618	16	308	5.56	0.0396163008831472	-0.0310792310082545
3	A	26	50	20120618	16	310	5.6	0.0405467119858325	-0.0323203448305931
3	A	26	50	20120618	16	312	5.64	0.0402060279386568	-0.0328445937981649
3	A	26	50	20120618	16	314	5.68	0.0397572272646377	-0.0339689642909296
3	A	26	50	20120618	16	316	5.72	0.0396122703744945	-0.0353035576297411
3	A	26	50	20120618	16	318	5.76	0.0396662933325771	-0.0367378530246999
3	A	26	50	20120618	16	320	5.8	0.0390176642821947	-0.0378584051408462
3	A	26	50	20120618	16	322	5.84	0.0380906190077879	-0.0390574036832973
3	A	26	50	20120618	16	324	5.88	0.038025254056935	-0.0404194610494901
3	A	26	50	20120618	16	326	5.92	0.0374576240883375	-0.0417059357718419
3	A	26	50	20120618	16	328	5.96	0.036672714348017	-0.0423381104474261
3	A	26	50	20120618	16	330	6	0.035909095592878	-0.043862717520478
3	A	26	50	20120618	16	332	6.04	0.0349130579098308	-0.0449728822380087
3	A	26	50	20120618	16	334	6.08	0.0333655603760583	-0.0460054646137212
3	A	26	50	20120618	16	336	6.12	0.0316184564974518	-0.0471569017398562
3	A	26	50	20120618	16	338	6.16	0.0300821043807644	-0.047928305740656
3	A	26	50	20120618	16	340	6.2	0.0286865160110077	-0.0490952157773769
3	A	26	50	20120618	16	342	6.24	0.0265569790866507	-0.0497017861164144
3	A	26	50	20120618	16	344	6.28	0.024772573911123	-0.0507505173967956
3	A	26	50	20120618	16	346	6.32	0.0231595926325584	-0.0516080257903405
3	A	26	50	20120618	16	348	6.36	0.0210466868596948	-0.0522986569835254
3	A	26	50	20120618	16	350	6.4	0.0191394077388004	-0.0527142236388287
3	A	26	50	20120618	16	352	6.44	0.0172559581164319	-0.0534920410981339
3	A	26	50	20120618	16	354	6.48	0.0149080100495019	-0.0539965617865105
3	A	26	50	20120618	16	356	6.52	0.0125025742012615	-0.0549051940003352
3	A	26	50	20120618	16	358	6.56	0.0102341756472151	-0.0554687581049409
3	A	26	50	20120618	16	360	6.6	0.0085603124747903	-0.0551484387330634
3	A	26	50	20120618	16	362	6.64	0.0066044551180283	-0.055523629591161
3	A	26	50	20120618	16	364	6.68	0.0041098531046803	-0.0557494087863939
3	A	26	50	20120618	16	366	6.72	0.0021456518879003	-0.0555461862974808
3	A	26	50	20120618	16	368	6.76	-0.00021092288176011	-0.0554474034801491
3	A	26	50	20120618	16	370	6.8	-0.00144227863051836	-0.0554670610486661
3	A	26	50	20120618	16	372	6.84	-0.00332339480050893	-0.0551190938016442
3	A	26	50	20120618	16	374	6.88	-0.00469405058516094	-0.0545850867604921
3	A	26	50	20120618	16	376	6.92	-0.0060531805292796	-0.0539976931573604
3	A	26	50	20120618	16	378	6.96	-0.00688912216599834	-0.0525830553309186
3	A	26	50	20120618	16	380	7	-0.00811029557710751	-0.0522265320918444
3	A	26	50	20120618	16	382	7.04	-0.00952797396270842	-0.0516360272188755
3	A	26	50	20120618	16	384	7.08	-0.0106044026157087	-0.0506001864951153
3	A	26	50	20120618	16	386	7.12	-0.0114660829392626	-0.0493708106453444
3	A	26	50	20120618	16	388	7.16	-0.0126018378512045	-0.0487308790083705
3	A	26	50	20120618	16	390	7.2	-0.0143254106303467	-0.0480753203115325
3	A	26	50	20120618	16	392	7.24	-0.0158363564003861	-0.0466867040146384
3	A	26	50	20120618	16	394	7.28	-0.0175706772026023	-0.046280046904778
3	A	26	50	20120618	16	396	7.32	-0.0185961234566791	-0.0455870822592152
3	A	26	50	20120618	16	398	7.36	-0.019724807300809	-0.0444312455146876
3	A	26	50	20120618	16	400	7.4	-0.020606781588983	-0.0444665301430688
3	A	26	50	20120618	16	402	7.44	-0.0220367636325766	-0.0431846162594557
3	A	26	50	20120618	16	404	7.48	-0.0234224807916678	-0.0429892426558139
3	A	26	50	20120618	16	406	7.52	-0.0247232744263386	-0.0419773728519359
3	A	26	50	20120618	16	408	7.56	-0.0265418823568723	-0.0415248952226547
3	A	26	50	20120618	16	410	7.6	-0.0272458778682216	-0.0409316326332392
3	A	26	50	20120618	16	412	7.64	-0.0275734097292672	-0.0405957569121755
3	A	26	50	20120618	16	414	7.68	-0.0286272816759477	-0.03969617566515
3	A	26	50	20120618	16	416	7.72	-0.0290680213326612	-0.039173553043175
3	A	26	50	20120618	16	418	7.76	-0.0303565820200175	-0.0380244338130688
3	A	26	50	20120618	16	420	7.8	-0.030367047200379	-0.0380736484450394
3	A	26	50	20120618	16	422	7.84	-0.0306358467721793	-0.0367745942930503
3	A	26	50	20120618	16	424	7.88	-0.0304963982438615	-0.0361779446621529
3	A	26	50	20120618	16	426	7.92	-0.0308980631798467	-0.0357873105919542
3	A	26	50	20120618	16	428	7.96	-0.0309403128100226	-0.0350474294114597
3	A	26	50	20120618	16	430	8	-0.0309833402576578	-0.0348390803983831
3	A	26	50	20120618	16	432	8.04	-0.0310802845973585	-0.0339619144363212
3	A	26	50	20120618	16	434	8.08	-0.0306791429203913	-0.0341246197066722
3	A	26	50	20120618	16	436	8.12	-0.0310959328704261	-0.0338102188185532
3	A	26	50	20120618	16	438	8.16	-0.0309700466501715	-0.0335354583365875
3	A	26	50	20120618	16	440	8.2	-0.0306377559604885	-0.0336380807437411
3	A	26	50	20120618	16	442	8.24	-0.0302893361651266	-0.0339709441899169
3	A	26	50	20120618	16	444	8.28	-0.0301218013554601	-0.0339058408685731
3	A	26	50	20120618	16	446	8.32	-0.0300165697242839	-0.0337954049314873
3	A	26	50	20120618	16	448	8.36	-0.0296386777182822	-0.0337159402714176
3	A	26	50	20120618	16	450	8.4	-0.0293177148792338	-0.0338240639693288
3	A	26	50	20120618	16	452	8.44	-0.0292377764576207	-0.0336406758256281
3	A	26	50	20120618	16	454	8.48	-0.0290603775083566	-0.0341376870399885
3	A	26	50	20120618	16	456	8.52	-0.0286535577639365	-0.034211035226401
3	A	26	50	20120618	16	458	8.56	-0.0285545203881636	-0.033916779810478
3	A	26	50	20120618	16	460	8.6	-0.0279508774712002	-0.0336539340777754
3	A	26	50	20120618	16	462	8.64	-0.0276229354882215	-0.033419867591067
3	A	26	50	20120618	16	464	8.68	-0.0272704286156644	-0.0328463474229822
3	A	26	50	20120618	16	466	8.72	-0.0265892655822796	-0.032446485609289
3	A	26	50	20120618	16	468	8.76	-0.0257319056811587	-0.0323766870989181
3	A	26	50	20120618	16	470	8.8	-0.0252595017827836	-0.0326140487032268
3	A	26	50	20120618	16	472	8.84	-0.0247942043075594	-0.0321292775072487
3	A	26	50	20120618	16	474	8.88	-0.0240600082655856	-0.0319374465085806
3	A	26	50	20120618	16	476	8.92	-0.0233355066575819	-0.0307452644755001
3	A	26	50	20120618	16	478	8.96	-0.0223781547865334	-0.0305754881373372
3	A	26	50	20120618	16	480	9	-0.0219187475107965	-0.0298466731779682
3	A	26	50	20120618	16	482	9.04	-0.0215354249247153	-0.0290588855130483
3	A	26	50	20120618	16	484	9.08	-0.0203708200561011	-0.0281635469067099
3	A	26	50	20120618	16	486	9.12	-0.0193038666339687	-0.0272474900716827
3	A	26	50	20120618	16	488	9.16	-0.0189204733372093	-0.0266642683985601
3	A	26	50	20120618	16	490	9.2	-0.0182030427970174	-0.0252899356586459
3	A	26	50	20120618	16	492	9.24	-0.0173141459334556	-0.0243238085924429
3	A	26	50	20120618	16	494	9.28	-0.0166010853131715	-0.0232176248860903
3	A	26	50	20120618	16	496	9.32	-0.0160058286826331	-0.0221084713312567
3	A	26	50	20120618	16	498	9.36	-0.0157488377940786	-0.0216197474083718
3	A	26	50	20120618	16	500	9.4	-0.0152625958159957	-0.0207135547129422
3	A	26	50	20120618	16	502	9.44	-0.0146010903511279	-0.0198581747108086
3	A	26	50	20120618	16	504	9.48	-0.0143830681172846	-0.0194829343552364
3	A	26	50	20120618	16	506	9.52	-0.0138493934163197	-0.0188990974992141
3	A	26	50	20120618	16	508	9.56	-0.013569973100666	-0.0187476069424127
3	A	26	50	20120618	16	510	9.6	-0.0128095787524493	-0.0182475127424863
3	A	26	50	20120618	16	512	9.64	-0.0117541016733755	-0.0179765989214103
3	A	26	50	20120618	16	514	9.68	-0.0109982964481687	-0.016850934423236
3	A	26	50	20120618	16	516	9.72	-0.00986361633853423	-0.0159285843378563
3	A	26	50	20120618	16	518	9.76	-0.0095829090885388	-0.0157817182594038
3	A	26	50	20120618	16	520	9.8	-0.0091149246075461	-0.0154871163611581
3	A	26	50	20120618	16	522	9.84	-0.00856270956677847	-0.015103447292754
3	A	26	50	20120618	16	524	9.88	-0.00823517063466505	-0.0148686807703323
3	A	26	50	20120618	16	526	9.92	-0.00838169730186252	-0.0141807931514584
3	A	26	50	20120618	16	528	9.96	-0.00800216480812845	-0.0139145674483417
3	A	26	50	20120618	16	530	10	-0.00760503949767847	-0.013416552142352
3	A	26	50	20120618	16	532	10.04	-0.00726458879574058	-0.0126255754258489
3	A	26	50	20120618	16	534	10.08	-0.00670107418860958	-0.0121691874960677
3	A	26	50	20120618	16	536	10.12	-0.00689723268077854	-0.0115055041423138
3	A	26	50	20120618	16	538	10.16	-0.00606803684275233	-0.0113421059073172
3	A	26	50	20120618	16	540	10.2	-0.00597018033530392	-0.0111759146005349
3	A	26	50	20120618	16	542	10.24	-0.00551829667571884	-0.0108903424558849
3	A	26	50	20120618	16	544	10.28	-0.00567250959362782	-0.0105542333895835
3	A	26	50	20120618	16	546	10.32	-0.00599623722019065	-0.0102163636273970
3	A	26	50	20120618	16	548	10.36	-0.0058062871255605	-0.00923356298329361
3	A	26	50	20120618	16	550	10.4	-0.00626793592979376	-0.00920958499234357
3	A	26	50	20120618	16	552	10.44	-0.00665474455230624	-0.00892515128961128
3	A	26	50	20120618	16	554	10.48	-0.00650022050741355	-0.00872882309181484
3	A	26	50	20120618	16	556	10.52	-0.00663790126877838	-0.00887091619949428
3	A	26	50	20120618	16	558	10.56	-0.00685535074612886	-0.00845543439700468
3	A	26	50	20120618	16	560	10.6	-0.00689280619232832	-0.00853197870606813
3	A	26	50	20120618	16	562	10.64	-0.00719104969049718	-0.00876611590345462
3	A	26	50	20120618	16	564	10.68	-0.00691380019266174	-0.00812528624086868
3	A	26	50	20120618	16	566	10.72	-0.00745400148921702	-0.00778922667204196
3	A	26	50	20120618	16	568	10.76	-0.00705824089485472	-0.00790914491106339
3	A	26	50	20120618	16	570	10.8	-0.00726524640504708	-0.00767823919166692
3	A	26	50	20120618	16	572	10.84	-0.00747346106783527	-0.0075938389262645
3	A	26	50	20120618	16	574	10.88	-0.0070947707382776	-0.00696375799385938
3	A	26	50	20120618	16	576	10.92	-0.00683846008644666	-0.00687313660299608
3	A	26	50	20120618	16	578	10.96	-0.00662511677817452	-0.00673558099953152
3	A	26	50	20120618	16	580	11	-0.00626212068362529	-0.00637020902619749
3	A	26	50	20120618	16	582	11.04	-0.00596892875630122	-0.00585055908113062
3	A	26	50	20120618	16	584	11.08	-0.00591136319324482	-0.0054531155726291
3	A	26	50	20120618	16	586	11.12	-0.00543254583636435	-0.00543414389768986
3	A	26	50	20120618	16	588	11.16	-0.00500097028353495	-0.00457755474296048
3	A	26	50	20120618	16	590	11.2	-0.00528121084305481	-0.00413813030485991
3	A	26	50	20120618	16	592	11.24	-0.0044330716143606	-0.00287207682634883
3	A	26	50	20120618	16	594	11.28	-0.00436610153111443	-0.00315911268203589
3	A	26	50	20120618	16	596	11.32	-0.00405303000374408	-0.00284775235307601
3	A	26	50	20120618	16	598	11.36	-0.00338301804429858	-0.00302329868257339
3	A	26	50	20120618	16	600	11.4	-0.00343559850454761	-0.00294844435871698
3	A	26	50	20120618	16	602	11.44	-0.00352555662925017	-0.0033137074376067
3	A	26	50	20120618	16	604	11.48	-0.00291673769064855	-0.00335951381489197
3	A	26	50	20120618	16	606	11.52	-0.00302316433228493	-0.00372505266542635
3	A	26	50	20120618	16	608	11.56	-0.00276524713384714	-0.00386304455377491
3	A	26	50	20120618	16	610	11.6	-0.00289616795438383	-0.00365142870736921
3	A	26	50	20120618	16	612	11.64	-0.00286808874410291	-0.00403016217044054
3	A	26	50	20120618	16	614	11.68	-0.00250817139247896	-0.00421877583325424
3	A	26	50	20120618	16	616	11.72	-0.0022031962377532	-0.00439577880272085
3	A	26	50	20120618	16	618	11.76	-0.00169983520449775	-0.00477241215865206
3	A	26	50	20120618	16	620	11.8	-0.00084518352234881	-0.0047501524371803
3	A	26	50	20120618	16	622	11.84	-5.0459139905399e-05	-0.00490088638972584
3	A	26	50	20120618	16	624	11.88	0.0010869574729722	-0.00530613635709166
3	A	26	50	20120618	16	626	11.92	0.0019377200678246	-0.00559818559985733
3	A	26	50	20120618	16	628	11.96	0.0030457281096727	-0.00522175023382486
3	A	26	50	20120618	16	630	12	0.00419300179108	-0.00502199963920747
3	A	26	50	20120618	16	632	12.04	0.0047424166889942	-0.00481821853593732
3	A	26	50	20120618	16	634	12.08	0.0055658566778215	-0.00448155085527878
3	A	26	50	20120618	16	636	12.12	0.0063293198694686	-0.0041389576197939
3	A	26	50	20120618	16	638	12.16	0.0069148042842911	-0.00358812143724958
3	A	26	50	20120618	16	640	12.2	0.0073665748067912	-0.00332500700397007
3	A	26	50	20120618	16	642	12.24	0.0074268203045483	-0.00269978318804492
3	A	26	50	20120618	16	644	12.28	0.0081371797769283	-0.00188448906933683
3	A	26	50	20120618	16	646	12.32	0.0085019761653424	-0.00063142514239615
3	A	26	50	20120618	16	648	12.36	0.0091264221638083	6.59942758881402e-05
3	A	26	50	20120618	16	650	12.4	0.0098153563007183	0.0010479534629219
3	A	26	50	20120618	16	652	12.44	0.0097764654277531	0.00216744491889644
3	A	26	50	20120618	16	654	12.48	0.0099232112980527	0.00323791266173132
3	A	26	50	20120618	16	656	12.52	0.0098061780546985	0.00363877856705379
3	A	26	50	20120618	16	658	12.56	0.0097740754068326	0.00459096855859959
3	A	26	50	20120618	16	660	12.6	0.0090964337652181	0.00533719955798919
3	A	26	50	20120618	16	662	12.64	0.0091457191078668	0.00625438776386626
3	A	26	50	20120618	16	664	12.68	0.0090854736101097	0.00718960719266359
3	A	26	50	20120618	16	666	12.72	0.0086494291424232	0.00799348860792329
3	A	26	50	20120618	16	668	12.76	0.0085094290708161	0.008848939320735
3	A	26	50	20120618	16	670	12.8	0.0077531288708624	0.0098305237411747
3	A	26	50	20120618	16	672	12.84	0.0076712034791942	0.0103232781727124
3	A	26	50	20120618	16	674	12.88	0.0073412674550925	0.0104945394351158
3	A	26	50	20120618	16	676	12.92	0.0068484847392836	0.0113885345385699
3	A	26	50	20120618	16	678	12.96	0.006391997814553	0.0111499354973942
3	A	26	50	20120618	16	680	13	0.0058503214932522	0.0114953189762376
3	A	26	50	20120618	16	682	13.04	0.0060908085095337	0.0118222144411801
3	A	26	50	20120618	16	684	13.08	0.0058216567985564	0.0118769713761017
3	A	26	50	20120618	16	686	13.12	0.0057757040501675	0.0120708508631149
3	A	26	50	20120618	16	688	13.16	0.0056892340832165	0.0121188542211693
3	A	26	50	20120618	16	690	13.2	0.0061210861147973	0.0117285800683222
3	A	26	50	20120618	16	692	13.24	0.0064369761697975	0.0118086698107865
3	A	26	50	20120618	16	694	13.28	0.0066985073909939	0.0115213999027549
3	A	26	50	20120618	16	696	13.32	0.0066876886572418	0.0110966408592961
3	A	26	50	20120618	16	698	13.36	0.006997797407199	0.0112246554709621
3	A	26	50	20120618	16	700	13.4	0.0073449302682191	0.0111996804594506
3	A	26	50	20120618	16	702	13.44	0.0078523854497376	0.0113205603636945
3	A	26	50	20120618	16	704	13.48	0.007992901709295	0.0110954741331072
3	A	26	50	20120618	16	706	13.52	0.0086684361727015	0.0117122480229971
3	A	26	50	20120618	16	708	13.56	0.0102333271190777	0.0119271448448675
3	A	26	50	20120618	16	710	13.6	0.0114669526806035	0.0125020155869044
3	A	26	50	20120618	16	712	13.64	0.0131559479381457	0.013146614128634
3	A	26	50	20120618	16	714	13.68	0.0135875093488395	0.0135995018798484
3	A	26	50	20120618	16	716	13.72	0.0157013131473151	0.0149543396858053
3	A	26	50	20120618	16	718	13.76	0.0173429676058569	0.0160093076479965
3	A	26	50	20120618	16	720	13.8	0.0189243624245059	0.016918625755399
3	A	26	50	20120618	16	722	13.84	0.0202584112910959	0.0175665971964749
3	A	26	50	20120618	16	724	13.88	0.0210372257709626	0.0181431649947866
3	A	26	50	20120618	16	726	13.92	0.0221044973911465	0.0195640607162419
3	A	26	50	20120618	16	728	13.96	0.0228654715669238	0.0205478018123643
3	A	26	50	20120618	16	730	14	0.0242268218263354	0.021451173151737
3	A	26	50	20120618	16	732	14.04	0.0259062004316535	0.0228956508843448
3	A	26	50	20120618	16	734	14.08	0.0275033495893873	0.023738868649842
3	A	26	50	20120618	16	736	14.12	0.0289465121033822	0.0248470888237244
3	A	26	50	20120618	16	738	14.16	0.0302474330172736	0.0254289104254203
3	A	26	50	20120618	16	740	14.2	0.0320209628905066	0.0267303051008551
3	A	26	50	20120618	16	742	14.24	0.0335803171907861	0.0273283335899758
3	A	26	50	20120618	16	744	14.28	0.0349477273553124	0.0280036134949412
3	A	26	50	20120618	16	746	14.32	0.0367431138991519	0.0291885406124467
3	A	26	50	20120618	16	748	14.36	0.0383220126308634	0.0293006170372648
3	A	26	50	20120618	16	750	14.4	0.039960025489482	0.0302146939733046
3	A	26	50	20120618	16	752	14.44	0.0422562840507072	0.0307693485324674
3	A	26	50	20120618	16	754	14.48	0.0433682094641231	0.0316460902304606
3	A	26	50	20120618	16	756	14.52	0.0445135103176109	0.0329439847273285
3	A	26	50	20120618	16	758	14.56	0.045673236149435	0.0335824314400618
3	A	26	50	20120618	16	760	14.6	0.0471488265804151	0.0350055545478778
3	A	26	50	20120618	16	762	14.64	0.0478107492382838	0.0360534160869182
3	A	26	50	20120618	16	764	14.68	0.0487777177615564	0.0374194756774925
3	A	26	50	20120618	16	766	14.72	0.049609416757588	0.0385130870252756
3	A	26	50	20120618	16	768	14.76	0.0499291704440406	0.038586626130519
3	A	26	50	20120618	16	770	14.8	0.0502814510424277	0.0389755348601716
3	A	26	50	20120618	16	772	14.84	0.0501385447619499	0.0386861160546319
3	A	26	50	20120618	16	774	14.88	0.050689875919241	0.0385509879487472
3	A	26	50	20120618	16	776	14.92	0.0514286610842248	0.0385935557769746
3	A	26	50	20120618	16	778	14.96	0.0525794066599277	0.0386154760871914
3	A	26	50	20120618	16	780	15	0.0538229953560005	0.0384100615672567
3	A	26	50	20120618	16	782	15.04	0.0555986111942381	0.0376663973654828
3	A	26	50	20120618	16	784	15.08	0.0575130320936225	0.0374964088952856
3	A	26	50	20120618	16	786	15.12	0.0595212860628704	0.0381536646483985
3	A	26	50	20120618	16	788	15.16	0.0611148926156306	0.0383537051567961
3	A	26	50	20120618	16	790	15.2	0.0630064739659827	0.0385384721587202
3	A	26	50	20120618	16	792	15.24	0.0651796252366033	0.0388686203148562
3	A	26	50	20120618	16	794	15.28	0.0669943440798405	0.0389158550478394
3	A	26	50	20120618	16	796	15.32	0.068962434383917	0.0394669033624181
3	A	26	50	20120618	16	798	15.36	0.0705051292484317	0.0395628577526251
3	A	26	50	20120618	16	800	15.4	0.0715262621511432	0.0398659944297198
3	A	26	50	20120618	16	802	15.44	0.0732572595514878	0.0402120524884325
3	A	26	50	20120618	16	804	15.48	0.074666169813002	0.0408763793093573
3	A	26	50	20120618	16	806	15.52	0.0753956211684741	0.0413628687748136
3	A	26	50	20120618	16	808	15.56	0.0764853434289607	0.0416224476741872
3	A	26	50	20120618	16	810	15.6	0.0784997492272049	0.0423554345635652
3	A	26	50	20120618	16	812	15.64	0.0802598087162563	0.0426998662766811
3	A	26	50	20120618	16	814	15.68	0.082202372465532	0.0427544549201887
3	A	26	50	20120618	16	816	15.72	0.0836297382140352	0.0426879868827572
3	A	26	50	20120618	16	818	15.76	0.0850437396443739	0.0419880218800606
3	A	26	50	20120618	16	820	15.8	0.0855952829336994	0.0418802588066078
3	A	26	50	20120618	16	822	15.84	0.0865947076582285	0.0405885161387362
3	A	26	50	20120618	16	824	15.88	0.0877386650088321	0.0400287704107489
3	A	26	50	20120618	16	826	15.92	0.0887571816164532	0.0395166836798137
3	A	26	50	20120618	16	828	15.96	0.0898351659043721	0.037945421701339
3	A	26	50	20120618	16	830	16	0.0907809919348877	0.0372680134049623
3	A	26	50	20120618	16	832	16.04	0.0921263332967727	0.0359127725481402
3	A	26	50	20120618	16	834	16.08	0.0920764822686987	0.0350204745009609
3	A	26	50	20120618	16	836	16.12	0.0927556583320287	0.033694012890133
3	A	26	50	20120618	16	838	16.16	0.0937705686950657	0.0327911082412359
3	A	26	50	20120618	16	840	16.2	0.0942366227745457	0.0315060830877856
3	A	26	50	20120618	16	842	16.24	0.0956032480505447	0.0305290736482202
3	A	26	50	20120618	16	844	16.28	0.0962969198028887	0.0295979554387537
3	A	26	50	20120618	16	846	16.32	0.0960340175016437	0.0285668523304275
3	A	26	50	20120618	16	848	16.36	0.0963022938144257	0.0277601849144499
3	A	26	50	20120618	16	850	16.4	0.0960264514590857	0.0267874181155715
3	A	26	50	20120618	16	852	16.44	0.0961096072165527	0.0251688506934355
3	A	26	50	20120618	16	854	16.48	0.0962386542041197	0.0237787494723009
3	A	26	50	20120618	16	856	16.52	0.0960355024258847	0.0231627887552093
3	A	26	50	20120618	16	858	16.56	0.0958585843092317	0.022524978438579
3	A	26	50	20120618	16	860	16.6	0.0962018139408197	0.0213046535556073
3	A	26	50	20120618	16	862	16.64	0.0961293354957477	0.0213093911710412
3	A	26	50	20120618	16	864	16.68	0.0957736607848107	0.0200515896286666
3	A	26	50	20120618	16	866	16.72	0.0955911565245867	0.0194721156214842
3	A	26	50	20120618	16	868	16.76	0.0950843023838327	0.0182452853561256
3	A	26	50	20120618	16	870	16.8	0.0952204911498887	0.0171352691310189
3	A	26	50	20120618	16	872	16.84	0.0956453916147037	0.0159259044031556
3	A	26	50	20120618	16	874	16.88	0.0955027681769387	0.0154854475891545
3	A	26	50	20120618	16	876	16.92	0.0955830247966027	0.0145116908407825
3	A	26	50	20120618	16	878	16.96	0.0955787821559157	0.0139116400262676
3	A	26	50	20120618	16	880	17	0.0947967220559237	0.0133432675955498
3	A	26	50	20120618	16	882	17.04	0.0945586392026987	0.012320154793851
3	A	26	50	20120618	16	884	17.08	0.0946759482176967	0.0113882587669253
3	A	26	50	20120618	16	886	17.12	0.0945811959090177	0.0113509235288786
3	A	26	50	20120618	16	888	17.16	0.0948071872362857	0.0121202557068096
3	A	26	50	20120618	16	890	17.2	0.0950855044653607	0.0129304586566931
3	A	26	50	20120618	16	892	17.24	0.0953636802730787	0.0132065131440684
3	A	26	50	20120618	16	894	17.28	0.0954210266330337	0.0139747846618275
3	A	26	50	20120618	16	896	17.32	0.0964199563828157	0.0141686026305508
3	A	26	50	20120618	16	898	17.36	0.0968901116816267	0.0153416220698611
3	A	26	50	20120618	16	900	17.4	0.0983189623543697	0.0159968979239867
3	A	26	50	20120618	16	902	17.44	0.0997309131750437	0.0174917216594151
3	A	26	50	20120618	16	904	17.48	0.101009432946107	0.0184278603270279
3	A	26	50	20120618	16	906	17.52	0.102335682424901	0.0193190977140355
3	A	26	50	20120618	16	908	17.56	0.103126157095589	0.0200163757109635
3	A	26	50	20120618	16	910	17.6	0.104200110874855	0.02093321036345
3	A	26	50	20120618	16	912	17.64	0.104090155770381	0.021703744622909
3	A	26	50	20120618	16	914	17.68	0.104753280509777	0.0216989362967969
3	A	26	50	20120618	16	916	17.72	0.104757876703855	0.0221413730097853
3	A	26	50	20120618	16	918	17.76	0.104154573198147	0.0220961181757894
3	A	26	50	20120618	16	920	17.8	0.103897610593864	0.0221712129159514
3	A	26	50	20120618	16	922	17.84	0.103836092303900	0.0224636722806502
3	A	26	50	20120618	16	924	17.88	0.103141501312741	0.0224990983303876
3	A	26	50	20120618	16	926	17.92	0.102977806092896	0.0228257109526177
3	A	26	50	20120618	16	928	17.96	0.102318075466049	0.0229865070346595
3	A	26	50	20120618	16	930	18	0.102061537125835	0.0229849513997409
3	A	26	50	20120618	16	932	18.04	0.101570663598335	0.0241878814558954
3	A	26	50	20120618	16	934	18.08	0.101153824150825	0.0245306161127366
3	A	26	50	20120618	16	936	18.12	0.100308053729848	0.0250405108126502
3	A	26	50	20120618	16	938	18.16	0.0999660968904657	0.0251960743045112
3	A	26	50	20120618	16	940	18.2	0.100076900523078	0.0250521780745398
3	A	26	50	20120618	16	942	18.24	0.0999047200218587	0.0248945639730133
3	A	26	50	20120618	16	944	18.28	0.0992414538611057	0.02537652795507
3	A	26	50	20120618	16	946	18.32	0.0987194676352347	0.0254043879622488
3	A	26	50	20120618	16	948	18.36	0.0982051888732777	0.0258100551226155
3	A	26	50	20120618	16	950	18.4	0.0975931879541607	0.026218550710107
3	A	26	50	20120618	16	952	18.44	0.0965019807694337	0.0276181978727876
3	A	26	50	20120618	16	954	18.48	0.0963696810906737	0.0278322390954528
3	A	26	50	20120618	16	956	18.52	0.0959947023646097	0.028101151804338
3	A	26	50	20120618	16	958	18.56	0.0951932675388127	0.028739386385037
3	A	26	50	20120618	16	960	18.6	0.0940678363858767	0.0293163855184852
3	A	26	50	20120618	16	962	18.64	0.0937857714908617	0.0294508065175888
3	A	26	50	20120618	16	964	18.68	0.0933036660874487	0.0302970719133129
3	A	26	50	20120618	16	966	18.72	0.0923219190324487	0.030933043752312
3	A	26	50	20120618	16	968	18.76	0.0915270602997167	0.0312043606242533
3	A	26	50	20120618	16	970	18.8	0.0906351158059287	0.0319069419220403
3	A	26	50	20120618	16	972	18.84	0.0896839157638763	0.0324433531262484
3	A	26	50	20120618	16	974	18.88	0.0883006734785191	0.0334649810037067
3	A	26	50	20120618	16	976	18.92	0.0876021934000631	0.033879345577482
3	A	26	50	20120618	16	978	18.96	0.0869596454679989	0.0346206056161999
3	A	26	50	20120618	16	980	19	0.0862651958981956	0.0356440012606112
3	A	26	50	20120618	16	982	19.04	0.0854185769490809	0.0364735082256211
3	A	26	50	20120618	16	984	19.08	0.0849448154056859	0.0366429310103934
3	A	26	50	20120618	16	986	19.12	0.0841869383576102	0.0377187232672906
3	A	26	50	20120618	16	988	19.16	0.0835245914356727	0.0390719135144473
3	A	26	50	20120618	16	990	19.2	0.0832276772982525	0.0400822983940848
3	A	26	50	20120618	16	992	19.24	0.0825183077753662	0.0414259426996954
3	A	26	50	20120618	16	994	19.28	0.0822925285801333	0.0423108868363504
3	A	26	50	20120618	16	996	19.32	0.081566471337211	0.0431464042090004
3	A	26	50	20120618	16	998	19.36	0.0815464602153034	0.044715262024419
3	A	26	50	20120618	16	1000	19.4	0.0814956899484142	0.0455333845702519
3	A	26	50	20120618	16	1002	19.44	0.0812337775966627	0.0465434158964987
3	A	26	50	20120618	16	1004	19.48	0.081278678877268	0.0469980148461236
3	A	26	50	20120618	16	1006	19.52	0.0811563494041227	0.0476775444628438
3	A	26	50	20120618	16	1008	19.56	0.0809129632500383	0.0489278506733379
3	A	26	50	20120618	16	1010	19.6	0.0812207668318888	0.0501148708269157
3	A	26	50	20120618	16	1012	19.64	0.08109518466755	0.0510550400031814
3	A	26	50	20120618	16	1014	19.68	0.0817040743168298	0.0512833647828265
3	A	26	50	20120618	16	1016	19.72	0.0813905431700517	0.0510340389317801
3	A	26	50	20120618	16	1018	19.76	0.0815589760053304	0.0511696620124117
3	A	26	50	20120618	16	1020	19.8	0.0812412729285433	0.0508042999385726
3	A	26	50	20120618	16	1022	19.84	0.0810799111610765	0.0508539388346119
3	A	26	50	20120618	16	1024	19.88	0.0812568999884075	0.0507405896175877
3	A	26	50	20120618	16	1026	19.92	0.0812213325173138	0.0503518930199695
3	A	26	50	20120618	16	1028	19.96	0.0806608089718672	0.0506267454258167
3	A	26	50	20120618	16	1030	20	0.0805000836005035	0.0503476503792824
3	A	26	50	20120618	16	1032	20.04	0.0801107506067822	0.0507567823628769
3	A	26	50	20120618	16	1034	20.08	0.0791395394428225	0.0507111739754904
3	A	26	50	20120618	16	1036	20.12	0.0785197603491125	0.0504074716129707
3	A	26	50	20120618	16	1038	20.16	0.0776795760717066	0.0501099210794474
3	A	26	50	20120618	16	1040	20.2	0.0763899547241786	0.0507751671391877
3	A	26	50	20120618	16	1042	20.24	0.0745178188103091	0.0514163715683677
3	A	26	50	20120618	16	1044	20.28	0.0733860236963419	0.0513298216983505
3	A	26	50	20120618	16	1046	20.32	0.0717843561262763	0.051935034392368
3	A	26	50	20120618	16	1048	20.36	0.070623923187671	0.051873021127658
3	A	26	50	20120618	16	1050	20.4	0.0686870870033229	0.051968975517865
3	A	26	50	20120618	16	1052	20.44	0.0675222700026743	0.052574471054595
3	A	26	50	20120618	16	1054	20.48	0.0665996370745821	0.052655505491719
3	A	26	50	20120618	16	1056	20.52	0.0654497400270166	0.0529666324754411
3	A	26	50	20120618	16	1058	20.56	0.0642939739931672	0.0537129836829835
3	A	26	50	20120618	16	1060	20.6	0.0632256063574724	0.0541624914637838
3	A	26	50	20120618	16	1062	20.64	0.0620297473691297	0.0549885336055659
3	A	26	50	20120618	16	1064	20.68	0.0611409495005173	0.0556956050314134
3	A	26	50	20120618	16	1066	20.72	0.0605911103385344	0.0556277157093517
3	A	26	50	20120618	16	1068	20.76	0.0596367000316957	0.0559109402594881
3	A	26	50	20120618	16	1070	20.8	0.0594469903533712	0.0560295149956253
3	A	26	50	20120618	16	1072	20.84	0.0579510069628217	0.0556563323207863
3	A	26	50	20120618	16	1074	20.88	0.0568398593668651	0.0549837323505217
3	A	26	50	20120618	16	1076	20.92	0.0551943723895693	0.0549407897557002
3	A	26	50	20120618	16	1078	20.96	0.0532190625252569	0.0549436959645709
3	A	26	50	20120618	16	1080	21	0.0512077538547143	0.0554596152142602
3	A	26	50	20120618	16	1082	21.04	0.0495206260661812	0.055305719787296
3	A	26	50	20120618	16	1084	21.08	0.0478445298505414	0.0558855176493841
3	A	26	50	20120618	16	1086	21.12	0.0457972980341942	0.0559568102763837
3	A	26	50	20120618	16	1088	21.16	0.0432934612062838	0.0561561861044071
3	A	26	50	20120618	16	1090	21.2	0.041531612737076	0.0569775825546368
3	A	26	50	20120618	16	1092	21.24	0.0399398941594216	0.0576806093296959
3	A	26	50	20120618	16	1094	21.28	0.0381396215077241	0.0584602440534287
3	A	26	50	20120618	16	1096	21.32	0.0369780147718621	0.0594770353205038
3	A	26	50	20120618	16	1098	21.36	0.0359532756245666	0.0602581054710024
3	A	26	50	20120618	16	1100	21.4	0.0349124851533381	0.0608193361232302
3	A	26	50	20120618	16	1102	21.44	0.0338156918250396	0.0616798143652561
3	A	26	50	20120618	16	1104	21.48	0.0325600823136867	0.062487259598693
3	A	26	50	20120618	16	1106	21.52	0.0313167057496483	0.063793568666257
3	A	26	50	20120618	16	1108	21.56	0.0304218621180567	0.0651709419653303
3	A	26	50	20120618	16	1110	21.6	0.0300480147628433	0.0661592651133947
3	A	26	50	20120618	16	1112	21.64	0.0285893241839336	0.0675301330300811
3	A	26	50	20120618	16	1114	21.68	0.0282627822723817	0.068328598007397
3	A	26	50	20120618	16	1116	21.72	0.0276736916129752	0.0699823086365579
3	A	26	50	20120618	16	1118	21.76	0.0266605490168911	0.0716451409431962
3	A	26	50	20120618	16	1120	21.8	0.0264901362826251	0.0725455707183592
3	A	26	50	20120618	16	1122	21.84	0.025866114548228	0.0736780022284294
3	A	26	50	20120618	16	1124	21.88	0.0251308649171502	0.0753091561512705
3	A	26	50	20120618	16	1126	21.92	0.02493881471538	0.0757303089501453
3	A	26	50	20120618	16	1128	21.96	0.0249216320205971	0.0767500276392944
3	A	26	50	20120618	16	1130	22	0.0247799985323255	0.0775399366245579
3	A	26	50	20120618	16	1132	22.04	0.024755886191087	0.078430961879531
3	A	26	50	20120618	16	1134	22.08	0.0247584317754993	0.078746190082584
3	A	26	50	20120618	16	1136	22.12	0.0245014691712161	0.0801479585656082
3	A	26	50	20120618	16	1138	22.16	0.0243502897413984	0.080961272785329
3	A	26	50	20120618	16	1140	22.2	0.0244113130566148	0.0822338528594304
3	A	26	50	20120618	16	1142	22.24	0.0244752355096341	0.0838439350001922
3	A	26	50	20120618	16	1144	22.28	0.0245052875478345	0.0846481275424356
3	A	26	50	20120618	16	1146	22.32	0.0250542852527477	0.0856879987748486
3	A	26	50	20120618	16	1148	22.36	0.0249440473055607	0.0855944485476976
3	A	26	50	20120618	16	1150	22.4	0.0249906456424409	0.0861388500585331
3	A	26	50	20120618	16	1152	22.44	0.0249757256893579	0.0869744381418613
3	A	26	50	20120618	16	1154	22.48	0.0250745085066897	0.0878706959870152
3	A	26	50	20120618	16	1156	22.52	0.0249539468004974	0.0888048547556408
3	A	26	50	20120618	16	1158	22.56	0.025341087763197	0.0886660496944938
3	A	26	50	20120618	16	1160	22.6	0.0251143893291486	0.0886654840090689
3	A	26	50	20120618	16	1162	22.64	0.0248999238424147	0.0883753580967481
3	A	26	50	20120618	16	1164	22.68	0.0248873373417096	0.0879184256947453
3	A	26	50	20120618	16	1166	22.72	0.0246435269235565	0.087778277130714
3	A	26	50	20120618	16	1168	22.76	0.0245570477642173	0.0878117232814642
3	A	26	50	20120618	16	1170	22.8	0.0246336274286198	0.0876275219649652
3	A	26	50	20120618	16	1172	22.84	0.0244618004807915	0.0873951666766673
3	A	26	50	20120618	16	1174	22.88	0.0239921401567274	0.087108364166218
3	A	26	50	20120618	16	1176	22.92	0.0239774323356787	0.0862968884241283
3	A	26	50	20120618	16	1178	22.96	0.0227235198806006	0.0863374056426903
3	A	26	50	20120618	16	1180	23	0.0221453186656244	0.0860667958775302
3	A	26	50	20120618	16	1182	23.04	0.0206983660592823	0.085870008060326
3	A	26	50	20120618	16	1184	23.08	0.0192345843115481	0.0850972110591672
3	A	26	50	20120618	16	1186	23.12	0.016931254682511	0.0853602547817686
3	A	26	50	20120618	16	1188	23.16	0.0158979595431631	0.0853533958459911
3	A	26	50	20120618	16	1190	23.2	0.0146241773875337	0.085652502014433
3	A	26	50	20120618	16	1192	23.24	0.0130991601925486	0.0854185203805384
3	A	26	50	20120618	16	1194	23.28	0.0116280952449681	0.085160284984049
3	A	26	50	20120618	16	1196	23.32	0.0099466660299847	0.0850749371955598
3	A	26	50	20120618	16	1198	23.36	0.0085320282035429	0.0848721389707155
3	A	26	50	20120618	16	1200	23.4	0.0065040459550998	0.0848087822031212
3	A	26	50	20120618	16	1202	23.44	0.0050335466929443	0.0851358898000981
3	A	26	50	20120618	16	1204	23.48	0.0033801189064958	0.0849217071560767
3	A	26	50	20120618	16	1206	23.52	0.0016434646519016	0.0852430164774479
3	A	26	50	20120618	16	1208	23.56	2.39072802720001e-05	0.0854449661741548
3	A	26	50	20120618	16	1210	23.6	-0.00093952570909471	0.0856820590778866
3	A	26	50	20120618	16	1212	23.64	-0.00247642229800369	0.085662613641404
3	A	26	50	20120618	16	1214	23.68	-0.0040029244172292	0.0862833119739295
3	A	26	50	20120618	16	1216	23.72	-0.00516420588397187	0.0863877516455108
3	A	26	50	20120618	16	1218	23.76	-0.00713441750839194	0.0867232738131838
3	A	26	50	20120618	16	1220	23.8	-0.00840247209909378	0.0867169805628312
3	A	26	50	20120618	16	1222	23.84	-0.00959217925844015	0.0875179204138813
3	A	26	50	20120618	16	1224	23.88	-0.0110826189318251	0.0874473511571188
3	A	26	50	20120618	16	1226	23.92	-0.0127863927210941	0.0881915810443177
3	A	26	50	20120618	16	1228	23.96	-0.0141007628059637	0.0888384423277471
3	A	26	50	20120618	16	1230	24	-0.0153792118663490	0.0894530595419545
3	A	26	50	20120618	16	1232	24.04	-0.0170808643352744	0.0901801774450486
3	A	26	50	20120618	16	1234	24.08	-0.0170154569580146	0.0905328115968263
3	A	26	50	20120618	16	1236	24.12	-0.0196007807713889	0.0920502627492527
3	A	26	50	20120618	16	1238	24.16	-0.0211665980276484	0.0930293227984835
3	A	26	50	20120618	16	1240	24.2	-0.022635965918954	0.0941382076527403
3	A	26	50	20120618	16	1242	24.24	-0.0235945905822086	0.0948228991489632
3	A	26	50	20120618	16	1244	24.28	-0.0242829590336937	0.0955138131848606
3	A	26	50	20120618	16	1246	24.32	-0.0251189713810906	0.0965284407051852
3	A	26	50	20120618	16	1248	24.36	-0.0265288008814203	0.0981682213307565
3	A	26	50	20120618	16	1250	24.4	-0.0277157503243201	0.0987231587326315
3	A	26	50	20120618	16	1252	24.44	-0.0288217360407739	0.0989152796450805
3	A	26	50	20120618	16	1254	24.48	-0.0297193373888121	0.0997358063539695
3	A	26	50	20120618	16	1256	24.52	-0.0307495212583228	0.100264085830194
3	A	26	50	20120618	16	1258	24.56	-0.0315887862969131	0.100817255465115
3	A	26	50	20120618	16	1260	24.6	-0.0330077374747202	0.101571384847251
3	A	26	50	20120618	16	1262	24.64	-0.0340732766832902	0.102881441580755
3	A	26	50	20120618	16	1264	24.68	-0.0350115366712466	0.104010337556920
3	A	26	50	20120618	16	1266	24.72	-0.0355104005053737	0.104837016094806
3	A	26	50	20120618	16	1268	24.76	-0.0361165324382068	0.105960750191467
3	A	26	50	20120618	16	1270	24.8	-0.0372581563364325	0.107831401181095
3	A	26	50	20120618	16	1272	24.84	-0.0380962900041729	0.109044584285577
3	A	26	50	20120618	16	1274	24.88	-0.0389146246820401	0.110425493118556
3	A	26	50	20120618	16	1276	24.92	-0.0395078872714557	0.111956379299825
3	A	26	50	20120618	16	1278	24.96	-0.0394665215247562	0.112991937180873
3	A	26	50	20120618	16	1280	25	-0.0398175293309372	0.114946097481360
3	A	26	50	20120618	16	1282	25.04	-0.0400281057303746	0.115653345683903
3	A	26	50	20120618	16	1284	25.08	-0.0403219085979576	0.116991545267298
3	A	26	50	20120618	16	1286	25.12	-0.0409375157616586	0.118252599500868
3	A	26	50	20120618	16	1288	25.16	-0.0414426728461383	0.119892804390507
3	A	26	50	20120618	16	1290	25.2	-0.041326919466058	0.121520352068764
3	A	26	50	20120618	16	1292	25.24	-0.0417540119618947	0.122653137132225
3	A	26	50	20120618	16	1294	25.28	-0.041341768708463	0.124619601090706
3	A	26	50	20120618	16	1296	25.32	-0.0412625020382919	0.126001358451821
3	A	26	50	20120618	16	1298	25.36	-0.0413100903246658	0.126557639356581
3	A	26	50	20120618	16	1300	25.4	-0.0410921600147041	0.127949366923312
3	A	26	50	20120618	16	1302	25.44	-0.040564092670514	0.128808360241097
3	A	26	50	20120618	16	1304	25.48	-0.0405398389079193	0.129904587883971
3	A	26	50	20120618	16	1306	25.52	-0.0399083218416416	0.130729852208294
3	A	26	50	20120618	16	1308	25.56	-0.0399323634722019	0.131632120461088
3	A	26	50	20120618	16	1310	25.6	-0.0399056348358731	0.133020736757982
3	A	26	50	20120618	16	1312	25.64	-0.0391212412835028	0.133547743442000
3	A	26	50	20120618	16	1314	25.68	-0.0389155439208557	0.134456304945147
3	A	26	50	20120618	16	1316	25.72	-0.0381726575365411	0.135032314129101
3	A	26	50	20120618	16	1318	25.76	-0.0375303217365112	0.136274276479577
3	A	26	50	20120618	16	1320	25.8	-0.0367749195621696	0.136818960833125
3	A	26	50	20120618	16	1322	25.84	-0.036556423566783	0.137850629626877
3	A	26	50	20120618	16	1324	25.88	-0.036289420046207	0.138356635239494
3	A	26	50	20120618	16	1326	25.92	-0.035674449278609	0.139238892370380
3	A	26	50	20120618	16	1328	25.96	-0.0354400433806457	0.140178990835968
3	A	26	50	20120618	16	1330	26	-0.034818072255914	0.141263409795595
3	A	26	50	20120618	16	1332	26.04	-0.0339120563371797	0.142057702842902
3	A	26	50	20120618	16	1334	26.08	-0.0332767916049616	0.143197841816887
3	A	26	50	20120618	16	1336	26.12	-0.0325353194342094	0.144386205473350
3	A	26	50	20120618	16	1338	26.16	-0.0321694623856235	0.145469068798059
3	A	26	50	20120618	16	1340	26.2	-0.0316713763689557	0.146456472707307
3	A	26	50	20120618	16	1342	26.24	-0.0309261565322632	0.147282302717055
3	A	26	50	20120618	16	1344	26.28	-0.0307913819797691	0.147830027629762
3	A	26	50	20120618	16	1346	26.32	-0.0298912350473186	0.147870332716290
3	A	26	50	20120618	16	1348	26.36	-0.029797896952202	0.148602895341599
3	A	26	50	20120618	16	1350	26.4	-0.0290248878190088	0.148919113494146
3	A	26	50	20120618	16	1352	26.44	-0.0282252914708431	0.149594259048823
3	A	26	50	20120618	16	1354	26.48	-0.027368278052045	0.150386218643752
3	A	26	50	20120618	16	1356	26.52	-0.0264962739694857	0.151092759739513
3	A	26	50	20120618	16	1358	26.56	-0.0255746309908872	0.151727317364950
3	A	26	50	20120618	16	1360	26.6	-0.024922537117277	0.152597200127166
3	A	26	50	20120618	16	1362	26.64	-0.0242396840986851	0.153214999321889
3	A	26	50	20120618	16	1364	26.68	-0.0238359261266276	0.154389503685439
3	A	26	50	20120618	16	1366	26.72	-0.0229159802043039	0.155218939939771
3	A	26	50	20120618	16	1368	26.76	-0.0226090958612689	0.155894934022586
3	A	26	50	20120618	16	1370	26.8	-0.0222053378892114	0.156877105341654
3	A	26	50	20120618	16	1372	26.84	-0.0220384606888514	0.157775130953761
3	A	26	50	20120618	16	1374	26.88	-0.0217124844627244	0.158444761075544
3	A	26	50	20120618	16	1376	26.92	-0.020816580170961	0.159646135496780
3	A	26	50	20120618	16	1378	26.96	-0.0204799973431162	0.160474864644331
3	A	26	50	20120618	16	1380	27	-0.0201115947101181	0.161000244982752
3	A	26	50	20120618	16	1382	27.04	-0.0189349690262236	0.162304149887260
3	A	26	50	20120618	16	1384	27.08	-0.0184110029013644	0.163222681596022
3	A	26	50	20120618	16	1386	27.12	-0.0174705508823863	0.164065552879196
3	A	26	50	20120618	16	1388	27.16	-0.0170632573764228	0.165137526759475
3	A	26	50	20120618	16	1390	27.2	-0.0165541404939685	0.166492343352228
3	A	26	50	20120618	16	1392	27.24	-0.0159530997299599	0.167697253307370
3	A	26	50	20120618	16	1394	27.28	-0.0155316640883728	0.168687202801031
3	A	26	50	20120618	16	1396	27.32	-0.0148394065495912	0.169386531407625
3	A	26	50	20120618	16	1398	27.36	-0.0146916212323232	0.170286678340075
3	A	26	50	20120618	16	1400	27.4	-0.0144179709080040	0.170821958173434
3	A	26	50	20120618	16	1402	27.44	-0.0145777770405521	0.171763824405974
3	A	26	50	20120618	16	1404	27.48	-0.0146796004170430	0.172831555645566
3	A	26	50	20120618	16	1406	27.52	-0.0149497152074562	0.173422696914638
3	A	26	50	20120618	16	1408	27.56	-0.0152827625013951	0.174508105823759
3	A	26	50	20120618	16	1410	27.6	-0.0158010717720048	0.175370068990025
3	A	26	50	20120618	16	1412	27.64	-0.0164501957971341	0.176198798137576
3	A	26	50	20120618	16	1414	27.68	-0.0173482214092410	0.177241073533045
3	A	26	50	20120618	16	1416	27.72	-0.0179153210477526	0.177767160978248
3	A	26	50	20120618	16	1418	27.76	-0.0184095886878020	0.178807315053373
3	A	26	50	20120618	16	1420	27.8	-0.0195020686647352	0.179691905636638
3	A	26	50	20120618	16	1422	27.84	-0.0204665623142737	0.180442853038258
3	A	26	50	20120618	16	1424	27.88	-0.0211178076597465	0.182273552494750
3	A	26	50	20120618	16	1426	27.92	-0.0219394657394853	0.183638268582440
3	A	26	50	20120618	16	1428	27.96	-0.0226932415682301	0.184650845493099
3	A	26	50	20120618	16	1430	28	-0.0232737762355843	0.185203095889206
3	A	26	50	20120618	16	1432	28.04	-0.0237489519925416	0.186188802742180
3	A	26	50	20120618	16	1434	28.08	-0.024678797409802	0.187016824782949
3	A	26	50	20120618	16	1436	28.12	-0.0252621605042809	0.187099556276348
3	A	26	50	20120618	16	1438	28.16	-0.0264592922848297	0.187740902126884
3	A	26	50	20120618	16	1440	28.2	-0.0273085275290347	0.188720245018827
3	A	26	50	20120618	16	1442	28.24	-0.0280806881340904	0.189758277773609
3	A	26	50	20120618	16	1444	28.28	-0.0288075939051502	0.190186784483008
3	A	26	50	20120618	16	1446	28.32	-0.0298258276700588	0.191456748262019
3	A	26	50	20120618	16	1448	28.36	-0.0304721232680633	0.192203453022952
3	A	26	50	20120618	16	1450	28.4	-0.0310894274880392	0.192974906521227
3	A	26	50	20120618	16	1452	28.44	-0.0320341221477044	0.194092135235502
3	A	26	50	20120618	16	1454	28.48	-0.0326549619015862	0.195352199519576
3	A	26	50	20120618	16	1456	28.52	-0.0334773270881062	0.196586100852747
3	A	26	50	20120618	16	1458	28.56	-0.0347289060908064	0.197113602511512
3	A	26	50	20120618	16	1460	28.6	-0.0351001371509293	0.197858185952101
3	A	26	50	20120618	16	1462	28.64	-0.0355456144230768	0.198487510987357
3	A	26	50	20120618	16	1464	28.68	-0.0362767628348237	0.198932988259505
3	A	26	50	20120618	16	1466	28.72	-0.0366352659728853	0.199097744139521
3	A	26	50	20120618	16	1468	28.76	-0.0369584137718875	0.198763282632020
3	A	26	50	20120618	16	1470	28.8	-0.037145797068902	0.199113300488707
3	A	26	50	20120618	16	1472	28.84	-0.0381435247371562	0.198684086672527
3	A	26	50	20120618	16	1474	28.88	-0.0393173219939259	0.198914603483194
3	A	26	50	20120618	16	1476	28.92	-0.0403928314081106	0.198814901427047
3	A	26	50	20120618	16	1478	28.96	-0.0413919732899272	0.198812780106703
3	A	26	50	20120618	16	1480	29	-0.0424321273650526	0.198806416145672
3	A	26	50	20120618	16	1482	29.04	-0.0431837818734539	0.198703885662400
3	A	26	50	20120618	16	1484	29.08	-0.0440846359126856	0.198118401247578
3	A	26	50	20120618	16	1486	29.12	-0.044302424801291	0.197928896630220
3	A	26	50	20120618	16	1488	29.16	-0.0453249012068868	0.197455135086825
3	A	26	50	20120618	16	1490	29.2	-0.0460468572304782	0.197120673579324
3	A	26	50	20120618	16	1492	29.24	-0.0469569036578653	0.196418516545605
3	A	26	50	20120618	16	1494	29.28	-0.048149792797727	0.195778584908632
3	A	26	50	20120618	16	1496	29.32	-0.0497775526080185	0.194732066872475
3	A	26	50	20120618	16	1498	29.36	-0.0512716692366656	0.193465638627370
3	A	26	50	20120618	16	1500	29.4	-0.0525409259088955	0.192938844075386
3	A	26	50	20120618	16	1502	29.44	-0.0538851358999311	0.192335681991034
3	A	26	50	20120618	16	1504	29.48	-0.0552236890367172	0.191698578781185
3	A	26	50	20120618	16	1506	29.52	-0.0563034410915891	0.191122286754518
3	A	26	50	20120618	16	1508	29.56	-0.0574652175330786	0.190490840398919
3	A	26	50	20120618	16	1510	29.6	-0.058558404616793	0.189445736576325
3	A	26	50	20120618	16	1512	29.64	-0.0602773812018575	0.188856716627596
3	A	26	50	20120618	16	1514	29.68	-0.0612369251039277	0.188124861109068
3	A	26	50	20120618	16	1516	29.72	-0.0624773318194851	0.187496808866018
3	A	26	50	20120618	16	1518	29.76	-0.063784772257899	0.186104515613862
3	A	26	50	20120618	16	1520	29.8	-0.0654345230890854	0.185434814781400
3	A	26	50	20120618	16	1522	29.84	-0.0675243064702041	0.184377407300814
3	A	26	50	20120618	16	1524	29.88	-0.069476557582382	0.183518343272350
3	A	26	50	20120618	16	1526	29.92	-0.0711418647627544	0.183367658817280
3	A	26	50	20120618	16	1528	29.96	-0.07225718428872	0.183041470459118
3	A	26	50	20120618	16	1530	30	-0.073534855531646	0.182257359749461
3	A	26	50	20120618	16	1532	30.04	-0.0753062994398745	0.181415054151711
3	A	26	50	20120618	16	1534	30.08	-0.0767272305166689	0.180217568817772
3	A	26	50	20120618	16	1536	30.12	-0.0782622179172686	0.178898956092215
3	A	26	50	20120618	16	1538	30.16	-0.0787270699152207	0.177882560804937
3	A	26	50	20120618	16	1540	30.2	-0.0793909017613986	0.176794464890048
3	A	26	50	20120618	16	1542	30.24	-0.0803256262154491	0.174452597941436
3	A	26	50	20120618	16	1544	30.28	-0.081115818043425	0.173648263977836
3	A	26	50	20120618	16	1546	30.32	-0.0824292688894791	0.172370168470842
3	A	26	50	20120618	16	1548	30.36	-0.0833907926905365	0.171303992866168
3	A	26	50	20120618	16	1550	30.4	-0.0842677465205641	0.170561389324566
3	A	26	50	20120618	16	1552	30.44	-0.0855773789899997	0.169820270707205
3	A	26	50	20120618	16	1554	30.48	-0.0869272458352848	0.169706426515434
3	A	26	50	20120618	16	1556	30.52	-0.0882392117570983	0.170025048831036
3	A	26	50	20120618	16	1558	30.56	-0.0900522335440606	0.169694122857441
3	A	26	50	20120618	16	1560	30.6	-0.0912331725793203	0.169821331367376
3	A	26	50	20120618	16	1562	30.64	-0.0929393505316453	0.169380874553375
3	A	26	50	20120618	16	1564	30.68	-0.0945138652013134	0.169654737009729
3	A	26	50	20120618	16	1566	30.72	-0.096374121721259	0.169427897154324
3	A	26	50	20120618	16	1568	30.76	-0.09842586275755	0.169665767875515
3	A	26	50	20120618	16	1570	30.8	-0.0998313081958362	0.170173753387120
3	A	26	50	20120618	16	1572	30.84	-0.101665896739625	0.170590592834629
3	A	26	50	20120618	16	1574	30.88	-0.103380772105358	0.171168157653503
3	A	26	50	20120618	16	1576	30.92	-0.105123931742339	0.171387926441095
3	A	26	50	20120618	16	1578	30.96	-0.106368510387906	0.171877173622998
3	A	26	50	20120618	16	1580	31	-0.107747227189863	0.172310064394441
3	A	26	50	20120618	16	1582	31.04	-0.109029494626867	0.172615958787982
3	A	26	50	20120618	16	1584	31.08	-0.110484649671871	0.173030394072435
3	A	26	50	20120618	16	1586	31.12	-0.111475659825704	0.173589361982963
3	A	26	50	20120618	16	1588	31.16	-0.112888176331802	0.174265638908490
3	A	26	50	20120618	16	1590	31.2	-0.114113875226311	0.174609717068216
3	A	26	50	20120618	16	1592	31.24	-0.115084520704845	0.175170664877731
3	A	26	50	20120618	16	1594	31.28	-0.115873015476546	0.175966089295888
3	A	26	50	20120618	16	1596	31.32	-0.116999790132367	0.176390706917990
3	A	26	50	20120618	16	1598	31.36	-0.118178466425927	0.177483257605601
3	A	26	50	20120618	16	1600	31.4	-0.118863582186219	0.177738593864288
3	A	26	50	20120618	16	1602	31.44	-0.120074148995610	0.178732785998636
3	A	26	50	20120618	16	1604	31.48	-0.121297726569775	0.180129746155548
3	A	26	50	20120618	16	1606	31.52	-0.122181256492868	0.180602447038772
3	A	26	50	20120618	16	1608	31.56	-0.122082615096892	0.180695431580498
3	A	26	50	20120618	16	1610	31.6	-0.122691858299563	0.180822993643824
3	A	26	50	20120618	16	1612	31.64	-0.122794813046903	0.180666298781113
3	A	26	50	20120618	16	1614	31.68	-0.123115344550815	0.180549414030183
3	A	26	50	20120618	16	1616	31.72	-0.123474130531589	0.180401345870202
3	A	26	50	20120618	16	1618	31.76	-0.124586550919752	0.180268975480764
3	A	26	50	20120618	16	1620	31.8	-0.125706961614542	0.180043761970956
3	A	26	50	20120618	16	1622	31.84	-0.126838686017831	0.179821376888273
3	A	26	50	20120618	16	1624	31.88	-0.128362288999254	0.179361262505755
3	A	26	50	20120618	16	1626	31.92	-0.130442243596114	0.178924624068372
3	A	26	50	20120618	16	1628	31.96	-0.132529481392821	0.178821527899675
3	A	26	50	20120618	16	1630	32	-0.134352897649466	0.178485864310646
3	A	26	50	20120618	16	1632	32.04	-0.135432154729591	0.178226851096697
3	A	26	50	20120618	16	1634	32.08	-0.137470390026361	0.177718794874415
3	A	26	50	20120618	16	1636	32.12	-0.138965072340434	0.177047184853644
3	A	26	50	20120618	16	1638	32.16	-0.140948365440306	0.177035305459720
3	A	26	50	20120618	16	1640	32.2	-0.141966528494536	0.176693136488304
3	A	26	50	20120618	16	1642	32.24	-0.143965095100882	0.176356270817746
3	A	26	50	20120618	16	1644	32.28	-0.145252595128066	0.175881943588926
3	A	26	50	20120618	16	1646	32.32	-0.147711346827608	0.174874175004379
3	A	26	50	20120618	16	1648	32.36	-0.148851132248203	0.174615444633143
3	A	26	50	20120618	16	1650	32.4	-0.150812717169892	0.173635323923740
3	A	26	50	20120618	16	1652	32.44	-0.152778544732269	0.173367966849774
3	A	26	50	20120618	16	1654	32.48	-0.154421790181068	0.172448798744909
3	A	26	50	20120618	16	1656	32.52	-0.156265146848944	0.171738227140495
3	A	26	50	20120618	16	1658	32.56	-0.157552929718841	0.171274930777462
3	A	26	50	20120618	16	1660	32.6	-0.158707776513875	0.170982754255475
3	A	26	50	20120618	16	1662	32.64	-0.160004044665146	0.170897052913596
3	A	26	50	20120618	16	1664	32.68	-0.160613075735782	0.170406815782199
3	A	26	50	20120618	16	1666	32.72	-0.160982609739630	0.169437655227905
3	A	26	50	20120618	16	1668	32.76	-0.161528708306740	0.168943882562602
3	A	26	50	20120618	16	1670	32.8	-0.161836724020625	0.168211602780005
3	A	26	50	20120618	16	1672	32.84	-0.162622319654523	0.166943760321338
3	A	26	50	20120618	16	1674	32.88	-0.163609864985128	0.166258856693081
3	A	26	50	20120618	16	1676	32.92	-0.163908334757467	0.164926596806647
3	A	26	50	20120618	16	1678	32.96	-0.164668714963548	0.163954084566210
3	A	26	50	20120618	16	1680	33	-0.165293528657540	0.162670247352152
3	A	26	50	20120618	16	1682	33.04	-0.165537876476847	0.161874356243520
3	A	26	50	20120618	16	1684	33.08	-0.166026070069646	0.160642286316912
3	A	26	50	20120618	16	1686	33.12	-0.166197147484287	0.159496815757797
3	A	26	50	20120618	16	1688	33.16	-0.167087543414224	0.158026592267286
3	A	26	50	20120618	16	1690	33.2	-0.167168542496009	0.156565320748625
3	A	26	50	20120618	16	1692	33.24	-0.167685646149557	0.155485360097253
3	A	26	50	20120618	16	1694	33.28	-0.168235333990689	0.153887740006403
3	A	26	50	20120618	16	1696	33.32	-0.168726496724862	0.152778565945472
3	A	26	50	20120618	16	1698	33.36	-0.169512283277591	0.151715593534518
3	A	26	50	20120618	16	1700	33.4	-0.170115664565046	0.150646935985043
3	A	26	50	20120618	16	1702	33.44	-0.170457776967919	0.149362957349629
3	A	26	50	20120618	16	1704	33.48	-0.170633747561485	0.147246685748487
3	A	26	50	20120618	16	1706	33.52	-0.170750582814941	0.146732456484005
3	A	26	50	20120618	16	1708	33.56	-0.170907991855501	0.145121235901325
3	A	26	50	20120618	16	1710	33.6	-0.171022161316391	0.144536133324165
3	A	26	50	20120618	16	1712	33.64	-0.171402181713804	0.143628611267986
3	A	26	50	20120618	16	1714	33.68	-0.171346603120803	0.142689997726639
3	A	26	50	20120618	16	1716	33.72	-0.171739047384361	0.142058551371040
3	A	26	50	20120618	16	1718	33.76	-0.172345179317195	0.141165334085045
3	A	26	50	20120618	16	1720	33.8	-0.173131128504483	0.139704805028504
3	A	26	50	20120618	16	1722	33.84	-0.173511056978015	0.138531502746481
3	A	26	50	20120618	16	1724	33.88	-0.174135715108515	0.136703348874401
3	A	26	50	20120618	16	1726	33.92	-0.175130260796254	0.135488185870932
3	A	26	50	20120618	16	1728	33.96	-0.175681238400155	0.133732298311890
3	A	26	50	20120618	16	1730	34	-0.176500704448872	0.132463112350338
3	A	26	50	20120618	16	1732	34.04	-0.177152091215701	0.130686011587860
3	A	26	50	20120618	16	1734	34.08	-0.177925241770250	0.130375308868207
3	A	26	50	20120618	16	1736	34.12	-0.178670249474908	0.129361600586698
3	A	26	50	20120618	16	1738	34.16	-0.179683109228280	0.127388489824475
3	A	26	50	20120618	16	1740	34.2	-0.180001872965239	0.126000580634362
3	A	26	50	20120618	16	1742	34.24	-0.180315899086764	0.123930101268370
3	A	26	50	20120618	16	1744	34.28	-0.180522869241617	0.122769951172478
3	A	26	50	20120618	16	1746	34.32	-0.180408883628490	0.121790749701891
3	A	26	50	20120618	16	1748	34.36	-0.180404782409159	0.120206689090676
3	A	26	50	20120618	16	1750	34.4	-0.180398559869484	0.119041942800705
3	A	26	50	20120618	16	1752	34.44	-0.180913616448901	0.117832507362164
3	A	26	50	20120618	16	1754	34.48	-0.180688049385702	0.116498196866065
3	A	26	50	20120618	16	1756	34.52	-0.181205156574784	0.115382877340099
3	A	26	50	20120618	16	1758	34.56	-0.180829046477871	0.114081730152038
3	A	26	50	20120618	16	1760	34.6	-0.181174397429802	0.112740772852195
3	A	26	50	20120618	16	1762	34.64	-0.180960356207137	0.111430291854622
3	A	26	50	20120618	16	1764	34.68	-0.181175033825905	0.110576389705662
3	A	26	50	20120618	16	1766	34.72	-0.181768862100746	0.109061908401716
3	A	26	50	20120618	16	1768	34.76	-0.182171276569919	0.107286292563479
3	A	26	50	20120618	16	1770	34.8	-0.182772175912571	0.106147992067125
3	A	26	50	20120618	16	1772	34.84	-0.183183429216509	0.104089179963022
3	A	26	50	20120618	16	1774	34.88	-0.184378510387393	0.102294472241692
3	A	26	50	20120618	16	1776	34.92	-0.185277950213062	0.101331392805716
3	A	26	50	20120618	16	1778	34.96	-0.186515033526748	0.0998581358271145
3	A	26	50	20120618	16	1780	35	-0.187338247241405	0.0991395739160725
3	A	26	50	20120618	16	1782	35.04	-0.188338520494072	0.0980629331310385
3	A	26	50	20120618	16	1784	35.08	-0.189783210358714	0.0970552352571695
3	A	26	50	20120618	16	1786	35.12	-0.191415142099015	0.0956396781919118
3	A	26	50	20120618	16	1788	35.16	-0.192940937111459	0.094101155257406
3	A	26	50	20120618	16	1790	35.2	-0.194463338011354	0.092778158469806
3	A	26	50	20120618	16	1792	35.24	-0.195805143839333	0.0916173719778103
3	A	26	50	20120618	16	1794	35.28	-0.197754990788455	0.0903392764708156
3	A	26	50	20120618	16	1796	35.32	-0.199231359036894	0.0895912282069983
3	A	26	50	20120618	16	1798	35.36	-0.200498706520815	0.0889631052532703
3	A	26	50	20120618	16	1800	35.4	-0.202580358173950	0.0881005056909009
3	A	26	50	20120618	16	1802	35.44	-0.203951084669280	0.0878470079098455
3	A	26	50	20120618	16	1804	35.48	-0.205932397870165	0.0871879843897796
3	A	26	50	20120618	16	1806	35.52	-0.207466890296018	0.0867495074747658
3	A	26	50	20120618	16	1808	35.56	-0.209246465932230	0.0866245617065302
3	A	26	50	20120618	16	1810	35.6	-0.211265538635230	0.0862035503290117
3	A	26	50	20120618	16	1812	35.64	-0.213146089119796	0.0864881608084393
3	A	26	50	20120618	16	1814	35.68	-0.214523533129547	0.0864358349066315
3	A	26	50	20120618	16	1816	35.72	-0.216105967395164	0.086403378705375
3	A	26	50	20120618	16	1818	35.76	-0.217493805874599	0.0869629123013279
3	A	26	50	20120618	16	1820	35.8	-0.218663148358648	0.087897919598091
3	A	26	50	20120618	16	1822	35.84	-0.219976599204702	0.0886011372919809
3	A	26	50	20120618	16	1824	35.88	-0.220689574972172	0.0895031934127406
3	A	26	50	20120618	16	1826	35.92	-0.220707252641702	0.0902378773583934
3	A	26	50	20120618	16	1828	35.96	-0.221262402175611	0.0912426053837814
3	A	26	50	20120618	16	1830	36	-0.221538032398918	0.0921732993291792
3	A	26	50	20120618	16	1832	36.04	-0.222548700121268	0.093621948991796
3	A	26	50	20120618	16	1834	36.08	-0.223001389882583	0.0944632646400518
3	A	26	50	20120618	16	1836	36.12	-0.224034048625828	0.0954331323011273
3	A	26	50	20120618	16	1838	36.16	-0.224295183160120	0.0962566995691752
3	A	26	50	20120618	16	1840	36.2	-0.224974500644806	0.0971514017794105
3	A	26	50	20120618	16	1842	36.24	-0.225652545337286	0.0980304062191035
3	A	26	50	20120618	16	1844	36.28	-0.225682738796843	0.0990354170872035
3	A	26	50	20120618	16	1846	36.32	-0.226313902309730	0.0995257249292785
3	A	26	50	20120618	16	1848	36.36	-0.227256829202442	0.101344757123881
3	A	26	50	20120618	16	1850	36.4	-0.227473840273588	0.103647874620883
3	A	26	50	20120618	16	1852	36.44	-0.227971219183475	0.104653804727799
3	A	26	50	20120618	16	1854	36.48	-0.228190280864286	0.106560306031234
3	A	26	50	20120618	16	1856	36.52	-0.229081588961972	0.107926082779097
3	A	26	50	20120618	16	1858	36.56	-0.229465760076191	0.109497769021640
3	A	26	50	20120618	16	1860	36.6	-0.230090983892116	0.111010836112023
3	A	26	50	20120618	16	1862	36.64	-0.230793989453971	0.112687951975641
3	A	26	50	20120618	16	1864	36.68	-0.231658498204650	0.114045172731450
3	A	26	50	20120618	16	1866	36.72	-0.232402020985068	0.115353673830037
3	A	26	50	20120618	16	1868	36.76	-0.232677863340409	0.116466589192947
3	A	26	50	20120618	16	1870	36.8	-0.233248286380792	0.117187343135009
3	A	26	50	20120618	16	1872	36.84	-0.234061529889835	0.118526532667898
3	A	26	50	20120618	16	1874	36.88	-0.234445347450663	0.120201810053885
3	A	26	50	20120618	16	1876	36.92	-0.234408012212616	0.121016962751237
3	A	26	50	20120618	16	1878	36.96	-0.234687531523219	0.122263379874435
3	A	26	50	20120618	16	1880	37	-0.234479147154803	0.122757435382450
3	A	26	50	20120618	16	1882	37.04	-0.234626083943934	0.123405286615373
3	A	26	50	20120618	16	1884	37.08	-0.234796072414131	0.124102211058910
3	A	26	50	20120618	16	1886	37.12	-0.235229882424389	0.124765830773054
3	A	26	50	20120618	16	1888	37.16	-0.235975031550403	0.125904414112120
3	A	26	50	20120618	16	1890	37.2	-0.236591204399529	0.126952770625908
3	A	26	50	20120618	16	1892	37.24	-0.237187648969460	0.128412592575667
3	A	26	50	20120618	16	1894	37.28	-0.237377507140209	0.129694930723349
3	A	26	50	20120618	16	1896	37.32	-0.238377568260841	0.131079233668878
3	A	26	50	20120618	16	1898	37.36	-0.238514181290966	0.132221069699138
3	A	26	50	20120618	16	1900	37.4	-0.239259330416981	0.132989129084863
3	A	26	50	20120618	16	1902	37.44	-0.239435046452105	0.134617949555326
3	A	26	50	20120618	16	1904	37.48	-0.239593579792447	0.135299459071034
3	A	26	50	20120618	16	1906	37.52	-0.239594216188551	0.135980473611994
3	A	26	50	20120618	16	1908	37.56	-0.239632399954735	0.137113258675455
3	A	26	50	20120618	16	1910	37.6	-0.239632824218803	0.137982575752246
3	A	26	50	20120618	16	1912	37.64	-0.239198236391086	0.139333573968381
3	A	26	50	20120618	16	1914	37.68	-0.239195054410571	0.140749555297707
3	A	26	50	20120618	16	1916	37.72	-0.239064381077407	0.141443085628695
3	A	26	50	20120618	16	1918	37.76	-0.238801408065484	0.142652167513846
3	A	26	50	20120618	16	1920	37.8	-0.238774396586443	0.143884088948029
3	A	26	50	20120618	16	1922	37.84	-0.238826863909607	0.144608024870608
3	A	26	50	20120618	16	1924	37.88	-0.238876573516324	0.145845249605650
3	A	26	50	20120618	16	1926	37.92	-0.238815196647717	0.147235987222888
3	A	26	50	20120618	16	1928	37.96	-0.239065017473510	0.147710243741029
3	A	26	50	20120618	16	1930	38	-0.238702483826796	0.148436230273274
3	A	26	50	20120618	16	1932	38.04	-0.238588003238922	0.148965075434923
3	A	26	50	20120618	16	1934	38.08	-0.238596276388262	0.149620068446336
3	A	26	50	20120618	16	1936	38.12	-0.238318878398002	0.150521134617602
3	A	26	50	20120618	16	1938	38.16	-0.238349142568237	0.151183835092930
3	A	26	50	20120618	16	1940	38.2	-0.238244773607334	0.151674284356361
3	A	26	50	20120618	16	1942	38.24	-0.238573083285839	0.152753117172417
3	A	26	50	20120618	16	1944	38.28	-0.238509797228923	0.153824737499306
3	A	26	50	20120618	16	1946	38.32	-0.238243854368519	0.154619596232037
3	A	26	50	20120618	16	1948	38.36	-0.238363355414539	0.155736117839531
3	A	26	50	20120618	16	1950	38.4	-0.238118908600283	0.157287297985420
3	A	26	50	20120618	16	1952	38.44	-0.238114736670274	0.158490723016321
3	A	26	50	20120618	16	1954	38.48	-0.238400407809873	0.159499057286293
3	A	26	50	20120618	16	1956	38.52	-0.238426570760777	0.160534968720732
3	A	26	50	20120618	16	1958	38.56	-0.238170668816666	0.161749707460132
3	A	26	50	20120618	16	1960	38.6	-0.238023519895501	0.162759526654345
3	A	26	50	20120618	16	1962	38.64	-0.238566012218027	0.163322949337594
3	A	26	50	20120618	16	1964	38.68	-0.238485967730397	0.164477796132628
3	A	26	50	20120618	16	1966	38.72	-0.238569052777186	0.164886857405544
3	A	26	50	20120618	16	1968	38.76	-0.238431944772314	0.165574094486180
3	A	26	50	20120618	16	1970	38.8	-0.238323474592080	0.166886060407993
3	A	26	50	20120618	16	1972	38.84	-0.238317252052406	0.167508880060862
3	A	26	50	20120618	16	1974	38.88	-0.238114029563493	0.168532346415952
3	A	26	50	20120618	16	1976	38.92	-0.238125201850635	0.169385258615419
3	A	26	50	20120618	16	1978	38.96	-0.237881603564517	0.171410765990128
3	A	26	50	20120618	16	1980	39	-0.237663107569130	0.171811695535060
3	A	26	50	20120618	16	1982	39.04	-0.237373971606303	0.172823494628260
3	A	26	50	20120618	16	1984	39.08	-0.237622731771924	0.174230778544178
3	A	26	50	20120618	16	1986	39.12	-0.237745273377104	0.175781251583285
3	A	26	50	20120618	16	1988	39.16	-0.237903877428124	0.176991606260642
3	A	26	50	20120618	16	1990	39.2	-0.238208852582850	0.178409143224887
3	A	26	50	20120618	16	1992	39.24	-0.238186861561955	0.179399870536008
3	A	26	50	20120618	16	1994	39.28	-0.238272067929088	0.180738777226184
3	A	26	50	20120618	16	1996	39.32	-0.238270653715526	0.181632560197604
3	A	26	50	20120618	16	1998	39.36	-0.238139485407615	0.182808832328108
3	A	26	50	20120618	16	2000	39.4	-0.238287270724883	0.183803731569237
3	A	26	50	20120618	16	2002	39.44	-0.238736778505684	0.184501150987522
3	A	26	50	20120618	16	2004	39.48	-0.239204812484151	0.185650977324409
3	A	26	50	20120618	16	2006	39.52	-0.239548678511842	0.185623895134690
3	A	26	50	20120618	16	2008	39.56	-0.240094847789631	0.186842664382743
3	A	26	50	20120618	16	2010	39.6	-0.240682594946153	0.188410178695277
3	A	26	50	20120618	16	2012	39.64	-0.241158619231248	0.189529387308539
3	A	26	50	20120618	16	2014	39.68	-0.241992793101013	0.190407826062807
3	A	26	50	20120618	16	2016	39.72	-0.242712910646974	0.191223544445584
3	A	26	50	20120618	16	2018	39.76	-0.243205339809392	0.191220433175747
3	A	26	50	20120618	16	2020	39.8	-0.244251999266904	0.191517276602489
3	A	26	50	20120618	16	2022	39.84	-0.245089850091932	0.192318499296251
3	A	26	50	20120618	16	2024	39.88	-0.245885981616870	0.192764047279077
3	A	26	50	20120618	16	2026	39.92	-0.246496356190391	0.193391109572633
3	A	26	50	20120618	16	2028	39.96	-0.247122923509200	0.193987836985277
3	A	26	50	20120618	16	2030	40	-0.247366733927353	0.194896610620458
3	A	26	50	20120618	16	2032	40.04	-0.248103327061315	0.195848588479969
3	A	26	50	20120618	16	2034	40.08	-0.248512529755588	0.196934209521125
3	A	26	50	20120618	16	2036	40.12	-0.249021788059398	0.197977757708800
3	A	26	50	20120618	16	2038	40.16	-0.249306893513573	0.198436528588434
3	A	26	50	20120618	16	2040	40.2	-0.249688024068632	0.198401880356156
3	A	26	50	20120618	16	2042	40.24	-0.250443567664330	0.198352029328082
3	A	26	50	20120618	16	2044	40.28	-0.250771028814698	0.198602981524725
3	A	26	50	20120618	16	2046	40.32	-0.250860407111840	0.198673409360131
3	A	26	50	20120618	16	2048	40.36	-0.251816769033394	0.198716896427174
3	A	26	50	20120618	16	2050	40.4	-0.252661690926234	0.198854852960184
3	A	26	50	20120618	16	2052	40.44	-0.254075055960470	0.199449671184518
3	A	26	50	20120618	16	2054	40.48	-0.255376839544634	0.199465934640485
3	A	26	50	20120618	16	2056	40.52	-0.256919958673218	0.199984738885842
3	A	26	50	20120618	16	2058	40.56	-0.257889826334293	0.200368273603957
3	A	26	50	20120618	16	2060	40.6	-0.259147415744633	0.200492370844055
3	A	26	50	20120618	16	2062	40.64	-0.260604833531337	0.200985153559864
3	A	26	50	20120618	16	2064	40.68	-0.261644987606462	0.200876966222343
3	A	26	50	20120618	16	2066	40.72	-0.263116901082180	0.201696078717669
3	A	26	50	20120618	16	2068	40.76	-0.264184985875163	0.201753707920336
3	A	26	50	20120618	16	2070	40.8	-0.265950985061176	0.201458490839191
3	A	26	50	20120618	16	2072	40.84	-0.267023029652133	0.201454177487825
3	A	26	50	20120618	16	2074	40.88	-0.268123994910440	0.201932888778689
3	A	26	50	20120618	16	2076	40.92	-0.269042597329880	0.201609670269008
3	A	26	50	20120618	16	2078	40.96	-0.269334703141188	0.201352919796760
3	A	26	50	20120618	16	2080	41	-0.270409859001982	0.200915574252596
3	A	26	50	20120618	16	2082	41.04	-0.271370180721512	0.200795295389116
3	A	26	50	20120618	16	2084	41.08	-0.271683429025577	0.200723877604216
3	A	26	50	20120618	16	2086	41.12	-0.272522906196202	0.200353919336299
3	A	26	50	20120618	16	2088	41.16	-0.273393991039946	0.200271965660360
3	A	26	50	20120618	16	2090	41.2	-0.274590132871001	0.200270834289510
3	A	26	50	20120618	16	2092	41.24	-0.275808124301595	0.199911270491276
3	A	26	50	20120618	16	2094	41.28	-0.276959718405435	0.199809022850717
3	A	26	50	20120618	16	2096	41.32	-0.277888573873202	0.199431710672276
3	A	26	50	20120618	16	2098	41.36	-0.278991801873209	0.199192567158878
3	A	26	50	20120618	16	2100	41.4	-0.280053805547873	0.198518058000305
3	A	26	50	20120618	16	2102	41.44	-0.281004793457891	0.198237407318852
3	A	26	50	20120618	16	2104	41.48	-0.282584399296383	0.198212022185407
3	A	26	50	20120618	16	2106	41.52	-0.283128376543150	0.197734512976072
