# Supplementary material for: How Do Ants Make Sense of Gravity? A Boltzmann Walker Analysis of Lasius niger Trajectories on Various Inclines
Source: PLoS One. 2013 Oct 29;8(10):e76531. doi: 10.1371/journal.pone.0076531 (PMC3812222; doi:10.1371/journal.pone.0076531)
Supplement: Dataset S3 — Trajectories for . (ZIP) [file pone.0076531.s007.zip › Incline3/3-A-26-50-20120618-17.txt]

Pente	Colonie	Temperature	Humidite	Date	Indiv	Frame	Time	X	Y
3	A	26	50	20120618	17	20	0	0	0
3	A	26	50	20120618	17	22	0.04	0.000298653620102000	0.000834272864715099
3	A	26	50	20120618	17	24	0.08	0.00133912094353150	0.00224492048759070
3	A	26	50	20120618	17	26	0.12	0.0015678197826638	0.0032933979166375
3	A	26	50	20120618	17	28	0.16	0.0013854541153687	0.004340130913255
3	A	26	50	20120618	17	30	0.2	0.00111426593686160	0.0051345781098402
3	A	26	50	20120618	17	32	0.24	0.0011872817830869	0.0063784779328967
3	A	26	50	20120618	17	34	0.28	0.00112987885459020	0.0074053242584002
3	A	26	50	20120618	17	36	0.32	0.0011835129039432	0.008821765207134
3	A	26	50	20120618	17	38	0.36	0.0009386771809574	0.0096404887937308
3	A	26	50	20120618	17	40	0.4	0.0008798812521017	0.010150136006271
3	A	26	50	20120618	17	42	0.44	0.000957620571625298	0.0116813474566593
3	A	26	50	20120618	17	44	0.48	0.0014738792325696	0.0129453008280302
3	A	26	50	20120618	17	46	0.52	0.0015735247201745	0.0134418877783219
3	A	26	50	20120618	17	48	0.56	0.00191792107795140	0.0140848953297939
3	A	26	50	20120618	17	50	0.6	0.0026423661174126	0.014025130664648
3	A	26	50	20120618	17	52	0.64	0.0030200742756512	0.0148627976419128
3	A	26	50	20120618	17	54	0.68	0.0045001053372171	0.0164001326370261
3	A	26	50	20120618	17	56	0.72	0.0056070880742325	0.0173283446376219
3	A	26	50	20120618	17	58	0.76	0.0064171637448954	0.0184922282573193
3	A	26	50	20120618	17	60	0.8	0.0073182299161614	0.0192597926682973
3	A	26	50	20120618	17	62	0.84	0.0085975557889554	0.0205247784155688
3	A	26	50	20120618	17	64	0.88	0.0093133670546183	0.0216006343120763
3	A	26	50	20120618	17	66	0.92	0.0103579051917871	0.0223105695203876
3	A	26	50	20120618	17	68	0.96	0.0114130852860127	0.0230487536446073
3	A	26	50	20120618	17	70	1	0.0123857389478061	0.0230441291662584
3	A	26	50	20120618	17	72	1.04	0.0131975965275576	0.0233567127899497
3	A	26	50	20120618	17	74	1.08	0.0139544765550719	0.0237848023063478
3	A	26	50	20120618	17	76	1.12	0.0146411479502821	0.0233485881330339
3	A	26	50	20120618	17	78	1.16	0.0156891721238821	0.0244189144545125
3	A	26	50	20120618	17	80	1.2	0.016387998684661	0.0252554995584021
3	A	26	50	20120618	17	82	1.24	0.016688717056564	0.0262684441645875
3	A	26	50	20120618	17	84	1.28	0.017686303303462	0.0273047798630945
3	A	26	50	20120618	17	86	1.32	0.0185248612352711	0.0279389839351407
3	A	26	50	20120618	17	88	1.36	0.0190417209369794	0.0285198368005464
3	A	26	50	20120618	17	90	1.4	0.0196600999592627	0.029688033771609
3	A	26	50	20120618	17	92	1.44	0.0206033026236196	0.0300364323537675
3	A	26	50	20120618	17	94	1.48	0.0216454578109358	0.0309276485275716
3	A	26	50	20120618	17	96	1.52	0.022910415273936	0.0309970015606703
3	A	26	50	20120618	17	98	1.56	0.0239424446921456	0.0313528813325737
3	A	26	50	20120618	17	100	1.6	0.0246754881500661	0.0310067667053185
3	A	26	50	20120618	17	102	1.64	0.0256033536683391	0.0313754521810292
3	A	26	50	20120618	17	104	1.68	0.0264810853158259	0.0309342882602469
3	A	26	50	20120618	17	106	1.72	0.0269761449154702	0.0313480022957835
3	A	26	50	20120618	17	108	1.76	0.0278524467930456	0.0310536492991248
3	A	26	50	20120618	17	110	1.8	0.0284848328228467	0.0308479315010916
3	A	26	50	20120618	17	112	1.84	0.0292684330721191	0.0301808624493587
3	A	26	50	20120618	17	114	1.88	0.0305785640518354	0.0300663076152726
3	A	26	50	20120618	17	116	1.92	0.0312424029690812	0.0299784778819814
3	A	26	50	20120618	17	118	1.96	0.0319443761550363	0.0294931622137818
3	A	26	50	20120618	17	120	2	0.0331379582595436	0.0291857263274576
3	A	26	50	20120618	17	122	2.04	0.034033897906646	0.0288155912828455
3	A	26	50	20120618	17	124	2.08	0.0348500122692202	0.0285283927925987
3	A	26	50	20120618	17	126	2.12	0.0354830637572131	0.0285933971189932
3	A	26	50	20120618	17	128	2.16	0.0361587184287725	0.0286658614219292
3	A	26	50	20120618	17	130	2.2	0.0366719294594899	0.0290188561981653
3	A	26	50	20120618	17	132	2.24	0.0369198198837705	0.0292848909824512
3	A	26	50	20120618	17	134	2.28	0.037330415578402	0.0297239547960933
3	A	26	50	20120618	17	136	2.32	0.0372983836412143	0.0304307080238893
3	A	26	50	20120618	17	138	2.36	0.0372192301081283	0.0308941033818721
3	A	26	50	20120618	17	140	2.4	0.0377639427459475	0.0319502804966592
3	A	26	50	20120618	17	142	2.44	0.0375274791672509	0.0330279183022553
3	A	26	50	20120618	17	144	2.48	0.0378770515466661	0.0335305510155261
3	A	26	50	20120618	17	146	2.52	0.0380092380883411	0.0352245384469435
3	A	26	50	20120618	17	148	2.56	0.0383966548226854	0.0371676042420338
3	A	26	50	20120618	17	150	2.6	0.0384372286097899	0.0382851299411566
3	A	26	50	20120618	17	152	2.64	0.0384454734748585	0.039277441171467
3	A	26	50	20120618	17	154	2.68	0.0382007650310933	0.0410849970230107
3	A	26	50	20120618	17	156	2.72	0.0382726282932653	0.0422575002743708
3	A	26	50	20120618	17	158	2.76	0.0383019449404133	0.0434920662879156
3	A	26	50	20120618	17	160	2.8	0.0385359195032401	0.0452353037066426
3	A	26	50	20120618	17	162	2.84	0.0384857502771149	0.046562083515522
3	A	26	50	20120618	17	164	2.88	0.0384939385736411	0.0479241267395792
3	A	26	50	20120618	17	166	2.92	0.0389277697971025	0.0490578098286521
3	A	26	50	20120618	17	168	2.96	0.0385781196359413	0.0504091474560421
3	A	26	50	20120618	17	170	3	0.0387961560119202	0.0515025113164518
3	A	26	50	20120618	17	172	3.04	0.0377705754075551	0.0527226877069995
3	A	26	50	20120618	17	174	3.08	0.0372866880950535	0.0536516280275799
3	A	26	50	20120618	17	176	3.12	0.0367752165470178	0.054882651436151
3	A	26	50	20120618	17	178	3.16	0.0359708825834181	0.0561900211638868
3	A	26	50	20120618	17	180	3.2	0.035275938038868	0.0571515449649443
3	A	26	50	20120618	17	182	3.24	0.0344508151359014	0.0578208215333373
3	A	26	50	20120618	17	184	3.28	0.033450612593913	0.0584902395230867
3	A	26	50	20120618	17	186	3.32	0.0325646077970863	0.0589973765065537
3	A	26	50	20120618	17	188	3.36	0.0315551421562644	0.0593288681655739
3	A	26	50	20120618	17	190	3.4	0.0303023610720361	0.0605020290262405
3	A	26	50	20120618	17	192	3.44	0.0291308972676444	0.0607747601117441
3	A	26	50	20120618	17	194	3.48	0.0278561251625213	0.0613378999522811
3	A	26	50	20120618	17	196	3.52	0.0264371739847142	0.062086938165592
3	A	26	50	20120618	17	198	3.56	0.0253293497906293	0.0622557245542613
3	A	26	50	20120618	17	200	3.6	0.0236911955106544	0.0630039142394347
3	A	26	50	20120618	17	202	3.64	0.0224966093145178	0.0634489672475136
3	A	26	50	20120618	17	204	3.68	0.0216869013393812	0.0633452346827135
3	A	26	50	20120618	17	206	3.72	0.0206427874662811	0.0634856660894571
3	A	26	50	20120618	17	208	3.76	0.0192021281102916	0.0632681600435642
3	A	26	50	20120618	17	210	3.8	0.0184471502000187	0.0633168797007879
3	A	26	50	20120618	17	212	3.84	0.0169422855482975	0.0642037330257521
3	A	26	50	20120618	17	214	3.88	0.0163022124899675	0.0644524931913735
3	A	26	50	20120618	17	216	3.92	0.0162237943479339	0.0653432356036342
3	A	26	50	20120618	17	218	3.96	0.015341325085013	0.0662231592821427
3	A	26	50	20120618	17	220	4	0.0151532346812174	0.067253696705044
3	A	26	50	20120618	17	222	4.04	0.0147932466189154	0.0684322315772476
3	A	26	50	20120618	17	224	4.08	0.0143334857897879	0.0692674661071852
3	A	26	50	20120618	17	226	4.12	0.0127714161994687	0.0699862401502613
3	A	26	50	20120618	17	228	4.16	0.0120928765322421	0.0706482335188082
3	A	26	50	20120618	17	230	4.2	0.010996295335978	0.0711931300043905
3	A	26	50	20120618	17	232	4.24	0.0102182657446384	0.0718894180518249
3	A	26	50	20120618	17	234	4.28	0.0098846527652746	0.0725846454390875
3	A	26	50	20120618	17	236	4.32	0.0096764098182151	0.0734469621587445
3	A	26	50	20120618	17	238	4.36	0.0094096184296735	0.0746103649458307
3	A	26	50	20120618	17	240	4.4	0.0092146690901003	0.0761684747381753
3	A	26	50	20120618	17	242	4.44	0.0099638487247675	0.0769675761115942
3	A	26	50	20120618	17	244	4.48	0.0101485450160134	0.077848206896884
3	A	26	50	20120618	17	246	4.52	0.0104576921007482	0.078588971960855
3	A	26	50	20120618	17	248	4.56	0.0104977143445633	0.0797026651412238
3	A	26	50	20120618	17	250	4.6	0.0108185994018658	0.0810721895550257
3	A	26	50	20120618	17	252	4.64	0.0101469186704167	0.0825454465336277
3	A	26	50	20120618	17	254	4.68	0.0101916785296658	0.0834916261175337
3	A	26	50	20120618	17	256	4.72	0.0101790920289607	0.0857303261867707
3	A	26	50	20120618	17	258	4.76	0.010087521700797	0.0864802129282187
3	A	26	50	20120618	17	260	4.8	0.0098363573721196	0.0874899614117527
3	A	26	50	20120618	17	262	4.84	0.0096218918853857	0.0885248121860197
3	A	26	50	20120618	17	264	4.88	0.009384304006907	0.0893026296453247
3	A	26	50	20120618	17	266	4.92	0.0088049007104027	0.0905930995209907
3	A	26	50	20120618	17	268	4.96	0.0081609385647761	0.0910648104547197
3	A	26	50	20120618	17	270	5	0.0073202593126235	0.0912886097509657
3	A	26	50	20120618	17	272	5.04	0.0063469975389983	0.0918609419796577
3	A	26	50	20120618	17	274	5.08	0.0056411635500179	0.0916530525859887
3	A	26	50	20120618	17	276	5.12	0.0056876204655418	0.0915429560601577
3	A	26	50	20120618	17	278	5.16	0.0055836757687074	0.0916675482750037
3	A	26	50	20120618	17	280	5.2	0.0054972673200464	0.0920875697030277
3	A	26	50	20120618	17	282	5.24	0.0051624522591546	0.0923911306441917
3	A	26	50	20120618	17	284	5.28	0.0051449867216593	0.0926574977686647
3	A	26	50	20120618	17	286	5.32	0.0053799583050476	0.0923564824119137
3	A	26	50	20120618	17	288	5.36	0.0058235263888859	0.0931118845862547
3	A	26	50	20120618	17	290	5.4	0.005836112889591	0.0939461291666987
3	A	26	50	20120618	17	292	5.44	0.0062948837692248	0.0941405835315247
3	A	26	50	20120618	17	294	5.48	0.0067504019576652	0.0957704646621597
3	A	26	50	20120618	17	296	5.52	0.0074029200953442	0.0963864960899297
3	A	26	50	20120618	17	298	5.56	0.0079384120607367	0.0971393526798587
3	A	26	50	20120618	17	300	5.6	0.0086856825070947	0.0976281048870157
3	A	26	50	20120618	17	302	5.64	0.0092070323368635	0.0988221961084047
3	A	26	50	20120618	17	304	5.68	0.0101903350267815	0.0999347579179237
3	A	26	50	20120618	17	306	5.72	0.0111020785104435	0.100860077851785
3	A	26	50	20120618	17	308	5.76	0.0127140698395144	0.102049643589775
3	A	26	50	20120618	17	310	5.8	0.0134636737382503	0.102485150656308
3	A	26	50	20120618	17	312	5.84	0.014737597315236	0.103785095762841
3	A	26	50	20120618	17	314	5.88	0.0154391179528512	0.104497788687599
3	A	26	50	20120618	17	316	5.92	0.0164958183266563	0.105419573087554
3	A	26	50	20120618	17	318	5.96	0.0173597613919101	0.106351681246514
3	A	26	50	20120618	17	320	6	0.0183632166250919	0.107524700685824
3	A	26	50	20120618	17	322	6.04	0.0194759905666452	0.108398896799405
3	A	26	50	20120618	17	324	6.08	0.0208711122459262	0.108949732981950
3	A	26	50	20120618	17	326	6.12	0.0215507832840027	0.109480628753264
3	A	26	50	20120618	17	328	6.16	0.0225120949530258	0.110765088221290
3	A	26	50	20120618	17	330	6.2	0.0236893570330233	0.111133561564966
3	A	26	50	20120618	17	332	6.24	0.0246208995065585	0.112070195207326
3	A	26	50	20120618	17	334	6.28	0.0261331887794821	0.112577402901471
3	A	26	50	20120618	17	336	6.32	0.02701389027545	0.113205667276555
3	A	26	50	20120618	17	338	6.36	0.0281780001693174	0.113901248217208
3	A	26	50	20120618	17	340	6.4	0.0296589646118345	0.114752321939045
3	A	26	50	20120618	17	342	6.44	0.0304349435935086	0.114950736101845
3	A	26	50	20120618	17	344	6.48	0.0311813655117291	0.115427608915078
3	A	26	50	20120618	17	346	6.52	0.032562062212674	0.115316875993144
3	A	26	50	20120618	17	348	6.56	0.0333120903754786	0.115317795231959
3	A	26	50	20120618	17	350	6.6	0.0346983732199948	0.115495632587428
3	A	26	50	20120618	17	352	6.64	0.0356965251523177	0.114921744723817
3	A	26	50	20120618	17	354	6.68	0.0368382197612215	0.114730401628828
3	A	26	50	20120618	17	356	6.72	0.0375625092371909	0.114445932570756
3	A	26	50	20120618	17	358	6.76	0.0378283813869171	0.113611546568956
3	A	26	50	20120618	17	360	6.8	0.0382904049577443	0.112482014196689
3	A	26	50	20120618	17	362	6.84	0.0388126740263287	0.112301984810199
3	A	26	50	20120618	17	364	6.88	0.0387392763424416	0.111205827878003
3	A	26	50	20120618	17	366	6.92	0.0388184015912563	0.110920227449082
3	A	26	50	20120618	17	368	6.96	0.039328932687273	0.110088669874407
3	A	26	50	20120618	17	370	7	0.0401112049192997	0.109710862721219
3	A	26	50	20120618	17	372	7.04	0.0407528336125484	0.108920741603921
3	A	26	50	20120618	17	374	7.08	0.0413791180886453	0.108751248108471
3	A	26	50	20120618	17	376	7.12	0.0419976951008273	0.109358794254866
3	A	26	50	20120618	17	378	7.16	0.0428816492879886	0.109580755073480
3	A	26	50	20120618	17	380	7.2	0.0433100852867095	0.109747702984519
3	A	26	50	20120618	17	382	7.24	0.044558835862285	0.110446324484331
3	A	26	50	20120618	17	384	7.28	0.0450083436430853	0.110920298159760
3	A	26	50	20120618	17	386	7.32	0.0462829743268521	0.112066801094776
3	A	26	50	20120618	17	388	7.36	0.0471858082650711	0.112948704672272
3	A	26	50	20120618	17	390	7.4	0.0485560397856544	0.113920410810979
3	A	26	50	20120618	17	392	7.44	0.0488410038184726	0.114727219648312
3	A	26	50	20120618	17	394	7.48	0.049785203503391	0.115934038791763
3	A	26	50	20120618	17	396	7.52	0.0505513537008066	0.116862116442071
3	A	26	50	20120618	17	398	7.56	0.0515540311165291	0.117603164348754
3	A	26	50	20120618	17	400	7.6	0.0525960236692856	0.119212822225447
3	A	26	50	20120618	17	402	7.64	0.0535179494905966	0.120219883703213
3	A	26	50	20120618	17	404	7.68	0.0543214349260589	0.121482564282378
3	A	26	50	20120618	17	406	7.72	0.0553072124897111	0.122608207567349
3	A	26	50	20120618	17	408	7.76	0.0558130059702938	0.123759872381867
3	A	26	50	20120618	17	410	7.8	0.0557140817316058	0.124595601886552
3	A	26	50	20120618	17	412	7.84	0.0563141325461207	0.125848170838746
3	A	26	50	20120618	17	414	7.88	0.0566165621164342	0.126682768972580
3	A	26	50	20120618	17	416	7.92	0.056630138566633	0.127299931771200
3	A	26	50	20120618	17	418	7.96	0.0562884645699637	0.128869143140009
3	A	26	50	20120618	17	420	8	0.0564868080220865	0.130032687348451
3	A	26	50	20120618	17	422	8.04	0.0560154506417475	0.131293175896595
3	A	26	50	20120618	17	424	8.08	0.055990136218981	0.132356523074143
3	A	26	50	20120618	17	426	8.12	0.0556454923738307	0.133667074782394
3	A	26	50	20120618	17	428	8.16	0.0557331736146979	0.134877641591785
3	A	26	50	20120618	17	430	8.2	0.0549796099179874	0.136079510987768
3	A	26	50	20120618	17	432	8.24	0.0544249553588246	0.137199850971880
3	A	26	50	20120618	17	434	8.28	0.053796478851706	0.137928736641927
3	A	26	50	20120618	17	436	8.32	0.0531346976151936	0.139460259219299
3	A	26	50	20120618	17	438	8.36	0.0522510262707447	0.140035632007151
3	A	26	50	20120618	17	440	8.4	0.0516226204743042	0.141249522218414
3	A	26	50	20120618	17	442	8.44	0.0508699053057311	0.142432158309948
3	A	26	50	20120618	17	444	8.48	0.0499265541489502	0.143379752107416
3	A	26	50	20120618	17	446	8.52	0.0488721872275229	0.144381793127036
3	A	26	50	20120618	17	448	8.56	0.0479075521566282	0.145139953017824
3	A	26	50	20120618	17	450	8.6	0.0466626906683493	0.146213694665056
3	A	26	50	20120618	17	452	8.64	0.0457949999371553	0.147065829047064
3	A	26	50	20120618	17	454	8.68	0.0448211724781052	0.148060869709549
3	A	26	50	20120618	17	456	8.72	0.0436167574977102	0.149176189235515
3	A	26	50	20120618	17	458	8.76	0.0428634766437121	0.149981795991321
3	A	26	50	20120618	17	460	8.8	0.0418740928354759	0.151360088529209
3	A	26	50	20120618	17	462	8.84	0.0412057355058984	0.152932128325143
3	A	26	50	20120618	17	464	8.88	0.0400692734871753	0.154191626923793
3	A	26	50	20120618	17	466	8.92	0.0396657983578303	0.155313522542823
3	A	26	50	20120618	17	468	8.96	0.0389264475074216	0.156494108024693
3	A	26	50	20120618	17	470	9	0.038029199712774	0.157693997521688
3	A	26	50	20120618	17	472	9.04	0.0377438821265653	0.158338525352740
3	A	26	50	20120618	17	474	9.08	0.0371820150782344	0.159904484030355
3	A	26	50	20120618	17	476	9.12	0.0367614279647847	0.160875200219568
3	A	26	50	20120618	17	478	9.16	0.0362279866090576	0.161661785802960
3	A	26	50	20120618	17	480	9.2	0.0355020707874914	0.162162841668109
3	A	26	50	20120618	17	482	9.24	0.0346367135086753	0.162691616119080
3	A	26	50	20120618	17	484	9.28	0.0339339907895321	0.163094525563000
3	A	26	50	20120618	17	486	9.32	0.0329694971399937	0.164042048649790
3	A	26	50	20120618	17	488	9.36	0.0322898261019172	0.165097900495458
3	A	26	50	20120618	17	490	9.4	0.0315588191115265	0.166097608062700
3	A	26	50	20120618	17	492	9.44	0.0311217564100751	0.166816099263063
3	A	26	50	20120618	17	494	9.48	0.0308297213094451	0.167436231910164
3	A	26	50	20120618	17	496	9.52	0.0304042551592051	0.167998876775954
3	A	26	50	20120618	17	498	9.56	0.029710512696183	0.168122691173340
3	A	26	50	20120618	17	500	9.6	0.0289455645802954	0.168319125437153
3	A	26	50	20120618	17	502	9.64	0.0283091684772275	0.168652879837873
3	A	26	50	20120618	17	504	9.68	0.027993021035359	0.169302781680462
3	A	26	50	20120618	17	506	9.72	0.0277953846900174	0.169950137938638
3	A	26	50	20120618	17	508	9.76	0.0274335581500842	0.170873407262833
3	A	26	50	20120618	17	510	9.8	0.0273537257944882	0.171647618477555
3	A	26	50	20120618	17	512	9.84	0.0273742318911427	0.172520895352320
3	A	26	50	20120618	17	514	9.88	0.0272328105349054	0.173765403287208
3	A	26	50	20120618	17	516	9.92	0.0273749389979239	0.174737675111340
3	A	26	50	20120618	17	518	9.96	0.0273897882403288	0.176076228248126
3	A	26	50	20120618	17	520	10	0.0276238405849015	0.177150323448748
3	A	26	50	20120618	17	522	10.04	0.0275609080813759	0.177947232791146
3	A	26	50	20120618	17	524	10.08	0.0281188153317321	0.179712878423768
3	A	26	50	20120618	17	526	10.12	0.0279335533550612	0.181193560023573
3	A	26	50	20120618	17	528	10.16	0.0282460945523457	0.182377256775279
3	A	26	50	20120618	17	530	10.2	0.0284773184697937	0.184056635380597
3	A	26	50	20120618	17	532	10.24	0.0281732625538835	0.185285586966300
3	A	26	50	20120618	17	534	10.28	0.0277200071071429	0.186001886135642
3	A	26	50	20120618	17	536	10.32	0.0272589734858093	0.186994664056427
3	A	26	50	20120618	17	538	10.36	0.0261608366546265	0.187047697065016
3	A	26	50	20120618	17	540	10.4	0.0256078791517387	0.187223059546751
3	A	26	50	20120618	17	542	10.44	0.024760058121096	0.187680557634178
3	A	26	50	20120618	17	544	10.48	0.0235820182236392	0.188403220764551
3	A	26	50	20120618	17	546	10.52	0.0229109738882932	0.189729045979276
3	A	26	50	20120618	17	548	10.56	0.0220808305271802	0.190221192298982
3	A	26	50	20120618	17	550	10.6	0.0209112759110976	0.190721823900062
3	A	26	50	20120618	17	552	10.64	0.0201002244330767	0.191368826604847
3	A	26	50	20120618	17	554	10.68	0.0190925972698858	0.191624092152856
3	A	26	50	20120618	17	556	10.72	0.0184427661379754	0.191916127253486
3	A	26	50	20120618	17	558	10.76	0.0176670699990137	0.192252002974549
3	A	26	50	20120618	17	560	10.8	0.0169217794516431	0.192515046697151
3	A	26	50	20120618	17	562	10.84	0.015950921841074	0.193234174293618
3	A	26	50	20120618	17	564	10.88	0.0150833018205581	0.193397515960072
3	A	26	50	20120618	17	566	10.92	0.0147255057892777	0.193555907879057
3	A	26	50	20120618	17	568	10.96	0.0141753767135146	0.193922189191712
3	A	26	50	20120618	17	570	11	0.0138833416128845	0.194102501420915
3	A	26	50	20120618	17	572	11.04	0.0137539410719274	0.194811729522445
3	A	26	50	20120618	17	574	11.08	0.0136973725294325	0.195390142869455
3	A	26	50	20120618	17	576	11.12	0.0137101004514938	0.195681470863304
3	A	26	50	20120618	17	578	11.16	0.0138946553213835	0.196177152716916
3	A	26	50	20120618	17	580	11.2	0.014499231619298	0.196846782838700
3	A	26	50	20120618	17	582	11.24	0.0143634671173102	0.197528433775763
3	A	26	50	20120618	17	584	11.28	0.0148838977082635	0.198294937526570
3	A	26	50	20120618	17	586	11.32	0.0152063384004846	0.199332970281351
3	A	26	50	20120618	17	588	11.36	0.0155033232485829	0.200901333122023
3	A	26	50	20120618	17	590	11.4	0.0164077128217205	0.202446361438916
3	A	26	50	20120618	17	592	11.44	0.0166594428358229	0.203204379908348
3	A	26	50	20120618	17	594	11.48	0.017372206471259	0.204594551840161
3	A	26	50	20120618	17	596	11.52	0.0183706412462943	0.205757035388431
3	A	26	50	20120618	17	598	11.56	0.019104618085166	0.206908205228203
3	A	26	50	20120618	17	600	11.6	0.0202628589927496	0.207905225789676
3	A	26	50	20120618	17	602	11.64	0.0211672485658872	0.208560713775836
3	A	26	50	20120618	17	604	11.68	0.0220221406643417	0.209439647504851
3	A	26	50	20120618	17	606	11.72	0.0234695882454306	0.210618394509089
3	A	26	50	20120618	17	608	11.76	0.0245945951342984	0.211433688627797
3	A	26	50	20120618	17	610	11.8	0.0256630334806712	0.212018465935838
3	A	26	50	20120618	17	612	11.84	0.026727229186357	0.212528289925074
3	A	26	50	20120618	17	614	11.88	0.0279003193363455	0.213301157636911
3	A	26	50	20120618	17	616	11.92	0.0283104412694337	0.213391667304902
3	A	26	50	20120618	17	618	11.96	0.0289001683249432	0.214108673581026
3	A	26	50	20120618	17	620	12	0.0296702076096554	0.214020285233377
3	A	26	50	20120618	17	622	12.04	0.0307895576442737	0.214408486856249
3	A	26	50	20120618	17	624	12.08	0.031738494944626	0.214332119323881
3	A	26	50	20120618	17	626	12.12	0.0325106555496817	0.214633346812666
3	A	26	50	20120618	17	628	12.16	0.033383225317666	0.214306663479758
3	A	26	50	20120618	17	630	12.2	0.0336172776622387	0.214171606084551
3	A	26	50	20120618	17	632	12.24	0.0339998224308606	0.213933311099291
3	A	26	50	20120618	17	634	12.28	0.0344233793927913	0.213004879895593
3	A	26	50	20120618	17	636	12.32	0.0356516238717124	0.212968817449753
3	A	26	50	20120618	17	638	12.36	0.0369385582134719	0.211744108504738
3	A	26	50	20120618	17	640	12.4	0.0384029763573093	0.210879316911347
3	A	26	50	20120618	17	642	12.44	0.0398037548908398	0.210164431955567
3	A	26	50	20120618	17	644	12.48	0.0412837293838632	0.209622081054397
3	A	26	50	20120618	17	646	12.52	0.0425409652408129	0.208626474706486
3	A	26	50	20120618	17	648	12.56	0.0434743461919792	0.208158370017341
3	A	26	50	20120618	17	650	12.6	0.0448581541627612	0.207565107427925
3	A	26	50	20120618	17	652	12.64	0.0459442701786638	0.207222867745831
3	A	26	50	20120618	17	654	12.68	0.0462214560368889	0.206655768107319
3	A	26	50	20120618	17	656	12.72	0.0472587816848896	0.205573187625323
3	A	26	50	20120618	17	658	12.76	0.0487118861202279	0.203995632396496
3	A	26	50	20120618	17	660	12.8	0.0495363726270914	0.201848856208813
3	A	26	50	20120618	17	662	12.84	0.0495582929373082	0.200231703000240
3	A	26	50	20120618	17	664	12.88	0.0497025427206703	0.200415550763348
3	A	26	50	20120618	17	666	12.92	0.0496997142935455	0.200573942682334
3	A	26	50	20120618	17	668	12.96	0.0503219682609897	0.200844057472747
3	A	26	50	20120618	17	670	13	0.0502406509811532	0.200922546325459
3	A	26	50	20120618	17	672	13.04	0.0511103923220127	0.201394893655291
3	A	26	50	20120618	17	674	13.08	0.0517057762317717	0.201904010537746
3	A	26	50	20120618	17	676	13.12	0.0525458190878214	0.202424441128699
3	A	26	50	20120618	17	678	13.16	0.0528838161292286	0.202980227058712
3	A	26	50	20120618	17	680	13.2	0.053450208660959	0.204000582143964
3	A	26	50	20120618	17	682	13.24	0.0546996663433156	0.205281152524693
3	A	26	50	20120618	17	684	13.28	0.0548644222233321	0.205863101405609
3	A	26	50	20120618	17	686	13.32	0.0553919238820972	0.206474041664554
3	A	26	50	20120618	17	688	13.36	0.0564264211029732	0.207538237370240
3	A	26	50	20120618	17	690	13.4	0.0571222141756607	0.208382522866977
3	A	26	50	20120618	17	692	13.44	0.0582436855306226	0.209308832750331
3	A	26	50	20120618	17	694	13.48	0.0588814958472529	0.210499600569849
3	A	26	50	20120618	17	696	13.52	0.059715881849053	0.211261861679969
3	A	26	50	20120618	17	698	13.56	0.0603883403979614	0.212648498077875
3	A	26	50	20120618	17	700	13.6	0.0613973817747146	0.213682995298751
3	A	26	50	20120618	17	702	13.64	0.0618669006774224	0.214261408645762
3	A	26	50	20120618	17	704	13.68	0.0631015091173742	0.215281056624233
3	A	26	50	20120618	17	706	13.72	0.0636735585033541	0.216172718275309
3	A	26	50	20120618	17	708	13.76	0.0646635079970153	0.217623701390304
3	A	26	50	20120618	17	710	13.8	0.0655445630463737	0.218223327940750
3	A	26	50	20120618	17	712	13.84	0.0663004601954621	0.219520868884227
3	A	26	50	20120618	17	714	13.88	0.0670662568394871	0.220146658385578
3	A	26	50	20120618	17	716	13.92	0.0673010162908411	0.220686887966404
3	A	26	50	20120618	17	718	13.96	0.0674544584623586	0.221260351565946
3	A	26	50	20120618	17	720	14	0.0676743686713076	0.221927153260605
3	A	26	50	20120618	17	722	14.04	0.067588808750784	0.222602440236638
3	A	26	50	20120618	17	724	14.08	0.0675569889456306	0.223832098929122
3	A	26	50	20120618	17	726	14.12	0.0670952482175158	0.224590824505335
3	A	26	50	20120618	17	728	14.16	0.0669106933476261	0.225292981539053
3	A	26	50	20120618	17	730	14.2	0.0667190674099245	0.226101204589949
3	A	26	50	20120618	17	732	14.24	0.0670181735783665	0.227166814509198
3	A	26	50	20120618	17	734	14.28	0.0669432202595607	0.228148278721484
3	A	26	50	20120618	17	736	14.32	0.0668124055050412	0.229657951699318
3	A	26	50	20120618	17	738	14.36	0.0664510739398548	0.230549613350394
3	A	26	50	20120618	17	740	14.4	0.0665196632976299	0.231811798954812
3	A	26	50	20120618	17	742	14.44	0.0659030661844352	0.232897914970715
3	A	26	50	20120618	17	744	14.48	0.0652709127220545	0.233877964969439
3	A	26	50	20120618	17	746	14.52	0.0653451589340791	0.234500926043664
3	A	26	50	20120618	17	748	14.56	0.0650050405723284	0.235685329902152
3	A	26	50	20120618	17	750	14.6	0.0647957369650971	0.236324554432345
3	A	26	50	20120618	17	752	14.64	0.0645496638052442	0.236984992165973
3	A	26	50	20120618	17	754	14.68	0.0642781348012686	0.237610074560542
3	A	26	50	20120618	17	756	14.72	0.064211666763837	0.237789679682963
3	A	26	50	20120618	17	758	14.76	0.0636976001339144	0.237975648766415
3	A	26	50	20120618	17	760	14.8	0.0638156869663726	0.238928121600673
3	A	26	50	20120618	17	762	14.84	0.0634197071689081	0.239526333937557
3	A	26	50	20120618	17	764	14.88	0.0632231314837383	0.240439915898850
3	A	26	50	20120618	17	766	14.92	0.0627776542115907	0.240848623618376
3	A	26	50	20120618	17	768	14.96	0.0622869221054473	0.241615127369182
3	A	26	50	20120618	17	770	15	0.0623512688225352	0.241849179713755
3	A	26	50	20120618	17	772	15.04	0.0623986449768747	0.243016613009494
3	A	26	50	20120618	17	774	15.08	0.0622119687866415	0.243261271955785
