# Supplementary material for: How Do Ants Make Sense of Gravity? A Boltzmann Walker Analysis of Lasius niger Trajectories on Various Inclines
Source: PLoS One. 2013 Oct 29;8(10):e76531. doi: 10.1371/journal.pone.0076531 (PMC3812222; doi:10.1371/journal.pone.0076531)
Supplement: Dataset S3 — Trajectories for . (ZIP) [file pone.0076531.s007.zip › Incline3/3-A-26-50-20120618-18.txt]

Pente	Colonie	Temperature	Humidite	Date	Indiv	Frame	Time	X	Y
3	A	26	50	20120618	18	44	0	0	0
3	A	26	50	20120618	18	46	0.04	0.000123472228414349	0.000119857357127567
3	A	26	50	20120618	18	48	0.08	0.00313546038446927	-5.3026361785248e-05
3	A	26	50	20120618	18	50	0.12	0.00426540287866975	-0.000260053085181046
3	A	26	50	20120618	18	52	0.16	0.00491983727572571	-0.000313531571042184
3	A	26	50	20120618	18	54	0.2	0.00488059992043767	4.24330536749351e-05
3	A	26	50	20120618	18	56	0.24	0.00338901473406714	-0.000454762008448573
3	A	26	50	20120618	18	58	0.28	0.00289040545838126	-0.000126084634417442
3	A	26	50	20120618	18	60	0.32	0.00441687222226772	0.000207238431166087
3	A	26	50	20120618	18	62	0.36	0.00426420786820954	0.000324660583249927
3	A	26	50	20120618	18	64	0.4	0.00462908203836961	0.000248342548356457
3	A	26	50	20120618	18	66	0.44	0.0048210827426652	0.000716157323721667
3	A	26	50	20120618	18	68	0.48	0.00506127277409864	0.000420982668983157
3	A	26	50	20120618	18	70	0.52	0.00511031770044174	0.000813299653321077
3	A	26	50	20120618	18	72	0.56	0.00488068477325141	0.000679465552845897
3	A	26	50	20120618	18	74	0.6	0.00497619368618628	0.000532309560613167
3	A	26	50	20120618	18	76	0.64	0.00486991553697394	4.07713527391469e-05
3	A	26	50	20120618	18	78	0.68	0.00476166455984209	-8.0660094794018e-05
3	A	26	50	20120618	18	80	0.72	0.00493694925983042	3.52559198458920e-05
3	A	26	50	20120618	18	82	0.76	0.00446475749348967	-7.2775854183788e-05
3	A	26	50	20120618	18	84	0.8	0.00472872752597442	-0.000397500501308087
3	A	26	50	20120618	18	86	0.84	0.00486970340493958	-0.000452690185579697
3	A	26	50	20120618	18	88	0.88	0.00553975779079196	-0.0008764027110023
3	A	26	50	20120618	18	90	0.92	0.00553025427565281	-0.00115787363632142
3	A	26	50	20120618	18	92	0.96	0.00601527295900429	-0.00166807946321876
3	A	26	50	20120618	18	94	1	0.00716249714293697	-0.00259522373257493
3	A	26	50	20120618	18	96	1.04	0.00817486192156174	-0.00358421156101369
3	A	26	50	20120618	18	98	1.08	0.00915514526552409	-0.00434276036053156
3	A	26	50	20120618	18	100	1.12	0.0098489018706818	-0.00575005841858465
3	A	26	50	20120618	18	102	1.16	0.0109830375080948	-0.00621907527547787
3	A	26	50	20120618	18	104	1.2	0.0115791214535672	-0.00768420759716421
3	A	26	50	20120618	18	106	1.24	0.0119637026897189	-0.0085687416118861
3	A	26	50	20120618	18	108	1.28	0.0126734681924028	-0.00926640144647598
3	A	26	50	20120618	18	110	1.32	0.0130442396331179	-0.0100008379047554
3	A	26	50	20120618	18	112	1.36	0.0134852833457474	-0.0106037666438697
3	A	26	50	20120618	18	114	1.4	0.0144983340179499	-0.0121891919711715
3	A	26	50	20120618	18	116	1.44	0.0146796927651887	-0.0130267740956226
3	A	26	50	20120618	18	118	1.48	0.0156519787314558	-0.0132114562447329
3	A	26	50	20120618	18	120	1.52	0.0157574932053444	-0.0135791376288143
3	A	26	50	20120618	18	122	1.56	0.0166252122208097	-0.014684529375572
3	A	26	50	20120618	18	124	1.6	0.0168514863907894	-0.0158861866395204
3	A	26	50	20120618	18	126	1.64	0.0176572487100871	-0.0169511460205298
3	A	26	50	20120618	18	128	1.68	0.0178135617351362	-0.0173506189254934
3	A	26	50	20120618	18	130	1.72	0.0177674576658961	-0.0186321799628226
3	A	26	50	20120618	18	132	1.76	0.0176198512466437	-0.0188807612304284
3	A	26	50	20120618	18	134	1.8	0.0171206522439023	-0.0193272100672933
3	A	26	50	20120618	18	136	1.84	0.0166501073292549	-0.0192470602207526
3	A	26	50	20120618	18	138	1.88	0.0169288580147868	-0.0206608403266688
3	A	26	50	20120618	18	140	1.92	0.016110735468954	-0.0208094741720742
3	A	26	50	20120618	18	142	1.96	0.0163935428260896	-0.0221879434866583
3	A	26	50	20120618	18	144	2	0.016001664247956	-0.0232262590841527
3	A	26	50	20120618	18	146	2.04	0.0162431341426634	-0.0248706429748698
3	A	26	50	20120618	18	148	2.08	0.0164903033180271	-0.0262916801176813
3	A	26	50	20120618	18	150	2.12	0.0160366589625569	-0.0277713364126532
3	A	26	50	20120618	18	152	2.16	0.0161684565955023	-0.028657489701904
3	A	26	50	20120618	18	154	2.2	0.0159344325352008	-0.0297102019934633
3	A	26	50	20120618	18	156	2.24	0.0159990550239334	-0.0307103408958414
3	A	26	50	20120618	18	158	2.28	0.0161634997769661	-0.0320781965376399
3	A	26	50	20120618	18	160	2.32	0.0159961700282662	-0.0332234549647209
3	A	26	50	20120618	18	162	2.36	0.01637864408621	-0.03434089581103
3	A	26	50	20120618	18	164	2.4	0.0165026706156301	-0.034900500117661
3	A	26	50	20120618	18	166	2.44	0.0162284546058859	-0.0355520283058463
3	A	26	50	20120618	18	168	2.48	0.0166045647027991	-0.0363516953646902
3	A	26	50	20120618	18	170	2.52	0.0167990897783035	-0.0378225481802363
3	A	26	50	20120618	18	172	2.56	0.016819666585636	-0.0388100228001633
3	A	26	50	20120618	18	174	2.6	0.0165025291942738	-0.039753232535588
3	A	26	50	20120618	18	176	2.64	0.0164946095983246	-0.0408987455211103
3	A	26	50	20120618	18	178	2.68	0.0162156559731465	-0.0417515870098993
3	A	26	50	20120618	18	180	2.72	0.0156964274637212	-0.0423709418395406
3	A	26	50	20120618	18	182	2.76	0.0150166150042884	-0.04363157180904
3	A	26	50	20120618	18	184	2.8	0.0144753954739682	-0.0438760893339743
3	A	26	50	20120618	18	186	2.84	0.0136820216654769	-0.0443791250981104
3	A	26	50	20120618	18	188	2.88	0.012677293640089	-0.0451437196606075
3	A	26	50	20120618	18	190	2.92	0.0118071987458389	-0.0464557562930991
3	A	26	50	20120618	18	192	2.96	0.0108172492521778	-0.0472161789255871
3	A	26	50	20120618	18	194	3	0.0100346941774386	-0.0487164473832306
3	A	26	50	20120618	18	196	3.04	0.00918807522832399	-0.0497514395788534
3	A	26	50	20120618	18	198	3.08	0.00853994115268835	-0.050612978481051
3	A	26	50	20120618	18	200	3.12	0.00817896314089262	-0.0514686483969649
3	A	26	50	20120618	18	202	3.16	0.00789944383028958	-0.0526688207366728
3	A	26	50	20120618	18	204	3.2	0.00711780799436598	-0.0533716848771722
3	A	26	50	20120618	18	206	3.24	0.00661088314293333	-0.054148017412237
3	A	26	50	20120618	18	208	3.28	0.00626744137931102	-0.0553108545138982
3	A	26	50	20120618	18	210	3.32	0.00603558106575996	-0.0564171230730646
3	A	26	50	20120618	18	212	3.36	0.00545433929162462	-0.0570710554243059
3	A	26	50	20120618	18	214	3.4	0.00506019797179123	-0.0577849504305918
3	A	26	50	20120618	18	216	3.44	0.00407541035763272	-0.0585522319988574
3	A	26	50	20120618	18	218	3.48	0.00338067794511695	-0.0596498738552932
3	A	26	50	20120618	18	220	3.52	0.00238075824584105	-0.0601788604382989
3	A	26	50	20120618	18	222	3.56	0.00195069590152339	-0.0608774819381112
3	A	26	50	20120618	18	224	3.6	0.0005929801709671	-0.0612528849282431
3	A	26	50	20120618	18	226	3.64	-0.000202585668545884	-0.0616796238706892
3	A	26	50	20120618	18	228	3.68	-0.000881691021197447	-0.0613025945349606
3	A	26	50	20120618	18	230	3.72	-0.00139717186468243	-0.061495917528937
3	A	26	50	20120618	18	232	3.76	-0.00218029262484654	-0.0616870484918917
3	A	26	50	20120618	18	234	3.8	-0.00318608131040628	-0.0612630672658922
3	A	26	50	20120618	18	236	3.84	-0.00410751215697047	-0.0618349045198378
3	A	26	50	20120618	18	238	3.88	-0.00511888698610159	-0.0617392329723433
3	A	26	50	20120618	18	240	3.92	-0.00606223814288256	-0.0617183733222982
3	A	26	50	20120618	18	242	3.96	-0.00710302861411105	-0.0613728102383324
3	A	26	50	20120618	18	244	4	-0.00771135257796583	-0.0611027661585972
3	A	26	50	20120618	18	246	4.04	-0.00848195754810293	-0.0605881338432497
3	A	26	50	20120618	18	248	4.08	-0.0089480823382611	-0.0598301153738177
3	A	26	50	20120618	18	250	4.12	-0.00904842079051148	-0.060176526985921
3	A	26	50	20120618	18	252	4.16	-0.0092058227600036	-0.060111614583408
3	A	26	50	20120618	18	254	4.2	-0.00934052660181964	-0.0601625969823316
3	A	26	50	20120618	18	256	4.24	-0.00895819396523207	-0.0603982756725011
3	A	26	50	20120618	18	258	4.28	-0.00938747849209042	-0.0610292270533538
3	A	26	50	20120618	18	260	4.32	-0.00964642099536093	-0.0611293533735698
3	A	26	50	20120618	18	262	4.36	-0.0092278137808985	-0.0608510361444948
3	A	26	50	20120618	18	264	4.4	-0.00950747451285778	-0.0612125798417155
3	A	26	50	20120618	18	266	4.44	-0.00925001693382776	-0.0612395206100787
3	A	26	50	20120618	18	268	4.48	-0.00976387143171602	-0.062020378628543
3	A	26	50	20120618	18	270	4.52	-0.00927787694100651	-0.0617129993107612
3	A	26	50	20120618	18	272	4.56	-0.00955739625160955	-0.0622115803021759
3	A	26	50	20120618	18	274	4.6	-0.00914013254003137	-0.0625267377945507
3	A	26	50	20120618	18	276	4.64	-0.00932412172449611	-0.0631385265816333
3	A	26	50	20120618	18	278	4.68	-0.00950238334403323	-0.0632740789515868
3	A	26	50	20120618	18	280	4.72	-0.0100646039457547	-0.0644866963706436
3	A	26	50	20120618	18	282	4.76	-0.0101833271743159	-0.0651896312218211
3	A	26	50	20120618	18	284	4.8	-0.00990465639185026	-0.0655733780719711
3	A	26	50	20120618	18	286	4.84	-0.0101650838193613	-0.0661784493446324
3	A	26	50	20120618	18	288	4.88	-0.0103613059511405	-0.0663223455746038
3	A	26	50	20120618	18	290	4.92	-0.0103202937578317	-0.0665692672625942
3	A	26	50	20120618	18	292	4.96	-0.0104046515968273	-0.0676992946096084
3	A	26	50	20120618	18	294	5	-0.0101965500711241	-0.0683327915748735
3	A	26	50	20120618	18	296	5.04	-0.00994998193652432	-0.0690768800407161
3	A	26	50	20120618	18	298	5.08	-0.0101126164961972	-0.0698459293759345
3	A	26	50	20120618	18	300	5.12	-0.00989935309099137	-0.0709931394177316
3	A	26	50	20120618	18	302	5.16	-0.0100488354645342	-0.0724719825399051
3	A	26	50	20120618	18	304	5.2	-0.00982043997421095	-0.0729854834844028
3	A	26	50	20120618	18	306	5.24	-0.00990543420930956	-0.0740379412175209
3	A	26	50	20120618	18	308	5.28	-0.00957224549401446	-0.0751365023127723
3	A	26	50	20120618	18	310	5.32	-0.00966678567065911	-0.0767855460371774
3	A	26	50	20120618	18	312	5.36	-0.00918729656233652	-0.077248913110889
3	A	26	50	20120618	18	314	5.4	-0.00916042650465142	-0.0787263420195002
3	A	26	50	20120618	18	316	5.44	-0.00895126431877644	-0.0793444947676134
3	A	26	50	20120618	18	318	5.48	-0.00899291290818833	-0.0802150139259322
3	A	26	50	20120618	18	320	5.52	-0.00856666894048907	-0.0810853209522166
3	A	26	50	20120618	18	322	5.56	-0.008144101928052	-0.0821400414270345
3	A	26	50	20120618	18	324	5.6	-0.00757346675563446	-0.0832933325871497
3	A	26	50	20120618	18	326	5.64	-0.00699222498149912	-0.0840261780551714
3	A	26	50	20120618	18	328	5.68	-0.00651641282843868	-0.0852740093919313
3	A	26	50	20120618	18	330	5.72	-0.00625895524940866	-0.086234472532817
3	A	26	50	20120618	18	332	5.76	-0.00576200060359076	-0.0874461707130583
3	A	26	50	20120618	18	334	5.8	-0.00494769643437633	-0.0886949212886337
3	A	26	50	20120618	18	336	5.84	-0.00475274709480319	-0.0895883507066629
3	A	26	50	20120618	18	338	5.88	-0.00406091382009028	-0.090244545799604
3	A	26	50	20120618	18	340	5.92	-0.00383626599570731	-0.0916548702746806
3	A	26	50	20120618	18	342	5.96	-0.00355384754730141	-0.0928607701793162
3	A	26	50	20120618	18	344	6	-0.0030030820754352	-0.0937318550230599
3	A	26	50	20120618	18	346	6.04	-0.00230587478918527	-0.0942381434783894
3	A	26	50	20120618	18	348	6.08	-0.00181839537423527	-0.0951433815796645
3	A	26	50	20120618	18	350	6.12	-0.000864579037092729	-0.0965450793520106
3	A	26	50	20120618	18	352	6.16	-7.99026420100074e-05	-0.0967779296150553
3	A	26	50	20120618	18	354	6.2	0.000683914103027679	-0.0976801978678493
3	A	26	50	20120618	18	356	6.24	0.0011474933087736	-0.098795022419068
3	A	26	50	20120618	18	358	6.28	0.00164437724391339	-0.0993952853656173
3	A	26	50	20120618	18	360	6.32	0.00222880099856407	-0.100618933650461
3	A	26	50	20120618	18	362	6.36	0.00299827459785127	-0.101702504081951
3	A	26	50	20120618	18	364	6.4	0.00423938842018988	-0.103236925797125
3	A	26	50	20120618	18	366	6.44	0.00466308680347687	-0.103659351388206
3	A	26	50	20120618	18	368	6.48	0.00540406399948226	-0.104215490871609
3	A	26	50	20120618	18	370	6.52	0.00654547576567358	-0.105241361389755
3	A	26	50	20120618	18	372	6.56	0.00719424623741222	-0.105955044264006
3	A	26	50	20120618	18	374	6.6	0.00747871529548358	-0.105950872333997
3	A	26	50	20120618	18	376	6.64	0.00748387717498625	-0.105507869935584
3	A	26	50	20120618	18	378	6.68	0.00889653510244072	-0.106544629898160
3	A	26	50	20120618	18	380	6.72	0.0093237690196336	-0.106772883967127
3	A	26	50	20120618	18	382	6.76	0.0100967781528268	-0.106711365677164
3	A	26	50	20120618	18	384	6.8	0.0104924751075788	-0.107263191809202
3	A	26	50	20120618	18	386	6.84	0.0122423522589811	-0.107235968198126
3	A	26	50	20120618	18	388	6.88	0.0129600656418855	-0.107582450520907
3	A	26	50	20120618	18	390	6.92	0.0142134831222168	-0.107125235276192
3	A	26	50	20120618	18	392	6.96	0.015282769996727	-0.108130458276327
3	A	26	50	20120618	18	394	7	0.0163623806302427	-0.108507770454768
3	A	26	50	20120618	18	396	7.04	0.0180674979223959	-0.108419664949832
3	A	26	50	20120618	18	398	7.08	0.0187927773478589	-0.108854323488228
3	A	26	50	20120618	18	400	7.12	0.019832153605525	-0.108792875908942
3	A	26	50	20120618	18	402	7.16	0.0210113248738317	-0.109003310887024
3	A	26	50	20120618	18	404	7.2	0.0214885512404545	-0.109252141763323
3	A	26	50	20120618	18	406	7.24	0.0218610550927836	-0.109481668624496
3	A	26	50	20120618	18	408	7.28	0.0223198966830956	-0.109248535518739
3	A	26	50	20120618	18	410	7.32	0.0224854303805713	-0.109760410117640
3	A	26	50	20120618	18	412	7.36	0.0232609143874986	-0.110227595567970
3	A	26	50	20120618	18	414	7.4	0.0239003510497256	-0.110694215332875
3	A	26	50	20120618	18	416	7.44	0.024754536041399	-0.111210686125854
3	A	26	50	20120618	18	418	7.48	0.0254445308384808	-0.111377846168926
3	A	26	50	20120618	18	420	7.52	0.0262043170748657	-0.111651001518498
3	A	26	50	20120618	18	422	7.56	0.0269293843682944	-0.111543804130471
3	A	26	50	20120618	18	424	7.6	0.0273887209333532	-0.111749147939727
3	A	26	50	20120618	18	426	7.64	0.0280196016035278	-0.111834566438895
3	A	26	50	20120618	18	428	7.68	0.0288627557294147	-0.112242708472995
3	A	26	50	20120618	18	430	7.72	0.0298728577663397	-0.112160330532987
3	A	26	50	20120618	18	432	7.76	0.0301151125495742	-0.112397494147397
3	A	26	50	20120618	18	434	7.8	0.0297364568682488	-0.112272689800518
3	A	26	50	20120618	18	436	7.84	0.0300165418642768	-0.112180695208285
3	A	26	50	20120618	18	438	7.88	0.0303214463083244	-0.112267527921015
3	A	26	50	20120618	18	440	7.92	0.0302937277225019	-0.112431011008825
3	A	26	50	20120618	18	442	7.96	0.030051260807233	-0.112482559093174
3	A	26	50	20120618	18	444	8	0.0296938183293432	-0.112147036925501
3	A	26	50	20120618	18	446	8.04	0.0300316739493942	-0.112175462618105
3	A	26	50	20120618	18	448	8.08	0.0299038290433556	-0.112433415171881
3	A	26	50	20120618	18	450	8.12	0.0302172894794556	-0.113155159063439
3	A	26	50	20120618	18	452	8.16	0.0300968691946196	-0.113316591541583
3	A	26	50	20120618	18	454	8.2	0.0299547407316011	-0.113339926065363
3	A	26	50	20120618	18	456	8.24	0.0299657715973876	-0.113805485170096
3	A	26	50	20120618	18	458	8.28	0.0299973085598285	-0.114785110904752
3	A	26	50	20120618	18	460	8.32	0.0299072231559053	-0.115404112181002
3	A	26	50	20120618	18	462	8.36	0.0302095820155407	-0.115770676336369
3	A	26	50	20120618	18	464	8.4	0.0300085515576494	-0.116475166822466
3	A	26	50	20120618	18	466	8.44	0.0301908436858393	-0.117169687102947
3	A	26	50	20120618	18	468	8.48	0.0297042835097048	-0.117821710265879
3	A	26	50	20120618	18	470	8.52	0.0290466034925232	-0.118803245188844
3	A	26	50	20120618	18	472	8.56	0.0287697711876886	-0.119758900003618
3	A	26	50	20120618	18	474	8.6	0.0285454769166963	-0.120124615630847
3	A	26	50	20120618	18	476	8.64	0.0282296123175402	-0.121221126116433
3	A	26	50	20120618	18	478	8.68	0.027831369778376	-0.122062017500620
3	A	26	50	20120618	18	480	8.72	0.0276894534473918	-0.121918262692005
3	A	26	50	20120618	18	482	8.76	0.0273585981844747	-0.123472412686375
3	A	26	50	20120618	18	484	8.8	0.027255714147812	-0.124280989290662
3	A	26	50	20120618	18	486	8.84	0.0272185203311216	-0.125432583394502
3	A	26	50	20120618	18	488	8.88	0.0267661134125185	-0.125819936489236
3	A	26	50	20120618	18	490	8.92	0.0263994785464732	-0.126640533908803
3	A	26	50	20120618	18	492	8.96	0.0260308637814407	-0.128192845425542
3	A	26	50	20120618	18	494	9	0.0254511069315458	-0.128713205305817
3	A	26	50	20120618	18	496	9.04	0.0246893407961736	-0.129490527790376
3	A	26	50	20120618	18	498	9.08	0.0245196351686888	-0.129641848641550
3	A	26	50	20120618	18	500	9.12	0.024245631290979	-0.130399513557591
3	A	26	50	20120618	18	502	9.16	0.0238113263059742	-0.130799877417099
3	A	26	50	20120618	18	504	9.2	0.0233547474573621	-0.131129177045097
3	A	26	50	20120618	18	506	9.24	0.0231603638032139	-0.131525793238665
3	A	26	50	20120618	18	508	9.28	0.0223457060806089	-0.131805878234693
3	A	26	50	20120618	18	510	9.32	0.0220386096055396	-0.132723914968708
3	A	26	50	20120618	18	512	9.36	0.0218858038301251	-0.133001171537611
3	A	26	50	20120618	18	514	9.4	0.0212375990438114	-0.133319864563892
3	A	26	50	20120618	18	516	9.44	0.0210252548774211	-0.133164513204065
3	A	26	50	20120618	18	518	9.48	0.0206497811766111	-0.133578170671059
3	A	26	50	20120618	18	520	9.52	0.0205906670497038	-0.134088418924363
3	A	26	50	20120618	18	522	9.56	0.0198479220867455	-0.133957179905775
3	A	26	50	20120618	18	524	9.6	0.0194450126428254	-0.134135229393278
3	A	26	50	20120618	18	526	9.64	0.0191486641908301	-0.134819072361363
3	A	26	50	20120618	18	528	9.68	0.0183011260028999	-0.134753028588000
3	A	26	50	20120618	18	530	9.72	0.0179625632760678	-0.134264276380844
3	A	26	50	20120618	18	532	9.76	0.0176599922843981	-0.134770494125496
3	A	26	50	20120618	18	534	9.8	0.0168040395257718	-0.134974494431868
3	A	26	50	20120618	18	536	9.84	0.0163630170263457	-0.134568403007433
3	A	26	50	20120618	18	538	9.88	0.0156433944551322	-0.135191859056405
3	A	26	50	20120618	18	540	9.92	0.014698134110042	-0.134823315002050
3	A	26	50	20120618	18	542	9.96	0.0145864112386145	-0.135256064352137
3	A	26	50	20120618	18	544	10	0.0140173317011156	-0.135217032057815
3	A	26	50	20120618	18	546	10.04	0.0133845418426318	-0.134874014558261
3	A	26	50	20120618	18	548	10.08	0.0122200076846956	-0.134699288472630
3	A	26	50	20120618	18	550	10.12	0.0116256137244302	-0.134556877166899
3	A	26	50	20120618	18	552	10.16	0.0102653524094617	-0.134292207098701
3	A	26	50	20120618	18	554	10.2	0.00948824205693759	-0.134533330511086
3	A	26	50	20120618	18	556	10.24	0.00795664876888757	-0.134077953744002
3	A	26	50	20120618	18	558	10.28	0.00741429786771748	-0.134063104501597
3	A	26	50	20120618	18	560	10.32	0.00658429592796072	-0.133805010526464
3	A	26	50	20120618	18	562	10.36	0.00581913568003876	-0.134225244086523
3	A	26	50	20120618	18	564	10.4	0.00504237888090534	-0.133882509429682
3	A	26	50	20120618	18	566	10.44	0.0044721679725565	-0.132838819820650
3	A	26	50	20120618	18	568	10.48	0.00442394329007956	-0.132836274236238
3	A	26	50	20120618	18	570	10.52	0.00401756902293166	-0.132351835380447
3	A	26	50	20120618	18	572	10.56	0.00396439459298644	-0.131989513865767
3	A	26	50	20120618	18	574	10.6	0.00357329383231216	-0.131833031135091
3	A	26	50	20120618	18	576	10.64	0.00345096435916689	-0.131558249439921
3	A	26	50	20120618	18	578	10.68	0.00314422143748815	-0.131059880580541
3	A	26	50	20120618	18	580	10.72	0.00274555463425517	-0.130893144801537
3	A	26	50	20120618	18	582	10.76	0.00258723342594752	-0.131333743036895
3	A	26	50	20120618	18	584	10.8	0.00231902782384345	-0.131274275356597
3	A	26	50	20120618	18	586	10.84	0.00211771452323965	-0.131021484682323
3	A	26	50	20120618	18	588	10.88	0.0017767476333515	-0.131067729465812
3	A	26	50	20120618	18	590	10.92	0.00100522342439886	-0.131055920782567
3	A	26	50	20120618	18	592	10.96	0.000577282400424749	-0.130739419787307
3	A	26	50	20120618	18	594	11	-0.00043798151600289	-0.130744086692063
3	A	26	50	20120618	18	596	11.04	-0.00147912554062197	-0.130582583503240
3	A	26	50	20120618	18	598	11.08	-0.00255979683430935	-0.130772865938058
3	A	26	50	20120618	18	600	11.12	-0.00357774775650552	-0.130053172656166
3	A	26	50	20120618	18	602	11.16	-0.00475776755294963	-0.130182148933054
3	A	26	50	20120618	18	604	11.2	-0.00544203478510384	-0.129899942616683
3	A	26	50	20120618	18	606	11.24	-0.00639500259410895	-0.130020645744231
3	A	26	50	20120618	18	608	11.28	-0.00684599529914973	-0.129627635795248
3	A	26	50	20120618	18	610	11.32	-0.00804694545631699	-0.129330085261725
3	A	26	50	20120618	18	612	11.36	-0.0087706692468614	-0.128697295403241
3	A	26	50	20120618	18	614	11.4	-0.0097353043177561	-0.128162581255307
3	A	26	50	20120618	18	616	11.44	-0.0102511387146317	-0.127387521512449
3	A	26	50	20120618	18	618	11.48	-0.0107146472096995	-0.126987086942263
3	A	26	50	20120618	18	620	11.52	-0.0110451489192260	-0.127007875881630
3	A	26	50	20120618	18	622	11.56	-0.0116782923311005	-0.126332588905597
3	A	26	50	20120618	18	624	11.6	-0.0123981977450265	-0.126147680482316
3	A	26	50	20120618	18	626	11.64	-0.0126862730476819	-0.126181197343745
3	A	26	50	20120618	18	628	11.68	-0.0130410992304813	-0.125814491767021
3	A	26	50	20120618	18	630	11.72	-0.0133262753953338	-0.125370640840470
3	A	26	50	20120618	18	632	11.76	-0.0136878898032326	-0.124718546966860
3	A	26	50	20120618	18	634	11.8	-0.0137431148428433	-0.123973327130168
3	A	26	50	20120618	18	636	11.84	-0.0139656413468827	-0.124170822054153
3	A	26	50	20120618	18	638	11.88	-0.0141150530097474	-0.123496454316936
3	A	26	50	20120618	18	640	11.92	-0.0143922388679726	-0.122981680580232
3	A	26	50	20120618	18	642	11.96	-0.0147532168797683	-0.122277755779560
3	A	26	50	20120618	18	644	12	-0.0148115531892162	-0.122862745219636
3	A	26	50	20120618	18	646	12.04	-0.0150707078245211	-0.122041157850575
3	A	26	50	20120618	18	648	12.08	-0.0155183771276903	-0.122158466865574
3	A	26	50	20120618	18	650	12.12	-0.0156404237581231	-0.122434097088881
3	A	26	50	20120618	18	652	12.16	-0.0162653647313357	-0.121873361411400
3	A	26	50	20120618	18	654	12.2	-0.0173495008482509	-0.122016621245268
3	A	26	50	20120618	18	656	12.24	-0.0177753205518815	-0.121674381563174
3	A	26	50	20120618	18	658	12.28	-0.0188139189920883	-0.120720635936710
3	A	26	50	20120618	18	660	12.32	-0.0194665785511235	-0.120115352532014
3	A	26	50	20120618	18	662	12.36	-0.019850113269239	-0.119606801334985
3	A	26	50	20120618	18	664	12.4	-0.0201900902096335	-0.119405417323703
3	A	26	50	20120618	18	666	12.44	-0.0206398101224682	-0.118602568284343
3	A	26	50	20120618	18	668	12.48	-0.0211917069651843	-0.118452732357410
3	A	26	50	20120618	18	670	12.52	-0.0219137336994539	-0.117469076114101
3	A	26	50	20120618	18	672	12.56	-0.0224359320573601	-0.116233407013978
3	A	26	50	20120618	18	674	12.6	-0.0227742826521579	-0.115806526650176
3	A	26	50	20120618	18	676	12.64	-0.0230649742499037	-0.115021143148312
3	A	26	50	20120618	18	678	12.68	-0.0232528525216649	-0.114681378339952
3	A	26	50	20120618	18	680	12.72	-0.0230564182578513	-0.113983746789633
3	A	26	50	20120618	18	682	12.76	-0.0231354020853099	-0.113522076772196
3	A	26	50	20120618	18	684	12.8	-0.0231402811221001	-0.112770068710404
3	A	26	50	20120618	18	686	12.84	-0.0238748236463966	-0.111906974173288
3	A	26	50	20120618	18	688	12.88	-0.0240230332277333	-0.112136642455817
3	A	26	50	20120618	18	690	12.92	-0.0244044466255054	-0.112026475219309
3	A	26	50	20120618	18	692	12.96	-0.0243949713946375	-0.112308469403646
3	A	26	50	20120618	18	694	13	-0.0246507319173926	-0.111891205692068
3	A	26	50	20120618	18	696	13.04	-0.0248849256833216	-0.112282942848845
3	A	26	50	20120618	18	698	13.08	-0.0252168416064106	-0.111899266709373
3	A	26	50	20120618	18	700	13.12	-0.0257208673200404	-0.112307267322118
3	A	26	50	20120618	18	702	13.16	-0.025947707175445	-0.112026404508630
3	A	26	50	20120618	18	704	13.2	-0.0260877850287981	-0.112424576337117
3	A	26	50	20120618	18	706	13.24	-0.0263997605406576	-0.112759603530043
3	A	26	50	20120618	18	708	13.28	-0.0271306968203701	-0.112713995142656
3	A	26	50	20120618	18	710	13.32	-0.0283393544414523	-0.113278902750146
3	A	26	50	20120618	18	712	13.36	-0.0284611182291726	-0.113418202786040
3	A	26	50	20120618	18	714	13.4	-0.02949292844428	-0.113712642049726
3	A	26	50	20120618	18	716	13.44	-0.030681221390064	-0.114671973819762
3	A	26	50	20120618	18	718	13.48	-0.0315940255338977	-0.115171969024739
3	A	26	50	20120618	18	720	13.52	-0.0329314472998339	-0.115814446246125
3	A	26	50	20120618	18	722	13.56	-0.034123346490202	-0.116219194167676
3	A	26	50	20120618	18	724	13.6	-0.0352019671742239	-0.116895612514559
3	A	26	50	20120618	18	726	13.64	-0.0365225597987679	-0.117076914693255
3	A	26	50	20120618	18	728	13.68	-0.0371978467748011	-0.117305310183579
3	A	26	50	20120618	18	730	13.72	-0.0382256971919339	-0.117422972751968
3	A	26	50	20120618	18	732	13.76	-0.0394189398851862	-0.117503936478414
3	A	26	50	20120618	18	734	13.8	-0.0401492397687956	-0.117569838830420
3	A	26	50	20120618	18	736	13.84	-0.0410464875634432	-0.117823760875545
3	A	26	50	20120618	18	738	13.88	-0.0411479573865435	-0.117508744804526
3	A	26	50	20120618	18	740	13.92	-0.0416756004666649	-0.117427993210114
3	A	26	50	20120618	18	742	13.96	-0.0422375382256738	-0.116982020963220
3	A	26	50	20120618	18	744	14	-0.0425406749027685	-0.116783536089741
3	A	26	50	20120618	18	746	14.04	-0.0431704242020933	-0.116784526039235
3	A	26	50	20120618	18	748	14.08	-0.0431841420736483	-0.116910815310355
3	A	26	50	20120618	18	750	14.12	-0.043563575572433	-0.117337483542123
3	A	26	50	20120618	18	752	14.16	-0.0439240586094819	-0.117937251513925
3	A	26	50	20120618	18	754	14.2	-0.0437415543492576	-0.117148191056799
3	A	26	50	20120618	18	756	14.24	-0.0440819555537208	-0.117629447932074
3	A	26	50	20120618	18	758	14.28	-0.0451536465912872	-0.117759838422525
3	A	26	50	20120618	18	760	14.32	-0.0453296454691245	-0.117985476196402
3	A	26	50	20120618	18	762	14.36	-0.0460767037834481	-0.117969566293825
3	A	26	50	20120618	18	764	14.4	-0.0467205952183966	-0.118167131928489
3	A	26	50	20120618	18	766	14.44	-0.0465665873614541	-0.118233458544564
3	A	26	50	20120618	18	768	14.48	-0.0476495213968413	-0.117745908418936
3	A	26	50	20120618	18	770	14.52	-0.0477603957401314	-0.118206376354845
3	A	26	50	20120618	18	772	14.56	-0.0482925643036524	-0.118007962192044
3	A	26	50	20120618	18	774	14.6	-0.0487508402085394	-0.117884854901439
3	A	26	50	20120618	18	776	14.64	-0.0492258745441405	-0.118105613638526
3	A	26	50	20120618	18	778	14.68	-0.0492992015173495	-0.118523018771460
3	A	26	50	20120618	18	780	14.72	-0.0495170611166331	-0.118551232332029
3	A	26	50	20120618	18	782	14.76	-0.0495722861562438	-0.119010781029122
3	A	26	50	20120618	18	784	14.8	-0.0498105811415037	-0.119285845567004
3	A	26	50	20120618	18	786	14.84	-0.0501506995032544	-0.120634298198727
3	A	26	50	20120618	18	788	14.88	-0.0503638921977821	-0.120525757307815
3	A	26	50	20120618	18	790	14.92	-0.0507114351807353	-0.121786175145280
3	A	26	50	20120618	18	792	14.96	-0.0506799689289725	-0.121455602725075
3	A	26	50	20120618	18	794	15	-0.0506145615517128	-0.122701878426916
3	A	26	50	20120618	18	796	15.04	-0.0507657409815305	-0.122854754913009
3	A	26	50	20120618	18	798	15.08	-0.050865018773609	-0.124103222645872
3	A	26	50	20120618	18	800	15.12	-0.0509007983767371	-0.125099818943276
3	A	26	50	20120618	18	802	15.16	-0.0504429467359188	-0.125049967915202
3	A	26	50	20120618	18	804	15.2	-0.0504621093296889	-0.126289455391944
3	A	26	50	20120618	18	806	15.24	-0.0500774432407235	-0.127744681147626
3	A	26	50	20120618	18	808	15.28	-0.0497632756978423	-0.128812624519252
3	A	26	50	20120618	18	810	15.32	-0.0496309053084042	-0.130224858182638
3	A	26	50	20120618	18	812	15.36	-0.04968443329174	-0.130492356677961
3	A	26	50	20120618	18	814	15.4	-0.0492395924156955	-0.132533844665925
3	A	26	50	20120618	18	816	15.44	-0.0486051055009368	-0.132787908132405
3	A	26	50	20120618	18	818	15.48	-0.0489301624882483	-0.134797717736571
3	A	26	50	20120618	18	820	15.52	-0.0482507742928843	-0.136400587388165
3	A	26	50	20120618	18	822	15.56	-0.0485382131994366	-0.136849953747609
3	A	26	50	20120618	18	824	15.6	-0.0477719215806647	-0.138401133893498
3	A	26	50	20120618	18	826	15.64	-0.0480281063674886	-0.138365566422404
3	A	26	50	20120618	18	828	15.68	-0.0478957359780505	-0.137981748861576
3	A	26	50	20120618	18	830	15.72	-0.0477550924392725	-0.138328867580461
3	A	26	50	20120618	18	832	15.76	-0.0478806038929331	-0.137979910383945
3	A	26	50	20120618	18	834	15.8	-0.0479648910212505	-0.137495400817476
3	A	26	50	20120618	18	836	15.84	-0.0479887912304546	-0.137543625499953
3	A	26	50	20120618	18	838	15.88	-0.0482132269228032	-0.137954171697110
3	A	26	50	20120618	18	840	15.92	-0.0487024033940281	-0.137979768962589
3	A	26	50	20120618	18	842	15.96	-0.0488814428310245	-0.138479552035532
3	A	26	50	20120618	18	844	16	-0.048665987394797	-0.138955222767236
3	A	26	50	20120618	18	846	16.04	-0.0492586135881094	-0.138710493110267
3	A	26	50	20120618	18	848	16.08	-0.049082543999594	-0.138797467244353
3	A	26	50	20120618	18	850	16.12	-0.0488858268930679	-0.139063480815435
3	A	26	50	20120618	18	852	16.16	-0.0496309053084042	-0.139656248430104
3	A	26	50	20120618	18	854	16.2	-0.0497701346336198	-0.140030378628030
3	A	26	50	20120618	18	856	16.24	-0.0498061263687822	-0.140132979821980
3	A	26	50	20120618	18	858	16.28	-0.0499573057985999	-0.140243429901201
3	A	26	50	20120618	18	860	16.32	-0.0497757207771912	-0.139712251287174
3	A	26	50	20120618	18	862	16.36	-0.0503290318334696	-0.140208286694177
3	A	26	50	20120618	18	864	16.4	-0.0503675691530443	-0.139793568567011
3	A	26	50	20120618	18	866	16.44	-0.0507499017896319	-0.140415327559708
3	A	26	50	20120618	18	868	16.48	-0.0509256885354348	-0.140464400770322
3	A	26	50	20120618	18	870	16.52	-0.0509166375686357	-0.140192023238209
3	A	26	50	20120618	18	872	16.56	-0.0513470534663439	-0.140093947527659
3	A	26	50	20120618	18	874	16.6	-0.0513245674707022	-0.140472815341018
3	A	26	50	20120618	18	876	16.64	-0.0517056980257617	-0.140168052318327
3	A	26	50	20120618	18	878	16.68	-0.051561660374434	-0.140531293071823
3	A	26	50	20120618	18	880	16.72	-0.051156983163561	-0.140327858450875
3	A	26	50	20120618	18	882	16.76	-0.0516714740575523	-0.140224903703534
3	A	26	50	20120618	18	884	16.8	-0.0514861413702033	-0.140116079969910
3	A	26	50	20120618	18	886	16.84	-0.0517371642775245	-0.139962637798392
3	A	26	50	20120618	18	888	16.88	-0.0515202239170565	-0.139811882632643
3	A	26	50	20120618	18	890	16.92	-0.052044967859375	-0.139800498213466
3	A	26	50	20120618	18	892	16.96	-0.0521977736347895	-0.139492128946191
3	A	26	50	20120618	18	894	17	-0.0524777172094612	-0.139041065530472
3	A	26	50	20120618	18	896	17.04	-0.0527925918591236	-0.138864783809922
3	A	26	50	20120618	18	898	17.08	-0.0529707827679826	-0.138832256897987
3	A	26	50	20120618	18	900	17.12	-0.0534826573668835	-0.138641408777745
3	A	26	50	20120618	18	902	17.16	-0.0535433978393875	-0.138989376024767
3	A	26	50	20120618	18	904	17.2	-0.0540385140075743	-0.139373900692376
3	A	26	50	20120618	18	906	17.24	-0.0542567271602484	-0.138833246847481
3	A	26	50	20120618	18	908	17.28	-0.0541400545413527	-0.138846681876324
3	A	26	50	20120618	18	910	17.32	-0.0539922692240847	-0.138799305721984
3	A	26	50	20120618	18	912	17.36	-0.0543408728672096	-0.138610508211407
3	A	26	50	20120618	18	914	17.4	-0.054631281622243	-0.138566172616227
3	A	26	50	20120618	18	916	17.44	-0.0549239531189761	-0.138560586472656
3	A	26	50	20120618	18	918	17.48	-0.0544567676686461	-0.138453601216662
3	A	26	50	20120618	18	920	17.52	-0.0547766627764549	-0.138696563106678
3	A	26	50	20120618	18	922	17.56	-0.0546570910197563	-0.138833105426125
3	A	26	50	20120618	18	924	17.6	-0.0546335443639427	-0.138183486426249
3	A	26	50	20120618	18	926	17.64	-0.0543723391189724	-0.138740262305755
3	A	26	50	20120618	18	928	17.68	-0.05450435595502	-0.138987254704424
3	A	26	50	20120618	18	930	17.72	-0.0545822084116286	-0.138671814369336
3	A	26	50	20120618	18	932	17.76	-0.054012138924636	-0.138971769065916
3	A	26	50	20120618	18	934	17.8	-0.0540852537658107	-0.138785517139751
3	A	26	50	20120618	18	936	17.84	-0.0538355743613737	-0.139071966096810
3	A	26	50	20120618	18	938	17.88	-0.0537390542857418	-0.139522039563035
3	A	26	50	20120618	18	940	17.92	-0.0535634796719732	-0.139256379545343
3	A	26	50	20120618	18	942	17.96	-0.0539652577450433	-0.139468370158343
3	A	26	50	20120618	18	944	18	-0.0536647373630391	-0.140106887581754
3	A	26	50	20120618	18	946	18.04	-0.0542088560311621	-0.140838389546892
3	A	26	50	20120618	18	948	18.08	-0.0543301955548137	-0.140831601321792
3	A	26	50	20120618	18	950	18.12	-0.0540573937586319	-0.141221782843651
3	A	26	50	20120618	18	952	18.16	-0.0545115684441881	-0.141921606424991
3	A	26	50	20120618	18	954	18.2	-0.0542283014676447	-0.142234571886345
3	A	26	50	20120618	18	956	18.24	-0.0545923200385996	-0.142789792130932
3	A	26	50	20120618	18	958	18.28	-0.0550204024839299	-0.143937143594086
3	A	26	50	20120618	18	960	18.32	-0.0550409085805843	-0.144145740094536
3	A	26	50	20120618	18	962	18.36	-0.0549774103916338	-0.145152518729589
3	A	26	50	20120618	18	964	18.4	-0.0550464947241557	-0.145834381798687
3	A	26	50	20120618	18	966	18.44	-0.0555966237999188	-0.147102931364136
3	A	26	50	20120618	18	968	18.48	-0.0553023966682671	-0.147952944425800
3	A	26	50	20120618	18	970	18.52	-0.0554687081832022	-0.147599956720632
3	A	26	50	20120618	18	972	18.56	-0.0551791479563063	-0.148600866369402
3	A	26	50	20120618	18	974	18.6	-0.055422109846322	-0.149407250942667
3	A	26	50	20120618	18	976	18.64	-0.0552759508746507	-0.149445929683598
3	A	26	50	20120618	18	978	18.68	-0.0555254181470533	-0.149419908154050
3	A	26	50	20120618	18	980	18.72	-0.0554290394927776	-0.150582603834355
3	A	26	50	20120618	18	982	18.76	-0.0555123366716014	-0.150746794028946
3	A	26	50	20120618	18	984	18.8	-0.0552748195038008	-0.150868345684632
3	A	26	50	20120618	18	986	18.84	-0.0553871080606533	-0.151112438945498
3	A	26	50	20120618	18	988	18.88	-0.0554814361052635	-0.151573896830900
3	A	26	50	20120618	18	990	18.92	-0.0551712990710351	-0.152207888770912
3	A	26	50	20120618	18	992	18.96	-0.0552475958927252	-0.152209373695153
3	A	26	50	20120618	18	994	19	-0.0550812843777901	-0.152426596898333
3	A	26	50	20120618	18	996	19.04	-0.0548395952799805	-0.152862033254188
3	A	26	50	20120618	18	998	19.08	-0.054857767924257	-0.153000838315335
3	A	26	50	20120618	18	1000	19.12	-0.0548156950707764	-0.153093822857061
3	A	26	50	20120618	18	1002	19.16	-0.0546215942593407	-0.152777392572480
3	A	26	50	20120618	18	1004	19.2	-0.0549263572820321	-0.153572887701315
3	A	26	50	20120618	18	1006	19.24	-0.0549190033715078	-0.153530744137156
3	A	26	50	20120618	18	1008	19.28	-0.0548581214776476	-0.153666579349822
3	A	26	50	20120618	18	1010	19.32	-0.0546024316655705	-0.153415980706569
3	A	26	50	20120618	18	1012	19.36	-0.054092607676335	-0.153768826990382
3	A	26	50	20120618	18	1014	19.4	-0.0541365190074467	-0.153778655774640
3	A	26	50	20120618	18	1016	19.44	-0.0536520094409777	-0.154284378544545
3	A	26	50	20120618	18	1018	19.48	-0.0535159620962774	-0.154059801430840
3	A	26	50	20120618	18	1020	19.52	-0.0535779753609875	-0.154215577054735
3	A	26	50	20120618	18	1022	19.56	-0.0535533680450022	-0.154521612869633
3	A	26	50	20120618	18	1024	19.6	-0.0535030220421817	-0.154113753678244
3	A	26	50	20120618	18	1026	19.64	-0.0538873345777566	-0.154155119424944
3	A	26	50	20120618	18	1028	19.68	-0.0536676365008419	-0.154080661080885
3	A	26	50	20120618	18	1030	19.72	-0.053366762565447	-0.154834083356239
3	A	26	50	20120618	18	1032	19.76	-0.05279761231727	-0.154963413186518
3	A	26	50	20120618	18	1034	19.8	-0.0531549840844817	-0.154603212992182
3	A	26	50	20120618	18	1036	19.84	-0.0529916424180276	-0.154599677458276
3	A	26	50	20120618	18	1038	19.88	-0.0520335834401979	-0.155550665368293
3	A	26	50	20120618	18	1040	19.92	-0.0515750246925985	-0.155273833063459
3	A	26	50	20120618	18	1042	19.96	-0.0515627917452839	-0.155691945303175
3	A	26	50	20120618	18	1044	20	-0.0509374972186806	-0.156354009382400
3	A	26	50	20120618	18	1046	20.04	-0.0501173240631824	-0.156918209883108
3	A	26	50	20120618	18	1048	20.08	-0.0495226472602045	-0.157811285747747
3	A	26	50	20120618	18	1050	20.12	-0.0480599968833201	-0.158537130858635
3	A	26	50	20120618	18	1052	20.16	-0.0475232321257214	-0.158840550378442
3	A	26	50	20120618	18	1054	20.2	-0.0473576277175675	-0.158815235955676
3	A	26	50	20120618	18	1056	20.24	-0.0465934574191392	-0.159962658129507
3	A	26	50	20120618	18	1058	20.28	-0.04551172546528	-0.160265158410499
3	A	26	50	20120618	18	1060	20.32	-0.045499775360678	-0.160950274170790
3	A	26	50	20120618	18	1062	20.36	-0.0443017243413136	-0.161722646907880
3	A	26	50	20120618	18	1064	20.4	-0.0438840363656667	-0.162151648592026
3	A	26	50	20120618	18	1066	20.44	-0.0430758840254486	-0.162964043572931
3	A	26	50	20120618	18	1068	20.48	-0.0423862427817574	-0.163526405596009
3	A	26	50	20120618	18	1070	20.52	-0.0412115262861722	-0.164603541355791
3	A	26	50	20120618	18	1072	20.56	-0.0404578918787836	-0.164896142141846
3	A	26	50	20120618	18	1074	20.6	-0.0396480424822906	-0.165285970110314
3	A	26	50	20120618	18	1076	20.64	-0.0388700836016292	-0.166379298615384
3	A	26	50	20120618	18	1078	20.68	-0.0378816190322085	-0.167845767368887
3	A	26	50	20120618	18	1080	20.72	-0.037339621684429	-0.168459889608348
3	A	26	50	20120618	18	1082	20.76	-0.0367547029550315	-0.169983846143161
3	A	26	50	20120618	18	1084	20.8	-0.0354928709040041	-0.171288104601059
3	A	26	50	20120618	18	1086	20.84	-0.0347256600464167	-0.172329672889747
3	A	26	50	20120618	18	1088	20.88	-0.0339930974211074	-0.173537411272014
3	A	26	50	20120618	18	1090	20.92	-0.0332894554631487	-0.174313178121654
3	A	26	50	20120618	18	1092	20.96	-0.0323809646706802	-0.175197627283562
3	A	26	50	20120618	18	1094	21	-0.0321447910057639	-0.175856650803628
3	A	26	50	20120618	18	1096	21.04	-0.0313160618582133	-0.176590627642499
3	A	26	50	20120618	18	1098	21.08	-0.0303883377612965	-0.177417942576487
3	A	26	50	20120618	18	1100	21.12	-0.0296416330003635	-0.178225458520603
3	A	26	50	20120618	18	1102	21.16	-0.0289670531311116	-0.178236772229101
3	A	26	50	20120618	18	1104	21.2	-0.0290306927414184	-0.178562041348447
3	A	26	50	20120618	18	1106	21.24	-0.0280534711698185	-0.178707705345372
3	A	26	50	20120618	18	1108	21.28	-0.0272664613223579	-0.179399962884153
3	A	26	50	20120618	18	1110	21.32	-0.0268980586893597	-0.179727353323843
3	A	26	50	20120618	18	1112	21.36	-0.0271469602763374	-0.178990548057846
3	A	26	50	20120618	18	1114	21.4	-0.0269503845911675	-0.179076815085151
3	A	26	50	20120618	18	1116	21.44	-0.026989982570914	-0.179370971506125
3	A	26	50	20120618	18	1118	21.48	-0.0264702590867419	-0.179720989362812
3	A	26	50	20120618	18	1120	21.52	-0.0261591321030198	-0.179402791311278
3	A	26	50	20120618	18	1122	21.56	-0.0257893152564592	-0.179642500510100
3	A	26	50	20120618	18	1124	21.6	-0.026023367601032	-0.179653107111818
3	A	26	50	20120618	18	1126	21.64	-0.0259406361076331	-0.179813620351148
3	A	26	50	20120618	18	1128	21.68	-0.0259406361076331	-0.180021509744816
3	A	26	50	20120618	18	1130	21.72	-0.0260318528824062	-0.179899180271671
3	A	26	50	20120618	18	1132	21.76	-0.0251967597738249	-0.179713211188219
3	A	26	50	20120618	18	1134	21.8	-0.0255418278830439	-0.179126312559834
3	A	26	50	20120618	18	1136	21.84	-0.0251882744924507	-0.179420468980808
3	A	26	50	20120618	18	1138	21.88	-0.0250397820684015	-0.179703311693282
3	A	26	50	20120618	18	1140	21.92	-0.0252370648603525	-0.179281168944914
3	A	26	50	20120618	18	1142	21.96	-0.0244946027401066	-0.180044844268596
3	A	26	50	20120618	18	1144	22	-0.0236298111467155	-0.180096463063622
3	A	26	50	20120618	18	1146	22.04	-0.0224927834425675	-0.179427540048620
3	A	26	50	20120618	18	1148	22.08	-0.0219200269498064	-0.179584517754043
3	A	26	50	20120618	18	1150	22.12	-0.0207858276727832	-0.180025752385503
3	A	26	50	20120618	18	1152	22.16	-0.0196792055602263	-0.180435167211810
3	A	26	50	20120618	18	1154	22.2	-0.0183661082675628	-0.180239298633422
3	A	26	50	20120618	18	1156	22.24	-0.0174617186944253	-0.180326272767508
3	A	26	50	20120618	18	1158	22.28	-0.0161210442372956	-0.179935949824293
3	A	26	50	20120618	18	1160	22.32	-0.0146933956460799	-0.179720282256031
3	A	26	50	20120618	18	1162	22.36	-0.0136596055319852	-0.180423146396530
3	A	26	50	20120618	18	1164	22.4	-0.0126859194942913	-0.180039187414346
3	A	26	50	20120618	18	1166	22.44	-0.0112540282623886	-0.179116413064898
3	A	26	50	20120618	18	1168	22.48	-0.0103517600095945	-0.178914180525478
3	A	26	50	20120618	18	1170	22.52	-0.00948838262976576	-0.178729625655589
3	A	26	50	20120618	18	1172	22.56	-0.00808972541657876	-0.178111614328831
3	A	26	50	20120618	18	1174	22.6	-0.0073635267523002	-0.178057167106680
3	A	26	50	20120618	18	1176	22.64	-0.00663449966089686	-0.177899482294476
3	A	26	50	20120618	18	1178	22.68	-0.00609921982753863	-0.176829629734540
3	A	26	50	20120618	18	1180	22.72	-0.0053963556870392	-0.176744776920798
3	A	26	50	20120618	18	1182	22.76	-0.00531150287329681	-0.176559514944127
3	A	26	50	20120618	18	1184	22.8	-0.0045457062292718	-0.176537594633910
3	A	26	50	20120618	18	1186	22.84	-0.00366535828669453	-0.176727806358049
3	A	26	50	20120618	18	1188	22.88	-0.00332099728425669	-0.176377788501362
3	A	26	50	20120618	18	1190	22.92	-0.00307704544474732	-0.176848014510851
3	A	26	50	20120618	18	1192	22.96	-0.00285642812901713	-0.176692451018990
3	A	26	50	20120618	18	1194	23	-0.00218184825976516	-0.177301977064373
3	A	26	50	20120618	18	1196	23.04	-0.00141322318861537	-0.177309755238966
3	A	26	50	20120618	18	1198	23.08	-0.000585908254627114	-0.178316675295376
3	A	26	50	20120618	18	1200	23.12	1.51325093814495e-05	-0.178561334241666
3	A	26	50	20120618	18	1202	23.16	0.00067698445657206	-0.179107220676742
3	A	26	50	20120618	18	1204	23.2	0.00204665029173041	-0.180004539182068
3	A	26	50	20120618	18	1206	23.24	0.00300690130058171	-0.180423146396530
3	A	26	50	20120618	18	1208	23.28	0.00429454274912242	-0.181802711726625
3	A	26	50	20120618	18	1210	23.32	0.00564653091475113	-0.182446178897505
3	A	26	50	20120618	18	1212	23.36	0.00584027817279623	-0.182951053139272
3	A	26	50	20120618	18	1214	23.4	0.00629353361953681	-0.183053583622544
3	A	26	50	20120618	18	1216	23.44	0.00634656662812579	-0.183832108188631
3	A	26	50	20120618	18	1218	23.48	0.006756688561214	-0.183713314249391
3	A	26	50	20120618	18	1220	23.52	0.0068613403648296	-0.184942265835094
3	A	26	50	20120618	18	1222	23.56	0.00737964963543934	-0.185689677702808
3	A	26	50	20120618	18	1224	23.6	0.0077968426363394	-0.186333144873687
3	A	26	50	20120618	18	1226	23.64	0.0078590680330838	-0.187150560312739
3	A	26	50	20120618	18	1228	23.68	0.0084806148937468	-0.188049293031627
3	A	26	50	20120618	18	1230	23.72	0.00930651561417269	-0.188698417056756
3	A	26	50	20120618	18	1232	23.76	0.00980997564237749	-0.189667153346982
3	A	26	50	20120618	18	1234	23.8	0.0099167487663367	-0.190155764132782
3	A	26	50	20120618	18	1236	23.84	0.0105991068101817	-0.190522752552218
3	A	26	50	20120618	18	1238	23.88	0.0107772977190407	-0.191269457313151
3	A	26	50	20120618	18	1240	23.92	0.0112538876895604	-0.192175968206632
3	A	26	50	20120618	18	1242	23.96	0.0117559335042029	-0.193692005145496
3	A	26	50	20120618	18	1244	24	0.0120387762166775	-0.194649427727222
3	A	26	50	20120618	18	1246	24.04	0.0126780007468702	-0.195082177077309
3	A	26	50	20120618	18	1248	24.08	0.0130980221748950	-0.196748120653784
3	A	26	50	20120618	18	1250	24.12	0.0137209832491203	-0.198031519461638
3	A	26	50	20120618	18	1252	24.16	0.014534863154266	-0.199136727360632
3	A	26	50	20120618	18	1254	24.2	0.0146437575985687	-0.199913130606375
3	A	26	50	20120618	18	1256	24.24	0.0148141703328347	-0.201039551708805
3	A	26	50	20120618	18	1258	24.28	0.0149357926991988	-0.202129910365395
3	A	26	50	20120618	18	1260	24.32	0.0151387323453993	-0.202653876490254
3	A	26	50	20120618	18	1262	24.36	0.0154647085715263	-0.204719335398100
3	A	26	50	20120618	18	1264	24.4	0.0154357171934977	-0.205075010109037
3	A	26	50	20120618	18	1266	24.44	0.0153027811186346	-0.205934851954960
3	A	26	50	20120618	18	1268	24.48	0.0150970130453093	-0.206897224284155
3	A	26	50	20120618	18	1270	24.52	0.0149110439618573	-0.207302396469775
3	A	26	50	20120618	18	1272	24.56	0.0146154733273213	-0.208365885068679
3	A	26	50	20120618	18	1274	24.6	0.0141303980754273	-0.209000866958185
3	A	26	50	20120618	18	1276	24.64	0.0142103011417014	-0.210223454582856
3	A	26	50	20120618	18	1278	24.68	0.0137747233644905	-0.211262901551200
3	A	26	50	20120618	18	1280	24.72	0.0132132805802284	-0.212040719010506
3	A	26	50	20120618	18	1282	24.76	0.0130768089714594	-0.212711763345852
3	A	26	50	20120618	18	1284	24.8	0.0123711164038352	-0.213383514787979
3	A	26	50	20120618	18	1286	24.84	0.0126292103789683	-0.213781615905787
3	A	26	50	20120618	18	1288	24.88	0.0118782629773481	-0.214757423263824
3	A	26	50	20120618	18	1290	24.92	0.0114780405391966	-0.215132189857853
3	A	26	50	20120618	18	1292	24.96	0.0117184568448000	-0.216031629683522
3	A	26	50	20120618	18	1294	25	0.0110969099841370	-0.216883693354852
3	A	26	50	20120618	18	1296	25.04	0.0104930407930037	-0.217787375821209
3	A	26	50	20120618	18	1298	25.08	0.0101585792855025	-0.218971779679696
3	A	26	50	20120618	18	1300	25.12	0.01027030215693	-0.218898240574453
3	A	26	50	20120618	18	1302	25.16	0.0102596955552122	-0.219908696164768
3	A	26	50	20120618	18	1304	25.2	0.0102490889534943	-0.220298312001202
3	A	26	50	20120618	18	1306	25.24	0.00988492896118329	-0.220525293277963
3	A	26	50	20120618	18	1308	25.28	0.0096770395675145	-0.221870210375780
3	A	26	50	20120618	18	1310	25.32	0.00937015522447949	-0.222324172929302
3	A	26	50	20120618	18	1312	25.36	0.0094726857077515	-0.223115425417449
3	A	26	50	20120618	18	1314	25.4	0.00873658754853631	-0.224082040387331
3	A	26	50	20120618	18	1316	25.44	0.00853930475658529	-0.224705001461557
3	A	26	50	20120618	18	1318	25.48	0.00834626460532135	-0.225005521843561
3	A	26	50	20120618	18	1320	25.52	0.00846010879709239	-0.225641210839848
3	A	26	50	20120618	18	1322	25.56	0.00801463152494485	-0.226205482051234
3	A	26	50	20120618	18	1324	25.6	0.00741005522703039	-0.225779096662179
3	A	26	50	20120618	18	1326	25.64	0.00735702221844137	-0.226315790709100
3	A	26	50	20120618	18	1328	25.68	0.00737328567440865	-0.226009613472846
3	A	26	50	20120618	18	1330	25.72	0.0069610424209769	-0.226379430319406
3	A	26	50	20120618	18	1332	25.76	0.00714983993155369	-0.226095880500151
3	A	26	50	20120618	18	1334	25.8	0.0068153784240525	-0.226543479092642
3	A	26	50	20120618	18	1336	25.84	0.00678992257992977	-0.226506709540020
3	A	26	50	20120618	18	1338	25.88	0.00679062968671095	-0.226644595362351
3	A	26	50	20120618	18	1340	25.92	0.00673264693065363	-0.227347459502851
3	A	26	50	20120618	18	1342	25.96	0.00686558300551673	-0.226954308132511
3	A	26	50	20120618	18	1344	26	0.00703033888553318	-0.227410392006376
3	A	26	50	20120618	18	1346	26.04	0.00715691099936557	-0.227454939733591
3	A	26	50	20120618	18	1348	26.08	0.00730257499629001	-0.227911730714238
3	A	26	50	20120618	18	1350	26.12	0.00688043224792161	-0.228394684645788
3	A	26	50	20120618	18	1352	26.16	0.00738106384900169	-0.228422968917036
3	A	26	50	20120618	18	1354	26.2	0.00735065825741069	-0.228444889227252
3	A	26	50	20120618	18	1356	26.24	0.0073244953065068	-0.228415897849224
3	A	26	50	20120618	18	1358	26.28	0.00716398206717744	-0.228468930857813
3	A	26	50	20120618	18	1360	26.32	0.00688184646148401	-0.228671870504013
3	A	26	50	20120618	18	1362	26.36	0.00692073733444926	-0.228133762243530
3	A	26	50	20120618	18	1364	26.4	0.0069454860717908	-0.228068001312880
3	A	26	50	20120618	18	1366	26.44	0.00682032817152079	-0.228750359356725
3	A	26	50	20120618	18	1368	26.48	0.00676517384258823	-0.228142247524904
3	A	26	50	20120618	18	1370	26.52	0.00660678192360243	-0.228280840454017
3	A	26	50	20120618	18	1372	26.56	0.00713569779592998	-0.228389734898320
3	A	26	50	20120618	18	1374	26.6	0.00697306323625709	-0.227949914480422
3	A	26	50	20120618	18	1376	26.64	0.00704730944828166	-0.228405998354287
3	A	26	50	20120618	18	1378	26.68	0.00742207604231052	-0.228684598426075
3	A	26	50	20120618	18	1380	26.72	0.00792200053660942	-0.229031787855637
3	A	26	50	20120618	18	1382	26.76	0.00784775432458484	-0.230159623171630
3	A	26	50	20120618	18	1384	26.8	0.00799271121472808	-0.230003352572987
3	A	26	50	20120618	18	1386	26.84	0.00882144036227873	-0.231660810868089
3	A	26	50	20120618	18	1388	26.88	0.0102434320992448	-0.231843951524416
3	A	26	50	20120618	18	1390	26.92	0.0105948641694946	-0.232468326812204
3	A	26	50	20120618	18	1392	26.96	0.0116993649617080	-0.233183918874765
3	A	26	50	20120618	18	1394	27	0.0120196843335854	-0.233094116313554
3	A	26	50	20120618	18	1396	27.04	0.0122134315916306	-0.233499995605955
3	A	26	50	20120618	18	1398	27.08	0.0131086287766127	-0.233883247481358
3	A	26	50	20120618	18	1400	27.12	0.014208886928139	-0.234416405994373
3	A	26	50	20120618	18	1402	27.16	0.0151818658590517	-0.234581868981170
3	A	26	50	20120618	18	1404	27.2	0.0161442381882466	-0.23510017825178
3	A	26	50	20120618	18	1406	27.24	0.0177331071255728	-0.235750009383691
3	A	26	50	20120618	18	1408	27.28	0.0193099552476188	-0.236411861330881
3	A	26	50	20120618	18	1410	27.32	0.0200906011340487	-0.236635307073736
3	A	26	50	20120618	18	1412	27.36	0.0207955865948917	-0.237190385896968
3	A	26	50	20120618	18	1414	27.4	0.0224169824441525	-0.238244682107717
3	A	26	50	20120618	18	1416	27.44	0.0234323877819364	-0.238257410029778
3	A	26	50	20120618	18	1418	27.48	0.0251478288330949	-0.238807539105541
3	A	26	50	20120618	18	1420	27.52	0.0260437331248583	-0.239057147799300
3	A	26	50	20120618	18	1422	27.56	0.0280957570038616	-0.240300241520626
3	A	26	50	20120618	18	1424	27.6	0.0287979140375799	-0.239930424674065
3	A	26	50	20120618	18	1426	27.64	0.0294265319660547	-0.239815166268732
3	A	26	50	20120618	18	1428	27.68	0.0301916215032985	-0.240180033367824
3	A	26	50	20120618	18	1430	27.72	0.0313477410905386	-0.240474896895579
3	A	26	50	20120618	18	1432	27.76	0.0324515347759708	-0.240477018215923
3	A	26	50	20120618	18	1434	27.8	0.0333679451643885	-0.241370801187342
3	A	26	50	20120618	18	1436	27.84	0.0341591976525363	-0.241729304325404
3	A	26	50	20120618	18	1438	27.88	0.0351668248157271	-0.242230643033265
3	A	26	50	20120618	18	1440	27.92	0.0351519755733222	-0.243183115867524
3	A	26	50	20120618	18	1442	27.96	0.0353245096279317	-0.243253826545642
3	A	26	50	20120618	18	1444	28	0.0360768712431142	-0.244109425750878
3	A	26	50	20120618	18	1446	28.04	0.0362508195112861	-0.244359741551418
3	A	26	50	20120618	18	1448	28.08	0.036265668753691	-0.244995430547705
3	A	26	50	20120618	18	1450	28.12	0.0372867309457244	-0.245702537328891
3	A	26	50	20120618	18	1452	28.16	0.0376049289972583	-0.245249988988932
3	A	26	50	20120618	18	1454	28.2	0.0380758621135286	-0.245650211427083
3	A	26	50	20120618	18	1456	28.24	0.0387843831082775	-0.246447827876262
3	A	26	50	20120618	18	1458	28.28	0.0402014250977753	-0.245978308973554
3	A	26	50	20120618	18	1460	28.32	0.041397849771543	-0.247014927514773
3	A	26	50	20120618	18	1462	28.36	0.0422216291716253	-0.246529145156098
3	A	26	50	20120618	18	1464	28.4	0.0431316755990124	-0.246811280761792
3	A	26	50	20120618	18	1466	28.44	0.044646298324314	-0.246559550747689
3	A	26	50	20120618	18	1468	28.48	0.0456100848670712	-0.246776632529514
3	A	26	50	20120618	18	1470	28.52	0.047269664482516	-0.246306406520025
3	A	26	50	20120618	18	1472	28.56	0.0488571192062799	-0.246005886138020
3	A	26	50	20120618	18	1474	28.6	0.0502812322635895	-0.245820624161349
3	A	26	50	20120618	18	1476	28.64	0.0514062391524573	-0.245276859046617
3	A	26	50	20120618	18	1478	28.68	0.0528593435877957	-0.244789662474379
3	A	26	50	20120618	18	1480	28.72	0.0535028107586755	-0.244720366009823
3	A	26	50	20120618	18	1482	28.76	0.0537764610829947	-0.244433987763443
3	A	26	50	20120618	18	1484	28.8	0.0552345152658013	-0.243564246422583
3	A	26	50	20120618	18	1486	28.84	0.0557266615855072	-0.243654756090575
3	A	26	50	20120618	18	1488	28.88	0.0565730684025875	-0.242806935059932
3	A	26	50	20120618	18	1490	28.92	0.0567540877385712	-0.242932800066983
3	A	26	50	20120618	18	1492	28.96	0.0577864636391036	-0.241894767312202
3	A	26	50	20120618	18	1494	29	0.0587424720072678	-0.241686877918533
3	A	26	50	20120618	18	1496	29.04	0.0594983691563562	-0.240988963525502
3	A	26	50	20120618	18	1498	29.08	0.0604847831161115	-0.240054875467554
3	A	26	50	20120618	18	1500	29.12	0.0615602925302962	-0.239023206673803
3	A	26	50	20120618	18	1502	29.16	0.0620800160144683	-0.238915019336282
3	A	26	50	20120618	18	1504	29.2	0.0633287665900437	-0.237301401661614
3	A	26	50	20120618	18	1506	29.24	0.0645407476129975	-0.236814912196157
3	A	26	50	20120618	18	1508	29.28	0.064895008110372	-0.236193365335495
3	A	26	50	20120618	18	1510	29.32	0.06591889872953	-0.235093107183968
3	A	26	50	20120618	18	1512	29.36	0.0669470319893753	-0.234691470532254
3	A	26	50	20120618	18	1514	29.4	0.0672574518663162	-0.233355745822593
3	A	26	50	20120618	18	1516	29.44	0.0674335214548317	-0.232725713680556
3	A	26	50	20120618	18	1518	29.48	0.0682869993397238	-0.231558280384817
3	A	26	50	20120618	18	1520	29.52	0.0682297236904477	-0.231048456395581
3	A	26	50	20120618	18	1522	29.56	0.068780559872992	-0.229875366245593
3	A	26	50	20120618	18	1524	29.6	0.0691666401755199	-0.2290933061456
3	A	26	50	20120618	18	1526	29.64	0.0697026271156593	-0.228496508022279
3	A	26	50	20120618	18	1528	29.68	0.0703234668695411	-0.227524943304929
3	A	26	50	20120618	18	1530	29.72	0.0706353009600443	-0.227330488940102
3	A	26	50	20120618	18	1532	29.76	0.0711104767170017	-0.226763389301591
3	A	26	50	20120618	18	1534	29.8	0.071797784508315	-0.225777682448617
3	A	26	50	20120618	18	1536	29.84	0.0720912338225074	-0.225467262571676
3	A	26	50	20120618	18	1538	29.88	0.0727750060799148	-0.224028300271961
3	A	26	50	20120618	18	1540	29.92	0.0736164631495268	-0.224346498323495
3	A	26	50	20120618	18	1542	29.96	0.0737897043109175	-0.223436451896108
3	A	26	50	20120618	18	1544	30	0.0746693451467136	-0.223279474190685
3	A	26	50	20120618	18	1546	30.04	0.0750547183424602	-0.223437159002889
3	A	26	50	20120618	18	1548	30.08	0.0759315307511316	-0.223200985337973
3	A	26	50	20120618	18	1550	30.12	0.076437819206461	-0.222986024876492
3	A	26	50	20120618	18	1552	30.16	0.0769370365939788	-0.223196742697286
3	A	26	50	20120618	18	1554	30.2	0.0775889890462328	-0.222467008499101
3	A	26	50	20120618	18	1556	30.24	0.0788333555597649	-0.222115010743427
3	A	26	50	20120618	18	1558	30.28	0.0794831866916754	-0.221820147215672
3	A	26	50	20120618	18	1560	30.32	0.0798516600353517	-0.221092463627153
3	A	26	50	20120618	18	1562	30.36	0.0811516758525631	-0.220854522195283
3	A	26	50	20120618	18	1564	30.4	0.0817628989542208	-0.220251784375000
3	A	26	50	20120618	18	1566	30.44	0.0831616268780859	-0.219459754069393
3	A	26	50	20120618	18	1568	30.48	0.0841052608775793	-0.219004023748918
3	A	26	50	20120618	18	1570	30.52	0.0854370964999442	-0.218309998443184
3	A	26	50	20120618	18	1572	30.56	0.0857866193818847	-0.218291401534838
3	A	26	50	20120618	18	1574	30.6	0.0869772457800466	-0.218219418064514
3	A	26	50	20120618	18	1576	30.64	0.0879359411539794	-0.218479774781347
3	A	26	50	20120618	18	1578	30.68	0.0891757114734337	-0.217893371127709
3	A	26	50	20120618	18	1580	30.72	0.0896743631755265	-0.218038186596496
3	A	26	50	20120618	18	1582	30.76	0.0914247353016757	-0.218229529691485
3	A	26	50	20120618	18	1584	30.8	0.0922268065235756	-0.217820609839924
3	A	26	50	20120618	18	1586	30.84	0.0929175791381167	-0.217655924670586
3	A	26	50	20120618	18	1588	30.88	0.094276426239523	-0.218161011044388
3	A	26	50	20120618	18	1590	30.92	0.0955350055993568	-0.218162495968628
3	A	26	50	20120618	18	1592	30.96	0.0968005853163245	-0.217857167260512
3	A	26	50	20120618	18	1594	31	0.098073801786529	-0.218083017166423
3	A	26	50	20120618	18	1596	31.04	0.0995782421741815	-0.218361900080923
3	A	26	50	20120618	18	1598	31.08	0.100491965556830	-0.218555505917612
3	A	26	50	20120618	18	1600	31.12	0.101847489256365	-0.218082451480998
3	A	26	50	20120618	18	1602	31.16	0.102399173967047	-0.218752647288206
3	A	26	50	20120618	18	1604	31.2	0.103528847760670	-0.219096584026576
3	A	26	50	20120618	18	1606	31.24	0.104458976020643	-0.219068724019397
3	A	26	50	20120618	18	1608	31.28	0.105554425846057	-0.218777961710973
3	A	26	50	20120618	18	1610	31.32	0.105985478139869	-0.219151596934152
3	A	26	50	20120618	18	1612	31.36	0.106828490844399	-0.219680371385123
3	A	26	50	20120618	18	1614	31.4	0.107590115558415	-0.220117999772000
3	A	26	50	20120618	18	1616	31.44	0.108228915824540	-0.221125344092478
3	A	26	50	20120618	18	1618	31.48	0.109302233207702	-0.221726455567165
3	A	26	50	20120618	18	1620	31.52	0.109490252900820	-0.221903302973139
3	A	26	50	20120618	18	1622	31.56	0.110310001792249	-0.222854149461801
3	A	26	50	20120618	18	1624	31.6	0.110074605944792	-0.222716192928791
3	A	26	50	20120618	18	1626	31.64	0.111364580845711	-0.223901091762026
3	A	26	50	20120618	18	1628	31.68	0.111712760224767	-0.225380076305555
3	A	26	50	20120618	18	1630	31.72	0.112631857618954	-0.226059040236851
3	A	26	50	20120618	18	1632	31.76	0.113153066027366	-0.226984572302746
3	A	26	50	20120618	18	1634	31.8	0.113503861701513	-0.226601249716665
3	A	26	50	20120618	18	1636	31.84	0.114292851447962	-0.227737004628606
3	A	26	50	20120618	18	1638	31.88	0.114524782472191	-0.228684527715396
3	A	26	50	20120618	18	1640	31.92	0.115557158372722	-0.229480729951012
3	A	26	50	20120618	18	1642	31.96	0.116417990168140	-0.230619596132792
3	A	26	50	20120618	18	1644	32	0.117346279950480	-0.231597666232529
3	A	26	50	20120618	18	1646	32.04	0.117996393925103	-0.232756331404181
3	A	26	50	20120618	18	1648	32.08	0.118836790334544	-0.233224082539936
3	A	26	50	20120618	18	1650	32.12	0.119222163530290	-0.234862448951945
3	A	26	50	20120618	18	1652	32.16	0.119843003284172	-0.234998213453933
3	A	26	50	20120618	18	1654	32.2	0.120745837222391	-0.236137503899781
3	A	26	50	20120618	18	1656	32.24	0.120987667741558	-0.236819154836845
3	A	26	50	20120618	18	1658	32.28	0.121355363267774	-0.237570102238465
3	A	26	50	20120618	18	1660	32.32	0.121520401990503	-0.238597245548816
3	A	26	50	20120618	18	1662	32.36	0.121472106597349	-0.238771405949023
3	A	26	50	20120618	18	1664	32.4	0.121667833754380	-0.239806044591255
3	A	26	50	20120618	18	1666	32.44	0.122070248223554	-0.240576013165289
3	A	26	50	20120618	18	1668	32.48	0.122182466069728	-0.240866846184391
3	A	26	50	20120618	18	1670	32.52	0.122022023541076	-0.242008752925329
3	A	26	50	20120618	18	1672	32.56	0.122315684987303	-0.243164660380535
3	A	26	50	20120618	18	1674	32.6	0.122238963901545	-0.244197389834458
3	A	26	50	20120618	18	1676	32.64	0.122702896660681	-0.245130700074946
3	A	26	50	20120618	18	1678	32.68	0.123084734322523	-0.246718861905491
3	A	26	50	20120618	18	1680	32.72	0.123763556832462	-0.248219342495168
3	A	26	50	20120618	18	1682	32.76	0.124128848195623	-0.249149470755141
3	A	26	50	20120618	18	1684	32.8	0.124033388780162	-0.250011433921408
3	A	26	50	20120618	18	1686	32.84	0.124754284143582	-0.252032698655429
3	A	26	50	20120618	18	1688	32.88	0.124624247206522	-0.251647961855786
3	A	26	50	20120618	18	1690	32.92	0.125014711571092	-0.254159463721204
3	A	26	50	20120618	18	1692	32.96	0.125175224810423	-0.255077995429966
3	A	26	50	20120618	18	1694	33	0.125567951916693	-0.256481319547908
3	A	26	50	20120618	18	1696	33.04	0.125774144254087	-0.257560647338711
3	A	26	50	20120618	18	1698	33.08	0.125867623770560	-0.258356708152971
3	A	26	50	20120618	18	1700	33.12	0.125648844932461	-0.257936262460878
3	A	26	50	20120618	18	1702	33.16	0.125665674073854	-0.258189548109899
3	A	26	50	20120618	18	1704	33.2	0.125429712540971	-0.258441065991967
3	A	26	50	20120618	18	1706	33.24	0.125370103439318	-0.259125757488190
3	A	26	50	20120618	18	1708	33.28	0.125364658717101	-0.259699716062479
3	A	26	50	20120618	18	1710	33.32	0.125449087266775	-0.260374720195800
3	A	26	50	20120618	18	1712	33.36	0.125625298276648	-0.260710454495507
3	A	26	50	20120618	18	1714	33.4	0.125815156447396	-0.260858593366166
3	A	26	50	20120618	18	1716	33.44	0.126034854524310	-0.261306404090691
3	A	26	50	20120618	18	1718	33.48	0.126530889931312	-0.261711222722920
3	A	26	50	20120618	18	1720	33.52	0.127219682646866	-0.262671403021093
3	A	26	50	20120618	18	1722	33.56	0.127409399396259	-0.262825340167358
3	A	26	50	20120618	18	1724	33.6	0.129399056457162	-0.266297375884340
