# Supplementary material for: How Do Ants Make Sense of Gravity? A Boltzmann Walker Analysis of Lasius niger Trajectories on Various Inclines
Source: PLoS One. 2013 Oct 29;8(10):e76531. doi: 10.1371/journal.pone.0076531 (PMC3812222; doi:10.1371/journal.pone.0076531)
Supplement: Dataset S3 — Trajectories for . (ZIP) [file pone.0076531.s007.zip › Incline3/3-A-26-50-20120618-19.txt]

Pente	Colonie	Temperature	Humidite	Date	Indiv	Frame	Time	X	Y
3	A	26	50	20120618	19	64	0	0	0
3	A	26	50	20120618	19	66	0.04	0.00080979989901827	-0.00132004815232247
3	A	26	50	20120618	19	68	0.08	0.00138020879726584	-0.00188748720208907
3	A	26	50	20120618	19	70	0.12	0.00253995584229333	-0.00371969279602497
3	A	26	50	20120618	19	72	0.16	0.00361788356166973	-0.00451647485920157
3	A	26	50	20120618	19	74	0.2	0.00465240906681689	-0.00562213530653617
3	A	26	50	20120618	19	76	0.24	0.00594227790171833	-0.00675106663803947
3	A	26	50	20120618	19	78	0.28	0.00734107653626156	-0.00791213597274777
3	A	26	50	20120618	19	80	0.32	0.00881369711876067	-0.00914462309235597
3	A	26	50	20120618	19	82	0.36	0.0104320524088623	-0.0101719785347419
3	A	26	50	20120618	19	84	0.4	0.0119409475692363	-0.0112793784647582
3	A	26	50	20120618	19	86	0.44	0.0133147853344036	-0.0125239571103246
3	A	26	50	20120618	19	88	0.48	0.0143326655459217	-0.0134328014561837
3	A	26	50	20120618	19	90	0.52	0.0150623290334281	-0.0150617633480031
3	A	26	50	20120618	19	92	0.56	0.01538887094498	-0.0162307522786607
3	A	26	50	20120618	19	94	0.6	0.0158433284732486	-0.0167624258674349
3	A	26	50	20120618	19	96	0.64	0.0157522531198318	-0.0186390872647040
3	A	26	50	20120618	19	98	0.68	0.0160181959802360	-0.0200720391567786
3	A	26	50	20120618	19	100	0.72	0.0160263277082197	-0.0208234815331455
3	A	26	50	20120618	19	102	0.76	0.0161180394577396	-0.0211831867527351
3	A	26	50	20120618	19	104	0.8	0.0161964575997732	-0.0215724490357783
3	A	26	50	20120618	19	106	0.84	0.0157248880873999	-0.0220520795654571
3	A	26	50	20120618	19	108	0.88	0.0145055531539218	-0.0231035473490815
3	A	26	50	20120618	19	110	0.92	0.0135940218022942	-0.0235284478138965
3	A	26	50	20120618	19	112	0.96	0.0131380793497851	-0.0240716472432040
3	A	26	50	20120618	19	114	1	0.0125133505086068	-0.0246969417698073
3	A	26	50	20120618	19	116	1.04	0.0125207044191311	-0.0247280544681795
3	A	26	50	20120618	19	118	1.08	0.0124101836292317	-0.0254694559282536
3	A	26	50	20120618	19	120	1.12	0.0127876372290291	-0.0260555060285010
3	A	26	50	20120618	19	122	1.16	0.0129023299489375	-0.0266118576439386
3	A	26	50	20120618	19	124	1.2	0.0127457057969047	-0.0268606885202381
3	A	26	50	20120618	19	126	1.24	0.0129535244798954	-0.0272680527368797
3	A	26	50	20120618	19	128	1.28	0.0128584893285039	-0.0271970592160486
3	A	26	50	20120618	19	130	1.32	0.0129757983435028	-0.0273584916941934
3	A	26	50	20120618	19	132	1.36	0.0136898347711450	-0.0267649462620655
3	A	26	50	20120618	19	134	1.4	0.0144150434859299	-0.0268116153096238
3	A	26	50	20120618	19	136	1.44	0.0148173165337469	-0.0266409904433235
3	A	26	50	20120618	19	138	1.48	0.0156912298046154	-0.0269769368750652
3	A	26	50	20120618	19	140	1.52	0.0155913863271118	-0.0268295758218659
3	A	26	50	20120618	19	142	1.56	0.0166714919353743	-0.0264908009629994
3	A	26	50	20120618	19	144	1.6	0.0171336569275578	-0.0262889926876488
3	A	26	50	20120618	19	146	1.64	0.018016974718616	-0.0258538391745066
3	A	26	50	20120618	19	148	1.68	0.0186667351398484	-0.0256437577498161
3	A	26	50	20120618	19	150	1.72	0.0188923022030469	-0.0250092001243793
3	A	26	50	20120618	19	152	1.76	0.0192476233605931	-0.0247344891398883
3	A	26	50	20120618	19	154	1.8	0.0200653923530354	-0.0244194730688697
3	A	26	50	20120618	19	156	1.84	0.0201606396364612	-0.0245964618962007
3	A	26	50	20120618	19	158	1.88	0.0204209256426159	-0.0241973001182209
3	A	26	50	20120618	19	160	1.92	0.0204634934708434	-0.0244853754208763
3	A	26	50	20120618	19	162	1.96	0.021358337102435	-0.0235485296464822
3	A	26	50	20120618	19	164	2	0.0221633074621377	-0.0224378063145944
3	A	26	50	20120618	19	166	2.04	0.0219243760807748	-0.0219307400418055
3	A	26	50	20120618	19	168	2.08	0.0225707423894574	-0.0215341238482380
3	A	26	50	20120618	19	170	2.12	0.0230219472265325	-0.0203281532329243
3	A	26	50	20120618	19	172	2.16	0.0236398383451368	-0.0199723158874278
3	A	26	50	20120618	19	174	2.2	0.0241307613701112	-0.0195161825160878
3	A	26	50	20120618	19	176	2.24	0.0245748385708319	-0.0193727671187275
3	A	26	50	20120618	19	178	2.28	0.0246064674571544	-0.0191892516958062
3	A	26	50	20120618	19	180	2.32	0.0257210869474066	-0.0180109925952472
3	A	26	50	20120618	19	182	2.36	0.0259458054824677	-0.0179392919676349
3	A	26	50	20120618	19	184	2.4	0.0266373417723325	-0.0179443972785951
3	A	26	50	20120618	19	186	2.44	0.027082218003716	-0.0178314369703006
3	A	26	50	20120618	19	188	2.48	0.0278988344121049	-0.0170375894002659
3	A	26	50	20120618	19	190	2.52	0.0282948212806372	-0.0168186620697427
3	A	26	50	20120618	19	192	2.56	0.0289886980939477	-0.0164847026080561
3	A	26	50	20120618	19	194	2.6	0.0298611193695079	-0.0154267365131126
3	A	26	50	20120618	19	196	2.64	0.0308077232174823	-0.0152293830104834
3	A	26	50	20120618	19	198	2.68	0.0315769698354928	-0.0145186848339552
3	A	26	50	20120618	19	200	2.72	0.0329232877118431	-0.0135103639990121
3	A	26	50	20120618	19	202	2.76	0.0340237226400647	-0.0122672349223470
3	A	26	50	20120618	19	204	2.8	0.0350524003721314	-0.0113614523488505
3	A	26	50	20120618	19	206	2.84	0.0359045276830715	-0.0105352051461018
3	A	26	50	20120618	19	208	2.88	0.0363881604371319	-0.00932876784031257
3	A	26	50	20120618	19	210	2.92	0.0368670555757583	-0.00865711539313467
3	A	26	50	20120618	19	212	2.96	0.0368755762124716	-0.00848270750555507
3	A	26	50	20120618	19	214	3	0.0374727561734549	-0.00797377447086387
3	A	26	50	20120618	19	216	3.04	0.0374446981763774	-0.00792659630642307
3	A	26	50	20120618	19	218	3.08	0.037497144286338	-0.00771773817646397
3	A	26	50	20120618	19	220	3.12	0.0373130490358561	-0.00773552191201087
3	A	26	50	20120618	19	222	3.16	0.0375874559644311	-0.00770761240735747
3	A	26	50	20120618	19	224	3.2	0.0380077178087615	-0.00810080620410397
3	A	26	50	20120618	19	226	3.24	0.0383685826834723	-0.00785675536964527
3	A	26	50	20120618	19	228	3.28	0.0389316376711955	-0.00760553447242537
3	A	26	50	20120618	19	230	3.32	0.0393620394267681	-0.00814203052944717
3	A	26	50	20120618	19	232	3.36	0.0398780223160678	-0.00853977102279677
3	A	26	50	20120618	19	234	3.4	0.0407916113484286	-0.00864399149127587
3	A	26	50	20120618	19	236	3.44	0.0416832729995048	-0.00926058860447057
3	A	26	50	20120618	19	238	3.48	0.0427145882398654	-0.00940208067138597
3	A	26	50	20120618	19	240	3.52	0.0437005779355519	-0.00993311786405707
3	A	26	50	20120618	19	242	3.56	0.0455936442101446	-0.00984571946590247
3	A	26	50	20120618	19	244	3.6	0.0463824218245582	-0.0103928079825065
3	A	26	50	20120618	19	246	3.64	0.0483583610139058	-0.0104916615105164
3	A	26	50	20120618	19	248	3.68	0.04970525801071	-0.0105572810198105
3	A	26	50	20120618	19	250	3.72	0.0509817978827861	-0.0106229712397827
3	A	26	50	20120618	19	252	3.76	0.0526754600450841	-0.0104143747393327
3	A	26	50	20120618	19	254	3.8	0.0537248065083649	-0.0104664177984280
3	A	26	50	20120618	19	256	3.84	0.0546786935561856	-0.00927409434399127
3	A	26	50	20120618	19	258	3.88	0.0560116605494003	-0.00903756712568437
3	A	26	50	20120618	19	260	3.92	0.0571796595305643	-0.00841432320874647
3	A	26	50	20120618	19	262	3.96	0.0576536332059936	-0.00773019739794857
3	A	26	50	20120618	19	264	4	0.0587609624253317	-0.00708871012605607
3	A	26	50	20120618	19	266	4.04	0.0596036922871499	-0.00659486675007537
3	A	26	50	20120618	19	268	4.08	0.0601718525858333	-0.00546696072340477
3	A	26	50	20120618	19	270	4.12	0.0606647767229984	-0.00518744141280167
3	A	26	50	20120618	19	272	4.16	0.0612439678874683	-0.00436641972916597
3	A	26	50	20120618	19	274	4.2	0.0619119009529771	-0.00389902214680167
3	A	26	50	20120618	19	276	4.24	0.0626528781489825	-0.00441330090875867
3	A	26	50	20120618	19	278	4.28	0.0631831375241943	-0.00421920009732297
3	A	26	50	20120618	19	280	4.32	0.063735387920301	-0.00476819780223617
3	A	26	50	20120618	19	282	4.36	0.0642944265415071	-0.00557585516770747
3	A	26	50	20120618	19	284	4.4	0.0650423333839681	-0.00603794944921287
3	A	26	50	20120618	19	286	4.44	0.0651100035029276	-0.00651630718668557
3	A	26	50	20120618	19	288	4.48	0.0655614204720371	-0.00786928530180787
3	A	26	50	20120618	19	290	4.52	0.0657761688014835	-0.00820028198608137
3	A	26	50	20120618	19	292	4.56	0.0661990893673112	-0.00907914500441807
3	A	26	50	20120618	19	294	4.6	0.0668742349219881	-0.0100785697289472
3	A	26	50	20120618	19	296	4.64	0.067284781119145	-0.0113721508744499
3	A	26	50	20120618	19	298	4.68	0.0675248438713578	-0.0121960009852103
3	A	26	50	20120618	19	300	4.72	0.0683864534842336	-0.0135702630144464
3	A	26	50	20120618	19	302	4.76	0.0689797160736491	-0.0147207257474369
3	A	26	50	20120618	19	304	4.8	0.0695476642402982	-0.0157512631703382
3	A	26	50	20120618	19	306	4.84	0.0693909693775872	-0.0167962255715756
3	A	26	50	20120618	19	308	4.88	0.0702184964436098	-0.0184148637043898
3	A	26	50	20120618	19	310	4.92	0.0708290124384863	-0.0191812260338397
3	A	26	50	20120618	19	312	4.96	0.0715523826756401	-0.0206999499784722
3	A	26	50	20120618	19	314	5	0.0722695303731195	-0.0216737774375223
3	A	26	50	20120618	19	316	5.04	0.0726710963141554	-0.0230449281969212
3	A	26	50	20120618	19	318	5.08	0.0729565553217204	-0.0240387667778788
3	A	26	50	20120618	19	320	5.12	0.0733320997332086	-0.0244554648040321
3	A	26	50	20120618	19	322	5.16	0.073402668989971	-0.0252857495865013
3	A	26	50	20120618	19	324	5.2	0.0737555152737831	-0.0269485818931396
3	A	26	50	20120618	19	326	5.24	0.0735958505625912	-0.0273521984438409
3	A	26	50	20120618	19	328	5.28	0.0732282964577304	-0.0281963425192214
3	A	26	50	20120618	19	330	5.32	0.0728569946869293	-0.028725329102227
3	A	26	50	20120618	19	332	5.36	0.0729086841926341	-0.0292830242205489
3	A	26	50	20120618	19	334	5.4	0.0730515197624337	-0.0294356178639289
3	A	26	50	20120618	19	336	5.44	0.0735366657250058	-0.0298774888914924
3	A	26	50	20120618	19	338	5.48	0.0741542527876942	-0.0303451693165692
3	A	26	50	20120618	19	340	5.52	0.0750980282085439	-0.0308279111160852
3	A	26	50	20120618	19	342	5.56	0.0758334192609779	-0.0304457906115320
3	A	26	50	20120618	19	344	5.6	0.0765439201547141	-0.0308375277683094
3	A	26	50	20120618	19	346	5.64	0.0774661288187376	-0.0313067638283048
3	A	26	50	20120618	19	348	5.68	0.0790358351622936	-0.0318866620995559
3	A	26	50	20120618	19	350	5.72	0.0794879592381843	-0.0320625902667151
3	A	26	50	20120618	19	352	5.76	0.0809177291497435	-0.0332573178842079
3	A	26	50	20120618	19	354	5.8	0.0815046984888064	-0.0340313876775728
3	A	26	50	20120618	19	356	5.84	0.0823561257640332	-0.0348128113814620
3	A	26	50	20120618	19	358	5.88	0.0834447166536699	-0.0353863456916825
3	A	26	50	20120618	19	360	5.92	0.0838317161950133	-0.0352305700677871
3	A	26	50	20120618	19	362	5.96	0.0843233675399723	-0.0350407118970385
3	A	26	50	20120618	19	364	6	0.0849568645052373	-0.0348344488489663
3	A	26	50	20120618	19	366	6.04	0.0851658145590779	-0.0340538736732145
3	A	26	50	20120618	19	368	6.08	0.0854991446957293	-0.0334799858096035
3	A	26	50	20120618	19	370	6.12	0.0856320100599142	-0.0325984357854982
3	A	26	50	20120618	19	372	6.16	0.085584775326931	-0.0312378209171391
3	A	26	50	20120618	19	374	6.2	0.086081234998002	-0.0302152738008652
3	A	26	50	20120618	19	376	6.24	0.0864019786339483	-0.0287337436729232
3	A	26	50	20120618	19	378	6.28	0.0869320965878038	-0.0271695527622604
3	A	26	50	20120618	19	380	6.32	0.088274821654599	-0.0256250194201146
3	A	26	50	20120618	19	382	6.36	0.0885164400417304	-0.0239824810780964
3	A	26	50	20120618	19	384	6.4	0.0888463053551539	-0.0230459181464148
3	A	26	50	20120618	19	386	6.44	0.0894898432367118	-0.0219980566073745
3	A	26	50	20120618	19	388	6.48	0.089386817778693	-0.0208063695490408
3	A	26	50	20120618	19	390	6.52	0.0894654480527608	-0.0192370167588754
3	A	26	50	20120618	19	392	6.56	0.0894918231356991	-0.0187066159623073
3	A	26	50	20120618	19	394	6.6	0.0893187941063428	-0.0171278586519521
3	A	26	50	20120618	19	396	6.64	0.0894223145391085	-0.0160100642522524
3	A	26	50	20120618	19	398	6.68	0.0889988282878558	-0.0147157052892905
3	A	26	50	20120618	19	400	6.72	0.0887238344606524	-0.0134425595297641
3	A	26	50	20120618	19	402	6.76	0.0883152681624828	-0.0123465440189249
3	A	26	50	20120618	19	404	6.8	0.0878172528564931	-0.0116782574000255
3	A	26	50	20120618	19	406	6.84	0.0875655228423907	-0.00999293909774547
3	A	26	50	20120618	19	408	6.88	0.087230142096074	-0.00834219831706547
3	A	26	50	20120618	19	410	6.92	0.0868775079442962	-0.00710624637422947
3	A	26	50	20120618	19	412	6.96	0.086691963124913	-0.00514147947202457
3	A	26	50	20120618	19	414	7	0.0862189793989772	-0.00347645513436457
3	A	26	50	20120618	19	416	7.04	0.086209928432178	-0.00121258206371777
3	A	26	50	20120618	19	418	7.08	0.086132500239638	-0.000178579817588669
3	A	26	50	20120618	19	420	7.12	0.0862100698535342	0.00207758578914325
3	A	26	50	20120618	19	422	7.16	0.0864726893120669	0.00314135723076029
3	A	26	50	20120618	19	424	7.2	0.0875179345560168	0.00416694490619326
3	A	26	50	20120618	19	426	7.24	0.0880749225675575	0.00560145243318641
3	A	26	50	20120618	19	428	7.28	0.0887927773718181	0.00611014505157201
3	A	26	50	20120618	19	430	7.32	0.0895033489762324	0.00756218882673858
3	A	26	50	20120618	19	432	7.36	0.089980999606924	0.00861217168612249
3	A	26	50	20120618	19	434	7.4	0.0910471045009189	0.00988956008633598
3	A	26	50	20120618	19	436	7.44	0.0910981576105206	0.0110926315638468
3	A	26	50	20120618	19	438	7.48	0.0921494839727887	0.0121672924498941
3	A	26	50	20120618	19	440	7.52	0.092975596825249	0.0117722318912452
3	A	26	50	20120618	19	442	7.56	0.094060793602336	0.0121822831136552
3	A	26	50	20120618	19	444	7.6	0.0944228322743035	0.0118540441458285
3	A	26	50	20120618	19	446	7.64	0.0953502735285078	0.0115671002140230
3	A	26	50	20120618	19	448	7.68	0.0956742698556474	0.0114775804955247
3	A	26	50	20120618	19	450	7.72	0.0966741895549233	0.0113018644603999
3	A	26	50	20120618	19	452	7.76	0.0978488353398304	0.0109942730105837
3	A	26	50	20120618	19	454	7.8	0.0991676601974215	0.0108680544501419
3	A	26	50	20120618	19	456	7.84	0.100502889932336	0.0105203700458325
3	A	26	50	20120618	19	458	7.88	0.102214936870945	0.0100801253638658
3	A	26	50	20120618	19	460	7.92	0.103393896007217	0.0101408658363697
3	A	26	50	20120618	19	462	7.96	0.104646889223480	0.0100765191192817
3	A	26	50	20120618	19	464	8	0.106129197168881	0.00892782415324416
3	A	26	50	20120618	19	466	8.04	0.106444849636003	0.0082539513907734
3	A	26	50	20120618	19	468	8.08	0.106979210230546	0.00796637106286481
3	A	26	50	20120618	19	470	8.12	0.106849809689588	0.00831469186327731
3	A	26	50	20120618	19	472	8.16	0.106691629902637	0.00809669084263749
3	A	26	50	20120618	19	474	8.2	0.106590018658180	0.00906224515234774
3	A	26	50	20120618	19	476	8.24	0.106650334866616	0.0092081212813065
3	A	26	50	20120618	19	478	8.28	0.106099074420003	0.0101662509698143
3	A	26	50	20120618	19	480	8.32	0.105876194362573	0.010542714620118
3	A	26	50	20120618	19	482	8.36	0.105525115845714	0.0108250623578458
3	A	26	50	20120618	19	484	8.4	0.105043788259760	0.0109311990857019
3	A	26	50	20120618	19	486	8.44	0.104959147578052	0.0112292445939720
3	A	26	50	20120618	19	488	8.48	0.104319569494469	0.0111226836020472
3	A	26	50	20120618	19	490	8.52	0.103572157626754	0.0119822426052576
3	A	26	50	20120618	19	492	8.56	0.103477476028753	0.0117756967144730
3	A	26	50	20120618	19	494	8.6	0.102667485210904	0.0122622568906075
3	A	26	50	20120618	19	496	8.64	0.102012350778135	0.0129951730693073
3	A	26	50	20120618	19	498	8.68	0.101825179613155	0.013147554580653
3	A	26	50	20120618	19	500	8.72	0.101294920237943	0.0131228765539896
3	A	26	50	20120618	19	502	8.76	0.100268837587763	0.0139977797743517
3	A	26	50	20120618	19	504	8.8	0.0987107277954187	0.0144638338538318
3	A	26	50	20120618	19	506	8.84	0.096929030838863	0.0153308174782446
3	A	26	50	20120618	19	508	8.88	0.095461925689257	0.0163569708391025
3	A	26	50	20120618	19	510	8.92	0.0940571873577519	0.0178710278789791
3	A	26	50	20120618	19	512	8.96	0.0922148913500485	0.0190212077692572
3	A	26	50	20120618	19	514	9	0.0905141581199386	0.0210469272760004
3	A	26	50	20120618	19	516	9.04	0.089479236634994	0.0218438366183976
3	A	26	50	20120618	19	518	9.08	0.0881363701468426	0.0232237555018832
3	A	26	50	20120618	19	520	9.12	0.0863466828836595	0.0243641773185808
3	A	26	50	20120618	19	522	9.16	0.0848937198696773	0.0256926895390741
3	A	26	50	20120618	19	524	9.2	0.0828390796955836	0.0270948115754889
3	A	26	50	20120618	19	526	9.24	0.0821840159734924	0.0276278286671473
3	A	26	50	20120618	19	528	9.28	0.0810938694489371	0.0290592249243032
3	A	26	50	20120618	19	530	9.32	0.0795045762475422	0.0302347192373478
3	A	26	50	20120618	19	532	9.36	0.0781240916786317	0.0314430940157175
3	A	26	50	20120618	19	534	9.4	0.0766897255729948	0.0320287905625743
3	A	26	50	20120618	19	536	9.44	0.0743757186315618	0.0336925421080281
3	A	26	50	20120618	19	538	9.48	0.0732379838206326	0.0342218822444244
3	A	26	50	20120618	19	540	9.52	0.0716095876142381	0.0342891280993152
3	A	26	50	20120618	19	542	9.56	0.0699225015450052	0.0340873905346427
3	A	26	50	20120618	19	544	9.6	0.0681137931094081	0.0339211497303857
3	A	26	50	20120618	19	546	9.64	0.0671806950009543	0.0336759250986702
3	A	26	50	20120618	19	548	9.68	0.0652689611073384	0.0341494037993527
3	A	26	50	20120618	19	550	9.72	0.0630545855113746	0.0341932444197863
3	A	26	50	20120618	19	552	9.76	0.0617593073095971	0.0348242665113172
3	A	26	50	20120618	19	554	9.8	0.0595840347186329	0.0347666373086505
3	A	26	50	20120618	19	556	9.84	0.0573013526076065	0.0347062503895372
3	A	26	50	20120618	19	558	9.88	0.054910766001771	0.0353112509515204
3	A	26	50	20120618	19	560	9.92	0.0531895266750067	0.0352334692055898
3	A	26	50	20120618	19	562	9.96	0.0508882476556351	0.035305099122524
3	A	26	50	20120618	19	564	10	0.0490179502193967	0.0349832241157279
3	A	26	50	20120618	19	566	10.04	0.0470127368093079	0.0342680563172358
3	A	26	50	20120618	19	568	10.08	0.0463658755258784	0.0333369381077694
3	A	26	50	20120618	19	570	10.12	0.0453731683157706	0.0315461901844145
3	A	26	50	20120618	19	572	10.16	0.0450902548926179	0.0309204713937425
3	A	26	50	20120618	19	574	10.2	0.0450355955384321	0.0297931310524968
3	A	26	50	20120618	19	576	10.24	0.0439890775022761	0.0281383597631640
3	A	26	50	20120618	19	578	10.28	0.0426254927854359	0.0270945287327764
3	A	26	50	20120618	19	580	10.32	0.042027846133977	0.0270737397934096
3	A	26	50	20120618	19	582	10.36	0.0405408005731417	0.0268754670519649
3	A	26	50	20120618	19	584	10.4	0.0397285470135928	0.0269079232532213
3	A	26	50	20120618	19	586	10.44	0.0389582602415072	0.0273710428395594
3	A	26	50	20120618	19	588	10.48	0.038549340389947	0.0284013681304264
3	A	26	50	20120618	19	590	10.52	0.0385065109322105	0.0287181307551945
3	A	26	50	20120618	19	592	10.56	0.0383792741380038	0.0295414434648012
3	A	26	50	20120618	19	594	10.6	0.0383986912902152	0.0301430074878279
3	A	26	50	20120618	19	596	10.64	0.0387188763118043	0.0308400662816538
3	A	26	50	20120618	19	598	10.68	0.03918817601141	0.0317972838024138
3	A	26	50	20120618	19	600	10.72	0.0396815314837117	0.0326627047208402
3	A	26	50	20120618	19	602	10.76	0.0399204062965321	0.0340927433329763
3	A	26	50	20120618	19	604	10.8	0.0403263138732044	0.0348361671184446
3	A	26	50	20120618	19	606	10.84	0.0407583207611703	0.0365640886042911
3	A	26	50	20120618	19	608	10.88	0.0408049827376608	0.0381120938407325
3	A	26	50	20120618	19	610	10.92	0.0407021411274051	0.0393767118924777
3	A	26	50	20120618	19	612	10.96	0.0407720457037932	0.0406190560806156
3	A	26	50	20120618	19	614	11	0.0404984717470063	0.0422458909952373
3	A	26	50	20120618	19	616	11.04	0.0402630278162882	0.0443308434228269
3	A	26	50	20120618	19	618	11.08	0.0398650044802261	0.0459868097226199
3	A	26	50	20120618	19	620	11.12	0.0396751392384097	0.0477338655179653
3	A	26	50	20120618	19	622	11.16	0.0393196413041682	0.0487106274701573
3	A	26	50	20120618	19	624	11.2	0.039123603020152	0.0496849074775474
3	A	26	50	20120618	19	626	11.24	0.0388679061370072	0.0508008704706838
3	A	26	50	20120618	19	628	11.28	0.0391885790622753	0.0508572268811444
3	A	26	50	20120618	19	630	11.32	0.0395721137803909	0.0519531009706273
3	A	26	50	20120618	19	632	11.36	0.0404111879001502	0.0532045173387678
3	A	26	50	20120618	19	634	11.4	0.0408324043386353	0.0540927212376841
3	A	26	50	20120618	19	636	11.44	0.0418538554393983	0.0554304612016718
3	A	26	50	20120618	19	638	11.48	0.0426367357832568	0.056523393726945
3	A	26	50	20120618	19	640	11.52	0.0434255911794163	0.0583245290489156
3	A	26	50	20120618	19	642	11.56	0.0446666413621446	0.0596936928382593
3	A	26	50	20120618	19	644	11.6	0.0448579703149981	0.0615494380169409
3	A	26	50	20120618	19	646	11.64	0.0454869417968635	0.0628143813378055
3	A	26	50	20120618	19	648	11.68	0.0457668853715353	0.0650209080484981
3	A	26	50	20120618	19	650	11.72	0.046133803080293	0.0662292828268678
3	A	26	50	20120618	19	652	11.76	0.0460103422362978	0.067909368538967
3	A	26	50	20120618	19	654	11.8	0.0452973664688274	0.0687497649484072
3	A	26	50	20120618	19	656	11.84	0.0451328227208453	0.0698966214368137
3	A	26	50	20120618	19	658	11.88	0.0443844916143156	0.0714821669722683
3	A	26	50	20120618	19	660	11.92	0.0441159324588209	0.0721756973032561
3	A	26	50	20120618	19	662	11.96	0.0437186091584722	0.0720777630140617
3	A	26	50	20120618	19	664	12	0.0416713228949028	0.0742354993568525
3	A	26	50	20120618	19	666	12.04	0.0411865304857213	0.0745925882813517
3	A	26	50	20120618	19	668	12.08	0.0407002531522993	0.0762175903751965
3	A	26	50	20120618	19	670	12.12	0.0399939241885721	0.0777834783421341
3	A	26	50	20120618	19	672	12.16	0.0397892874860967	0.0791643164644352
3	A	26	50	20120618	19	674	12.2	0.0394182685580081	0.080991268254987
3	A	26	50	20120618	19	676	12.24	0.0386277938873197	0.0824754146780193
3	A	26	50	20120618	19	678	12.28	0.0377086964931334	0.0840268069559426
3	A	26	50	20120618	19	680	12.32	0.0373603756927209	0.0848189079722278
3	A	26	50	20120618	19	682	12.36	0.0370319245928597	0.0860206359468543
3	A	26	50	20120618	19	684	12.4	0.03610243272899	0.0872150100109565
3	A	26	50	20120618	19	686	12.44	0.0355325046633537	0.088168755637421
3	A	26	50	20120618	19	688	12.48	0.0350781885564413	0.0888107378840602
3	A	26	50	20120618	19	690	12.52	0.0345652532973686	0.0897978589505966
3	A	26	50	20120618	19	692	12.56	0.0341029468838288	0.0909239972103143
3	A	26	50	20120618	19	694	12.6	0.033616740261085	0.0921873141855822
3	A	26	50	20120618	19	696	12.64	0.0330509841254576	0.0928656417207744
3	A	26	50	20120618	19	698	12.68	0.0324063148730498	0.0935937495733622
3	A	26	50	20120618	19	700	12.72	0.0323930212655635	0.0944060738435893
3	A	26	50	20120618	19	702	12.76	0.0317791111581373	0.0957046047365603
3	A	26	50	20120618	19	704	12.8	0.031471378286965	0.0960355307101556
3	A	26	50	20120618	19	706	12.84	0.0315244820062321	0.0970664216864475
3	A	26	50	20120618	19	708	12.88	0.0323588680080322	0.0979747710575597
3	A	26	50	20120618	19	710	12.92	0.0327300990681551	0.0982594522476654
3	A	26	50	20120618	19	712	12.96	0.0332598634686201	0.0988679883435546
3	A	26	50	20120618	19	714	13	0.0343609701482838	0.0991498411065355
3	A	26	50	20120618	19	716	13.04	0.0353985079283188	0.100477575509570
3	A	26	50	20120618	19	718	13.08	0.0363364850735628	0.101535195122190
3	A	26	50	20120618	19	720	13.12	0.0371144439542242	0.102832028958886
3	A	26	50	20120618	19	722	13.16	0.0380478249053905	0.103838241908515
3	A	26	50	20120618	19	724	13.2	0.039343103107168	0.105319913457813
3	A	26	50	20120618	19	726	13.24	0.0404433612586942	0.106402918203878
3	A	26	50	20120618	19	728	13.28	0.0417995213543319	0.107471710103642
3	A	26	50	20120618	19	730	13.32	0.0429194370743752	0.107945471647037
3	A	26	50	20120618	19	732	13.36	0.0445716627792957	0.108306944633579
3	A	26	50	20120618	19	734	13.4	0.0456775777850714	0.109411728268505
3	A	26	50	20120618	19	736	13.44	0.0470555167695696	0.109676822600772
3	A	26	50	20120618	19	738	13.48	0.0486227482393915	0.110537937238901
3	A	26	50	20120618	19	740	13.52	0.0503610995502605	0.111093440326201
3	A	26	50	20120618	19	742	13.56	0.0521927889562462	0.111426911884208
3	A	26	50	20120618	19	744	13.6	0.0534672782186568	0.111389859488874
3	A	26	50	20120618	19	746	13.64	0.0550844314272304	0.111523502670519
3	A	26	50	20120618	19	748	13.68	0.0568167016197812	0.111461418695130
3	A	26	50	20120618	19	750	13.72	0.0582702303191883	0.111760100599504
3	A	26	50	20120618	19	752	13.76	0.0601369922215208	0.112177293600404
3	A	26	50	20120618	19	754	13.8	0.0615617416749336	0.112079076468497
3	A	26	50	20120618	19	756	13.84	0.0636925372493611	0.112037074325694
3	A	26	50	20120618	19	758	13.88	0.0654560615616403	0.112042731179944
3	A	26	50	20120618	19	760	13.92	0.0670957714765338	0.112094420685649
3	A	26	50	20120618	19	762	13.96	0.0685755338375229	0.111723401757560
3	A	26	50	20120618	19	764	14	0.0700188801992809	0.111496279059443
3	A	26	50	20120618	19	766	14.04	0.0714781364636156	0.111191021062005
3	A	26	50	20120618	19	768	14.08	0.0725120679990665	0.110350836784599
3	A	26	50	20120618	19	770	14.12	0.0734933200793191	0.109914056925860
3	A	26	50	20120618	19	772	14.16	0.0747201503446778	0.109671519299913
3	A	26	50	20120618	19	774	14.2	0.076009913113562	0.109599394408232
3	A	26	50	20120618	19	776	14.24	0.0771295459908928	0.108858770765617
3	A	26	50	20120618	19	778	14.28	0.0779963174832713	0.108339895809583
3	A	26	50	20120618	19	780	14.32	0.0791203344226454	0.107788635362970
3	A	26	50	20120618	19	782	14.36	0.0804253706980033	0.107754977080185
3	A	26	50	20120618	19	784	14.4	0.0803719841360237	0.107633001160431
3	A	26	50	20120618	19	786	14.44	0.0815387810356597	0.107607474605630
3	A	26	50	20120618	19	788	14.48	0.0830637982306447	0.108667639802663
3	A	26	50	20120618	19	790	14.52	0.0842414138640328	0.109023031670887
3	A	26	50	20120618	19	792	14.56	0.085376815222584	0.109921269415028
3	A	26	50	20120618	19	794	14.6	0.0866221716856097	0.110870772400805
3	A	26	50	20120618	19	796	14.64	0.0881025704427019	0.111496137638087
3	A	26	50	20120618	19	798	14.68	0.08897386741848	0.112398264469524
3	A	26	50	20120618	19	800	14.72	0.090606152712171	0.113311563588105
3	A	26	50	20120618	19	802	14.76	0.0916009105319442	0.113527372577723
3	A	26	50	20120618	19	804	14.8	0.0928370038961364	0.113837014637205
3	A	26	50	20120618	19	806	14.84	0.0944574097959035	0.113917907652972
3	A	26	50	20120618	19	808	14.88	0.0956691079761448	0.113846065604004
3	A	26	50	20120618	19	810	14.92	0.096843188075627	0.113585567465815
3	A	26	50	20120618	19	812	14.96	0.0966850789993536	0.113552757711168
3	A	26	50	20120618	19	814	15	0.0970133886778585	0.113232933314037
3	A	26	50	20120618	19	816	15.04	0.0969409102327869	0.113203588382618
3	A	26	50	20120618	19	818	15.08	0.0962826645301804	0.113720412728987
3	A	26	50	20120618	19	820	15.12	0.09624547071349	0.114348747814749
3	A	26	50	20120618	19	822	15.16	0.0957343739320483	0.114651955202522
3	A	26	50	20120618	19	824	15.2	0.0954851895023582	0.115182568131125
3	A	26	50	20120618	19	826	15.24	0.095781255111641	0.116138081524542
3	A	26	50	20120618	19	828	15.28	0.0953687290154967	0.116222510074216
3	A	26	50	20120618	19	830	15.32	0.0947850123676272	0.116182558541079
3	A	26	50	20120618	19	832	15.36	0.0946256304991478	0.116726606498524
3	A	26	50	20120618	19	834	15.4	0.0941725164737634	0.117048198662607
3	A	26	50	20120618	19	836	15.44	0.0936509545119603	0.117917657160754
3	A	26	50	20120618	19	838	15.48	0.0932657227375698	0.118083685832977
3	A	26	50	20120618	19	840	15.52	0.092404042414016	0.118447562982575
3	A	26	50	20120618	19	842	15.56	0.0917447360512376	0.118815541351505
3	A	26	50	20120618	19	844	15.6	0.0902040210857102	0.120156852204738
3	A	26	50	20120618	19	846	15.64	0.0888458810910852	0.121961883685072
3	A	26	50	20120618	19	848	15.68	0.0877138738450837	0.123542196630346
3	A	26	50	20120618	19	850	15.72	0.0872630225613991	0.124523377999921
3	A	26	50	20120618	19	852	15.76	0.0870869529728837	0.125676669160036
3	A	26	50	20120618	19	854	15.8	0.0861935942655326	0.126933480752917
3	A	26	50	20120618	19	856	15.84	0.0854718503739755	0.127765533302339
3	A	26	50	20120618	19	858	15.88	0.0849591979576152	0.128671337089039
3	A	26	50	20120618	19	860	15.92	0.0842956489541498	0.130703844820882
3	A	26	50	20120618	19	862	15.96	0.0838125536012431	0.131731412395302
3	A	26	50	20120618	19	864	16	0.0823264272792233	0.133264207764880
3	A	26	50	20120618	19	866	16.04	0.0818359073051142	0.134416579686180
3	A	26	50	20120618	19	868	16.08	0.081266049950156	0.135481411787969
3	A	26	50	20120618	19	870	16.12	0.0803861262716475	0.135862118078959
3	A	26	50	20120618	19	872	16.16	0.079770236265234	0.136321030379950
3	A	26	50	20120618	19	874	16.2	0.0785931863172708	0.137172811208567
3	A	26	50	20120618	19	876	16.24	0.0777659420939607	0.138362094103845
3	A	26	50	20120618	19	878	16.28	0.076149920256237	0.139980944368693
3	A	26	50	20120618	19	880	16.32	0.0751884671658576	0.140989066506631
3	A	26	50	20120618	19	882	16.36	0.0741083615575952	0.141646322259744
3	A	26	50	20120618	19	884	16.4	0.0728570653976075	0.143190360627143
3	A	26	50	20120618	19	886	16.44	0.0718620954457999	0.144988603882378
3	A	26	50	20120618	19	888	16.48	0.071458125341708	0.145778654288998
3	A	26	50	20120618	19	890	16.52	0.0703980308553531	0.147347865657807
3	A	26	50	20120618	19	892	16.56	0.0694898936162752	0.148858457874456
3	A	26	50	20120618	19	894	16.6	0.0688829838659828	0.149980141361452
3	A	26	50	20120618	19	896	16.64	0.0678760638095732	0.151559817910623
3	A	26	50	20120618	19	898	16.68	0.0673820790122363	0.152449782505424
3	A	26	50	20120618	19	900	16.72	0.0665187016324075	0.153314574098815
3	A	26	50	20120618	19	902	16.76	0.0661838158608375	0.153761182741813
3	A	26	50	20120618	19	904	16.8	0.0653171150791372	0.154466663177402
3	A	26	50	20120618	19	906	16.84	0.0646024422553919	0.155416095452502
3	A	26	50	20120618	19	908	16.88	0.0635002042048784	0.155904564816945
3	A	26	50	20120618	19	910	16.92	0.0628004513342161	0.156327131829382
3	A	26	50	20120618	19	912	16.96	0.0619389831426966	0.156088341869376
3	A	26	50	20120618	19	914	17	0.0606821715498156	0.155962052598256
3	A	26	50	20120618	19	916	17.04	0.0597757313670126	0.156124616447251
3	A	26	50	20120618	19	918	17.08	0.0586505123461104	0.156248572265993
3	A	26	50	20120618	19	920	17.12	0.0576355312723952	0.156318858680043
3	A	26	50	20120618	19	922	17.16	0.0560179537997529	0.157107707005134
3	A	26	50	20120618	19	924	17.2	0.0544197510529151	0.157756972451620
3	A	26	50	20120618	19	926	17.24	0.0527608785442514	0.158036986736970
3	A	26	50	20120618	19	928	17.28	0.0511857274784803	0.158562791339460
3	A	26	50	20120618	19	930	17.32	0.0504558518589395	0.158073614868235
3	A	26	50	20120618	19	932	17.36	0.0486583864211633	0.157556012704407
3	A	26	50	20120618	19	934	17.4	0.0474878418555871	0.157415581297663
3	A	26	50	20120618	19	936	17.44	0.0459655116663706	0.157181458242412
3	A	26	50	20120618	19	938	17.48	0.0446906688505694	0.156880867149730
3	A	26	50	20120618	19	940	17.52	0.0431051233151148	0.156640662976161
3	A	26	50	20120618	19	942	17.56	0.0414067942480609	0.156664563185365
3	A	26	50	20120618	19	944	17.6	0.0400359263313746	0.156728697770418
3	A	26	50	20120618	19	946	17.64	0.0384935143095723	0.156327980357520
3	A	26	50	20120618	19	948	17.68	0.0373003423269982	0.155852380336494
3	A	26	50	20120618	19	950	17.72	0.0361843156942514	0.155960072699268
3	A	26	50	20120618	19	952	17.76	0.0347511516701425	0.156165699351238
3	A	26	50	20120618	19	954	17.8	0.0338930775911727	0.156888008928220
3	A	26	50	20120618	19	956	17.84	0.0333684043595322	0.157108626243950
3	A	26	50	20120618	19	958	17.88	0.0334205888399838	0.157615056120636
3	A	26	50	20120618	19	960	17.92	0.0335791928910039	0.158527011736332
3	A	26	50	20120618	19	962	17.96	0.0340456712345527	0.159289484978485
3	A	26	50	20120618	19	964	18	0.0346874413491576	0.159960105049763
3	A	26	50	20120618	19	966	18.04	0.0352807039385731	0.160860251982213
3	A	26	50	20120618	19	968	18.08	0.0361837500088265	0.160921699561498
3	A	26	50	20120618	19	970	18.12	0.0371874173740427	0.161752267186680
3	A	26	50	20120618	19	972	18.16	0.0376302076404217	0.162879253974535
3	A	26	50	20120618	19	974	18.2	0.0387179500019209	0.164354066588056
3	A	26	50	20120618	19	976	18.24	0.0401346384380282	0.164931419274895
3	A	26	50	20120618	19	978	18.28	0.0406461594835385	0.165179330912379
3	A	26	50	20120618	19	980	18.32	0.0419075672704972	0.165794584522689
3	A	26	50	20120618	19	982	18.36	0.0433941178565857	0.166037617123383
3	A	26	50	20120618	19	984	18.4	0.0444407066034199	0.166690913078521
3	A	26	50	20120618	19	986	18.44	0.0465912304570426	0.167657315916369
3	A	26	50	20120618	19	988	18.48	0.0489046010023725	0.169020900633209
3	A	26	50	20120618	19	990	18.52	0.0502786508995742	0.170045356937792
3	A	26	50	20120618	19	992	18.56	0.0521707272246731	0.172089036956777
3	A	26	50	20120618	19	994	18.6	0.0533416253436399	0.173224721158041
3	A	26	50	20120618	19	996	18.64	0.054495411478502	0.174832894110494
3	A	26	50	20120618	19	998	18.68	0.0554237012608437	0.176109363271892
3	A	26	50	20120618	19	1000	18.72	0.0560223378617963	0.177472240881951
3	A	26	50	20120618	19	1002	18.76	0.0563684666311871	0.178608207925927
3	A	26	50	20120618	19	1004	18.8	0.0564485818294955	0.180025744890171
3	A	26	50	20120618	19	1006	18.84	0.0564979378828223	0.181058262212060
3	A	26	50	20120618	19	1008	18.88	0.0566363186799005	0.181996097935948
3	A	26	50	20120618	19	1010	18.92	0.0565786187665557	0.183209210329751
3	A	26	50	20120618	19	1012	18.96	0.0573041810347313	0.183903518478198
3	A	26	50	20120618	19	1014	19	0.0575839124773686	0.184709903051464
3	A	26	50	20120618	19	1016	19.04	0.057326101344948	0.186282932796891
3	A	26	50	20120618	19	1018	19.08	0.0572514308688547	0.187063295840609
3	A	26	50	20120618	19	1020	19.12	0.0577234953559749	0.187322379765235
3	A	26	50	20120618	19	1022	19.16	0.0583167579453904	0.187465922441816
3	A	26	50	20120618	19	1024	19.2	0.0585757004486609	0.186707762551028
3	A	26	50	20120618	19	1026	19.24	0.059420834473535	0.186172341296314
3	A	26	50	20120618	19	1028	19.28	0.0599186376474904	0.185845657963405
3	A	26	50	20120618	19	1030	19.32	0.0604310072211381	0.185672699644727
3	A	26	50	20120618	19	1032	19.36	0.0622011076264824	0.185943309409887
3	A	26	50	20120618	19	1034	19.4	0.0636002598144163	0.185295104623574
3	A	26	50	20120618	19	1036	19.44	0.0645246605094614	0.185782089063777
3	A	26	50	20120618	19	1038	19.48	0.066299710662274	0.185346299154532
3	A	26	50	20120618	19	1040	19.52	0.0682120102413149	0.186029081462445
3	A	26	50	20120618	19	1042	19.56	0.0701814440482757	0.186608060494881
3	A	26	50	20120618	19	1044	19.6	0.0721373721157158	0.187073266046223
3	A	26	50	20120618	19	1046	19.64	0.0736121140185585	0.188053598887660
3	A	26	50	20120618	19	1048	19.68	0.0753911946800238	0.188960109781142
3	A	26	50	20120618	19	1050	19.72	0.0768449355114652	0.190572383952925
3	A	26	50	20120618	19	1052	19.76	0.0782396329266776	0.192263500530811
3	A	26	50	20120618	19	1054	19.8	0.0795357596565925	0.193725090247523
3	A	26	50	20120618	19	1056	19.84	0.0811481045390541	0.194960971479681
3	A	26	50	20120618	19	1058	19.88	0.0828585958427443	0.195817277791698
3	A	26	50	20120618	19	1060	19.92	0.0839556720137553	0.197381751545073
3	A	26	50	20120618	19	1062	19.96	0.0857136101824632	0.198225966331132
3	A	26	50	20120618	19	1064	20	0.0869832911187617	0.199615006892095
3	A	26	50	20120618	19	1066	20.04	0.0881080858755952	0.200293334427287
3	A	26	50	20120618	19	1068	20.08	0.0886329005285918	0.200650989037211
3	A	26	50	20120618	19	1070	20.12	0.0890508713469512	0.200787389935302
3	A	26	50	20120618	19	1072	20.16	0.089139542537312	0.199973227187444
3	A	26	50	20120618	19	1074	20.2	0.0893467248241996	0.199261170658789
3	A	26	50	20120618	19	1076	20.24	0.0900049705268062	0.198807985922727
3	A	26	50	20120618	19	1078	20.28	0.090922582996752	0.197320445387145
3	A	26	50	20120618	19	1080	20.32	0.0919848695141285	0.195580750573391
3	A	26	50	20120618	19	1082	20.36	0.0932704603530038	0.194104240903596
3	A	26	50	20120618	19	1084	20.4	0.0944312468449996	0.192741221872180
3	A	26	50	20120618	19	1086	20.44	0.0962604613772511	0.191668611595799
3	A	26	50	20120618	19	1088	20.48	0.0979672050150011	0.190504925966000
3	A	26	50	20120618	19	1090	20.52	0.0999910860441132	0.189683126464905
3	A	26	50	20120618	19	1092	20.56	0.101804885648535	0.188696641794471
3	A	26	50	20120618	19	1094	20.6	0.103455838561249	0.187684913411950
3	A	26	50	20120618	19	1096	20.64	0.105085790402562	0.186056375784199
3	A	26	50	20120618	19	1098	20.68	0.106041233085302	0.184912842697664
3	A	26	50	20120618	19	1100	20.72	0.108201515012505	0.183424312212588
3	A	26	50	20120618	19	1102	20.76	0.109965251456818	0.182289900803531
3	A	26	50	20120618	19	1104	20.8	0.112243266663089	0.181209724484590
3	A	26	50	20120618	19	1106	20.84	0.114299108918711	0.180156559644691
3	A	26	50	20120618	19	1108	20.88	0.11641668159633	0.178734780039759
3	A	26	50	20120618	19	1110	20.92	0.118529304526481	0.177630491379580
3	A	26	50	20120618	19	1112	20.96	0.121238372026563	0.176064108437896
3	A	26	50	20120618	19	1114	21	0.122968733030805	0.174459612440705
3	A	26	50	20120618	19	1116	21.04	0.12545591042295	0.173581810082540
3	A	26	50	20120618	19	1118	21.08	0.127325712884442	0.172484168226104
3	A	26	50	20120618	19	1120	21.12	0.128843376168902	0.171283288779615
3	A	26	50	20120618	19	1122	21.16	0.130661913388758	0.169986596364275
3	A	26	50	20120618	19	1124	21.2	0.133244125932295	0.168556967874072
3	A	26	50	20120618	19	1126	21.24	0.135645884825273	0.167160714823942
3	A	26	50	20120618	19	1128	21.28	0.137523465461358	0.165533449988397
3	A	26	50	20120618	19	1130	21.32	0.139458746010787	0.164166683291041
3	A	26	50	20120618	19	1132	21.36	0.141265898811466	0.163012897156179
3	A	26	50	20120618	19	1134	21.4	0.142853919220654	0.162536448607016
3	A	26	50	20120618	19	1136	21.44	0.14420491743679	0.161389097143863
3	A	26	50	20120618	19	1138	21.48	0.145415286256282	0.160523796433589
3	A	26	50	20120618	19	1140	21.52	0.146550291635036	0.159988417605281
3	A	26	50	20120618	19	1142	21.56	0.148370829967082	0.159710786269784
3	A	26	50	20120618	19	1144	21.6	0.149979964584757	0.159551220553542
3	A	26	50	20120618	19	1146	21.64	0.151659343190075	0.160643700530475
3	A	26	50	20120618	19	1148	21.68	0.152367602555315	0.161427436473538
3	A	26	50	20120618	19	1150	21.72	0.153747408301716	0.162620085197095
3	A	26	50	20120618	19	1152	21.76	0.155088019119235	0.163789703452787
3	A	26	50	20120618	19	1154	21.8	0.156453732227487	0.164699459966394
3	A	26	50	20120618	19	1156	21.84	0.158140174829549	0.166193583666109
3	A	26	50	20120618	19	1158	21.88	0.159806662878246	0.167197130823173
3	A	26	50	20120618	19	1160	21.92	0.160950959640104	0.168737011402698
3	A	26	50	20120618	19	1162	21.96	0.161801990935534	0.170537630536719
3	A	26	50	20120618	19	1164	22	0.162904151204301	0.171150911319109
3	A	26	50	20120618	19	1166	22.04	0.162884069371716	0.172446613784956
3	A	26	50	20120618	19	1168	22.08	0.16362055643966	0.173831447060570
3	A	26	50	20120618	19	1170	22.12	0.164285045895145	0.175639002912114
3	A	26	50	20120618	19	1172	22.16	0.164420060863945	0.176959213698996
3	A	26	50	20120618	19	1174	22.2	0.165520347299742	0.178217835485237
3	A	26	50	20120618	19	1176	22.24	0.166208213705413	0.179611691443380
3	A	26	50	20120618	19	1178	22.28	0.166657184085059	0.180138528421771
3	A	26	50	20120618	19	1180	22.32	0.167261046205125	0.180246015723579
3	A	26	50	20120618	19	1182	22.36	0.167750859072453	0.180966769665642
3	A	26	50	20120618	19	1184	22.4	0.16827201798339	0.180700169195932
3	A	26	50	20120618	19	1186	22.44	0.168406467266765	0.180784923014725
3	A	26	50	20120618	19	1188	22.48	0.168567829034232	0.181098737004215
3	A	26	50	20120618	19	1190	22.52	0.168392339273277	0.181497672508025
3	A	26	50	20120618	19	1192	22.56	0.168184449879608	0.182310845306390
3	A	26	50	20120618	19	1194	22.6	0.168028271204848	0.182141754861804
3	A	26	50	20120618	19	1196	22.64	0.168475799086661	0.181706954902053
3	A	26	50	20120618	19	1198	22.68	0.168261057828282	0.181037812683948
3	A	26	50	20120618	19	1200	22.72	0.168431944324091	0.179985871138780
3	A	26	50	20120618	19	1202	22.76	0.16820654696652	0.179782761786952
3	A	26	50	20120618	19	1204	22.8	0.168256468705272	0.178250744234834
3	A	26	50	20120618	19	1206	22.84	0.167921823350008	0.177338053228085
3	A	26	50	20120618	19	1208	22.88	0.16765705428686	0.175358465367746
3	A	26	50	20120618	19	1210	22.92	0.168336202065919	0.173033173002085
3	A	26	50	20120618	19	1212	22.96	0.16834289978135	0.170489376155757
3	A	26	50	20120618	19	1214	23	0.169181265380115	0.168573379822464
3	A	26	50	20120618	19	1216	23.04	0.169762089961249	0.166230445142612
3	A	26	50	20120618	19	1218	23.08	0.171232787213304	0.163905562898885
3	A	26	50	20120618	19	1220	23.12	0.171801979887887	0.162513297931000
3	A	26	50	20120618	19	1222	23.16	0.172820065160372	0.160269089499938
3	A	26	50	20120618	19	1224	23.2	0.173799103996399	0.157667947707868
3	A	26	50	20120618	19	1226	23.24	0.174512291895904	0.155718737154850
3	A	26	50	20120618	19	1228	23.28	0.175679513059609	0.153008608994596
3	A	26	50	20120618	19	1230	23.32	0.175982225472635	0.150389414766403
3	A	26	50	20120618	19	1232	23.36	0.176468573516735	0.148601990244919
3	A	26	50	20120618	19	1234	23.4	0.176352890847333	0.147302045138386
3	A	26	50	20120618	19	1236	23.44	0.176163810494044	0.145456072175420
3	A	26	50	20120618	19	1238	23.48	0.176206095479558	0.143310851622657
3	A	26	50	20120618	19	1240	23.52	0.175778366587619	0.141126528064893
3	A	26	50	20120618	19	1242	23.56	0.175354385361619	0.138504293277541
3	A	26	50	20120618	19	1244	23.6	0.174572608104339	0.135682654377894
3	A	26	50	20120618	19	1246	23.64	0.173609104404295	0.133021528717577
3	A	26	50	20120618	19	1248	23.68	0.172948454538632	0.130787283421062
3	A	26	50	20120618	19	1250	23.72	0.171679339287758	0.129140290306322
3	A	26	50	20120618	19	1252	23.76	0.170607931092905	0.127835819716389
3	A	26	50	20120618	19	1254	23.8	0.16964442739286	0.126308893333095
3	A	26	50	20120618	19	1256	23.84	0.168952947671537	0.126006180920069
3	A	26	50	20120618	19	1258	23.88	0.168082852777287	0.125003857057737
3	A	26	50	20120618	19	1260	23.92	0.166874548709596	0.124311458097599
3	A	26	50	20120618	19	1262	23.96	0.166025596308103	0.123647201987352
3	A	26	50	20120618	19	1264	24	0.164313902922885	0.122141559518172
3	A	26	50	20120618	19	1266	24.04	0.162873243566896	0.120482262745440
3	A	26	50	20120618	19	1268	24.08	0.16096638871007	0.118176175399956
3	A	26	50	20120618	19	1270	24.12	0.159604783892217	0.116434995661962
3	A	26	50	20120618	19	1272	24.16	0.159343366515212	0.114840964845133
3	A	26	50	20120618	19	1274	24.2	0.160333669562264	0.113876117642204
3	A	26	50	20120618	19	1276	24.24	0.160121608238586	0.113781294622847
3	A	26	50	20120618	19	1278	24.28	0.160282262899272	0.113913382169573
3	A	26	50	20120618	19	1280	24.32	0.16005832218167	0.113500926784107
3	A	26	50	20120618	19	1282	24.36	0.160057897917601	0.113318917498629
3	A	26	50	20120618	19	1284	24.4	0.15950430401861	0.112215053102519
3	A	26	50	20120618	19	1286	24.44	0.159476585432788	0.110322269670639
3	A	26	50	20120618	19	1288	24.48	0.159181651194355	0.109555129523730
3	A	26	50	20120618	19	1290	24.52	0.158561589257932	0.107343935908282
3	A	26	50	20120618	19	1292	24.56	0.158170276365224	0.104949248083115
3	A	26	50	20120618	19	1294	24.6	0.157925122444186	0.103641595512667
3	A	26	50	20120618	19	1296	24.64	0.157890827765299	0.102212179154498
3	A	26	50	20120618	19	1298	24.68	0.157126798888227	0.100601743460346
3	A	26	50	20120618	19	1300	24.72	0.15682147018011	0.0988649477843955
3	A	26	50	20120618	19	1302	24.76	0.155752536858991	0.096627449796687
3	A	26	50	20120618	19	1304	24.8	0.155410721440965	0.0951548292141878
3	A	26	50	20120618	19	1306	24.84	0.154480734602349	0.0937513636748887
3	A	26	50	20120618	19	1308	24.88	0.153996083614523	0.0924682477097476
3	A	26	50	20120618	19	1310	24.92	0.15266156098639	0.0908739340502063
3	A	26	50	20120618	19	1312	24.96	0.151840963566823	0.088922672887522
3	A	26	50	20120618	19	1314	25	0.150503400379531	0.0877556638558517
3	A	26	50	20120618	19	1316	25.04	0.148861569144294	0.0857120545475445
3	A	26	50	20120618	19	1318	25.08	0.148286832752545	0.0850337977230304
3	A	26	50	20120618	19	1320	25.12	0.147435829741387	0.083783279380502
3	A	26	50	20120618	19	1322	25.16	0.146272285532945	0.0828042900419492
3	A	26	50	20120618	19	1324	25.2	0.144900074113374	0.081277363658655
3	A	26	50	20120618	19	1326	25.24	0.143938833155029	0.0802997178229864
3	A	26	50	20120618	19	1328	25.28	0.141992875293204	0.0796661501470433
3	A	26	50	20120618	19	1330	25.32	0.141550438580215	0.0797451339745018
3	A	26	50	20120618	19	1332	25.36	0.140755226294093	0.0799421339237404
3	A	26	50	20120618	19	1334	25.4	0.140225249761594	0.0799149103126647
3	A	26	50	20120618	19	1336	25.44	0.139115940643268	0.0800554831407646
3	A	26	50	20120618	19	1338	25.48	0.138445744836059	0.0802250473468931
3	A	26	50	20120618	19	1340	25.52	0.1375391632319	0.0800511697893994
3	A	26	50	20120618	19	1342	25.56	0.136217651368541	0.08024696765711
3	A	26	50	20120618	19	1344	25.6	0.135411196084597	0.0802727770546232
3	A	26	50	20120618	19	1346	25.64	0.134459925331867	0.0801294465100767
3	A	26	50	20120618	19	1348	25.68	0.13359760861221	0.0805264869677129
3	A	26	50	20120618	19	1350	25.72	0.132134321839223	0.0805812170325768
3	A	26	50	20120618	19	1352	25.76	0.13125906506547	0.0813249519450288
3	A	26	50	20120618	19	1354	25.8	0.130249599424648	0.0811181939222099
3	A	26	50	20120618	19	1356	25.84	0.12819962615531	0.0813410032689617
3	A	26	50	20120618	19	1358	25.88	0.127336743750228	0.0814458672046117
3	A	26	50	20120618	19	1360	25.92	0.12713896598353	0.0812688783772807
3	A	26	50	20120618	19	1362	25.96	0.12661464630528	0.0812402405526426
3	A	26	50	20120618	19	1364	26	0.126516712016086	0.0814923241201357
3	A	26	50	20120618	19	1366	26.04	0.125298013478711	0.081226098417019
3	A	26	50	20120618	19	1368	26.08	0.12502782797762	0.0814821417824866
3	A	26	50	20120618	19	1370	26.12	0.124506548858529	0.0819482665726447
3	A	26	50	20120618	19	1372	26.16	0.123897729919927	0.0816887583839493
3	A	26	50	20120618	19	1374	26.2	0.123464414884416	0.0823879455691865
3	A	26	50	20120618	19	1376	26.24	0.122278172548298	0.082940620229362
3	A	26	50	20120618	19	1378	26.28	0.121634351824027	0.083037140304994
3	A	26	50	20120618	19	1380	26.32	0.120948033982208	0.0836287058381346
3	A	26	50	20120618	19	1382	26.36	0.120964792412922	0.0836487169600422
3	A	26	50	20120618	19	1384	26.4	0.120378459469962	0.0844005128897997
3	A	26	50	20120618	19	1386	26.44	0.11982528983504	0.0849777241552823
3	A	26	50	20120618	19	1388	26.48	0.118796237336379	0.085244515543824
3	A	26	50	20120618	19	1390	26.52	0.118648452019111	0.0855987760411984
3	A	26	50	20120618	19	1392	26.56	0.118264705168961	0.0857901898468656
3	A	26	50	20120618	19	1394	26.6	0.118010005306378	0.0861806542114368
3	A	26	50	20120618	19	1396	26.64	0.118222561604802	0.085982240048636
3	A	26	50	20120618	19	1398	26.68	0.118630845060259	0.0851397930295302
3	A	26	50	20120618	19	1400	26.72	0.118953851437905	0.085331560388588
3	A	26	50	20120618	19	1402	26.76	0.118785135759914	0.0844919417966071
3	A	26	50	20120618	19	1404	26.8	0.118831451254082	0.084254707471519
3	A	26	50	20120618	19	1406	26.84	0.118216551197162	0.0837523788141641
3	A	26	50	20120618	19	1408	26.88	0.117766407020259	0.083021654666486
3	A	26	50	20120618	19	1410	26.92	0.117796459058459	0.0821133760060518
3	A	26	50	20120618	19	1412	26.96	0.117297170960263	0.0809820758668314
3	A	26	50	20120618	19	1414	27	0.116764436711318	0.0798007832781812
3	A	26	50	20120618	19	1416	27.04	0.116265785009225	0.0781074039585957
3	A	26	50	20120618	19	1418	27.08	0.115463077391222	0.0767364653312312
3	A	26	50	20120618	19	1420	27.12	0.114899159733226	0.0756047409279421
3	A	26	50	20120618	19	1422	27.16	0.114349525632209	0.0743130689707487
3	A	26	50	20120618	19	1424	27.2	0.113750394056510	0.0726777431178985
3	A	26	50	20120618	19	1426	27.24	0.113931766945884	0.0710425586864046
3	A	26	50	20120618	19	1428	27.28	0.113824074583109	0.0704558721900541
3	A	26	50	20120618	19	1430	27.32	0.114179890715403	0.0692034446592165
3	A	26	50	20120618	19	1432	27.36	0.114405245646567	0.0671056709714704
3	A	26	50	20120618	19	1434	27.4	0.114524605271231	0.0652595565871486
3	A	26	50	20120618	19	1436	27.44	0.114873986731815	0.0634775767878803
3	A	26	50	20120618	19	1438	27.48	0.114648419668617	0.0619735606642966
3	A	26	50	20120618	19	1440	27.52	0.114659662666438	0.0598989800789733
3	A	26	50	20120618	19	1442	27.56	0.114579052493382	0.0580633308750131
3	A	26	50	20120618	19	1444	27.6	0.11440022518842	0.0561066957007918
3	A	26	50	20120618	19	1446	27.64	0.114436429055617	0.053841691259295
3	A	26	50	20120618	19	1448	27.68	0.114362677818339	0.0516442155154016
3	A	26	50	20120618	19	1450	27.72	0.11449568460388	0.050508531314138
3	A	26	50	20120618	19	1452	27.76	0.114656622107279	0.0491469264962851
3	A	26	50	20120618	19	1454	27.8	0.114824630678488	0.0477867358919946
3	A	26	50	20120618	19	1456	27.84	0.114773506858209	0.0458028063960195
3	A	26	50	20120618	19	1458	27.88	0.115609519205606	0.0433277205298322
3	A	26	50	20120618	19	1460	27.92	0.115854107441218	0.0419810356650625
3	A	26	50	20120618	19	1462	27.96	0.115721383498389	0.0407885000785914
3	A	26	50	20120618	19	1464	28	0.116033288299571	0.0386413703375184
3	A	26	50	20120618	19	1466	28.04	0.115624227026654	0.0374789574999258
3	A	26	50	20120618	19	1468	28.08	0.115543051168174	0.0363979326528478
3	A	26	50	20120618	19	1470	28.12	0.114953253401986	0.035148969945238
3	A	26	50	20120618	19	1472	28.16	0.114953536244699	0.0336784706830825
3	A	26	50	20120618	19	1474	28.2	0.114118089582727	0.0321718382644083
3	A	26	50	20120618	19	1476	28.24	0.113347696744624	0.0305860098862412
3	A	26	50	20120618	19	1478	28.28	0.111912128557459	0.0292068688202150
3	A	26	50	20120618	19	1480	28.32	0.110430032744092	0.0286970448309795
3	A	26	50	20120618	19	1482	28.36	0.108850356194921	0.0277653609360881
3	A	26	50	20120618	19	1484	28.4	0.107752572917129	0.0278522643594959
3	A	26	50	20120618	19	1486	28.44	0.105949874889172	0.0277368645328063
3	A	26	50	20120618	19	1488	28.48	0.104584875958770	0.0275347734147432
3	A	26	50	20120618	19	1490	28.52	0.103322124668927	0.0267575216408629
3	A	26	50	20120618	19	1492	28.56	0.102007330319989	0.0271833413444935
3	A	26	50	20120618	19	1494	28.6	0.101776459955931	0.0276172927761076
3	A	26	50	20120618	19	1496	28.64	0.101935558981698	0.0275584614919129
3	A	26	50	20120618	19	1498	28.68	0.101562913708013	0.0279716946948383
3	A	26	50	20120618	19	1500	28.72	0.100809774275371	0.0289283394591056
3	A	26	50	20120618	19	1502	28.76	0.100159872432782	0.0294304559844262
3	A	26	50	20120618	19	1504	28.8	0.099720405568275	0.0300516492916986
3	A	26	50	20120618	19	1506	28.84	0.0989920855836528	0.0304913282882404
3	A	26	50	20120618	19	1508	28.88	0.0982369662520237	0.0316096176626869
3	A	26	50	20120618	19	1510	28.92	0.0976112474613518	0.0324003751760878
3	A	26	50	20120618	19	1512	28.96	0.0968189343130322	0.0336271347307684
3	A	26	50	20120618	19	1514	29	0.09581286278476	0.0343926485320809
3	A	26	50	20120618	19	1516	29.04	0.095190113842569	0.0353986493496750
3	A	26	50	20120618	19	1518	29.08	0.0940803097494967	0.0359134937970569
3	A	26	50	20120618	19	1520	29.12	0.0935251602155872	0.0364444602790499
3	A	26	50	20120618	19	1522	29.16	0.0921272808198595	0.0375194747184878
3	A	26	50	20120618	19	1524	29.2	0.0910824598399782	0.0378231063703293
3	A	26	50	20120618	19	1526	29.24	0.0895758274213041	0.0391208594458410
3	A	26	50	20120618	19	1528	29.28	0.0881508658358569	0.0395867013932867
3	A	26	50	20120618	19	1530	29.32	0.0875201972977167	0.0401624984452069
3	A	26	50	20120618	19	1532	29.36	0.0861949377684168	0.0409359318424688
3	A	26	50	20120618	19	1534	29.4	0.0852225245229291	0.0423606105852034
3	A	26	50	20120618	19	1536	29.44	0.0846838505770212	0.0430572521860284
3	A	26	50	20120618	19	1538	29.48	0.0824788795012472	0.0442414439124815
3	A	26	50	20120618	19	1540	29.52	0.081916163924779	0.0451770876053475
3	A	26	50	20120618	19	1542	29.56	0.0804656050738528	0.0460649308798054
3	A	26	50	20120618	19	1544	29.6	0.0790090358152867	0.0463837653274424
3	A	26	50	20120618	19	1546	29.64	0.0781077575119863	0.0470887507882854
3	A	26	50	20120618	19	1548	29.68	0.0772416224157109	0.0478418902209272
3	A	26	50	20120618	19	1550	29.72	0.0772889278593723	0.0481276320712047
3	A	26	50	20120618	19	1552	29.76	0.0774710785662059	0.0479047520137746
3	A	26	50	20120618	19	1554	29.8	0.077629046221123	0.0486623462191379
3	A	26	50	20120618	19	1556	29.84	0.0775968021519009	0.0483386327347107
3	A	26	50	20120618	19	1558	29.88	0.0777588003154707	0.0487840392961801
3	A	26	50	20120618	19	1560	29.92	0.0781261422882971	0.0494277185990942
3	A	26	50	20120618	19	1562	29.96	0.0776568355176236	0.0508998442068465
3	A	26	50	20120618	19	1564	30	0.0777143940096122	0.0518979961391694
3	A	26	50	20120618	19	1566	30.04	0.0778510777504156	0.0534405495823279
3	A	26	50	20120618	19	1568	30.08	0.0778302888110487	0.0556805224437707
3	A	26	50	20120618	19	1570	30.12	0.0777327080752449	0.0576758363589228
3	A	26	50	20120618	19	1572	30.16	0.0776504008459148	0.0590018029950039
3	A	26	50	20120618	19	1574	30.2	0.0773903269717944	0.060415450871952
3	A	26	50	20120618	19	1576	30.24	0.0773546887900226	0.0624461201261635
3	A	26	50	20120618	19	1578	30.28	0.077024187080496	0.0638065935731664
3	A	26	50	20120618	19	1580	30.32	0.0771895086459374	0.0644066443876813
3	A	26	50	20120618	19	1582	30.36	0.0772549443074684	0.0659353102536573
3	A	26	50	20120618	19	1584	30.4	0.0769409606123504	0.0676342332904073
3	A	26	50	20120618	19	1586	30.44	0.0769393271956858	0.0696679501748458
3	A	26	50	20120618	19	1588	30.48	0.0764529013698398	0.0712516643037371
3	A	26	50	20120618	19	1590	30.52	0.0756827206637714	0.072297475233112
3	A	26	50	20120618	19	1592	30.56	0.0750439345397831	0.0732473883408224
3	A	26	50	20120618	19	1594	30.6	0.0738119798715812	0.074037542692139
3	A	26	50	20120618	19	1596	30.64	0.0722576651213312	0.0754392637990088
3	A	26	50	20120618	19	1598	30.68	0.0702093606239969	0.076246737316717
3	A	26	50	20120618	19	1600	30.72	0.0691474347310788	0.0775783537359797
3	A	26	50	20120618	19	1602	30.76	0.0679761901297892	0.0786723822767637
3	A	26	50	20120618	19	1604	30.8	0.067145565936065	0.0797362102869232
3	A	26	50	20120618	19	1606	30.84	0.0660195973819748	0.0807918924269635
3	A	26	50	20120618	19	1608	30.88	0.0651688347871224	0.082053908325754
3	A	26	50	20120618	19	1610	30.92	0.0642268271332256	0.0829008808282593
3	A	26	50	20120618	19	1612	30.96	0.0628234323046047	0.0844676173233343
3	A	26	50	20120618	19	1614	31	0.0622972034380457	0.0856388689956917
3	A	26	50	20120618	19	1616	31.04	0.0606726256082696	0.086582361573829
3	A	26	50	20120618	19	1618	31.08	0.0607820150273191	0.0880604268785431
3	A	26	50	20120618	19	1620	31.12	0.0606095516833877	0.0893076925298781
3	A	26	50	20120618	19	1622	31.16	0.0604460685955774	0.0907145521817269
3	A	26	50	20120618	19	1624	31.2	0.0607630645655833	0.092534574325823
3	A	26	50	20120618	19	1626	31.24	0.0614159362566529	0.0935740920048452
3	A	26	50	20120618	19	1628	31.28	0.0616694340377083	0.095132908903971
3	A	26	50	20120618	19	1630	31.32	0.0619953395531571	0.0972869682914996
3	A	26	50	20120618	19	1632	31.36	0.0624935669911812	0.098734698715301
3	A	26	50	20120618	19	1634	31.4	0.0624323315439304	0.100746134665064
3	A	26	50	20120618	19	1636	31.44	0.0628257657569826	0.102293001459588
3	A	26	50	20120618	19	1638	31.48	0.0629193159841336	0.104235918762254
3	A	26	50	20120618	19	1640	31.52	0.0632170786496913	0.105834616483839
3	A	26	50	20120618	19	1642	31.56	0.0635684400092629	0.107265164212857
3	A	26	50	20120618	19	1644	31.6	0.0645425503110254	0.108739057587563
3	A	26	50	20120618	19	1646	31.64	0.0648386866309864	0.110581212173909
3	A	26	50	20120618	19	1648	31.68	0.0659709767197004	0.112005820205966
3	A	26	50	20120618	19	1650	31.72	0.0661117616798346	0.113750181924475
3	A	26	50	20120618	19	1652	31.76	0.0659745122536063	0.114697775721943
3	A	26	50	20120618	19	1654	31.8	0.0658046652047653	0.116858835466605
3	A	26	50	20120618	19	1656	31.84	0.0656657187222622	0.118453007704790
3	A	26	50	20120618	19	1658	31.88	0.0650125641884801	0.120195106681600
3	A	26	50	20120618	19	1660	31.92	0.0644578389186393	0.120903981229739
3	A	26	50	20120618	19	1662	31.96	0.0628019362584566	0.122087536560089
3	A	26	50	20120618	19	1664	32	0.0624944155193186	0.122622745682769
3	A	26	50	20120618	19	1666	32.04	0.0605023542953599	0.123508891900952
3	A	26	50	20120618	19	1668	32.08	0.058942901000131	0.124296184591125
3	A	26	50	20120618	19	1670	32.12	0.057920848858604	0.124789320860325
3	A	26	50	20120618	19	1672	32.16	0.0569388896715703	0.125759966338860
3	A	26	50	20120618	19	1674	32.2	0.0565045139758873	0.126991958483721
3	A	26	50	20120618	19	1676	32.24	0.0558555313721143	0.128165614319135
3	A	26	50	20120618	19	1678	32.28	0.05598761891884	0.129087115876377
3	A	26	50	20120618	19	1680	32.32	0.0558185496874583	0.130400283879718
3	A	26	50	20120618	19	1682	32.36	0.0553836083063505	0.132430458159183
3	A	26	50	20120618	19	1684	32.4	0.0554385505032486	0.134170152972936
3	A	26	50	20120618	19	1686	32.44	0.0556264287750099	0.134943939923589
3	A	26	50	20120618	19	1688	32.48	0.0560070643553226	0.135980346332774
3	A	26	50	20120618	19	1690	32.52	0.0562527132511068	0.136570497652352
3	A	26	50	20120618	19	1692	32.56	0.0560100342038036	0.137854037881562
3	A	26	50	20120618	19	1694	32.6	0.0556540059394762	0.139132133388557
3	A	26	50	20120618	19	1696	32.64	0.0557435963686525	0.140056534083602
3	A	26	50	20120618	19	1698	32.68	0.0567386370311382	0.140857544645330
3	A	26	50	20120618	19	1700	32.72	0.0572863619438453	0.141625038345630
3	A	26	50	20120618	19	1702	32.76	0.0587989340594815	0.142274798766862
3	A	26	50	20120618	19	1704	32.8	0.0598106624420032	0.143005381493184
3	A	26	50	20120618	19	1706	32.84	0.0615039003402325	0.144059960546646
3	A	26	50	20120618	19	1708	32.88	0.0631111540538695	0.145322146151064
3	A	26	50	20120618	19	1710	32.92	0.0640099574834357	0.146274548274644
3	A	26	50	20120618	19	1712	32.96	0.0650332824171689	0.146880397364765
3	A	26	50	20120618	19	1714	33	0.0665772500738897	0.148279408131342
3	A	26	50	20120618	19	1716	33.04	0.0683448048948218	0.149538270333889
3	A	26	50	20120618	19	1718	33.08	0.0699282998206109	0.150637538535921
3	A	26	50	20120618	19	1720	33.12	0.0713415234334903	0.151291895151231
3	A	26	50	20120618	19	1722	33.16	0.0728534591530234	0.152287360077786
3	A	26	50	20120618	19	1724	33.2	0.0743052907961556	0.152348736946393
3	A	26	50	20120618	19	1726	33.24	0.0755637994453115	0.152276753476068
3	A	26	50	20120618	19	1728	33.28	0.0774478147531049	0.152308997545290
3	A	26	50	20120618	19	1730	33.32	0.0791541341267861	0.152446812656943
3	A	26	50	20120618	19	1732	33.36	0.0803487910336008	0.152550403800387
3	A	26	50	20120618	19	1734	33.4	0.0825018604716357	0.153036256869740
3	A	26	50	20120618	19	1736	33.44	0.0850637790505527	0.154005629556069
3	A	26	50	20120618	19	1738	33.48	0.0870661640335168	0.154517716287004
3	A	26	50	20120618	19	1740	33.52	0.0887410878661134	0.154766122899235
3	A	26	50	20120618	19	1742	33.56	0.0912673682632585	0.155714565224841
3	A	26	50	20120618	19	1744	33.6	0.0931600809844606	0.155728212385717
3	A	26	50	20120618	19	1746	33.64	0.0955140394590306	0.156184296259583
3	A	26	50	20120618	19	1748	33.68	0.097402721671580	0.156398549614282
3	A	26	50	20120618	19	1750	33.72	0.0999044654634178	0.156679978113194
3	A	26	50	20120618	19	1752	33.76	0.102241241243205	0.156434824192157
3	A	26	50	20120618	19	1754	33.8	0.104611321752386	0.156112524921292
3	A	26	50	20120618	19	1756	33.84	0.106859638473847	0.155815822915906
3	A	26	50	20120618	19	1758	33.88	0.109078893106601	0.155922949593256
3	A	26	50	20120618	19	1760	33.92	0.111255792043162	0.155038641852704
3	A	26	50	20120618	19	1762	33.96	0.114086976884355	0.155072653688879
3	A	26	50	20120618	19	1764	34	0.115839823884238	0.155132828475958
3	A	26	50	20120618	19	1766	34.04	0.118103272690816	0.154299149580939
3	A	26	50	20120618	19	1768	34.08	0.120165549618147	0.154030095450698
3	A	26	50	20120618	19	1770	34.12	0.123610078881341	0.153401265390189
3	A	26	50	20120618	19	1772	34.16	0.126059638192727	0.154060147488898
3	A	26	50	20120618	19	1774	34.2	0.127986009196714	0.153854874390320
3	A	26	50	20120618	19	1776	34.24	0.130159089756656	0.152789123049716
3	A	26	50	20120618	19	1778	34.28	0.133333716361471	0.152731423136371
3	A	26	50	20120618	19	1780	34.32	0.135648006145617	0.152339049583490
3	A	26	50	20120618	19	1782	34.36	0.137749470930761	0.152452243237023
3	A	26	50	20120618	19	1784	34.4	0.139870833700727	0.151540033062885
3	A	26	50	20120618	19	1786	34.44	0.141806036468411	0.151108139312004
3	A	26	50	20120618	19	1788	34.48	0.144401896172825	0.150284289201244
3	A	26	50	20120618	19	1790	34.52	0.14628464575948	0.149472099281305
3	A	26	50	20120618	19	1792	34.56	0.148619088086889	0.148086594254248
3	A	26	50	20120618	19	1794	34.6	0.150413010919692	0.147831335777308
3	A	26	50	20120618	19	1796	34.64	0.153074765905044	0.146653090818884
3	A	26	50	20120618	19	1798	34.68	0.155533722665553	0.146174033045698
3	A	26	50	20120618	19	1800	34.72	0.158018969656186	0.146218814118151
3	A	26	50	20120618	19	1802	34.76	0.160467171322552	0.146125278033135
3	A	26	50	20120618	19	1804	34.8	0.162089910674697	0.145741389761629
3	A	26	50	20120618	19	1806	34.84	0.16436594598198	0.145144025952883
3	A	26	50	20120618	19	1808	34.88	0.166925318976485	0.144935075899042
3	A	26	50	20120618	19	1810	34.92	0.16913891675499	0.143790623573692
3	A	26	50	20120618	19	1812	34.96	0.171134513512854	0.143062162167713
3	A	26	50	20120618	19	1814	35	0.173079481425186	0.142018048294613
3	A	26	50	20120618	19	1816	35.04	0.174432459540308	0.141225098750191
3	A	26	50	20120618	19	1818	35.08	0.175650733813615	0.139616501533669
3	A	26	50	20120618	19	1820	35.12	0.176415469797468	0.138158800904253
3	A	26	50	20120618	19	1822	35.16	0.178025834780942	0.136121343424942
3	A	26	50	20120618	19	1824	35.2	0.179738023140907	0.134345515454671
3	A	26	50	20120618	19	1826	35.24	0.181051403276283	0.132993951553111
3	A	26	50	20120618	19	1828	35.28	0.182287567351153	0.131384435097774
3	A	26	50	20120618	19	1830	35.32	0.183165086866606	0.128600555700242
3	A	26	50	20120618	19	1832	35.36	0.183861799178109	0.127396140719847
3	A	26	50	20120618	19	1834	35.4	0.184285568272074	0.125720792623182
3	A	26	50	20120618	19	1836	35.44	0.185349339713691	0.124821069954800
3	A	26	50	20120618	19	1838	35.48	0.186247153193764	0.122733902868772
3	A	26	50	20120618	19	1840	35.52	0.187353280331574	0.121033806034765
3	A	26	50	20120618	19	1842	35.56	0.188333966726401	0.118698303047184
3	A	26	50	20120618	19	1844	35.6	0.189360756483362	0.116790458240865
3	A	26	50	20120618	19	1846	35.64	0.189795061468367	0.115238924541585
3	A	26	50	20120618	19	1848	35.68	0.190511007084319	0.113084723732700
3	A	26	50	20120618	19	1850	35.72	0.190372484865884	0.111512047540663
3	A	26	50	20120618	19	1852	35.76	0.191634811891658	0.110495793674742
3	A	26	50	20120618	19	1854	35.8	0.192766465584269	0.108518440271832
3	A	26	50	20120618	19	1856	35.84	0.194387720012174	0.106201392771240
3	A	26	50	20120618	19	1858	35.88	0.195481189938601	0.105312983811358
3	A	26	50	20120618	19	1860	35.92	0.196952325596859	0.105086356087987
3	A	26	50	20120618	19	1862	35.96	0.198605329119239	0.104082476590737
3	A	26	50	20120618	19	1864	36	0.200228280603418	0.104408311395507
3	A	26	50	20120618	19	1866	36.04	0.202316932613687	0.104111467968765
3	A	26	50	20120618	19	1868	36.08	0.204484214898024	0.104624120385126
3	A	26	50	20120618	19	1870	36.12	0.206001595339772	0.105001786116957
3	A	26	50	20120618	19	1872	36.16	0.207180200922654	0.105783280531525
3	A	26	50	20120618	19	1874	36.2	0.208578787425163	0.106394291501148
3	A	26	50	20120618	19	1876	36.24	0.210259863086756	0.107840042025962
3	A	26	50	20120618	19	1878	36.28	0.211904027774371	0.109227951216075
3	A	26	50	20120618	19	1880	36.32	0.213404791206761	0.110392980348757
3	A	26	50	20120618	19	1882	36.36	0.215023075786185	0.112496905865500
3	A	26	50	20120618	19	1884	36.4	0.216745729326511	0.113836024687711
3	A	26	50	20120618	19	1886	36.44	0.218482454291784	0.115578265085877
3	A	26	50	20120618	19	1888	36.48	0.219716355624954	0.116964901483783
3	A	26	50	20120618	19	1890	36.52	0.220966025439345	0.118248088159603
3	A	26	50	20120618	19	1892	36.56	0.222150217165798	0.119965862663139
3	A	26	50	20120618	19	1894	36.6	0.222200633879297	0.122082021127196
3	A	26	50	20120618	19	1896	36.64	0.22200957362702	0.123190905981453
3	A	26	50	20120618	19	1898	36.68	0.221524993349873	0.124238343256424
3	A	26	50	20120618	19	1900	36.72	0.22119208747729	0.125551299127732
3	A	26	50	20120618	19	1902	36.76	0.220782955493696	0.126565714516022
3	A	26	50	20120618	19	1904	36.8	0.219771439243209	0.127734208471933
3	A	26	50	20120618	19	1906	36.84	0.219223502198467	0.128058699773819
3	A	26	50	20120618	19	1908	36.88	0.219054786520476	0.128111449939696
3	A	26	50	20120618	19	1910	36.92	0.218399227823638	0.128672256327855
3	A	26	50	20120618	19	1912	36.96	0.217884171244222	0.129318834768572
3	A	26	50	20120618	19	1914	37	0.217817208232043	0.129886429381830
3	A	26	50	20120618	19	1916	37.04	0.217304626526361	0.130326886195831
3	A	26	50	20120618	19	1918	37.08	0.217492080534054	0.130081449432081
3	A	26	50	20120618	19	1920	37.12	0.217443643719542	0.129736734876253
3	A	26	50	20120618	19	1922	37.16	0.217987408834275	0.129952402444515
3	A	26	50	20120618	19	1924	37.2	0.218487262617896	0.129359210565777
3	A	26	50	20120618	19	1926	37.24	0.218171185886705	0.129365574526808
3	A	26	50	20120618	19	1928	37.28	0.218328517145519	0.129621193628207
3	A	26	50	20120618	19	1930	37.32	0.218638654179748	0.128809010779336
3	A	26	50	20120618	19	1932	37.36	0.218740336134882	0.129024112662173
3	A	26	50	20120618	19	1934	37.4	0.219289121707761	0.128786454073016
3	A	26	50	20120618	19	1936	37.44	0.219578257670588	0.128675509019048
3	A	26	50	20120618	19	1938	37.48	0.220564883762378	0.128545896346057
3	A	26	50	20120618	19	1940	37.52	0.221331033959794	0.128616960577566
3	A	26	50	20120618	19	1942	37.56	0.22277706732732	0.127675801451807
3	A	26	50	20120618	19	1944	37.6	0.22471609554269	0.126934612123767
3	A	26	50	20120618	19	1946	37.64	0.226318540930215	0.126221707066975
3	A	26	50	20120618	19	1948	37.68	0.227981302526175	0.125341005571007
3	A	26	50	20120618	19	1950	37.72	0.229398768779741	0.124165369836606
3	A	26	50	20120618	19	1952	37.76	0.231113785566831	0.122887345040289
3	A	26	50	20120618	19	1954	37.8	0.232416346968455	0.122071273104122
3	A	26	50	20120618	19	1956	37.84	0.234299372326755	0.120978793127189
3	A	26	50	20120618	19	1958	37.88	0.236067351411756	0.120043785830426
3	A	26	50	20120618	19	1960	37.92	0.237378185962719	0.118508091323045
3	A	26	50	20120618	19	1962	37.96	0.238884676960037	0.117172720166774
3	A	26	50	20120618	19	1964	38	0.240199542019654	0.116193023721440
3	A	26	50	20120618	19	1966	38.04	0.241492133215663	0.114921645728867
3	A	26	50	20120618	19	1968	38.08	0.242767258874176	0.113119018411588
3	A	26	50	20120618	19	1970	38.12	0.243777007357711	0.112114926782303
3	A	26	50	20120618	19	1972	38.16	0.24471555018838	0.110456549248386
3	A	26	50	20120618	19	1974	38.2	0.244736763391815	0.108719894993792
3	A	26	50	20120618	19	1976	38.24	0.24449790272113	0.107473831423985
3	A	26	50	20120618	19	1978	38.28	0.24481214097469	0.105885386750728
3	A	26	50	20120618	19	1980	38.32	0.244906327597944	0.104068688008504
3	A	26	50	20120618	19	1982	38.36	0.2444155954918	0.102609219612135
3	A	26	50	20120618	19	1984	38.4	0.243869001949943	0.100953882637377
3	A	26	50	20120618	19	1986	38.44	0.242731974245795	0.0997885706619813
3	A	26	50	20120618	19	1988	38.48	0.242041130920576	0.0987781150716658
3	A	26	50	20120618	19	1990	38.52	0.240885718440117	0.0975336071367774
3	A	26	50	20120618	19	1992	38.56	0.240057696399348	0.0959617087621997
3	A	26	50	20120618	19	1994	38.6	0.238681666603159	0.0945121398607673
3	A	26	50	20120618	19	1996	38.64	0.237461200298831	0.0937993762253313
3	A	26	50	20120618	19	1998	38.68	0.236042036988989	0.0928978150793184
3	A	26	50	20120618	19	2000	38.72	0.234972891535835	0.0919361498569047
3	A	26	50	20120618	19	2002	38.76	0.23308067378938	0.0908967028885605
3	A	26	50	20120618	19	2004	38.8	0.231657974945633	0.0901089859343187
3	A	26	50	20120618	19	2006	38.84	0.229625750056502	0.089363695386948
3	A	26	50	20120618	19	2008	38.88	0.228659842193402	0.0886481033243873
3	A	26	50	20120618	19	2010	38.92	0.226952320738192	0.0881310668459836
3	A	26	50	20120618	19	2012	38.96	0.226042769285552	0.0883971511277441
3	A	26	50	20120618	19	2014	39	0.225526298492573	0.0879335719219983
3	A	26	50	20120618	19	2016	39.04	0.224435303439881	0.0880897718099624
3	A	26	50	20120618	19	2018	39.08	0.223207836778419	0.088467296120438
3	A	26	50	20120618	19	2020	39.12	0.221853020185665	0.0892366282983688
3	A	26	50	20120618	19	2022	39.16	0.220626543473697	0.0894307291098045
3	A	26	50	20120618	19	2024	39.2	0.21929294008438	0.0897065007544673
3	A	26	50	20120618	19	2026	39.24	0.217766155122442	0.090099086439382
3	A	26	50	20120618	19	2028	39.28	0.216687463727742	0.0902175268252308
3	A	26	50	20120618	19	2030	39.32	0.215171143946165	0.0898826410536608
3	A	26	50	20120618	19	2032	39.36	0.21451586809204	0.0898180822045385
3	A	26	50	20120618	19	2034	39.4	0.212733251896668	0.0900478919084241
3	A	26	50	20120618	19	2036	39.44	0.211038953338267	0.089883913845867
3	A	26	50	20120618	19	2038	39.48	0.209894571723595	0.0893609376705014
3	A	26	50	20120618	19	2040	39.52	0.208742836198398	0.0880717405870421
3	A	26	50	20120618	19	2042	39.56	0.207428183270816	0.0878477291587622
3	A	26	50	20120618	19	2044	39.6	0.205726813644603	0.0871873621358121
3	A	26	50	20120618	19	2046	39.64	0.204686235305409	0.0864389603186043
3	A	26	50	20120618	19	2048	39.68	0.203734681709966	0.0856397175238291
3	A	26	50	20120618	19	2050	39.72	0.202935933889938	0.0843581571936066
3	A	26	50	20120618	19	2052	39.76	0.202454464882628	0.0833278319027397
3	A	26	50	20120618	19	2054	39.8	0.201938489064396	0.0818653229472115
3	A	26	50	20120618	19	2056	39.84	0.201366793231807	0.0804217644534192
3	A	26	50	20120618	19	2058	39.88	0.201202249483825	0.078879352431617
3	A	26	50	20120618	19	2060	39.92	0.200389147396138	0.0771383848256576
3	A	26	50	20120618	19	2062	39.96	0.199812643237437	0.075452147284562
3	A	26	50	20120618	19	2064	40	0.198797662163722	0.074040337885245
3	A	26	50	20120618	19	2066	40.04	0.197869725934771	0.0732188919375405
3	A	26	50	20120618	19	2068	40.08	0.196720606704664	0.0713217951542952
3	A	26	50	20120618	19	2070	40.12	0.195968527932194	0.0701491292683754
3	A	26	50	20120618	19	2072	40.16	0.195121767561724	0.0680048279544272
3	A	26	50	20120618	19	2074	40.2	0.194520443955003	0.0665611987499567
3	A	26	50	20120618	19	2076	40.24	0.194032257433271	0.0647371460972079
3	A	26	50	20120618	19	2078	40.28	0.194013943367639	0.0627755611755183
3	A	26	50	20120618	19	2080	40.32	0.194353354622608	0.0617997538174809
3	A	26	50	20120618	19	2082	40.36	0.194546182641838	0.0602365528563118
3	A	26	50	20120618	19	2084	40.4	0.195029419416101	0.0585031512929111
3	A	26	50	20120618	19	2086	40.44	0.195049925512755	0.0572324804071189
3	A	26	50	20120618	19	2088	40.48	0.195374204682607	0.055267713504914
3	A	26	50	20120618	19	2090	40.52	0.195257532063711	0.0537071288388352
3	A	26	50	20120618	19	2092	40.56	0.195053178203948	0.052379889410548
3	A	26	50	20120618	19	2094	40.6	0.194286674453142	0.0518226892669731
3	A	26	50	20120618	19	2096	40.64	0.1936417930687	0.0515539886901222
3	A	26	50	20120618	19	2098	40.68	0.192749424310843	0.0515822729613696
3	A	26	50	20120618	19	2100	40.72	0.191492895560674	0.0507118245137290
3	A	26	50	20120618	19	2102	40.76	0.189955221154306	0.0504152639296993
3	A	26	50	20120618	19	2104	40.8	0.188817132789986	0.0506001723529797
3	A	26	50	20120618	19	2106	40.84	0.188074246405672	0.0506981773528521
3	A	26	50	20120618	19	2108	40.88	0.186982756378232	0.0502481745973050
3	A	26	50	20120618	19	2110	40.92	0.18670620691611	0.0503917879845639
3	A	26	50	20120618	19	2112	40.96	0.185671992537947	0.0502903888721418
3	A	26	50	20120618	19	2114	41	0.185789018710233	0.0503501393951521
3	A	26	50	20120618	19	2116	41.04	0.185341066564351	0.0510144662160768
3	A	26	50	20120618	19	2118	41.08	0.184790796067232	0.0512960361363453
3	A	26	50	20120618	19	2120	41.12	0.184169037074535	0.0520295180004701
3	A	26	50	20120618	19	2122	41.16	0.183458041206051	0.052826780896258
3	A	26	50	20120618	19	2124	41.2	0.183334368230022	0.052944797018038
3	A	26	50	20120618	19	2126	41.24	0.182237221348333	0.0538043560212484
3	A	26	50	20120618	19	2128	41.28	0.181623240530229	0.054715321687451
3	A	26	50	20120618	19	2130	41.32	0.180551337360628	0.0555312522022621
3	A	26	50	20120618	19	2132	41.36	0.179615481535728	0.0565434755595307
3	A	26	50	20120618	19	2134	41.4	0.179109970897857	0.0567406876408036
3	A	26	50	20120618	19	2136	41.44	0.178444017731336	0.0579468703881516
3	A	26	50	20120618	19	2138	41.48	0.177957669687236	0.0584855443340595
3	A	26	50	20120618	19	2140	41.52	0.176530728202801	0.0595942877669601
3	A	26	50	20120618	19	2142	41.56	0.175975366536857	0.0601312646565931
3	A	26	50	20120618	19	2144	41.6	0.17550280707499	0.0602262290973065
3	A	26	50	20120618	19	2146	41.64	0.174172102823475	0.0609898337103098
3	A	26	50	20120618	19	2148	41.68	0.173326898087923	0.0611943997021071
3	A	26	50	20120618	19	2150	41.72	0.171512744930111	0.0620525444917551
3	A	26	50	20120618	19	2152	41.76	0.169942755743842	0.0626707679505465
3	A	26	50	20120618	19	2154	41.8	0.168819021647181	0.0628908195808517
3	A	26	50	20120618	19	2156	41.84	0.167704338517318	0.0630523227696747
3	A	26	50	20120618	19	2158	41.88	0.1666150405209	0.0634698693239654
3	A	26	50	20120618	19	2160	41.92	0.165515913740224	0.063970783767758
3	A	26	50	20120618	19	2162	41.96	0.164385462129141	0.064119771166554
3	A	26	50	20120618	19	2164	42	0.164063657833023	0.0624305637769774
3	A	26	50	20120618	19	2166	42.04	0.163945076025818	0.0619056784133026
3	A	26	50	20120618	19	2168	42.08	0.163875426007871	0.0623755508694011
3	A	26	50	20120618	19	2170	42.12	0.163855061332573	0.0623478322835786
3	A	26	50	20120618	19	2172	42.16	0.163681466617792	0.0622993954690673
3	A	26	50	20120618	19	2174	42.2	0.163368854709829	0.0627081738992713
3	A	26	50	20120618	19	2176	42.24	0.163518690636763	0.0625993501656466
3	A	26	50	20120618	19	2178	42.28	0.163341489677397	0.0625771470127174
3	A	26	50	20120618	19	2180	42.32	0.162879748949282	0.062874838967597
3	A	26	50	20120618	19	2182	42.36	0.162885122960819	0.0632131188517166
3	A	26	50	20120618	19	2184	42.4	0.162336549519975	0.0635750161023278
3	A	26	50	20120618	19	2186	42.44	0.161921902103487	0.063979764023879
3	A	26	50	20120618	19	2188	42.48	0.161612047911971	0.0638229277398119
3	A	26	50	20120618	19	2190	42.52	0.161630786241673	0.0643755316893091
3	A	26	50	20120618	19	2192	42.56	0.161379480491639	0.064764016154893
3	A	26	50	20120618	19	2194	42.6	0.160896667981445	0.0651987454039665
3	A	26	50	20120618	19	2196	42.64	0.160110718794156	0.0658376163807686
3	A	26	50	20120618	19	2198	42.68	0.159067877713262	0.0666046858169997
3	A	26	50	20120618	19	2200	42.72	0.158888060458806	0.0672200808486664
3	A	26	50	20120618	19	2202	42.76	0.157688665936558	0.067907530061336
3	A	26	50	20120618	19	2204	42.8	0.156830945410978	0.0690084953196434
3	A	26	50	20120618	19	2206	42.84	0.155823813222534	0.0702928133663125
3	A	26	50	20120618	19	2208	42.88	0.154324605425063	0.0714031124341316
3	A	26	50	20120618	19	2210	42.92	0.153741808016009	0.071971767707562
3	A	26	50	20120618	19	2212	42.96	0.152518230441844	0.0727201695247697
3	A	26	50	20120618	19	2214	43	0.150822659091236	0.0731995172117361
3	A	26	50	20120618	19	2216	43.04	0.149721623122251	0.0736401154470934
3	A	26	50	20120618	19	2218	43.08	0.148799555879583	0.0737490098913961
3	A	26	50	20120618	19	2220	43.12	0.148396575724985	0.0740091544761947
3	A	26	50	20120618	19	2222	43.16	0.148149229772926	0.0741263927805154
3	A	26	50	20120618	19	2224	43.2	0.14648066990136	0.0751260296370788
3	A	26	50	20120618	19	2226	43.24	0.145430050645873	0.0754624710435674
3	A	26	50	20120618	19	2228	43.28	0.145083285480379	0.0760072261077935
3	A	26	50	20120618	19	2230	43.32	0.144653223136062	0.0764853717132318
3	A	26	50	20120618	19	2232	43.36	0.144066607350389	0.0761428491884251
3	A	26	50	20120618	19	2234	43.4	0.143977724027994	0.0762769873448161
3	A	26	50	20120618	19	2236	43.44	0.143766794075166	0.0762630573412268
3	A	26	50	20120618	19	2238	43.48	0.14393692396672	0.0761735376227285
3	A	26	50	20120618	19	2240	43.52	0.143868829583692	0.0763038574025013
3	A	26	50	20120618	19	2242	43.56	0.143551126506904	0.0763839726008097
3	A	26	50	20120618	19	2244	43.6	0.143110740403581	0.076609398242652
3	A	26	50	20120618	19	2246	43.64	0.14252822583724	0.0765965288992343
3	A	26	50	20120618	19	2248	43.68	0.142010835805446	0.0763276161903491
3	A	26	50	20120618	19	2250	43.72	0.141393673006826	0.0761132214142933
3	A	26	50	20120618	19	2252	43.76	0.140826149104246	0.0762168832684153
3	A	26	50	20120618	19	2254	43.8	0.139523375570588	0.0764406118539827
3	A	26	50	20120618	19	2256	43.84	0.13895839725242	0.0758558345459414
3	A	26	50	20120618	19	2258	43.88	0.13728170565287	0.075258470737195
3	A	26	50	20120618	19	2260	43.92	0.136284614380719	0.0746560864703022
3	A	26	50	20120618	19	2262	43.96	0.135187113945639	0.0744030129533156
3	A	26	50	20120618	19	2264	44	0.134450945075746	0.0736104169622836
3	A	26	50	20120618	19	2266	44.04	0.133208134197133	0.0729567674537547
3	A	26	50	20120618	19	2268	44.08	0.132400830385052	0.0722098505607873
3	A	26	50	20120618	19	2270	44.12	0.13125793369462	0.0710221233004283
3	A	26	50	20120618	19	2272	44.16	0.130498430300948	0.0701496242431222
3	A	26	50	20120618	19	2274	44.2	0.128917763802283	0.0693727967333107
3	A	26	50	20120618	19	2276	44.24	0.128207616461938	0.0690958230071199
3	A	26	50	20120618	19	2278	44.28	0.1270566587542	0.0682612248732855
3	A	26	50	20120618	19	2280	44.32	0.125655173113888	0.0670407585689575
3	A	26	50	20120618	19	2282	44.36	0.123907629414864	0.0665679869750561
3	A	26	50	20120618	19	2284	44.4	0.122990229076953	0.0656271106920093
3	A	26	50	20120618	19	2286	44.44	0.12183043253445	0.0651860174819051
3	A	26	50	20120618	19	2288	44.48	0.120602258766207	0.0641853906758481
3	A	26	50	20120618	19	2290	44.52	0.119642007757356	0.0634613133319131
3	A	26	50	20120618	19	2292	44.56	0.118460785879384	0.0622553427165994
3	A	26	50	20120618	19	2294	44.6	0.116835925206895	0.0611818839120801
3	A	26	50	20120618	19	2296	44.64	0.115417327582479	0.0602316738195216
3	A	26	50	20120618	19	2298	44.68	0.114606346815136	0.0592720592067733
3	A	26	50	20120618	19	2300	44.72	0.113975183302249	0.0583984994892955
3	A	26	50	20120618	19	2302	44.76	0.113309725110474	0.057243864826296
3	A	26	50	20120618	19	2304	44.8	0.112274167229427	0.0557805073426304
3	A	26	50	20120618	19	2306	44.84	0.111273328291335	0.0544577933977429
3	A	26	50	20120618	19	2308	44.88	0.110610344973295	0.0527604542801827
3	A	26	50	20120618	19	2310	44.92	0.109880893617823	0.0514336391159642
3	A	26	50	20120618	19	2312	44.96	0.10873276433721	0.0498159909326438
3	A	26	50	20120618	19	2314	45	0.108004868616657	0.0487731498517498
3	A	26	50	20120618	19	2316	45.04	0.107293024220036	0.0471400867405995
3	A	26	50	20120618	19	2318	45.08	0.106691559191959	0.0464557487977672
3	A	26	50	20120618	19	2320	45.12	0.106037414708683	0.0444336355356080
3	A	26	50	20120618	19	2322	45.16	0.105841970394363	0.043154762211154
3	A	26	50	20120618	19	2324	45.2	0.105485729998001	0.0421597215486683
3	A	26	50	20120618	19	2326	45.24	0.105417423482939	0.0412085215066162
3	A	26	50	20120618	19	2328	45.28	0.105066132834045	0.0401423459019431
3	A	26	50	20120618	19	2330	45.32	0.104459010951719	0.0380822610056342
3	A	26	50	20120618	19	2332	45.36	0.103830817287312	0.0378288339352569
3	A	26	50	20120618	19	2334	45.4	0.102979036458695	0.0376434305372298
3	A	26	50	20120618	19	2336	45.44	0.102556752288971	0.0382153385018535
3	A	26	50	20120618	19	2338	45.48	0.101975722646870	0.0383095958357857
3	A	26	50	20120618	19	2340	45.52	0.101487889678529	0.0391853475842852
3	A	26	50	20120618	19	2342	45.56	0.100147639485468	0.0395258902101047
3	A	26	50	20120618	19	2344	45.6	0.0994626651465325	0.0403107080265436
3	A	26	50	20120618	19	2346	45.64	0.0979971863425234	0.0410764339598905
3	A	26	50	20120618	19	2348	45.68	0.097545840084092	0.041857999085136
3	A	26	50	20120618	19	2350	45.72	0.097379599279835	0.0424988499609254
3	A	26	50	20120618	19	2352	45.76	0.0970492389916647	0.0445044876350829
3	A	26	50	20120618	19	2354	45.8	0.0961259696674694	0.0454575968654442
3	A	26	50	20120618	19	2356	45.84	0.0954733101084342	0.0466323840717076
3	A	26	50	20120618	19	2358	45.88	0.0943995684612025	0.048707671763812
3	A	26	50	20120618	19	2360	45.92	0.0938847947244986	0.0497812012790094
3	A	26	50	20120618	19	2362	45.96	0.0932293067383387	0.0515877176835848
3	A	26	50	20120618	19	2364	46	0.0923973248995946	0.0525950620040631
3	A	26	50	20120618	19	2366	46.04	0.091650902981374	0.0532003454087588
3	A	26	50	20120618	19	2368	46.08	0.0915356445760407	0.0542687837551317
3	A	26	50	20120618	19	2370	46.12	0.091692551570786	0.0552938764558178
3	A	26	50	20120618	19	2372	46.16	0.0911405133067137	0.0563585671362504
3	A	26	50	20120618	19	2374	46.2	0.0914314877471719	0.0572787251906085
3	A	26	50	20120618	19	2376	46.24	0.091119300103278	0.0583530325232652
3	A	26	50	20120618	19	2378	46.28	0.0908229516512828	0.0603658119759127
3	A	26	50	20120618	19	2380	46.32	0.0907262901542946	0.0621212045602083
3	A	26	50	20120618	19	2382	46.36	0.0904737116120547	0.0635827942769209
3	A	26	50	20120618	19	2384	46.4	0.0901033290800692	0.0647468334601102
3	A	26	50	20120618	19	2386	46.44	0.0896480937343413	0.0658691533432095
3	A	26	50	20120618	19	2388	46.48	0.0892567808416327	0.0673744422589994
3	A	26	50	20120618	19	2390	46.52	0.0882453353018235	0.0685134498621347
3	A	26	50	20120618	19	2392	46.56	0.0874611538814876	0.0698275371042918
3	A	26	50	20120618	19	2394	46.6	0.0873698663960364	0.0708075163923382
3	A	26	50	20120618	19	2396	46.64	0.0867483195353734	0.0716263460449522
3	A	26	50	20120618	19	2398	46.68	0.0861472080606867	0.0726990977426904
3	A	26	50	20120618	19	2400	46.72	0.0860607006170764	0.074027708958133
3	A	26	50	20120618	19	2402	46.76	0.0859289595526735	0.0748411009595997
3	A	26	50	20120618	19	2404	46.8	0.0858294554864249	0.0765103820800824
3	A	26	50	20120618	19	2406	46.84	0.0855591568482486	0.07726999861084
3	A	26	50	20120618	19	2408	46.88	0.0851972454555017	0.0789301580538453
3	A	26	50	20120618	19	2410	46.92	0.0851639265839722	0.0804215311081814
3	A	26	50	20120618	19	2412	46.96	0.0850204192627303	0.0824530135351913
3	A	26	50	20120618	19	2414	47	0.0849691398789587	0.083982146091643
3	A	26	50	20120618	19	2416	47.04	0.0848943555586736	0.0862503756471686
3	A	26	50	20120618	19	2418	47.08	0.0847604373124915	0.0877871937472248
3	A	26	50	20120618	19	2420	47.12	0.0847646163135683	0.0891378313389015
3	A	26	50	20120618	19	2422	47.16	0.0843420775854025	0.0910707501516818
3	A	26	50	20120618	19	2424	47.2	0.0843035968343703	0.0926394099772016
3	A	26	50	20120618	19	2426	47.24	0.0837485816507492	0.0940486101524961
3	A	26	50	20120618	19	2428	47.28	0.0832023063069435	0.0954943253219711
3	A	26	50	20120618	19	2430	47.32	0.0828974018628959	0.096978683877038
3	A	26	50	20120618	19	2432	47.36	0.0821666918573533	0.098673887532119
3	A	26	50	20120618	19	2434	47.4	0.082081909754289	0.100785237670064
3	A	26	50	20120618	19	2436	47.44	0.0821682474922719	0.101652079873120
3	A	26	50	20120618	19	2438	47.48	0.082327417228717	0.103000461794165
3	A	26	50	20120618	19	2440	47.52	0.0821252553999758	0.104802099161950
3	A	26	50	20120618	19	2442	47.56	0.0815667117535165	0.105903700816361
3	A	26	50	20120618	19	2444	47.6	0.0812859196507073	0.107769826322590
3	A	26	50	20120618	19	2446	47.64	0.0807701559645099	0.108855518074424
3	A	26	50	20120618	19	2448	47.68	0.0796084502336985	0.110589980297996
3	A	26	50	20120618	19	2450	47.72	0.0786776855776226	0.111467004838702
3	A	26	50	20120618	19	2452	47.76	0.0772665125744087	0.111110410888949
3	A	26	50	20120618	19	2454	47.8	0.0756896644523626	0.111343756126741
3	A	26	50	20120618	19	2456	47.84	0.0741637987292402	0.111516219470672
3	A	26	50	20120618	19	2458	47.88	0.0732188919375406	0.111264701588604
3	A	26	50	20120618	19	2460	47.92	0.0716310129497081	0.111446852295438
3	A	26	50	20120618	19	2462	47.96	0.0696876713829731	0.112111744801788
3	A	26	50	20120618	19	2464	48	0.0686315366945929	0.112762000197767
3	A	26	50	20120618	19	2466	48.04	0.0677546535752435	0.113488976679505
3	A	26	50	20120618	19	2468	48.08	0.066594079215282	0.113884461502222
3	A	26	50	20120618	19	2470	48.12	0.0651267619336418	0.115057622362889
3	A	26	50	20120618	19	2472	48.16	0.063481536585855	0.115462582416474
3	A	26	50	20120618	19	2474	48.2	0.062613845854661	0.115430833321999
3	A	26	50	20120618	19	2476	48.24	0.0614341796116075	0.115788841485314
3	A	26	50	20120618	19	2478	48.28	0.0600080159446324	0.115998781488648
3	A	26	50	20120618	19	2480	48.32	0.0590339763535479	0.115758011629654
3	A	26	50	20120618	19	2482	48.36	0.0591891155813402	0.116174214681061
3	A	26	50	20120618	19	2484	48.4	0.0592491489470629	0.116285301156385
3	A	26	50	20120618	19	2486	48.44	0.0596700896139033	0.117016944542879
3	A	26	50	20120618	19	2488	48.48	0.0601160618607977	0.118118121933221
3	A	26	50	20120618	19	2490	48.52	0.0604747064202155	0.118670230907971
3	A	26	50	20120618	19	2492	48.56	0.0610309166142968	0.118866382329072
3	A	26	50	20120618	19	2494	48.6	0.0613629032480639	0.119778903630193
3	A	26	50	20120618	19	2496	48.64	0.0621700656387883	0.119946134383944
3	A	26	50	20120618	19	2498	48.68	0.0623317809596457	0.119898970361639
3	A	26	50	20120618	19	2500	48.72	0.0632063306266172	0.120430148975666
3	A	26	50	20120618	19	2502	48.76	0.0640440400302889	0.121312123263840
3	A	26	50	20120618	19	2504	48.8	0.0654839215688191	0.122282061635594
3	A	26	50	20120618	19	2506	48.84	0.0666776592368182	0.123335509318205
3	A	26	50	20120618	19	2508	48.88	0.0682177378062425	0.124770936084014
3	A	26	50	20120618	19	2510	48.92	0.0696656803620782	0.126332439988908
3	A	26	50	20120618	19	2512	48.96	0.0707121276875562	0.127681670438090
3	A	26	50	20120618	19	2514	49	0.0721761215673248	0.128838214289399
3	A	26	50	20120618	19	2516	49.04	0.0732424385933541	0.129925744518864
3	A	26	50	20120618	19	2518	49.08	0.0741844462472509	0.130554928132764
3	A	26	50	20120618	19	2520	49.12	0.0752101046333619	0.132023942470679
3	A	26	50	20120618	19	2522	49.16	0.0761861241234337	0.133082976296862
3	A	26	50	20120618	19	2524	49.2	0.0767349804069907	0.133036165827947
3	A	26	50	20120618	19	2526	49.24	0.077390680525185	0.133617902576830
3	A	26	50	20120618	19	2528	49.28	0.0778582195289055	0.133809387093175
3	A	26	50	20120618	19	2530	49.32	0.0789144249279639	0.133847782991393
3	A	26	50	20120618	19	2532	49.36	0.0801002430000138	0.133584032162011
3	A	26	50	20120618	19	2534	49.4	0.0810193403942	0.133468208071252
3	A	26	50	20120618	19	2536	49.44	0.0819754901837205	0.133432711310837
3	A	26	50	20120618	19	2538	49.48	0.0828457972100049	0.133179001397747
3	A	26	50	20120618	19	2540	49.52	0.0843891991813007	0.133177092209438
3	A	26	50	20120618	19	2542	49.56	0.085466193519726	0.132248590295062
3	A	26	50	20120618	19	2544	49.6	0.0866300205708809	0.131677318726541
3	A	26	50	20120618	19	2546	49.64	0.0881930801106938	0.131228659473878
3	A	26	50	20120618	19	2548	49.68	0.0884188593059266	0.131609577896904
3	A	26	50	20120618	19	2550	49.72	0.0888991262317085	0.132165929512341
3	A	26	50	20120618	19	2552	49.76	0.0901096930410999	0.132747171286477
3	A	26	50	20120618	19	2554	49.8	0.0908770453200435	0.133836681414929
3	A	26	50	20120618	19	2556	49.84	0.0926679346647547	0.135858511834375
3	A	26	50	20120618	19	2558	49.88	0.0935311706232273	0.136470300621458
3	A	26	50	20120618	19	2560	49.92	0.0936831278705042	0.137267280674533
3	A	26	50	20120618	19	2562	49.96	0.094492906556319	0.137881615046028
3	A	26	50	20120618	19	2564	50	0.0950117815123538	0.139054139510592
3	A	26	50	20120618	19	2566	50.04	0.0955800832323934	0.139236785192172
3	A	26	50	20120618	19	2568	50.08	0.09602032791436	0.139748306237683
3	A	26	50	20120618	19	2570	50.12	0.0965603453631523	0.140222279913112
3	A	26	50	20120618	19	2572	50.16	0.0971273742909858	0.141478172267177
3	A	26	50	20120618	19	2574	50.2	0.0977516788680954	0.142313336086437
3	A	26	50	20120618	19	2576	50.24	0.0989746907568357	0.143907437613944
3	A	26	50	20120618	19	2578	50.28	0.0996344213836827	0.145585402005699
3	A	26	50	20120618	19	2580	50.32	0.100614471382407	0.147237203446551
3	A	26	50	20120618	19	2582	50.36	0.101332962582771	0.148536794999694
3	A	26	50	20120618	19	2584	50.4	0.102076556073867	0.149938563482718
3	A	26	50	20120618	19	2586	50.44	0.102693577451130	0.152007133660401
3	A	26	50	20120618	19	2588	50.48	0.103754944729691	0.153621458441850
3	A	26	50	20120618	19	2590	50.52	0.104894871571642	0.155557446098061
3	A	26	50	20120618	19	2592	50.56	0.105296366802000	0.156209539971671
3	A	26	50	20120618	19	2594	50.6	0.106223949477560	0.157408934493920
3	A	26	50	20120618	19	2596	50.64	0.106670416699201	0.158390822970275
3	A	26	50	20120618	19	2598	50.68	0.107060881063772	0.159243452327030
3	A	26	50	20120618	19	2600	50.72	0.107014706990961	0.160326244941061
3	A	26	50	20120618	19	2602	50.76	0.106876609036595	0.161194077093611
3	A	26	50	20120618	19	2604	50.8	0.107020929530636	0.162212240147842
3	A	26	50	20120618	19	2606	50.84	0.106768280277718	0.163815463352826
3	A	26	50	20120618	19	2608	50.88	0.106919035443467	0.164552834304247
3	A	26	50	20120618	19	2610	50.92	0.106992362416676	0.165391675078769
3	A	26	50	20120618	19	2612	50.96	0.106875194823033	0.167459043174924
3	A	26	50	20120618	19	2614	51	0.106358299765986	0.168463841910990
3	A	26	50	20120618	19	2616	51.04	0.105956804535628	0.170439356836269
3	A	26	50	20120618	19	2618	51.08	0.105564501693426	0.171526038537597
3	A	26	50	20120618	19	2620	51.12	0.104878183851606	0.173270188124071
3	A	26	50	20120618	19	2622	51.16	0.104668809533697	0.174575577952820
3	A	26	50	20120618	19	2624	51.2	0.104320842286675	0.175742374852456
3	A	26	50	20120618	19	2626	51.24	0.104026190890954	0.177381943345993
3	A	26	50	20120618	19	2628	51.28	0.103439999369351	0.178028946050779
3	A	26	50	20120618	19	2630	51.32	0.103351398889668	0.178567266443296
3	A	26	50	20120618	19	2632	51.36	0.103758055999528	0.178935598365616
3	A	26	50	20120618	19	2634	51.4	0.103847292875314	0.180342599438821
3	A	26	50	20120618	19	2636	51.44	0.104051222471008	0.180630816162833
3	A	26	50	20120618	19	2638	51.48	0.104443454602532	0.180773156757886
3	A	26	50	20120618	19	2640	51.52	0.105441323692143	0.181024038243851
3	A	26	50	20120618	19	2642	51.56	0.106635414913533	0.181381339300384
3	A	26	50	20120618	19	2644	51.6	0.107154714133636	0.182107962228731
3	A	26	50	20120618	19	2646	51.64	0.108788696483602	0.182953096253606
3	A	26	50	20120618	19	2648	51.68	0.110219809898045	0.184510216096457
3	A	26	50	20120618	19	2650	51.72	0.111637488283646	0.185580139367070
3	A	26	50	20120618	19	2652	51.76	0.112699279826276	0.186979079422969
3	A	26	50	20120618	19	2654	51.8	0.113481834901015	0.188319258905352
3	A	26	50	20120618	19	2656	51.84	0.114528352937171	0.190451892957411
3	A	26	50	20120618	19	2658	51.88	0.115636672106003	0.192173415126888
3	A	26	50	20120618	19	2660	51.92	0.117024652006794	0.193881148714131
3	A	26	50	20120618	19	2662	51.96	0.118315404725172	0.195106281923215
3	A	26	50	20120618	19	2664	52	0.11944790694592	0.196465623999368
3	A	26	50	20120618	19	2666	52.04	0.120687535844019	0.197806934852601
3	A	26	50	20120618	19	2668	52.08	0.121979773486637	0.199057453195129
3	A	26	50	20120618	19	2670	52.12	0.123742378560101	0.200568752518559
3	A	26	50	20120618	19	2672	52.16	0.124931378612666	0.201663707369227
3	A	26	50	20120618	19	2674	52.2	0.12604372829015	0.202587825221559
3	A	26	50	20120618	19	2676	52.24	0.127572068887007	0.203405664924680
3	A	26	50	20120618	19	2678	52.28	0.128316086642172	0.204159299332068
3	A	26	50	20120618	19	2680	52.32	0.129140431727679	0.205275255254137
3	A	26	50	20120618	19	2682	52.36	0.128797838492194	0.206479104549107
3	A	26	50	20120618	19	2684	52.4	0.128366927619739	0.208064013688459
3	A	26	50	20120618	19	2686	52.44	0.127550855683571	0.209318491828962
3	A	26	50	20120618	19	2688	52.48	0.126433485547941	0.210096450709623
3	A	26	50	20120618	19	2690	52.52	0.125998968430901	0.211318684780904
3	A	26	50	20120618	19	2692	52.56	0.125382512739063	0.212734171135483
3	A	26	50	20120618	19	2694	52.6	0.125458456007362	0.214223762280731
3	A	26	50	20120618	19	2696	52.64	0.125241869200285	0.215539193025772
3	A	26	50	20120618	19	2698	52.68	0.125498831804568	0.216499868298692
3	A	26	50	20120618	19	2700	52.72	0.12532474211504	0.218096656831968
3	A	26	50	20120618	19	2702	52.76	0.125399978276558	0.219828785603162
3	A	26	50	20120618	19	2704	52.8	0.125015170766237	0.221417088855063
3	A	26	50	20120618	19	2706	52.84	0.125357481159009	0.222476264102603
3	A	26	50	20120618	19	2708	52.88	0.125728924351166	0.223888144212598
3	A	26	50	20120618	19	2710	52.92	0.126532056233238	0.225292599701391
3	A	26	50	20120618	19	2712	52.96	0.127076528454752	0.226494681229408
3	A	26	50	20120618	19	2714	53	0.127487498915977	0.227496510116993
3	A	26	50	20120618	19	2716	53.04	0.127741774514492	0.228884136464393
3	A	26	50	20120618	19	2718	53.08	0.127978301732799	0.229999597411715
3	A	26	50	20120618	19	2720	53.12	0.128042507028530	0.231404760007289
3	A	26	50	20120618	19	2722	53.16	0.127378321628962	0.232730797354048
3	A	26	50	20120618	19	2724	53.2	0.126813696864185	0.233250167284830
3	A	26	50	20120618	19	2726	53.24	0.126499882874694	0.234029257536341
3	A	26	50	20120618	19	2728	53.28	0.126330318668565	0.235255239273562
3	A	26	50	20120618	19	2730	53.32	0.12635909791456	0.235765275394832
3	A	26	50	20120618	19	2732	53.36	0.126685781247468	0.237015440183970
3	A	26	50	20120618	19	2734	53.4	0.126891266478081	0.238495697519706
3	A	26	50	20120618	19	2736	53.44	0.126248930678051	0.239502900418828
3	A	26	50	20120618	19	2738	53.48	0.125694983225669	0.241103365907366
3	A	26	50	20120618	19	2740	53.52	0.124847869301808	0.241370652270654
3	A	26	50	20120618	19	2742	53.56	0.12422087771893	0.241907134185540
3	A	26	50	20120618	19	2744	53.6	0.123848020313210	0.242288476872634
3	A	26	50	20120618	19	2746	53.64	0.123295769917103	0.242839313055179
3	A	26	50	20120618	19	2748	53.68	0.122597501970682	0.243664860222214
3	A	26	50	20120618	19	2750	53.72	0.122328872104509	0.244534530852395
3	A	26	50	20120618	19	2752	53.76	0.121664545283584	0.244968340862653
3	A	26	50	20120618	19	2754	53.8	0.121063221676863	0.245805838134291
3	A	26	50	20120618	19	2756	53.84	0.119887868785175	0.246496115774085
3	A	26	50	20120618	19	2758	53.88	0.119707485845294	0.247099348569115
3	A	26	50	20120618	19	2760	53.92	0.118979660835419	0.247886570548610
3	A	26	50	20120618	19	2762	53.96	0.119245108721076	0.248680368621170
3	A	26	50	20120618	19	2764	54	0.119105101578401	0.249255953541056
3	A	26	50	20120618	19	2766	54.04	0.119197308302668	0.250498764419669
3	A	26	50	20120618	19	2768	54.08	0.118923445846314	0.251384981348531
3	A	26	50	20120618	19	2770	54.12	0.119097394114486	0.252097744983967
3	A	26	50	20120618	19	2772	54.16	0.119791914394968	0.253435449592615
3	A	26	50	20120618	19	2774	54.2	0.119863120047833	0.253634358730163
3	A	26	50	20120618	19	2776	54.24	0.12044018989196	0.254168860746062
3	A	26	50	20120618	19	2778	54.28	0.120474838124238	0.255046380261514
3	A	26	50	20120618	19	2780	54.32	0.120443442583153	0.256015399394452
3	A	26	50	20120618	19	2782	54.36	0.12081000673852	0.256593529898751
3	A	26	50	20120618	19	2784	54.4	0.121213057603796	0.256553931919004
3	A	26	50	20120618	19	2786	54.44	0.122245928479076	0.257369438169747
3	A	26	50	20120618	19	2788	54.48	0.123218765988632	0.257796672086939
3	A	26	50	20120618	19	2790	54.52	0.124391714717264	0.258943033600599
3	A	26	50	20120618	19	2792	54.56	0.124979815427177	0.259780460161558
3	A	26	50	20120618	19	2794	54.6	0.126121580746759	0.261032958403074
3	A	26	50	20120618	19	2796	54.64	0.127894156025838	0.261903548272071
3	A	26	50	20120618	19	2798	54.68	0.128986070317346	0.262432322723042
3	A	26	50	20120618	19	2800	54.72	0.129827244544245	0.262978492000831
3	A	26	50	20120618	19	2802	54.76	0.131007547183402	0.263219473991859
3	A	26	50	20120618	19	2804	54.8	0.131805234343258	0.263568714031087
3	A	26	50	20120618	19	2806	54.84	0.133399123738731	0.264617989783690
3	A	26	50	20120618	19	2808	54.88	0.134690442142534	0.265423950092886
3	A	26	50	20120618	19	2810	54.92	0.136260784882193	0.266652335993164
3	A	26	50	20120618	19	2812	54.96	0.137057623513912	0.267777413592709
3	A	26	50	20120618	19	2814	55	0.137968942733505	0.268771040041633
3	A	26	50	20120618	19	2816	55.04	0.138899778100259	0.270138301713735
3	A	26	50	20120618	19	2818	55.08	0.13949021226255	0.270291743885253
