# Supplementary material for: How Do Ants Make Sense of Gravity? A Boltzmann Walker Analysis of Lasius niger Trajectories on Various Inclines
Source: PLoS One. 2013 Oct 29;8(10):e76531. doi: 10.1371/journal.pone.0076531 (PMC3812222; doi:10.1371/journal.pone.0076531)
Supplement: Dataset S3 — Trajectories for . (ZIP) [file pone.0076531.s007.zip › Incline3/3-A-26-50-20120618-20.txt]

Pente	Colonie	Temperature	Humidite	Date	Indiv	Frame	Time	X	Y
3	A	26	50	20120618	20	56	0	0	0
3	A	26	50	20120618	20	58	0.0399999999999998	-0.000296793929267399	0.0014312336225963
3	A	26	50	20120618	20	60	0.0799999999999998	-0.0009403459529609	0.0032464332984446
3	A	26	50	20120618	20	62	0.12	-0.0009891080365915	0.0045571547123232
3	A	26	50	20120618	20	64	0.16	-0.0017808802482234	0.0060641866463288
3	A	26	50	20120618	20	66	0.2	-0.0021036044902638	0.0073173205768408
3	A	26	50	20120618	20	68	0.24	-0.0023399231120702	0.0083481373069207
3	A	26	50	20120618	20	70	0.28	-0.0025294694487283	0.0097812596117295
3	A	26	50	20120618	20	72	0.32	-0.0025521463632009	0.0112709426808586
3	A	26	50	20120618	20	74	0.36	-0.0026052571535359	0.0133564056395443
3	A	26	50	20120618	20	76	0.4	-0.0032403097537195	0.0153755490532224
3	A	26	50	20120618	20	78	0.44	-0.0040990838684028	0.0165307564727147
3	A	26	50	20120618	20	80	0.48	-0.0048405348259515	0.0193508043821039
3	A	26	50	20120618	20	82	0.52	-0.0046234601151951	0.0197482054641985
3	A	26	50	20120618	20	84	0.56	-0.00532765361644313	0.0232438302634011
3	A	26	50	20120618	20	86	0.6	-0.0057419899059472	0.0255434122264979
3	A	26	50	20120618	20	88	0.64	-0.00599891008382352	0.0270144347476715
3	A	26	50	20120618	20	90	0.68	-0.00654795042727566	0.0286238524201910
3	A	26	50	20120618	20	92	0.72	-0.00680703413977038	0.0307127870610402
3	A	26	50	20120618	20	94	0.76	-0.00685397895897335	0.0333517024973606
3	A	26	50	20120618	20	96	0.8	-0.006988209039246	0.0343601994018923
3	A	26	50	20120618	20	98	0.84	-0.0072648433541818	0.0362703918027253
3	A	26	50	20120618	20	100	0.88	-0.0073511386657578	0.0382029429199793
3	A	26	50	20120618	20	102	0.92	-0.00751548442384118	0.0398085137194771
3	A	26	50	20120618	20	104	0.96	-0.00772107572047117	0.0413621333837612
3	A	26	50	20120618	20	106	1	-0.00788726702725345	0.0424178650212761
3	A	26	50	20120618	20	108	1.04	-0.00756482633503238	0.0435574383098364
3	A	26	50	20120618	20	110	1.08	-0.00760520213223813	0.0446798289036138
3	A	26	50	20120618	20	112	1.12	-0.00781026309878223	0.0455861983757387
3	A	26	50	20120618	20	114	1.16	-0.00847218575665095	0.0474745270348974
3	A	26	50	20120618	20	116	1.2	-0.00875948324184705	0.0488410108895404
3	A	26	50	20120618	20	118	1.24	-0.0092191026496183	0.0501785740768328
3	A	26	50	20120618	20	120	1.28	-0.00972086562154828	0.0509749177338051
3	A	26	50	20120618	20	122	1.32	-0.0104919655664322	0.052036214301688
3	A	26	50	20120618	20	124	1.36	-0.0118952896843750	0.0535432002737528
3	A	26	50	20120618	20	126	1.4	-0.0124857238466658	0.0546065474513011
3	A	26	50	20120618	20	128	1.44	-0.0126192963176319	0.0562295696461586
3	A	26	50	20120618	20	130	1.48	-0.0136223979974232	0.0578791083453106
3	A	26	50	20120618	20	132	1.52	-0.0143088572605991	0.0591820233003249
3	A	26	50	20120618	20	134	1.56	-0.0150607946117128	0.060181448024854
3	A	26	50	20120618	20	136	1.6	-0.0160732301010158	0.0614857771934307
3	A	26	50	20120618	20	138	1.64	-0.0172530377654255	0.0634909198928414
3	A	26	50	20120618	20	140	1.68	-0.0180789384858514	0.0646577875031554
3	A	26	50	20120618	20	142	1.72	-0.0189274666232752	0.0658061289158024
3	A	26	50	20120618	20	144	1.76	-0.0200395334580473	0.0668783149281155
3	A	26	50	20120618	20	146	1.8	-0.0213364380054216	0.0684446271591219
3	A	26	50	20120618	20	148	1.84	-0.0223881886317584	0.0699439763779498
3	A	26	50	20120618	20	150	1.88	-0.0234728197234205	0.0710677811852896
3	A	26	50	20120618	20	152	1.92	-0.0248209188017526	0.0720996621110751
3	A	26	50	20120618	20	154	1.96	-0.0259799375267955	0.0729452911106961
3	A	26	50	20120618	20	156	2	-0.0273829788020259	0.0745355742615846
3	A	26	50	20120618	20	158	2.04	-0.0285354214340037	0.0758584296278284
3	A	26	50	20120618	20	160	2.08	-0.030186374346718	0.0771709612350669
3	A	26	50	20120618	20	162	2.12	-0.0314129924800424	0.0774335099829215
3	A	26	50	20120618	20	164	2.16	-0.0326987247402739	0.0785048474670972
3	A	26	50	20120618	20	166	2.2	-0.0343529303441817	0.0795196871194561
3	A	26	50	20120618	20	168	2.24	-0.0360821599775734	0.0802110254194222
3	A	26	50	20120618	20	170	2.28	-0.0367612653302249	0.0806738975183869
3	A	26	50	20120618	20	172	2.32	-0.0373533965487905	0.0812260064931374
3	A	26	50	20120618	20	174	2.36	-0.0384631299311847	0.0824494426459464
3	A	26	50	20120618	20	176	2.4	-0.0394450891182185	0.0832039962921505
3	A	26	50	20120618	20	178	2.44	-0.0408821422296239	0.0843119619075917
3	A	26	50	20120618	20	180	2.48	-0.0425737537822565	0.0863646221826982
3	A	26	50	20120618	20	182	2.52	-0.0441117110313372	0.0872613750025989
3	A	26	50	20120618	20	184	2.56	-0.0454105954776988	0.0884780936409866
3	A	26	50	20120618	20	186	2.6	-0.0474481236676878	0.0896286270846553
3	A	26	50	20120618	20	188	2.64	-0.0482296887929333	0.0907184907664981
3	A	26	50	20120618	20	190	2.68	-0.0497890006668059	0.0925534328636772
3	A	26	50	20120618	20	192	2.72	-0.0509977289985662	0.0934056379563632
3	A	26	50	20120618	20	194	2.76	-0.0521785973231477	0.0942610957402427
3	A	26	50	20120618	20	196	2.8	-0.05342070109498	0.0954385699522745
3	A	26	50	20120618	20	198	2.84	-0.054889079036792	0.0969199586588604
3	A	26	50	20120618	20	200	2.88	-0.0562460876605671	0.0978224390436887
3	A	26	50	20120618	20	202	2.92	-0.0574458357362063	0.0990510370760004
3	A	26	50	20120618	20	204	2.96	-0.0588779391001434	0.100814773520314
3	A	26	50	20120618	20	206	3	-0.0594627871188628	0.102226512208953
3	A	26	50	20120618	20	208	3.04	-0.0600226742682063	0.103514012236137
3	A	26	50	20120618	20	210	3.08	-0.0601627521215594	0.104543347577511
3	A	26	50	20120618	20	212	3.12	-0.0606658585963736	0.106148692102838
3	A	26	50	20120618	20	214	3.16	-0.0608582623515344	0.108129934593045
3	A	26	50	20120618	20	216	3.2	-0.0610096539133865	0.109083185244763
3	A	26	50	20120618	20	218	3.24	-0.0613038810450382	0.110759099026853
3	A	26	50	20120618	20	220	3.28	-0.0612305540718292	0.112295005666268
3	A	26	50	20120618	20	222	3.32	-0.0610641011355378	0.113916401515529
3	A	26	50	20120618	20	224	3.36	-0.0608777077880171	0.115494098165712
3	A	26	50	20120618	20	226	3.4	-0.0609084669329987	0.116991679617587
3	A	26	50	20120618	20	228	3.44	-0.0599371143476827	0.118380225203803
3	A	26	50	20120618	20	230	3.48	-0.0590701307232699	0.120357366474679
3	A	26	50	20120618	20	232	3.52	-0.0586300274626594	0.12179873293745
3	A	26	50	20120618	20	234	3.56	-0.0577387900756519	0.122779065778887
3	A	26	50	20120618	20	236	3.6	-0.0573481135790463	0.124626382244737
3	A	26	50	20120618	20	238	3.64	-0.0563599318523381	0.126048727535093
3	A	26	50	20120618	20	240	3.68	-0.0551934177954146	0.127844566627273
3	A	26	50	20120618	20	242	3.72	-0.0547577693075256	0.128676194912626
3	A	26	50	20120618	20	244	3.76	-0.0541088574144307	0.130644568059415
3	A	26	50	20120618	20	246	3.8	-0.0526860878600053	0.132531199662299
3	A	26	50	20120618	20	248	3.84	-0.0521588690439526	0.132505460975464
3	A	26	50	20120618	20	250	3.88	-0.0513451305601631	0.133288086760881
3	A	26	50	20120618	20	252	3.92	-0.0497755656379633	0.135851843817429
3	A	26	50	20120618	20	254	3.96	-0.0481397448103664	0.136418519191872
3	A	26	50	20120618	20	256	4	-0.0468929034231001	0.137658289511327
3	A	26	50	20120618	20	258	4.04	-0.0453013474800055	0.138930233189325
3	A	26	50	20120618	20	260	4.08	-0.0443152870736408	0.1395174853711
3	A	26	50	20120618	20	262	4.12	-0.042699830921342	0.140295727094474
3	A	26	50	20120618	20	264	4.16	-0.0413252860493935	0.141472282067691
3	A	26	50	20120618	20	266	4.2	-0.0397238306113622	0.142683414562507
3	A	26	50	20120618	20	268	4.24	-0.0383156274566292	0.142927719955407
3	A	26	50	20120618	20	270	4.28	-0.0366658059147647	0.144832099938499
3	A	26	50	20120618	20	272	4.32	-0.0348264090448642	0.145056464920169
3	A	26	50	20120618	20	274	4.36	-0.033376415879363	0.146359379875183
3	A	26	50	20120618	20	276	4.4	-0.0318652579772893	0.147104034026451
3	A	26	50	20120618	20	278	4.44	-0.0304899352878814	0.147971654046967
3	A	26	50	20120618	20	280	4.48	-0.0288280929307368	0.148478083923653
3	A	26	50	20120618	20	282	4.52	-0.0272696295850017	0.149381059283228
3	A	26	50	20120618	20	284	4.56	-0.0255285912683641	0.149689640682538
3	A	26	50	20120618	20	286	4.6	-0.0244211206276697	0.150530532066725
3	A	26	50	20120618	20	288	4.64	-0.0227154376500916	0.151212465846501
3	A	26	50	20120618	20	290	4.68	-0.0210652625548365	0.151759695784461
3	A	26	50	20120618	20	292	4.72	-0.0195314065250867	0.152334573597566
3	A	26	50	20120618	20	294	4.76	-0.0177183140274462	0.15329885511507
3	A	26	50	20120618	20	296	4.8	-0.0164986255405776	0.153630134642056
3	A	26	50	20120618	20	298	4.84	-0.0145495564089150	0.15406670236876
3	A	26	50	20120618	20	300	4.88	-0.0132485506422098	0.154663429781404
3	A	26	50	20120618	20	302	4.92	-0.0115648586855265	0.155118170152385
3	A	26	50	20120618	20	304	4.96	-0.00983506336670989	0.155204507890368
3	A	26	50	20120618	20	306	5	-0.00881753670858246	0.155515634874090
3	A	26	50	20120618	20	308	5.04	-0.00769882307006722	0.155020589416581
3	A	26	50	20120618	20	310	5.08	-0.00654517835656136	0.155429650689498
3	A	26	50	20120618	20	312	5.12	-0.0044601325908766	0.155512594314931
3	A	26	50	20120618	20	314	5.16	-0.0032410097894329	0.155782638394666
3	A	26	50	20120618	20	316	5.2	-0.0013261646259797	0.156270542073685
3	A	26	50	20120618	20	318	5.24	0.000106999398129200	0.156098856547213
3	A	26	50	20120618	20	320	5.28	0.0020870398068078	0.156624802571059
3	A	26	50	20120618	20	322	5.32	0.0036681305695409	0.15663753049312
3	A	26	50	20120618	20	324	5.36	0.0049767023788047	0.156928434222901
3	A	26	50	20120618	20	326	5.4	0.0069669251251324	0.157355102454669
3	A	26	50	20120618	20	328	5.44	0.0088179185462444	0.157451481108944
3	A	26	50	20120618	20	330	5.48	0.0099299853810165	0.157289765788087
3	A	26	50	20120618	20	332	5.52	0.0120199101834914	0.156848813999339
3	A	26	50	20120618	20	334	5.56	0.0135189765596069	0.156614054547985
3	A	26	50	20120618	20	336	5.6	0.015251388173514	0.156304341777825
3	A	26	50	20120618	20	338	5.64	0.0168142355812925	0.155895492636943
3	A	26	50	20120618	20	340	5.68	0.0180264994469587	0.155582668596946
3	A	26	50	20120618	20	342	5.72	0.0193149187129587	0.154586991538358
3	A	26	50	20120618	20	344	5.76	0.0203791144186444	0.154184647779862
3	A	26	50	20120618	20	346	5.8	0.0217921258994895	0.153620164436441
3	A	26	50	20120618	20	348	5.84	0.0234558067342652	0.152537725375801
3	A	26	50	20120618	20	350	5.88	0.0247952791098669	0.152393263460404
3	A	26	50	20120618	20	352	5.92	0.0257125380264221	0.151319026838426
3	A	26	50	20120618	20	354	5.96	0.0262896078705485	0.151024799706774
3	A	26	50	20120618	20	356	6	0.0271320548896541	0.150002747565247
3	A	26	50	20120618	20	358	6.04	0.028267244116171	0.149189999030951
3	A	26	50	20120618	20	360	6.08	0.0292938924517757	0.149059962093891
3	A	26	50	20120618	20	362	6.12	0.0300966707804568	0.147890902452555
3	A	26	50	20120618	20	364	6.16	0.0304753264617822	0.146925348142845
3	A	26	50	20120618	20	366	6.2	0.0313370774960142	0.146636353601374
3	A	26	50	20120618	20	368	6.24	0.0308789430124835	0.14726419371239
3	A	26	50	20120618	20	370	6.28	0.0314207282282286	0.147002422781994
3	A	26	50	20120618	20	372	6.32	0.0314777917454704	0.147308812150283
3	A	26	50	20120618	20	374	6.36	0.0307527244520417	0.148124389111703
3	A	26	50	20120618	20	376	6.4	0.0310035352273286	0.14866270950422
3	A	26	50	20120618	20	378	6.44	0.0316648214890942	0.148818838681506
3	A	26	50	20120618	20	380	6.48	0.0318509319939025	0.14939640350038
3	A	26	50	20120618	20	382	6.52	0.0317534219687769	0.149619778532556
3	A	26	50	20120618	20	384	6.56	0.032145583389623	0.150606475335024
3	A	26	50	20120618	20	386	6.6	0.0325856866502335	0.15165978159628
3	A	26	50	20120618	20	388	6.64	0.0334215575762741	0.153018770119042
3	A	26	50	20120618	20	390	6.68	0.0343036732858043	0.153990688389783
3	A	26	50	20120618	20	392	6.72	0.035602628442844	0.155408437486062
3	A	26	50	20120618	20	394	6.76	0.0367223320308529	0.156879573144321
3	A	26	50	20120618	20	396	6.8	0.0376662488730588	0.158181427439163
3	A	26	50	20120618	20	398	6.84	0.0380808962895466	0.159582630236762
3	A	26	50	20120618	20	400	6.88	0.0392316418652496	0.160877059910402
3	A	26	50	20120618	20	402	6.92	0.0398698057352704	0.161967065013602
3	A	26	50	20120618	20	404	6.96	0.0409481435765799	0.163995754368826
3	A	26	50	20120618	20	406	7	0.0417819638929551	0.165960662692387
3	A	26	50	20120618	20	408	7.04	0.0429065465177542	0.167342066500113
3	A	26	50	20120618	20	410	7.08	0.0437475793232975	0.168985806923659
3	A	26	50	20120618	20	412	7.12	0.0445189621108939	0.169794100685234
3	A	26	50	20120618	20	414	7.16	0.0450444838706717	0.171179181448222
3	A	26	50	20120618	20	416	7.2	0.0456090379247711	0.171717713972773
3	A	26	50	20120618	20	418	7.24	0.0458088663011344	0.17247106553745
3	A	26	50	20120618	20	420	7.28	0.046566106953107	0.173272288231212
3	A	26	50	20120618	20	422	7.32	0.0467205390741182	0.174059722342741
3	A	26	50	20120618	20	424	7.36	0.0471053465844399	0.174445661223913
3	A	26	50	20120618	20	426	7.4	0.047002321126421	0.17517942593075
3	A	26	50	20120618	20	428	7.44	0.0471394291312931	0.175576890652455
3	A	26	50	20120618	20	430	7.48	0.0468661323603645	0.175968981362623
3	A	26	50	20120618	20	432	7.52	0.047129812479069	0.176205932844999
3	A	26	50	20120618	20	434	7.56	0.0467036392220478	0.176460986260973
3	A	26	50	20120618	20	436	7.6	0.0466414138253034	0.176943233085742
3	A	26	50	20120618	20	438	7.64	0.0470220494056161	0.176923221963834
3	A	26	50	20120618	20	440	7.68	0.0466259988974736	0.176835611433645
3	A	26	50	20120618	20	442	7.72	0.0466166650879619	0.176830803107533
3	A	26	50	20120618	20	444	7.76	0.046558328778514	0.177094200383525
3	A	26	50	20120618	20	446	7.8	0.0465503384718866	0.177037136866284
3	A	26	50	20120618	20	448	7.84	0.0466394339263161	0.177073906418905
3	A	26	50	20120618	20	450	7.88	0.0469939065557249	0.177171982129456
3	A	26	50	20120618	20	452	7.92	0.0470394442324333	0.176963809893075
3	A	26	50	20120618	20	454	7.96	0.0467259130856552	0.177154304459926
3	A	26	50	20120618	20	456	8	0.0468454141316757	0.177034803413906
3	A	26	50	20120618	20	458	8.04	0.0469881789907973	0.17693729338878
3	A	26	50	20120618	20	460	8.08	0.0472121904190772	0.176677926621441
3	A	26	50	20120618	20	462	8.12	0.0471588745677757	0.176697301347245
3	A	26	50	20120618	20	464	8.16	0.0472291609818257	0.176898543937171
3	A	26	50	20120618	20	466	8.2	0.0477488137553197	0.176967204005624
3	A	26	50	20120618	20	468	8.24	0.0476909724206186	0.176893523479025
3	A	26	50	20120618	20	470	8.28	0.0478227064139537	0.176685421953321
3	A	26	50	20120618	20	472	8.32	0.0483077109551695	0.17704328869528
3	A	26	50	20120618	20	474	8.36	0.0485675019865775	0.177335040953197
3	A	26	50	20120618	20	476	8.4	0.0489982714376763	0.177273381241878
3	A	26	50	20120618	20	478	8.44	0.0494535774940823	0.177318706786552
3	A	26	50	20120618	20	480	8.48	0.0500815590264541	0.177827752958328
3	A	26	50	20120618	20	482	8.52	0.0508259303350092	0.178209095645422
3	A	26	50	20120618	20	484	8.56	0.0516569929349377	0.178461320634271
3	A	26	50	20120618	20	486	8.6	0.0526835705598643	0.17921382367081
3	A	26	50	20120618	20	488	8.64	0.0538532665973031	0.179256108656325
3	A	26	50	20120618	20	490	8.68	0.0545332911887702	0.179543406141521
3	A	26	50	20120618	20	492	8.72	0.0553386151018636	0.180067442977059
3	A	26	50	20120618	20	494	8.76	0.0568011240573917	0.180524021825671
3	A	26	50	20120618	20	496	8.8	0.058197589239557	0.180848654548913
3	A	26	50	20120618	20	498	8.84	0.0597287582635384	0.181301627152942
3	A	26	50	20120618	20	500	8.88	0.0612514420061455	0.181979459713387
3	A	26	50	20120618	20	502	8.92	0.0629612969137327	0.182166065192942
3	A	26	50	20120618	20	504	8.96	0.0647085577700447	0.18253446782594
3	A	26	50	20120618	20	506	9	0.0660898908670926	0.182428755362153
3	A	26	50	20120618	20	508	9.04	0.0679043268676172	0.18268331380338
3	A	26	50	20120618	20	510	9.08	0.0694263742141213	0.183129851735699
3	A	26	50	20120618	20	512	9.12	0.0706069596959904	0.182741225848759
3	A	26	50	20120618	20	514	9.16	0.0724018795493543	0.182991258806587
3	A	26	50	20120618	20	516	9.2	0.0740611763220867	0.182918709650837
3	A	26	50	20120618	20	518	9.24	0.0754859964861776	0.182886889845684
3	A	26	50	20120618	20	520	9.28	0.0773244034065845	0.182311375636476
3	A	26	50	20120618	20	522	9.32	0.0789763462687925	0.182635089120903
3	A	26	50	20120618	20	524	9.36	0.0808666548269385	0.181748872192042
3	A	26	50	20120618	20	526	9.4	0.0822522305646735	0.181285363696974
3	A	26	50	20120618	20	528	9.44	0.0843188915540474	0.180938386399446
3	A	26	50	20120618	20	530	9.48	0.0855852490884743	0.180428633120889
3	A	26	50	20120618	20	532	9.52	0.0869552684770233	0.179450350889117
3	A	26	50	20120618	20	534	9.56	0.0889775231605383	0.179382539348801
3	A	26	50	20120618	20	536	9.6	0.0910177383562963	0.178313888870394
3	A	26	50	20120618	20	538	9.64	0.0918183953646343	0.177821530418654
3	A	26	50	20120618	20	540	9.68	0.0943782633338853	0.176735272981395
3	A	26	50	20120618	20	542	9.72	0.0954444389385583	0.175630913610538
3	A	26	50	20120618	20	544	9.76	0.0967296055133653	0.174597477049834
3	A	26	50	20120618	20	546	9.8	0.0979670423804413	0.17397522308239
3	A	26	50	20120618	20	548	9.84	0.0990915542945623	0.172723431947655
3	A	26	50	20120618	20	550	9.88	0.100088716277391	0.171248265780744
3	A	26	50	20120618	20	552	9.92	0.101237269822073	0.170040315266443
3	A	26	50	20120618	20	554	9.96	0.101734224467891	0.168908378731119
3	A	26	50	20120618	20	556	10	0.102384126310479	0.167694205677144
3	A	26	50	20120618	20	558	10.04	0.102868918719661	0.166277446530358
3	A	26	50	20120618	20	560	10.08	0.103840624858367	0.164926731156936
3	A	26	50	20120618	20	562	10.12	0.104378238144103	0.163469879055657
3	A	26	50	20120618	20	564	10.16	0.104522982902212	0.162410138122693
3	A	26	50	20120618	20	566	10.2	0.105495396147700	0.161096899408673
3	A	26	50	20120618	20	568	10.24	0.105953530631231	0.159674271275604
3	A	26	50	20120618	20	570	10.28	0.106495740111045	0.157507130412624
3	A	26	50	20120618	20	572	10.32	0.106720812199496	0.156270895627075
3	A	26	50	20120618	20	574	10.36	0.107212810026778	0.154753592967073
3	A	26	50	20120618	20	576	10.4	0.107192770620599	0.153300021841259
3	A	26	50	20120618	20	578	10.44	0.107581170233369	0.151323460397944
3	A	26	50	20120618	20	580	10.48	0.107992635669342	0.150151148065415
3	A	26	50	20120618	20	582	10.52	0.108566325543054	0.148538011223358
3	A	26	50	20120618	20	584	10.56	0.108974828201613	0.147602006906034
3	A	26	50	20120618	20	586	10.6	0.109290296820972	0.146596402068237
3	A	26	50	20120618	20	588	10.64	0.110032433792307	0.145342319787323
3	A	26	50	20120618	20	590	10.68	0.110331638835490	0.143140997502748
3	A	26	50	20120618	20	592	10.72	0.110706249866027	0.141374800326836
3	A	26	50	20120618	20	594	10.76	0.111060538647672	0.140207338746826
3	A	26	50	20120618	20	596	10.8	0.111347327015986	0.139163946122643
3	A	26	50	20120618	20	598	10.84	0.111466163381632	0.138188096338198
3	A	26	50	20120618	20	600	10.88	0.111635437673981	0.136386819594872
3	A	26	50	20120618	20	602	10.92	0.111771746648190	0.134936706221218
3	A	26	50	20120618	20	604	10.96	0.111651835480236	0.133560379440181
3	A	26	50	20120618	20	606	11	0.111382272233112	0.131920754378101
3	A	26	50	20120618	20	608	11.04	0.111331643387579	0.130238971609727
3	A	26	50	20120618	20	610	11.08	0.111343098517435	0.129060790290914
3	A	26	50	20120618	20	612	11.12	0.111567817052496	0.126830716924408
3	A	26	50	20120618	20	614	11.16	0.111391535331946	0.124649504636481
3	A	26	50	20120618	20	616	11.2	0.111234062651776	0.12209451570402
3	A	26	50	20120618	20	618	11.24	0.110389777155039	0.120215025879626
3	A	26	50	20120618	20	620	11.28	0.110079569410132	0.119399519628884
3	A	26	50	20120618	20	622	11.32	0.109499953981594	0.118597448406984
3	A	26	50	20120618	20	624	11.36	0.108876851486012	0.117881290658998
3	A	26	50	20120618	20	626	11.4	0.108314630884291	0.117047682474657
3	A	26	50	20120618	20	628	11.44	0.106822494154631	0.116036661198917
3	A	26	50	20120618	20	630	11.48	0.106330418545603	0.11546524820904
3	A	26	50	20120618	20	632	11.52	0.105013007901574	0.114287986129042
3	A	26	50	20120618	20	634	11.56	0.104685263908495	0.113313239431177
3	A	26	50	20120618	20	636	11.6	0.104316719854140	0.113282975260942
3	A	26	50	20120618	20	638	11.64	0.103572207124229	0.112601960719981
3	A	26	50	20120618	20	640	11.68	0.103332780768119	0.111998515792917
3	A	26	50	20120618	20	642	11.72	0.102614996674537	0.111200262947635
3	A	26	50	20120618	20	644	11.76	0.102284565675688	0.110379524106712
3	A	26	50	20120618	20	646	11.8	0.101535951726446	0.109368856384362
3	A	26	50	20120618	20	648	11.84	0.100328496186892	0.108231545837501
3	A	26	50	20120618	20	650	11.88	0.0996085907729663	0.106898013158862
3	A	26	50	20120618	20	652	11.92	0.0979538194836333	0.105493840512782
3	A	26	50	20120618	20	654	11.96	0.0970845024068423	0.104504880968614
3	A	26	50	20120618	20	656	12	0.0962559853913263	0.103370469559556
3	A	26	50	20120618	20	658	12.04	0.0947924864863043	0.101889575827718
3	A	26	50	20120618	20	660	12.08	0.0932946929023953	0.100575912849629
3	A	26	50	20120618	20	662	12.12	0.0920320830339083	0.0996761901812474
3	A	26	50	20120618	20	664	12.16	0.0908550330859453	0.0986696943889065
3	A	26	50	20120618	20	666	12.2	0.0897470674705043	0.097933525519013
3	A	26	50	20120618	20	668	12.24	0.0886411524647283	0.0973027862701947
3	A	26	50	20120618	20	670	12.28	0.0872023315863703	0.096323301956895
3	A	26	50	20120618	20	672	12.32	0.0855509544095873	0.095236761676924
3	A	26	50	20120618	20	674	12.36	0.0840504031092309	0.094357191551806
3	A	26	50	20120618	20	676	12.4	0.0822450887861835	0.0942222048672774
3	A	26	50	20120618	20	678	12.44	0.0806128034924925	0.0937388266716583
3	A	26	50	20120618	20	680	12.48	0.0792036810989439	0.0937224217943348
3	A	26	50	20120618	20	682	12.52	0.0778589054224833	0.093064671066475
3	A	26	50	20120618	20	684	12.56	0.0762078817990909	0.0934429024837317
3	A	26	50	20120618	20	686	12.6	0.0745415139585467	0.0933867582053055
3	A	26	50	20120618	20	688	12.64	0.0724399218941821	0.0932043953664375
3	A	26	50	20120618	20	690	12.68	0.0708399867357304	0.0935739647256247
3	A	26	50	20120618	20	692	12.72	0.0687833242362424	0.0941259039947476
3	A	26	50	20120618	20	694	12.76	0.067091557120118	0.0945151804199264
3	A	26	50	20120618	20	696	12.8	0.0651866114516014	0.0946127611557302
3	A	26	50	20120618	20	698	12.84	0.0636735585033541	0.0951146514068808
3	A	26	50	20120618	20	700	12.88	0.0614556431308437	0.0957571328709076
3	A	26	50	20120618	20	702	12.92	0.0601362858218464	0.0957103598786524
3	A	26	50	20120618	20	704	12.96	0.0588912044233585	0.0954577891145872
3	A	26	50	20120618	20	706	13	0.0576564828463219	0.0955781104044739
3	A	26	50	20120618	20	708	13.04	0.0565491819112549	0.095701118700129
3	A	26	50	20120618	20	710	13.08	0.0544158761077542	0.0954005629627858
3	A	26	50	20120618	20	712	13.12	0.0526073868752593	0.094473963165651
3	A	26	50	20120618	20	714	13.16	0.0505671363241627	0.0938471483594683
3	A	26	50	20120618	20	716	13.2	0.0486611865640169	0.0936631733171392
3	A	26	50	20120618	20	718	13.24	0.0467783096981411	0.092898925236965
3	A	26	50	20120618	20	720	13.28	0.0447476828703365	0.0925738965339247
3	A	26	50	20120618	20	722	13.32	0.0426991803831034	0.091886602884747
3	A	26	50	20120618	20	724	13.36	0.0406710284290329	0.0918005055630698
3	A	26	50	20120618	20	726	13.4	0.0385939729699755	0.0912884188321344
3	A	26	50	20120618	20	728	13.44	0.0371130085274584	0.0914956011190221
3	A	26	50	20120618	20	730	13.48	0.0351225736490964	0.0909564321983674
3	A	26	50	20120618	20	732	13.52	0.0328422249904479	0.0908846608600769
3	A	26	50	20120618	20	734	13.56	0.031060386612536	0.0912841054807692
3	A	26	50	20120618	20	736	13.6	0.0293082467194338	0.0912246378004714
3	A	26	50	20120618	20	738	13.64	0.0275158724504821	0.0918562255774272
3	A	26	50	20120618	20	740	13.68	0.0248877686768461	0.092205889880724
3	A	26	50	20120618	20	742	13.72	0.0235969452477901	0.0926794392920846
3	A	26	50	20120618	20	744	13.76	0.0218289661627893	0.0937127344314325
3	A	26	50	20120618	20	746	13.8	0.020201277063176	0.094543089924580
3	A	26	50	20120618	20	748	13.84	0.0190250756433503	0.0958615612287803
3	A	26	50	20120618	20	750	13.88	0.0173418786614139	0.0967686378076864
3	A	26	50	20120618	20	752	13.92	0.0161100986485869	0.0980861191623932
3	A	26	50	20120618	20	754	13.96	0.0155722732308164	0.0988168433100714
3	A	26	50	20120618	20	756	14	0.0146512666483209	0.0995312332911042
3	A	26	50	20120618	20	758	14.04	0.0134802271079979	0.100590974224068
3	A	26	50	20120618	20	760	14.08	0.0128243855684474	0.102174681281892
3	A	26	50	20120618	20	762	14.12	0.0116145258658372	0.104564277938234
3	A	26	50	20120618	20	764	14.16	0.0112538306967539	0.105584420891452
3	A	26	50	20120618	20	766	14.2	0.0102375061201545	0.107334156621498
3	A	26	50	20120618	20	768	14.24	0.0092320002773072	0.108860658740723
3	A	26	50	20120618	20	770	14.28	0.0081320956791716	0.110407596245925
3	A	26	50	20120618	20	772	14.32	0.0070750417519758	0.111684560382070
3	A	26	50	20120618	20	774	14.36	0.0060575858045265	0.113350574669223
3	A	26	50	20120618	20	776	14.4	0.0052193814261079	0.114530453044311
3	A	26	50	20120618	20	778	14.44	0.0036445132030493	0.116392972305957
3	A	26	50	20120618	20	780	14.48	0.0024822417868129	0.118327121484536
3	A	26	50	20120618	20	782	14.52	0.0016632000021645	0.119622611818348
3	A	26	50	20120618	20	784	14.56	0.00100898480821080	0.121768963741962
3	A	26	50	20120618	20	786	14.6	-8.0596030919599e-05	0.123702971499185
3	A	26	50	20120618	20	788	14.64	-0.000484141870942799	0.125157560858764
3	A	26	50	20120618	20	790	14.68	-0.0009788337750609	0.126980482140663
3	A	26	50	20120618	20	792	14.72	-0.0014385238935102	0.128582008289372
3	A	26	50	20120618	20	794	14.76	-0.0018479387198173	0.130269447911996
3	A	26	50	20120618	20	796	14.8	-0.0021146593976808	0.131970463984818
3	A	26	50	20120618	20	798	14.84	-0.0027861987077737	0.133846206143272
3	A	26	50	20120618	20	800	14.88	-0.0029163770661901	0.135228387768457
3	A	26	50	20120618	20	802	14.92	-0.0029202661534866	0.137096068909605
3	A	26	50	20120618	20	804	14.96	-0.003067061521261	0.138812641331614
3	A	26	50	20120618	20	806	15	-0.0034473435481831	0.140053330889884
3	A	26	50	20120618	20	808	15.04	-0.002789380688289	0.140961043864893
3	A	26	50	20120618	20	810	15.08	-0.0028238874992109	0.142580176972454
3	A	26	50	20120618	20	812	15.12	-0.0026864966516264	0.144402603279606
3	A	26	50	20120618	20	814	15.16	-0.0025462773769171	0.145746601138607
3	A	26	50	20120618	20	816	15.2	-0.002966935201045	0.147308812150283
3	A	26	50	20120618	20	818	15.24	-0.0031727739850484	0.149142127901865
3	A	26	50	20120618	20	820	15.28	-0.003739307938135	0.150100540433085
3	A	26	50	20120618	20	822	15.32	-0.0035966845003697	0.15210214759859
3	A	26	50	20120618	20	824	15.36	-0.0034648090856784	0.153110128315171
3	A	26	50	20120618	20	826	15.4	-0.003909154986976	0.155001214690777
3	A	26	50	20120618	20	828	15.44	-0.0037191553948712	0.156033095616562
3	A	26	50	20120618	20	830	15.48	-0.003756561343596	0.157899079701435
3	A	26	50	20120618	20	832	15.52	-0.0038824970613253	0.159710757985513
3	A	26	50	20120618	20	834	15.56	-0.0039283882914243	0.160916304336758
3	A	26	50	20120618	20	836	15.6	-0.0040922249326252	0.16246889869621
3	A	26	50	20120618	20	838	15.64	-0.0039721582011798	0.163921437446123
3	A	26	50	20120618	20	840	15.68	-0.0038230293810275	0.165316629836082
3	A	26	50	20120618	20	842	15.72	-0.0038182210549154	0.166827858448834
3	A	26	50	20120618	20	844	15.76	-0.0038597989336492	0.168576392097352
3	A	26	50	20120618	20	846	15.8	-0.0041502783993606	0.170419678054549
3	A	26	50	20120618	20	848	15.84	-0.0035925832810388	0.172216648517579
3	A	26	50	20120618	20	850	15.88	-0.0035857243452613	0.173042761370039
3	A	26	50	20120618	20	852	15.92	-0.0039372978368672	0.17469682555259
3	A	26	50	20120618	20	854	15.96	-0.0034896992443762	0.176033964475814
3	A	26	50	20120618	20	856	16	-0.0037831485585686	0.177178770354555
3	A	26	50	20120618	20	858	16.04	-0.0038496165960001	0.17865379510011
3	A	26	50	20120618	20	860	16.08	-0.003708902346544	0.180361457976676
3	A	26	50	20120618	20	862	16.12	-0.0035300043309038	0.18202669444637
3	A	26	50	20120618	20	864	16.16	-0.0029445199160814	0.182900678427917
3	A	26	50	20120618	20	866	16.2	-0.00299048185685850	0.184612583945169
3	A	26	50	20120618	20	868	16.24	-0.0023307512300114	0.186738854036197
3	A	26	50	20120618	20	870	16.28	-0.0020641719735041	0.18861763675381
3	A	26	50	20120618	20	872	16.32	-0.0012849403006365	0.190060134587431
3	A	26	50	20120618	20	874	16.36	-0.000579954839793499	0.192675722571040
3	A	26	50	20120618	20	876	16.4	-6.51811030896992e-05	0.194553798181871
3	A	26	50	20120618	20	878	16.44	0.000546466262636701	0.19619782144813
3	A	26	50	20120618	20	880	16.48	0.0010449765433732	0.19801579298256
3	A	26	50	20120618	20	882	16.52	0.00176905388730820	0.20016681181093
3	A	26	50	20120618	20	884	16.56	0.0025900048602658	0.201901344745181
3	A	26	50	20120618	20	886	16.6	0.0038599686392768	0.20357577360303
3	A	26	50	20120618	20	888	16.64	0.0046703130105166	0.204659061191808
3	A	26	50	20120618	20	890	16.68	0.0056772330669262	0.205681537597404
3	A	26	50	20120618	20	892	16.72	0.0073113568382484	0.207319904009413
3	A	26	50	20120618	20	894	16.76	0.0080934169382407	0.208350865696383
3	A	26	50	20120618	20	896	16.8	0.0094008573766546	0.209502742642936
3	A	26	50	20120618	20	898	16.84	0.0103653510261931	0.211075348124295
3	A	26	50	20120618	20	900	16.88	0.0112506487162386	0.212756848049956
3	A	26	50	20120618	20	902	16.92	0.0123339363050164	0.213903775249041
3	A	26	50	20120618	20	904	16.96	0.0132581248680272	0.215639722396854
3	A	26	50	20120618	20	906	17	0.0142197900904409	0.216920999884364
3	A	26	50	20120618	20	908	17.04	0.0152139822247892	0.218513404355596
3	A	26	50	20120618	20	910	17.08	0.0164761678292072	0.219990550421495
3	A	26	50	20120618	20	912	17.12	0.0175085437297395	0.22132273959725
3	A	26	50	20120618	20	914	17.16	0.019333586331982	0.22281261358521
3	A	26	50	20120618	20	916	17.2	0.0203864683291688	0.224288345437547
3	A	26	50	20120618	20	918	17.24	0.0213940954923596	0.225537803119903
3	A	26	50	20120618	20	920	17.28	0.0221669632041965	0.22694848114837
3	A	26	50	20120618	20	922	17.32	0.0235330935054489	0.227845092546915
3	A	26	50	20120618	20	924	17.36	0.0250540801917812	0.229350522884061
3	A	26	50	20120618	20	926	17.4	0.0261529241297451	0.23033905816416
3	A	26	50	20120618	20	928	17.44	0.0273451061628256	0.231432245247874
3	A	26	50	20120618	20	930	17.48	0.0290881243784504	0.232434215556816
3	A	26	50	20120618	20	932	17.52	0.0305016308340424	0.233806709819099
3	A	26	50	20120618	20	934	17.56	0.0310079192893719	0.234860298923067
3	A	26	50	20120618	20	936	17.6	0.0320707007814953	0.235924494628752
3	A	26	50	20120618	20	938	17.64	0.0329107436375449	0.236874846142667
3	A	26	50	20120618	20	940	17.68	0.0342896018608587	0.237645592534161
3	A	26	50	20120618	20	942	17.72	0.0358247306828147	0.238995459379446
3	A	26	50	20120618	20	944	17.76	0.0372375300316254	0.240264008944894
3	A	26	50	20120618	20	946	17.8	0.0383158678729349	0.241172641158719
3	A	26	50	20120618	20	948	17.84	0.0391742955052953	0.24185287788222
3	A	26	50	20120618	20	950	17.88	0.0387931649502358	0.241914396172184
3	A	26	50	20120618	20	952	17.92	0.0383441521441824	0.242487859771726
3	A	26	50	20120618	20	954	17.96	0.0387139689907429	0.243301739676872
3	A	26	50	20120618	20	956	18	0.0392888468038476	0.24431360948075
3	A	26	50	20120618	20	958	18.04	0.0399641337798807	0.245257597033634
3	A	26	50	20120618	20	960	18.08	0.0409788320108834	0.246832323835336
3	A	26	50	20120618	20	962	18.12	0.0420508058911622	0.24785338602737
3	A	26	50	20120618	20	964	18.16	0.0430775249374451	0.249205374192998
3	A	26	50	20120618	20	966	18.2	0.0439076682985581	0.250295732849588
3	A	26	50	20120618	20	968	18.24	0.0442378871653722	0.251552261599756
3	A	26	50	20120618	20	970	18.28	0.0450362107213318	0.252995466540158
3	A	26	50	20120618	20	972	18.32	0.0463563790818071	0.254619690816544
3	A	26	50	20120618	20	974	18.36	0.0471575310648915	0.256207145540307
3	A	26	50	20120618	20	976	18.4	0.0482577892164178	0.257836319564161
3	A	26	50	20120618	20	978	18.44	0.0495553301598951	0.259413874792988
3	A	26	50	20120618	20	980	18.48	0.0508309507931556	0.260591914690445
3	A	26	50	20120618	20	982	18.52	0.0517487753951357	0.261669545424973
3	A	26	50	20120618	20	984	18.56	0.0530632869013615	0.262450898418185
3	A	26	50	20120618	20	986	18.6	0.0547857990203319	0.263945722153613
3	A	26	50	20120618	20	988	18.64	0.0562799156489791	0.264949106676117
3	A	26	50	20120618	20	990	18.68	0.0574501773718429	0.266117954185418
3	A	26	50	20120618	20	992	18.72	0.0596464510342083	0.267353976838932
3	A	26	50	20120618	20	994	18.76	0.0606491284499308	0.268421708078524
3	A	26	50	20120618	20	996	18.8	0.0629486397023494	0.269504995667302
3	A	26	50	20120618	20	998	18.84	0.0645254878243955	0.27066040814776
3	A	26	50	20120618	20	1000	18.88	0.065914952649427	0.27167934901945
3	A	26	50	20120618	20	1002	18.92	0.0677414094652319	0.272708189386077
3	A	26	50	20120618	20	1004	18.96	0.0690439001561775	0.273412467740138
3	A	26	50	20120618	20	1006	19	0.0706702457529066	0.274057349124581
3	A	26	50	20120618	20	1008	19.04	0.0716205972668213	0.274071491260204
3	A	26	50	20120618	20	1010	19.08	0.0721898182256765	0.273671975928834
3	A	26	50	20120618	20	1012	19.12	0.0729131884628303	0.273947040466715
3	A	26	50	20120618	20	1014	19.16	0.0742934608997064	0.27336579869258
3	A	26	50	20120618	20	1016	19.2	0.0759148567489672	0.273643691657586
3	A	26	50	20120618	20	1018	19.24	0.0768941996409106	0.27336579869258
