# Supplementary material for: How Do Ants Make Sense of Gravity? A Boltzmann Walker Analysis of Lasius niger Trajectories on Various Inclines
Source: PLoS One. 2013 Oct 29;8(10):e76531. doi: 10.1371/journal.pone.0076531 (PMC3812222; doi:10.1371/journal.pone.0076531)
Supplement: Dataset S3 — Trajectories for . (ZIP) [file pone.0076531.s007.zip › Incline3/3-A-26-50-20120618-21.txt]

Pente	Colonie	Temperature	Humidite	Date	Indiv	Frame	Time	X	Y
3	A	26	50	20120618	21	26	0	0	0
3	A	26	50	20120618	21	28	0.04	2.91822968596003e-05	-0.00059232213739654
3	A	26	50	20120618	21	30	0.08	-0.000244616519883599	-0.00150815976932154
3	A	26	50	20120618	21	32	0.12	-0.000314811010051999	-0.00182008578370641
3	A	26	50	20120618	21	34	0.16	-0.000450406513519200	-0.00390282567417771
3	A	26	50	20120618	21	36	0.2	-0.000300537352567	-0.00471695094537651
3	A	26	50	20120618	21	38	0.24	-2.71840130959006e-05	-0.00501675007846391
3	A	26	50	20120618	21	40	0.28	0.0006332706910951	-0.00575979485469751
3	A	26	50	20120618	21	42	0.32	0.0012276787934961	-0.00652744411848921
3	A	26	50	20120618	21	44	0.36	0.0014656555807044	-0.00709167997453711
3	A	26	50	20120618	21	46	0.4	0.0016135611061252	-0.00737549142330191
3	A	26	50	20120618	21	48	0.44	0.0015118932931262	-0.00859880029689031
3	A	26	50	20120618	21	50	0.48	0.0016950339494535	-0.0097334238379822
3	A	26	50	20120618	21	52	0.52	0.0021366362764402	-0.0106366254717274
3	A	26	50	20120618	21	54	0.56	0.0020058922325988	-0.0131193480911515
3	A	26	50	20120618	21	56	0.6	0.0012771762681792	-0.0144867794688813
3	A	26	50	20120618	21	58	0.64	0.0012130063277865	-0.0158550664458163
3	A	26	50	20120618	21	60	0.68	0.000328281394233701	-0.0181591102527024
3	A	26	50	20120618	21	62	0.72	0.000199092985310900	-0.0194865618130239
3	A	26	50	20120618	21	64	0.76	-0.0007936142247969	-0.0210336407395819
3	A	26	50	20120618	21	66	0.8	-0.000272971501809200	-0.0217135239096928
3	A	26	50	20120618	21	68	0.84	-0.0006031903686233	-0.0230376520681427
3	A	26	50	20120618	21	70	0.88	-0.000931146493737699	-0.0244981104140054
3	A	26	50	20120618	21	72	0.92	-0.00133320740952030	-0.0269517709447227
3	A	26	50	20120618	21	74	0.96	-0.0015615321891655	-0.0278842326570734
3	A	26	50	20120618	21	76	1	-0.0017298236030879	-0.0287208814005733
3	A	26	50	20120618	21	78	1.04	-0.0019853719938087	-0.0289085475403003
3	A	26	50	20120618	21	80	1.08	-0.0012955893287612	-0.0307359235949206
3	A	26	50	20120618	21	82	1.12	-0.0012446069298377	-0.0310188370180734
3	A	26	50	20120618	21	84	1.16	-0.0008651027203748	-0.0308435452470172
3	A	26	50	20120618	21	86	1.2	0.0006284482228474	-0.0324980336936375
3	A	26	50	20120618	21	88	1.24	0.000442903403464	-0.0325295706560784
3	A	26	50	20120618	21	90	1.28	0.001777779584988	-0.0341171668011985
3	A	26	50	20120618	21	92	1.32	0.00243185335758555	-0.0339729170178364
3	A	26	50	20120618	21	94	1.36	0.00333702074818245	-0.0350805997905652
3	A	26	50	20120618	21	96	1.4	0.00393975856846586	-0.035287923498809
3	A	26	50	20120618	21	98	1.44	0.00491507095175647	-0.0364236077000728
3	A	26	50	20120618	21	100	1.48	0.00477994284587171	-0.0365940911450168
3	A	26	50	20120618	21	102	1.52	0.00580036864180203	-0.0373837172875679
3	A	26	50	20120618	21	104	1.56	0.00708263607880571	-0.0376211637446903
3	A	26	50	20120618	21	106	1.6	0.00819703636595571	-0.0378738837082864
3	A	26	50	20120618	21	108	1.64	0.00917065169297147	-0.037951736164895
3	A	26	50	20120618	21	110	1.68	0.00904245323354235	-0.0382268714134547
3	A	26	50	20120618	21	112	1.72	0.0108223824231451	-0.0386159215644635
3	A	26	50	20120618	21	114	1.76	0.0119406717975916	-0.0386762377728987
3	A	26	50	20120618	21	116	1.8	0.0128864271174287	-0.0388378116723999
3	A	26	50	20120618	21	118	1.84	0.0141032164664945	-0.0395337461664437
3	A	26	50	20120618	21	120	1.88	0.0153612301409035	-0.0402264986799721
3	A	26	50	20120618	21	122	1.92	0.0154098790874491	-0.0389783137898216
3	A	26	50	20120618	21	124	1.96	0.0179858690913117	-0.0400135181174787
3	A	26	50	20120618	21	126	2	0.0191619998004593	-0.040920099721638
3	A	26	50	20120618	21	128	2.04	0.0201125634464083	-0.0402291856857406
3	A	26	50	20120618	21	130	2.08	0.0220315098291924	-0.0406581166592084
3	A	26	50	20120618	21	132	2.12	0.0234527944593774	-0.0409600512547751
3	A	26	50	20120618	21	134	2.16	0.0249465575346339	-0.0413654355724293
3	A	26	50	20120618	21	136	2.2	0.0240128937407552	-0.0412636121959384
3	A	26	50	20120618	21	138	2.24	0.0269431442419923	-0.0426925335793602
3	A	26	50	20120618	21	140	2.28	0.0283753183166075	-0.0433229899854661
3	A	26	50	20120618	21	142	2.32	0.0300878602299632	-0.0440880088120319
3	A	26	50	20120618	21	144	2.36	0.0304849006875995	-0.0449554167005134
3	A	26	50	20120618	21	146	2.4	0.0295194170885673	-0.0440733717016613
3	A	26	50	20120618	21	148	2.44	0.0295268417097698	-0.0440345515393742
3	A	26	50	20120618	21	150	2.48	0.0304803752041999	-0.0449928933599163
3	A	26	50	20120618	21	152	2.52	0.0304981235844076	-0.0452157027066682
3	A	26	50	20120618	21	154	2.56	0.0308489899692324	-0.0449543560403416
3	A	26	50	20120618	21	156	2.6	0.0309155287173421	-0.0454772615050291
3	A	26	50	20120618	21	158	2.64	0.0311188926276113	-0.0454829183592786
3	A	26	50	20120618	21	160	2.68	0.0316340199177057	-0.0452772209966314
3	A	26	50	20120618	21	162	2.72	0.0318388687522154	-0.0454727360216295
3	A	26	50	20120618	21	164	2.76	0.0331760076754392	-0.044974225740893
3	A	26	50	20120618	21	166	2.8	0.0337178636018625	-0.045023086819473
3	A	26	50	20120618	21	168	2.84	0.0343017216710882	-0.0450196219962451
3	A	26	50	20120618	21	170	2.88	0.0350950954795795	-0.0451676901562256
3	A	26	50	20120618	21	172	2.92	0.0354789130404076	-0.0454536441385374
3	A	26	50	20120618	21	174	2.96	0.0357165716295644	-0.0451307084715696
3	A	26	50	20120618	21	176	3	0.0371742722589804	-0.045873524145206
3	A	26	50	20120618	21	178	3.04	0.0380556808617295	-0.0456801304405515
3	A	26	50	20120618	21	180	3.08	0.0390798543236001	-0.0454923228794684
3	A	26	50	20120618	21	182	3.12	0.0396610253870573	-0.0461348708115326
3	A	26	50	20120618	21	184	3.16	0.0410207210166009	-0.0465416693427492
3	A	26	50	20120618	21	186	3.2	0.0416210546738283	-0.0468072586497629
3	A	26	50	20120618	21	188	3.24	0.0419367071409499	-0.0468634029281891
3	A	26	50	20120618	21	190	3.28	0.0424238330025094	-0.0472233909904911
3	A	26	50	20120618	21	192	3.32	0.0425402227786927	-0.0469794391509818
3	A	26	50	20120618	21	194	3.36	0.0432574411868502	-0.0471152743636477
3	A	26	50	20120618	21	196	3.4	0.0437242730837895	-0.0469051222282791
3	A	26	50	20120618	21	198	3.44	0.0442089947822929	-0.0469059000457384
3	A	26	50	20120618	21	200	3.48	0.0444381680900755	-0.0457625790912378
3	A	26	50	20120618	21	202	3.52	0.0448528862172414	-0.0457506289866358
3	A	26	50	20120618	21	204	3.56	0.0449706194963089	-0.0448201471732724
3	A	26	50	20120618	21	206	3.6	0.0453712661985292	-0.0439977819867525
3	A	26	50	20120618	21	208	3.64	0.0454366028651109	-0.0440655228163901
3	A	26	50	20120618	21	210	3.68	0.0449730943700431	-0.043998701225568
3	A	26	50	20120618	21	212	3.72	0.0456111875293858	-0.0437107673442688
3	A	26	50	20120618	21	214	3.76	0.0452735440413693	-0.044083907592701
3	A	26	50	20120618	21	216	3.8	0.0450667153078722	-0.0442531182454389
3	A	26	50	20120618	21	218	3.84	0.0451276679124105	-0.0441296574014438
3	A	26	50	20120618	21	220	3.88	0.0457994900652158	-0.0441684775637309
3	A	26	50	20120618	21	222	3.92	0.0460623216557829	-0.0436508046892242
3	A	26	50	20120618	21	224	3.96	0.0460605538888299	-0.0435325057247317
3	A	26	50	20120618	21	226	4	0.0470452707923103	-0.0432449961075013
3	A	26	50	20120618	21	228	4.04	0.0477498319890845	-0.0433660527884404
3	A	26	50	20120618	21	230	4.08	0.0481531656970734	-0.0436094389425248
3	A	26	50	20120618	21	232	4.12	0.0482613530345949	-0.0435101611504462
3	A	26	50	20120618	21	234	4.16	0.0487892082467507	-0.0434967968322818
3	A	26	50	20120618	21	236	4.2	0.0494776474089139	-0.0445597197457614
3	A	26	50	20120618	21	238	4.24	0.0497191950853672	-0.0451500124866959
3	A	26	50	20120618	21	240	4.28	0.0496577475060821	-0.0446756145471979
3	A	26	50	20120618	21	242	4.32	0.0499010629494884	-0.0450258445359196
3	A	26	50	20120618	21	244	4.36	0.0498569394863423	-0.0447599723861934
3	A	26	50	20120618	21	246	4.4	0.050090921120237	-0.0448324508312651
3	A	26	50	20120618	21	248	4.44	0.0514206354222583	-0.0460838177019309
3	A	26	50	20120618	21	250	4.48	0.0517432882465137	-0.0463760649345953
3	A	26	50	20120618	21	252	4.52	0.0526151509077167	-0.0469097891330349
3	A	26	50	20120618	21	254	4.56	0.0535169241857639	-0.0478527160257472
3	A	26	50	20120618	21	256	4.6	0.0538183638065837	-0.0487648130627997
3	A	26	50	20120618	21	258	4.64	0.054851305392541	-0.0490267254145512
3	A	26	50	20120618	21	260	4.68	0.0551714126323842	-0.0498833852799587
3	A	26	50	20120618	21	262	4.72	0.0556171020365661	-0.0505612885510822
3	A	26	50	20120618	21	264	4.76	0.0557062682016737	-0.0510914065049378
3	A	26	50	20120618	21	266	4.8	0.0559541798391577	-0.0505137002647084
3	A	26	50	20120618	21	268	4.84	0.0559569375556043	-0.0508707184785295
3	A	26	50	20120618	21	270	4.88	0.0563937174143433	-0.0511246405236536
3	A	26	50	20120618	21	272	4.92	0.0563084403365322	-0.0514589606097986
3	A	26	50	20120618	21	274	4.96	0.0563268958235211	-0.0523098221996003
3	A	26	50	20120618	21	276	5	0.0562274058994082	-0.0522940537183799
3	A	26	50	20120618	21	278	5.04	0.0565832927423794	-0.053993160602893
3	A	26	50	20120618	21	280	5.08	0.0566968540914379	-0.0548640333146024
3	A	26	50	20120618	21	282	5.12	0.0565042382042427	-0.0564206581827064
3	A	26	50	20120618	21	284	5.16	0.0569321085175387	-0.0563972529482492
3	A	26	50	20120618	21	286	5.2	0.0568975309959387	-0.0566713982473152
3	A	26	50	20120618	21	288	5.24	0.0569612413169236	-0.0582395489559526
3	A	26	50	20120618	21	290	5.28	0.0564609632692341	-0.0582548931731044
3	A	26	50	20120618	21	292	5.32	0.0564838028182664	-0.0591170684714051
3	A	26	50	20120618	21	294	5.36	0.056202869294101	-0.0594564090156965
3	A	26	50	20120618	21	296	5.4	0.0557552707016099	-0.0593243214689709
3	A	26	50	20120618	21	298	5.44	0.0556646196122618	-0.0598403679978808
3	A	26	50	20120618	21	300	5.48	0.0545261069838733	-0.0613222516792135
3	A	26	50	20120618	21	302	5.52	0.0536234144670106	-0.0612690772492682
3	A	26	50	20120618	21	304	5.56	0.052723196823882	-0.0617043014730886
3	A	26	50	20120618	21	306	5.6	0.0521662795230195	-0.0619919525116753
3	A	26	50	20120618	21	308	5.64	0.0505574701744639	-0.0623281110754513
3	A	26	50	20120618	21	310	5.68	0.0498069470369125	-0.0628014483547776
3	A	26	50	20120618	21	312	5.72	0.0490948197975795	-0.0629528399166297
3	A	26	50	20120618	21	314	5.76	0.0479570849866503	-0.063944062202497
3	A	26	50	20120618	21	316	5.8	0.0470309165246522	-0.0640086917622974
3	A	26	50	20120618	21	318	5.84	0.0456413809889425	-0.0642836855895009
3	A	26	50	20120618	21	320	5.88	0.0442578558608729	-0.0640801802578754
3	A	26	50	20120618	21	322	5.92	0.0441169294793824	-0.063729526005085
3	A	26	50	20120618	21	324	5.96	0.0435683560385379	-0.0639157779312495
3	A	26	50	20120618	21	326	6	0.0427693960864752	-0.0650186523778662
3	A	26	50	20120618	21	328	6.04	0.0425608702967033	-0.0649289205273336
3	A	26	50	20120618	21	330	6.08	0.0424031147738206	-0.0647698922122447
3	A	26	50	20120618	21	332	6.12	0.0419500714591144	-0.0646599371077702
3	A	26	50	20120618	21	334	6.16	0.0411683649125126	-0.0650438253792764
3	A	26	50	20120618	21	336	6.2	0.0409028463161771	-0.0651936613062098
3	A	26	50	20120618	21	338	6.24	0.0401828701915729	-0.0649946814579839
3	A	26	50	20120618	21	340	6.28	0.0390409634506348	-0.0657643671893055
3	A	26	50	20120618	21	342	6.32	0.0380384274562685	-0.0657324059627958
3	A	26	50	20120618	21	344	6.36	0.0369571904771562	-0.0664936064127432
3	A	26	50	20120618	21	346	6.4	0.035149613412409	-0.06661925928776
3	A	26	50	20120618	21	348	6.44	0.034352279805943	-0.0666573016325879
3	A	26	50	20120618	21	350	6.48	0.0330504962217786	-0.0669469325701619
3	A	26	50	20120618	21	352	6.52	0.03231715577901	-0.0667379825163212
3	A	26	50	20120618	21	354	6.56	0.0310697487063188	-0.0670838284429996
3	A	26	50	20120618	21	356	6.6	0.0299824306088883	-0.0671657821189391
3	A	26	50	20120618	21	358	6.64	0.0287338921653472	-0.0668763633133994
3	A	26	50	20120618	21	360	6.68	0.0278432911744427	-0.0674269873639094
3	A	26	50	20120618	21	362	6.72	0.0265746708983159	-0.0671265376925832
3	A	26	50	20120618	21	364	6.76	0.0253478406329573	-0.0667482355646484
3	A	26	50	20120618	21	366	6.8	0.023791074343497	-0.0677674592790507
3	A	26	50	20120618	21	368	6.84	0.0229163832551692	-0.0677094765229934
3	A	26	50	20120618	21	370	6.88	0.0219443235630721	-0.0689215282566253
3	A	26	50	20120618	21	372	6.92	0.0202923099901859	-0.0693407718671908
3	A	26	50	20120618	21	374	6.96	0.0192996734907563	-0.0692847690101208
3	A	26	50	20120618	21	376	7	0.0176208605708632	-0.0700617379412886
3	A	26	50	20120618	21	378	7.04	0.0166314767626270	-0.0707309437990036
3	A	26	50	20120618	21	380	7.08	0.0159374514568924	-0.0716034428563096
3	A	26	50	20120618	21	382	7.12	0.0150491132076877	-0.0725342075123855
3	A	26	50	20120618	21	384	7.16	0.0145101564190673	-0.0728310509391276
3	A	26	50	20120618	21	386	7.2	0.0134368390359043	-0.0739722505732846
3	A	26	50	20120618	21	388	7.24	0.0127928061795996	-0.0735699068147894
3	A	26	50	20120618	21	390	7.28	0.0119486621042190	-0.073794342507138
3	A	26	50	20120618	21	392	7.32	0.0100965373122571	-0.0751123188365916
3	A	26	50	20120618	21	394	7.36	0.00987344512279277	-0.0746582855723917
3	A	26	50	20120618	21	396	7.4	0.00832742685640651	-0.0761623016959755
3	A	26	50	20120618	21	398	7.44	0.00707726206726869	-0.0769976776472693
3	A	26	50	20120618	21	400	7.48	0.00677242833389917	-0.0775147848363511
3	A	26	50	20120618	21	402	7.52	0.00594758827364505	-0.0788122550691503
3	A	26	50	20120618	21	404	7.56	0.00574372938862898	-0.0792088712627178
3	A	26	50	20120618	21	406	7.6	0.00582575377524662	-0.0804177410158343
3	A	26	50	20120618	21	408	7.64	0.00558335757065587	-0.0811744866930601
3	A	26	50	20120618	21	410	7.68	0.00584562347579796	-0.0816531272732453
3	A	26	50	20120618	21	412	7.72	0.0057710944210609	-0.0821878414211786
3	A	26	50	20120618	21	414	7.76	0.00562712748041132	-0.0826215807207584
3	A	26	50	20120618	21	416	7.8	0.00552990029799817	-0.0834879986597463
3	A	26	50	20120618	21	418	7.84	0.00554948715583703	-0.0842668767792233
3	A	26	50	20120618	21	420	7.88	0.00507820048617619	-0.0846541591632792
3	A	26	50	20120618	21	422	7.92	0.00514940613904169	-0.0848095105231058
3	A	26	50	20120618	21	424	7.96	0.00468731185753628	-0.0852724533327487
3	A	26	50	20120618	21	426	8	0.00456095187573824	-0.0859196681695687
3	A	26	50	20120618	21	428	8.04	0.0048447138270284	-0.0863961874294103
3	A	26	50	20120618	21	430	8.08	0.0041362635429576	-0.087161771941401
3	A	26	50	20120618	21	432	8.12	0.00390270617313168	-0.0875639035678618
3	A	26	50	20120618	21	434	8.16	0.00342597478125571	-0.0882944862941837
3	A	26	50	20120618	21	436	8.2	0.00281432741552934	-0.0882796370517788
3	A	26	50	20120618	21	438	8.24	0.00237542623644686	-0.0888025425164663
3	A	26	50	20120618	21	440	8.28	0.0016514196031899	-0.0888847790351183
3	A	26	50	20120618	21	442	8.32	0.0009808702425908	-0.0901408128105399
3	A	26	50	20120618	21	444	8.36	0.0006385598498183	-0.0910896794002141
3	A	26	50	20120618	21	446	8.4	0.000529453273481301	-0.0912382425349414
3	A	26	50	20120618	21	448	8.44	6.58033570571995e-05	-0.0920970237206923
3	A	26	50	20120618	21	450	8.48	0.000236074669967000	-0.0925048829120813
3	A	26	50	20120618	21	452	8.52	8.48952401492995e-05	-0.0929199545926373
3	A	26	50	20120618	21	454	8.56	1.45663996930015e-06	-0.0933142373338273
3	A	26	50	20120618	21	456	8.6	0.000367525820589500	-0.0944019796953263
3	A	26	50	20120618	21	458	8.64	0.000349918861738	-0.0955815045170233
3	A	26	50	20120618	21	460	8.68	0.000533908046202701	-0.0966959048041733
3	A	26	50	20120618	21	462	8.72	0.000521250834819501	-0.0972667521086253
3	A	26	50	20120618	21	464	8.76	0.0007297059139133	-0.0984585098776373
3	A	26	50	20120618	21	466	8.8	0.0013025331173525	-0.0995090584224463
3	A	26	50	20120618	21	468	8.84	0.0013818704982016	-0.0999840927580473
3	A	26	50	20120618	21	470	8.88	0.0017707792278542	-0.101708160511936
3	A	26	50	20120618	21	472	8.92	0.00233943450128447	-0.101926515085966
3	A	26	50	20120618	21	474	8.96	0.00324700605493739	-0.103609075671800
3	A	26	50	20120618	21	476	9	0.00373950592803383	-0.104709545955360
3	A	26	50	20120618	21	478	9.04	0.00401273198828431	-0.105720284388388
3	A	26	50	20120618	21	480	9.08	0.00476954837618826	-0.105892889153676
3	A	26	50	20120618	21	482	9.12	0.00459107462461678	-0.107246857218292
3	A	26	50	20120618	21	484	9.16	0.00525801774063194	-0.107433250565813
3	A	26	50	20120618	21	486	9.2	0.00600797519275839	-0.108590218681190
3	A	26	50	20120618	21	488	9.24	0.00663574459309581	-0.109853252813746
3	A	26	50	20120618	21	490	9.28	0.00745987754656872	-0.109890375919758
3	A	26	50	20120618	21	492	9.32	0.0084631206477162	-0.110193017622106
3	A	26	50	20120618	21	494	9.36	0.00928845568271714	-0.111236565809781
3	A	26	50	20120618	21	496	9.4	0.0101877540870302	-0.111873103334205
3	A	26	50	20120618	21	498	9.44	0.0109203167123395	-0.112682033491882
3	A	26	50	20120618	21	500	9.48	0.0124263127349106	-0.113446698765058
3	A	26	50	20120618	21	502	9.52	0.0130682949815498	-0.113934814576111
3	A	26	50	20120618	21	504	9.56	0.0134002816153169	-0.114045618208723
3	A	26	50	20120618	21	506	9.6	0.0144321625411024	-0.115358220526639
3	A	26	50	20120618	21	508	9.64	0.0142606184359866	-0.115421153030165
3	A	26	50	20120618	21	510	9.68	0.0149923325331584	-0.116517451383716
3	A	26	50	20120618	21	512	9.72	0.0146278189874567	-0.116287853811865
3	A	26	50	20120618	21	514	9.76	0.0144055753261298	-0.115506571529332
3	A	26	50	20120618	21	516	9.8	0.0141658661273076	-0.116055993498314
3	A	26	50	20120618	21	518	9.84	0.0141194799224618	-0.115848669790070
3	A	26	50	20120618	21	520	9.88	0.013733470330612	-0.116014910594327
3	A	26	50	20120618	21	522	9.92	0.0131600774417478	-0.116779222314112
3	A	26	50	20120618	21	524	9.96	0.0128365053786769	-0.116380272668166
3	A	26	50	20120618	21	526	10	0.0121911290194879	-0.116338765500111
3	A	26	50	20120618	21	528	10.04	0.0119620264223835	-0.116712259301933
3	A	26	50	20120618	21	530	10.08	0.0111617229674365	-0.117041488219254
3	A	26	50	20120618	21	532	10.12	0.0104941434553183	-0.117448428171827
3	A	26	50	20120618	21	534	10.16	0.0101332361542007	-0.117048629997744
3	A	26	50	20120618	21	536	10.2	0.00954258985987558	-0.117529674740985
3	A	26	50	20120618	21	538	10.24	0.00872757858387997	-0.117819164257203
3	A	26	50	20120618	21	540	10.28	0.00784730135198085	-0.118104057579343
3	A	26	50	20120618	21	542	10.32	0.00703094657310098	-0.118052792337707
3	A	26	50	20120618	21	544	10.36	0.0056528661672465	-0.118061489751115
3	A	26	50	20120618	21	546	10.4	0.00492567755347427	-0.118142807030952
3	A	26	50	20120618	21	548	10.44	0.00352532328401241	-0.118778778869951
3	A	26	50	20120618	21	550	10.48	0.00228555296455805	-0.119308896823807
3	A	26	50	20120618	21	552	10.52	0.0015228675903702	-0.119429953504746
3	A	26	50	20120618	21	554	10.56	-0.000391765441048599	-0.119541888508208
3	A	26	50	20120618	21	556	10.6	-0.0013194895379653	-0.119890350729976
3	A	26	50	20120618	21	558	10.64	-0.002396766719103	-0.120190517558590
3	A	26	50	20120618	21	560	10.68	-0.0039829486506607	-0.119916725812915
3	A	26	50	20120618	21	562	10.72	-0.0044487905981064	-0.120497401901625
3	A	26	50	20120618	21	564	10.76	-0.0054923387857815	-0.119886603064036
3	A	26	50	20120618	21	566	10.8	-0.0062504986765697	-0.119337746780479
3	A	26	50	20120618	21	568	10.84	-0.007267954624019	-0.119130635204269
3	A	26	50	20120618	21	570	10.88	-0.007263146297907	-0.118825730760222
3	A	26	50	20120618	21	572	10.92	-0.0077270790570435	-0.118196335014288
3	A	26	50	20120618	21	574	10.96	-0.0084165081687004	-0.117757221703171
3	A	26	50	20120618	21	576	11	-0.0084179223822627	-0.117672368889428
3	A	26	50	20120618	21	578	11.04	-0.0087818702425395	-0.116478277668039
3	A	26	50	20120618	21	580	11.08	-0.0090571469124554	-0.115633072932486
3	A	26	50	20120618	21	582	11.12	-0.0095159177920892	-0.114666599383961
3	A	26	50	20120618	21	584	11.16	-0.0098288832534424	-0.114215040993495
3	A	26	50	20120618	21	586	11.2	-0.0101890127371007	-0.113235485969517
3	A	26	50	20120618	21	588	11.24	-0.0102027306086557	-0.112834273581872
3	A	26	50	20120618	21	590	11.28	-0.0105136454603434	-0.112746804473039
3	A	26	50	20120618	21	592	11.32	-0.0102022356339089	-0.111307417909256
3	A	26	50	20120618	21	594	11.36	-0.010255339353176	-0.111449475661596
3	A	26	50	20120618	21	596	11.4	-0.0101142715503293	-0.111174764677105
3	A	26	50	20120618	21	598	11.44	-0.0097469295775028	-0.110861304241005
3	A	26	50	20120618	21	600	11.48	-0.0086816732116453	-0.110640333371884
3	A	26	50	20120618	21	602	11.52	-0.0085019266678677	-0.109362591418280
3	A	26	50	20120618	21	604	11.56	-0.0077419990101265	-0.108955510044351
3	A	26	50	20120618	21	606	11.6	-0.0078671569103965	-0.107851857780275
3	A	26	50	20120618	21	608	11.64	-0.0072617320843446	-0.107418967008833
3	A	26	50	20120618	21	610	11.68	-0.0072345084732689	-0.106635139141888
3	A	26	50	20120618	21	612	11.72	-0.0071935669906382	-0.105286050114062
3	A	26	50	20120618	21	614	11.76	-0.0070028602917522	-0.105447482592207
3	A	26	50	20120618	21	616	11.8	-0.00666542893577	-0.104231683192635
3	A	26	50	20120618	21	618	11.84	-0.006605254148691	-0.104396651204685
3	A	26	50	20120618	21	620	11.88	-0.0063754444448054	-0.102710060110199
3	A	26	50	20120618	21	622	11.92	-0.0063827276446516	-0.102805307393625
3	A	26	50	20120618	21	624	11.96	-0.0061409678361639	-0.102208862823694
3	A	26	50	20120618	21	626	12	-0.0060365988752608	-0.102060228978289
3	A	26	50	20120618	21	628	12.04	-0.0058789847737343	-0.101423196479118
3	A	26	50	20120618	21	630	12.08	-0.0059900005383806	-0.101748607019820
3	A	26	50	20120618	21	632	12.12	-0.0058762977679658	-0.101896675179800
3	A	26	50	20120618	21	634	12.16	-0.0053665444894084	-0.101904806907784
3	A	26	50	20120618	21	636	12.2	-0.0056879245214577	-0.101931889097503
3	A	26	50	20120618	21	638	12.24	-0.005148755600803	-0.101817832773698
3	A	26	50	20120618	21	640	12.28	-0.0049246027511668	-0.101827873689991
3	A	26	50	20120618	21	642	12.32	-0.005280489594138	-0.101815923585389
3	A	26	50	20120618	21	644	12.36	-0.0048167689670359	-0.101756809458482
3	A	26	50	20120618	21	646	12.4	-0.0046233752623814	-0.101579820631151
3	A	26	50	20120618	21	648	12.44	-0.0048478816654081	-0.100906867107495
3	A	26	50	20120618	21	650	12.48	-0.0043345221422666	-0.100847611559232
3	A	26	50	20120618	21	652	12.52	-0.0042474065868245	-0.101120696198126
3	A	26	50	20120618	21	654	12.56	-0.0042155867816711	-0.101087179336698
3	A	26	50	20120618	21	656	12.6	-0.0037769684453011	-0.100543909196712
3	A	26	50	20120618	21	658	12.64	-0.0038893277128316	-0.100362960571407
3	A	26	50	20120618	21	660	12.68	-0.0032329911985342	-0.100165677779456
3	A	26	50	20120618	21	662	12.72	-0.0026154041358459	-0.0993810720950513
3	A	26	50	20120618	21	664	12.76	-0.0025246116251416	-0.0991979314387243
3	A	26	50	20120618	21	666	12.8	-0.0017832808757456	-0.0982472970820973
3	A	26	50	20120618	21	668	12.84	-0.0010284443868289	-0.0970677722603993
3	A	26	50	20120618	21	670	12.88	-0.000376774777287399	-0.0961831816771353
3	A	26	50	20120618	21	672	12.92	0.000495441437306201	-0.0957623824316513
3	A	26	50	20120618	21	674	12.96	0.0012000733447586	-0.0947293701350153
3	A	26	50	20120618	21	676	13	0.001374940851746	-0.0942621846846853
3	A	26	50	20120618	21	678	13.04	0.00262079228951858	-0.0939688060811713
3	A	26	50	20120618	21	680	13.08	0.00351634302789137	-0.0927607141455143
3	A	26	50	20120618	21	682	13.12	0.00423525849232371	-0.0918579509179733
3	A	26	50	20120618	21	684	13.16	0.00489315064153969	-0.0908803050823048
3	A	26	50	20120618	21	686	13.2	0.00579131767500284	-0.0901398228610463
3	A	26	50	20120618	21	688	13.24	0.00642396611213043	-0.0897280745823613
3	A	26	50	20120618	21	690	13.28	0.00728196948042219	-0.089135519099727
3	A	26	50	20120618	21	692	13.32	0.0073725498590922	-0.0888448275019812
3	A	26	50	20120618	21	694	13.36	0.00817638884794505	-0.0884562016150411
3	A	26	50	20120618	21	696	13.4	0.00852492178039192	-0.0876610600395968
3	A	26	50	20120618	21	698	13.44	0.00908636456465402	-0.0871471348310305
3	A	26	50	20120618	21	700	13.48	0.00882282586730581	-0.0865976421513704
3	A	26	50	20120618	21	702	13.52	0.00916315636109088	-0.0866080366210538
3	A	26	50	20120618	21	704	13.56	0.00987797060619236	-0.0862777470435616
3	A	26	50	20120618	21	706	13.6	0.0098800212158578	-0.0851871762549376
3	A	26	50	20120618	21	708	13.64	0.0107666624087876	-0.084534870249293
3	A	26	50	20120618	21	710	13.68	0.0109078009223125	-0.0845228494340128
3	A	26	50	20120618	21	712	13.72	0.0113046292479144	-0.0836864835332254
3	A	26	50	20120618	21	714	13.76	0.0120931947302936	-0.0822653403243966
3	A	26	50	20120618	21	716	13.8	0.0124035438965564	-0.0813593244056623
3	A	26	50	20120618	21	718	13.84	0.0126366770023136	-0.0810233779739206
3	A	26	50	20120618	21	720	13.88	0.0131319345918566	-0.0802097809114873
3	A	26	50	20120618	21	722	13.92	0.0132536983795769	-0.0792375090873558
3	A	26	50	20120618	21	724	13.96	0.0133227827120989	-0.0781265736234337
3	A	26	50	20120618	21	726	14	0.013417605731456	-0.0782211138000783
3	A	26	50	20120618	21	728	14.04	0.0137351673868869	-0.0775277956011249
3	A	26	50	20120618	21	730	14.08	0.0137142370261637	-0.0768874397000823
3	A	26	50	20120618	21	732	14.12	0.0139264397711978	-0.0765596957070024
3	A	26	50	20120618	21	734	14.16	0.0140890743308707	-0.0757657562130861
3	A	26	50	20120618	21	736	14.2	0.0142561636632651	-0.0750564574008779
3	A	26	50	20120618	21	738	14.24	0.0144408599545110	-0.0738078482466587
3	A	26	50	20120618	21	740	14.28	0.0146916707297979	-0.0735762707758201
3	A	26	50	20120618	21	742	14.32	0.0149380267323633	-0.0728384755603301
3	A	26	50	20120618	21	744	14.36	0.0146336172630625	-0.0729383897485117
3	A	26	50	20120618	21	746	14.4	0.0152008583229303	-0.0729827960543702
3	A	26	50	20120618	21	748	14.44	0.0151995148200461	-0.0726288891103864
3	A	26	50	20120618	21	750	14.48	0.0155032878932438	-0.0719592589886027
3	A	26	50	20120618	21	752	14.52	0.0158055760422011	-0.0714852853131733
3	A	26	50	20120618	21	754	14.56	0.0158676600175893	-0.0714483743391954
3	A	26	50	20120618	21	756	14.6	0.0166585589523464	-0.070222887576721
3	A	26	50	20120618	21	758	14.64	0.0171154913543492	-0.070783623254202
3	A	26	50	20120618	21	760	14.68	0.0176270831105376	-0.070185905892065
3	A	26	50	20120618	21	762	14.72	0.0180838033805060	-0.0699339637459282
3	A	26	50	20120618	21	764	14.76	0.0183978295020309	-0.0699401155749245
3	A	26	50	20120618	21	766	14.8	0.0200335796189498	-0.0684204723914765
3	A	26	50	20120618	21	768	14.84	0.0202363778437941	-0.0682308263527623
3	A	26	50	20120618	21	770	14.88	0.0209069272043933	-0.0675322755636281
3	A	26	50	20120618	21	772	14.92	0.0217902449954515	-0.0670563926998895
3	A	26	50	20120618	21	774	14.96	0.0232039635830778	-0.0665911871485469
3	A	26	50	20120618	21	776	15	0.0235131813784907	-0.0664948084942712
3	A	26	50	20120618	21	778	15.04	0.0238803819299608	-0.0661755497825655
3	A	26	50	20120618	21	780	15.08	0.0256207838504953	-0.0653623062735228
3	A	26	50	20120618	21	782	15.12	0.0264309160897007	-0.0650461588316543
3	A	26	50	20120618	21	784	15.16	0.0275787625276009	-0.0648738369090791
3	A	26	50	20120618	21	786	15.2	0.0287848745642708	-0.0641031612282639
3	A	26	50	20120618	21	788	15.24	0.0297168413018746	-0.0642595732482624
3	A	26	50	20120618	21	790	15.28	0.0309771884286615	-0.0639024843237632
3	A	26	50	20120618	21	792	15.32	0.032615130576602	-0.0640591791864741
3	A	26	50	20120618	21	794	15.36	0.0338150200735975	-0.0639609620545673
3	A	26	50	20120618	21	796	15.4	0.0349084900000244	-0.0639254652941517
3	A	26	50	20120618	21	798	15.44	0.0362987326425152	-0.06319976160462
3	A	26	50	20120618	21	800	15.48	0.0377611708873653	-0.0630187422686362
3	A	26	50	20120618	21	802	15.52	0.0391470294678128	-0.0619144536084572
3	A	26	50	20120618	21	804	15.56	0.0398242963428332	-0.0615932857084423
3	A	26	50	20120618	21	806	15.6	0.0403499595239673	-0.0613278378227848
3	A	26	50	20120618	21	808	15.64	0.0412467830545462	-0.0610498741471004
3	A	26	50	20120618	21	810	15.68	0.0421187164264274	-0.0604665817632996
3	A	26	50	20120618	21	812	15.72	0.0425772751740268	-0.0601661320919735
3	A	26	50	20120618	21	814	15.76	0.0433852153822106	-0.0599726676766408
3	A	26	50	20120618	21	816	15.8	0.0443382539018938	-0.0592816829300653
3	A	26	50	20120618	21	818	15.84	0.0455976817898652	-0.0589969310292815
3	A	26	50	20120618	21	820	15.88	0.0467294769038324	-0.0586678435333173
3	A	26	50	20120618	21	822	15.92	0.0477301744205676	-0.0581147446090732
3	A	26	50	20120618	21	824	15.96	0.0483824804262122	-0.0572951371389998
3	A	26	50	20120618	21	826	16	0.0495438326036329	-0.056519299578682
3	A	26	50	20120618	21	828	16.04	0.0505107304162274	-0.0568581451482266
3	A	26	50	20120618	21	830	16.08	0.0518745272651019	-0.0566507507293045
3	A	26	50	20120618	21	832	16.12	0.0528951651930666	-0.0559518463867798
3	A	26	50	20120618	21	834	16.16	0.0542924789033693	-0.0567013088641594
3	A	26	50	20120618	21	836	16.2	0.0554063135050944	-0.0565676656825151
3	A	26	50	20120618	21	838	16.24	0.0559250470397728	-0.0562705394130605
3	A	26	50	20120618	21	840	16.28	0.0559859996443111	-0.0570719742388574
3	A	26	50	20120618	21	842	16.32	0.0559651399942661	-0.0566781864724146
3	A	26	50	20120618	21	844	16.36	0.0560260925988044	-0.0565277141493781
3	A	26	50	20120618	21	846	16.4	0.0561771306072658	-0.0565486445101012
3	A	26	50	20120618	21	848	16.44	0.0560502049400428	-0.0560551546875111
3	A	26	50	20120618	21	850	16.48	0.0562044956396977	-0.0559428661306587
3	A	26	50	20120618	21	852	16.52	0.0566451645857332	-0.0548962066731464
3	A	26	50	20120618	21	854	16.56	0.0569029050074757	-0.0538648914327858
3	A	26	50	20120618	21	856	16.6	0.0572734289608174	-0.0530305054309857
3	A	26	50	20120618	21	858	16.64	0.0575324421747661	-0.0528332933497127
3	A	26	50	20120618	21	860	16.68	0.0578992184621675	-0.0518837196532573
3	A	26	50	20120618	21	862	16.72	0.0582790479407497	-0.0507849039995647
3	A	26	50	20120618	21	864	16.76	0.0593325521919039	-0.0491331874115266
3	A	26	50	20120618	21	866	16.8	0.059154318856638	-0.0478047176174402
3	A	26	50	20120618	21	868	16.84	0.0598479976800499	-0.0459133413280546
3	A	26	50	20120618	21	870	16.88	0.0603558488413658	-0.04366261337247
3	A	26	50	20120618	21	872	16.92	0.0600674624117267	-0.0424666412470424
3	A	26	50	20120618	21	874	16.96	0.0605530254258784	-0.0399883099021508
3	A	26	50	20120618	21	876	17	0.0605553639694251	-0.039465682189007
3	A	26	50	20120618	21	878	17.04	0.0608539277869658	-0.0379807346139915
3	A	26	50	20120618	21	880	17.08	0.0610241849577399	-0.0363184821349138
3	A	26	50	20120618	21	882	17.12	0.0608802038749547	-0.0349945095399557
3	A	26	50	20120618	21	884	17.16	0.0613780777595882	-0.0340276824380393
3	A	26	50	20120618	21	886	17.2	0.0615660196709598	-0.0330719639836554
3	A	26	50	20120618	21	888	17.24	0.0617394234669101	-0.0310648908827321
3	A	26	50	20120618	21	890	17.28	0.0620453673579261	-0.0302680734642164
3	A	26	50	20120618	21	892	17.32	0.0621409681947425	-0.0290056050170859
3	A	26	50	20120618	21	894	17.36	0.0619335596336849	-0.0281434438609208
3	A	26	50	20120618	21	896	17.4	0.0625598299676462	-0.0270164005045232
3	A	26	50	20120618	21	898	17.44	0.0622840583229834	-0.0258459973603032
3	A	26	50	20120618	21	900	17.48	0.0622672998922693	-0.0243112220917378
3	A	26	50	20120618	21	902	17.52	0.0632296015107861	-0.0229107971115978
3	A	26	50	20120618	21	904	17.56	0.0633504460596909	-0.0225257774692418
3	A	26	50	20120618	21	906	17.6	0.0637844682019832	-0.0212791482140099
3	A	26	50	20120618	21	908	17.64	0.0645823674938741	-0.0200561363252696
3	A	26	50	20120618	21	910	17.68	0.0648005806465482	-0.0194484487575179
3	A	26	50	20120618	21	912	17.72	0.065608520854732	-0.0190285687508493
3	A	26	50	20120618	21	914	17.76	0.0660287544147912	-0.0176203655961163
3	A	26	50	20120618	21	916	17.8	0.066270019248532	-0.0166226379278621
3	A	26	50	20120618	21	918	17.84	0.0660416237582088	-0.0161689582170528
3	A	26	50	20120618	21	920	17.88	0.0659931869436975	-0.0158570534158714
3	A	26	50	20120618	21	922	17.92	0.0657589224670904	-0.0162679531664189
3	A	26	50	20120618	21	924	17.96	0.0658402397469268	-0.0157219253099867
3	A	26	50	20120618	21	926	18	0.0650095307003889	-0.0150817108303004
3	A	26	50	20120618	21	928	18.04	0.0647614776415486	-0.013954582621089
3	A	26	50	20120618	21	930	18.08	0.0645610128690822	-0.0137906045585319
3	A	26	50	20120618	21	932	18.12	0.0643021410764898	-0.0135748662795919
3	A	26	50	20120618	21	934	18.16	0.0640342890277764	-0.0119148624000783
3	A	26	50	20120618	21	936	18.2	0.0638077320150842	-0.0106689402516276
3	A	26	50	20120618	21	938	18.24	0.0634128835884696	-0.00942839211471391
3	A	26	50	20120618	21	940	18.28	0.0632934532531272	-0.00854387224212771
3	A	26	50	20120618	21	942	18.32	0.0636817255866768	-0.00752853761502191
3	A	26	50	20120618	21	944	18.36	0.0635731846957646	-0.0078906469976676
3	A	26	50	20120618	21	946	18.4	0.0632264195302708	-0.00635254832723061
3	A	26	50	20120618	21	948	18.44	0.0630906550282829	-0.00530320186394971
3	A	26	50	20120618	21	950	18.48	0.0629454860061053	-0.00516934655027111
3	A	26	50	20120618	21	952	18.52	0.0625668303247799	-0.00438764000366941
3	A	26	50	20120618	21	954	18.56	0.0620022055600025	-0.00380250914223751
3	A	26	50	20120618	21	956	18.6	0.0619023620824989	-0.00334048557141021
3	A	26	50	20120618	21	958	18.64	0.0617337171151859	-0.00274319247334201
3	A	26	50	20120618	21	960	18.68	0.0617143423893814	-0.00199252791443431
3	A	26	50	20120618	21	962	18.72	0.0613459397563832	-0.00080699268509697
3	A	26	50	20120618	21	964	18.76	0.0602817440506975	0.00027997185894299
3	A	26	50	20120618	21	966	18.8	0.0602577731308153	0.000356975787414211
3	A	26	50	20120618	21	968	18.84	0.0605142407603516	0.00049535658449241
3	A	26	50	20120618	21	970	18.88	0.0602449744980758	0.000174612948546201
3	A	26	50	20120618	21	972	18.92	0.0605211704068073	0.000696882017130581
3	A	26	50	20120618	21	974	18.96	0.0604171549992947	0.00101274661628661
3	A	26	50	20120618	21	976	19	0.06010086613607	0.0015782199092015
3	A	26	50	20120618	21	978	19.04	0.0600199731203022	0.00173661182818728
3	A	26	50	20120618	21	980	19.08	0.0601657078279048	0.00200877722826598
3	A	26	50	20120618	21	982	19.12	0.0601577882319555	0.00263781942080954
3	A	26	50	20120618	21	984	19.16	0.0603453836610043	0.00322719292292852
3	A	26	50	20120618	21	986	19.2	0.0605458484334707	0.00397891814200794
3	A	26	50	20120618	21	988	19.24	0.0602586216589527	0.00486181166899747
3	A	26	50	20120618	21	990	19.28	0.0602099727124071	0.0052659939051237
3	A	26	50	20120618	21	992	19.32	0.060506109032368	0.00599572810330821
3	A	26	50	20120618	21	994	19.36	0.0607594653920671	0.00616833286859584
3	A	26	50	20120618	21	996	19.4	0.0609324237107454	0.00724949913703008
3	A	26	50	20120618	21	998	19.44	0.0610304994212959	0.00879403247917586
3	A	26	50	20120618	21	1000	19.48	0.0613208374656511	0.00912905967210204
3	A	26	50	20120618	21	1002	19.52	0.0617573344816776	0.0103326261243597
3	A	26	50	20120618	21	1004	19.56	0.0615560211810738	0.0119531027348049
3	A	26	50	20120618	21	1006	19.6	0.0616749565416694	0.0123606790834808
3	A	26	50	20120618	21	1008	19.64	0.062124676454504	0.0139003333888364
3	A	26	50	20120618	21	1010	19.68	0.0623679211872322	0.0145973992537301
3	A	26	50	20120618	21	1012	19.72	0.0627882254579695	0.0154381492165609
3	A	26	50	20120618	21	1014	19.76	0.0633739927155044	0.0162480693237320
3	A	26	50	20120618	21	1016	19.8	0.0637818519068928	0.0170787783702699
3	A	26	50	20120618	21	1018	19.84	0.0644297031398159	0.0172122801305579
3	A	26	50	20120618	21	1020	19.88	0.0651898429295914	0.0182740716731877
3	A	26	50	20120618	21	1022	19.92	0.0659405781991772	0.0188866382777296
3	A	26	50	20120618	21	1024	19.96	0.0657481037333382	0.0187834006876763
3	A	26	50	20120618	21	1026	20	0.0660320778166627	0.0190986288907293
3	A	26	50	20120618	21	1028	20.04	0.0665187794141535	0.0198062306466627
3	A	26	50	20120618	21	1030	20.08	0.0670136127396278	0.0198239083161923
3	A	26	50	20120618	21	1032	20.12	0.0670298761955951	0.0200878005669312
3	A	26	50	20120618	21	1034	20.16	0.067139477746679	0.020147904643332
3	A	26	50	20120618	21	1036	20.2	0.068109062565042	0.021318307787552
3	A	26	50	20120618	21	1038	20.24	0.0683630553208442	0.0219074691576366
3	A	26	50	20120618	21	1040	20.28	0.0691197302873919	0.022178220344153
3	A	26	50	20120618	21	1042	20.32	0.0699459138505303	0.0225362992181458
3	A	26	50	20120618	21	1044	20.36	0.0706387370747369	0.0230752560067662
3	A	26	50	20120618	21	1046	20.4	0.0717547637074836	0.0240236983323717
3	A	26	50	20120618	21	1048	20.44	0.0718382730183417	0.0243095816040055
3	A	26	50	20120618	21	1050	20.48	0.0729233283740725	0.0244657814919696
3	A	26	50	20120618	21	1052	20.52	0.0737920090547602	0.0254720651522761
3	A	26	50	20120618	21	1054	20.56	0.0747994240859166	0.0257819900544702
3	A	26	50	20120618	21	1056	20.6	0.0760610440049097	0.0266339123044438
3	A	26	50	20120618	21	1058	20.64	0.0772725300531166	0.0265776973153394
3	A	26	50	20120618	21	1060	20.68	0.0782017390742738	0.0269671010197388
3	A	26	50	20120618	21	1062	20.72	0.0786783997554717	0.026777667113059
3	A	26	50	20120618	21	1064	20.76	0.0797490301328662	0.0275960017909262
3	A	26	50	20120618	21	1066	20.8	0.0809443941464621	0.0284072654009815
3	A	26	50	20120618	21	1068	20.84	0.0822814623590077	0.0291012907067161
3	A	26	50	20120618	21	1070	20.88	0.0832132876752554	0.0294025181955016
3	A	26	50	20120618	21	1072	20.92	0.0841526083233836	0.029397427026677
3	A	26	50	20120618	21	1074	20.96	0.0852191374814472	0.0295025738050394
3	A	26	50	20120618	21	1076	21	0.086248189980108	0.029820559724539
3	A	26	50	20120618	21	1078	21.04	0.0869627920931751	0.0297813860088613
3	A	26	50	20120618	21	1080	21.08	0.0878280786613131	0.0296068013445863
3	A	26	50	20120618	21	1082	21.12	0.0887437819429497	0.0293808100173191
3	A	26	50	20120618	21	1084	21.16	0.0897381862093323	0.0289126346174955
3	A	26	50	20120618	21	1086	21.2	0.0909301561103785	0.0280860975009666
3	A	26	50	20120618	21	1088	21.24	0.0924752551379492	0.0277183312640714
3	A	26	50	20120618	21	1090	21.28	0.0930272934020216	0.027604840625691
3	A	26	50	20120618	21	1092	21.32	0.0939914334981694	0.0271462818780915
3	A	26	50	20120618	21	1094	21.36	0.0949795445141995	0.0257440891309986
3	A	26	50	20120618	21	1096	21.4	0.0963041676473963	0.0250060817834742
3	A	26	50	20120618	21	1098	21.44	0.0970247094574254	0.0253453516170875
3	A	26	50	20120618	21	1100	21.48	0.0980591359676231	0.0263257551692026
3	A	26	50	20120618	21	1102	21.52	0.0986108206783049	0.0265770609192363
3	A	26	50	20120618	21	1104	21.56	0.0995485149808364	0.027610214637228
3	A	26	50	20120618	21	1106	21.6	0.100160374478597	0.0284603691202486
3	A	26	50	20120618	21	1108	21.64	0.101592831395925	0.0296344492197307
3	A	26	50	20120618	21	1110	21.68	0.102000407744601	0.030183446924644
3	A	26	50	20120618	21	1112	21.72	0.102312029703070	0.0309310709243925
3	A	26	50	20120618	21	1114	21.76	0.102572810683971	0.0313346874750938
3	A	26	50	20120618	21	1116	21.8	0.102562981899713	0.0316945341160396
3	A	26	50	20120618	21	1118	21.84	0.102286008173522	0.0324029844001104
3	A	26	50	20120618	21	1120	21.88	0.102263663599236	0.0323995902875607
3	A	26	50	20120618	21	1122	21.92	0.101904948329141	0.0326675130469523
3	A	26	50	20120618	21	1124	21.96	0.101973466976237	0.0328972520401598
3	A	26	50	20120618	21	1126	22	0.102055774205568	0.0336132683667893
3	A	26	50	20120618	21	1128	22.04	0.102242026131732	0.0332372289805543
3	A	26	50	20120618	21	1130	22.08	0.101926444375289	0.0331067677794254
3	A	26	50	20120618	21	1132	22.12	0.102020418866508	0.0322727353310159
3	A	26	50	20120618	21	1134	22.16	0.101997437896120	0.0321762152553839
3	A	26	50	20120618	21	1136	22.2	0.102031944707042	0.0320738261934681
3	A	26	50	20120618	21	1138	22.24	0.102207872874201	0.0319691743898525
3	A	26	50	20120618	21	1140	22.28	0.102498564471947	0.0317911956130278
3	A	26	50	20120618	21	1142	22.32	0.102324899046487	0.0320299148623564
3	A	26	50	20120618	21	1144	22.36	0.102154415601543	0.0318315714102336
3	A	26	50	20120618	21	1146	22.4	0.102167143523605	0.031430783286657
3	A	26	50	20120618	21	1148	22.44	0.102384508148141	0.0312180855668761
3	A	26	50	20120618	21	1150	22.48	0.102709989399521	0.0313806494158709
3	A	26	50	20120618	21	1152	22.52	0.102687856957270	0.0312121458699142
3	A	26	50	20120618	21	1154	22.56	0.102617004857795	0.0309085142180727
3	A	26	50	20120618	21	1156	22.6	0.102676189695381	0.0310239847554404
3	A	26	50	20120618	21	1158	22.64	0.102597912974703	0.0310355105959738
3	A	26	50	20120618	21	1160	22.68	0.102204054497582	0.0307229693986893
3	A	26	50	20120618	21	1162	22.72	0.102135889403876	0.0303948718522188
3	A	26	50	20120618	21	1164	22.76	0.102057046997774	0.0301398184362448
3	A	26	50	20120618	21	1166	22.8	0.101562355093656	0.0299059075130283
3	A	26	50	20120618	21	1168	22.84	0.10163285363974	0.0300789365423846
3	A	26	50	20120618	21	1170	22.88	0.101431611049814	0.0298027406336531
3	A	26	50	20120618	21	1172	22.92	0.101353122197103	0.0294438132315228
3	A	26	50	20120618	21	1174	22.96	0.101680441926114	0.0287554447800377
3	A	26	50	20120618	21	1176	23	0.101823701759982	0.0278602475950556
3	A	26	50	20120618	21	1178	23.04	0.102367466874715	0.0265044410528085
3	A	26	50	20120618	21	1180	23.08	0.103064744871643	0.0251536549687078
3	A	26	50	20120618	21	1182	23.12	0.103494736505282	0.0241410073473706
3	A	26	50	20120618	21	1184	23.16	0.104044299895621	0.0232435474206886
3	A	26	50	20120618	21	1186	23.2	0.104400964556051	0.0218827911309732
3	A	26	50	20120618	21	1188	23.24	0.105049593606433	0.0209960085166872
3	A	26	50	20120618	21	1190	23.28	0.105629704009719	0.0192568086776807
3	A	26	50	20120618	21	1192	23.32	0.106143204954217	0.018431615064036
3	A	26	50	20120618	21	1194	23.36	0.106486788139195	0.0177100125938352
3	A	26	50	20120618	21	1196	23.4	0.107129336071259	0.0165640046335661
3	A	26	50	20120618	21	1198	23.44	0.107922780590429	0.0149231633478227
3	A	26	50	20120618	21	1200	23.48	0.109285375357775	0.0134205614378013
3	A	26	50	20120618	21	1202	23.52	0.109775895331884	0.0124992720125934
3	A	26	50	20120618	21	1204	23.56	0.111024150932713	0.0111984076672445
3	A	26	50	20120618	21	1206	23.6	0.111349066498668	0.00976291019075766
3	A	26	50	20120618	21	1208	23.64	0.112070103283444	0.0087983458305411
3	A	26	50	20120618	21	1210	23.68	0.113119237614690	0.007491400366874
3	A	26	50	20120618	21	1212	23.72	0.113910419392160	0.00697471744186098
3	A	26	50	20120618	21	1214	23.76	0.115962655403198	0.00496094803971982
3	A	26	50	20120618	21	1216	23.8	0.115728108083878	0.0050628421268888
3	A	26	50	20120618	21	1218	23.84	0.115825405976969	0.00521359729263777
3	A	26	50	20120618	21	1220	23.88	0.116237578519723	0.00526924659631714
3	A	26	50	20120618	21	1222	23.92	0.116246205222453	0.00494058336442165
3	A	26	50	20120618	21	1224	23.96	0.117018931512934	0.00413716863963748
3	A	26	50	20120618	21	1226	24	0.117415830549214	0.00424910364309931
3	A	26	50	20120618	21	1228	24.04	0.118276874476665	0.00299222133954023
3	A	26	50	20120618	21	1230	24.08	0.119006113700103	0.00210430735440428
3	A	26	50	20120618	21	1232	24.12	0.119379890344638	0.00138942239862469
3	A	26	50	20120618	21	1234	24.16	0.120455824022891	0.00039975574767598
3	A	26	50	20120618	21	1236	24.2	0.122017893613211	0.000127731768953521
3	A	26	50	20120618	21	1238	24.24	0.122876391956249	-0.00099366887533021
3	A	26	50	20120618	21	1240	24.28	0.124475513941902	-0.00101763979521243
3	A	26	50	20120618	21	1242	24.32	0.125242371246099	-0.00152003916324549
3	A	26	50	20120618	21	1244	24.36	0.126823815562223	-0.00261598396340651
3	A	26	50	20120618	21	1246	24.4	0.126957529454545	-0.00271618099430061
3	A	26	50	20120618	21	1248	24.44	0.127893738832836	-0.00253318175932961
3	A	26	50	20120618	21	1250	24.48	0.129765662614672	-0.00319609436669191
3	A	26	50	20120618	21	1252	24.52	0.131355380080135	-0.00390631241771571
3	A	26	50	20120618	21	1254	24.56	0.132510085453813	-0.00359575111941861
3	A	26	50	20120618	21	1256	24.6	0.133561694658793	-0.00371864627798881
3	A	26	50	20120618	21	1258	24.64	0.134759392124767	-0.00347808855102911
3	A	26	50	20120618	21	1260	24.68	0.135874287386664	-0.00315529430541751
3	A	26	50	20120618	21	1262	24.72	0.137517462124785	-0.00340759000494481
3	A	26	50	20120618	21	1264	24.76	0.137825194995958	-0.00270854424106381
3	A	26	50	20120618	21	1266	24.8	0.139290815221323	-0.00243072198673561
3	A	26	50	20120618	21	1268	24.84	0.139758849199790	-0.00177219344141661
3	A	26	50	20120618	21	1270	24.88	0.140332524931367	-0.00086250056742012
3	A	26	50	20120618	21	1272	24.92	0.141286199847153	-0.00083725685533175
3	A	26	50	20120618	21	1274	24.96	0.142739516414526	0.0009286009093254
3	A	26	50	20120618	21	1276	25	0.143792964097138	0.00077091609712081
3	A	26	50	20120618	21	1278	25.04	0.143808873999714	0.000750056447075811
3	A	26	50	20120618	21	1280	25.08	0.144655139395439	0.00138008858911301
3	A	26	50	20120618	21	1282	25.12	0.145307940375830	0.00159787747771848
3	A	26	50	20120618	21	1284	25.16	0.145330992056897	0.00186855795355668
3	A	26	50	20120618	21	1286	25.2	0.145884444534531	0.00172678304392878
3	A	26	50	20120618	21	1288	25.24	0.146305668044084	0.00263619307521279
3	A	26	50	20120618	21	1290	25.28	0.146386985323921	0.00244484998022373
3	A	26	50	20120618	21	1292	25.32	0.146682909511847	0.0028488200843156
3	A	26	50	20120618	21	1294	25.36	0.147001178274059	0.00258103874628024
3	A	26	50	20120618	21	1296	25.4	0.146877576008708	0.00216624990843623
3	A	26	50	20120618	21	1298	25.44	0.146780065983582	0.00227606359155449
3	A	26	50	20120618	21	1300	25.48	0.146575570702463	0.00238241245144496
3	A	26	50	20120618	21	1302	25.52	0.146848513920001	0.00194923883729008
3	A	26	50	20120618	21	1304	25.56	0.146819805384685	0.00218230123236915
3	A	26	50	20120618	21	1306	25.6	0.147266767581073	0.00195737056527371
3	A	26	50	20120618	21	1308	25.64	0.147374247811813	0.00130697374793833
3	A	26	50	20120618	21	1310	25.68	0.147161550092032	0.00130075120826389
3	A	26	50	20120618	21	1312	25.72	0.147475293370845	0.00140943352053226
3	A	26	50	20120618	21	1314	25.76	0.147422613915646	0.00196628011071666
3	A	26	50	20120618	21	1316	25.8	0.147773975275218	0.00049472018838935
3	A	26	50	20120618	21	1318	25.84	0.148007249802331	0.00035322812147392
3	A	26	50	20120618	21	1320	25.88	0.147982854618381	-0.000450398735344599
3	A	26	50	20120618	21	1322	25.92	0.149194411377266	-0.00233455546449431
3	A	26	50	20120618	21	1324	25.96	0.149240373318043	-0.00265911747705891
3	A	26	50	20120618	21	1326	26	0.150278901047571	-0.00400919645437841
3	A	26	50	20120618	21	1328	26.04	0.150525893446240	-0.00509439323146541
3	A	26	50	20120618	21	1330	26.08	0.151184634123593	-0.00588946409623151
3	A	26	50	20120618	21	1332	26.12	0.151422575555462	-0.00690451588062481
3	A	26	50	20120618	21	1334	26.16	0.152272800749161	-0.00847825273283361
3	A	26	50	20120618	21	1336	26.2	0.153254901357551	-0.00996254057722231
3	A	26	50	20120618	21	1338	26.24	0.153864993088359	-0.0111880980503748
3	A	26	50	20120618	21	1340	26.28	0.154628668412040	-0.0125513999245025
3	A	26	50	20120618	21	1342	26.32	0.154522602394862	-0.0127338334740486
3	A	26	50	20120618	21	1344	26.36	0.154789323072726	-0.0137441476430079
3	A	26	50	20120618	21	1346	26.4	0.156860438834821	-0.0163102381519339
3	A	26	50	20120618	21	1348	26.44	0.157825922433854	-0.017381222082719
3	A	26	50	20120618	21	1350	26.48	0.158055166452314	-0.0184643682501406
3	A	26	50	20120618	21	1352	26.52	0.159347757648323	-0.0200341453043747
3	A	26	50	20120618	21	1354	26.56	0.160301715406822	-0.021737494829575
3	A	26	50	20120618	21	1356	26.6	0.161681563579629	-0.0229499001165975
3	A	26	50	20120618	21	1358	26.64	0.162982003660910	-0.0239051306673024
3	A	26	50	20120618	21	1360	26.68	0.164050724849995	-0.0246268038481814
3	A	26	50	20120618	21	1362	26.72	0.165519032081129	-0.0254735642186522
3	A	26	50	20120618	21	1364	26.76	0.166831492977689	-0.026394146537079
3	A	26	50	20120618	21	1366	26.8	0.168090991576339	-0.027202228166619
3	A	26	50	20120618	21	1368	26.84	0.169026423137170	-0.0284559992003409
3	A	26	50	20120618	21	1370	26.88	0.170339661851190	-0.0290378066599012
3	A	26	50	20120618	21	1372	26.92	0.171648516503166	-0.0297823901004906
3	A	26	50	20120618	21	1374	26.96	0.173010404163732	-0.0309109325232643
3	A	26	50	20120618	21	1376	27	0.173722107138996	-0.0313263577572114
3	A	26	50	20120618	21	1378	27.04	0.175204132241685	-0.0320024225507039
3	A	26	50	20120618	21	1380	27.08	0.176836771088766	-0.0334980241035915
3	A	26	50	20120618	21	1382	27.12	0.177793557274390	-0.0341237428942635
3	A	26	50	20120618	21	1384	27.16	0.178754939654091	-0.0353119651293694
3	A	26	50	20120618	21	1386	27.2	0.179856753440536	-0.0360924695944431
3	A	26	50	20120618	21	1388	27.24	0.179522999039816	-0.0366652260872042
3	A	26	50	20120618	21	1390	27.28	0.179629630742419	-0.0372501448166017
3	A	26	50	20120618	21	1392	27.32	0.179760728339651	-0.0382150627302089
3	A	26	50	20120618	21	1394	27.36	0.179826065006232	-0.0385457058610917
3	A	26	50	20120618	21	1396	27.4	0.180025893382596	-0.0398562575693429
3	A	26	50	20120618	21	1398	27.44	0.180650127249027	-0.0411397977985527
3	A	26	50	20120618	21	1400	27.48	0.180992861905868	-0.0430838464720689
3	A	26	50	20120618	21	1402	27.52	0.181275633907665	-0.0438702199234264
3	A	26	50	20120618	21	1404	27.56	0.181623389022652	-0.0447146468415194
3	A	26	50	20120618	21	1406	27.6	0.181718353463366	-0.0465628118355067
3	A	26	50	20120618	21	1408	27.64	0.182066603553100	-0.0492409787692507
3	A	26	50	20120618	21	1410	27.68	0.181998579880750	-0.0505718951528
3	A	26	50	20120618	21	1412	27.72	0.18211433326083	-0.0518463137045326
3	A	26	50	20120618	21	1414	27.76	0.181851996645010	-0.0534677095537933
3	A	26	50	20120618	21	1416	27.8	0.182096089905876	-0.054725511096168
3	A	26	50	20120618	21	1418	27.84	0.181790761197759	-0.0557492602939698
3	A	26	50	20120618	21	1420	27.88	0.181685260866006	-0.0553145310448963
3	A	26	50	20120618	21	1422	27.92	0.181892725995606	-0.0550957522067972
3	A	26	50	20120618	21	1424	27.96	0.181389478099436	-0.0546896607823618
3	A	26	50	20120618	21	1426	28	0.181247986032520	-0.05415940140715
3	A	26	50	20120618	21	1428	28.04	0.180870320300689	-0.0543857462878078
3	A	26	50	20120618	21	1430	28.08	0.180768426213520	-0.053927611804277
3	A	26	50	20120618	21	1432	28.12	0.180802367339017	-0.0539657955704611
3	A	26	50	20120618	21	1434	28.16	0.180363183317222	-0.0544771044839371
3	A	26	50	20120618	21	1436	28.2	0.179832782520654	-0.054719005713781
3	A	26	50	20120618	21	1438	28.24	0.179311574112241	-0.0546038180191257
3	A	26	50	20120618	21	1440	28.28	0.178983971540517	-0.0545382692205098
3	A	26	50	20120618	21	1442	28.32	0.178300269993788	-0.0546053736540443
3	A	26	50	20120618	21	1444	28.36	0.178358677013914	-0.0552611444829167
3	A	26	50	20120618	21	1446	28.4	0.177511068115306	-0.0550650637724937
3	A	26	50	20120618	21	1448	28.44	0.177433781344122	-0.0555411587682666
3	A	26	50	20120618	21	1450	28.48	0.176808840370909	-0.0562933789620929
3	A	26	50	20120618	21	1452	28.52	0.176237144538320	-0.0579469481698976
3	A	26	50	20120618	21	1454	28.56	0.176328573445128	-0.0575755049777403
3	A	26	50	20120618	21	1456	28.6	0.175779434318858	-0.0588939762819407
3	A	26	50	20120618	21	1458	28.64	0.175191475030301	-0.0605100688303426
3	A	26	50	20120618	21	1460	28.68	0.174464215705851	-0.0604552680548007
3	A	26	50	20120618	21	1462	28.72	0.17419063609221	-0.0602239734266745
3	A	26	50	20120618	21	1464	28.76	0.173131390133993	-0.0615533341753052
3	A	26	50	20120618	21	1466	28.8	0.172446910769804	-0.06275400148976
3	A	26	50	20120618	21	1468	28.84	0.171720358552135	-0.0635371222499241
3	A	26	50	20120618	21	1470	28.88	0.171087568693651	-0.0655614982537831
3	A	26	50	20120618	21	1472	28.92	0.170328136010657	-0.0664807370693256
3	A	26	50	20120618	21	1474	28.96	0.169225968670821	-0.0680708080881798
3	A	26	50	20120618	21	1476	29	0.168718548844642	-0.0689685508575742
3	A	26	50	20120618	21	1478	29.04	0.168236867705297	-0.0692677984473724
3	A	26	50	20120618	21	1480	29.08	0.167713537976541	-0.0703737841638263
3	A	26	50	20120618	21	1482	29.12	0.167087324211122	-0.0704625967755433
3	A	26	50	20120618	21	1484	29.16	0.165892596593630	-0.0728721338431145
3	A	26	50	20120618	21	1486	29.2	0.165474696485948	-0.0735757050903952
3	A	26	50	20120618	21	1488	29.24	0.165069877853719	-0.0742067978926041
3	A	26	50	20120618	21	1490	29.28	0.164556730462612	-0.0747694427583943
3	A	26	50	20120618	21	1492	29.32	0.164059987948828	-0.0760680443620434
3	A	26	50	20120618	21	1494	29.36	0.163713364204691	-0.0774272450168402
3	A	26	50	20120618	21	1496	29.4	0.163379185539902	-0.0782479131470853
3	A	26	50	20120618	21	1498	29.44	0.163149163703982	-0.0798949769725031
3	A	26	50	20120618	21	1500	29.48	0.162350769437344	-0.080663672754331
3	A	26	50	20120618	21	1502	29.52	0.161900625260441	-0.0819524455737216
3	A	26	50	20120618	21	1504	29.56	0.160696917386827	-0.082737546232873
3	A	26	50	20120618	21	1506	29.6	0.159883886009819	-0.0840398955024624
3	A	26	50	20120618	21	1508	29.64	0.159167586840477	-0.084822662709236
3	A	26	50	20120618	21	1510	29.68	0.158485158085954	-0.0861556297024507
3	A	26	50	20120618	21	1512	29.72	0.157165767542938	-0.0870634840988161
3	A	26	50	20120618	21	1514	29.76	0.155996990744314	-0.0884231797283597
3	A	26	50	20120618	21	1516	29.8	0.154650164458188	-0.0880913345159488
3	A	26	50	20120618	21	1518	29.84	0.153536754120532	-0.089496072847454
3	A	26	50	20120618	21	1520	29.88	0.152850860542781	-0.0906019878532298
3	A	26	50	20120618	21	1522	29.92	0.152665245012720	-0.09160926146303
3	A	26	50	20120618	21	1524	29.96	0.151403554383049	-0.0936742253961293
3	A	26	50	20120618	21	1526	30	0.151524681774666	-0.0944412241216823
3	A	26	50	20120618	21	1528	30.04	0.150723600502260	-0.0959875959414593
3	A	26	50	20120618	21	1530	30.08	0.150466355055264	-0.0967256739996613
3	A	26	50	20120618	21	1532	30.12	0.150182098129227	-0.0981116032907873
3	A	26	50	20120618	21	1534	30.16	0.149583107974884	-0.0993639601109463
3	A	26	50	20120618	21	1536	30.2	0.149457950074614	-0.100367344633450
3	A	26	50	20120618	21	1538	30.24	0.149527387960526	-0.101521201478990
3	A	26	50	20120618	21	1540	30.28	0.150256910026676	-0.102746122556040
3	A	26	50	20120618	21	1542	30.32	0.151123681519055	-0.103228510802165
3	A	26	50	20120618	21	1544	30.36	0.151169077774407	-0.102992195715893
3	A	26	50	20120618	21	1546	30.4	0.152544329753137	-0.103967366677827
3	A	26	50	20120618	21	1548	30.44	0.153260558211801	-0.104369781147000
3	A	26	50	20120618	21	1550	30.48	0.154134825036060	-0.104990338058170
3	A	26	50	20120618	21	1552	30.52	0.155461710910956	-0.105777701459021
3	A	26	50	20120618	21	1554	30.56	0.156317875801617	-0.106757185772320
3	A	26	50	20120618	21	1556	30.6	0.157169656630234	-0.107271535244956
3	A	26	50	20120618	21	1558	30.64	0.158064500261826	-0.107575944714256
3	A	26	50	20120618	21	1560	30.68	0.159009265632169	-0.108120346225092
3	A	26	50	20120618	21	1562	30.72	0.159125584697674	-0.108609310564282
3	A	26	50	20120618	21	1564	30.76	0.159359283488857	-0.108951196692986
3	A	26	50	20120618	21	1566	30.8	0.159663268694089	-0.108613270362257
3	A	26	50	20120618	21	1568	30.84	0.159923271857531	-0.109326246129727
3	A	26	50	20120618	21	1570	30.88	0.159650752904062	-0.108560732328415
3	A	26	50	20120618	21	1572	30.92	0.159809286244404	-0.108837776765284
3	A	26	50	20120618	21	1574	30.96	0.159494270173385	-0.108960459791820
3	A	26	50	20120618	21	1576	31	0.160050621788823	-0.109699527799516
3	A	26	50	20120618	21	1578	31.04	0.160090856164672	-0.109754045732345
3	A	26	50	20120618	21	1580	31.08	0.159974395677811	-0.110532358166397
3	A	26	50	20120618	21	1582	31.12	0.160103371954699	-0.110696124096920
3	A	26	50	20120618	21	1584	31.16	0.160148768210051	-0.110355157207032
3	A	26	50	20120618	21	1586	31.2	0.160302139670891	-0.110152288271510
3	A	26	50	20120618	21	1588	31.24	0.159678047225815	-0.109827443416232
3	A	26	50	20120618	21	1590	31.28	0.159930201503987	-0.110323408112557
3	A	26	50	20120618	21	1592	31.32	0.159426458633069	-0.110001250263048
3	A	26	50	20120618	21	1594	31.36	0.158728614950716	-0.110004715086276
3	A	26	50	20120618	21	1596	31.4	0.158422437714462	-0.109767834314578
3	A	26	50	20120618	21	1598	31.44	0.158424983298875	-0.110482295006289
3	A	26	50	20120618	21	1600	31.48	0.158443863049932	-0.110191886251256
3	A	26	50	20120618	21	1602	31.52	0.158356111098387	-0.110200442243308
3	A	26	50	20120618	21	1604	31.56	0.157710593317842	-0.110032787225489
3	A	26	50	20120618	21	1606	31.6	0.15709541041821	-0.109810755696196
3	A	26	50	20120618	21	1608	31.64	0.157136281190162	-0.110322842427132
3	A	26	50	20120618	21	1610	31.68	0.156828053344243	-0.109635463925140
3	A	26	50	20120618	21	1612	31.72	0.156207072169005	-0.109501255058071
3	A	26	50	20120618	21	1614	31.76	0.155543523165540	-0.110601796052310
3	A	26	50	20120618	21	1616	31.8	0.154319592037984	-0.111749359647497
3	A	26	50	20120618	21	1618	31.84	0.154188353019396	-0.111603412807861
3	A	26	50	20120618	21	1620	31.88	0.153115389189623	-0.111935328730950
3	A	26	50	20120618	21	1622	31.92	0.152523823656482	-0.112309105375485
3	A	26	50	20120618	21	1624	31.96	0.150830939311644	-0.113454689071685
3	A	26	50	20120618	21	1626	32	0.150032403623650	-0.113239233635458
3	A	26	50	20120618	21	1628	32.04	0.149311296128196	-0.113428596831459
3	A	26	50	20120618	21	1630	32.08	0.147721812007970	-0.114042273593648
3	A	26	50	20120618	21	1632	32.12	0.146612439250034	-0.114016032860998
3	A	26	50	20120618	21	1634	32.16	0.145449778925068	-0.114603108266078
3	A	26	50	20120618	21	1636	32.2	0.144400269827228	-0.114403866788343
3	A	26	50	20120618	21	1638	32.24	0.143047298783173	-0.114952150315407
3	A	26	50	20120618	21	1640	32.28	0.141182071302556	-0.115499330755893
3	A	26	50	20120618	21	1642	32.32	0.139851494330261	-0.115644796762919
3	A	26	50	20120618	21	1644	32.36	0.139003645015348	-0.115211368590322
3	A	26	50	20120618	21	1646	32.4	0.137440429912043	-0.114678719194190
3	A	26	50	20120618	21	1648	32.44	0.135976529582501	-0.115398743189923
3	A	26	50	20120618	21	1650	32.48	0.134974278340036	-0.115252653019742
3	A	26	50	20120618	21	1652	32.52	0.132882186255277	-0.115305449147559
3	A	26	50	20120618	21	1654	32.56	0.131174898145305	-0.115782371458266
3	A	26	50	20120618	21	1656	32.6	0.129375926570085	-0.115560431852855
3	A	26	50	20120618	21	1658	32.64	0.127870269958769	-0.115535909389684
3	A	26	50	20120618	21	1660	32.68	0.126860295201064	-0.115281577222626
3	A	26	50	20120618	21	1662	32.72	0.125826703076868	-0.115354918337971
3	A	26	50	20120618	21	1664	32.76	0.124718822314241	-0.114467343764090
3	A	26	50	20120618	21	1666	32.8	0.123753692268599	-0.114391612627825
3	A	26	50	20120618	21	1668	32.84	0.122711105746147	-0.113855936814669
3	A	26	50	20120618	21	1670	32.88	0.122058403760705	-0.113583743130319
3	A	26	50	20120618	21	1672	32.92	0.120363581943286	-0.112803691213586
3	A	26	50	20120618	21	1674	32.96	0.119047988563685	-0.112146456673676
3	A	26	50	20120618	21	1676	33	0.117817679332962	-0.111423736974761
3	A	26	50	20120618	21	1678	33.04	0.116354463270653	-0.111756996400734
3	A	26	50	20120618	21	1680	33.08	0.115125865238341	-0.110417382603776
3	A	26	50	20120618	21	1682	33.12	0.113820899673662	-0.109428493770287
3	A	26	50	20120618	21	1684	33.16	0.112004837327540	-0.109857212611720
3	A	26	50	20120618	21	1686	33.2	0.110873042213573	-0.109775612489171
3	A	26	50	20120618	21	1688	33.24	0.109756025631333	-0.108221179652089
3	A	26	50	20120618	21	1690	33.28	0.108817836354055	-0.107810209190863
3	A	26	50	20120618	21	1692	33.32	0.106517123020108	-0.106646099296996
3	A	26	50	20120618	21	1694	33.36	0.106651190465821	-0.106207975935373
3	A	26	50	20120618	21	1696	33.4	0.105340355914857	-0.105554467848200
3	A	26	50	20120618	21	1698	33.44	0.104553699620787	-0.105014591820764
3	A	26	50	20120618	21	1700	33.48	0.103486604777299	-0.104132900375303
3	A	26	50	20120618	21	1702	33.52	0.102360678649615	-0.103049824918559
3	A	26	50	20120618	21	1704	33.56	0.101267562276579	-0.102245066690891
3	A	26	50	20120618	21	1706	33.6	0.100496745174408	-0.101354182857274
3	A	26	50	20120618	21	1708	33.64	0.0988880772472082	-0.100810417742542
3	A	26	50	20120618	21	1710	33.68	0.0976631561701587	-0.0999621017371523
3	A	26	50	20120618	21	1712	33.72	0.0965313610561915	-0.0988127703750113
3	A	26	50	20120618	21	1714	33.76	0.0958121627490467	-0.0977981428546873
3	A	26	50	20120618	21	1716	33.8	0.0949204303872923	-0.0970451448434013
3	A	26	50	20120618	21	1718	33.84	0.0940410723942087	-0.0964183653925583
3	A	26	50	20120618	21	1720	33.88	0.09280936309206	-0.0950549928077523
3	A	26	50	20120618	21	1722	33.92	0.0920816087928627	-0.0944152025921343
3	A	26	50	20120618	21	1724	33.96	0.090906609454565	-0.0930531027995353
3	A	26	50	20120618	21	1726	34	0.0893939666282507	-0.0918249997419703
3	A	26	50	20120618	21	1728	34.04	0.0884502619180792	-0.0912639812217766
3	A	26	50	20120618	21	1730	34.08	0.0874596760283149	-0.0898900020352531
3	A	26	50	20120618	21	1732	34.12	0.0865106680172844	-0.0889637628625768
3	A	26	50	20120618	21	1734	34.16	0.085672463638866	-0.087276181818597
3	A	26	50	20120618	21	1736	34.2	0.0852883632353254	-0.0865939651961082
3	A	26	50	20120618	21	1738	34.24	0.0843416179659947	-0.0849555280734209
3	A	26	50	20120618	21	1740	34.28	0.0837557799977817	-0.0837891554378536
3	A	26	50	20120618	21	1742	34.32	0.083353153396574	-0.0825880638593302
3	A	26	50	20120618	21	1744	34.36	0.0824674314424598	-0.0811431618626536
3	A	26	50	20120618	21	1746	34.4	0.081752405065324	-0.0802502274193712
3	A	26	50	20120618	21	1748	34.44	0.081285785300419	-0.079916402307973
3	A	26	50	20120618	21	1750	34.48	0.0803711426789541	-0.0792824810786393
3	A	26	50	20120618	21	1752	34.52	0.0789251093114276	-0.0779934254165362
3	A	26	50	20120618	21	1754	34.56	0.0783175631650322	-0.0781710506399703
3	A	26	50	20120618	21	1756	34.6	0.0770903086356048	-0.0779529789086524
3	A	26	50	20120618	21	1758	34.64	0.075967705909793	-0.077327613671371
3	A	26	50	20120618	21	1760	34.68	0.0744287587112186	-0.0764030008442914
3	A	26	50	20120618	21	1762	34.72	0.0739693514354817	-0.0757211377751933
3	A	26	50	20120618	21	1764	34.76	0.0730614263284382	-0.0753661701710376
3	A	26	50	20120618	21	1766	34.8	0.0719963113839369	-0.074490984107963
3	A	26	50	20120618	21	1768	34.84	0.0699446410583241	-0.0732390515518722
3	A	26	50	20120618	21	1770	34.88	0.0683532265365857	-0.0730116460110426
3	A	26	50	20120618	21	1772	34.92	0.0667901669967728	-0.0734122220025848
3	A	26	50	20120618	21	1774	34.96	0.0665867323758255	-0.0738593256203291
3	A	26	50	20120618	21	1776	35	0.0643035552900522	-0.074636365262175
3	A	26	50	20120618	21	1778	35.04	0.0636776243673459	-0.0751692409324772
3	A	26	50	20120618	21	1780	35.08	0.0618989679699493	-0.0759309363571713
3	A	26	50	20120618	21	1782	35.12	0.0608227514489833	-0.0765871314501124
3	A	26	50	20120618	21	1784	35.16	0.0599978406780511	-0.0773095117377726
3	A	26	50	20120618	21	1786	35.2	0.0583107546088181	-0.078440811876993
3	A	26	50	20120618	21	1788	35.24	0.0571774038599323	-0.0795496967312497
3	A	26	50	20120618	21	1790	35.28	0.0555729078627419	-0.080633196452062
3	A	26	50	20120618	21	1792	35.32	0.0551124399268332	-0.0812534705205187
3	A	26	50	20120618	21	1794	35.36	0.0535315612961345	-0.0824761288558684
3	A	26	50	20120618	21	1796	35.4	0.0528592441685823	-0.0833946605646297
3	A	26	50	20120618	21	1798	35.44	0.0519929676509506	-0.0838631188071658
3	A	26	50	20120618	21	1800	35.48	0.0514079075001969	-0.0841493556321901
3	A	26	50	20120618	21	1802	35.52	0.0508922852353557	-0.0852110057534636
3	A	26	50	20120618	21	1804	35.56	0.0500939616793961	-0.0862720901893121
3	A	26	50	20120618	21	1806	35.6	0.0493419536176042	-0.0879512566625958
3	A	26	50	20120618	21	1808	35.64	0.0490077749528154	-0.0887244072171452
3	A	26	50	20120618	21	1810	35.68	0.048381773319431	-0.0890832639085973
3	A	26	50	20120618	21	1812	35.72	0.0480281492181596	-0.0903458030664059
3	A	26	50	20120618	21	1814	35.76	0.0475700147346288	-0.0911587637327361
3	A	26	50	20120618	21	1816	35.8	0.0472395130251022	-0.0917322273322784
3	A	26	50	20120618	21	1818	35.84	0.0465109101977676	-0.0920512739119493
3	A	26	50	20120618	21	1820	35.88	0.0457135058806235	-0.0928895490010463
3	A	26	50	20120618	21	1822	35.92	0.0454853932330128	-0.0933330463742063
3	A	26	50	20120618	21	1824	35.96	0.0446490273322253	-0.0938266069074753
3	A	26	50	20120618	21	1826	36	0.0441749829461178	-0.0944644172241053
3	A	26	50	20120618	21	1828	36.04	0.0437396173009413	-0.0945292589159403
3	A	26	50	20120618	21	1830	36.08	0.0441535576106479	-0.0949628567941633
3	A	26	50	20120618	21	1832	36.12	0.0441765385810365	-0.0942206068059523
3	A	26	50	20120618	21	1834	36.16	0.0442697352547968	-0.0934788517924873
3	A	26	50	20120618	21	1836	36.2	0.0439672349738052	-0.0928161513171593
3	A	26	50	20120618	21	1838	36.24	0.044329415067129	-0.0923460667290263
3	A	26	50	20120618	21	1840	36.28	0.0440740080977644	-0.0921592491174373
3	A	26	50	20120618	21	1842	36.32	0.0437314148622795	-0.091279113306894
3	A	26	50	20120618	21	1844	36.36	0.0437551736501274	-0.0904567481203741
3	A	26	50	20120618	21	1846	36.4	0.0434717652522278	-0.089481082183693
3	A	26	50	20120618	21	1848	36.44	0.0430315205702611	-0.0891913098247626
3	A	26	50	20120618	21	1850	36.48	0.0427002410432752	-0.0881079515253067
3	A	26	50	20120618	21	1852	36.52	0.0425921951271099	-0.0872155827674493
3	A	26	50	20120618	21	1854	36.56	0.04189385647001	-0.085081958765897
3	A	26	50	20120618	21	1856	36.6	0.0404488837626553	-0.0839154447089736
3	A	26	50	20120618	21	1858	36.64	0.039998173900327	-0.08265948164423
3	A	26	50	20120618	21	1860	36.68	0.0397555655637019	-0.0813075641892795
3	A	26	50	20120618	21	1862	36.72	0.0386975923976906	-0.0806509448322696
3	A	26	50	20120618	21	1864	36.76	0.037865327716234	-0.0792070327850867
3	A	26	50	20120618	21	1866	36.8	0.0372125267358426	-0.0785417867253464
3	A	26	50	20120618	21	1868	36.84	0.0359497754459997	-0.0778964810768356
3	A	26	50	20120618	21	1870	36.88	0.0355264306161033	-0.0767412807284111
3	A	26	50	20120618	21	1872	36.92	0.0352523560277154	-0.0761628673814005
3	A	26	50	20120618	21	1874	36.96	0.0334974584181666	-0.0750380019138889
3	A	26	50	20120618	21	1876	37	0.0320474652526655	-0.0740183539354179
3	A	26	50	20120618	21	1878	37.04	0.0307093363799481	-0.0729121560869297
3	A	26	50	20120618	21	1880	37.08	0.0293357107468151	-0.072290184962198
3	A	26	50	20120618	21	1882	37.12	0.0282602013326303	-0.0712491823589352
3	A	26	50	20120618	21	1884	37.16	0.0266757871680256	-0.0710497075359624
3	A	26	50	20120618	21	1886	37.2	0.0258723724432415	-0.070344439232407
3	A	26	50	20120618	21	1888	37.24	0.0250993633100483	-0.070623322146907
3	A	26	50	20120618	21	1890	37.28	0.0243579618499742	-0.069946974510702
3	A	26	50	20120618	21	1892	37.32	0.0234573906534551	-0.0694518583425152
3	A	26	50	20120618	21	1894	37.36	0.0221068874120669	-0.068923720287647
3	A	26	50	20120618	21	1896	37.4	0.0214282770341621	-0.0674518775226072
3	A	26	50	20120618	21	1898	37.44	0.0199558685836974	-0.0661558215033704
3	A	26	50	20120618	21	1900	37.48	0.0191150479101885	-0.0659011923514651
3	A	26	50	20120618	21	1902	37.52	0.0187922536645768	-0.0653562251552046
3	A	26	50	20120618	21	1904	37.56	0.0188349629141605	-0.0642906152359565
3	A	26	50	20120618	21	1906	37.6	0.0178766210936184	-0.0632518046637153
3	A	26	50	20120618	21	1908	37.64	0.0174713074866422	-0.0627179390439195
3	A	26	50	20120618	21	1910	37.68	0.0174875002319314	-0.0620523394307886
3	A	26	50	20120618	21	1912	37.72	0.0166015661457828	-0.0614966242114541
3	A	26	50	20120618	21	1914	37.76	0.0160633871746217	-0.0603554245772971
3	A	26	50	20120618	21	1916	37.8	0.0155546238455580	-0.0594133462127223
3	A	26	50	20120618	21	1918	37.84	0.0144781951925577	-0.058111633339236
3	A	26	50	20120618	21	1920	37.88	0.0135293993135616	-0.0569854950795183
3	A	26	50	20120618	21	1922	37.92	0.0131184995630141	-0.0566487001196391
3	A	26	50	20120618	21	1924	37.96	0.0130414956345429	-0.0559607559322227
3	A	26	50	20120618	21	1926	38	0.0128373539068143	-0.0547344206416109
3	A	26	50	20120618	21	1928	38.04	0.0133254697178674	-0.0545901001475707
3	A	26	50	20120618	21	1930	38.08	0.0136964886459560	-0.0548318599560584
3	A	26	50	20120618	21	1932	38.12	0.0141678460262949	-0.0532825889984787
3	A	26	50	20120618	21	1934	38.16	0.0143543100844938	-0.053304862862086
3	A	26	50	20120618	21	1936	38.2	0.0147967467974822	-0.0538479915807154
3	A	26	50	20120618	21	1938	38.24	0.0150140407113409	-0.0535466933812518
3	A	26	50	20120618	21	1940	38.28	0.0152839433697198	-0.0536029083703562
3	A	26	50	20120618	21	1942	38.32	0.0163793224844558	-0.0525068221488389
3	A	26	50	20120618	21	1944	38.36	0.0162963788590227	-0.0522698706664633
3	A	26	50	20120618	21	1946	38.4	0.0173840505098438	-0.0510471416204355
3	A	26	50	20120618	21	1948	38.44	0.0178728027169999	-0.0496622022788035
3	A	26	50	20120618	21	1950	38.48	0.0187575347216206	-0.0482578882113671
3	A	26	50	20120618	21	1952	38.52	0.0203104119237843	-0.046947972899219
3	A	26	50	20120618	21	1954	38.56	0.0204688745534482	-0.0453067073494069
3	A	26	50	20120618	21	1956	38.6	0.0214950279143062	-0.0448284203226123
3	A	26	50	20120618	21	1958	38.64	0.0218031850495473	-0.0447570025377125
3	A	26	50	20120618	21	1960	38.68	0.0225638905247477	-0.0447045352145484
3	A	26	50	20120618	21	1962	38.72	0.0226499454200181	-0.0443405873542717
3	A	26	50	20120618	21	1964	38.76	0.0237833668795821	-0.0435735886287187
3	A	26	50	20120618	21	1966	38.8	0.0243553455548839	-0.0430325812304328
3	A	26	50	20120618	21	1968	38.84	0.0247770640391835	-0.0428088526448654
3	A	26	50	20120618	21	1970	38.88	0.0259633063753021	-0.042133989932901
3	A	26	50	20120618	21	1972	38.92	0.0264369264973408	-0.0416668751932491
3	A	26	50	20120618	21	1974	38.96	0.0269627310998311	-0.0406530254903839
3	A	26	50	20120618	21	1976	39	0.0277389929242177	-0.0398206193875711
3	A	26	50	20120618	21	1978	39.04	0.0284666765127368	-0.0397750110001845
3	A	26	50	20120618	21	1980	39.08	0.0296913854577519	-0.0385918799339032
3	A	26	50	20120618	21	1982	39.12	0.0299180131811222	-0.0385063907240577
3	A	26	50	20120618	21	1984	39.16	0.0302801932744459	-0.0379118553424361
3	A	26	50	20120618	21	1986	39.2	0.0305127606947782	-0.037357554336664
3	A	26	50	20120618	21	1988	39.24	0.0307037502363767	-0.0362169203879319
3	A	26	50	20120618	21	1990	39.28	0.0310372217943843	-0.0366348204956132
3	A	26	50	20120618	21	1992	39.32	0.0316254639256534	-0.0360735898433854
3	A	26	50	20120618	21	1994	39.36	0.032132388777086	-0.0351373097544163
3	A	26	50	20120618	21	1996	39.4	0.0323344798951491	-0.0347030047694115
3	A	26	50	20120618	21	1998	39.44	0.0330903770442375	-0.0345017621794858
3	A	26	50	20120618	21	2000	39.48	0.0333211766976168	-0.0339728463071583
3	A	26	50	20120618	21	2002	39.52	0.0339001557300524	-0.0334058880900029
3	A	26	50	20120618	21	2004	39.56	0.034677053950542	-0.0330391118026015
3	A	26	50	20120618	21	2006	39.6	0.0353280871639805	-0.0324218782933037
3	A	26	50	20120618	21	2008	39.64	0.0355458760525859	-0.0315085791747232
3	A	26	50	20120618	21	2010	39.68	0.0364187286632826	-0.0307615915710777
3	A	26	50	20120618	21	2012	39.72	0.0370894335873737	-0.0298732391797374
3	A	26	50	20120618	21	2014	39.76	0.0374502843199488	-0.0287202874308771
3	A	26	50	20120618	21	2016	39.8	0.0382636338950086	-0.0279753857922362
3	A	26	50	20120618	21	2018	39.84	0.0382496614650124	-0.0266717354461694
3	A	26	50	20120618	21	2020	39.88	0.038845250435738	-0.0252498214909492
3	A	26	50	20120618	21	2022	39.92	0.0395798212443058	-0.0239774252646109
3	A	26	50	20120618	21	2024	39.96	0.039795290822669	-0.0229622179167257
3	A	26	50	20120618	21	2026	40	0.0402308403156086	-0.0219042730349857
3	A	26	50	20120618	21	2028	40.04	0.0403174287936561	-0.0199711459085476
3	A	26	50	20120618	21	2030	40.08	0.0402395242939884	-0.0184186035921554
3	A	26	50	20120618	21	2032	40.12	0.0398377455138114	-0.0167871675337086
3	A	26	50	20120618	21	2034	40.16	0.039610106627744	-0.016167409653202
3	A	26	50	20120618	21	2036	40.2	0.0397284833739825	-0.014509378601608
3	A	26	50	20120618	21	2038	40.24	0.0398233346776108	-0.013326572804446
3	A	26	50	20120618	21	2040	40.28	0.0396328683950304	-0.0120687429778001
3	A	26	50	20120618	21	2042	40.32	0.0389521013414431	-0.011422694867169
3	A	26	50	20120618	21	2044	40.36	0.038419409518904	-0.0100576535103597
3	A	26	50	20120618	21	2046	40.4	0.0381634297930467	-0.00936794862705811
3	A	26	50	20120618	21	2048	40.44	0.0383890180694486	-0.00880379762382401
3	A	26	50	20120618	21	2050	40.48	0.037847289422246	-0.0085368789560617
3	A	26	50	20120618	21	2052	40.52	0.0380883491950203	-0.00803418967424841
3	A	26	50	20120618	21	2054	40.56	0.0376979555411272	-0.00774335665514641
3	A	26	50	20120618	21	2056	40.6	0.0377728947177973	-0.00790218698033651
3	A	26	50	20120618	21	2058	40.64	0.0377667146045298	-0.00755410659622961
3	A	26	50	20120618	21	2060	40.68	0.0376789414397811	-0.00693222739537951
3	A	26	50	20120618	21	2062	40.72	0.0375533451333067	-0.00656482885401061
3	A	26	50	20120618	21	2064	40.76	0.0377324623520491	-0.00633211294125431
3	A	26	50	20120618	21	2066	40.8	0.0378200940954415	-0.00628832181829541
3	A	26	50	20120618	21	2068	40.84	0.0382825207171341	-0.00678869178986641
3	A	26	50	20120618	21	2070	40.88	0.0381989053402588	-0.00706068041324981
3	A	26	50	20120618	21	2072	40.92	0.0383812328237877	-0.00701100616187151
3	A	26	50	20120618	21	2074	40.96	0.0382804135389262	-0.0069368872290675
3	A	26	50	20120618	21	2076	41	0.0390050070708115	-0.00703579025455211
3	A	26	50	20120618	21	2078	41.04	0.0390045898778106	-0.00707057283711861
3	A	26	50	20120618	21	2080	41.08	0.0388628220392505	-0.00736945980245841
3	A	26	50	20120618	21	2082	41.12	0.0394413343812104	-0.00697338101004451
3	A	26	50	20120618	21	2084	41.16	0.0396713420749948	-0.00711375584824571
3	A	26	50	20120618	21	2086	41.2	0.0402065724108783	-0.00727672274810581
3	A	26	50	20120618	21	2088	41.24	0.0410594068285996	-0.00700809995300081
3	A	26	50	20120618	21	2090	41.28	0.0414135400467535	-0.00728300892739051
3	A	26	50	20120618	21	2092	41.32	0.0433453345597517	-0.00713764898638201
3	A	26	50	20120618	21	2094	41.36	0.0446022875739889	-0.00682242078332901
3	A	26	50	20120618	21	2096	41.4	0.0455573059926594	-0.00654325502611661
3	A	26	50	20120618	21	2098	41.44	0.0463726001113675	-0.00627922135402151
3	A	26	50	20120618	21	2100	41.48	0.0474856568956333	-0.00663256261258041
3	A	26	50	20120618	21	2102	41.52	0.0487436705700422	-0.00653660822237341
3	A	26	50	20120618	21	2104	41.56	0.0501184982847032	-0.00666084688382791
3	A	26	50	20120618	21	2106	41.6	0.0516456368000318	-0.00651864771013131
3	A	26	50	20120618	21	2108	41.64	0.05296156251982	-0.00728628283178741
3	A	26	50	20120618	21	2110	41.68	0.0532381826926202	-0.00697105462873441
3	A	26	50	20120618	21	2112	41.72	0.0541346526698085	-0.00747465607829551
3	A	26	50	20120618	21	2114	41.76	0.0546924892094865	-0.00763283586524691
3	A	26	50	20120618	21	2116	41.8	0.0563045512492356	-0.00785557450132071
3	A	26	50	20120618	21	2118	41.84	0.0571544228895438	-0.00749643496715611
3	A	26	50	20120618	21	2120	41.88	0.0584740962752722	-0.00730926380217601
3	A	26	50	20120618	21	2122	41.92	0.0596507926698447	-0.00672526431159401
3	A	26	50	20120618	21	2124	41.96	0.0617692845862796	-0.00714259873385031
3	A	26	50	20120618	21	2126	42	0.0632197020158495	-0.00653590111559231
3	A	26	50	20120618	21	2128	42.04	0.0654238952741642	-0.00670291973730851
3	A	26	50	20120618	21	2130	42.08	0.0661446492162276	-0.00670242476256171
3	A	26	50	20120618	21	2132	42.12	0.0671830355244001	-0.00648498942734681
3	A	26	50	20120618	21	2134	42.16	0.0691130834836488	-0.00695868026006371
3	A	26	50	20120618	21	2136	42.2	0.0702785368804004	-0.00697282239568741
3	A	26	50	20120618	21	2138	42.24	0.0719076401935761	-0.00672342583396291
3	A	26	50	20120618	21	2140	42.28	0.0726730125735324	-0.00739659148965251
3	A	26	50	20120618	21	2142	42.32	0.0748168896234119	-0.00743908860720181
3	A	26	50	20120618	21	2144	42.36	0.0756263147558362	-0.00734935675666921
3	A	26	50	20120618	21	2146	42.4	0.0770273761320792	-0.00783330063771331
3	A	26	50	20120618	21	2148	42.44	0.077852004060299	-0.0079522359983089
3	A	26	50	20120618	21	2150	42.48	0.0793345241377347	-0.00810143552913931
3	A	26	50	20120618	21	2152	42.52	0.080475935903926	-0.00842727033391001
3	A	26	50	20120618	21	2154	42.56	0.0816054682761934	-0.00848878862387331
3	A	26	50	20120618	21	2156	42.6	0.0825403341516001	-0.00791638568450271
3	A	26	50	20120618	21	2158	42.64	0.084132667912154	-0.00807300983653561
3	A	26	50	20120618	21	2160	42.68	0.0861118597926952	-0.00861564358041811
3	A	26	50	20120618	21	2162	42.72	0.0869134360398483	-0.00817172194318921
3	A	26	50	20120618	21	2164	42.76	0.0878317556165753	-0.00868444507022761
3	A	26	50	20120618	21	2166	42.8	0.0888648386238888	-0.00887281831673571
3	A	26	50	20120618	21	2168	42.84	0.089149731946029	-0.00916718686974361
3	A	26	50	20120618	21	2170	42.88	0.0904260596860706	-0.00944437272796881
3	A	26	50	20120618	21	2172	42.92	0.0919193984972585	-0.00925875719790731
3	A	26	50	20120618	21	2174	42.96	0.0933686845559784	-0.00963182673566131
3	A	26	50	20120618	21	2176	43	0.0952930049502995	-0.00930047649799731
3	A	26	50	20120618	21	2178	43.04	0.0966587816981613	-0.0095049010684383
3	A	26	50	20120618	21	2180	43.08	0.0974473471805406	-0.0098970624892844
3	A	26	50	20120618	21	2182	43.12	0.0991038862368263	-0.00979898677873381
3	A	26	50	20120618	21	2184	43.16	0.100052682115822	-0.00996190418111921
3	A	26	50	20120618	21	2186	43.2	0.101749314126601	-0.0108432420731901
3	A	26	50	20120618	21	2188	43.24	0.103887534322231	-0.0113638847961778
3	A	26	50	20120618	21	2190	43.28	0.104929526874988	-0.0110339487720761
3	A	26	50	20120618	21	2192	43.32	0.106412541927170	-0.0116499094891677
3	A	26	50	20120618	21	2194	43.36	0.108589935838478	-0.0119874115558281
3	A	26	50	20120618	21	2196	43.4	0.110238696720171	-0.0116612231976667
3	A	26	50	20120618	21	2198	43.44	0.111387674528921	-0.0111900779493621
3	A	26	50	20120618	21	2200	43.48	0.113063376178977	-0.0105027701580488
3	A	26	50	20120618	21	2202	43.52	0.114900934571246	-0.0105011438124520
3	A	26	50	20120618	21	2204	43.56	0.116201657495239	-0.0101069317819406
3	A	26	50	20120618	21	2206	43.6	0.118310532759449	-0.00984332237391421
3	A	26	50	20120618	21	2208	43.64	0.120031206400789	-0.0101412971715062
3	A	26	50	20120618	21	2210	43.68	0.121066410728446	-0.00999492606780061
3	A	26	50	20120618	21	2212	43.72	0.123237369968045	-0.010985582668243
3	A	26	50	20120618	21	2214	43.76	0.125248452364417	-0.0110593339055207
3	A	26	50	20120618	21	2216	43.8	0.126122507056642	-0.0109587126105579
3	A	26	50	20120618	21	2218	43.84	0.127398551953971	-0.0111622179421834
3	A	26	50	20120618	21	2220	43.88	0.129593906377521	-0.0117621980460201
3	A	26	50	20120618	21	2222	43.92	0.131076355744279	-0.0116740218304062
3	A	26	50	20120618	21	2224	43.96	0.132529035915549	-0.0122015234891713
3	A	26	50	20120618	21	2226	44	0.134699712312435	-0.0129458240870483
3	A	26	50	20120618	21	2228	44.04	0.135562453296161	-0.0132681940685912
3	A	26	50	20120618	21	2230	44.08	0.137221537936859	-0.0136088074050888
3	A	26	50	20120618	21	2232	44.12	0.138623801394630	-0.0141525018091431
3	A	26	50	20120618	21	2234	44.16	0.140034832976488	-0.0140524461996053
3	A	26	50	20120618	21	2236	44.2	0.141425429172369	-0.0146346779232343
3	A	26	50	20120618	21	2238	44.24	0.143027238163791	-0.0158358402124358
3	A	26	50	20120618	21	2240	44.28	0.144051270204305	-0.0164310827008387
3	A	26	50	20120618	21	2242	44.32	0.145494545855385	-0.0174655092110365
3	A	26	50	20120618	21	2244	44.36	0.146449564274056	-0.0189641513230833
3	A	26	50	20120618	21	2246	44.4	0.146617926398656	-0.0195198665424178
3	A	26	50	20120618	21	2248	44.44	0.147545791916929	-0.020154707010567
3	A	26	50	20120618	21	2250	44.48	0.148156378622484	-0.0204902291782401
3	A	26	50	20120618	21	2252	44.52	0.149559419897714	-0.0218717744073223
3	A	26	50	20120618	21	2254	44.56	0.150235343269850	-0.0228122971369785
3	A	26	50	20120618	21	2256	44.6	0.151623959566744	-0.0239268388454848
3	A	26	50	20120618	21	2258	44.64	0.152604504540216	-0.025408439684105
3	A	26	50	20120618	21	2260	44.68	0.152825687541371	-0.0256454618771587
3	A	26	50	20120618	21	2262	44.72	0.154474377712385	-0.0268322698987022
3	A	26	50	20120618	21	2264	44.76	0.155402667494727	-0.0282968294638958
3	A	26	50	20120618	21	2266	44.8	0.156699218488711	-0.0295798040076806
3	A	26	50	20120618	21	2268	44.84	0.157624326290537	-0.0307406612103546
3	A	26	50	20120618	21	2270	44.88	0.158512169564995	-0.0319529250760208
3	A	26	50	20120618	21	2272	44.92	0.159639227063528	-0.0328694061751167
3	A	26	50	20120618	21	2274	44.96	0.160539868970726	-0.0338072418990044
3	A	26	50	20120618	21	2276	45	0.161942203139175	-0.0344668311044952
3	A	26	50	20120618	21	2278	45.04	0.162511777651421	-0.0356537098367169
3	A	26	50	20120618	21	2280	45.08	0.163650855965234	-0.0360151121125813
3	A	26	50	20120618	21	2282	45.12	0.163093726532337	-0.0359909997713428
3	A	26	50	20120618	21	2284	45.16	0.163611682249556	-0.035910036044897
3	A	26	50	20120618	21	2286	45.2	0.163595913768336	-0.035507197311655
3	A	26	50	20120618	21	2288	45.24	0.163578801784231	-0.0352556087189088
3	A	26	50	20120618	21	2290	45.28	0.163988570163929	-0.0364113747527583
3	A	26	50	20120618	21	2292	45.32	0.165818774645674	-0.036498843861591
3	A	26	50	20120618	21	2294	45.36	0.166902769341233	-0.0377058751370765
3	A	26	50	20120618	21	2296	45.4	0.167714032951288	-0.037659701064265
3	A	26	50	20120618	21	2298	45.44	0.168981663277921	-0.0390069516144597
3	A	26	50	20120618	21	2300	45.48	0.169648606393936	-0.0402534394483354
3	A	26	50	20120618	21	2302	45.52	0.169783593078465	-0.0406728244802571
3	A	26	50	20120618	21	2304	45.56	0.170562400487264	-0.0410041747179211
3	A	26	50	20120618	21	2306	45.6	0.170854718430606	-0.0409565157208691
3	A	26	50	20120618	21	2308	45.64	0.171570805467914	-0.0411356258685437
3	A	26	50	20120618	21	2310	45.68	0.173071922453695	-0.0414065184764163
3	A	26	50	20120618	21	2312	45.72	0.172957583287177	-0.0406921284953835
3	A	26	50	20120618	21	2314	45.76	0.173585211266158	-0.0406641270668485
3	A	26	50	20120618	21	2316	45.8	0.176134967608439	-0.040593487099408
3	A	26	50	20120618	21	2318	45.84	0.177947635842010	-0.0412500357457397
3	A	26	50	20120618	21	2320	45.88	0.180045904504503	-0.0416407829530233
3	A	26	50	20120618	21	2322	45.92	0.181683351677697	-0.041782416441295
3	A	26	50	20120618	21	2324	45.96	0.183679372699630	-0.0427109890663492
3	A	26	50	20120618	21	2326	46	0.185122577640032	-0.0425886595932039
3	A	26	50	20120618	21	2328	46.04	0.186375924409685	-0.0423719313647702
3	A	26	50	20120618	21	2330	46.08	0.188166955175753	-0.0423048269312356
3	A	26	50	20120618	21	2332	46.12	0.190024807532642	-0.0429501325797465
3	A	26	50	20120618	21	2334	46.16	0.191474093591362	-0.0421853258852151
3	A	26	50	20120618	21	2336	46.2	0.192477053849797	-0.0422444400121223
3	A	26	50	20120618	21	2338	46.24	0.193356411842881	-0.0416733805756361
3	A	26	50	20120618	21	2340	46.28	0.194861700758671	-0.042002326650244
3	A	26	50	20120618	21	2342	46.32	0.196495258844568	-0.0423967508127899
3	A	26	50	20120618	21	2344	46.36	0.197790112782277	-0.0434890893683669
3	A	26	50	20120618	21	2346	46.4	0.199595922080071	-0.0441044136893554
3	A	26	50	20120618	21	2348	46.44	0.201488988354664	-0.0452915045536114
3	A	26	50	20120618	21	2350	46.48	0.202990883157904	-0.0455064650150921
3	A	26	50	20120618	21	2352	46.52	0.203962589296610	-0.0458047226553966
3	A	26	50	20120618	21	2354	46.56	0.205240472671571	-0.0463554174165847
3	A	26	50	20120618	21	2356	46.6	0.205324052693107	-0.0464740699344678
3	A	26	50	20120618	21	2358	46.64	0.207115507723243	-0.0468534327225744
3	A	26	50	20120618	21	2360	46.68	0.208422170344198	-0.0477331442690485
3	A	26	50	20120618	21	2362	46.72	0.209593987701980	-0.048474757861157
3	A	26	50	20120618	21	2364	46.76	0.210638525839149	-0.0487793794624922
3	A	26	50	20120618	21	2366	46.8	0.212094458701612	-0.0492580907533555
3	A	26	50	20120618	21	2368	46.84	0.213384928577277	-0.0508526165449311
3	A	26	50	20120618	21	2370	46.88	0.214215071938390	-0.0519599457642693
3	A	26	50	20120618	21	2372	46.92	0.213925865264885	-0.052277436709022
3	A	26	50	20120618	21	2374	46.96	0.214849488142471	-0.0534539209715602
3	A	26	50	20120618	21	2376	47	0.215095985566392	-0.0546442645270096
3	A	26	50	20120618	21	2378	47.04	0.215541533549218	-0.0560442652430809
3	A	26	50	20120618	21	2380	47.08	0.216437367130303	-0.0565626452243687
3	A	26	50	20120618	21	2382	47.12	0.217168586252728	-0.0582412460122275
3	A	26	50	20120618	21	2384	47.16	0.218082804610124	-0.0605090081701709
3	A	26	50	20120618	21	2386	47.2	0.218865006131473	-0.0614252771372324
3	A	26	50	20120618	21	2388	47.24	0.21978671982075	-0.0634140149593195
3	A	26	50	20120618	21	2390	47.28	0.219712402898047	-0.0645023230062437
3	A	26	50	20120618	21	2392	47.32	0.220269249488231	-0.0658150667455166
3	A	26	50	20120618	21	2394	47.36	0.220348516158402	-0.0691016283537935
3	A	26	50	20120618	21	2396	47.4	0.220274906342481	-0.0689503782132977
3	A	26	50	20120618	21	2398	47.44	0.220208226173015	-0.0697340646588868
3	A	26	50	20120618	21	2400	47.48	0.220600316883183	-0.0706317367176031
3	A	26	50	20120618	21	2402	47.52	0.220780134137639	-0.0724473747996558
3	A	26	50	20120618	21	2404	47.56	0.221163739566432	-0.0739404307681312
3	A	26	50	20120618	21	2406	47.6	0.221469138985227	-0.0759317141746306
3	A	26	50	20120618	21	2408	47.64	0.221906484529391	-0.0777726666794498
3	A	26	50	20120618	21	2410	47.68	0.221988862469399	-0.080504573728564
3	A	26	50	20120618	21	2412	47.72	0.222748577995106	-0.081407973352208
3	A	26	50	20120618	21	2414	47.76	0.222949537742319	-0.083148728826133
3	A	26	50	20120618	21	2416	47.8	0.223665554068948	-0.085213056363129
3	A	26	50	20120618	21	2418	47.84	0.223372953282893	-0.0862509476965546
3	A	26	50	20120618	21	2420	47.88	0.223263563863844	-0.0875723181385579
3	A	26	50	20120618	21	2422	47.92	0.223296515039847	-0.0879820158075774
3	A	26	50	20120618	21	2424	47.96	0.223737466828595	-0.0890726573068795
3	A	26	50	20120618	21	2426	48	0.223695818239183	-0.0898808096470976
3	A	26	50	20120618	21	2428	48.04	0.223721415504662	-0.0912029579065603
3	A	26	50	20120618	21	2430	48.08	0.223804359130095	-0.0926855486946743
3	A	26	50	20120618	21	2432	48.12	0.223142082918836	-0.0941935246162323
3	A	26	50	20120618	21	2434	48.16	0.223027743752318	-0.0968336492051483
3	A	26	50	20120618	21	2436	48.2	0.222737688550675	-0.0985350895420403
3	A	26	50	20120618	21	2438	48.24	0.222950951955881	-0.0997897798145773
3	A	26	50	20120618	21	2440	48.28	0.222842835329038	-0.101604852211205
3	A	26	50	20120618	21	2442	48.32	0.223497969761807	-0.102331404428874
3	A	26	50	20120618	21	2444	48.36	0.223676797066769	-0.104689676254809
3	A	26	50	20120618	21	2446	48.4	0.224212571874874	-0.106338861400570
3	A	26	50	20120618	21	2448	48.44	0.224196308418907	-0.108838483872065
3	A	26	50	20120618	21	2450	48.48	0.224504960528895	-0.110413564227158
3	A	26	50	20120618	21	2452	48.52	0.224422087614140	-0.112070456836834
3	A	26	50	20120618	21	2454	48.56	0.224146740233546	-0.113834971098607
3	A	26	50	20120618	21	2456	48.6	0.224276989302640	-0.115727047423706
3	A	26	50	20120618	21	2458	48.64	0.223710101796163	-0.116730926920957
3	A	26	50	20120618	21	2460	48.68	0.224108697888718	-0.118781748718432
3	A	26	50	20120618	21	2462	48.72	0.223503838748091	-0.120420397973154
3	A	26	50	20120618	21	2464	48.76	0.223601702326607	-0.121509059573469
3	A	26	50	20120618	21	2466	48.8	0.223080069654126	-0.123297827597836
3	A	26	50	20120618	21	2468	48.84	0.222438440960877	-0.123396398283134
3	A	26	50	20120618	21	2470	48.88	0.22149982741953	-0.124158235129184
3	A	26	50	20120618	21	2472	48.92	0.221323687120337	-0.126058301760910
3	A	26	50	20120618	21	2474	48.96	0.221145779054190	-0.127895082335720
3	A	26	50	20120618	21	2476	49	0.220408690945481	-0.129770612362140
3	A	26	50	20120618	21	2478	49.04	0.219998074037646	-0.130698831433803
3	A	26	50	20120618	21	2480	49.08	0.21954015168615	-0.131361814751844
3	A	26	50	20120618	21	2482	49.12	0.218652874097117	-0.132342430435993
3	A	26	50	20120618	21	2484	49.16	0.21763796373408	-0.134022021173346
3	A	26	50	20120618	21	2486	49.2	0.216730462891105	-0.135039830674186
3	A	26	50	20120618	21	2488	49.24	0.216268085766887	-0.136455387739443
3	A	26	50	20120618	21	2490	49.28	0.215447912611389	-0.137842660533453
3	A	26	50	20120618	21	2492	49.32	0.214862993881991	-0.138106552784192
3	A	26	50	20120618	21	2494	49.36	0.214336765015432	-0.139441711808428
3	A	26	50	20120618	21	2496	49.4	0.213827789554334	-0.140353738134802
3	A	26	50	20120618	21	2498	49.44	0.212508116168606	-0.141527747523607
3	A	26	50	20120618	21	2500	49.48	0.212263952197062	-0.143058845836910
3	A	26	50	20120618	21	2502	49.52	0.210365936175001	-0.144255411932034
3	A	26	50	20120618	21	2504	49.56	0.209481840566484	-0.143848330558105
3	A	26	50	20120618	21	2506	49.6	0.208834979283054	-0.144916627483121
3	A	26	50	20120618	21	2508	49.64	0.20804959578119	-0.145793934866539
3	A	26	50	20120618	21	2510	49.68	0.207858535528914	-0.146979187253164
3	A	26	50	20120618	21	2512	49.72	0.207946923876562	-0.148531286637869
3	A	26	50	20120618	21	2514	49.76	0.208437797404062	-0.149772824724276
3	A	26	50	20120618	21	2516	49.8	0.208808250646725	-0.149918559431879
3	A	26	50	20120618	21	2518	49.84	0.209072496450855	-0.150270910740944
3	A	26	50	20120618	21	2520	49.88	0.209266738683647	-0.150731449387531
3	A	26	50	20120618	21	2522	49.92	0.210055304166026	-0.150333206848366
3	A	26	50	20120618	21	2524	49.96	0.210979351307681	-0.150984593615195
3	A	26	50	20120618	21	2526	50	0.212012080761604	-0.151828525558542
3	A	26	50	20120618	21	2528	50.04	0.21268234727949	-0.152688438115143
3	A	26	50	20120618	21	2530	50.08	0.21392077409606	-0.154083276951711
3	A	26	50	20120618	21	2532	50.12	0.215400112192981	-0.154984060280265
3	A	26	50	20120618	21	2534	50.16	0.216885955672288	-0.156261590101834
3	A	26	50	20120618	21	2536	50.2	0.218360697575131	-0.156861499494993
3	A	26	50	20120618	21	2538	50.24	0.21913872716647	-0.156879672139270
3	A	26	50	20120618	21	2540	50.28	0.220274482078412	-0.157692703516278
3	A	26	50	20120618	21	2542	50.32	0.222479028890117	-0.159667157781385
3	A	26	50	20120618	21	2544	50.36	0.223329112662460	-0.160194518018794
3	A	26	50	20120618	21	2546	50.4	0.224149285817958	-0.159446469754977
3	A	26	50	20120618	21	2548	50.44	0.225088535755408	-0.160471562455663
3	A	26	50	20120618	21	2550	50.48	0.226838200774776	-0.161169901112763
3	A	26	50	20120618	21	2552	50.52	0.228490850743765	-0.162918434761281
3	A	26	50	20120618	21	2554	50.56	0.230393109406513	-0.163311444710264
3	A	26	50	20120618	21	2556	50.6	0.230803160628924	-0.163525061668861
3	A	26	50	20120618	21	2558	50.64	0.232324076604578	-0.164454977796799
3	A	26	50	20120618	21	2560	50.68	0.232938623108107	-0.165124537207905
3	A	26	50	20120618	21	2562	50.72	0.233621546837377	-0.165587126464157
3	A	26	50	20120618	21	2564	50.76	0.233645447046581	-0.166133154320589
3	A	26	50	20120618	21	2566	50.8	0.233864367306036	-0.166854686080112
3	A	26	50	20120618	21	2568	50.84	0.235118562603827	-0.167836362424433
3	A	26	50	20120618	21	2570	50.88	0.235974939626522	-0.169106962599547
3	A	26	50	20120618	21	2572	50.92	0.236064742187733	-0.169759622158583
3	A	26	50	20120618	21	2574	50.96	0.236920907078393	-0.170765976529567
3	A	26	50	20120618	21	2576	51	0.237486663214021	-0.172571856538040
3	A	26	50	20120618	21	2578	51.04	0.237680339761388	-0.173806535688669
3	A	26	50	20120618	21	2580	51.08	0.238022225890091	-0.175676479571517
3	A	26	50	20120618	21	2582	51.12	0.23812751408981	-0.177025002913918
3	A	26	50	20120618	21	2584	51.16	0.237481289202484	-0.178365606660370
3	A	26	50	20120618	21	2586	51.2	0.237878683213511	-0.179205649516419
3	A	26	50	20120618	21	2588	51.24	0.237353373585767	-0.177768030719589
3	A	26	50	20120618	21	2590	51.28	0.237621932741262	-0.179122988733699
3	A	26	50	20120618	21	2592	51.32	0.237143009318364	-0.179285128318625
3	A	26	50	20120618	21	2594	51.36	0.237015305833682	-0.178855631659732
3	A	26	50	20120618	21	2596	51.4	0.236353948861238	-0.178985244332723
3	A	26	50	20120618	21	2598	51.44	0.236518351187864	-0.178351323103390
3	A	26	50	20120618	21	2600	51.48	0.236685652652293	-0.178437165866626
3	A	26	50	20120618	21	2602	51.52	0.236362222010578	-0.179092936695498
3	A	26	50	20120618	21	2604	51.56	0.23623960969472	-0.179078370295806
3	A	26	50	20120618	21	2606	51.6	0.236061913760608	-0.178918069188511
3	A	26	50	20120618	21	2608	51.64	0.23586901503070	-0.178918634873936
3	A	26	50	20120618	21	2610	51.68	0.236264075589349	-0.178336898125053
3	A	26	50	20120618	21	2612	51.72	0.235806153237853	-0.177366464778553
3	A	26	50	20120618	21	2614	51.76	0.236279702649213	-0.177454358151455
3	A	26	50	20120618	21	2616	51.8	0.236855146147743	-0.177344190914946
3	A	26	50	20120618	21	2618	51.84	0.236649378074418	-0.177137008628058
3	A	26	50	20120618	21	2620	51.88	0.236489996205938	-0.176893339631261
3	A	26	50	20120618	21	2622	51.92	0.237635933455529	-0.176437538600108
3	A	26	50	20120618	21	2624	51.96	0.23783399406494	-0.176112198770084
3	A	26	50	20120618	21	2626	52	0.238295805503733	-0.176083136681378
3	A	26	50	20120618	21	2628	52.04	0.239179688980216	-0.175849791443586
3	A	26	50	20120618	21	2630	52.08	0.240411468993043	-0.176504572322965
3	A	26	50	20120618	21	2632	52.12	0.241031248086753	-0.175833881541009
3	A	26	50	20120618	21	2634	52.16	0.242317546032409	-0.175319744200409
3	A	26	50	20120618	21	2636	52.2	0.243035966522095	-0.175336714763157
3	A	26	50	20120618	21	2638	52.24	0.244779055448398	-0.175772928936471
3	A	26	50	20120618	21	2640	52.28	0.246363045348934	-0.175673863276427
3	A	26	50	20120618	21	2642	52.32	0.247530054380604	-0.175962080000438
3	A	26	50	20120618	21	2644	52.36	0.248834737102571	-0.175955645328730
3	A	26	50	20120618	21	2646	52.4	0.250628879138476	-0.176724058267845
3	A	26	50	20120618	21	2648	52.44	0.252302318046832	-0.176722219790214
3	A	26	50	20120618	21	2650	52.48	0.253468337129008	-0.176369373506402
3	A	26	50	20120618	21	2652	52.52	0.254728259991727	-0.176674985057231
3	A	26	50	20120618	21	2654	52.56	0.255723866339637	-0.177051165864822
3	A	26	50	20120618	21	2656	52.6	0.257076420190691	-0.178156515185173
3	A	26	50	20120618	21	2658	52.64	0.258202346318374	-0.178142160917515
3	A	26	50	20120618	21	2660	52.68	0.258836126126352	-0.178788244383485
3	A	26	50	20120618	21	2662	52.72	0.260165062610914	-0.179968122758573
3	A	26	50	20120618	21	2664	52.76	0.260307898180713	-0.180390972613722
3	A	26	50	20120618	21	2666	52.8	0.260745314435555	-0.181118868334276
3	A	26	50	20120618	21	2668	52.84	0.261497322497347	-0.181359638193270
3	A	26	50	20120618	21	2670	52.88	0.261814954863456	-0.181891948178147
3	A	26	50	20120618	21	2672	52.92	0.261904898846023	-0.182871149648734
3	A	26	50	20120618	21	2674	52.96	0.262617026085356	-0.183803752782441
3	A	26	50	20120618	21	2676	53	0.262439542283278	-0.183944467031897
3	A	26	50	20120618	21	2678	53.04	0.263075655543634	-0.184005561057792
3	A	26	50	20120618	21	2680	53.08	0.263347891654391	-0.185267746662210
3	A	26	50	20120618	21	2682	53.12	0.263448795792066	-0.186088909767202
3	A	26	50	20120618	21	2684	53.16	0.263543335968711	-0.186181045780790
3	A	26	50	20120618	21	2686	53.2	0.263521981343919	-0.186746872627096
3	A	26	50	20120618	21	2688	53.24	0.264602652637606	-0.187788935890530
3	A	26	50	20120618	21	2690	53.28	0.264759771764386	-0.188327609836438
3	A	26	50	20120618	21	2692	53.32	0.264795622078192	-0.188143267098583
3	A	26	50	20120618	21	2694	53.36	0.265000188069989	-0.188317710341502
3	A	26	50	20120618	21	2696	53.4	0.265243008538649	-0.188634918443542
3	A	26	50	20120618	21	2698	53.44	0.265216421323676	-0.189263960636085
