# Supplementary material for: How Do Ants Make Sense of Gravity? A Boltzmann Walker Analysis of Lasius niger Trajectories on Various Inclines
Source: PLoS One. 2013 Oct 29;8(10):e76531. doi: 10.1371/journal.pone.0076531 (PMC3812222; doi:10.1371/journal.pone.0076531)
Supplement: Dataset S3 — Trajectories for . (ZIP) [file pone.0076531.s007.zip › Incline3/3-A-26-50-20120618-22.txt]

Pente	Colonie	Temperature	Humidite	Date	Indiv	Frame	Time	X	Y
3	A	26	50	20120618	22	16	0	0	0
3	A	26	50	20120618	22	18	0.04	7.33340442768604e-05	0.0010086807522948
3	A	26	50	20120618	22	20	0.08	0.000236498934035660	0.002965846256602
3	A	26	50	20120618	22	22	0.12	0.00090421986751011	0.004437830442998
3	A	26	50	20120618	22	24	0.16	0.00116089962908083	0.0050407096846377
3	A	26	50	20120618	22	26	0.2	0.00158516369779276	0.0058972988393671
3	A	26	50	20120618	22	28	0.24	0.00273407079586466	0.0065351091559973
3	A	26	50	20120618	22	30	0.28	0.00371553500815158	0.0069073301656139
3	A	26	50	20120618	22	32	0.32	0.00419749899020838	0.007358464292011
3	A	26	50	20120618	22	34	0.36	0.00559865936140068	0.0074929984281995
3	A	26	50	20120618	22	36	0.4	0.00672887055617808	0.0083250085512148
3	A	26	50	20120618	22	38	0.44	0.00771049033195688	0.0089475312192359
3	A	26	50	20120618	22	40	0.48	0.00881162529589178	0.009397647111868
3	A	26	50	20120618	22	42	0.52	0.00936906585577238	0.0099577181089746
3	A	26	50	20120618	22	44	0.56	0.0105625772496016	0.0112461515171102
3	A	26	50	20120618	22	46	0.6	0.0122120310959398	0.0122609346009267
3	A	26	50	20120618	22	48	0.64	0.0128621804259018	0.0125778245049154
3	A	26	50	20120618	22	50	0.68	0.0143671440725723	0.0134931459488901
3	A	26	50	20120618	22	52	0.72	0.0155747268913471	0.0139236466994121
3	A	26	50	20120618	22	54	0.76	0.0168261149752164	0.0146080341397192
3	A	26	50	20120618	22	56	0.8	0.018165778269649	0.0152427543997157
3	A	26	50	20120618	22	58	0.84	0.0192317488133555	0.0155593190345851
3	A	26	50	20120618	22	60	0.88	0.0205495483661138	0.0159026547321902
3	A	26	50	20120618	22	62	0.92	0.0220019527657388	0.0162298966794555
3	A	26	50	20120618	22	64	0.96	0.0231753893980501	0.0160178424268455
3	A	26	50	20120618	22	66	1	0.0239153271470871	0.0160913603188854
3	A	26	50	20120618	22	68	1.04	0.0251134418060618	0.0160466782413823
3	A	26	50	20120618	22	70	1.08	0.0263860148090954	0.0165708635693437
3	A	26	50	20120618	22	72	1.12	0.027206888000307	0.0167941042512321
3	A	26	50	20120618	22	74	1.16	0.0284595290773926	0.0169915977610039
3	A	26	50	20120618	22	76	1.2	0.0290276886689692	0.0164339033497889
3	A	26	50	20120618	22	78	1.24	0.0297520693617133	0.0164034772521012
3	A	26	50	20120618	22	80	1.28	0.0307059988359409	0.0159288247541619
3	A	26	50	20120618	22	82	1.32	0.0307017349820503	0.0161599284634571
3	A	26	50	20120618	22	84	1.36	0.0312535752562239	0.0168210591617309
3	A	26	50	20120618	22	86	1.4	0.0322814539576279	0.0166804580493598
3	A	26	50	20120618	22	88	1.44	0.0325102454277486	0.0168401510448229
3	A	26	50	20120618	22	90	1.48	0.0333624717336381	0.0176757886256258
3	A	26	50	20120618	22	92	1.52	0.0345249411397732	0.0182209820960562
3	A	26	50	20120618	22	94	1.56	0.0352518327686973	0.0187493464250944
3	A	26	50	20120618	22	96	1.6	0.0361592982563331	0.0184958132887
3	A	26	50	20120618	22	98	1.64	0.0372221221748633	0.0189403996063032
3	A	26	50	20120618	22	100	1.68	0.0383661573072128	0.0189814754392223
3	A	26	50	20120618	22	102	1.72	0.0395625678388449	0.0190783632103805
3	A	26	50	20120618	22	104	1.76	0.0400779921137874	0.0191149064888322
3	A	26	50	20120618	22	106	1.8	0.0414239557296403	0.0189844594298389
3	A	26	50	20120618	22	108	1.84	0.0419242549905333	0.0188951306301717
3	A	26	50	20120618	22	110	1.88	0.0424176741024452	0.0195845597418285
3	A	26	50	20120618	22	112	1.92	0.0422850491545659	0.0198184423807738
3	A	26	50	20120618	22	114	1.96	0.0426774651338532	0.0202179859964154
3	A	26	50	20120618	22	116	2	0.0428732630015637	0.0211770349237388
3	A	26	50	20120618	22	118	2.04	0.0427804340233295	0.0216679650197809
3	A	26	50	20120618	22	120	2.08	0.0427012946323791	0.0225496706073781
3	A	26	50	20120618	22	122	2.12	0.0430059374469177	0.023894283649279
3	A	26	50	20120618	22	124	2.16	0.0430072950919376	0.0249856888239048
3	A	26	50	20120618	22	126	2.2	0.0431317458854265	0.0266104787857153
3	A	26	50	20120618	22	128	2.24	0.0432232950003867	0.0272141570580176
3	A	26	50	20120618	22	130	2.28	0.0435135269787247	0.0300511755301552
3	A	26	50	20120618	22	132	2.32	0.0428195660197072	0.0300995479979494
3	A	26	50	20120618	22	134	2.36	0.042576027130558	0.0311992517777592
3	A	26	50	20120618	22	136	2.4	0.0421944829180315	0.032004635794929
3	A	26	50	20120618	22	138	2.44	0.0423930667864599	0.0323352506415406
3	A	26	50	20120618	22	140	2.48	0.0418627154873666	0.033329888253161
3	A	26	50	20120618	22	142	2.52	0.0419967546488083	0.0340575294152732
3	A	26	50	20120618	22	144	2.56	0.0415308561328201	0.0347958054633745
3	A	26	50	20120618	22	146	2.6	0.0414419020997469	0.0356747391923894
3	A	26	50	20120618	22	148	2.64	0.0414193595355626	0.0365524566977406
3	A	26	50	20120618	22	150	2.68	0.0413102176038865	0.0374795797538933
3	A	26	50	20120618	22	152	2.72	0.041028159779939	0.0387186358954987
3	A	26	50	20120618	22	154	2.76	0.0412179118846704	0.0396947614515877
3	A	26	50	20120618	22	156	2.8	0.0415633123340766	0.0406600541317889
3	A	26	50	20120618	22	158	2.84	0.042180970107443	0.0419685552303746
3	A	26	50	20120618	22	160	2.88	0.0429753833629027	0.0419851934529359
3	A	26	50	20120618	22	162	2.92	0.043899140590777	0.0423065098453749
3	A	26	50	20120618	22	164	2.96	0.0447419694475445	0.0424048401143667
3	A	26	50	20120618	22	166	3	0.0455664064569333	0.0429489375692863
3	A	26	50	20120618	22	168	3.04	0.0465693949996395	0.043414892653817
3	A	26	50	20120618	22	170	3.08	0.0476348776396671	0.0436494965416791
3	A	26	50	20120618	22	172	3.12	0.0489122731109484	0.04452000862893
3	A	26	50	20120618	22	174	3.16	0.0499669016618847	0.0448609260213435
3	A	26	50	20120618	22	176	3.2	0.0511083912098219	0.045630463260241
3	A	26	50	20120618	22	178	3.24	0.0521585791301724	0.0462945850201992
3	A	26	50	20120618	22	180	3.28	0.0533314076506518	0.0470876547727746
3	A	26	50	20120618	22	182	3.32	0.0541032005601813	0.0476029376263608
3	A	26	50	20120618	22	184	3.36	0.0542012409153928	0.0478666531004044
3	A	26	50	20120618	22	186	3.4	0.0556771212601532	0.0483443673707062
3	A	26	50	20120618	22	188	3.44	0.0577593032433742	0.0488509033134092
3	A	26	50	20120618	22	190	3.48	0.0590625081121688	0.04922792557807
3	A	26	50	20120618	22	192	3.52	0.0601437281207184	0.0494972795215867
3	A	26	50	20120618	22	194	3.56	0.0606558912191861	0.0493806719565148
3	A	26	50	20120618	22	196	3.6	0.060904594816265	0.0492483581356192
3	A	26	50	20120618	22	198	3.64	0.061908201370298	0.0497132709447544
3	A	26	50	20120618	22	200	3.68	0.0627427570777256	0.0496227329924913
3	A	26	50	20120618	22	202	3.72	0.0636617851754473	0.0497196759179784
3	A	26	50	20120618	22	204	3.76	0.0638910221228402	0.0496923886672924
3	A	26	50	20120618	22	206	3.8	0.0645882930487004	0.0498147959221836
3	A	26	50	20120618	22	208	3.84	0.0643201652283423	0.0500030206762677
3	A	26	50	20120618	22	210	3.88	0.0646947055482012	0.0497741443533332
3	A	26	50	20120618	22	212	3.92	0.0645228078896947	0.0500224095442078
3	A	26	50	20120618	22	214	3.96	0.0648719135786344	0.0496222507456665
3	A	26	50	20120618	22	216	4	0.0647278405719676	0.050178567005765
3	A	26	50	20120618	22	218	4.04	0.0646025624635448	0.0503435845152906
3	A	26	50	20120618	22	220	4.08	0.0638446606667317	0.0505953392781303
3	A	26	50	20120618	22	222	4.12	0.0633148877809853	0.0510092880731183
3	A	26	50	20120618	22	224	4.16	0.0629254678696985	0.0510706104379346
3	A	26	50	20120618	22	226	4.2	0.062987526332674	0.0517599236406479
3	A	26	50	20120618	22	228	4.24	0.0627676557217047	0.0526655464080119
3	A	26	50	20120618	22	230	4.28	0.0623404571598509	0.0536451367873287
3	A	26	50	20120618	22	232	4.32	0.0624660463952574	0.0542293413388772
3	A	26	50	20120618	22	234	4.36	0.0624930013057563	0.0550137207491118
3	A	26	50	20120618	22	236	4.4	0.0625495981325224	0.0549146975154744
3	A	26	50	20120618	22	238	4.44	0.0623605248503009	0.054895881404027
3	A	26	50	20120618	22	240	4.48	0.0621550537618238	0.0553643962151056
3	A	26	50	20120618	22	242	4.52	0.0614919785199017	0.0551276073672897
3	A	26	50	20120618	22	244	4.56	0.0614828285581531	0.0555755877974426
3	A	26	50	20120618	22	246	4.6	0.0608579936509577	0.0559001851653463
3	A	26	50	20120618	22	248	4.64	0.0604538043437636	0.0559420529578603
3	A	26	50	20120618	22	250	4.68	0.0592927774354622	0.0566708962015006
3	A	26	50	20120618	22	252	4.72	0.0585789107134475	0.0572853437100804
3	A	26	50	20120618	22	254	4.76	0.05771142504322	0.0582045895966907
3	A	26	50	20120618	22	256	4.8	0.0566459424031925	0.0591989372945309
3	A	26	50	20120618	22	258	4.84	0.0556551443813939	0.0601655522644129
3	A	26	50	20120618	22	260	4.88	0.0545657049636198	0.0618659319411322
3	A	26	50	20120618	22	262	4.92	0.0534697601634588	0.0627808574053095
3	A	26	50	20120618	22	264	4.96	0.0520746384841777	0.0641300171438134
3	A	26	50	20120618	22	266	5	0.0514492025362182	0.0644822270315224
3	A	26	50	20120618	22	268	5.04	0.0501083866577323	0.0659496150238408
3	A	26	50	20120618	22	270	5.08	0.0493452063087976	0.0670830364834047
3	A	26	50	20120618	22	272	5.12	0.0483374377242506	0.0681186650751305
3	A	26	50	20120618	22	274	5.16	0.0471561451356003	0.0690608141503835
3	A	26	50	20120618	22	276	5.2	0.0459682057432069	0.0695499906216083
3	A	26	50	20120618	22	278	5.24	0.0450293093591474	0.0694132361701268
3	A	26	50	20120618	22	280	5.28	0.0436132573191433	0.0700370457724896
3	A	26	50	20120618	22	282	5.32	0.0429423544051534	0.0698690372012797
3	A	26	50	20120618	22	284	5.36	0.0421239490166081	0.0699449804695791
3	A	26	50	20120618	22	286	5.4	0.0408075283220732	0.0696750778112002
3	A	26	50	20120618	22	288	5.44	0.0398643892973265	0.0691191504598313
3	A	26	50	20120618	22	290	5.48	0.0393665861233712	0.06891097822345
3	A	26	50	20120618	22	292	5.52	0.0383602317523865	0.0682175893138185
3	A	26	50	20120618	22	294	5.56	0.0373205019413298	0.0675363626408234
3	A	26	50	20120618	22	296	5.6	0.0362828934506167	0.0675028457793951
3	A	26	50	20120618	22	298	5.64	0.035144239400872	0.0666464687567001
3	A	26	50	20120618	22	300	5.68	0.0340101108345269	0.0661020672458646
3	A	26	50	20120618	22	302	5.72	0.0326314647432475	0.0653312501436931
3	A	26	50	20120618	22	304	5.76	0.0312477274831435	0.0653499884733946
3	A	26	50	20120618	22	306	5.8	0.0303860471595896	0.0650838334809559
3	A	26	50	20120618	22	308	5.84	0.0291232958697466	0.0646580137773254
3	A	26	50	20120618	22	310	5.88	0.0279066479420371	0.0646916720601099
3	A	26	50	20120618	22	312	5.92	0.0272103598946027	0.0650051324962099
3	A	26	50	20120618	22	314	5.96	0.0264620994987511	0.0645003996757989
3	A	26	50	20120618	22	316	6	0.0252325115169458	0.0645385127313049
3	A	26	50	20120618	22	318	6.04	0.0235827606857594	0.0645532912630317
3	A	26	50	20120618	22	320	6.08	0.0225541324511674	0.0636247893486556
3	A	26	50	20120618	22	322	6.12	0.0215629101653001	0.0628759632673791
3	A	26	50	20120618	22	324	6.16	0.0204955324790990	0.0620704979329295
3	A	26	50	20120618	22	326	6.2	0.0200292662675846	0.0621689271968706
3	A	26	50	20120618	22	328	6.24	0.0193001684655031	0.0615792708520392
3	A	26	50	20120618	22	330	6.28	0.0188145982388623	0.0612079690812381
3	A	26	50	20120618	22	332	6.32	0.0184058905193365	0.0609845233383832
3	A	26	50	20120618	22	334	6.36	0.0177084003903741	0.061267507472214
3	A	26	50	20120618	22	336	6.4	0.0177262901919381	0.0611192271801992
3	A	26	50	20120618	22	338	6.44	0.0166288604675366	0.0611452487097469
3	A	26	50	20120618	22	340	6.48	0.0159617759301652	0.0606844979311257
3	A	26	50	20120618	22	342	6.52	0.0148494262526806	0.0607021048899773
3	A	26	50	20120618	22	344	6.56	0.0134465263988065	0.0603950791255861
3	A	26	50	20120618	22	346	6.6	0.0125366921034538	0.0600727091440431
3	A	26	50	20120618	22	348	6.64	0.0120543038573283	0.0598153222756912
3	A	26	50	20120618	22	350	6.68	0.0114359389771807	0.0600808408720268
3	A	26	50	20120618	22	352	6.72	0.0100753948194997	0.0596966697578081
3	A	26	50	20120618	22	354	6.76	0.00887048486435778	0.0597672390145705
3	A	26	50	20120618	22	356	6.8	0.00747748450542028	0.0602449603559402
3	A	26	50	20120618	22	358	6.84	0.00630460648746618	0.0602123627333275
3	A	26	50	20120618	22	360	6.88	0.00507233149989238	0.0599459956088545
3	A	26	50	20120618	22	362	6.92	0.00344336960807289	0.0594239386723045
3	A	26	50	20120618	22	364	6.96	0.00241375142398716	0.0581636622561957
3	A	26	50	20120618	22	366	7	0.00171237220772822	0.0578032499298249
3	A	26	50	20120618	22	368	7.04	0.00142917594186301	0.0567733489030267
3	A	26	50	20120618	22	370	7.08	0.00138703237770429	0.0564162599785275
3	A	26	50	20120618	22	372	7.12	0.00149804814235058	0.056020845866488
3	A	26	50	20120618	22	374	7.16	0.0015841737482991	0.0554431396262586
3	A	26	50	20120618	22	376	7.2	0.00103849944525744	0.0555238205099919
3	A	26	50	20120618	22	378	7.24	0.00100809385366642	0.0556325735329384
3	A	26	50	20120618	22	380	7.28	0.00071443240743964	0.0554799091788803
3	A	26	50	20120618	22	382	7.32	6.29042192543602e-05	0.0558952637021492
3	A	26	50	20120618	22	384	7.36	-0.000406897526165980	0.056566732301564
3	A	26	50	20120618	22	386	7.4	-0.00072870182228398	0.0568251798300877
3	A	26	50	20120618	22	388	7.44	-0.0016949632387754	0.0573086287363849
3	A	26	50	20120618	22	390	7.48	-0.00259532230326023	0.0577710058606028
3	A	26	50	20120618	22	392	7.52	-0.00315513874192562	0.0583602379413655
3	A	26	50	20120618	22	394	7.56	-0.00435007849145276	0.05844275730273
3	A	26	50	20120618	22	396	7.6	-0.00530785462656994	0.0590619707110151
3	A	26	50	20120618	22	398	7.64	-0.00613389676835206	0.0598584557893436
3	A	26	50	20120618	22	400	7.68	-0.0074155985199308	0.0600421621310959
3	A	26	50	20120618	22	402	7.72	-0.00821066938469695	0.0608420413219741
3	A	26	50	20120618	22	404	7.76	-0.00895885906987045	0.0609409655606621
3	A	26	50	20120618	22	406	7.8	-0.0104130948760587	0.062082094484141
3	A	26	50	20120618	22	408	7.84	-0.0110638452467847	0.0621189347474408
3	A	26	50	20120618	22	410	7.88	-0.0124108129542669	0.0632113440136958
3	A	26	50	20120618	22	412	7.92	-0.0135097983135871	0.0640793882982805
3	A	26	50	20120618	22	414	7.96	-0.0148443916523986	0.0653066428277078
3	A	26	50	20120618	22	416	8	-0.0158727370442781	0.0660585094681435
3	A	26	50	20120618	22	418	8.04	-0.0171358418875117	0.0664952893268824
3	A	26	50	20120618	22	420	8.08	-0.0184792033504099	0.0673968504728953
3	A	26	50	20120618	22	422	8.12	-0.0195612181469815	0.0679796478819492
3	A	26	50	20120618	22	424	8.16	-0.0201356009853394	0.0683451513771445
3	A	26	50	20120618	22	426	8.2	-0.0216756088440855	0.06930787725973
3	A	26	50	20120618	22	428	8.24	-0.021397574457723	0.0695750222016623
3	A	26	50	20120618	22	430	8.28	-0.0216116863910663	0.0697844672302498
3	A	26	50	20120618	22	432	8.32	-0.0217597545510467	0.0696778355276468
3	A	26	50	20120618	22	434	8.36	-0.0218174544643915	0.0706076809449072
3	A	26	50	20120618	22	436	8.4	-0.0213309649989352	0.0712889076179023
3	A	26	50	20120618	22	438	8.44	-0.0214070496885909	0.07205272436294
3	A	26	50	20120618	22	440	8.48	-0.0214134136496216	0.0729514570818281
3	A	26	50	20120618	22	442	8.52	-0.0214039384187537	0.0750132390344118
3	A	26	50	20120618	22	444	8.56	-0.0215964835952708	0.0767342662291418
3	A	26	50	20120618	22	446	8.6	-0.0219597243487663	0.0781308728326633
3	A	26	50	20120618	22	448	8.64	-0.0223195002790340	0.0796083017412745
3	A	26	50	20120618	22	450	8.68	-0.0223446025697661	0.0810907511080321
3	A	26	50	20120618	22	452	8.72	-0.0223435419095943	0.082666538569906
3	A	26	50	20120618	22	454	8.76	-0.0226344456393745	0.083396979874872
3	A	26	50	20120618	22	456	8.8	-0.0222811043808156	0.084673661168304
3	A	26	50	20120618	22	458	8.84	-0.0215380058644666	0.086584051559036
3	A	26	50	20120618	22	460	8.88	-0.0215517237360216	0.087419993195755
3	A	26	50	20120618	22	462	8.92	-0.0204660319841878	0.088440348281007
3	A	26	50	20120618	22	464	8.96	-0.0196295953727223	0.089491462511241
3	A	26	50	20120618	22	466	9	-0.0191071848827816	0.090930283389599
3	A	26	50	20120618	22	468	9.04	-0.0186441713624607	0.092576710818914
3	A	26	50	20120618	22	470	9.08	-0.0181966434806477	0.094296323800081
3	A	26	50	20120618	22	472	9.12	-0.0171798946399796	0.095190036060823
3	A	26	50	20120618	22	474	9.16	-0.0171093960938953	0.096277637000966
3	A	26	50	20120618	22	476	9.2	-0.0158684236929129	0.097939055094042
3	A	26	50	20120618	22	478	9.24	-0.0150742720669623	0.099152096777168
3	A	26	50	20120618	22	480	9.28	-0.0145870047840466	0.099952046678724
3	A	26	50	20120618	22	482	9.32	-0.0136300064663888	0.100247900155972
3	A	26	50	20120618	22	484	9.36	-0.0131258393314028	0.101463558134188
3	A	26	50	20120618	22	486	9.4	-0.0124084087912109	0.102580645427107
3	A	26	50	20120618	22	488	9.44	-0.0119438396359713	0.102893752309816
3	A	26	50	20120618	22	490	9.48	-0.010732707141155	0.103540330750533
3	A	26	50	20120618	22	492	9.52	-0.00988184555135324	0.104020102701568
3	A	26	50	20120618	22	494	9.56	-0.00888171372004299	0.104552554107802
3	A	26	50	20120618	22	496	9.6	-0.00796431338213156	0.104973282642608
3	A	26	50	20120618	22	498	9.64	-0.00669823869041705	0.105991869960907
3	A	26	50	20120618	22	500	9.68	-0.00570051102216283	0.106971637116919
3	A	26	50	20120618	22	502	9.72	-0.00438288824609982	0.107990295145896
3	A	26	50	20120618	22	504	9.76	-0.00287406379640395	0.108505775989381
3	A	26	50	20120618	22	506	9.8	-0.00135717832940258	0.109448490750059
3	A	26	50	20120618	22	508	9.84	0.00012512961599879	0.110251410500097
3	A	26	50	20120618	22	510	9.88	0.00147068310991867	0.110699645488691
3	A	26	50	20120618	22	512	9.92	0.00229050271202635	0.111595125516385
3	A	26	50	20120618	22	514	9.96	0.0030104788366305	0.112493151128492
3	A	26	50	20120618	22	516	10	0.00372882861563788	0.113227764363467
3	A	26	50	20120618	22	518	10.04	0.00478206416621528	0.11417139836296
3	A	26	50	20120618	22	520	10.08	0.00523828946143678	0.114719264697024
3	A	26	50	20120618	22	522	10.12	0.00573382989369238	0.115826028230937
3	A	26	50	20120618	22	524	10.16	0.00615158858001738	0.117827988949832
3	A	26	50	20120618	22	526	10.2	0.00620780356912168	0.118350187307739
3	A	26	50	20120618	22	528	10.24	0.00582129900252518	0.119653102262753
3	A	26	50	20120618	22	530	10.28	0.00502007630876268	0.121053951506962
3	A	26	50	20120618	22	532	10.32	0.00534958806879558	0.121977432963191
3	A	26	50	20120618	22	534	10.36	0.00543231956219438	0.123703480616068
3	A	26	50	20120618	22	536	10.4	0.00531621262872358	0.125194203132165
3	A	26	50	20120618	22	538	10.44	0.00496753827492048	0.125568333330091
3	A	26	50	20120618	22	540	10.48	0.00421065117633838	0.126357747340608
3	A	26	50	20120618	22	542	10.52	0.00361371163166074	0.127292683926692
3	A	26	50	20120618	22	544	10.56	0.00296670892687506	0.128474259358055
3	A	26	50	20120618	22	546	10.6	0.00163904523451919	0.129738283440104
3	A	26	50	20120618	22	548	10.64	0.00052068514939453	0.130660067840059
3	A	26	50	20120618	22	550	10.68	-0.000151066292732690	0.130846744030292
3	A	26	50	20120618	22	552	10.72	-0.00129516506469252	0.131394044678931
3	A	26	50	20120618	22	554	10.76	-0.00231764147028826	0.132071452975307
3	A	26	50	20120618	22	556	10.8	-0.00366962963591694	0.131828208242579
3	A	26	50	20120618	22	558	10.84	-0.00444815420200334	0.132287120543569
3	A	26	50	20120618	22	560	10.88	-0.00556467580949689	0.132251058097729
3	A	26	50	20120618	22	562	10.92	-0.00672433093064281	0.132565013508576
3	A	26	50	20120618	22	564	10.96	-0.00821915466607119	0.132829471444739
3	A	26	50	20120618	22	566	11	-0.00956477887066919	0.13269299983597
3	A	26	50	20120618	22	568	11.04	-0.0107067563222855	0.132450462210023
3	A	26	50	20120618	22	570	11.08	-0.0120198536149489	0.133186560369238
3	A	26	50	20120618	22	572	11.12	-0.0134036615857310	0.132929880607668
3	A	26	50	20120618	22	574	11.16	-0.0151106173555153	0.13334848782213
3	A	26	50	20120618	22	576	11.2	-0.0163723786958645	0.133089403897503
3	A	26	50	20120618	22	578	11.24	-0.0172995371073563	0.132773185744957
3	A	26	50	20120618	22	580	11.28	-0.0184226348079149	0.132350123757773
3	A	26	50	20120618	22	582	11.32	-0.0192523539049592	0.132490555164517
3	A	26	50	20120618	22	584	11.36	-0.0206517889356055	0.132024501085037
3	A	26	50	20120618	22	586	11.4	-0.0210415461933955	0.131556962081316
3	A	26	50	20120618	22	588	11.44	-0.0219035800703401	0.130980599343971
3	A	26	50	20120618	22	590	11.48	-0.0219909077578166	0.130661340632265
3	A	26	50	20120618	22	592	11.52	-0.022519752919466	0.129856723825953
3	A	26	50	20120618	22	594	11.56	-0.022523288453372	0.129721666430746
3	A	26	50	20120618	22	596	11.6	-0.0226152830456043	0.129534919529835
3	A	26	50	20120618	22	598	11.64	-0.0228542851376454	0.129858774435618
3	A	26	50	20120618	22	600	11.68	-0.0227899384205574	0.129661491643667
3	A	26	50	20120618	22	602	11.72	-0.0226099797447454	0.129837207678792
3	A	26	50	20120618	22	604	11.76	-0.0223680785149015	0.130278513020931
3	A	26	50	20120618	22	606	11.8	-0.0219590879526632	0.130203842544837
3	A	26	50	20120618	22	608	11.84	-0.0222490017329497	0.130984488431267
3	A	26	50	20120618	22	610	11.88	-0.0220744877793529	0.131201428791735
3	A	26	50	20120618	22	612	11.92	-0.022007807609887	0.131699444097725
3	A	26	50	20120618	22	614	11.96	-0.0214047869468911	0.131868301197072
3	A	26	50	20120618	22	616	12	-0.0210279697431968	0.132150366092088
3	A	26	50	20120618	22	618	12.04	-0.0209607945989841	0.13230097983648
3	A	26	50	20120618	22	620	12.08	-0.0207154285459123	0.132191378285397
3	A	26	50	20120618	22	622	12.12	-0.02012167098175	0.131789529501648
3	A	26	50	20120618	22	624	12.16	-0.0193983007445961	0.131459310634834
3	A	26	50	20120618	22	626	12.2	-0.0185776326143510	0.131537516644833
3	A	26	50	20120618	22	628	12.24	-0.0172715356788213	0.132471675413459
3	A	26	50	20120618	22	630	12.28	-0.0155942783938469	0.133229693882891
3	A	26	50	20120618	22	632	12.32	-0.0139007576529051	0.134333487568323
3	A	26	50	20120618	22	634	12.36	-0.0123161313562660	0.134962105496798
3	A	26	50	20120618	22	636	12.4	-0.0112257726996764	0.136483799289911
3	A	26	50	20120618	22	638	12.44	-0.00941840776696358	0.137866900153912
3	A	26	50	20120618	22	640	12.48	-0.0079129774298174	0.138734520174428
3	A	26	50	20120618	22	642	12.52	-0.00640259734520295	0.140488144991771
3	A	26	50	20120618	22	644	12.56	-0.00476705936031847	0.141382635069972
3	A	26	50	20120618	22	646	12.6	-0.00322061682986348	0.142766443040754
3	A	26	50	20120618	22	648	12.64	-0.00211470182408773	0.143709723486857
3	A	26	50	20120618	22	650	12.68	-0.0013962813344022	0.144845336977442
3	A	26	50	20120618	22	652	12.72	-0.00073513649399276	0.145735584414956
3	A	26	50	20120618	22	654	12.76	-5.56068772724896e-05	0.146919988273444
3	A	26	50	20120618	22	656	12.8	0.00124688381367313	0.147658207753002
3	A	26	50	20120618	22	658	12.84	0.00167044077560387	0.148281168827228
3	A	26	50	20120618	22	660	12.88	0.00220784192930563	0.149532747829928
3	A	26	50	20120618	22	662	12.92	0.00259957908608298	0.150770184697004
3	A	26	50	20120618	22	664	12.96	0.00299414466998508	0.152462998331165
3	A	26	50	20120618	22	666	13	0.00306344113454136	0.154151569324638
3	A	26	50	20120618	22	668	13.04	0.00316526451103223	0.15477806593277
3	A	26	50	20120618	22	670	13.08	0.00315395080253324	0.156335115064942
3	A	26	50	20120618	22	672	13.12	0.00328335134349039	0.157091012214031
3	A	26	50	20120618	22	674	13.16	0.00326779499430427	0.157561945330301
3	A	26	50	20120618	22	676	13.2	0.00296939593264357	0.158131873395938
3	A	26	50	20120618	22	678	13.24	0.00278130552884792	0.158926661417991
3	A	26	50	20120618	22	680	13.28	0.0029983873106722	0.159174855898188
3	A	26	50	20120618	22	682	13.32	0.0030408137175434	0.15995125914393
3	A	26	50	20120618	22	684	13.36	0.0029729314665495	0.160509873501068
3	A	26	50	20120618	22	686	13.4	0.0025628095334613	0.160651294857305
3	A	26	50	20120618	22	688	13.44	0.00229128052948566	0.160709277613362
3	A	26	50	20120618	22	690	13.48	0.00241219578906857	0.16074958269989
3	A	26	50	20120618	22	692	13.52	0.0021519804935919	0.161110207158295
3	A	26	50	20120618	22	694	13.56	0.0023004729176411	0.160900903551064
3	A	26	50	20120618	22	696	13.6	0.00216117288174734	0.160985049258025
3	A	26	50	20120618	22	698	13.64	0.00245037955525264	0.160724126855767
3	A	26	50	20120618	22	700	13.68	0.0023676480618538	0.160867669532348
3	A	26	50	20120618	22	702	13.72	0.00248502778753076	0.160805444135604
3	A	26	50	20120618	22	704	13.76	0.00316667872459461	0.160280770903963
3	A	26	50	20120618	22	706	13.8	0.00372246465460728	0.159971058133804
3	A	26	50	20120618	22	708	13.84	0.00445926992060358	0.159651445868707
3	A	26	50	20120618	22	710	13.88	0.00483050098072658	0.159373552903701
3	A	26	50	20120618	22	712	13.92	0.00492383907584318	0.159544672744748
3	A	26	50	20120618	22	714	13.96	0.00551993009238338	0.159071618308134
3	A	26	50	20120618	22	716	14	0.00661594560322258	0.15870533699548
3	A	26	50	20120618	22	718	14.04	0.00821754246261008	0.158575936454523
3	A	26	50	20120618	22	720	14.08	0.00911839650184178	0.158396331332101
3	A	26	50	20120618	22	722	14.12	0.0109158619396180	0.157981966758326
3	A	26	50	20120618	22	724	14.16	0.0124997811294759	0.158105003338252
3	A	26	50	20120618	22	726	14.2	0.0141593607449207	0.157974188583733
3	A	26	50	20120618	22	728	14.24	0.0159596546098216	0.158808574585533
3	A	26	50	20120618	22	730	14.28	0.0175753936048329	0.158841808604249
3	A	26	50	20120618	22	732	14.32	0.0194789250597871	0.159570128588871
3	A	26	50	20120618	22	734	14.36	0.0202348222088755	0.159633061092397
3	A	26	50	20120618	22	736	14.4	0.0216850982170891	0.160213595759751
3	A	26	50	20120618	22	738	14.44	0.0228270756687054	0.16081534363054
3	A	26	50	20120618	22	740	14.48	0.023996630284788	0.160724833962549
3	A	26	50	20120618	22	742	14.52	0.0247553558610011	0.161057881256487
3	A	26	50	20120618	22	744	14.56	0.0256088337458933	0.160695135477739
3	A	26	50	20120618	22	746	14.6	0.0271199209372889	0.161049395975113
3	A	26	50	20120618	22	748	14.64	0.0279118805322178	0.160738268991391
3	A	26	50	20120618	22	750	14.68	0.0290651716923331	0.160475932375571
3	A	26	50	20120618	22	752	14.72	0.0301944212218880	0.160288549078556
3	A	26	50	20120618	22	754	14.76	0.0313295397377268	0.159692245929982
3	A	26	50	20120618	22	756	14.8	0.0318455155559586	0.159030606114826
3	A	26	50	20120618	22	758	14.84	0.032526317964885	0.158078274701924
3	A	26	50	20120618	22	760	14.88	0.0330200906301876	0.157116397347476
3	A	26	50	20120618	22	762	14.92	0.033240212971171	0.155740862526033
3	A	26	50	20120618	22	764	14.96	0.0334621030791073	0.155265828190432
3	A	26	50	20120618	22	766	15	0.0336079792080661	0.154141316276311
3	A	26	50	20120618	22	768	15.04	0.034359987269858	0.152330062256302
3	A	26	50	20120618	22	770	15.08	0.0344956810611677	0.150746213777122
3	A	26	50	20120618	22	772	15.12	0.0349799077849242	0.149679331065668
3	A	26	50	20120618	22	774	15.16	0.0358672560846352	0.14761959972275
3	A	26	50	20120618	22	776	15.2	0.0362205973431941	0.146567636964378
3	A	26	50	20120618	22	778	15.24	0.0368257393265336	0.145169121172548
3	A	26	50	20120618	22	780	15.28	0.0376575797439214	0.143596232848476
3	A	26	50	20120618	22	782	15.32	0.0384268412111743	0.142767574411604
3	A	26	50	20120618	22	784	15.36	0.0387098253450051	0.141855265242517
3	A	26	50	20120618	22	786	15.4	0.0387978601392629	0.140995069843203
3	A	26	50	20120618	22	788	15.44	0.0386446300997797	0.140414323043815
3	A	26	50	20120618	22	790	15.48	0.0384288211101616	0.139336126623862
3	A	26	50	20120618	22	792	15.52	0.0384670755870238	0.13798689617468
3	A	26	50	20120618	22	794	15.56	0.0387179570729888	0.136327457980591
3	A	26	50	20120618	22	796	15.6	0.0386297808573748	0.135306890763304
3	A	26	50	20120618	22	798	15.64	0.0394160835980543	0.133752670058256
3	A	26	50	20120618	22	800	15.68	0.0393190685476755	0.132384559858017
3	A	26	50	20120618	22	802	15.72	0.0398723796039539	0.130839885094515
3	A	26	50	20120618	22	804	15.76	0.0399521412488718	0.128906089469326
3	A	26	50	20120618	22	806	15.8	0.0402936738241849	0.128005942536875
3	A	26	50	20120618	22	808	15.84	0.0408671374237272	0.126564151810036
3	A	26	50	20120618	22	810	15.88	0.040982607961095	0.125690662803236
3	A	26	50	20120618	22	812	15.92	0.0409487375462761	0.124067074922954
3	A	26	50	20120618	22	814	15.96	0.0411409291694026	0.122324905235466
3	A	26	50	20120618	22	816	16	0.0409877698405976	0.121278811463379
3	A	26	50	20120618	22	818	16.04	0.0410758046348553	0.1214283645476
3	A	26	50	20120618	22	820	16.08	0.0406635613814236	0.121182998494528
3	A	26	50	20120618	22	822	16.12	0.0406861180877434	0.120894569638482
3	A	26	50	20120618	22	824	16.16	0.0401729706966363	0.120827889469016
3	A	26	50	20120618	22	826	16.2	0.040561313740864	0.120770472398384
3	A	26	50	20120618	22	828	16.24	0.0405483736867683	0.120825838859351
3	A	26	50	20120618	22	830	16.28	0.0407654554685926	0.121052820136112
3	A	26	50	20120618	22	832	16.32	0.041486775096081	0.121140430666301
3	A	26	50	20120618	22	834	16.36	0.0421011801782539	0.121268487704374
3	A	26	50	20120618	22	836	16.4	0.0426619158557349	0.121279094306091
3	A	26	50	20120618	22	838	16.44	0.043992125132503	0.121647355517733
3	A	26	50	20120618	22	840	16.48	0.044904505012268	0.121985140427106
3	A	26	50	20120618	22	842	16.52	0.0459841156457836	0.121848810239693
3	A	26	50	20120618	22	844	16.56	0.0473978342334099	0.122365493164706
3	A	26	50	20120618	22	846	16.6	0.0492127652086814	0.122093469185984
3	A	26	50	20120618	22	848	16.64	0.0508384036986293	0.122245497143939
3	A	26	50	20120618	22	850	16.68	0.0529381572853627	0.121025384393002
3	A	26	50	20120618	22	852	16.72	0.0534851043806105	0.120697640399922
3	A	26	50	20120618	22	854	16.76	0.054609899137444	0.12074805711342
3	A	26	50	20120618	22	856	16.8	0.0551978584260006	0.120824778199179
3	A	26	50	20120618	22	858	16.84	0.055953755575089	0.120872154353519
3	A	26	50	20120618	22	860	16.88	0.0568020715804785	0.120558411074706
3	A	26	50	20120618	22	862	16.92	0.0571291791774554	0.120743248787308
3	A	26	50	20120618	22	864	16.96	0.0573379170992617	0.12141556591486
3	A	26	50	20120618	22	866	17	0.0574886722650106	0.122192534846028
3	A	26	50	20120618	22	868	17.04	0.0577268258289143	0.122456427096767
3	A	26	50	20120618	22	870	17.08	0.0572945007428968	0.123617072167407
3	A	26	50	20120618	22	872	17.12	0.0574700046459873	0.124346664944235
3	A	26	50	20120618	22	874	17.16	0.0572887731779692	0.12509216762364
3	A	26	50	20120618	22	876	17.2	0.0570323055484328	0.126419194919893
3	A	26	50	20120618	22	878	17.24	0.0570644081962987	0.127088542198964
3	A	26	50	20120618	22	880	17.28	0.0572863690149132	0.128102604033863
3	A	26	50	20120618	22	882	17.32	0.0577155121204153	0.129080603422923
3	A	26	50	20120618	22	884	17.36	0.0575718987331563	0.130092543937479
3	A	26	50	20120618	22	886	17.4	0.057656963678933	0.130863078196938
3	A	26	50	20120618	22	888	17.44	0.0575513926365019	0.131855361142977
3	A	26	50	20120618	22	890	17.48	0.056981747413578	0.1328535130753
3	A	26	50	20120618	22	892	17.52	0.0562317192507734	0.134525608480771
3	A	26	50	20120618	22	894	17.56	0.0559495129344019	0.135488051520644
3	A	26	50	20120618	22	896	17.6	0.0551733925313715	0.136715306050072
3	A	26	50	20120618	22	898	17.64	0.0545604016627609	0.137373551752678
3	A	26	50	20120618	22	900	17.68	0.05379707989247	0.138817110246471
3	A	26	50	20120618	22	902	17.72	0.0526857908751573	0.139477265137386
3	A	26	50	20120618	22	904	17.76	0.0520636783290693	0.139802392835376
3	A	26	50	20120618	22	906	17.8	0.0508910831538277	0.140222626395435
3	A	26	50	20120618	22	908	17.84	0.050103436910264	0.140908449262508
3	A	26	50	20120618	22	910	17.88	0.0486752226336234	0.14199159542993
3	A	26	50	20120618	22	912	17.92	0.0470285830722743	0.142519592063442
3	A	26	50	20120618	22	914	17.96	0.0458963636942384	0.143527360647989
3	A	26	50	20120618	22	916	18	0.0442856451573735	0.144447942966415
3	A	26	50	20120618	22	918	18.04	0.0431735783226015	0.145018366006799
3	A	26	50	20120618	22	920	18.08	0.0410081345158958	0.14615001969941
3	A	26	50	20120618	22	922	18.12	0.039714482659715	0.14689495669339
3	A	26	50	20120618	22	924	18.16	0.0381413822036093	0.147702967612251
3	A	26	50	20120618	22	926	18.2	0.0376159311545096	0.148777133523552
3	A	26	50	20120618	22	928	18.24	0.036930249708793	0.149213913382291
3	A	26	50	20120618	22	930	18.28	0.0358012123112724	0.150177487793014
3	A	26	50	20120618	22	932	18.32	0.035074518672247	0.15092256620835
3	A	26	50	20120618	22	934	18.36	0.0343603408232486	0.151485423206175
3	A	26	50	20120618	22	936	18.4	0.0334802757233838	0.152622875174391
3	A	26	50	20120618	22	938	18.44	0.0329126811101253	0.153423815025441
3	A	26	50	20120618	22	940	18.48	0.0321458238059285	0.154462201333614
3	A	26	50	20120618	22	942	18.52	0.0316602535792877	0.155722760592435
3	A	26	50	20120618	22	944	18.56	0.0310150186414550	0.156469818906759
3	A	26	50	20120618	22	946	18.6	0.0302883250024296	0.157216311535657
3	A	26	50	20120618	22	948	18.64	0.0297159220630591	0.157685476884974
3	A	26	50	20120618	22	950	18.68	0.0290213310718995	0.158658667947921
3	A	26	50	20120618	22	952	18.72	0.0287971782222634	0.159359410768077
3	A	26	50	20120618	22	954	18.76	0.0288961731716295	0.160043890132266
3	A	26	50	20120618	22	956	18.8	0.0284987791606027	0.161179503622852
3	A	26	50	20120618	22	958	18.84	0.0283920060366435	0.161419212821674
3	A	26	50	20120618	22	960	18.88	0.0281148201784184	0.161358401638492
3	A	26	50	20120618	22	962	18.92	0.0279981475595226	0.161528814372758
3	A	26	50	20120618	22	964	18.96	0.0283714999399891	0.161261528009469
3	A	26	50	20120618	22	966	19	0.0283912989298623	0.1614708316167
3	A	26	50	20120618	22	968	19.04	0.0279359221627782	0.161320924979089
3	A	26	50	20120618	22	970	19.08	0.0282541202143122	0.161139905643105
3	A	26	50	20120618	22	972	19.12	0.0281911877107865	0.160416535405951
3	A	26	50	20120618	22	974	19.16	0.0278546048829418	0.160103994208667
3	A	26	50	20120618	22	976	19.2	0.027957842472995	0.159952673357493
3	A	26	50	20120618	22	978	19.24	0.0283813994349257	0.159063840133541
3	A	26	50	20120618	22	980	19.28	0.0280236034036453	0.158788068488879
3	A	26	50	20120618	22	982	19.32	0.0282109867006598	0.158070355105974
3	A	26	50	20120618	22	984	19.36	0.0279276490134383	0.157038474180189
3	A	26	50	20120618	22	986	19.4	0.0276576049337031	0.156114922013281
3	A	26	50	20120618	22	988	19.44	0.0268867878315317	0.154770075626142
3	A	26	50	20120618	22	990	19.48	0.0258362392867229	0.153306152457052
3	A	26	50	20120618	22	992	19.52	0.0248925345765513	0.151865493101062
3	A	26	50	20120618	22	994	19.56	0.0237468094589947	0.150226631714306
3	A	26	50	20120618	22	996	19.6	0.0230747044634769	0.148824085413823
3	A	26	50	20120618	22	998	19.64	0.0219987707852234	0.147159273208197
3	A	26	50	20120618	22	1000	19.68	0.0206510252602819	0.145817184537505
3	A	26	50	20120618	22	1002	19.72	0.0190912184116625	0.144366130711832
3	A	26	50	20120618	22	1004	19.76	0.0177126430310612	0.143586616196252
3	A	26	50	20120618	22	1006	19.8	0.0167915657378876	0.141782503954733
3	A	26	50	20120618	22	1008	19.84	0.0154130610679645	0.140563098310577
3	A	26	50	20120618	22	1010	19.88	0.0141385010948757	0.139330257637578
3	A	26	50	20120618	22	1012	19.92	0.0131274091084570	0.138386906480797
3	A	26	50	20120618	22	1014	19.96	0.0118565260906305	0.136949570526679
3	A	26	50	20120618	22	1016	20	0.0100340290728002	0.136070919640377
3	A	26	50	20120618	22	1018	20.04	0.00842267413983228	0.135128204879699
3	A	26	50	20120618	22	1020	20.08	0.00684971510508288	0.134758034479747
3	A	26	50	20120618	22	1022	20.12	0.00489399916967708	0.133830168961474
3	A	26	50	20120618	22	1024	20.16	0.00346719910659889	0.133298283240666
3	A	26	50	20120618	22	1026	20.2	0.00106232894378344	0.132833714085426
3	A	26	50	20120618	22	1028	20.24	-0.0008178679873916	0.13222772357395
3	A	26	50	20120618	22	1030	20.28	-0.00305373962950346	0.131401822853524
3	A	26	50	20120618	22	1032	20.32	-0.00440219226122621	0.130904726786349
3	A	26	50	20120618	22	1034	20.36	-0.00640118313164058	0.130244996159502
3	A	26	50	20120618	22	1036	20.4	-0.00807985463017744	0.129764163548296
3	A	26	50	20120618	22	1038	20.44	-0.0095174027163297	0.12975497116014
3	A	26	50	20120618	22	1040	20.48	-0.0112561782912674	0.129741536131298
3	A	26	50	20120618	22	1042	20.52	-0.0129184449124807	0.129520353130142
3	A	26	50	20120618	22	1044	20.56	-0.0142135816929020	0.129724282725837
3	A	26	50	20120618	22	1046	20.6	-0.0150273201766915	0.130515676635341
3	A	26	50	20120618	22	1048	20.64	-0.0164746970471022	0.131333869891852
3	A	26	50	20120618	22	1050	20.68	-0.0177123460462131	0.131786206099777
3	A	26	50	20120618	22	1052	20.72	-0.0194672436557618	0.132241724288217
3	A	26	50	20120618	22	1054	20.76	-0.0203763001336552	0.133289939380648
3	A	26	50	20120618	22	1056	20.8	-0.0213532388625426	0.133817723882126
3	A	26	50	20120618	22	1058	20.84	-0.0215204696162932	0.134633371554224
3	A	26	50	20120618	22	1060	20.88	-0.0221338140382944	0.135659100651013
3	A	26	50	20120618	22	1062	20.92	-0.0229141063713338	0.136662131620127
3	A	26	50	20120618	22	1064	20.96	-0.0240246175711872	0.137894972293125
3	A	26	50	20120618	22	1066	21	-0.0251045110474153	0.139528954643091
3	A	26	50	20120618	22	1068	21.04	-0.0261675046715731	0.140628293555802
3	A	26	50	20120618	22	1070	21.08	-0.0271391400996015	0.142411546147276
3	A	26	50	20120618	22	1072	21.12	-0.0284414893691909	0.143881055459938
3	A	26	50	20120618	22	1074	21.16	-0.0292921388269583	0.144487045971415
3	A	26	50	20120618	22	1076	21.2	-0.029998750633398	0.145644367640183
3	A	26	50	20120618	22	1078	21.24	-0.0305120394458613	0.147041681350486
3	A	26	50	20120618	22	1080	21.28	-0.0309429503183164	0.147406972713647
3	A	26	50	20120618	22	1082	21.32	-0.0309844574863721	0.148286118574696
3	A	26	50	20120618	22	1084	21.36	-0.0313309398091535	0.149223742166549
3	A	26	50	20120618	22	1086	21.4	-0.0315911551046301	0.149728616408317
3	A	26	50	20120618	22	1088	21.44	-0.0323619014961235	0.150396125209757
3	A	26	50	20120618	22	1090	21.48	-0.0328802107667332	0.151502747322314
3	A	26	50	20120618	22	1092	21.52	-0.0338298551738667	0.152749376577546
3	A	26	50	20120618	22	1094	21.56	-0.03439200506491	0.153790944866233
3	A	26	50	20120618	22	1096	21.6	-0.0343269512410409	0.155306981805097
3	A	26	50	20120618	22	1098	21.64	-0.0344160466954704	0.15619652213583
3	A	26	50	20120618	22	1100	21.68	-0.0344139253751268	0.157776905791782
3	A	26	50	20120618	22	1102	21.72	-0.0340667359455642	0.15845502119494
3	A	26	50	20120618	22	1104	21.76	-0.034259068990047	0.159828222564004
3	A	26	50	20120618	22	1106	21.8	-0.0341904796322719	0.161156876205854
3	A	26	50	20120618	22	1108	21.84	-0.0344895858007138	0.161843476890386
3	A	26	50	20120618	22	1110	21.88	-0.0345100918973682	0.162880802538386
3	A	26	50	20120618	22	1112	21.92	-0.0342017933407709	0.163664276851941
3	A	26	50	20120618	22	1114	21.96	-0.0341141120999037	0.16465281213204
3	A	26	50	20120618	22	1116	22	-0.0340228953251307	0.164736957839001
3	A	26	50	20120618	22	1118	22.04	-0.0342385628933926	0.166031670355354
3	A	26	50	20120618	22	1120	22.08	-0.0337605587093104	0.165943989114486
3	A	26	50	20120618	22	1122	22.12	-0.0336537855853513	0.166448156249472
3	A	26	50	20120618	22	1124	22.16	-0.0333886205424063	0.166659581177047
3	A	26	50	20120618	22	1126	22.2	-0.0333857921152816	0.166755747699289
3	A	26	50	20120618	22	1128	22.24	-0.03315244687749	0.166795345679035
3	A	26	50	20120618	22	1130	22.28	-0.0333193240778501	0.16666099539061
3	A	26	50	20120618	22	1132	22.32	-0.0332372996912324	0.167044247266013
3	A	26	50	20120618	22	1134	22.36	-0.0329756701821934	0.167283249358054
3	A	26	50	20120618	22	1136	22.4	-0.0324821096489252	0.167926716528934
3	A	26	50	20120618	22	1138	22.44	-0.0320458247649331	0.168280977026308
3	A	26	50	20120618	22	1140	22.48	-0.0314044789143969	0.169114655921327
3	A	26	50	20120618	22	1142	22.52	-0.031374780429587	0.169810448994014
3	A	26	50	20120618	22	1144	22.56	-0.0315084236112313	0.170441895349614
3	A	26	50	20120618	22	1146	22.6	-0.0312234595784131	0.170708474606121
3	A	26	50	20120618	22	1148	22.64	-0.031052339737366	0.170929091921852
3	A	26	50	20120618	22	1150	22.68	-0.031147092046045	0.171381640261811
3	A	26	50	20120618	22	1152	22.72	-0.030957587428687	0.171757821069402
3	A	26	50	20120618	22	1154	22.76	-0.0307482838214558	0.171749335788028
3	A	26	50	20120618	22	1156	22.8	-0.0304753406039178	0.172105717605746
3	A	26	50	20120618	22	1158	22.84	-0.0306408035907154	0.171797419049149
3	A	26	50	20120618	22	1160	22.88	-0.0309179894489405	0.171773377418588
3	A	26	50	20120618	22	1162	22.92	-0.0317636891592396	0.171557002743545
3	A	26	50	20120618	22	1164	22.96	-0.0320203689208103	0.171457300687398
3	A	26	50	20120618	22	1166	23	-0.031924202398569	0.171236683371668
3	A	26	50	20120618	22	1168	23.04	-0.0322911908180048	0.170473715154767
3	A	26	50	20120618	22	1170	23.08	-0.032219773033105	0.170151981569328
3	A	26	50	20120618	22	1172	23.12	-0.0323710938842789	0.169574982435879
3	A	26	50	20120618	22	1174	23.16	-0.0327670736817433	0.169519828106947
3	A	26	50	20120618	22	1176	23.2	-0.033603581003887	0.168844541130914
3	A	26	50	20120618	22	1178	23.24	-0.0339670338894169	0.168404720713016
3	A	26	50	20120618	22	1180	23.28	-0.0354378159942849	0.167856005850815
3	A	26	50	20120618	22	1182	23.32	-0.0361244166788171	0.166996871111673
3	A	26	50	20120618	22	1184	23.36	-0.0378228871672272	0.166063490160507
3	A	26	50	20120618	22	1186	23.4	-0.0393488236010277	0.165674581430854
3	A	26	50	20120618	22	1188	23.44	-0.0411717448829267	0.164937776164858
3	A	26	50	20120618	22	1190	23.48	-0.0427450574710667	0.164464721728244
3	A	26	50	20120618	22	1192	23.52	-0.0450700245676081	0.163976818049226
3	A	26	50	20120618	22	1194	23.56	-0.0462721060956252	0.16384812461505
3	A	26	50	20120618	22	1196	23.6	-0.0482252764466187	0.163388363785922
3	A	26	50	20120618	22	1198	23.64	-0.050379760098216	0.163134583162154
3	A	26	50	20120618	22	1200	23.68	-0.0520854430757942	0.162991606170998
3	A	26	50	20120618	22	1202	23.72	-0.0537540736580382	0.16265516476451
3	A	26	50	20120618	22	1204	23.76	-0.0554596152142602	0.162501015486211
3	A	26	50	20120618	22	1206	23.8	-0.0568630100428811	0.162929027220863
3	A	26	50	20120618	22	1208	23.84	-0.0580684149727698	0.162456184916284
3	A	26	50	20120618	22	1210	23.88	-0.0599233681918565	0.162674468779636
3	A	26	50	20120618	22	1212	23.92	-0.0610402433527406	0.163134441740798
3	A	26	50	20120618	22	1214	23.96	-0.0623203894694008	0.16330952137982
3	A	26	50	20120618	22	1216	24	-0.0632747007812901	0.163971656169723
3	A	26	50	20120618	22	1218	24.04	-0.064796041021013	0.163955039160365
3	A	26	50	20120618	22	1220	24.08	-0.0663173105500577	0.164004960899117
3	A	26	50	20120618	22	1222	24.12	-0.0674656519627046	0.164226992428409
3	A	26	50	20120618	22	1224	24.16	-0.0690821687751752	0.164559261904889
3	A	26	50	20120618	22	1226	24.2	-0.0702616935968725	0.164306046966546
3	A	26	50	20120618	22	1228	24.24	-0.0716136110518231	0.164068529798745
3	A	26	50	20120618	22	1230	24.28	-0.072997348311927	0.16372706793411
3	A	26	50	20120618	22	1232	24.32	-0.0739432450531203	0.162918349908467
3	A	26	50	20120618	22	1234	24.36	-0.0747287699763404	0.162289802690671
3	A	26	50	20120618	22	1236	24.4	-0.0756908594628228	0.162027748917563
3	A	26	50	20120618	22	1238	24.44	-0.0768679801214641	0.161632688358914
3	A	26	50	20120618	22	1240	24.48	-0.078143812886759	0.161345390873718
3	A	26	50	20120618	22	1242	24.52	-0.079381603307226	0.161018353987419
3	A	26	50	20120618	22	1244	24.56	-0.0802489404850294	0.160250011758982
3	A	26	50	20120618	22	1246	24.6	-0.0815903220489403	0.160353956455816
3	A	26	50	20120618	22	1248	24.64	-0.082346997015488	0.160530662440435
3	A	26	50	20120618	22	1250	24.68	-0.0825339560484337	0.160579877072405
3	A	26	50	20120618	22	1252	24.72	-0.0829283095003015	0.160769593821798
3	A	26	50	20120618	22	1254	24.76	-0.083423213536454	0.161387675859233
3	A	26	50	20120618	22	1256	24.8	-0.0836605892828983	0.162208131857444
3	A	26	50	20120618	22	1258	24.84	-0.084599556377636	0.16256458438584
3	A	26	50	20120618	22	1260	24.88	-0.0851506754028927	0.163030284911929
3	A	26	50	20120618	22	1262	24.92	-0.0860824300084622	0.163116764071268
3	A	26	50	20120618	22	1264	24.96	-0.0871660004399525	0.163218304605047
3	A	26	50	20120618	22	1266	25	-0.088016084212295	0.16305694283758
3	A	26	50	20120618	22	1268	25.04	-0.0885518590204	0.1634899043197
3	A	26	50	20120618	22	1270	25.08	-0.0898513798628646	0.163615910748108
3	A	26	50	20120618	22	1272	25.12	-0.090626298184367	0.164027517605437
3	A	26	50	20120618	22	1274	25.16	-0.0919695182259089	0.164452064516861
3	A	26	50	20120618	22	1276	25.2	-0.0931017376039448	0.164752443477509
3	A	26	50	20120618	22	1278	25.24	-0.0943864799146827	0.164655640559165
3	A	26	50	20120618	22	1280	25.28	-0.0956802024815416	0.164832700097174
3	A	26	50	20120618	22	1282	25.32	-0.0968011081510785	0.165277328841184
3	A	26	50	20120618	22	1284	25.36	-0.097274516141083	0.16510797676709
3	A	26	50	20120618	22	1286	25.4	-0.098139237023796	0.165391597297024
3	A	26	50	20120618	22	1288	25.44	-0.0987598646456433	0.165260287567757
3	A	26	50	20120618	22	1290	25.48	-0.099188654197755	0.16509029909756
3	A	26	50	20120618	22	1292	25.52	-0.100548632670011	0.164564706627104
3	A	26	50	20120618	22	1294	25.56	-0.101359330594641	0.164784970389444
3	A	26	50	20120618	22	1296	25.6	-0.102078175348396	0.164887783715428
3	A	26	50	20120618	22	1298	25.64	-0.102300631141757	0.165068378787343
3	A	26	50	20120618	22	1300	25.68	-0.102826435744247	0.165401001817213
3	A	26	50	20120618	22	1302	25.72	-0.103074488803087	0.165806315424189
3	A	26	50	20120618	22	1304	25.76	-0.103817304476724	0.166088804583273
3	A	26	50	20120618	22	1306	25.8	-0.104282792870779	0.166855096202045
3	A	26	50	20120618	22	1308	25.84	-0.104588970107033	0.166670541332156
3	A	26	50	20120618	22	1310	25.88	-0.104994707978078	0.166851702089496
3	A	26	50	20120618	22	1312	25.92	-0.106269550793879	0.166982587554693
3	A	26	50	20120618	22	1314	25.96	-0.107134554519304	0.167701503019126
3	A	26	50	20120618	22	1316	26	-0.108421630282420	0.168340586127962
3	A	26	50	20120618	22	1318	26.04	-0.109346596662890	0.168578103295763
3	A	26	50	20120618	22	1320	26.08	-0.110193003479970	0.168803670358961
3	A	26	50	20120618	22	1322	26.12	-0.111087564268849	0.16893300018924
3	A	26	50	20120618	22	1324	26.16	-0.111722404736999	0.168433924223079
3	A	26	50	20120618	22	1326	26.2	-0.112093282243731	0.168367102632257
3	A	26	50	20120618	22	1328	26.24	-0.112812904814944	0.167510301345493
3	A	26	50	20120618	22	1330	26.28	-0.112907586412945	0.167231771984383
3	A	26	50	20120618	22	1332	26.32	-0.113408359435382	0.16683989340625
3	A	26	50	20120618	22	1334	26.36	-0.113376044655481	0.166582294405864
3	A	26	50	20120618	22	1336	26.4	-0.113336022411666	0.166762323792354
3	A	26	50	20120618	22	1338	26.44	-0.113292818187336	0.166775829531874
3	A	26	50	20120618	22	1340	26.48	-0.113104657072862	0.166652863662626
3	A	26	50	20120618	22	1342	26.52	-0.112689302549593	0.167157313640324
3	A	26	50	20120618	22	1344	26.56	-0.112628774209123	0.167005709946438
3	A	26	50	20120618	22	1346	26.6	-0.112009419379482	0.167063621991817
3	A	26	50	20120618	22	1348	26.64	-0.111572639520743	0.166682986411505
3	A	26	50	20120618	22	1350	26.68	-0.111032551361273	0.166537180993224
3	A	26	50	20120618	22	1352	26.72	-0.111062603399473	0.167067157525723
3	A	26	50	20120618	22	1354	26.76	-0.110821409276411	0.167289966872475
3	A	26	50	20120618	22	1356	26.8	-0.110396933075664	0.16733826226563
3	A	26	50	20120618	22	1358	26.84	-0.110001518963625	0.166921917792867
3	A	26	50	20120618	22	1360	26.88	-0.109786912055535	0.167047429246528
3	A	26	50	20120618	22	1362	26.92	-0.109050177500216	0.166922907742361
3	A	26	50	20120618	22	1364	26.96	-0.108503725379716	0.166618003298313
3	A	26	50	20120618	22	1366	27	-0.107976930827732	0.166597497201659
3	A	26	50	20120618	22	1368	27.04	-0.106865641810419	0.166536403175765
3	A	26	50	20120618	22	1370	27.08	-0.105160170964875	0.165901350575581
3	A	26	50	20120618	22	1372	27.12	-0.103978524822834	0.165581101914382
3	A	26	50	20120618	22	1374	27.16	-0.102435334983573	0.16518540495963
3	A	26	50	20120618	22	1376	27.2	-0.100807150909213	0.164836518473792
3	A	26	50	20120618	22	1378	27.24	-0.0992633246738482	0.164660661017311
3	A	26	50	20120618	22	1380	27.28	-0.098086769700632	0.16458139434714
3	A	26	50	20120618	22	1382	27.32	-0.096569672101596	0.164353352410207
3	A	26	50	20120618	22	1384	27.36	-0.0957628632642623	0.164215466587876
3	A	26	50	20120618	22	1386	27.4	-0.0940733023212951	0.163927956970646
3	A	26	50	20120618	22	1388	27.44	-0.0932771000856791	0.164101905238817
3	A	26	50	20120618	22	1390	27.48	-0.0923858626986716	0.163825002223305
3	A	26	50	20120618	22	1392	27.52	-0.091244875196549	0.163498036047684
3	A	26	50	20120618	22	1394	27.56	-0.0908817051537315	0.163414314604792
3	A	26	50	20120618	22	1396	27.6	-0.0915757304594661	0.16310919802871
3	A	26	50	20120618	22	1398	27.64	-0.0912069035623992	0.163357816772975
3	A	26	50	20120618	22	1400	27.68	-0.0909801344176727	0.163216890391484
3	A	26	50	20120618	22	1402	27.72	-0.0903414048622269	0.163369130481474
3	A	26	50	20120618	22	1404	27.76	-0.0901413643538292	0.163850599488784
3	A	26	50	20120618	22	1406	27.8	-0.0900877656598153	0.163908440823485
3	A	26	50	20120618	22	1408	27.84	-0.0892029629445166	0.164452418070252
3	A	26	50	20120618	22	1410	27.88	-0.088603124262036	0.164441316493787
3	A	26	50	20120618	22	1412	27.92	-0.088013114363814	0.16451938108243
3	A	26	50	20120618	22	1414	27.96	-0.087513189869515	0.164945766471485
3	A	26	50	20120618	22	1416	28	-0.0874569748804107	0.165501198848107
3	A	26	50	20120618	22	1418	28.04	-0.0871442215510919	0.165978000950662
3	A	26	50	20120618	22	1420	28.08	-0.0871778091231983	0.165655913811831
3	A	26	50	20120618	22	1422	28.12	-0.0869381706350542	0.166270318894004
3	A	26	50	20120618	22	1424	28.16	-0.0868690863025322	0.166316775809528
3	A	26	50	20120618	22	1426	28.2	-0.086568565920528	0.166204345831319
3	A	26	50	20120618	22	1428	28.24	-0.0864740964545614	0.166196991920795
3	A	26	50	20120618	22	1430	28.28	-0.0866422464471276	0.166151878508155
3	A	26	50	20120618	22	1432	28.32	-0.0866020120712781	0.166169485467007
3	A	26	50	20120618	22	1434	28.36	-0.0865317256572281	0.166126634796067
3	A	26	50	20120618	22	1436	28.4	-0.0863173308811724	0.166003032530716
3	A	26	50	20120618	22	1438	28.44	-0.0865748591708805	0.166113199767224
3	A	26	50	20120618	22	1440	28.48	-0.0863306951993368	0.165841175788502
3	A	26	50	20120618	22	1442	28.52	-0.0866004564363595	0.165753848101025
3	A	26	50	20120618	22	1444	28.56	-0.0863799805419855	0.165934726015653
3	A	26	50	20120618	22	1446	28.6	-0.086519139156523	0.165655560258441
3	A	26	50	20120618	22	1448	28.64	-0.0862380642110014	0.166104926617885
3	A	26	50	20120618	22	1450	28.68	-0.0864943197085034	0.16596039399181
3	A	26	50	20120618	22	1452	28.72	-0.0864779148311798	0.16584386279427
3	A	26	50	20120618	22	1454	28.76	-0.0861563226670962	0.16618101130754
3	A	26	50	20120618	22	1456	28.8	-0.0864616513752126	0.166099128342279
3	A	26	50	20120618	22	1458	28.84	-0.0861858090198717	0.165764030438675
3	A	26	50	20120618	22	1460	28.88	-0.0857353820002558	0.166126776217423
3	A	26	50	20120618	22	1462	28.92	-0.085084136654783	0.166591345372663
3	A	26	50	20120618	22	1464	28.96	-0.0848390534444238	0.166965122017198
3	A	26	50	20120618	22	1466	29	-0.084284964570686	0.167359404758388
3	A	26	50	20120618	22	1468	29.04	-0.0845654738307827	0.167057682294855
3	A	26	50	20120618	22	1470	29.08	-0.0844322549132071	0.167397376392537
3	A	26	50	20120618	22	1472	29.12	-0.0843024301081813	0.167422549393948
3	A	26	50	20120618	22	1474	29.16	-0.0845029655913258	0.16714281795131
3	A	26	50	20120618	22	1476	29.2	-0.0846817221856098	0.167372769076552
3	A	26	50	20120618	22	1478	29.24	-0.0842829139610206	0.167750364097706
3	A	26	50	20120618	22	1480	29.28	-0.0842547004004512	0.167980810197694
3	A	26	50	20120618	22	1482	29.32	-0.0843577965691482	0.168384002484327
3	A	26	50	20120618	22	1484	29.36	-0.0845654738307827	0.168254106968623
3	A	26	50	20120618	22	1486	29.4	-0.0846795301545881	0.168359253746985
3	A	26	50	20120618	22	1488	29.44	-0.0847250678312965	0.168602215637001
3	A	26	50	20120618	22	1490	29.48	-0.0845289871208735	0.168475855655203
3	A	26	50	20120618	22	1492	29.52	-0.0843884142927736	0.168964325019647
3	A	26	50	20120618	22	1494	29.56	-0.0845600998192457	0.168982144110533
3	A	26	50	20120618	22	1496	29.6	-0.0842720952272684	0.169265906061823
3	A	26	50	20120618	22	1498	29.64	-0.0844531145632522	0.169602488889668
3	A	26	50	20120618	22	1500	29.68	-0.0844931368070673	0.169756213903898
3	A	26	50	20120618	22	1502	29.72	-0.0843536953498173	0.170346789487544
3	A	26	50	20120618	22	1504	29.76	-0.0843869293685331	0.170645895655986
3	A	26	50	20120618	22	1506	29.8	-0.0844792775141561	0.170690726225914
3	A	26	50	20120618	22	1508	29.84	-0.0845850606886215	0.170746163397559
3	A	26	50	20120618	22	1510	29.88	-0.0849850002840607	0.171022217884934
3	A	26	50	20120618	22	1512	29.92	-0.0848901065540255	0.171797348338471
3	A	26	50	20120618	22	1514	29.96	-0.084822436435066	0.172259584041332
3	A	26	50	20120618	22	1516	30	-0.0847638879935837	0.172716940707404
3	A	26	50	20120618	22	1518	30.04	-0.0846959350319116	0.172898030754066
3	A	26	50	20120618	22	1520	30.08	-0.0845833636323467	0.1736243708397
3	A	26	50	20120618	22	1522	30.12	-0.0844549530408832	0.173643886986861
3	A	26	50	20120618	22	1524	30.16	-0.0845736762694445	0.174229442112362
3	A	26	50	20120618	22	1526	30.2	-0.0844922175682518	0.174699809543207
3	A	26	50	20120618	22	1528	30.24	-0.0844679638056571	0.17508044512352
3	A	26	50	20120618	22	1530	30.28	-0.0843148751875302	0.175288688070579
3	A	26	50	20120618	22	1532	30.32	-0.084231860851419	0.17559797657667
3	A	26	50	20120618	22	1534	30.36	-0.0839507859058972	0.176300487163779
3	A	26	50	20120618	22	1536	30.4	-0.0840333759779398	0.177206432371835
3	A	26	50	20120618	22	1538	30.44	-0.0840605995890155	0.17794854093869
3	A	26	50	20120618	22	1540	30.48	-0.0843812018036055	0.178774865923185
3	A	26	50	20120618	22	1542	30.52	-0.0839480281894506	0.179963229579647
3	A	26	50	20120618	22	1544	30.56	-0.084246780804502	0.18098959507254
3	A	26	50	20120618	22	1546	30.6	-0.0842365984668528	0.182094378707465
3	A	26	50	20120618	22	1548	30.64	-0.0846440333941725	0.183450468092425
3	A	26	50	20120618	22	1550	30.68	-0.0846583169511525	0.184447347232542
3	A	26	50	20120618	22	1552	30.72	-0.084883247618248	0.185223679767606
3	A	26	50	20120618	22	1554	30.76	-0.0850740957384902	0.186461187345361
3	A	26	50	20120618	22	1556	30.8	-0.0853538271811276	0.187697492841588
3	A	26	50	20120618	22	1558	30.84	-0.0855380992083048	0.188644591664309
3	A	26	50	20120618	22	1560	30.88	-0.0861821320646095	0.189081017969657
3	A	26	50	20120618	22	1562	30.92	-0.0866409029442433	0.190658714619841
3	A	26	50	20120618	22	1564	30.96	-0.0870180029906501	0.191750982464739
3	A	26	50	20120618	22	1566	31	-0.0881257564740569	0.193034664115306
3	A	26	50	20120618	22	1568	31.04	-0.0885948511126961	0.194348892778819
3	A	26	50	20120618	22	1570	31.08	-0.089183517508034	0.195334246078402
3	A	26	50	20120618	22	1572	31.12	-0.0905131610993771	0.196736863089564
3	A	26	50	20120618	22	1574	31.16	-0.0908372281371949	0.197175057161865
3	A	26	50	20120618	22	1576	31.2	-0.0917883574685689	0.197946439949462
3	A	26	50	20120618	22	1578	31.24	-0.092380700819169	0.198543450204817
3	A	26	50	20120618	22	1580	31.28	-0.0930620689135203	0.198501306640659
3	A	26	50	20120618	22	1582	31.32	-0.0936038541292654	0.199311509590542
3	A	26	50	20120618	22	1584	31.36	-0.0942550287640601	0.199141167566954
3	A	26	50	20120618	22	1586	31.4	-0.09514768036463	0.19932473248735
3	A	26	50	20120618	22	1588	31.44	-0.0962947489850708	0.199724813504146
3	A	26	50	20120618	22	1590	31.48	-0.0975275189473914	0.199732308836026
3	A	26	50	20120618	22	1592	31.52	-0.0980416562879921	0.200210949416212
3	A	26	50	20120618	22	1594	31.56	-0.0991055691509654	0.200431142467873
3	A	26	50	20120618	22	1596	31.6	-0.100346824394660	0.200792191190347
3	A	26	50	20120618	22	1598	31.64	-0.101432233303782	0.201648497502364
3	A	26	50	20120618	22	1600	31.68	-0.102786059947041	0.202280226700676
3	A	26	50	20120618	22	1602	31.72	-0.104114360035500	0.202865357562108
3	A	26	50	20120618	22	1604	31.76	-0.105311916080118	0.20333657352109
3	A	26	50	20120618	22	1606	31.8	-0.106049852716964	0.203244932482249
3	A	26	50	20120618	22	1608	31.84	-0.106900643596088	0.203584909422643
3	A	26	50	20120618	22	1610	31.88	-0.107750798079108	0.203501258690429
3	A	26	50	20120618	22	1612	31.92	-0.108956061587641	0.203833245324196
3	A	26	50	20120618	22	1614	31.96	-0.110332303515864	0.204026780450207
3	A	26	50	20120618	22	1616	32	-0.111162729719689	0.204001041763371
3	A	26	50	20120618	22	1618	32.04	-0.112647653960181	0.204207516943478
3	A	26	50	20120618	22	1620	32.08	-0.113663554272712	0.203976505158064
3	A	26	50	20120618	22	1622	32.12	-0.114121618045565	0.2036428921787
3	A	26	50	20120618	22	1624	32.16	-0.114353478359116	0.203702359858998
3	A	26	50	20120618	22	1626	32.2	-0.114419027157732	0.20388005579311
3	A	26	50	20120618	22	1628	32.24	-0.114900708297076	0.203727886413799
3	A	26	50	20120618	22	1630	32.28	-0.115475373978146	0.203932452405596
3	A	26	50	20120618	22	1632	32.32	-0.115552590038652	0.20397968713858
3	A	26	50	20120618	22	1634	32.36	-0.116027836506287	0.204385495720303
3	A	26	50	20120618	22	1636	32.4	-0.117199512442713	0.204367818050773
3	A	26	50	20120618	22	1638	32.44	-0.117882082618593	0.203774343329323
3	A	26	50	20120618	22	1640	32.48	-0.118686416582192	0.203285378990133
3	A	26	50	20120618	22	1642	32.52	-0.118685002368630	0.203248609437511
3	A	26	50	20120618	22	1644	32.56	-0.118902437703845	0.203284318329961
3	A	26	50	20120618	22	1646	32.6	-0.118915307047262	0.203241750501733
3	A	26	50	20120618	22	1648	32.64	-0.119065850080977	0.203529613672354
3	A	26	50	20120618	22	1650	32.68	-0.119107640091745	0.203974313127043
3	A	26	50	20120618	22	1652	32.72	-0.119198291181093	0.204245700709662
3	A	26	50	20120618	22	1654	32.76	-0.119738662183276	0.20467123757058
3	A	26	50	20120618	22	1656	32.8	-0.120211787330568	0.205002799940278
3	A	26	50	20120618	22	1658	32.84	-0.120331712640657	0.205782314455858
3	A	26	50	20120618	22	1660	32.88	-0.120893721110344	0.206760384555596
3	A	26	50	20120618	22	1662	32.92	-0.121776261083943	0.20748297697529
3	A	26	50	20120618	22	1664	32.96	-0.122944330775785	0.208778467309102
3	A	26	50	20120618	22	1666	33	-0.123404091604913	0.209553314919926
3	A	26	50	20120618	22	1668	33.04	-0.124391354092805	0.210575649904166
3	A	26	50	20120618	22	1670	33.08	-0.125076045589028	0.21139709585187
3	A	26	50	20120618	22	1672	33.12	-0.125293763766956	0.212084474353862
3	A	26	50	20120618	22	1674	33.16	-0.125742352308941	0.212788469865211
3	A	26	50	20120618	22	1676	33.2	-0.126445782134865	0.213470969330412
3	A	26	50	20120618	22	1678	33.24	-0.127186122934767	0.214687900100834
3	A	26	50	20120618	22	1680	33.28	-0.127544060387404	0.215601340640771
3	A	26	50	20120618	22	1682	33.32	-0.128156132017199	0.216964925357611
3	A	26	50	20120618	22	1684	33.36	-0.128519160638660	0.217642757918057
3	A	26	50	20120618	22	1686	33.4	-0.128267642756592	0.21827894188909
3	A	26	50	20120618	22	1688	33.44	-0.128177415931313	0.218910812508759
3	A	26	50	20120618	22	1690	33.48	-0.128318200891447	0.219260759654768
3	A	26	50	20120618	22	1692	33.52	-0.128027155740310	0.22004395112561
3	A	26	50	20120618	22	1694	33.56	-0.127860844225375	0.220336127647596
3	A	26	50	20120618	22	1696	33.6	-0.127317786217424	0.220860800879237
3	A	26	50	20120618	22	1698	33.64	-0.127224730965020	0.221905621859118
3	A	26	50	20120618	22	1700	33.68	-0.127090380676595	0.223035578495454
3	A	26	50	20120618	22	1702	33.72	-0.126332503628519	0.224562787721461
3	A	26	50	20120618	22	1704	33.76	-0.126276500771449	0.225747333001304
3	A	26	50	20120618	22	1706	33.8	-0.126643984165631	0.227048621610722
3	A	26	50	20120618	22	1708	33.84	-0.126496057427007	0.228255794307564
3	A	26	50	20120618	22	1710	33.88	-0.126524907383680	0.229840562025559
3	A	26	50	20120618	22	1712	33.92	-0.126706987379835	0.231577569833544
3	A	26	50	20120618	22	1714	33.96	-0.126850954320485	0.232795490553459
3	A	26	50	20120618	22	1716	34	-0.126869339096796	0.234293142716013
3	A	26	50	20120618	22	1718	34.04	-0.126982264049751	0.235663727789986
3	A	26	50	20120618	22	1720	34.08	-0.126955181860032	0.236925418419658
3	A	26	50	20120618	22	1722	34.12	-0.126944504547636	0.237933116293527
3	A	26	50	20120618	22	1724	34.16	-0.126889774482772	0.239168714682972
3	A	26	50	20120618	22	1726	34.2	-0.127266945239857	0.240045951355712
3	A	26	50	20120618	22	1728	34.24	-0.127051277671595	0.242208990999362
3	A	26	50	20120618	22	1730	34.28	-0.127178061917462	0.243749564543533
3	A	26	50	20120618	22	1732	34.32	-0.126909856315358	0.245095400880165
3	A	26	50	20120618	22	1734	34.36	-0.127179263998990	0.247281067940813
3	A	26	50	20120618	22	1736	34.4	-0.127262702599170	0.248893271401918
3	A	26	50	20120618	22	1738	34.44	-0.127810710354589	0.250209197121706
3	A	26	50	20120618	22	1740	34.48	-0.127795861112184	0.251697656896104
3	A	26	50	20120618	22	1742	34.52	-0.128522059776463	0.253401077131982
3	A	26	50	20120618	22	1744	34.56	-0.128628832900422	0.254885294265693
