# Supplementary material for: How Do Ants Make Sense of Gravity? A Boltzmann Walker Analysis of Lasius niger Trajectories on Various Inclines
Source: PLoS One. 2013 Oct 29;8(10):e76531. doi: 10.1371/journal.pone.0076531 (PMC3812222; doi:10.1371/journal.pone.0076531)
Supplement: Dataset S3 — Trajectories for . (ZIP) [file pone.0076531.s007.zip › Incline3/3-A-26-50-20120618-23.txt]

Pente	Colonie	Temperature	Humidite	Date	Indiv	Frame	Time	X	Y
3	A	26	50	20120618	23	84	0	0	0
3	A	26	50	20120618	23	86	0.04	0.000852417224720381	-0.000525097495709131
3	A	26	50	20120618	23	88	0.08	0.00146564850963655	-0.000997232693507389
3	A	26	50	20120618	23	90	0.12	0.00165321565441415	-0.0011350195208894
3	A	26	50	20120618	23	92	0.16	0.00205787165208375	-0.00201626548907876
3	A	26	50	20120618	23	94	0.2	0.00207627764159805	-0.00248606016343129
3	A	26	50	20120618	23	96	0.24	0.00239777081073235	-0.00330623331892957
3	A	26	50	20120618	23	98	0.28	0.00241103613394735	-0.00360282218723045
3	A	26	50	20120618	23	100	0.32	0.00241254934245915	-0.00411975967068469
3	A	26	50	20120618	23	102	0.36	0.00274866547982835	-0.00552595464215913
3	A	26	50	20120618	23	104	0.4	0.00335406202160905	-0.00592832668492552
3	A	26	50	20120618	23	106	0.44	0.00415605546176295	-0.005971043005577
3	A	26	50	20120618	23	108	0.48	0.00414455083443305	-0.00660960992646314
3	A	26	50	20120618	23	110	0.52	0.00536994567302595	-0.00772926401699735
3	A	26	50	20120618	23	112	0.56	0.00691872872692665	-0.00907877023782407
3	A	26	50	20120618	23	114	0.6	0.00754436266478485	-0.0095193119046389
3	A	26	50	20120618	23	116	0.64	0.00854494704443505	-0.00983097628951469
3	A	26	50	20120618	23	118	0.68	0.0101409153338444	-0.0107828551540768
3	A	26	50	20120618	23	120	0.72	0.0109138466852916	-0.0119176978982709
3	A	26	50	20120618	23	122	0.76	0.0117371311106271	-0.0124159960469731
3	A	26	50	20120618	23	124	0.8	0.0134307862018572	-0.0143113321343333
3	A	26	50	20120618	23	126	0.84	0.0134555066549276	-0.0149784449559759
3	A	26	50	20120618	23	128	0.88	0.0155064981580303	-0.0172565025886534
3	A	26	50	20120618	23	130	0.92	0.0155663830313291	-0.0184906231249261
3	A	26	50	20120618	23	132	0.96	0.0158268033877723	-0.0192113841380573
3	A	26	50	20120618	23	134	1	0.0155838414977566	-0.020699843912455
3	A	26	50	20120618	23	136	1.04	0.0154815655729258	-0.0217803313583793
3	A	26	50	20120618	23	138	1.08	0.0151894618829379	-0.0229011641959178
3	A	26	50	20120618	23	140	1.12	0.0153503024419963	-0.0240756240824521
3	A	26	50	20120618	23	142	1.16	0.0152853434411464	-0.02570795597448
3	A	26	50	20120618	23	144	1.2	0.0156454729248048	-0.0268368519506443
3	A	26	50	20120618	23	146	1.24	0.0156063062801949	-0.0281062429731626
3	A	26	50	20120618	23	148	1.28	0.0160671277694941	-0.0282249662017238
3	A	26	50	20120618	23	150	1.32	0.0161932119796475	-0.0300941959067226
3	A	26	50	20120618	23	152	1.36	0.0165267542483333	-0.0317329158721225
3	A	26	50	20120618	23	154	1.4	0.0165596842111331	-0.0329377056191115
3	A	26	50	20120618	23	156	1.44	0.0151957671541058	-0.0339886572147857
3	A	26	50	20120618	23	158	1.48	0.0144371617860455	-0.0343743344664482
3	A	26	50	20120618	23	160	1.52	0.0139333482044500	-0.0351913963521093
3	A	26	50	20120618	23	162	1.56	0.0134031171135095	-0.0357148392179505
3	A	26	50	20120618	23	164	1.6	0.0127071826194656	-0.0366110263524263
3	A	26	50	20120618	23	166	1.64	0.0113448706948317	-0.0378344625052352
3	A	26	50	20120618	23	168	1.68	0.0102843519444081	-0.0395122854756347
3	A	26	50	20120618	23	170	1.72	0.00912575748343385	-0.0404679402904083
3	A	26	50	20120618	23	172	1.76	0.00836144576364935	-0.0409998967218949
3	A	26	50	20120618	23	174	1.8	0.00762131709578145	-0.0408180995684519
3	A	26	50	20120618	23	176	1.84	0.00629266345393185	-0.0417175393941212
3	A	26	50	20120618	23	178	1.88	0.00499462753570775	-0.0421895331705632
3	A	26	50	20120618	23	180	1.92	0.00414921066812105	-0.0429978976428157
3	A	26	50	20120618	23	182	1.96	0.00325556911805755	-0.0431687346411503
3	A	26	50	20120618	23	184	2	0.00219116128033745	-0.0439307836192351
3	A	26	50	20120618	23	186	2.04	0.00143045580513695	-0.0443220965119437
3	A	26	50	20120618	23	188	2.08	6.93459620309603e-05	-0.0452409817740956
3	A	26	50	20120618	23	190	2.12	-0.00110756256457593	-0.0451131368680571
3	A	26	50	20120618	23	192	2.16	-0.00210741155317371	-0.0452942976253971
3	A	26	50	20120618	23	194	2.2	-0.00341046792954428	-0.0457556140894432
3	A	26	50	20120618	23	196	2.24	-0.00485855190673621	-0.0460689331041869
3	A	26	50	20120618	23	198	2.28	-0.0063413548268844	-0.0457150968708812
3	A	26	50	20120618	23	200	2.32	-0.00720056027670417	-0.0454285064924663
3	A	26	50	20120618	23	202	2.36	-0.00844209836311151	-0.0460589628985722
3	A	26	50	20120618	23	204	2.4	-0.00892321381703085	-0.0456000505975822
3	A	26	50	20120618	23	206	2.44	-0.00935546819237018	-0.0455988485160541
3	A	26	50	20120618	23	208	2.48	-0.00911413264795121	-0.0456530836061711
3	A	26	50	20120618	23	210	2.52	-0.00863747196675336	-0.0452960653923501
3	A	26	50	20120618	23	212	2.56	-0.0082176626707629	-0.0457121977330783
3	A	26	50	20120618	23	214	2.6	-0.00768160501994539	-0.0459050257523079
3	A	26	50	20120618	23	216	2.64	-0.00695802265075719	-0.0464507000553496
3	A	26	50	20120618	23	218	2.68	-0.00601969195212264	-0.0468288607619281
3	A	26	50	20120618	23	220	2.72	-0.00565935033642998	-0.0476604183366035
3	A	26	50	20120618	23	222	2.76	-0.00464040946474016	-0.0489234524691589
3	A	26	50	20120618	23	224	2.8	-0.00378056761881732	-0.0504973307427239
3	A	26	50	20120618	23	226	2.84	-0.00276240456458681	-0.0518059732626659
3	A	26	50	20120618	23	228	2.88	-0.00167692494478734	-0.0530844930337293
3	A	26	50	20120618	23	230	2.92	-0.00122197244177192	-0.0542980296916016
3	A	26	50	20120618	23	232	2.96	-1.5224008998959e-05	-0.0560597155262498
3	A	26	50	20120618	23	234	3	0.00122242499011186	-0.0575291541282336
3	A	26	50	20120618	23	236	3.04	0.00218529229405355	-0.0584326244625556
3	A	26	50	20120618	23	238	3.08	0.00302222388026595	-0.059857727469359
3	A	26	50	20120618	23	240	3.12	0.00433249274580465	-0.0614269388381682
3	A	26	50	20120618	23	242	3.16	0.00534648387002615	-0.0630210403656751
3	A	26	50	20120618	23	244	3.2	0.00601632612384415	-0.064678286528742
3	A	26	50	20120618	23	246	3.24	0.00750874569621655	-0.066171696050608
3	A	26	50	20120618	23	248	3.28	0.00863764167238085	-0.0675616558503864
3	A	26	50	20120618	23	250	3.32	0.00975911302734265	-0.0693237659491033
3	A	26	50	20120618	23	252	3.36	0.0106673209770986	-0.070695411683249
3	A	26	50	20120618	23	254	3.4	0.0113841151211874	-0.0723912658765687
3	A	26	50	20120618	23	256	3.44	0.0125968032509224	-0.0732819375781512
3	A	26	50	20120618	23	258	3.48	0.0134213604684641	-0.074931405566625
3	A	26	50	20120618	23	260	3.52	0.0143904503120802	-0.0762350983390987
3	A	26	50	20120618	23	262	3.56	0.0149646917290818	-0.0772869196761137
3	A	26	50	20120618	23	264	3.6	0.0150683535832038	-0.078536235937114
3	A	26	50	20120618	23	266	3.64	0.0153305487776678	-0.0797401559427623
3	A	26	50	20120618	23	268	3.68	0.0150981227786918	-0.0810753856776769
3	A	26	50	20120618	23	270	3.72	0.0148158457516421	-0.0823559560584057
3	A	26	50	20120618	23	272	3.76	0.0138707975385862	-0.0833751090621299
3	A	26	50	20120618	23	274	3.8	0.0137178503418156	-0.0837308544837448
3	A	26	50	20120618	23	276	3.84	0.0132733630191618	-0.0850477701530267
3	A	26	50	20120618	23	278	3.88	0.0127375175003786	-0.086066428182004
3	A	26	50	20120618	23	280	3.92	0.0120539573750056	-0.087954332577094
3	A	26	50	20120618	23	282	3.96	0.0122040761446515	-0.0883365237923253
3	A	26	50	20120618	23	284	4	0.0117862467476482	-0.0892436710819095
3	A	26	50	20120618	23	286	4.04	0.0116627151929749	-0.0895357768932177
3	A	26	50	20120618	23	288	4.08	0.0112715437216226	-0.0906508842871489
3	A	26	50	20120618	23	290	4.12	0.0110267433539759	-0.0908022051383228
3	A	26	50	20120618	23	292	4.16	0.0107195761682283	-0.0918251058079872
3	A	26	50	20120618	23	294	4.2	0.0106258138090430	-0.0921761136141682
3	A	26	50	20120618	23	296	4.24	0.0103736595308720	-0.0920676434339342
3	A	26	50	20120618	23	298	4.28	0.0100253387304595	-0.0933521736126377
3	A	26	50	20120618	23	300	4.32	0.00920212501580205	-0.0936624520682224
3	A	26	50	20120618	23	302	4.36	0.00927191645510515	-0.0941460423958758
3	A	26	50	20120618	23	304	4.4	0.00889340219513595	-0.0946492902920463
3	A	26	50	20120618	23	306	4.44	0.00809953341189785	-0.095433966687129
3	A	26	50	20120618	23	308	4.48	0.00761063978338545	-0.0959869241900169
3	A	26	50	20120618	23	310	4.52	0.00690664427203615	-0.096434522782508
3	A	26	50	20120618	23	312	4.56	0.00633105935215035	-0.0967715298744215
3	A	26	50	20120618	23	314	4.6	0.00544081191463645	-0.0977549739856958
3	A	26	50	20120618	23	316	4.64	0.00515054458095935	-0.097771873837766
3	A	26	50	20120618	23	318	4.68	0.00520683028074185	-0.0978587065504958
3	A	26	50	20120618	23	320	4.72	0.00447907598154465	-0.098001824963008
3	A	26	50	20120618	23	322	4.76	0.00399682915677535	-0.0991334786556189
3	A	26	50	20120618	23	324	4.8	0.00305885201153145	-0.0994234631465835
3	A	26	50	20120618	23	326	4.84	0.00355545310395875	-0.0993638540449295
3	A	26	50	20120618	23	328	4.88	0.00327501455454015	-0.100214220659984
3	A	26	50	20120618	23	330	4.92	0.00357921189180665	-0.100280971540128
3	A	26	50	20120618	23	332	4.96	0.00369213684476215	-0.100229564877136
3	A	26	50	20120618	23	334	5	0.00353713903832605	-0.100601644465396
3	A	26	50	20120618	23	336	5.04	0.00398933382489485	-0.100362854505389
3	A	26	50	20120618	23	338	5.08	0.00415903945237955	-0.100700710125440
3	A	26	50	20120618	23	340	5.12	0.00447186349237655	-0.100258626965842
3	A	26	50	20120618	23	342	5.16	0.00515188808384365	-0.099898780324897
3	A	26	50	20120618	23	344	5.2	0.00540934566287365	-0.100043383661650
3	A	26	50	20120618	23	346	5.24	0.00667902659917225	-0.100252263004812
3	A	26	50	20120618	23	348	5.28	0.00748845173159645	-0.100564733491418
3	A	26	50	20120618	23	350	5.32	0.00869880640895345	-0.101022160868168
3	A	26	50	20120618	23	352	5.36	0.00965453193440525	-0.100849909656271
3	A	26	50	20120618	23	354	5.4	0.0116815949440327	-0.101630626253379
3	A	26	50	20120618	23	356	5.44	0.0132768278423896	-0.102493579369139
3	A	26	50	20120618	23	358	5.48	0.0151522871581307	-0.103711570799733
3	A	26	50	20120618	23	360	5.52	0.0163657531053248	-0.103809080824858
3	A	26	50	20120618	23	362	5.56	0.0177494903654287	-0.104652729925492
3	A	26	50	20120618	23	364	5.6	0.0194525570479166	-0.105183272143416
3	A	26	50	20120618	23	366	5.64	0.0208210208015469	-0.105318400249301
3	A	26	50	20120618	23	368	5.68	0.0219395930187060	-0.106375171333784
3	A	26	50	20120618	23	370	5.72	0.0230109305028816	-0.106652286481331
3	A	26	50	20120618	23	372	5.76	0.0246898848441309	-0.107692723399169
3	A	26	50	20120618	23	374	5.8	0.0262054975189263	-0.108716614018327
3	A	26	50	20120618	23	376	5.84	0.0276641173871579	-0.109697512545189
3	A	26	50	20120618	23	378	5.88	0.0296433092676989	-0.110859288986679
3	A	26	50	20120618	23	380	5.92	0.0310911104021785	-0.111692614328307
3	A	26	50	20120618	23	382	5.96	0.0324272593759085	-0.112644662898497
3	A	26	50	20120618	23	384	6	0.0341928342978533	-0.113563265317936
3	A	26	50	20120618	23	386	6.04	0.0357419638340767	-0.114134041911710
3	A	26	50	20120618	23	388	6.08	0.0379361868867768	-0.115012904930047
3	A	26	50	20120618	23	390	6.12	0.0388180904642726	-0.115832300268086
3	A	26	50	20120618	23	392	6.16	0.0407390874567220	-0.116820340573438
3	A	26	50	20120618	23	394	6.2	0.0421309564448097	-0.117631816315527
3	A	26	50	20120618	23	396	6.24	0.0437318461974161	-0.118129619489483
3	A	26	50	20120618	23	398	6.28	0.0454020324145787	-0.118525599286947
3	A	26	50	20120618	23	400	6.32	0.0474437325345767	-0.119513144617552
3	A	26	50	20120618	23	402	6.36	0.049155425919795	-0.120549268184025
3	A	26	50	20120618	23	404	6.4	0.0507080909899244	-0.120900134568850
3	A	26	50	20120618	23	406	6.44	0.0528132185881949	-0.121885063604364
3	A	26	50	20120618	23	408	6.48	0.0548511003315745	-0.122908954223522
3	A	26	50	20120618	23	410	6.52	0.0567284688356248	-0.123988706278394
3	A	26	50	20120618	23	412	6.56	0.0579357829538227	-0.124205505217506
3	A	26	50	20120618	23	414	6.6	0.0597051762523858	-0.124864316605538
3	A	26	50	20120618	23	416	6.64	0.0617013386956754	-0.125430709137268
3	A	26	50	20120618	23	418	6.68	0.0630207292386913	-0.125765948462229
3	A	26	50	20120618	23	420	6.72	0.0651555553217716	-0.125916491495943
3	A	26	50	20120618	23	422	6.76	0.0667959016327682	-0.126968807807705
3	A	26	50	20120618	23	424	6.8	0.0677402427390429	-0.127080884232523
3	A	26	50	20120618	23	426	6.84	0.0691415162473203	-0.127508188860394
3	A	26	50	20120618	23	428	6.88	0.0704777359317285	-0.127570626389173
3	A	26	50	20120618	23	430	6.92	0.0713450731095319	-0.127367969585685
3	A	26	50	20120618	23	432	6.96	0.0732459175587176	-0.127975939996149
3	A	26	50	20120618	23	434	7	0.075409452177114	-0.127980394768870
3	A	26	50	20120618	23	436	7.04	0.0765326205883508	-0.128216285591074
3	A	26	50	20120618	23	438	7.08	0.0781241765314455	-0.128323200136390
3	A	26	50	20120618	23	440	7.12	0.0791952311729087	-0.127938039072677
3	A	26	50	20120618	23	442	7.16	0.0812341735764602	-0.127717775310338
3	A	26	50	20120618	23	444	7.2	0.0825515842204887	-0.127668914231758
3	A	26	50	20120618	23	446	7.24	0.0840651462856186	-0.127305107792837
3	A	26	50	20120618	23	448	7.28	0.085233428109495	-0.127146574452495
3	A	26	50	20120618	23	450	7.32	0.0866337823789569	-0.126736169676695
3	A	26	50	20120618	23	452	7.36	0.0886865133647413	-0.126236245182396
3	A	26	50	20120618	23	454	7.4	0.0908663821497833	-0.126716512108178
3	A	26	50	20120618	23	456	7.44	0.092662574795353	-0.126405243703099
3	A	26	50	20120618	23	458	7.48	0.093908921207873	-0.125918329973574
3	A	26	50	20120618	23	460	7.52	0.095397593114305	-0.124969887647969
3	A	26	50	20120618	23	462	7.56	0.096378138087776	-0.124607354001254
3	A	26	50	20120618	23	464	7.6	0.097337752700524	-0.123439849994837
3	A	26	50	20120618	23	466	7.64	0.098458941212774	-0.122286134570653
3	A	26	50	20120618	23	468	7.68	0.09967805694315	-0.121885848492891
3	A	26	50	20120618	23	470	7.72	0.100522837414633	-0.120779438512369
3	A	26	50	20120618	23	472	7.76	0.101034245323059	-0.119749014226553
3	A	26	50	20120618	23	474	7.8	0.102128026376469	-0.118935247458492
3	A	26	50	20120618	23	476	7.84	0.102781251620929	-0.118126458722171
3	A	26	50	20120618	23	478	7.88	0.103756033674134	-0.118124655599879
3	A	26	50	20120618	23	480	7.92	0.104499471601738	-0.117154943502295
3	A	26	50	20120618	23	482	7.96	0.104500355485214	-0.116994253486270
3	A	26	50	20120618	23	484	8	0.105168486540622	-0.116692403743517
3	A	26	50	20120618	23	486	8.04	0.105373427299013	-0.116819803172284
3	A	26	50	20120618	23	488	8.08	0.10567274559949	-0.116837268709779
3	A	26	50	20120618	23	490	8.12	0.106516903817006	-0.117142866118472
3	A	26	50	20120618	23	492	8.16	0.107087333928457	-0.117312069700142
3	A	26	50	20120618	23	494	8.2	0.107517438699181	-0.118062833254000
3	A	26	50	20120618	23	496	8.24	0.108003772601146	-0.118979399205909
3	A	26	50	20120618	23	498	8.28	0.108607705431889	-0.120093735853449
3	A	26	50	20120618	23	500	8.32	0.109407344206462	-0.121098633584464
3	A	26	50	20120618	23	502	8.36	0.109717742870199	-0.122131737804981
3	A	26	50	20120618	23	504	8.4	0.110847140892178	-0.124194219793278
3	A	26	50	20120618	23	506	8.44	0.111926935373457	-0.125372924371109
3	A	26	50	20120618	23	508	8.48	0.112450873214045	-0.126240572675897
3	A	26	50	20120618	23	510	8.52	0.113494180985415	-0.128413186545364
3	A	26	50	20120618	23	512	8.56	0.113580483368058	-0.129796252054025
3	A	26	50	20120618	23	514	8.6	0.113528694867404	-0.130924257075645
3	A	26	50	20120618	23	516	8.64	0.113690113203414	-0.132606973224971
3	A	26	50	20120618	23	518	8.68	0.113934963068535	-0.133697140962729
3	A	26	50	20120618	23	520	8.72	0.114067326386905	-0.135591345679240
3	A	26	50	20120618	23	522	8.76	0.114431974282895	-0.137014263726089
3	A	26	50	20120618	23	524	8.8	0.1148773949865	-0.139228978733308
3	A	26	50	20120618	23	526	8.84	0.11496649044093	-0.140556925268376
3	A	26	50	20120618	23	528	8.88	0.115287446208911	-0.141640283567832
3	A	26	50	20120618	23	530	8.92	0.115383259177761	-0.143824182861527
3	A	26	50	20120618	23	532	8.96	0.115187885574119	-0.145473368007288
3	A	26	50	20120618	23	534	9	0.115272455545149	-0.147157979202787
3	A	26	50	20120618	23	536	9.04	0.114752661350299	-0.148377809111012
3	A	26	50	20120618	23	538	9.08	0.114949095614113	-0.149868531627109
3	A	26	50	20120618	23	540	9.12	0.114503901184678	-0.151537020787997
3	A	26	50	20120618	23	542	9.16	0.11453501388305	-0.153430652748015
3	A	26	50	20120618	23	544	9.2	0.11482443268859	-0.155053250678804
3	A	26	50	20120618	23	546	9.24	0.11473307449246	-0.156920861109273
3	A	26	50	20120618	23	548	9.28	0.114422654615519	-0.158467303639728
3	A	26	50	20120618	23	550	9.32	0.114534660329659	-0.160190947129549
3	A	26	50	20120618	23	552	9.36	0.113939134998544	-0.162178058606039
3	A	26	50	20120618	23	554	9.4	0.113522578393747	-0.162850587865626
3	A	26	50	20120618	23	556	9.44	0.113348700836253	-0.165437113760528
3	A	26	50	20120618	23	558	9.48	0.113272121171851	-0.167479450276629
3	A	26	50	20120618	23	560	9.52	0.112922386157876	-0.168604174322784
3	A	26	50	20120618	23	562	9.56	0.112888657164413	-0.169748060962710
3	A	26	50	20120618	23	564	9.6	0.112141033164665	-0.172304464108734
3	A	26	50	20120618	23	566	9.64	0.112081919037758	-0.173818803991323
3	A	26	50	20120618	23	568	9.68	0.111293919240803	-0.175415733945954
3	A	26	50	20120618	23	570	9.72	0.110887686395012	-0.176495132447436
3	A	26	50	20120618	23	572	9.76	0.110835219071848	-0.178656192192098
3	A	26	50	20120618	23	574	9.8	0.110809692517047	-0.180269880577444
3	A	26	50	20120618	23	576	9.84	0.110572458191959	-0.182402161076112
3	A	26	50	20120618	23	578	9.88	0.109824975613566	-0.183242981749621
3	A	26	50	20120618	23	580	9.92	0.10977222544769	-0.184100419432488
3	A	26	50	20120618	23	582	9.96	0.1091750030603	-0.185284540448263
3	A	26	50	20120618	23	584	10	0.108693958317058	-0.187401830283170
3	A	26	50	20120618	23	586	10.04	0.108581811181562	-0.189301543361505
3	A	26	50	20120618	23	588	10.08	0.107917413649959	-0.190501927833248
3	A	26	50	20120618	23	590	10.12	0.107745728123487	-0.191827611626616
3	A	26	50	20120618	23	592	10.16	0.107096321255646	-0.193341102981068
3	A	26	50	20120618	23	594	10.2	0.106764122489844	-0.194824471586641
3	A	26	50	20120618	23	596	10.24	0.106004406964137	-0.195995723258998
3	A	26	50	20120618	23	598	10.28	0.105017780872348	-0.197350044877005
3	A	26	50	20120618	23	600	10.32	0.104815901886319	-0.198539044929570
3	A	26	50	20120618	23	602	10.36	0.104140402778251	-0.199445060848304
3	A	26	50	20120618	23	604	10.4	0.103879126822603	-0.200086760252231
3	A	26	50	20120618	23	606	10.44	0.103111350279591	-0.201210918612962
3	A	26	50	20120618	23	608	10.48	0.101970150645434	-0.203615010958318
3	A	26	50	20120618	23	610	10.52	0.101703500678248	-0.205290217633627
3	A	26	50	20120618	23	612	10.56	0.100921511288934	-0.206141503487497
3	A	26	50	20120618	23	614	10.6	0.100664336552616	-0.208525655421624
3	A	26	50	20120618	23	616	10.64	0.100280801834501	-0.210384214885295
3	A	26	50	20120618	23	618	10.68	0.099696448790528	-0.210449551551876
3	A	26	50	20120618	23	620	10.72	0.099354774793859	-0.210161900513290
3	A	26	50	20120618	23	622	10.76	0.099637122531587	-0.210814347940290
3	A	26	50	20120618	23	624	10.8	0.099942380529025	-0.210595356970157
3	A	26	50	20120618	23	626	10.84	0.099984170539793	-0.210205670423045
3	A	26	50	20120618	23	628	10.88	0.100385382927438	-0.210712383142443
3	A	26	50	20120618	23	630	10.92	0.100774362367769	-0.211324666904273
3	A	26	50	20120618	23	632	10.96	0.101380140747212	-0.211022944440740
3	A	26	50	20120618	23	634	11	0.102102238192159	-0.210850976071556
3	A	26	50	20120618	23	636	11.04	0.103270307884001	-0.210924585887477
3	A	26	50	20120618	23	638	11.08	0.104367808319081	-0.211334637109888
3	A	26	50	20120618	23	640	11.12	0.106207841585085	-0.212122212642773
3	A	26	50	20120618	23	642	11.16	0.107916989385891	-0.212926122342304
3	A	26	50	20120618	23	644	11.2	0.109979973420002	-0.213633582676881
3	A	26	50	20120618	23	646	11.24	0.110991701802524	-0.214430633440635
3	A	26	50	20120618	23	648	11.28	0.112739669765617	-0.215627058114402
3	A	26	50	20120618	23	650	11.32	0.113578793382851	-0.215035421870584
3	A	26	50	20120618	23	652	11.36	0.114953833229547	-0.215094394576135
3	A	26	50	20120618	23	654	11.4	0.116312680330953	-0.215278454471277
3	A	26	50	20120618	23	656	11.44	0.116974249435431	-0.215181156578186
3	A	26	50	20120618	23	658	11.48	0.118741097149582	-0.215916052655873
3	A	26	50	20120618	23	660	11.52	0.118604413408778	-0.215416340293609
3	A	26	50	20120618	23	662	11.56	0.120643638655042	-0.215091141884941
3	A	26	50	20120618	23	664	11.6	0.122449660084871	-0.215143397076071
3	A	26	50	20120618	23	666	11.64	0.123035427342406	-0.214666524262839
3	A	26	50	20120618	23	668	11.68	0.124497299901831	-0.214644321109909
3	A	26	50	20120618	23	670	11.72	0.126370496475872	-0.214956084489734
3	A	26	50	20120618	23	672	11.76	0.12830697910683	-0.214227340241044
3	A	26	50	20120618	23	674	11.8	0.129463735090173	-0.213492019899288
3	A	26	50	20120618	23	676	11.84	0.131992985335799	-0.212768720372812
3	A	26	50	20120618	23	678	11.88	0.134554833204038	-0.212915091476518
3	A	26	50	20120618	23	680	11.92	0.135797361239939	-0.211888938115660
3	A	26	50	20120618	23	682	11.96	0.137572057839361	-0.211897564818390
3	A	26	50	20120618	23	684	12	0.139699317879882	-0.211481503188340
3	A	26	50	20120618	23	686	12.04	0.141359251048718	-0.211074563235767
3	A	26	50	20120618	23	688	12.08	0.142802880253188	-0.209882664045399
3	A	26	50	20120618	23	690	12.12	0.144788860358829	-0.209572527011171
3	A	26	50	20120618	23	692	12.16	0.14539767929743	-0.208975021781068
3	A	26	50	20120618	23	694	12.2	0.145804902092716	-0.208594669043468
3	A	26	50	20120618	23	696	12.24	0.14661920626193	-0.208616165089616
3	A	26	50	20120618	23	698	12.28	0.148226530686245	-0.208537605526226
3	A	26	50	20120618	23	700	12.32	0.150011833887385	-0.208010952395598
3	A	26	50	20120618	23	702	12.36	0.151979782770105	-0.207153161159341
3	A	26	50	20120618	23	704	12.4	0.152856736600133	-0.207136049175236
3	A	26	50	20120618	23	706	12.44	0.15413999398663	-0.206958706794515
3	A	26	50	20120618	23	708	12.48	0.15517922882294	-0.206444145189845
3	A	26	50	20120618	23	710	12.52	0.155884355705139	-0.206484308855017
3	A	26	50	20120618	23	712	12.56	0.158653527281622	-0.206829235542879
3	A	26	50	20120618	23	714	12.6	0.159078144903725	-0.206910906376106
3	A	26	50	20120618	23	716	12.64	0.160299389025512	-0.206720623941289
3	A	26	50	20120618	23	718	12.68	0.161412092256387	-0.207023548486349
3	A	26	50	20120618	23	720	12.72	0.161573807577244	-0.207372364261509
3	A	26	50	20120618	23	722	12.76	0.161978909052186	-0.207811548283304
3	A	26	50	20120618	23	724	12.8	0.162001536469184	-0.207914785873357
3	A	26	50	20120618	23	726	12.84	0.161994394690694	-0.208179314520199
3	A	26	50	20120618	23	728	12.88	0.161878924153326	-0.208366909949248
3	A	26	50	20120618	23	730	12.92	0.161762675798499	-0.208553868982193
3	A	26	50	20120618	23	732	12.96	0.162154625087311	-0.208791244728638
3	A	26	50	20120618	23	734	13	0.162234103889516	-0.208758434973991
3	A	26	50	20120618	23	736	13.04	0.162001112205116	-0.208903745417524
3	A	26	50	20120618	23	738	13.08	0.162254680696849	-0.208641691644417
3	A	26	50	20120618	23	740	13.12	0.162118138377402	-0.209063905103463
3	A	26	50	20120618	23	742	13.16	0.161999697991553	-0.208859904797091
3	A	26	50	20120618	23	744	13.2	0.162237144448676	-0.208884087849007
3	A	26	50	20120618	23	746	13.24	0.162048771202167	-0.208888613332407
3	A	26	50	20120618	23	748	13.28	0.162299299134742	-0.208830418444315
3	A	26	50	20120618	23	750	13.32	0.162126906501489	-0.209322423342665
3	A	26	50	20120618	23	752	13.36	0.162307784416116	-0.208295845717738
3	A	26	50	20120618	23	754	13.4	0.162160140520204	-0.208108320999368
3	A	26	50	20120618	23	756	13.44	0.16171756238586	-0.207104158659405
3	A	26	50	20120618	23	758	13.48	0.162088015628523	-0.207372929946934
3	A	26	50	20120618	23	760	13.52	0.162463135775943	-0.206429295947440
3	A	26	50	20120618	23	762	13.56	0.162428982518412	-0.205913320129208
3	A	26	50	20120618	23	764	13.6	0.162482439791069	-0.205762282120747
3	A	26	50	20120618	23	766	13.64	0.162134118990657	-0.204801041162402
3	A	26	50	20120618	23	768	13.68	0.16281654774518	-0.204301045957425
3	A	26	50	20120618	23	770	13.72	0.163364201947209	-0.203535602866790
3	A	26	50	20120618	23	772	13.76	0.163328280922725	-0.201570411700517
3	A	26	50	20120618	23	774	13.8	0.163152282044887	-0.200312398026108
3	A	26	50	20120618	23	776	13.84	0.164046206437663	-0.199057849174927
3	A	26	50	20120618	23	778	13.88	0.164197103024768	-0.197795380727796
3	A	26	50	20120618	23	780	13.92	0.164846297760576	-0.196531003092357
3	A	26	50	20120618	23	782	13.96	0.16521109414899	-0.194578044873397
3	A	26	50	20120618	23	784	14	0.165224812020545	-0.193534779528435
3	A	26	50	20120618	23	786	14.04	0.165593780338968	-0.192433248584702
3	A	26	50	20120618	23	788	14.08	0.165919544433061	-0.192281432758782
3	A	26	50	20120618	23	790	14.12	0.166349818909413	-0.191771962322937
3	A	26	50	20120618	23	792	14.16	0.166429156290262	-0.193166235474080
3	A	26	50	20120618	23	794	14.2	0.166618024511517	-0.193702858810323
3	A	26	50	20120618	23	796	14.24	0.166235479742895	-0.192900292613676
3	A	26	50	20120618	23	798	14.28	0.166160809266802	-0.192287655298456
3	A	26	50	20120618	23	800	14.32	0.166356819266547	-0.192371659584061
3	A	26	50	20120618	23	802	14.36	0.166213347300644	-0.192109252257563
3	A	26	50	20120618	23	804	14.4	0.165831509638803	-0.192147436023747
3	A	26	50	20120618	23	806	14.44	0.165761081803397	-0.191673391637639
3	A	26	50	20120618	23	808	14.48	0.165647732586373	-0.191458643308193
3	A	26	50	20120618	23	810	14.52	0.165072854773268	-0.191071855898884
3	A	26	50	20120618	23	812	14.56	0.164854358777881	-0.190412125272037
3	A	26	50	20120618	23	814	14.6	0.164456964766854	-0.189630065172045
3	A	26	50	20120618	23	816	14.64	0.164113805845945	-0.189707351943228
3	A	26	50	20120618	23	818	14.68	0.16378775890914	-0.189510139861955
3	A	26	50	20120618	23	820	14.72	0.163701350460479	-0.188520331789650
3	A	26	50	20120618	23	822	14.76	0.163330402243068	-0.188172859517375
3	A	26	50	20120618	23	824	14.8	0.163002728960666	-0.187497855384055
3	A	26	50	20120618	23	826	14.84	0.161947442800423	-0.185229739672721
3	A	26	50	20120618	23	828	14.88	0.161499306806779	-0.184294774802365
3	A	26	50	20120618	23	830	14.92	0.160831338385931	-0.182784854337158
3	A	26	50	20120618	23	832	14.96	0.16012198300518	-0.181483198032214
3	A	26	50	20120618	23	834	15	0.1594455858715	-0.179964735717091
3	A	26	50	20120618	23	836	15.04	0.159418058204509	-0.179048982937979
3	A	26	50	20120618	23	838	15.08	0.159295396391176	-0.177423676788219
3	A	26	50	20120618	23	840	15.12	0.15912989804904	-0.175969900601438
3	A	26	50	20120618	23	842	15.16	0.158726698691339	-0.174909388922082
3	A	26	50	20120618	23	844	15.2	0.158677073937436	-0.172983357329351
3	A	26	50	20120618	23	846	15.24	0.158527605706028	-0.170670679748667
3	A	26	50	20120618	23	848	15.28	0.158333066488388	-0.169482118102306
3	A	26	50	20120618	23	850	15.32	0.158061862753532	-0.167839890887271
3	A	26	50	20120618	23	852	15.36	0.157638121943838	-0.165493187328276
3	A	26	50	20120618	23	854	15.4	0.158050867243085	-0.163616730991974
3	A	26	50	20120618	23	856	15.44	0.158495050509823	-0.162077946427959
3	A	26	50	20120618	23	858	15.48	0.158838350852089	-0.161013397168882
3	A	26	50	20120618	23	860	15.52	0.159280243092856	-0.159622567627763
3	A	26	50	20120618	23	862	15.56	0.159316991432274	-0.158440306302823
3	A	26	50	20120618	23	864	15.6	0.15905938536082	-0.157006512953679
3	A	26	50	20120618	23	866	15.64	0.15955520156472	-0.155365183764256
3	A	26	50	20120618	23	868	15.68	0.159752767199384	-0.154691028159073
3	A	26	50	20120618	23	870	15.72	0.159369897161642	-0.153249562701353
3	A	26	50	20120618	23	872	15.76	0.159134147760795	-0.152061199044891
3	A	26	50	20120618	23	874	15.8	0.158677710333539	-0.150297321179221
3	A	26	50	20120618	23	876	15.84	0.158465649009861	-0.148815154655176
3	A	26	50	20120618	23	878	15.88	0.15837436152441	-0.147530412344438
3	A	26	50	20120618	23	880	15.92	0.157853082405319	-0.146155231076386
3	A	26	50	20120618	23	882	15.96	0.157905337596449	-0.144441274949468
3	A	26	50	20120618	23	884	16	0.158338157657213	-0.143154269897031
3	A	26	50	20120618	23	886	16.04	0.158476467743613	-0.141829434631800
3	A	26	50	20120618	23	888	16.08	0.15914560289065	-0.140878870985851
3	A	26	50	20120618	23	890	16.12	0.159654295509036	-0.140365935726778
3	A	26	50	20120618	23	892	16.16	0.160957351885406	-0.138939842770481
3	A	26	50	20120618	23	894	16.2	0.161581302909125	-0.138243766855081
3	A	26	50	20120618	23	896	16.24	0.162564464177687	-0.137881445340401
3	A	26	50	20120618	23	898	16.28	0.163333513512905	-0.137092597015309
3	A	26	50	20120618	23	900	16.32	0.164389436069251	-0.135830199278857
3	A	26	50	20120618	23	902	16.36	0.165824367860313	-0.135795338914544
3	A	26	50	20120618	23	904	16.4	0.166490816001581	-0.135891151883395
3	A	26	50	20120618	23	906	16.44	0.167714676418459	-0.135645927251679
3	A	26	50	20120618	23	908	16.48	0.169346820290794	-0.134316425081693
3	A	26	50	20120618	23	910	16.52	0.170989500054168	-0.134144527423186
3	A	26	50	20120618	23	912	16.56	0.171872040027767	-0.133558972297686
3	A	26	50	20120618	23	914	16.6	0.173381783716279	-0.133138173052201
3	A	26	50	20120618	23	916	16.64	0.175115821675782	-0.132774508034637
3	A	26	50	20120618	23	918	16.68	0.176479264971266	-0.132437783785436
3	A	26	50	20120618	23	920	16.72	0.178360098298544	-0.131887725420351
3	A	26	50	20120618	23	922	16.76	0.179176099524034	-0.131095765825422
3	A	26	50	20120618	23	924	16.8	0.18091904702898	-0.130286199271642
3	A	26	50	20120618	23	926	16.84	0.18221800218602	-0.130316604863233
3	A	26	50	20120618	23	928	16.88	0.184208649196416	-0.130351111674155
3	A	26	50	20120618	23	930	16.92	0.185873249270008	-0.130288815566732
3	A	26	50	20120618	23	932	16.96	0.187971730064535	-0.130212660166398
3	A	26	50	20120618	23	934	17	0.189554942147612	-0.130781881125253
3	A	26	50	20120618	23	936	17.04	0.190927294988539	-0.130359879798241
3	A	26	50	20120618	23	938	17.08	0.192930104235571	-0.130396366508151
3	A	26	50	20120618	23	940	17.12	0.193956752571176	-0.130839086063851
3	A	26	50	20120618	23	942	17.16	0.195926115667459	-0.131150849443677
3	A	26	50	20120618	23	944	17.2	0.197231646917563	-0.131412266820681
3	A	26	50	20120618	23	946	17.24	0.197810130975252	-0.131709180958101
3	A	26	50	20120618	23	948	17.28	0.199383726406105	-0.132641571959774
3	A	26	50	20120618	23	950	17.32	0.200447002872975	-0.132934526299220
3	A	26	50	20120618	23	952	17.36	0.201340078737614	-0.133440107647768
3	A	26	50	20120618	23	954	17.4	0.203234842068481	-0.134064058671487
3	A	26	50	20120618	23	956	17.44	0.203737807121939	-0.134222945565220
3	A	26	50	20120618	23	958	17.48	0.205436914006452	-0.135017097191170
3	A	26	50	20120618	23	960	17.52	0.206652430563312	-0.135491565841346
3	A	26	50	20120618	23	962	17.56	0.208287756416162	-0.136134538037479
3	A	26	50	20120618	23	964	17.6	0.209578226291827	-0.137716335906994
3	A	26	50	20120618	23	966	17.64	0.210587621221971	-0.138418139387321
3	A	26	50	20120618	23	968	17.68	0.211375550308247	-0.138794108062878
3	A	26	50	20120618	23	970	17.72	0.212940024061623	-0.140107558908932
3	A	26	50	20120618	23	972	17.76	0.213883021665013	-0.140797977970083
3	A	26	50	20120618	23	974	17.8	0.215551369404545	-0.140924267241203
3	A	26	50	20120618	23	976	17.84	0.216704094879235	-0.141969229642440
3	A	26	50	20120618	23	978	17.88	0.217571149214326	-0.142118994858696
3	A	26	50	20120618	23	980	17.92	0.219252437007953	-0.142830556412604
3	A	26	50	20120618	23	982	17.96	0.220070347421752	-0.143576766198790
3	A	26	50	20120618	23	984	18	0.220990081212041	-0.143968008380820
3	A	26	50	20120618	23	986	18.04	0.221911017083858	-0.145022728855638
3	A	26	50	20120618	23	988	18.08	0.222405001881195	-0.145126956395185
3	A	26	50	20120618	23	990	18.12	0.222676318753136	-0.145934684471334
3	A	26	50	20120618	23	992	18.16	0.223265762965934	-0.145943452595421
3	A	26	50	20120618	23	994	18.2	0.22342563980916	-0.145957524020367
3	A	26	50	20120618	23	996	18.24	0.223653893878127	-0.146043225362246
3	A	26	50	20120618	23	998	18.28	0.223828973517149	-0.145688540600803
3	A	26	50	20120618	23	1000	18.32	0.223954272838775	-0.145947907368143
3	A	26	50	20120618	23	1002	18.36	0.223588981475614	-0.145638618862052
3	A	26	50	20120618	23	1004	18.4	0.223207285235129	-0.145084105724245
3	A	26	50	20120618	23	1006	18.44	0.223869702867745	-0.145019900428513
3	A	26	50	20120618	23	1008	18.48	0.22433893892774	-0.144660973026383
3	A	26	50	20120618	23	1010	18.52	0.225076239168484	-0.143966099192511
3	A	26	50	20120618	23	1012	18.56	0.22542781266009	-0.143992120722059
3	A	26	50	20120618	23	1014	18.6	0.225633085758668	-0.143477134853321
3	A	26	50	20120618	23	1016	18.64	0.226308089891989	-0.142261901139173
3	A	26	50	20120618	23	1018	18.68	0.226889190244768	-0.141897175461437
3	A	26	50	20120618	23	1020	18.72	0.227554648436542	-0.141002614672558
3	A	26	50	20120618	23	1022	18.76	0.227610509872256	-0.139326064494365
3	A	26	50	20120618	23	1024	18.8	0.228038592317587	-0.138886668340536
3	A	26	50	20120618	23	1026	18.84	0.228137092292206	-0.138242281930840
3	A	26	50	20120618	23	1028	18.88	0.22898936809557	-0.137087364425128
3	A	26	50	20120618	23	1030	18.92	0.229060644459114	-0.136300495999024
3	A	26	50	20120618	23	1032	18.96	0.229378630378613	-0.135143881437037
3	A	26	50	20120618	23	1034	19	0.229571034133774	-0.133827177899790
3	A	26	50	20120618	23	1036	19.04	0.229708566402715	-0.132824146930676
3	A	26	50	20120618	23	1038	19.08	0.230272837614102	-0.131791771030144
3	A	26	50	20120618	23	1040	19.12	0.230807481051357	-0.130337888777346
3	A	26	50	20120618	23	1042	19.16	0.231473292796522	-0.129044166210488
3	A	26	50	20120618	23	1044	19.2	0.232726639566175	-0.126991788778094
3	A	26	50	20120618	23	1046	19.24	0.233509053219558	-0.125688944533757
3	A	26	50	20120618	23	1048	19.28	0.234621049343652	-0.124415728063553
3	A	26	50	20120618	23	1050	19.32	0.235796685078053	-0.123087357264416
3	A	26	50	20120618	23	1052	19.36	0.236383300863725	-0.122018494653974
3	A	26	50	20120618	23	1054	19.4	0.238126248368672	-0.120851132068913
3	A	26	50	20120618	23	1056	19.44	0.239069104550706	-0.119177127475132
3	A	26	50	20120618	23	1058	19.48	0.240400445198324	-0.119144034877773
3	A	26	50	20120618	23	1060	19.52	0.24153379594721	-0.118105436437566
3	A	26	50	20120618	23	1062	19.56	0.24266283334473	-0.118212421693560
3	A	26	50	20120618	23	1064	19.6	0.242727745747243	-0.117802441181828
3	A	26	50	20120618	23	1066	19.64	0.242857429130913	-0.117498809529986
3	A	26	50	20120618	23	1068	19.68	0.243693653610344	-0.117007653159774
3	A	26	50	20120618	23	1070	19.72	0.244712028796609	-0.116902859934802
3	A	26	50	20120618	23	1072	19.76	0.245329191595229	-0.115490909114129
3	A	26	50	20120618	23	1074	19.8	0.246270916406413	-0.114518071604572
3	A	26	50	20120618	23	1076	19.84	0.246486442553319	-0.113299868041944
3	A	26	50	20120618	23	1078	19.88	0.247162436636133	-0.113043895387155
3	A	26	50	20120618	23	1080	19.92	0.247526596628444	-0.111141071038982
3	A	26	50	20120618	23	1082	19.96	0.248848886309263	-0.110878027316380
3	A	26	50	20120618	23	1084	20	0.250067231293247	-0.110093845896044
3	A	26	50	20120618	23	1086	20.04	0.25073615430825	-0.108679632333671
3	A	26	50	20120618	23	1088	20.08	0.251681556074696	-0.107029952213163
3	A	26	50	20120618	23	1090	20.12	0.252549883201993	-0.105181575087141
3	A	26	50	20120618	23	1092	20.16	0.253532761627842	-0.104467397238143
