# Supplementary material for: How Do Ants Make Sense of Gravity? A Boltzmann Walker Analysis of Lasius niger Trajectories on Various Inclines
Source: PLoS One. 2013 Oct 29;8(10):e76531. doi: 10.1371/journal.pone.0076531 (PMC3812222; doi:10.1371/journal.pone.0076531)
Supplement: Dataset S3 — Trajectories for . (ZIP) [file pone.0076531.s007.zip › Incline3/3-C-26-50-20120531-01.txt]

Pente	Colonie	Temperature	Humidite	Date	Indiv	Frame	Time	X	Y
3	C	26	50	20120531	1	22	0	0	0
3	C	26	50	20120531	1	24	0.04	6.21546860662997e-05	-0.00108932628068912
3	C	26	50	20120531	1	26	0.08	-0.000143811377157720	-0.00194772562877834
3	C	26	50	20120531	1	28	0.12	-9.722011134534e-05	-0.00408807421581972
3	C	26	50	20120531	1	30	0.16	0.00051114627891632	-0.00698135717453632
3	C	26	50	20120531	1	32	0.2	0.00142455146351404	-0.0108187196100185
3	C	26	50	20120531	1	34	0.24	0.00208069705898048	-0.0126699746606396
3	C	26	50	20120531	1	36	0.28	0.00221992638419611	-0.0137257557956292
3	C	26	50	20120531	1	38	0.32	0.0023188506228841	-0.0165343132198241
3	C	26	50	20120531	1	40	0.36	0.0015683274853327	-0.0183124039317958
3	C	26	50	20120531	1	42	0.4	0.00045816983886983	-0.0204180265048131
3	C	26	50	20120531	1	44	0.44	-0.00036179118459409	-0.0218851316544189
3	C	26	50	20120531	1	46	0.48	-0.00119638931842858	-0.0226915869383622
3	C	26	50	20120531	1	48	0.52	-0.00192873981170349	-0.0227948952390935
3	C	26	50	20120531	1	50	0.56	-0.00293657910692867	-0.0222707169821999
3	C	26	50	20120531	1	52	0.6	-0.00399716856803037	-0.0221744797492805
3	C	26	50	20120531	1	54	0.64	-0.00396626800169252	-0.0211523568970753
3	C	26	50	20120531	1	56	0.68	-0.00475893470340264	-0.0200641195608292
3	C	26	50	20120531	1	58	0.72	-0.00551320550689433	-0.0193077274369939
3	C	26	50	20120531	1	60	0.76	-0.0056180694425443	-0.0175299902784129
3	C	26	50	20120531	1	62	0.8	-0.00610526601478183	-0.0165652137861619
3	C	26	50	20120531	1	64	0.84	-0.00558137060060071	-0.015960991041638
3	C	26	50	20120531	1	66	0.88	-0.00566502133281508	-0.0143785567760206
3	C	26	50	20120531	1	68	0.92	-0.0049137910884825	-0.0130431149090717
3	C	26	50	20120531	1	70	0.96	-0.0046496159950312	-0.0120295480489189
3	C	26	50	20120531	1	72	1	-0.00471862961687501	-0.0103234408072720
3	C	26	50	20120531	1	74	1.04	-0.00474839174129515	-0.00867086862002882
3	C	26	50	20120531	1	76	1.08	-0.00476291571458072	-0.00705177793887472
3	C	26	50	20120531	1	78	1.12	-0.00462312777500795	-0.00590279305905682
3	C	26	50	20120531	1	80	1.16	-0.00492574826415236	-0.00473173230553042
3	C	26	50	20120531	1	82	1.2	-0.00481139495549887	-0.00372007463368682
3	C	26	50	20120531	1	84	1.24	-0.00494942219918648	-0.00335107803099241
3	C	26	50	20120531	1	86	1.28	-0.00387457746537606	-0.00156745774399184
3	C	26	50	20120531	1	88	1.32	-0.00334677175069499	-0.000263644763365399
3	C	26	50	20120531	1	90	1.36	-0.0032004784287353	0.00167158628858938
3	C	26	50	20120531	1	92	1.4	-0.00296052174253965	0.00327307708195973
3	C	26	50	20120531	1	94	1.44	-0.00341798871726897	0.00464923132894224
3	C	26	50	20120531	1	96	1.48	-0.00370251292966925	0.00630103135558046
3	C	26	50	20120531	1	98	1.52	-0.00424036309617708	0.00726272274094506
3	C	26	50	20120531	1	100	1.56	-0.00435602950212323	0.00847412605765858
3	C	26	50	20120531	1	102	1.6	-0.00478437145564226	0.00960860322764681
3	C	26	50	20120531	1	104	1.64	-0.00453705873760192	0.0106852814893409
3	C	26	50	20120531	1	106	1.68	-0.00423095928309408	0.0113288264419665
3	C	26	50	20120531	1	108	1.72	-0.00415138148593935	0.0121612325447793
3	C	26	50	20120531	1	110	1.76	-0.00321288815274512	0.0131793036751283
3	C	26	50	20120531	1	112	1.8	-0.0018324460102415	0.0135547208073959
3	C	26	50	20120531	1	114	1.84	-0.00136374735139981	0.0127159224592811
3	C	26	50	20120531	1	116	1.88	0.00100774737134364	0.0132744661057404
3	C	26	50	20120531	1	118	1.92	0.00301713553986857	0.0126772691741943
3	C	26	50	20120531	1	120	1.96	0.00527922387299971	0.0120368453909008
3	C	26	50	20120531	1	122	2	0.00663505869951804	0.0105720878358085
3	C	26	50	20120531	1	124	2.04	0.00902926569207319	0.00926822535770738
3	C	26	50	20120531	1	126	2.08	0.00982200310446139	0.00737069016825766
3	C	26	50	20120531	1	128	2.12	0.0119491570789659	0.0051794581772421
3	C	26	50	20120531	1	130	2.16	0.0131294667891903	0.00192352136365834
3	C	26	50	20120531	1	132	2.2	0.0125489179797005	0.00176398393168703
3	C	26	50	20120531	1	134	2.24	0.0120761181015279	0.00064107007889154
3	C	26	50	20120531	1	136	2.28	0.0112814432165592	-0.00093113942266988
3	C	26	50	20120531	1	138	2.32	0.0103010325933763	-0.00240482773640857
3	C	26	50	20120531	1	140	2.36	0.00955084391733239	-0.00493169291086182
3	C	26	50	20120531	1	142	2.4	0.00963258333991719	-0.00627463223101162
3	C	26	50	20120531	1	144	2.44	0.00993386669013839	-0.00608111195424332
3	C	26	50	20120531	1	146	2.48	0.0106959658728046	-0.00948033617885992
3	C	26	50	20120531	1	148	2.52	0.0119212051479056	-0.0115021312429675
3	C	26	50	20120531	1	150	2.56	0.0119265508751713	-0.0132993421223025
3	C	26	50	20120531	1	152	2.6	0.0123019962917102	-0.0153526670777832
3	C	26	50	20120531	1	154	2.64	0.0123175950673031	-0.0162110522837368
3	C	26	50	20120531	1	156	2.68	0.0122041751396008	-0.0184203367108761
3	C	26	50	20120531	1	158	2.72	0.0118164755625440	-0.0172936964053437
3	C	26	50	20120531	1	160	2.76	0.0103058974880308	-0.017948533853265
3	C	26	50	20120531	1	162	2.8	0.00896425429461089	-0.0183627357924806
3	C	26	50	20120531	1	164	2.84	0.00787480073470116	-0.0180959585460746
3	C	26	50	20120531	1	166	2.88	0.00735231953408242	-0.0176385311693250
3	C	26	50	20120531	1	168	2.92	0.00524372711258414	-0.0172209139043562
3	C	26	50	20120531	1	170	2.96	0.00335914611936575	-0.0164504503555753
3	C	26	50	20120531	1	172	3	0.00169405107102767	-0.0167050087968025
3	C	26	50	20120531	1	174	3.04	0.000126536758493330	-0.0158462983217296
3	C	26	50	20120531	1	176	3.08	-0.00101975404448818	-0.0150645917751278
3	C	26	50	20120531	1	178	3.12	-0.000248371256891770	-0.0156053163307012
3	C	26	50	20120531	1	180	3.16	-0.00324904959353501	-0.0132905315718089
3	C	26	50	20120531	1	182	3.2	-0.00473750936793269	-0.0121164514723268
3	C	26	50	20120531	1	184	3.24	-0.00563758558970505	-0.0108196883463088
3	C	26	50	20120531	1	186	3.28	-0.00690310166706242	-0.0101123623620200
3	C	26	50	20120531	1	188	3.32	-0.00789257032811238	-0.00880497849214862
3	C	26	50	20120531	1	190	3.36	-0.00789563917154273	-0.00777123080446072
3	C	26	50	20120531	1	192	3.4	-0.00782082727409319	-0.00665485061832342
3	C	26	50	20120531	1	194	3.44	-0.00818349527109596	-0.00662664412882192
3	C	26	50	20120531	1	196	3.48	-0.00888679074673191	-0.00496677459959682
3	C	26	50	20120531	1	198	3.52	-0.00911571656714106	-0.00374422233026432
3	C	26	50	20120531	1	200	3.56	-0.00915905231333286	-0.00153614988414802
3	C	26	50	20120531	1	202	3.6	-0.00983229857919551	-0.00094082678557213
3	C	26	50	20120531	1	204	3.64	-0.0102454730922581	-0.000232223059329809
3	C	26	50	20120531	1	206	3.68	-0.0118409202439696	0.00069359397059808
3	C	26	50	20120531	1	208	3.72	-0.0122138837157065	0.00140794859629179
3	C	26	50	20120531	1	210	3.76	-0.0130233866298766	0.00181680480824166
3	C	26	50	20120531	1	212	3.8	-0.0134703629684003	0.00131427816098801
3	C	26	50	20120531	1	214	3.84	-0.0140794930339856	0.00104178749178996
3	C	26	50	20120531	1	216	3.88	-0.0143226670560357	0.000896618469612361
3	C	26	50	20120531	1	218	3.92	-0.0155923267791308	0.00114196330948066
3	C	26	50	20120531	1	220	3.96	-0.0157476710678897	0.00242019316676377
3	C	26	50	20120531	1	222	4	-0.0157265710015391	0.00331522064611845
3	C	26	50	20120531	1	224	4.04	-0.0154737591140614	0.00362399296425918
3	C	26	50	20120531	1	226	4.08	-0.015279686586897	0.00427505446196888
3	C	26	50	20120531	1	228	4.12	-0.0153183299724888	0.0053241534378763
3	C	26	50	20120531	1	230	4.16	-0.0148000914125572	0.00674084187398355
3	C	26	50	20120531	1	232	4.2	-0.0145587487970704	0.00771836750149927
3	C	26	50	20120531	1	234	4.24	-0.0145852299460259	0.00783183692667628
3	C	26	50	20120531	1	236	4.28	-0.0146470664340406	0.00900466544715572
3	C	26	50	20120531	1	238	4.32	-0.0153730883216239	0.00978435673943107
3	C	26	50	20120531	1	240	4.36	-0.0159869135762363	0.00999798784016315
3	C	26	50	20120531	1	242	4.4	-0.016389950299377	0.0105102301345903
3	C	26	50	20120531	1	244	4.44	-0.0163977284739701	0.0109541517718192
3	C	26	50	20120531	1	246	4.48	-0.0173346661722457	0.01101861869706
3	C	26	50	20120531	1	248	4.52	-0.0178901904727493	0.0113440080245586
3	C	26	50	20120531	1	250	4.56	-0.0189392965197245	0.0117528147390338
3	C	26	50	20120531	1	252	4.6	-0.0191668081265713	0.0128003580800226
3	C	26	50	20120531	1	254	4.64	-0.0181934049315899	0.0127732051796251
3	C	26	50	20120531	1	256	4.68	-0.0170750802018043	0.0118803768023599
3	C	26	50	20120531	1	258	4.72	-0.016994470028749	0.0122837105103487
3	C	26	50	20120531	1	260	4.76	-0.0168677635646282	0.0117601615784903
3	C	26	50	20120531	1	262	4.8	-0.0162604295502671	0.0118343370798368
3	C	26	50	20120531	1	264	4.84	-0.0154242050708359	0.0121294834503041
3	C	26	50	20120531	1	266	4.88	-0.0146894009170303	0.0115363410690414
3	C	26	50	20120531	1	268	4.92	-0.0132166176999715	0.0115845869647217
3	C	26	50	20120531	1	270	4.96	-0.0109995833825105	0.0115611393038576
3	C	26	50	20120531	1	272	5	-0.00962301618516772	0.0117398817560059
3	C	26	50	20120531	1	274	5.04	-0.009369193134993	0.0116134510635297
3	C	26	50	20120531	1	276	5.08	-0.00605004592491862	0.0118277065395496
3	C	26	50	20120531	1	278	5.12	-0.00533497217162845	0.0131137690186479
3	C	26	50	20120531	1	280	5.16	-0.00413265022730571	0.0135222928904106
3	C	26	50	20120531	1	282	5.2	-0.00337989263232576	0.0138816304144740
3	C	26	50	20120531	1	284	5.24	-0.00219632315984010	0.0146217025137995
3	C	26	50	20120531	1	286	5.28	-0.00080247427276517	0.0137407040329835
3	C	26	50	20120531	1	288	5.32	0.00025767678213219	0.0145127939273611
3	C	26	50	20120531	1	290	5.36	0.0020230819984494	0.0138307611526355
3	C	26	50	20120531	1	292	5.4	0.00297588293025415	0.0127492102181123
3	C	26	50	20120531	1	294	5.44	0.00473622596912484	0.0124268819558694
3	C	26	50	20120531	1	296	5.48	0.00469699922043852	0.0115088699705923
3	C	26	50	20120531	1	298	5.52	0.0048620662274387	0.0107316606231189
3	C	26	50	20120531	1	300	5.56	0.00463106858416068	0.00925936530973911
3	C	26	50	20120531	1	302	5.6	0.0048505050315663	0.00788359714305913
3	C	26	50	20120531	1	304	5.64	0.00549648243151927	0.00513310025666751
3	C	26	50	20120531	1	306	5.68	0.00717810256533368	0.00410240019920656
3	C	26	50	20120531	1	308	5.72	0.00829914965622679	0.00196941259375734
3	C	26	50	20120531	1	310	5.76	0.00916604135675809	-0.000523301444484909
3	C	26	50	20120531	1	312	5.8	0.00985076113725229	-0.00178750937429709
3	C	26	50	20120531	1	314	5.84	0.0107362002486541	-0.00402776507845232
3	C	26	50	20120531	1	316	5.88	0.0116739794039993	-0.00576256671327972
3	C	26	50	20120531	1	318	5.92	0.0136900822585184	-0.00695757717348502
3	C	26	50	20120531	1	320	5.96	0.0155062577417248	-0.00766195452249622
3	C	26	50	20120531	1	322	6	0.0145499948151194	-0.00790319107196582
3	C	26	50	20120531	1	324	6.04	0.0180810315219238	-0.00869795080974822
3	C	26	50	20120531	1	326	6.08	0.0187417450271967	-0.00884758167571512
3	C	26	50	20120531	1	328	6.12	0.0208334022412855	-0.00993988487595302
3	C	26	50	20120531	1	330	6.16	0.0201663389171176	-0.0105209640155287
3	C	26	50	20120531	1	332	6.2	0.020114642340345	-0.0114605038667591
3	C	26	50	20120531	1	334	6.24	0.0187619965654098	-0.0122115431922607
3	C	26	50	20120531	1	336	6.28	0.0177169132489128	-0.0146175242198294
3	C	26	50	20120531	1	338	6.32	0.017213482212086	-0.0152116063460043
3	C	26	50	20120531	1	340	6.36	0.0166216904047753	-0.0151678505783845
3	C	26	50	20120531	1	342	6.4	0.0163591487279886	-0.0152852939436718
3	C	26	50	20120531	1	344	6.44	0.015872029937497	-0.0157246123157552
3	C	26	50	20120531	1	346	6.48	0.0146363891216447	-0.0163794356215408
3	C	26	50	20120531	1	348	6.52	0.0155335449924108	-0.0158543593390351
3	C	26	50	20120531	1	350	6.56	0.0138274731061029	-0.0162882047046321
3	C	26	50	20120531	1	352	6.6	0.0130223401118405	-0.0160765181475483
3	C	26	50	20120531	1	354	6.64	0.0126406933688307	-0.0158227587369839
3	C	26	50	20120531	1	356	6.68	0.0123534736653805	-0.0153949520632982
3	C	26	50	20120531	1	358	6.72	0.0118101469568524	-0.0147989883259785
3	C	26	50	20120531	1	360	6.76	0.0115530075758739	-0.0144812498938524
3	C	26	50	20120531	1	362	6.8	0.0107778346959304	-0.0135050606981531
3	C	26	50	20120531	1	364	6.84	0.00954939929817839	-0.0132127922522853
3	C	26	50	20120531	1	366	6.88	0.00881989844523169	-0.0124689654159517
3	C	26	50	20120531	1	368	6.92	0.0075535550529403	-0.0121402173312424
3	C	26	50	20120531	1	370	6.96	0.00656282774181983	-0.0117864518086148
3	C	26	50	20120531	1	372	7	0.00475419001690088	-0.0116628495432634
3	C	26	50	20120531	1	374	7.04	0.00558907806451565	-0.0119871923527259
3	C	26	50	20120531	1	376	7.08	0.00238756725987982	-0.0120833730171029
3	C	26	50	20120531	1	378	7.12	0.00111167792604243	-0.0121864550436642
3	C	26	50	20120531	1	380	7.16	-0.00054231554583102	-0.0126755608042110
3	C	26	50	20120531	1	382	7.2	-0.00129948548712558	-0.0136547622747981
3	C	26	50	20120531	1	384	7.24	-0.00125331141431409	-0.0139098156907721
3	C	26	50	20120531	1	386	7.28	-0.00182861349148747	-0.0142792082732639
3	C	26	50	20120531	1	388	7.32	-0.00294343804270618	-0.0143313927537155
3	C	26	50	20120531	1	390	7.36	-0.00395884338049006	-0.0139713339807353
3	C	26	50	20120531	1	392	7.4	-0.0036299680165602	-0.0129690101184034
3	C	26	50	20120531	1	394	7.44	-0.00309320325896149	-0.0130571863340173
3	C	26	50	20120531	1	396	7.48	-0.00302560385068006	-0.0132029917522980
3	C	26	50	20120531	1	398	7.52	-0.00248381863493492	-0.0122766818689436
3	C	26	50	20120531	1	400	7.56	-0.00262156303591006	-0.0121817881389084
3	C	26	50	20120531	1	402	7.6	-0.00331466910282912	-0.0113526347272891
3	C	26	50	20120531	1	404	7.64	-0.00276411576299727	-0.0106221934223233
3	C	26	50	20120531	1	406	7.68	-0.00276970190656865	-0.00954944172458522
3	C	26	50	20120531	1	408	7.72	-0.00257065134766463	-0.00952419801249692
3	C	26	50	20120531	1	410	7.76	-0.00281927009192982	-0.00800391843294582
3	C	26	50	20120531	1	412	7.8	-0.00310670899848216	-0.00843970834219112
3	C	26	50	20120531	1	414	7.84	-0.00340174223186443	-0.00629609999288842
3	C	26	50	20120531	1	416	7.88	-0.00432854001889783	-0.00566224240316502
3	C	26	50	20120531	1	418	7.92	-0.00429437261923089	-0.00451995382456502
3	C	26	50	20120531	1	420	7.96	-0.00551892600075413	-0.0033576258397862
3	C	26	50	20120531	1	422	8	-0.00597014497996489	-0.00250809361073305
3	C	26	50	20120531	1	424	8.04	-0.00779923930406357	-0.00146212004679848
3	C	26	50	20120531	1	426	8.08	-0.00823594138105657	-0.00117747421203183
3	C	26	50	20120531	1	428	8.12	-0.00936921526743525	-0.000682661180522109
3	C	26	50	20120531	1	430	8.16	-0.00975446309314962	3.15327198002410e-05
3	C	26	50	20120531	1	432	8.2	-0.00929953958151222	0.000609805352561381
3	C	26	50	20120531	1	434	8.24	-0.00866957461461922	0.00137043658154984
3	C	26	50	20120531	1	436	8.28	-0.00877551618100371	0.00079730107955402
3	C	26	50	20120531	1	438	8.32	-0.00818435794136901	0.00254943814422904
3	C	26	50	20120531	1	440	8.36	-0.00799866462956161	0.00324758588249796
3	C	26	50	20120531	1	442	8.4	-0.00612505793358724	0.00563979883393017
3	C	26	50	20120531	1	444	8.44	-0.0062027477556362	0.00651397373430766
3	C	26	50	20120531	1	446	8.48	-0.00572662447559205	0.00720275230772585
3	C	26	50	20120531	1	448	8.52	-0.00535255367463587	0.00852762717093671
3	C	26	50	20120531	1	450	8.56	-0.00494820852110726	0.00931885872872374
3	C	26	50	20120531	1	452	8.6	-0.00414380837231284	0.0116147733532106
3	C	26	50	20120531	1	454	8.64	-0.00371457334292917	0.0129762013943681
3	C	26	50	20120531	1	456	8.68	-0.0031490505525396	0.0143081006563433
3	C	26	50	20120531	1	458	8.72	-0.00332743945129735	0.0162475107093748
3	C	26	50	20120531	1	460	8.76	-0.00388823169732077	0.0174566915894751
3	C	26	50	20120531	1	462	8.8	-0.00467266767609788	0.0184484512764961
3	C	26	50	20120531	1	464	8.84	-0.00469115851842591	0.0181191162931585
3	C	26	50	20120531	1	466	8.88	-0.00502979195593615	0.0185459966569608
3	C	26	50	20120531	1	468	8.92	-0.00601741506828721	0.0182254580819811
3	C	26	50	20120531	1	470	8.96	-0.00632475195966213	0.0188216622356064
3	C	26	50	20120531	1	472	9	-0.00733211042227611	0.0176414868756704
3	C	26	50	20120531	1	474	9.04	-0.00848254487099538	0.0170779510553360
3	C	26	50	20120531	1	476	9.08	-0.00995094402601079	0.0166849198931490
3	C	26	50	20120531	1	478	9.12	-0.0119934057000122	0.0159855368393334
3	C	26	50	20120531	1	480	9.16	-0.0129597965170445	0.0152717245645408
3	C	26	50	20120531	1	482	9.2	-0.0141324199765574	0.0149044957287994
3	C	26	50	20120531	1	484	9.24	-0.0145334131611005	0.0140444488219100
3	C	26	50	20120531	1	486	9.28	-0.0148568508738831	0.0137128086704657
3	C	26	50	20120531	1	488	9.32	-0.0157554845978218	0.0126597428255158
3	C	26	50	20120531	1	490	9.36	-0.0169167307092254	0.0116315742103316
3	C	26	50	20120531	1	492	9.4	-0.017836832195041	0.0114984825719766
3	C	26	50	20120531	1	494	9.44	-0.0188242361042898	0.0115484043107284
3	C	26	50	20120531	1	496	9.48	-0.0198592212288448	0.0120014546965024
3	C	26	50	20120531	1	498	9.52	-0.0210697243986259	0.0125625368563061
3	C	26	50	20120531	1	500	9.56	-0.0223186163955575	0.0131084232913822
3	C	26	50	20120531	1	502	9.6	-0.0229267989380561	0.0139441527960665
3	C	26	50	20120531	1	504	9.64	-0.0226033400120701	0.0137483125019491
3	C	26	50	20120531	1	506	9.68	-0.0227303222478356	0.0139422153234861
3	C	26	50	20120531	1	508	9.72	-0.0225229207578458	0.0137901237259207
3	C	26	50	20120531	1	510	9.76	-0.0220719775502797	0.0134366622592090
3	C	26	50	20120531	1	512	9.8	-0.0226754649037511	0.0127915970270037
3	C	26	50	20120531	1	514	9.84	-0.0222512008350392	0.0121624134131039
3	C	26	50	20120531	1	516	9.88	-0.0225475492870345	0.0123246944193862
3	C	26	50	20120531	1	518	9.92	-0.0223078400882122	0.0119212192900412
3	C	26	50	20120531	1	520	9.96	-0.0219496905035413	0.0113356641645406
3	C	26	50	20120531	1	522	10	-0.0213758733506084	0.0112404168811148
3	C	26	50	20120531	1	524	10.04	-0.0211839645701944	0.0108751255179538
3	C	26	50	20120531	1	526	10.08	-0.0213572764422632	0.00865700225604973
3	C	26	50	20120531	1	528	10.12	-0.0211334771460176	0.00784842565176292
3	C	26	50	20120531	1	530	10.16	-0.0216981726214732	0.00672794424629471
3	C	26	50	20120531	1	532	10.2	-0.0218282802692115	0.00604346488210613
3	C	26	50	20120531	1	534	10.24	-0.0224969911521796	0.00476197526256175
3	C	26	50	20120531	1	536	10.28	-0.0229464282223018	0.00352298276056668
3	C	26	50	20120531	1	538	10.32	-0.0238361806850689	0.00135845819267654
3	C	26	50	20120531	1	540	10.36	-0.0246518283571675	0.000405207540958959
3	C	26	50	20120531	1	542	10.4	-0.024993573064515	-0.00080740987809785
3	C	26	50	20120531	1	544	10.44	-0.0255010636013726	-0.00183137120793409
3	C	26	50	20120531	1	546	10.48	-0.0257762695606104	-0.00282825034805089
3	C	26	50	20120531	1	548	10.52	-0.0264354345020325	-0.00349434493592862
3	C	26	50	20120531	1	550	10.56	-0.0267414561747944	-0.00516892935727022
3	C	26	50	20120531	1	552	10.6	-0.0276192868172306	-0.00717397306173152
3	C	26	50	20120531	1	554	10.64	-0.0278762635636494	-0.00881444665194872
3	C	26	50	20120531	1	556	10.68	-0.0283175123372455	-0.0106947708623443
3	C	26	50	20120531	1	558	10.72	-0.0281041782213615	-0.0109396419406692
3	C	26	50	20120531	1	560	10.76	-0.0276203757616736	-0.0109124890402717
3	C	26	50	20120531	1	562	10.8	-0.0270140034125349	-0.0108038350122746
3	C	26	50	20120531	1	564	10.84	-0.0258067387918117	-0.0111959469356459
3	C	26	50	20120531	1	566	10.88	-0.024820416755938	-0.0113350136263019
3	C	26	50	20120531	1	568	10.92	-0.0247524355099948	-0.0108668665107495
3	C	26	50	20120531	1	570	10.96	-0.0251283688302126	-0.0110387995245950
3	C	26	50	20120531	1	572	11	-0.0253033706874884	-0.0121712381057331
3	C	26	50	20120531	1	574	11.04	-0.0249022502237247	-0.0119889954750179
3	C	26	50	20120531	1	576	11.08	-0.0252961440561847	-0.0128727021748058
3	C	26	50	20120531	1	578	11.12	-0.0253467870438533	-0.0143041550005042
3	C	26	50	20120531	1	580	11.16	-0.0257387787590719	-0.0152546762200464
3	C	26	50	20120531	1	582	11.2	-0.025780455632755	-0.0152981350028181
3	C	26	50	20120531	1	584	11.24	-0.0263715474043523	-0.017028899057925
3	C	26	50	20120531	1	586	11.28	-0.025759001305907	-0.0167642084836302
3	C	26	50	20120531	1	588	11.32	-0.0256708745877677	-0.0178380420547435
3	C	26	50	20120531	1	590	11.36	-0.0252287065753562	-0.0167469197228302
3	C	26	50	20120531	1	592	11.4	-0.0247487974456055	-0.0163176309533312
3	C	26	50	20120531	1	594	11.44	-0.025171667099745	-0.0155119336878573
3	C	26	50	20120531	1	596	11.48	-0.0250191222467328	-0.0153075310377265
3	C	26	50	20120531	1	598	11.52	-0.0245521065020304	-0.0150787537097414
3	C	26	50	20120531	1	600	11.56	-0.0243583182317919	-0.0144431057256480
3	C	26	50	20120531	1	602	11.6	-0.0237047889314159	-0.014117433555437
3	C	26	50	20120531	1	604	11.64	-0.0232384817077082	-0.0134419047488846
3	C	26	50	20120531	1	606	11.68	-0.0227702900444286	-0.0134600936566171
3	C	26	50	20120531	1	608	11.72	-0.0214236278070758	-0.0129330643451818
3	C	26	50	20120531	1	610	11.76	-0.020926058155135	-0.0122813026349820
3	C	26	50	20120531	1	612	11.8	-0.0200555423555734	-0.0120736220145903
3	C	26	50	20120531	1	614	11.84	-0.0172083839721936	-0.0114316326968832
3	C	26	50	20120531	1	616	11.88	-0.0160821255043231	-0.0114789876380193
3	C	26	50	20120531	1	618	11.92	-0.0140125229507394	-0.0115392755621832
3	C	26	50	20120531	1	620	11.96	-0.0118504944697869	-0.0115408099838984
3	C	26	50	20120531	1	622	12	-0.0103152100843391	-0.0124934383816486
3	C	26	50	20120531	1	624	12.04	-0.00814870561746158	-0.0129553912417977
3	C	26	50	20120531	1	626	12.08	-0.00763360661163843	-0.0128885413667044
3	C	26	50	20120531	1	628	12.12	-0.00624251544101014	-0.0133002896453893
3	C	26	50	20120531	1	630	12.16	-0.00493090307258721	-0.0145240793515888
3	C	26	50	20120531	1	632	12.2	-0.00389774935459554	-0.0156310550175364
3	C	26	50	20120531	1	634	12.24	-0.00276333794553797	-0.0166408742117489
3	C	26	50	20120531	1	636	12.28	-0.00177225708102690	-0.0182286117782252
3	C	26	50	20120531	1	638	12.32	-0.00043490602576879	-0.0200421285399343
3	C	26	50	20120531	1	640	12.36	0.00077205453903853	-0.0212898184553380
3	C	26	50	20120531	1	642	12.4	0.00162539100257446	-0.0215906216800547
3	C	26	50	20120531	1	644	12.44	0.00228908142739615	-0.0220957787645344
3	C	26	50	20120531	1	646	12.48	0.00352460910616341	-0.0227059412060203
3	C	26	50	20120531	1	648	12.52	0.00447934468212148	-0.0234915368399185
3	C	26	50	20120531	1	650	12.56	0.00594793475596782	-0.0245533990932264
3	C	26	50	20120531	1	652	12.6	0.00703362650780165	-0.0255362775190757
3	C	26	50	20120531	1	654	12.64	0.007889579266428	-0.0260427781064396
3	C	26	50	20120531	1	656	12.68	0.00950680318567969	-0.0276847507630329
3	C	26	50	20120531	1	658	12.72	0.0107269159366171	-0.0295918884625711
3	C	26	50	20120531	1	660	12.76	0.0111497657917667	-0.0307533820613481
3	C	26	50	20120531	1	662	12.8	0.0114424372884998	-0.030742563327596
3	C	26	50	20120531	1	664	12.84	0.0115088346152532	-0.0304353254311704
3	C	26	50	20120531	1	666	12.88	0.0115260880207142	-0.0298235366440878
3	C	26	50	20120531	1	668	12.92	0.0117520086373033	-0.0296324056811331
3	C	26	50	20120531	1	670	12.96	0.0114005058563754	-0.0289569065730656
3	C	26	50	20120531	1	672	13	0.0116274164224582	-0.0286662149753198
3	C	26	50	20120531	1	674	13.04	0.0114390431759501	-0.0285744325151218
3	C	26	50	20120531	1	676	13.08	0.010686328007377	-0.0281882815019158
3	C	26	50	20120531	1	678	13.12	0.0109987277833052	-0.0276972665530599
3	C	26	50	20120531	1	680	13.16	0.0109543921881248	-0.0267823410888826
3	C	26	50	20120531	1	682	13.2	0.0109311283750238	-0.0265743809845356
3	C	26	50	20120531	1	684	13.24	0.0113546853369545	-0.0254645061807852
3	C	26	50	20120531	1	686	13.28	0.0110424976930607	-0.0250278677434025
3	C	26	50	20120531	1	688	13.32	0.0110196581440283	-0.0240017850932227
3	C	26	50	20120531	1	690	13.36	0.0107038642555504	-0.0230549691132139
3	C	26	50	20120531	1	692	13.4	0.0104193244868010	-0.0211866515759628
3	C	26	50	20120531	1	694	13.44	0.00981160863477799	-0.0191073616594769
3	C	26	50	20120531	1	696	13.48	0.0095313963595294	-0.0178524451127695
3	C	26	50	20120531	1	698	13.52	0.0093238039507086	-0.0159184939240887
3	C	26	50	20120531	1	700	13.56	0.00902700295037339	-0.0146723879278749
3	C	26	50	20120531	1	702	13.6	0.00904187340598179	-0.0122957808231035
3	C	26	50	20120531	1	704	13.64	0.00807941622397309	-0.0114592169324173
3	C	26	50	20120531	1	706	13.68	0.00706092082955545	-0.0105062986208869
3	C	26	50	20120531	1	708	13.72	0.00616872177732551	-0.0100110127470726
3	C	26	50	20120531	1	710	13.76	0.00576869732907266	-0.00915733687228172
3	C	26	50	20120531	1	712	13.8	0.00491769431791465	-0.00856640773524412
3	C	26	50	20120531	1	714	13.84	0.00488144095324321	-0.00751201960061342
3	C	26	50	20120531	1	716	13.88	0.00446819360818217	-0.00725860667237172
3	C	26	50	20120531	1	718	13.92	0.00437313724358726	-0.00731024668060182
3	C	26	50	20120531	1	720	13.96	0.00438990981643701	-0.00750546472075182
3	C	26	50	20120531	1	722	14	0.00425666261459022	-0.00767774421692012
3	C	26	50	20120531	1	724	14.04	0.00413202797333828	-0.00728152400315002
3	C	26	50	20120531	1	726	14.08	0.0042417568036428	-0.00727460849883002
3	C	26	50	20120531	1	728	14.12	0.00389636342530442	-0.00711965311880082
3	C	26	50	20120531	1	730	14.16	0.00380224751272849	-0.00628802483344732
3	C	26	50	20120531	1	732	14.2	0.00337533886465493	-0.00624767732051282
3	C	26	50	20120531	1	734	14.24	0.00285619520804339	-0.00546857292686582
3	C	26	50	20120531	1	736	14.28	0.00249545054148545	-0.00521526606464142
3	C	26	50	20120531	1	738	14.32	0.00162810629261421	-0.00399211982561272
3	C	26	50	20120531	1	740	14.36	0.00110418259416186	-0.00312188351000641
3	C	26	50	20120531	1	742	14.4	-0.00026228004727771	-0.00289403249190467
3	C	26	50	20120531	1	744	14.44	-0.00204629631407575	-0.00188772054732685
3	C	26	50	20120531	1	746	14.48	-0.0024891077936582	-0.0008071977460635
3	C	26	50	20120531	1	748	14.52	-0.00257567180581106	0.00020839143948349
3	C	26	50	20120531	1	750	14.56	-0.00281929130513326	0.0006219145561892
3	C	26	50	20120531	1	752	14.6	-0.00402994296733837	0.00172022109299939
3	C	26	50	20120531	1	754	14.64	-0.00410734287560705	0.00303484573631017
3	C	26	50	20120531	1	756	14.68	-0.00405594116236225	0.00393383796338697
3	C	26	50	20120531	1	758	14.72	-0.00354753350800947	0.00456761989268482
3	C	26	50	20120531	1	760	14.76	-0.00148790681689479	0.00491944228587775
3	C	26	50	20120531	1	762	14.8	-0.00076644647515694	0.00597048509832665
3	C	26	50	20120531	1	764	14.84	0.00030729446496805	0.00694006920958286
3	C	26	50	20120531	1	766	14.88	0.00131318143837038	0.00952655338518504
3	C	26	50	20120531	1	768	14.92	0.00297245918993032	0.0115643975811946
3	C	26	50	20120531	1	770	14.96	0.00379647462225621	0.0125799062979899
3	C	26	50	20120531	1	772	15	0.0056536504193775	0.0143660274802542
3	C	26	50	20120531	1	774	15.04	0.00634015698799707	0.0161268174813212
3	C	26	50	20120531	1	776	15.08	0.00671220404934549	0.0172993744727967
3	C	26	50	20120531	1	778	15.12	0.00580747506495293	0.0178406505716594
3	C	26	50	20120531	1	780	15.16	0.00464404399359546	0.0184658319611777
3	C	26	50	20120531	1	782	15.2	0.00363444400248512	0.0190098728475548
3	C	26	50	20120531	1	784	15.24	0.0017937672693106	0.0196020818478663
3	C	26	50	20120531	1	786	15.28	0.00041240588799143	0.0191862606341218
3	C	26	50	20120531	1	788	15.32	-0.00118869599664927	0.0199946958170524
3	C	26	50	20120531	1	790	15.36	-0.00288651594682066	0.0200500481358836
3	C	26	50	20120531	1	792	15.4	-0.00514483115816738	0.019785774047483
3	C	26	50	20120531	1	794	15.44	-0.00619075522462728	0.0191127780974209
3	C	26	50	20120531	1	796	15.48	-0.00823075828835047	0.0185052319510254
3	C	26	50	20120531	1	798	15.52	-0.0100566211344591	0.0177840113184864
3	C	26	50	20120531	1	800	15.56	-0.0119278660937843	0.0167067058530774
3	C	26	50	20120531	1	802	15.6	-0.0141343150227310	0.0156665588490198
3	C	26	50	20120531	1	804	15.64	-0.0161265105969782	0.0147196085187226
3	C	26	50	20120531	1	806	15.68	-0.017508975064876	0.0135554986248552
3	C	26	50	20120531	1	808	15.72	-0.0191910831023694	0.0130418138325944
3	C	26	50	20120531	1	810	15.76	-0.0213150621674263	0.0115847778835526
3	C	26	50	20120531	1	812	15.8	-0.0238407768791466	0.00975697756486352
3	C	26	50	20120531	1	814	15.84	-0.0263730676839318	0.00864271869906976
3	C	26	50	20120531	1	816	15.88	-0.0282625984246185	0.00810701460164283
3	C	26	50	20120531	1	818	15.92	-0.0303979194824457	0.00641504949561967
3	C	26	50	20120531	1	820	15.96	-0.0304720949837921	0.00544030279775401
3	C	26	50	20120531	1	822	16	-0.0308416996983183	0.00493733774429601
3	C	26	50	20120531	1	824	16.04	-0.0317205627166551	0.00393953936536368
3	C	26	50	20120531	1	826	16.08	-0.0320646408763805	0.00292017422960515
3	C	26	50	20120531	1	828	16.12	-0.033147150647699	0.00171689062006001
3	C	26	50	20120531	1	830	16.16	-0.0330199421377635	-0.000236067598899121
3	C	26	50	20120531	1	832	16.2	-0.0336846225120789	-0.00138737886002706
3	C	26	50	20120531	1	834	16.24	-0.0339256045031072	-0.00226023147072373
3	C	26	50	20120531	1	836	16.28	-0.0342373678829324	-0.00341854308898542
3	C	26	50	20120531	1	838	16.32	-0.0350159631596969	-0.00624477818270992
3	C	26	50	20120531	1	840	16.36	-0.0352945632314844	-0.00736964365022152
3	C	26	50	20120531	1	842	16.4	-0.0355141905977209	-0.00940271706748902
3	C	26	50	20120531	1	844	16.44	-0.0356509450492024	-0.0104034145842242
3	C	26	50	20120531	1	846	16.48	-0.0358900178519216	-0.0120470842970924
3	C	26	50	20120531	1	848	16.52	-0.0367328962061638	-0.0143344262418068
3	C	26	50	20120531	1	850	16.56	-0.0376802637294619	-0.0159894945159876
3	C	26	50	20120531	1	852	16.6	-0.038040287147103	-0.0162278248565866
3	C	26	50	20120531	1	854	16.64	-0.0381343959886111	-0.0163435853077346
3	C	26	50	20120531	1	856	16.68	-0.0388586076828346	-0.0174278699170739
3	C	26	50	20120531	1	858	16.72	-0.0385386913618223	-0.0174027181288671
3	C	26	50	20120531	1	860	16.76	-0.0388812987394428	-0.0180557170991572
3	C	26	50	20120531	1	862	16.8	-0.0385033218806274	-0.0188670089934838
3	C	26	50	20120531	1	864	16.84	-0.0391573602978859	-0.0212873294394682
3	C	26	50	20120531	1	866	16.88	-0.0391643677260874	-0.0226608772908552
3	C	26	50	20120531	1	868	16.92	-0.039722635600902	-0.0238652852001825
3	C	26	50	20120531	1	870	16.96	-0.0402223267499631	-0.0252712468264191
3	C	26	50	20120531	1	872	17	-0.0407585258221369	-0.0275783241213965
3	C	26	50	20120531	1	874	17.04	-0.0405958205517859	-0.0291095638560559
3	C	26	50	20120531	1	876	17.08	-0.0403646532028803	-0.0294035222871308
3	C	26	50	20120531	1	878	17.12	-0.0399141399162372	-0.0318773509174611
3	C	26	50	20120531	1	880	17.16	-0.0399586678444621	-0.0334132066451882
3	C	26	50	20120531	1	882	17.2	-0.0395301116375884	-0.0350869778937314
3	C	26	50	20120531	1	884	17.24	-0.0393001392991431	-0.0370080668100625
3	C	26	50	20120531	1	886	17.28	-0.0392281982552252	-0.0373611535101802
3	C	26	50	20120531	1	888	17.32	-0.0390726559765675	-0.039314161226614
3	C	26	50	20120531	1	890	17.36	-0.0388948186210991	-0.0416324108087341
3	C	26	50	20120531	1	892	17.4	-0.0389174743223683	-0.0428645868013585
3	C	26	50	20120531	1	894	17.44	-0.038412267740414	-0.0448473637132803
3	C	26	50	20120531	1	896	17.48	-0.037753739195095	-0.0442104726354655
3	C	26	50	20120531	1	898	17.52	-0.037380103971916	-0.0444350497491704
3	C	26	50	20120531	1	900	17.56	-0.0369656686874626	-0.0443052956548227
3	C	26	50	20120531	1	902	17.6	-0.036455208302124	-0.0440950728087759
3	C	26	50	20120531	1	904	17.64	-0.0360586628192346	-0.0436889106736623
3	C	26	50	20120531	1	906	17.68	-0.0351517983723628	-0.0430692730013086
3	C	26	50	20120531	1	908	17.72	-0.0348144377270587	-0.0424766468079961
3	C	26	50	20120531	1	910	17.76	-0.0345972852345563	-0.0421784598783698
3	C	26	50	20120531	1	912	17.8	-0.0344088412773701	-0.0422370790305301
3	C	26	50	20120531	1	914	17.84	-0.0339561515160545	-0.0422481098963166
3	C	26	50	20120531	1	916	17.88	-0.0335003504849016	-0.0420168859788686
3	C	26	50	20120531	1	918	17.92	-0.0332622676316761	-0.0420265733417709
3	C	26	50	20120531	1	920	17.96	-0.0326596005220708	-0.0417075974727776
3	C	26	50	20120531	1	922	18	-0.0323226641408354	-0.0411653172822857
3	C	26	50	20120531	1	924	18.04	-0.0319771717675477	-0.0406339972469021
3	C	26	50	20120531	1	926	18.08	-0.0310824695573124	-0.0404236329794991
3	C	26	50	20120531	1	928	18.12	-0.0305003792550396	-0.0401229711761386
3	C	26	50	20120531	1	930	18.16	-0.0297108238231667	-0.0400210063782915
3	C	26	50	20120531	1	932	18.2	-0.0283855642938669	-0.0402396437950344
3	C	26	50	20120531	1	934	18.24	-0.028255739488841	-0.0400246833335537
3	C	26	50	20120531	1	936	18.28	-0.0273796341869509	-0.0392306024182812
3	C	26	50	20120531	1	938	18.32	-0.0263357324458852	-0.038328829140234
3	C	26	50	20120531	1	940	18.36	-0.0245902393565262	-0.0376946250681877
3	C	26	50	20120531	1	942	18.4	-0.0229774702099959	-0.0364649663757043
3	C	26	50	20120531	1	944	18.44	-0.0210708981958826	-0.0356891995260646
3	C	26	50	20120531	1	946	18.48	-0.0189154245947917	-0.0356377928630723
3	C	26	50	20120531	1	948	18.52	-0.0183749828819308	-0.0356334795117071
3	C	26	50	20120531	1	950	18.56	-0.0173139691567604	-0.0357110491256032
3	C	26	50	20120531	1	952	18.6	-0.0160505107601363	-0.0357428689307566
3	C	26	50	20120531	1	954	18.64	-0.0139632022527517	-0.0363114534935087
3	C	26	50	20120531	1	956	18.68	-0.0122731463350377	-0.0368128629120481
3	C	26	50	20120531	1	958	18.72	-0.0111422704598861	-0.037500524256752
3	C	26	50	20120531	1	960	18.76	-0.00928901429707426	-0.0385234956370946
3	C	26	50	20120531	1	962	18.8	-0.00702683828270226	-0.0395215061480613
3	C	26	50	20120531	1	964	18.84	-0.0056957804777967	-0.0399047580234644
3	C	26	50	20120531	1	966	18.88	-0.00325032238574115	-0.0406108748551573
3	C	26	50	20120531	1	968	18.92	-0.00121830962864536	-0.043055837972466
3	C	26	50	20120531	1	970	18.96	0.00047733243263998	-0.0443161850992529
3	C	26	50	20120531	1	972	19	-0.0001453457988729	-0.0439824306985329
3	C	26	50	20120531	1	974	19.04	0.00355600464724809	-0.0467331467880267
3	C	26	50	20120531	1	976	19.08	0.00515350028730473	-0.0482948628249553
3	C	26	50	20120531	1	978	19.12	0.00648342672136039	-0.0491856759478941
3	C	26	50	20120531	1	980	19.16	0.00770679216349123	-0.0496954292264515
3	C	26	50	20120531	1	982	19.2	0.00874008730283909	-0.0500194962642693
3	C	26	50	20120531	1	984	19.24	0.0103324917740712	-0.0515124815220665
3	C	26	50	20120531	1	986	19.28	0.0118014354013082	-0.0530338924724675
3	C	26	50	20120531	1	988	19.32	0.0124535292749184	-0.0536274379045955
3	C	26	50	20120531	1	990	19.36	0.0124931272546649	-0.0536220638930585
3	C	26	50	20120531	1	992	19.4	0.0125752930626387	-0.0538119927744852
3	C	26	50	20120531	1	994	19.44	0.012760201485919	-0.0535152200584212
3	C	26	50	20120531	1	996	19.48	0.012990789007264	-0.0540642884740126
3	C	26	50	20120531	1	998	19.52	0.0130887940071364	-0.0542103767350057
3	C	26	50	20120531	1	1000	19.56	0.013200587589242	-0.0542954416807824
3	C	26	50	20120531	1	1002	19.6	0.0137891832739017	-0.0542527324311988
3	C	26	50	20120531	1	1004	19.64	0.0142394688721613	-0.0541930526188666
3	C	26	50	20120531	1	1006	19.68	0.0139976383529955	-0.0542564093864609
3	C	26	50	20120531	1	1008	19.72	0.0139306753408171	-0.0543906889642083
3	C	26	50	20120531	1	1010	19.76	0.0139126441178969	-0.0543525759087023
3	C	26	50	20120531	1	1012	19.8	0.0137936380466232	-0.0542959366555293
3	C	26	50	20120531	1	1014	19.84	0.0137683236238567	-0.0539248470167626
3	C	26	50	20120531	1	1016	19.88	0.0141803547452541	-0.0541144223447987
3	C	26	50	20120531	1	1018	19.92	0.0141025022886454	-0.0543222410277894
3	C	26	50	20120531	1	1020	19.96	0.0137340289449691	-0.0541459593072396
3	C	26	50	20120531	1	1022	20	0.0138031839881692	-0.0541272916882163
3	C	26	50	20120531	1	1024	20.04	0.0138753088798502	-0.054052055526698
3	C	26	50	20120531	1	1026	20.08	0.0138403070941815	-0.0543724456092537
3	C	26	50	20120531	1	1028	20.12	0.0137401100632873	-0.0540062350072772
3	C	26	50	20120531	1	1030	20.16	0.0135858900743106	-0.0543014520884225
3	C	26	50	20120531	1	1032	20.2	0.0139716168234478	-0.0539534848414006
3	C	26	50	20120531	1	1034	20.24	0.0140723795397669	-0.0542593085242638
3	C	26	50	20120531	1	1036	20.28	0.01380841657835	-0.0544586419258803
3	C	26	50	20120531	1	1038	20.32	0.0140681368990798	-0.0539039166560395
3	C	26	50	20120531	1	1040	20.36	0.013855509889977	-0.0538598639035715
3	C	26	50	20120531	1	1042	20.4	0.014043812425807	-0.0536731170026602
3	C	26	50	20120531	1	1044	20.44	0.0136995928447254	-0.0540641470526563
3	C	26	50	20120531	1	1046	20.48	0.0139279883350486	-0.0538753495420795
3	C	26	50	20120531	1	1048	20.52	0.0140004667801202	-0.0540497927849982
3	C	26	50	20120531	1	1050	20.56	0.014003295207245	-0.0540626621284158
3	C	26	50	20120531	1	1052	20.6	0.0139746573826069	-0.0538909058912656
3	C	26	50	20120531	1	1054	20.64	0.0139758594641349	-0.0538612781171339
3	C	26	50	20120531	1	1056	20.68	0.0137142299550959	-0.0534319228795974
3	C	26	50	20120531	1	1058	20.72	0.0132664192305705	-0.0542680766483505
3	C	26	50	20120531	1	1060	20.76	0.0136865113692734	-0.0540452673015986
3	C	26	50	20120531	1	1062	20.8	0.0137196039666329	-0.053885178326338
3	C	26	50	20120531	1	1064	20.84	0.0133718488516454	-0.0538006083553081
3	C	26	50	20120531	1	1066	20.88	0.0135028050275211	-0.0538909766019437
3	C	26	50	20120531	1	1068	20.92	0.0136872184760546	-0.0537323018402455
3	C	26	50	20120531	1	1070	20.96	0.0133328165573239	-0.0535051791421284
3	C	26	50	20120531	1	1072	21	0.0134134267303792	-0.0542466513128806
3	C	26	50	20120531	1	1074	21.04	0.013813224904462	-0.0545047452880137
3	C	26	50	20120531	1	1076	21.08	0.0138658336489823	-0.054205214855503
3	C	26	50	20120531	1	1078	21.12	0.0135567572749257	-0.0540702281709745
3	C	26	50	20120531	1	1080	21.16	0.0131912537797303	-0.053592577540283
3	C	26	50	20120531	1	1082	21.2	0.0131807178886907	-0.0537596668726774
3	C	26	50	20120531	1	1084	21.24	0.0133616665139963	-0.053965647078037
3	C	26	50	20120531	1	1086	21.28	0.0130244472900484	-0.0536422871470004
3	C	26	50	20120531	1	1088	21.32	0.0131574540755896	-0.0540380548124305
3	C	26	50	20120531	1	1090	21.36	0.0136022949516341	-0.0541030379256216
3	C	26	50	20120531	1	1092	21.4	0.0137903853554297	-0.0542617126873198
3	C	26	50	20120531	1	1094	21.44	0.0134520347606319	-0.0535582121507173
3	C	26	50	20120531	1	1096	21.48	0.0135650304242656	-0.0540264582612191
3	C	26	50	20120531	1	1098	21.52	0.0138149219607369	-0.0542336405481067
3	C	26	50	20120531	1	1100	21.56	0.0133828797174319	-0.0540669047691029
3	C	26	50	20120531	1	1102	21.6	0.0134256596776937	-0.054463238119958
3	C	26	50	20120531	1	1104	21.64	0.0134107397246106	-0.054130120115341
3	C	26	50	20120531	1	1106	21.68	0.013142180569116	-0.0542598034990106
3	C	26	50	20120531	1	1108	21.72	0.013094521572064	-0.0543896283040365
3	C	26	50	20120531	1	1110	21.76	0.0129984257605008	-0.0539587881422595
3	C	26	50	20120531	1	1112	21.8	0.0135290386891032	-0.0540959668578097
3	C	26	50	20120531	1	1114	21.84	0.0134771370513641	-0.0543122001114966
3	C	26	50	20120531	1	1116	21.88	0.0133903043386344	-0.0539126847801262
3	C	26	50	20120531	1	1118	21.92	0.0131966277912674	-0.0541879614500421
3	C	26	50	20120531	1	1120	21.96	0.0129947488052386	-0.0536625104009424
3	C	26	50	20120531	1	1122	22	0.0132719346634637	-0.0538835519807413
3	C	26	50	20120531	1	1124	22.04	0.0133104719830384	-0.0545733346457888
3	C	26	50	20120531	1	1126	22.08	0.0134305387144839	-0.0546437624811949
3	C	26	50	20120531	1	1128	22.12	0.0135465042265985	-0.0543794459663874
3	C	26	50	20120531	1	1130	22.16	0.013140978487588	-0.0539466259056231
3	C	26	50	20120531	1	1132	22.2	0.0130252251075077	-0.0540422974531177
3	C	26	50	20120531	1	1134	22.24	0.0133714952982548	-0.0541942547003946
3	C	26	50	20120531	1	1136	22.28	0.0131490395048935	-0.0541369790511185
3	C	26	50	20120531	1	1138	22.32	0.0129482211790365	-0.0541135031059831
3	C	26	50	20120531	1	1140	22.36	0.0133504235161754	-0.054104452139184
3	C	26	50	20120531	1	1142	22.4	0.0133005724881018	-0.054088966500676
3	C	26	50	20120531	1	1144	22.44	0.0136520752690296	-0.0543590105804111
3	C	26	50	20120531	1	1146	22.48	0.0136914611167417	-0.0538003255125956
3	C	26	50	20120531	1	1148	22.52	0.0137347360517503	-0.0538906937592313
3	C	26	50	20120531	1	1150	22.56	0.0134892992880005	-0.0543544850970115
3	C	26	50	20120531	1	1152	22.6	0.0137558078338297	-0.0541309686434785
3	C	26	50	20120531	1	1154	22.64	0.013425871809728	-0.054279602488884
3	C	26	50	20120531	1	1156	22.68	0.0132829655292502	-0.0538268420168901
3	C	26	50	20120531	1	1158	22.72	0.0135226040173944	-0.0539977497259029
3	C	26	50	20120531	1	1160	22.76	0.0133502113841411	-0.0541701423591562
3	C	26	50	20120531	1	1162	22.8	0.0132853696923063	-0.054424488668349
3	C	26	50	20120531	1	1164	22.84	0.0135916176392382	-0.0541578387011635
3	C	26	50	20120531	1	1166	22.88	0.0138074266288563	-0.0540732687301336
3	C	26	50	20120531	1	1168	22.92	0.0140510956256532	-0.0544641573587735
3	C	26	50	20120531	1	1170	22.96	0.0139593838761333	-0.0542549244622205
3	C	26	50	20120531	1	1172	23	0.0144562678112731	-0.0552571069031961
3	C	26	50	20120531	1	1174	23.04	0.0145548384965705	-0.0551547178412803
3	C	26	50	20120531	1	1176	23.08	0.0154077506960377	-0.0558396214695376
3	C	26	50	20120531	1	1178	23.12	0.0157804666804011	-0.0562114889257636
3	C	26	50	20120531	1	1180	23.16	0.017180255264438	-0.0565886596828485
3	C	26	50	20120531	1	1182	23.2	0.017916212002297	-0.0571083831670207
3	C	26	50	20120531	1	1184	23.24	0.0185895897900209	-0.057857704223044
3	C	26	50	20120531	1	1186	23.28	0.0203637914146961	-0.0582353699548758
3	C	26	50	20120531	1	1188	23.32	0.021816047321897	-0.0595255569878287
3	C	26	50	20120531	1	1190	23.36	0.023032341696216	-0.0609624686778779
3	C	26	50	20120531	1	1192	23.4	0.0248785975018941	-0.061452352255884
3	C	26	50	20120531	1	1194	23.44	0.0258176353073098	-0.0622536456603246
3	C	26	50	20120531	1	1196	23.48	0.0279540877359868	-0.0637627529527329
3	C	26	50	20120531	1	1198	23.52	0.028392776783035	-0.063900497353708
3	C	26	50	20120531	1	1200	23.56	0.0290969844264187	-0.0640988408058309
3	C	26	50	20120531	1	1202	23.6	0.0286576589832675	-0.064259849019907
3	C	26	50	20120531	1	1204	23.64	0.0282775890883797	-0.0646457171904005
3	C	26	50	20120531	1	1206	23.68	0.027575785608052	-0.0632071084440765
3	C	26	50	20120531	1	1208	23.72	0.0274544460844004	-0.0630409383504977
3	C	26	50	20120531	1	1210	23.76	0.0269120244725522	-0.0621390236510942
3	C	26	50	20120531	1	1212	23.8	0.0262367374965191	-0.0615075772954946
3	C	26	50	20120531	1	1214	23.84	0.0259700168186555	-0.0607750146701854
3	C	26	50	20120531	1	1216	23.88	0.0257515208232689	-0.0603390126289057
3	C	26	50	20120531	1	1218	23.92	0.0257461468117318	-0.0593794687268356
3	C	26	50	20120531	1	1220	23.96	0.0248208268778711	-0.0574325209155166
3	C	26	50	20120531	1	1222	24	0.0240290794149766	-0.0568441373628912
3	C	26	50	20120531	1	1224	24.04	0.0229284677100597	-0.0551542228665335
3	C	26	50	20120531	1	1226	24.08	0.0222881825196953	-0.053871460454783
3	C	26	50	20120531	1	1228	24.12	0.0217453366437784	-0.0518127190613584
3	C	26	50	20120531	1	1230	24.16	0.0209571247147897	-0.0494330926106313
3	C	26	50	20120531	1	1232	24.2	0.0206428864612304	-0.0479659874610254
3	C	26	50	20120531	1	1234	24.24	0.0205767012665114	-0.0461901594907535
3	C	26	50	20120531	1	1236	24.28	0.0199885298459204	-0.0433187402737112
3	C	26	50	20120531	1	1238	24.32	0.0189828118710388	-0.041580883937589
3	C	26	50	20120531	1	1240	24.36	0.0185188791119023	-0.0390413099329575
3	C	26	50	20120531	1	1242	24.4	0.0184687452411161	-0.0372485821106153
3	C	26	50	20120531	1	1244	24.44	0.0183445772903398	-0.0359865379275535
3	C	26	50	20120531	1	1246	24.48	0.01815401201281	-0.0334920773355617
3	C	26	50	20120531	1	1248	24.52	0.0179722855700451	-0.0315179766238451
3	C	26	50	20120531	1	1250	24.56	0.0181861146606759	-0.0293675234809006
3	C	26	50	20120531	1	1252	24.6	0.0179907834834409	-0.026850393045504
3	C	26	50	20120531	1	1254	24.64	0.0175651829829125	-0.0255785130071159
3	C	26	50	20120531	1	1256	24.68	0.0178187726878495	-0.0230143811839738
3	C	26	50	20120531	1	1258	24.72	0.0183281370576772	-0.0208822067513230
3	C	26	50	20120531	1	1260	24.76	0.0185434298593451	-0.019314642941314
3	C	26	50	20120531	1	1262	24.8	0.0193869092543513	-0.0174980431940388
3	C	26	50	20120531	1	1264	24.84	0.0198011960463806	-0.0152292981576696
3	C	26	50	20120531	1	1266	24.88	0.0204032550441541	-0.0134497649478643
3	C	26	50	20120531	1	1268	24.92	0.0211806128840516	-0.0118050699301635
3	C	26	50	20120531	1	1270	24.96	0.0217257851412786	-0.0103070005746094
3	C	26	50	20120531	1	1272	25	0.0212872163023832	-0.00950530411930362
3	C	26	50	20120531	1	1274	25.04	0.0205970942260808	-0.00889010707753572
3	C	26	50	20120531	1	1276	25.08	0.019051245665322	-0.00725991481991692
3	C	26	50	20120531	1	1278	25.12	0.0175014514487242	-0.00684112375769142
3	C	26	50	20120531	1	1280	25.16	0.0164370294688685	-0.00719532768652342
3	C	26	50	20120531	1	1282	25.2	0.0152841555017541	-0.00746912650326662
3	C	26	50	20120531	1	1284	25.24	0.0157377857150887	-0.00795212993229172
3	C	26	50	20120531	1	1286	25.28	0.0152647737048818	-0.00785733519720582
3	C	26	50	20120531	1	1288	25.32	0.0148693949481813	-0.00689620030487802
3	C	26	50	20120531	1	1290	25.36	0.0134301356636186	-0.00701656402117162
3	C	26	50	20120531	1	1292	25.4	0.0121841336121016	-0.00637798507947022
3	C	26	50	20120531	1	1294	25.44	0.0108243693932002	-0.00493194959062332
3	C	26	50	20120531	1	1296	25.48	0.00923082577294359	-0.00383721465016492
3	C	26	50	20120531	1	1298	25.52	0.00726134600404209	-0.00389764753121902
3	C	26	50	20120531	1	1300	25.56	0.00564565367807839	-0.00350303527826942
3	C	26	50	20120531	1	1302	25.6	0.00480013074447457	-0.00307817016879346
3	C	26	50	20120531	1	1304	25.64	0.00267960943157767	-0.00339132654897755
3	C	26	50	20120531	1	1306	25.68	0.00127249522128769	-0.00440896634419002
3	C	26	50	20120531	1	1308	25.72	0.000151271353699240	-0.00430095578336372
3	C	26	50	20120531	1	1310	25.76	-0.00054305800795127	-0.00408656807837582
3	C	26	50	20120531	1	1312	25.8	-0.00157806434570964	-0.00379273692652152
3	C	26	50	20120531	1	1314	25.84	-0.00159881792973747	-0.00402638622022902
3	C	26	50	20120531	1	1316	25.88	-0.00166764770381816	-0.00403714838543862
3	C	26	50	20120531	1	1318	25.92	-0.00319640549367567	-0.00351221352428922
3	C	26	50	20120531	1	1320	25.96	-0.00308902425788468	-0.00234032545582873
3	C	26	50	20120531	1	1322	26	-0.00279299400394093	-0.00171762601111242
3	C	26	50	20120531	1	1324	26.04	-0.00344340496341194	-0.00082288137447022
3	C	26	50	20120531	1	1326	26.08	-0.00420799952590895	0.00100518764479574
3	C	26	50	20120531	1	1328	26.12	-0.00502018944584763	0.00207356235155831
3	C	26	50	20120531	1	1330	26.16	-0.00613148199869432	0.00334183260982841
3	C	26	50	20120531	1	1332	26.2	-0.00787107428196431	0.00468929175652359
3	C	26	50	20120531	1	1334	26.24	-0.00953713806659262	0.00549786128974259
3	C	26	50	20120531	1	1336	26.28	-0.0110631098557323	0.00540605761634114
3	C	26	50	20120531	1	1338	26.32	-0.0127825743444758	0.00448515709986284
3	C	26	50	20120531	1	1340	26.36	-0.0134486547902179	0.0039086812254327
3	C	26	50	20120531	1	1342	26.4	-0.0140872782796465	0.003254048838478
3	C	26	50	20120531	1	1344	26.44	-0.0143774678315776	0.00285367790790237
3	C	26	50	20120531	1	1346	26.48	-0.0144369001565364	0.0020344593465587
3	C	26	50	20120531	1	1348	26.52	-0.014384482330847	0.00229557266764745
3	C	26	50	20120531	1	1350	26.56	-0.0144998397311298	0.00230712679245204
3	C	26	50	20120531	1	1352	26.6	-0.0149765145544633	0.00212930357911925
3	C	26	50	20120531	1	1354	26.64	-0.0147499151153642	0.00325723789006116
3	C	26	50	20120531	1	1356	26.68	-0.0145894513735095	0.00346687383747953
3	C	26	50	20120531	1	1358	26.72	-0.0162779657984405	0.00376267074618549
3	C	26	50	20120531	1	1360	26.76	-0.0176577432605698	0.00499565284054047
3	C	26	50	20120531	1	1362	26.8	-0.0195242435333933	0.00595606648395148
3	C	26	50	20120531	1	1364	26.84	-0.021097343989499	0.00648052758355754
3	C	26	50	20120531	1	1366	26.88	-0.0232072092032034	0.00643555559227407
3	C	26	50	20120531	1	1368	26.92	-0.0251521771155351	0.00648250748254486
3	C	26	50	20120531	1	1370	26.96	-0.0272363743530825	0.00687954794018111
3	C	26	50	20120531	1	1372	27	-0.0290484061905511	0.00577745131102375
3	C	26	50	20120531	1	1374	27.04	-0.0296611849271274	0.00534456053958135
3	C	26	50	20120531	1	1376	27.08	-0.0306041825305178	0.00550705367789802
3	C	26	50	20120531	1	1378	27.12	-0.0296857215324346	0.00643711122719269
3	C	26	50	20120531	1	1380	27.16	-0.0292214352199075	0.00648731580865693
3	C	26	50	20120531	1	1382	27.2	-0.02913714809159	0.0064842045388197
3	C	26	50	20120531	1	1384	27.24	-0.0281386426058765	0.00634709653394764
3	C	26	50	20120531	1	1386	27.28	-0.0280321523246298	0.00644920275315097
3	C	26	50	20120531	1	1388	27.32	-0.0269658352986005	0.00722744447652489
3	C	26	50	20120531	1	1390	27.36	-0.0268130295231861	0.00716981527385818
3	C	26	50	20120531	1	1392	27.4	-0.0262042105845845	0.00715100623347862
3	C	26	50	20120531	1	1394	27.44	-0.025557349301155	0.00776633055446715
3	C	26	50	20120531	1	1396	27.48	-0.0247279130468232	0.00765333489083354
3	C	26	50	20120531	1	1398	27.52	-0.0230507264725268	0.00861450513850042
3	C	26	50	20120531	1	1400	27.56	-0.0216870003343305	0.00912673329079195
3	C	26	50	20120531	1	1402	27.6	-0.0203620236477431	0.0101530280730061
3	C	26	50	20120531	1	1404	27.64	-0.0195560491964111	0.0120470984392280
3	C	26	50	20120531	1	1406	27.68	-0.0190752872958823	0.0134073597541966
3	C	26	50	20120531	1	1408	27.72	-0.0187636724084812	0.0145614216607033
3	C	26	50	20120531	1	1410	27.76	-0.0189353720770889	0.0167059209645503
3	C	26	50	20120531	1	1412	27.8	-0.0188350831223133	0.0181129432509587
3	C	26	50	20120531	1	1414	27.84	-0.0186973175081347	0.0204226580542299
3	C	26	50	20120531	1	1416	27.88	-0.01875314783115	0.0221323319424811
3	C	26	50	20120531	1	1418	27.92	-0.0182137250591609	0.0238459762353087
3	C	26	50	20120531	1	1420	27.96	-0.0177994121041806	0.0247694060727433
3	C	26	50	20120531	1	1422	28	-0.0167619521058915	0.0250004814977672
3	C	26	50	20120531	1	1424	28.04	-0.0153748348753734	0.0249234634271604
3	C	26	50	20120531	1	1426	28.08	-0.0147606419252348	0.0240450953835705
3	C	26	50	20120531	1	1428	28.12	-0.0131069030118026	0.0242424771704709
3	C	26	50	20120531	1	1430	28.16	-0.0109975257017772	0.0231806219882308
3	C	26	50	20120531	1	1432	28.2	-0.00940491616957854	0.0231000754547859
3	C	26	50	20120531	1	1434	28.24	-0.00698998387726681	0.0222972476286301
3	C	26	50	20120531	1	1436	28.28	-0.00413517459851455	0.0218808395162572
3	C	26	50	20120531	1	1438	28.32	-0.00240766323460113	0.0216631001251264
3	C	26	50	20120531	1	1440	28.36	0.00049817086948155	0.0203795103984419
3	C	26	50	20120531	1	1442	28.4	0.00310933943570817	0.0210613381122010
3	C	26	50	20120531	1	1444	28.44	0.00526397865079733	0.0205395498762278
3	C	26	50	20120531	1	1446	28.48	0.00719921677381992	0.0195017716798872
3	C	26	50	20120531	1	1448	28.52	0.00963133671066199	0.0185245946560146
3	C	26	50	20120531	1	1450	28.56	0.0115742632057164	0.0176413383832464
3	C	26	50	20120531	1	1452	28.6	0.0133779723963705	0.0167254724670501
3	C	26	50	20120531	1	1454	28.64	0.0141682137218211	0.0159608284070784
3	C	26	50	20120531	1	1456	28.68	0.0148649543175955	0.0149686585981243
3	C	26	50	20120531	1	1458	28.72	0.0153031059634899	0.0139843376744414
3	C	26	50	20120531	1	1460	28.76	0.0160719714509453	0.0117899449161139
3	C	26	50	20120531	1	1462	28.8	0.0171821644527472	0.0093130559276346
3	C	26	50	20120531	1	1464	28.84	0.017790488416602	0.00797344213067669
3	C	26	50	20120531	1	1466	28.88	0.0184784326040184	0.00697818933615663
3	C	26	50	20120531	1	1468	28.92	0.0194800493595691	0.00506624331050632
3	C	26	50	20120531	1	1470	28.96	0.0207255472439511	0.00308252594656558
3	C	26	50	20120531	1	1472	29	0.0213048798297773	0.00227720203347222
3	C	26	50	20120531	1	1474	29.04	0.0213427100425708	3.29158206642394e-05
3	C	26	50	20120531	1	1476	29.08	0.0213799038592612	-0.00184021004269892
3	C	26	50	20120531	1	1478	29.12	0.0212005462242132	-0.00350010785619532
3	C	26	50	20120531	1	1480	29.16	0.0205069027561404	-0.00581033884741672
3	C	26	50	20120531	1	1482	29.2	0.0200548493909279	-0.00721373367603772
3	C	26	50	20120531	1	1484	29.24	0.0198710794095653	-0.00810178201146202
3	C	26	50	20120531	1	1486	29.28	0.0203739171838027	-0.00862750176113862
3	C	26	50	20120531	1	1488	29.32	0.0212969531627602	-0.00924779704279892
3	C	26	50	20120531	1	1490	29.36	0.0226179700513729	-0.00931864914227382
3	C	26	50	20120531	1	1492	29.4	0.0221342595155666	-0.00846253374908782
3	C	26	50	20120531	1	1494	29.44	0.0253084547852452	-0.00901337700269992
3	C	26	50	20120531	1	1496	29.48	0.0269518204421974	-0.00907654285146332
3	C	26	50	20120531	1	1498	29.52	0.0284603761913164	-0.00873725887571442
3	C	26	50	20120531	1	1500	29.56	0.0285740082510531	-0.00973010750717842
3	C	26	50	20120531	1	1502	29.6	0.0283685866600506	-0.0105863501795850
3	C	26	50	20120531	1	1504	29.64	0.0298090550972091	-0.0130179984762040
3	C	26	50	20120531	1	1506	29.68	0.0309030553537219	-0.0144670370475505
3	C	26	50	20120531	1	1508	29.72	0.031725830662175	-0.0168569306887404
3	C	26	50	20120531	1	1510	29.76	0.0328950246537991	-0.0174932631521980
3	C	26	50	20120531	1	1512	29.8	0.0338621487405636	-0.0197383837510078
3	C	26	50	20120531	1	1514	29.84	0.0352837939952069	-0.0227703798469898
3	C	26	50	20120531	1	1516	29.88	0.0360040671046592	-0.0245760335812921
3	C	26	50	20120531	1	1518	29.92	0.0359987779459359	-0.0262885613525122
3	C	26	50	20120531	1	1520	29.96	0.0366705930276734	-0.0284556385758824
3	C	26	50	20120531	1	1522	30	0.0372008524028852	-0.0294490528927714
3	C	26	50	20120531	1	1524	30.04	0.0367403194131527	-0.031054391761245
3	C	26	50	20120531	1	1526	30.08	0.036992246710047	-0.0334628830178869
3	C	26	50	20120531	1	1528	30.12	0.0366041603455809	-0.0352533035508021
3	C	26	50	20120531	1	1530	30.16	0.0361825125719594	-0.0376402839120536
3	C	26	50	20120531	1	1532	30.2	0.0357520754610477	-0.0401008245917518
3	C	26	50	20120531	1	1534	30.24	0.0354232425235247	-0.0400789325658063
3	C	26	50	20120531	1	1536	30.28	0.0345966064120464	-0.0406387065780648
3	C	26	50	20120531	1	1538	30.32	0.0338152180634962	-0.0418278126966472
3	C	26	50	20120531	1	1540	30.36	0.0331447464846429	-0.042929477990668
3	C	26	50	20120531	1	1542	30.4	0.0319385637372949	-0.0437734806446923
3	C	26	50	20120531	1	1544	30.44	0.0314995918475343	-0.0449577430818235
3	C	26	50	20120531	1	1546	30.48	0.0299230265682008	-0.0469513599407008
3	C	26	50	20120531	1	1548	30.52	0.0291402593614273	-0.0478625377389378
3	C	26	50	20120531	1	1550	30.56	0.0281778163215543	-0.0500882977540787
3	C	26	50	20120531	1	1552	30.6	0.0273444202692478	-0.0518516806450017
3	C	26	50	20120531	1	1554	30.64	0.0272773865463913	-0.0530646516174491
3	C	26	50	20120531	1	1556	30.68	0.0274234748073845	-0.0542883706129706
3	C	26	50	20120531	1	1558	30.72	0.0273091356408666	-0.0557052004704341
3	C	26	50	20120531	1	1560	30.76	0.0266975589858184	-0.058122303580564
3	C	26	50	20120531	1	1562	30.8	0.0268780126363772	-0.0589124246978619
3	C	26	50	20120531	1	1564	30.84	0.0267068220846519	-0.0616265126560902
3	C	26	50	20120531	1	1566	30.88	0.0258573039977344	-0.0651742087986594
3	C	26	50	20120531	1	1568	30.92	0.0257043568009637	-0.066533904428203
3	C	26	50	20120531	1	1570	30.96	0.0254292922630822	-0.0687762814527018
3	C	26	50	20120531	1	1572	31	0.025750389452419	-0.0704782167643396
3	C	26	50	20120531	1	1574	31.04	0.0256844163897343	-0.0726534893553038
3	C	26	50	20120531	1	1576	31.08	0.0256120793660189	-0.0743254433394194
3	C	26	50	20120531	1	1578	31.12	0.0253795826563647	-0.0762657443469953
3	C	26	50	20120531	1	1580	31.16	0.0255077811157939	-0.0778149445938969
3	C	26	50	20120531	1	1582	31.2	0.0253169329955516	-0.0778537647561841
3	C	26	50	20120531	1	1584	31.24	0.0255306913755043	-0.0780535224218693
3	C	26	50	20120531	1	1586	31.28	0.0252855374544669	-0.0780872514153319
3	C	26	50	20120531	1	1588	31.32	0.0252860324292138	-0.0777972669243673
3	C	26	50	20120531	1	1590	31.36	0.0253090841102804	-0.0782045604303307
3	C	26	50	20120531	1	1592	31.4	0.0255435607189219	-0.0798846461424299
3	C	26	50	20120531	1	1594	31.44	0.0261373182830842	-0.0803024755394331
3	C	26	50	20120531	1	1596	31.48	0.0261296815298474	-0.0819778943467765
3	C	26	50	20120531	1	1598	31.52	0.0263620368181453	-0.0835773698858204
3	C	26	50	20120531	1	1600	31.56	0.0267866544402479	-0.085977502433202
3	C	26	50	20120531	1	1602	31.6	0.0276297378554566	-0.0878710636825414
3	C	26	50	20120531	1	1604	31.64	0.0278762352793782	-0.0897713424463021
3	C	26	50	20120531	1	1606	31.68	0.0285624116998416	-0.0919884050480344
3	C	26	50	20120531	1	1608	31.72	0.0285665836298506	-0.0938531163407013
3	C	26	50	20120531	1	1610	31.76	0.0287828875942156	-0.0959514557138723
3	C	26	50	20120531	1	1612	31.8	0.0295633920592893	-0.0971976607050353
3	C	26	50	20120531	1	1614	31.84	0.0296556694942342	-0.0978191368550203
3	C	26	50	20120531	1	1616	31.88	0.0303726050596792	-0.0995606701464053
3	C	26	50	20120531	1	1618	31.92	0.0312629939185493	-0.102257009724425
3	C	26	50	20120531	1	1620	31.96	0.0317376039900817	-0.104340711987226
3	C	26	50	20120531	1	1622	32	0.0325062997719096	-0.106383472767395
3	C	26	50	20120531	1	1624	32.04	0.0333816979670186	-0.108436910859961
3	C	26	50	20120531	1	1626	32.08	0.0338022143697902	-0.110252266099301
3	C	26	50	20120531	1	1628	32.12	0.0341498987740996	-0.112395011778331
3	C	26	50	20120531	1	1630	32.16	0.035309200341855	-0.115066814751044
3	C	26	50	20120531	1	1632	32.2	0.036037449615799	-0.115703281564790
3	C	26	50	20120531	1	1634	32.24	0.0355566877152702	-0.115817762152665
3	C	26	50	20120531	1	1636	32.28	0.0364135597127121	-0.117325455231510
3	C	26	50	20120531	1	1638	32.32	0.0361244237498849	-0.118550800572629
3	C	26	50	20120531	1	1640	32.36	0.0359999729563961	-0.118480089894510
3	C	26	50	20120531	1	1642	32.4	0.0353587685272161	-0.119207561350995
3	C	26	50	20120531	1	1644	32.44	0.0354326611858501	-0.120970732109883
3	C	26	50	20120531	1	1646	32.48	0.0349135740977811	-0.123251929296669
3	C	26	50	20120531	1	1648	32.52	0.0349006340436854	-0.124940712422177
3	C	26	50	20120531	1	1650	32.56	0.0349003512009729	-0.127394655795607
3	C	26	50	20120531	1	1652	32.6	0.0348961792709639	-0.129426809974059
3	C	26	50	20120531	1	1654	32.64	0.035011861940366	-0.130210567130326
3	C	26	50	20120531	1	1656	32.68	0.0350711174886295	-0.131223285462341
3	C	26	50	20120531	1	1658	32.72	0.0352326206774525	-0.131688278881650
3	C	26	50	20120531	1	1660	32.76	0.0360270551461156	-0.132967081495426
3	C	26	50	20120531	1	1662	32.8	0.0365556881757306	-0.134340565707202
3	C	26	50	20120531	1	1664	32.84	0.0367680323421209	-0.135796993544412
3	C	26	50	20120531	1	1666	32.88	0.0374953623772494	-0.136069512497882
3	C	26	50	20120531	1	1668	32.92	0.038009429007172	-0.137406651421105
3	C	26	50	20120531	1	1670	32.96	0.0390921509105248	-0.138906283482646
3	C	26	50	20120531	1	1672	33	0.0403469118937404	-0.140215491688013
3	C	26	50	20120531	1	1674	33.04	0.0407523669220728	-0.142157631173220
3	C	26	50	20120531	1	1676	33.08	0.0412976876717238	-0.144003745557542
3	C	26	50	20120531	1	1678	33.12	0.0416576050233478	-0.144867122937370
3	C	26	50	20120531	1	1680	33.16	0.0416116430825706	-0.146649739132742
3	C	26	50	20120531	1	1682	33.2	0.0421116382875476	-0.148198939379643
3	C	26	50	20120531	1	1684	33.24	0.0426583732507611	-0.150718219419655
3	C	26	50	20120531	1	1686	33.28	0.0428415139070884	-0.152178394922805
3	C	26	50	20120531	1	1688	33.32	0.0428828796537879	-0.153616296562348
3	C	26	50	20120531	1	1690	33.36	0.0432560906128981	-0.154568203711181
3	C	26	50	20120531	1	1692	33.4	0.0432956885926445	-0.154737909338666
3	C	26	50	20120531	1	1694	33.44	0.0432421606093087	-0.156485665169725
3	C	26	50	20120531	1	1696	33.48	0.0434340693897227	-0.158174660427267
3	C	26	50	20120531	1	1698	33.52	0.0431527116014886	-0.159144740220377
3	C	26	50	20120531	1	1700	33.56	0.0427124669195219	-0.160446240961829
3	C	26	50	20120531	1	1702	33.6	0.0425197096109704	-0.160025229584310
3	C	26	50	20120531	1	1704	33.64	0.0419801871369251	-0.160096647369210
3	C	26	50	20120531	1	1706	33.68	0.0419791264767533	-0.159964771954519
3	C	26	50	20120531	1	1708	33.72	0.0419440539804064	-0.159094747770947
3	C	26	50	20120531	1	1710	33.76	0.0416788889374615	-0.158921506609556
3	C	26	50	20120531	1	1712	33.8	0.0418165626277585	-0.158051270293950
3	C	26	50	20120531	1	1714	33.84	0.0415091833099767	-0.158183287129997
3	C	26	50	20120531	1	1716	33.88	0.0408608371023068	-0.157553184277282
3	C	26	50	20120531	1	1718	33.92	0.041364509262546	-0.156991529360985
3	C	26	50	20120531	1	1720	33.96	0.0405602460096244	-0.156228843986798
3	C	26	50	20120531	1	1722	34	0.0396359867359354	-0.155250986019095
3	C	26	50	20120531	1	1724	34.04	0.0387694273755913	-0.154397861687593
3	C	26	50	20120531	1	1726	34.08	0.0383711141257489	-0.152264732660788
3	C	26	50	20120531	1	1728	34.12	0.0372982210066546	-0.150599708323128
3	C	26	50	20120531	1	1730	34.16	0.0365559710184431	-0.149298419713710
3	C	26	50	20120531	1	1732	34.2	0.0357452730938127	-0.146918651841627
3	C	26	50	20120531	1	1734	34.24	0.0349125841482874	-0.145743157528582
3	C	26	50	20120531	1	1736	34.28	0.0336820769276666	-0.143309437409094
3	C	26	50	20120531	1	1738	34.32	0.0333564542549302	-0.141870121555989
3	C	26	50	20120531	1	1740	34.36	0.0326678736714107	-0.140008875086550
3	C	26	50	20120531	1	1742	34.4	0.0313701913065772	-0.138567225781067
3	C	26	50	20120531	1	1744	34.44	0.0316029708589438	-0.138195853299588
3	C	26	50	20120531	1	1746	34.48	0.0318173656349995	-0.138658866819909
3	C	26	50	20120531	1	1748	34.52	0.032691844591293	-0.138475938295616
3	C	26	50	20120531	1	1750	34.56	0.0320228508656124	-0.137536971200878
3	C	26	50	20120531	1	1752	34.6	0.0319914553245277	-0.137759285572883
3	C	26	50	20120531	1	1754	34.64	0.0319899704002872	-0.137797540049745
3	C	26	50	20120531	1	1756	34.68	0.0315432203359335	-0.137315151803620
3	C	26	50	20120531	1	1758	34.72	0.0312528822915783	-0.137469725345987
3	C	26	50	20120531	1	1760	34.76	0.0303630591181332	-0.137379498520708
3	C	26	50	20120531	1	1762	34.8	0.0297089853455356	-0.136094685499292
3	C	26	50	20120531	1	1764	34.84	0.0295988888197049	-0.135721120986791
3	C	26	50	20120531	1	1766	34.88	0.0287283696613861	-0.135101059050369
3	C	26	50	20120531	1	1768	34.92	0.0277966150558166	-0.133540969359037
3	C	26	50	20120531	1	1770	34.96	0.0279827255606249	-0.132841499331087
3	C	26	50	20120531	1	1772	35	0.0272577996885525	-0.131794415609506
3	C	26	50	20120531	1	1774	35.04	0.0262338383587162	-0.130093187404649
3	C	26	50	20120531	1	1776	35.08	0.0253135388830019	-0.128641850736264
3	C	26	50	20120531	1	1778	35.12	0.0256346360723387	-0.128347623604612
3	C	26	50	20120531	1	1780	35.16	0.0246661119141475	-0.128228617533338
3	C	26	50	20120531	1	1782	35.2	0.0239138917203213	-0.128106853745618
3	C	26	50	20120531	1	1784	35.24	0.0234874356205877	-0.127612656816247
3	C	26	50	20120531	1	1786	35.28	0.0218109561530725	-0.126504549779449
3	C	26	50	20120531	1	1788	35.32	0.0204987780992246	-0.125159420549598
3	C	26	50	20120531	1	1790	35.36	0.0185171113449493	-0.123318468044779
3	C	26	50	20120531	1	1792	35.4	0.0169403339335814	-0.122117730019646
3	C	26	50	20120531	1	1794	35.44	0.016252389746165	-0.122350297439978
3	C	26	50	20120531	1	1796	35.48	0.0153383128101252	-0.121558832819796
3	C	26	50	20120531	1	1798	35.52	0.0144628439043381	-0.120546326619815
3	C	26	50	20120531	1	1800	35.56	0.0137522722999238	-0.119943093824785
3	C	26	50	20120531	1	1802	35.6	0.0131587268677958	-0.118236279476357
3	C	26	50	20120531	1	1804	35.64	0.0117824849395724	-0.117296039589413
3	C	26	50	20120531	1	1806	35.68	0.0113239969026510	-0.116562628435966
3	C	26	50	20120531	1	1808	35.72	0.00974368395737719	-0.115057975916280
3	C	26	50	20120531	1	1810	35.76	0.00862037412478429	-0.113960546191878
3	C	26	50	20120531	1	1812	35.8	0.00761776741973986	-0.112734776586691
3	C	26	50	20120531	1	1814	35.84	0.00624760660983467	-0.110922956881257
3	C	26	50	20120531	1	1816	35.88	0.00510506347279346	-0.109781545115066
3	C	26	50	20120531	1	1818	35.92	0.0035359935253405	-0.108668559041478
3	C	26	50	20120531	1	1820	35.96	0.00197272185349329	-0.109119410325162
3	C	26	50	20120531	1	1822	36	0.00197470175248061	-0.108806020599741
3	C	26	50	20120531	1	1824	36.04	0.00184317989117991	-0.108893560419252
3	C	26	50	20120531	1	1826	36.08	0.00110877878823956	-0.109807425223257
3	C	26	50	20120531	1	1828	36.12	0.00131115274901516	-0.110071600316708
3	C	26	50	20120531	1	1830	36.16	0.00113204260134059	-0.110364554656154
3	C	26	50	20120531	1	1832	36.2	0.00110467756890867	-0.111127027898307
3	C	26	50	20120531	1	1834	36.24	0.00099189403730942	-0.111433700109308
3	C	26	50	20120531	1	1836	36.28	0.00086885745738296	-0.111962615981635
3	C	26	50	20120531	1	1838	36.32	0.00053234534021628	-0.111698653020219
3	C	26	50	20120531	1	1840	36.36	0.00022729947481241	-0.113140160904345
3	C	26	50	20120531	1	1842	36.4	-1.74301821562499e-05	-0.114498583741683
3	C	26	50	20120531	1	1844	36.44	0.00013891112716408	-0.115854885258677
3	C	26	50	20120531	1	1846	36.48	0.00022715805345617	-0.117004075199461
3	C	26	50	20120531	1	1848	36.52	-5.9750523010299e-06	-0.116507049842965
3	C	26	50	20120531	1	1850	36.56	-0.00025127039469464	-0.117262734860019
3	C	26	50	20120531	1	1852	36.6	-0.00120133906589688	-0.117889655732219
3	C	26	50	20120531	1	1854	36.64	-0.00149450553737683	-0.117641036987954
3	C	26	50	20120531	1	1856	36.68	-0.00218831871107708	-0.117017793071016
3	C	26	50	20120531	1	1858	36.72	-0.00237117652469192	-0.116862229579155
3	C	26	50	20120531	1	1860	36.76	-0.00394745896131298	-0.117375023416872
3	C	26	50	20120531	1	1862	36.8	-0.0046897089495245	-0.116998206213177
3	C	26	50	20120531	1	1864	36.84	-0.00557599658906371	-0.116693301769130
3	C	26	50	20120531	1	1866	36.88	-0.00715036983737556	-0.116171951939361
3	C	26	50	20120531	1	1868	36.92	-0.00908402404120829	-0.114754909949863
3	C	26	50	20120531	1	1870	36.96	-0.00944464849961342	-0.114493987547605
3	C	26	50	20120531	1	1872	37	-0.0106391639850719	-0.113337090142906
3	C	26	50	20120531	1	1874	37.04	-0.0106021823004158	-0.111738533842677
3	C	26	50	20120531	1	1876	37.08	-0.0107281887288232	-0.110123926218516
3	C	26	50	20120531	1	1878	37.12	-0.0119470286875545	-0.109550109065583
3	C	26	50	20120531	1	1880	37.16	-0.0124420034343851	-0.107961664392326
3	C	26	50	20120531	1	1882	37.2	-0.0131488273728592	-0.106366714336681
3	C	26	50	20120531	1	1884	37.24	-0.0138780665962968	-0.104932206809688
3	C	26	50	20120531	1	1886	37.28	-0.015116493412867	-0.103922741168866
3	C	26	50	20120531	1	1888	37.32	-0.0161529705327302	-0.101230785652889
3	C	26	50	20120531	1	1890	37.36	-0.0170745428006506	-0.0990826659623233
3	C	26	50	20120531	1	1892	37.4	-0.0180014183694299	-0.0977903576090263
3	C	26	50	20120531	1	1894	37.44	-0.0180169040079379	-0.0968832103194423
3	C	26	50	20120531	1	1896	37.48	-0.0192196219320581	-0.0950769060469013
3	C	26	50	20120531	1	1898	37.52	-0.0192080960915248	-0.0939910021630333
3	C	26	50	20120531	1	1900	37.56	-0.0195882366970907	-0.0937894767303943
3	C	26	50	20120531	1	1902	37.6	-0.0195277083566211	-0.0932445802448123
3	C	26	50	20120531	1	1904	37.64	-0.0193504366865776	-0.091976808496823
3	C	26	50	20120531	1	1906	37.68	-0.0191567601392106	-0.091596597180579
3	C	26	50	20120531	1	1908	37.72	-0.0192462091470307	-0.0901776460027719
3	C	26	50	20120531	1	1910	37.76	-0.0188849482925225	-0.0882379813912991
3	C	26	50	20120531	1	1912	37.8	-0.018885231135235	-0.087069840988779
3	C	26	50	20120531	1	1914	37.84	-0.0185682351652291	-0.0850062912692422
3	C	26	50	20120531	1	1916	37.88	-0.0186091059371817	-0.0831275085516296
3	C	26	50	20120531	1	1918	37.92	-0.0187443047537445	-0.0811828234820103
3	C	26	50	20120531	1	1920	37.96	-0.0185204347468209	-0.0791569625539108
3	C	26	50	20120531	1	1922	38	-0.0189063029173144	-0.0775807508279679
3	C	26	50	20120531	1	1924	38.04	-0.0188856553993037	-0.0756896644523626
3	C	26	50	20120531	1	1926	38.08	-0.0190666747352875	-0.0738261552412236
3	C	26	50	20120531	1	1928	38.12	-0.0186917667199024	-0.0715552111027649
3	C	26	50	20120531	1	1930	38.16	-0.0182002567962996	-0.0692556291396681
3	C	26	50	20120531	1	1932	38.2	-0.0185367689134663	-0.0682316678098319
3	C	26	50	20120531	1	1934	38.24	-0.0183802154721116	-0.0666406775521621
3	C	26	50	20120531	1	1936	38.28	-0.0181850540005041	-0.064223503731354
3	C	26	50	20120531	1	1938	38.32	-0.0180741089465359	-0.0618253510829599
3	C	26	50	20120531	1	1940	38.36	-0.0177240203791705	-0.0607308204963612
3	C	26	50	20120531	1	1942	38.4	-0.0178746341235632	-0.0590627555995421
3	C	26	50	20120531	1	1944	38.44	-0.0173870839979351	-0.0570830687442542
3	C	26	50	20120531	1	1946	38.48	-0.0170888970683087	-0.0545490101725159
3	C	26	50	20120531	1	1948	38.52	-0.0171457484535161	-0.0522873998435689
3	C	26	50	20120531	1	1950	38.56	-0.0168267725845228	-0.051524078073278
3	C	26	50	20120531	1	1952	38.6	-0.0170958974254425	-0.0488127478314963
3	C	26	50	20120531	1	1954	38.64	-0.0174563097518132	-0.0476315259535242
3	C	26	50	20120531	1	1956	38.68	-0.0180542392459846	-0.0463786741586179
3	C	26	50	20120531	1	1958	38.72	-0.0187694777551548	-0.0446391207662208
3	C	26	50	20120531	1	1960	38.76	-0.0187575983612308	-0.0429690759704144
3	C	26	50	20120531	1	1962	38.8	-0.0188203187327221	-0.0408056827733742
3	C	26	50	20120531	1	1964	38.84	-0.0192925246411985	-0.0387482848828338
3	C	26	50	20120531	1	1966	38.88	-0.019538385669017	-0.037107160754378
3	C	26	50	20120531	1	1968	38.92	-0.019516323937444	-0.0357449902511002
3	C	26	50	20120531	1	1970	38.96	-0.0199921360905044	-0.0344797640875231
3	C	26	50	20120531	1	1972	39	-0.0202251984855835	-0.0317066327130657
3	C	26	50	20120531	1	1974	39.04	-0.0202747666709447	-0.0301353707345911
3	C	26	50	20120531	1	1976	39.08	-0.0204615842825342	-0.0279826548499468
3	C	26	50	20120531	1	1978	39.12	-0.0203996417285022	-0.0264694463382075
3	C	26	50	20120531	1	1980	39.16	-0.0206071634266449	-0.0237252497732363
3	C	26	50	20120531	1	1982	39.2	-0.0205757183880855	-0.0227029642864715
3	C	26	50	20120531	1	1984	39.24	-0.0207763316529759	-0.0208088302806392
3	C	26	50	20120531	1	1986	39.28	-0.02088043898437	-0.0191376329007795
3	C	26	50	20120531	1	1988	39.32	-0.020887092859181	-0.0177470296338303
3	C	26	50	20120531	1	1990	39.36	-0.021196006598678	-0.0159343826134620
3	C	26	50	20120531	1	1992	39.4	-0.0221391046112313	-0.0138432260309742
3	C	26	50	20120531	1	1994	39.44	-0.0229326749954077	-0.0125579335911606
3	C	26	50	20120531	1	1996	39.48	-0.0241899320655609	-0.0106808267166193
3	C	26	50	20120531	1	1998	39.52	-0.025830179381608	-0.00913405891704502
3	C	26	50	20120531	1	2000	39.56	-0.0274372987449566	-0.00833190991339922
3	C	26	50	20120531	1	2002	39.6	-0.0279510966743024	-0.00795430075010992
3	C	26	50	20120531	1	2004	39.64	-0.028459414526094	-0.00686106416892092
3	C	26	50	20120531	1	2006	39.68	-0.0294697004107821	-0.00490014392760562
3	C	26	50	20120531	1	2008	39.72	-0.0297864842487536	-0.00392617504719922
3	C	26	50	20120531	1	2010	39.76	-0.0288181722225968	-0.00370866900130622
3	C	26	50	20120531	1	2012	39.8	-0.0280407083166822	-0.00335872185529703
3	C	26	50	20120531	1	2014	39.84	-0.0271290355436984	-0.00240066287746738
3	C	26	50	20120531	1	2016	39.88	-0.0259135189868387	-0.00133717427856281
3	C	26	50	20120531	1	2018	39.92	-0.0251416412244955	-0.00071378894026875
3	C	26	50	20120531	1	2020	39.96	-0.0234159471250097	0.00127494888181841
3	C	26	50	20120531	1	2022	40	-0.0230805663786929	0.00227501000245055
3	C	26	50	20120531	1	2024	40.04	-0.0234898397836437	0.00353691276415606
3	C	26	50	20120531	1	2026	40.08	-0.0232922741489802	0.00467224341202918
3	C	26	50	20120531	1	2028	40.12	-0.0231415896939093	0.00562648401324043
3	C	26	50	20120531	1	2030	40.16	-0.0232176036728869	0.00610668022834421
3	C	26	50	20120531	1	2032	40.2	-0.0228521708883697	0.00737395700158674
3	C	26	50	20120531	1	2034	40.24	-0.0222486552506269	0.00796757314439285
3	C	26	50	20120531	1	2036	40.28	-0.0225505191355155	0.00814965314054838
3	C	26	50	20120531	1	2038	40.32	-0.0223412155282843	0.00805164814067593
3	C	26	50	20120531	1	2040	40.36	-0.0225297301961486	0.00831143917208387
3	C	26	50	20120531	1	2042	40.4	-0.0236119571247546	0.00893885501903069
3	C	26	50	20120531	1	2044	40.44	-0.0242109472790977	0.00909151937308887
3	C	26	50	20120531	1	2046	40.48	-0.0246264432237229	0.00874008730283915
3	C	26	50	20120531	1	2048	40.52	-0.0255242567037955	0.0095321176084462
3	C	26	50	20120531	1	2050	40.56	-0.0254114024615181	0.00939097909492137
3	C	26	50	20120531	1	2052	40.6	-0.0251819463110231	0.00948184231630384
3	C	26	50	20120531	1	2054	40.64	-0.0242262207855714	0.00980470727259362
3	C	26	50	20120531	1	2056	40.68	-0.0242019670229767	0.00972897613632854
3	C	26	50	20120531	1	2058	40.72	-0.0236586261723129	0.0103280370013498
3	C	26	50	20120531	1	2060	40.76	-0.0228910617613349	0.0101339361899141
3	C	26	50	20120531	1	2062	40.8	-0.0225553274616275	0.0105746051359495
3	C	26	50	20120531	1	2064	40.84	-0.0218966574949523	0.0114930661340327
3	C	26	50	20120531	1	2066	40.88	-0.020580696419825	0.0121835205505223
3	C	26	50	20120531	1	2068	40.92	-0.0198217516405097	0.0134135398674642
3	C	26	50	20120531	1	2070	40.96	-0.0187983206407594	0.0153839282685795
3	C	26	50	20120531	1	2072	41	-0.0182091663417425	0.0170703708706416
3	C	26	50	20120531	1	2074	41.04	-0.0171494183377105	0.0192315083970499
3	C	26	50	20120531	1	2076	41.08	-0.0154706054178173	0.020250025004671
3	C	26	50	20120531	1	2078	41.12	-0.0141742524137324	0.0208230077716021
3	C	26	50	20120531	1	2080	41.16	-0.0135583553362511	0.0205127363870852
3	C	26	50	20120531	1	2082	41.2	-0.0124079845271422	0.0203712231069664
3	C	26	50	20120531	1	2084	41.24	-0.0113337125498245	0.0200568787873899
3	C	26	50	20120531	1	2086	41.28	-0.00849086044674213	0.0195826929799262
3	C	26	50	20120531	1	2088	41.32	-0.0066154930548826	0.0198802223002461
3	C	26	50	20120531	1	2090	41.36	-0.00388639321968969	0.0203219731196567
3	C	26	50	20120531	1	2092	41.4	-0.00186502949071858	0.0213791260418019
3	C	26	50	20120531	1	2094	41.44	0.00107070108807267	0.0223675552558835
3	C	26	50	20120531	1	2096	41.48	0.00285783569577574	0.0234845081985136
3	C	26	50	20120531	1	2098	41.52	0.00422394478382471	0.0244413863080186
3	C	26	50	20120531	1	2100	41.56	0.00430691669352915	0.0251475455661184
3	C	26	50	20120531	1	2102	41.6	0.00365097615902926	0.0258204566633668
3	C	26	50	20120531	1	2104	41.64	0.00278780384016703	0.0269538851939985
3	C	26	50	20120531	1	2106	41.68	0.00221787577453067	0.027957128295146
3	C	26	50	20120531	1	2108	41.72	0.00139699551225121	0.0286575175619112
3	C	26	50	20120531	1	2110	41.76	5.28562318937e-05	0.030489277678575
3	C	26	50	20120531	1	2112	41.8	-0.00140597576837227	0.0318452963528564
3	C	26	50	20120531	1	2114	41.84	-0.00301330019268741	0.0324872785994957
3	C	26	50	20120531	1	2116	41.88	-0.00378871348893658	0.033027366758966
3	C	26	50	20120531	1	2118	41.92	-0.00548640615988736	0.0327361094757953
3	C	26	50	20120531	1	2120	41.96	-0.00712187343409372	0.0333847385261777
3	C	26	50	20120531	1	2122	42	-0.00899089807812601	0.03294039262488
3	C	26	50	20120531	1	2124	42.04	-0.0105074299917368	0.0331456657234585
3	C	26	50	20120531	1	2126	42.08	-0.0108034248903415	0.0333476154201654
3	C	26	50	20120531	1	2128	42.12	-0.0106509726683177	0.0328776722533888
3	C	26	50	20120531	1	2130	42.16	-0.0106522454605238	0.0328301546776931
3	C	26	50	20120531	1	2132	42.2	-0.00974043126618375	0.0324823288520274
3	C	26	50	20120531	1	2134	42.24	-0.0100287894115516	0.0330789855539926
3	C	26	50	20120531	1	2136	42.28	-0.00944288073266045	0.0327313718603613
3	C	26	50	20120531	1	2138	42.32	-0.0096258092569534	0.0313353309422647
3	C	26	50	20120531	1	2140	42.36	-0.0097702004616717	0.0305337546951116
3	C	26	50	20120531	1	2142	42.4	-0.0102689228744426	0.029299216965838
3	C	26	50	20120531	1	2144	42.44	-0.0119556129638781	0.0277614435645204
3	C	26	50	20120531	1	2146	42.48	-0.0134862445867057	0.0264555304767538
3	C	26	50	20120531	1	2148	42.52	-0.0146743536847266	0.0260012567962484
3	C	26	50	20120531	1	2150	42.56	-0.016799782318685	0.0251855313424037
3	C	26	50	20120531	1	2152	42.6	-0.0184342914632028	0.0242229150613693
3	C	26	50	20120531	1	2154	42.64	-0.0198978299662044	0.0237548414849222
3	C	26	50	20120531	1	2156	42.68	-0.0207324061797286	0.0229887132078168
3	C	26	50	20120531	1	2158	42.72	-0.0222144949220278	0.0229655271764617
3	C	26	50	20120531	1	2160	42.76	-0.0233566491503394	0.0222780426084531
3	C	26	50	20120531	1	2162	42.8	-0.0249059766764616	0.0213649697640425
3	C	26	50	20120531	1	2164	42.84	-0.0264053966059677	0.0199973545385496
3	C	26	50	20120531	1	2166	42.88	-0.028175907133245	0.0197649426817092
3	C	26	50	20120531	1	2168	42.92	-0.0286623965987014	0.0193350217587478
3	C	26	50	20120531	1	2170	42.96	-0.0295371583977073	0.018195094916797
3	C	26	50	20120531	1	2172	43	-0.0301803427258746	0.0182478450826735
3	C	26	50	20120531	1	2174	43.04	-0.0310344570068698	0.0181687198338587
3	C	26	50	20120531	1	2176	43.08	-0.0316821668184367	0.0183730736936216
3	C	26	50	20120531	1	2178	43.12	-0.0320636509268868	0.0191222533282888
3	C	26	50	20120531	1	2180	43.16	-0.0328937235773217	0.019836926152034
3	C	26	50	20120531	1	2182	43.2	-0.0332835515457898	0.0214818686571083
3	C	26	50	20120531	1	2184	43.24	-0.0337672832947996	0.021252271085257
3	C	26	50	20120531	1	2186	43.28	-0.0337541311086695	0.0222857783566393
3	C	26	50	20120531	1	2188	43.32	-0.0340371859531785	0.0219006172929270
3	C	26	50	20120531	1	2190	43.36	-0.0342150233086469	0.0214303205727598
3	C	26	50	20120531	1	2192	43.4	-0.0334628738254987	0.021287414292282
3	C	26	50	20120531	1	2194	43.44	-0.0329384127258927	0.0204067127963141
3	C	26	50	20120531	1	2196	43.48	-0.0325626561823702	0.019725486123319
3	C	26	50	20120531	1	2198	43.52	-0.0326041633504258	0.0184377739641002
3	C	26	50	20120531	1	2200	43.56	-0.0318949352488957	0.017545546627599
3	C	26	50	20120531	1	2202	43.6	-0.0312684386407644	0.0159312218461501
3	C	26	50	20120531	1	2204	43.64	-0.0305057532665766	0.0138231951100768
3	C	26	50	20120531	1	2206	43.68	-0.0299414820551897	0.0123205932000554
3	C	26	50	20120531	1	2208	43.72	-0.0300710240175031	0.0111518871121102
3	C	26	50	20120531	1	2210	43.76	-0.0287386934203914	0.00959978772740576
3	C	26	50	20120531	1	2212	43.8	-0.0288103233373256	0.00875019892981012
3	C	26	50	20120531	1	2214	43.84	-0.0277355210299221	0.00783449564817354
3	C	26	50	20120531	1	2216	43.88	-0.0263674815403605	0.0065747849174897
3	C	26	50	20120531	1	2218	43.92	-0.0253295902069348	0.00589242687364468
3	C	26	50	20120531	1	2220	43.96	-0.0242448884045947	0.00621727172892178
3	C	26	50	20120531	1	2222	44	-0.0235705206673771	0.00647119377404588
3	C	26	50	20120531	1	2224	44.04	-0.0223927636126328	0.00655109684031995
3	C	26	50	20120531	1	2226	44.08	-0.0220464227112076	0.00692572201299259
3	C	26	50	20120531	1	2228	44.12	-0.0217323258790045	0.00754486471059953
3	C	26	50	20120531	1	2230	44.16	-0.0201522250657651	0.00869999434834587
3	C	26	50	20120531	1	2232	44.2	-0.0201373758233601	0.0088528708344384
3	C	26	50	20120531	1	2234	44.24	-0.019597994770671	0.00963874931104913
3	C	26	50	20120531	1	2236	44.28	-0.0188875716586807	0.0110159741176984
3	C	26	50	20120531	1	2238	44.32	-0.0192077637513376	0.0112935700978566
3	C	26	50	20120531	1	2240	44.36	-0.0187866745920732	0.0131796430863833
3	C	26	50	20120531	1	2242	44.4	-0.0185661138448855	0.0146116191710998
3	C	26	50	20120531	1	2244	44.44	-0.017688855958942	0.0169043634116225
3	C	26	50	20120531	1	2246	44.48	-0.0165085250355142	0.0179620820191926
3	C	26	50	20120531	1	2248	44.52	-0.0159718097753902	0.017903130526845
3	C	26	50	20120531	1	2250	44.56	-0.0154952233404044	0.0187161583683194
3	C	26	50	20120531	1	2252	44.6	-0.0142068457937044	0.0196101117524735
3	C	26	50	20120531	1	2254	44.64	-0.0134664484252596	0.0191559229247817
3	C	26	50	20120531	1	2256	44.68	-0.0124300250455118	0.0196331662619673
3	C	26	50	20120531	1	2258	44.72	-0.0108097322828297	0.0205873644367717
3	C	26	50	20120531	1	2260	44.76	-0.00984501943018905	0.0217893823251785
3	C	26	50	20120531	1	2262	44.8	-0.00813611911675646	0.0236841103007069
3	C	26	50	20120531	1	2264	44.84	-0.00757703099807569	0.0254635233023594
3	C	26	50	20120531	1	2266	44.88	-0.00642084777122538	0.0267566024020475
3	C	26	50	20120531	1	2268	44.92	-0.00432873093772874	0.0280314452178487
3	C	26	50	20120531	1	2270	44.96	-0.0028298059829695	0.0286833976701027
3	C	26	50	20120531	1	2272	45	-0.00211760803295841	0.0281266217905964
3	C	26	50	20120531	1	2274	45.04	-0.00109400025651276	0.0283002872160558
3	C	26	50	20120531	1	2276	45.08	0.000349346105245220	0.0270147670878587
3	C	26	50	20120531	1	2278	45.12	0.00203650288515632	0.0260808204512675
3	C	26	50	20120531	1	2280	45.16	0.00372078174046799	0.0249728336226228
3	C	26	50	20120531	1	2282	45.2	0.00560928010525415	0.0244339192604093
3	C	26	50	20120531	1	2284	45.24	0.00766657900084517	0.0232695548081007
3	C	26	50	20120531	1	2286	45.28	0.00888377140077629	0.0223405791321812
3	C	26	50	20120531	1	2288	45.32	0.0109944992847537	0.0214824202003976
3	C	26	50	20120531	1	2290	45.36	0.0113260694326267	0.0211371321809696
3	C	26	50	20120531	1	2292	45.4	0.0126382227377372	0.0200636981251877
3	C	26	50	20120531	1	2294	45.44	0.0139644609028222	0.0181712088497285
3	C	26	50	20120531	1	2296	45.48	0.0153764541499024	0.0167483261582180
3	C	26	50	20120531	1	2298	45.52	0.0165115655946733	0.0153051989995622
3	C	26	50	20120531	1	2300	45.56	0.0178001404241652	0.0140597576837227
3	C	26	50	20120531	1	2302	45.6	0.0189224249519254	0.0124857733441405
3	C	26	50	20120531	1	2304	45.64	0.0200488460543556	0.0109831714341191
3	C	26	50	20120531	1	2306	45.68	0.0211419624273919	0.00975867462113837
3	C	26	50	20120531	1	2308	45.72	0.0226402509860481	0.00763134386993864
3	C	26	50	20120531	1	2310	45.76	0.0241481561969284	0.00603589883954743
3	C	26	50	20120531	1	2312	45.8	0.0250748903443515	0.00432158915923877
3	C	26	50	20120531	1	2314	45.84	0.0264677492819327	0.00368307173582732
3	C	26	50	20120531	1	2316	45.88	0.027773634085428	0.00309009198912428
3	C	26	50	20120531	1	2318	45.92	0.029939855709593	0.002166822664929
3	C	26	50	20120531	1	2320	45.96	0.0322988346423095	0.000890141371496692
3	C	26	50	20120531	1	2322	46	0.0343681119267738	0.000514384827974161
3	C	26	50	20120531	1	2324	46.04	0.0364332879919072	-6.91196878609794e-05
3	C	26	50	20120531	1	2326	46.08	0.0383797408284794	-0.00081787505845941
3	C	26	50	20120531	1	2328	46.12	0.0401067077201713	-0.00061967302769283
3	C	26	50	20120531	1	2330	46.16	0.0420822933561284	-0.00191205209166748
3	C	26	50	20120531	1	2332	46.2	0.043473525948113	-0.00300290572300397
3	C	26	50	20120531	1	2334	46.24	0.0448986996655945	-0.00406321234139322
3	C	26	50	20120531	1	2336	46.28	0.0453245900799031	-0.00485736396734382
3	C	26	50	20120531	1	2338	46.32	0.0458492633115435	-0.00646108214707492
3	C	26	50	20120531	1	2340	46.36	0.0464312829031382	-0.00802004046755692
3	C	26	50	20120531	1	2342	46.4	0.0467852605578002	-0.00873011709722442
3	C	26	50	20120531	1	2344	46.44	0.0477850388357198	-0.0100386181958101
3	C	26	50	20120531	1	2346	46.48	0.0489623009157173	-0.0123796366162844
3	C	26	50	20120531	1	2348	46.52	0.0497030659796883	-0.0140182858710061
3	C	26	50	20120531	1	2350	46.56	0.0503871210798082	-0.0149148972695506
3	C	26	50	20120531	1	2352	46.6	0.0512205878427928	-0.0153892952090487
3	C	26	50	20120531	1	2354	46.64	0.0524031532236492	-0.0161139382384087
3	C	26	50	20120531	1	2356	46.68	0.0528550651675055	-0.0155952754144083
3	C	26	50	20120531	1	2358	46.72	0.0536131543476156	-0.0158047911536739
3	C	26	50	20120531	1	2360	46.76	0.0544295091264954	-0.0172087516677198
3	C	26	50	20120531	1	2362	46.8	0.0552251456766866	-0.0180937665150529
3	C	26	50	20120531	1	2364	46.84	0.0565879525760674	-0.0182875844837761
3	C	26	50	20120531	1	2366	46.88	0.057735516171255	-0.0195489922707348
3	C	26	50	20120531	1	2368	46.92	0.0589969239582137	-0.020239199199851
3	C	26	50	20120531	1	2370	46.96	0.0603368205978841	-0.0222891724691889
3	C	26	50	20120531	1	2372	47	0.0606693729170761	-0.0236272306312282
3	C	26	50	20120531	1	2374	47.04	0.0604742114454686	-0.023490051915678
3	C	26	50	20120531	1	2376	47.08	0.0601916515757065	-0.0247601571160453
3	C	26	50	20120531	1	2378	47.12	0.060148447351376	-0.0262172920600364
3	C	26	50	20120531	1	2380	47.16	0.0595367999856496	-0.0262513746068896
3	C	26	50	20120531	1	2382	47.2	0.0594940200253878	-0.0269978672357882
3	C	26	50	20120531	1	2384	47.24	0.0593748725327579	-0.0268172014531951
3	C	26	50	20120531	1	2386	47.28	0.0602747366224959	-0.0277288035155008
3	C	26	50	20120531	1	2388	47.32	0.0603849745696829	-0.0279421376313848
3	C	26	50	20120531	1	2390	47.36	0.0606584127619678	-0.0294675790904385
3	C	26	50	20120531	1	2392	47.4	0.0619241339002917	-0.0302601043707924
3	C	26	50	20120531	1	2394	47.44	0.0616671005853304	-0.0300220215175669
3	C	26	50	20120531	1	2396	47.48	0.0622183610319434	-0.0311591906430711
3	C	26	50	20120531	1	2398	47.52	0.0635594597531418	-0.0339845064979801
3	C	26	50	20120531	1	2400	47.56	0.0642358073893467	-0.035184678837688
3	C	26	50	20120531	1	2402	47.6	0.0646941540049118	-0.0367557286841283
3	C	26	50	20120531	1	2404	47.64	0.0650578190224761	-0.0379925291551016
3	C	26	50	20120531	1	2406	47.68	0.0653893813921745	-0.0399709432181835
3	C	26	50	20120531	1	2408	47.72	0.0651046294913906	-0.0402599377596544
3	C	26	50	20120531	1	2410	47.76	0.0656319190181214	-0.0411062738660566
3	C	26	50	20120531	1	2412	47.8	0.0651493893506397	-0.0423577114474006
3	C	26	50	20120531	1	2414	47.84	0.0659953719036513	-0.0429450343398541
3	C	26	50	20120531	1	2416	47.88	0.0659786841836153	-0.0436280994904803
3	C	26	50	20120531	1	2418	47.92	0.066867093143498	-0.0449315801309196
3	C	26	50	20120531	1	2420	47.96	0.0676132322190062	-0.0459209639391558
3	C	26	50	20120531	1	2422	48	0.0681169750899234	-0.0467724619250606
3	C	26	50	20120531	1	2424	48.04	0.0688946511278724	-0.0483210257758592
3	C	26	50	20120531	1	2426	48.08	0.0697827065343646	-0.0495210566942109
3	C	26	50	20120531	1	2428	48.12	0.0697804437926648	-0.0499803932592696
3	C	26	50	20120531	1	2430	48.16	0.0699252592614518	-0.0498157788006094
3	C	26	50	20120531	1	2432	48.2	0.0698430934534779	-0.0507631604660432
3	C	26	50	20120531	1	2434	48.24	0.0700972488438398	-0.0521343607229167
3	C	26	50	20120531	1	2436	48.28	0.070051725309267	-0.0525755812122415
3	C	26	50	20120531	1	2438	48.32	0.0692325845296693	-0.0530500781466889
3	C	26	50	20120531	1	2440	48.36	0.0692677206656264	-0.0539712332216084
3	C	26	50	20120531	1	2442	48.4	0.0689615999979151	-0.0554638790681507
3	C	26	50	20120531	1	2444	48.44	0.0682304586572361	-0.057016961331281
3	C	26	50	20120531	1	2446	48.48	0.068252067840469	-0.0581398751840765
3	C	26	50	20120531	1	2448	48.52	0.0682655806510576	-0.0597983870682818
3	C	26	50	20120531	1	2450	48.56	0.0683174624898068	-0.0625122826934656
3	C	26	50	20120531	1	2452	48.6	0.068432682711374	-0.0646163878153305
3	C	26	50	20120531	1	2454	48.64	0.0690512116402949	-0.0667951733127836
3	C	26	50	20120531	1	2456	48.68	0.0690165704790846	-0.0681238198835653
3	C	26	50	20120531	1	2458	48.72	0.0700960538333796	-0.0697172001621554
3	C	26	50	20120531	1	2460	48.76	0.069909504922367	-0.0708823848583303
3	C	26	50	20120531	1	2462	48.8	0.0707600695273206	-0.0726240737132065
3	C	26	50	20120531	1	2464	48.84	0.0710858689767523	-0.0740264432369947
3	C	26	50	20120531	1	2466	48.88	0.0719241864922559	-0.0769103358176572
3	C	26	50	20120531	1	2468	48.92	0.0718521818087277	-0.0781221966324581
3	C	26	50	20120531	1	2470	48.96	0.0719872533460699	-0.080531295293825
3	C	26	50	20120531	1	2472	49	0.0722569650856179	-0.0812190061360036
3	C	26	50	20120531	1	2474	49.04	0.0721855260875146	-0.0835744000373395
3	C	26	50	20120531	1	2476	49.08	0.0720705505248937	-0.0866309398096964
3	C	26	50	20120531	1	2478	49.12	0.0724194370107311	-0.0878405166695941
3	C	26	50	20120531	1	2480	49.16	0.072685167739101	-0.0894104351451845
3	C	26	50	20120531	1	2482	49.2	0.0733499895347726	-0.09072834076396
3	C	26	50	20120531	1	2484	49.24	0.0741024925713113	-0.0931832740868834
3	C	26	50	20120531	1	2486	49.28	0.0753307370502324	-0.0944638444676123
3	C	26	50	20120531	1	2488	49.32	0.0761593247764268	-0.0958711283835293
3	C	26	50	20120531	1	2490	49.36	0.0768271871312574	-0.0969385060697313
3	C	26	50	20120531	1	2492	49.4	0.0779038279162921	-0.0984611898123383
3	C	26	50	20120531	1	2494	49.44	0.0788538258768162	-0.100203854474572
3	C	26	50	20120531	1	2496	49.48	0.0794289865326334	-0.102024371593415
3	C	26	50	20120531	1	2498	49.52	0.080067008981298	-0.103247454192833
3	C	26	50	20120531	1	2500	49.56	0.0801874999768122	-0.105217170842506
3	C	26	50	20120531	1	2502	49.6	0.0795400022972796	-0.104832292621507
3	C	26	50	20120531	1	2504	49.64	0.0796348960273149	-0.106008776884045
3	C	26	50	20120531	1	2506	49.68	0.0797746203272773	-0.107677831730357
3	C	26	50	20120531	1	2508	49.72	0.0800689888802853	-0.109646204877146
3	C	26	50	20120531	1	2510	49.76	0.0804018947528679	-0.111051367472720
3	C	26	50	20120531	1	2512	49.8	0.0809640446439112	-0.112804285183282
3	C	26	50	20120531	1	2514	49.84	0.0808296236448077	-0.112658691897036
3	C	26	50	20120531	1	2516	49.88	0.081285707518673	-0.114814660472873
3	C	26	50	20120531	1	2518	49.92	0.0820012995812338	-0.115318120501078
3	C	26	50	20120531	1	2520	49.96	0.082044928069633	-0.116477987754258
3	C	26	50	20120531	1	2522	50	0.0816579285282896	-0.117147830008076
3	C	26	50	20120531	1	2524	50.04	0.0816646460427109	-0.118348850875922
3	C	26	50	20120531	1	2526	50.08	0.0820737780263054	-0.118816531300999
3	C	26	50	20120531	1	2528	50.12	0.08240548181736	-0.119739234939769
3	C	26	50	20120531	1	2530	50.16	0.082948398403955	-0.120357387687882
3	C	26	50	20120531	1	2532	50.2	0.0831830871446308	-0.119757831848114
3	C	26	50	20120531	1	2534	50.24	0.0849681075030582	-0.121509759609182
3	C	26	50	20120531	1	2536	50.28	0.085214180662911	-0.121935437891456
3	C	26	50	20120531	1	2538	50.32	0.0857325606441989	-0.121704143263330
3	C	26	50	20120531	1	2540	50.36	0.086463779766624	-0.122337640228595
3	C	26	50	20120531	1	2542	50.4	0.0871274701914456	-0.122222664665974
3	C	26	50	20120531	1	2544	50.44	0.0875062672941273	-0.121515770016822
3	C	26	50	20120531	1	2546	50.48	0.0893429064475812	-0.122083293919402
3	C	26	50	20120531	1	2548	50.52	0.0908918945624485	-0.122566530693665
3	C	26	50	20120531	1	2550	50.56	0.0923948500258605	-0.123172167651751
3	C	26	50	20120531	1	2552	50.6	0.0937891938876822	-0.124049050771101
3	C	26	50	20120531	1	2554	50.64	0.0953819519123049	-0.125830606306300
3	C	26	50	20120531	1	2556	50.68	0.0965027868711637	-0.125955693495892
3	C	26	50	20120531	1	2558	50.72	0.0977593156213322	-0.127438496416041
3	C	26	50	20120531	1	2560	50.76	0.0991714078633616	-0.128678054603461
3	C	26	50	20120531	1	2562	50.8	0.100331345827221	-0.129147290663456
3	C	26	50	20120531	1	2564	50.84	0.101737356950932	-0.130190697429775
3	C	26	50	20120531	1	2566	50.88	0.102876647396780	-0.131442842117900
3	C	26	50	20120531	1	2568	50.92	0.104018907691108	-0.132277652383769
3	C	26	50	20120531	1	2570	50.96	0.106018959221695	-0.133780607847181
3	C	26	50	20120531	1	2572	51	0.106603170844311	-0.134572426020753
3	C	26	50	20120531	1	2574	51.04	0.107977079320156	-0.135990175117032
3	C	26	50	20120531	1	2576	51.08	0.108644022436172	-0.136033167209329
3	C	26	50	20120531	1	2578	51.12	0.110018638018798	-0.137307373629027
3	C	26	50	20120531	1	2580	51.16	0.110906481293256	-0.139095222414579
3	C	26	50	20120531	1	2582	51.2	0.111931786125976	-0.140148811518547
3	C	26	50	20120531	1	2584	51.24	0.112823589198409	-0.142125033550607
3	C	26	50	20120531	1	2586	51.28	0.113543848165726	-0.143247494855063
3	C	26	50	20120531	1	2588	51.32	0.114097724907429	-0.143795290478448
3	C	26	50	20120531	1	2590	51.36	0.115244157131767	-0.145108175639077
3	C	26	50	20120531	1	2592	51.4	0.115482734959739	-0.147176180131335
3	C	26	50	20120531	1	2594	51.44	0.115743869494031	-0.148622001366827
3	C	26	50	20120531	1	2596	51.48	0.115718130807196	-0.148593999938292
3	C	26	50	20120531	1	2598	51.52	0.115463925919360	-0.148661528635895
3	C	26	50	20120531	1	2600	51.56	0.115369810006784	-0.148658063812668
3	C	26	50	20120531	1	2602	51.6	0.114594538131891	-0.148094075443993
3	C	26	50	20120531	1	2604	51.64	0.114373284420057	-0.148154108809716
3	C	26	50	20120531	1	2606	51.68	0.114445055758348	-0.148483974123139
3	C	26	50	20120531	1	2608	51.72	0.114444490072923	-0.148317662608204
3	C	26	50	20120531	1	2610	51.76	0.114908988517484	-0.148543300382081
3	C	26	50	20120531	1	2612	51.8	0.114825267074592	-0.148406404509243
3	C	26	50	20120531	1	2614	51.84	0.115213539408141	-0.148770493790876
3	C	26	50	20120531	1	2616	51.88	0.114890533030495	-0.149229264670510
3	C	26	50	20120531	1	2618	51.92	0.115884159479419	-0.149446205030978
3	C	26	50	20120531	1	2620	51.96	0.115705615017169	-0.149696874384909
3	C	26	50	20120531	1	2622	52	0.115934576192917	-0.149293964940989
3	C	26	50	20120531	1	2624	52.04	0.116305029435581	-0.149272822448231
3	C	26	50	20120531	1	2626	52.08	0.116636450383923	-0.149413748829722
3	C	26	50	20120531	1	2628	52.12	0.116547284218815	-0.148896217376571
3	C	26	50	20120531	1	2630	52.16	0.116468653944747	-0.148911208040332
3	C	26	50	20120531	1	2632	52.2	0.116981447782464	-0.148580847752162
3	C	26	50	20120531	1	2634	52.24	0.116958466812075	-0.148452507871377
3	C	26	50	20120531	1	2636	52.28	0.116747961123316	-0.148374513993412
3	C	26	50	20120531	1	2638	52.32	0.117304312738754	-0.148570523993157
3	C	26	50	20120531	1	2640	52.36	0.117414621396619	-0.148645477311963
3	C	26	50	20120531	1	2642	52.4	0.117003721646071	-0.148422809386567
3	C	26	50	20120531	1	2644	52.44	0.117315485025896	-0.148072862240558
3	C	26	50	20120531	1	2646	52.48	0.117598186317015	-0.148234224008024
3	C	26	50	20120531	1	2648	52.52	0.117513262792594	-0.147783160592306
3	C	26	50	20120531	1	2650	52.56	0.118105111168448	-0.147690529603970
3	C	26	50	20120531	1	2652	52.6	0.117844613030258	-0.147491408334388
3	C	26	50	20120531	1	2654	52.64	0.117901464415466	-0.147414757959307
3	C	26	50	20120531	1	2656	52.68	0.117929041579932	-0.147365967591405
3	C	26	50	20120531	1	2658	52.72	0.118123566655436	-0.148249073250429
3	C	26	50	20120531	1	2660	52.76	0.118679352585449	-0.148728491648074
3	C	26	50	20120531	1	2662	52.8	0.118608500485974	-0.149864246560016
3	C	26	50	20120531	1	2664	52.84	0.118346588134223	-0.149979080701280
3	C	26	50	20120531	1	2666	52.88	0.118658280803370	-0.151005234062138
3	C	26	50	20120531	1	2668	52.92	0.118494090608778	-0.151838347271732
3	C	26	50	20120531	1	2670	52.96	0.119005328811576	-0.152877087133295
3	C	26	50	20120531	1	2672	53	0.119124547014884	-0.153583769650413
3	C	26	50	20120531	1	2674	53.04	0.118904141831188	-0.155806701238429
3	C	26	50	20120531	1	2676	53.08	0.119546760473931	-0.155724111166387
3	C	26	50	20120531	1	2678	53.12	0.120081686753898	-0.157343032141913
3	C	26	50	20120531	1	2680	53.16	0.120588894448043	-0.157876685629675
3	C	26	50	20120531	1	2682	53.2	0.120668938935674	-0.158920940924131
3	C	26	50	20120531	1	2684	53.24	0.121178621503553	-0.160808350344474
3	C	26	50	20120531	1	2686	53.28	0.122082940366012	-0.162080506154507
3	C	26	50	20120531	1	2688	53.32	0.122306032555477	-0.163083537123620
3	C	26	50	20120531	1	2690	53.36	0.122463293103613	-0.164182098218871
3	C	26	50	20120531	1	2692	53.4	0.122956358662134	-0.165155572124531
3	C	26	50	20120531	1	2694	53.44	0.123098699257187	-0.166475528352972
3	C	26	50	20120531	1	2696	53.48	0.123757652066575	-0.167985979148264
3	C	26	50	20120531	1	2698	53.52	0.123811180049910	-0.169346664727302
3	C	26	50	20120531	1	2700	53.56	0.124315630027609	-0.171186980836018
3	C	26	50	20120531	1	2702	53.6	0.124525640741621	-0.172614629427233
3	C	26	50	20120531	1	2704	53.64	0.125430242446793	-0.174119847632345
3	C	26	50	20120531	1	2706	53.68	0.125277790224769	-0.175071330517110
3	C	26	50	20120531	1	2708	53.72	0.125680133983265	-0.176998196495843
3	C	26	50	20120531	1	2710	53.76	0.125905347493073	-0.178208409751844
3	C	26	50	20120531	1	2712	53.8	0.126244193062617	-0.180813956819160
3	C	26	50	20120531	1	2714	53.84	0.126424010317073	-0.182079465825450
3	C	26	50	20120531	1	2716	53.88	0.126110337748939	-0.184370208953782
3	C	26	50	20120531	1	2718	53.92	0.126690306730868	-0.186351380733310
3	C	26	50	20120531	1	2720	53.96	0.126702256835470	-0.188012445272996
3	C	26	50	20120531	1	2722	54	0.126518126229649	-0.189709784390556
3	C	26	50	20120531	1	2724	54.04	0.126559774819061	-0.190171595829349
3	C	26	50	20120531	1	2726	54.08	0.126543794205806	-0.191368444767185
3	C	26	50	20120531	1	2728	54.12	0.126290932820854	-0.192755505429161
3	C	26	50	20120531	1	2730	54.16	0.126797433408217	-0.194677209528391
3	C	26	50	20120531	1	2732	54.2	0.127072639367455	-0.194225226873857
3	C	26	50	20120531	1	2734	54.24	0.126936379890721	-0.194313403089471
3	C	26	50	20120531	1	2736	54.28	0.128416920069169	-0.195453400642100
3	C	26	50	20120531	1	2738	54.32	0.129205980526295	-0.196224217744271
3	C	26	50	20120531	1	2740	54.36	0.130466964049185	-0.197049199225881
3	C	26	50	20120531	1	2742	54.4	0.131474874055088	-0.198417168004765
3	C	26	50	20120531	1	2744	54.44	0.132265065883064	-0.199260392841330
3	C	26	50	20120531	1	2746	54.48	0.133822751411340	-0.200722053268721
3	C	26	50	20120531	1	2748	54.52	0.136089311487756	-0.202261141888651
3	C	26	50	20120531	1	2750	54.56	0.136612146241765	-0.202606634261939
3	C	26	50	20120531	1	2752	54.6	0.137260633870791	-0.203410543961470
3	C	26	50	20120531	1	2754	54.64	0.139086100737102	-0.203843576154269
3	C	26	50	20120531	1	2756	54.68	0.140335204866068	-0.205506337750229
3	C	26	50	20120531	1	2758	54.72	0.141709961870051	-0.205999756862141
3	C	26	50	20120531	1	2760	54.76	0.142609543117077	-0.206514389177488
3	C	26	50	20120531	1	2762	54.8	0.145023039982623	-0.207868357242104
3	C	26	50	20120531	1	2764	54.84	0.146323267931868	-0.208501359232623
3	C	26	50	20120531	1	2766	54.88	0.147940562561798	-0.208591020372477
3	C	26	50	20120531	1	2768	54.92	0.149098591337348	-0.208946200108667
3	C	26	50	20120531	1	2770	54.96	0.150544695415552	-0.210522270413254
3	C	26	50	20120531	1	2772	55	0.152358707152008	-0.211252428875507
3	C	26	50	20120531	1	2774	55.04	0.153660490736173	-0.211750939156243
3	C	26	50	20120531	1	2776	55.08	0.155333929644529	-0.212589143534662
3	C	26	50	20120531	1	2778	55.12	0.156947971583265	-0.212677814725023
3	C	26	50	20120531	1	2780	55.16	0.158161508241137	-0.213585598410710
3	C	26	50	20120531	1	2782	55.2	0.159559175504831	-0.213428196441218
3	C	26	50	20120531	1	2784	55.24	0.160700870113735	-0.214222560199203
3	C	26	50	20120531	1	2786	55.28	0.160936336671870	-0.212934918750662
3	C	26	50	20120531	1	2788	55.32	0.162007249891977	-0.212897795644650
3	C	26	50	20120531	1	2790	55.36	0.163571865066708	-0.212135039559784
3	C	26	50	20120531	1	2792	55.4	0.164471729156446	-0.212130372655028
3	C	26	50	20120531	1	2794	55.44	0.166621545903288	-0.212066520912687
3	C	26	50	20120531	1	2796	55.48	0.168479186128143	-0.211799870945502
3	C	26	50	20120531	1	2798	55.52	0.169803314286593	-0.211976223376729
3	C	26	50	20120531	1	2800	55.56	0.171049872831146	-0.213013619735408
3	C	26	50	20120531	1	2802	55.6	0.172185274189698	-0.214283795646454
3	C	26	50	20120531	1	2804	55.64	0.172536847681304	-0.214400326843993
3	C	26	50	20120531	1	2806	55.68	0.173107977828468	-0.214591457806948
3	C	26	50	20120531	1	2808	55.72	0.173906513516462	-0.215605943905916
3	C	26	50	20120531	1	2810	55.76	0.174438611369305	-0.216340981404960
3	C	26	50	20120531	1	2812	55.8	0.174910534435069	-0.216034521325993
3	C	26	50	20120531	1	2814	55.84	0.175562557598001	-0.218341032935546
3	C	26	50	20120531	1	2816	55.88	0.175855299805412	-0.219039654435358
3	C	26	50	20120531	1	2818	55.92	0.176052299754651	-0.219794420213597
3	C	26	50	20120531	1	2820	55.96	0.175977275725167	-0.221217189768022
3	C	26	50	20120531	1	2822	56	0.175901827431614	-0.222641797800079
3	C	26	50	20120531	1	2824	56.04	0.176721788455078	-0.224341965344764
3	C	26	50	20120531	1	2826	56.08	0.177117485409830	-0.226719541185825
3	C	26	50	20120531	1	2828	56.12	0.177661391945919	-0.227796323392216
3	C	26	50	20120531	1	2830	56.16	0.177826996354073	-0.228904925403760
3	C	26	50	20120531	1	2832	56.2	0.178476827485983	-0.231343736692073
3	C	26	50	20120531	1	2834	56.24	0.178546831057321	-0.233963567316369
3	C	26	50	20120531	1	2836	56.28	0.178776640761206	-0.233907705880655
3	C	26	50	20120531	1	2838	56.32	0.178437158795559	-0.235269664251899
3	C	26	50	20120531	1	2840	56.36	0.178577095227555	-0.237710667571233
3	C	26	50	20120531	1	2842	56.4	0.177860796058213	-0.239350448196804
3	C	26	50	20120531	1	2844	56.44	0.177878756570456	-0.242269809253611
3	C	26	50	20120531	1	2846	56.48	0.178263988344846	-0.244932207706135
3	C	26	50	20120531	1	2848	56.52	0.177898131296260	-0.246142350251457
3	C	26	50	20120531	1	2850	56.56	0.177709545917718	-0.246756613912274
3	C	26	50	20120531	1	2852	56.6	0.176546284551988	-0.248126350458110
3	C	26	50	20120531	1	2854	56.64	0.175581861613127	-0.249466954204562
3	C	26	50	20120531	1	2856	56.68	0.175722151598515	-0.249340806354798
