# Supplementary material for: How Do Ants Make Sense of Gravity? A Boltzmann Walker Analysis of Lasius niger Trajectories on Various Inclines
Source: PLoS One. 2013 Oct 29;8(10):e76531. doi: 10.1371/journal.pone.0076531 (PMC3812222; doi:10.1371/journal.pone.0076531)
Supplement: Dataset S3 — Trajectories for . (ZIP) [file pone.0076531.s007.zip › Incline3/3-C-26-50-20120531-02.txt]

Pente	Colonie	Temperature	Humidite	Date	Indiv	Frame	Time	X	Y
3	C	26	50	20120531	2	12	0	0	0
3	C	26	50	20120531	2	14	0.04	-0.0020376554692097	-0.00174321620552357
3	C	26	50	20120531	2	16	0.08	-0.0033269939740252	-0.00438143160613058
3	C	26	50	20120531	2	18	0.12	-0.0041441760678391	-0.0077642799448017
3	C	26	50	20120531	2	20	0.16	-0.0043043357537778	-0.010191706813937
3	C	26	50	20120531	2	22	0.2	-0.0030329436190688	-0.0130358458513612
3	C	26	50	20120531	2	24	0.24	-0.0015476587541186	-0.0158364907506745
3	C	26	50	20120531	2	26	0.28	-0.000226670149777199	-0.0190414946628094
3	C	26	50	20120531	2	28	0.32	0.0012929751549912	-0.0212734793389451
3	C	26	50	20120531	2	30	0.36	0.00288954236384412	-0.0248076605496054
3	C	26	50	20120531	2	32	0.4	0.00392647910311514	-0.0265787155491043
3	C	26	50	20120531	2	34	0.44	0.00542852239877941	-0.0294290700551351
3	C	26	50	20120531	2	36	0.48	0.00665518295851059	-0.0316759442787622
3	C	26	50	20120531	2	38	0.52	0.00885824484597539	-0.0333937894929768
3	C	26	50	20120531	2	40	0.56	0.0100454771315876	-0.0333570199403551
3	C	26	50	20120531	2	42	0.6	0.0118250527677998	-0.0324720758037001
3	C	26	50	20120531	2	44	0.64	0.0139549291034118	-0.0325794853237624
3	C	26	50	20120531	2	46	0.68	0.0160951291980291	-0.0320192446210283
3	C	26	50	20120531	2	48	0.72	0.0185919939530769	-0.0323112090109802
3	C	26	50	20120531	2	50	0.76	0.0202261177243990	-0.0327827078126754
3	C	26	50	20120531	2	52	0.8	0.0228435088303001	-0.0325103656359014
3	C	26	50	20120531	2	54	0.84	0.0272087052647346	-0.0309549287071897
3	C	26	50	20120531	2	56	0.88	0.0295051971711976	-0.0298634881772249
3	C	26	50	20120531	2	58	0.92	0.0311172733530823	-0.0286777973843956
3	C	26	50	20120531	2	60	0.96	0.0332246071245101	-0.0269920406759113
3	C	26	50	20120531	2	62	1	0.0338839134872885	-0.0252538307863985
3	C	26	50	20120531	2	64	1.04	0.0337293328738533	-0.0239714289991064
3	C	26	50	20120531	2	66	1.08	0.0334841153132056	-0.0215572179557115
3	C	26	50	20120531	2	68	1.12	0.0331599846357775	-0.0191934943364933
3	C	26	50	20120531	2	70	1.16	0.0324139304130832	-0.0183618519090042
3	C	26	50	20120531	2	72	1.2	0.0312930176724785	-0.0173320286639519
3	C	26	50	20120531	2	74	1.24	0.0310325053921537	-0.0156750087750550
3	C	26	50	20120531	2	76	1.28	0.0304643309513347	-0.0144710322008642
3	C	26	50	20120531	2	78	1.32	0.029175374284181	-0.0124316372489729
3	C	26	50	20120531	2	80	1.36	0.0277367301825179	-0.0112083071621811
3	C	26	50	20120531	2	82	1.4	0.0265118868872144	-0.0107134667656389
3	C	26	50	20120531	2	84	1.44	0.0247215208015213	-0.0088611581259139
3	C	26	50	20120531	2	86	1.48	0.0228170983920228	-0.00741269231106013
3	C	26	50	20120531	2	88	1.52	0.021304024230572	-0.00619575446957027
3	C	26	50	20120531	2	90	1.56	0.0191637039278019	-0.00547398936480972
3	C	26	50	20120531	2	92	1.6	0.0171759065577337	-0.00526535750902063
3	C	26	50	20120531	2	94	1.64	0.0149983995093410	-0.00428960671952569
3	C	26	50	20120531	2	96	1.68	0.0126683907414497	-0.00431564946227679
3	C	26	50	20120531	2	98	1.72	0.0104022549291031	-0.00401862218777157
3	C	26	50	20120531	2	100	1.76	0.00733071742191716	-0.00376497591429215
3	C	26	50	20120531	2	102	1.8	0.00457478288437821	-0.00404565488001633
3	C	26	50	20120531	2	104	1.84	0.003191130477088	-0.00437259277136575
3	C	26	50	20120531	2	106	1.88	0.0019255436890525	-0.00584240613994354
3	C	26	50	20120531	2	108	1.92	0.000498679986363999	-0.00728728692341669
3	C	26	50	20120531	2	110	1.96	-0.0003347443502137	-0.00909600950114939
3	C	26	50	20120531	2	112	2	-0.0016823838091381	-0.0113024301458248
3	C	26	50	20120531	2	114	2.04	-0.0032165085394648	-0.0150245129627702
3	C	26	50	20120531	2	116	2.08	-0.0035579279776929	-0.0170155559529640
3	C	26	50	20120531	2	118	2.12	-0.0030460745919954	-0.0180696188184754
3	C	26	50	20120531	2	120	2.16	-0.0022923906871321	-0.0204718514729970
3	C	26	50	20120531	2	122	2.2	-0.000286471584475700	-0.0226367281800642
3	C	26	50	20120531	2	124	2.24	0.0007054167959795	-0.025025859560144
3	C	26	50	20120531	2	126	2.28	0.0026185931874291	-0.0268113324669112
3	C	26	50	20120531	2	128	2.32	0.0038320591346233	-0.028133551437052
3	C	26	50	20120531	2	130	2.36	0.00530582523010792	-0.0298552291700206
3	C	26	50	20120531	2	132	2.4	0.00637064318976112	-0.0315048244377151
3	C	26	50	20120531	2	134	2.44	0.00754210699415287	-0.0329998603051778
3	C	26	50	20120531	2	136	2.48	0.00862652595378056	-0.0337666468986965
3	C	26	50	20120531	2	138	2.52	0.00994598720747466	-0.0343375649138265
3	C	26	50	20120531	2	140	2.56	0.0116524480025122	-0.0346207611796917
3	C	26	50	20120531	2	142	2.6	0.0136445799371490	-0.0349185238452494
3	C	26	50	20120531	2	144	2.64	0.0161207971741862	-0.0366285201741928
3	C	26	50	20120531	2	146	2.68	0.0192482597566962	-0.0376469660711358
3	C	26	50	20120531	2	148	2.72	0.0216122591475590	-0.0392178744962198
3	C	26	50	20120531	2	150	2.76	0.0242539393713939	-0.0401551445346826
3	C	26	50	20120531	2	152	2.8	0.0258868610611879	-0.0417365888508063
3	C	26	50	20120531	2	154	2.84	0.0283076411265801	-0.0435597222647396
3	C	26	50	20120531	2	156	2.88	0.0287314809312233	-0.0446957600193939
3	C	26	50	20120531	2	158	2.92	0.0287543204802556	-0.0459536322724466
3	C	26	50	20120531	2	160	2.96	0.0292490830950519	-0.0460782951979698
3	C	26	50	20120531	2	162	3	0.028693721429108	-0.0450066041604035
3	C	26	50	20120531	2	164	3.04	0.0293597453063076	-0.0437476005365008
3	C	26	50	20120531	2	166	3.08	0.0305267543379778	-0.0438371202549991
3	C	26	50	20120531	2	168	3.12	0.0318131937049905	-0.0432945572217946
3	C	26	50	20120531	2	170	3.16	0.0337592929881721	-0.0426912537160863
3	C	26	50	20120531	2	172	3.2	0.0357849276421016	-0.0412709024668525
3	C	26	50	20120531	2	174	3.24	0.0370048282610047	-0.0408255666160612
3	C	26	50	20120531	2	176	3.28	0.0394109924292297	-0.0402467077917784
3	C	26	50	20120531	2	178	3.32	0.0409908103997567	-0.0395199434420749
3	C	26	50	20120531	2	180	3.36	0.0425539915619359	-0.0384460801724768
3	C	26	50	20120531	2	182	3.4	0.0426589014595266	-0.0371718985015159
3	C	26	50	20120531	2	184	3.44	0.0430285507217801	-0.0347152942852685
3	C	26	50	20120531	2	186	3.48	0.0426863251818214	-0.033329209430651
3	C	26	50	20120531	2	188	3.52	0.0423844117994582	-0.0322119595031729
3	C	26	50	20120531	2	190	3.56	0.0419531685868159	-0.0313947349829521
3	C	26	50	20120531	2	192	3.6	0.0416362645406915	-0.029533184457597
3	C	26	50	20120531	2	194	3.64	0.0412969098542645	-0.02792615701813
3	C	26	50	20120531	2	196	3.68	0.0402800408054436	-0.0255339228534943
3	C	26	50	20120531	2	198	3.72	0.0401253682681268	-0.02408487721108
3	C	26	50	20120531	2	200	3.76	0.0399983294638188	-0.0222836358230922
3	C	26	50	20120531	2	202	3.8	0.0398428154694325	-0.0197990959392405
3	C	26	50	20120531	2	204	3.84	0.0396248851594708	-0.0179730633875044
3	C	26	50	20120531	2	206	3.88	0.0394412495283966	-0.0167932557230946
3	C	26	50	20120531	2	208	3.92	0.0393679932658657	-0.0165525565747787
3	C	26	50	20120531	2	210	3.96	0.0386603915099323	-0.0162487127909028
3	C	26	50	20120531	2	212	4	0.0377637801113878	-0.0150300849642060
3	C	26	50	20120531	2	214	4.04	0.0364173780893305	-0.0140534997887092
3	C	26	50	20120531	2	216	4.08	0.0348356509304943	-0.0131050574631037
3	C	26	50	20120531	2	218	4.12	0.0329005118024211	-0.0115780603691313
3	C	26	50	20120531	2	220	4.16	0.0310587814801426	-0.0106359112938784
3	C	26	50	20120531	2	222	4.2	0.0293023282356752	-0.0102819336392164
3	C	26	50	20120531	2	224	4.24	0.026942401779872	-0.008907346340861
3	C	26	50	20120531	2	226	4.28	0.0245932445603462	-0.00806221938705465
3	C	26	50	20120531	2	228	4.32	0.0227853987950222	-0.00705132539053474
3	C	26	50	20120531	2	230	4.36	0.0212136984103432	-0.00532766775857879
3	C	26	50	20120531	2	232	4.4	0.0206413944659221	-0.00428594390639915
3	C	26	50	20120531	2	234	4.44	0.0198787684887039	-0.00194758703584923
3	C	26	50	20120531	2	236	4.48	0.0190819199574899	0.000284956961750371
3	C	26	50	20120531	2	238	4.52	0.0185617368539100	0.00237421001278318
3	C	26	50	20120531	2	240	4.56	0.0180279843711991	0.00327834502747958
3	C	26	50	20120531	2	242	4.6	0.0167026965576280	0.00325758437238398
3	C	26	50	20120531	2	244	4.64	0.0156241183000129	0.00224316898409368
3	C	26	50	20120531	2	246	4.68	0.0137888933601214	0.00202813781193488
3	C	26	50	20120531	2	248	4.72	0.0122097754253078	0.0011056392341311
3	C	26	50	20120531	2	250	4.76	0.00982739125813405	-7.73504107939894e-05
3	C	26	50	20120531	2	252	4.8	0.00835830620954088	-0.00074324700877299
3	C	26	50	20120531	2	254	4.84	0.00668924429216034	-0.00125934303515761
3	C	26	50	20120531	2	256	4.88	0.00489605826462388	-0.00200346544212571
3	C	26	50	20120531	2	258	4.92	0.00264967760153	-0.00283930949810865
3	C	26	50	20120531	2	260	4.96	0.000358715270095900	-0.00497032427563836
3	C	26	50	20120531	2	262	5	-0.0009685241581912	-0.00625542013976679
3	C	26	50	20120531	2	264	5.04	-0.0016647556370831	-0.00798360325512233
3	C	26	50	20120531	2	266	5.08	-0.0018392271642731	-0.0100433487401762
3	C	26	50	20120531	2	268	5.12	-0.0022672247567897	-0.0126331414684076
3	C	26	50	20120531	2	270	5.16	-0.0024637509444849	-0.0163481885728802
3	C	26	50	20120531	2	272	5.2	-0.0025627246806476	-0.0187894252374520
3	C	26	50	20120531	2	274	5.24	-0.0022146160122694	-0.020474107143629
3	C	26	50	20120531	2	276	5.28	-0.0016358370910529	-0.0220346331198448
3	C	26	50	20120531	2	278	5.32	-0.000497357696683199	-0.023505876965441
3	C	26	50	20120531	2	280	5.36	0.0002409890620962	-0.026150442184943
3	C	26	50	20120531	2	282	5.4	0.0005807326572529	-0.0293326136191134
3	C	26	50	20120531	2	284	5.44	0.0006559617477033	-0.0310740691287518
3	C	26	50	20120531	2	286	5.48	0.0004770849452665	-0.0328897991346861
3	C	26	50	20120531	2	288	5.52	-0.0004567556253075	-0.0334966028189613
3	C	26	50	20120531	2	290	5.56	-0.000883063232617	-0.0331012664886677
3	C	26	50	20120531	2	292	5.6	-0.0015528842732316	-0.0327545932470554
3	C	26	50	20120531	2	294	5.64	-0.0033367661897412	-0.032506547259283
3	C	26	50	20120531	2	296	5.68	-0.0048227581614726	-0.0321086512024415
3	C	26	50	20120531	2	298	5.72	-0.0059329016657998	-0.0313901034335354
3	C	26	50	20120531	2	300	5.76	-0.0070766680975725	-0.0306239320229163
3	C	26	50	20120531	2	302	5.8	-0.0083016880988606	-0.0297748099865069
3	C	26	50	20120531	2	304	5.84	-0.0092035463004323	-0.0277521875367546
3	C	26	50	20120531	2	306	5.88	-0.0098537239146655	-0.0270646746844748
3	C	26	50	20120531	2	308	5.92	-0.0105487320988259	-0.0247355427289922
3	C	26	50	20120531	2	310	5.96	-0.0104481744434734	-0.0234725156675046
3	C	26	50	20120531	2	312	6	-0.0104903533629712	-0.0223675552558834
3	C	26	50	20120531	2	314	6.04	-0.0108389216507571	-0.0204206427999035
3	C	26	50	20120531	2	316	6.08	-0.0104006356545742	-0.018745528048476
3	C	26	50	20120531	2	318	6.12	-0.0103666450316026	-0.0165201710842004
3	C	26	50	20120531	2	320	6.16	-0.0103941514853907	-0.0156103367888476
3	C	26	50	20120531	2	322	6.2	-0.0100453357102314	-0.0148076998815228
3	C	26	50	20120531	2	324	6.24	-0.0098529319550706	-0.0136899761925012
3	C	26	50	20120531	2	326	6.28	-0.0102453762186291	-0.0120680146578155
3	C	26	50	20120531	2	328	6.32	-0.0101982121963239	-0.0107684231046727
3	C	26	50	20120531	2	330	6.36	-0.0098503863706583	-0.00893906715106504
3	C	26	50	20120531	2	332	6.4	-0.0094680537340707	-0.00715256186839722
3	C	26	50	20120531	2	334	6.44	-0.0089351073530904	-0.00564437381480443
3	C	26	50	20120531	2	336	6.48	-0.0080585070764534	-0.00321284572633825
3	C	26	50	20120531	2	338	6.52	-0.0068380266299898	-0.00223744849023391
3	C	26	50	20120531	2	340	6.56	-0.0061160493931949	-0.000196434263813619
3	C	26	50	20120531	2	342	6.6	-0.0045008407282696	0.00155015484105618
3	C	26	50	20120531	2	344	6.64	-0.0043914088828131	0.00237701722670448
3	C	26	50	20120531	2	346	6.68	-0.0038400989387254	0.00351112457984618
3	C	26	50	20120531	2	348	6.72	-0.0037778099023707	0.00452376513011558
3	C	26	50	20120531	2	350	6.76	-0.0028604152213135	0.00672229587732658
3	C	26	50	20120531	2	352	6.8	-0.0016959835938607	0.00734833640158398
3	C	26	50	20120531	2	354	6.84	-0.000571709974725000	0.00792134957410668
3	C	26	50	20120531	2	356	6.88	-0.0005650419577784	0.00734041185588728
3	C	26	50	20120531	2	358	6.92	-0.000650997858099399	0.00690797363278478
3	C	26	50	20120531	2	360	6.96	-0.000337629345881	0.00662652392066908
3	C	26	50	20120531	2	362	7	8.30496914502998e-05	0.00642806026039348
3	C	26	50	20120531	2	364	7.04	0.0012464454074688	0.00518785860580258
3	C	26	50	20120531	2	366	7.08	0.0020113652390851	0.00466400561802838
3	C	26	50	20120531	2	368	7.12	0.00325901272808191	0.00326834653759358
3	C	26	50	20120531	2	370	7.16	0.00444679655698345	0.00239194425085538
3	C	26	50	20120531	2	372	7.2	0.00587931004285365	0.00070753104525526
3	C	26	50	20120531	2	374	7.24	0.00758135849157654	-0.00137484185679662
3	C	26	50	20120531	2	376	7.28	0.00891325775355171	-0.00294554522091411
3	C	26	50	20120531	2	378	7.32	0.0103416735556249	-0.00587313346512
3	C	26	50	20120531	2	380	7.36	0.0115353355631985	-0.00686929630606745
3	C	26	50	20120531	2	382	7.4	0.0116537123094369	-0.00800122577032307
3	C	26	50	20120531	2	384	7.44	0.0113702459287813	-0.00809648861009808
3	C	26	50	20120531	2	386	7.48	0.0113937862206338	-0.00852411072891386
3	C	26	50	20120531	2	388	7.52	0.0108643357755797	-0.00919160397400478
3	C	26	50	20120531	2	390	7.56	0.0103967932363252	-0.00985362209128897
3	C	26	50	20120531	2	392	7.6	0.00985356128010577	-0.0099825941255367
3	C	26	50	20120531	2	394	7.64	0.0100882097156951	-0.0106632996608341
3	C	26	50	20120531	2	396	7.68	0.0104914408932006	-0.0106052143742935
3	C	26	50	20120531	2	398	7.72	0.0105168988586436	-0.0117099011355904
3	C	26	50	20120531	2	400	7.76	0.0103229458325252	-0.0128935901091220
3	C	26	50	20120531	2	402	7.8	0.0103647499854290	-0.0146846067330538
3	C	26	50	20120531	2	404	7.84	0.0107044370120432	-0.0160694965772111
3	C	26	50	20120531	2	406	7.88	0.0118200040253821	-0.0156674568746319
3	C	26	50	20120531	2	408	7.92	0.0126801216429496	-0.015726648783285
3	C	26	50	20120531	2	410	7.96	0.0142369162166812	-0.0154980977294699
3	C	26	50	20120531	2	412	8	0.0160276712111039	-0.0151477899590023
3	C	26	50	20120531	2	414	8.04	0.0168516139528527	-0.0139825833425172
3	C	26	50	20120531	2	416	8.08	0.0189211875150583	-0.0130990541265314
3	C	26	50	20120531	2	418	8.12	0.0202272208109777	-0.0121835417637258
3	C	26	50	20120531	2	420	8.16	0.0210053281840632	-0.0110859069783577
3	C	26	50	20120531	2	422	8.2	0.0216923531326640	-0.00989891510905109
3	C	26	50	20120531	2	424	8.24	0.0223429125845591	-0.00845209685299748
3	C	26	50	20120531	2	426	8.28	0.0239545503602395	-0.00877364659067425
3	C	26	50	20120531	2	428	8.32	0.0240805780018504	-0.00971911199673098
3	C	26	50	20120531	2	430	8.36	0.0246278574372853	-0.0111332194930869
3	C	26	50	20120531	2	432	8.4	0.0250296213682199	-0.0120902319528804
3	C	26	50	20120531	2	434	8.44	0.0257366220833892	-0.0135270375769124
3	C	26	50	20120531	2	436	8.48	0.0260153565054652	-0.0162769829200147
3	C	26	50	20120531	2	438	8.52	0.0262374516743681	-0.0184415145589726
3	C	26	50	20120531	2	440	8.56	0.0267218481037521	-0.0208592257809344
3	C	26	50	20120531	2	442	8.6	0.0266566747788369	-0.0230054143628816
3	C	26	50	20120531	2	444	8.64	0.025844201309079	-0.0251934933647599
3	C	26	50	20120531	2	446	8.68	0.0251514487955505	-0.0272355470381485
3	C	26	50	20120531	2	448	8.72	0.0243060602122351	-0.0270819351610035
3	C	26	50	20120531	2	450	8.76	0.0234997322075125	-0.0273163552011025
3	C	26	50	20120531	2	452	8.8	0.0220226214969528	-0.0275793635683648
3	C	26	50	20120531	2	454	8.84	0.0209247604374148	-0.0273396614406104
3	C	26	50	20120531	2	456	8.88	0.0203137848231306	-0.0281112917155802
3	C	26	50	20120531	2	458	8.92	0.0190134861632066	-0.027424054634945
3	C	26	50	20120531	2	460	8.96	0.0172789673710916	-0.0284166769922391
3	C	26	50	20120531	2	462	9	0.0165263229131967	-0.0290293143074591
3	C	26	50	20120531	2	464	9.04	0.0150375802960865	-0.0301236327620234
3	C	26	50	20120531	2	466	9.08	0.0134402260773861	-0.0319585748592025
3	C	26	50	20120531	2	468	9.12	0.0123084309634189	-0.0332392866612876
3	C	26	50	20120531	2	470	9.16	0.0117455739655944	-0.0348483788525557
3	C	26	50	20120531	2	472	9.2	0.0121389374679685	-0.0361389194388992
3	C	26	50	20120531	2	474	9.24	0.0127488170667419	-0.0362808357698834
3	C	26	50	20120531	2	476	9.28	0.0134451051141763	-0.0374978372509835
3	C	26	50	20120531	2	478	9.32	0.0152404492316089	-0.0397354059493702
3	C	26	50	20120531	2	480	9.36	0.0163028064596636	-0.0410984249807854
3	C	26	50	20120531	2	482	9.4	0.0177223233228956	-0.0427627422116642
3	C	26	50	20120531	2	484	9.44	0.0196014595938988	-0.0440067551718057
3	C	26	50	20120531	2	486	9.48	0.0211246383112528	-0.0459973314715239
3	C	26	50	20120531	2	488	9.52	0.0224660198751637	-0.0474777302286161
3	C	26	50	20120531	2	490	9.56	0.0247774105215063	-0.0484843674423133
3	C	26	50	20120531	2	492	9.6	0.0259007910647773	-0.0486114345308925
3	C	26	50	20120531	2	494	9.64	0.02677604783853	-0.0479224296833043
3	C	26	50	20120531	2	496	9.68	0.0276625476101036	-0.0475361372487421
3	C	26	50	20120531	2	498	9.72	0.0284276371473475	-0.0470912256620195
3	C	26	50	20120531	2	500	9.76	0.028980382518201	-0.0456041093905061
3	C	26	50	20120531	2	502	9.8	0.0301720695765347	-0.0445589348572343
3	C	26	50	20120531	2	504	9.84	0.0319582213058119	-0.0426883545782834
3	C	26	50	20120531	2	506	9.88	0.0332518873041283	-0.0412515701674548
3	C	26	50	20120531	2	508	9.92	0.0346372367676934	-0.0388182884541713
3	C	26	50	20120531	2	510	9.96	0.0364779205719357	-0.0371638565760935
3	C	26	50	20120531	2	512	10	0.0377670328025813	-0.0357252619719051
3	C	26	50	20120531	2	514	10.04	0.0392669144728154	-0.0347103141322086
3	C	26	50	20120531	2	516	10.08	0.0397686541102216	-0.0321631974195422
3	C	26	50	20120531	2	518	10.12	0.0403143425553989	-0.0298873601021577
3	C	26	50	20120531	2	520	10.16	0.0405232996803074	-0.0284975346526677
3	C	26	50	20120531	2	522	10.2	0.0406989237915507	-0.0266969791582578
3	C	26	50	20120531	2	524	10.24	0.0402093513405283	-0.0253155470662605
3	C	26	50	20120531	2	526	10.28	0.0391497801131915	-0.0228961529301594
3	C	26	50	20120531	2	528	10.32	0.0382200902594231	-0.0206348113017892
3	C	26	50	20120531	2	530	10.36	0.0371484416482636	-0.0192791037544915
3	C	26	50	20120531	2	532	10.4	0.0365519687940615	-0.0181986021664316
3	C	26	50	20120531	2	534	10.44	0.0350448838270474	-0.0156958259986931
3	C	26	50	20120531	2	536	10.48	0.0343309181100833	-0.01552831240223
3	C	26	50	20120531	2	538	10.52	0.0331373218634405	-0.0140931684791338
3	C	26	50	20120531	2	540	10.56	0.0315695954188718	-0.0128965316733318
3	C	26	50	20120531	2	542	10.6	0.0295052466686723	-0.0120413779453682
3	C	26	50	20120531	2	544	10.64	0.0269562257174442	-0.0106040137069791
3	C	26	50	20120531	2	546	10.68	0.0257022496227558	-0.00991104199034844
3	C	26	50	20120531	2	548	10.72	0.0234136136726318	-0.00973507139678235
3	C	26	50	20120531	2	550	10.76	0.0210481010732572	-0.00976566083613649
3	C	26	50	20120531	2	552	10.8	0.018700124722056	-0.00905876618698429
3	C	26	50	20120531	2	554	10.84	0.0165314211530890	-0.0088515626868932
3	C	26	50	20120531	2	556	10.88	0.0150147548891898	-0.00810978646022507
3	C	26	50	20120531	2	558	10.92	0.0145843679828596	-0.00809728551944048
3	C	26	50	20120531	2	560	10.96	0.0139498478340822	-0.00674109218978408
3	C	26	50	20120531	2	562	11	0.0135448213124592	-0.00644669959514556
3	C	26	50	20120531	2	564	11.04	0.0139737522859270	-0.0059955371844773
3	C	26	50	20120531	2	566	11.08	0.0140830073546881	-0.00556859318106467
3	C	26	50	20120531	2	568	11.12	0.0143730766984665	-0.00421205124776515
3	C	26	50	20120531	2	570	11.16	0.0150099960605524	-0.00370767198074479
3	C	26	50	20120531	2	572	11.2	0.0157629516454311	-0.00300279965698679
3	C	26	50	20120531	2	574	11.24	0.0161485864706868	-0.00171633907677067
3	C	26	50	20120531	2	576	11.28	0.0168259311274532	-0.000450342166802089
3	C	26	50	20120531	2	578	11.32	0.0165455774308484	0.00056690164861288
3	C	26	50	20120531	2	580	11.36	0.0163452187243992	0.00233944157235228
3	C	26	50	20120531	2	582	11.4	0.0154928580682213	0.00293342541068458
3	C	26	50	20120531	2	584	11.44	0.0143984335476398	0.00205950506874828
3	C	26	50	20120531	2	586	11.48	0.0124832701861351	0.00299953989472548
3	C	26	50	20120531	2	588	11.52	0.0111828159627193	0.00343979871882788
3	C	26	50	20120531	2	590	11.56	0.00955029025272267	0.00269715275081888
3	C	26	50	20120531	2	592	11.6	0.00805277244045799	0.00199173595483938
3	C	26	50	20120531	2	594	11.64	0.00624696314266378	0.00121759545079637
3	C	26	50	20120531	2	596	11.68	0.00517958404224913	-0.00063707633979139
3	C	26	50	20120531	2	598	11.72	0.00397970303053505	-0.00189833422011246
3	C	26	50	20120531	2	600	11.76	0.00324105221583977	-0.00366002712582844
3	C	26	50	20120531	2	602	11.8	0.0020250548263689	-0.00572377483526387
3	C	26	50	20120531	2	604	11.84	0.000713767727065301	-0.00685223240522386
3	C	26	50	20120531	2	606	11.88	-0.0012328901704734	-0.00773459560212749
3	C	26	50	20120531	2	608	11.92	-0.0039494388603003	-0.00868931703594994
3	C	26	50	20120531	2	610	11.96	-0.005923610282695	-0.00909767120208517
3	C	26	50	20120531	2	612	12	-0.0072756691590018	-0.00985505327541408
3	C	26	50	20120531	2	614	12.04	-0.0084987517584202	-0.0110557913005470
3	C	26	50	20120531	2	616	12.08	-0.0083592395904921	-0.0128558730334136
3	C	26	50	20120531	2	618	12.12	-0.0083048630790188	-0.0141491006255256
3	C	26	50	20120531	2	620	12.16	-0.0077665921839762	-0.0160796647727246
3	C	26	50	20120531	2	622	12.2	-0.0069027127583328	-0.0179319380571105
3	C	26	50	20120531	2	624	12.24	-0.0060291459697871	-0.0202881663444482
3	C	26	50	20120531	2	626	12.28	-0.0051626361069177	-0.022213922165535
3	C	26	50	20120531	2	628	12.32	-0.0050708677888553	-0.024539016541297
3	C	26	50	20120531	2	630	12.36	-0.0043162448461866	-0.0255624814821729
3	C	26	50	20120531	2	632	12.4	-0.004144480123755	-0.0281395406314886
3	C	26	50	20120531	2	634	12.44	-0.0040768029337276	-0.0302805963253112
3	C	26	50	20120531	2	636	12.48	-0.0040034052498405	-0.032093900954986
3	C	26	50	20120531	2	638	12.52	-0.0042780030972464	-0.0338277692088622
3	C	26	50	20120531	2	640	12.56	-0.0050346002820482	-0.0341606821525127
3	C	26	50	20120531	2	642	12.6	-0.0058477235829381	-0.0341255177322843
3	C	26	50	20120531	2	644	12.64	-0.0066091008095807	-0.0343839299054689
3	C	26	50	20120531	2	646	12.68	-0.0071349266252745	-0.0342870350632429
3	C	26	50	20120531	2	648	12.72	-0.0070066220998281	-0.0343746102380929
3	C	26	50	20120531	2	650	12.76	-0.0071415027183395	-0.032875296374604
3	C	26	50	20120531	2	652	12.8	-0.0079126097342912	-0.0320586516819438
3	C	26	50	20120531	2	654	12.84	-0.0081743453093474	-0.0312978401407261
3	C	26	50	20120531	2	656	12.88	-0.0087614893037853	-0.0304813107064713
3	C	26	50	20120531	2	658	12.92	-0.0093281873056452	-0.0293258755985955
3	C	26	50	20120531	2	660	12.96	-0.0099278074921304	-0.0277061831695706
3	C	26	50	20120531	2	662	13	-0.010942208738285	-0.0253969279857072
3	C	26	50	20120531	2	664	13.04	-0.0115940834087931	-0.0226993933972265
3	C	26	50	20120531	2	666	13.08	-0.0121893753946706	-0.0211772258425696
3	C	26	50	20120531	2	668	13.12	-0.0128080726150054	-0.0190805340281987
3	C	26	50	20120531	2	670	13.16	-0.0128848644114422	-0.0165968921699591
3	C	26	50	20120531	2	672	13.2	-0.0138533178589553	-0.0145054117325655
3	C	26	50	20120531	2	674	13.24	-0.0148625006570648	-0.0129118758904835
3	C	26	50	20120531	2	676	13.28	-0.0154509549203682	-0.0109404621845354
3	C	26	50	20120531	2	678	13.32	-0.0157587585022187	-0.00972119796173547
3	C	26	50	20120531	2	680	13.36	-0.0156702994438923	-0.00736306755715645
3	C	26	50	20120531	2	682	13.4	-0.0157876791695692	-0.00638726019911902
3	C	26	50	20120531	2	684	13.44	-0.0164486825886224	-0.00481097776249796
3	C	26	50	20120531	2	686	13.48	-0.0180053781674046	-0.00409701204553391
3	C	26	50	20120531	2	688	13.52	-0.0190974338802691	-0.00412133651880673
3	C	26	50	20120531	2	690	13.56	-0.020293999975393	-0.00311936620986539
3	C	26	50	20120531	2	692	13.6	-0.0214592412401103	-0.00187181771581796
3	C	26	50	20120531	2	694	13.64	-0.0224679290634729	-0.000445936891555289
3	C	26	50	20120531	2	696	13.68	-0.0227224875047001	0.000613167645305921
3	C	26	50	20120531	2	698	13.72	-0.0232470193149842	0.00181086511127968
3	C	26	50	20120531	2	700	13.76	-0.0228418471293644	0.00241020881901338
3	C	26	50	20120531	2	702	13.8	-0.0225368719746386	0.00295602454341128
3	C	26	50	20120531	2	704	13.84	-0.0213312549127155	0.00421693735562318
3	C	26	50	20120531	2	706	13.88	-0.0201955000007737	0.00474627749201938
3	C	26	50	20120531	2	708	13.92	-0.0190185207634887	0.00626309224834268
3	C	26	50	20120531	2	710	13.96	-0.0176205706570829	0.00678027014810248
3	C	26	50	20120531	2	712	14	-0.0148399085954058	0.00760846896556728
3	C	26	50	20120531	2	714	14.04	-0.0125489250507683	0.00732756372567308
3	C	26	50	20120531	2	716	14.08	-0.0107258340632419	0.00737015983817178
3	C	26	50	20120531	2	718	14.12	-0.0086085725126063	0.00582474968361728
3	C	26	50	20120531	2	720	14.16	-0.0053345266943563	0.00531605706523168
3	C	26	50	20120531	2	722	14.2	-0.0032512840509636	0.00495271024571898
3	C	26	50	20120531	2	724	14.24	-0.000553699965008101	0.00397602607527288
3	C	26	50	20120531	2	726	14.28	0.0019468608371849	0.00318514623239888
3	C	26	50	20120531	2	728	14.32	0.00393268042958614	0.00353599352534048
3	C	26	50	20120531	2	730	14.36	0.0052275626515662	0.00339460045337448
3	C	26	50	20120531	2	732	14.4	0.00649387775958632	0.00501475179470028
3	C	26	50	20120531	2	734	14.44	0.00737790972849355	0.00586427695268568
3	C	26	50	20120531	2	736	14.48	0.00751644608906362	0.00723445190472648
3	C	26	50	20120531	2	738	14.52	0.00789833324837903	0.00889365675357728
3	C	26	50	20120531	2	740	14.56	0.00835029468971004	0.00981004592879158
3	C	26	50	20120531	2	742	14.6	0.00885951763818153	0.0101695036610078
3	C	26	50	20120531	2	744	14.64	0.0100457599743001	0.00983108235553188
3	C	26	50	20120531	2	746	14.68	0.0115769997089596	0.00946317469728048
3	C	26	50	20120531	2	748	14.72	0.0119082792359455	0.00833003608042908
3	C	26	50	20120531	2	750	14.76	0.0131788794110596	0.00726067849524068
3	C	26	50	20120531	2	752	14.8	0.0133618079353525	0.00547233473494178
3	C	26	50	20120531	2	754	14.84	0.0153866082032802	0.00374890337715578
3	C	26	50	20120531	2	756	14.88	0.0170084424587453	0.00221404325577668
3	C	26	50	20120531	2	758	14.92	0.0178998636935159	0.000325474180312361
3	C	26	50	20120531	2	760	14.96	0.0194497215497240	-0.000235438273863868
3	C	26	50	20120531	2	762	15	0.0204091113025159	-0.0016519018500147
3	C	26	50	20120531	2	764	15.04	0.0223625489398726	-0.0047183255609591
3	C	26	50	20120531	2	766	15.08	0.0229456504048425	-0.00649267567805831
3	C	26	50	20120531	2	768	15.12	0.0234511610427128	-0.00753010032100834
3	C	26	50	20120531	2	770	15.16	0.0241223043730082	-0.00963288032476528
3	C	26	50	20120531	2	772	15.2	0.0248446493053293	-0.0114681123357247
3	C	26	50	20120531	2	774	15.24	0.0247183953895484	-0.0126493695690358
3	C	26	50	20120531	2	776	15.28	0.0240321129030678	-0.0135131358575943
3	C	26	50	20120531	2	778	15.32	0.0232222564355071	-0.0148237653475913
3	C	26	50	20120531	2	780	15.36	0.0214549434450942	-0.0157961488945943
3	C	26	50	20120531	2	782	15.4	0.0204055941533862	-0.0163659383673015
3	C	26	50	20120531	2	784	15.44	0.0201423220352945	-0.0163110124338593
3	C	26	50	20120531	2	786	15.48	0.0195464898198362	-0.0160038692897424
3	C	26	50	20120531	2	788	15.52	0.0197277552289798	-0.0161828040749352
3	C	26	50	20120531	2	790	15.56	0.0191955435319452	-0.0162021512235753
3	C	26	50	20120531	2	792	15.6	0.0192034815126707	-0.0156122785040688
3	C	26	50	20120531	2	794	15.64	0.0194116325358486	-0.0158839701426041
3	C	26	50	20120531	2	796	15.68	0.0191048980994513	-0.0151956356322445
3	C	26	50	20120531	2	798	15.72	0.0184519429697816	-0.0151594444929698
3	C	26	50	20120531	2	800	15.76	0.0188501169195881	-0.0154164474023395
3	C	26	50	20120531	2	802	15.8	0.0191177073387925	-0.0146575026230242
3	C	26	50	20120531	2	804	15.84	0.0186504631985997	-0.0147777977499600
3	C	26	50	20120531	2	806	15.88	0.0181715751310411	-0.0147946481045556
3	C	26	50	20120531	2	808	15.92	0.0180818715647798	-0.0147217453954153
3	C	26	50	20120531	2	810	15.96	0.0162787365448320	-0.0141723361543554
3	C	26	50	20120531	2	812	16	0.0157358411714404	-0.0137577382353423
3	C	26	50	20120531	2	814	16.04	0.0153784552620931	-0.0136322126395461
3	C	26	50	20120531	2	816	16.08	0.0138779039617371	-0.0132463727533238
3	C	26	50	20120531	2	818	16.12	0.0126282977869565	-0.0134047576012418
3	C	26	50	20120531	2	820	16.16	0.0117941168461229	-0.0128531789565772
3	C	26	50	20120531	2	822	16.2	0.0104947303539467	-0.0130125678961245
3	C	26	50	20120531	2	824	16.24	0.0102899734433185	-0.0139284196701851
3	C	26	50	20120531	2	826	16.28	0.0092660474688213	-0.0152030574250198
3	C	26	50	20120531	2	828	16.32	0.00921647221239231	-0.0168285615646792
3	C	26	50	20120531	2	830	16.36	0.00900935356511496	-0.0166815328516671
3	C	26	50	20120531	2	832	16.4	0.00918099666518018	-0.0171370934665144
3	C	26	50	20120531	2	834	16.44	0.00872752908640525	-0.0172165015580416
3	C	26	50	20120531	2	836	16.48	0.00895921969432884	-0.0177657821056673
3	C	26	50	20120531	2	838	16.52	0.00912739797116624	-0.0183508846828280
3	C	26	50	20120531	2	840	16.56	0.0095675860845905	-0.0190678909589511
3	C	26	50	20120531	2	842	16.6	0.0103037903098229	-0.0209015531928562
3	C	26	50	20120531	2	844	16.64	0.0109056725309010	-0.0217625193385612
3	C	26	50	20120531	2	846	16.68	0.0131472717379405	-0.0234580906891684
3	C	26	50	20120531	2	848	16.72	0.0153228483848206	-0.0249573479841148
3	C	26	50	20120531	2	850	16.76	0.0175364815186641	-0.0256701469748899
3	C	26	50	20120531	2	852	16.8	0.0194367673534927	-0.0267126981420035
3	C	26	50	20120531	2	854	16.84	0.0208299515601933	-0.0276214293507776
3	C	26	50	20120531	2	856	16.88	0.0213310427806811	-0.0290149600398010
3	C	26	50	20120531	2	858	16.92	0.0219026749736602	-0.030404559215121
3	C	26	50	20120531	2	860	16.96	0.0226830309463098	-0.0320912988020312
3	C	26	50	20120531	2	862	17	0.0226129566642942	-0.0337271903403063
3	C	26	50	20120531	2	864	17.04	0.0225352456290418	-0.0352947753635187
3	C	26	50	20120531	2	866	17.08	0.0217888237108213	-0.0367566479229438
3	C	26	50	20120531	2	868	17.12	0.0220665752544714	-0.0383158183754601
3	C	26	50	20120531	2	870	17.16	0.0216868589129742	-0.0394924440593545
3	C	26	50	20120531	2	872	17.2	0.0218830103340754	-0.0416605748718287
3	C	26	50	20120531	2	874	17.24	0.0219342048650333	-0.0437329634261303
3	C	26	50	20120531	2	876	17.28	0.0223835712244773	-0.04524765686211
3	C	26	50	20120531	2	878	17.32	0.0219847629998881	-0.0476364049903144
3	C	26	50	20120531	2	880	17.36	0.0217750351285882	-0.048788140515511
3	C	26	50	20120531	2	882	17.4	0.0218475135736598	-0.0501622611233908
3	C	26	50	20120531	2	884	17.44	0.0217858538623403	-0.0510493972910675
3	C	26	50	20120531	2	886	17.48	0.0218656862179363	-0.0525506556982046
3	C	26	50	20120531	2	888	17.52	0.0217044658718258	-0.0529641717438425
3	C	26	50	20120531	2	890	17.56	0.0216100671165373	-0.0526085677435838
3	C	26	50	20120531	2	892	17.6	0.0211437301943448	-0.0517256035059162
3	C	26	50	20120531	2	894	17.64	0.0212029857426083	-0.0514557715582154
3	C	26	50	20120531	2	896	17.68	0.0209140619118154	-0.0506244968262525
3	C	26	50	20120531	2	898	17.72	0.0195141319064223	-0.0501071775051364
3	C	26	50	20120531	2	900	17.76	0.0184113988811619	-0.0495019648111188
3	C	26	50	20120531	2	902	17.8	0.0169405460656157	-0.0482192023993683
3	C	26	50	20120531	2	904	17.84	0.0155522833221122	-0.04738587705774
3	C	26	50	20120531	2	906	17.88	0.0144319433380002	-0.0456005738566002
3	C	26	50	20120531	2	908	17.92	0.0134200735341223	-0.0445338325665022
3	C	26	50	20120531	2	910	17.96	0.0126836218215165	-0.0428344428392765
3	C	26	50	20120531	2	912	18	0.0123464025975686	-0.0416035820652651
3	C	26	50	20120531	2	914	18.04	0.0109584226967776	-0.0395871256573554
3	C	26	50	20120531	2	916	18.08	0.010382413512823	-0.0382547950602437
3	C	26	50	20120531	2	918	18.12	0.0094310013387365	-0.0366184792578999
3	C	26	50	20120531	2	920	18.16	0.00946784160203631	-0.0356762594719689
3	C	26	50	20120531	2	922	18.2	0.00905701256216693	-0.0345286251661031
3	C	26	50	20120531	2	924	18.24	0.00864703205043497	-0.0319260479472679
3	C	26	50	20120531	2	926	18.28	0.00943573895417045	-0.0311371996221762
3	C	26	50	20120531	2	928	18.32	0.00957030137463025	-0.0296749735093605
3	C	26	50	20120531	2	930	18.36	0.0100237689534052	-0.0285541385505017
3	C	26	50	20120531	2	932	18.4	0.0104481744434733	-0.0269583399667199
3	C	26	50	20120531	2	934	18.44	0.011521845380027	-0.0254844465920147
3	C	26	50	20120531	2	936	18.48	0.0122425993220904	-0.0249219431475808
3	C	26	50	20120531	2	938	18.52	0.0122694693797755	-0.0240940625281676
3	C	26	50	20120531	2	940	18.56	0.0119403111731332	-0.0242762839456793
3	C	26	50	20120531	2	942	18.6	0.012175827228743	-0.0233638828527109
3	C	26	50	20120531	2	944	18.64	0.0121689258665586	-0.0228999076671675
3	C	26	50	20120531	2	946	18.68	0.0118412737973602	-0.0211948115882177
3	C	26	50	20120531	2	948	18.72	0.0120665085203716	-0.0194729146521469
3	C	26	50	20120531	2	950	18.76	0.0111542417776916	-0.0197818637469830
3	C	26	50	20120531	2	952	18.8	0.0105545091612282	-0.0174751470764640
3	C	26	50	20120531	2	954	18.84	0.0105901473430000	-0.0157288478853745
3	C	26	50	20120531	2	956	18.88	0.0104995386800587	-0.0148945184521169
3	C	26	50	20120531	2	958	18.92	0.0112627755975359	-0.0141674995439721
3	C	26	50	20120531	2	960	18.96	0.0115816948979866	-0.0137029162465969
3	C	26	50	20120531	2	962	19	0.0127870008329260	-0.014131196681826
3	C	26	50	20120531	2	964	19.04	0.0142252630969272	-0.0132379723247633
3	C	26	50	20120531	2	966	19.08	0.0161726182017522	-0.0112828956138878
3	C	26	50	20120531	2	968	19.12	0.0166371477590120	-0.0110972489711279
3	C	26	50	20120531	2	970	19.16	0.0179708925696861	-0.00986153744459757
3	C	26	50	20120531	2	972	19.2	0.0183533383433587	-0.00876603105064087
3	C	26	50	20120531	2	974	19.24	0.0187246825405666	-0.00645671929823498
3	C	26	50	20120531	2	976	19.28	0.0178427577498673	-0.00533096994724693
3	C	26	50	20120531	2	978	19.32	0.0171736791713730	-0.00400786002256191
3	C	26	50	20120531	2	980	19.36	0.0162144251830831	-0.00319876723032483
3	C	26	50	20120531	2	982	19.4	0.0145940617097229	-0.00184611438432184
3	C	26	50	20120531	2	984	19.44	0.0133766713198931	-0.00106072381139012
3	C	26	50	20120531	2	986	19.48	0.0108295100594994	-0.00102691703618160
3	C	26	50	20120531	2	988	19.52	0.00922644241800704	-0.000661682241563119
3	C	26	50	20120531	2	990	19.56	0.00796756607332501	-0.00082025800831202
3	C	26	50	20120531	2	992	19.6	0.00637886684162632	-0.00117887428345859
3	C	26	50	20120531	2	994	19.64	0.00451925237463807	-0.00128878130467197
3	C	26	50	20120531	2	996	19.68	0.00332370592749267	-0.00267340810510666
3	C	26	50	20120531	2	998	19.72	0.001450636632672	-0.0048783933230163
3	C	26	50	20120531	2	1000	19.76	0.000420049712296000	-0.00677617599983943
3	C	26	50	20120531	2	1002	19.8	8.75681037821006e-05	-0.00890558564497585
3	C	26	50	20120531	2	1004	19.84	-0.0013491173120971	-0.0105756021565110
3	C	26	50	20120531	2	1006	19.88	-0.0026279269969408	-0.0123032690839163
3	C	26	50	20120531	2	1008	19.92	-0.0040085812714787	-0.0135731338679779
3	C	26	50	20120531	2	1010	19.96	-0.0046301493453452	-0.0166749072611274
3	C	26	50	20120531	2	1012	20	-0.0051150548916116	-0.0179538088698526
3	C	26	50	20120531	2	1014	20.04	-0.004754147590494	-0.0182612588983126
3	C	26	50	20120531	2	1016	20.08	-0.004886334132169	-0.0188090262374265
3	C	26	50	20120531	2	1018	20.12	-0.0052336084145454	-0.0199363524365366
3	C	26	50	20120531	2	1020	20.16	-0.0057566340873856	-0.0206964427288375
3	C	26	50	20120531	2	1022	20.2	-0.0065114140077598	-0.0213953329292266
3	C	26	50	20120531	2	1024	20.24	-0.007384811090678	-0.0210132336378768
3	C	26	50	20120531	2	1026	20.28	-0.0073095678580919	-0.0203759960777393
3	C	26	50	20120531	2	1028	20.32	-0.0081244023573922	-0.0190475192125851
3	C	26	50	20120531	2	1030	20.36	-0.0090832815790881	-0.0186513555673575
3	C	26	50	20120531	2	1032	20.4	-0.0089494121232738	-0.0176684205729658
3	C	26	50	20120531	2	1034	20.44	-0.0086991953176831	-0.0167373447899062
3	C	26	50	20120531	2	1036	20.48	-0.0089644522845096	-0.0155996594764517
3	C	26	50	20120531	2	1038	20.52	-0.0084501735225527	-0.0144338525263095
3	C	26	50	20120531	2	1040	20.56	-0.0085456329380129	-0.0120057892610711
3	C	26	50	20120531	2	1042	20.6	-0.0082708512428438	-0.0107626955397451
3	C	26	50	20120531	2	1044	20.64	-0.0085580073066836	-0.00873817811452993
3	C	26	50	20120531	2	1046	20.68	-0.0085703109646763	-0.0077104691187534
3	C	26	50	20120531	2	1048	20.72	-0.008418212296043	-0.0054948914412616
3	C	26	50	20120531	2	1050	20.76	-0.0084654470290263	-0.00386670736690145
3	C	26	50	20120531	2	1052	20.8	-0.0082951757161166	-0.00293162935946036
3	C	26	50	20120531	2	1054	20.84	-0.0074975946222772	-0.00160343533701861
3	C	26	50	20120531	2	1056	20.88	-0.0070793056058663	1.82079996155615e-05
3	C	26	50	20120531	2	1058	20.92	-0.0058878872481095	0.00158538290089488
3	C	26	50	20120531	2	1060	20.96	-0.0049764761046347	0.00260116300527288
3	C	26	50	20120531	2	1062	21	-0.0029249330582425	0.00361156202704588
3	C	26	50	20120531	2	1064	21.04	-0.0016152723045357	0.00412120216851828
3	C	26	50	20120531	2	1066	21.08	-0.0005855962084046	0.00487722794033018
3	C	26	50	20120531	2	1068	21.12	-0.0004080161690938	0.00486982884568258
3	C	26	50	20120531	2	1070	21.16	-0.000428516608894	0.00488143105374828
3	C	26	50	20120531	2	1072	21.2	-0.0004652946467971	0.00532803121146438
3	C	26	50	20120531	2	1074	21.24	0.0001115955922068	0.00612285176042998
3	C	26	50	20120531	2	1076	21.28	0.0009994176534612	0.00676629771810628
3	C	26	50	20120531	2	1078	21.32	0.0025807983299746	0.00675753666508738
3	C	26	50	20120531	2	1080	21.36	0.004161316336215	0.00666192875720318
3	C	26	50	20120531	2	1082	21.4	0.0064646671784555	0.00745009118871708
3	C	26	50	20120531	2	1084	21.44	0.00837726374234449	0.00799189054659788
3	C	26	50	20120531	2	1086	21.48	0.0112054150954460	0.00809442810093768
3	C	26	50	20120531	2	1088	21.52	0.0138956028444702	0.00859838310388938
3	C	26	50	20120531	2	1090	21.56	0.0157131501148321	0.00908444830527698
3	C	26	50	20120531	2	1092	21.6	0.0176954674073461	0.00936501413391618
3	C	26	50	20120531	2	1094	21.64	0.0191344933466711	0.00800730547442768
3	C	26	50	20120531	2	1096	21.68	0.0201103643443188	0.00727524489493308
3	C	26	50	20120531	2	1098	21.72	0.0202382446056964	0.00647448182057838
3	C	26	50	20120531	2	1100	21.76	0.0206313606206971	0.00552501419014018
3	C	26	50	20120531	2	1102	21.8	0.0217529168284727	0.00287921860483878
3	C	26	50	20120531	2	1104	21.84	0.0236846109323079	0.00127604631154281
3	C	26	50	20120531	2	1106	21.88	0.0245889736353879	0.00019264417146647
3	C	26	50	20120531	2	1108	21.92	0.0251938964156251	-0.00091489010883821
3	C	26	50	20120531	2	1110	21.96	0.0258867054976961	-0.00148706677403874
3	C	26	50	20120531	2	1112	22	0.0258952756318841	-0.00176433748507761
3	C	26	50	20120531	2	1114	22.04	0.0262440560517043	-0.00215215019921937
3	C	26	50	20120531	2	1116	22.08	0.0270659262634775	-0.00299367797950948
3	C	26	50	20120531	2	1118	22.12	0.0269926205034719	-0.00261447782596258
3	C	26	50	20120531	2	1120	22.16	0.0268728790411457	-0.00267306869385169
3	C	26	50	20120531	2	1122	22.2	0.0265356951725369	-0.00330433827275598
3	C	26	50	20120531	2	1124	22.24	0.0261124422665221	-0.00338171696782123
3	C	26	50	20120531	2	1126	22.28	0.025794060367225	-0.00399459469934685
3	C	26	50	20120531	2	1128	22.32	0.024723599695458	-0.00584165660675548
3	C	26	50	20120531	2	1130	22.36	0.0240378970365379	-0.00784718821489583
3	C	26	50	20120531	2	1132	22.4	0.023866430713168	-0.00864939378708415
3	C	26	50	20120531	2	1134	22.44	0.0229223512364024	-0.0104124584799556
3	C	26	50	20120531	2	1136	22.48	0.0223880259971988	-0.0124126443608302
3	C	26	50	20120531	2	1138	22.52	0.0216020414545709	-0.0136584745853993
3	C	26	50	20120531	2	1140	22.56	0.0216170250472642	-0.0157759129127303
3	C	26	50	20120531	2	1142	22.6	0.0211117145206130	-0.0172885677598598
3	C	26	50	20120531	2	1144	22.64	0.020536340318548	-0.0175348544659607
3	C	26	50	20120531	2	1146	22.68	0.0201784587273471	-0.0173160197664258
3	C	26	50	20120531	2	1148	22.72	0.0201925252025452	-0.0169116303480127
3	C	26	50	20120531	2	1150	22.76	0.0203463704249280	-0.0165325009051439
3	C	26	50	20120531	2	1152	22.8	0.0198613552771104	-0.0163832412702372
3	C	26	50	20120531	2	1154	22.84	0.0195804351879738	-0.0163797630119805
3	C	26	50	20120531	2	1156	22.88	0.0186010166356049	-0.0163075299329620
3	C	26	50	20120531	2	1158	22.92	0.0175529783198692	-0.0162392304889671
3	C	26	50	20120531	2	1160	22.96	0.0150032856171990	-0.0161593769201677
3	C	26	50	20120531	2	1162	23	0.0143643863561257	-0.0165138636917122
3	C	26	50	20120531	2	1164	23.04	0.0140098854424456	-0.0158677095150639
3	C	26	50	20120531	2	1166	23.08	0.0134750510863595	-0.0172996078180345
3	C	26	50	20120531	2	1168	23.12	0.0136842415565058	-0.0174218948647729
3	C	26	50	20120531	2	1170	23.16	0.0130896637484773	-0.0187417945246713
3	C	26	50	20120531	2	1172	23.2	0.0140891874679557	-0.0203012902463070
3	C	26	50	20120531	2	1174	23.24	0.0149950831785372	-0.0226207348388873
3	C	26	50	20120531	2	1176	23.28	0.0161624599057337	-0.023331292301166
3	C	26	50	20120531	2	1178	23.32	0.0172502305515042	-0.0245271937159156
3	C	26	50	20120531	2	1180	23.36	0.0195592594611976	-0.0279962171580099
3	C	26	50	20120531	2	1182	23.4	0.0209223633454266	-0.0297655963144374
3	C	26	50	20120531	2	1184	23.44	0.0221291966310133	-0.031322277751084
3	C	26	50	20120531	2	1186	23.48	0.0235790059487513	-0.0334111136091159
3	C	26	50	20120531	2	1188	23.52	0.0251035988796676	-0.0357276661349611
3	C	26	50	20120531	2	1190	23.56	0.0269852807350831	-0.0375871448374474
3	C	26	50	20120531	2	1192	23.6	0.0283567850478726	-0.0397104450799944
3	C	26	50	20120531	2	1194	23.64	0.0292194553209201	-0.0409244060019354
3	C	26	50	20120531	2	1196	23.68	0.0301937777547171	-0.0433999161321914
3	C	26	50	20120531	2	1198	23.72	0.0313257850007186	-0.0458420508223754
3	C	26	50	20120531	2	1200	23.76	0.0320838741808287	-0.0478915998276446
3	C	26	50	20120531	2	1202	23.8	0.0325145022105713	-0.0490615787077959
3	C	26	50	20120531	2	1204	23.84	0.0325565750640519	-0.0515929502737656
3	C	26	50	20120531	2	1206	23.88	0.0323597165361696	-0.0538807235536165
3	C	26	50	20120531	2	1208	23.92	0.0324215176688453	-0.0562179943081505
3	C	26	50	20120531	2	1210	23.96	0.0317942432432547	-0.058543597800795
3	C	26	50	20120531	2	1212	24	0.0310750449361099	-0.0585295263758494
3	C	26	50	20120531	2	1214	24.04	0.0304737213293888	-0.0599055561720384
3	C	26	50	20120531	2	1216	24.08	0.0298574070589066	-0.061107920542768
3	C	26	50	20120531	2	1218	24.12	0.0296786504646227	-0.062052473781077
3	C	26	50	20120531	2	1220	24.16	0.0290643160931278	-0.0634454741400145
3	C	26	50	20120531	2	1222	24.2	0.0283418650947895	-0.0655173677195692
3	C	26	50	20120531	2	1224	24.24	0.0276592949189101	-0.0668708408094384
3	C	26	50	20120531	2	1226	24.28	0.0263757546897003	-0.0688735086351149
3	C	26	50	20120531	2	1228	24.32	0.0260069985033115	-0.069651255383742
3	C	26	50	20120531	2	1230	24.36	0.025664617399861	-0.0713938493352981
3	C	26	50	20120531	2	1232	24.4	0.025482254560993	-0.0728383977785841
3	C	26	50	20120531	2	1234	24.44	0.0261444600615742	-0.0740640259624148
3	C	26	50	20120531	2	1236	24.48	0.0267700374308899	-0.0751688803080187
3	C	26	50	20120531	2	1238	24.52	0.0261761384453714	-0.0750005181834182
3	C	26	50	20120531	2	1240	24.56	0.0254865679123582	-0.0761074231386876
3	C	26	50	20120531	2	1242	24.6	0.0247180842625647	-0.0760030541777845
3	C	26	50	20120531	2	1244	24.64	0.0240767384120285	-0.0760326112412381
3	C	26	50	20120531	2	1246	24.68	0.0234072497116011	-0.0751113925267083
3	C	26	50	20120531	2	1248	24.72	0.0231838039687461	-0.0750961190202346
3	C	26	50	20120531	2	1250	24.76	0.0224428267727408	-0.0740491060093317
3	C	26	50	20120531	2	1252	24.8	0.0217555896921056	-0.0733912845707939
3	C	26	50	20120531	2	1254	24.84	0.0206998085571159	-0.0725743641064891
3	C	26	50	20120531	2	1256	24.88	0.0204925555595501	-0.0719650501931406
3	C	26	50	20120531	2	1258	24.92	0.0191505375995362	-0.0709989301980054
3	C	26	50	20120531	2	1260	24.96	0.0174739167106648	-0.0694826811271071
3	C	26	50	20120531	2	1262	25	0.0153356965150348	-0.0679906151081254
3	C	26	50	20120531	2	1264	25.04	0.0140549847129497	-0.0668699922813009
3	C	26	50	20120531	2	1266	25.08	0.0120192242899136	-0.065785431900317
3	C	26	50	20120531	2	1268	25.12	0.0111771308241986	-0.0642755467904494
3	C	26	50	20120531	2	1270	25.16	0.00967276114722418	-0.0634539594213887
3	C	26	50	20120531	2	1272	25.2	0.0092494163173278	-0.0612901419602798
3	C	26	50	20120531	2	1274	25.24	0.00879828219093078	-0.0594622709309125
3	C	26	50	20120531	2	1276	25.28	0.00822877838936313	-0.0584668060043581
3	C	26	50	20120531	2	1278	25.32	0.00840470655652234	-0.0567838918651341
3	C	26	50	20120531	2	1280	25.36	0.00818769548537619	-0.0555476570795857
3	C	26	50	20120531	2	1282	25.4	0.0082082015820306	-0.0539684047944837
3	C	26	50	20120531	2	1284	25.44	0.00778690736179966	-0.051975212199675
3	C	26	50	20120531	2	1286	25.48	0.00787748774046965	-0.0500791053659233
3	C	26	50	20120531	2	1288	25.52	0.00798143243730407	-0.0494335168747
3	C	26	50	20120531	2	1290	25.56	0.00792917724617439	-0.048008625999931
3	C	26	50	20120531	2	1292	25.6	0.0077226313553898	-0.0462348486393245
3	C	26	50	20120531	2	1294	25.64	0.00729256901107214	-0.0451559451125901
3	C	26	50	20120531	2	1296	25.68	0.00753107612836636	-0.0431776724708645
3	C	26	50	20120531	2	1298	25.72	0.00760610015785026	-0.0425723183554907
3	C	26	50	20120531	2	1300	25.76	0.00890979293032389	-0.0416425436489085
3	C	26	50	20120531	2	1302	25.8	0.0101854842742625	-0.0409072233071526
3	C	26	50	20120531	2	1304	25.84	0.0110748124729609	-0.0395267387382421
3	C	26	50	20120531	2	1306	25.88	0.0119792727567766	-0.0398500986692787
3	C	26	50	20120531	2	1308	25.92	0.0134308215571963	-0.0391001412171523
3	C	26	50	20120531	2	1310	25.96	0.0156574301004746	-0.0385355164523748
3	C	26	50	20120531	2	1312	26	0.0177881549642241	-0.0383643259006495
3	C	26	50	20120531	2	1314	26.04	0.0191045049480809	-0.0380599871420268
3	C	26	50	20120531	2	1316	26.08	0.0209137790691030	-0.0374255002272682
3	C	26	50	20120531	2	1318	26.12	0.0217413768458037	-0.0363258077611668
3	C	26	50	20120531	2	1320	26.16	0.0228364024071492	-0.0356731482021316
3	C	26	50	20120531	2	1322	26.2	0.0228697071365431	-0.0345180892750634
3	C	26	50	20120531	2	1324	26.24	0.023387521432406	-0.0333261193740173
3	C	26	50	20120531	2	1326	26.28	0.0235191564307917	-0.0315258537933876
3	C	26	50	20120531	2	1328	26.32	0.0239157019136811	-0.0304156961469247
3	C	26	50	20120531	2	1330	26.36	0.0235800171114484	-0.0291772198328799
3	C	26	50	20120531	2	1332	26.4	0.0234219433905141	-0.0268349639755385
3	C	26	50	20120531	2	1334	26.44	0.0237163260856577	-0.0257119935542005
3	C	26	50	20120531	2	1336	26.48	0.024133172604235	-0.0239575838483308
3	C	26	50	20120531	2	1338	26.52	0.0243548647222726	-0.0225838733623840
3	C	26	50	20120531	2	1340	26.56	0.024361937204298	-0.0214349648500986
3	C	26	50	20120531	2	1342	26.6	0.0247314917142428	-0.0193585959917257
3	C	26	50	20120531	2	1344	26.64	0.0240076441800116	-0.0187132019548672
3	C	26	50	20120531	2	1346	26.68	0.0232521797802733	-0.0187171532675605
3	C	26	50	20120531	2	1348	26.72	0.0225380980977971	-0.0187389774112551
3	C	26	50	20120531	2	1350	26.76	0.0215588400586675	-0.0186022795283161
3	C	26	50	20120531	2	1352	26.8	0.0216448002016292	-0.0183891815860970
3	C	26	50	20120531	2	1354	26.84	0.0205284200154919	-0.0184628621126967
3	C	26	50	20120531	2	1356	26.88	0.0202972880219255	-0.0187098332981617
3	C	26	50	20120531	2	1358	26.92	0.0202944030262582	-0.0186330980702673
3	C	26	50	20120531	2	1360	26.96	0.0193829070299697	-0.0188731254671411
3	C	26	50	20120531	2	1362	27	0.0178839750041427	-0.0190841332017150
3	C	26	50	20120531	2	1364	27.04	0.0179005566581615	-0.0192202866124324
3	C	26	50	20120531	2	1366	27.08	0.0171400703860632	-0.0191254565220075
3	C	26	50	20120531	2	1368	27.12	0.0168313192811259	-0.0190123477212889
3	C	26	50	20120531	2	1370	27.16	0.0168350457338627	-0.0188486737146476
3	C	26	50	20120531	2	1372	27.2	0.0168752942518479	-0.0192389118050489
3	C	26	50	20120531	2	1374	27.24	0.0173547833601705	-0.0192242746946783
3	C	26	50	20120531	2	1376	27.28	0.0175612868245482	-0.0196524702770936
3	C	26	50	20120531	2	1378	27.32	0.0172022038589260	-0.019641594974799
3	C	26	50	20120531	2	1380	27.36	0.0173807058947687	-0.0194359400385587
3	C	26	50	20120531	2	1382	27.4	0.0170697415456064	-0.0197365806287158
3	C	26	50	20120531	2	1384	27.44	0.0174889073744259	-0.0193441434362251
3	C	26	50	20120531	2	1386	27.48	0.0174730469693239	-0.0189942882140974
3	C	26	50	20120531	2	1388	27.52	0.0174668032164460	-0.0199382969801849
3	C	26	50	20120531	2	1390	27.56	0.0173388027469156	-0.0198012738281265
3	C	26	50	20120531	2	1392	27.6	0.0170766994763332	-0.0193079042136892
3	C	26	50	20120531	2	1394	27.64	0.0170280717429910	-0.0193807149989480
3	C	26	50	20120531	2	1396	27.68	0.0172810179807571	-0.0186747961571539
3	C	26	50	20120531	2	1398	27.72	0.0172134115014078	-0.0176621131804776
3	C	26	50	20120531	2	1400	27.76	0.0173734439081260	-0.0174507872478522
3	C	26	50	20120531	2	1402	27.8	0.0171251504329801	-0.0173941621368148
3	C	26	50	20120531	2	1404	27.84	0.0166988993942131	-0.0162352494777891
3	C	26	50	20120531	2	1406	27.88	0.0164935202296174	-0.0155844778938596
3	C	26	50	20120531	2	1408	27.92	0.0165043389633696	-0.0139540876463422
3	C	26	50	20120531	2	1410	27.96	0.0164901968277458	-0.0133319185317118
3	C	26	50	20120531	2	1412	28	0.0161279043044439	-0.0124886081352263
3	C	26	50	20120531	2	1414	28.04	0.0152991249523118	-0.0126844562075183
3	C	26	50	20120531	2	1416	28.08	0.0154005551774323	-0.0122961527612704
3	C	26	50	20120531	2	1418	28.12	0.0152433702897220	-0.0122634370518252
3	C	26	50	20120531	2	1420	28.16	0.0151423070530209	-0.0119664840235321
3	C	26	50	20120531	2	1422	28.2	0.0144285760955082	-0.0106976289879539
3	C	26	50	20120531	2	1424	28.24	0.0141400496587264	-0.0097154845389435
3	C	26	50	20120531	2	1426	28.28	0.0137275221483686	-0.00882740933346143
3	C	26	50	20120531	2	1428	28.32	0.0124956091994668	-0.00638832793035861
3	C	26	50	20120531	2	1430	28.36	0.0117778710678251	-0.00686292032422149
3	C	26	50	20120531	2	1432	28.4	0.0119448672742564	-0.00773459326867511
3	C	26	50	20120531	2	1434	28.44	0.0113527895836741	-0.00766389977325124
3	C	26	50	20120531	2	1436	28.48	0.0115286464037591	-0.00728797416049733
3	C	26	50	20120531	2	1438	28.52	0.0113300744854353	-0.00767992564134005
3	C	26	50	20120531	2	1440	28.56	0.010982874449271	-0.00762724265060775
3	C	26	50	20120531	2	1442	28.6	0.0104525726476523	-0.00790428708747664
3	C	26	50	20120531	2	1444	28.64	0.0102249479037206	-0.00764670930029382
3	C	26	50	20120531	2	1446	28.68	0.0100934189713521	-0.00774047873054696
3	C	26	50	20120531	2	1448	28.72	0.00934511614909358	-0.00764644767078478
3	C	26	50	20120531	2	1450	28.76	0.00882055605453815	-0.00696051166662695
3	C	26	50	20120531	2	1452	28.8	0.00906293811699328	-0.00743502274321
3	C	26	50	20120531	2	1454	28.84	0.0090672443972907	-0.00704917578591994
3	C	26	50	20120531	2	1456	28.88	0.00940398985969517	-0.00754650519833187
3	C	26	50	20120531	2	1458	28.92	0.00940357266669427	-0.00756626883286603
3	C	26	50	20120531	2	1460	28.96	0.00937126495786186	-0.00787506943527801
3	C	26	50	20120531	2	1462	29	0.00936950426197671	-0.00795769486265966
3	C	26	50	20120531	2	1464	29.04	0.0093220644680269	-0.0082764232442795
3	C	26	50	20120531	2	1466	29.08	0.00948793050568983	-0.00836934414639522
3	C	26	50	20120531	2	1468	29.12	0.00921836725856589	-0.00880415824828245
3	C	26	50	20120531	2	1470	29.16	0.00955308332450836	-0.00876091159754508
3	C	26	50	20120531	2	1472	29.2	0.0100400960489828	-0.00822635301310368
3	C	26	50	20120531	2	1474	29.24	0.00993816660647474	-0.00859743558080256
3	C	26	50	20120531	2	1476	29.28	0.0100438649281265	-0.00835778295052282
3	C	26	50	20120531	2	1478	29.32	0.00988119501311454	-0.00856403892752712
3	C	26	50	20120531	2	1480	29.36	0.00984670941539607	-0.00832508633296075
3	C	26	50	20120531	2	1482	29.4	0.0098881388017058	-0.00824223463140913
3	C	26	50	20120531	2	1484	29.44	0.0111095399011985	-0.00794705856245705
3	C	26	50	20120531	2	1486	29.48	0.0105692162751701	-0.00727183734735455
3	C	26	50	20120531	2	1488	29.52	0.0105129652236199	-0.00750526107399882
3	C	26	50	20120531	2	1490	29.56	0.0103007143953247	-0.00722931123842721
3	C	26	50	20120531	2	1492	29.6	0.0101731664741343	-0.00757726434331348
3	C	26	50	20120531	2	1494	29.64	0.0102766727647644	-0.0078116560991412
3	C	26	50	20120531	2	1496	29.68	0.0102183364553165	-0.0079434183767475
3	C	26	50	20120531	2	1498	29.72	0.0098200939161522	-0.00814970970909087
3	C	26	50	20120531	2	1500	29.76	0.00983598260552547	-0.0078427051579031
3	C	26	50	20120531	2	1502	29.8	0.0096903468928723	-0.00783571894290498
3	C	26	50	20120531	2	1504	29.84	0.00968080095132627	-0.00789515833893152
3	C	26	50	20120531	2	1506	29.88	0.00929563988761396	-0.00777185305842821
3	C	26	50	20120531	2	1508	29.92	0.0094616968441078	-0.0068333667963018
3	C	26	50	20120531	2	1510	29.96	0.00933650698261128	-0.00492354576795032
3	C	26	50	20120531	2	1512	30	0.00919949457857602	-0.00305697110749349
3	C	26	50	20120531	2	1514	30.04	0.00937130031320092	-0.00152094425992539
3	C	26	50	20120531	2	1516	30.08	0.00936850724141523	-0.000866891700531269
3	C	26	50	20120531	2	1518	30.12	0.0096898165627864	-8.31911128065885e-05
3	C	26	50	20120531	2	1520	30.16	0.0106369931672536	0.000402824591106361
3	C	26	50	20120531	2	1522	30.2	0.0114616847350836	0.00086061259231434
3	C	26	50	20120531	2	1524	30.24	0.0122009153773395	0.00170578197252758
3	C	26	50	20120531	2	1526	30.28	0.0130254160263386	0.00090139144038537
3	C	26	50	20120531	2	1528	30.32	0.0134192603613239	0.000409527963392001
3	C	26	50	20120531	2	1530	30.36	0.0145762284767014	-0.000717628530090600
3	C	26	50	20120531	2	1532	30.4	0.0157269669813365	-0.00148360195081093
3	C	26	50	20120531	2	1534	30.44	0.0159067347383176	-0.00205411691507567
3	C	26	50	20120531	2	1536	30.48	0.0164485623804696	-0.00347203571698218
3	C	26	50	20120531	2	1538	30.52	0.0174572148484931	-0.00563045795335068
3	C	26	50	20120531	2	1540	30.56	0.0184393720254256	-0.00618529636027652
3	C	26	50	20120531	2	1542	30.6	0.0198464508803766	-0.00651671023755084
3	C	26	50	20120531	2	1544	30.64	0.0215094387505067	-0.00678640076389539
3	C	26	50	20120531	2	1546	30.68	0.0218467852536752	-0.00659466168910885
3	C	26	50	20120531	2	1548	30.72	0.0231235796841925	-0.00574802859785857
3	C	26	50	20120531	2	1550	30.76	0.0235317924289715	-0.00456315804889552
3	C	26	50	20120531	2	1552	30.8	0.0252176976298799	-0.00332065122619795
3	C	26	50	20120531	2	1554	30.84	0.0266997298036366	-0.00166921040980459
3	C	26	50	20120531	2	1556	30.88	0.0282048278005956	-0.00012031421881889
3	C	26	50	20120531	2	1558	30.92	0.028534735540426	0.000636601164034441
3	C	26	50	20120531	2	1560	30.96	0.0294914934417782	0.00220124462303718
3	C	26	50	20120531	2	1562	31	0.0297929967022084	0.00241055530133618
3	C	26	50	20120531	2	1564	31.04	0.0295117661931949	0.00346352215133668
3	C	26	50	20120531	2	1566	31.08	0.0299637912741362	0.00528145125936048
3	C	26	50	20120531	2	1568	31.12	0.0291749422419377	0.00653472802544228
3	C	26	50	20120531	2	1570	31.16	0.0275514187083723	0.00758026247606568
3	C	26	50	20120531	2	1572	31.2	0.0267289050294283	0.00870966049804468
3	C	26	50	20120531	2	1574	31.24	0.0255456678971298	0.00841433735088208
3	C	26	50	20120531	2	1576	31.28	0.0242795719922119	0.00920412612799278
3	C	26	50	20120531	2	1578	31.32	0.0228541225030857	0.0101033467505600
3	C	26	50	20120531	2	1580	31.36	0.0210778207712704	0.0100198162264984
3	C	26	50	20120531	2	1582	31.4	0.0199051266010794	0.0100464317257423
3	C	26	50	20120531	2	1584	31.44	0.0185259572507819	0.0100065791875546
3	C	26	50	20120531	2	1586	31.48	0.0168049229849842	0.00987216525951878
3	C	26	50	20120531	2	1588	31.52	0.015554546063812	0.00984536591251188
3	C	26	50	20120531	2	1590	31.56	0.0142248317617907	0.00894741101108308
3	C	26	50	20120531	2	1592	31.6	0.0133167652333909	0.00840209026143198
3	C	26	50	20120531	2	1594	31.64	0.0129236138630512	0.00714669288211338
3	C	26	50	20120531	2	1596	31.68	0.0113299083153417	0.00516690703187608
3	C	26	50	20120531	2	1598	31.72	0.0097969644533396	0.00274852405847208
3	C	26	50	20120531	2	1600	31.76	0.00751903409988276	0.000492655436588291
3	C	26	50	20120531	2	1602	31.8	0.0059444854183785	-0.00153448401128223
3	C	26	50	20120531	2	1604	31.84	0.0044184627882613	-0.00237754048572259
3	C	26	50	20120531	2	1606	31.88	0.0027838228289889	-0.00432274174329209
3	C	26	50	20120531	2	1608	31.92	0.0015625716361338	-0.00650281558930053
3	C	26	50	20120531	2	1610	31.96	0.000285911555905001	-0.00852789162887287
3	C	26	50	20120531	2	1612	32	-0.0014834393162513	-0.0103330928148352
3	C	26	50	20120531	2	1614	32.04	-0.0028365729948655	-0.0123739302645602
3	C	26	50	20120531	2	1616	32.08	-0.004777227555832	-0.0148959680210183
3	C	26	50	20120531	2	1618	32.12	-0.0054247605907035	-0.0148515970704988
3	C	26	50	20120531	2	1620	32.16	-0.0053037392651035	-0.0160935240656358
3	C	26	50	20120531	2	1622	32.2	-0.0046014832364359	-0.0174566420920004
3	C	26	50	20120531	2	1624	32.24	-0.0031643028458098	-0.0180155958603927
3	C	26	50	20120531	2	1626	32.28	-0.0016257940534398	-0.0193756309011913
3	C	26	50	20120531	2	1628	32.32	0.0007441627120546	-0.0200588551508433
3	C	26	50	20120531	2	1630	32.36	0.00288364509328903	-0.0221915493069783
3	C	26	50	20120531	2	1632	32.4	0.00516578980316174	-0.0231232614861409
3	C	26	50	20120531	2	1634	32.44	0.00738519999940758	-0.0245778649878554
3	C	26	50	20120531	2	1636	32.48	0.00937885221362399	-0.0258160443170521
3	C	26	50	20120531	2	1638	32.52	0.0119340886334588	-0.0263021448737788
3	C	26	50	20120531	2	1640	32.56	0.0141248468629309	-0.0264075037841756
3	C	26	50	20120531	2	1642	32.6	0.0160209254124114	-0.025769368198426
3	C	26	50	20120531	2	1644	32.64	0.0175502559587617	-0.0253267193534032
3	C	26	50	20120531	2	1646	32.68	0.0204052137299380	-0.0244984710384638
3	C	26	50	20120531	2	1648	32.72	0.023549738799078	-0.0237038032245629
3	C	26	50	20120531	2	1650	32.76	0.0253412150424175	-0.0233614716185871
3	C	26	50	20120531	2	1652	32.8	0.027839580278055	-0.0224679559335306
3	C	26	50	20120531	2	1654	32.84	0.0290645565094334	-0.0216893055024371
3	C	26	50	20120531	2	1656	32.88	0.0295851850902855	-0.0216005777435338
3	C	26	50	20120531	2	1658	32.92	0.031921084057664	-0.0207520071797031
3	C	26	50	20120531	2	1660	32.96	0.0336715410366269	-0.021075918654029
3	C	26	50	20120531	2	1662	33	0.0351713145195236	-0.0201498916133871
3	C	26	50	20120531	2	1664	33.04	0.036711124388371	-0.0210479030833584
3	C	26	50	20120531	2	1666	33.08	0.0379790729130557	-0.0224262309765863
3	C	26	50	20120531	2	1668	33.12	0.0386650866989594	-0.0230520416911398
3	C	26	50	20120531	2	1670	33.16	0.038947215233585	-0.0242628984143115
3	C	26	50	20120531	2	1672	33.2	0.0399479693188627	-0.0260023245274879
3	C	26	50	20120531	2	1674	33.24	0.0408471687282264	-0.0284867724874581
3	C	26	50	20120531	2	1676	33.28	0.041471812716591	-0.0297262033956575
3	C	26	50	20120531	2	1678	33.32	0.0426978934487616	-0.0312634959643639
3	C	26	50	20120531	2	1680	33.36	0.0437662822976598	-0.0323478230001101
3	C	26	50	20120531	2	1682	33.4	0.0452429546020151	-0.0346302717658987
3	C	26	50	20120531	2	1684	33.44	0.0469760591805677	-0.0368409845487359
3	C	26	50	20120531	2	1686	33.48	0.0478070510698181	-0.0391656688025648
3	C	26	50	20120531	2	1688	33.52	0.0482352749365047	-0.0406739275668357
3	C	26	50	20120531	2	1690	33.56	0.0485959276791811	-0.0417960777443075
3	C	26	50	20120531	2	1692	33.6	0.0492153772611311	-0.0441071615063071
3	C	26	50	20120531	2	1694	33.64	0.0489701300019986	-0.0459906337560926
3	C	26	50	20120531	2	1696	33.68	0.0488239413318425	-0.0471216807510853
3	C	26	50	20120531	2	1698	33.72	0.0487212270008073	-0.0493474124819549
3	C	26	50	20120531	2	1700	33.76	0.0483963680033946	-0.0521595902928694
3	C	26	50	20120531	2	1702	33.8	0.0488831685958347	-0.0545112577414684
3	C	26	50	20120531	2	1704	33.84	0.0496775677091587	-0.0564140467343023
3	C	26	50	20120531	2	1706	33.88	0.0505449968108437	-0.0580072078097903
3	C	26	50	20120531	2	1708	33.92	0.0517752494730233	-0.0607670172924902
3	C	26	50	20120531	2	1710	33.96	0.0520640177403242	-0.0616558646585773
3	C	26	50	20120531	2	1712	34	0.0528960066501361	-0.0638156445399656
3	C	26	50	20120531	2	1714	34.04	0.0534790161912245	-0.0655361060492706
3	C	26	50	20120531	2	1716	34.08	0.0537734554549105	-0.067644132785344
3	C	26	50	20120531	2	1718	34.12	0.0542969266050229	-0.0692098793309253
3	C	26	50	20120531	2	1720	34.16	0.0546311759804898	-0.0713506451109676
3	C	26	50	20120531	2	1722	34.2	0.0545873353600562	-0.0725535751671222
3	C	26	50	20120531	2	1724	34.24	0.0547444544868359	-0.0735124119624111
3	C	26	50	20120531	2	1726	34.28	0.0554740472636642	-0.0753090288720499
3	C	26	50	20120531	2	1728	34.32	0.0573824577554086	-0.0765782148336016
3	C	26	50	20120531	2	1730	34.36	0.0583171114987809	-0.0773867207272103
3	C	26	50	20120531	2	1732	34.4	0.0599742162404916	-0.0781694172233057
3	C	26	50	20120531	2	1734	34.44	0.0605580035990392	-0.0805355379345122
3	C	26	50	20120531	2	1736	34.48	0.0608095921917854	-0.0805877224149637
3	C	26	50	20120531	2	1738	34.52	0.0608607160120652	-0.0815324877853071
3	C	26	50	20120531	2	1740	34.56	0.0612767069314372	-0.0819446603280607
3	C	26	50	20120531	2	1742	34.6	0.0610230677290256	-0.0819397812912705
3	C	26	50	20120531	2	1744	34.64	0.0614341089009293	-0.081857827615331
3	C	26	50	20120531	2	1746	34.68	0.0612693530209129	-0.0820897586395602
3	C	26	50	20120531	2	1748	34.72	0.0611731157879934	-0.0822083404467652
3	C	26	50	20120531	2	1750	34.76	0.0615579232983151	-0.0817340132179452
3	C	26	50	20120531	2	1752	34.8	0.0612120066609586	-0.0821410238811962
3	C	26	50	20120531	2	1754	34.84	0.0611237597346666	-0.0817048804185604
3	C	26	50	20120531	2	1756	34.88	0.0607076981046164	-0.0817051632612728
3	C	26	50	20120531	2	1758	34.92	0.0605582157310736	-0.0814271288749103
3	C	26	50	20120531	2	1760	34.96	0.0608343409291269	-0.0820039158763241
3	C	26	50	20120531	2	1762	35	0.0607797522856193	-0.0819627622616591
3	C	26	50	20120531	2	1764	35.04	0.0608844040892349	-0.0818873846787846
3	C	26	50	20120531	2	1766	35.08	0.061059059464188	-0.0820563831994882
3	C	26	50	20120531	2	1768	35.12	0.0607685799984766	-0.0817702877958201
3	C	26	50	20120531	2	1770	35.16	0.0610450587499205	-0.0821543881993606
3	C	26	50	20120531	2	1772	35.2	0.060790853862084	-0.081885192647763
3	C	26	50	20120531	2	1774	35.24	0.0609552561887098	-0.0816292907036515
3	C	26	50	20120531	2	1776	35.28	0.0611309722238347	-0.0819236592566595
3	C	26	50	20120531	2	1778	35.32	0.0609012332306272	-0.0816824651335967
3	C	26	50	20120531	2	1780	35.36	0.0610942733818911	-0.0816937788420957
3	C	26	50	20120531	2	1782	35.4	0.060743831261135	-0.081579510386256
3	C	26	50	20120531	2	1784	35.44	0.0609123348070918	-0.0818112292784508
3	C	26	50	20120531	2	1786	35.48	0.0612376746371157	-0.081623633849402
3	C	26	50	20120531	2	1788	35.52	0.0610758886055802	-0.0821454786539177
3	C	26	50	20120531	2	1790	35.56	0.0610142996049389	-0.0820853038668387
3	C	26	50	20120531	2	1792	35.6	0.0609898337103098	-0.0820150174527888
3	C	26	50	20120531	2	1794	35.64	0.0609653678156808	-0.0819445896173826
3	C	26	50	20120531	2	1796	35.68	0.061027451791069	-0.0823163863629305
3	C	26	50	20120531	2	1798	35.72	0.061184783049883	-0.0818627773627993
3	C	26	50	20120531	2	1800	35.76	0.0613751361953784	-0.0817036783370323
3	C	26	50	20120531	2	1802	35.8	0.061119234251267	-0.0815899048559394
3	C	26	50	20120531	2	1804	35.84	0.0614177747342839	-0.0816197447621055
3	C	26	50	20120531	2	1806	35.88	0.0609737823863769	-0.0814911220386077
3	C	26	50	20120531	2	1808	35.92	0.0608216130070656	-0.0818189367423657
3	C	26	50	20120531	2	1810	35.96	0.0611130824222707	-0.0816905261509023
3	C	26	50	20120531	2	1812	36	0.0608644636780055	-0.0816052490730912
3	C	26	50	20120531	2	1814	36.04	0.0614027840705228	-0.0815255581388515
3	C	26	50	20120531	2	1816	36.08	0.0609609837536374	-0.0818972134630431
3	C	26	50	20120531	2	1818	36.12	0.060985732490979	-0.0816196033407493
3	C	26	50	20120531	2	1820	36.16	0.061071575254215	-0.0819410540834767
3	C	26	50	20120531	2	1822	36.2	0.0611178200377046	-0.0816857885354683
3	C	26	50	20120531	2	1824	36.24	0.0611639941105161	-0.0814305936981381
3	C	26	50	20120531	2	1826	36.28	0.0612419172778028	-0.081768449318189
3	C	26	50	20120531	2	1828	36.32	0.0612911319097734	-0.0815161536186617
3	C	26	50	20120531	2	1830	36.36	0.0613252851673047	-0.081907820064761
3	C	26	50	20120531	2	1832	36.4	0.0610951219100285	-0.0818617874133057
3	C	26	50	20120531	2	1834	36.44	0.0612685044927755	-0.0817903696284058
3	C	26	50	20120531	2	1836	36.48	0.0612961523679199	-0.0817013448846544
3	C	26	50	20120531	2	1838	36.52	0.0612600192114012	-0.0816418772043566
3	C	26	50	20120531	2	1840	36.56	0.0612154714841865	-0.0821665504359971
3	C	26	50	20120531	2	1842	36.6	0.0611637819784817	-0.0820772428495332
3	C	26	50	20120531	2	1844	36.64	0.06107214093964	-0.082054474011179
3	C	26	50	20120531	2	1846	36.68	0.0609833283279229	-0.0818931122437122
3	C	26	50	20120531	2	1848	36.72	0.0608418362610075	-0.0818709798014611
3	C	26	50	20120531	2	1850	36.76	0.0609683376641618	-0.0819996025249589
3	C	26	50	20120531	2	1852	36.8	0.0610497963653545	-0.0818102393289572
3	C	26	50	20120531	2	1854	36.84	0.0611339420723157	-0.0816338868977292
3	C	26	50	20120531	2	1856	36.88	0.060942245423936	-0.0820811319368297
3	C	26	50	20120531	2	1858	36.92	0.0607113043492005	-0.0818794650828353
3	C	26	50	20120531	2	1860	36.96	0.0609635293380497	-0.0816952637663362
3	C	26	50	20120531	2	1862	37	0.0605725699987317	-0.0817622267785146
3	C	26	50	20120531	2	1864	37.04	0.0606080667591472	-0.0818250178606839
3	C	26	50	20120531	2	1866	37.08	0.0607234665858369	-0.0817550142893465
3	C	26	50	20120531	2	1868	37.12	0.0608798078951572	-0.0816166334922683
3	C	26	50	20120531	2	1870	37.16	0.0605688930434695	-0.0816714342678102
3	C	26	50	20120531	2	1872	37.2	0.0606679587035137	-0.0817860562770406
3	C	26	50	20120531	2	1874	37.24	0.0607702770547514	-0.0814380890300187
3	C	26	50	20120531	2	1876	37.28	0.0609293760805184	-0.081834493091552
3	C	26	50	20120531	2	1878	37.32	0.0607837827942721	-0.0816477461906405
3	C	26	50	20120531	2	1880	37.36	0.0606486546883873	-0.0814368162378125
3	C	26	50	20120531	2	1882	37.4	0.0610270275270003	-0.0817607418542741
3	C	26	50	20120531	2	1884	37.44	0.0611350734431656	-0.0821541760673263
3	C	26	50	20120531	2	1886	37.48	0.060825431383684	-0.0817823086111003
3	C	26	50	20120531	2	1888	37.52	0.0609609130429593	-0.0818811621391102
3	C	26	50	20120531	2	1890	37.56	0.0610640799223344	-0.0819178609810537
3	C	26	50	20120531	2	1892	37.6	0.0610776563725332	-0.0820123304470203
3	C	26	50	20120531	2	1894	37.64	0.0611844294964924	-0.0817258107792835
3	C	26	50	20120531	2	1896	37.68	0.0608469981405102	-0.082079505591233
3	C	26	50	20120531	2	1898	37.72	0.0608368158028611	-0.0819419026116141
3	C	26	50	20120531	2	1900	37.76	0.0607505487755563	-0.0817908646031526
3	C	26	50	20120531	2	1902	37.8	0.0606712113947072	-0.0821859958724797
3	C	26	50	20120531	2	1904	37.84	0.0606111780289844	-0.0816721413745914
3	C	26	50	20120531	2	1906	37.88	0.0610732015998117	-0.0817780659704132
3	C	26	50	20120531	2	1908	37.92	0.0609305074513683	-0.0814945161511573
3	C	26	50	20120531	2	1910	37.96	0.0607060010483416	-0.0816201690261742
3	C	26	50	20120531	2	1912	38	0.0611469528370895	-0.0819628329723372
3	C	26	50	20120531	2	1914	38.04	0.060677646066416	-0.0822170378601738
3	C	26	50	20120531	2	1916	38.08	0.060482767437521	-0.0816991528536328
3	C	26	50	20120531	2	1918	38.12	0.060894586426884	-0.082159903632254
3	C	26	50	20120531	2	1920	38.16	0.0608107942733134	-0.0817518323088311
3	C	26	50	20120531	2	1922	38.2	0.0607325882633142	-0.0820212399924632
3	C	26	50	20120531	2	1924	38.24	0.0606399572749787	-0.0815587921575672
3	C	26	50	20120531	2	1926	38.28	0.0608611402761339	-0.082161105713782
3	C	26	50	20120531	2	1928	38.32	0.0618106432619112	-0.0828597272135942
3	C	26	50	20120531	2	1930	38.36	0.0621936830052799	-0.0831248215458611
3	C	26	50	20120531	2	1932	38.4	0.0624145831637226	-0.0836059369997804
3	C	26	50	20120531	2	1934	38.44	0.0635695713801127	-0.0857324899335208
3	C	26	50	20120531	2	1936	38.48	0.0640537981038693	-0.0859628653228314
3	C	26	50	20120531	2	1938	38.52	0.0653871186504746	-0.0866201917866224
3	C	26	50	20120531	2	1940	38.56	0.0660153123148808	-0.0884569723614326
3	C	26	50	20120531	2	1942	38.6	0.066660264410001	-0.0896984397371618
3	C	26	50	20120531	2	1944	38.64	0.0669378745322948	-0.0910348715536044
3	C	26	50	20120531	2	1946	38.68	0.0675213083374519	-0.0917328566573136
3	C	26	50	20120531	2	1948	38.72	0.0684766095988349	-0.0940903506657896
3	C	26	50	20120531	2	1950	38.76	0.0688982573724564	-0.0957942658764148
3	C	26	50	20120531	2	1952	38.8	0.0688150309043108	-0.0975080805819766
3	C	26	50	20120531	2	1954	38.84	0.0690852164054022	-0.0994214408211893
3	C	26	50	20120531	2	1956	38.88	0.0693948584648837	-0.101149680505087
3	C	26	50	20120531	2	1958	38.92	0.0691962321700484	-0.104237545107851
3	C	26	50	20120531	2	1960	38.96	0.0696275673065722	-0.106554026923018
3	C	26	50	20120531	2	1962	39	0.0695234104777035	-0.107935218598710
3	C	26	50	20120531	2	1964	39.04	0.0694222942079938	-0.109128107738572
3	C	26	50	20120531	2	1966	39.08	0.0698107786735777	-0.110735078609496
3	C	26	50	20120531	2	1968	39.12	0.0692027375524353	-0.112461762658476
3	C	26	50	20120531	2	1970	39.16	0.0683864534842336	-0.113599073205336
3	C	26	50	20120531	2	1972	39.2	0.0674497491311958	-0.114709725826546
3	C	26	50	20120531	2	1974	39.24	0.0662771539559541	-0.117067431967056
3	C	26	50	20120531	2	1976	39.28	0.0652536876008647	-0.118878615276388
3	C	26	50	20120531	2	1978	39.32	0.0644752337454565	-0.120830866388566
3	C	26	50	20120531	2	1980	39.36	0.064026220939403	-0.121714042758267
3	C	26	50	20120531	2	1982	39.4	0.0634695864812529	-0.122860404271927
3	C	26	50	20120531	2	1984	39.44	0.0625818846281513	-0.125504559369496
3	C	26	50	20120531	2	1986	39.48	0.0622421905304693	-0.126688538963915
3	C	26	50	20120531	2	1988	39.52	0.0622755659705413	-0.127140238775737
3	C	26	50	20120531	2	1990	39.56	0.0616354929122113	-0.127559694518337
3	C	26	50	20120531	2	1992	39.6	0.0619387002999841	-0.127475690232732
3	C	26	50	20120531	2	1994	39.64	0.0625108911073202	-0.127064719771506
3	C	26	50	20120531	2	1996	39.68	0.0630632829247832	-0.126703246784964
3	C	26	50	20120531	2	1998	39.72	0.0645588137669927	-0.127737744005839
3	C	26	50	20120531	2	2000	39.76	0.0655381566589361	-0.127840274489111
3	C	26	50	20120531	2	2002	39.8	0.066682891826999	-0.128379867673835
3	C	26	50	20120531	2	2004	39.84	0.0695236933204159	-0.129750594169165
3	C	26	50	20120531	2	2006	39.88	0.0711609990722534	-0.130121471675897
3	C	26	50	20120531	2	2008	39.92	0.0723184621623776	-0.130475802883950
3	C	26	50	20120531	2	2010	39.96	0.0740068917344949	-0.131259418618861
3	C	26	50	20120531	2	2012	40	0.0764457737334854	-0.133367233222900
3	C	26	50	20120531	2	2014	40.04	0.0776692098862943	-0.134745950024857
3	C	26	50	20120531	2	2016	40.08	0.0795519524018816	-0.136207822584282
3	C	26	50	20120531	2	2018	40.12	0.0805028696012213	-0.137052956609157
3	C	26	50	20120531	2	2020	40.16	0.0816768789900254	-0.139639341082703
3	C	26	50	20120531	2	2022	40.2	0.0832020376063666	-0.141529508219492
3	C	26	50	20120531	2	2024	40.24	0.083459141632006	-0.142717730454598
3	C	26	50	20120531	2	2026	40.28	0.0840479494487001	-0.144128620615100
3	C	26	50	20120531	2	2028	40.32	0.085188441976076	-0.147165714950974
3	C	26	50	20120531	2	2030	40.36	0.0855521777043182	-0.147899408947133
3	C	26	50	20120531	2	2032	40.4	0.086084204846483	-0.149378393490663
3	C	26	50	20120531	2	2034	40.44	0.0862426674761469	-0.150085429561172
3	C	26	50	20120531	2	2036	40.48	0.0866731540845332	-0.150188101465800
3	C	26	50	20120531	2	2038	40.52	0.0876503756561331	-0.151499077438120
3	C	26	50	20120531	2	2040	40.56	0.0882241220983878	-0.151885582004716
3	C	26	50	20120531	2	2042	40.6	0.088760533302596	-0.153559586598497
3	C	26	50	20120531	2	2044	40.64	0.0894943687201114	-0.153169405076639
3	C	26	50	20120531	2	2046	40.68	0.090319562333756	-0.153559020913072
3	C	26	50	20120531	2	2048	40.72	0.0914177698756169	-0.153133979026901
3	C	26	50	20120531	2	2050	40.76	0.0926100226193755	-0.152341948721294
3	C	26	50	20120531	2	2052	40.8	0.0935079775208043	-0.152496168710271
3	C	26	50	20120531	2	2054	40.84	0.0949071297087382	-0.152051610676939
3	C	26	50	20120531	2	2056	40.88	0.0959620623155903	-0.151289420277498
3	C	26	50	20120531	2	2058	40.92	0.0974864431144723	-0.150862469203017
3	C	26	50	20120531	2	2060	40.96	0.099024400363553	-0.149796859283769
3	C	26	50	20120531	2	2062	41	0.101000480974257	-0.148472731125319
3	C	26	50	20120531	2	2064	41.04	0.101756378123345	-0.147250143500648
3	C	26	50	20120531	2	2066	41.08	0.102457757339604	-0.145657809740094
3	C	26	50	20120531	2	2068	41.12	0.103440211501385	-0.144229878306166
3	C	26	50	20120531	2	2070	41.16	0.104044292824553	-0.143873284356413
3	C	26	50	20120531	2	2072	41.2	0.105441677245533	-0.141944155635980
3	C	26	50	20120531	2	2074	41.24	0.106135136865843	-0.140803804529961
3	C	26	50	20120531	2	2076	41.28	0.106792321908278	-0.138838471942331
3	C	26	50	20120531	2	2078	41.32	0.106396059268101	-0.137397671164985
3	C	26	50	20120531	2	2080	41.36	0.106744521489870	-0.135404478570176
3	C	26	50	20120531	2	2082	41.4	0.105905751426026	-0.134715897986657
3	C	26	50	20120531	2	2084	41.44	0.105286891571132	-0.133493451783342
3	C	26	50	20120531	2	2086	41.48	0.104306063754948	-0.132095572387614
3	C	26	50	20120531	2	2088	41.52	0.103316679946712	-0.131387899921003
3	C	26	50	20120531	2	2090	41.56	0.102117214713785	-0.129402556211465
3	C	26	50	20120531	2	2092	41.6	0.101320376082066	-0.128218081642299
3	C	26	50	20120531	2	2094	41.64	0.100384095993097	-0.126130773134915
3	C	26	50	20120531	2	2096	41.68	0.0994828884004744	-0.126439425244903
3	C	26	50	20120531	2	2098	41.72	0.0990449064602074	-0.125584815989161
3	C	26	50	20120531	2	2100	41.76	0.098459422045385	-0.124068779050297
3	C	26	50	20120531	2	2102	41.8	0.0977704171977968	-0.123418523654318
3	C	26	50	20120531	2	2104	41.84	0.0975090705314703	-0.123184895573814
3	C	26	50	20120531	2	2106	41.88	0.0972715533636697	-0.122387208413957
3	C	26	50	20120531	2	2108	41.92	0.0973393649039855	-0.122050696296790
3	C	26	50	20120531	2	2110	41.96	0.097792549640048	-0.122136326927992
3	C	26	50	20120531	2	2112	42	0.0978834128614304	-0.122176985567910
3	C	26	50	20120531	2	2114	42.04	0.0978472089942337	-0.121697001484841
3	C	26	50	20120531	2	2116	42.08	0.0981768621756228	-0.121493213310503
3	C	26	50	20120531	2	2118	42.12	0.0979440826232562	-0.121273444522910
3	C	26	50	20120531	2	2120	42.16	0.097302736772720	-0.120851301774542
3	C	26	50	20120531	2	2122	42.2	0.096546486070241	-0.120068888121159
3	C	26	50	20120531	2	2124	42.24	0.0953620822117536	-0.119255008216013
3	C	26	50	20120531	2	2126	42.28	0.0947516369275552	-0.118152840876178
3	C	26	50	20120531	2	2128	42.32	0.0938436411098336	-0.117256300188311
3	C	26	50	20120531	2	2130	42.36	0.0924176895748928	-0.115363092492362
3	C	26	50	20120531	2	2132	42.4	0.0914609740999474	-0.115192679758096
3	C	26	50	20120531	2	2134	42.44	0.091351089706151	-0.115451056575942
3	C	26	50	20120531	2	2136	42.48	0.0903018139535483	-0.114664683124584
3	C	26	50	20120531	2	2138	42.52	0.0897926263604158	-0.113623892653356
3	C	26	50	20120531	2	2140	42.56	0.0886267486995955	-0.112041953362485
3	C	26	50	20120531	2	2142	42.6	0.0870117168113654	-0.111173626235188
3	C	26	50	20120531	2	2144	42.64	0.0859758053769271	-0.110375302679229
3	C	26	50	20120531	2	2146	42.68	0.0841745922732106	-0.109946300995083
3	C	26	50	20120531	2	2148	42.72	0.0831364888077506	-0.109386343135061
3	C	26	50	20120531	2	2150	42.76	0.0812763737091613	-0.108336006722286
3	C	26	50	20120531	2	2152	42.8	0.0798265219650164	-0.107998292523592
3	C	26	50	20120531	2	2154	42.84	0.0783980248456633	-0.106861406240800
3	C	26	50	20120531	2	2156	42.88	0.0767646788918005	-0.106265951620363
3	C	26	50	20120531	2	2158	42.92	0.0757692846759242	-0.105845718060303
3	C	26	50	20120531	2	2160	42.96	0.0752113067148899	-0.105345864276683
3	C	26	50	20120531	2	2162	43	0.0743960125961818	-0.105174037328854
3	C	26	50	20120531	2	2164	43.04	0.0736799962695523	-0.104485739588047
3	C	26	50	20120531	2	2166	43.08	0.0718797731153295	-0.104243838358203
3	C	26	50	20120531	2	2168	43.12	0.0702152437524164	-0.103622998604322
3	C	26	50	20120531	2	2170	43.16	0.0685924336895932	-0.102628099363192
3	C	26	50	20120531	2	2172	43.2	0.0669472083418065	-0.102262313025284
3	C	26	50	20120531	2	2174	43.24	0.0650665164358846	-0.101282050894526
3	C	26	50	20120531	2	2176	43.28	0.0633072347642925	-0.101105274199229
3	C	26	50	20120531	2	2178	43.32	0.0618780305381583	-0.100037967223706
3	C	26	50	20120531	2	2180	43.36	0.0607863283786843	-0.0996880200776966
3	C	26	50	20120531	2	2182	43.4	0.0586544014334069	-0.0986267942204919
3	C	26	50	20120531	2	2184	43.44	0.0570209140581879	-0.0985995706094162
3	C	26	50	20120531	2	2186	43.48	0.0557541322596922	-0.0987231021640895
3	C	26	50	20120531	2	2188	43.52	0.0544515708580684	-0.0979440826232562
3	C	26	50	20120531	2	2190	43.56	0.0536651266960328	-0.0979575176520988
3	C	26	50	20120531	2	2192	43.6	0.0535237053397954	-0.09840511624459
3	C	26	50	20120531	2	2194	43.64	0.0517890309841886	-0.100243452454319
3	C	26	50	20120531	2	2196	43.68	0.050558028788821	-0.101332750450737
3	C	26	50	20120531	2	2198	43.72	0.0500907019171347	-0.102296324861459
3	C	26	50	20120531	2	2200	43.76	0.0490321630656985	-0.102977268691742
3	C	26	50	20120531	2	2202	43.8	0.0491274103491243	-0.103235291956197
3	C	26	50	20120531	2	2204	43.84	0.0472594463652638	-0.103611119210398
3	C	26	50	20120531	2	2206	43.88	0.0457930483224392	-0.103227867334995
3	C	26	50	20120531	2	2208	43.92	0.0450433030023471	-0.102952307822366
3	C	26	50	20120531	2	2210	43.96	0.0433137905262429	-0.101890162726346
3	C	26	50	20120531	2	2212	44	0.042443766342671	-0.101223219610331
3	C	26	50	20120531	2	2214	44.04	0.0410361288733629	-0.100607824578664
3	C	26	50	20120531	2	2216	44.08	0.0394877064439206	-0.0991337897826026
3	C	26	50	20120531	2	2218	44.12	0.038506454363668	-0.0984639475287846
3	C	26	50	20120531	2	2220	44.16	0.0370329145423534	-0.097377760802204
3	C	26	50	20120531	2	2222	44.2	0.0362321868233377	-0.095909948545817
3	C	26	50	20120531	2	2224	44.24	0.0356657235809292	-0.095392699935379
3	C	26	50	20120531	2	2226	44.28	0.0350471465687472	-0.0945585967762913
3	C	26	50	20120531	2	2228	44.32	0.0342773901267475	-0.0933893250029212
3	C	26	50	20120531	2	2230	44.36	0.0335715561377671	-0.0933384133146758
3	C	26	50	20120531	2	2232	44.4	0.0329692425815524	-0.0933741929178038
3	C	26	50	20120531	2	2234	44.44	0.0331137044969488	-0.0934663289313924
3	C	26	50	20120531	2	2236	44.48	0.0323858794870735	-0.0936304484153058
3	C	26	50	20120531	2	2238	44.52	0.0318859549927746	-0.0935018964024861
3	C	26	50	20120531	2	2240	44.56	0.0315167745423171	-0.0927821324099163
3	C	26	50	20120531	2	2242	44.6	0.0310941368192019	-0.0922460747590988
3	C	26	50	20120531	2	2244	44.64	0.0305849492260695	-0.0912737322242892
3	C	26	50	20120531	2	2246	44.68	0.0293089043287402	-0.0908214667270423
3	C	26	50	20120531	2	2248	44.72	0.0292888932068327	-0.0897273604045123
3	C	26	50	20120531	2	2250	44.76	0.0280904886340777	-0.0899684838168969
3	C	26	50	20120531	2	2252	44.8	0.0278392535947221	-0.0892112431649243
3	C	26	50	20120531	2	2254	44.84	0.0270117265286995	-0.088939926292983
3	C	26	50	20120531	2	2256	44.88	0.0261284087376413	-0.0880515173331002
3	C	26	50	20120531	2	2258	44.92	0.0245521970116983	-0.0871661489323765
3	C	26	50	20120531	2	2260	44.96	0.0237694298049248	-0.0866390715376801
3	C	26	50	20120531	2	2262	45	0.0232313215444419	-0.0853056095697185
3	C	26	50	20120531	2	2264	45.04	0.0228664544453496	-0.0842663040227305
3	C	26	50	20120531	2	2266	45.08	0.0233192856280215	-0.0829735714053652
3	C	26	50	20120531	2	2268	45.12	0.0232538782507617	-0.0816973143760016
3	C	26	50	20120531	2	2270	45.16	0.0225594286809584	-0.0818359780157923
3	C	26	50	20120531	2	2272	45.2	0.0219276994826463	-0.0819667927703118
3	C	26	50	20120531	2	2274	45.24	0.0212589178890001	-0.0823310941839792
3	C	26	50	20120531	2	2276	45.28	0.0211090819620667	-0.082027674664172
3	C	26	50	20120531	2	2278	45.32	0.0205256481569097	-0.0816279472007673
3	C	26	50	20120531	2	2280	45.36	0.0201174354121307	-0.0810049154158638
3	C	26	50	20120531	2	2282	45.4	0.0200146927968243	-0.0808007736881352
3	C	26	50	20120531	2	2284	45.44	0.0202129655382690	-0.0807970967328731
3	C	26	50	20120531	2	2286	45.48	0.0204233298056720	-0.0799083342195997
3	C	26	50	20120531	2	2288	45.52	0.0203675390806363	-0.078906717464049
3	C	26	50	20120531	2	2290	45.56	0.0200665944345634	-0.0782493910002579
3	C	26	50	20120531	2	2292	45.6	0.0197165058671979	-0.0766416423118741
3	C	26	50	20120531	2	2294	45.64	0.0199765090306402	-0.0751945482841758
3	C	26	50	20120531	2	2296	45.68	0.0200469368660464	-0.0738839965759247
3	C	26	50	20120531	2	2298	45.72	0.0200291884858386	-0.0725199168843377
3	C	26	50	20120531	2	2300	45.76	0.0196426839192420	-0.0715316644469514
3	C	26	50	20120531	2	2302	45.8	0.0196287539156526	-0.069406313594739
3	C	26	50	20120531	2	2304	45.84	0.0193584269932050	-0.0683803723659154
3	C	26	50	20120531	2	2306	45.88	0.0194400978264321	-0.0670997312745084
3	C	26	50	20120531	2	2308	45.92	0.0198892520538418	-0.0653929169260804
3	C	26	50	20120531	2	2310	45.96	0.0199552958272046	-0.0642899717687856
3	C	26	50	20120531	2	2312	46	0.0195909237028592	-0.0632179271778287
3	C	26	50	20120531	2	2314	46.04	0.0201031518551507	-0.0633184777621134
3	C	26	50	20120531	2	2316	46.08	0.0200344210760194	-0.0634012092555122
3	C	26	50	20120531	2	2318	46.12	0.0205276987665751	-0.0629015676039258
3	C	26	50	20120531	2	2320	46.16	0.0213340126291621	-0.0621475796431466
3	C	26	50	20120531	2	2322	46.2	0.0217446295369971	-0.0619021428793967
3	C	26	50	20120531	2	2324	46.24	0.0227136486699352	-0.0610594130175786
3	C	26	50	20120531	2	2326	46.28	0.0224141182374246	-0.0608867375416128
3	C	26	50	20120531	2	2328	46.32	0.0220908997277442	-0.0599221731813963
3	C	26	50	20120531	2	2330	46.36	0.0219095975490480	-0.0598200669621929
3	C	26	50	20120531	2	2332	46.4	0.021463271748763	-0.0585154549509038
3	C	26	50	20120531	2	2334	46.44	0.0219106582092198	-0.0570516732031695
3	C	26	50	20120531	2	2336	46.48	0.0208347245309663	-0.0562133274033947
3	C	26	50	20120531	2	2338	46.52	0.0201577404986583	-0.0558828256938681
3	C	26	50	20120531	2	2340	46.56	0.0199944695428823	-0.0544317718681952
3	C	26	50	20120531	2	2342	46.6	0.0199545180097453	-0.0538988254872149
3	C	26	50	20120531	2	2344	46.64	0.0191923983209824	-0.0521125323365814
3	C	26	50	20120531	2	2346	46.68	0.0191925397423387	-0.051404294184545
3	C	26	50	20120531	2	2348	46.72	0.0194231272636836	-0.0500593063760501
3	C	26	50	20120531	2	2350	46.76	0.0196751401204985	-0.0489130862837467
3	C	26	50	20120531	2	2352	46.8	0.0204898685537816	-0.0477183586662539
3	C	26	50	20120531	2	2354	46.84	0.0210123497544004	-0.0462098877699486
3	C	26	50	20120531	2	2356	46.88	0.0214796766260866	-0.044245898685203
3	C	26	50	20120531	2	2358	46.92	0.0223680148752912	-0.042717345956312
3	C	26	50	20120531	2	2360	46.96	0.0233545702564027	-0.0412810706623659
3	C	26	50	20120531	2	2362	47	0.0239955625535483	-0.0386087020042276
3	C	26	50	20120531	2	2364	47.04	0.0246779913080714	-0.0370367329189718
3	C	26	50	20120531	2	2366	47.08	0.0251031039049208	-0.0360474905320918
3	C	26	50	20120531	2	2368	47.12	0.0255241577088461	-0.0341481592914179
3	C	26	50	20120531	2	2370	47.16	0.0258130461842999	-0.0327123436168795
3	C	26	50	20120531	2	2372	47.2	0.0261108724894678	-0.0315010767717748
3	C	26	50	20120531	2	2374	47.24	0.0268770651132903	-0.0291929671008969
3	C	26	50	20120531	2	2376	47.28	0.0272710013721572	-0.028069579486558
3	C	26	50	20120531	2	2378	47.32	0.027375872378875	-0.0274698751543659
3	C	26	50	20120531	2	2380	47.36	0.0272247141622607	-0.0258767423631492
3	C	26	50	20120531	2	2382	47.4	0.0273327530073582	-0.0249190440097779
3	C	26	50	20120531	2	2384	47.44	0.0271931079033552	-0.0234952760205774
3	C	26	50	20120531	2	2386	47.48	0.0269708366648638	-0.0222627457674556
3	C	26	50	20120531	2	2388	47.52	0.025865752509556	-0.0217607176304827
3	C	26	50	20120531	2	2390	47.56	0.0252879875794637	-0.0218131022221534
3	C	26	50	20120531	2	2392	47.6	0.0243323638773885	-0.021345885659125
3	C	26	50	20120531	2	2394	47.64	0.0232815190548383	-0.0205535859458343
3	C	26	50	20120531	2	2396	47.68	0.0224445379711512	-0.0201903239791354
3	C	26	50	20120531	2	2398	47.72	0.0215938390159091	-0.0190721548128417
3	C	26	50	20120531	2	2400	47.76	0.0203479239385262	-0.017892269366686
3	C	26	50	20120531	2	2402	47.8	0.0193941005303159	-0.0169500566518227
3	C	26	50	20120531	2	2404	47.84	0.0191727301458637	-0.0151940312069580
3	C	26	50	20120531	2	2406	47.88	0.0176789635350732	-0.0141735099516122
3	C	26	50	20120531	2	2408	47.92	0.0167139805676422	-0.0130315268431417
3	C	26	50	20120531	2	2410	47.96	0.0151480091621044	-0.0124121281728799
3	C	26	50	20120531	2	2412	48	0.0150801905507208	-0.0126199256426672
3	C	26	50	20120531	2	2414	48.04	0.0146949029148947	-0.0117969233529374
3	C	26	50	20120531	2	2416	48.08	0.0149893725841723	-0.0119652126455395
3	C	26	50	20120531	2	2418	48.12	0.0141357829764088	-0.0110424934504200
3	C	26	50	20120531	2	2420	48.16	0.0137862989853412	-0.0105910941589800
3	C	26	50	20120531	2	2422	48.2	0.0128963973230433	-0.0101288379500217
3	C	26	50	20120531	2	2424	48.24	0.0122756806057415	-0.00966504236960076
3	C	26	50	20120531	2	2426	48.28	0.0116084009068985	-0.00936459552670172
3	C	26	50	20120531	2	2428	48.32	0.0109355216294553	-0.00945902610179528
3	C	26	50	20120531	2	2430	48.36	0.0105979241033795	-0.00991577819156883
3	C	26	50	20120531	2	2432	48.4	0.00967464205126214	-0.0100438366438553
3	C	26	50	20120531	2	2434	48.44	0.00899231229168837	-0.0104209508323977
3	C	26	50	20120531	2	2436	48.48	0.00783809482168975	-0.0112220816022786
3	C	26	50	20120531	2	2438	48.52	0.0061198606987455	-0.0117215464771697
3	C	26	50	20120531	2	2440	48.56	0.00491573563213074	-0.0114982492267388
3	C	26	50	20120531	2	2442	48.6	0.00485961963797578	-0.0108740153603073
3	C	26	50	20120531	2	2444	48.64	0.00496725543220799	-0.0103730584901079
3	C	26	50	20120531	2	2446	48.68	0.00509558824192554	-0.0102913523015418
3	C	26	50	20120531	2	2448	48.72	0.00569685528010408	-0.00921312759731732
3	C	26	50	20120531	2	2450	48.76	0.00604967327964493	-0.00881243846869014
3	C	26	50	20120531	2	2452	48.8	0.00651217061201561	-0.00781781499920534
3	C	26	50	20120531	2	2454	48.84	0.0070782449456945	-0.00754021194797931
3	C	26	50	20120531	2	2456	48.88	0.00829337259382452	-0.00589066617775952
3	C	26	50	20120531	2	2458	48.92	0.00942965712874546	-0.00498965021107497
3	C	26	50	20120531	2	2460	48.96	0.0107270333163428	-0.00509122822151276
3	C	26	50	20120531	2	2462	49	0.0116784483188564	-0.00398245367591388
3	C	26	50	20120531	2	2464	49.04	0.0130081979762167	-0.00332277254654151
3	C	26	50	20120531	2	2466	49.08	0.0142699734587016	-0.00302527858156071
3	C	26	50	20120531	2	2468	49.12	0.0159284499875678	-0.00220386091812755
3	C	26	50	20120531	2	2470	49.16	0.0169594541009447	-0.00220783485823781
3	C	26	50	20120531	2	2472	49.2	0.0189549728649314	-0.00239877469022958
3	C	26	50	20120531	2	2474	49.24	0.0211948610856924	-0.00323965214441304
3	C	26	50	20120531	2	2476	49.28	0.0219795021254361	-0.00356146351159885
3	C	26	50	20120531	2	2478	49.32	0.0233291356254834	-0.00465720325079333
3	C	26	50	20120531	2	2480	49.36	0.024308018898019	-0.00439893249896495
3	C	26	50	20120531	2	2482	49.4	0.0245421773086089	-0.00484112172457995
3	C	26	50	20120531	2	2484	49.44	0.0253017443418917	-0.00392569421458804
3	C	26	50	20120531	2	2486	49.48	0.0258795990745452	-0.00373251971303569
3	C	26	50	20120531	2	2488	49.52	0.0262306846624721	-0.00378124644132725
3	C	26	50	20120531	2	2490	49.56	0.0261959869327193	-0.00355110439725447
3	C	26	50	20120531	2	2492	49.6	0.0260024800909798	-0.00311180723837451
3	C	26	50	20120531	2	2494	49.64	0.0261756505416924	-0.00298530583522024
3	C	26	50	20120531	2	2496	49.68	0.0259835508424474	-0.00227008853925348
3	C	26	50	20120531	2	2498	49.72	0.0256307752693134	-0.00243321807367321
3	C	26	50	20120531	2	2500	49.76	0.0248430865993429	-0.00127769245612941
3	C	26	50	20120531	2	2502	49.8	0.0250856878649002	-0.000686190562599049
3	C	26	50	20120531	2	2504	49.84	0.02430685217183	-7.80504465073689e-05
3	C	26	50	20120531	2	2506	49.88	0.0238929755017338	0.00025295330883387
3	C	26	50	20120531	2	2508	49.92	0.0231121386964729	0.00108385327420274
3	C	26	50	20120531	2	2510	49.96	0.0226211265760441	0.00219245245731988
3	C	26	50	20120531	2	2512	50	0.021527618465851	0.00324325131792928
3	C	26	50	20120531	2	2514	50.04	0.0200587455492922	0.00399596648650238
3	C	26	50	20120531	2	2516	50.08	0.0193976855616965	0.00375843517656618
3	C	26	50	20120531	2	2518	50.12	0.0183228337568183	0.00517877935473218
3	C	26	50	20120531	2	2520	50.16	0.0166414964657163	0.00651321005898398
3	C	26	50	20120531	2	2522	50.2	0.0151314416502212	0.00746281203971068
3	C	26	50	20120531	2	2524	50.24	0.0136822687285863	0.00850780272521938
3	C	26	50	20120531	2	2526	50.28	0.0124500644516906	0.00939918153358308
3	C	26	50	20120531	2	2528	50.32	0.0114911569457235	0.0110618017081871
3	C	26	50	20120531	2	2530	50.36	0.0101068540001946	0.0125162496464097
3	C	26	50	20120531	2	2532	50.4	0.00903700144025936	0.0136696822278812
3	C	26	50	20120531	2	2534	50.44	0.00861514153460347	0.0153146954436336
3	C	26	50	20120531	2	2536	50.48	0.00882515224861587	0.0162036700889413
3	C	26	50	20120531	2	2538	50.52	0.00805942631526896	0.0175473851052301
3	C	26	50	20120531	2	2540	50.56	0.00684489970790294	0.0183447187116960
3	C	26	50	20120531	2	2542	50.6	0.00478241064853802	0.0187511636895221
3	C	26	50	20120531	2	2544	50.64	0.00335985322614693	0.0198686752465093
3	C	26	50	20120531	2	2546	50.68	0.0022382404498288	0.0215695498979754
3	C	26	50	20120531	2	2548	50.72	0.0025910867336409	0.0220328462610088
3	C	26	50	20120531	2	2550	50.76	0.0027268512356287	0.0224913342979302
3	C	26	50	20120531	2	2552	50.8	0.00329098102565935	0.0226593428691401
3	C	26	50	20120531	2	2554	50.84	0.0035648434820129	0.0245666219900346
3	C	26	50	20120531	2	2556	50.88	0.00403796862930482	0.025140156300255
3	C	26	50	20120531	2	2558	50.92	0.0056022302506457	0.0261248732037354
3	C	26	50	20120531	2	2560	50.96	0.0066567385934292	0.0272212422679651
3	C	26	50	20120531	2	2562	51	0.00736886583276217	0.027806373129397
3	C	26	50	20120531	2	2564	51.04	0.00857745274316622	0.0291750490150617
3	C	26	50	20120531	2	2566	51.08	0.0099631699022575	0.0298741654896208
3	C	26	50	20120531	2	2568	51.12	0.012157110112245	0.031071509402204
3	C	26	50	20120531	2	2570	51.16	0.0134748035989861	0.0312277092901681
3	C	26	50	20120531	2	2572	51.2	0.0158628446204093	0.0314800049896955
3	C	26	50	20120531	2	2574	51.24	0.0172179440558752	0.0319974657321678
3	C	26	50	20120531	2	2576	51.28	0.0187047067739981	0.0314015161369838
3	C	26	50	20120531	2	2578	51.32	0.0207466190260305	0.0304571750307091
3	C	26	50	20120531	2	2580	51.36	0.0215396392811312	0.0303258653014428
3	C	26	50	20120531	2	2582	51.4	0.022690879831581	0.0291601997726568
3	C	26	50	20120531	2	2584	51.44	0.023540680761211	0.0284512545138391
3	C	26	50	20120531	2	2586	51.48	0.0242775567378855	0.0271235201108051
3	C	26	50	20120531	2	2588	51.52	0.0249189025884217	0.0262017357108504
3	C	26	50	20120531	2	2590	51.56	0.0252634050122158	0.0260878915190793
3	C	26	50	20120531	2	2592	51.6	0.0255808252462904	0.0250332417549396
3	C	26	50	20120531	2	2594	51.64	0.0265088321859196	0.0234365946430204
3	C	26	50	20120531	2	2596	51.68	0.0268272423694879	0.0228592419561816
3	C	26	50	20120531	2	2598	51.72	0.0275901186625067	0.020281222555857
3	C	26	50	20120531	2	2600	51.76	0.0279478722673802	0.0187676322064559
3	C	26	50	20120531	2	2602	51.8	0.0275827081834398	0.0171117436884089
3	C	26	50	20120531	2	2604	51.84	0.0279946261677522	0.0149500192633722
3	C	26	50	20120531	2	2606	51.88	0.0279224022811219	0.0133531883036899
3	C	26	50	20120531	2	2608	51.92	0.0280104300043118	0.0117219707412385
3	C	26	50	20120531	2	2610	51.96	0.0280628761142724	0.00997303404185508
3	C	26	50	20120531	2	2612	52	0.027986968201312	0.00830281246935338
3	C	26	50	20120531	2	2614	52.04	0.0277249335200874	0.00677742262909468
3	C	26	50	20120531	2	2616	52.08	0.0287213127357098	0.00463595469201868
3	C	26	50	20120531	2	2618	52.12	0.0294261638462644	0.00394086165504448
3	C	26	50	20120531	2	2620	52.16	0.0305077543787674	0.00318553019138098
3	C	26	50	20120531	2	2622	52.2	0.0312992543542885	0.00195095710676838
3	C	26	50	20120531	2	2624	52.24	0.0320890784867383	-0.00022097794018861
3	C	26	50	20120531	2	2626	52.28	0.0321797932156967	-0.00240147605026575
3	C	26	50	20120531	2	2628	52.32	0.0320483774204132	-0.0051355397750626
3	C	26	50	20120531	2	2630	52.36	0.033098289569119	-0.00687587098491893
3	C	26	50	20120531	2	2632	52.4	0.0331892942118577	-0.00831660105158652
3	C	26	50	20120531	2	2634	52.44	0.0336994010438056	-0.0111078343596423
3	C	26	50	20120531	2	2636	52.48	0.0330060828448522	-0.0127099261937767
3	C	26	50	20120531	2	2638	52.52	0.0317286166628928	-0.0142651439193862
3	C	26	50	20120531	2	2640	52.56	0.03033566580143	-0.0152826210800389
3	C	26	50	20120531	2	2642	52.6	0.0295476447912723	-0.0159614648031814
3	C	26	50	20120531	2	2644	52.64	0.0282286714412572	-0.0171730993438124
3	C	26	50	20120531	2	2646	52.68	0.0265858361143909	-0.0181878824276288
3	C	26	50	20120531	2	2648	52.72	0.0248994394742695	-0.0192309533182266
3	C	26	50	20120531	2	2650	52.76	0.0229085626541693	-0.0204072431264000
3	C	26	50	20120531	2	2652	52.8	0.0222961233288480	-0.020752537509789
3	C	26	50	20120531	2	2654	52.84	0.0204847844560249	-0.0199832194739937
3	C	26	50	20120531	2	2656	52.88	0.0201010800322818	-0.0195557309983595
3	C	26	50	20120531	2	2658	52.92	0.0184321736783932	-0.0181474500618806
3	C	26	50	20120531	2	2660	52.96	0.0168233360455663	-0.0173714852223421
3	C	26	50	20120531	2	2662	53	0.0147356103451808	-0.0170441867065343
3	C	26	50	20120531	2	2664	53.04	0.0125888765839053	-0.0161092642625850
3	C	26	50	20120531	2	2666	53.08	0.0128496929201460	-0.0147797833058015
3	C	26	50	20120531	2	2668	53.12	0.0121066439012717	-0.0143923100029147
3	C	26	50	20120531	2	2670	53.16	0.0111559246918308	-0.0140955090025795
3	C	26	50	20120531	2	2672	53.2	0.0114867021730020	-0.0138477741417908
3	C	26	50	20120531	2	2674	53.24	0.0119587595890544	-0.0135538793503262
3	C	26	50	20120531	2	2676	53.28	0.0122181263563936	-0.0129929315408109
3	C	26	50	20120531	2	2678	53.32	0.0121191526202309	-0.0127552093120438
3	C	26	50	20120531	2	2680	53.36	0.0119484429011168	-0.0125689432437437
3	C	26	50	20120531	2	2682	53.4	0.0123929090105673	-0.0129706011086611
3	C	26	50	20120531	2	2684	53.44	0.0123845368662780	-0.0124408649924674
3	C	26	50	20120531	2	2686	53.48	0.0125936707678818	-0.0128248664010585
3	C	26	50	20120531	2	2688	53.52	0.0129650998179034	-0.013141240117097
3	C	26	50	20120531	2	2690	53.56	0.0129637209596801	-0.0132142206079833
3	C	26	50	20120531	2	2692	53.6	0.0132742964001129	-0.0127361174289518
3	C	26	50	20120531	2	2694	53.64	0.0137393746722349	-0.0123496128623552
3	C	26	50	20120531	2	2696	53.68	0.0138833635331947	-0.0109008422844788
3	C	26	50	20120531	2	2698	53.72	0.0139774801528774	-0.0105924723100965
3	C	26	50	20120531	2	2700	53.76	0.0140485139787951	-0.00959033441684806
3	C	26	50	20120531	2	2702	53.8	0.0138608520817088	-0.0077121909237656
3	C	26	50	20120531	2	2704	53.84	0.0127102656050316	-0.00688847162775967
3	C	26	50	20120531	2	2706	53.88	0.0123636347898262	-0.00539382466902661
3	C	26	50	20120531	2	2708	53.92	0.0116057930970895	-0.00412526803251013
3	C	26	50	20120531	2	2710	53.96	0.0115265688533253	-0.00286571286531815
3	C	26	50	20120531	2	2712	54	0.0110546245743580	-0.00100882924471884
3	C	26	50	20120531	2	2714	54.04	0.0117275639558776	3.24279169852202e-05
3	C	26	50	20120531	2	2716	54.08	0.0122446145764168	0.00101343958093219
3	C	26	50	20120531	2	2718	54.12	0.0135943753556848	0.00258649053956318
3	C	26	50	20120531	2	2720	54.16	0.0139138603415605	0.00242418124900968
3	C	26	50	20120531	2	2722	54.2	0.0146282432515254	0.00309980056522998
3	C	26	50	20120531	2	2724	54.24	0.0148720890250176	0.00386588712303528
3	C	26	50	20120531	2	2726	54.28	0.0147824278851632	0.00403757264950738
3	C	26	50	20120531	2	2728	54.32	0.0149269463691021	0.00302107836728048
3	C	26	50	20120531	2	2730	54.36	0.0149902536392217	0.00258082661424588
3	C	26	50	20120531	2	2732	54.4	0.0149769883160066	0.00212225372451078
3	C	26	50	20120531	2	2734	54.44	0.0146867139112618	0.00198864589820558
3	C	26	50	20120531	2	2736	54.48	0.0145824651585114	0.00188226168297608
3	C	26	50	20120531	2	2738	54.52	0.0143428620257064	0.00153468334468388
3	C	26	50	20120531	2	2740	54.56	0.0141709855804033	0.000927709954781131
3	C	26	50	20120531	2	2742	54.6	0.0142609719893771	-1.58674761698199e-05
3	C	26	50	20120531	2	2744	54.64	0.0142210628826470	6.79671038076504e-05
3	C	26	50	20120531	2	2746	54.68	0.0139758099666602	-0.000270001653328269
3	C	26	50	20120531	2	2748	54.72	0.0137705156548783	-0.000693806102632429
3	C	26	50	20120531	2	2750	54.76	0.0128449058072373	-0.000843790521989899
3	C	26	50	20120531	2	2752	54.8	0.0123477531715207	-0.00115677012547869
3	C	26	50	20120531	2	2754	54.84	0.0114608008516072	-0.00114521600067410
3	C	26	50	20120531	2	2756	54.88	0.0110378025040336	-0.00145316807494866
3	C	26	50	20120531	2	2758	54.92	0.0105307220891091	-0.00117807525279584
3	C	26	50	20120531	2	2760	54.96	0.00962090900695977	-0.00157472680170244
3	C	26	50	20120531	2	2762	55	0.0102920594083230	-0.00155070638434553
3	C	26	50	20120531	2	2764	55.04	0.0102862399195138	-0.00172089991550932
3	C	26	50	20120531	2	2766	55.08	0.0104272087274112	-0.00258846336748272
3	C	26	50	20120531	2	2768	55.12	0.0105265855144391	-0.00303082936979302
3	C	26	50	20120531	2	2770	55.16	0.0107146193496923	-0.00322077239335535
3	C	26	50	20120531	2	2772	55.2	0.0104894624084268	-0.00372017362863617
3	C	26	50	20120531	2	2774	55.24	0.0104583072836478	-0.00330875061907058
3	C	26	50	20120531	2	2776	55.28	0.0108774236149926	-0.00346915072131494
3	C	26	50	20120531	2	2778	55.32	0.0106103069573316	-0.00348561216718096
3	C	26	50	20120531	2	2780	55.36	0.0110097020805492	-0.00363990993790368
3	C	26	50	20120531	2	2782	55.4	0.0109324082382977	-0.00398303350347445
3	C	26	50	20120531	2	2784	55.44	0.0108576104829838	-0.00412039606678775
3	C	26	50	20120531	2	2786	55.48	0.0104863589167642	-0.0053521541593045
3	C	26	50	20120531	2	2788	55.52	0.00983857634390954	-0.00564779755512826
3	C	26	50	20120531	2	2790	55.56	0.0095421443826034	-0.00642231855333025
3	C	26	50	20120531	2	2792	55.6	0.00912056024859217	-0.00803817775649431
3	C	26	50	20120531	2	2794	55.64	0.00771895440012763	-0.0105521615667147
3	C	26	50	20120531	2	2796	55.68	0.00813973243240831	-0.0104150464907748
3	C	26	50	20120531	2	2798	55.72	0.00859334143253948	-0.0104860682958771
3	C	26	50	20120531	2	2800	55.76	0.00906132591353217	-0.0102472854069383
3	C	26	50	20120531	2	2802	55.8	0.00939397722767357	-0.0103642267264109
3	C	26	50	20120531	2	2804	55.84	0.0100078731929641	-0.00989486338719489
3	C	26	50	20120531	2	2806	55.88	0.0100561403018479	-0.00979251675168595
3	C	26	50	20120531	2	2808	55.92	0.0108970355751222	-0.0104495359775805
3	C	26	50	20120531	2	2810	55.96	0.0120266771953873	-0.0113890790107914
3	C	26	50	20120531	2	2812	56	0.0133010816049842	-0.0116939693127035
3	C	26	50	20120531	2	2814	56.04	0.0139320824833117	-0.0119564261366765
3	C	26	50	20120531	2	2816	56.08	0.0142172727902998	-0.0115725802915771
3	C	26	50	20120531	2	2818	56.12	0.0150169228785809	-0.0112064856551127
3	C	26	50	20120531	2	2820	56.16	0.0150121562010583	-0.0108215516433879
3	C	26	50	20120531	2	2822	56.2	0.0165181275456027	-0.0106300352365267
3	C	26	50	20120531	2	2824	56.24	0.0174055748402631	-0.0104977496999023
3	C	26	50	20120531	2	2826	56.28	0.0184226560211184	-0.0104092270019656
3	C	26	50	20120531	2	2828	56.32	0.0183245166709575	-0.0108939274872656
3	C	26	50	20120531	2	2830	56.36	0.0187059583530008	-0.0116528934797843
3	C	26	50	20120531	2	2832	56.4	0.0191238089632073	-0.0131926114247502
3	C	26	50	20120531	2	2834	56.44	0.0188431703025697	-0.015260306911345
3	C	26	50	20120531	2	2836	56.48	0.0183744242675737	-0.0157980241417780
3	C	26	50	20120531	2	2838	56.52	0.0169867979201732	-0.0175406463776053
3	C	26	50	20120531	2	2840	56.56	0.0164413569623693	-0.0173193148840262
3	C	26	50	20120531	2	2842	56.6	0.0150125345738969	-0.0189141518025855
3	C	26	50	20120531	2	2844	56.64	0.0123842186682265	-0.0205199347341177
3	C	26	50	20120531	2	2846	56.68	0.0108652967336953	-0.0208471696103152
3	C	26	50	20120531	2	2848	56.72	0.0081186889346002	-0.0213548086395968
3	C	26	50	20120531	2	2850	56.76	0.00713266388357462	-0.0211753095831926
3	C	26	50	20120531	2	2852	56.8	0.00527969056347527	-0.0209700364846142
3	C	26	50	20120531	2	2854	56.84	0.00361300452487952	-0.0206197004298753
3	C	26	50	20120531	2	2856	56.88	0.0019845574067968	-0.0198523679499215
3	C	26	50	20120531	2	2858	56.92	-0.000452300852585999	-0.0194079951785662
3	C	26	50	20120531	2	2860	56.96	-0.0012373590853305	-0.0187097696585514
3	C	26	50	20120531	2	2862	57	-0.0023264590918497	-0.0181988001563304
3	C	26	50	20120531	2	2864	57.04	-0.003596486510471	-0.0178525370366511
3	C	26	50	20120531	2	2866	57.08	-0.0043132947966955	-0.0171778723145854
3	C	26	50	20120531	2	2868	57.12	-0.0059707106653899	-0.0162936070004404
3	C	26	50	20120531	2	2870	57.16	-0.0076270022343022	-0.0151294617512339
3	C	26	50	20120531	2	2872	57.2	-0.008281740687274	-0.0141184829019002
3	C	26	50	20120531	2	2874	57.24	-0.0097269255266631	-0.0133333115320707
3	C	26	50	20120531	2	2876	57.28	-0.0104090714384738	-0.0120919855776977
3	C	26	50	20120531	2	2878	57.32	-0.0114769440994217	-0.0113994451962036
3	C	26	50	20120531	2	2880	57.36	-0.0123127443147842	-0.00965147723311048
3	C	26	50	20120531	2	2882	57.4	-0.0138665407557635	-0.00866138631809307
3	C	26	50	20120531	2	2884	57.44	-0.0147682433231326	-0.00754161201940606
3	C	26	50	20120531	2	2886	57.48	-0.0164249945114527	-0.0069527334920339
3	C	26	50	20120531	2	2888	57.52	-0.0181679420163994	-0.00606340529333558
3	C	26	50	20120531	2	2890	57.56	-0.0197423152647112	-0.00521848340049578
3	C	26	50	20120531	2	2892	57.6	-0.020892919419058	-0.00431423524871442
3	C	26	50	20120531	2	2894	57.64	-0.0223948142222982	-0.0037672174427885
3	C	26	50	20120531	2	2896	57.68	-0.0239629649309356	-0.0029033450882129
3	C	26	50	20120531	2	2898	57.72	-0.0264863461902779	-0.00219977384093229
3	C	26	50	20120531	2	2900	57.76	-0.0278277277541888	-0.00151727437573103
3	C	26	50	20120531	2	2902	57.8	-0.0296053234914137	-4.712866696608e-05
3	C	26	50	20120531	2	2904	57.84	-0.0306736911271084	0.00122460287899793
3	C	26	50	20120531	2	2906	57.88	-0.0312977128615056	0.00268682899181358
3	C	26	50	20120531	2	2908	57.92	-0.0319388465800074	0.00449921438267288
3	C	26	50	20120531	2	2910	57.96	-0.0319837478606128	0.00525348518616448
3	C	26	50	20120531	2	2912	58	-0.0317945967966454	0.00663792955304968
3	C	26	50	20120531	2	2914	58.04	-0.0312054354265607	0.00787833626860708
3	C	26	50	20120531	2	2916	58.08	-0.0305452098249668	0.00916180578713878
3	C	26	50	20120531	2	2918	58.12	-0.0305630996265309	0.0108556800814712
3	C	26	50	20120531	2	2920	58.16	-0.0303268552509364	0.0122972586762762
3	C	26	50	20120531	2	2922	58.2	-0.0308026674039969	0.0139545048393431
3	C	26	50	20120531	2	2924	58.24	-0.0301584931263359	0.0158429042091799
3	C	26	50	20120531	2	2926	58.28	-0.0295233698154742	0.0181398698771863
3	C	26	50	20120531	2	2928	58.32	-0.0288191692431583	0.0193134479308538
3	C	26	50	20120531	2	2930	58.36	-0.0282175486515891	0.0206664401881118
3	C	26	50	20120531	2	2932	58.4	-0.0277864468603032	0.0212181743962682
3	C	26	50	20120531	2	2934	58.44	-0.0274969219887463	0.0228555862141228
3	C	26	50	20120531	2	2936	58.48	-0.0271617675165995	0.024108706709606
3	C	26	50	20120531	2	2938	58.52	-0.0266838269721277	0.0251796270007808
3	C	26	50	20120531	2	2940	58.56	-0.0260528119516647	0.0273353056628383
3	C	26	50	20120531	2	2942	58.6	-0.0256512247974254	0.0282540707168374
3	C	26	50	20120531	2	2944	58.64	-0.0247741231820806	0.0300779883121911
3	C	26	50	20120531	2	2946	58.68	-0.0239706158263081	0.031377601785644
3	C	26	50	20120531	2	2948	58.72	-0.0229071413695391	0.0332180451735808
3	C	26	50	20120531	2	2950	58.76	-0.0218862064567264	0.0332231504845409
3	C	26	50	20120531	2	2952	58.8	-0.021148460738711	0.0344063734747038
3	C	26	50	20120531	2	2954	58.84	-0.0203649793540885	0.0349729144988583
3	C	26	50	20120531	2	2956	58.88	-0.0191652100652458	0.0363870785637567
3	C	26	50	20120531	2	2958	58.92	-0.018196933394428	0.0373419202057319
3	C	26	50	20120531	2	2960	58.96	-0.0172211967470687	0.0389830443341878
3	C	26	50	20120531	2	2962	59	-0.0156453385745164	0.0401408609777027
3	C	26	50	20120531	2	2964	59.04	-0.0155143823986406	0.0413572260626998
3	C	26	50	20120531	2	2966	59.08	-0.0145172204158114	0.0423198812346071
3	C	26	50	20120531	2	2968	59.12	-0.0143011285834808	0.0444259280716931
3	C	26	50	20120531	2	2970	59.16	-0.014029528868827	0.0453788958806983
3	C	26	50	20120531	2	2972	59.2	-0.0137850113438927	0.047451991541781
3	C	26	50	20120531	2	2974	59.24	-0.0129362710744345	0.0490489922070908
3	C	26	50	20120531	2	2976	59.28	-0.0123425135102721	0.0505390783270852
3	C	26	50	20120531	2	2978	59.32	-0.0111487051315949	0.052002011546682
3	C	26	50	20120531	2	2980	59.36	-0.0108433057128004	0.0538395699389515
3	C	26	50	20120531	2	2982	59.4	-0.0105376941619716	0.0547944469362658
3	C	26	50	20120531	2	2984	59.44	-0.0091987167611167	0.0567664263276389
3	C	26	50	20120531	2	2986	59.48	-0.0083650378660978	0.0592281478756617
3	C	26	50	20120531	2	2988	59.52	-0.0085359455751106	0.0602487150929483
3	C	26	50	20120531	2	2990	59.56	-0.0081311976535594	0.061758670913494
3	C	26	50	20120531	2	2992	59.6	-0.007213231630223	0.0626846979541359
3	C	26	50	20120531	2	2994	59.64	-0.0056906893089722	0.0630628586607145
3	C	26	50	20120531	2	2996	59.68	-0.0043840266880175	0.063646009623159
3	C	26	50	20120531	2	2998	59.72	-0.0026202902437039	0.0632376554570238
3	C	26	50	20120531	2	3000	59.76	-0.000463331718372499	0.0626118659556737
3	C	26	50	20120531	2	3002	59.8	0.0010937881244784	0.0623949963058838
3	C	26	50	20120531	2	3004	59.84	0.00304865553174673	0.0615153554700877
3	C	26	50	20120531	2	3006	59.88	0.00497891562302976	0.0615122442002505
3	C	26	50	20120531	2	3008	59.92	0.0073530266408636	0.0607876718815687
3	C	26	50	20120531	2	3010	59.96	0.00936488685469557	0.0606127336639031
3	C	26	50	20120531	2	3012	60	0.0114577107949734	0.0598936767781145
3	C	26	50	20120531	2	3014	60.04	0.0138887439086927	0.0590947875367299
3	C	26	50	20120531	2	3016	60.08	0.0162958061025299	0.0584467241717725
3	C	26	50	20120531	2	3018	60.12	0.0183829731885582	0.0573130198694961
3	C	26	50	20120531	2	3020	60.16	0.0192049141110094	0.0564704314290342
3	C	26	50	20120531	2	3022	60.2	0.0198796354016176	0.0557329190562566
3	C	26	50	20120531	2	3024	60.24	0.0204340071180679	0.0541506969226736
3	C	26	50	20120531	2	3026	60.28	0.021168266799652	0.0523839199192009
3	C	26	50	20120531	2	3028	60.32	0.0217211535918618	0.050373261786897
3	C	26	50	20120531	2	3030	60.36	0.0222770809432306	0.0500850450628853
3	C	26	50	20120531	2	3032	60.4	0.0241965930114396	0.046012817110032
3	C	26	50	20120531	2	3034	60.44	0.0250776480607981	0.0433195888018487
3	C	26	50	20120531	2	3036	60.48	0.0259806234203733	0.041766216624938
3	C	26	50	20120531	2	3038	60.52	0.0275780483497518	0.0389436584864757
3	C	26	50	20120531	2	3040	60.56	0.0282529110617163	0.0373885892532903
3	C	26	50	20120531	2	3042	60.6	0.0288003531317109	0.0371145146649023
3	C	26	50	20120531	2	3044	60.64	0.0295377240831322	0.0364588852573862
3	C	26	50	20120531	2	3046	60.68	0.0293376835747345	0.0350314487982049
3	C	26	50	20120531	2	3048	60.72	0.0293687962731068	0.0353838708179483
3	C	26	50	20120531	2	3050	60.76	0.0290002522187523	0.0341744353794068
3	C	26	50	20120531	2	3052	60.8	0.0278168383097585	0.0315210878936824
3	C	26	50	20120531	2	3054	60.84	0.0270729619759503	0.029904076106465
3	C	26	50	20120531	2	3056	60.88	0.0251755116393143	0.027650243952111
3	C	26	50	20120531	2	3058	60.92	0.0237970776800692	0.0253744914875402
3	C	26	50	20120531	2	3060	60.96	0.0226100575264914	0.0235431556349452
3	C	26	50	20120531	2	3062	61	0.0215728732998470	0.0217855710196279
3	C	26	50	20120531	2	3064	61.04	0.0201582354734051	0.0200308148314354
3	C	26	50	20120531	2	3066	61.08	0.0191467899335959	0.0185335869329510
3	C	26	50	20120531	2	3068	61.12	0.0178936552959771	0.0160420254787621
3	C	26	50	20120531	2	3070	61.16	0.0174094285722205	0.0138202959722739
3	C	26	50	20120531	2	3072	61.2	0.0167049380861244	0.0111055009072644
3	C	26	50	20120531	2	3074	61.24	0.0160073065358057	0.0102745090180140
3	C	26	50	20120531	2	3076	61.28	0.0145472724540118	0.00745400148921708
3	C	26	50	20120531	2	3078	61.32	0.0139895561224865	0.00448198219041528
3	C	26	50	20120531	2	3080	61.36	0.0140337502963107	0.00245913353720368
3	C	26	50	20120531	2	3082	61.4	0.0143732251908905	-0.000249149074351080
3	C	26	50	20120531	2	3084	61.44	0.0152712437319296	-0.00311289618281753
3	C	26	50	20120531	2	3086	61.48	0.0152689951323654	-0.00464067109424919
3	C	26	50	20120531	2	3088	61.52	0.0164928414071075	-0.00706614634866841
3	C	26	50	20120531	2	3090	61.56	0.0174492174707979	-0.0085103270964282
3	C	26	50	20120531	2	3092	61.6	0.0192243736896277	-0.0100682035435350
3	C	26	50	20120531	2	3094	61.64	0.0200128543191932	-0.0130178146284409
3	C	26	50	20120531	2	3096	61.68	0.0209199280696722	-0.0154014602741123
3	C	26	50	20120531	2	3098	61.72	0.0208501606719996	-0.0172862293577344
3	C	26	50	20120531	2	3100	61.76	0.0206074307130081	-0.0175873663368519
3	C	26	50	20120531	2	3102	61.8	0.0194375522420198	-0.0186363295482573
3	C	26	50	20120531	2	3104	61.84	0.0180870277874282	-0.0189575893721538
3	C	26	50	20120531	2	3106	61.88	0.0167539830124675	-0.0187504424406052
3	C	26	50	20120531	2	3108	61.92	0.0154596452627089	-0.0186189276503723
3	C	26	50	20120531	2	3110	61.96	0.0135472820440577	-0.0192248828065101
3	C	26	50	20120531	2	3112	62	0.0118202020152808	-0.0190856110548876
3	C	26	50	20120531	2	3114	62.04	0.0098153845849895	-0.0189724315434909
3	C	26	50	20120531	2	3116	62.08	0.0090836917010211	-0.0188944305944582
3	C	26	50	20120531	2	3118	62.12	0.00661828612666827	-0.0189734922036627
3	C	26	50	20120531	2	3120	62.16	0.00487419310873603	-0.0188053987796390
3	C	26	50	20120531	2	3122	62.2	0.0032522138963808	-0.0192261096367755
3	C	26	50	20120531	2	3124	62.24	0.0009019422765679	-0.0197201043336074
3	C	26	50	20120531	2	3126	62.28	-0.0010992611309648	-0.0199839053675714
3	C	26	50	20120531	2	3128	62.32	-0.0033150155851519	-0.0212729963850135
3	C	26	50	20120531	2	3130	62.36	-0.0062967858864662	-0.0221531604798277
3	C	26	50	20120531	2	3132	62.4	-0.0080928441817479	-0.0227657907239799
3	C	26	50	20120531	2	3134	62.44	-0.0103928786931846	-0.0240619598803017
3	C	26	50	20120531	2	3136	62.48	-0.0117156916330215	-0.0247002368874076
3	C	26	50	20120531	2	3138	62.52	-0.0132947105728858	-0.0248055463003297
3	C	26	50	20120531	2	3140	62.56	-0.015851997602386	-0.0258082590713912
3	C	26	50	20120531	2	3142	62.6	-0.0173644212255981	-0.0263407882593707
3	C	26	50	20120531	2	3144	62.64	-0.0193697336306362	-0.0271196380945764
3	C	26	50	20120531	2	3146	62.68	-0.021362509032444	-0.0274704974083333
3	C	26	50	20120531	2	3148	62.72	-0.0232535246973712	-0.0281377940777391
3	C	26	50	20120531	2	3150	62.76	-0.0253960582443664	-0.0294161017167681
3	C	26	50	20120531	2	3152	62.8	-0.0269026906630406	-0.0300156575565362
3	C	26	50	20120531	2	3154	62.84	-0.0293506943395084	-0.0311098345897443
3	C	26	50	20120531	2	3156	62.88	-0.0318892076839681	-0.0338029214765713
3	C	26	50	20120531	2	3158	62.92	-0.0333153006402651	-0.0352537631702099
3	C	26	50	20120531	2	3160	62.96	-0.0349731831994351	-0.0368518244956915
3	C	26	50	20120531	2	3162	63	-0.0361853056437451	-0.03872099056108
3	C	26	50	20120531	2	3164	63.04	-0.0377408698516774	-0.0409645696671068
3	C	26	50	20120531	2	3166	63.08	-0.0383141920298634	-0.0429033150397641
3	C	26	50	20120531	2	3168	63.12	-0.0388778975558254	-0.0451581371436118
3	C	26	50	20120531	2	3170	63.16	-0.0398393294330013	-0.0475360877512674
3	C	26	50	20120531	2	3172	63.2	-0.0405490454382104	-0.0489755520967967
3	C	26	50	20120531	2	3174	63.24	-0.0405733133429407	-0.0517218699821115
3	C	26	50	20120531	2	3176	63.28	-0.0406682848547219	-0.0529496124152179
3	C	26	50	20120531	2	3178	63.32	-0.0412813535050784	-0.0535000172626257
3	C	26	50	20120531	2	3180	63.36	-0.0414242597855562	-0.055058551319039
3	C	26	50	20120531	2	3182	63.4	-0.0413515762795181	-0.0575010324915457
3	C	26	50	20120531	2	3184	63.44	-0.0419746929172353	-0.0595490824304388
3	C	26	50	20120531	2	3186	63.48	-0.0417352411052814	-0.0629995061357608
3	C	26	50	20120531	2	3188	63.52	-0.0412962451738902	-0.0642064200315206
3	C	26	50	20120531	2	3190	63.56	-0.041522179932615	-0.0660186498588879
3	C	26	50	20120531	2	3192	63.6	-0.0418999800147351	-0.0681186933594017
3	C	26	50	20120531	2	3194	63.64	-0.0418194264102223	-0.070361013815358
3	C	26	50	20120531	2	3196	63.68	-0.041539504048754	-0.0719721354030881
3	C	26	50	20120531	2	3198	63.72	-0.0416292500414222	-0.0736026387876905
3	C	26	50	20120531	2	3200	63.76	-0.0417463893507936	-0.0753789900169805
3	C	26	50	20120531	2	3202	63.8	-0.0418727776168629	-0.0778069542872695
3	C	26	50	20120531	2	3204	63.84	-0.0418021376494223	-0.0795380223982923
3	C	26	50	20120531	2	3206	63.88	-0.0421201942796001	-0.0819768336866047
3	C	26	50	20120531	2	3208	63.92	-0.0414735451282049	-0.0843465606423952
3	C	26	50	20120531	2	3210	63.96	-0.041582651704542	-0.0860459503696208
3	C	26	50	20120531	2	3212	64	-0.0409113245264835	-0.0872785789105852
3	C	26	50	20120531	2	3214	64.04	-0.0413238506226278	-0.0884981966867757
3	C	26	50	20120531	2	3216	64.08	-0.0412524328377279	-0.089740866144033
3	C	26	50	20120531	2	3218	64.12	-0.0403089402595907	-0.0921105930998235
3	C	26	50	20120531	2	3220	64.16	-0.0401296886905599	-0.093376102106113
3	C	26	50	20120531	2	3222	64.2	-0.0397091015771102	-0.0958532385819657
3	C	26	50	20120531	2	3224	64.24	-0.0391409412784268	-0.098488696266126
3	C	26	50	20120531	2	3226	64.28	-0.0387051513691815	-0.100449008395610
3	C	26	50	20120531	2	3228	64.32	-0.0377059387766868	-0.100919305115777
3	C	26	50	20120531	2	3230	64.36	-0.0373049385210759	-0.102733104720198
3	C	26	50	20120531	2	3232	64.4	-0.0358654105359363	-0.104647808462295
3	C	26	50	20120531	2	3234	64.44	-0.0351728701544422	-0.10703316247795
3	C	26	50	20120531	2	3236	64.48	-0.0345716879690774	-0.108601666739979
3	C	26	50	20120531	2	3238	64.52	-0.0337276853150531	-0.110520471701406
3	C	26	50	20120531	2	3240	64.56	-0.0327164519072783	-0.112733786637198
3	C	26	50	20120531	2	3242	64.6	-0.031691288495914	-0.114905877247647
3	C	26	50	20120531	2	3244	64.64	-0.030655518482832	-0.116609156062169
3	C	26	50	20120531	2	3246	64.68	-0.0304177184723189	-0.119024844958737
3	C	26	50	20120531	2	3248	64.72	-0.0293717661215878	-0.120562943629174
3	C	26	50	20120531	2	3250	64.76	-0.0290224553716816	-0.123330559570738
3	C	26	50	20120531	2	3252	64.8	-0.0282146565848541	-0.124001179642015
3	C	26	50	20120531	2	3254	64.84	-0.0281039236629203	-0.125463900729578
3	C	26	50	20120531	2	3256	64.88	-0.0268990137077784	-0.126619313210037
3	C	26	50	20120531	2	3258	64.92	-0.0268989429971003	-0.129047588607309
3	C	26	50	20120531	2	3260	64.96	-0.0258852347155913	-0.130856084910872
3	C	26	50	20120531	2	3262	65	-0.0251590360513127	-0.133485815030105
3	C	26	50	20120531	2	3264	65.04	-0.0244456360197736	-0.135965567801048
3	C	26	50	20120531	2	3266	65.08	-0.023355913759287	-0.137302777434950
3	C	26	50	20120531	2	3268	65.12	-0.0223095371444871	-0.137538809678510
3	C	26	50	20120531	2	3270	65.16	-0.0211495991806287	-0.139060786314336
3	C	26	50	20120531	2	3272	65.2	-0.0195845597418285	-0.140447634844277
3	C	26	50	20120531	2	3274	65.24	-0.0182689168647528	-0.141679839121173
3	C	26	50	20120531	2	3276	65.28	-0.0164191255251688	-0.143079910547922
3	C	26	50	20120531	2	3278	65.32	-0.0155507276871936	-0.145011796984802
3	C	26	50	20120531	2	3280	65.36	-0.0138663993344073	-0.147290095033785
3	C	26	50	20120531	2	3282	65.4	-0.0134346399338148	-0.148078236252095
3	C	26	50	20120531	2	3284	65.44	-0.0122254166273077	-0.148888651334013
3	C	26	50	20120531	2	3286	65.48	-0.0105729787903528	-0.151306178708212
3	C	26	50	20120531	2	3288	65.52	-0.0095424413674515	-0.153229084888971
3	C	26	50	20120531	2	3290	65.56	-0.0086983680027492	-0.154439439566328
3	C	26	50	20120531	2	3292	65.6	-0.0074421928059713	-0.157320546146272
3	C	26	50	20120531	2	3294	65.64	-0.0060409192976939	-0.158085423551482
3	C	26	50	20120531	2	3296	65.68	-0.0043323371823128	-0.160130588494708
3	C	26	50	20120531	2	3298	65.72	-0.0034126033920235	-0.162108154029652
3	C	26	50	20120531	2	3300	65.76	-0.0028764043198497	-0.163485810171438
3	C	26	50	20120531	2	3302	65.8	-0.0019711662185747	-0.165485649569990
3	C	26	50	20120531	2	3304	65.84	-0.0008666654263613	-0.167906783188772
3	C	26	50	20120531	2	3306	65.88	0.000245613540445101	-0.169818092818320
3	C	26	50	20120531	2	3308	65.92	0.000379963828870599	-0.170482773192635
3	C	26	50	20120531	2	3310	65.96	0.0005829034750711	-0.171979718248407
3	C	26	50	20120531	2	3312	66	0.0015481042313907	-0.175329283070888
3	C	26	50	20120531	2	3314	66.04	0.0018726662439554	-0.176714505255232
3	C	26	50	20120531	2	3316	66.08	0.00301181526844689	-0.179132103340109
3	C	26	50	20120531	2	3318	66.12	0.00284423096130568	-0.180866636274359
3	C	26	50	20120531	2	3320	66.16	0.00352658900515067	-0.182654909323980
3	C	26	50	20120531	2	3322	66.2	0.00402509928588723	-0.184703397669078
3	C	26	50	20120531	2	3324	66.24	0.00466361670929866	-0.187386867903681
3	C	26	50	20120531	2	3326	66.28	0.00540537172276337	-0.189672944127257
3	C	26	50	20120531	2	3328	66.32	0.00557295602990457	-0.190946443440174
3	C	26	50	20120531	2	3330	66.36	0.0068542335174146	-0.191787900509786
3	C	26	50	20120531	2	3332	66.4	0.00701050411605683	-0.193071299317639
3	C	26	50	20120531	2	3334	66.44	0.0075479052697586	-0.194720272331366
3	C	26	50	20120531	2	3336	66.48	0.006958178214249	-0.195048369877837
3	C	26	50	20120531	2	3338	66.52	0.00616975415322601	-0.196922909954762
3	C	26	50	20120531	2	3340	66.56	0.00586569823731581	-0.197547992349331
3	C	26	50	20120531	2	3342	66.6	0.00612237799888653	-0.198494808329340
3	C	26	50	20120531	2	3344	66.64	0.00693696501081342	-0.199371620738011
3	C	26	50	20120531	2	3346	66.68	0.00816803791685917	-0.200360863124891
3	C	26	50	20120531	2	3348	66.72	0.0090561640340295	-0.201220704970814
3	C	26	50	20120531	2	3350	66.76	0.0107284715715357	-0.201887506665473
3	C	26	50	20120531	2	3352	66.8	0.0119687368657369	-0.202263687473064
3	C	26	50	20120531	2	3354	66.84	0.0135201291436602	-0.203390815682276
3	C	26	50	20120531	2	3356	66.88	0.0148268624752929	-0.205090700384248
3	C	26	50	20120531	2	3358	66.92	0.0159575262184102	-0.207283438512708
3	C	26	50	20120531	2	3360	66.96	0.0175046758556464	-0.207058578556290
3	C	26	50	20120531	2	3362	67	0.0194810393090628	-0.209262630393249
3	C	26	50	20120531	2	3364	67.04	0.0215655901000007	-0.211210002468637
3	C	26	50	20120531	2	3366	67.08	0.0224940213036987	-0.212097421479026
3	C	26	50	20120531	2	3368	67.12	0.0238375241879531	-0.213785992472499
3	C	26	50	20120531	2	3370	67.16	0.025523973861083	-0.215193842073842
3	C	26	50	20120531	2	3372	67.2	0.0268236361249039	-0.216523202822472
3	C	26	50	20120531	2	3374	67.24	0.0286005954660257	-0.218345416997590
3	C	26	50	20120531	2	3376	67.28	0.0299002577298465	-0.219271726880944
3	C	26	50	20120531	2	3378	67.32	0.0319812729868786	-0.221297587809044
3	C	26	50	20120531	2	3380	67.36	0.033605497263264	-0.222849687193748
3	C	26	50	20120531	2	3382	67.4	0.0349277869440829	-0.224741904940203
3	C	26	50	20120531	2	3384	67.44	0.0349878910204838	-0.224884033403222
3	C	26	50	20120531	2	3386	67.48	0.035344979944983	-0.225074245127361
3	C	26	50	20120531	2	3388	67.52	0.0355047860775311	-0.225642758979435
3	C	26	50	20120531	2	3390	67.56	0.0359545059903658	-0.226716147073276
3	C	26	50	20120531	2	3392	67.6	0.0360754212499487	-0.228023587511690
3	C	26	50	20120531	2	3394	67.64	0.0367563650802313	-0.230551494254432
3	C	26	50	20120531	2	3396	67.68	0.0367054533919859	-0.230756555220976
3	C	26	50	20120531	2	3398	67.72	0.03686879505844	-0.232561798833346
3	C	26	50	20120531	2	3400	67.76	0.0370370864723624	-0.233565890462630
3	C	26	50	20120531	2	3402	67.8	0.0368970793296874	-0.234585538441101
3	C	26	50	20120531	2	3404	67.84	0.0364940284644111	-0.234808984183956
3	C	26	50	20120531	2	3406	67.88	0.0357642942662266	-0.236173700271646
3	C	26	50	20120531	2	3408	67.92	0.0353661931484186	-0.238567256725963
3	C	26	50	20120531	2	3410	67.96	0.034859904693089	-0.240132791139510
3	C	26	50	20120531	2	3412	68	0.0344674604295305	-0.240771308562921
3	C	26	50	20120531	2	3414	68.04	0.0343804862954445	-0.242874951236951
3	C	26	50	20120531	2	3416	68.08	0.033768131822937	-0.245106580238376
3	C	26	50	20120531	2	3418	68.12	0.0336465094565729	-0.246921016238901
3	C	26	50	20120531	2	3420	68.16	0.0330949661672474	-0.248183908950100
3	C	26	50	20120531	2	3422	68.2	0.0328107092412104	-0.249234669626943
3	C	26	50	20120531	2	3424	68.24	0.0321728989245801	-0.250671510606314
3	C	26	50	20120531	2	3426	68.28	0.0323687675029688	-0.251273258477104
3	C	26	50	20120531	2	3428	68.32	0.0322195679721384	-0.252683936505571
3	C	26	50	20120531	2	3430	68.36	0.0325314020626417	-0.254049359700042
3	C	26	50	20120531	2	3432	68.4	0.032764040193652	-0.255513777843880
3	C	26	50	20120531	2	3434	68.44	0.0329938498975377	-0.256064614026424
3	C	26	50	20120531	2	3436	68.48	0.0325688787220446	-0.257526203743137
3	C	26	50	20120531	2	3438	68.52	0.0327654544072144	-0.256906778202817
3	C	26	50	20120531	2	3440	68.56	0.0325639289745763	-0.257519839782106
3	C	26	50	20120531	2	3442	68.6	0.0313667971940274	-0.258074918605337
3	C	26	50	20120531	2	3444	68.64	0.0313957885720561	-0.258374024773779
3	C	26	50	20120531	2	3446	68.68	0.0307480787604892	-0.259950872895825
3	C	26	50	20120531	2	3448	68.72	0.0297439871312043	-0.261089314813536
3	C	26	50	20120531	2	3450	68.76	0.0303068441290288	-0.261770965750599
3	C	26	50	20120531	2	3452	68.8	0.0303103796629347	-0.263290538223369
3	C	26	50	20120531	2	3454	68.84	0.0309496041931274	-0.264250789232221
3	C	26	50	20120531	2	3456	68.88	0.0316220627420358	-0.263760764232858
3	C	26	50	20120531	2	3458	68.92	0.0326968650494393	-0.264745056872270
3	C	26	50	20120531	2	3460	68.96	0.0327350488156234	-0.264514540061603
3	C	26	50	20120531	2	3462	69	0.0334760967223069	-0.265627526135191
