# Supplementary material for: How Do Ants Make Sense of Gravity? A Boltzmann Walker Analysis of Lasius niger Trajectories on Various Inclines
Source: PLoS One. 2013 Oct 29;8(10):e76531. doi: 10.1371/journal.pone.0076531 (PMC3812222; doi:10.1371/journal.pone.0076531)
Supplement: Dataset S3 — Trajectories for . (ZIP) [file pone.0076531.s007.zip › Incline3/3-C-26-50-20120531-03.txt]

Pente	Colonie	Temperature	Humidite	Date	Indiv	Frame	Time	X	Y
3	C	26	50	20120531	3	14	0	0	0
3	C	26	50	20120531	3	16	0.04	0.000109106576337101	0.000356169685683701
3	C	26	50	20120531	3	18	0.08	0.0020057295980391	0.0035498669603874
3	C	26	50	20120531	3	20	0.12	0.002239477886696	0.0052704203935739
3	C	26	50	20120531	3	22	0.16	0.0026902018911599	0.0061052165173071
3	C	26	50	20120531	3	24	0.2	0.0034463677408252	0.0082282480592773
3	C	26	50	20120531	3	26	0.24	0.0043458712061047	0.0095014008898715
3	C	26	50	20120531	3	28	0.28	0.0052713042770505	0.0111038745616677
3	C	26	50	20120531	3	30	0.32	0.0062767747645587	0.0127271442438986
3	C	26	50	20120531	3	32	0.36	0.0071154104781137	0.0141668065793266
3	C	26	50	20120531	3	34	0.4	0.007654296556056	0.0154802574253806
3	C	26	50	20120531	3	36	0.44	0.0089616662837918	0.0176579341794008
3	C	26	50	20120531	3	38	0.48	0.0103165535872233	0.0193444545632088
3	C	26	50	20120531	3	40	0.52	0.0115472729398785	0.0209547488360049
3	C	26	50	20120531	3	42	0.56	0.0121391213157317	0.0229914992085347
3	C	26	50	20120531	3	44	0.6	0.0127987812319006	0.02352387990409
3	C	26	50	20120531	3	46	0.64	0.0135343137056908	0.0248058644983812
3	C	26	50	20120531	3	48	0.68	0.0139786596069885	0.0259888541433063
3	C	26	50	20120531	3	50	0.72	0.0139600626986433	0.0272653940153824
3	C	26	50	20120531	3	52	0.76	0.0138679266850547	0.0280728392488193
3	C	26	50	20120531	3	54	0.8	0.0145085654288097	0.0302296563527945
3	C	26	50	20120531	3	56	0.84	0.0145011408076072	0.0313243283607494
3	C	26	50	20120531	3	58	0.88	0.0143539918864423	0.0322027671150175
3	C	26	50	20120531	3	60	0.92	0.014535011222426	0.0343802317370033
3	C	26	50	20120531	3	62	0.96	0.0142510371391015	0.0358327704869167
3	C	26	50	20120531	3	64	1	0.0143682754434223	0.0373813343377153
3	C	26	50	20120531	3	66	1.04	0.0140816143543292	0.0383509191560783
3	C	26	50	20120531	3	68	1.08	0.0139936502707496	0.0394518844143857
3	C	26	50	20120531	3	70	1.12	0.0137224748201646	0.04148658417725
3	C	26	50	20120531	3	72	1.16	0.0137540824932836	0.0432310873171153
3	C	26	50	20120531	3	74	1.2	0.0137455972119094	0.0448811917016923
3	C	26	50	20120531	3	76	1.24	0.013830591447008	0.0467555903572616
3	C	26	50	20120531	3	78	1.28	0.013675027955147	0.0488820018696457
3	C	26	50	20120531	3	80	1.32	0.0134631080528254	0.0506866090859119
3	C	26	50	20120531	3	82	1.36	0.0137776291490971	0.0525957973951156
3	C	26	50	20120531	3	84	1.4	0.0135064536985121	0.0538597507664866
3	C	26	50	20120531	3	86	1.44	0.0134687649070749	0.056637054070953
3	C	26	50	20120531	3	88	1.48	0.0132267929665528	0.0581294736433253
3	C	26	50	20120531	3	90	1.52	0.0130997965886517	0.0588897548544571
3	C	26	50	20120531	3	92	1.56	0.0126182568706637	0.0609233939571496
3	C	26	50	20120531	3	94	1.6	0.0122719866799166	0.062318727768465
3	C	26	50	20120531	3	96	1.64	0.0121228578597644	0.063964094537608
3	C	26	50	20120531	3	98	1.68	0.0116691781489551	0.0650852830498574
3	C	26	50	20120531	3	100	1.72	0.0108229834639091	0.0669870467378586
3	C	26	50	20120531	3	102	1.76	0.0104817337313085	0.0683366307404312
3	C	26	50	20120531	3	104	1.8	0.0100664499187177	0.0704775379418297
3	C	26	50	20120531	3	106	1.84	0.0098659144355732	0.0721485726871298
3	C	26	50	20120531	3	108	1.88	0.0093749701973953	0.0738021418949345
3	C	26	50	20120531	3	110	1.92	0.0082023043114756	0.0759004105574275
3	C	26	50	20120531	3	112	1.96	0.0075540288144838	0.0774816427415168
3	C	26	50	20120531	3	114	2	0.0069881312575001	0.0794435105059189
3	C	26	50	20120531	3	116	2.04	0.006514299003427	0.0809195959116458
3	C	26	50	20120531	3	118	2.08	0.0057838576984613	0.0828542400649725
3	C	26	50	20120531	3	120	2.12	0.0050944992974826	0.0843272142008615
3	C	26	50	20120531	3	122	2.16	0.0043561383965676	0.0858049259521855
3	C	26	50	20120531	3	124	2.2	0.0033816745414144	0.0868315742877905
3	C	26	50	20120531	3	126	2.24	0.0025729565157713	0.0884784966918515
3	C	26	50	20120531	3	128	2.28	0.0019334491428662	0.0890636982639615
3	C	26	50	20120531	3	130	2.32	0.0005407316266412	0.0896333434868855
3	C	26	50	20120531	3	132	2.36	-0.00100450882228575	0.0907990090156715
3	C	26	50	20120531	3	134	2.4	-0.00250873707790389	0.0919868776973875
3	C	26	50	20120531	3	136	2.44	-0.00396622557528561	0.0931243296656035
3	C	26	50	20120531	3	138	2.48	-0.00528398977270485	0.0942680041734945
3	C	26	50	20120531	3	140	2.52	-0.00702509880002049	0.0954291442188815
3	C	26	50	20120531	3	142	2.56	-0.00850712390270937	0.0960714093082335
3	C	26	50	20120531	3	144	2.6	-0.010036666581094	0.0966979766270425
3	C	26	50	20120531	3	146	2.64	-0.0118539310087434	0.0975976992954245
3	C	26	50	20120531	3	148	2.68	-0.0135407342352639	0.0981398380645595
3	C	26	50	20120531	3	150	2.72	-0.0150467302578350	0.0984774108418985
3	C	26	50	20120531	3	152	2.76	-0.0173013402296484	0.0988784110975095
3	C	26	50	20120531	3	154	2.8	-0.0190979571392871	0.0992677440912305
3	C	26	50	20120531	3	156	2.84	-0.0208915334897668	0.0991136655236105
3	C	26	50	20120531	3	158	2.88	-0.0218987363888889	0.0990497430705905
3	C	26	50	20120531	3	160	2.92	-0.0233164147744898	0.0994818560245735
3	C	26	50	20120531	3	162	2.96	-0.0245872977923164	0.0996857149095895
3	C	26	50	20120531	3	164	3	-0.0261045368127084	0.0999817805188725
3	C	26	50	20120531	3	166	3.04	-0.0283455703343229	0.100193417578481
3	C	26	50	20120531	3	168	3.08	-0.0301291057685097	0.100041318909848
3	C	26	50	20120531	3	170	3.12	-0.0314938925668779	0.100007872759099
3	C	26	50	20120531	3	172	3.16	-0.0332777108437772	0.0994916140981545
3	C	26	50	20120531	3	174	3.2	-0.0351677365592107	0.0988678752064695
3	C	26	50	20120531	3	176	3.24	-0.0368725710086515	0.0984929671910845
3	C	26	50	20120531	3	178	3.28	-0.0380709755814065	0.0982717841899295
3	C	26	50	20120531	3	180	3.32	-0.0386412572004334	0.0979942447783135
3	C	26	50	20120531	3	182	3.36	-0.0401289391573718	0.0975488382168445
3	C	26	50	20120531	3	184	3.4	-0.0416550877232067	0.0972374991010875
3	C	26	50	20120531	3	186	3.44	-0.0431317388143586	0.0968851477920225
3	C	26	50	20120531	3	188	3.48	-0.0440304008225686	0.0965083305883285
3	C	26	50	20120531	3	190	3.52	-0.0461501655312096	0.0953855864411605
3	C	26	50	20120531	3	192	3.56	-0.0477700057455517	0.0950837932669495
3	C	26	50	20120531	3	194	3.6	-0.0488963561373038	0.0950025466977915
3	C	26	50	20120531	3	196	3.64	-0.0506231816076394	0.0941299062191295
3	C	26	50	20120531	3	198	3.68	-0.0524397389285077	0.0935649279009615
3	C	26	50	20120531	3	200	3.72	-0.053378493891211	0.0926318297925075
3	C	26	50	20120531	3	202	3.76	-0.0545435230238939	0.0919193489997835
3	C	26	50	20120531	3	204	3.8	-0.0554737927052229	0.0912888925936775
3	C	26	50	20120531	3	206	3.84	-0.0572327915341026	0.0904929732007745
3	C	26	50	20120531	3	208	3.88	-0.0589005028775311	0.0892947807600535
3	C	26	50	20120531	3	210	3.92	-0.0601449401017413	0.0886598695812265
3	C	26	50	20120531	3	212	3.96	-0.0617314048760114	0.0876192912420325
3	C	26	50	20120531	3	214	4	-0.0633069802058513	0.0874126746405695
3	C	26	50	20120531	3	216	4.04	-0.0644147336892581	0.0868451507379895
3	C	26	50	20120531	3	218	4.08	-0.0659620247478505	0.0856570699242395
3	C	26	50	20120531	3	220	4.12	-0.0675377414990466	0.0847700751779195
3	C	26	50	20120531	3	222	4.16	-0.0684426967576092	0.0841663474081415
3	C	26	50	20120531	3	224	4.2	-0.0698264340177131	0.0831389919657565
3	C	26	50	20120531	3	226	4.24	-0.0709879983271683	0.0822037018262806
3	C	26	50	20120531	3	228	4.28	-0.0721963023948598	0.0808667043244131
3	C	26	50	20120531	3	230	4.32	-0.0734351534754987	0.0802345508620323
3	C	26	50	20120531	3	232	4.36	-0.0751161584264134	0.0782381762867083
3	C	26	50	20120531	3	234	4.4	-0.076750565040448	0.0774268419659749
3	C	26	50	20120531	3	236	4.44	-0.0780671978670174	0.0765118457911195
3	C	26	50	20120531	3	238	4.48	-0.0792098117147367	0.0749237546712526
3	C	26	50	20120531	3	240	4.52	-0.0796805326989726	0.0744035362123337
3	C	26	50	20120531	3	242	4.56	-0.0809570725710487	0.0730379008858281
3	C	26	50	20120531	3	244	4.6	-0.0819347891173953	0.0716387486978943
3	C	26	50	20120531	3	246	4.64	-0.0826293801085549	0.0702271514306116
3	C	26	50	20120531	3	248	4.68	-0.0838516707483783	0.0681167346736178
3	C	26	50	20120531	3	250	4.72	-0.0844901386743151	0.0671713824046461
3	C	26	50	20120531	3	252	4.76	-0.085548613886141	0.0661072503385707
3	C	26	50	20120531	3	254	4.8	-0.0863487334933249	0.0644458746719016
3	C	26	50	20120531	3	256	4.84	-0.0871798950882028	0.0632583312593057
3	C	26	50	20120531	3	258	4.88	-0.0883947186804169	0.0623956468441225
3	C	26	50	20120531	3	260	4.92	-0.0893244078270786	0.0608154194587692
3	C	26	50	20120531	3	262	4.96	-0.0902342993980806	0.0589127499669813
3	C	26	50	20120531	3	264	5	-0.091318018321995	0.0574302228184777
3	C	26	50	20120531	3	266	5.04	-0.0922525165018754	0.0565056241335338
3	C	26	50	20120531	3	268	5.08	-0.0933061692454537	0.0546755681442127
3	C	26	50	20120531	3	270	5.12	-0.0943597088519469	0.0528413826512895
3	C	26	50	20120531	3	272	5.16	-0.095160867906099	0.0518959738137753
3	C	26	50	20120531	3	274	5.2	-0.0962262656933129	0.0501531677301848
3	C	26	50	20120531	3	276	5.24	-0.0974378224521979	0.0487252362962567
3	C	26	50	20120531	3	278	5.28	-0.0980807239376527	0.0472592625175007
3	C	26	50	20120531	3	280	5.32	-0.0991893966598751	0.0462764548023296
3	C	26	50	20120531	3	282	5.36	-0.100131192181738	0.0444253199598613
3	C	26	50	20120531	3	284	5.4	-0.101223035762568	0.0427479919642087
3	C	26	50	20120531	3	286	5.44	-0.102380781695404	0.0407431321075105
3	C	26	50	20120531	3	288	5.48	-0.103804329067289	0.0389589602772206
3	C	26	50	20120531	3	290	5.52	-0.105034129181129	0.0383104019375163
3	C	26	50	20120531	3	292	5.56	-0.106693496664539	0.0375632022018364
3	C	26	50	20120531	3	294	5.6	-0.108257121889777	0.036380000424877
3	C	26	50	20120531	3	296	5.64	-0.109155430344596	0.0362199114496164
3	C	26	50	20120531	3	298	5.68	-0.111248254284875	0.0352047182438669
3	C	26	50	20120531	3	300	5.72	-0.112317611870063	0.0350249009894111
3	C	26	50	20120531	3	302	5.76	-0.114270499378344	0.0343009650668323
3	C	26	50	20120531	3	304	5.8	-0.116146100115441	0.0336741149053104
3	C	26	50	20120531	3	306	5.84	-0.117582446120066	0.0335402595916318
3	C	26	50	20120531	3	308	5.88	-0.118700099098409	0.0333941713306387
3	C	26	50	20120531	3	310	5.92	-0.120450471224558	0.0327044593762693
3	C	26	50	20120531	3	312	5.96	-0.121883776670023	0.0322695887058396
3	C	26	50	20120531	3	314	6	-0.123090242260084	0.0322652046437962
3	C	26	50	20120531	3	316	6.04	-0.124885869220229	0.0324961457185318
3	C	26	50	20120531	3	318	6.08	-0.126594734178322	0.0323415014654863
3	C	26	50	20120531	3	320	6.12	-0.128404856827482	0.0321520675588064
3	C	26	50	20120531	3	322	6.16	-0.129598382363447	0.0323727555852147
3	C	26	50	20120531	3	324	6.2	-0.131421020802633	0.0323574820787411
3	C	26	50	20120531	3	326	6.24	-0.132082377775077	0.0330523559126131
3	C	26	50	20120531	3	328	6.28	-0.131915217732004	0.0335674124920294
3	C	26	50	20120531	3	330	6.32	-0.132354613885834	0.0341915049371046
3	C	26	50	20120531	3	332	6.36	-0.132155916880320	0.0349643726489415
3	C	26	50	20120531	3	334	6.4	-0.132328804488320	0.0358266893685985
3	C	26	50	20120531	3	336	6.44	-0.132417404968003	0.0368086485556323
3	C	26	50	20120531	3	338	6.48	-0.132546239823535	0.0375141997019002
3	C	26	50	20120531	3	340	6.52	-0.132928996724191	0.0393248880364846
3	C	26	50	20120531	3	342	6.56	-0.133018445732012	0.0400924524474626
3	C	26	50	20120531	3	344	6.6	-0.133283327932244	0.0411555167822985
3	C	26	50	20120531	3	346	6.64	-0.133317905453844	0.0427232432268672
3	C	26	50	20120531	3	348	6.68	-0.133545876680099	0.0440834338311576
3	C	26	50	20120531	3	350	6.72	-0.133690409306173	0.0455878742188101
3	C	26	50	20120531	3	352	6.76	-0.133974807653566	0.046588995999614
3	C	26	50	20120531	3	354	6.8	-0.133960382675230	0.0479667228520779
3	C	26	50	20120531	3	356	6.84	-0.134413638121971	0.0493802293076698
3	C	26	50	20120531	3	358	6.88	-0.134513764442187	0.0512656588290256
3	C	26	50	20120531	3	360	6.92	-0.135419002543462	0.0528395371025906
3	C	26	50	20120531	3	362	6.96	-0.136001446399125	0.0542780044275584
3	C	26	50	20120531	3	364	7	-0.137133170802414	0.0565531204960261
3	C	26	50	20120531	3	366	7.04	-0.137363687613081	0.0579008660209677
3	C	26	50	20120531	3	368	7.08	-0.137932837861258	0.0590202867662641
3	C	26	50	20120531	3	370	7.12	-0.138510897654878	0.0608690174456764
3	C	26	50	20120531	3	372	7.16	-0.139727899135978	0.0620547648070481
3	C	26	50	20120531	3	374	7.2	-0.140668775419025	0.063679271926146
3	C	26	50	20120531	3	376	7.24	-0.141711192235850	0.064869898324308
3	C	26	50	20120531	3	378	7.28	-0.142603702415064	0.0660548678682204
3	C	26	50	20120531	3	380	7.32	-0.143787399166770	0.0672088661351168
3	C	26	50	20120531	3	382	7.36	-0.144906112805286	0.0686484648309345
3	C	26	50	20120531	3	384	7.4	-0.146350166273825	0.0699946547209574
3	C	26	50	20120531	3	386	7.44	-0.147078910522516	0.0714805689109429
3	C	26	50	20120531	3	388	7.48	-0.148223009294475	0.0729202383174387
3	C	26	50	20120531	3	390	7.52	-0.148986048222054	0.0740381034278165
3	C	26	50	20120531	3	392	7.56	-0.150220373819293	0.0751626860526156
3	C	26	50	20120531	3	394	7.6	-0.151222839102981	0.0760439532340084
3	C	26	50	20120531	3	396	7.64	-0.152087347853660	0.0776698745666687
3	C	26	50	20120531	3	398	7.68	-0.153110743498071	0.0793575263213266
3	C	26	50	20120531	3	400	7.72	-0.153991515704717	0.0805768612548047
3	C	26	50	20120531	3	402	7.76	-0.155198617690881	0.0820030249217799
3	C	26	50	20120531	3	404	7.8	-0.156074510860736	0.0840347548361635
3	C	26	50	20120531	3	406	7.84	-0.157162748196982	0.0850734946977265
3	C	26	50	20120531	3	408	7.88	-0.158202336586683	0.0869486004600765
3	C	26	50	20120531	3	410	7.92	-0.158866027011505	0.0883496618363195
3	C	26	50	20120531	3	412	7.96	-0.159511898345440	0.0896681331405205
3	C	26	50	20120531	3	414	8	-0.160129556118807	0.0903854929700335
3	C	26	50	20120531	3	416	8.04	-0.160718151803467	0.0918602348728765
3	C	26	50	20120531	3	418	8.08	-0.161498161293793	0.0931859893769235
3	C	26	50	20120531	3	420	8.12	-0.162090363223037	0.0942158904037215
3	C	26	50	20120531	3	422	8.16	-0.162674574845654	0.0955408670903085
3	C	26	50	20120531	3	424	8.2	-0.163504223232020	0.0966656618471425
3	C	26	50	20120531	3	426	8.24	-0.164266979316886	0.0975547072031285
3	C	26	50	20120531	3	428	8.28	-0.164581217570445	0.0984793200302075
3	C	26	50	20120531	3	430	8.32	-0.165697456335226	0.100014731694876
3	C	26	50	20120531	3	432	8.36	-0.166385329811964	0.101376053670017
3	C	26	50	20120531	3	434	8.4	-0.167398896672117	0.102746850876025
3	C	26	50	20120531	3	436	8.44	-0.168671335324862	0.103708869651828
3	C	26	50	20120531	3	438	8.48	-0.169676275482285	0.104884646807585
3	C	26	50	20120531	3	440	8.52	-0.170545946112466	0.105419290244842
3	C	26	50	20120531	3	442	8.56	-0.172178726380904	0.106203400954499
3	C	26	50	20120531	3	444	8.6	-0.172914046722660	0.107142509470593
3	C	26	50	20120531	3	446	8.64	-0.174448892701903	0.107605947254982
3	C	26	50	20120531	3	448	8.68	-0.175914017952522	0.108025968683008
3	C	26	50	20120531	3	450	8.72	-0.177254338856261	0.108900306217944
3	C	26	50	20120531	3	452	8.76	-0.178824540174564	0.109345359226024
3	C	26	50	20120531	3	454	8.8	-0.180270007856665	0.110127277904660
3	C	26	50	20120531	3	456	8.84	-0.181818076732717	0.111389251377043
3	C	26	50	20120531	3	458	8.88	-0.183588813534164	0.112140057357307
3	C	26	50	20120531	3	460	8.92	-0.185504365804399	0.112594727017610
3	C	26	50	20120531	3	462	8.96	-0.186971117400614	0.114121865532939
3	C	26	50	20120531	3	464	9	-0.188763279537531	0.115185000578453
3	C	26	50	20120531	3	466	9.04	-0.190185624827888	0.115561534939434
3	C	26	50	20120531	3	468	9.08	-0.191473124855072	0.116468894361053
3	C	26	50	20120531	3	470	9.12	-0.192648265614726	0.116976667740623
3	C	26	50	20120531	3	472	9.16	-0.193151089246828	0.117066399591156
3	C	26	50	20120531	3	474	9.2	-0.194207648199277	0.117344858241586
3	C	26	50	20120531	3	476	9.24	-0.195838236436693	0.117511735441947
3	C	26	50	20120531	3	478	9.28	-0.197470097466316	0.117794719575778
3	C	26	50	20120531	3	480	9.32	-0.199178326028306	0.117735464027515
3	C	26	50	20120531	3	482	9.36	-0.201257219964994	0.117564344186466
3	C	26	50	20120531	3	484	9.4	-0.203097748205745	0.116870743144801
3	C	26	50	20120531	3	486	9.44	-0.204336104311637	0.116626579173257
3	C	26	50	20120531	3	488	9.48	-0.205983804533158	0.115780738041601
3	C	26	50	20120531	3	490	9.52	-0.206717639950673	0.115458438770737
3	C	26	50	20120531	3	492	9.56	-0.207709427921965	0.115125674319511
3	C	26	50	20120531	3	494	9.6	-0.209366532663676	0.115045417699846
3	C	26	50	20120531	3	496	9.64	-0.210581200692398	0.114454417852131
3	C	26	50	20120531	3	498	9.68	-0.211281307116451	0.114546271023006
3	C	26	50	20120531	3	500	9.72	-0.212809223449239	0.114042245309377
3	C	26	50	20120531	3	502	9.76	-0.214348736333238	0.112867599524470
3	C	26	50	20120531	3	504	9.8	-0.215638074838054	0.112621950628685
3	C	26	50	20120531	3	506	9.84	-0.217122079839730	0.111866265611632
3	C	26	50	20120531	3	508	9.88	-0.218681108870890	0.111075154544840
3	C	26	50	20120531	3	510	9.92	-0.219720626549913	0.110499498914276
3	C	26	50	20120531	3	512	9.96	-0.221133850162792	0.109588321116039
3	C	26	50	20120531	3	514	10	-0.222550609309577	0.108337024956051
3	C	26	50	20120531	3	516	10.04	-0.223323689153449	0.107422523755942
3	C	26	50	20120531	3	518	10.08	-0.224014673900024	0.106604259788753
3	C	26	50	20120531	3	520	10.12	-0.224281677420600	0.105910163772340
3	C	26	50	20120531	3	522	10.16	-0.225297224179740	0.104681070765282
3	C	26	50	20120531	3	524	10.2	-0.226566127298580	0.104195641959998
3	C	26	50	20120531	3	526	10.24	-0.226916357287301	0.104640199993329
3	C	26	50	20120531	3	528	10.28	-0.227032252088738	0.105033422074347
3	C	26	50	20120531	3	530	10.32	-0.226780239231923	0.105875161986672
3	C	26	50	20120531	3	532	10.36	-0.227387148982215	0.105751913274712
3	C	26	50	20120531	3	534	10.4	-0.227935156737635	0.106687415546221
3	C	26	50	20120531	3	536	10.44	-0.228514842876852	0.107294254585835
3	C	26	50	20120531	3	538	10.48	-0.228883174799172	0.107921529011426
3	C	26	50	20120531	3	540	10.52	-0.229543753954156	0.108905680229481
3	C	26	50	20120531	3	542	10.56	-0.230441213880838	0.108869476362285
3	C	26	50	20120531	3	544	10.6	-0.230448567791362	0.109734692219744
3	C	26	50	20120531	3	546	10.64	-0.230962492999929	0.110342238366140
3	C	26	50	20120531	3	548	10.68	-0.231872680848672	0.110694943228595
3	C	26	50	20120531	3	550	10.72	-0.233146109450911	0.111391514118743
3	C	26	50	20120531	3	552	10.76	-0.234406597999054	0.111495741658290
3	C	26	50	20120531	3	554	10.8	-0.235498724422597	0.112372200513570
3	C	26	50	20120531	3	556	10.84	-0.236472976145716	0.112748522742518
3	C	26	50	20120531	3	558	10.88	-0.237935980075991	0.113340371118371
3	C	26	50	20120531	3	560	10.92	-0.238561486734628	0.113788252553574
3	C	26	50	20120531	3	562	10.96	-0.239371123999087	0.114163726254385
3	C	26	50	20120531	3	564	11	-0.240698999823477	0.114916158580246
3	C	26	50	20120531	3	566	11.04	-0.241658190172157	0.115416436627934
3	C	26	50	20120531	3	568	11.08	-0.242877878659025	0.115758039913925
3	C	26	50	20120531	3	570	11.12	-0.243396965747094	0.116902067975207
3	C	26	50	20120531	3	572	11.16	-0.244682698007326	0.117635832682044
3	C	26	50	20120531	3	574	11.2	-0.245544095488167	0.117976516729220
3	C	26	50	20120531	3	576	11.24	-0.246718882694431	0.118961233632701
3	C	26	50	20120531	3	578	11.28	-0.247555672859287	0.120023732282111
3	C	26	50	20120531	3	580	11.32	-0.248702317215659	0.120975780852302
3	C	26	50	20120531	3	582	11.36	-0.249790837394617	0.121947769833720
3	C	26	50	20120531	3	584	11.4	-0.251159089016213	0.123047320878466
3	C	26	50	20120531	3	586	11.44	-0.251859195440266	0.123959417915519
3	C	26	50	20120531	3	588	11.48	-0.253040912292985	0.124978217365852
3	C	26	50	20120531	3	590	11.52	-0.253420204370414	0.126099405878102
3	C	26	50	20120531	3	592	11.56	-0.254316815768958	0.127705952484957
3	C	26	50	20120531	3	594	11.6	-0.255716887195708	0.129424221963240
3	C	26	50	20120531	3	596	11.64	-0.256826691288780	0.130256133091307
3	C	26	50	20120531	3	598	11.68	-0.257114554459401	0.132079690769309
3	C	26	50	20120531	3	600	11.72	-0.257629328196105	0.133080953971468
3	C	26	50	20120531	3	602	11.76	-0.258331838783213	0.134382384002243
3	C	26	50	20120531	3	604	11.8	-0.259187155145737	0.135596062081471
3	C	26	50	20120531	3	606	11.84	-0.259792862814501	0.136752464511424
3	C	26	50	20120531	3	608	11.88	-0.260227662774253	0.137951081216212
3	C	26	50	20120531	3	610	11.92	-0.260463765728491	0.139014640525796
3	C	26	50	20120531	3	612	11.96	-0.260887746954490	0.140472977551314
3	C	26	50	20120531	3	614	12	-0.261635017400848	0.142087443754119
3	C	26	50	20120531	3	616	12.04	-0.261895727671072	0.143426209022940
3	C	26	50	20120531	3	618	12.08	-0.262655655328813	0.144658908274582
3	C	26	50	20120531	3	620	12.12	-0.26290045569646	0.145835392537120
3	C	26	50	20120531	3	622	12.16	-0.263360994343047	0.146865434985276
3	C	26	50	20120531	3	624	12.2	-0.263618098368686	0.147734044955284
3	C	26	50	20120531	3	626	12.24	-0.264001350244089	0.149288265660333
3	C	26	50	20120531	3	628	12.28	-0.264228826495597	0.150605110618936
3	C	26	50	20120531	3	630	12.32	-0.264397895726978	0.151018697375253
3	C	26	50	20120531	3	632	12.36	-0.264111658901954	0.152958149854691
3	C	26	50	20120531	3	634	12.4	-0.264060747213709	0.153878802883796
3	C	26	50	20120531	3	636	12.44	-0.263902072452010	0.154562150877135
3	C	26	50	20120531	3	638	12.48	-0.263422300500975	0.156077127155827
3	C	26	50	20120531	3	640	12.52	-0.263737952968097	0.156972041498097
3	C	26	50	20120531	3	642	12.56	-0.263386308765813	0.158409801716282
3	C	26	50	20120531	3	644	12.6	-0.263675374017962	0.159790922681296
3	C	26	50	20120531	3	646	12.64	-0.263801804710438	0.161303565507610
3	C	26	50	20120531	3	648	12.68	-0.263859928887852	0.162839260014991
3	C	26	50	20120531	3	650	12.72	-0.263690364681723	0.164079383887836
3	C	26	50	20120531	3	652	12.76	-0.263824714970149	0.165032563828877
3	C	26	50	20120531	3	654	12.8	-0.263780945060393	0.167148156607509
3	C	26	50	20120531	3	656	12.84	-0.263317860829394	0.168550278643922
3	C	26	50	20120531	3	658	12.88	-0.263060120407652	0.169451486236546
3	C	26	50	20120531	3	660	12.92	-0.262757620126660	0.171072033557669
3	C	26	50	20120531	3	662	12.96	-0.262829674307663	0.172418435579725
3	C	26	50	20120531	3	664	13	-0.262590389372909	0.173941826429115
3	C	26	50	20120531	3	666	13.04	-0.262817299938992	0.175477025961748
3	C	26	50	20120531	3	668	13.08	-0.262742983016289	0.176867975711021
3	C	26	50	20120531	3	670	13.12	-0.262255574312018	0.178079461759228
3	C	26	50	20120531	3	672	13.16	-0.261989277898223	0.179447430538110
3	C	26	50	20120531	3	674	13.2	-0.261771064745549	0.180078594050997
3	C	26	50	20120531	3	676	13.24	-0.261471322181004	0.182156003063446
3	C	26	50	20120531	3	678	13.28	-0.261611612166391	0.183182439267016
3	C	26	50	20120531	3	680	13.32	-0.261496070918345	0.184678252951939
3	C	26	50	20120531	3	682	13.36	-0.261461493396745	0.186298163876958
3	C	26	50	20120531	3	684	13.4	-0.261707707977954	0.187528388254867
3	C	26	50	20120531	3	686	13.44	-0.261490272642739	0.189304286935816
3	C	26	50	20120531	3	688	13.48	-0.261221501355210	0.190940602738160
3	C	26	50	20120531	3	690	13.52	-0.261372610074350	0.192497864002368
3	C	26	50	20120531	3	692	13.56	-0.261015945413919	0.194171161489367
3	C	26	50	20120531	3	694	13.6	-0.261369145251122	0.195208133583978
3	C	26	50	20120531	3	696	13.64	-0.261629289835921	0.197024054508742
3	C	26	50	20120531	3	698	13.68	-0.261060493141134	0.198004387350180
3	C	26	50	20120531	3	700	13.72	-0.260812015818225	0.199182002983568
3	C	26	50	20120531	3	702	13.76	-0.261093232185103	0.200299443829877
3	C	26	50	20120531	3	704	13.8	-0.260826440796561	0.202004490411353
3	C	26	50	20120531	3	706	13.84	-0.260669958065885	0.203347498320859
3	C	26	50	20120531	3	708	13.88	-0.260790731904111	0.204517901465080
3	C	26	50	20120531	3	710	13.92	-0.260524152647604	0.205983733822480
3	C	26	50	20120531	3	712	13.96	-0.260206096017426	0.207269112529321
3	C	26	50	20120531	3	714	14	-0.259905858478135	0.209098114929538
3	C	26	50	20120531	3	716	14.04	-0.259790105098054	0.211199424151190
3	C	26	50	20120531	3	718	14.08	-0.259455148615806	0.212643124066339
3	C	26	50	20120531	3	720	14.12	-0.259035551451850	0.214240761127752
3	C	26	50	20120531	3	722	14.16	-0.258518727105481	0.216021892398882
3	C	26	50	20120531	3	724	14.2	-0.258179506769342	0.217314292676060
3	C	26	50	20120531	3	726	14.24	-0.257558624589054	0.218819058332831
3	C	26	50	20120531	3	728	14.28	-0.257105503492602	0.220165962400703
3	C	26	50	20120531	3	730	14.32	-0.256898908104342	0.220987740688596
3	C	26	50	20120531	3	732	14.36	-0.256677159417762	0.221591327037017
3	C	26	50	20120531	3	734	14.4	-0.255927944427756	0.223070276225207
3	C	26	50	20120531	3	736	14.44	-0.255724453238266	0.223931376721201
3	C	26	50	20120531	3	738	14.48	-0.25566236219181	0.224989074115567
3	C	26	50	20120531	3	740	14.52	-0.255223710621421	0.226768400143085
3	C	26	50	20120531	3	742	14.56	-0.255224643295266	0.228151982546804
3	C	26	50	20120531	3	744	14.6	-0.255193704545162	0.228520918338316
3	C	26	50	20120531	3	746	14.64	-0.255091196689307	0.230971020707710
3	C	26	50	20120531	3	748	14.68	-0.255115167609189	0.231436367680409
