# Supplementary material for: How Do Ants Make Sense of Gravity? A Boltzmann Walker Analysis of Lasius niger Trajectories on Various Inclines
Source: PLoS One. 2013 Oct 29;8(10):e76531. doi: 10.1371/journal.pone.0076531 (PMC3812222; doi:10.1371/journal.pone.0076531)
Supplement: Dataset S3 — Trajectories for . (ZIP) [file pone.0076531.s007.zip › Incline3/3-C-26-50-20120531-04.txt]

Pente	Colonie	Temperature	Humidite	Date	Indiv	Frame	Time	X	Y
3	C	26	50	20120531	4	10	0	0	0
3	C	26	50	20120531	4	12	0.04	0.00195974644405855	0.000385443906424799
3	C	26	50	20120531	4	14	0.08	0.00421228954275045	0.000310789693787400
3	C	26	50	20120531	4	16	0.12	0.00522516343825765	-0.0006562636822989
3	C	26	50	20120531	4	18	0.16	0.00656086905603595	-0.0019556240115242
3	C	26	50	20120531	4	20	0.2	0.00740977196005385	-0.00394933279428313
3	C	26	50	20120531	4	22	0.24	0.00902577965564195	-0.00570930743052082
3	C	26	50	20120531	4	24	0.28	0.0107481008557814	-0.00831678489934965
3	C	26	50	20120531	4	26	0.32	0.0116490256056913	-0.0111078060753711
3	C	26	50	20120531	4	28	0.36	0.0129195550701273	-0.0130533396731277
3	C	26	50	20120531	4	30	0.4	0.0138458649534817	-0.0155968027650558
3	C	26	50	20120531	4	32	0.44	0.0149879131157759	-0.0177194666114997
3	C	26	50	20120531	4	34	0.48	0.0159067276672498	-0.0210150084758977
3	C	26	50	20120531	4	36	0.52	0.0173220018897947	-0.0235122974950142
3	C	26	50	20120531	4	38	0.56	0.0185380841320793	-0.0256774584590074
3	C	26	50	20120531	4	40	0.6	0.0200719401618292	-0.0284097190615122
3	C	26	50	20120531	4	42	0.64	0.0219610395673793	-0.0312841151981034
3	C	26	50	20120531	4	44	0.68	0.0233932419262657	-0.0341663955753047
3	C	26	50	20120531	4	46	0.72	0.0242726918432309	-0.0355003313048097
3	C	26	50	20120531	4	48	0.76	0.0245879412594873	-0.0375373433068485
3	C	26	50	20120531	4	50	0.8	0.0242388850680224	-0.0397244528653297
3	C	26	50	20120531	4	52	0.84	0.0236772018674546	-0.0410440131139732
3	C	26	50	20120531	4	54	0.88	0.0222674946965980	-0.0442039509896227
3	C	26	50	20120531	4	56	0.92	0.0220587970798783	-0.0463192913311339
3	C	26	50	20120531	4	58	0.96	0.0215063486938729	-0.0488270313884763
3	C	26	50	20120531	4	60	1	0.0211247655904735	-0.0514436376058503
3	C	26	50	20120531	4	62	1.04	0.0201356504828141	-0.0533828213847119
3	C	26	50	20120531	4	64	1.08	0.0193649889441345	-0.0561408772425944
3	C	26	50	20120531	4	66	1.12	0.0185933091716899	-0.0579184871219549
3	C	26	50	20120531	4	68	1.16	0.0172737064966396	-0.0601489847525297
3	C	26	50	20120531	4	70	1.2	0.0156496236416103	-0.0615944524346313
3	C	26	50	20120531	4	72	1.24	0.0136654113029228	-0.0629525924292563
3	C	26	50	20120531	4	74	1.28	0.0114910579507741	-0.0643519567492244
3	C	26	50	20120531	4	76	1.32	0.00968171311907405	-0.0655697360477839
3	C	26	50	20120531	4	78	1.36	0.00820888040454055	-0.0667775451407287
3	C	26	50	20120531	4	80	1.4	0.00644111345157415	-0.0681061987825782
3	C	26	50	20120531	4	82	1.44	0.00456211860192715	-0.0699364032643233
3	C	26	50	20120531	4	84	1.48	0.00271324650115875	-0.0725761035891708
3	C	26	50	20120531	4	86	1.52	0.000849313025950968	-0.0738146718270972
3	C	26	50	20120531	4	88	1.56	-0.000276613101732371	-0.0749632253717785
3	C	26	50	20120531	4	90	1.6	-0.00145606721275153	-0.0775632570062014
3	C	26	50	20120531	4	92	1.64	-0.00186208792650885	-0.0790542623650114
3	C	26	50	20120531	4	94	1.68	-0.00103286380421138	-0.0818375053664397
3	C	26	50	20120531	4	96	1.72	-0.00046710766858403	-0.0842913780291914
3	C	26	50	20120531	4	98	1.76	0.000358298077095028	-0.0863820806491257
3	C	26	50	20120531	4	100	1.8	0.00196611747615695	-0.0891721825863316
3	C	26	50	20120531	4	102	1.84	0.00287375974048805	-0.0907838203620119
3	C	26	50	20120531	4	104	1.88	0.00414626910391135	-0.091936404415346
3	C	26	50	20120531	4	106	1.92	0.00492677356898505	-0.0936872008055639
3	C	26	50	20120531	4	108	1.96	0.00596763475089165	-0.0951217790432352
3	C	26	50	20120531	4	110	2	0.00660502080345325	-0.0966342804481932
3	C	26	50	20120531	4	112	2.04	0.00746358985716995	-0.097976793382954
3	C	26	50	20120531	4	114	2.08	0.00851604759028795	-0.0992590608199576
3	C	26	50	20120531	4	116	2.12	0.00931373475014455	-0.0997799863856578
3	C	26	50	20120531	4	118	2.16	0.0107454845606910	-0.100925216528468
3	C	26	50	20120531	4	120	2.2	0.0117150693790541	-0.102432909607313
3	C	26	50	20120531	4	122	2.24	0.0130300758600266	-0.104971069398383
3	C	26	50	20120531	4	124	2.28	0.0142230357105665	-0.106242942365703
3	C	26	50	20120531	4	126	2.32	0.0153372238656822	-0.107607304900002
3	C	26	50	20120531	4	128	2.36	0.0166192084599734	-0.109044711564798
3	C	26	50	20120531	4	130	2.4	0.0179548624589566	-0.109682026906682
3	C	26	50	20120531	4	132	2.44	0.0194884356459941	-0.110786951962964
3	C	26	50	20120531	4	134	2.48	0.0213172259141768	-0.111373921302027
3	C	26	50	20120531	4	136	2.52	0.0231949479716176	-0.112763456837737
3	C	26	50	20120531	4	138	2.56	0.0246867311478869	-0.113472331385876
3	C	26	50	20120531	4	140	2.6	0.0268298303803070	-0.114344901153860
3	C	26	50	20120531	4	142	2.64	0.0289382813804491	-0.115838876361151
3	C	26	50	20120531	4	144	2.68	0.0308000935353133	-0.116247866923389
3	C	26	50	20120531	4	146	2.72	0.0325164538252874	-0.117187399703552
3	C	26	50	20120531	4	148	2.76	0.0339380920088629	-0.117971934677278
3	C	26	50	20120531	4	150	2.8	0.0352197937604417	-0.118276980542682
3	C	26	50	20120531	4	152	2.84	0.0374028445259989	-0.118935084823932
3	C	26	50	20120531	4	154	2.88	0.0388416654043573	-0.119757591431808
3	C	26	50	20120531	4	156	2.92	0.0399730362542558	-0.120927146047891
3	C	26	50	20120531	4	158	2.96	0.0406723648608493	-0.121697185332603
3	C	26	50	20120531	4	160	3	0.0417918563168238	-0.123208131102643
3	C	26	50	20120531	4	162	3.04	0.043136349150572	-0.124054255077010
3	C	26	50	20120531	4	164	3.08	0.0445794833802955	-0.125711076976009
3	C	26	50	20120531	4	166	3.12	0.0460425580212486	-0.127038245693618
3	C	26	50	20120531	4	168	3.16	0.047521825407491	-0.128367606442248
3	C	26	50	20120531	4	170	3.2	0.0486392662538	-0.128638923314190
3	C	26	50	20120531	4	172	3.24	0.0488733185983727	-0.129636650982444
3	C	26	50	20120531	4	174	3.28	0.0488841373321249	-0.130283441555195
3	C	26	50	20120531	4	176	3.32	0.0490464183384072	-0.131621641138591
3	C	26	50	20120531	4	178	3.36	0.0491375644025021	-0.133055017294734
3	C	26	50	20120531	4	180	3.4	0.0494930976920827	-0.134941012501515
3	C	26	50	20120531	4	182	3.44	0.049061833266237	-0.136186863939287
3	C	26	50	20120531	4	184	3.48	0.0485992440099848	-0.138574197853929
3	C	26	50	20120531	4	186	3.52	0.048353170850132	-0.140716731400925
3	C	26	50	20120531	4	188	3.56	0.048418224674001	-0.142351562279028
3	C	26	50	20120531	4	190	3.6	0.048362716791678	-0.144876287041254
3	C	26	50	20120531	4	192	3.64	0.0486602673252012	-0.147527371785279
3	C	26	50	20120531	4	194	3.68	0.0487302708965387	-0.149476865181010
3	C	26	50	20120531	4	196	3.72	0.0488375389952447	-0.150226610501102
3	C	26	50	20120531	4	198	3.76	0.0486938548973076	-0.151532778147310
3	C	26	50	20120531	4	200	3.8	0.0479001275354257	-0.152132758251147
3	C	26	50	20120531	4	202	3.84	0.0467704537418020	-0.152798569996312
3	C	26	50	20120531	4	204	3.88	0.0454577807132073	-0.153886383068490
3	C	26	50	20120531	4	206	3.92	0.0441983528252360	-0.153981913194628
3	C	26	50	20120531	4	208	3.96	0.0426218582565806	-0.155657402712649
3	C	26	50	20120531	4	210	4	0.0407708648354685	-0.156814017274636
3	C	26	50	20120531	4	212	4.04	0.0390905669913349	-0.158292082579351
3	C	26	50	20120531	4	214	4.08	0.0369896820337516	-0.160267102529883
3	C	26	50	20120531	4	216	4.12	0.0355943482224362	-0.161359794638850
3	C	26	50	20120531	4	218	4.16	0.0339963576076327	-0.163848739797949
3	C	26	50	20120531	4	220	4.2	0.0328233381683223	-0.164785585572343
3	C	26	50	20120531	4	222	4.24	0.0314427121780556	-0.166833720364050
3	C	26	50	20120531	4	224	4.28	0.0300162656683680	-0.167585587004485
3	C	26	50	20120531	4	226	4.32	0.0284104261682933	-0.168668167486482
3	C	26	50	20120531	4	228	4.36	0.0271629483849240	-0.169437641085769
3	C	26	50	20120531	4	230	4.4	0.0257907369653534	-0.170589235189610
3	C	26	50	20120531	4	232	4.44	0.0248100505705258	-0.171144243302163
3	C	26	50	20120531	4	234	4.48	0.0230594663123423	-0.173275251008625
3	C	26	50	20120531	4	236	4.52	0.0215051748966162	-0.175317446103370
3	C	26	50	20120531	4	238	4.56	0.0199276903784671	-0.176513092959678
3	C	26	50	20120531	4	240	4.6	0.0180218254711349	-0.177665182038265
3	C	26	50	20120531	4	242	4.64	0.0165265067609597	-0.178108325858035
3	C	26	50	20120531	4	244	4.68	0.0155092629455449	-0.177832978477441
3	C	26	50	20120531	4	246	4.72	0.0140900996357034	-0.177354267186577
3	C	26	50	20120531	4	248	4.76	0.0128428339843684	-0.177126508092357
3	C	26	50	20120531	4	250	4.8	0.0119002606450468	-0.176947610076717
3	C	26	50	20120531	4	252	4.84	0.00982136670835835	-0.176977308561527
3	C	26	50	20120531	4	254	4.88	0.00644493182819255	-0.177334397486026
3	C	26	50	20120531	4	256	4.92	0.00392551036682495	-0.178381622628963
3	C	26	50	20120531	4	258	4.96	0.00155882397019355	-0.178150398711515
3	C	26	50	20120531	4	260	5	0.00142447368176805	-0.179170046689986
3	C	26	50	20120531	4	262	5.04	0.00173347934514665	-0.179170753796768
3	C	26	50	20120531	4	264	5.08	0.00218956321901195	-0.179397735073528
3	C	26	50	20120531	4	266	5.12	0.00247806278573605	-0.179879981898298
3	C	26	50	20120531	4	268	5.16	0.00261806992841095	-0.181011352748196
3	C	26	50	20120531	4	270	5.2	0.00278706844911455	-0.182751542536696
3	C	26	50	20120531	4	272	5.24	0.00215845052063975	-0.184245659165343
3	C	26	50	20120531	4	274	5.28	0.00144427267164135	-0.185835235209451
3	C	26	50	20120531	4	276	5.32	0.00199652306774805	-0.185926451984224
3	C	26	50	20120531	4	278	5.36	0.00211955964767445	-0.188780334953093
3	C	26	50	20120531	4	280	5.4	0.00239533129233725	-0.189368647795040
3	C	26	50	20120531	4	282	5.44	0.00261806992841095	-0.190052420052447
3	C	26	50	20120531	4	284	5.48	0.00340437266909045	-0.190022721567638
3	C	26	50	20120531	4	286	5.52	0.00406693172306225	-0.191642703203336
3	C	26	50	20120531	4	288	5.56	0.00494232991817115	-0.193112071094642
3	C	26	50	20120531	4	290	5.6	0.00539134272422465	-0.194205965285137
3	C	26	50	20120531	4	292	5.64	0.00591955148977095	-0.196414259762783
3	C	26	50	20120531	4	294	5.68	0.00679141415097405	-0.197692001716387
3	C	26	50	20120531	4	296	5.72	0.00788742966181315	-0.199309862031742
3	C	26	50	20120531	4	298	5.76	0.00903577107446005	-0.200274355681280
3	C	26	50	20120531	4	300	5.8	0.00950811840429275	-0.200333752650900
3	C	26	50	20120531	4	302	5.84	0.0105687785760726	-0.201912014986508
3	C	26	50	20120531	4	304	5.88	0.0118917753636726	-0.202887115237764
3	C	26	50	20120531	4	306	5.92	0.0127445461417835	-0.204271630315328
3	C	26	50	20120531	4	308	5.96	0.0131115345612193	-0.205054397522101
3	C	26	50	20120531	4	310	6	0.0144119039318213	-0.206534372015125
3	C	26	50	20120531	4	312	6.04	0.0152908376608362	-0.207608467215747
3	C	26	50	20120531	4	314	6.08	0.0159767312385873	-0.208483865410856
3	C	26	50	20120531	4	316	6.12	0.0168450583658844	-0.209106119378300
3	C	26	50	20120531	4	318	6.16	0.0170649685748334	-0.209425024536615
3	C	26	50	20120531	4	320	6.2	0.0167029299028658	-0.209258147336255
3	C	26	50	20120531	4	322	6.24	0.0159201626960923	-0.208367899898741
3	C	26	50	20120531	4	324	6.28	0.0158416738433807	-0.207691198709146
3	C	26	50	20120531	4	326	6.32	0.0155072123358794	-0.206915502570184
3	C	26	50	20120531	4	328	6.36	0.0148354608937522	-0.206880147231125
3	C	26	50	20120531	4	330	6.4	0.0146261572865210	-0.206088187636196
3	C	26	50	20120531	4	332	6.44	0.0139628911257679	-0.205190162024089
3	C	26	50	20120531	4	334	6.48	0.0134608453111256	-0.203559573786673
3	C	26	50	20120531	4	336	6.52	0.0122043165609571	-0.201530884431449
3	C	26	50	20120531	4	338	6.56	0.0109421309565391	-0.199096315783823
3	C	26	50	20120531	4	340	6.6	0.00933841277680795	-0.196311729279511
3	C	26	50	20120531	4	342	6.64	0.00744124528288445	-0.194738416691371
3	C	26	50	20120531	4	344	6.68	0.00532628890035545	-0.192902060380629
3	C	26	50	20120531	4	346	6.72	0.00372681336131155	-0.191323798045021
3	C	26	50	20120531	4	348	6.76	0.00187419359460275	-0.188950747687359
3	C	26	50	20120531	4	350	6.8	-0.000232277506551991	-0.186584061290727
3	C	26	50	20120531	4	352	6.84	-0.00202125766295393	-0.185251872114972
3	C	26	50	20120531	4	354	6.88	-0.00374518399548677	-0.182868922262373
3	C	26	50	20120531	4	356	6.92	-0.00541537021264938	-0.180698104444131
3	C	26	50	20120531	4	358	6.96	-0.0072474838827037	-0.178983370499753
3	C	26	50	20120531	4	360	7	-0.00846724308025052	-0.177313891389372
3	C	26	50	20120531	4	362	7.04	-0.00886322287771498	-0.177294092399499
3	C	26	50	20120531	4	364	7.08	-0.0105631075796874	-0.176053827105297
3	C	26	50	20120531	4	366	7.12	-0.0107243279257980	-0.174014531148355
3	C	26	50	20120531	4	368	7.16	-0.0107879675361047	-0.172581932809671
3	C	26	50	20120531	4	370	7.2	-0.0110863665977655	-0.169940181875158
3	C	26	50	20120531	4	372	7.24	-0.0109640371246202	-0.167917149374184
3	C	26	50	20120531	4	374	7.28	-0.0113494103203669	-0.165560362472489
3	C	26	50	20120531	4	376	7.32	-0.0112984986321215	-0.162871942490418
3	C	26	50	20120531	4	378	7.36	-0.0118663053774142	-0.160428888561418
3	C	26	50	20120531	4	380	7.4	-0.0119596434725309	-0.157712184308099
3	C	26	50	20120531	4	382	7.44	-0.0124853066536650	-0.155483807997868
3	C	26	50	20120531	4	384	7.48	-0.0127291877824962	-0.153173760854410
3	C	26	50	20120531	4	386	7.52	-0.0129404712887147	-0.152500029513295
3	C	26	50	20120531	4	388	7.56	-0.0128418298927392	-0.151257006502647
3	C	26	50	20120531	4	390	7.6	-0.0125050349328600	-0.150390164299591
3	C	26	50	20120531	4	392	7.64	-0.0120499410084884	-0.148504734778235
3	C	26	50	20120531	4	394	7.68	-0.0108125748520901	-0.146935594120104
3	C	26	50	20120531	4	396	7.72	-0.00941582682721226	-0.145344250309044
3	C	26	50	20120531	4	398	7.76	-0.00762974580861316	-0.143176897314029
3	C	26	50	20120531	4	400	7.8	-0.00651746684180672	-0.140427948991488
3	C	26	50	20120531	4	402	7.84	-0.00548226251414962	-0.139692840781766
3	C	26	50	20120531	4	404	7.88	-0.0042901511917472	-0.137545711040693
3	C	26	50	20120531	4	406	7.92	-0.00323246086844836	-0.136761953884426
3	C	26	50	20120531	4	408	7.96	-0.00155888053873606	-0.135464837205018
3	C	26	50	20120531	4	410	8	-0.000375890893810960	-0.134943133821858
3	C	26	50	20120531	4	412	8.04	-0.000776608306709371	-0.135696556097213
3	C	26	50	20120531	4	414	8.08	-0.00126217853335019	-0.134536547422676
3	C	26	50	20120531	4	416	8.12	-0.00138118460462388	-0.133643259426003
3	C	26	50	20120531	4	418	8.16	-0.00151525205033685	-0.132823722666608
3	C	26	50	20120531	4	420	8.2	-0.00165999680844573	-0.130828479462134
3	C	26	50	20120531	4	422	8.24	-0.00215666861155117	-0.129286138151010
3	C	26	50	20120531	4	424	8.28	-0.00174456677947566	-0.127867540526593
3	C	26	50	20120531	4	426	8.32	-0.00221168151912747	-0.126449650008958
3	C	26	50	20120531	4	428	8.36	-0.00244014772012885	-0.124970170490681
3	C	26	50	20120531	4	430	8.4	-0.00333513277307667	-0.123651487054447
3	C	26	50	20120531	4	432	8.44	-0.00375967968450106	-0.122555471543607
3	C	26	50	20120531	4	434	8.48	-0.00442987549170968	-0.121003230737547
3	C	26	50	20120531	4	436	8.52	-0.00433526460438692	-0.119407290732409
3	C	26	50	20120531	4	438	8.56	-0.00417616557861995	-0.117388783714834
3	C	26	50	20120531	4	440	8.6	-0.00471031404112826	-0.115357973039266
3	C	26	50	20120531	4	442	8.64	-0.00519857127353757	-0.113099120426766
3	C	26	50	20120531	4	444	8.68	-0.00516477156939686	-0.110933535198704
3	C	26	50	20120531	4	446	8.72	-0.00507263555580825	-0.109165273270991
3	C	26	50	20120531	4	448	8.76	-0.00491417292614435	-0.106665580088818
3	C	26	50	20120531	4	450	8.8	-0.00501422853568223	-0.105547573557084
3	C	26	50	20120531	4	452	8.84	-0.00540971335839987	-0.102628283210955
3	C	26	50	20120531	4	454	8.88	-0.00587824231161407	-0.101262860016484
3	C	26	50	20120531	4	456	8.92	-0.00674183182347721	-0.0984670305143506
3	C	26	50	20120531	4	458	8.96	-0.00669968825931849	-0.096885656908905
3	C	26	50	20120531	4	460	9	-0.00753669055620901	-0.0949104955370166
3	C	26	50	20120531	4	462	9.04	-0.00758038975528634	-0.0931249094931644
3	C	26	50	20120531	4	464	9.08	-0.00791881106076222	-0.0913838711765268
3	C	26	50	20120531	4	466	9.12	-0.00761751286129863	-0.0899257462830421
3	C	26	50	20120531	4	468	9.16	-0.00793648873029188	-0.0897049168352775
3	C	26	50	20120531	4	470	9.2	-0.0082644448554062	-0.0889565150180697
3	C	26	50	20120531	4	472	9.24	-0.007949075230997	-0.0881031785545337
3	C	26	50	20120531	4	474	9.28	-0.00703301839596983	-0.0872483571667573
3	C	26	50	20120531	4	476	9.32	-0.0058908288123192	-0.0869046325604225
3	C	26	50	20120531	4	478	9.36	-0.00509165672822217	-0.0876281442189326
3	C	26	50	20120531	4	480	9.4	-0.00459166152324516	-0.087611102945506
3	C	26	50	20120531	4	482	9.44	-0.00516328664515636	-0.0876802579887061
3	C	26	50	20120531	4	484	9.48	-0.00480605629930092	-0.0889338168903936
3	C	26	50	20120531	4	486	9.52	-0.00461711736736787	-0.0888078104619861
3	C	26	50	20120531	4	488	9.56	-0.00354705267539827	-0.0892929564245582
3	C	26	50	20120531	4	490	9.6	-0.00263354142478337	-0.0898963306409447
3	C	26	50	20120531	4	492	9.64	-0.00118185120300738	-0.0905745874654588
3	C	26	50	20120531	4	494	9.68	0.000384319606642688	-0.0913138676051894
3	C	26	50	20120531	4	496	9.72	0.00252409543719135	-0.0926920894324
3	C	26	50	20120531	4	498	9.76	0.00395690590790965	-0.0942121568799168
3	C	26	50	20120531	4	500	9.8	0.00548050888933225	-0.094979862712251
3	C	26	50	20120531	4	502	9.84	0.00689443960899285	-0.096018602573814
3	C	26	50	20120531	4	504	9.88	0.00838212156593125	-0.097178328405638
3	C	26	50	20120531	4	506	9.92	0.00980969944646875	-0.0983799149589084
3	C	26	50	20120531	4	508	9.96	0.0116858658689910	-0.100015382233115
3	C	26	50	20120531	4	510	10	0.0134454303832956	-0.100786270045964
3	C	26	50	20120531	4	512	10.04	0.0159748220502780	-0.101926196887915
3	C	26	50	20120531	4	514	10.08	0.0183260228084015	-0.102893023989832
3	C	26	50	20120531	4	516	10.12	0.0205971083682163	-0.103740703599118
3	C	26	50	20120531	4	518	10.16	0.0228705273804092	-0.105190767475297
3	C	26	50	20120531	4	520	10.2	0.0244180305710360	-0.106807849973193
3	C	26	50	20120531	4	522	10.24	0.0262929949120303	-0.107983061443525
3	C	26	50	20120531	4	524	10.28	0.0278408516560476	-0.109154030273170
3	C	26	50	20120531	4	526	10.32	0.0296961584285248	-0.111087684477002
3	C	26	50	20120531	4	528	10.36	0.0306491262375299	-0.112533222869782
3	C	26	50	20120531	4	530	10.4	0.0327102717940106	-0.115041967018753
3	C	26	50	20120531	4	532	10.44	0.0342068632963919	-0.117205360215794
3	C	26	50	20120531	4	534	10.48	0.0356309763537016	-0.118424412306559
3	C	26	50	20120531	4	536	10.52	0.0378116229562028	-0.120509033808175
3	C	26	50	20120531	4	538	10.56	0.0389881072187410	-0.122916166712691
3	C	26	50	20120531	4	540	10.6	0.0408626472956666	-0.124980211406974
3	C	26	50	20120531	4	542	10.64	0.0428334246055116	-0.126912663529279
3	C	26	50	20120531	4	544	10.68	0.0452767613772236	-0.128637014125880
3	C	26	50	20120531	4	546	10.72	0.0472184058876837	-0.130469905613394
3	C	26	50	20120531	4	548	10.76	0.0488363369137167	-0.132602468954775
3	C	26	50	20120531	4	550	10.8	0.0509412523799528	-0.134868887609834
3	C	26	50	20120531	4	552	10.84	0.0527737196033977	-0.136371135966465
3	C	26	50	20120531	4	554	10.88	0.0545808724040762	-0.138901376161584
3	C	26	50	20120531	4	556	10.92	0.0561443562079579	-0.140024898126212
3	C	26	50	20120531	4	558	10.96	0.056885191982607	-0.142700802318256
3	C	26	50	20120531	4	560	11	0.0578404225333119	-0.144470761302244
3	C	26	50	20120531	4	562	11.04	0.0583015975760018	-0.145903218219572
3	C	26	50	20120531	4	564	11.08	0.0595168312901490	-0.148601113432511
3	C	26	50	20120531	4	566	11.12	0.0606885072265751	-0.151155890232938
3	C	26	50	20120531	4	568	11.16	0.0624663150958343	-0.153838511939403
3	C	26	50	20120531	4	570	11.2	0.0627810483241404	-0.155441452301675
3	C	26	50	20120531	4	572	11.24	0.063609706761013	-0.158050747034932
3	C	26	50	20120531	4	574	11.28	0.065221203115337	-0.160728560415285
3	C	26	50	20120531	4	576	11.32	0.066768211331217	-0.162721328746025
3	C	26	50	20120531	4	578	11.36	0.0687510094563422	-0.164650245334424
3	C	26	50	20120531	4	580	11.4	0.0704335700421756	-0.167397001625943
3	C	26	50	20120531	4	582	11.44	0.0712482984754587	-0.168986436248694
3	C	26	50	20120531	4	584	11.48	0.07268174534228	-0.171748961021434
3	C	26	50	20120531	4	586	11.52	0.0736734626028942	-0.173860028316666
3	C	26	50	20120531	4	588	11.56	0.0747083840878388	-0.175792126885580
3	C	26	50	20120531	4	590	11.6	0.0760414217917317	-0.177014573088895
3	C	26	50	20120531	4	592	11.64	0.0776675552564264	-0.178795280095958
3	C	26	50	20120531	4	594	11.68	0.0796507069349422	-0.179920569827538
3	C	26	50	20120531	4	596	11.72	0.0816764971523636	-0.180248030977905
3	C	26	50	20120531	4	598	11.76	0.0832375767931891	-0.180335924350807
3	C	26	50	20120531	4	600	11.8	0.0847808373431288	-0.180559016540271
3	C	26	50	20120531	4	602	11.84	0.0872345685845241	-0.180623999653462
3	C	26	50	20120531	4	604	11.88	0.0894463278853976	-0.180112125054561
3	C	26	50	20120531	4	606	11.92	0.0916438743399689	-0.180899983430159
3	C	26	50	20120531	4	608	11.96	0.0939115657872348	-0.181216060161350
3	C	26	50	20120531	4	610	12	0.0958236532342409	-0.182360088222631
3	C	26	50	20120531	4	612	12.04	0.0973883391196508	-0.182578725639374
3	C	26	50	20120531	4	614	12.08	0.0984090477582929	-0.183168806248274
3	C	26	50	20120531	4	616	12.12	0.0990816477285578	-0.183146744516701
3	C	26	50	20120531	4	618	12.16	0.0997702990227559	-0.183841194086505
3	C	26	50	20120531	4	620	12.2	0.0987044062607949	-0.184685055319173
3	C	26	50	20120531	4	622	12.24	0.0980883041223469	-0.185289843749122
3	C	26	50	20120531	4	624	12.28	0.0972254217172649	-0.185753917929614
3	C	26	50	20120531	4	626	12.32	0.0958874342659038	-0.186594102207020
3	C	26	50	20120531	4	628	12.36	0.0941874788532538	-0.189381587849136
3	C	26	50	20120531	4	630	12.4	0.0928126511385929	-0.191315029920934
3	C	26	50	20120531	4	632	12.44	0.0907982453403482	-0.193682989109772
3	C	26	50	20120531	4	634	12.48	0.0897604954282788	-0.196047271343347
3	C	26	50	20120531	4	636	12.52	0.088555656183815	-0.197939418379124
3	C	26	50	20120531	4	638	12.56	0.0871077136279793	-0.200941581640008
3	C	26	50	20120531	4	640	12.6	0.0861506445996433	-0.203249224620410
3	C	26	50	20120531	4	642	12.64	0.0848671043704335	-0.205869196666062
3	C	26	50	20120531	4	644	12.68	0.0837204600140614	-0.208411669808497
3	C	26	50	20120531	4	646	12.72	0.0822982561450609	-0.210140758020532
3	C	26	50	20120531	4	648	12.76	0.0807764209305911	-0.212847704200271
3	C	26	50	20120531	4	650	12.8	0.0793281248213649	-0.215202511202978
3	C	26	50	20120531	4	652	12.84	0.0779933900611972	-0.216357640840724
3	C	26	50	20120531	4	654	12.88	0.0769317399399237	-0.219732944350040
3	C	26	50	20120531	4	656	12.92	0.0762360882885924	-0.220582745279670
3	C	26	50	20120531	4	658	12.96	0.0753679732933297	-0.222604858541829
3	C	26	50	20120531	4	660	13	0.0742507445790549	-0.224921340356997
3	C	26	50	20120531	4	662	13.04	0.0730700176758296	-0.226257630752083
3	C	26	50	20120531	4	664	13.08	0.0719607792681823	-0.228414801409449
3	C	26	50	20120531	4	666	13.12	0.0722047311076916	-0.229437984921826
3	C	26	50	20120531	4	668	13.16	0.0722146306026283	-0.231801135784551
3	C	26	50	20120531	4	670	13.2	0.0724597138129875	-0.233879605457171
3	C	26	50	20120531	4	672	13.24	0.0732459458429889	-0.234690020539089
3	C	26	50	20120531	4	674	13.28	0.073491029053348	-0.235590450314252
3	C	26	50	20120531	4	676	13.32	0.0733759120693709	-0.235470807846875
3	C	26	50	20120531	4	678	13.36	0.07296890140612	-0.235012319809954
3	C	26	50	20120531	4	680	13.4	0.0727166764172707	-0.233953568826483
3	C	26	50	20120531	4	682	13.44	0.072000589379963	-0.234027602906473
3	C	26	50	20120531	4	684	13.48	0.0714795223929067	-0.232830400415246
3	C	26	50	20120531	4	686	13.52	0.070836125932705	-0.231541981149246
3	C	26	50	20120531	4	688	13.56	0.069738342654913	-0.230879068541884
3	C	26	50	20120531	4	690	13.6	0.0690325086659325	-0.229952900079886
3	C	26	50	20120531	4	692	13.64	0.0684441251133071	-0.229442439694547
3	C	26	50	20120531	4	694	13.68	0.0677695452440552	-0.228141363217164
3	C	26	50	20120531	4	696	13.72	0.06753521005677	-0.226656014712603
3	C	26	50	20120531	4	698	13.76	0.0664031321000904	-0.226092450607998
3	C	26	50	20120531	4	700	13.8	0.0657090360836777	-0.224755735948843
3	C	26	50	20120531	4	702	13.84	0.064851103426064	-0.223130309590929
3	C	26	50	20120531	4	704	13.88	0.0632951856647412	-0.221484447847039
3	C	26	50	20120531	4	706	13.92	0.0628519711342933	-0.220166966492333
3	C	26	50	20120531	4	708	13.96	0.0613104783513067	-0.217806644056732
3	C	26	50	20120531	4	710	14	0.0605856939005905	-0.216584056432060
3	C	26	50	20120531	4	712	14.04	0.059240988934808	-0.213991590840196
3	C	26	50	20120531	4	714	14.08	0.0573228203694833	-0.211812782715326
3	C	26	50	20120531	4	716	14.12	0.0558192285099682	-0.210667552572516
3	C	26	50	20120531	4	718	14.16	0.0544139952037161	-0.208063490429441
3	C	26	50	20120531	4	720	14.2	0.0526214795134082	-0.205858024378920
3	C	26	50	20120531	4	722	14.24	0.0503593034990363	-0.204686489863850
3	C	26	50	20120531	4	724	14.28	0.0487554438979489	-0.203276660363520
3	C	26	50	20120531	4	726	14.32	0.0465088242327630	-0.201103862646290
3	C	26	50	20120531	4	728	14.36	0.0460572658422973	-0.200363239003675
3	C	26	50	20120531	4	730	14.4	0.0437347736194901	-0.198106507711518
3	C	26	50	20120531	4	732	14.44	0.0419747141304386	-0.197282799022114
3	C	26	50	20120531	4	734	14.48	0.0416963261906855	-0.195869787541269
3	C	26	50	20120531	4	736	14.52	0.0411793604229600	-0.194066028853140
3	C	26	50	20120531	4	738	14.56	0.0415746331136433	-0.193099413883258
3	C	26	50	20120531	4	740	14.6	0.0409392976707472	-0.190070521986046
3	C	26	50	20120531	4	742	14.64	0.0386877989687711	-0.187032861964746
3	C	26	50	20120531	4	744	14.68	0.0379629438073768	-0.185941866912054
3	C	26	50	20120531	4	746	14.72	0.0369208098332640	-0.183230678091628
3	C	26	50	20120531	4	748	14.76	0.0356326026992984	-0.181014464018033
3	C	26	50	20120531	4	750	14.8	0.0342483704644476	-0.178431827210428
3	C	26	50	20120531	4	752	14.84	0.0332606837124862	-0.176148437992620
3	C	26	50	20120531	4	754	14.88	0.0321852450089796	-0.174682534924542
3	C	26	50	20120531	4	756	14.92	0.0309995683582860	-0.173485261722637
3	C	26	50	20120531	4	758	14.96	0.0305470907290047	-0.173083554360245
3	C	26	50	20120531	4	760	15	0.0310007704398140	-0.172328647160650
3	C	26	50	20120531	4	762	15.04	0.0302768345172352	-0.170802569305494
3	C	26	50	20120531	4	764	15.08	0.0291491406225989	-0.168738383189854
3	C	26	50	20120531	4	766	15.12	0.0281154919298604	-0.167370697253683
3	C	26	50	20120531	4	768	15.16	0.0274883589256261	-0.165917522107666
3	C	26	50	20120531	4	770	15.2	0.0269902729089583	-0.164985838212775
3	C	26	50	20120531	4	772	15.24	0.0267531092945483	-0.162694387977662
3	C	26	50	20120531	4	774	15.28	0.0267413713219806	-0.160567835043921
3	C	26	50	20120531	4	776	15.32	0.0269244412676298	-0.159724327364644
3	C	26	50	20120531	4	778	15.36	0.0271123902500692	-0.157120901617671
3	C	26	50	20120531	4	780	15.4	0.0273641202641716	-0.155090090942103
3	C	26	50	20120531	4	782	15.44	0.0273086123818485	-0.152911141395877
3	C	26	50	20120531	4	784	15.48	0.0271750399108823	-0.150022539484052
3	C	26	50	20120531	4	786	15.52	0.0268067079885623	-0.147374353877830
3	C	26	50	20120531	4	788	15.56	0.0261616851827639	-0.144966089602465
3	C	26	50	20120531	4	790	15.6	0.0257391181703268	-0.143148542332103
3	C	26	50	20120531	4	792	15.64	0.0252571541882700	-0.141622323055590
3	C	26	50	20120531	4	794	15.68	0.0243124595286048	-0.139416149898288
3	C	26	50	20120531	4	796	15.72	0.0235514712106919	-0.137236988220027
3	C	26	50	20120531	4	798	15.76	0.0224984477921488	-0.135303192594838
3	C	26	50	20120531	4	800	15.8	0.0217924723818122	-0.134326253865951
3	C	26	50	20120531	4	802	15.84	0.0211755217152269	-0.133602530075407
3	C	26	50	20120531	4	804	15.88	0.0202526766551005	-0.132043430333568
3	C	26	50	20120531	4	806	15.92	0.0192495749753092	-0.130192649044491
3	C	26	50	20120531	4	808	15.96	0.0188012692760369	-0.130013043922069
3	C	26	50	20120531	4	810	16	0.0184716160946478	-0.129564879644153
3	C	26	50	20120531	4	812	16.04	0.0180105117626360	-0.129743141263691
3	C	26	50	20120531	4	814	16.08	0.0173582764676696	-0.129722210902967
3	C	26	50	20120531	4	816	16.12	0.0168027026696912	-0.128998345691067
3	C	26	50	20120531	4	818	16.16	0.0147615682351181	-0.129802043258563
3	C	26	50	20120531	4	820	16.2	0.0128785428768184	-0.129680703734912
3	C	26	50	20120531	4	822	16.24	0.00990289612022915	-0.128984203555443
3	C	26	50	20120531	4	824	16.28	0.00747334793075035	-0.128818387015255
3	C	26	50	20120531	4	826	16.32	0.00484602197457355	-0.129011851430587
3	C	26	50	20120531	4	828	16.36	0.00182710028297575	-0.128813154425074
3	C	26	50	20120531	4	830	16.4	-0.00123481350091826	-0.128811033104730
3	C	26	50	20120531	4	832	16.44	-0.00376781141248471	-0.129420417728757
3	C	26	50	20120531	4	834	16.48	-0.00570549612497021	-0.129583830105889
3	C	26	50	20120531	4	836	16.52	-0.00805719185784043	-0.130003144427133
3	C	26	50	20120531	4	838	16.56	-0.0103656833663801	-0.129849490123581
3	C	26	50	20120531	4	840	16.6	-0.0132986208733857	-0.130558152539686
3	C	26	50	20120531	4	842	16.64	-0.0147846057740492	-0.131255147693902
3	C	26	50	20120531	4	844	16.68	-0.0164823691556781	-0.132313969388050
3	C	26	50	20120531	4	846	16.72	-0.0181821124362944	-0.133373922453049
3	C	26	50	20120531	4	848	16.76	-0.0198716733792616	-0.135806369780331
3	C	26	50	20120531	4	850	16.8	-0.0217501025434836	-0.136873888887888
3	C	26	50	20120531	4	852	16.84	-0.0237370725986178	-0.139416220608966
3	C	26	50	20120531	4	854	16.88	-0.0252048141443267	-0.140450647119164
3	C	26	50	20120531	4	856	16.92	-0.0259097288944916	-0.142661840734612
3	C	26	50	20120531	4	858	16.96	-0.0265833895249280	-0.144426284285707
3	C	26	50	20120531	4	860	17	-0.0269379328650149	-0.145536866196239
3	C	26	50	20120531	4	862	17.04	-0.0281167505799311	-0.146858378059598
3	C	26	50	20120531	4	864	17.08	-0.0298536169665596	-0.148514210009103
3	C	26	50	20120531	4	866	17.12	-0.0314706287537770	-0.150535969717872
3	C	26	50	20120531	4	868	17.16	-0.0328357691055357	-0.151203054255243
3	C	26	50	20120531	4	870	17.2	-0.0341073592301434	-0.151465885845810
3	C	26	50	20120531	4	872	17.24	-0.0349292294419166	-0.151352536628786
3	C	26	50	20120531	4	874	17.28	-0.0360802578603320	-0.151208428266780
3	C	26	50	20120531	4	876	17.32	-0.0374157704379590	-0.150660632643395
3	C	26	50	20120531	4	878	17.36	-0.0399563343920842	-0.151327505048732
3	C	26	50	20120531	4	880	17.4	-0.0410109134455458	-0.151808761924007
3	C	26	50	20120531	4	882	17.44	-0.0421947516186084	-0.151176467040270
3	C	26	50	20120531	4	884	17.48	-0.043661715346858	-0.151269380871318
3	C	26	50	20120531	4	886	17.52	-0.0449881769576858	-0.152200004106038
3	C	26	50	20120531	4	888	17.56	-0.0466410390587094	-0.152783013647126
3	C	26	50	20120531	4	890	17.6	-0.0477281450241056	-0.154380085023114
3	C	26	50	20120531	4	892	17.64	-0.0493685620457803	-0.155957003855838
3	C	26	50	20120531	4	894	17.68	-0.0504575064888076	-0.156490162368853
3	C	26	50	20120531	4	896	17.72	-0.0519149949861893	-0.158312235122614
3	C	26	50	20120531	4	898	17.76	-0.0526765489895272	-0.160186775199540
3	C	26	50	20120531	4	900	17.8	-0.0534349917230277	-0.161983816373247
3	C	26	50	20120531	4	902	17.84	-0.0534419213694835	-0.163181796681934
3	C	26	50	20120531	4	904	17.88	-0.0538217791323368	-0.164721026723221
3	C	26	50	20120531	4	906	17.92	-0.0536551140640112	-0.164329077434409
3	C	26	50	20120531	4	908	17.96	-0.0533180362614196	-0.163954805815127
3	C	26	50	20120531	4	910	18	-0.0532525581734817	-0.164156048405052
3	C	26	50	20120531	4	912	18.04	-0.0529243192056549	-0.164461659955881
3	C	26	50	20120531	4	914	18.08	-0.0531102882891070	-0.163975877597206
3	C	26	50	20120531	4	916	18.12	-0.0530495478166031	-0.164392999887428
3	C	26	50	20120531	4	918	18.16	-0.0534424870549084	-0.163923693116755
3	C	26	50	20120531	4	920	18.2	-0.0536771050849062	-0.163382190743722
3	C	26	50	20120531	4	922	18.24	-0.0540553365021628	-0.162523126715258
3	C	26	50	20120531	4	924	18.28	-0.0545025815412633	-0.161763340478873
3	C	26	50	20120531	4	926	18.32	-0.0547069354010262	-0.161376553069564
3	C	26	50	20120531	4	928	18.36	-0.0547796966888103	-0.160868214004569
3	C	26	50	20120531	4	930	18.4	-0.0561915767988055	-0.159928681224407
3	C	26	50	20120531	4	932	18.44	-0.0567258666826701	-0.159562682754465
3	C	26	50	20120531	4	934	18.48	-0.0575921432003017	-0.157310476945707
3	C	26	50	20120531	4	936	18.52	-0.0582491868213802	-0.155278817742002
3	C	26	50	20120531	4	938	18.56	-0.0585672434515579	-0.153997681675848
3	C	26	50	20120531	4	940	18.6	-0.059086401250305	-0.151894604687243
3	C	26	50	20120531	4	942	18.64	-0.0597276763901632	-0.149857500761323
3	C	26	50	20120531	4	944	18.68	-0.0602309949970118	-0.147758949256118
3	C	26	50	20120531	4	946	18.72	-0.0609385967529452	-0.145730472032928
3	C	26	50	20120531	4	948	18.76	-0.0617018478125579	-0.144548613758853
3	C	26	50	20120531	4	950	18.8	-0.0625394865055515	-0.141955936034954
3	C	26	50	20120531	4	952	18.84	-0.0628631999899787	-0.140394785683450
3	C	26	50	20120531	4	954	18.88	-0.062617268251482	-0.138065434524866
3	C	26	50	20120531	4	956	18.92	-0.062608358706039	-0.135387338301800
3	C	26	50	20120531	4	958	18.96	-0.0628243091170134	-0.132702171010922
3	C	26	50	20120531	4	960	19	-0.0637827216482336	-0.130124483950784
3	C	26	50	20120531	4	962	19.04	-0.0648403412608544	-0.128010446807071
3	C	26	50	20120531	4	964	19.08	-0.0650538875087727	-0.127036053662596
3	C	26	50	20120531	4	966	19.12	-0.0648981118848773	-0.126389970196626
3	C	26	50	20120531	4	968	19.16	-0.0646552914162179	-0.125014930349930
3	C	26	50	20120531	4	970	19.2	-0.0641583367704	-0.123554613425424
3	C	26	50	20120531	4	972	19.24	-0.0631663366670734	-0.121456556894965
3	C	26	50	20120531	4	974	19.28	-0.0628630585686225	-0.120216927996867
3	C	26	50	20120531	4	976	19.32	-0.0620831904996518	-0.117335397152854
3	C	26	50	20120531	4	978	19.36	-0.0614628457205168	-0.114823258891332
3	C	26	50	20120531	4	980	19.4	-0.0607947005229737	-0.112151031654551
3	C	26	50	20120531	4	982	19.44	-0.060327656494	-0.110462814214468
3	C	26	50	20120531	4	984	19.48	-0.0595265045109156	-0.107189616924355
3	C	26	50	20120531	4	986	19.52	-0.0589325348147189	-0.106588576160347
3	C	26	50	20120531	4	988	19.56	-0.0584442068716315	-0.103638668090593
3	C	26	50	20120531	4	990	19.6	-0.0584459746385845	-0.102228343615516
3	C	26	50	20120531	4	992	19.64	-0.0577278369916114	-0.100734368408225
3	C	26	50	20120531	4	994	19.68	-0.056348059529482	-0.0996469088894385
3	C	26	50	20120531	4	996	19.72	-0.0551384826695844	-0.0987282357593209
3	C	26	50	20120531	4	998	19.76	-0.0536214557812267	-0.0979886020661998
3	C	26	50	20120531	4	1000	19.8	-0.0517720887057115	-0.0977594994690953
3	C	26	50	20120531	4	1002	19.84	-0.0500166961214158	-0.0973402558585298
3	C	26	50	20120531	4	1004	19.88	-0.0477615204641776	-0.0971583172837305
3	C	26	50	20120531	4	1006	19.92	-0.0455182949115414	-0.096099071325513
3	C	26	50	20120531	4	1008	19.96	-0.0437148897768032	-0.0959217289447915
3	C	26	50	20120531	4	1010	20	-0.0416444104108109	-0.0954374315103568
3	C	26	50	20120531	4	1012	20.04	-0.0394442476611488	-0.0951388203166618
3	C	26	50	20120531	4	1014	20.08	-0.0372002442910533	-0.0943878022043635
3	C	26	50	20120531	4	1016	20.12	-0.0346044552973176	-0.0939906910360492
3	C	26	50	20120531	4	1018	20.16	-0.0320039993988259	-0.0931333947745386
3	C	26	50	20120531	4	1020	20.2	-0.0293079426635178	-0.092491200395865
3	C	26	50	20120531	4	1022	20.24	-0.0275247607827217	-0.092488230547384
3	C	26	50	20120531	4	1024	20.28	-0.0260650802543183	-0.0923560722899802
3	C	26	50	20120531	4	1026	20.32	-0.0238828073062204	-0.0920398541374336
3	C	26	50	20120531	4	1028	20.36	-0.0216407838351121	-0.0921268989821977
3	C	26	50	20120531	4	1030	20.4	-0.0192501265185986	-0.0919957306742876
3	C	26	50	20120531	4	1032	20.44	-0.0170462868136744	-0.0925167976613439
3	C	26	50	20120531	4	1034	20.48	-0.0148927224008927	-0.0925822757492818
3	C	26	50	20120531	4	1036	20.52	-0.0123286825016321	-0.0923095446637781
3	C	26	50	20120531	4	1038	20.56	-0.0102618800909020	-0.0925149591837128
3	C	26	50	20120531	4	1040	20.6	-0.00742659403037826	-0.0923000694329103
3	C	26	50	20120531	4	1042	20.64	-0.00539196497819209	-0.092370214425604
3	C	26	50	20120531	4	1044	20.68	-0.00315623475743647	-0.091804670422011
3	C	26	50	20120531	4	1046	20.72	-0.0012034886705117	-0.0918022662589549
3	C	26	50	20120531	4	1048	20.76	0.00036303569252899	-0.0911896289437349
3	C	26	50	20120531	4	1050	20.8	0.00061964474342158	-0.0909785575695507
3	C	26	50	20120531	4	1052	20.84	0.00126848592583835	-0.091248672359964
3	C	26	50	20120531	4	1054	20.88	0.00190516487161875	-0.0915968517390202
3	C	26	50	20120531	4	1056	20.92	0.00357577535285005	-0.0910289035723712
3	C	26	50	20120531	4	1058	20.96	0.00509775198867595	-0.0913472430452614
3	C	26	50	20120531	4	1060	21	0.00588370117596485	-0.0910654609929585
3	C	26	50	20120531	4	1062	21.04	0.00667700427377805	-0.0912012962056245
3	C	26	50	20120531	4	1064	21.08	0.00812020921417975	-0.0913060894305963
3	C	26	50	20120531	4	1066	21.12	0.00920703233686345	-0.0904410149944927
3	C	26	50	20120531	4	1068	21.16	0.00961906345826085	-0.0897656573077814
3	C	26	50	20120531	4	1070	21.2	0.0108976539400025	-0.0891111592711152
3	C	26	50	20120531	4	1072	21.24	0.0125199690280787	-0.0877726768450072
3	C	26	50	20120531	4	1074	21.28	0.0142734524240650	-0.0870094257853944
3	C	26	50	20120531	4	1076	21.32	0.0160751605025285	-0.085844113809999
3	C	26	50	20120531	4	1078	21.36	0.0180160271955292	-0.08474696692831
3	C	26	50	20120531	4	1080	21.4	0.0196429384776832	-0.0841115607747357
3	C	26	50	20120531	4	1082	21.44	0.0211045281943959	-0.0835447439789365
3	C	26	50	20120531	4	1084	21.48	0.0228357377267748	-0.0827368744814309
3	C	26	50	20120531	4	1086	21.52	0.0240936806905057	-0.0816852652764503
3	C	26	50	20120531	4	1088	21.56	0.0256705288125517	-0.0812192819076483
3	C	26	50	20120531	4	1090	21.6	0.0271525539152407	-0.0799891282404181
3	C	26	50	20120531	4	1092	21.64	0.0279842529112722	-0.0794924564373127
3	C	26	50	20120531	4	1094	21.68	0.0291316750851036	-0.0779339223808994
3	C	26	50	20120531	4	1096	21.72	0.0294898246697746	-0.0774783334817809
3	C	26	50	20120531	4	1098	21.76	0.0302745010648573	-0.077150023803276
3	C	26	50	20120531	4	1100	21.8	0.0307959923159824	-0.0768036121911727
3	C	26	50	20120531	4	1102	21.84	0.0309917194730148	-0.0754390375248389
3	C	26	50	20120531	4	1104	21.88	0.0312035686646583	-0.074212065838124
3	C	26	50	20120531	4	1106	21.92	0.0322100644569993	-0.0737217579960493
3	C	26	50	20120531	4	1108	21.96	0.0329330104300844	-0.0727914883147202
3	C	26	50	20120531	4	1110	22	0.0332932106244208	-0.0720692494484163
3	C	26	50	20120531	4	1112	22.04	0.0353386796235626	-0.0705860717616741
3	C	26	50	20120531	4	1114	22.08	0.03650624726959	-0.0704374449873365
3	C	26	50	20120531	4	1116	22.12	0.0377403819479983	-0.0694140281297218
3	C	26	50	20120531	4	1118	22.16	0.0387434058460436	-0.0693310915753564
3	C	26	50	20120531	4	1120	22.2	0.0392461799806707	-0.0683225946708247
3	C	26	50	20120531	4	1122	22.24	0.0404110676919974	-0.06772028111461
3	C	26	50	20120531	4	1124	22.28	0.0413212272564695	-0.0677485936701287
3	C	26	50	20120531	4	1126	22.32	0.0413870094003233	-0.068535016618961
3	C	26	50	20120531	4	1128	22.36	0.041149103323793	-0.0687897518368834
3	C	26	50	20120531	4	1130	22.4	0.0409513538413664	-0.0696741020038422
3	C	26	50	20120531	4	1132	22.44	0.0405348891604510	-0.0694308360579106
3	C	26	50	20120531	4	1134	22.48	0.0400537171379892	-0.0701478989025762
3	C	26	50	20120531	4	1136	22.52	0.0399481602376936	-0.0712305359531153
3	C	26	50	20120531	4	1138	22.56	0.0393830687824406	-0.0720231743705542
3	C	26	50	20120531	4	1140	22.6	0.0390304134174594	-0.0716658945272241
3	C	26	50	20120531	4	1142	22.64	0.0388132750670927	-0.0711729562479233
3	C	26	50	20120531	4	1144	22.68	0.0377362383022606	-0.0716540434175714
3	C	26	50	20120531	4	1146	22.72	0.0366923577743983	-0.072451992206937
3	C	26	50	20120531	4	1148	22.76	0.0353387291210373	-0.0741713364875277
3	C	26	50	20120531	4	1150	22.8	0.034469129201534	-0.0761020208428794
3	C	26	50	20120531	4	1152	22.84	0.0338906451438453	-0.0788784756192084
3	C	26	50	20120531	4	1154	22.88	0.0327055341785767	-0.0806656172979793
3	C	26	50	20120531	4	1156	22.92	0.0318949776753025	-0.0828070901848027
3	C	26	50	20120531	4	1158	22.96	0.0310752994945511	-0.0855680593226237
3	C	26	50	20120531	4	1160	23	0.0308561671030614	-0.0885618787234895
3	C	26	50	20120531	4	1162	23.04	0.0304066593222611	-0.091113473543401
3	C	26	50	20120531	4	1164	23.08	0.0295905166754156	-0.094216965206029
3	C	26	50	20120531	4	1166	23.12	0.0291739600706186	-0.097122820523315
3	C	26	50	20120531	4	1168	23.16	0.0288186389130723	-0.0998179580198075
3	C	26	50	20120531	4	1170	23.2	0.0284551153168643	-0.102617040213135
3	C	26	50	20120531	4	1172	23.24	0.0279824851443192	-0.104717854460040
3	C	26	50	20120531	4	1174	23.28	0.0270483970863718	-0.106305026341091
3	C	26	50	20120531	4	1176	23.32	0.0259270671527662	-0.108051580090622
3	C	26	50	20120531	4	1178	23.36	0.0244532444887391	-0.108912058332648
3	C	26	50	20120531	4	1180	23.4	0.0227006096208901	-0.110756758503407
3	C	26	50	20120531	4	1182	23.44	0.0209489647025349	-0.112865209503549
3	C	26	50	20120531	4	1184	23.48	0.0194618484310214	-0.115254594027856
3	C	26	50	20120531	4	1186	23.52	0.0177510035739405	-0.119170480671389
3	C	26	50	20120531	4	1188	23.56	0.0165019701556527	-0.121020696275042
3	C	26	50	20120531	4	1190	23.6	0.0153454263043440	-0.124071720614506
3	C	26	50	20120531	4	1192	23.64	0.0143407689896340	-0.126709653172400
3	C	26	50	20120531	4	1194	23.68	0.0135908115375077	-0.129159071062430
3	C	26	50	20120531	4	1196	23.72	0.0123255146632524	-0.132196236108983
3	C	26	50	20120531	4	1198	23.76	0.0121802042197185	-0.135294848734820
3	C	26	50	20120531	4	1200	23.8	0.0116618949491088	-0.138528448045187
3	C	26	50	20120531	4	1202	23.84	0.0114782593180347	-0.140834818233383
3	C	26	50	20120531	4	1204	23.88	0.0113939014790392	-0.143736289488625
3	C	26	50	20120531	4	1206	23.92	0.0113500608586055	-0.145953776354426
3	C	26	50	20120531	4	1208	23.96	0.0118021849344963	-0.149955010786449
3	C	26	50	20120531	4	1210	24	0.0118212768175882	-0.151698029002074
3	C	26	50	20120531	4	1212	24.04	0.0122996345550609	-0.155558478473961
3	C	26	50	20120531	4	1214	24.08	0.0128460866755619	-0.158274617041855
3	C	26	50	20120531	4	1216	24.12	0.0130363691103792	-0.161492589292357
3	C	26	50	20120531	4	1218	24.16	0.0135746895028966	-0.164902753165985
3	C	26	50	20120531	4	1220	24.2	0.0144103482969028	-0.167677581596718
3	C	26	50	20120531	4	1222	24.24	0.0147897110850094	-0.170426459208580
3	C	26	50	20120531	4	1224	24.28	0.0160850599974651	-0.173191317433698
3	C	26	50	20120531	4	1226	24.32	0.0172331185673995	-0.175468484111831
3	C	26	50	20120531	4	1228	24.36	0.0184713332519352	-0.178215523246063
3	C	26	50	20120531	4	1230	24.4	0.0198337158872474	-0.180508882669485
3	C	26	50	20120531	4	1232	24.44	0.0210296455862682	-0.181548824612576
3	C	26	50	20120531	4	1234	24.48	0.0234990745982059	-0.184319056849231
3	C	26	50	20120531	4	1236	24.52	0.0249627149245840	-0.185806880227525
3	C	26	50	20120531	4	1238	24.56	0.0261052580616252	-0.187320230160621
3	C	26	50	20120531	4	1240	24.6	0.0274778937452645	-0.190160536679291
3	C	26	50	20120531	4	1242	24.64	0.0292718236491348	-0.191448178127832
3	C	26	50	20120531	4	1244	24.68	0.0308307819696168	-0.193315859268980
3	C	26	50	20120531	4	1246	24.72	0.0326406924867419	-0.195202703003898
3	C	26	50	20120531	4	1248	24.76	0.0336944230120660	-0.197002855447442
3	C	26	50	20120531	4	1250	24.8	0.0351108993161389	-0.198539257061605
3	C	26	50	20120531	4	1252	24.84	0.0364672715438110	-0.200142833819979
3	C	26	50	20120531	4	1254	24.88	0.0369912376686702	-0.202137582049707
3	C	26	50	20120531	4	1256	24.92	0.0372069052369321	-0.204262437927172
3	C	26	50	20120531	4	1258	24.96	0.0377117794786993	-0.205808173350846
3	C	26	50	20120531	4	1260	25	0.0373985311746337	-0.207747767251641
3	C	26	50	20120531	4	1262	25.04	0.0375251032884660	-0.209110362018987
3	C	26	50	20120531	4	1264	25.08	0.0371347803452511	-0.210797518798898
3	C	26	50	20120531	4	1266	25.12	0.0357481439473442	-0.211601499209107
3	C	26	50	20120531	4	1268	25.16	0.0347016259111882	-0.211339869700068
3	C	26	50	20120531	4	1270	25.2	0.0332796341742220	-0.211771911943373
3	C	26	50	20120531	4	1272	25.24	0.0311130589966665	-0.212845300037215
3	C	26	50	20120531	4	1274	25.28	0.0295567169712748	-0.213400378860446
3	C	26	50	20120531	4	1276	25.32	0.0277507662521244	-0.214383257286295
3	C	26	50	20120531	4	1278	25.36	0.0254399412912068	-0.215535841339629
3	C	26	50	20120531	4	1280	25.4	0.0250064848343394	-0.216669333509871
3	C	26	50	20120531	4	1282	25.44	0.0245878776198770	-0.217308558040064
3	C	26	50	20120531	4	1284	25.48	0.0243425115668052	-0.218188905982641
3	C	26	50	20120531	4	1286	25.52	0.0241501785223225	-0.219045919401439
3	C	26	50	20120531	4	1288	25.56	0.0244132222449239	-0.219287749920605
3	C	26	50	20120531	4	1290	25.6	0.0241798770071323	-0.219474426110838
3	C	26	50	20120531	4	1292	25.64	0.0243616034498973	-0.219384623549628
3	C	26	50	20120531	4	1294	25.68	0.0244775689620119	-0.219794745482716
3	C	26	50	20120531	4	1296	25.72	0.0245129243010712	-0.219831515035338
3	C	26	50	20120531	4	1298	25.76	0.0243983730025190	-0.220050718137505
3	C	26	50	20120531	4	1300	25.8	0.0247618258880489	-0.220145470446184
3	C	26	50	20120531	4	1302	25.84	0.0245991913283759	-0.221046324485416
3	C	26	50	20120531	4	1304	25.88	0.0249463807579386	-0.220692063988042
3	C	26	50	20120531	4	1306	25.92	0.0251337640549530	-0.220400028887412
3	C	26	50	20120531	4	1308	25.96	0.0254081214860534	-0.220623474630267
3	C	26	50	20120531	4	1310	26	0.0253543813706832	-0.220832778237498
3	C	26	50	20120531	4	1312	26.04	0.0253522600503396	-0.221041374737948
3	C	26	50	20120531	4	1314	26.08	0.0256322743356895	-0.220624181737048
3	C	26	50	20120531	4	1316	26.12	0.0260480531230272	-0.221916772933057
3	C	26	50	20120531	4	1318	26.16	0.0259144099413829	-0.221821313517597
3	C	26	50	20120531	4	1320	26.2	0.0264850451138005	-0.223168351935757
3	C	26	50	20120531	4	1322	26.24	0.0266017177326962	-0.223726259186113
3	C	26	50	20120531	4	1324	26.28	0.0259158241549453	-0.225355433209967
3	C	26	50	20120531	4	1326	26.32	0.0251790188889489	-0.225865964305984
3	C	26	50	20120531	4	1328	26.36	0.0249442594375950	-0.227041175776316
3	C	26	50	20120531	4	1330	26.4	0.0253671092927446	-0.227584233784267
3	C	26	50	20120531	4	1332	26.44	0.0251648767533252	-0.227613932269077
3	C	26	50	20120531	4	1334	26.48	0.0254526692132681	-0.228242550197552
3	C	26	50	20120531	4	1336	26.52	0.0252539722077547	-0.229641914517520
3	C	26	50	20120531	4	1338	26.56	0.0252200310822577	-0.231449279450233
3	C	26	50	20120531	4	1340	26.6	0.0250715386582086	-0.232689544744434
3	C	26	50	20120531	4	1342	26.64	0.0245631288825354	-0.232915111807632
3	C	26	50	20120531	4	1344	26.68	0.0240893673391404	-0.233350689584843
3	C	26	50	20120531	4	1346	26.72	0.0225153476442192	-0.233644846005817
3	C	26	50	20120531	4	1348	26.76	0.0217566220680060	-0.233430592651117
3	C	26	50	20120531	4	1350	26.8	0.0208635462033675	-0.233117344347052
3	C	26	50	20120531	4	1352	26.84	0.0192598280236363	-0.232338112674184
3	C	26	50	20120531	4	1354	26.88	0.0170833533511443	-0.232308414189374
3	C	26	50	20120531	4	1356	26.92	0.0147852563122879	-0.232926425516131
3	C	26	50	20120531	4	1358	26.96	0.0139126865443037	-0.233333719022095
3	C	26	50	20120531	4	1360	27	0.0134947864366225	-0.234608632548574
3	C	26	50	20120531	4	1362	27.04	0.0122417932203598	-0.235969105995577
3	C	26	50	20120531	4	1364	27.08	0.0113501315692837	-0.238102447154417
3	C	26	50	20120531	4	1366	27.12	0.00990409820175715	-0.239087446900610
3	C	26	50	20120531	4	1368	27.16	0.00866666133468075	-0.241123914430427
3	C	26	50	20120531	4	1370	27.2	0.00655170495215175	-0.242612374204825
3	C	26	50	20120531	4	1372	27.24	0.00551296509058875	-0.244414789390069
3	C	26	50	20120531	4	1374	27.28	0.00482495019249425	-0.245992344618896
3	C	26	50	20120531	4	1376	27.32	0.00422178810814205	-0.247856985200885
3	C	26	50	20120531	4	1378	27.36	0.00424724395226475	-0.250194680219488
3	C	26	50	20120531	4	1380	27.4	0.00485040603661695	-0.250869967195521
3	C	26	50	20120531	4	1382	27.44	0.00589692407277305	-0.251373427223726
3	C	26	50	20120531	4	1384	27.48	0.00691162230377575	-0.251976589308078
3	C	26	50	20120531	4	1386	27.52	0.00824169015918755	-0.253729507018640
3	C	26	50	20120531	4	1388	27.56	0.00934760516496335	-0.255422320652800
3	C	26	50	20120531	4	1390	27.6	0.0108339436190175	-0.257133519063272
3	C	26	50	20120531	4	1392	27.64	0.0121328987760571	-0.258704003224287
3	C	26	50	20120531	4	1394	27.68	0.0134799371942175	-0.259963360401580
3	C	26	50	20120531	4	1396	27.72	0.0156295418090246	-0.261690115161238
3	C	26	50	20120531	4	1398	27.76	0.0174531701977047	-0.263204030779758
3	C	26	50	20120531	4	1400	27.8	0.0196048961328554	-0.263759109602990
3	C	26	50	20120531	4	1402	27.84	0.0213217513975763	-0.265420810538778
3	C	26	50	20120531	4	1404	27.88	0.0233398341510827	-0.266260853394828
3	C	26	50	20120531	4	1406	27.92	0.0248134446830755	-0.266487127564807
3	C	26	50	20120531	4	1408	27.96	0.0251288143074847	-0.266286309238950
3	C	26	50	20120531	4	1410	28	0.0262276582454486	-0.266525311330991
3	C	26	50	20120531	4	1412	28.04	0.0263217034473464	-0.266241761511736
3	C	26	50	20120531	4	1414	28.08	0.0261463409656121	-0.265097662739776
3	C	26	50	20120531	4	1416	28.12	0.0259115815142583	-0.264020032005247
3	C	26	50	20120531	4	1418	28.16	0.0258323855547653	-0.263612738499284
3	C	26	50	20120531	4	1420	28.2	0.0266391943920991	-0.262561270715660
3	C	26	50	20120531	4	1422	28.24	0.0262870552150682	-0.261844264439536
3	C	26	50	20120531	4	1424	28.28	0.0268718325231095	-0.261026141893704
3	C	26	50	20120531	4	1426	28.32	0.0275230778685823	-0.258935227141735
3	C	26	50	20120531	4	1428	28.36	0.0285971730692047	-0.257170995722674
3	C	26	50	20120531	4	1430	28.4	0.0302051338896229	-0.255762439014551
3	C	26	50	20120531	4	1432	28.44	0.0316172261316524	-0.254026491866738
3	C	26	50	20120531	4	1434	28.48	0.0332251869520707	-0.253282615532930
3	C	26	50	20120531	4	1436	28.52	0.0346040451753845	-0.251234834294613
3	C	26	50	20120531	4	1438	28.56	0.0362395831602689	-0.250279533033230
3	C	26	50	20120531	4	1440	28.6	0.0376403616937995	-0.248919766693009
3	C	26	50	20120531	4	1442	28.64	0.0391083153715427	-0.248257914745818
3	C	26	50	20120531	4	1444	28.68	0.0409531569636584	-0.247165434768885
3	C	26	50	20120531	4	1446	28.72	0.0433467134179749	-0.245572323190872
3	C	26	50	20120531	4	1448	28.76	0.0449801300825158	-0.244435295486724
3	C	26	50	20120531	4	1450	28.8	0.0469727569918995	-0.244088813163942
3	C	26	50	20120531	4	1452	28.84	0.0488310336128577	-0.243083307321095
3	C	26	50	20120531	4	1454	28.88	0.0506567833218814	-0.243408576440441
3	C	26	50	20120531	4	1456	28.92	0.0531443849780957	-0.241551714033045
3	C	26	50	20120531	4	1458	28.96	0.0554000556100809	-0.241382008405560
3	C	26	50	20120531	4	1460	29	0.0580467562920621	-0.241112600721928
3	C	26	50	20120531	4	1462	29.04	0.0606566874214216	-0.240615504654754
3	C	26	50	20120531	4	1464	29.08	0.0628331620939138	-0.239554844482974
3	C	26	50	20120531	4	1466	29.12	0.0646886102877473	-0.238908548884970
3	C	26	50	20120531	4	1468	29.16	0.0668113448448693	-0.239098053502328
3	C	26	50	20120531	4	1470	29.2	0.0698900877701556	-0.239508175435416
3	C	26	50	20120531	4	1472	29.24	0.071882007572758	-0.239077547405673
3	C	26	50	20120531	4	1474	29.28	0.0740634319927186	-0.239041484959833
3	C	26	50	20120531	4	1476	29.32	0.0760771306841816	-0.238385431288248
3	C	26	50	20120531	4	1478	29.36	0.0779750759955645	-0.238415059062379
3	C	26	50	20120531	4	1480	29.4	0.0804281001301786	-0.238475092428102
3	C	26	50	20120531	4	1482	29.44	0.082566461747165	-0.238907771067510
3	C	26	50	20120531	4	1484	29.48	0.0844082627801215	-0.237997936772157
3	C	26	50	20120531	4	1486	29.52	0.0859822824750427	-0.237326185330030
3	C	26	50	20120531	4	1488	29.56	0.0865949197902628	-0.237198623266704
3	C	26	50	20120531	4	1490	29.6	0.087851236408397	-0.236734266243499
3	C	26	50	20120531	4	1492	29.64	0.0892675005804354	-0.237379925445400
3	C	26	50	20120531	4	1494	29.68	0.0898402570731966	-0.237805603727675
3	C	26	50	20120531	4	1496	29.72	0.0915200599425829	-0.238743510162241
3	C	26	50	20120531	4	1498	29.76	0.0927200201502568	-0.239718610413497
3	C	26	50	20120531	4	1500	29.8	0.0939231623384459	-0.240385058554765
3	C	26	50	20120531	4	1502	29.84	0.0955253955939369	-0.241933693116242
3	C	26	50	20120531	4	1504	29.88	0.0972136130340188	-0.243242194214828
3	C	26	50	20120531	4	1506	29.92	0.0987218010876119	-0.244207465681825
3	C	26	50	20120531	4	1508	29.96	0.0985098811852909	-0.243969665671312
3	C	26	50	20120531	4	1510	30	0.0988100480139038	-0.243540805408523
3	C	26	50	20120531	4	1512	30.04	0.0986829102146469	-0.243533592919355
3	C	26	50	20120531	4	1514	30.08	0.0981315790573559	-0.242418980500170
3	C	26	50	20120531	4	1516	30.12	0.0978714344725568	-0.242621142328911
3	C	26	50	20120531	4	1518	30.16	0.0978807682820688	-0.241725096615792
3	C	26	50	20120531	4	1520	30.2	0.0970865459454398	-0.241249355173409
3	C	26	50	20120531	4	1522	30.24	0.0969919350581169	-0.240997483737951
3	C	26	50	20120531	4	1524	30.28	0.0964968896006089	-0.238986542762934
3	C	26	50	20120531	4	1526	30.32	0.0967223859531288	-0.237580178085832
3	C	26	50	20120531	4	1528	30.36	0.0961136377252059	-0.235030987428977
3	C	26	50	20120531	4	1530	30.4	0.0967049204156339	-0.232653553009271
3	C	26	50	20120531	4	1532	30.44	0.0967984706427849	-0.229708948240376
3	C	26	50	20120531	4	1534	30.48	0.0972443014683229	-0.226867439640178
3	C	26	50	20120531	4	1536	30.52	0.0973342454508899	-0.225258630291623
3	C	26	50	20120531	4	1538	30.56	0.0980389480690199	-0.221982887417098
3	C	26	50	20120531	4	1540	30.6	0.0988241901495279	-0.220422656304410
3	C	26	50	20120531	4	1542	30.64	0.0999697031350499	-0.217346741806248
3	C	26	50	20120531	4	1544	30.68	0.100940914299010	-0.214653018523318
3	C	26	50	20120531	4	1546	30.72	0.101372037303499	-0.212199570124635
3	C	26	50	20120531	4	1548	30.76	0.102258607785751	-0.209637156570971
3	C	26	50	20120531	4	1550	30.8	0.103189160309793	-0.207798678939886
3	C	26	50	20120531	4	1552	30.84	0.104376816859474	-0.204652336606319
3	C	26	50	20120531	4	1554	30.88	0.106013839768599	-0.202878134981643
3	C	26	50	20120531	4	1556	30.92	0.107341149907564	-0.200224292521172
3	C	26	50	20120531	4	1558	30.96	0.107968777886545	-0.199278466490657
3	C	26	50	20120531	4	1560	31	0.108361434282138	-0.197388157932511
3	C	26	50	20120531	4	1562	31.04	0.109304997570953	-0.194351558571384
3	C	26	50	20120531	4	1564	31.08	0.110354697587625	-0.192405247156167
3	C	26	50	20120531	4	1566	31.12	0.110889977420983	-0.189631267253573
3	C	26	50	20120531	4	1568	31.16	0.112284674836195	-0.188295966807980
3	C	26	50	20120531	4	1570	31.2	0.113863220014516	-0.185007637432750
3	C	26	50	20120531	4	1572	31.24	0.115038643616882	-0.182720641970358
3	C	26	50	20120531	4	1574	31.28	0.116068261800968	-0.179960026385928
3	C	26	50	20120531	4	1576	31.32	0.116859655710472	-0.178021705277339
3	C	26	50	20120531	4	1578	31.36	0.118683284099152	-0.175773812819947
3	C	26	50	20120531	4	1580	31.4	0.119869879988661	-0.174737123568050
3	C	26	50	20120531	4	1582	31.44	0.121646344355036	-0.172619833733143
3	C	26	50	20120531	4	1584	31.48	0.123289943357226	-0.171239278453554
3	C	26	50	20120531	4	1586	31.52	0.126156271405444	-0.169633014689411
3	C	26	50	20120531	4	1588	31.56	0.128088440685036	-0.168767162435848
3	C	26	50	20120531	4	1590	31.6	0.130190598434826	-0.167404638379180
3	C	26	50	20120531	4	1592	31.64	0.132206029537903	-0.166640786278803
3	C	26	50	20120531	4	1594	31.68	0.134536441356659	-0.165139103607597
3	C	26	50	20120531	4	1596	31.72	0.136639730477299	-0.163262088656937
3	C	26	50	20120531	4	1598	31.76	0.138857113398403	-0.162129407538173
3	C	26	50	20120531	4	1600	31.8	0.141603103893278	-0.161163911918326
3	C	26	50	20120531	4	1602	31.84	0.144291644083502	-0.160402944813616
3	C	26	50	20120531	4	1604	31.88	0.146298483839188	-0.159291302242913
3	C	26	50	20120531	4	1606	31.92	0.147686732440556	-0.159540712946773
3	C	26	50	20120531	4	1608	31.96	0.150279134392809	-0.159127614094136
3	C	26	50	20120531	4	1610	32	0.15211500987094	-0.158585744025577
3	C	26	50	20120531	4	1612	32.04	0.154758245729693	-0.158698810399889
3	C	26	50	20120531	4	1614	32.08	0.156452120024026	-0.158478546637549
3	C	26	50	20120531	4	1616	32.12	0.158065808409371	-0.158824958249653
3	C	26	50	20120531	4	1618	32.16	0.160124832645508	-0.158281970952380
3	C	26	50	20120531	4	1620	32.2	0.161994917949713	-0.158315417103130
3	C	26	50	20120531	4	1622	32.24	0.164273286709374	-0.159202058296060
3	C	26	50	20120531	4	1624	32.28	0.166250427980249	-0.158972884988277
3	C	26	50	20120531	4	1626	32.32	0.167725382015126	-0.159344893865859
3	C	26	50	20120531	4	1628	32.36	0.169233782200754	-0.159447282927775
3	C	26	50	20120531	4	1630	32.4	0.170786588692239	-0.160541884225052
3	C	26	50	20120531	4	1632	32.44	0.171958901024768	-0.160622565108785
3	C	26	50	20120531	4	1634	32.48	0.174272978676879	-0.161643203036750
3	C	26	50	20120531	4	1636	32.52	0.176192278613054	-0.162266659085722
3	C	26	50	20120531	4	1638	32.56	0.17870462900661	-0.163066396855244
3	C	26	50	20120531	4	1640	32.6	0.181092245763964	-0.164497156716297
3	C	26	50	20120531	4	1642	32.64	0.182702115772692	-0.165017092332503
3	C	26	50	20120531	4	1644	32.68	0.183712783495042	-0.165372554911406
3	C	26	50	20120531	4	1646	32.72	0.185431052973325	-0.166218254621705
3	C	26	50	20120531	4	1648	32.76	0.186721452138312	-0.166728149321619
3	C	26	50	20120531	4	1650	32.8	0.188163596418542	-0.167622285846429
3	C	26	50	20120531	4	1652	32.84	0.18893794905462	-0.167669591290090
3	C	26	50	20120531	4	1654	32.88	0.189523079916052	-0.167797224064094
3	C	26	50	20120531	4	1656	32.92	0.189163233275106	-0.167560272581719
3	C	26	50	20120531	4	1658	32.96	0.189505826510591	-0.167708411452377
3	C	26	50	20120531	4	1660	33	0.190624328017072	-0.166604052081520
3	C	26	50	20120531	4	1662	33.04	0.191974406994391	-0.166915674039989
3	C	26	50	20120531	4	1664	33.08	0.19341358142614	-0.166504632868085
3	C	26	50	20120531	4	1666	33.12	0.19483691666599	-0.167035740771435
3	C	26	50	20120531	4	1668	33.16	0.196026199561268	-0.167257843011405
3	C	26	50	20120531	4	1670	33.2	0.195519769684582	-0.167378192585563
3	C	26	50	20120531	4	1672	33.24	0.195621239507683	-0.167630276153056
3	C	26	50	20120531	4	1674	33.28	0.194713385111317	-0.166525704650165
3	C	26	50	20120531	4	1676	33.32	0.194622026915188	-0.166512411042679
3	C	26	50	20120531	4	1678	33.36	0.194491424292703	-0.166505834949613
3	C	26	50	20120531	4	1680	33.4	0.194467382662142	-0.165969848009474
3	C	26	50	20120531	4	1682	33.44	0.194508677698164	-0.166374030245600
3	C	26	50	20120531	4	1684	33.48	0.19460689483007	-0.166379050703747
3	C	26	50	20120531	4	1686	33.52	0.19446709981943	-0.165821638428137
3	C	26	50	20120531	4	1688	33.56	0.193798318225784	-0.166084540729383
3	C	26	50	20120531	4	1690	33.6	0.193667715603298	-0.165844619398526
3	C	26	50	20120531	4	1692	33.64	0.193532163233345	-0.165782181869747
3	C	26	50	20120531	4	1694	33.68	0.192976518724689	-0.164753907188546
3	C	26	50	20120531	4	1696	33.72	0.193192539846341	-0.164997505474664
3	C	26	50	20120531	4	1698	33.76	0.193570346999529	-0.163899863618229
3	C	26	50	20120531	4	1700	33.8	0.194392358632658	-0.162772381855627
3	C	26	50	20120531	4	1702	33.84	0.194605551327186	-0.162557774947537
3	C	26	50	20120531	4	1704	33.88	0.195158225987362	-0.162251173447214
3	C	26	50	20120531	4	1706	33.92	0.195990490668818	-0.160583108550395
3	C	26	50	20120531	4	1708	33.96	0.196487445314636	-0.159562894886499
3	C	26	50	20120531	4	1710	34	0.197849898660626	-0.158860879274137
3	C	26	50	20120531	4	1712	34.04	0.199689790505274	-0.158404088293491
3	C	26	50	20120531	4	1714	34.08	0.201274628933947	-0.157761116097358
3	C	26	50	20120531	4	1716	34.12	0.203407970092787	-0.157344630203239
3	C	26	50	20120531	4	1718	34.16	0.20585463026637	-0.156469161297452
3	C	26	50	20120531	4	1720	34.2	0.208159232687614	-0.155587257719956
3	C	26	50	20120531	4	1722	34.24	0.210388033261914	-0.155795147113625
3	C	26	50	20120531	4	1724	34.28	0.21292591021027	-0.155210299094905
3	C	26	50	20120531	4	1726	34.32	0.215001551455765	-0.155661857485371
3	C	26	50	20120531	4	1728	34.36	0.216686091940586	-0.154854129409222
3	C	26	50	20120531	4	1730	34.4	0.218978178571802	-0.154687605762252
3	C	26	50	20120531	4	1732	34.44	0.220766380910745	-0.155200328889290
3	C	26	50	20120531	4	1734	34.48	0.222841810024206	-0.155524820191177
3	C	26	50	20120531	4	1736	34.52	0.224880469585044	-0.154883403629963
3	C	26	50	20120531	4	1738	34.56	0.225930098891038	-0.154909990844935
3	C	26	50	20120531	4	1740	34.6	0.226347716156007	-0.154976034618298
3	C	26	50	20120531	4	1742	34.64	0.226791991346626	-0.155721113033634
3	C	26	50	20120531	4	1744	34.68	0.227604739880922	-0.156369247109270
3	C	26	50	20120531	4	1746	34.72	0.228033105168965	-0.157035483118504
3	C	26	50	20120531	4	1748	34.76	0.228737100680314	-0.157850352973143
3	C	26	50	20120531	4	1750	34.8	0.229315514027325	-0.159161328945463
3	C	26	50	20120531	4	1752	34.84	0.230516817737882	-0.160321761884068
3	C	26	50	20120531	4	1754	34.88	0.23184405716617	-0.161412827647439
3	C	26	50	20120531	4	1756	34.92	0.233073574437297	-0.162468679493107
3	C	26	50	20120531	4	1758	34.96	0.233634946510881	-0.162949582814992
3	C	26	50	20120531	4	1760	35	0.234453634742139	-0.163242466443759
3	C	26	50	20120531	4	1762	35.04	0.235193480567294	-0.163527925451324
3	C	26	50	20120531	4	1764	35.08	0.236593834836756	-0.164776393184187
3	C	26	50	20120531	4	1766	35.12	0.238184400830357	-0.165727168962171
3	C	26	50	20120531	4	1768	35.16	0.238051464755494	-0.166332452366867
3	C	26	50	20120531	4	1770	35.2	0.240801473738206	-0.168638256869638
3	C	26	50	20120531	4	1772	35.24	0.242708611437745	-0.171303271617252
3	C	26	50	20120531	4	1774	35.28	0.243953543636702	-0.172875452834542
3	C	26	50	20120531	4	1776	35.32	0.245396253602357	-0.173423955564708
3	C	26	50	20120531	4	1778	35.36	0.246219820870405	-0.174728779708032
3	C	26	50	20120531	4	1780	35.4	0.247398780006677	-0.176754428504097
3	C	26	50	20120531	4	1782	35.44	0.247673137437777	-0.176965146324891
3	C	26	50	20120531	4	1784	35.48	0.247775031524946	-0.177348327489616
3	C	26	50	20120531	4	1786	35.52	0.24747832951956	-0.176942165354502
3	C	26	50	20120531	4	1788	35.56	0.247601012546096	-0.175747508447687
3	C	26	50	20120531	4	1790	35.6	0.246734311764396	-0.175183025104266
3	C	26	50	20120531	4	1792	35.64	0.24618729395847	-0.174403510588686
3	C	26	50	20120531	4	1794	35.68	0.245565676387129	-0.174158215246292
3	C	26	50	20120531	4	1796	35.72	0.245590920099217	-0.173445663742891
3	C	26	50	20120531	4	1798	35.76	0.24490488510011	-0.172122101269866
3	C	26	50	20120531	4	1800	35.8	0.24416822125547	-0.170884522981433
3	C	26	50	20120531	4	1802	35.84	0.243770756533765	-0.168559626595570
3	C	26	50	20120531	4	1804	35.88	0.242968614601187	-0.166646478488391
3	C	26	50	20120531	4	1806	35.92	0.242162230027922	-0.164890308086637
3	C	26	50	20120531	4	1808	35.96	0.242163856373519	-0.163347188958053
3	C	26	50	20120531	4	1810	36	0.241227152020481	-0.162039536387605
3	C	26	50	20120531	4	1812	36.04	0.23939114926313	-0.157677041101075
3	C	26	50	20120531	4	1814	36.08	0.238874395627439	-0.156100758664453
3	C	26	50	20120531	4	1816	36.12	0.237734822338878	-0.153656714785960
3	C	26	50	20120531	4	1818	36.16	0.236760994879828	-0.151075209349204
3	C	26	50	20120531	4	1820	36.2	0.234967984214774	-0.148239499024612
3	C	26	50	20120531	4	1822	36.24	0.23357031695108	-0.145666054605162
3	C	26	50	20120531	4	1824	36.28	0.232084261339739	-0.142452678548738
3	C	26	50	20120531	4	1826	36.32	0.230646642542908	-0.140540025416306
3	C	26	50	20120531	4	1828	36.36	0.229292886610327	-0.138144701195037
3	C	26	50	20120531	4	1830	36.4	0.227745878394447	-0.135983641450374
3	C	26	50	20120531	4	1832	36.44	0.226157150878477	-0.133918041121172
3	C	26	50	20120531	4	1834	36.48	0.22514259406883	-0.132033460127954
3	C	26	50	20120531	4	1836	36.52	0.223115672480559	-0.129492471909760
3	C	26	50	20120531	4	1838	36.56	0.22182308128455	-0.127211345433652
3	C	26	50	20120531	4	1840	36.6	0.221186119496057	-0.125944775767191
3	C	26	50	20120531	4	1842	36.64	0.21943907077178	-0.124109621537977
3	C	26	50	20120531	4	1844	36.68	0.217764076228505	-0.122435758365553
3	C	26	50	20120531	4	1846	36.72	0.215273009749063	-0.121040565975593
3	C	26	50	20120531	4	1848	36.76	0.214600268357442	-0.120111003401046
3	C	26	50	20120531	4	1850	36.8	0.213387721649063	-0.119999846215043
3	C	26	50	20120531	4	1852	36.84	0.211748577419595	-0.118588531790473
3	C	26	50	20120531	4	1854	36.88	0.209572385589815	-0.118072060997494
3	C	26	50	20120531	4	1856	36.92	0.207232781382903	-0.116248220476780
3	C	26	50	20120531	4	1858	36.96	0.206302723833608	-0.114823612444723
3	C	26	50	20120531	4	1860	37	0.205168029581838	-0.113839814780058
3	C	26	50	20120531	4	1862	37.04	0.203151997437997	-0.112480119150515
3	C	26	50	20120531	4	1864	37.08	0.201334733010348	-0.110276774420338
3	C	26	50	20120531	4	1866	37.12	0.199451778362726	-0.108775516013201
3	C	26	50	20120531	4	1868	37.16	0.196958944116331	-0.106423254594905
3	C	26	50	20120531	4	1870	37.2	0.195439088800849	-0.105052457388897
3	C	26	50	20120531	4	1872	37.24	0.193099484593937	-0.102438071486816
3	C	26	50	20120531	4	1874	37.28	0.191817217156933	-0.09973367089149
3	C	26	50	20120531	4	1876	37.32	0.190645682641863	-0.0984062900418467
3	C	26	50	20120531	4	1878	37.36	0.188862712893102	-0.0968107035900993
3	C	26	50	20120531	4	1880	37.4	0.186817547949876	-0.0943190714252322
3	C	26	50	20120531	4	1882	37.44	0.185850367294569	-0.0934873724292006
3	C	26	50	20120531	4	1884	37.48	0.184539391322249	-0.0916644511473017
3	C	26	50	20120531	4	1886	37.52	0.183010838593358	-0.0902217411816468
3	C	26	50	20120531	4	1888	37.56	0.181708630745125	-0.088052054734254
3	C	26	50	20120531	4	1890	37.6	0.180257011234027	-0.0867063598189779
3	C	26	50	20120531	4	1892	37.64	0.179007977815739	-0.0850562554344009
3	C	26	50	20120531	4	1894	37.68	0.177498729101974	-0.0843494314959268
3	C	26	50	20120531	4	1896	37.72	0.175815956384107	-0.0831641791093019
3	C	26	50	20120531	4	1898	37.76	0.173732254121306	-0.0819753911887711
3	C	26	50	20120531	4	1900	37.8	0.171790751032202	-0.0808537077017749
3	C	26	50	20120531	4	1902	37.84	0.170069158152047	-0.0803606421432535
3	C	26	50	20120531	4	1904	37.88	0.167874227992566	-0.079031352105301
3	C	26	50	20120531	4	1906	37.92	0.166595283957434	-0.0779400742098957
3	C	26	50	20120531	4	1908	37.96	0.164367261200593	-0.0778247450938842
3	C	26	50	20120531	4	1910	38	0.161804635514895	-0.0767570845649707
3	C	26	50	20120531	4	1912	38.04	0.15944410094726	-0.0758719990069594
3	C	26	50	20120531	4	1914	38.08	0.157478061252849	-0.0753589223265305
3	C	26	50	20120531	4	1916	38.12	0.155304627139516	-0.0739911656796813
3	C	26	50	20120531	4	1918	38.16	0.154130052065287	-0.0740838673786949
3	C	26	50	20120531	4	1920	38.2	0.151391639633786	-0.0734239246198135
3	C	26	50	20120531	4	1922	38.24	0.149562000837466	-0.073200125323568
3	C	26	50	20120531	4	1924	38.28	0.147477450046528	-0.0726245404036821
3	C	26	50	20120531	4	1926	38.32	0.145317450962037	-0.0728626232569076
3	C	26	50	20120531	4	1928	38.36	0.143416323670139	-0.0726890992528044
3	C	26	50	20120531	4	1930	38.4	0.140903973276583	-0.0726346520306531
3	C	26	50	20120531	4	1932	38.44	0.138384622525894	-0.0732377434043271
3	C	26	50	20120531	4	1934	38.48	0.136744700478966	-0.0733828417158266
3	C	26	50	20120531	4	1936	38.52	0.136047846746107	-0.0737940243090866
3	C	26	50	20120531	4	1938	38.56	0.134486696394603	-0.0736270056873703
3	C	26	50	20120531	4	1940	38.6	0.133559255140399	-0.0744031260904006
3	C	26	50	20120531	4	1942	38.64	0.132146455791588	-0.0752799384990719
3	C	26	50	20120531	4	1944	38.68	0.131483543184225	-0.0767418817691751
3	C	26	50	20120531	4	1946	38.72	0.129462419871560	-0.0776712322116886
3	C	26	50	20120531	4	1948	38.76	0.127312108149972	-0.0788669497786751
3	C	26	50	20120531	4	1950	38.8	0.124922582204308	-0.0791719249334008
3	C	26	50	20120531	4	1952	38.84	0.123288317011630	-0.0790497368816118
3	C	26	50	20120531	4	1954	38.88	0.120871921008281	-0.0792175333207874
3	C	26	50	20120531	4	1956	38.92	0.118411542963142	-0.0796131595648612
3	C	26	50	20120531	4	1958	38.96	0.115923234200147	-0.0799886332656713
3	C	26	50	20120531	4	1960	39	0.113306161292297	-0.079634443478975
3	C	26	50	20120531	4	1962	39.04	0.111400932781068	-0.079906255325663
3	C	26	50	20120531	4	1964	39.08	0.109488350359315	-0.0802066342863111
3	C	26	50	20120531	4	1966	39.12	0.107114592894872	-0.0805128115225649
3	C	26	50	20120531	4	1968	39.16	0.105450134242637	-0.0816921949229059
3	C	26	50	20120531	4	1970	39.2	0.104736239236351	-0.0818644461348029
3	C	26	50	20120531	4	1972	39.24	0.103940885528872	-0.0829709268260037
3	C	26	50	20120531	4	1974	39.28	0.102845859967527	-0.0843007118387031
3	C	26	50	20120531	4	1976	39.32	0.101555460802539	-0.0855302998205084
3	C	26	50	20120531	4	1978	39.36	0.100458031078138	-0.0857721303396742
3	C	26	50	20120531	4	1980	39.4	0.0999517426228079	-0.0854440327932036
3	C	26	50	20120531	4	1982	39.44	0.0979568529717249	-0.0863669485640083
3	C	26	50	20120531	4	1984	39.48	0.0957496191542509	-0.085984757348777
3	C	26	50	20120531	4	1986	39.52	0.0939803672770439	-0.0862351438599951
3	C	26	50	20120531	4	1988	39.56	0.0916472684525189	-0.0864129812154635
3	C	26	50	20120531	4	1990	39.6	0.0891381000394783	-0.0858985610321503
3	C	26	50	20120531	4	1992	39.64	0.0866457607678301	-0.0857944042032815
3	C	26	50	20120531	4	1994	39.68	0.0843695133285126	-0.085905490678606
3	C	26	50	20120531	4	1996	39.72	0.081661294356568	-0.0853016214874726
3	C	26	50	20120531	4	1998	39.76	0.0797806024506462	-0.0857836561802075
3	C	26	50	20120531	4	2000	39.8	0.0776098553430816	-0.085270225946388
3	C	26	50	20120531	4	2002	39.84	0.0755923665592714	-0.0844932287309489
3	C	26	50	20120531	4	2004	39.88	0.0739060300232265	-0.0839818773910661
3	C	26	50	20120531	4	2006	39.92	0.0737692119321346	-0.083364919653413
3	C	26	50	20120531	4	2008	39.96	0.0732578747343875	-0.0826642758282065
3	C	26	50	20120531	4	2010	40	0.0730961806267335	-0.081198210125569
3	C	26	50	20120531	4	2012	40.04	0.072609620450599	-0.0797161850228801
3	C	26	50	20120531	4	2014	40.08	0.0716623802065215	-0.0784629089639051
3	C	26	50	20120531	4	2016	40.12	0.070679996755419	-0.0765263556222695
3	C	26	50	20120531	4	2018	40.16	0.0691580201195932	-0.0745036059640072
3	C	26	50	20120531	4	2020	40.2	0.0682691868956417	-0.0719291715950632
3	C	26	50	20120531	4	2022	40.24	0.0682829047671967	-0.0713733856650506
3	C	26	50	20120531	4	2024	40.28	0.067820598353657	-0.071343828601597
3	C	26	50	20120531	4	2026	40.32	0.0678488826249043	-0.0705753449518035
3	C	26	50	20120531	4	2028	40.36	0.0678015771812430	-0.0702180438952699
3	C	26	50	20120531	4	2030	40.4	0.0675592516873304	-0.070207932268299
3	C	26	50	20120531	4	2032	40.44	0.0671834244331298	-0.0696875723880238
3	C	26	50	20120531	4	2034	40.48	0.0670408009953644	-0.0685120073643011
3	C	26	50	20120531	4	2036	40.52	0.0665760904187686	-0.068418386426472
3	C	26	50	20120531	4	2038	40.56	0.066168726202127	-0.068734816711053
3	C	26	50	20120531	4	2040	40.6	0.0663644533591595	-0.0690831375114655
3	C	26	50	20120531	4	2042	40.64	0.066434456930497	-0.0704413482167686
3	C	26	50	20120531	4	2044	40.68	0.0663387853830023	-0.0711083620434619
3	C	26	50	20120531	4	2046	40.72	0.0659037732912165	-0.0721285757073579
3	C	26	50	20120531	4	2048	40.76	0.0654317088040963	-0.0728153178132462
3	C	26	50	20120531	4	2050	40.8	0.0647180824983871	-0.0741797652003594
3	C	26	50	20120531	4	2052	40.84	0.0634039881851623	-0.0757515292246487
3	C	26	50	20120531	4	2054	40.88	0.0621026783625413	-0.0774386365070851
3	C	26	50	20120531	4	2056	40.92	0.0605961166545453	-0.079448092557861
3	C	26	50	20120531	4	2058	40.96	0.0592234597577024	-0.0802926821105137
3	C	26	50	20120531	4	2060	41	0.057492193656781	-0.082664445533834
3	C	26	50	20120531	4	2062	41.04	0.0560626429483239	-0.0847299680812902
3	C	26	50	20120531	4	2064	41.08	0.0539796831476436	-0.0860332719450342
3	C	26	50	20120531	4	2066	41.12	0.0512388736241542	-0.0881164721620201
3	C	26	50	20120531	4	2068	41.16	0.0494460043804557	-0.0897508080653765
3	C	26	50	20120531	4	2070	41.2	0.0471455031785434	-0.0912478945425047
3	C	26	50	20120531	4	2072	41.24	0.0449051767637101	-0.09212831319576
3	C	26	50	20120531	4	2074	41.28	0.0431700781440345	-0.0935734980351491
3	C	26	50	20120531	4	2076	41.32	0.0408549398317516	-0.094556164328964
3	C	26	50	20120531	4	2078	41.36	0.0387131133915376	-0.0961676606832882
3	C	26	50	20120531	4	2080	41.4	0.0364377144803574	-0.0980791824448698
3	C	26	50	20120531	4	2082	41.44	0.0347592551138549	-0.0997491565299981
3	C	26	50	20120531	4	2084	41.48	0.0326643098532335	-0.102215898536167
3	C	26	50	20120531	4	2086	41.52	0.0313734157134993	-0.103469174595142
3	C	26	50	20120531	4	2088	41.56	0.0291856980431863	-0.105504722886144
3	C	26	50	20120531	4	2090	41.6	0.0270625392219955	-0.106718966650798
3	C	26	50	20120531	4	2092	41.64	0.0252323347402504	-0.108021103788353
3	C	26	50	20120531	4	2094	41.68	0.0238687500234103	-0.108488218528004
3	C	26	50	20120531	4	2096	41.72	0.0223142464756498	-0.108809527849376
3	C	26	50	20120531	4	2098	41.76	0.0199775414065408	-0.109523281434305
3	C	26	50	20120531	4	2100	41.8	0.0180970616326533	-0.110239297760935
3	C	26	50	20120531	4	2102	41.84	0.0161167383812621	-0.112045814165510
3	C	26	50	20120531	4	2104	41.88	0.0157281124943221	-0.113434713305117
3	C	26	50	20120531	4	2106	41.92	0.0158428759249086	-0.114648603516379
3	C	26	50	20120531	4	2108	41.96	0.0154901003517747	-0.115552215272058
3	C	26	50	20120531	4	2110	42	0.0147767003202356	-0.119305891619986
3	C	26	50	20120531	4	2112	42.04	0.0146021863666388	-0.121832242727810
3	C	26	50	20120531	4	2114	42.08	0.0142885845091824	-0.124402929430813
3	C	26	50	20120531	4	2116	42.12	0.0136226313426610	-0.126765656029470
3	C	26	50	20120531	4	2118	42.16	0.0128774115059684	-0.130004982904764
3	C	26	50	20120531	4	2120	42.2	0.0128362578913035	-0.130928747203706
3	C	26	50	20120531	4	2122	42.24	0.0127005640999938	-0.132134434976307
3	C	26	50	20120531	4	2124	42.28	0.0120492480438429	-0.133376892301530
3	C	26	50	20120531	4	2126	42.32	0.0117231303963596	-0.136354377535750
3	C	26	50	20120531	4	2128	42.36	0.0117376967960520	-0.138852868636395
3	C	26	50	20120531	4	2130	42.4	0.0122673197751608	-0.140899942767930
3	C	26	50	20120531	4	2132	42.44	0.0117499297433666	-0.143695630848707
3	C	26	50	20120531	4	2134	42.48	0.0111771732506055	-0.146358594986656
3	C	26	50	20120531	4	2136	42.52	0.0105458683163621	-0.148907573511477
3	C	26	50	20120531	4	2138	42.56	0.00985226727469625	-0.151578245113341
3	C	26	50	20120531	4	2140	42.6	0.00986874286269785	-0.153458229912481
3	C	26	50	20120531	4	2142	42.64	0.0101715966970801	-0.155760357459990
3	C	26	50	20120531	4	2144	42.68	0.0105753546691375	-0.157936125025701
3	C	26	50	20120531	4	2146	42.72	0.0114830676441467	-0.160299488020461
3	C	26	50	20120531	4	2148	42.76	0.0119231709047572	-0.161953835045725
3	C	26	50	20120531	4	2150	42.8	0.0134417534280334	-0.165035689240849
3	C	26	50	20120531	4	2152	42.84	0.0141055852742114	-0.166323472110745
3	C	26	50	20120531	4	2154	42.88	0.0151227583789483	-0.168855975047565
3	C	26	50	20120531	4	2156	42.92	0.0161735190557914	-0.170923555275755
3	C	26	50	20120531	4	2158	42.96	0.0168894646717428	-0.173109575889793
3	C	26	50	20120531	4	2160	43	0.0173629433724253	-0.174884696753283
3	C	26	50	20120531	4	2162	43.04	0.0185149617403344	-0.177428018423855
3	C	26	50	20120531	4	2164	43.08	0.0193739550581200	-0.179982936645638
3	C	26	50	20120531	4	2166	43.12	0.0197025475793372	-0.181697882722050
3	C	26	50	20120531	4	2168	43.16	0.0201974516154898	-0.184626789720403
3	C	26	50	20120531	4	2170	43.2	0.0193602371865648	-0.187411376224716
3	C	26	50	20120531	4	2172	43.24	0.0188553629447977	-0.190238389135899
3	C	26	50	20120531	4	2174	43.28	0.0188680908668591	-0.192935294399345
3	C	26	50	20120531	4	2176	43.32	0.0189981985145974	-0.196291223182856
3	C	26	50	20120531	4	2178	43.36	0.0185498928153250	-0.198858020798563
3	C	26	50	20120531	4	2180	43.4	0.0177819748509565	-0.200767209107767
3	C	26	50	20120531	4	2182	43.44	0.0170182995272751	-0.203302894025102
3	C	26	50	20120531	4	2184	43.48	0.0164872623346040	-0.206099501344695
3	C	26	50	20120531	4	2186	43.52	0.0153926610373272	-0.208916614760942
3	C	26	50	20120531	4	2188	43.56	0.0145215054829054	-0.212322041019137
3	C	26	50	20120531	4	2190	43.6	0.0135442839113055	-0.214610238563056
3	C	26	50	20120531	4	2192	43.64	0.0129778913795751	-0.217661404323876
3	C	26	50	20120531	4	2194	43.68	0.0123400810629448	-0.220083952156221
3	C	26	50	20120531	4	2196	43.72	0.0117277265904372	-0.221626859152770
3	C	26	50	20120531	4	2198	43.76	0.0114180138202775	-0.224419930938457
3	C	26	50	20120531	4	2200	43.8	0.0106670664186575	-0.225784647026147
3	C	26	50	20120531	4	2202	43.84	0.0100646114410866	-0.228487209143842
3	C	26	50	20120531	4	2204	43.88	0.00947488438557695	-0.231223712387034
3	C	26	50	20120531	4	2206	43.92	0.00942185137698795	-0.233364124613686
3	C	26	50	20120531	4	2208	43.96	0.00927406605971995	-0.236344579696387
3	C	26	50	20120531	4	2210	44	0.00884202381641495	-0.238366197983799
3	C	26	50	20120531	4	2212	44.04	0.00871333038223905	-0.240388523377993
3	C	26	50	20120531	4	2214	44.08	0.00870555220764595	-0.242404484811156
3	C	26	50	20120531	4	2216	44.12	0.00978883979642375	-0.244551260998838
3	C	26	50	20120531	4	2218	44.16	0.00980581035917225	-0.245648690723240
3	C	26	50	20120531	4	2220	44.2	0.0106557527101585	-0.247101088051797
3	C	26	50	20120531	4	2222	44.24	0.0119497581197298	-0.249117756591741
3	C	26	50	20120531	4	2224	44.28	0.0127855583350923	-0.251437066834033
3	C	26	50	20120531	4	2226	44.32	0.0138518753611216	-0.253463634868913
3	C	26	50	20120531	4	2228	44.36	0.0147202024884188	-0.254838250451540
3	C	26	50	20120531	4	2230	44.4	0.0150384005399527	-0.255276656655876
3	C	26	50	20120531	4	2232	44.44	0.0161124957405751	-0.255496566864825
3	C	26	50	20120531	4	2234	44.48	0.0169723375864979	-0.255715769966993
3	C	26	50	20120531	4	2236	44.52	0.0179792576429075	-0.256507729561921
3	C	26	50	20120531	4	2238	44.56	0.0189444583992271	-0.257211300809202
3	C	26	50	20120531	4	2240	44.6	0.0195546915513912	-0.257169581509112
3	C	26	50	20120531	4	2242	44.64	0.0208847594068030	-0.259324135871388
3	C	26	50	20120531	4	2244	44.68	0.0216929824576994	-0.259368683598602
3	C	26	50	20120531	4	2246	44.72	0.0224573648881619	-0.260660567687830
3	C	26	50	20120531	4	2248	44.76	0.0230117366046122	-0.262013970067021
3	C	26	50	20120531	4	2250	44.8	0.0235738864956555	-0.263983262452626
3	C	26	50	20120531	4	2252	44.84	0.0239104693235002	-0.266414295566345
3	C	26	50	20120531	4	2254	44.88	0.0242145252394105	-0.268002457396890
3	C	26	50	20120531	4	2256	44.92	0.0241339150663552	-0.269259693253840
3	C	26	50	20120531	4	2258	44.96	0.0242760435293737	-0.270326717386650
3	C	26	50	20120531	4	2260	45	0.0252928630807200	-0.272380155479216
3	C	26	50	20120531	4	2262	45.04	0.0262432145946347	-0.272911899778668
3	C	26	50	20120531	4	2264	45.08	0.0274247900259974	-0.274053877230285
3	C	26	50	20120531	4	2266	45.12	0.0290546711566324	-0.275890233541026
3	C	26	50	20120531	4	2268	45.16	0.0293000372097041	-0.276183682855218
