# Supplementary material for: How Do Ants Make Sense of Gravity? A Boltzmann Walker Analysis of Lasius niger Trajectories on Various Inclines
Source: PLoS One. 2013 Oct 29;8(10):e76531. doi: 10.1371/journal.pone.0076531 (PMC3812222; doi:10.1371/journal.pone.0076531)
Supplement: Dataset S3 — Trajectories for . (ZIP) [file pone.0076531.s007.zip › Incline3/3-C-26-50-20120531-05.txt]

Pente	Colonie	Temperature	Humidite	Date	Indiv	Frame	Time	X	Y
3	C	26	50	20120531	5	10	0	0	0
3	C	26	50	20120531	5	12	0.04	0.000920688384443997	-0.0018889296999227
3	C	26	50	20120531	5	14	0.08	0.000915310130266297	-0.0028462151029337
3	C	26	50	20120531	5	16	0.12	0.000655378384608898	-0.0040253856641336
3	C	26	50	20120531	5	18	0.16	-0.0004857434678022	-0.0054786244497604
3	C	26	50	20120531	5	20	0.2	-0.0017795013900001	-0.0062198491331392
3	C	26	50	20120531	5	22	0.24	-0.0035675552365188	-0.0076563294880518
3	C	26	50	20120531	5	24	0.28	-0.00616885259208	-0.0090218870328115
3	C	26	50	20120531	5	26	0.32	-0.0081959156017075	-0.0106164835350653
3	C	26	50	20120531	5	28	0.36	-0.0103335701119125	-0.0118732244172681
3	C	26	50	20120531	5	30	0.4	-0.0134095553207521	-0.0130704269084951
3	C	26	50	20120531	5	32	0.44	-0.0147581493738311	-0.0129787858696533
3	C	26	50	20120531	5	34	0.48	-0.0157462603898612	-0.0133705230264306
3	C	26	50	20120531	5	36	0.52	-0.0171826771051636	-0.0131538655086751
3	C	26	50	20120531	5	38	0.56	-0.0187604444660251	-0.0126265759819443
3	C	26	50	20120531	5	40	0.6	-0.0205782745790995	-0.0117684311922963
3	C	26	50	20120531	5	42	0.64	-0.0229475065601431	-0.0102354236906838
3	C	26	50	20120531	5	44	0.68	-0.0246731299489508	-0.0094355444998056
3	C	26	50	20120531	5	46	0.72	-0.0269338917497604	-0.0091329027974578
3	C	26	50	20120531	5	48	0.76	-0.0284123106078652	-0.0077698837660426
3	C	26	50	20120531	5	50	0.8	-0.0292815569739779	-0.0067100014117221
3	C	26	50	20120531	5	52	0.84	-0.0291077501271622	-0.0054167031089319
3	C	26	50	20120531	5	54	0.88	-0.0295343405771842	-0.0036558021628108
3	C	26	50	20120531	5	56	0.92	-0.0294559648615575	-0.0015954627080607
3	C	26	50	20120531	5	58	0.96	-0.0289685561572856	-0.000412543773813698
3	C	26	50	20120531	5	60	1	-0.0289815032824492	0.0024462253029132
3	C	26	50	20120531	5	62	1.04	-0.0288586010528111	0.0041598208053728
3	C	26	50	20120531	5	64	1.08	-0.0284652446215049	0.0073264641746284
3	C	26	50	20120531	5	66	1.12	-0.0276698555586872	0.0084617594671624
3	C	26	50	20120531	5	68	1.16	-0.0267545744197990	0.0105545105754418
3	C	26	50	20120531	5	70	1.2	-0.0263522129836343	0.0128322535456016
3	C	26	50	20120531	5	72	1.24	-0.0263007624800216	0.0148139330277990
3	C	26	50	20120531	5	74	1.28	-0.0257515385009384	0.0165564138422701
3	C	26	50	20120531	5	76	1.32	-0.0247805182558096	0.0187425405223255
3	C	26	50	20120531	5	78	1.36	-0.0240761833332053	0.0211334948236872
3	C	26	50	20120531	5	80	1.4	-0.0236590179094697	0.0230357400514064
3	C	26	50	20120531	5	82	1.44	-0.0232301017852443	0.0253824146190234
3	C	26	50	20120531	5	84	1.48	-0.0227746896628211	0.0276534931077706
3	C	26	50	20120531	5	86	1.52	-0.0225638940602816	0.0300943903610875
3	C	26	50	20120531	5	88	1.56	-0.022597142221133	0.032026998046884
3	C	26	50	20120531	5	90	1.6	-0.0232168576752327	0.0341518468532818
3	C	26	50	20120531	5	92	1.64	-0.0238284343302810	0.0358335589109778
3	C	26	50	20120531	5	94	1.68	-0.0243696750738046	0.0375040067576494
3	C	26	50	20120531	5	96	1.72	-0.0245332642276321	0.0386976383596314
3	C	26	50	20120531	5	98	1.76	-0.0232173385078439	0.0390523231210745
3	C	26	50	20120531	5	100	1.8	-0.0227566584399009	0.0386404334210334
3	C	26	50	20120531	5	102	1.84	-0.0218420865291142	0.039093123182349
3	C	26	50	20120531	5	104	1.88	-0.0205579806144794	0.0387894915305075
3	C	26	50	20120531	5	106	1.92	-0.0193621216261367	0.0382658082483607
3	C	26	50	20120531	5	108	1.96	-0.0179476959317293	0.0376498475312691
3	C	26	50	20120531	5	110	2	-0.016215857074315	0.0364522985577194
3	C	26	50	20120531	5	112	2.04	-0.0150579060805117	0.0354390216113469
3	C	26	50	20120531	5	114	2.08	-0.0133554475098557	0.0334769134306392
3	C	26	50	20120531	5	116	2.12	-0.0115683906838986	0.031498513509693
3	C	26	50	20120531	5	118	2.16	-0.009855476832376	0.0290885337932767
3	C	26	50	20120531	5	120	2.2	-0.0082472727672251	0.0267043507464517
3	C	26	50	20120531	5	122	2.24	-0.0066444243288348	0.0253928303019103
3	C	26	50	20120531	5	124	2.28	-0.0052326149295178	0.0225236738265677
3	C	26	50	20120531	5	126	2.32	-0.0050690399178259	0.0205599463713312
3	C	26	50	20120531	5	128	2.36	-0.0042694223564567	0.0176688483725684
3	C	26	50	20120531	5	130	2.4	-0.00368502688607730	0.0150043710261081
3	C	26	50	20120531	5	132	2.44	-0.0032009698679482	0.0126822040724203
3	C	26	50	20120531	5	134	2.48	-0.00203627307545240	0.00930289126765506
3	C	26	50	20120531	5	136	2.52	-0.000873400618452102	0.0073775455685013
3	C	26	50	20120531	5	138	2.56	-6.89605888352027e-05	0.0055580537544911
3	C	26	50	20120531	5	140	2.6	0.000758863462035499	0.0029422677809833
3	C	26	50	20120531	5	142	2.64	0.0020990005180115	0.0014853732532978
3	C	26	50	20120531	5	144	2.68	0.0031835114015207	-0.000234784200091299
3	C	26	50	20120531	5	146	2.72	0.0029155462157223	-0.00127179872110820
3	C	26	50	20120531	5	148	2.76	0.0020805917000701	-0.0023504222335573
3	C	26	50	20120531	5	150	2.8	0.0012562098450102	-0.0026133613043551
3	C	26	50	20120531	5	152	2.84	0.000339443074774699	-0.0037275522878978
3	C	26	50	20120531	5	154	2.88	-0.00114337398750910	-0.0055796205113173
3	C	26	50	20120531	5	156	2.92	-0.002870192386777	-0.0073565020706931
3	C	26	50	20120531	5	158	2.96	-0.0045235353204117	-0.0098551204505583
3	C	26	50	20120531	5	160	3	-0.0062088748358952	-0.0127283993584351
3	C	26	50	20120531	5	162	3.04	-0.0078010671750929	-0.0141418351033489
3	C	26	50	20120531	5	164	3.08	-0.0090560402903428	-0.0163738883688424
3	C	26	50	20120531	5	166	3.12	-0.0100979621324212	-0.0184394179873664
3	C	26	50	20120531	5	168	3.16	-0.0114482532417750	-0.0191008456704883
3	C	26	50	20120531	5	170	3.2	-0.0128885590443739	-0.0207199080673711
3	C	26	50	20120531	5	172	3.24	-0.0137510171853871	-0.0216670776007705
3	C	26	50	20120531	5	174	3.28	-0.0150074752248775	-0.0234178032803103
3	C	26	50	20120531	5	176	3.32	-0.0157941315189475	-0.0246437143068534
3	C	26	50	20120531	5	178	3.36	-0.0166131025929178	-0.0258750700556117
3	C	26	50	20120531	5	180	3.4	-0.0177706363937202	-0.02734245804793
3	C	26	50	20120531	5	182	3.44	-0.0194816933828354	-0.0280777076790078
3	C	26	50	20120531	5	184	3.48	-0.0210213476881910	-0.028420513046527
3	C	26	50	20120531	5	186	3.52	-0.0224969381191711	-0.0285052244389131
3	C	26	50	20120531	5	188	3.56	-0.0239590228106305	-0.0273314978928216
3	C	26	50	20120531	5	190	3.6	-0.0252921312252015	-0.0273020115400461
3	C	26	50	20120531	5	192	3.64	-0.0266170372011107	-0.0253217589993332
3	C	26	50	20120531	5	194	3.68	-0.028203007000634	-0.0248643316225836
3	C	26	50	20120531	5	196	3.72	-0.0298857090078236	-0.0235561133667104
3	C	26	50	20120531	5	198	3.76	-0.0317532487276154	-0.0212739262304308
3	C	26	50	20120531	5	200	3.8	-0.0332387386535321	-0.0201981339735336
3	C	26	50	20120531	5	202	3.84	-0.0340102628624848	-0.0187257255230688
3	C	26	50	20120531	5	204	3.88	-0.0344550330278511	-0.0186598231710623
3	C	26	50	20120531	5	206	3.92	-0.0341333701530894	-0.0180268918912222
3	C	26	50	20120531	5	208	3.96	-0.033884044302043	-0.0179184217109882
3	C	26	50	20120531	5	210	4	-0.0338063332667906	-0.0175550395361364
3	C	26	50	20120531	5	212	4.04	-0.0334338294144615	-0.0165387856702151
3	C	26	50	20120531	5	214	4.08	-0.0330628104863729	-0.0154725393548639
3	C	26	50	20120531	5	216	4.12	-0.0323870285355929	-0.0148026971010459
3	C	26	50	20120531	5	218	4.16	-0.0313818055354581	-0.0140657504136933
3	C	26	50	20120531	5	220	4.2	-0.0303971593426559	-0.0116053723685547
3	C	26	50	20120531	5	222	4.24	-0.0295292564794275	-0.0094194224651946
3	C	26	50	20120531	5	224	4.28	-0.0287061841861264	-0.0071121330381829
3	C	26	50	20120531	5	226	4.32	-0.028021846243294	-0.0054703725136239
3	C	26	50	20120531	5	228	4.36	-0.0274868492526483	-0.0038600075301497
3	C	26	50	20120531	5	230	4.4	-0.0269382545986003	-0.0014111765387479
3	C	26	50	20120531	5	232	4.44	-0.0264646132633581	0.000905849748640802
3	C	26	50	20120531	5	234	4.48	-0.0263288204770991	0.0032402637917788
3	C	26	50	20120531	5	236	4.52	-0.0264031020444627	0.0054379870230456
3	C	26	50	20120531	5	238	4.56	-0.0268732714854093	0.0078115464975901
3	C	26	50	20120531	5	240	4.6	-0.0266809030855875	0.00983058384525114
3	C	26	50	20120531	5	242	4.64	-0.0273222630782593	0.0123843848383201
3	C	26	50	20120531	5	244	4.68	-0.0275727273712234	0.0140346235731855
3	C	26	50	20120531	5	246	4.72	-0.0275268149279210	0.0145521055288612
3	C	26	50	20120531	5	248	4.76	-0.027560451997502	0.0149107995857537
3	C	26	50	20120531	5	250	4.8	-0.0278053160047591	0.0146245415475260
3	C	26	50	20120531	5	252	4.84	-0.0279308840269622	0.014644948649231
3	C	26	50	20120531	5	254	4.88	-0.0288676732328138	0.0143236251857242
3	C	26	50	20120531	5	256	4.92	-0.0301497497509865	0.0145363016923017
3	C	26	50	20120531	5	258	4.96	-0.0309292642665666	0.0148181544552827
3	C	26	50	20120531	5	260	5	-0.0321415634875718	0.0147910369102241
3	C	26	50	20120531	5	262	5.04	-0.0343324560673324	0.0140925497607003
3	C	26	50	20120531	5	264	5.08	-0.0359740256730604	0.0136440531425971
3	C	26	50	20120531	5	266	5.12	-0.0374092756621738	0.0134890199808219
3	C	26	50	20120531	5	268	5.16	-0.0377264271956716	0.0140225461893628
3	C	26	50	20120531	5	270	5.2	-0.0377142437458318	0.0144360410217973
3	C	26	50	20120531	5	272	5.24	-0.037746897936987	0.0153486188914610
3	C	26	50	20120531	5	274	5.28	-0.0377976682038762	0.0167724491060582
3	C	26	50	20120531	5	276	5.32	-0.0378828745710091	0.0186481912645118
3	C	26	50	20120531	5	278	5.36	-0.0376559640049264	0.0207831587689483
3	C	26	50	20120531	5	280	5.4	-0.0371101129251894	0.022973033114944
3	C	26	50	20120531	5	282	5.44	-0.0368274328472745	0.0250695835079587
3	C	26	50	20120531	5	284	5.48	-0.0363156784565263	0.0270251085245335
3	C	26	50	20120531	5	286	5.52	-0.0355667816645717	0.0279625199843525
3	C	26	50	20120531	5	288	5.56	-0.0342897397466809	0.0288056811813072
3	C	26	50	20120531	5	290	5.6	-0.0338086525770329	0.0287326794772175
3	C	26	50	20120531	5	292	5.64	-0.0326308955222886	0.0292914352557111
3	C	26	50	20120531	5	294	5.68	-0.0300725732884607	0.0302440594108205
3	C	26	50	20120531	5	296	5.72	-0.0290632165420831	0.030349875112198
3	C	26	50	20120531	5	298	5.76	-0.0267743826020603	0.030637738282819
3	C	26	50	20120531	5	300	5.8	-0.0239836937662261	0.032330573130183
3	C	26	50	20120531	5	302	5.84	-0.0216949658922205	0.0332342202412004
3	C	26	50	20120531	5	304	5.88	-0.0201967904706493	0.0348752312325713
3	C	26	50	20120531	5	306	5.92	-0.0176121030533782	0.0356833835727894
3	C	26	50	20120531	5	308	5.96	-0.0140103839527264	0.0368898491628498
3	C	26	50	20120531	5	310	6	-0.0135541020889623	0.0374226682646095
3	C	26	50	20120531	5	312	6.04	-0.0128395141180308	0.0372169143334199
3	C	26	50	20120531	5	314	6.08	-0.0112882420482603	0.0362761582585259
3	C	26	50	20120531	5	316	6.12	-0.0104663081968769	0.0352536889239979
3	C	26	50	20120531	5	318	6.16	-0.009251965437274	0.0341775148294389
3	C	26	50	20120531	5	320	6.2	-0.007760313782866	0.0319009746479138
3	C	26	50	20120531	5	322	6.24	-0.0058863139355213	0.0299367479752897
3	C	26	50	20120531	5	324	6.28	-0.0039190226621075	0.0278216713846080
3	C	26	50	20120531	5	326	6.32	-0.00157378988521730	0.0250206375765649
3	C	26	50	20120531	5	328	6.36	-0.000618064359765601	0.0230751039788083
3	C	26	50	20120531	5	330	6.4	0.000937287716132298	0.0212697189450828
3	C	26	50	20120531	5	332	6.44	0.00130943801507080	0.0198434138567514
3	C	26	50	20120531	5	334	6.48	0.0007283376622917	0.0184901528989166
3	C	26	50	20120531	5	336	6.52	0.000696729989172699	0.0166094609929947
3	C	26	50	20120531	5	338	6.56	0.000305204964429699	0.0144578057685222
3	C	26	50	20120531	5	340	6.6	-0.000252921489028703	0.0117352254578518
3	C	26	50	20120531	5	342	6.64	-0.000121533978016401	0.0087370997766886
3	C	26	50	20120531	5	344	6.68	1.76599918601979e-05	0.0071854600113919
3	C	26	50	20120531	5	346	6.72	0.000167651482285397	0.0072251428439521
3	C	26	50	20120531	5	348	6.76	0.000876412893339999	0.0067209332825593
3	C	26	50	20120531	5	350	6.8	0.0017718292814243	0.0046210453455374
3	C	26	50	20120531	5	352	6.84	0.0029092953917766	0.0026756673112726
3	C	26	50	20120531	5	354	6.88	0.0040638381308946	0.00234825565837980
3	C	26	50	20120531	5	356	6.92	0.0056220398471207	0.0017391750902691
3	C	26	50	20120531	5	358	6.96	0.0066164723977746	0.0015038075270833
3	C	26	50	20120531	5	360	7	0.0080476423807605	0.0014487804773714
3	C	26	50	20120531	5	362	7.04	0.0101713598163084	0.000864137519618603
3	C	26	50	20120531	5	364	7.08	0.0116374113768103	0.000259073318025001
3	C	26	50	20120531	5	366	7.12	0.0133084885485172	-0.0010675579984303
3	C	26	50	20120531	5	368	7.16	0.014309652755728	-0.00191618513080350
3	C	26	50	20120531	5	370	7.2	0.0144599270888657	-0.0031136563226073
3	C	26	50	20120531	5	372	7.24	0.0142613785757764	-0.0055326615499787
3	C	26	50	20120531	5	374	7.28	0.0138820723562123	-0.00737751728423
3	C	26	50	20120531	5	376	7.32	0.0132007679014712	-0.0094598831152141
3	C	26	50	20120531	5	378	7.36	0.0123470213160022	-0.0115244793527869
3	C	26	50	20120531	5	380	7.4	0.0111987251581893	-0.0121073729283631
3	C	26	50	20120531	5	382	7.44	0.0094705109301353	-0.0129952614576549
3	C	26	50	20120531	5	384	7.48	0.0079611844346248	-0.0146512418995835
3	C	26	50	20120531	5	386	7.52	0.0060196672033853	-0.0159928497376644
3	C	26	50	20120531	5	388	7.56	0.004734189501595	-0.0175412297406998
3	C	26	50	20120531	5	390	7.6	0.0018783761312135	-0.0205069275048778
3	C	26	50	20120531	5	392	7.64	0.000905680043013297	-0.0220403592705589
3	C	26	50	20120531	5	394	7.68	0.000295588312205497	-0.0238191570893118
3	C	26	50	20120531	5	396	7.72	-0.000646772895081801	-0.0267316592103411
3	C	26	50	20120531	5	398	7.76	-0.000941282869446003	-0.0287747028332233
3	C	26	50	20120531	5	400	7.8	-0.00109472504096350	-0.0309704108101638
3	C	26	50	20120531	5	402	7.84	-0.0016229338065098	-0.033235698094373
3	C	26	50	20120531	5	404	7.88	-0.00242047954501010	-0.0345498560472082
3	C	26	50	20120531	5	406	7.92	-0.0027637798872762	-0.0347834134170341
3	C	26	50	20120531	5	408	7.96	-0.0038857462169849	-0.0349171273093565
3	C	26	50	20120531	5	410	8	-0.0044715841851979	-0.0344038384968932
3	C	26	50	20120531	5	412	8.04	-0.0054579981449532	-0.0347483409206873
3	C	26	50	20120531	5	414	8.08	-0.0067207494347961	-0.0340692355680357
3	C	26	50	20120531	5	416	8.12	-0.0081010218716723	-0.0338610633316544
3	C	26	50	20120531	5	418	8.16	-0.0103322973197064	-0.0332813064817596
3	C	26	50	20120531	5	420	8.2	-0.012441667558664	-0.0325063881602572
3	C	26	50	20120531	5	422	8.24	-0.0141881505975167	-0.0317593298459336
3	C	26	50	20120531	5	424	8.28	-0.0164455182857766	-0.0310075339161761
3	C	26	50	20120531	5	426	8.32	-0.0190374181922159	-0.0307940583789359
3	C	26	50	20120531	5	428	8.36	-0.0209951140266090	-0.030210129599032
3	C	26	50	20120531	5	430	8.4	-0.0208614001342866	-0.0299440453172715
3	C	26	50	20120531	5	432	8.44	-0.0205578391931232	-0.0287063963181607
3	C	26	50	20120531	5	434	8.48	-0.0204774411521023	-0.0282911125055699
3	C	26	50	20120531	5	436	8.52	-0.0202967753695091	-0.0280018351213864
3	C	26	50	20120531	5	438	8.56	-0.0195895271669663	-0.0271361949998579
3	C	26	50	20120531	5	440	8.6	-0.0186327409813428	-0.0258100162317425
3	C	26	50	20120531	5	442	8.64	-0.0176089917835409	-0.0250699582745527
3	C	26	50	20120531	5	444	8.68	-0.0162173349274877	-0.0245405474274783
3	C	26	50	20120531	5	446	8.72	-0.0145858981619341	-0.0232456934897695
3	C	26	50	20120531	5	448	8.76	-0.0128896197045457	-0.02264769328492
3	C	26	50	20120531	5	450	8.8	-0.0112800325385307	-0.0210156201232634
3	C	26	50	20120531	5	452	8.84	-0.0092419386631167	-0.0192938858217522
3	C	26	50	20120531	5	454	8.88	-0.0071346190338246	-0.0169817880686285
3	C	26	50	20120531	5	456	8.92	-0.0070313814437714	-0.0157092787052051
3	C	26	50	20120531	5	458	8.96	-0.0067215272522554	-0.0147812717655759
3	C	26	50	20120531	5	460	9	-0.0064166935188859	-0.0128119086692933
3	C	26	50	20120531	5	462	9.04	-0.006344073652458	-0.0105814817493965
3	C	26	50	20120531	5	464	9.08	-0.0066185725049147	-0.0081703890469067
3	C	26	50	20120531	5	466	9.12	-0.0069488903666781	-0.006961335446027
3	C	26	50	20120531	5	468	9.16	-0.0078781842406491	-0.0046639596560876
3	C	26	50	20120531	5	470	9.2	-0.0083957510491386	-0.0028352047432439
3	C	26	50	20120531	5	472	9.24	-0.0095634247611832	-0.00122366596251280
3	C	26	50	20120531	5	474	9.28	-0.0105706488735088	0.000222204770453999
3	C	26	50	20120531	5	476	9.32	-0.0119518688334717	0.0016013882628871
3	C	26	50	20120531	5	478	9.36	-0.0124348156939543	0.0028029111765471
3	C	26	50	20120531	5	480	9.4	-0.0140394106860941	0.0041096162239086
3	C	26	50	20120531	5	482	9.44	-0.0161364489827878	0.0060736335929255
3	C	26	50	20120531	5	484	9.48	-0.0177404005077566	0.006638519987212
3	C	26	50	20120531	5	486	9.52	-0.0197645714506491	0.0078000206570568
3	C	26	50	20120531	5	488	9.56	-0.0211476369593109	0.0078897171522503
3	C	26	50	20120531	5	490	9.6	-0.0228625406093158	0.0093226407600536
3	C	26	50	20120531	5	492	9.64	-0.0232704705113823	0.0110944382216727
3	C	26	50	20120531	5	494	9.68	-0.0243563885373861	0.0117301272179594
3	C	26	50	20120531	5	496	9.72	-0.0243226666149913	0.0128068175004688
3	C	26	50	20120531	5	498	9.76	-0.024403049099663	0.0133661234080381
3	C	26	50	20120531	5	500	9.8	-0.0241799010487629	0.0146914684972585
3	C	26	50	20120531	5	502	9.84	-0.0247525139988475	0.0153396287358450
3	C	26	50	20120531	5	504	9.88	-0.0247378726458362	0.0159980399014383
3	C	26	50	20120531	5	506	9.92	-0.0253555940588130	0.0170049387446445
3	C	26	50	20120531	5	508	9.96	-0.0255349092674541	0.0169686570957019
3	C	26	50	20120531	5	510	10	-0.0267047820815882	0.0170084742785505
3	C	26	50	20120531	5	512	10.04	-0.0273247096677222	0.0166958694416557
3	C	26	50	20120531	5	514	10.08	-0.0275348688741587	0.0163830948991335
3	C	26	50	20120531	5	516	10.12	-0.0277798248052973	0.0153852823780655
3	C	26	50	20120531	5	518	10.16	-0.028364736463627	0.0151061236919209
3	C	26	50	20120531	5	520	10.2	-0.0284908065316448	0.0147025283544230
3	C	26	50	20120531	5	522	10.24	-0.0288828265311346	0.0134875916251239
3	C	26	50	20120531	5	524	10.28	-0.0297253866873252	0.0129447881756139
3	C	26	50	20120531	5	526	10.32	-0.0309086379617594	0.0121055726344983
3	C	26	50	20120531	5	528	10.36	-0.0329715724983964	0.0114563284012162
3	C	26	50	20120531	5	530	10.4	-0.0346369433183792	0.0109842568430283
3	C	26	50	20120531	5	532	10.44	-0.0357589591455625	0.0119903071580970
3	C	26	50	20120531	5	534	10.48	-0.0362812352852147	0.0128594898845994
3	C	26	50	20120531	5	536	10.52	-0.0360307356369116	0.0141113093036051
3	C	26	50	20120531	5	538	10.56	-0.0356625875623546	0.0159777600789539
3	C	26	50	20120531	5	540	10.6	-0.0355646956995672	0.0174131585604914
3	C	26	50	20120531	5	542	10.64	-0.0350761556244454	0.0197314081426114
3	C	26	50	20120531	5	544	10.68	-0.0353426712413424	0.0205155117812014
3	C	26	50	20120531	5	546	10.72	-0.0355183802053994	0.0218578196549956
3	C	26	50	20120531	5	548	10.76	-0.0351144383855788	0.0238315385290504
3	C	26	50	20120531	5	550	10.8	-0.0348702319876282	0.0258263998958626
3	C	26	50	20120531	5	552	10.84	-0.0341042090694332	0.0273624620987698
3	C	26	50	20120531	5	554	10.88	-0.032866651994204	0.0289252882933449
3	C	26	50	20120531	5	556	10.92	-0.0314171325902462	0.0302793482818424
3	C	26	50	20120531	5	558	10.96	-0.0298061241396011	0.0316551730170649
3	C	26	50	20120531	5	560	11	-0.0284978775994566	0.0322935065927132
3	C	26	50	20120531	5	562	11.04	-0.0271595790211117	0.0343759643475789
3	C	26	50	20120531	5	564	11.08	-0.0259841271344741	0.0350077925408403
3	C	26	50	20120531	5	566	11.12	-0.0259550579746995	0.0352504079485332
3	C	26	50	20120531	5	568	11.16	-0.0251284147921534	0.0347512259163546
3	C	26	50	20120531	5	570	11.2	-0.0241126629720467	0.0345607949891132
3	C	26	50	20120531	5	572	11.24	-0.0218028138184871	0.0346630567718084
3	C	26	50	20120531	5	574	11.28	-0.0203382825375648	0.0344866760563092
3	C	26	50	20120531	5	576	11.32	-0.0191718391913194	0.0347808324772829
3	C	26	50	20120531	5	578	11.36	-0.0181489385216550	0.0348830801178424
3	C	26	50	20120531	5	580	11.4	-0.0171793678454276	0.0337944326596632
3	C	26	50	20120531	5	582	11.44	-0.0156987003877586	0.0332645409799777
3	C	26	50	20120531	5	584	11.48	-0.0135245945229834	0.0316590903886327
3	C	26	50	20120531	5	586	11.52	-0.0113937706642846	0.0304736682963803
3	C	26	50	20120531	5	588	11.56	-0.0087006448865845	0.0291328135270214
3	C	26	50	20120531	5	590	11.6	-0.0062734054007463	0.0272378840260603
3	C	26	50	20120531	5	592	11.64	-0.0052340432852158	0.0267424284466185
3	C	26	50	20120531	5	594	11.68	-0.0050819163323113	0.0266103833262998
3	C	26	50	20120531	5	596	11.72	-0.0052942604987016	0.0259882000695337
3	C	26	50	20120531	5	598	11.76	-0.0054130968643478	0.0248202435147767
3	C	26	50	20120531	5	600	11.8	-0.0056534566014088	0.0235242016376755
3	C	26	50	20120531	5	602	11.84	-0.0064131438428443	0.0208134087970475
3	C	26	50	20120531	5	604	11.88	-0.006307205104887	0.0199647250961318
3	C	26	50	20120531	5	606	11.92	-0.00614855862746	0.0177093655911304
3	C	26	50	20120531	5	608	11.96	-0.0061503334654807	0.0155231964846681
3	C	26	50	20120531	5	610	12	-0.0060735770243829	0.0147543946368230
3	C	26	50	20120531	5	612	12.04	-0.0059160477756702	0.0134076249192395
3	C	26	50	20120531	5	614	12.08	-0.0055588810694251	0.0114526938723609
3	C	26	50	20120531	5	616	12.12	-0.0048182715689459	0.0087150451161834
3	C	26	50	20120531	5	618	12.16	-0.0037148102237009	0.0073070045960101
3	C	26	50	20120531	5	620	12.2	-0.00258693955236920	0.0055621832580932
3	C	26	50	20120531	5	622	12.24	-0.00126766921750610	0.0049422839562304
3	C	26	50	20120531	5	624	12.28	0.000642105990325999	0.0047632657324374
3	C	26	50	20120531	5	626	12.32	0.00204716251988270	0.0038019187080753
3	C	26	50	20120531	5	628	12.36	0.0044125195557655	0.0041631937047191
3	C	26	50	20120531	5	630	12.4	0.0069826052180051	0.0036671229423777
3	C	26	50	20120531	5	632	12.44	0.0090596818902659	0.0031372383337599
3	C	26	50	20120531	5	634	12.48	0.0113536069991132	0.0025259445214241
3	C	26	50	20120531	5	636	12.52	0.0131558100523234	0.0020509808965011
3	C	26	50	20120531	5	638	12.56	0.0139091616169995	0.0024264545973112
3	C	26	50	20120531	5	640	12.6	0.015178206157195	0.00176792605199220
3	C	26	50	20120531	5	642	12.64	0.016086414106951	0.0014814063842554
3	C	26	50	20120531	5	644	12.68	0.0168033496723961	0.00108012328593200
3	C	26	50	20120531	5	646	12.72	0.0167945108376312	0.0012366060166086
3	C	26	50	20120531	5	648	12.76	0.0176897787332915	0.000239939008526101
3	C	26	50	20120531	5	650	12.8	0.0189810264264163	-0.000653773252215498
3	C	26	50	20120531	5	652	12.84	0.0209083873798964	-0.00199706400443560
3	C	26	50	20120531	5	654	12.88	0.0213733100885266	-0.0028805939275282
3	C	26	50	20120531	5	656	12.92	0.0217434097777996	-0.0034062571086623
3	C	26	50	20120531	5	658	12.96	0.0212142817734378	-0.0035918726387238
3	C	26	50	20120531	5	660	13	0.0205847446061474	-0.0040739073314586
3	C	26	50	20120531	5	662	13.04	0.0202463940113496	-0.0054252591009842
3	C	26	50	20120531	5	664	13.08	0.0188378938717685	-0.0071266428693328
3	C	26	50	20120531	5	666	13.12	0.0171537776510165	-0.0088309823440268
3	C	26	50	20120531	5	668	13.16	0.015667679613268	-0.0103402734841982
3	C	26	50	20120531	5	670	13.2	0.0138457694940662	-0.0117889726442898
3	C	26	50	20120531	5	672	13.24	0.012283321601619	-0.0137967563875282
3	C	26	50	20120531	5	674	13.28	0.0113940322937937	-0.0162981077351026
3	C	26	50	20120531	5	676	13.32	0.0105002846777129	-0.0184188270378983
3	C	26	50	20120531	5	678	13.36	0.0093619205417485	-0.0210487622180976
3	C	26	50	20120531	5	680	13.4	0.0078663684863355	-0.0228804728372866
3	C	26	50	20120531	5	682	13.44	0.0065964047073245	-0.0241982370347059
3	C	26	50	20120531	5	684	13.48	0.0053021164550406	-0.024428329581304
3	C	26	50	20120531	5	686	13.52	0.0038705787765285	-0.0240300163314616
3	C	26	50	20120531	5	688	13.56	0.0024203027683149	-0.023279351772554
3	C	26	50	20120531	5	690	13.6	-0.000353040738176900	-0.024071947763586
3	C	26	50	20120531	5	692	13.64	-0.0034500977290959	-0.0239065554874664
3	C	26	50	20120531	5	694	13.68	-0.0057689129966409	-0.0238128638389592
3	C	26	50	20120531	5	696	13.72	-0.00861339144532	-0.0243615079904819
3	C	26	50	20120531	5	698	13.76	-0.0111625113914975	-0.0250667762940373
3	C	26	50	20120531	5	700	13.8	-0.0131695632792174	-0.0256186024260753
3	C	26	50	20120531	5	702	13.84	-0.0154837823526848	-0.027469383715153
3	C	26	50	20120531	5	704	13.88	-0.0164612867669970	-0.0297152962735577
3	C	26	50	20120531	5	706	13.92	-0.0168679438768574	-0.0307003667304287
3	C	26	50	20120531	5	708	13.96	-0.0177170376997062	-0.031112327141148
3	C	26	50	20120531	5	710	14	-0.0170183454892158	-0.0308697188045229
3	C	26	50	20120531	5	712	14.04	-0.0161444322183474	-0.0303055183038141
3	C	26	50	20120531	5	714	14.08	-0.0151975455276605	-0.0296373731062709
3	C	26	50	20120531	5	716	14.12	-0.0148567907698067	-0.0287757634933951
3	C	26	50	20120531	5	718	14.16	-0.0152332544201104	-0.0289854913646951
3	C	26	50	20120531	5	720	14.2	-0.014857002901841	-0.0286836274798065
3	C	26	50	20120531	5	722	14.24	-0.0135815944006148	-0.0293640763353423
3	C	26	50	20120531	5	724	14.28	-0.0136718212258942	-0.0296651624027716
3	C	26	50	20120531	5	726	14.32	-0.0129926451625646	-0.0293454794269971
3	C	26	50	20120531	5	728	14.36	-0.0128194747118520	-0.0291250742433013
3	C	26	50	20120531	5	730	14.4	-0.011665759287668	-0.0294823045891567
3	C	26	50	20120531	5	732	14.44	-0.0112997608177259	-0.0290888703761045
3	C	26	50	20120531	5	734	14.48	-0.011298063761451	-0.0287421052106106
3	C	26	50	20120531	5	736	14.52	-0.0106719207067103	-0.0282117044140426
3	C	26	50	20120531	5	738	14.56	-0.0106491518683561	-0.0280789097605358
3	C	26	50	20120531	5	740	14.6	-0.00980896759095024	-0.0268386444663346
3	C	26	50	20120531	5	742	14.64	-0.0087601161024162	-0.0259541245937483
3	C	26	50	20120531	5	744	14.68	-0.0079384580226775	-0.0252885956912955
3	C	26	50	20120531	5	746	14.72	-0.0075848339214061	-0.0243815898230676
3	C	26	50	20120531	5	748	14.76	-0.0078347254578774	-0.0248470075064445
3	C	26	50	20120531	5	750	14.8	-0.0085199119288472	-0.0243079092964679
3	C	26	50	20120531	5	752	14.84	-0.0086022898688554	-0.0230165201819869
3	C	26	50	20120531	5	754	14.88	-0.0087664800634469	-0.0217858715400099
3	C	26	50	20120531	5	756	14.92	-0.0085583785377437	-0.0201844868126567
3	C	26	50	20120531	5	758	14.96	-0.0085520852873912	-0.0196300443855283
3	C	26	50	20120531	5	760	15	-0.0085491154389102	-0.0187553532972006
3	C	26	50	20120531	5	762	15.04	-0.0085355389887114	-0.0175838187821307
3	C	26	50	20120531	5	764	15.08	-0.0089293267551542	-0.0149842821224546
3	C	26	50	20120531	5	766	15.12	-0.00986313197038913	-0.0137803621168064
3	C	26	50	20120531	5	768	15.16	-0.0109002454863554	-0.0111495713374018
3	C	26	50	20120531	5	770	15.2	-0.0119087918883618	-0.0096324737383661
3	C	26	50	20120531	5	772	15.24	-0.0131479258117131	-0.0085969865679965
3	C	26	50	20120531	5	774	15.28	-0.0142278192879412	-0.006752852082662
3	C	26	50	20120531	5	776	15.32	-0.0149760796837928	-0.0047876609163883
3	C	26	50	20120531	5	778	15.36	-0.0162988643393585	-0.00196142582266380
3	C	26	50	20120531	5	780	15.4	-0.0175712322814256	0.000140519795091300
3	C	26	50	20120531	5	782	15.44	-0.0190106188452089	0.000766450717797601
3	C	26	50	20120531	5	784	15.48	-0.0210731786152519	0.00126390033836240
3	C	26	50	20120531	5	786	15.52	-0.0232616175344818	0.00232294830668110
3	C	26	50	20120531	5	788	15.56	-0.0257108869320880	0.0036672926480051
3	C	26	50	20120531	5	790	15.6	-0.0279792642729310	0.0032174101006108
3	C	26	50	20120531	5	792	15.64	-0.0301556399504738	0.002888647873766
3	C	26	50	20120531	5	794	15.68	-0.0320516831446152	0.00193731348142540
3	C	26	50	20120531	5	796	15.72	-0.0337331830702768	0.00107747163550250
3	C	26	50	20120531	5	798	15.76	-0.0352992690271132	0.000102215820754401
3	C	26	50	20120531	5	800	15.8	-0.0364898459278004	-0.000259872348687799
3	C	26	50	20120531	5	802	15.84	-0.0378038143760182	9.12995062665005e-05
3	C	26	50	20120531	5	804	15.88	-0.0387203760852872	0.000479935292701499
3	C	26	50	20120531	5	806	15.92	-0.039568086807272	0.000830691368868403
3	C	26	50	20120531	5	808	15.96	-0.0409064843805663	0.0006792149542027
3	C	26	50	20120531	5	810	16	-0.04200668596355	0.000416538927127501
3	C	26	50	20120531	5	812	16.04	-0.0429309735215102	-0.000673155049087899
3	C	26	50	20120531	5	814	16.08	-0.0444058427035735	-0.00154644606598890
3	C	26	50	20120531	5	816	16.12	-0.0462129389357095	-0.0024403563166293
3	C	26	50	20120531	5	818	16.16	-0.0472926627063101	-0.0037633813885006
3	C	26	50	20120531	5	820	16.2	-0.0488729261541092	-0.0053774021140335
3	C	26	50	20120531	5	822	16.24	-0.0500144369152499	-0.0071367262120325
3	C	26	50	20120531	5	824	16.28	-0.0518243545034428	-0.0082775652217311
3	C	26	50	20120531	5	826	16.32	-0.0535660645715224	-0.0093796972062275
3	C	26	50	20120531	5	828	16.36	-0.0550964769912479	-0.0109266134982259
3	C	26	50	20120531	5	830	16.4	-0.057008281595542	-0.0126630556207857
3	C	26	50	20120531	5	832	16.44	-0.0584707127693242	-0.0131187223016501
3	C	26	50	20120531	5	834	16.48	-0.0596714437233892	-0.0131463772478623
3	C	26	50	20120531	5	836	16.52	-0.0611229005999274	-0.0136695867684657
3	C	26	50	20120531	5	838	16.56	-0.0617986754796396	-0.014781943517018
3	C	26	50	20120531	5	840	16.6	-0.0631949921693809	-0.0164329742114783
3	C	26	50	20120531	5	842	16.64	-0.0644259095119348	-0.0177284079767477
3	C	26	50	20120531	5	844	16.68	-0.0642359594173047	-0.0172154939308784
3	C	26	50	20120531	5	846	16.72	-0.0642246032823988	-0.0166381129597684
3	C	26	50	20120531	5	848	16.76	-0.0637822514222241	-0.0156904343094865
3	C	26	50	20120531	5	850	16.8	-0.0633417804660874	-0.0149728057793959
3	C	26	50	20120531	5	852	16.84	-0.0634972591051347	-0.0143514851929029
3	C	26	50	20120531	5	854	16.88	-0.0629857663438956	-0.0133118685189312
3	C	26	50	20120531	5	856	16.92	-0.0627035953828631	-0.012746784134746
3	C	26	50	20120531	5	858	16.96	-0.061392216359678	-0.0115407215955508
3	C	26	50	20120531	5	860	17	-0.0602333037006523	-0.0095859602542996
3	C	26	50	20120531	5	862	17.04	-0.0583971241666061	-0.0081438513294087
3	C	26	50	20120531	5	864	17.08	-0.0571478998294873	-0.0063973470773526
3	C	26	50	20120531	5	866	17.12	-0.0552306505029781	-0.0051972454483228
3	C	26	50	20120531	5	868	17.16	-0.0538462697757032	-0.0035689270236743
3	C	26	50	20120531	5	870	17.2	-0.0520308650388883	-0.0022604754225632
3	C	26	50	20120531	5	872	17.24	-0.0499307084012896	0.000130910213935000
3	C	26	50	20120531	5	874	17.28	-0.0488723958240233	0.0015183385714367
3	C	26	50	20120531	5	876	17.32	-0.0481886872062262	0.00278016355139630
3	C	26	50	20120531	5	878	17.36	-0.0467046609913466	0.0050481873388487
3	C	26	50	20120531	5	880	17.4	-0.0454510879475234	0.0070649831580134
3	C	26	50	20120531	5	882	17.44	-0.0440339257498728	0.00957410207357916
3	C	26	50	20120531	5	884	17.48	-0.0431298897301258	0.0119206359269467
3	C	26	50	20120531	5	886	17.52	-0.0422271972132631	0.0134119241284692
3	C	26	50	20120531	5	888	17.56	-0.0410954020992959	0.0143536489396534
3	C	26	50	20120531	5	890	17.6	-0.0408496824928335	0.0148369564245944
3	C	26	50	20120531	5	892	17.64	-0.0407908512086388	0.0157201327942964
3	C	26	50	20120531	5	894	17.68	-0.0406854215875639	0.0162707568448064
3	C	26	50	20120531	5	896	17.72	-0.0414201055332167	0.0174799094406354
3	C	26	50	20120531	5	898	17.76	-0.0411813862838881	0.0183625201249124
3	C	26	50	20120531	5	900	17.8	-0.0419850131407067	0.0189612274365431
3	C	26	50	20120531	5	902	17.84	-0.0419276667807524	0.0195244379877581
3	C	26	50	20120531	5	904	17.88	-0.0425720531904477	0.0204329994909047
3	C	26	50	20120531	5	906	17.92	-0.0434820289071567	0.0215254087571598
3	C	26	50	20120531	5	908	17.96	-0.044298666528749	0.0228005344156735
3	C	26	50	20120531	5	910	18	-0.0452345930643276	0.0252007376737331
3	C	26	50	20120531	5	912	18.04	-0.0450773325161917	0.0264387402262346
3	C	26	50	20120531	5	914	18.08	-0.0453698625915685	0.0278820158773144
3	C	26	50	20120531	5	916	18.12	-0.0450967779526743	0.0295343830035911
3	C	26	50	20120531	5	918	18.16	-0.0450531565353429	0.0307864499099704
3	C	26	50	20120531	5	920	18.2	-0.045098029531677	0.0327019597537978
3	C	26	50	20120531	5	922	18.24	-0.0448522462856044	0.0342816292319008
3	C	26	50	20120531	5	924	18.28	-0.0448247964003587	0.0360399350961349
3	C	26	50	20120531	5	926	18.32	-0.0451126524999119	0.038054418676125
3	C	26	50	20120531	5	928	18.36	-0.0456476565616255	0.038625188198831
3	C	26	50	20120531	5	930	18.4	-0.045525334159548	0.0390101300594411
3	C	26	50	20120531	5	932	18.44	-0.0446648347043187	0.0395720890316535
3	C	26	50	20120531	5	934	18.48	-0.0441429262601927	0.040890482554108
3	C	26	50	20120531	5	936	18.52	-0.0436677215118573	0.0426065182820696
3	C	26	50	20120531	5	938	18.56	-0.043257784133639	0.0448272147055504
3	C	26	50	20120531	5	940	18.6	-0.0422320338236464	0.0464145492211614
3	C	26	50	20120531	5	942	18.64	-0.0412449056860421	0.0474876615433579
3	C	26	50	20120531	5	944	18.68	-0.0403053234084049	0.0488420326588392
3	C	26	50	20120531	5	946	18.72	-0.0389166646851039	0.0496872091101202
3	C	26	50	20120531	5	948	18.76	-0.037630119252074	0.0504517683172782
3	C	26	50	20120531	5	950	18.8	-0.0371438772739911	0.0504523693580422
3	C	26	50	20120531	5	952	18.84	-0.0358534781090038	0.0507416467422256
3	C	26	50	20120531	5	954	18.88	-0.0341529570109282	0.0511799822358831
3	C	26	50	20120531	5	956	18.92	-0.0326494358620913	0.0516696536818548
3	C	26	50	20120531	5	958	18.96	-0.0308009880253915	0.0524749775949482
3	C	26	50	20120531	5	960	19	-0.0291162354085364	0.0524703106901924
3	C	26	50	20120531	5	962	19.04	-0.0270822427524533	0.0529333949211914
3	C	26	50	20120531	5	964	19.08	-0.0247441234697819	0.0531805994518942
3	C	26	50	20120531	5	966	19.12	-0.0225237374661780	0.0534422996716114
3	C	26	50	20120531	5	968	19.16	-0.0212481168329175	0.0533455674639451
3	C	26	50	20120531	5	970	19.2	-0.0203863657986854	0.0537983279359388
3	C	26	50	20120531	5	972	19.24	-0.0188527219009699	0.0544304106876415
3	C	26	50	20120531	5	974	19.28	-0.0183706164975570	0.0551194155352296
3	C	26	50	20120531	5	976	19.32	-0.0171250479024969	0.0561801464176876
3	C	26	50	20120531	5	978	19.36	-0.015914198250393	0.0569578224556365
3	C	26	50	20120531	5	980	19.4	-0.0151093693120465	0.0574905567045825
3	C	26	50	20120531	5	982	19.44	-0.0135349960637346	0.0587406507830422
3	C	26	50	20120531	5	984	19.48	-0.0120941952863889	0.0595130942308104
3	C	26	50	20120531	5	986	19.52	-0.0094019569276993	0.0612515869630356
3	C	26	50	20120531	5	988	19.56	-0.0083653383864798	0.0627582900923879
3	C	26	50	20120531	5	990	19.6	-0.0069982888464118	0.0642799131748232
3	C	26	50	20120531	5	992	19.64	-0.0052568262657056	0.0657710599549894
3	C	26	50	20120531	5	994	19.68	-0.0042513204228583	0.0670165578393714
3	C	26	50	20120531	5	996	19.72	-0.0030018627405017	0.0685132200524309
3	C	26	50	20120531	5	998	19.76	-0.0013758706971632	0.0694070737345288
3	C	26	50	20120531	5	1000	19.8	0.000135923601013600	0.0707074431051308
3	C	26	50	20120531	5	1002	19.84	0.0024594057733145	0.0711493141326943
3	C	26	50	20120531	5	1004	19.88	0.0046460627834558	0.0714984834612442
3	C	26	50	20120531	5	1006	19.92	0.0061859999315238	0.0718644819311864
3	C	26	50	20120531	5	1008	19.96	0.0080362862458547	0.0713082010264269
3	C	26	50	20120531	5	1010	20	0.0098458432095892	0.0704139230802603
3	C	26	50	20120531	5	1012	20.04	0.0112005183809863	0.069004376422643
3	C	26	50	20120531	5	1014	20.08	0.0128639870837277	0.0682966332453534
3	C	26	50	20120531	5	1016	20.12	0.0141451655762884	0.0669731697672778
3	C	26	50	20120531	5	1018	20.16	0.0154844611751947	0.0652350659437822
3	C	26	50	20120531	5	1020	20.2	0.0171955252353778	0.0633118698492432
3	C	26	50	20120531	5	1022	20.24	0.0183929540007747	0.0623291187026145
3	C	26	50	20120531	5	1024	20.28	0.019755306937602	0.0594575170520227
3	C	26	50	20120531	5	1026	20.32	0.0207440204086096	0.0575553630410782
3	C	26	50	20120531	5	1028	20.36	0.0221192511741359	0.055185515877135
3	C	26	50	20120531	5	1030	20.4	0.0235863068262671	0.0533093282414092
3	C	26	50	20120531	5	1032	20.44	0.0249891288983953	0.0511291129740446
3	C	26	50	20120531	5	1034	20.48	0.026035547939602	0.0486821982420198
3	C	26	50	20120531	5	1036	20.52	0.0263703630004938	0.0470137797918101
3	C	26	50	20120531	5	1038	20.56	0.0272512059178179	0.0438626998428085
3	C	26	50	20120531	5	1040	20.6	0.0284370239898677	0.0414612237925428
3	C	26	50	20120531	5	1042	20.64	0.0297381711779291	0.0385140734392353
3	C	26	50	20120531	5	1044	20.68	0.0310148524713614	0.0366728380917037
3	C	26	50	20120531	5	1046	20.72	0.0327922360765519	0.0341006664644595
3	C	26	50	20120531	5	1048	20.76	0.0342710791987255	0.0331278289549031
3	C	26	50	20120531	5	1050	20.8	0.0354466442224481	0.0328541079199057
3	C	26	50	20120531	5	1052	20.84	0.0365757523306468	0.0330822205675165
3	C	26	50	20120531	5	1054	20.88	0.037444150168622	0.0331382941352646
3	C	26	50	20120531	5	1056	20.92	0.0398496567275405	0.0330673713251116
3	C	26	50	20120531	5	1058	20.96	0.042262870750374	0.0328360059863074
3	C	26	50	20120531	5	1060	21	0.043813555921516	0.0318138124234241
3	C	26	50	20120531	5	1062	21.04	0.0453362396641232	0.0305264538175959
3	C	26	50	20120531	5	1064	21.08	0.046267004320199	0.0300480960801232
3	C	26	50	20120531	5	1066	21.12	0.0468374273605822	0.0286982999455162
3	C	26	50	20120531	5	1068	21.16	0.0469804750624162	0.0267061680108793
3	C	26	50	20120531	5	1070	21.2	0.0475602319123111	0.0253843733048073
3	C	26	50	20120531	5	1072	21.24	0.047668065696442	0.022795443246849
3	C	26	50	20120531	5	1074	21.28	0.0490460753916184	0.0201409643902747
3	C	26	50	20120531	5	1076	21.32	0.0509078875464826	0.0184250990750474
3	C	26	50	20120531	5	1078	21.36	0.0531494160428439	0.0152622104428
3	C	26	50	20120531	5	1080	21.4	0.0543198191870639	0.0131209496880109
3	C	26	50	20120531	5	1082	21.44	0.0559395179800498	0.00942971086886086
3	C	26	50	20120531	5	1084	21.48	0.0565530745340854	0.0075703735877308
3	C	26	50	20120531	5	1086	21.52	0.0572999207163746	0.0052169807985858
3	C	26	50	20120531	5	1088	21.56	0.0590005125251282	0.0028879124827135
3	C	26	50	20120531	5	1090	21.6	0.0599563087612581	0.0015251055833327
3	C	26	50	20120531	5	1092	21.64	0.0608381416280758	-0.0012397526417848
3	C	26	50	20120531	5	1094	21.68	0.0612544153901604	-0.0021310607394705
3	C	26	50	20120531	5	1096	21.72	0.0620605878313911	-0.0033267075957788
3	C	26	50	20120531	5	1098	21.76	0.0626474157490979	-0.0049872064500392
3	C	26	50	20120531	5	1100	21.8	0.063834577324032	-0.0070661710974057
3	C	26	50	20120531	5	1102	21.84	0.0641668468005115	-0.0091834609323126
3	C	26	50	20120531	5	1104	21.88	0.064290519776541	-0.0103566217929792
3	C	26	50	20120531	5	1106	21.92	0.0648246682390494	-0.012596028968997
3	C	26	50	20120531	5	1108	21.96	0.0650998741982872	-0.0146397089879824
3	C	26	50	20120531	5	1110	22	0.0656780754132634	-0.0160119911182311
3	C	26	50	20120531	5	1112	22.04	0.0663785353907068	-0.0173883037571326
3	C	26	50	20120531	5	1114	22.08	0.066525825733228	-0.0185678285788299
3	C	26	50	20120531	5	1116	22.12	0.0675322508148908	-0.0210030336225582
3	C	26	50	20120531	5	1118	22.16	0.0685975778914264	-0.0226313591182746
3	C	26	50	20120531	5	1120	22.2	0.0698008615009716	-0.0254933738151272
3	C	26	50	20120531	5	1122	22.24	0.0708722696958254	-0.0265461143909577
3	C	26	50	20120531	5	1124	22.28	0.0727337990079771	-0.0291997447193946
3	C	26	50	20120531	5	1126	22.32	0.0744082278658269	-0.0309062762251102
3	C	26	50	20120531	5	1128	22.36	0.076566176340652	-0.0316700929701479
3	C	26	50	20120531	5	1130	22.4	0.0787833803637405	-0.0332146970229718
3	C	26	50	20120531	5	1132	22.44	0.0808815783155556	-0.035111652384861
3	C	26	50	20120531	5	1134	22.48	0.0819770988516476	-0.0360229008937761
3	C	26	50	20120531	5	1136	22.52	0.0828812762927506	-0.037223073233484
3	C	26	50	20120531	5	1138	22.56	0.0836614272044336	-0.0383620101259412
3	C	26	50	20120531	5	1140	22.6	0.0844689431485486	-0.0410970991555707
3	C	26	50	20120531	5	1142	22.64	0.0849578367770616	-0.0422755633170962
3	C	26	50	20120531	5	1144	22.68	0.0844927019363966	-0.0441831959913813
3	C	26	50	20120531	5	1146	22.72	0.0839386130626596	-0.0462632212989196
3	C	26	50	20120531	5	1148	22.76	0.0837119853392886	-0.0480652829307736
3	C	26	50	20120531	5	1150	22.8	0.0839996363778756	-0.0494435754686624
3	C	26	50	20120531	5	1152	22.84	0.0843529776364346	-0.0516386470494998
3	C	26	50	20120531	5	1154	22.88	0.0858185271511216	-0.0538429817291707
3	C	26	50	20120531	5	1156	22.92	0.0861119764653146	-0.0544023031930893
3	C	26	50	20120531	5	1158	22.96	0.0877069265209586	-0.0563867276638112
3	C	26	50	20120531	5	1160	23	0.0886762284966086	-0.0578753288595651
3	C	26	50	20120531	5	1162	23.04	0.0897704762404956	-0.0593068665380773
3	C	26	50	20120531	5	1164	23.08	0.0905931949804056	-0.060425863019305
3	C	26	50	20120531	5	1166	23.12	0.0914084183884356	-0.0633385065616905
3	C	26	50	20120531	5	1168	23.16	0.0919606687845426	-0.0643984596266892
3	C	26	50	20120531	5	1170	23.2	0.0917312126340476	-0.0643464872782719
3	C	26	50	20120531	5	1172	23.24	0.0916384402243556	-0.0643940048539677
3	C	26	50	20120531	5	1174	23.28	0.0917007363317786	-0.0635227785888677
3	C	26	50	20120531	5	1176	23.32	0.0914383290052796	-0.0631544466665477
3	C	26	50	20120531	5	1178	23.36	0.0912035695539256	-0.0624954231464818
3	C	26	50	20120531	5	1180	23.4	0.0914094083379296	-0.0623631234677218
3	C	26	50	20120531	5	1182	23.44	0.0905576275093116	-0.0624568858269071
3	C	26	50	20120531	5	1184	23.48	0.0896045889896286	-0.0624440164834895
3	C	26	50	20120531	5	1186	23.52	0.0891108870350046	-0.0629080199533041
3	C	26	50	20120531	5	1188	23.56	0.0890541770711536	-0.062053976382987
3	C	26	50	20120531	5	1190	23.6	0.0881376959720576	-0.0621615273244055
3	C	26	50	20120531	5	1192	23.64	0.0864480643184126	-0.0618797452721027
3	C	26	50	20120531	5	1194	23.68	0.0850432552762286	-0.0617869021517329
3	C	26	50	20120531	5	1196	23.72	0.0827814328152476	-0.0613956599697023
3	C	26	50	20120531	5	1198	23.76	0.0802440508416376	-0.0628723817715323
3	C	26	50	20120531	5	1200	23.8	0.0771165175484495	-0.0635448403204407
3	C	26	50	20120531	5	1202	23.84	0.0749771023423593	-0.0643959069712091
3	C	26	50	20120531	5	1204	23.88	0.0735003593273258	-0.0663732815873226
3	C	26	50	20120531	5	1206	23.92	0.0712863090004814	-0.0681998373980768
3	C	26	50	20120531	5	1208	23.96	0.0698309121249584	-0.0705702304484551
3	C	26	50	20120531	5	1210	24	0.0679051930734242	-0.0719345067157273
3	C	26	50	20120531	5	1212	24.04	0.066401191091976	-0.0731104111507049
3	C	26	50	20120531	5	1214	24.08	0.0645738433216269	-0.0755430423257497
3	C	26	50	20120531	5	1216	24.12	0.0637112861856642	-0.0760775019152417
3	C	26	50	20120531	5	1218	24.16	0.0622803566189839	-0.0772482161864454
3	C	26	50	20120531	5	1220	24.2	0.0613739164361809	-0.0791007652424761
3	C	26	50	20120531	5	1222	24.24	0.0599344591617194	-0.0807664966869172
3	C	26	50	20120531	5	1224	24.28	0.058550439058903	-0.0825662955770712
3	C	26	50	20120531	5	1226	24.32	0.0567926423115514	-0.0840157937678252
3	C	26	50	20120531	5	1228	24.36	0.0560793837013685	-0.0848718879478082
3	C	26	50	20120531	5	1230	24.4	0.0539437798008289	-0.0868109161631782
3	C	26	50	20120531	5	1232	24.44	0.0530667552601232	-0.0882324129253972
3	C	26	50	20120531	5	1234	24.48	0.0521180300918052	-0.0888558689743692
3	C	26	50	20120531	5	1236	24.52	0.0522252981905112	-0.0883002951763912
3	C	26	50	20120531	5	1238	24.56	0.0514433795118751	-0.0869863493555902
3	C	26	50	20120531	5	1240	24.6	0.0506301360028325	-0.0859483873114862
3	C	26	50	20120531	5	1242	24.64	0.0495934467509349	-0.0851267999424262
3	C	26	50	20120531	5	1244	24.68	0.0489692835951815	-0.0838106620906032
3	C	26	50	20120531	5	1246	24.72	0.0477387056638826	-0.0822495824497782
3	C	26	50	20120531	5	1248	24.76	0.0466625598535948	-0.0807631732850456
3	C	26	50	20120531	5	1250	24.8	0.0451384618974253	-0.0785749606399858
3	C	26	50	20120531	5	1252	24.84	0.0436322537428198	-0.0763335028543025
3	C	26	50	20120531	5	1254	24.88	0.0421351672656917	-0.0733574318336446
3	C	26	50	20120531	5	1256	24.92	0.0410693452144092	-0.071944137510087
3	C	26	50	20120531	5	1258	24.96	0.0400601624162997	-0.0699806434000882
3	C	26	50	20120531	5	1260	25	0.0378384329098116	-0.0677362864766021
3	C	26	50	20120531	5	1262	25.04	0.0359298102860329	-0.0657640242425166
3	C	26	50	20120531	5	1264	25.08	0.0344304610672049	-0.0641444668708869
3	C	26	50	20120531	5	1266	25.12	0.0324854224441951	-0.0627816599715061
3	C	26	50	20120531	5	1268	25.16	0.0311773456096781	-0.0617610927542196
3	C	26	50	20120531	5	1270	25.2	0.029250621052301	-0.0601583645239821
3	C	26	50	20120531	5	1272	25.24	0.0277118859857609	-0.0604870984665557
3	C	26	50	20120531	5	1274	25.28	0.0258542457609058	-0.0612566427765211
3	C	26	50	20120531	5	1276	25.32	0.0235605327840928	-0.062240511151864
3	C	26	50	20120531	5	1278	25.36	0.0218886495106554	-0.0636859788339656
3	C	26	50	20120531	5	1280	25.4	0.0195450147950907	-0.0649649935797758
3	C	26	50	20120531	5	1282	25.44	0.0185062042228495	-0.0664830811283052
3	C	26	50	20120531	5	1284	25.48	0.0170451094808837	-0.0678555046799102
3	C	26	50	20120531	5	1286	25.52	0.0149960554503614	-0.068938792268688
3	C	26	50	20120531	5	1288	25.56	0.0138291878400473	-0.0692622229104027
3	C	26	50	20120531	5	1290	25.6	0.0129826396016108	-0.0699318530321863
3	C	26	50	20120531	5	1292	25.64	0.0123021200353969	-0.0712597995672547
3	C	26	50	20120531	5	1294	25.68	0.0107324136918408	-0.0738914388747967
3	C	26	50	20120531	5	1296	25.72	0.0093657884158416	-0.0759793130676062
3	C	26	50	20120531	5	1298	25.76	0.0083516558702638	-0.0780659851788877
3	C	26	50	20120531	5	1300	25.8	0.0079919506506743	-0.0807903968961213
3	C	26	50	20120531	5	1302	25.84	0.0075876977038699	-0.0810378135588582
3	C	26	50	20120531	5	1304	25.88	0.0074098603484015	-0.0813187470830242
3	C	26	50	20120531	5	1306	25.92	0.0076997034180099	-0.0821351018619042
3	C	26	50	20120531	5	1308	25.96	0.0073544938874346	-0.0822158534563152
3	C	26	50	20120531	5	1310	26	0.006905410370703	-0.0839257083639022
3	C	26	50	20120531	5	1312	26.04	0.0069042789998531	-0.0845618216242582
3	C	26	50	20120531	5	1314	26.08	0.007141371903585	-0.0849659331497062
3	C	26	50	20120531	5	1316	26.12	0.0065044808257702	-0.0862255024590332
3	C	26	50	20120531	5	1318	26.16	0.0056341737994858	-0.0868239976386302
3	C	26	50	20120531	5	1320	26.2	0.0047724934759319	-0.0879966635245492
3	C	26	50	20120531	5	1322	26.24	0.0039331577266635	-0.0888630107528592
3	C	26	50	20120531	5	1324	26.28	0.0038140809447117	-0.0903131453397172
3	C	26	50	20120531	5	1326	26.32	0.0030617900402073	-0.0917752300311762
3	C	26	50	20120531	5	1328	26.36	0.0030182322624862	-0.0937472094225492
3	C	26	50	20120531	5	1330	26.4	0.002605140480917	-0.0956204767072682
3	C	26	50	20120531	5	1332	26.44	0.0036074643432489	-0.0974601564198822
3	C	26	50	20120531	5	1334	26.48	0.0036177881022543	-0.0986601166275552
3	C	26	50	20120531	5	1336	26.52	0.0039349254936164	-0.101023196779602
3	C	26	50	20120531	5	1338	26.56	0.0040268493751707	-0.102471351467472
3	C	26	50	20120531	5	1340	26.6	0.0037978174887444	-0.102672099082651
3	C	26	50	20120531	5	1342	26.64	0.0031095904586155	-0.102343506561434
3	C	26	50	20120531	5	1344	26.68	0.0026395058704827	-0.101147647573091
3	C	26	50	20120531	5	1346	26.72	0.002930480310941	-0.100887785831005
3	C	26	50	20120531	5	1348	26.76	0.003299377918686	-0.0999220900999392
3	C	26	50	20120531	5	1350	26.8	0.0029801899176584	-0.0991944772220982
3	C	26	50	20120531	5	1352	26.84	0.003411454343504	-0.0985360900981352
3	C	26	50	20120531	5	1354	26.88	0.0033051761942917	-0.0979720310187822
3	C	26	50	20120531	5	1356	26.92	0.0032012314974573	-0.0971515043098942
3	C	26	50	20120531	5	1358	26.96	0.0027831899684198	-0.0956493266639412
3	C	26	50	20120531	5	1360	27	0.0016142010377622	-0.0948063139594102
3	C	26	50	20120531	5	1362	27.04	6.57786083198969e-05	-0.0931748771938572
3	C	26	50	20120531	5	1364	27.08	-0.0020879272258181	-0.0914437383721562
3	C	26	50	20120531	5	1366	27.12	-0.0041231926741073	-0.0892769510625662
3	C	26	50	20120531	5	1368	27.16	-0.0065513266500238	-0.0865898745833792
3	C	26	50	20120531	5	1370	27.2	-0.0087306297496408	-0.0842963030279222
3	C	26	50	20120531	5	1372	27.24	-0.0107650466697926	-0.0828240359988142
3	C	26	50	20120531	5	1374	27.28	-0.0118970539157941	-0.0822760989540722
3	C	26	50	20120531	5	1376	27.32	-0.0137101464134346	-0.0812676939734222
3	C	26	50	20120531	5	1378	27.36	-0.0158358508190376	-0.0799236254037429
3	C	26	50	20120531	5	1380	27.4	-0.0173068450559399	-0.0787773346007613
3	C	26	50	20120531	5	1382	27.44	-0.0187750108657175	-0.078837933651909
3	C	26	50	20120531	5	1384	27.48	-0.0213938515405201	-0.0781864054637238
3	C	26	50	20120531	5	1386	27.52	-0.0235141819345860	-0.0782042245546097
3	C	26	50	20120531	5	1388	27.56	-0.0263387906827138	-0.0779912439921162
3	C	26	50	20120531	5	1390	27.6	-0.0286687782374016	-0.078390971455521
3	C	26	50	20120531	5	1392	27.64	-0.0312908716033976	-0.0791455958124033
3	C	26	50	20120531	5	1394	27.68	-0.0330862157208302	-0.0797257062156887
3	C	26	50	20120531	5	1396	27.72	-0.0353994448448039	-0.0805520312001833
3	C	26	50	20120531	5	1398	27.76	-0.0366153856657323	-0.0816119842651822
3	C	26	50	20120531	5	1400	27.8	-0.0377362206245911	-0.0834800896703992
3	C	26	50	20120531	5	1402	27.84	-0.0385915369871143	-0.0849122637450142
3	C	26	50	20120531	5	1404	27.88	-0.0406099732940113	-0.0862261388551362
3	C	26	50	20120531	5	1406	27.92	-0.0426175908671562	-0.0870475140921632
3	C	26	50	20120531	5	1408	27.96	-0.0448017730035633	-0.0878471811510072
3	C	26	50	20120531	5	1410	28	-0.046740801218933	-0.0891014471594752
3	C	26	50	20120531	5	1412	28.04	-0.0488068258122039	-0.0898082710979492
3	C	26	50	20120531	5	1414	28.08	-0.0506200597312006	-0.0916500721309062
3	C	26	50	20120531	5	1416	28.12	-0.0531191872279482	-0.0933059040804112
3	C	26	50	20120531	5	1418	28.16	-0.0543977777096897	-0.0942433862509082
3	C	26	50	20120531	5	1420	28.2	-0.0568267602137436	-0.0966764699742922
3	C	26	50	20120531	5	1422	28.24	-0.0590269229634055	-0.0988349134238642
3	C	26	50	20120531	5	1424	28.28	-0.0599877396576818	-0.0997875276794792
3	C	26	50	20120531	5	1426	28.32	-0.0618962915707824	-0.101657754405039
3	C	26	50	20120531	5	1428	28.36	-0.0636426331882789	-0.104039502176110
3	C	26	50	20120531	5	1430	28.4	-0.0647044247309086	-0.104820430905252
3	C	26	50	20120531	5	1432	28.44	-0.0655971470421566	-0.106768863640812
3	C	26	50	20120531	5	1434	28.48	-0.0658314115187637	-0.108541368209212
3	C	26	50	20120531	5	1436	28.52	-0.0663628729755035	-0.110459324642502
3	C	26	50	20120531	5	1438	28.56	-0.0671010924550622	-0.112508520094381
3	C	26	50	20120531	5	1440	28.6	-0.0684841933190631	-0.114628426224378
3	C	26	50	20120531	5	1442	28.64	-0.0686731322509962	-0.115715107925706
3	C	26	50	20120531	5	1444	28.68	-0.0683229729729526	-0.117271591372454
3	C	26	50	20120531	5	1446	28.72	-0.067562196787074	-0.117461025279134
3	C	26	50	20120531	5	1448	28.76	-0.0663666913521219	-0.118372273788049
3	C	26	50	20120531	5	1450	28.8	-0.0655122942284142	-0.119655177621155
3	C	26	50	20120531	5	1452	28.84	-0.0645283551423931	-0.121315110789991
3	C	26	50	20120531	5	1454	28.88	-0.0637404967667951	-0.123182014113680
3	C	26	50	20120531	5	1456	28.92	-0.0631665381925059	-0.124379640868975
3	C	26	50	20120531	5	1458	28.96	-0.0628539262845434	-0.125209854940766
3	C	26	50	20120531	5	1460	29	-0.0629560325037467	-0.124315789126634
3	C	26	50	20120531	5	1462	29.04	-0.062676725325178	-0.123582519394544
3	C	26	50	20120531	5	1464	29.08	-0.0634054695738689	-0.122090099822171
3	C	26	50	20120531	5	1466	29.12	-0.0632198540438074	-0.121405974011373
3	C	26	50	20120531	5	1468	29.16	-0.0636185915577185	-0.120772477046108
3	C	26	50	20120531	5	1470	29.2	-0.0640919995477229	-0.119392558162623
3	C	26	50	20120531	5	1472	29.24	-0.0638853829462602	-0.119194709685247
3	C	26	50	20120531	5	1474	29.28	-0.064362609312883	-0.119114877329651
3	C	26	50	20120531	5	1476	29.32	-0.0650494221294495	-0.119461854627179
3	C	26	50	20120531	5	1478	29.36	-0.0665004052444443	-0.119392558162623
3	C	26	50	20120531	5	1480	29.4	-0.0681148714472494	-0.120309534236465
3	C	26	50	20120531	5	1482	29.44	-0.069364329129606	-0.121925273231477
3	C	26	50	20120531	5	1484	29.48	-0.0700864265745538	-0.123226915394285
3	C	26	50	20120531	5	1486	29.52	-0.0711933315298231	-0.125473110795402
3	C	26	50	20120531	5	1488	29.56	-0.0713980389429767	-0.126148044218045
3	C	26	50	20120531	5	1490	29.6	-0.0709543294377821	-0.125180368587991
3	C	26	50	20120531	5	1492	29.64	-0.0700189685876285	-0.124311192932556
3	C	26	50	20120531	5	1494	29.68	-0.0701647032952311	-0.123671897691686
3	C	26	50	20120531	5	1496	29.72	-0.0690099979215534	-0.122917414756160
3	C	26	50	20120531	5	1498	29.76	-0.0683120835285223	-0.122851653825509
3	C	26	50	20120531	5	1500	29.8	-0.0669100322027856	-0.122087129973690
3	C	26	50	20120531	5	1502	29.84	-0.0659584078966648	-0.121466148798452
3	C	26	50	20120531	5	1504	29.88	-0.0637203442235312	-0.120860228997654
3	C	26	50	20120531	5	1506	29.92	-0.0615867909326571	-0.121448046864854
3	C	26	50	20120531	5	1508	29.96	-0.0592638744457811	-0.121215479444522
3	C	26	50	20120531	5	1510	30	-0.0563668579632599	-0.121692776521823
3	C	26	50	20120531	5	1512	30.04	-0.0544393555884235	-0.121151062016756
3	C	26	50	20120531	5	1514	30.08	-0.0527657752587111	-0.120875856057518
3	C	26	50	20120531	5	1516	30.12	-0.0525192778347895	-0.119098613873684
3	C	26	50	20120531	5	1518	30.16	-0.0513436421003888	-0.118391931356566
3	C	26	50	20120531	5	1520	30.2	-0.0489667026554302	-0.117568505509874
3	C	26	50	20120531	5	1522	30.24	-0.0464496146464404	-0.115705774116194
3	C	26	50	20120531	5	1524	30.28	-0.0443662659370305	-0.114393596062346
3	C	26	50	20120531	5	1526	30.32	-0.0433452037449971	-0.113706288271033
3	C	26	50	20120531	5	1528	30.36	-0.0416610875242451	-0.112864619069387
3	C	26	50	20120531	5	1530	30.4	-0.0398251554775724	-0.112434980989138
3	C	26	50	20120531	5	1532	30.44	-0.0368780758349431	-0.111948350102325
3	C	26	50	20120531	5	1534	30.48	-0.0352711049640185	-0.110752349692626
3	C	26	50	20120531	5	1536	30.52	-0.0334488907889008	-0.109675426064879
3	C	26	50	20120531	5	1538	30.56	-0.0318863262238348	-0.108440817624927
3	C	26	50	20120531	5	1540	30.6	-0.0298295647293974	-0.106228209795917
3	C	26	50	20120531	5	1542	30.64	-0.0284387564014816	-0.103996085819745
3	C	26	50	20120531	5	1544	30.68	-0.0276601611247171	-0.101942152752432
3	C	26	50	20120531	5	1546	30.72	-0.0266097540012645	-0.0998227415971822
3	C	26	50	20120531	5	1548	30.76	-0.0260323306037476	-0.0968681666226722
3	C	26	50	20120531	5	1550	30.8	-0.0254566042625055	-0.0943631701396412
3	C	26	50	20120531	5	1552	30.84	-0.0241126064035042	-0.0914332731917942
3	C	26	50	20120531	5	1554	30.88	-0.0238081262235253	-0.0900231608487522
3	C	26	50	20120531	5	1556	30.92	-0.0232237024688746	-0.0891557529602702
3	C	26	50	20120531	5	1558	30.96	-0.0230501784647714	-0.0870738891751012
3	C	26	50	20120531	5	1560	31	-0.0230378748067788	-0.0851024754691532
3	C	26	50	20120531	5	1562	31.04	-0.0233110301563511	-0.0834818574373512
3	C	26	50	20120531	5	1564	31.08	-0.0235365972195497	-0.0824137019336912
3	C	26	50	20120531	5	1566	31.12	-0.024514738029965	-0.0819371826738492
3	C	26	50	20120531	5	1568	31.16	-0.0247229102663463	-0.0813275152071102
3	C	26	50	20120531	5	1570	31.2	-0.0260634433021198	-0.0805993366438447
3	C	26	50	20120531	5	1572	31.24	-0.0263088800658696	-0.0794182561872288
3	C	26	50	20120531	5	1574	31.28	-0.0271882380589532	-0.0782573282738768
3	C	26	50	20120531	5	1576	31.32	-0.0273757627773239	-0.0762003546474051
3	C	26	50	20120531	5	1578	31.36	-0.0278915264635214	-0.0738215060141373
3	C	26	50	20120531	5	1580	31.4	-0.0283563077507953	-0.0708607792106311
3	C	26	50	20120531	5	1582	31.44	-0.0295393681063985	-0.0707919777208217
3	C	26	50	20120531	5	1584	31.48	-0.0291426104914747	-0.0698630515423769
3	C	26	50	20120531	5	1586	31.52	-0.0291238014510951	-0.0687024064717373
3	C	26	50	20120531	5	1588	31.56	-0.0287633891247244	-0.0673173964194272
3	C	26	50	20120531	5	1590	31.6	-0.0284579897059299	-0.0651728122627665
3	C	26	50	20120531	5	1592	31.64	-0.0280362712216302	-0.0633431027557682
3	C	26	50	20120531	5	1594	31.68	-0.0274606863017444	-0.0618488447057648
3	C	26	50	20120531	5	1596	31.72	-0.027328740176375	-0.0589880320904403
3	C	26	50	20120531	5	1598	31.76	-0.0267936724750511	-0.0562033748754495
3	C	26	50	20120531	5	1600	31.8	-0.02654865997537	-0.0543632708987678
3	C	26	50	20120531	5	1602	31.84	-0.0258368862894276	-0.0520617797473618
3	C	26	50	20120531	5	1604	31.88	-0.0253260723506984	-0.0508621023824007
3	C	26	50	20120531	5	1606	31.92	-0.0252512604532489	-0.0488440196288943
3	C	26	50	20120531	5	1608	31.96	-0.0244274810531666	-0.0464245830663864
3	C	26	50	20120531	5	1610	32	-0.0243284861038005	-0.0441506690794467
3	C	26	50	20120531	5	1612	32.04	-0.0248575433974842	-0.0416858362615866
3	C	26	50	20120531	5	1614	32.08	-0.0250906057925633	-0.0389875167845788
3	C	26	50	20120531	5	1616	32.12	-0.0257418511380361	-0.0368244771409291
3	C	26	50	20120531	5	1618	32.16	-0.0265029101666272	-0.0346483560218275
3	C	26	50	20120531	5	1620	32.2	-0.0276892232134239	-0.0332131413880532
3	C	26	50	20120531	5	1622	32.24	-0.0281448121125424	-0.0314206964084234
3	C	26	50	20120531	5	1624	32.28	-0.0287723693808454	-0.0296808601733139
3	C	26	50	20120531	5	1626	32.32	-0.0288287965019841	-0.0283441455141589
3	C	26	50	20120531	5	1628	32.36	-0.0282986785481286	-0.0264433717756513
3	C	26	50	20120531	5	1630	32.4	-0.0285090428155316	-0.0254904039666462
3	C	26	50	20120531	5	1632	32.44	-0.0283480346014554	-0.0241049696502674
3	C	26	50	20120531	5	1634	32.48	-0.0289958151237004	-0.022865199330813
3	C	26	50	20120531	5	1636	32.52	-0.0289944716208161	-0.0220788258794555
3	C	26	50	20120531	5	1638	32.56	-0.028318618959358	-0.021654278968031
3	C	26	50	20120531	5	1640	32.6	-0.0287404788650139	-0.0217771741266013
3	C	26	50	20120531	5	1642	32.64	-0.028583218316878	-0.0213060995889748
3	C	26	50	20120531	5	1644	32.68	-0.0285834304489124	-0.0213136656315335
3	C	26	50	20120531	5	1646	32.72	-0.0288959716461968	-0.0211805881353142
3	C	26	50	20120531	5	1648	32.76	-0.0282356046232467	-0.0211820730595547
3	C	26	50	20120531	5	1650	32.8	-0.0282250687322070	-0.0207416162455536
3	C	26	50	20120531	5	1652	32.84	-0.0278251998474461	-0.020757950412199
3	C	26	50	20120531	5	1654	32.88	-0.0271871066881033	-0.0205062203980966
3	C	26	50	20120531	5	1656	32.92	-0.0269493773882684	-0.0199873454420619
3	C	26	50	20120531	5	1658	32.96	-0.0265322550980465	-0.0190282965147386
3	C	26	50	20120531	5	1660	33	-0.0256383307052704	-0.0181647777135536
3	C	26	50	20120531	5	1662	33.04	-0.0254006014054355	-0.0171455539991513
3	C	26	50	20120531	5	1664	33.08	-0.0262691406647669	-0.0178228915848499
3	C	26	50	20120531	5	1666	33.12	-0.0267431143401963	-0.0177054411484948
3	C	26	50	20120531	5	1668	33.16	-0.0274490190398548	-0.0169176534835748
3	C	26	50	20120531	5	1670	33.2	-0.0272350485278678	-0.0163919903024408
3	C	26	50	20120531	5	1672	33.24	-0.0270272298448770	-0.0149547957696791
3	C	26	50	20120531	5	1674	33.28	-0.0266352805560653	-0.0140325163949775
3	C	26	50	20120531	5	1676	33.32	-0.026173822670663	-0.012864800256526
3	C	26	50	20120531	5	1678	33.36	-0.0260024199869034	-0.0120865585331521
3	C	26	50	20120531	5	1680	33.4	-0.0264409676125953	-0.011739651946302
3	C	26	50	20120531	5	1682	33.44	-0.0263368107837265	-0.0112260802911262
3	C	26	50	20120531	5	1684	33.48	-0.0263571754590247	-0.0113994628738731
3	C	26	50	20120531	5	1686	33.52	-0.0267274872803321	-0.0103049322872745
3	C	26	50	20120531	5	1688	33.56	-0.0271081228606448	-0.0094332817581058
3	C	26	50	20120531	5	1690	33.6	-0.0265857830813823	-0.0095298018337378
3	C	26	50	20120531	5	1692	33.64	-0.0268897682866144	-0.0088726875019811
3	C	26	50	20120531	5	1694	33.68	-0.0267528724137767	-0.0087645001644596
3	C	26	50	20120531	5	1696	33.72	-0.0263407705817011	-0.0081719446818253
3	C	26	50	20120531	5	1698	33.76	-0.025894939756163	-0.0071338412163653
3	C	26	50	20120531	5	1700	33.8	-0.0254113494285095	-0.0060562811925151
3	C	26	50	20120531	5	1702	33.84	-0.0255079402148196	-0.0048450072763426
3	C	26	50	20120531	5	1704	33.88	-0.0251914392195605	-0.00288038179549390
3	C	26	50	20120531	5	1706	33.92	-0.025175034342237	-0.00175975896866940
3	C	26	50	20120531	5	1708	33.96	-0.0248868176182254	-0.0010757038685495
3	C	26	50	20120531	5	1710	34	-0.0234171668842072	0.000280244095053801
3	C	26	50	20120531	5	1712	34.04	-0.0231912462676181	0.000203947273363703
3	C	26	50	20120531	5	1714	34.08	-0.0224979987793428	0.0016423438876534
3	C	26	50	20120531	5	1716	34.12	-0.0220487738412550	0.00232364127132670
3	C	26	50	20120531	5	1718	34.16	-0.0219028835701606	0.003815834569529
3	C	26	50	20120531	5	1720	34.2	-0.0212574647845648	0.0046748561715857
3	C	26	50	20120531	5	1722	34.24	-0.0209779313318261	0.0058454573057044
3	C	26	50	20120531	5	1724	34.28	-0.0209708885482855	0.0066970542865586
3	C	26	50	20120531	5	1726	34.32	-0.0211836074812699	0.0078938678690559
3	C	26	50	20120531	5	1728	34.36	-0.0210862600907039	0.00938185388191016
3	C	26	50	20120531	5	1730	34.4	-0.0213256581625424	0.00953690825688875
3	C	26	50	20120531	5	1732	34.44	-0.0223321115284765	0.0106549430728941
3	C	26	50	20120531	5	1734	34.48	-0.0234011791998846	0.0116665088208561
3	C	26	50	20120531	5	1736	34.52	-0.0250519510932630	0.0127332670815169
3	C	26	50	20120531	5	1738	34.56	-0.026566082520773	0.0122700451061168
3	C	26	50	20120531	5	1740	34.6	-0.0276499490885832	0.0122354808781243
3	C	26	50	20120531	5	1742	34.64	-0.0294278856512766	0.0126106590082998
3	C	26	50	20120531	5	1744	34.68	-0.030470295397034	0.0128043991952771
3	C	26	50	20120531	5	1746	34.72	-0.031000547701178	0.0140444452863761
3	C	26	50	20120531	5	1748	34.76	-0.031165169230906	0.0162089062146560
3	C	26	50	20120531	5	1750	34.8	-0.0306358290945098	0.0179792470363059
3	C	26	50	20120531	5	1752	34.84	-0.0299451059774433	0.0202631382999281
3	C	26	50	20120531	5	1754	34.88	-0.0308295551393515	0.0218338628772490
3	C	26	50	20120531	5	1756	34.92	-0.0319386096992357	0.0233261693125364
3	C	26	50	20120531	5	1758	34.96	-0.0333247935488025	0.0246651749976625
3	C	26	50	20120531	5	1760	35	-0.0340481072174139	0.0242412503402055
3	C	26	50	20120531	5	1762	35.04	-0.0346219809388893	0.0245986362495528
3	C	26	50	20120531	5	1764	35.08	-0.0348473641543247	0.0237652826236532
3	C	26	50	20120531	5	1766	35.12	-0.0354660118771848	0.0237519183054888
3	C	26	50	20120531	5	1768	35.16	-0.0349773515939102	0.0241018442382946
3	C	26	50	20120531	5	1770	35.2	-0.0340510487816236	0.0242479254282199
3	C	26	50	20120531	5	1772	35.24	-0.0335114485258324	0.0240408209230782
3	C	26	50	20120531	5	1774	35.28	-0.0327373009507215	0.0253320049765926
3	C	26	50	20120531	5	1776	35.32	-0.0318439775987095	0.0260643908252066
3	C	26	50	20120531	5	1778	35.36	-0.03114201855489	0.0270480612106508
3	C	26	50	20120531	5	1780	35.4	-0.030746321600138	0.0288876702125857
3	C	26	50	20120531	5	1782	35.44	-0.0303026043167688	0.0299030126178661
3	C	26	50	20120531	5	1784	35.48	-0.0285970068991112	0.0303312923459884
3	C	26	50	20120531	5	1786	35.52	-0.0272927413701448	0.0308509521905502
3	C	26	50	20120531	5	1788	35.56	-0.0251331382654517	0.0303365602915082
3	C	26	50	20120531	5	1790	35.6	-0.0231339847604776	0.0304265254872786
3	C	26	50	20120531	5	1792	35.64	-0.0222064091559849	0.0311727989130751
3	C	26	50	20120531	5	1794	35.68	-0.0220032149513432	0.0313795286516228
3	C	26	50	20120531	5	1796	35.72	-0.0220771217521128	0.0313822722259338
3	C	26	50	20120531	5	1798	35.76	-0.0214969618513527	0.0308545089376596
3	C	26	50	20120531	5	1800	35.8	-0.0210869177000104	0.0297811986255643
3	C	26	50	20120531	5	1802	35.84	-0.0201265535540741	0.0294297099867721
3	C	26	50	20120531	5	1804	35.88	-0.0194827186876681	0.0278528901489973
3	C	26	50	20120531	5	1806	35.92	-0.0186141652862010	0.0268956655571695
3	C	26	50	20120531	5	1808	35.96	-0.0183181703875964	0.0262508690255411
3	C	26	50	20120531	5	1810	36	-0.0176010863297273	0.0246883539579498
3	C	26	50	20120531	5	1812	36.04	-0.0169343129193396	0.0241432311981974
3	C	26	50	20120531	5	1814	36.08	-0.0164948078710660	0.0235062170838028
3	C	26	50	20120531	5	1816	36.12	-0.0155790261005767	0.0235191493597239
3	C	26	50	20120531	5	1818	36.16	-0.0145646616239747	0.0231401768945605
3	C	26	50	20120531	5	1820	36.2	-0.0132881309442868	0.0233737858831815
3	C	26	50	20120531	5	1822	36.24	-0.0112542938516955	0.0226594948970981
3	C	26	50	20120531	5	1824	36.28	-0.00988249255405802	0.0214199649939493
3	C	26	50	20120531	5	1826	36.32	-0.0088011424378607	0.0210472207253146
3	C	26	50	20120531	5	1828	36.36	-0.0082490688184493	0.0223044070847896
3	C	26	50	20120531	5	1830	36.4	-0.0076982821333796	0.0223562167986472
3	C	26	50	20120531	5	1832	36.44	-0.0072090703068157	0.0226149825252224
3	C	26	50	20120531	5	1834	36.48	-0.0074997336202903	0.0218274494187437
3	C	26	50	20120531	5	1836	36.52	-0.0073424942853578	0.0212675834826036
3	C	26	50	20120531	5	1838	36.56	-0.0075376274726941	0.0206123783391561
3	C	26	50	20120531	5	1840	36.6	-0.0075882633892948	0.0182600815655219
3	C	26	50	20120531	5	1842	36.64	-0.0078820874700813	0.0178698081197816
3	C	26	50	20120531	5	1844	36.68	-0.0073949333242506	0.0159504798993357
3	C	26	50	20120531	5	1846	36.72	-0.0073106391248654	0.015062219431877
3	C	26	50	20120531	5	1848	36.76	-0.0075090532876663	0.0137402125937706
3	C	26	50	20120531	5	1850	36.8	-0.0086287710178108	0.013262264978231
3	C	26	50	20120531	5	1852	36.84	-0.0092153373060085	0.0115820873422502
3	C	26	50	20120531	5	1854	36.88	-0.009061520367897	0.00972970092077926
3	C	26	50	20120531	5	1856	36.92	-0.0084809517594173	0.0085497150654606
3	C	26	50	20120531	5	1858	36.96	-0.0087096025152886	0.0073922088418227
3	C	26	50	20120531	5	1860	37	-0.0089924855328498	0.0061830159409072
3	C	26	50	20120531	5	1862	37.04	-0.009572001966439	0.0053325361887673
3	C	26	50	20120531	5	1864	37.08	-0.0107158108246186	0.0056404175523637
3	C	26	50	20120531	5	1866	37.12	-0.0116791589611715	0.0051373959303632
3	C	26	50	20120531	5	1868	37.16	-0.0129728391016235	0.0059402873961293
3	C	26	50	20120531	5	1870	37.2	-0.0147013828414375	0.0066651213443202
3	C	26	50	20120531	5	1872	37.24	-0.0163816099748929	0.0069191141001224
3	C	26	50	20120531	5	1874	37.28	-0.0187213131767542	0.0072735301609887
3	C	26	50	20120531	5	1876	37.32	-0.0205801271988662	0.00899865857504955
3	C	26	50	20120531	5	1878	37.36	-0.0214882715090119	0.0105958077327834
3	C	26	50	20120531	5	1880	37.4	-0.0220237917586757	0.0127519318721131
3	C	26	50	20120531	5	1882	37.44	-0.0228021466191346	0.0140428260118472
3	C	26	50	20120531	5	1884	37.48	-0.0252633661213428	0.0162472667575353
3	C	26	50	20120531	5	1886	37.52	-0.0276082453448424	0.0174848026195612
3	C	26	50	20120531	5	1888	37.56	-0.0286631425963555	0.0172678127616184
3	C	26	50	20120531	5	1890	37.6	-0.0297067473525731	0.0162706224945179
3	C	26	50	20120531	5	1892	37.64	-0.0298439119259877	0.0153641257431724
3	C	26	50	20120531	5	1894	37.68	-0.0300800148802259	0.0142499093037855
3	C	26	50	20120531	5	1896	37.72	-0.0300944115742909	0.0126013322698559
3	C	26	50	20120531	5	1898	37.76	-0.0295220369191916	0.0118971529107435
3	C	26	50	20120531	5	1900	37.8	-0.0291450089976765	0.0104074217583533
3	C	26	50	20120531	5	1902	37.84	-0.0297827493107354	0.010180936163446
3	C	26	50	20120531	5	1904	37.88	-0.0300827337057996	0.0097431253430201
3	C	26	50	20120531	5	1906	37.92	-0.0300124861826226	0.0109125774286194
3	C	26	50	20120531	5	1908	37.96	-0.0301682830197214	0.0116025227282265
3	C	26	50	20120531	5	1910	38	-0.0305629758828441	0.0121888415290508
3	C	26	50	20120531	5	1912	38.04	-0.0307317057029709	0.0132431518819355
3	C	26	50	20120531	5	1914	38.08	-0.0315362517986049	0.0132598396019716
3	C	26	50	20120531	5	1916	38.12	-0.0326226789414912	0.0145224777547295
3	C	26	50	20120531	5	1918	38.16	-0.0343598635261712	0.0156618742665944
3	C	26	50	20120531	5	1920	38.2	-0.0362338167044684	0.0164195886801105
3	C	26	50	20120531	5	1922	38.24	-0.0376383570460748	0.0175518929109602
3	C	26	50	20120531	5	1924	38.28	-0.0398844817365139	0.0180725356339478
3	C	26	50	20120531	5	1926	38.32	-0.0412235298480469	0.0183200937180412
3	C	26	50	20120531	5	1928	38.36	-0.0426647548894613	0.0178227148081546
3	C	26	50	20120531	5	1930	38.4	-0.043961942279548	0.0161677313867875
3	C	26	50	20120531	5	1932	38.44	-0.0446328451935378	0.0157153244681843
3	C	26	50	20120531	5	1934	38.48	-0.0455863786879679	0.0144096517967234
3	C	26	50	20120531	5	1936	38.52	-0.0463294772043168	0.0142445423633163
3	C	26	50	20120531	5	1938	38.56	-0.0467601759447375	0.0149329108148014
3	C	26	50	20120531	5	1940	38.6	-0.0468779799344832	0.0156342193203822
3	C	26	50	20120531	5	1942	38.64	-0.0462909398847421	0.0161463060513175
3	C	26	50	20120531	5	1944	38.68	-0.0467025467420708	0.0166474326271444
3	C	26	50	20120531	5	1946	38.72	-0.0464211182431586	0.0173378516882950
3	C	26	50	20120531	5	1948	38.76	-0.0464306641847046	0.0186003908461036
3	C	26	50	20120531	5	1950	38.8	-0.0464908389717836	0.0203045888994413
3	C	26	50	20120531	5	1952	38.84	-0.0455352548676881	0.0211801285159064
3	C	26	50	20120531	5	1954	38.88	-0.0451425277614171	0.0213058521016014
3	C	26	50	20120531	5	1956	38.92	-0.0435919133009531	0.0226139289361184
3	C	26	50	20120531	5	1958	38.96	-0.0423619010550791	0.0236852664202941
3	C	26	50	20120531	5	1960	39	-0.0405513541418509	0.0253270976555312
3	C	26	50	20120531	5	1962	39.04	-0.0383396938359269	0.0259240089159376
3	C	26	50	20120531	5	1964	39.08	-0.0365610162253268	0.0267717097384275
3	C	26	50	20120531	5	1966	39.12	-0.034437185652694	0.0272148889135362
3	C	26	50	20120531	5	1968	39.16	-0.0318508718898261	0.0278037674409083
3	C	26	50	20120531	5	1970	39.2	-0.0296818720431178	0.0284133139923878
3	C	26	50	20120531	5	1972	39.24	-0.0277297970005284	0.0297982893964656
3	C	26	50	20120531	5	1974	39.28	-0.0257370357408562	0.0305905247630392
3	C	26	50	20120531	5	1976	39.32	-0.0241650737266682	0.03200565049316
3	C	26	50	20120531	5	1978	39.36	-0.0225769048250554	0.0334027591424962
3	C	26	50	20120531	5	1980	39.4	-0.0215158981709528	0.0350061166977689
3	C	26	50	20120531	5	1982	39.44	-0.0209649205670523	0.0370563020991412
3	C	26	50	20120531	5	1984	39.48	-0.0203756884862895	0.0385937643734751
3	C	26	50	20120531	5	1986	39.52	-0.0193189174018062	0.0402583644470663
3	C	26	50	20120531	5	1988	39.56	-0.0186105378284135	0.0410022407808746
3	C	26	50	20120531	5	1990	39.6	-0.0178514586988098	0.040876729327214
3	C	26	50	20120531	5	1992	39.64	-0.0175747678153315	0.0397048412587535
3	C	26	50	20120531	5	1994	39.68	-0.0163693628854428	0.039363096551406
3	C	26	50	20120531	5	1996	39.72	-0.0151128341352743	0.0388040579302
3	C	26	50	20120531	5	1998	39.76	-0.0131996930991638	0.0375637997070666
3	C	26	50	20120531	5	2000	39.8	-0.0122314729968885	0.0369728917832324
3	C	26	50	20120531	5	2002	39.84	-0.0111479662050085	0.0351947232895148
3	C	26	50	20120531	5	2004	39.88	-0.0102709416643029	0.0341412048962249
3	C	26	50	20120531	5	2006	39.92	-0.0087443900476026	0.0330988800032813
3	C	26	50	20120531	5	2008	39.96	-0.0086570128626514	0.0320042999192079
3	C	26	50	20120531	5	2010	40	-0.0087608705853518	0.0308605384371827
3	C	26	50	20120531	5	2012	40.04	-0.0088370436633551	0.0295288619138436
3	C	26	50	20120531	5	2014	40.08	-0.0080287343454316	0.0272776304982308
3	C	26	50	20120531	5	2016	40.12	-0.0070991788419515	0.0252944858907829
3	C	26	50	20120531	5	2018	40.16	-0.0059633178639925	0.024226648585174
3	C	26	50	20120531	5	2020	40.2	-0.0046019393203097	0.0229436174728466
3	C	26	50	20120531	5	2022	40.24	-0.00323817782677420	0.0210529200059710
3	C	26	50	20120531	5	2024	40.28	-0.0027226969832893	0.0195889261262024
3	C	26	50	20120531	5	2026	40.32	-0.00257144684279340	0.0172702522800135
3	C	26	50	20120531	5	2028	40.36	-0.0027357572455378	0.0149600142177243
3	C	26	50	20120531	5	2030	40.4	-0.0016935172054079	0.0130796405098540
3	C	26	50	20120531	5	2032	40.44	-0.000478368344074401	0.0113294663736035
3	C	26	50	20120531	5	2034	40.48	-2.28430845662028e-05	0.0111402516700258
3	C	26	50	20120531	5	2036	40.52	0.000313350834548899	0.0108326955755487
3	C	26	50	20120531	5	2038	40.56	0.000800207995531498	0.0104104962586379
3	C	26	50	20120531	5	2040	40.6	0.00107006115643570	0.00931634043863323
3	C	26	50	20120531	5	2042	40.64	0.00161691632780200	0.0089261377035711
3	C	26	50	20120531	5	2044	40.68	0.0023180904830943	0.0083556510235776
3	C	26	50	20120531	5	2046	40.72	0.002408083963136	0.0082343609974006
3	C	26	50	20120531	5	2048	40.76	0.00222826670868020	0.0088043597737151
3	C	26	50	20120531	5	2050	40.8	0.00172374602030360	0.0078744436457767
3	C	26	50	20120531	5	2052	40.84	0.00154255697869240	0.0067300337468331
3	C	26	50	20120531	5	2054	40.88	0.00135473527547360	0.0055607478313274
3	C	26	50	20120531	5	2056	40.92	0.0016215903036256	0.0043080303867095
3	C	26	50	20120531	5	2058	40.96	0.00126379427234520	0.0039307182082684
3	C	26	50	20120531	5	2060	41	0.0010044770024807	0.00318703279329110
3	C	26	50	20120531	5	2062	41.04	0.00135237353882440	0.0029073013506537
3	C	26	50	20120531	5	2064	41.08	0.00130532265360430	0.0014782809722825
3	C	26	50	20120531	5	2066	41.12	0.0013378919919457	-6.55735473532974e-05
3	C	26	50	20120531	5	2068	41.16	0.00181875147321030	-0.0018290709895749
3	C	26	50	20120531	5	2070	41.2	0.00168072564373620	-0.0044332024291151
3	C	26	50	20120531	5	2072	41.24	0.00105415832492680	-0.007239355690254
3	C	26	50	20120531	5	2074	41.28	0.000435751018372298	-0.008172708357149
3	C	26	50	20120531	5	2076	41.32	-0.000223555344406001	-0.009548738153338
3	C	26	50	20120531	5	2078	41.36	-0.0015163021039069	-0.0105815524600747
3	C	26	50	20120531	5	2080	41.4	-0.00291959086651060	-0.0110019627968291
3	C	26	50	20120531	5	2082	41.44	-0.0039377892760802	-0.0106463941519095
3	C	26	50	20120531	5	2084	41.48	-0.0047146167858918	-0.0106476669441156
3	C	26	50	20120531	5	2086	41.52	-0.0061194965387532	-0.0117854017550448
3	C	26	50	20120531	5	2088	41.56	-0.0077978144838995	-0.0134556586828855
3	C	26	50	20120531	5	2090	41.6	-0.0091798546877286	-0.0146541339663186
3	C	26	50	20120531	5	2092	41.64	-0.0092159171335691	-0.0168434779822284
3	C	26	50	20120531	5	2094	41.68	-0.0092547372958562	-0.0175735657338035
3	C	26	50	20120531	5	2096	41.72	-0.0096162809930769	-0.0195246854751315
3	C	26	50	20120531	5	2098	41.76	-0.0096973154302009	-0.0209770828036887
3	C	26	50	20120531	5	2100	41.8	-0.0089291146231198	-0.022148900161471
3	C	26	50	20120531	5	2102	41.84	-0.0083009209587137	-0.0217819117420352
3	C	26	50	20120531	5	2104	41.88	-0.0070368261659865	-0.0225590928052374
3	C	26	50	20120531	5	2106	41.92	-0.0064632918557661	-0.0221569611787766
3	C	26	50	20120531	5	2108	41.96	-0.0047155360247073	-0.0227726390531557
3	C	26	50	20120531	5	2110	42	-0.0034503805718083	-0.0238990601555859
3	C	26	50	20120531	5	2112	42.04	-0.0022075696931949	-0.0247044547793573
3	C	26	50	20120531	5	2114	42.08	-0.000419508775608403	-0.0258733729993368
3	C	26	50	20120531	5	2116	42.12	0.0015259541114701	-0.0273719444007055
3	C	26	50	20120531	5	2118	42.16	0.0032565272477461	-0.0292239984819893
3	C	26	50	20120531	5	2120	42.2	0.0051949190670128	-0.0311056803374048
3	C	26	50	20120531	5	2122	42.24	0.0070683984837665	-0.032748218679423
3	C	26	50	20120531	5	2124	42.28	0.0090216395454381	-0.0344628819131223
3	C	26	50	20120531	5	2126	42.32	0.010843924431234	-0.036818466733289
3	C	26	50	20120531	5	2128	42.36	0.0114980689145096	-0.038789809728559
3	C	26	50	20120531	5	2130	42.4	0.0124337126073757	-0.0413482634842482
3	C	26	50	20120531	5	2132	42.44	0.0125710327442821	-0.0430659672771065
3	C	26	50	20120531	5	2134	42.48	0.0126894024194527	-0.0455139709535744
3	C	26	50	20120531	5	2136	42.52	0.0123304750173224	-0.0476036129133369
3	C	26	50	20120531	5	2138	42.56	0.0122022058472152	-0.0500637788264411
3	C	26	50	20120531	5	2140	42.6	0.0117304242028075	-0.0527053883395978
3	C	26	50	20120531	5	2142	42.64	0.0100855524084114	-0.0545824740009356
3	C	26	50	20120531	5	2144	42.68	0.0082092445645329	-0.0555454827262336
3	C	26	50	20120531	5	2146	42.72	0.0068928238699979	-0.0573812026408719
3	C	26	50	20120531	5	2148	42.76	0.0054779032008436	-0.0588398225091036
3	C	26	50	20120531	5	2150	42.8	0.0046381431875065	-0.0606686834879645
3	C	26	50	20120531	5	2152	42.84	0.0037861502268548	-0.062223823431828
3	C	26	50	20120531	5	2154	42.88	0.0028221515520632	-0.0620114792654377
3	C	26	50	20120531	5	2156	42.92	0.0016526676466587	-0.0642733017264191
3	C	26	50	20120531	5	2158	42.96	0.000652606526026597	-0.0655583268798694
3	C	26	50	20120531	5	2160	43	-0.0009303227143376	-0.0667778032347038
3	C	26	50	20120531	5	2162	43.04	-0.0033154645979579	-0.0677360036338896
3	C	26	50	20120531	5	2164	43.08	-0.0057872270622736	-0.069679557332659
3	C	26	50	20120531	5	2166	43.12	-0.0079134264426235	-0.0710402429116963
3	C	26	50	20120531	5	2168	43.16	-0.0102352115586495	-0.0738083538280072
3	C	26	50	20120531	5	2170	43.2	-0.011038838415468	-0.0754582460805498
3	C	26	50	20120531	5	2172	43.24	-0.0110710824846901	-0.0758413565345967
3	C	26	50	20120531	5	2174	43.28	-0.0118968417837598	-0.0787051389984022
3	C	26	50	20120531	5	2176	43.32	-0.0130021911041106	-0.0817851547158942
3	C	26	50	20120531	5	2178	43.36	-0.0130636386833957	-0.0838154704167152
3	C	26	50	20120531	5	2180	43.4	-0.013494690977207	-0.0863170727871972
3	C	26	50	20120531	5	2182	43.44	-0.0129448447441563	-0.0888206550566662
3	C	26	50	20120531	5	2184	43.48	-0.0133608356635284	-0.0912872556414792
3	C	26	50	20120531	5	2186	43.52	-0.0137915344039491	-0.0936841354976672
3	C	26	50	20120531	5	2188	43.56	-0.0132279702993434	-0.0965721010133892
3	C	26	50	20120531	5	2190	43.6	-0.0130050195312353	-0.0990481768290702
3	C	26	50	20120531	5	2192	43.64	-0.0128116965372589	-0.101497594719100
3	C	26	50	20120531	5	2194	43.68	-0.0127848971902520	-0.104371205967164
3	C	26	50	20120531	5	2196	43.72	-0.0127450870784712	-0.105647462996528
3	C	26	50	20120531	5	2198	43.76	-0.0126497690843672	-0.108510255510840
3	C	26	50	20120531	5	2200	43.8	-0.0113110038155467	-0.110938813750825
3	C	26	50	20120531	5	2202	43.84	-0.0106161299816747	-0.111953017007081
3	C	26	50	20120531	5	2204	43.88	-0.0105936439860330	-0.114648083792895
3	C	26	50	20120531	5	2206	43.92	-0.0108791029935980	-0.116986980893026
3	C	26	50	20120531	5	2208	43.96	-0.0108485559806507	-0.118120331641912
3	C	26	50	20120531	5	2210	44	-0.0107464497614474	-0.119520120225949
3	C	26	50	20120531	5	2212	44.04	-0.0120637189841198	-0.121766527759100
3	C	26	50	20120531	5	2214	44.08	-0.012809363084881	-0.122845926260582
3	C	26	50	20120531	5	2216	44.12	-0.0129737654115069	-0.123771175483764
3	C	26	50	20120531	5	2218	44.16	-0.0138391226903230	-0.125585470062933
3	C	26	50	20120531	5	2220	44.2	-0.0137744931305225	-0.125847523836040
3	C	26	50	20120531	5	2222	44.24	-0.0143647858714571	-0.126710759794513
3	C	26	50	20120531	5	2224	44.28	-0.0147409666790483	-0.127311800558522
3	C	26	50	20120531	5	2226	44.32	-0.0157158547982702	-0.127539983916810
3	C	26	50	20120531	5	2228	44.36	-0.0163593219691500	-0.128422453179731
3	C	26	50	20120531	5	2230	44.4	-0.0170671358571177	-0.128976117789400
3	C	26	50	20120531	5	2232	44.44	-0.0166414575748434	-0.127957884024492
3	C	26	50	20120531	5	2234	44.48	-0.0170232952366841	-0.127625543837334
3	C	26	50	20120531	5	2236	44.52	-0.0169532916653467	-0.128174965806316
3	C	26	50	20120531	5	2238	44.56	-0.0163260879504342	-0.127171581283812
3	C	26	50	20120531	5	2240	44.6	-0.0162871970774689	-0.126506193802716
3	C	26	50	20120531	5	2242	44.64	-0.0163501295809945	-0.126723275584540
3	C	26	50	20120531	5	2244	44.68	-0.0155884341563004	-0.126547064574668
3	C	26	50	20120531	5	2246	44.72	-0.0152623872194953	-0.126270515112546
3	C	26	50	20120531	5	2248	44.76	-0.0148608212784594	-0.125830765405326
3	C	26	50	20120531	5	2250	44.8	-0.0149974343085847	-0.125001470572351
3	C	26	50	20120531	5	2252	44.84	-0.0155580285647094	-0.124593328538250
3	C	26	50	20120531	5	2254	44.88	-0.0160457201116937	-0.124055715252514
3	C	26	50	20120531	5	2256	44.92	-0.0172277905178033	-0.122259451896266
3	C	26	50	20120531	5	2258	44.96	-0.0182034564544845	-0.121282088903309
3	C	26	50	20120531	5	2260	45	-0.0195164123257916	-0.119716130225694
3	C	26	50	20120531	5	2262	45.04	-0.0210116603252887	-0.117803972068009
3	C	26	50	20120531	5	2264	45.08	-0.0227645780358502	-0.116092773657538
3	C	26	50	20120531	5	2266	45.12	-0.0244588058835732	-0.113908803653165
3	C	26	50	20120531	5	2268	45.16	-0.0258762721371397	-0.112247244138733
3	C	26	50	20120531	5	2270	45.2	-0.0268588677202765	-0.110361814617377
3	C	26	50	20120531	5	2272	45.24	-0.0279294273869929	-0.107276283466991
3	C	26	50	20120531	5	2274	45.28	-0.0287648740489649	-0.105440987816422
3	C	26	50	20120531	5	2276	45.32	-0.0287698945071113	-0.102848239381845
3	C	26	50	20120531	5	2278	45.36	-0.0283041232703437	-0.100887502988293
3	C	26	50	20120531	5	2280	45.4	-0.0270020568434668	-0.0990814108477862
3	C	26	50	20120531	5	2282	45.44	-0.0264353107583458	-0.0971526356807432
3	C	26	50	20120531	5	2284	45.48	-0.0255611146447649	-0.0961104309959532
3	C	26	50	20120531	5	2286	45.52	-0.0254781003086536	-0.0958939148995532
3	C	26	50	20120531	5	2288	45.56	-0.0264786564040325	-0.0960251539181422
3	C	26	50	20120531	5	2290	45.6	-0.0264523520317724	-0.0954533873748742
3	C	26	50	20120531	5	2292	45.64	-0.0274049662873869	-0.0945002074338352
3	C	26	50	20120531	5	2294	45.68	-0.028774490701189	-0.0942111421816862
3	C	26	50	20120531	5	2296	45.72	-0.0304709812906118	-0.0921313997168602
3	C	26	50	20120531	5	2298	45.76	-0.0312062309216895	-0.0909171559522062
3	C	26	50	20120531	5	2300	45.8	-0.030933570546864	-0.0896207463795792
3	C	26	50	20120531	5	2302	45.84	-0.0304028869075835	-0.0873486001595922
3	C	26	50	20120531	5	2304	45.88	-0.0290977092108694	-0.0861011223762232
3	C	26	50	20120531	5	2306	45.92	-0.0287206798751407	-0.0846680997734702
3	C	26	50	20120531	5	2308	45.96	-0.0271624993721180	-0.0820853215445082
3	C	26	50	20120531	5	2310	46	-0.0258517355318325	-0.0808239137575496
3	C	26	50	20120531	5	2312	46.04	-0.023989711244934	-0.0789696676452441
3	C	26	50	20120531	5	2314	46.08	-0.022050541608208	-0.0772522466950982
3	C	26	50	20120531	5	2316	46.12	-0.0199688192443948	-0.0754624180105588
3	C	26	50	20120531	5	2318	46.16	-0.0173516756258672	-0.0733864939223513
3	C	26	50	20120531	5	2320	46.2	-0.0157011469772215	-0.0720736794724004
3	C	26	50	20120531	5	2322	46.24	-0.0135943930333543	-0.0711323789252849
3	C	26	50	20120531	5	2324	46.28	-0.011090669342529	-0.0697226908463114
3	C	26	50	20120531	5	2326	46.32	-0.008687849789379	-0.0703144685114864
3	C	26	50	20120531	5	2328	46.36	-0.0064400280426651	-0.0703937351816574
3	C	26	50	20120531	5	2330	46.4	-0.0037530929848343	-0.070611029095516
3	C	26	50	20120531	5	2332	46.44	-0.0005491214485999	-0.071131247554435
3	C	26	50	20120531	5	2334	46.48	0.00190567045296730	-0.071910762070015
3	C	26	50	20120531	5	2336	46.52	0.0043263090970032	-0.0725097522243581
3	C	26	50	20120531	5	2338	46.56	0.006819567607467	-0.0719931400100233
3	C	26	50	20120531	5	2340	46.6	0.009916058912961	-0.0729008529850324
3	C	26	50	20120531	5	2342	46.64	0.0126582897210805	-0.0726435368273586
3	C	26	50	20120531	5	2344	46.68	0.0152737362833333	-0.0714889728750372
3	C	26	50	20120531	5	2346	46.72	0.0176899908653259	-0.0713609158369644
3	C	26	50	20120531	5	2348	46.76	0.0212052308066386	-0.0707948768586245
3	C	26	50	20120531	5	2350	46.8	0.024055861084314	-0.0702535159069481
3	C	26	50	20120531	5	2352	46.84	0.0264567007384767	-0.0705611780674424
3	C	26	50	20120531	5	2354	46.88	0.0294165790138454	-0.070683719672622
3	C	26	50	20120531	5	2356	46.92	0.0321979128269646	-0.0715468142097383
3	C	26	50	20120531	5	2358	46.96	0.0357105364731869	-0.071600837167821
3	C	26	50	20120531	5	2360	47	0.0394644956638282	-0.0717585926907037
3	C	26	50	20120531	5	2362	47.04	0.0413408035077067	-0.0715425715690512
3	C	26	50	20120531	5	2364	47.08	0.044648436898063	-0.0719175502951144
3	C	26	50	20120531	5	2366	47.12	0.0475144821035683	-0.0726648207414724
3	C	26	50	20120531	5	2368	47.16	0.0504976949027162	-0.0741377948773621
3	C	26	50	20120531	5	2370	47.2	0.0530924939469584	-0.0751775246884188
3	C	26	50	20120531	5	2372	47.24	0.0554650493298736	-0.076889218073637
3	C	26	50	20120531	5	2374	47.28	0.0578927590417214	-0.0788922394527042
3	C	26	50	20120531	5	2376	47.32	0.0597756429786649	-0.0799919319188055
3	C	26	50	20120531	5	2378	47.36	0.06199673608905	-0.0816938672304432
3	C	26	50	20120531	5	2380	47.4	0.0643016920636838	-0.0830361680331702
3	C	26	50	20120531	5	2382	47.44	0.0660458416501585	-0.0845800649792122
3	C	26	50	20120531	5	2384	47.48	0.0673271898483467	-0.0855784290435702
3	C	26	50	20120531	5	2386	47.52	0.0694272262777926	-0.0862530796235002
3	C	26	50	20120531	5	2388	47.56	0.0713587591612818	-0.0883775112368972
3	C	26	50	20120531	5	2390	47.6	0.0736105407059703	-0.0905451470746242
3	C	26	50	20120531	5	2392	47.64	0.075317708607789	-0.0927468654592042
3	C	26	50	20120531	5	2394	47.68	0.07710371891571	-0.0952006674112782
3	C	26	50	20120531	5	2396	47.72	0.078514891918924	-0.0971722932492602
3	C	26	50	20120531	5	2398	47.76	0.0804602840953246	-0.0986648542429892
3	C	26	50	20120531	5	2400	47.8	0.0832491132403246	-0.101312262031751
3	C	26	50	20120531	5	2402	47.84	0.0850947326498996	-0.102815500337876
3	C	26	50	20120531	5	2404	47.88	0.0874225988842436	-0.104751487994087
3	C	26	50	20120531	5	2406	47.92	0.0895276557718356	-0.106119739615683
3	C	26	50	20120531	5	2408	47.96	0.0915207776559666	-0.108790694060258
3	C	26	50	20120531	5	2410	48	0.0937410929488916	-0.111620535398567
3	C	26	50	20120531	5	2412	48.04	0.0955466194039736	-0.114145330871472
3	C	26	50	20120531	5	2414	48.08	0.0967420541282476	-0.115812264397441
3	C	26	50	20120531	5	2416	48.12	0.0978625355337156	-0.118354596118519
3	C	26	50	20120531	5	2418	48.16	0.0985748041944056	-0.120566921104817
3	C	26	50	20120531	5	2420	48.2	0.100091336108016	-0.122576023602203
3	C	26	50	20120531	5	2422	48.24	0.101637425085081	-0.124028067377369
3	C	26	50	20120531	5	2424	48.28	0.102696883175333	-0.126498486338801
3	C	26	50	20120531	5	2426	48.32	0.104113783743474	-0.128482769388166
3	C	26	50	20120531	5	2428	48.36	0.105797404989479	-0.131222808165264
3	C	26	50	20120531	5	2430	48.4	0.107056903588129	-0.133614808984662
3	C	26	50	20120531	5	2432	48.44	0.108141746811825	-0.135636992957499
3	C	26	50	20120531	5	2434	48.48	0.108292077713505	-0.137718291057244
3	C	26	50	20120531	5	2436	48.52	0.108692512283691	-0.140511150710896
3	C	26	50	20120531	5	2438	48.56	0.109198659317665	-0.143042734408901
3	C	26	50	20120531	5	2440	48.6	0.110085088378560	-0.146482384635304
3	C	26	50	20120531	5	2442	48.64	0.110673542641864	-0.148105760383552
3	C	26	50	20120531	5	2444	48.68	0.111416358315500	-0.150137631719292
3	C	26	50	20120531	5	2446	48.72	0.112342597488176	-0.151447264188728
3	C	26	50	20120531	5	2448	48.76	0.113095454078106	-0.151557077871846
3	C	26	50	20120531	5	2450	48.8	0.114606753401536	-0.152855820896851
3	C	26	50	20120531	5	2452	48.84	0.116560984412701	-0.154336714628690
3	C	26	50	20120531	5	2454	48.88	0.119641070840871	-0.156069196953275
3	C	26	50	20120531	5	2456	48.92	0.121910742187124	-0.156821699989814
3	C	26	50	20120531	5	2458	48.96	0.123960644745784	-0.158482693818821
3	C	26	50	20120531	5	2460	49	0.126672187119600	-0.160924545666293
3	C	26	50	20120531	5	2462	49.04	0.128135686024622	-0.161399933555284
3	C	26	50	20120531	5	2464	49.08	0.130984124271275	-0.163188701579652
3	C	26	50	20120531	5	2466	49.12	0.133287807453703	-0.165264837799894
3	C	26	50	20120531	5	2468	49.16	0.134883181773416	-0.166336670258816
3	C	26	50	20120531	5	2470	49.2	0.136024098564861	-0.166914022945655
3	C	26	50	20120531	5	2472	49.24	0.138118195297345	-0.166724871881688
3	C	26	50	20120531	5	2474	49.28	0.140081053011240	-0.167027584294714
3	C	26	50	20120531	5	2476	49.32	0.142232637525035	-0.167036918104226
3	C	26	50	20120531	5	2478	49.36	0.143602515492227	-0.166369904277532
3	C	26	50	20120531	5	2480	49.4	0.145814486925135	-0.165358600159079
3	C	26	50	20120531	5	2482	49.44	0.147554818134992	-0.164544578832577
3	C	26	50	20120531	5	2484	49.48	0.149853480859273	-0.162684322312632
3	C	26	50	20120531	5	2486	49.52	0.152377498514718	-0.161218136401841
3	C	26	50	20120531	5	2488	49.56	0.153897884160286	-0.159335712084306
3	C	26	50	20120531	5	2490	49.6	0.155081375851026	-0.158278085400617
3	C	26	50	20120531	5	2492	49.64	0.156301989940671	-0.156299452841540
3	C	26	50	20120531	5	2494	49.68	0.157379593098035	-0.155098813104250
3	C	26	50	20120531	5	2496	49.72	0.158838955428387	-0.153076593776073
3	C	26	50	20120531	5	2498	49.76	0.160412331656137	-0.150844194028257
3	C	26	50	20120531	5	2500	49.8	0.161126912556001	-0.148390130446674
3	C	26	50	20120531	5	2502	49.84	0.162040607654379	-0.145333901801301
3	C	26	50	20120531	5	2504	49.88	0.162124965493375	-0.142334849810255
3	C	26	50	20120531	5	2506	49.92	0.162135572095093	-0.140171810166605
3	C	26	50	20120531	5	2508	49.96	0.161698226550929	-0.138572688180952
3	C	26	50	20120531	5	2510	50	0.161270992633736	-0.135885823833799
3	C	26	50	20120531	5	2512	50.04	0.160847859935874	-0.133112833880698
3	C	26	50	20120531	5	2514	50.08	0.160119398529895	-0.130720125954519
3	C	26	50	20120531	5	2516	50.12	0.159306649995600	-0.127935115186137
3	C	26	50	20120531	5	2518	50.16	0.158010876819075	-0.125381399045882
3	C	26	50	20120531	5	2520	50.2	0.156668576016349	-0.122177003245579
3	C	26	50	20120531	5	2522	50.24	0.155842392453210	-0.119641601170957
3	C	26	50	20120531	5	2524	50.28	0.154466645499734	-0.117565252818681
3	C	26	50	20120531	5	2526	50.32	0.152604338370123	-0.113996979868779
3	C	26	50	20120531	5	2528	50.36	0.150975305767625	-0.112121591263716
3	C	26	50	20120531	5	2530	50.4	0.149471360354720	-0.110090002770689
3	C	26	50	20120531	5	2532	50.44	0.147816094090640	-0.107266454682733
3	C	26	50	20120531	5	2534	50.48	0.146033548605947	-0.104845957460053
3	C	26	50	20120531	5	2536	50.52	0.143881893381474	-0.102639006485292
3	C	26	50	20120531	5	2538	50.56	0.141547026789996	-0.101309645736661
3	C	26	50	20120531	5	2540	50.6	0.139223332485661	-0.0991615967567732
3	C	26	50	20120531	5	2542	50.64	0.137086526503593	-0.0974998251103062
3	C	26	50	20120531	5	2544	50.68	0.134210793935186	-0.0956096579735162
3	C	26	50	20120531	5	2546	50.72	0.132143142996318	-0.0949535335912532
3	C	26	50	20120531	5	2548	50.76	0.129970486700445	-0.0939654225752232
3	C	26	50	20120531	5	2550	50.8	0.126974475268557	-0.0931769985142002
3	C	26	50	20120531	5	2552	50.84	0.123781039623362	-0.0924261925339362
3	C	26	50	20120531	5	2554	50.88	0.121356087627961	-0.0916210807528772
3	C	26	50	20120531	5	2556	50.92	0.118238029565641	-0.0905700372333222
3	C	26	50	20120531	5	2558	50.96	0.115517648357060	-0.0896558895866042
3	C	26	50	20120531	5	2560	51	0.112269199804289	-0.0897463992545962
3	C	26	50	20120531	5	2562	51.04	0.109581628350355	-0.0892350196304412
3	C	26	50	20120531	5	2564	51.08	0.106974949912189	-0.0891759055035342
3	C	26	50	20120531	5	2566	51.12	0.103246163722958	-0.0895911893161252
3	C	26	50	20120531	5	2568	51.16	0.100223338801928	-0.0896512368239832
3	C	26	50	20120531	5	2570	51.2	0.0988982984757306	-0.0877490418008462
3	C	26	50	20120531	5	2572	51.24	0.0977280084685956	-0.0864388012195782
3	C	26	50	20120531	5	2574	51.28	0.0967337597657046	-0.0846272502147212
3	C	26	50	20120531	5	2576	51.32	0.0948759003377466	-0.0825380395900952
3	C	26	50	20120531	5	2578	51.36	0.0935014544607476	-0.0817600524251622
3	C	26	50	20120531	5	2580	51.4	0.0923185920950436	-0.0800579191236258
3	C	26	50	20120531	5	2582	51.44	0.0907323606660106	-0.0791112940624479
3	C	26	50	20120531	5	2584	51.48	0.0881483520712496	-0.0793462939301075
3	C	26	50	20120531	5	2586	51.52	0.0858956654298816	-0.0789487443555888
3	C	26	50	20120531	5	2588	51.56	0.0832381672273516	-0.0790535870780353
3	C	26	50	20120531	5	2590	51.6	0.0803599244298706	-0.0794965541211096
3	C	26	50	20120531	5	2592	51.64	0.0778723581289954	-0.0801527138587117
3	C	26	50	20120531	5	2594	51.68	0.0741042921580694	-0.0812733720408752
3	C	26	50	20120531	5	2596	51.72	0.071690328602048	-0.0817555198706952
3	C	26	50	20120531	5	2598	51.76	0.0691548628878152	-0.0810863776525902
3	C	26	50	20120531	5	2600	51.8	0.0667364869854791	-0.0815488961981642
3	C	26	50	20120531	5	2602	51.84	0.0642688115983586	-0.0810750073755492
3	C	26	50	20120531	5	2604	51.88	0.0614615269663699	-0.0803792850135395
3	C	26	50	20120531	5	2606	51.92	0.0591643491663292	-0.079647217362977
3	C	26	50	20120531	5	2608	51.96	0.0565590849417255	-0.0791525254588589
3	C	26	50	20120531	5	2610	52	0.0546621295798363	-0.0801443841408293
3	C	26	50	20120531	5	2612	52.04	0.05315068883505	-0.0798215898952176
3	C	26	50	20120531	5	2614	52.08	0.052774013052712	-0.0800851285925659
3	C	26	50	20120531	5	2616	52.12	0.0526658964258685	-0.0807136758103626
3	C	26	50	20120531	5	2618	52.16	0.0524841699831036	-0.0802222365974379
3	C	26	50	20120531	5	2620	52.2	0.0521372633962535	-0.0807119787540877
3	C	26	50	20120531	5	2622	52.24	0.0521855587894085	-0.0809931951209656
3	C	26	50	20120531	5	2624	52.28	0.0515425865932756	-0.080667431026873
3	C	26	50	20120531	5	2626	52.32	0.0506992203353544	-0.0813128073860622
3	C	26	50	20120531	5	2628	52.36	0.0487446357707986	-0.0818659063103062
3	C	26	50	20120531	5	2630	52.4	0.0477000976336298	-0.0817932157332002
3	C	26	50	20120531	5	2632	52.44	0.0463624637356592	-0.0825991053317182
3	C	26	50	20120531	5	2634	52.48	0.0451474421535463	-0.0834902720080482
3	C	26	50	20120531	5	2636	52.52	0.0437435523501786	-0.0852052887951372
3	C	26	50	20120531	5	2638	52.56	0.0423012666485924	-0.0863025063875052
3	C	26	50	20120531	5	2640	52.6	0.0410776890744272	-0.0874539590699892
3	C	26	50	20120531	5	2642	52.64	0.0407225800489153	-0.0881286803605972
3	C	26	50	20120531	5	2644	52.68	0.0405371766508882	-0.0890636169466822
3	C	26	50	20120531	5	2646	52.72	0.0400171703240036	-0.0896005938363152
3	C	26	50	20120531	5	2648	52.76	0.0391713291923482	-0.0911648554576562
3	C	26	50	20120531	5	2650	52.8	0.0391747233048979	-0.0911558044908572
3	C	26	50	20120531	5	2652	52.84	0.0389760970100626	-0.0919894126751972
3	C	26	50	20120531	5	2654	52.88	0.0390546565734525	-0.0920211617696732
3	C	26	50	20120531	5	2656	52.92	0.0390667480994108	-0.0927317333740872
3	C	26	50	20120531	5	2658	52.96	0.0393085786185765	-0.0931489263749872
3	C	26	50	20120531	5	2660	53	0.0390255944847457	-0.0938533461504052
3	C	26	50	20120531	5	2662	53.04	0.0380029059471156	-0.0957090064762732
3	C	26	50	20120531	5	2664	53.08	0.0372789700245368	-0.0974030929026402
3	C	26	50	20120531	5	2666	53.12	0.0359883587275151	-0.0995323328421492
3	C	26	50	20120531	5	2668	53.16	0.0341695386649471	-0.101329939701281
3	C	26	50	20120531	5	2670	53.2	0.0330346322811427	-0.102592125305699
3	C	26	50	20120531	5	2672	53.24	0.032735101848632	-0.103563407180337
3	C	26	50	20120531	5	2674	53.28	0.0329761545503385	-0.106930013276244
3	C	26	50	20120531	5	2676	53.32	0.0327526380968055	-0.109208382035905
3	C	26	50	20120531	5	2678	53.36	0.0323090700129671	-0.110366127968742
3	C	26	50	20120531	5	2680	53.4	0.0321482032202472	-0.113522299086568
3	C	26	50	20120531	5	2682	53.44	0.0307134128505416	-0.115510046959162
3	C	26	50	20120531	5	2684	53.48	0.0297123617804158	-0.117837630350794
3	C	26	50	20120531	5	2686	53.52	0.0279716063064908	-0.119196548162878
3	C	26	50	20120531	5	2688	53.56	0.0254507706315607	-0.121270492352098
3	C	26	50	20120531	5	2690	53.6	0.0235402388194728	-0.122346638162386
3	C	26	50	20120531	5	2692	53.64	0.0212800427040881	-0.122444501740902
3	C	26	50	20120531	5	2694	53.68	0.0181761267773916	-0.123330930801798
3	C	26	50	20120531	5	2696	53.72	0.0159669130609305	-0.123432966310323
3	C	26	50	20120531	5	2698	53.76	0.0141128790806594	-0.124762327058953
3	C	26	50	20120531	5	2700	53.8	0.0115694866994095	-0.127076616843099
3	C	26	50	20120531	5	2702	53.84	0.0097161598259195	-0.130066971420737
3	C	26	50	20120531	5	2704	53.88	0.0079045522525196	-0.132121823726865
3	C	26	50	20120531	5	2706	53.92	0.0057989296795023	-0.133565594352692
3	C	26	50	20120531	5	2708	53.96	0.0042716497428175	-0.135956958775986
3	C	26	50	20120531	5	2710	54	0.00199144250552520	-0.136923361613834
3	C	26	50	20120531	5	2712	54.04	-4.78534514168003e-05	-0.140057258868053
3	C	26	50	20120531	5	2714	54.08	-0.00150088717607700	-0.141271290500672
3	C	26	50	20120531	5	2716	54.12	-0.00364978468410290	-0.143592722063307
3	C	26	50	20120531	5	2718	54.16	-0.0058630289092169	-0.146490445652610
3	C	26	50	20120531	5	2720	54.2	-0.0070325835252994	-0.148525498968865
3	C	26	50	20120531	5	2722	54.24	-0.0081321345700445	-0.151220282911967
3	C	26	50	20120531	5	2724	54.28	-0.0087338824408342	-0.153076438212581
3	C	26	50	20120531	5	2726	54.32	-0.0100922345674936	-0.154661064509220
3	C	26	50	20120531	5	2728	54.36	-0.0109563190541036	-0.154089722230022
3	C	26	50	20120531	5	2730	54.4	-0.0131122876299413	-0.155148261081458
3	C	26	50	20120531	5	2732	54.44	-0.0159859695886835	-0.156010931354506
3	C	26	50	20120531	5	2734	54.48	-0.0186609545419122	-0.156820568618964
3	C	26	50	20120531	5	2736	54.52	-0.0207271205565393	-0.156762585862907
3	C	26	50	20120531	5	2738	54.56	-0.0228830891323770	-0.158504189864969
3	C	26	50	20120531	5	2740	54.6	-0.0255799943958225	-0.161028561073805
3	C	26	50	20120531	5	2742	54.64	-0.0280562823435378	-0.162101949167646
3	C	26	50	20120531	5	2744	54.68	-0.029929408206901	-0.1633853479755
3	C	26	50	20120531	5	2746	54.72	-0.0318343538754176	-0.16600729992014
3	C	26	50	20120531	5	2748	54.76	-0.0332054339241383	-0.167480203345351
3	C	26	50	20120531	5	2750	54.8	-0.0343481184825357	-0.169973461855815
3	C	26	50	20120531	5	2752	54.84	-0.0360105265251053	-0.17263996152767
3	C	26	50	20120531	5	2754	54.88	-0.0375491908809672	-0.174723098105045
3	C	26	50	20120531	5	2756	54.92	-0.0386466206053688	-0.176205193918412
3	C	26	50	20120531	5	2758	54.96	-0.0399194128115046	-0.178159637061612
3	C	26	50	20120531	5	2760	55	-0.0408994628102291	-0.179326363250570
3	C	26	50	20120531	5	2762	55.04	-0.0423808515168149	-0.182295504624772
3	C	26	50	20120531	5	2764	55.08	-0.0435999036075805	-0.184587944809379
3	C	26	50	20120531	5	2766	55.12	-0.0441797311681535	-0.187422028788374
3	C	26	50	20120531	5	2768	55.16	-0.0448493612899371	-0.190590574274871
3	C	26	50	20120531	5	2770	55.2	-0.0463512560931774	-0.193192727229638
3	C	26	50	20120531	5	2772	55.24	-0.0466843033871162	-0.194876348475643
3	C	26	50	20120531	5	2774	55.28	-0.0461872073199421	-0.197197780038278
3	C	26	50	20120531	5	2776	55.32	-0.0459955813822405	-0.199577194356971
3	C	26	50	20120531	5	2778	55.36	-0.0458159762598192	-0.203149497815526
3	C	26	50	20120531	5	2780	55.4	-0.0459079001413734	-0.205600329919118
3	C	26	50	20120531	5	2782	55.44	-0.0460578067789849	-0.208674830203717
3	C	26	50	20120531	5	2784	55.48	-0.0454921213540357	-0.211534370026836
3	C	26	50	20120531	5	2786	55.52	-0.0457558721834183	-0.213597000507557
3	C	26	50	20120531	5	2788	55.56	-0.0455069705964406	-0.216344817459248
3	C	26	50	20120531	5	2790	55.6	-0.0450240166648902	-0.218103392024059
3	C	26	50	20120531	5	2792	55.64	-0.045129375575287	-0.221175770988314
3	C	26	50	20120531	5	2794	55.68	-0.0443360017667957	-0.223087787724643
3	C	26	50	20120531	5	2796	55.72	-0.0435263645023371	-0.224187338769388
3	C	26	50	20120531	5	2798	55.76	-0.0424430769135593	-0.225645392952194
3	C	26	50	20120531	5	2800	55.8	-0.0421114438331828	-0.225848332598395
3	C	26	50	20120531	5	2802	55.84	-0.0417550620154648	-0.226696860735819
3	C	26	50	20120531	5	2804	55.88	-0.0405119682941388	-0.22721022025896
3	C	26	50	20120531	5	2806	55.92	-0.0395814157700973	-0.228283608352801
3	C	26	50	20120531	5	2808	55.96	-0.0398699153368215	-0.228594735336523
3	C	26	50	20120531	5	2810	56	-0.0400283072558073	-0.229721863545735
3	C	26	50	20120531	5	2812	56.04	-0.0394442370545472	-0.230543521625474
3	C	26	50	20120531	5	2814	56.08	-0.0387654145446081	-0.232442810439741
3	C	26	50	20120531	5	2816	56.12	-0.0378532467968775	-0.234964353221452
3	C	26	50	20120531	5	2818	56.16	-0.0364277195260054	-0.236835357764472
3	C	26	50	20120531	5	2820	56.2	-0.0353925151983483	-0.237927130634624
3	C	26	50	20120531	5	2822	56.24	-0.0335462593926702	-0.24087505880539
3	C	26	50	20120531	5	2824	56.28	-0.032177300664293	-0.243125072583126
3	C	26	50	20120531	5	2826	56.32	-0.0315946446765953	-0.244219673880403
