# Supplementary material for: How Do Ants Make Sense of Gravity? A Boltzmann Walker Analysis of Lasius niger Trajectories on Various Inclines
Source: PLoS One. 2013 Oct 29;8(10):e76531. doi: 10.1371/journal.pone.0076531 (PMC3812222; doi:10.1371/journal.pone.0076531)
Supplement: Dataset S3 — Trajectories for . (ZIP) [file pone.0076531.s007.zip › Incline3/3-C-26-50-20120531-06.txt]

Pente	Colonie	Temperature	Humidite	Date	Indiv	Frame	Time	X	Y
3	C	26	50	20120531	6	40	0	0	0
3	C	26	50	20120531	6	42	0.0399999999999999	-0.000122145625382169	-0.000353652385542639
3	C	26	50	20120531	6	44	0.08	7.7781745930032e-07	-0.00076482083666699
3	C	26	50	20120531	6	46	0.12	1.5591704525161e-05	-0.00203927474373857
3	C	26	50	20120531	6	48	0.16	0.000196865598950140	-0.00308302092131241
3	C	26	50	20120531	6	50	0.2	0.000289164247098421	-0.00458295703876875
3	C	26	50	20120531	6	52	0.24	0.00031992339208004	-0.00563011147102791
3	C	26	50	20120531	6	54	0.28	-7.43452069739588e-05	-0.00526155327453785
3	C	26	50	20120531	6	56	0.32	-0.0006453975723924	-0.0054664657486579
3	C	26	50	20120531	6	58	0.36	-0.00122290228718917	-0.00591145865266032
3	C	26	50	20120531	6	60	0.4	-0.0013474959162478	-0.00589123681293194
3	C	26	50	20120531	6	62	0.44	-0.00159256781289856	-0.00578719594957528
3	C	26	50	20120531	6	64	0.48	-0.00183024337261811	-0.00573224243896859
3	C	26	50	20120531	6	66	0.52	-0.00311630443750286	-0.00679857714266743
3	C	26	50	20120531	6	68	0.56	-0.00391919590326894	-0.0065119726221169
3	C	26	50	20120531	6	70	0.6	-0.0036804978671438	-0.0068919364509875
3	C	26	50	20120531	6	72	0.64	-0.00432858951637251	-0.00699542859948195
3	C	26	50	20120531	6	74	0.68	-0.00503657310996773	-0.00720043299748355
3	C	26	50	20120531	6	76	0.72	-0.00573173685762004	-0.00768226262925188
3	C	26	50	20120531	6	78	0.76	-0.00560985286174691	-0.00775285309921773
3	C	26	50	20120531	6	80	0.8	-0.00588556086679936	-0.00786512044286672
3	C	26	50	20120531	6	82	0.84	-0.00624102344570184	-0.00861806188560978
3	C	26	50	20120531	6	84	0.88	-0.00664497233659028	-0.00876483604018067
3	C	26	50	20120531	6	86	0.92	-0.00737522272272506	-0.00913630044554137
3	C	26	50	20120531	6	88	0.96	-0.00845741429599201	-0.00962962763357187
3	C	26	50	20120531	6	90	1	-0.0090219400658201	-0.00985335621913927
3	C	26	50	20120531	6	92	1.04	-0.00991923028687458	-0.0102699411082075
3	C	26	50	20120531	6	94	1.08	-0.0103832549698926	-0.0102304774787495
3	C	26	50	20120531	6	96	1.12	-0.0113869930457869	-0.0107568760509360
3	C	26	50	20120531	6	98	1.16	-0.0114847152029469	-0.0119405586605067
3	C	26	50	20120531	6	100	1.2	-0.0117535996275609	-0.0122894027199372
3	C	26	50	20120531	6	102	1.24	-0.0121333442533293	-0.0134665658049854
3	C	26	50	20120531	6	104	1.28	-0.0124176011793663	-0.0141006991663534
3	C	26	50	20120531	6	106	1.32	-0.0121255165812616	-0.0150086737708717
3	C	26	50	20120531	6	108	1.36	-0.0122779829454211	-0.0158993313303186
3	C	26	50	20120531	6	110	1.4	-0.0118835375696718	-0.0164475017202979
3	C	26	50	20120531	6	112	1.44	-0.0117652386051792	-0.0175090811308932
3	C	26	50	20120531	6	114	1.48	-0.011443292887705	-0.0176996464084230
3	C	26	50	20120531	6	116	1.52	-0.0114159278552731	-0.0175806403371493
3	C	26	50	20120531	6	118	1.56	-0.0114532630933197	-0.0181287895139251
3	C	26	50	20120531	6	120	1.6	-0.0110555862395804	-0.0181443458631112
3	C	26	50	20120531	6	122	1.64	-0.0109485302729088	-0.0183635489652790
3	C	26	50	20120531	6	124	1.68	-0.0110009268853947	-0.0192428362476845
3	C	26	50	20120531	6	126	1.72	-0.0104863652807253	-0.0195000109840021
3	C	26	50	20120531	6	128	1.76	-0.0107339233648187	-0.0201357706909669
3	C	26	50	20120531	6	130	1.8	-0.0106105332315016	-0.0207909051237362
3	C	26	50	20120531	6	132	1.84	-0.0103043559952478	-0.0214879709886299
3	C	26	50	20120531	6	134	1.88	-0.0102019669333320	-0.0217795818251913
3	C	26	50	20120531	6	136	1.92	-0.0101096894983872	-0.0216454436688002
3	C	26	50	20120531	6	138	1.96	-0.0104324130333207	-0.0226066846271452
3	C	26	50	20120531	6	140	2	-0.0103800871315129	-0.0225461562866756
3	C	26	50	20120531	6	142	2.04	-0.0104432317670729	-0.0223380547609724
3	C	26	50	20120531	6	144	2.08	-0.0101163363021303	-0.0228866989124950
3	C	26	50	20120531	6	146	2.12	-0.0099739957070775	-0.0247876140723588
3	C	26	50	20120531	6	148	2.16	-0.0101956736829795	-0.0253721792483658
3	C	26	50	20120531	6	150	2.2	-0.0100014314501875	-0.0253354804064222
3	C	26	50	20120531	6	152	2.24	-0.0099130431025392	-0.0260789324761617
3	C	26	50	20120531	6	154	2.28	-0.010071435021525	-0.0257668155429460
3	C	26	50	20120531	6	156	2.32	-0.0103361758004012	-0.0261865541282583
3	C	26	50	20120531	6	158	2.36	-0.0099986737337409	-0.0264524969886626
3	C	26	50	20120531	6	160	2.4	-0.0101384687443815	-0.0272917620272529
3	C	26	50	20120531	6	162	2.44	-0.0097762179403796	-0.0272402139429044
3	C	26	50	20120531	6	164	2.48	-0.00969419355376197	-0.0273401988417641
3	C	26	50	20120531	6	166	2.52	-0.00924751420008642	-0.0283880603808045
3	C	26	50	20120531	6	168	2.56	-0.0096519085682470	-0.0288631654270837
3	C	26	50	20120531	6	170	2.6	-0.00958579408420607	-0.029086823301973
3	C	26	50	20120531	6	172	2.64	-0.00911634589217632	-0.0293041172158317
3	C	26	50	20120531	6	174	2.68	-0.00963069536481142	-0.0291997482549285
3	C	26	50	20120531	6	176	2.72	-0.00967453598524498	-0.0287464928081880
3	C	26	50	20120531	6	178	2.76	-0.0097496307254070	-0.0282243651609598
3	C	26	50	20120531	6	180	2.8	-0.00968556685103149	-0.0284065158677935
3	C	26	50	20120531	6	182	2.84	-0.0103167303639186	-0.0282539222244134
3	C	26	50	20120531	6	184	2.88	-0.0102346352666228	-0.0279772313409351
3	C	26	50	20120531	6	186	2.92	-0.0106336556232464	-0.0274762461864644
3	C	26	50	20120531	6	188	2.96	-0.0105472471745854	-0.0269310668581696
3	C	26	50	20120531	6	190	3	-0.0110688798470667	-0.0269080858877810
3	C	26	50	20120531	6	192	3.04	-0.0108433127838682	-0.0270345165802572
3	C	26	50	20120531	6	194	3.08	-0.0111863302834218	-0.0267439664038677
3	C	26	50	20120531	6	196	3.12	-0.0112435352220198	-0.0262291219564857
3	C	26	50	20120531	6	198	3.16	-0.0113037807197769	-0.0261410164515499
3	C	26	50	20120531	6	200	3.2	-0.0114059576496584	-0.0261224195432047
3	C	26	50	20120531	6	202	3.24	-0.0116701327431097	-0.0259223083241289
3	C	26	50	20120531	6	204	3.28	-0.0116977099075759	-0.0255993019464829
3	C	26	50	20120531	6	206	3.32	-0.0126587387338866	-0.0254457890642873
3	C	26	50	20120531	6	208	3.36	-0.0129468140365420	-0.0247123779108406
3	C	26	50	20120531	6	210	3.4	-0.0139378241903749	-0.0235898458957069
3	C	26	50	20120531	6	212	3.44	-0.0151405421144951	-0.0232159985404936
3	C	26	50	20120531	6	214	3.48	-0.0151793622767823	-0.0220814457100798
3	C	26	50	20120531	6	216	3.52	-0.0157224202847335	-0.0212361702638494
3	C	26	50	20120531	6	218	3.56	-0.0163810407539341	-0.0194731904237917
3	C	26	50	20120531	6	220	3.6	-0.0167912192555648	-0.0183928161149524
3	C	26	50	20120531	6	222	3.64	-0.0164883300658435	-0.0188596126565527
3	C	26	50	20120531	6	224	3.68	-0.0171887829722191	-0.0162091006690208
3	C	26	50	20120531	6	226	3.72	-0.0176343592393160	-0.0156147491351623
3	C	26	50	20120531	6	228	3.76	-0.017236031847338	-0.0155278598538901
3	C	26	50	20120531	6	230	3.8	-0.0177234759069490	-0.0137823314091920
3	C	26	50	20120531	6	232	3.84	-0.0178845053342286	-0.0132533236129829
3	C	26	50	20120531	6	234	3.88	-0.0181412416643418	-0.0120854094846327
3	C	26	50	20120531	6	236	3.92	-0.0182441964116825	-0.0116105165703878
3	C	26	50	20120531	6	238	3.96	-0.0182312351443834	-0.0101505744124754
3	C	26	50	20120531	6	240	4	-0.0183108482968772	-0.00940232108769157
3	C	26	50	20120531	6	242	4.04	-0.0181482539008694	-0.0082233924984322
3	C	26	50	20120531	6	244	4.08	-0.0180920397602933	-0.00710283953375775
3	C	26	50	20120531	6	246	4.12	-0.0177322793863747	-0.00600822268013179
3	C	26	50	20120531	6	248	4.16	-0.0176878801515840	-0.00481009387902149
3	C	26	50	20120531	6	250	4.2	-0.0175167885948081	-0.00442259936293126
3	C	26	50	20120531	6	252	4.24	-0.0170894839669371	-0.00345516414918308
3	C	26	50	20120531	6	254	4.28	-0.0169265099960092	-0.00294283700194217
3	C	26	50	20120531	6	256	4.32	-0.0164655541564215	-0.00261734867949419
3	C	26	50	20120531	6	258	4.36	-0.0159796445185257	-0.00142288976257825
3	C	26	50	20120531	6	260	4.4	-0.0156776109280097	-0.00164097563603181
3	C	26	50	20120531	6	262	4.44	-0.0150033492568093	-0.0009441996849184
3	C	26	50	20120531	6	264	4.48	-0.0137358108540577	-0.00021878590916693
3	C	26	50	20120531	6	266	4.52	-0.0134183976910509	-5.07278404823230e-05
3	C	26	50	20120531	6	268	4.56	-0.0138138754427007	0.000142800214460623
3	C	26	50	20120531	6	270	4.6	-0.0132267505401459	0.00055655667640412
3	C	26	50	20120531	6	272	4.64	-0.0127865977820607	0.000423415540574505
3	C	26	50	20120531	6	274	4.68	-0.0121746605025541	0.000717013347190971
3	C	26	50	20120531	6	276	4.72	-0.0123067692624831	0.00103110310832622
3	C	26	50	20120531	6	278	4.76	-0.0121691521407286	0.00132465141746801
3	C	26	50	20120531	6	280	4.8	-0.0120279924140003	0.00125490947563958
3	C	26	50	20120531	6	282	4.84	-0.0122171151936965	0.00158415253509566
3	C	26	50	20120531	6	284	4.88	-0.0118574877558528	0.00155249536450194
3	C	26	50	20120531	6	286	4.92	-0.0111505825000989	0.00209187288165713
3	C	26	50	20120531	6	288	4.96	-0.0106567235677691	0.0028798882349606
3	C	26	50	20120531	6	290	5	-0.0102845393277051	0.00333678386741073
3	C	26	50	20120531	6	292	5.04	-0.0100882740624122	0.00291208209960125
3	C	26	50	20120531	6	294	5.08	-0.0097563694530317	0.00351359238251252
3	C	26	50	20120531	6	296	5.12	-0.00895183042846546	0.00351907246006671
3	C	26	50	20120531	6	298	5.16	-0.00851987303797422	0.00383949082689359
3	C	26	50	20120531	6	300	5.2	-0.00737600054018436	0.0045238146275903
3	C	26	50	20120531	6	302	5.24	-0.00612474185685605	0.00387960711591064
3	C	26	50	20120531	6	304	5.28	-0.00555089762173345	0.00435271932314847
3	C	26	50	20120531	6	306	5.32	-0.00543784206615547	0.00459932656075321
3	C	26	50	20120531	6	308	5.36	-0.00439718028836117	0.00412173391281776
3	C	26	50	20120531	6	310	5.4	-0.00350707285798998	0.00429703841179597
3	C	26	50	20120531	6	312	5.44	-0.00295575584283445	0.00460185800302986
3	C	26	50	20120531	6	314	5.48	-0.00199660792056177	0.00397629477584975
3	C	26	50	20120531	6	316	5.52	-0.00140411607753775	0.00386463554403258
3	C	26	50	20120531	6	318	5.56	-0.00163236307543696	0.00411491598923356
3	C	26	50	20120531	6	320	5.6	-0.00164068572225153	0.00389314608945002
3	C	26	50	20120531	6	322	5.64	-0.00130147952824853	0.00451157460920796
3	C	26	50	20120531	6	324	5.68	-0.00144089977229508	0.00403510484684103
3	C	26	50	20120531	6	326	5.72	-0.00153228625269563	0.00440275794665117
3	C	26	50	20120531	6	328	5.76	-0.00168982964354399	0.00466406218657084
3	C	26	50	20120531	6	330	5.8	-0.00130059564477204	0.00440196598705624
3	C	26	50	20120531	6	332	5.84	-0.00143389941516133	0.00487255969207151
3	C	26	50	20120531	6	334	5.88	-0.00172983774522353	0.00486973126494676
3	C	26	50	20120531	6	336	5.92	-0.00157162967400085	0.00507886516655049
3	C	26	50	20120531	6	338	5.96	-0.00131840766459013	0.00538367768671658
3	C	26	50	20120531	6	340	6	-0.00147163063300545	0.00557256712117494
3	C	26	50	20120531	6	342	6.04	-0.00176130541119989	0.00678245652226994
3	C	26	50	20120531	6	344	6.08	-0.00189564155748971	0.00662900020861683
3	C	26	50	20120531	6	346	6.12	-0.00154236605986144	0.00743539397427013
3	C	26	50	20120531	6	348	6.16	-0.00182628781728415	0.00829423597120437
3	C	26	50	20120531	6	350	6.2	-0.00181349696271927	0.00917876362196521
3	C	26	50	20120531	6	352	6.24	-0.00194155258657859	0.0104185325272060
3	C	26	50	20120531	6	354	6.28	-0.00192543762303535	0.0115210604914999
3	C	26	50	20120531	6	356	6.32	-0.00202120109441144	0.0124688876342058
3	C	26	50	20120531	6	358	6.36	-0.00163047510033119	0.0133755611622466
3	C	26	50	20120531	6	360	6.4	-0.00169800379793451	0.0143419640000942
3	C	26	50	20120531	6	362	6.44	-0.00164193023018641	0.0150525356045086
3	C	26	50	20120531	6	364	6.48	-0.0015994896811796	0.0164735232498455
3	C	26	50	20120531	6	366	6.52	-0.00161876541203474	0.0166261593196324
3	C	26	50	20120531	6	368	6.56	-0.00114632615832057	0.0183068602146313
3	C	26	50	20120531	6	370	6.6	-0.00076347733378274	0.0193505286104592
3	C	26	50	20120531	6	372	6.64	-0.000527112750035509	0.0206836582382336
3	C	26	50	20120531	6	374	6.68	0.000132950216998691	0.0209897859770127
3	C	26	50	20120531	6	376	6.72	2.22031529292094e-06	0.0213046464845394
3	C	26	50	20120531	6	378	6.76	0.00048277715485511	0.0222267066561389
3	C	26	50	20120531	6	380	6.8	0.00069368589447962	0.0228907718475546
3	C	26	50	20120531	6	382	6.84	0.00155607332481473	0.0234796503749268
3	C	26	50	20120531	6	384	6.88	0.00177954735194093	0.0242879865629080
3	C	26	50	20120531	6	386	6.92	0.00244795417899313	0.0252139641060752
3	C	26	50	20120531	6	388	6.96	0.00315800959545723	0.0262829893510765
3	C	26	50	20120531	6	390	7	0.00346314031367483	0.0271083809546199
3	C	26	50	20120531	6	392	7.04	0.00379412992688043	0.0269763711896402
3	C	26	50	20120531	6	394	7.08	0.00525531659272783	0.0293025898651842
3	C	26	50	20120531	6	396	7.12	0.00478763616765103	0.0288883667127652
3	C	26	50	20120531	6	398	7.16	0.00621401196666053	0.0308630331099067
3	C	26	50	20120531	6	400	7.2	0.00687763168080413	0.0319193799303213
3	C	26	50	20120531	6	402	7.24	0.00766025746622133	0.0324919950017262
3	C	26	50	20120531	6	404	7.28	0.00967289549751263	0.035565717468866
3	C	26	50	20120531	6	406	7.32	0.00899944699911053	0.0346976731842814
3	C	26	50	20120531	6	408	7.36	0.00978900243098343	0.0353291195398809
3	C	26	50	20120531	6	410	7.4	0.0103803558320897	0.0364751275001500
3	C	26	50	20120531	6	412	7.44	0.0112457131109058	0.0369949924056783
3	C	26	50	20120531	6	414	7.48	0.0120556332180769	0.0382192770866247
3	C	26	50	20120531	6	416	7.52	0.0127012924199783	0.0388411775006783
3	C	26	50	20120531	6	418	7.56	0.0135318600451601	0.0398103380549726
3	C	26	50	20120531	6	420	7.6	0.0147076372009170	0.0408376227866804
3	C	26	50	20120531	6	422	7.64	0.0154851011068317	0.0422210772040719
3	C	26	50	20120531	6	424	7.68	0.0162187951029908	0.0426812622972681
3	C	26	50	20120531	6	426	7.72	0.0172133407907297	0.0429076071779259
3	C	26	50	20120531	6	428	7.76	0.0174901730955642	0.0431937732922721
3	C	26	50	20120531	6	430	7.8	0.0177881478931562	0.0429072536245353
3	C	26	50	20120531	6	432	7.84	0.0189197308750891	0.0431664082598402
3	C	26	50	20120531	6	434	7.88	0.0196087357226772	0.043703243728117
3	C	26	50	20120531	6	436	7.92	0.0200873833739302	0.04361788886856
3	C	26	50	20120531	6	438	7.96	0.0200198617473947	0.043451499571879
3	C	26	50	20120531	6	440	8	0.0208894758090336	0.0440789719873683
3	C	26	50	20120531	6	442	8.04	0.0214277608462118	0.0442199337241978
3	C	26	50	20120531	6	444	8.08	0.0219179484801338	0.0440305493149926
3	C	26	50	20120531	6	446	8.12	0.0221326755963767	0.0445899627027927
3	C	26	50	20120531	6	448	8.16	0.0222472834634714	0.0446047553766551
3	C	26	50	20120531	6	450	8.2	0.0226019399406433	0.044937689533509
3	C	26	50	20120531	6	452	8.24	0.0232075203301871	0.0448542367911934
3	C	26	50	20120531	6	454	8.28	0.0238064680581234	0.0456870388738037
3	C	26	50	20120531	6	456	8.32	0.0237252002757616	0.0456687460213744
3	C	26	50	20120531	6	458	8.36	0.0246421692785365	0.0460156596792923
3	C	26	50	20120531	6	460	8.4	0.0251723650141380	0.0469139610630439
3	C	26	50	20120531	6	462	8.44	0.0257111874524700	0.0471700680681218
3	C	26	50	20120531	6	464	8.48	0.0266434087485151	0.0480050480396182
3	C	26	50	20120531	6	466	8.52	0.0274282336360218	0.0490288608770303
3	C	26	50	20120531	6	468	8.56	0.0280427801395510	0.0492078296033487
3	C	26	50	20120531	6	470	8.6	0.0283217761911360	0.049744834777253
3	C	26	50	20120531	6	472	8.64	0.0289149539277378	0.0506116911224452
3	C	26	50	20120531	6	474	8.68	0.0295953957122058	0.0513894449421401
3	C	26	50	20120531	6	476	8.72	0.0304444753929190	0.0521404064858958
3	C	26	50	20120531	6	478	8.76	0.0310611785721308	0.0530241838963618
3	C	26	50	20120531	6	480	8.8	0.0318006779149635	0.0539803266148145
3	C	26	50	20120531	6	482	8.84	0.0321197457078383	0.0545800733734134
3	C	26	50	20120531	6	484	8.88	0.0328077959612719	0.0551646739047594
3	C	26	50	20120531	6	486	8.92	0.0334739259044887	0.055765113628004
3	C	26	50	20120531	6	488	8.96	0.0342398922541412	0.0568697275573024
3	C	26	50	20120531	6	490	9	0.034694568985512	0.057413485600967
3	C	26	50	20120531	6	492	9.04	0.0351030928572747	0.0582070432572214
3	C	26	50	20120531	6	494	9.08	0.0353947036938360	0.0586536519002188
3	C	26	50	20120531	6	496	9.12	0.0360613851803421	0.0592092751956718
3	C	26	50	20120531	6	498	9.16	0.0368373853752197	0.0600500039452992
3	C	26	50	20120531	6	500	9.2	0.0375560250680074	0.0607926711265116
3	C	26	50	20120531	6	502	9.24	0.0380469905193886	0.0615115653777405
3	C	26	50	20120531	6	504	9.28	0.0385715435428762	0.0617805275841004
3	C	26	50	20120531	6	506	9.32	0.0390477799600054	0.0622290454154071
3	C	26	50	20120531	6	508	9.36	0.0397895420445379	0.0630217050460494
3	C	26	50	20120531	6	510	9.4	0.0402843329436054	0.0634044336624344
3	C	26	50	20120531	6	512	9.44	0.0410448333578393	0.0643407066803357
3	C	26	50	20120531	6	514	9.48	0.0418866298387063	0.0645813492601091
3	C	26	50	20120531	6	516	9.52	0.042368445328339	0.0650942915902496
3	C	26	50	20120531	6	518	9.56	0.0423731758727051	0.0653938998045062
3	C	26	50	20120531	6	520	9.6	0.0427004602463773	0.0662315031421607
3	C	26	50	20120531	6	522	9.64	0.0433121924649174	0.0666829766798127
3	C	26	50	20120531	6	524	9.68	0.0437061994344624	0.0672413011231698
3	C	26	50	20120531	6	526	9.72	0.0442625510498999	0.0681343769878084
3	C	26	50	20120531	6	528	9.76	0.0447830028540567	0.0685820957884523
3	C	26	50	20120531	6	530	9.8	0.0455922936361925	0.0696880744338383
3	C	26	50	20120531	6	532	9.84	0.0458460035492822	0.0707576441510611
3	C	26	50	20120531	6	534	9.88	0.0465288565678741	0.0710996717011211
3	C	26	50	20120531	6	536	9.92	0.046724866567619	0.0722430633662997
3	C	26	50	20120531	6	538	9.96	0.0471405039336004	0.0728378815906338
3	C	26	50	20120531	6	540	10	0.0478725715841628	0.0730444274814184
3	C	26	50	20120531	6	542	10.04	0.048480541994627	0.0738673583533633
3	C	26	50	20120531	6	544	10.08	0.0482908252452347	0.0745934863069638
3	C	26	50	20120531	6	546	10.12	0.0489496366332662	0.0748894104948904
3	C	26	50	20120531	6	548	10.16	0.049295765402657	0.0761904162615955
3	C	26	50	20120531	6	550	10.2	0.050264148139492	0.0768210847997358
3	C	26	50	20120531	6	552	10.24	0.0503071402317881	0.0775908412417354
3	C	26	50	20120531	6	554	10.28	0.050686078755826	0.0782547437985915
3	C	26	50	20120531	6	556	10.32	0.0514226011791099	0.078903443559652
3	C	26	50	20120531	6	558	10.36	0.0517519008071085	0.0797654774365966
3	C	26	50	20120531	6	560	10.4	0.0520510069755504	0.0807260112881604
3	C	26	50	20120531	6	562	10.44	0.0527520326384188	0.0813792365326205
3	C	26	50	20120531	6	564	10.48	0.0528339156036802	0.0818191983718748
3	C	26	50	20120531	6	566	10.52	0.0532345623059005	0.082243038176518
3	C	26	50	20120531	6	568	10.56	0.053626440884034	0.0827916116173625
3	C	26	50	20120531	6	570	10.6	0.054321880403331	0.0839459634376496
3	C	26	50	20120531	6	572	10.64	0.0546096021525958	0.084875879565588
3	C	26	50	20120531	6	574	10.68	0.0551814394065414	0.085318033435864
3	C	26	50	20120531	6	576	10.72	0.0559130827930351	0.0862325346359725
3	C	26	50	20120531	6	578	10.76	0.0563859250976145	0.0870833962257743
3	C	26	50	20120531	6	580	10.8	0.0568693032932337	0.0877639157919882
3	C	26	50	20120531	6	582	10.84	0.0572415950135284	0.0883504608669824
3	C	26	50	20120531	6	584	10.88	0.0574084722138884	0.0888256366239398
3	C	26	50	20120531	6	586	10.92	0.0581510757554905	0.0899752508287929
3	C	26	50	20120531	6	588	10.96	0.0588518892863245	0.0913561596617721
3	C	26	50	20120531	6	590	11	0.0588139883628529	0.0917546850436488
3	C	26	50	20120531	6	592	11.04	0.0595537634773303	0.092385282871111
3	C	26	50	20120531	6	594	11.08	0.0600121808035735	0.0934938141719771
3	C	26	50	20120531	6	596	11.12	0.0604734972676196	0.0942020523240136
3	C	26	50	20120531	6	598	11.16	0.0614560221400783	0.0951895269439406
3	C	26	50	20120531	6	600	11.2	0.0619442793724876	0.0958425400563664
3	C	26	50	20120531	6	602	11.24	0.0623471181057296	0.0966446112782663
3	C	26	50	20120531	6	604	11.28	0.0632944997711633	0.096794659337234
3	C	26	50	20120531	6	606	11.32	0.0633012879962627	0.0974384093508263
3	C	26	50	20120531	6	608	11.36	0.0638617408310312	0.0979315456200258
3	C	26	50	20120531	6	610	11.4	0.0640376689981904	0.09902699544544
3	C	26	50	20120531	6	612	11.44	0.0648166178283455	0.0999182328324475
3	C	26	50	20120531	6	614	11.48	0.0650068295524847	0.100101373488775
3	C	26	50	20120531	6	616	11.52	0.0656677622608597	0.100970619854888
3	C	26	50	20120531	6	618	11.56	0.0662705707918213	0.102112950859895
3	C	26	50	20120531	6	620	11.6	0.0668006887456768	0.103091798777091
3	C	26	50	20120531	6	622	11.64	0.0667063607010666	0.104003542260753
3	C	26	50	20120531	6	624	11.68	0.0673719603141974	0.104688516599688
3	C	26	50	20120531	6	626	11.72	0.0679613338163165	0.105486486602258
3	C	26	50	20120531	6	628	11.76	0.0679886281380702	0.106201654400750
3	C	26	50	20120531	6	630	11.8	0.068525392895669	0.107224767202448
3	C	26	50	20120531	6	632	11.84	0.0690077811417944	0.107747884799170
3	C	26	50	20120531	6	634	11.88	0.0691352724944424	0.108904499361157
3	C	26	50	20120531	6	636	11.92	0.0693002405064931	0.109723823988518
3	C	26	50	20120531	6	638	11.96	0.070039096382155	0.109973503392955
3	C	26	50	20120531	6	640	12	0.0705538701188588	0.111015778788424
3	C	26	50	20120531	6	642	12.04	0.0705017563490854	0.111285681446803
3	C	26	50	20120531	6	644	12.08	0.0707596381921841	0.112259579616531
3	C	26	50	20120531	6	646	12.12	0.0713369201683448	0.112823567985205
3	C	26	50	20120531	6	648	12.16	0.0715576789054312	0.113157180964569
3	C	26	50	20120531	6	650	12.2	0.0716679875632963	0.114079248207236
3	C	26	50	20120531	6	652	12.24	0.0721395570756697	0.114525503296843
3	C	26	50	20120531	6	654	12.28	0.0726473304552397	0.114898784966632
3	C	26	50	20120531	6	656	12.32	0.0729033031100292	0.115833580131360
3	C	26	50	20120531	6	658	12.36	0.0735385678422472	0.116575759408894
3	C	26	50	20120531	6	660	12.4	0.0740201075602353	0.118177356268281
3	C	26	50	20120531	6	662	12.44	0.0748269871082472	0.118964295405064
3	C	26	50	20120531	6	664	12.48	0.0752003394887137	0.119672816399813
3	C	26	50	20120531	6	666	12.52	0.075982965274131	0.120541992055247
3	C	26	50	20120531	6	668	12.56	0.0763329124201402	0.121000975066915
3	C	26	50	20120531	6	670	12.6	0.0765989967019007	0.121092686816435
3	C	26	50	20120531	6	672	12.64	0.0768111994469348	0.121617289337398
3	C	26	50	20120531	6	674	12.68	0.0772506663114422	0.121843917060768
3	C	26	50	20120531	6	676	12.72	0.0783140841996687	0.122309264033467
3	C	26	50	20120531	6	678	12.76	0.078521054354522	0.122791015883489
3	C	26	50	20120531	6	680	12.8	0.078737924004312	0.123149731153585
3	C	26	50	20120531	6	682	12.84	0.0792540412439	0.124067626466243
3	C	26	50	20120531	6	684	12.88	0.079437040478871	0.124767096494193
3	C	26	50	20120531	6	686	12.92	0.0799270654782333	0.125678557135142
3	C	26	50	20120531	6	688	12.96	0.080618686620912	0.126207402296792
3	C	26	50	20120531	6	690	13	0.0807877558522936	0.127130105935562
3	C	26	50	20120531	6	692	13.04	0.0812830841525148	0.128075861255399
3	C	26	50	20120531	6	694	13.08	0.0821290667055264	0.128813797892245
3	C	26	50	20120531	6	696	13.12	0.0828319308460258	0.129503934110684
3	C	26	50	20120531	6	698	13.16	0.083203303327505	0.130214435004420
3	C	26	50	20120531	6	700	13.2	0.0839139456425974	0.130772342254776
3	C	26	50	20120531	6	702	13.24	0.0849309066152999	0.131578302563972
3	C	26	50	20120531	6	704	13.28	0.0851261387975855	0.132428174204281
3	C	26	50	20120531	6	706	13.32	0.0862939963573932	0.133189303943550
3	C	26	50	20120531	6	708	13.36	0.0866833293511146	0.133813962074050
3	C	26	50	20120531	6	710	13.4	0.0871273216990216	0.134434872538610
3	C	26	50	20120531	6	712	13.44	0.0883316659687385	0.135452257775381
3	C	26	50	20120531	6	714	13.48	0.0891637892288388	0.136182840501703
3	C	26	50	20120531	6	716	13.52	0.0895372830306616	0.136570193596437
3	C	26	50	20120531	6	718	13.56	0.090515989526502	0.137220661124450
3	C	26	50	20120531	6	720	13.6	0.0908097216834068	0.137959304868078
3	C	26	50	20120531	6	722	13.64	0.091123040698151	0.138314908868337
3	C	26	50	20120531	6	724	13.68	0.092136324715591	0.138816247576198
3	C	26	50	20120531	6	726	13.72	0.092760487871344	0.139131122225860
3	C	26	50	20120531	6	728	13.76	0.09347402932424	0.139520667351616
3	C	26	50	20120531	6	730	13.8	0.093866332166442	0.140150840915009
3	C	26	50	20120531	6	732	13.84	0.094358478486148	0.141019168042306
3	C	26	50	20120531	6	734	13.88	0.09500222849974	0.141533658936298
3	C	26	50	20120531	6	736	13.92	0.095384066161581	0.142114900710433
3	C	26	50	20120531	6	738	13.96	0.095524426857646	0.142482242683260
3	C	26	50	20120531	6	740	14	0.095924720006476	0.143573944842733
3	C	26	50	20120531	6	742	14.04	0.096482980810223	0.144657585984902
3	C	26	50	20120531	6	744	14.08	0.096545559760358	0.144896234523552
3	C	26	50	20120531	6	746	14.12	0.097042443695497	0.145527893011186
3	C	26	50	20120531	6	748	14.16	0.097009846072885	0.146813483850062
3	C	26	50	20120531	6	750	14.2	0.097138893060451	0.147599433037350
3	C	26	50	20120531	6	752	14.24	0.097324296458478	0.148341753736240
3	C	26	50	20120531	6	754	14.28	0.097258181974437	0.149518025866744
3	C	26	50	20120531	6	756	14.32	0.097038908161592	0.150435921179402
3	C	26	50	20120531	6	758	14.36	0.097529357425023	0.151337058061346
3	C	26	50	20120531	6	760	14.4	0.097731448543086	0.152733028268765
3	C	26	50	20120531	6	762	14.44	0.097698143813692	0.153848206373374
3	C	26	50	20120531	6	764	14.48	0.097686122998412	0.154548949193530
3	C	26	50	20120531	6	766	14.52	0.097688668582824	0.155807882106754
3	C	26	50	20120531	6	768	14.56	0.097775359874197	0.156576790020617
3	C	26	50	20120531	6	770	14.6	0.097971652716655	0.157179527840900
3	C	26	50	20120531	6	772	14.64	0.097878385332216	0.158426793492235
3	C	26	50	20120531	6	774	14.68	0.097619089275555	0.159138637888855
3	C	26	50	20120531	6	776	14.72	0.097464586443866	0.160000247501731
3	C	26	50	20120531	6	778	14.76	0.097449454358748	0.160842694520837
3	C	26	50	20120531	6	780	14.8	0.096979369770616	0.162192419944766
3	C	26	50	20120531	6	782	14.84	0.096951863316827	0.162260938591863
3	C	26	50	20120531	6	784	14.88	0.097080839593716	0.163079485401764
3	C	26	50	20120531	6	786	14.92	0.097255636390025	0.163989390407795
3	C	26	50	20120531	6	788	14.96	0.097185774240044	0.164603724779290
3	C	26	50	20120531	6	790	15	0.097326064225431	0.165450555860439
3	C	26	50	20120531	6	792	15.04	0.097406462266452	0.166460516476008
3	C	26	50	20120531	6	794	15.08	0.097564854185438	0.166396876865701
3	C	26	50	20120531	6	796	15.12	0.097506447165312	0.167425434389615
3	C	26	50	20120531	6	798	15.16	0.097726993770364	0.167873810799565
3	C	26	50	20120531	6	800	15.2	0.098346631442718	0.168449183587417
3	C	26	50	20120531	6	802	15.24	0.09810225533914	0.169451578160427
3	C	26	50	20120531	6	804	15.28	0.098456020861767	0.170398889115183
3	C	26	50	20120531	6	806	15.32	0.098526731539886	0.170871236445015
3	C	26	50	20120531	6	808	15.36	0.098807947906764	0.172033932125320
3	C	26	50	20120531	6	810	15.4	0.099114902960477	0.173646064875747
3	C	26	50	20120531	6	812	15.44	0.099070496654619	0.174164232725001
3	C	26	50	20120531	6	814	15.48	0.099363380283386	0.175329403279040
3	C	26	50	20120531	6	816	15.52	0.100061648229808	0.176714271909994
3	C	26	50	20120531	6	818	15.56	0.100228525430168	0.177001357263156
3	C	26	50	20120531	6	820	15.6	0.100398231057653	0.177743819383402
3	C	26	50	20120531	6	822	15.64	0.100265012140077	0.178299888156127
3	C	26	50	20120531	6	824	15.68	0.100530672157769	0.179131657862836
3	C	26	50	20120531	6	826	15.72	0.100917813120468	0.179272018558902
3	C	26	50	20120531	6	828	15.76	0.101257224375438	0.179960740563778
3	C	26	50	20120531	6	830	15.8	0.101507115911909	0.181371135749532
3	C	26	50	20120531	6	832	15.84	0.101891287026128	0.181989642051036
3	C	26	50	20120531	6	834	15.88	0.102527117443771	0.182372045398302
3	C	26	50	20120531	6	836	15.92	0.102632971328915	0.183360792810435
3	C	26	50	20120531	6	838	15.96	0.103199717414036	0.183963601341397
3	C	26	50	20120531	6	840	16	0.103406475436854	0.184824574558169
3	C	26	50	20120531	6	842	16.04	0.104294248000634	0.186323994487675
3	C	26	50	20120531	6	844	16.08	0.104675944241119	0.187010029486783
3	C	26	50	20120531	6	846	16.12	0.104801667826814	0.187266143562928
3	C	26	50	20120531	6	848	16.16	0.105260155863735	0.187524661802130
3	C	26	50	20120531	6	850	16.2	0.105613497122294	0.188441284322582
3	C	26	50	20120531	6	852	16.24	0.105972565945781	0.188403241977754
3	C	26	50	20120531	6	854	16.28	0.10626424749302	0.189036456100307
3	C	26	50	20120531	6	856	16.32	0.106399304888227	0.188809474823546
3	C	26	50	20120531	6	858	16.36	0.106217437024105	0.188985685833418
3	C	26	50	20120531	6	860	16.4	0.106511310602367	0.188844547319893
3	C	26	50	20120531	6	862	16.44	0.106855954447517	0.189098115811626
3	C	26	50	20120531	6	864	16.48	0.107329928122946	0.189206798123895
3	C	26	50	20120531	6	866	16.52	0.107225559162043	0.189186716291309
3	C	26	50	20120531	6	868	16.56	0.107183981283309	0.189274963217601
3	C	26	50	20120531	6	870	16.6	0.107312816138841	0.189434627928793
3	C	26	50	20120531	6	872	16.64	0.107056419219983	0.189713652264649
3	C	26	50	20120531	6	874	16.68	0.107095875778373	0.189722278967380
3	C	26	50	20120531	6	876	16.72	0.107009538040391	0.190098530485649
3	C	26	50	20120531	6	878	16.76	0.106951908837724	0.189927057091211
3	C	26	50	20120531	6	880	16.8	0.106987405598139	0.190218243663704
3	C	26	50	20120531	6	882	16.84	0.106792880522635	0.190182251928542
3	C	26	50	20120531	6	884	16.88	0.106911957304587	0.190467640225429
3	C	26	50	20120531	6	886	16.92	0.107019508246005	0.190135229327593
3	C	26	50	20120531	6	888	16.96	0.107032660432135	0.190363907660628
3	C	26	50	20120531	6	890	17	0.106854186680564	0.190391060561026
3	C	26	50	20120531	6	892	17.04	0.106633003679409	0.190583959290934
3	C	26	50	20120531	6	894	17.08	0.10673970609269	0.190990616400794
3	C	26	50	20120531	6	896	17.12	0.106806881236902	0.191609334834332
3	C	26	50	20120531	6	898	17.16	0.106565899245874	0.192014365598596
3	C	26	50	20120531	6	900	17.2	0.106559111020775	0.192582596607958
3	C	26	50	20120531	6	902	17.24	0.106636397791958	0.193107764814345
3	C	26	50	20120531	6	904	17.28	0.107024104440083	0.192694602322097
3	C	26	50	20120531	6	906	17.32	0.107055570691846	0.193395698695644
3	C	26	50	20120531	6	908	17.36	0.107555919450213	0.193678824250831
3	C	26	50	20120531	6	910	17.4	0.107496027505847	0.194187021894470
3	C	26	50	20120531	6	912	17.44	0.107656328613142	0.194258651811404
3	C	26	50	20120531	6	914	17.48	0.10770787669749	0.194516816497215
3	C	26	50	20120531	6	916	17.52	0.107463642015269	0.195079249230971
3	C	26	50	20120531	6	918	17.56	0.107850641556612	0.195554919962675
3	C	26	50	20120531	6	920	17.6	0.107979052148075	0.196161900423646
3	C	26	50	20120531	6	922	17.64	0.107791739561739	0.196702766400575
3	C	26	50	20120531	6	924	17.68	0.107770102094235	0.197444238571328
3	C	26	50	20120531	6	926	17.72	0.108029893125643	0.197502645591454
3	C	26	50	20120531	6	928	17.76	0.108331262035784	0.197949395655807
3	C	26	50	20120531	6	930	17.8	0.108481805069499	0.198866583861684
3	C	26	50	20120531	6	932	17.84	0.108406568907981	0.199025258623383
3	C	26	50	20120531	6	934	17.88	0.108595083575845	0.199406672021155
3	C	26	50	20120531	6	936	17.92	0.108483219283061	0.199497323110503
3	C	26	50	20120531	6	938	17.96	0.108958112197306	0.199699838492634
3	C	26	50	20120531	6	940	18	0.109094654516753	0.199912606923094
3	C	26	50	20120531	6	942	18.04	0.109076199029765	0.199765599423285
3	C	26	50	20120531	6	944	18.08	0.109239399274862	0.199926254083970
3	C	26	50	20120531	6	946	18.12	0.109204821753262	0.199775569628900
3	C	26	50	20120531	6	948	18.16	0.109221155919908	0.199921870021927
3	C	26	50	20120531	6	950	18.2	0.109346879505603	0.199856957619414
3	C	26	50	20120531	6	952	18.24	0.109607731197182	0.199948245104865
3	C	26	50	20120531	6	954	18.28	0.109555829559443	0.200092070624159
3	C	26	50	20120531	6	956	18.32	0.109955557022848	0.199972357446104
3	C	26	50	20120531	6	958	18.36	0.109920767369214	0.200073615137170
3	C	26	50	20120531	6	960	18.4	0.110379538248848	0.200133860634927
3	C	26	50	20120531	6	962	18.44	0.110241581715838	0.200384954252926
3	C	26	50	20120531	6	964	18.48	0.110484755737888	0.200368054400856
3	C	26	50	20120531	6	966	18.52	0.110696604929532	0.200594611413548
3	C	26	50	20120531	6	968	18.56	0.110619176736992	0.200240704469564
3	C	26	50	20120531	6	970	18.6	0.110836965625597	0.200223733906816
3	C	26	50	20120531	6	972	18.64	0.110716828183474	0.200369327193062
3	C	26	50	20120531	6	974	18.68	0.110490271170781	0.200445977568143
3	C	26	50	20120531	6	976	18.72	0.110492038937734	0.200649270767734
3	C	26	50	20120531	6	978	18.76	0.110134950013235	0.200833825637623
3	C	26	50	20120531	6	980	18.8	0.110091957920939	0.201162488869519
3	C	26	50	20120531	6	982	18.84	0.109981932105786	0.200941588711076
3	C	26	50	20120531	6	984	18.88	0.10998179068443	0.201235886553406
3	C	26	50	20120531	6	986	18.92	0.109933141737884	0.201608390405735
3	C	26	50	20120531	6	988	18.96	0.110002862466509	0.201978490095008
3	C	26	50	20120531	6	990	19	0.10985924907925	0.202245140062194
3	C	26	50	20120531	6	992	19.04	0.109882795735064	0.202462009711984
3	C	26	50	20120531	6	994	19.08	0.109648672679813	0.203271717687120
3	C	26	50	20120531	6	996	19.12	0.109403235916063	0.203869293627901
3	C	26	50	20120531	6	998	19.16	0.109405852211154	0.204725104965171
3	C	26	50	20120531	6	1000	19.2	0.108909251118726	0.205187764932101
3	C	26	50	20120531	6	1002	19.24	0.108637651404073	0.205883628715467
3	C	26	50	20120531	6	1004	19.28	0.108379274586227	0.206902852429869
3	C	26	50	20120531	6	1006	19.32	0.10830248278979	0.207863527702789
3	C	26	50	20120531	6	1008	19.36	0.107978840016041	0.208687802077619
3	C	26	50	20120531	6	1010	19.4	0.107779435903746	0.209846042985202
3	C	26	50	20120531	6	1012	19.44	0.107253065615831	0.210747179867146
3	C	26	50	20120531	6	1014	19.48	0.106887137856567	0.211786273282100
3	C	26	50	20120531	6	1016	19.52	0.106618013015648	0.212515017530791
3	C	26	50	20120531	6	1018	19.56	0.106447600281382	0.213180405011887
3	C	26	50	20120531	6	1020	19.6	0.10592335131381	0.213969111915623
3	C	26	50	20120531	6	1022	19.64	0.105617598341625	0.214833479244945
3	C	26	50	20120531	6	1024	19.68	0.105659812616462	0.215655349456718
3	C	26	50	20120531	6	1026	19.72	0.105299258868735	0.216195508326867
3	C	26	50	20120531	6	1028	19.76	0.105122199330726	0.216898655310079
3	C	26	50	20120531	6	1030	19.8	0.105145392433148	0.217185174977815
3	C	26	50	20120531	6	1032	19.84	0.104704723487113	0.217863431802330
3	C	26	50	20120531	6	1034	19.88	0.104528158923851	0.218413348746058
3	C	26	50	20120531	6	1036	19.92	0.103877054999734	0.219255371501095
3	C	26	50	20120531	6	1038	19.96	0.103827911078442	0.219877271915149
3	C	26	50	20120531	6	1040	20	0.103253245397371	0.220473150799655
3	C	26	50	20120531	6	1042	20.04	0.103098176880257	0.221053897599043
3	C	26	50	20120531	6	1044	20.08	0.10264216371707	0.222086909895679
3	C	26	50	20120531	6	1046	20.12	0.102098115759625	0.223196643278073
3	C	26	50	20120531	6	1048	20.16	0.101154835313522	0.224042342988372
3	C	26	50	20120531	6	1050	20.2	0.10069373098151	0.225128529714953
3	C	26	50	20120531	6	1052	20.24	0.099825262432857	0.225916388090551
3	C	26	50	20120531	6	1054	20.28	0.099231151315304	0.226914964286942
3	C	26	50	20120531	6	1056	20.32	0.098446474920222	0.227685498546401
3	C	26	50	20120531	6	1058	20.36	0.097661586393104	0.229296287793944
3	C	26	50	20120531	6	1060	20.4	0.096863192126467	0.230048013013024
3	C	26	50	20120531	6	1062	20.44	0.096266464713823	0.231498925417340
3	C	26	50	20120531	6	1064	20.48	0.095651564656904	0.232572030668469
3	C	26	50	20120531	6	1066	20.52	0.094955276609469	0.233314987763462
3	C	26	50	20120531	6	1068	20.56	0.093476574908652	0.234780961542218
3	C	26	50	20120531	6	1070	20.6	0.092907000396406	0.235483472129327
3	C	26	50	20120531	6	1072	20.64	0.091895484145919	0.236702877773483
3	C	26	50	20120531	6	1074	20.68	0.091178124316405	0.238050976851815
3	C	26	50	20120531	6	1076	20.72	0.0899520011578275	0.238855664368805
3	C	26	50	20120531	6	1078	20.76	0.0890346008199161	0.240053078992066
3	C	26	50	20120531	6	1080	20.8	0.0881380601320496	0.241083969968358
3	C	26	50	20120531	6	1082	20.84	0.0869253720023147	0.242121295616359
3	C	26	50	20120531	6	1084	20.88	0.085645508728367	0.243842393521767
3	C	26	50	20120531	6	1086	20.92	0.084136542857315	0.244557985584328
3	C	26	50	20120531	6	1088	20.96	0.0833551898641038	0.245466617798153
3	C	26	50	20120531	6	1090	21	0.082040678357878	0.246078265163879
3	C	26	50	20120531	6	1092	21.04	0.0803068525304086	0.246635465307454
3	C	26	50	20120531	6	1094	21.08	0.0786699003319618	0.247261254808804
3	C	26	50	20120531	6	1096	21.12	0.077639645751773	0.248055335724077
3	C	26	50	20120531	6	1098	21.16	0.0764297860491628	0.248521319092878
3	C	26	50	20120531	6	1100	21.2	0.0746514124944786	0.248688903400020
3	C	26	50	20120531	6	1102	21.24	0.0732980101152876	0.24885012374613
3	C	26	50	20120531	6	1104	21.28	0.0715988325200963	0.249027607548208
3	C	26	50	20120531	6	1106	21.32	0.0705664566195639	0.248896085686907
3	C	26	50	20120531	6	1108	21.36	0.0704957459414453	0.248289388068649
3	C	26	50	20120531	6	1110	21.4	0.0692484095794322	0.247351764476796
3	C	26	50	20120531	6	1112	21.44	0.0678688442493373	0.246728803402571
3	C	26	50	20120531	6	1114	21.48	0.0669793039186046	0.245849162566775
3	C	26	50	20120531	6	1116	21.52	0.0658196487974586	0.245366915742005
3	C	26	50	20120531	6	1118	21.56	0.0646416089000018	0.244829514588304
3	C	26	50	20120531	6	1120	21.6	0.0636318604164674	0.244331711414348
3	C	26	50	20120531	6	1122	21.64	0.062845557675788	0.243814109250520
3	C	26	50	20120531	6	1124	21.68	0.0621052168758857	0.243107709576114
3	C	26	50	20120531	6	1126	21.72	0.0611916349145927	0.242710315565087
3	C	26	50	20120531	6	1128	21.76	0.0605792804420851	0.24159167263725
3	C	26	50	20120531	6	1130	21.8	0.0595271055516796	0.240737487645577
3	C	26	50	20120531	6	1132	21.84	0.0590080891742886	0.240515456116284
3	C	26	50	20120531	6	1134	21.88	0.058580996678452	0.239873403158967
3	C	26	50	20120531	6	1136	21.92	0.0581694605318014	0.239567933029494
3	C	26	50	20120531	6	1138	21.96	0.0569758642851585	0.238938607994238
3	C	26	50	20120531	6	1140	22	0.0563217905125609	0.238677685591981
3	C	26	50	20120531	6	1142	22.04	0.0552370887102208	0.238256249950393
3	C	26	50	20120531	6	1144	22.08	0.0540731909483877	0.237427520802843
3	C	26	50	20120531	6	1146	22.12	0.0530804130276018	0.236595963228167
3	C	26	50	20120531	6	1148	22.16	0.0520056107201982	0.236174527586580
3	C	26	50	20120531	6	1150	22.2	0.0508077718328683	0.235501361930891
3	C	26	50	20120531	6	1152	22.24	0.0500136909175957	0.235176799918326
3	C	26	50	20120531	6	1154	22.28	0.0493065841364092	0.234514947971135
3	C	26	50	20120531	6	1156	22.32	0.0485372519584782	0.233929463556313
3	C	26	50	20120531	6	1158	22.36	0.048055005133709	0.233034266371331
3	C	26	50	20120531	6	1160	22.4	0.047509118698633	0.232424740325948
3	C	26	50	20120531	6	1162	22.44	0.0470714196010785	0.231380343610135
3	C	26	50	20120531	6	1164	22.48	0.046455529594665	0.230733340905350
3	C	26	50	20120531	6	1166	22.52	0.0456953898048895	0.229759654867656
3	C	26	50	20120531	6	1168	22.56	0.0449423210829258	0.228617677416040
3	C	26	50	20120531	6	1170	22.6	0.044544927071899	0.227887943217855
3	C	26	50	20120531	6	1172	22.64	0.0440534878589743	0.227383776082869
3	C	26	50	20120531	6	1174	22.68	0.0435521491511131	0.226760815008644
3	C	26	50	20120531	6	1176	22.72	0.0428026159630553	0.226559996682787
3	C	26	50	20120531	6	1178	22.76	0.0425091666488629	0.225514185753412
3	C	26	50	20120531	6	1180	22.8	0.0425940194626053	0.225686719808021
3	C	26	50	20120531	6	1182	22.84	0.0423606742248137	0.225784300543825
3	C	26	50	20120531	6	1184	22.88	0.0424271422622452	0.225526913675473
3	C	26	50	20120531	6	1186	22.92	0.0422539011008546	0.225854304115163
3	C	26	50	20120531	6	1188	22.96	0.0425629067642331	0.225944106676373
3	C	26	50	20120531	6	1190	23	0.0424377488639631	0.225926429006844
3	C	26	50	20120531	6	1192	23.04	0.0422128889075457	0.225756723379359
3	C	26	50	20120531	6	1194	23.08	0.0422425873923556	0.225968855413715
3	C	26	50	20120531	6	1196	23.12	0.042335218380691	0.226159067137854
3	C	26	50	20120531	6	1198	23.16	0.042270871663603	0.226183815875195
3	C	26	50	20120531	6	1200	23.2	0.0421280360938034	0.226121590478451
3	C	26	50	20120531	6	1202	23.24	0.0419456025442572	0.226343622007744
3	C	26	50	20120531	6	1204	23.28	0.0423557244773454	0.226422817967236
3	C	26	50	20120531	6	1206	23.32	0.0420396477461551	0.226724752562803
3	C	26	50	20120531	6	1208	23.36	0.0419717654951611	0.226819504871482
3	C	26	50	20120531	6	1210	23.4	0.0423635026519385	0.227263567930067
3	C	26	50	20120531	6	1212	23.44	0.0419116614187603	0.227241647619851
3	C	26	50	20120531	6	1214	23.48	0.0413841597599951	0.227438223305020
3	C	26	50	20120531	6	1216	23.52	0.0414477993703019	0.227654597980063
3	C	26	50	20120531	6	1218	23.56	0.0407272575602728	0.228223818938919
3	C	26	50	20120531	6	1220	23.6	0.0393773907149877	0.228695459161970
3	C	26	50	20120531	6	1222	23.64	0.0386031087895884	0.229137400900212
3	C	26	50	20120531	6	1224	23.68	0.0377567019725081	0.229751876693063
3	C	26	50	20120531	6	1226	23.72	0.0368190783806547	0.230492924599746
3	C	26	50	20120531	6	1228	23.76	0.0359663076025438	0.230789909447845
3	C	26	50	20120531	6	1230	23.8	0.0345655290690132	0.231763595485538
3	C	26	50	20120531	6	1232	23.84	0.0337339714943378	0.232112906235445
3	C	26	50	20120531	6	1234	23.88	0.0324937062001366	0.232558383507592
3	C	26	50	20120531	6	1236	23.92	0.0314429455232935	0.233456409119699
3	C	26	50	20120531	6	1238	23.96	0.0306658351707694	0.233652277698088
3	C	26	50	20120531	6	1240	24	0.0302288431799961	0.234517776398260
3	C	26	50	20120531	6	1242	24.04	0.0302139939375912	0.234364334226743
3	C	26	50	20120531	6	1244	24.08	0.0299650923506136	0.235466006591831
3	C	26	50	20120531	6	1246	24.12	0.0295563846310877	0.235818145768862
3	C	26	50	20120531	6	1248	24.16	0.0293152612187031	0.236448177910899
3	C	26	50	20120531	6	1250	24.2	0.0288909971499912	0.237267007563513
3	C	26	50	20120531	6	1252	24.24	0.0282744000367966	0.237811479785027
3	C	26	50	20120531	6	1254	24.28	0.0280127705277575	0.238785872929502
3	C	26	50	20120531	6	1256	24.32	0.0275086033927715	0.239686019861953
3	C	26	50	20120531	6	1258	24.36	0.0268262453489265	0.240843553662755
3	C	26	50	20120531	6	1260	24.4	0.0258320532145782	0.241693496013741
3	C	26	50	20120531	6	1262	24.44	0.0251447454232649	0.243041241538683
3	C	26	50	20120531	6	1264	24.48	0.0246639128120580	0.244032605245906
3	C	26	50	20120531	6	1266	24.52	0.0238408405187569	0.245552884825457
3	C	26	50	20120531	6	1268	24.56	0.0231379763782574	0.246521621115683
3	C	26	50	20120531	6	1270	24.6	0.0225906757296190	0.247788756467569
3	C	26	50	20120531	6	1272	24.64	0.0218312430466247	0.249382575152364
3	C	26	50	20120531	6	1274	24.68	0.0213475820082931	0.250598798816005
3	C	26	50	20120531	6	1276	24.72	0.0205923919659859	0.251642488425036
3	C	26	50	20120531	6	1278	24.76	0.0198216455744925	0.252741332363000
3	C	26	50	20120531	6	1280	24.8	0.0195069830568645	0.254553647043181
3	C	26	50	20120531	6	1282	24.84	0.0190105940964716	0.255926848412245
3	C	26	50	20120531	6	1284	24.88	0.0185028914275796	0.257329748266119
3	C	26	50	20120531	6	1286	24.92	0.0182405548117594	0.258360002846308
3	C	26	50	20120531	6	1288	24.96	0.0179704400213461	0.258835178603265
