# Supplementary material for: How Do Ants Make Sense of Gravity? A Boltzmann Walker Analysis of Lasius niger Trajectories on Various Inclines
Source: PLoS One. 2013 Oct 29;8(10):e76531. doi: 10.1371/journal.pone.0076531 (PMC3812222; doi:10.1371/journal.pone.0076531)
Supplement: Dataset S3 — Trajectories for . (ZIP) [file pone.0076531.s007.zip › Incline3/3-C-26-50-20120531-07.txt]

Pente	Colonie	Temperature	Humidite	Date	Indiv	Frame	Time	X	Y
3	C	26	50	20120531	7	16	0	0	0
3	C	26	50	20120531	7	18	0.04	0.0020533037422773	-0.00295401636015273
3	C	26	50	20120531	7	20	0.08	0.0029190852851622	-0.00573054184715983
3	C	26	50	20120531	7	22	0.12	0.0068377296451418	-0.00947099529828043
3	C	26	50	20120531	7	24	0.16	0.0085629287698807	-0.0124088825527543
3	C	26	50	20120531	7	26	0.2	0.0106376507765602	-0.0153775289522097
3	C	26	50	20120531	7	28	0.24	0.012148992526397	-0.0187194853057249
3	C	26	50	20120531	7	30	0.28	0.012669847381419	-0.0220117744789294
3	C	26	50	20120531	7	32	0.32	0.013505704165324	-0.0263397770966735
3	C	26	50	20120531	7	34	0.36	0.0135893054000637	-0.0291424443213811
3	C	26	50	20120531	7	36	0.4	0.0125732297250513	-0.0327984324532754
3	C	26	50	20120531	7	38	0.44	0.0119791030511491	-0.0348838473287000
3	C	26	50	20120531	7	40	0.48	0.0110601329361835	-0.038280943869012
3	C	26	50	20120531	7	42	0.52	0.0096337217818349	-0.0433441466203592
3	C	26	50	20120531	7	44	0.56	0.0082402052349472	-0.0472428010716347
3	C	26	50	20120531	7	46	0.6	0.0072564075702823	-0.0497833650257598
3	C	26	50	20120531	7	48	0.64	0.0055836757687074	-0.0515285045617282
3	C	26	50	20120531	7	50	0.68	0.0034802452267118	-0.0546271171875658
3	C	26	50	20120531	7	52	0.72	0.0018138066754895	-0.0581369831173415
3	C	26	50	20120531	7	54	0.76	-0.000177476731009998	-0.0616338382823433
3	C	26	50	20120531	7	56	0.8	-0.00145019822646760	-0.0639884331530164
3	C	26	50	20120531	7	58	0.84	-0.0039160917044995	-0.0679908696665666
3	C	26	50	20120531	7	60	0.88	-0.00554533643903142	-0.0704328629353943
3	C	26	50	20120531	7	62	0.92	-0.00631318369272189	-0.0749684579619592
3	C	26	50	20120531	7	64	0.96	-0.00615995365323877	-0.0772707269308245
3	C	26	50	20120531	7	66	1	-0.00572048678873133	-0.0802700617645835
3	C	26	50	20120531	7	68	1.04	-0.0041368504415859	-0.0826841243155543
3	C	26	50	20120531	7	70	1.08	-0.0017574361228932	-0.0847409565206698
3	C	26	50	20120531	7	72	1.12	0.000411260375005901	-0.0867552208975578
3	C	26	50	20120531	7	74	1.16	0.0034943166516574	-0.0893457065904347
3	C	26	50	20120531	7	76	1.2	0.0051774429229157	-0.0904020534108493
3	C	26	50	20120531	7	78	1.24	0.0072299617766659	-0.090267208147677
3	C	26	50	20120531	7	80	1.28	0.0081952332436637	-0.0906939470901231
3	C	26	50	20120531	7	82	1.32	0.0108354992539361	-0.0914080542284434
3	C	26	50	20120531	7	84	1.36	0.0123057156733792	-0.0917160699423282
3	C	26	50	20120531	7	86	1.4	0.0138098732183192	-0.0925391422356294
3	C	26	50	20120531	7	88	1.44	0.0155345773683113	-0.0918881090221909
3	C	26	50	20120531	7	90	1.48	0.0151062120802685	-0.092013266922461
3	C	26	50	20120531	7	92	1.52	0.0156995453803622	-0.0914609458156761
3	C	26	50	20120531	7	94	1.56	0.0158358048570968	-0.091681350999372
3	C	26	50	20120531	7	96	1.6	0.01770178894197	-0.0904586926640223
3	C	26	50	20120531	7	98	1.64	0.0171807219549136	-0.0900438331155002
3	C	26	50	20120531	7	100	1.68	0.0180741513729428	-0.0897271199882067
3	C	26	50	20120531	7	102	1.72	0.0180609991868128	-0.0892443074780125
3	C	26	50	20120531	7	104	1.76	0.0186978902646275	-0.0879536254703127
3	C	26	50	20120531	7	106	1.8	0.018953862919417	-0.087084308393522
3	C	26	50	20120531	7	108	1.84	0.01993058951627	-0.085090337981254
3	C	26	50	20120531	7	110	1.88	0.020639746907122	-0.0834322432900497
3	C	26	50	20120531	7	112	1.92	0.0209994521267116	-0.081735116304524
3	C	26	50	20120531	7	114	1.96	0.0213009624582095	-0.0805251151805574
3	C	26	50	20120531	7	116	2	0.0217995434496241	-0.078309678924422
3	C	26	50	20120531	7	118	2.04	0.0221685117680473	-0.0768530389551776
3	C	26	50	20120531	7	120	2.08	0.0233606230904497	-0.0749101216525113
3	C	26	50	20120531	7	122	2.12	0.0233537641546722	-0.0736880290025866
3	C	26	50	20120531	7	124	2.16	0.0234455466148702	-0.0739014338291487
3	C	26	50	20120531	7	126	2.2	0.0241053479523954	-0.0715334039296331
3	C	26	50	20120531	7	128	2.24	0.0247189045064309	-0.0709496872817636
3	C	26	50	20120531	7	130	2.28	0.0250988329799625	-0.0685677980893367
3	C	26	50	20120531	7	132	2.32	0.0256181322000659	-0.0673063195917
3	C	26	50	20120531	7	134	2.36	0.0261630993963263	-0.0665417250292029
3	C	26	50	20120531	7	136	2.4	0.0273521701595696	-0.0654754080031736
3	C	26	50	20120531	7	138	2.44	0.0283990417491163	-0.0634404253975968
3	C	26	50	20120531	7	140	2.48	0.029219427036649	-0.0621782397931788
3	C	26	50	20120531	7	142	2.52	0.0298553635203091	-0.061441187039809
3	C	26	50	20120531	7	144	2.56	0.0309090728324298	-0.0599766486878189
3	C	26	50	20120531	7	146	2.6	0.0313373603387267	-0.0587749277842602
3	C	26	50	20120531	7	148	2.64	0.0311211341561077	-0.0575553029370018
3	C	26	50	20120531	7	150	2.68	0.0312722428752472	-0.0564432361022297
3	C	26	50	20120531	7	152	2.72	0.0315125177594944	-0.0558287603093786
3	C	26	50	20120531	7	154	2.76	0.0312639343705683	-0.0547979046884258
3	C	26	50	20120531	7	156	2.8	0.0308588046113553	-0.053272915777712
3	C	26	50	20120531	7	158	2.84	0.0299895158188358	-0.0529302235472778
3	C	26	50	20120531	7	160	2.88	0.029676684707771	-0.0513400888888133
3	C	26	50	20120531	7	162	2.92	0.0290941312505566	-0.0499021554294653
3	C	26	50	20120531	7	164	2.96	0.0284890324007308	-0.0482971213240144
3	C	26	50	20120531	7	166	3	0.0283694825643424	-0.0467446464656091
3	C	26	50	20120531	7	168	3.04	0.027995502980161	-0.044613629566759
3	C	26	50	20120531	7	170	3.08	0.0272244383906161	-0.0432804857968490
3	C	26	50	20120531	7	172	3.12	0.0266682494097382	-0.0416439366492674
3	C	26	50	20120531	7	174	3.16	0.0256434536939002	-0.0403884544171351
3	C	26	50	20120531	7	176	3.2	0.0240899330245655	-0.0392105630121023
3	C	26	50	20120531	7	178	3.24	0.0233794533440327	-0.0377974596073757
3	C	26	50	20120531	7	180	3.28	0.0221570707803277	-0.0370966531476095
3	C	26	50	20120531	7	182	3.32	0.020147416739653	-0.0356296045665462
3	C	26	50	20120531	7	184	3.36	0.0190111456397609	-0.0341118210739327
3	C	26	50	20120531	7	186	3.4	0.0182027033857625	-0.0327412430710266
3	C	26	50	20120531	7	188	3.44	0.016713713281279	-0.0306997904384020
3	C	26	50	20120531	7	190	3.48	0.0155046879646706	-0.0291201280313669
3	C	26	50	20120531	7	192	3.52	0.0146282361804577	-0.0278212365139375
3	C	26	50	20120531	7	194	3.56	0.0142589708771864	-0.0271449737305463
3	C	26	50	20120531	7	196	3.6	0.0128602995218638	-0.0253391785748877
3	C	26	50	20120531	7	198	3.64	0.011486666817663	-0.0230655545017283
3	C	26	50	20120531	7	200	3.68	0.0104021347209503	-0.0212501002674387
3	C	26	50	20120531	7	202	3.72	0.0093699568103167	-0.0188625683628980
3	C	26	50	20120531	7	204	3.76	0.0086885462895585	-0.0160839639819542
3	C	26	50	20120531	7	206	3.8	0.0077042890054859	-0.0137203534998210
3	C	26	50	20120531	7	208	3.84	0.0064290926362941	-0.0118890883579041
3	C	26	50	20120531	7	210	3.88	0.0049058714925332	-0.0108135506594481
3	C	26	50	20120531	7	212	3.92	0.0021142704889512	-0.0103045186298075
3	C	26	50	20120531	7	214	3.96	0.0002767757362921	-0.00962287476381148
3	C	26	50	20120531	7	216	4	-0.0031875030193005	-0.00949250548656412
3	C	26	50	20120531	7	218	4.04	-0.00616960566080196	-0.00959781489948623
3	C	26	50	20120531	7	220	4.08	-0.00846360148032736	-0.00935659249215225
3	C	26	50	20120531	7	222	4.12	-0.0098658797873408	-0.00877256542440582
3	C	26	50	20120531	7	224	4.16	-0.0124233365224685	-0.00746028130454076
3	C	26	50	20120531	7	226	4.2	-0.0144116734150107	-0.00603097313370968
3	C	26	50	20120531	7	228	4.24	-0.0151568013278217	-0.00378783101967365
3	C	26	50	20120531	7	230	4.28	-0.0148537466751136	-0.0023838054518039
3	C	26	50	20120531	7	232	4.32	-0.0147039036771124	1.10874343290102e-05
3	C	26	50	20120531	7	234	4.36	-0.0138525895389706	0.00105429621074915
3	C	26	50	20120531	7	236	4.4	-0.0129585237248384	0.00281367687729064
3	C	26	50	20120531	7	238	4.44	-0.0129115718345676	0.00377828366391408
3	C	26	50	20120531	7	240	4.48	-0.0127600459224271	0.00483458098685399
3	C	26	50	20120531	7	242	4.52	-0.013522653514869	0.00617391901216727
3	C	26	50	20120531	7	244	4.56	-0.0142434074569324	0.00709816414372057
3	C	26	50	20120531	7	246	4.6	-0.0152918488235334	0.00810201535669987
3	C	26	50	20120531	7	248	4.64	-0.0164700160002108	0.00812523674339397
3	C	26	50	20120531	7	250	4.68	-0.0185348102276824	0.00758909423976277
3	C	26	50	20120531	7	252	4.72	-0.0192962864492743	0.00650758148900577
3	C	26	50	20120531	7	254	4.76	-0.0200563272441005	0.00557161252702035
3	C	26	50	20120531	7	256	4.8	-0.0217081873748151	0.00335074356948492
3	C	26	50	20120531	7	258	4.84	-0.0232163733070876	0.00086134798336677
3	C	26	50	20120531	7	260	4.88	-0.0255971664840036	-0.00270581480888844
3	C	26	50	20120531	7	262	4.92	-0.0272797129277014	-0.00503032935708984
3	C	26	50	20120531	7	264	4.96	-0.0296445042781592	-0.00843757995077972
3	C	26	50	20120531	7	266	5	-0.0317110592015159	-0.0106869219770732
3	C	26	50	20120531	7	268	5.04	-0.0341584264818807	-0.0146548516797015
3	C	26	50	20120531	7	270	5.08	-0.0337819557605092	-0.0172589916045231
3	C	26	50	20120531	7	272	5.12	-0.0338302299404608	-0.0189183803011370
3	C	26	50	20120531	7	274	5.16	-0.0334717154886907	-0.0215643851900456
3	C	26	50	20120531	7	276	5.2	-0.0327297695563951	-0.0229920832787359
3	C	26	50	20120531	7	278	5.24	-0.0310216725162659	-0.0250328033487352
3	C	26	50	20120531	7	280	5.28	-0.0296996586070917	-0.0273442010661456
3	C	26	50	20120531	7	282	5.32	-0.0276770362280501	-0.0308514648429665
3	C	26	50	20120531	7	284	5.36	-0.0264520090849835	-0.0327876999865506
3	C	26	50	20120531	7	286	5.4	-0.0245123444735107	-0.035868352100146
3	C	26	50	20120531	7	288	5.44	-0.0231298092949347	-0.0377052740963124
3	C	26	50	20120531	7	290	5.48	-0.0214669062776183	-0.0398545251577289
3	C	26	50	20120531	7	292	5.52	-0.0198893510487911	-0.0404374639881391
3	C	26	50	20120531	7	294	5.56	-0.0192791886073053	-0.0390851222691198
3	C	26	50	20120531	7	296	5.6	-0.0182642782442682	-0.0392551814499952
3	C	26	50	20120531	7	298	5.64	-0.0178453881870933	-0.0384456856068928
3	C	26	50	20120531	7	300	5.68	-0.0175455749118702	-0.0382148859535136
3	C	26	50	20120531	7	302	5.72	-0.0178668842332414	-0.0381294674543462
3	C	26	50	20120531	7	304	5.76	-0.017746888212474	-0.0373467709582508
3	C	26	50	20120531	7	306	5.8	-0.0173790512649008	-0.0365666907572458
3	C	26	50	20120531	7	308	5.84	-0.0176390544283431	-0.035796863604568
3	C	26	50	20120531	7	310	5.88	-0.0178283469136667	-0.0349892769497749
3	C	26	50	20120531	7	312	5.92	-0.018018629348484	-0.0341409609443854
3	C	26	50	20120531	7	314	5.96	-0.0180534190021184	-0.0338162575104645
3	C	26	50	20120531	7	316	6	-0.0186380548888034	-0.032208720954115
3	C	26	50	20120531	7	318	6.04	-0.0184498937743297	-0.0307218875253141
3	C	26	50	20120531	7	320	6.08	-0.0187309687198513	-0.0290925013694259
3	C	26	50	20120531	7	322	6.12	-0.0185084422158119	-0.0278029507325760
3	C	26	50	20120531	7	324	6.16	-0.0185891938102234	-0.0266592762246849
3	C	26	50	20120531	7	326	6.2	-0.0189382217174171	-0.0254446081959626
3	C	26	50	20120531	7	328	6.24	-0.0190290849387996	-0.0246091615339907
3	C	26	50	20120531	7	330	6.28	-0.0193217564355327	-0.0227438845558987
3	C	26	50	20120531	7	332	6.32	-0.0193862799293160	-0.0219479298076561
3	C	26	50	20120531	7	334	6.36	-0.0192613483032159	-0.0202920837160159
3	C	26	50	20120531	7	336	6.4	-0.0187980448691147	-0.0188053280689609
3	C	26	50	20120531	7	338	6.44	-0.0185053663013137	-0.0169751306582836
3	C	26	50	20120531	7	340	6.48	-0.0172678728656948	-0.0160359372893760
3	C	26	50	20120531	7	342	6.52	-0.0165145778695611	-0.0150093738065850
3	C	26	50	20120531	7	344	6.56	-0.0166403863080699	-0.0145873441953016
3	C	26	50	20120531	7	346	6.6	-0.0163391163928775	-0.0142812659539972
3	C	26	50	20120531	7	348	6.64	-0.0159073216369460	-0.0143142666274752
3	C	26	50	20120531	7	350	6.68	-0.0154863385436987	-0.0135188422093184
3	C	26	50	20120531	7	352	6.72	-0.0152358035400565	-0.0133479698556447
3	C	26	50	20120531	7	354	6.76	-0.014596048679778	-0.0136779270929498
3	C	26	50	20120531	7	356	6.8	-0.0134060445355835	-0.0128781327548853
3	C	26	50	20120531	7	358	6.84	-0.0123968829506775	-0.0123960485646758
3	C	26	50	20120531	7	360	6.88	-0.0112108598176611	-0.0106909383435903
3	C	26	50	20120531	7	362	6.92	-0.0103819800563661	-0.0097575906264428
3	C	26	50	20120531	7	364	6.96	-0.00982374258714312	-0.00874910998536708
3	C	26	50	20120531	7	366	7	-0.00946823051076595	-0.00735579142837805
3	C	26	50	20120531	7	368	7.04	-0.0095351228122662	-0.00624588834035639
3	C	26	50	20120531	7	370	7.08	-0.00972387082536833	-0.00493124248384218
3	C	26	50	20120531	7	372	7.12	-0.00943242969443448	-0.00402770143884201
3	C	26	50	20120531	7	374	7.16	-0.0100772827946054	-0.00307927325537211
3	C	26	50	20120531	7	376	7.2	-0.00998885202055017	-0.00293151622237537
3	C	26	50	20120531	7	378	7.24	-0.00991635236227512	-0.00158440002246907
3	C	26	50	20120531	7	380	7.28	-0.00996102029764267	-0.00082938675685713
3	C	26	50	20120531	7	382	7.32	-0.00998871059919394	-0.00096302993850139
3	C	26	50	20120531	7	384	7.36	-0.0100535013793405	0.00069333092687548
3	C	26	50	20120531	7	386	7.4	-0.0101268219885885	0.00110570923770244
3	C	26	50	20120531	7	388	7.44	-0.00948017425140698	0.00217733097880421
3	C	26	50	20120531	7	390	7.48	-0.00919002641877592	0.00335949260168854
3	C	26	50	20120531	7	392	7.52	-0.00910005415193774	0.00416939856672399
3	C	26	50	20120531	7	394	7.56	-0.00854383688678859	0.00463551628581435
3	C	26	50	20120531	7	396	7.6	-0.0081291894703008	0.00465899223094974
3	C	26	50	20120531	7	398	7.64	-0.00725611199964771	0.00504018076876535
3	C	26	50	20120531	7	400	7.68	-0.00665069283045003	0.00595051569571917
3	C	26	50	20120531	7	402	7.72	-0.00602354568408007	0.00631897489725987
3	C	26	50	20120531	7	404	7.76	-0.0044422597598753	0.00626065555837467
3	C	26	50	20120531	7	406	7.8	-0.0034927779873015	0.00634963080465137
3	C	26	50	20120531	7	408	7.84	-0.00230122245082910	0.00579715837701537
3	C	26	50	20120531	7	410	7.88	-0.00108285625364120	0.00576885289256457
3	C	26	50	20120531	7	412	7.92	0.000263595265890801	0.00439397568042884
3	C	26	50	20120531	7	414	7.96	0.0012015441268635	0.00360522635028649
3	C	26	50	20120531	7	416	8	0.0029277756275029	0.00235629192694794
3	C	26	50	20120531	7	418	8.04	0.0042677783331905	0.00183582598065558
3	C	26	50	20120531	7	420	8.08	0.00555539149746	0.0007289493096574
3	C	26	50	20120531	7	422	8.12	0.0065585638879293	-0.00029897181815348
3	C	26	50	20120531	7	424	8.16	0.0078709540738115	-0.00178601737898879
3	C	26	50	20120531	7	426	8.2	0.0092596410813838	-0.0025873814941075
3	C	26	50	20120531	7	428	8.24	0.010237074785018	-0.00301737312774704
3	C	26	50	20120531	7	430	8.28	0.0116217312839375	-0.00372546985842725
3	C	26	50	20120531	7	432	8.32	0.0135175552749767	-0.00399678673036853
3	C	26	50	20120531	7	434	8.36	0.0143491835603302	-0.00478966556411301
3	C	26	50	20120531	7	436	8.4	0.0152254302835766	-0.00490053990740306
3	C	26	50	20120531	7	438	8.44	0.0162591496869932	-0.00506395228453527
3	C	26	50	20120531	7	440	8.48	0.0168314819156856	-0.00485648715493514
3	C	26	50	20120531	7	442	8.52	0.0181068197062337	-0.00465736588535301
3	C	26	50	20120531	7	444	8.56	0.0182415942587278	-0.00425431502007667
3	C	26	50	20120531	7	446	8.6	0.0185674290634986	-0.00370022614633889
3	C	26	50	20120531	7	448	8.64	0.019516437074529	-0.00328381096289813
3	C	26	50	20120531	7	450	8.68	0.0196773745779271	-0.00254559148333938
3	C	26	50	20120531	7	452	8.72	0.0195711671393929	-0.00238451255858509
3	C	26	50	20120531	7	454	8.76	0.0191136690519652	-0.00147064775457959
3	C	26	50	20120531	7	456	8.8	0.0185853895757407	-0.00077025848781432
3	C	26	50	20120531	7	458	8.84	0.0183113149873528	0.00011645341579362
3	C	26	50	20120531	7	460	8.88	0.0179634891616871	0.00132808088535676
3	C	26	50	20120531	7	462	8.92	0.017344205042724	0.00212088900842312
3	C	26	50	20120531	7	464	8.96	0.0165670946901999	0.00308722113559266
3	C	26	50	20120531	7	466	9	0.0159946917508294	0.00249247362193665
3	C	26	50	20120531	7	468	9.04	0.015812046069249	0.00322100573859315
3	C	26	50	20120531	7	470	9.08	0.0154556642515309	0.00257230597753262
3	C	26	50	20120531	7	472	9.12	0.0151256575167512	0.00309337296458898
3	C	26	50	20120531	7	474	9.16	0.0144630984627794	0.00282410670231314
3	C	26	50	20120531	7	476	9.2	0.0138267023597115	0.00352951642722484
3	C	26	50	20120531	7	478	9.24	0.0134848162310078	0.00379475218084792
3	C	26	50	20120531	7	480	9.28	0.0128610773393231	0.0049090817573198
3	C	26	50	20120531	7	482	9.32	0.0124181456515879	0.00592222435340387
3	C	26	50	20120531	7	484	9.36	0.0116806332788103	0.00672719471310667
3	C	26	50	20120531	7	486	9.4	0.0110530760105072	0.00784661545840307
3	C	26	50	20120531	7	488	9.44	0.0109655998306067	0.00839116546166267
3	C	26	50	20120531	7	490	9.48	0.0101170929063862	0.00913827327346087
3	C	26	50	20120531	7	492	9.52	0.0091014330101611	0.0104879704131186
3	C	26	50	20120531	7	494	9.56	0.0082368323356009	0.0115451869748740
3	C	26	50	20120531	7	496	9.6	0.0076521469514412	0.0116940117391104
3	C	26	50	20120531	7	498	9.64	0.0070369711228767	0.0128011924660244
3	C	26	50	20120531	7	500	9.68	0.0063809457355631	0.0134695215113307
3	C	26	50	20120531	7	502	9.72	0.0058408787892962	0.0140561160837996
3	C	26	50	20120531	7	504	9.76	0.0050044973321596	0.0149500560329249
3	C	26	50	20120531	7	506	9.8	0.0046159916533723	0.0161719577640187
3	C	26	50	20120531	7	508	9.84	0.0044121709521224	0.0159513729752004
3	C	26	50	20120531	7	510	9.88	0.0049433259487832	0.0158341582882461
3	C	26	50	20120531	7	512	9.92	0.0051100535253483	0.0164975740727940
3	C	26	50	20120531	7	514	9.96	0.0052694090187448	0.0163557548275709
3	C	26	50	20120531	7	516	10	0.0057904190129946	0.0168136634611958
3	C	26	50	20120531	7	518	10.04	0.0064517773289413	0.0176786658431184
3	C	26	50	20120531	7	520	10.08	0.0067531688665	0.0183226760720061
3	C	26	50	20120531	7	522	10.12	0.0074205624095348	0.0190130689702058
3	C	26	50	20120531	7	524	10.16	0.0079742630816497	0.0197390901506823
3	C	26	50	20120531	7	526	10.2	0.0084588306308748	0.0204280370155144
3	C	26	50	20120531	7	528	10.24	0.0089074276581409	0.0207766321733580
3	C	26	50	20120531	7	530	10.28	0.0098211574047512	0.0214936320855201
3	C	26	50	20120531	7	532	10.32	0.0104224562627349	0.0220350177859339
3	C	26	50	20120531	7	534	10.36	0.0114679808138634	0.0230408100070275
3	C	26	50	20120531	7	536	10.4	0.0121284376393747	0.0227060465649307
3	C	26	50	20120531	7	538	10.44	0.0131610638557076	0.0230576525834486
3	C	26	50	20120531	7	540	10.48	0.0134923893446343	0.0229083363799993
3	C	26	50	20120531	7	542	10.52	0.0140527502555212	0.0228387075752559
3	C	26	50	20120531	7	544	10.56	0.0139642841261269	0.0227539325432595
3	C	26	50	20120531	7	546	10.6	0.0135023949055881	0.0224668542611655
3	C	26	50	20120531	7	548	10.64	0.0134474880640289	0.0223608235993266
3	C	26	50	20120531	7	550	10.68	0.0132402350664632	0.0226402014885734
3	C	26	50	20120531	7	552	10.72	0.0133475243783726	0.0217969554388050
3	C	26	50	20120531	7	554	10.76	0.0133124943084326	0.0217633961509699
3	C	26	50	20120531	7	556	10.8	0.0125595670078252	0.0219175454292686
3	C	26	50	20120531	7	558	10.84	0.0126148959921327	0.0223908494745761
3	C	26	50	20120531	7	560	10.88	0.0123663147245269	0.0224011357569220
3	C	26	50	20120531	7	562	10.92	0.0123436074044627	0.0225296262514518
3	C	26	50	20120531	7	564	10.96	0.0121306324988235	0.0221646120741491
3	C	26	50	20120531	7	566	11	0.0118508812571963	0.0221719857836633
3	C	26	50	20120531	7	568	11.04	0.0117870733554755	0.0225203334541334
3	C	26	50	20120531	7	570	11.08	0.0114921113984568	0.0223559588460934
3	C	26	50	20120531	7	572	11.12	0.0115757346949281	0.0219842602469667
3	C	26	50	20120531	7	574	11.16	0.0115391412118949	0.0207812955425799
3	C	26	50	20120531	7	576	11.2	0.0114843616495564	0.0196482771338813
3	C	26	50	20120531	7	578	11.24	0.0113468788780903	0.0180871479955810
3	C	26	50	20120531	7	580	11.28	0.0114981714449929	0.0172667909923197
3	C	26	50	20120531	7	582	11.32	0.0111921921986379	0.0152684506601440
3	C	26	50	20120531	7	584	11.36	0.0117752300239974	0.0140102672801075
3	C	26	50	20120531	7	586	11.4	0.0119950341669293	0.0129481575394263
3	C	26	50	20120531	7	588	11.44	0.0119584484620707	0.0113661758221488
3	C	26	50	20120531	7	590	11.48	0.0120474166372796	0.00931569343592847
3	C	26	50	20120531	7	592	11.52	0.0117882549309069	0.00730871932995447
3	C	26	50	20120531	7	594	11.56	0.0122932705940303	0.00521115777424269
3	C	26	50	20120531	7	596	11.6	0.0123202820730717	0.00365552285563229
3	C	26	50	20120531	7	598	11.64	0.0127386771554997	0.00230148408033817
3	C	26	50	20120531	7	600	11.68	0.0134645222663877	-5.04237845664101e-05
3	C	26	50	20120531	7	602	11.72	0.0134615524179067	-0.00117033950460966
3	C	26	50	20120531	7	604	11.76	0.0142420568829805	-0.00290968076497233
3	C	26	50	20120531	7	606	11.8	0.0139149492860036	-0.00499932272473482
3	C	26	50	20120531	7	608	11.84	0.0141876096608291	-0.00613734037837645
3	C	26	50	20120531	7	610	11.88	0.0140485924676478	-0.00615544231197483
3	C	26	50	20120531	7	612	11.92	0.0144058935241814	-0.00790984494677676
3	C	26	50	20120531	7	614	11.96	0.0140339553572773	-0.0104810266245273
3	C	26	50	20120531	7	616	12	0.014114848373045	-0.0115257061830523
3	C	26	50	20120531	7	618	12.04	0.0138148229657875	-0.0128586731762671
3	C	26	50	20120531	7	620	12.08	0.0132321669780898	-0.0138271266237802
3	C	26	50	20120531	7	622	12.12	0.0124726635844174	-0.0153275365027799
3	C	26	50	20120531	7	624	12.16	0.0122134382384344	-0.0158237840418166
3	C	26	50	20120531	7	626	12.2	0.0117697994439179	-0.0158795040561741
3	C	26	50	20120531	7	628	12.24	0.011467313305062	-0.0171784450710781
3	C	26	50	20120531	7	630	12.28	0.0110944205440032	-0.0181119320882616
3	C	26	50	20120531	7	632	12.32	0.0111309284671159	-0.0194422615731825
3	C	26	50	20120531	7	634	12.36	0.0119014839397783	-0.0197132743892079
3	C	26	50	20120531	7	636	12.4	0.0120837124283579	-0.0199113279275504
3	C	26	50	20120531	7	638	12.44	0.0125682361369625	-0.0207301434380288
3	C	26	50	20120531	7	640	12.48	0.0132247423568874	-0.0214263324905138
3	C	26	50	20120531	7	642	12.52	0.0140754130278582	-0.0220447468681361
3	C	26	50	20120531	7	644	12.56	0.0148600045701272	-0.0235747986634032
3	C	26	50	20120531	7	646	12.6	0.0161313047809547	-0.0237021556657627
3	C	26	50	20120531	7	648	12.64	0.0168048593453739	-0.0249025754928441
3	C	26	50	20120531	7	650	12.68	0.0174619241796559	-0.0249141508308521
3	C	26	50	20120531	7	652	12.72	0.0181833357310258	-0.0255758401434830
3	C	26	50	20120531	7	654	12.76	0.0184217297112351	-0.0254558158384444
3	C	26	50	20120531	7	656	12.8	0.0185206115235162	-0.0256949310675705
3	C	26	50	20120531	7	658	12.84	0.0188405773420031	-0.0256602121246142
3	C	26	50	20120531	7	660	12.88	0.0190170994788585	-0.0258810839987856
3	C	26	50	20120531	7	662	12.92	0.0186667068555772	-0.0267923537209042
3	C	26	50	20120531	7	664	12.96	0.0185720818261188	-0.0277397495284735
3	C	26	50	20120531	7	666	13	0.0186473250587048	-0.0279811487125028
3	C	26	50	20120531	7	668	13.04	0.0181757060488568	-0.0284035530903802
3	C	26	50	20120531	7	670	13.08	0.0176535996148321	-0.0299202759228219
3	C	26	50	20120531	7	672	13.12	0.0178271801874778	-0.0310658737611579
3	C	26	50	20120531	7	674	13.16	0.0178464559183329	-0.0330839140882574
3	C	26	50	20120531	7	676	13.2	0.0174552137363024	-0.0348105981372368
3	C	26	50	20120531	7	678	13.24	0.0176187885358623	-0.0373355847411045
3	C	26	50	20120531	7	680	13.28	0.0177807232719538	-0.0391930055507255
3	C	26	50	20120531	7	682	13.32	0.0181451236805705	-0.0403309242094177
3	C	26	50	20120531	7	684	13.36	0.0181399052325254	-0.042199086183177
3	C	26	50	20120531	7	686	13.4	0.018299393167022	-0.0439647671711388
3	C	26	50	20120531	7	688	13.44	0.0180848781828134	-0.0454986019876853
3	C	26	50	20120531	7	690	13.48	0.0182770485927365	-0.0473629809401651
3	C	26	50	20120531	7	692	13.52	0.0182103401389994	-0.0496507117936092
3	C	26	50	20120531	7	694	13.56	0.0182164919679957	-0.0509760420335872
3	C	26	50	20120531	7	696	13.6	0.0182649924221173	-0.0518035054599995
3	C	26	50	20120531	7	698	13.64	0.0180489783715326	-0.0543211520833464
3	C	26	50	20120531	7	700	13.68	0.0174233302915387	-0.056607511149635
3	C	26	50	20120531	7	702	13.72	0.0174021877987813	-0.0583476302274569
3	C	26	50	20120531	7	704	13.76	0.0178658377152053	-0.061075294635884
3	C	26	50	20120531	7	706	13.8	0.0177401141295103	-0.0619577638988049
3	C	26	50	20120531	7	708	13.84	0.0182291491793789	-0.0645389864928482
3	C	26	50	20120531	7	710	13.88	0.0183323867694322	-0.0667744338708914
3	C	26	50	20120531	7	712	13.92	0.0188553629447977	-0.0685413522957203
3	C	26	50	20120531	7	714	13.96	0.0186412510114544	-0.0687341096042718
3	C	26	50	20120531	7	716	14	0.0187984408489122	-0.0700083867346481
3	C	26	50	20120531	7	718	14.04	0.0196756068109741	-0.0720439350256498
3	C	26	50	20120531	7	720	14.08	0.0197437719046805	-0.07108099701103
3	C	26	50	20120531	7	722	14.12	0.0203811579572421	-0.0714267722270301
3	C	26	50	20120531	7	724	14.16	0.0206504242195179	-0.0713198576817147
3	C	26	50	20120531	7	726	14.2	0.0217060639331513	-0.0727048677340248
3	C	26	50	20120531	7	728	14.24	0.0221851994880833	-0.07392957667904
3	C	26	50	20120531	7	730	14.28	0.0234213635629536	-0.0756300270664373
3	C	26	50	20120531	7	732	14.32	0.0242465571765983	-0.0772524128651918
3	C	26	50	20120531	7	734	14.36	0.0252340317965253	-0.0780469887552111
3	C	26	50	20120531	7	736	14.4	0.0266731355175962	-0.0791947644824331
3	C	26	50	20120531	7	738	14.44	0.0277717673235257	-0.079865738107101
3	C	26	50	20120531	7	740	14.48	0.02865034749915	-0.0809078013705356
3	C	26	50	20120531	7	742	14.52	0.0302600053758431	-0.082618292674226
3	C	26	50	20120531	7	744	14.56	0.0313476770266642	-0.084026000854212
3	C	26	50	20120531	7	746	14.6	0.0320950888943784	-0.0847161370726501
3	C	26	50	20120531	7	748	14.64	0.0333206463675309	-0.0857572810972692
3	C	26	50	20120531	7	750	14.68	0.0337009283944531	-0.087117613122916
3	C	26	50	20120531	7	752	14.72	0.0341220104826496	-0.088857732200738
3	C	26	50	20120531	7	754	14.76	0.034254522293444	-0.0900376105758257
3	C	26	50	20120531	7	756	14.8	0.0343208489095193	-0.0912217315916007
3	C	26	50	20120531	7	758	14.84	0.0340761899632288	-0.0923938317920955
3	C	26	50	20120531	7	760	14.88	0.0344279048761909	-0.0935939334211253
3	C	26	50	20120531	7	762	14.92	0.0342936960091217	-0.0946994241628324
3	C	26	50	20120531	7	764	14.96	0.0343912767449255	-0.0962988997018764
3	C	26	50	20120531	7	766	15	0.0343364052587054	-0.0967101530058145
3	C	26	50	20120531	7	768	15.04	0.0343381730256584	-0.0977308616444572
3	C	26	50	20120531	7	770	15.08	0.0346029845152127	-0.099376652677669
3	C	26	50	20120531	7	772	15.12	0.0344824935196985	-0.100136368203376
3	C	26	50	20120531	7	774	15.16	0.0344474210233517	-0.100417513859576
3	C	26	50	20120531	7	776	15.2	0.0346898879386205	-0.101032060363105
3	C	26	50	20120531	7	778	15.24	0.0350178440637349	-0.101183522635635
3	C	26	50	20120531	7	780	15.28	0.0356930603290899	-0.101127731910599
3	C	26	50	20120531	7	782	15.32	0.0360816155053519	-0.101146470240301
3	C	26	50	20120531	7	784	15.36	0.0366796157102014	-0.101945713035076
3	C	26	50	20120531	7	786	15.4	0.0359337594774058	-0.101439990265171
3	C	26	50	20120531	7	788	15.44	0.0357295470389991	-0.101041747726007
3	C	26	50	20120531	7	790	15.48	0.0347934083713863	-0.100772976438478
3	C	26	50	20120531	7	792	15.52	0.0347210713476709	-0.100522872769972
3	C	26	50	20120531	7	794	15.56	0.0341131716478848	-0.100311942817144
3	C	26	50	20120531	7	796	15.6	0.0331576582544674	-0.100853091636786
3	C	26	50	20120531	7	798	15.64	0.0327509304339289	-0.100457960367459
3	C	26	50	20120531	7	800	15.68	0.0318024173976453	-0.100514104645886
3	C	26	50	20120531	7	802	15.72	0.0308128921680528	-0.100467011334259
3	C	26	50	20120531	7	804	15.76	0.0300229831827893	-0.0999911991811982
3	C	26	50	20120531	7	806	15.8	0.0296493479596104	-0.0997031238785428
3	C	26	50	20120531	7	808	15.84	0.0283561203674983	-0.0990385142149055
3	C	26	50	20120531	7	810	15.88	0.0273985563644155	-0.0987000929094296
3	C	26	50	20120531	7	812	15.92	0.0256650133796585	-0.098375530896865
3	C	26	50	20120531	7	814	15.96	0.0245583205564235	-0.0981267000205655
3	C	26	50	20120531	7	816	16	0.0225001448484238	-0.0981682071886211
3	C	26	50	20120531	7	818	16.04	0.0218394949827612	-0.0976148961323427
3	C	26	50	20120531	7	820	16.08	0.0197396706853496	-0.0978291494870422
3	C	26	50	20120531	7	822	16.12	0.0177415990537508	-0.0983417311927243
3	C	26	50	20120531	7	824	16.16	0.015930062191029	-0.098943974038261
3	C	26	50	20120531	7	826	16.2	0.0143459308691368	-0.0987353068271327
3	C	26	50	20120531	7	828	16.24	0.0117791332534296	-0.100205947510645
3	C	26	50	20120531	7	830	16.28	0.0095911327404041	-0.100814130053143
3	C	26	50	20120531	7	832	16.32	0.0087754143576272	-0.100884416467193
3	C	26	50	20120531	7	834	16.36	0.0066692968098631	-0.102055597428872
3	C	26	50	20120531	7	836	16.4	0.0053652504839989	-0.101915590286197
3	C	26	50	20120531	7	838	16.44	0.0046730636558954	-0.103306115771401
3	C	26	50	20120531	7	840	16.48	0.0037876952551717	-0.103517045724229
3	C	26	50	20120531	7	842	16.52	0.002932732446039	-0.104470862061372
3	C	26	50	20120531	7	844	16.56	0.002621605462317	-0.104222667581175
3	C	26	50	20120531	7	846	16.6	0.0018330399799377	-0.105033860480552
3	C	26	50	20120531	7	848	16.64	0.00170604360203660	-0.106346533509147
3	C	26	50	20120531	7	850	16.68	0.0015757945329421	-0.106431386322889
3	C	26	50	20120531	7	852	16.72	0.0017674911813217	-0.106175767221490
3	C	26	50	20120531	7	854	16.76	0.0016325752074713	-0.104745714467219
3	C	26	50	20120531	7	856	16.8	0.0020642638973857	-0.104491651000738
3	C	26	50	20120531	7	858	16.84	0.0019198726926674	-0.103381776196988
3	C	26	50	20120531	7	860	16.88	0.0023329644742366	-0.103481761095847
3	C	26	50	20120531	7	862	16.92	0.0021811486483159	-0.102727348871000
3	C	26	50	20120531	7	864	16.96	0.0019765826565186	-0.102664487078152
3	C	26	50	20120531	7	866	17	0.002249172320666	-0.102789574267744
3	C	26	50	20120531	7	868	17.04	0.0022161504339846	-0.101964027100709
3	C	26	50	20120531	7	870	17.08	0.002447586483467	-0.10166329458667
3	C	26	50	20120531	7	872	17.12	0.0025117917791987	-0.100937095922391
3	C	26	50	20120531	7	874	17.16	0.0022525664332157	-0.101251334175951
3	C	26	50	20120531	7	876	17.2	0.002185391289003	-0.1001459848556
3	C	26	50	20120531	7	878	17.24	0.0023150746726726	-0.0996857997624037
3	C	26	50	20120531	7	880	17.28	0.0023104077679168	-0.098913639157348
3	C	26	50	20120531	7	882	17.32	0.0021361766570324	-0.0970932634598613
3	C	26	50	20120531	7	884	17.36	0.0017546925485823	-0.0957972074406245
3	C	26	50	20120531	7	886	17.4	0.0020117258635436	-0.0946408757213502
3	C	26	50	20120531	7	888	17.44	0.0012066140824846	-0.0932348645976388
3	C	26	50	20120531	7	890	17.48	0.0013626018384143	-0.0921961247360758
3	C	26	50	20120531	7	892	17.52	0.00149525507056490	-0.0906369542835594
3	C	26	50	20120531	7	894	17.56	0.0008942850172345	-0.089954949793105
3	C	26	50	20120531	7	896	17.6	0.00094307538513630	-0.0888358826011992
3	C	26	50	20120531	7	898	17.64	0.000601754941857598	-0.0871067943891637
3	C	26	50	20120531	7	900	17.68	0.0002621315548537	-0.0870920158574369
3	C	26	50	20120531	7	902	17.72	-0.000142192102628801	-0.0860757619915156
3	C	26	50	20120531	7	904	17.76	-0.000378365767545099	-0.0847241980899557
3	C	26	50	20120531	7	906	17.8	-0.000883027877277898	-0.0834899432033945
3	C	26	50	20120531	7	908	17.84	-0.00121558019647	-0.0822650221263451
3	C	26	50	20120531	7	910	17.88	-0.0014886648353642	-0.0814244135848705
3	C	26	50	20120531	7	912	17.92	-0.0023582647548674	-0.0798969215161513
3	C	26	50	20120531	7	914	17.96	-0.0028958073299254	-0.0797607327500948
3	C	26	50	20120531	7	916	18	-0.0031629522718577	-0.0795809862063172
3	C	26	50	20120531	7	918	18.04	-0.0038804535227277	-0.0787485093928262
3	C	26	50	20120531	7	920	18.08	-0.004378822382108	-0.0778260178860903
3	C	26	50	20120531	7	922	18.12	-0.0048305221939299	-0.0770941623675622
3	C	26	50	20120531	7	924	18.16	-0.00570429404344216	-0.076067231189245
3	C	26	50	20120531	7	926	18.2	-0.00681006762786169	-0.0748594928069784
3	C	26	50	20120531	7	928	18.24	-0.00761510869824256	-0.0744853626090526
3	C	26	50	20120531	7	930	18.28	-0.00862019027702112	-0.0731732552658828
3	C	26	50	20120531	7	932	18.32	-0.00924074718819043	-0.0725377076909523
3	C	26	50	20120531	7	934	18.36	-0.0103981395676366	-0.0717736081032022
3	C	26	50	20120531	7	936	18.4	-0.0100754160327030	-0.0709373836237709
3	C	26	50	20120531	7	938	18.44	-0.0102903057835056	-0.0694325896827278
3	C	26	50	20120531	7	940	18.48	-0.0101755423529190	-0.0688533985182579
3	C	26	50	20120531	7	942	18.52	-0.0107777144877775	-0.0672072539316557
3	C	26	50	20120531	7	944	18.56	-0.0105883512917758	-0.0661065715160607
3	C	26	50	20120531	7	946	18.6	-0.0104093118547793	-0.0653218244102998
3	C	26	50	20120531	7	948	18.64	-0.0104532938965691	-0.0640474765692455
3	C	26	50	20120531	7	950	18.68	-0.0104372425726362	-0.0629554915670591
3	C	26	50	20120531	7	952	18.72	-0.00935600559352385	-0.062049617069681
3	C	26	50	20120531	7	954	18.76	-0.00939447220242039	-0.0609234788099633
3	C	26	50	20120531	7	956	18.8	-0.00888606242674726	-0.0592329279175025
3	C	26	50	20120531	7	958	18.84	-0.00844192865748399	-0.0580162092791148
3	C	26	50	20120531	7	960	18.88	-0.00823036230855297	-0.0567663273326895
3	C	26	50	20120531	7	962	18.92	-0.00763978672490597	-0.0554933937051974
3	C	26	50	20120531	7	964	18.96	-0.00739286503691563	-0.0536655226758302
3	C	26	50	20120531	7	966	19	-0.00773171060646022	-0.0525201511116642
3	C	26	50	20120531	7	968	19.04	-0.00802452352454957	-0.0506428533182921
3	C	26	50	20120531	7	970	19.08	-0.0079916430592244	-0.0496845114977499
3	C	26	50	20120531	7	972	19.12	-0.00892205416190965	-0.0480622671203518
3	C	26	50	20120531	7	974	19.16	-0.00930714451494385	-0.0470413463496746
3	C	26	50	20120531	7	976	19.2	-0.00991426639727062	-0.0459582001822531
3	C	26	50	20120531	7	978	19.24	-0.0109800177378750	-0.0442221116130839
3	C	26	50	20120531	7	980	19.28	-0.0118278387685176	-0.0421546728062506
3	C	26	50	20120531	7	982	19.32	-0.0126074239947758	-0.0409204179196895
3	C	26	50	20120531	7	984	19.36	-0.0134992270672083	-0.0396518683542408
3	C	26	50	20120531	7	986	19.4	-0.0146399317266184	-0.038586399856349
3	C	26	50	20120531	7	988	19.44	-0.0156925308810927	-0.0376295429600473
3	C	26	50	20120531	7	990	19.48	-0.0165330687118892	-0.0366102485349669
3	C	26	50	20120531	7	992	19.52	-0.0182902997738159	-0.034908313223329
3	C	26	50	20120531	7	994	19.56	-0.0196594706342274	-0.0341435772394758
3	C	26	50	20120531	7	996	19.6	-0.0211650423927298	-0.0333769320673133
3	C	26	50	20120531	7	998	19.64	-0.0228126011928944	-0.0327913062311346
3	C	26	50	20120531	7	1000	19.68	-0.0236754128872983	-0.0309526871786933
3	C	26	50	20120531	7	1002	19.72	-0.0245997428716653	-0.0297733744890304
3	C	26	50	20120531	7	1004	19.76	-0.0250388561827822	-0.0284765406523343
3	C	26	50	20120531	7	1006	19.8	-0.0254550733763242	-0.0273025878320728
3	C	26	50	20120531	7	1008	19.84	-0.0252942490100111	-0.0250651888393135
3	C	26	50	20120531	7	1010	19.88	-0.0247452230208266	-0.0241437155663425
3	C	26	50	20120531	7	1012	19.92	-0.0246428763853177	-0.0218498187417665
3	C	26	50	20120531	7	1014	19.96	-0.0243289846140812	-0.0202811094187719
3	C	26	50	20120531	7	1016	20	-0.0236567099129359	-0.0194192452474549
3	C	26	50	20120531	7	1018	20.04	-0.0228968812501441	-0.0184475108244771
3	C	26	50	20120531	7	1020	20.08	-0.0228161720821394	-0.0170239210261854
3	C	26	50	20120531	7	1022	20.12	-0.0226482695769467	-0.0173075062007803
3	C	26	50	20120531	7	1024	20.16	-0.0223112412718297	-0.0165205175665231
3	C	26	50	20120531	7	1026	20.2	-0.0222940868613181	-0.0161665823382680
3	C	26	50	20120531	7	1028	20.24	-0.0218748432507526	-0.0155210645577228
3	C	26	50	20120531	7	1030	20.28	-0.0218216829629430	-0.0155940238354056
3	C	26	50	20120531	7	1032	20.32	-0.0221547373279497	-0.0162315442382556
3	C	26	50	20120531	7	1034	20.36	-0.0211609765287379	-0.0164438106229000
3	C	26	50	20120531	7	1036	20.4	-0.0214233202156260	-0.0161223528091048
3	C	26	50	20120531	7	1038	20.44	-0.0213551268376483	-0.0159166130200507
3	C	26	50	20120531	7	1040	20.48	-0.0214260355056657	-0.0155335874188176
3	C	26	50	20120531	7	1042	20.52	-0.0215441718355986	-0.0145533465012621
3	C	26	50	20120531	7	1044	20.56	-0.0212028867476589	-0.0142457904067851
3	C	26	50	20120531	7	1046	20.6	-0.0214227828144723	-0.0130703102358762
3	C	26	50	20120531	7	1048	20.64	-0.0205438773697286	-0.0119201444877338
3	C	26	50	20120531	7	1050	20.68	-0.0195821980051793	-0.0105343707601
3	C	26	50	20120531	7	1052	20.72	-0.0194976046996256	-0.00963833423936856
3	C	26	50	20120531	7	1054	20.76	-0.0183900499132243	-0.00829174766244137
3	C	26	50	20120531	7	1056	20.8	-0.0175012753791356	-0.00672358069034799
3	C	26	50	20120531	7	1058	20.84	-0.0170813472892059	-0.00580839218244812
3	C	26	50	20120531	7	1060	20.88	-0.0162918413548077	-0.00514938987558569
3	C	26	50	20120531	7	1062	20.92	-0.0150752415810700	-0.00467458047065167
3	C	26	50	20120531	7	1064	20.96	-0.0129342841043793	-0.00388275161976658
3	C	26	50	20120531	7	1066	21	-0.0119489237337280	-0.00315663073723392
3	C	26	50	20120531	7	1068	21.04	-0.0107654037587170	-0.00202253752622788
3	C	26	50	20120531	7	1070	21.08	-0.00891549928204805	-0.00081467186474064
3	C	26	50	20120531	7	1072	21.12	-0.00698837167380567	-0.000242770971184770
3	C	26	50	20120531	7	1074	21.16	-0.00565172065426093	-0.00082747049748012
3	C	26	50	20120531	7	1076	21.2	-0.005268348570705	-0.00058643900897706
3	C	26	50	20120531	7	1078	21.24	-0.00544253725518251	0.000110952125035990
3	C	26	50	20120531	7	1080	21.28	-0.00550114933627507	0.00075886699756941
3	C	26	50	20120531	7	1082	21.32	-0.00637492118578728	0.00099963685656343
3	C	26	50	20120531	7	1084	21.36	-0.00653572433889692	0.00125094967766494
3	C	26	50	20120531	7	1086	21.4	-0.0073510750261475	0.00186625985651785
3	C	26	50	20120531	7	1088	21.44	-0.00797883523409676	0.00317772161119638
3	C	26	50	20120531	7	1090	21.48	-0.00908546653904186	0.00339973404860587
3	C	26	50	20120531	7	1092	21.52	-0.0104212478172457	0.00459088370578585
3	C	26	50	20120531	7	1094	21.56	-0.0118406232591215	0.00495720744484736
3	C	26	50	20120531	7	1096	21.6	-0.0129177660899708	0.00550119176268198
3	C	26	50	20120531	7	1098	21.64	-0.0149668766890357	0.00551894014288976
3	C	26	50	20120531	7	1100	21.68	-0.0163236661097086	0.00621079463080607
3	C	26	50	20120531	7	1102	21.72	-0.0186249097737411	0.00674649165716527
3	C	26	50	20120531	7	1104	21.76	-0.0205388427694466	0.00718863845637337
3	C	26	50	20120531	7	1106	21.8	-0.0227579064833697	0.00707038898935557
3	C	26	50	20120531	7	1108	21.84	-0.0260034283211733	0.00723934437654547
3	C	26	50	20120531	7	1110	21.88	-0.0278086563771934	0.00738360971625667
3	C	26	50	20120531	7	1112	21.92	-0.0285302284418027	0.00773782990854467
3	C	26	50	20120531	7	1114	21.96	-0.0281693098269766	0.00794940757118417
3	C	26	50	20120531	7	1116	22	-0.0271778351039884	0.00797794427955247
3	C	26	50	20120531	7	1118	22.04	-0.0268202420123542	0.00894138646130737
3	C	26	50	20120531	7	1120	22.08	-0.0264886796426558	0.00914255834055487
3	C	26	50	20120531	7	1122	22.12	-0.0264612792548848	0.00966592342465017
3	C	26	50	20120531	7	1124	22.16	-0.0260964616532673	0.00996724283731717
3	C	26	50	20120531	7	1126	22.2	-0.0255983614944638	0.0111213966677055
3	C	26	50	20120531	7	1128	22.24	-0.0249220562846658	0.0115005756080490
3	C	26	50	20120531	7	1130	22.28	-0.0235824495587757	0.0125574810428207
3	C	26	50	20120531	7	1132	22.32	-0.0230052877907678	0.0135676750036272
3	C	26	50	20120531	7	1134	22.36	-0.0214305680601331	0.0144601781117731
3	C	26	50	20120531	7	1136	22.4	-0.0214115398166514	0.0148310626895732
3	C	26	50	20120531	7	1138	22.44	-0.0205832349331695	0.0149632916576551
3	C	26	50	20120531	7	1140	22.48	-0.0201292016689696	0.0152428109682582
3	C	26	50	20120531	7	1142	22.52	-0.0190626725109059	0.0153018543844872
3	C	26	50	20120531	7	1144	22.56	-0.0167660603962901	0.0149207945401058
3	C	26	50	20120531	7	1146	22.6	-0.0149266635263896	0.0155101680422248
3	C	26	50	20120531	7	1148	22.64	-0.0119989586095648	0.0149809693271848
3	C	26	50	20120531	7	1150	22.68	-0.0100289591171791	0.0156685599612106
3	C	26	50	20120531	7	1152	22.72	-0.00849793858562177	0.0158036244274850
3	C	26	50	20120531	7	1154	22.76	-0.00632478731500116	0.0157864417327022
3	C	26	50	20120531	7	1156	22.8	-0.0044498159029391	0.0162054661401655
3	C	26	50	20120531	7	1158	22.84	-0.002452882713258	0.0160894369884406
3	C	26	50	20120531	7	1160	22.88	-0.000589635131627998	0.0152959005453896
3	C	26	50	20120531	7	1162	22.92	0.0010955629624992	0.0150495233296208
3	C	26	50	20120531	7	1164	22.96	0.0024760892507098	0.0144919279133551
3	C	26	50	20120531	7	1166	23	0.0036975709603756	0.0137860684685306
3	C	26	50	20120531	7	1168	23.04	0.0052121901501433	0.0131222401578866
3	C	26	50	20120531	7	1170	23.08	0.0069774115186974	0.0116609332838865
3	C	26	50	20120531	7	1172	23.12	0.0084777789712902	0.0107184730816498
3	C	26	50	20120531	7	1174	23.16	0.0101261862995923	0.00965936854478857
3	C	26	50	20120531	7	1176	23.2	0.0111622250132512	0.00893742666333267
3	C	26	50	20120531	7	1178	23.24	0.0120452882458682	0.00808363765145677
3	C	26	50	20120531	7	1180	23.28	0.0131498597487597	0.00683071514587237
3	C	26	50	20120531	7	1182	23.32	0.0134471981502487	0.00609242495563547
3	C	26	50	20120531	7	1184	23.36	0.0136817454695682	0.00579268239109047
3	C	26	50	20120531	7	1186	23.4	0.0135437182258806	0.00442358224135711
3	C	26	50	20120531	7	1188	23.44	0.0140764524748266	0.00371916246593907
3	C	26	50	20120531	7	1190	23.48	0.0138274801771708	0.00350441413649272
3	C	26	50	20120531	7	1192	23.52	0.014499797304723	0.00233217251464166
3	C	26	50	20120531	7	1194	23.56	0.0148269049016998	0.0007615469322701
3	C	26	50	20120531	7	1196	23.6	0.0159720643338315	-0.00047864765125298
3	C	26	50	20120531	7	1198	23.64	0.0168254007973674	-0.00208844694930228
3	C	26	50	20120531	7	1200	23.68	0.0172430887730143	-0.00258801789021057
3	C	26	50	20120531	7	1202	23.72	0.0187740456649613	-0.00411600493367658
3	C	26	50	20120531	7	1204	23.76	0.019483627319882	-0.00447316456885391
3	C	26	50	20120531	7	1206	23.8	0.0211462474944859	-0.00540378780357352
3	C	26	50	20120531	7	1208	23.84	0.0215282265776829	-0.00494232991817118
3	C	26	50	20120531	7	1210	23.88	0.0226644764643715	-0.00516103804559218
3	C	26	50	20120531	7	1212	23.92	0.0233231464310468	-0.00501247491086489
3	C	26	50	20120531	7	1214	23.96	0.022922782571539	-0.00506635644759131
3	C	26	50	20120531	7	1216	24	0.0226412833619486	-0.00472814727414978
3	C	26	50	20120531	7	1218	24.04	0.022702306677165	-0.00363785932823824
3	C	26	50	20120531	7	1220	24.08	0.0222299593473324	-0.00323806115415537
3	C	26	50	20120531	7	1222	24.12	0.0217865326848503	-0.00312838889239333
3	C	26	50	20120531	7	1224	24.16	0.0218291712237559	-0.00178608808966691
3	C	26	50	20120531	7	1226	24.2	0.0218789515411514	-0.00058131955588127
3	C	26	50	20120531	7	1228	24.24	0.0211913609071256	-0.0002895672979637
3	C	26	50	20120531	7	1230	24.28	0.0210544650342879	0.00073969733273144
3	C	26	50	20120531	7	1232	24.32	0.0206131596921494	0.00093888931299169
3	C	26	50	20120531	7	1234	24.36	0.0203435398764829	0.00098676044207802
3	C	26	50	20120531	7	1236	24.4	0.0196586362482256	0.00109155366704986
3	C	26	50	20120531	7	1238	24.44	0.018847796902239	0.00093238393060477
3	C	26	50	20120531	7	1240	24.48	0.0184021782087353	0.0013990744061879
3	C	26	50	20120531	7	1242	24.52	0.0175885104356239	0.00239432720070796
3	C	26	50	20120531	7	1244	24.56	0.0171639635241995	0.0024100249712503
3	C	26	50	20120531	7	1246	24.6	0.0165010509168371	0.00358573141632917
3	C	26	50	20120531	7	1248	24.64	0.0158531289732359	0.00366513950785642
3	C	26	50	20120531	7	1250	24.68	0.0156748673536988	0.00361585416520772
3	C	26	50	20120531	7	1252	24.72	0.0156203494208693	0.0038208444210737
3	C	26	50	20120531	7	1254	24.76	0.0147713263086986	0.00387493808983447
3	C	26	50	20120531	7	1256	24.8	0.0144635934375262	0.00447852443825531
3	C	26	50	20120531	7	1258	24.84	0.0138822102420346	0.00489840444492388
3	C	26	50	20120531	7	1260	24.88	0.0139139593365099	0.0053241534378763
3	C	26	50	20120531	7	1262	24.92	0.0134741389186119	0.00573781090487047
3	C	26	50	20120531	7	1264	24.96	0.012824024943989	0.00687596997986827
3	C	26	50	20120531	7	1266	25	0.0121331109080916	0.00800260321433287
3	C	26	50	20120531	7	1268	25.04	0.011736685633355	0.00894929898618877
3	C	26	50	20120531	7	1270	25.08	0.0111736660009708	0.0101712007172826
3	C	26	50	20120531	7	1272	25.12	0.0103328241142584	0.0115413827403912
3	C	26	50	20120531	7	1274	25.16	0.0102603527402546	0.0130263706204933
3	C	26	50	20120531	7	1276	25.2	0.0101807254456252	0.0144999882235539
3	C	26	50	20120531	7	1278	25.24	0.0102715674538042	0.0145876199669463
3	C	26	50	20120531	7	1280	25.28	0.0105692735508194	0.0156669336156138
3	C	26	50	20120531	7	1282	25.32	0.0109803642201978	0.0160233366465353
3	C	26	50	20120531	7	1284	25.36	0.0111550973768968	0.0175629131701450
3	C	26	50	20120531	7	1286	25.4	0.0113415119376211	0.0178229658310619
3	C	26	50	20120531	7	1288	25.44	0.0120014405543668	0.0187458250333241
3	C	26	50	20120531	7	1290	25.48	0.0127508252500005	0.0191555297734114
3	C	26	50	20120531	7	1292	25.52	0.0129097687122756	0.0198251740373307
3	C	26	50	20120531	7	1294	25.56	0.0137826142519045	0.0206724364536162
3	C	26	50	20120531	7	1296	25.6	0.0133571339595289	0.0205121494884569
3	C	26	50	20120531	7	1298	25.64	0.0134924246999734	0.0203555041232206
3	C	26	50	20120531	7	1300	25.68	0.0133324842171368	0.0207509111641923
3	C	26	50	20120531	7	1302	25.72	0.0127936405656014	0.0201985476310006
3	C	26	50	20120531	7	1304	25.76	0.0124945626814307	0.0208046512795625
3	C	26	50	20120531	7	1306	25.8	0.012448247187263	0.0199789626911710
3	C	26	50	20120531	7	1308	25.84	0.0118378019030646	0.0197977312231529
3	C	26	50	20120531	7	1310	25.88	0.0115635505379814	0.0196399403449311
3	C	26	50	20120531	7	1312	25.92	0.0117511883934371	0.0201417316011323
3	C	26	50	20120531	7	1314	25.96	0.0111997794544	0.0198852003319856
3	C	26	50	20120531	7	1316	26	0.0109883474557574	0.0194551450587358
3	C	26	50	20120531	7	1318	26.04	0.0098459528111403	0.0191571631900760
3	C	26	50	20120531	7	1320	26.08	0.0087469179543454	0.0182074268590609
3	C	26	50	20120531	7	1322	26.12	0.0078613402500145	0.0182572043480293
3	C	26	50	20120531	7	1324	26.16	0.0064553602390016	0.0168496064767010
3	C	26	50	20120531	7	1326	26.2	0.0057136999778456	0.0161729519561530
3	C	26	50	20120531	7	1328	26.24	0.0039223630345419	0.0156715658721374
3	C	26	50	20120531	7	1330	26.28	0.0025519780717871	0.0148369090484401
3	C	26	50	20120531	7	1332	26.32	0.000869847406876699	0.0143967294202972
3	C	26	50	20120531	7	1334	26.36	-0.000291511841611899	0.0144699927538959
3	C	26	50	20120531	7	1336	26.4	-0.00130460494022130	0.0140765090433691
3	C	26	50	20120531	7	1338	26.44	-0.00236520147239080	0.0144130282316036
3	C	26	50	20120531	7	1340	26.48	-0.0040253891996675	0.0134491426938969
3	C	26	50	20120531	7	1342	26.52	-0.00629366047449332	0.0125235540594594
3	C	26	50	20120531	7	1344	26.56	-0.00782450422935533	0.0123796861137591
3	C	26	50	20120531	7	1346	26.6	-0.00999436038237562	0.0118964776237675
3	C	26	50	20120531	7	1348	26.64	-0.0118412101577499	0.0119117794145124
3	C	26	50	20120531	7	1350	26.68	-0.0127564538199787	0.0116990463393924
3	C	26	50	20120531	7	1352	26.72	-0.0154939045862574	0.0110023623121605
3	C	26	50	20120531	7	1354	26.76	-0.0174857536781818	0.00912181182759487
3	C	26	50	20120531	7	1356	26.8	-0.0179163251393819	0.00931745413181357
3	C	26	50	20120531	7	1358	26.84	-0.0179556685606871	0.00809766664999557
3	C	26	50	20120531	7	1360	26.88	-0.0191451635879991	0.00724984561935287
3	C	26	50	20120531	7	1362	26.92	-0.0189352447978683	0.00664418744806317
3	C	26	50	20120531	7	1364	26.96	-0.0185651733928665	0.00599253198065727
3	C	26	50	20120531	7	1366	27	-0.0186147132939564	0.00568588805392787
3	C	26	50	20120531	7	1368	27.04	-0.0178477711369459	0.00447730114352386
3	C	26	50	20120531	7	1370	27.08	-0.0175762492040381	0.00471035646753513
3	C	26	50	20120531	7	1372	27.12	-0.0169107061594497	0.00416140118902877
3	C	26	50	20120531	7	1374	27.16	-0.0164243863996208	0.00375709167368192
3	C	26	50	20120531	7	1376	27.2	-0.0159864256725573	0.00332447667388418
3	C	26	50	20120531	7	1378	27.24	-0.0154821666136897	0.00210233452648479
3	C	26	50	20120531	7	1380	27.28	-0.0149999268599883	0.00192195865767191
3	C	26	50	20120531	7	1382	27.32	-0.0151961914181745	0.00170982662331595
3	C	26	50	20120531	7	1384	27.36	-0.0147402560367332	0.00211254514840512
3	C	26	50	20120531	7	1386	27.4	-0.0150599319414398	0.00203099452333088
3	C	26	50	20120531	7	1388	27.44	-0.0148311121870478	0.00191985147946398
3	C	26	50	20120531	7	1390	27.48	-0.0148614258547573	0.00196444870415341
3	C	26	50	20120531	7	1392	27.52	-0.0142434003858646	0.00210486596876144
3	C	26	50	20120531	7	1394	27.56	-0.013721930347943	0.00157113469925402
3	C	26	50	20120531	7	1396	27.6	-0.0140052043955541	0.00130046129448362
3	C	26	50	20120531	7	1398	27.64	-0.0133678890536707	-0.000128700505243760
3	C	26	50	20120531	7	1400	27.68	-0.0133750803296354	-0.00097487397708626
3	C	26	50	20120531	7	1402	27.72	-0.0137250154548293	-0.00228229815204422
3	C	26	50	20120531	7	1404	27.76	-0.0160104441807259	-0.00498094551446652
3	C	26	50	20120531	7	1406	27.8	-0.0169552028335548	-0.00595279413518949
3	C	26	50	20120531	7	1408	27.84	-0.0178151664432654	-0.00915421146030885
3	C	26	50	20120531	7	1410	27.88	-0.0179825669026435	-0.0106663734540119
3	C	26	50	20120531	7	1412	27.92	-0.0189892465427475	-0.0137583109918351
3	C	26	50	20120531	7	1414	27.96	-0.0207597005014824	-0.0153385249421595
3	C	26	50	20120531	7	1416	28	-0.021431664075644	-0.0151217967137258
3	C	26	50	20120531	7	1418	28.04	-0.0220359080333713	-0.0143421902742642
3	C	26	50	20120531	7	1420	28.08	-0.0227744244977782	-0.0144447066154006
3	C	26	50	20120531	7	1422	28.12	-0.0234853362205543	-0.0135179859030064
3	C	26	50	20120531	7	1424	28.16	-0.0246010743537343	-0.0128423510304369
3	C	26	50	20120531	7	1426	28.2	-0.0248845159856526	-0.0116003554459422
3	C	26	50	20120531	7	1428	28.24	-0.0253770936404949	-0.0108444512257859
3	C	26	50	20120531	7	1430	28.28	-0.0260022184614707	-0.00966962159311572
3	C	26	50	20120531	7	1432	28.32	-0.0269679636900119	-0.0085391204845581
3	C	26	50	20120531	7	1434	28.36	-0.0276067780982714	-0.00739345193554404
3	C	26	50	20120531	7	1436	28.4	-0.0284069118475909	-0.00714754848131861
3	C	26	50	20120531	7	1438	28.44	-0.0288373772427738	-0.00579487442211218
3	C	26	50	20120531	7	1440	28.48	-0.029942146735564	-0.00467469000149207
3	C	26	50	20120531	7	1442	28.52	-0.0297931522657002	-0.00492649779734041
3	C	26	50	20120531	7	1444	28.56	-0.030584553246272	-0.00413325833913753
3	C	26	50	20120531	7	1446	28.6	-0.0310076152334559	-0.00317406799045798
3	C	26	50	20120531	7	1448	28.64	-0.0324180811298887	-0.00209664938796404
3	C	26	50	20120531	7	1450	28.68	-0.0330817715547104	-0.00234371249731062
3	C	26	50	20120531	7	1452	28.72	-0.0343040763366695	-0.00153280244064588
3	C	26	50	20120531	7	1454	28.76	-0.0347093899436456	-0.00136309681316111
3	C	26	50	20120531	7	1456	28.8	-0.0354755401410612	-0.00097751148538009
3	C	26	50	20120531	7	1458	28.84	-0.0357414122907874	-0.00069339598069933
3	C	26	50	20120531	7	1460	28.88	-0.0359456247291941	0.00046456208417176
3	C	26	50	20120531	7	1462	28.92	-0.0359997891086329	0.00114861718429162
3	C	26	50	20120531	7	1464	28.96	-0.0358968343612922	0.00210165570397485
3	C	26	50	20120531	7	1466	29	-0.035429960037946	0.00248579853392226
3	C	26	50	20120531	7	1468	29.04	-0.0357252336876338	0.0036897326817061
3	C	26	50	20120531	7	1470	29.08	-0.03554166169617	0.00487428503261761
3	C	26	50	20120531	7	1472	29.12	-0.0354508691854656	0.00590482245551887
3	C	26	50	20120531	7	1474	29.16	-0.0346300525627965	0.00695290319766137
3	C	26	50	20120531	7	1476	29.2	-0.0348963277633879	0.00751281156020837
3	C	26	50	20120531	7	1478	29.24	-0.0342590619189792	0.00854308735360057
3	C	26	50	20120531	7	1480	29.28	-0.0339612851112859	0.00969872610822937
3	C	26	50	20120531	7	1482	29.32	-0.0330259949718104	0.0112117224879343
3	C	26	50	20120531	7	1484	29.36	-0.0324927791831465	0.0120590351088013
3	C	26	50	20120531	7	1486	29.4	-0.0319952242036714	0.0140586263128729
3	C	26	50	20120531	7	1488	29.44	-0.0314480649763892	0.0150849210950870
3	C	26	50	20120531	7	1490	29.48	-0.0312564602518911	0.0166770215104032
3	C	26	50	20120531	7	1492	29.52	-0.0310498224372249	0.0178279297206659
3	C	26	50	20120531	7	1494	29.56	-0.0306641805409014	0.0191339418033818
3	C	26	50	20120531	7	1496	29.6	-0.0304252279463351	0.0201843701400378
3	C	26	50	20120531	7	1498	29.64	-0.030076440455447	0.0209698667789867
3	C	26	50	20120531	7	1500	29.68	-0.0296209717644813	0.0220463166451904
3	C	26	50	20120531	7	1502	29.72	-0.0294024404137556	0.0235423071068078
3	C	26	50	20120531	7	1504	29.76	-0.0293283780494941	0.0244327949606272
3	C	26	50	20120531	7	1506	29.8	-0.0291470758707979	0.0251737014459545
3	C	26	50	20120531	7	1508	29.84	-0.0290264434539274	0.0262971526999037
3	C	26	50	20120531	7	1510	29.88	-0.0281642681556267	0.0276222000971692
3	C	26	50	20120531	7	1512	29.92	-0.0279432265758278	0.0291775521730671
3	C	26	50	20120531	7	1514	29.96	-0.0268937386911907	0.0305192165796904
3	C	26	50	20120531	7	1516	30	-0.0263477815454366	0.0316015849296527
3	C	26	50	20120531	7	1518	30.04	-0.0258884449803778	0.0321306422233365
3	C	26	50	20120531	7	1520	30.08	-0.0250717366481073	0.0333180159303049
3	C	26	50	20120531	7	1522	30.12	-0.0244901413205814	0.0340527705866359
3	C	26	50	20120531	7	1524	30.16	-0.0238207233308321	0.0349490284317898
3	C	26	50	20120531	7	1526	30.2	-0.0233633666647606	0.0348283960149194
3	C	26	50	20120531	7	1528	30.24	-0.0228148639345942	0.0350661960254324
3	C	26	50	20120531	7	1530	30.28	-0.0224171163701768	0.0351060061372132
3	C	26	50	20120531	7	1532	30.32	-0.0216627041453289	0.0353811413857729
3	C	26	50	20120531	7	1534	30.36	-0.0209322628403632	0.0356045871286279
3	C	26	50	20120531	7	1536	30.4	-0.0196584099740556	0.0355906571250385
3	C	26	50	20120531	7	1538	30.44	-0.0179980525411515	0.0364249724161605
3	C	26	50	20120531	7	1540	30.48	-0.0169936780691541	0.0367571711819619
3	C	26	50	20120531	7	1542	30.52	-0.0158389726954765	0.0369277253375841
3	C	26	50	20120531	7	1544	30.56	-0.0153133802250205	0.0378351554698808
3	C	26	50	20120531	7	1546	30.6	-0.0149851412571937	0.0382861481749216
3	C	26	50	20120531	7	1548	30.64	-0.0143488158648039	0.0390151045556468
3	C	26	50	20120531	7	1550	30.68	-0.0141868177012341	0.0400679158421555
3	C	26	50	20120531	7	1552	30.72	-0.0138278195884257	0.0401261107302471
3	C	26	50	20120531	7	1554	30.76	-0.0139396838812094	0.0411897407505079
3	C	26	50	20120531	7	1556	30.8	-0.0142052731882231	0.0416335209663806
3	C	26	50	20120531	7	1558	30.84	-0.0141087531125911	0.0422438248292227
3	C	26	50	20120531	7	1560	30.88	-0.0147703222170692	0.0413885084666995
3	C	26	50	20120531	7	1562	30.92	-0.0151025209828707	0.0418914028094793
3	C	26	50	20120531	7	1564	30.96	-0.0154657617363662	0.0413440314501628
3	C	26	50	20120531	7	1566	31	-0.0161124815984394	0.0413607191701988
3	C	26	50	20120531	7	1568	31.04	-0.0163429984091062	0.0413849022221154
3	C	26	50	20120531	7	1570	31.08	-0.0168526102663074	0.0413581028751084
3	C	26	50	20120531	7	1572	31.12	-0.0176143056910015	0.0418109340577803
3	C	26	50	20120531	7	1574	31.16	-0.0189647382217116	0.0416839376798792
3	C	26	50	20120531	7	1576	31.2	-0.0213811342250604	0.0412436222872343
3	C	26	50	20120531	7	1578	31.24	-0.0231294557415441	0.0413605070381645
3	C	26	50	20120531	7	1580	31.28	-0.0247130213780114	0.0421958122787801
3	C	26	50	20120531	7	1582	31.32	-0.0267972893262369	0.0423020197173144
3	C	26	50	20120531	7	1584	31.36	-0.0288865070219306	0.0424160053304416
3	C	26	50	20120531	7	1586	31.4	-0.0303120342928027	0.0426072070040745
3	C	26	50	20120531	7	1588	31.44	-0.0319187930316929	0.0428222381762333
3	C	26	50	20120531	7	1590	31.48	-0.0343102281656658	0.0429360823680043
3	C	26	50	20120531	7	1592	31.52	-0.0361375335096081	0.0431923378655063
3	C	26	50	20120531	7	1594	31.56	-0.0384776326912668	0.0431835697414196
3	C	26	50	20120531	7	1596	31.6	-0.0405926597844739	0.0438297946287460
3	C	26	50	20120531	7	1598	31.64	-0.0424869281405946	0.0442269765077385
3	C	26	50	20120531	7	1600	31.68	-0.0444338052412355	0.0441810852776395
3	C	26	50	20120531	7	1602	31.72	-0.0464303919485938	0.0442468462082898
3	C	26	50	20120531	7	1604	31.76	-0.0486673949615556	0.0442591498662825
3	C	26	50	20120531	7	1606	31.8	-0.0506658484308163	0.0440505250815612
3	C	26	50	20120531	7	1608	31.84	-0.0527760742689791	0.0440030711454758
3	C	26	50	20120531	7	1610	31.88	-0.0545692192843222	0.0430741520380988
3	C	26	50	20120531	7	1612	31.92	-0.0558111604215949	0.0422638288800625
3	C	26	50	20120531	7	1614	31.96	-0.0566399390666202	0.0410806483163065
3	C	26	50	20120531	7	1616	32	-0.0579598316554508	0.0407743225876286
3	C	26	50	20120531	7	1618	32.04	-0.0591089933119639	0.041004443418498
3	C	26	50	20120531	7	1620	32.08	-0.060290060333551	0.0417153113006537
3	C	26	50	20120531	7	1622	32.12	-0.061297551025133	0.0419745316968892
3	C	26	50	20120531	7	1624	32.16	-0.0628670325087326	0.042860549221638
3	C	26	50	20120531	7	1626	32.2	-0.0642567731054089	0.0428857292941161
3	C	26	50	20120531	7	1628	32.24	-0.0651924450825461	0.0410933267408931
3	C	26	50	20120531	7	1630	32.28	-0.0653760877846881	0.0413520500410615
3	C	26	50	20120531	7	1632	32.32	-0.0656766435220315	0.0409915316486735
3	C	26	50	20120531	7	1634	32.36	-0.0649471002426778	0.0406370802324681
3	C	26	50	20120531	7	1636	32.4	-0.0643759771665813	0.0399943838079799
3	C	26	50	20120531	7	1638	32.44	-0.0644883152209084	0.0401250076436685
3	C	26	50	20120531	7	1640	32.48	-0.0642011662281363	0.0398500067453972
3	C	26	50	20120531	7	1642	32.52	-0.0637299290559502	0.0392301781542125
3	C	26	50	20120531	7	1644	32.56	-0.0637750848949968	0.0372720156293439
3	C	26	50	20120531	7	1646	32.6	-0.0639082189597586	0.0368584430151635
3	C	26	50	20120531	7	1648	32.64	-0.0643237219754516	0.0351718448496095
3	C	26	50	20120531	7	1650	32.68	-0.0646937933804534	0.0342915251913035
3	C	26	50	20120531	7	1652	32.72	-0.0648539672085278	0.032257659814441
3	C	26	50	20120531	7	1654	32.76	-0.0658285936982406	0.0299128018041449
3	C	26	50	20120531	7	1656	32.8	-0.0664507062443285	0.0281395194182852
3	C	26	50	20120531	7	1658	32.84	-0.0675714704925092	0.0257654791111295
3	C	26	50	20120531	7	1660	32.88	-0.0684190086804394	0.0235561946839903
3	C	26	50	20120531	7	1662	32.92	-0.0693661782138388	0.0217858114359335
3	C	26	50	20120531	7	1664	32.96	-0.0701170549047808	0.0202886542481272
3	C	26	50	20120531	7	1666	33	-0.0715027720638721	0.0181698087783018
3	C	26	50	20120531	7	1668	33.04	-0.0724787208432657	0.0166321343719335
3	C	26	50	20120531	7	1670	33.08	-0.0737365930963185	0.0152373662460430
3	C	26	50	20120531	7	1672	33.12	-0.0753346544218001	0.0132566187305833
3	C	26	50	20120531	7	1674	33.16	-0.0765100073134884	0.0109713910351446
3	C	26	50	20120531	7	1676	33.2	-0.0776159930299423	0.00969428547764357
3	C	26	50	20120531	7	1678	33.24	-0.0791241103728569	0.00761086605755547
3	C	26	50	20120531	7	1680	33.28	-0.0803803562803129	0.00455856892588563
3	C	26	50	20120531	7	1682	33.32	-0.0810475822390406	0.00200987324377685
3	C	26	50	20120531	7	1684	33.36	-0.0815894381654638	-8.08293761574196e-05
3	C	26	50	20120531	7	1686	33.4	-0.0824564925005548	-0.0021738654484696
3	C	26	50	20120531	7	1688	33.44	-0.0829221930266442	-0.00427156842553761
3	C	26	50	20120531	7	1690	33.48	-0.0830340573194279	-0.00521866724825888
3	C	26	50	20120531	7	1692	33.52	-0.0828622303715996	-0.00765648858707762
3	C	26	50	20120531	7	1694	33.56	-0.0827978129438335	-0.00922577066656492
3	C	26	50	20120531	7	1696	33.6	-0.0817396276457878	-0.0106242157477176
3	C	26	50	20120531	7	1698	33.64	-0.0808748360523967	-0.0135099185217399
3	C	26	50	20120531	7	1700	33.68	-0.0807327075893782	-0.0148378650568082
3	C	26	50	20120531	7	1702	33.72	-0.0806525923910698	-0.0160308249073480
3	C	26	50	20120531	7	1704	33.76	-0.0808783715863026	-0.0191055373239815
3	C	26	50	20120531	7	1706	33.8	-0.0807976199918911	-0.0210270292911778
3	C	26	50	20120531	7	1708	33.84	-0.0810737451899445	-0.0225144284054037
3	C	26	50	20120531	7	1710	33.88	-0.0808283084261946	-0.0247597045677053
3	C	26	50	20120531	7	1712	33.92	-0.0809710025746381	-0.0264709029781768
3	C	26	50	20120531	7	1714	33.96	-0.0812640276247618	-0.0283720302700749
3	C	26	50	20120531	7	1716	34	-0.0821331325695182	-0.0307533537770769
3	C	26	50	20120531	7	1718	34.04	-0.0824180258916582	-0.0333169694122687
3	C	26	50	20120531	7	1720	34.08	-0.0833559323262241	-0.0349082425126509
3	C	26	50	20120531	7	1722	34.12	-0.0839088191184338	-0.0365664786252115
3	C	26	50	20120531	7	1724	34.16	-0.0846267446333725	-0.0388179773271876
3	C	26	50	20120531	7	1726	34.2	-0.0849515894886496	-0.0399670258466157
3	C	26	50	20120531	7	1728	34.24	-0.0854826973919988	-0.0401498129495524
3	C	26	50	20120531	7	1730	34.28	-0.0864587875927487	-0.0408798299904494
3	C	26	50	20120531	7	1732	34.32	-0.087086981257155	-0.0421497937694604
3	C	26	50	20120531	7	1734	34.36	-0.0875309736050619	-0.042325934068654
3	C	26	50	20120531	7	1736	34.4	-0.0885852698158111	-0.0433945138363831
3	C	26	50	20120531	7	1738	34.44	-0.0887061143647158	-0.0443487544375944
3	C	26	50	20120531	7	1740	34.48	-0.0883068111653798	-0.0440886098527958
3	C	26	50	20120531	7	1742	34.52	-0.0879029824826442	-0.0440693058376694
3	C	26	50	20120531	7	1744	34.56	-0.0873929463613743	-0.04379190784741
3	C	26	50	20120531	7	1746	34.6	-0.0870019870220562	-0.0436979333561903
3	C	26	50	20120531	7	1748	34.64	-0.0864634544975046	-0.0430175552113326
3	C	26	50	20120531	7	1750	34.68	-0.0857014055194198	-0.04315070341823
3	C	26	50	20120531	7	1752	34.72	-0.0850194717396435	-0.0429227321919755
3	C	26	50	20120531	7	1754	34.76	-0.0838683726105499	-0.0416033416489595
3	C	26	50	20120531	7	1756	34.8	-0.0827338904908143	-0.0414681428323966
3	C	26	50	20120531	7	1758	34.84	-0.0813245559652313	-0.041517852439114
3	C	26	50	20120531	7	1760	34.88	-0.0801049381890408	-0.040286638111712
3	C	26	50	20120531	7	1762	34.92	-0.0789285953478588	-0.040334297108764
3	C	26	50	20120531	7	1764	34.96	-0.0775608387010097	-0.0398280793641125
3	C	26	50	20120531	7	1766	35	-0.0759367558459804	-0.0399826529064799
3	C	26	50	20120531	7	1768	35.04	-0.0736962172991127	-0.0396455043932102
3	C	26	50	20120531	7	1770	35.08	-0.0719286624781807	-0.0395307409626236
3	C	26	50	20120531	7	1772	35.12	-0.0702972964233053	-0.0396661519112208
3	C	26	50	20120531	7	1774	35.16	-0.0685054171291004	-0.0393494387839274
3	C	26	50	20120531	7	1776	35.2	-0.0662347558333542	-0.0388488071828473
3	C	26	50	20120531	7	1778	35.24	-0.0641657401783989	-0.0391769259425213
3	C	26	50	20120531	7	1780	35.28	-0.0625300395589547	-0.0387740377118046
3	C	26	50	20120531	7	1782	35.32	-0.0608175188588025	-0.0382993357163907
3	C	26	50	20120531	7	1784	35.36	-0.0578256722858563	-0.03883299627522
3	C	26	50	20120531	7	1786	35.4	-0.0553420445697523	-0.0394447709201669
3	C	26	50	20120531	7	1788	35.44	-0.053267690258599	-0.0389639241668245
3	C	26	50	20120531	7	1790	35.48	-0.0501944677159535	-0.0390627727450869
3	C	26	50	20120531	7	1792	35.52	-0.047753459446872	-0.0394692933833385
3	C	26	50	20120531	7	1794	35.56	-0.0457405527150039	-0.0399059176785856
3	C	26	50	20120531	7	1796	35.6	-0.0436486409424738	-0.0402583467693967
3	C	26	50	20120531	7	1798	35.64	-0.0419231094775477	-0.0408795188634657
3	C	26	50	20120531	7	1800	35.68	-0.0399211911850592	-0.0417453994012999
3	C	26	50	20120531	7	1802	35.72	-0.0376324279557146	-0.0428812957345979
3	C	26	50	20120531	7	1804	35.76	-0.0362324272396433	-0.0434631739048363
3	C	26	50	20120531	7	1806	35.8	-0.0347892930099197	-0.0433936653082457
3	C	26	50	20120531	7	1808	35.84	-0.0329617048232649	-0.0454092024773398
3	C	26	50	20120531	7	1810	35.88	-0.0308864878418387	-0.0472789342281533
3	C	26	50	20120531	7	1812	35.92	-0.0293370047522246	-0.0494088105637653
3	C	26	50	20120531	7	1814	35.96	-0.0280068661861346	-0.0509315650170505
3	C	26	50	20120531	7	1816	36	-0.0264901221404894	-0.0532003878351657
3	C	26	50	20120531	7	1818	36.04	-0.0250254211539396	-0.0553371231065552
3	C	26	50	20120531	7	1820	36.08	-0.0246356638961496	-0.0569838333785824
3	C	26	50	20120531	7	1822	36.12	-0.0240520886696363	-0.0589189725066557
3	C	26	50	20120531	7	1824	36.16	-0.0230239554097911	-0.0611146804835961
3	C	26	50	20120531	7	1826	36.2	-0.0226626945552829	-0.0635012365807788
3	C	26	50	20120531	7	1828	36.24	-0.0220456731780195	-0.0642666089607352
3	C	26	50	20120531	7	1830	36.28	-0.0215758714325992	-0.0649674932022473
3	C	26	50	20120531	7	1832	36.32	-0.0214974532905656	-0.0653819284867007
3	C	26	50	20120531	7	1834	36.36	-0.0211900032621057	-0.064665770738715
3	C	26	50	20120531	7	1836	36.4	-0.0205812550341822	-0.0656075662605773
3	C	26	50	20120531	7	1838	36.44	-0.0203141100922499	-0.0650589928197328
3	C	26	50	20120531	7	1840	36.48	-0.0199107763842611	-0.06439346391728
3	C	26	50	20120531	7	1842	36.52	-0.0201876793997737	-0.0638605882469778
3	C	26	50	20120531	7	1844	36.56	-0.0202124988477934	-0.0631030647522927
3	C	26	50	20120531	7	1846	36.6	-0.0202134180866089	-0.0629011857662639
3	C	26	50	20120531	7	1848	36.64	-0.0205701534577175	-0.0622094232022291
3	C	26	50	20120531	7	1850	36.68	-0.0198875125711600	-0.0620054936065349
3	C	26	50	20120531	7	1852	36.72	-0.0194419645883344	-0.0607370147517644
3	C	26	50	20120531	7	1854	36.76	-0.0191743246716553	-0.059802290297714
3	C	26	50	20120531	7	1856	36.8	-0.0186162759999429	-0.0584699597006022
3	C	26	50	20120531	7	1858	36.84	-0.0186983710972386	-0.0583114970709383
3	C	26	50	20120531	7	1860	36.88	-0.0184986841422315	-0.0574581606074024
3	C	26	50	20120531	7	1862	36.92	-0.0177678892838752	-0.0566089960738755
3	C	26	50	20120531	7	1864	36.96	-0.016863711842772	-0.0553040305091957
3	C	26	50	20120531	7	1866	37	-0.0156658022447639	-0.0547596289983602
3	C	26	50	20120531	7	1868	37.04	-0.0138522854830547	-0.0529946197618404
3	C	26	50	20120531	7	1870	37.08	-0.0122577596914791	-0.0512651779964144
3	C	26	50	20120531	7	1872	37.12	-0.0109787449456688	-0.0504515809339811
3	C	26	50	20120531	7	1874	37.16	-0.00908440587887008	-0.0487392511526598
3	C	26	50	20120531	7	1876	37.2	-0.0082623235350626	-0.0478383971134281
3	C	26	50	20120531	7	1878	37.24	-0.00633680105921352	-0.0462773174726026
3	C	26	50	20120531	7	1880	37.28	-0.0048337041744453	-0.0454274458322944
3	C	26	50	20120531	7	1882	37.32	-0.003753103591436	-0.0449130963596594
3	C	26	50	20120531	7	1884	37.36	-0.0023557898811333	-0.043829455217491
3	C	26	50	20120531	7	1886	37.4	-0.000865208786392	-0.0427850585016784
3	C	26	50	20120531	7	1888	37.44	0.0008344637835461	-0.042521378382974
3	C	26	50	20120531	7	1890	37.48	0.0022431619130259	-0.0417760878356034
3	C	26	50	20120531	7	1892	37.52	0.0041350968167687	-0.042128651276703
3	C	26	50	20120531	7	1894	37.56	0.0053289051954459	-0.0414380200835181
3	C	26	50	20120531	7	1896	37.6	0.0074324771587978	-0.0427018320335328
3	C	26	50	20120531	7	1898	37.64	0.0086533677271945	-0.0429681284473276
3	C	26	50	20120531	7	1900	37.68	0.01035712030326	-0.043742219453896
3	C	26	50	20120531	7	1902	37.72	0.0120340806033864	-0.04461013645926
3	C	26	50	20120531	7	1904	37.76	0.0139725431333312	-0.0456528361187977
3	C	26	50	20120531	7	1906	37.8	0.015786074037176	-0.0475868297338854
3	C	26	50	20120531	7	1908	37.84	0.0178473892992841	-0.0485076666107534
3	C	26	50	20120531	7	1910	37.88	0.0186163537816889	-0.0489764218381375
3	C	26	50	20120531	7	1912	37.92	0.0202752192192847	-0.0503970064326091
3	C	26	50	20120531	7	1914	37.96	0.0225555961622044	-0.0511960795217568
3	C	26	50	20120531	7	1916	38	0.0251801644019345	-0.0532392645659953
3	C	26	50	20120531	7	1918	38.04	0.026328109834784	-0.0549502932708393
3	C	26	50	20120531	7	1920	38.08	0.0271042090246109	-0.0555899632783041
3	C	26	50	20120531	7	1922	38.12	0.0282584406367452	-0.0565383843907062
3	C	26	50	20120531	7	1924	38.16	0.0294372371384578	-0.0569989442504964
3	C	26	50	20120531	7	1926	38.2	0.0303260774334771	-0.0582577286712969
3	C	26	50	20120531	7	1928	38.24	0.032070785634309	-0.0592752624004921
3	C	26	50	20120531	7	1930	38.28	0.033699089916822	-0.0602721627538124
3	C	26	50	20120531	7	1932	38.32	0.035303713193233	-0.062050479739954
3	C	26	50	20120531	7	1934	38.36	0.0365376357396069	-0.0632201545641894
3	C	26	50	20120531	7	1936	38.4	0.0378449983962749	-0.0636798517537066
3	C	26	50	20120531	7	1938	38.44	0.0375235759378188	-0.063525249927068
3	C	26	50	20120531	7	1940	38.48	0.037953129165254	-0.064599429980504
3	C	26	50	20120531	7	1942	38.52	0.0378018931668938	-0.0651906278181185
3	C	26	50	20120531	7	1944	38.56	0.0381145333591276	-0.0660578660009726
3	C	26	50	20120531	7	1946	38.6	0.0381487007587946	-0.0667653121934141
3	C	26	50	20120531	7	1948	38.64	0.0392173158818627	-0.0682875363166134
3	C	26	50	20120531	7	1950	38.68	0.0399569283617804	-0.0694063418790102
3	C	26	50	20120531	7	1952	38.72	0.0404866574069063	-0.070574234794157
3	C	26	50	20120531	7	1954	38.76	0.0416159210785969	-0.0726625898195777
3	C	26	50	20120531	7	1956	38.8	0.0418642640512174	-0.0744207330492521
3	C	26	50	20120531	7	1958	38.84	0.0425254230337624	-0.0750972786753558
3	C	26	50	20120531	7	1960	38.88	0.0436864782263351	-0.0775949353899985
3	C	26	50	20120531	7	1962	38.92	0.0443036834513616	-0.0779296373138054
3	C	26	50	20120531	7	1964	38.96	0.0447587349493264	-0.0788815868890456
3	C	26	50	20120531	7	1966	39	0.0462254158348635	-0.0806922045129518
3	C	26	50	20120531	7	1968	39.04	0.0474396595995171	-0.0820941144173323
3	C	26	50	20120531	7	1970	39.08	0.0482396802117515	-0.0834178183117135
3	C	26	50	20120531	7	1972	39.12	0.0499581618220692	-0.0847427242876227
3	C	26	50	20120531	7	1974	39.16	0.0504591469765399	-0.08557534252247
3	C	26	50	20120531	7	1976	39.2	0.0515087055718551	-0.0864943692059781
3	C	26	50	20120531	7	1978	39.24	0.0525624360971793	-0.0877811621263813
3	C	26	50	20120531	7	1980	39.28	0.0530168936254479	-0.0880974509896061
3	C	26	50	20120531	7	1982	39.32	0.054450199070913	-0.0895590407063187
3	C	26	50	20120531	7	1984	39.36	0.0559701250970735	-0.0898860775926174
3	C	26	50	20120531	7	1986	39.4	0.0564099030885646	-0.0901152226161288
3	C	26	50	20120531	7	1988	39.44	0.0572416445110031	-0.091063976068718
3	C	26	50	20120531	7	1990	39.48	0.0589458213511374	-0.0919265968442909
3	C	26	50	20120531	7	1992	39.52	0.0603180822681827	-0.0936161082897834
3	C	26	50	20120531	7	1994	39.56	0.0620111646029201	-0.095247842040185
3	C	26	50	20120531	7	1996	39.6	0.0637079168218519	-0.0972591577817955
3	C	26	50	20120531	7	1998	39.64	0.0647324509081809	-0.0985779755683187
3	C	26	50	20120531	7	2000	39.68	0.0665939872914004	-0.0999606450971831
3	C	26	50	20120531	7	2002	39.72	0.0675756565646539	-0.101429807927522
3	C	26	50	20120531	7	2004	39.76	0.0695877289105202	-0.103555724465160
3	C	26	50	20120531	7	2006	39.8	0.0706780946381777	-0.104151101303851
3	C	26	50	20120531	7	2008	39.84	0.0720674816814633	-0.105882883592723
3	C	26	50	20120531	7	2010	39.88	0.0732061215890724	-0.106769397506432
3	C	26	50	20120531	7	2012	39.92	0.0744467687209355	-0.107610472738382
3	C	26	50	20120531	7	2014	39.96	0.0750922157908025	-0.107639605537767
3	C	26	50	20120531	7	2016	40	0.0758916070780018	-0.108438275576050
3	C	26	50	20120531	7	2018	40.04	0.077679675066656	-0.110457270497304
3	C	26	50	20120531	7	2020	40.08	0.0787233788178229	-0.110625547769091
3	C	26	50	20120531	7	2022	40.12	0.0797392862014215	-0.111360436775710
3	C	26	50	20120531	7	2024	40.16	0.0812747827189037	-0.111794939750613
3	C	26	50	20120531	7	2026	40.2	0.0832301309587832	-0.112122132200404
3	C	26	50	20120531	7	2028	40.24	0.0841266716466496	-0.113055583862248
3	C	26	50	20120531	7	2030	40.28	0.0860973711747483	-0.114406871992164
3	C	26	50	20120531	7	2032	40.32	0.0877732496015003	-0.115034747458518
3	C	26	50	20120531	7	2034	40.36	0.0887490569595373	-0.115903074585815
3	C	26	50	20120531	7	2036	40.4	0.0902040564410493	-0.117437722575160
3	C	26	50	20120531	7	2038	40.44	0.0919831865999893	-0.118404995154349
3	C	26	50	20120531	7	2040	40.48	0.0935804701080113	-0.119326426000913
3	C	26	50	20120531	7	2042	40.52	0.0950869398921263	-0.119726316098877
3	C	26	50	20120531	7	2044	40.56	0.0969686217475413	-0.122194755161321
3	C	26	50	20120531	7	2046	40.6	0.0986474770938413	-0.123374025424577
3	C	26	50	20120531	7	2048	40.64	0.0995942718606473	-0.124705528706755
3	C	26	50	20120531	7	2050	40.68	0.101675230549136	-0.126932264529254
3	C	26	50	20120531	7	2052	40.72	0.102617004857795	-0.127703102844629
3	C	26	50	20120531	7	2054	40.76	0.104407682070472	-0.129087335079480
3	C	26	50	20120531	7	2056	40.8	0.105538345813589	-0.130045464767988
3	C	26	50	20120531	7	2058	40.84	0.106552237942861	-0.131512103227118
3	C	26	50	20120531	7	2060	40.88	0.108002393742922	-0.132132356082371
3	C	26	50	20120531	7	2062	40.92	0.109365525911422	-0.133408146421259
3	C	26	50	20120531	7	2064	40.96	0.110953687741967	-0.135190055509849
3	C	26	50	20120531	7	2066	41	0.111709768738819	-0.134934606114078
3	C	26	50	20120531	7	2068	41.04	0.113555975047022	-0.136251995544903
3	C	26	50	20120531	7	2070	41.08	0.115110358386630	-0.138479219271081
3	C	26	50	20120531	7	2072	41.12	0.116993044333675	-0.140279145440456
3	C	26	50	20120531	7	2074	41.16	0.119059712394116	-0.141264350247615
3	C	26	50	20120531	7	2076	41.2	0.120687387351594	-0.142838454795350
3	C	26	50	20120531	7	2078	41.24	0.122334635731882	-0.143296970409436
3	C	26	50	20120531	7	2080	41.28	0.123041911511589	-0.144621919518859
3	C	26	50	20120531	7	2082	41.32	0.124098517133086	-0.145108220893911
3	C	26	50	20120531	7	2084	41.36	0.125533621458202	-0.146584982293721
3	C	26	50	20120531	7	2086	41.4	0.125502692607593	-0.146979364029860
3	C	26	50	20120531	7	2088	41.44	0.125344774450151	-0.146647964294721
3	C	26	50	20120531	7	2090	41.48	0.125292314198054	-0.146918213435423
3	C	26	50	20120531	7	2092	41.52	0.125480792096366	-0.146449721251762
3	C	26	50	20120531	7	2094	41.56	0.125088884526854	-0.145722985893436
3	C	26	50	20120531	7	2096	41.6	0.125086165701281	-0.145363666047042
3	C	26	50	20120531	7	2098	41.64	0.125014159603539	-0.144952011106452
3	C	26	50	20120531	7	2100	41.68	0.124848528325327	-0.145312803856271
3	C	26	50	20120531	7	2102	41.72	0.125438515596133	-0.144602608432665
3	C	26	50	20120531	7	2104	41.76	0.125254212880521	-0.144911361941765
3	C	26	50	20120531	7	2106	41.8	0.124948734548610	-0.143914349582731
3	C	26	50	20120531	7	2108	41.84	0.125486209948524	-0.143632846837606
3	C	26	50	20120531	7	2110	41.88	0.125536959002209	-0.142826907741613
3	C	26	50	20120531	7	2112	41.92	0.125941692781625	-0.142224184063466
3	C	26	50	20120531	7	2114	41.96	0.126463254743428	-0.140634890862071
3	C	26	50	20120531	7	2116	42	0.126277236162501	-0.140758684046253
3	C	26	50	20120531	7	2118	42.04	0.125842393776343	-0.140900784225000
3	C	26	50	20120531	7	2120	42.08	0.125584434151498	-0.140300316217485
3	C	26	50	20120531	7	2122	42.12	0.125409898984698	-0.140193422885373
3	C	26	50	20120531	7	2124	42.16	0.125473050691326	-0.140182597080553
3	C	26	50	20120531	7	2126	42.2	0.125520702617310	-0.140883064129064
3	C	26	50	20120531	7	2128	42.24	0.125303203642485	-0.140430225875324
3	C	26	50	20120531	7	2130	42.28	0.124981738757622	-0.140466019620588
3	C	26	50	20120531	7	2132	42.32	0.124470938961028	-0.140254156286809
3	C	26	50	20120531	7	2134	42.36	0.123824600936617	-0.140428146981387
3	C	26	50	20120531	7	2136	42.4	0.123768018251986	-0.139887931542697
3	C	26	50	20120531	7	2138	42.44	0.123111342326434	-0.139483947296469
3	C	26	50	20120531	7	2140	42.48	0.122343134448285	-0.139323016864139
3	C	26	50	20120531	7	2142	42.52	0.121896624800237	-0.138943625791761
3	C	26	50	20120531	7	2144	42.56	0.120899406248865	-0.137484355385291
3	C	26	50	20120531	7	2146	42.6	0.120233806635734	-0.136543408391566
3	C	26	50	20120531	7	2148	42.64	0.118711822928841	-0.134767446071005
3	C	26	50	20120531	7	2150	42.68	0.118233429836029	-0.134831474590042
3	C	26	50	20120531	7	2152	42.72	0.117450839405951	-0.133601639120863
3	C	26	50	20120531	7	2154	42.76	0.116927403611177	-0.133830918494663
3	C	26	50	20120531	7	2156	42.8	0.116656426150491	-0.132307258944698
3	C	26	50	20120531	7	2158	42.84	0.116443063750336	-0.131662193712493
3	C	26	50	20120531	7	2160	42.88	0.115522636995401	-0.130816267728023
3	C	26	50	20120531	7	2162	42.92	0.115100006343353	-0.129478202494916
3	C	26	50	20120531	7	2164	42.96	0.115056137438649	-0.129458431789314
3	C	26	50	20120531	7	2166	43	0.114987095532534	-0.128867035961801
3	C	26	50	20120531	7	2168	43.04	0.114571316745196	-0.127186950249702
3	C	26	50	20120531	7	2170	43.08	0.115026580375195	-0.127266259346280
3	C	26	50	20120531	7	2172	43.12	0.114805263023751	-0.126890778574402
3	C	26	50	20120531	7	2174	43.16	0.114616126101920	-0.126143706117943
3	C	26	50	20120531	7	2176	43.2	0.113505112856252	-0.124523872974668
3	C	26	50	20120531	7	2178	43.24	0.113409632227588	-0.123281507573327
3	C	26	50	20120531	7	2180	43.28	0.113405757282427	-0.121567113040205
3	C	26	50	20120531	7	2182	43.32	0.112775732211458	-0.121294869858380
3	C	26	50	20120531	7	2184	43.36	0.112493037991407	-0.120170421583869
3	C	26	50	20120531	7	2186	43.4	0.112132484243680	-0.119603251234680
3	C	26	50	20120531	7	2188	43.44	0.111836234786634	-0.118896823276003
3	C	26	50	20120531	7	2190	43.48	0.111564097670827	-0.117480389398337
3	C	26	50	20120531	7	2192	43.52	0.111303210623908	-0.115878757183610
3	C	26	50	20120531	7	2194	43.56	0.111051551320484	-0.114969347152326
3	C	26	50	20120531	7	2196	43.6	0.110383476833618	-0.112895261541750
3	C	26	50	20120531	7	2198	43.64	0.110371314596982	-0.111529979768635
3	C	26	50	20120531	7	2200	43.68	0.109862692689275	-0.111119362860800
3	C	26	50	20120531	7	2202	43.72	0.109794527595568	-0.109597951910399
3	C	26	50	20120531	7	2204	43.76	0.109484885536087	-0.108155383366100
3	C	26	50	20120531	7	2206	43.8	0.109202396377003	-0.107329129092284
3	C	26	50	20120531	7	2208	43.84	0.108966859108189	-0.105943977618618
3	C	26	50	20120531	7	2210	43.88	0.108719159602740	-0.104784534629506
3	C	26	50	20120531	7	2212	43.92	0.108171010425964	-0.103324500547712
3	C	26	50	20120531	7	2214	43.96	0.107711956703618	-0.102448536667178
3	C	26	50	20120531	7	2216	44	0.107193859565042	-0.100610554010840
3	C	26	50	20120531	7	2218	44.04	0.106723633555553	-0.0993115988537998
3	C	26	50	20120531	7	2220	44.08	0.106519491827825	-0.0988765160513357
3	C	26	50	20120531	7	2222	44.12	0.106031093174059	-0.0983636515029411
3	C	26	50	20120531	7	2224	44.16	0.105464205667582	-0.097318335548313
3	C	26	50	20120531	7	2226	44.2	0.105562847063557	-0.096456018828656
3	C	26	50	20120531	7	2228	44.24	0.105361109498885	-0.0957922576931562
3	C	26	50	20120531	7	2230	44.28	0.105380696356724	-0.0937248895970011
3	C	26	50	20120531	7	2232	44.32	0.104610939914724	-0.0922347327663286
3	C	26	50	20120531	7	2234	44.36	0.104688226685908	-0.0912424498202895
3	C	26	50	20120531	7	2236	44.4	0.104601252551822	-0.0895517575064725
3	C	26	50	20120531	7	2238	44.44	0.104103732220579	-0.0883847484748022
3	C	26	50	20120531	7	2240	44.48	0.103694670947662	-0.0873046428665397
3	C	26	50	20120531	7	2242	44.52	0.103443294486951	-0.0864175774095412
3	C	26	50	20120531	7	2244	44.56	0.103521995471697	-0.0851862923714611
3	C	26	50	20120531	7	2246	44.6	0.103461184288515	-0.0836900544224703
3	C	26	50	20120531	7	2248	44.64	0.103154087813445	-0.0822633250700702
3	C	26	50	20120531	7	2250	44.68	0.103052617990345	-0.0804075233228461
3	C	26	50	20120531	7	2252	44.72	0.102745167961885	-0.079528448172475
3	C	26	50	20120531	7	2254	44.76	0.102933329076359	-0.077610703871219
3	C	26	50	20120531	7	2256	44.8	0.102996968686666	-0.0781608329469821
3	C	26	50	20120531	7	2258	44.84	0.102774442182626	-0.075318758661359
3	C	26	50	20120531	7	2260	44.88	0.102653385501687	-0.0739350921119332
3	C	26	50	20120531	7	2262	44.92	0.102770765227364	-0.0730314096455768
3	C	26	50	20120531	7	2264	44.96	0.103359290201346	-0.0722859069661718
3	C	26	50	20120531	7	2266	45	0.103602181380683	-0.0709894266828663
3	C	26	50	20120531	7	2268	45.04	0.103663487538612	-0.0690571159819178
3	C	26	50	20120531	7	2270	45.08	0.104069649673726	-0.0678915211638099
3	C	26	50	20120531	7	2272	45.12	0.103973271019450	-0.0665454019844651
3	C	26	50	20120531	7	2274	45.16	0.104301368565921	-0.0653037224767015
3	C	26	50	20120531	7	2276	45.2	0.103832627480672	-0.0643384510097037
3	C	26	50	20120531	7	2278	45.24	0.103609888844598	-0.0636730635286072
3	C	26	50	20120531	7	2280	45.28	0.103251668549249	-0.0631813414729701
3	C	26	50	20120531	7	2282	45.32	0.102488771043027	-0.0623871898470194
3	C	26	50	20120531	7	2284	45.36	0.102134793388365	-0.0612392726984412
3	C	26	50	20120531	7	2286	45.4	0.101188684515137	-0.060723084748175
3	C	26	50	20120531	7	2288	45.44	0.100603553653705	-0.0598218771555528
3	C	26	50	20120531	7	2290	45.48	0.0995609954155243	-0.058403703795205
3	C	26	50	20120531	7	2292	45.52	0.0988514137606033	-0.0573978443989672
3	C	26	50	20120531	7	2294	45.56	0.0973266794083313	-0.0557222134595894
3	C	26	50	20120531	7	2296	45.6	0.0958933739628663	-0.054481241058607
3	C	26	50	20120531	7	2298	45.64	0.0948846154288253	-0.0528836039971941
3	C	26	50	20120531	7	2300	45.68	0.0939693364112573	-0.0525925588460577
3	C	26	50	20120531	7	2302	45.72	0.0932164091106503	-0.0514348836238991
3	C	26	50	20120531	7	2304	45.76	0.0924152571275653	-0.0503141193757185
3	C	26	50	20120531	7	2306	45.8	0.0910931088681033	-0.0493834254303207
3	C	26	50	20120531	7	2308	45.84	0.0899714960917853	-0.0480273360453612
3	C	26	50	20120531	7	2310	45.88	0.0895241096313283	-0.0468384774141522
3	C	26	50	20120531	7	2312	45.92	0.0886684397154143	-0.0461215418487072
3	C	26	50	20120531	7	2314	45.96	0.0876922788039863	-0.0462039197887154
3	C	26	50	20120531	7	2316	46	0.0881363418625713	-0.0463736254162002
3	C	26	50	20120531	7	2318	46.04	0.0879830411124103	-0.0463869190236865
3	C	26	50	20120531	7	2320	46.08	0.0876976528155233	-0.0468547408701195
3	C	26	50	20120531	7	2322	46.12	0.0872356999553743	-0.0463705848570411
3	C	26	50	20120531	7	2324	46.16	0.0868071225352973	-0.0468840150908606
3	C	26	50	20120531	7	2326	46.2	0.0862561449313963	-0.0469584027242415
3	C	26	50	20120531	7	2328	46.24	0.0858897929080633	-0.0467873535938724
3	C	26	50	20120531	7	2330	46.28	0.0855503816530943	-0.0473247547475742
3	C	26	50	20120531	7	2332	46.32	0.084133268952918	-0.0477165626150297
3	C	26	50	20120531	7	2334	46.36	0.082715449145961	-0.048312724342248
3	C	26	50	20120531	7	2336	46.4	0.0819637239268816	-0.048657156055364
3	C	26	50	20120531	7	2338	46.44	0.0807288326442174	-0.0487299880538262
3	C	26	50	20120531	7	2340	46.48	0.0801820269703258	-0.0497621518223242
3	C	26	50	20120531	7	2342	46.52	0.0801338022878489	-0.0501008559705126
3	C	26	50	20120531	7	2344	46.56	0.0798789610039092	-0.0510601170298703
3	C	26	50	20120531	7	2346	46.6	0.0793184374584627	-0.0512557734762246
3	C	26	50	20120531	7	2348	46.64	0.0788837789200673	-0.0522702595751929
3	C	26	50	20120531	7	2350	46.68	0.078713154053767	-0.0524465412957427
3	C	26	50	20120531	7	2352	46.72	0.0783648332533545	-0.0528302174352146
3	C	26	50	20120531	7	2354	46.76	0.0775790254874219	-0.0533218687801736
3	C	26	50	20120531	7	2356	46.8	0.0767959754379359	-0.0549279911229607
3	C	26	50	20120531	7	2358	46.84	0.0750623617425008	-0.0554934644158756
3	C	26	50	20120531	7	2360	46.88	0.0737456582052534	-0.0562444825281738
3	C	26	50	20120531	7	2362	46.92	0.0719788104911026	-0.0565249917882705
3	C	26	50	20120531	7	2364	46.96	0.0706915933066306	-0.0568024604892081
3	C	26	50	20120531	7	2366	47	0.0686245080531879	-0.057185500232577
3	C	26	50	20120531	7	2368	47.04	0.0663980409312658	-0.0571763785550995
3	C	26	50	20120531	7	2370	47.08	0.065274801809351	-0.0569770451534831
3	C	26	50	20120531	7	2372	47.12	0.0644583056091149	-0.0575850862746254
3	C	26	50	20120531	7	2374	47.16	0.0632512036229513	-0.0580201690770895
3	C	26	50	20120531	7	2376	47.2	0.0615772697398484	-0.058263625941852
3	C	26	50	20120531	7	2378	47.24	0.0608133115734545	-0.057845867255527
3	C	26	50	20120531	7	2380	47.28	0.0587001229578785	-0.0578026630311965
3	C	26	50	20120531	7	2382	47.32	0.057038351311412	-0.0582798893978193
3	C	26	50	20120531	7	2384	47.36	0.0558545838490276	-0.0582758588891665
3	C	26	50	20120531	7	2386	47.4	0.0540045803774092	-0.0582770609706945
3	C	26	50	20120531	7	2388	47.44	0.0523682716461333	-0.0586354863270102
3	C	26	50	20120531	7	2390	47.48	0.0509204917248572	-0.0586897002039237
3	C	26	50	20120531	7	2392	47.52	0.0496127967280021	-0.0588353359165769
3	C	26	50	20120531	7	2394	47.56	0.0492527096707506	-0.0581848259621565
3	C	26	50	20120531	7	2396	47.6	0.0487402128178823	-0.0577169899735879
3	C	26	50	20120531	7	2398	47.64	0.047763231662588	-0.0567789845440727
3	C	26	50	20120531	7	2400	47.68	0.0469532408447389	-0.0564598672537232
3	C	26	50	20120531	7	2402	47.72	0.0459627185945849	-0.0557810518148519
3	C	26	50	20120531	7	2404	47.76	0.0449137044714912	-0.0545964570375336
3	C	26	50	20120531	7	2406	47.8	0.0439893674160564	-0.053536086779534
3	C	26	50	20120531	7	2408	47.84	0.0425429097844612	-0.0527461070835924
3	C	26	50	20120531	7	2410	47.88	0.0407848514076005	-0.0513641870879161
3	C	26	50	20120531	7	2412	47.92	0.0392668982093595	-0.0503423541494912
3	C	26	50	20120531	7	2414	47.96	0.038410952521801	-0.0499255076309139
3	C	26	50	20120531	7	2416	48	0.03712738400832	-0.0484012965376595
3	C	26	50	20120531	7	2418	48.04	0.0356073589872101	-0.0472333258407668
3	C	26	50	20120531	7	2420	48.08	0.0341620044421935	-0.0457588950649078
3	C	26	50	20120531	7	2422	48.12	0.0327581924205717	-0.0437291379784440
3	C	26	50	20120531	7	2424	48.16	0.0319302693747516	-0.043593981588288
3	C	26	50	20120531	7	2426	48.2	0.0305492049782806	-0.0424595843213661
3	C	26	50	20120531	7	2428	48.24	0.029828040914284	-0.0413743734021435
3	C	26	50	20120531	7	2430	48.28	0.0286896555651162	-0.0404089746559251
3	C	26	50	20120531	7	2432	48.32	0.0269909800157396	-0.0394675963270636
3	C	26	50	20120531	7	2434	48.36	0.0250261211896531	-0.0380831731733819
3	C	26	50	20120531	7	2436	48.4	0.024458286160089	-0.0368835240926921
3	C	26	50	20120531	7	2438	48.44	0.022881063271449	-0.0362439672223123
3	C	26	50	20120531	7	2440	48.48	0.0216912359039498	-0.0350461778324570
3	C	26	50	20120531	7	2442	48.52	0.0203139686708937	-0.0337280954369862
3	C	26	50	20120531	7	2444	48.56	0.0191861828523759	-0.0323466421317855
3	C	26	50	20120531	7	2446	48.6	0.0172561985327375	-0.0316262488141804
3	C	26	50	20120531	7	2448	48.64	0.0161354484266924	-0.0304230217731778
3	C	26	50	20120531	7	2450	48.68	0.014551663587123	-0.0293842889826825
3	C	26	50	20120531	7	2452	48.72	0.0137564018035259	-0.0283081219591913
3	C	26	50	20120531	7	2454	48.76	0.013194612536941	-0.0277096904192053
3	C	26	50	20120531	7	2456	48.8	0.0129422531978033	-0.0269549882805771
3	C	26	50	20120531	7	2458	48.84	0.0129112041390414	-0.0253232050327007
3	C	26	50	20120531	7	2460	48.88	0.0127196206277468	-0.0236872003573406
3	C	26	50	20120531	7	2462	48.92	0.0124722039650096	-0.0228606632408117
3	C	26	50	20120531	7	2464	48.96	0.0134338196899486	-0.0226975124931885
3	C	26	50	20120531	7	2466	49	0.0134102659630673	-0.0231357136365576
3	C	26	50	20120531	7	2468	49.04	0.013725239607679	-0.0225110272217862
3	C	26	50	20120531	7	2470	49.08	0.0133189855486839	-0.0223599397158501
3	C	26	50	20120531	7	2472	49.12	0.0128747739976747	-0.0219143280934141
3	C	26	50	20120531	7	2474	49.16	0.0129748366782804	-0.0213323014307516
3	C	26	50	20120531	7	2476	49.2	0.012995710470461	-0.0206210085774205
3	C	26	50	20120531	7	2478	49.24	0.0130962822679492	-0.0204020671047617
3	C	26	50	20120531	7	2480	49.28	0.0134696275773479	-0.0197444648693260
3	C	26	50	20120531	7	2482	49.32	0.0137201413677867	-0.0195007393039866
3	C	26	50	20120531	7	2484	49.36	0.0142029538779808	-0.0189958650622194
3	C	26	50	20120531	7	2486	49.4	0.0141910037733788	-0.0185569638831369
3	C	26	50	20120531	7	2488	49.44	0.0147166669545129	-0.0175610746925138
3	C	26	50	20120531	7	2490	49.48	0.0139590020384715	-0.0172955560961783
3	C	26	50	20120531	7	2492	49.52	0.0134575926199321	-0.0167377195565002
3	C	26	50	20120531	7	2494	49.56	0.0127614459938539	-0.0162913230455371
3	C	26	50	20120531	7	2496	49.6	0.0120581575892858	-0.0166631197910850
3	C	26	50	20120531	7	2498	49.64	0.0109065564143776	-0.0169007147406315
3	C	26	50	20120531	7	2500	49.68	0.0089199328415662	-0.0169352993332993
3	C	26	50	20120531	7	2502	49.72	0.0073649201769232	-0.0165017863078895
3	C	26	50	20120531	7	2504	49.76	0.0057428455051525	-0.0153942873829239
3	C	26	50	20120531	7	2506	49.8	0.0029309434658827	-0.0151411643684625
3	C	26	50	20120531	7	2508	49.84	0.0015778522136753	-0.0148359487974312
3	C	26	50	20120531	7	2510	49.88	-0.0018591534333669	-0.0140482742695963
3	C	26	50	20120531	7	2512	49.92	-0.0049168385065773	-0.0148415205867349
3	C	26	50	20120531	7	2514	49.96	-0.0073801653991255	-0.0147374841781509
3	C	26	50	20120531	7	2516	50	-0.00822005269168327	-0.0152533751435690
3	C	26	50	20120531	7	2518	50.04	-0.00857790529150616	-0.0161620639259362
3	C	26	50	20120531	7	2520	50.08	-0.00912611810789228	-0.0156919015560575
3	C	26	50	20120531	7	2522	50.12	-0.00911908239541947	-0.0150860878212759
3	C	26	50	20120531	7	2524	50.16	-0.0098015040788748	-0.0141693168083998
3	C	26	50	20120531	7	2526	50.2	-0.0102751029877101	-0.0137854780343683
3	C	26	50	20120531	7	2528	50.24	-0.0102516765400494	-0.0124980699310654
3	C	26	50	20120531	7	2530	50.28	-0.0107359810455519	-0.0113373187944086
3	C	26	50	20120531	7	2532	50.32	-0.0120731553241147	-0.00941482980665078
3	C	26	50	20120531	7	2534	50.36	-0.0130721840688463	-0.00661496979586452
3	C	26	50	20120531	7	2536	50.4	-0.0139632305370229	-0.00617126736173778
3	C	26	50	20120531	7	2538	50.44	-0.0149500659324197	-0.00550466082855047
3	C	26	50	20120531	7	2540	50.48	-0.0156935710351679	-0.00414401414038616
3	C	26	50	20120531	7	2542	50.52	-0.0160977667063229	-0.00132395845282244
3	C	26	50	20120531	7	2544	50.56	-0.0163943980010307	0.00025065521179501
3	C	26	50	20120531	7	2546	50.6	-0.0165334364074154	0.00119466397788249
3	C	26	50	20120531	7	2548	50.64	-0.016277909229898	0.00160104531609821
3	C	26	50	20120531	7	2550	50.68	-0.0160677570945294	0.00195349562011283
3	C	26	50	20120531	7	2552	50.72	-0.0160652680786596	0.0027723535569981
3	C	26	50	20120531	7	2554	50.76	-0.0160452498856842	0.0024858268181935
3	C	26	50	20120531	7	2556	50.8	-0.0161600133162708	0.0026446995697905
3	C	26	50	20120531	7	2558	50.84	-0.0163708584162850	0.0027594205739702
3	C	26	50	20120531	7	2560	50.88	-0.0166837178116210	0.00265807095902273
3	C	26	50	20120531	7	2562	50.92	-0.0167932486520268	0.0024644934066051
3	C	26	50	20120531	7	2564	50.96	-0.0172088577337370	0.00223920918611907
3	C	26	50	20120531	7	2566	51	-0.0173887174145996	0.00198310925210893
3	C	26	50	20120531	7	2568	51.04	-0.0175166754577231	0.00184130605820978
3	C	26	50	20120531	7	2570	51.08	-0.0177616172467261	0.0015095598407483
3	C	26	50	20120531	7	2572	51.12	-0.0184414438482945	0.00105182133701499
3	C	26	50	20120531	7	2574	51.16	-0.0191512355139292	0.00057594059459679
3	C	26	50	20120531	7	2576	51.2	-0.0195509226722474	-0.00056695821715537
3	C	26	50	20120531	7	2578	51.24	-0.0204690018326688	-0.0027976255533577
3	C	26	50	20120531	7	2580	51.28	-0.0196250416050514	-0.00414836921105149
3	C	26	50	20120531	7	2582	51.32	-0.0200230437279101	-0.00558150495088914
3	C	26	50	20120531	7	2584	51.36	-0.0194758703584923	-0.00487653363218177
3	C	26	50	20120531	7	2586	51.4	-0.0188444664292996	-0.00519591962310811
3	C	26	50	20120531	7	2588	51.44	-0.0186437188141207	-0.00553359139539594
3	C	26	50	20120531	7	2590	51.48	-0.0177119035387894	-0.00665328494248854
3	C	26	50	20120531	7	2592	51.52	-0.0176047731844843	-0.0068023325867823
3	C	26	50	20120531	7	2594	51.56	-0.0171142072484345	-0.00682996985532498
3	C	26	50	20120531	7	2596	51.6	-0.0163149828384356	-0.00678465421014586
3	C	26	50	20120531	7	2598	51.64	-0.0153422726080998	-0.00780007369006536
3	C	26	50	20120531	7	2600	51.68	-0.0150124638632188	-0.00791420072454887
3	C	26	50	20120531	7	2602	51.72	-0.0138469326847212	-0.00757079431626563
3	C	26	50	20120531	7	2604	51.76	-0.0135586876764383	-0.00795530484173925
3	C	26	50	20120531	7	2606	51.8	-0.0129827675879381	-0.00715868258469517
3	C	26	50	20120531	7	2608	51.84	-0.0116534938134415	-0.00698062107637712
3	C	26	50	20120531	7	2610	51.88	-0.0113482054104117	-0.00748362643492164
3	C	26	50	20120531	7	2612	51.92	-0.0110706744840774	-0.00730439749330784
3	C	26	50	20120531	7	2614	51.96	-0.0111058785022855	-0.00725030806718776
3	C	26	50	20120531	7	2616	52	-0.0109737492362598	-0.00743612229425474
3	C	26	50	20120531	7	2618	52.04	-0.0106818385864232	-0.00798056340307001
3	C	26	50	20120531	7	2620	52.08	-0.0112237892651551	-0.00913042792372364
3	C	26	50	20120531	7	2622	52.12	-0.0109151406907011	-0.0103263894425496
3	C	26	50	20120531	7	2624	52.16	-0.0111949004176098	-0.0111953671080854
3	C	26	50	20120531	7	2626	52.2	-0.0112344276866781	-0.0107777074167097
3	C	26	50	20120531	7	2628	52.24	-0.0117390190857328	-0.0127093534372839
3	C	26	50	20120531	7	2630	52.28	-0.0123632741653677	-0.0137399827840667
3	C	26	50	20120531	7	2632	52.32	-0.0130857888033163	-0.0159564443450350
3	C	26	50	20120531	7	2634	52.36	-0.0139946826466501	-0.0168802015729093
3	C	26	50	20120531	7	2636	52.4	-0.0143654045898906	-0.0167948255001488
3	C	26	50	20120531	7	2638	52.44	-0.0150621381145971	-0.0159509147700061
3	C	26	50	20120531	7	2640	52.48	-0.0157594373247286	-0.0153917135142403
3	C	26	50	20120531	7	2642	52.52	-0.0169862180926126	-0.0145489200128119
3	C	26	50	20120531	7	2644	52.56	-0.0172107174245715	-0.0135759198686958
3	C	26	50	20120531	7	2646	52.6	-0.0184688513071333	-0.0126349233774962
3	C	26	50	20120531	7	2648	52.64	-0.0200567232238980	-0.0118526299322661
3	C	26	50	20120531	7	2650	52.68	-0.0212014944544067	-0.0105289041175747
3	C	26	50	20120531	7	2652	52.72	-0.0227304141717171	-0.00943327115150412
3	C	26	50	20120531	7	2654	52.76	-0.0241920958123113	-0.00816754294211239
3	C	26	50	20120531	7	2656	52.8	-0.0251159166797959	-0.0076144581600039
3	C	26	50	20120531	7	2658	52.84	-0.0262549172118633	-0.00854124180490167
3	C	26	50	20120531	7	2660	52.88	-0.027151111417407	-0.00842017805289472
3	C	26	50	20120531	7	2662	52.92	-0.02923118622242	-0.00918366245774527
3	C	26	50	20120531	7	2664	52.96	-0.030303266168716	-0.00915527212048063
3	C	26	50	20120531	7	2666	53	-0.0311005573487751	-0.0096867760036273
3	C	26	50	20120531	7	2668	53.04	-0.0313101155144475	-0.0098757432198316
3	C	26	50	20120531	7	2670	53.08	-0.0310311689603372	-0.0091688414996116
3	C	26	50	20120531	7	2672	53.12	-0.0311089365641321	-0.00847730520974678
3	C	26	50	20120531	7	2674	53.16	-0.0311403391762846	-0.00758690927980887
3	C	26	50	20120531	7	2676	53.2	-0.0311553651953849	-0.00662704717968719
3	C	26	50	20120531	7	2678	53.24	-0.0314339299118333	-0.00593836053015055
3	C	26	50	20120531	7	2680	53.28	-0.0318683763181943	-0.00415418869986065
3	C	26	50	20120531	7	2682	53.32	-0.0321599164440775	-0.00217096631066674
3	C	26	50	20120531	7	2684	53.36	-0.0324611863592699	-1.46371103704971e-06
3	C	26	50	20120531	7	2686	53.4	-0.0327180287554002	0.00177929279349972
3	C	26	50	20120531	7	2688	53.44	-0.0327487596161106	0.00306208348952148
3	C	26	50	20120531	7	2690	53.48	-0.0329228280924353	0.00346063008460165
3	C	26	50	20120531	7	2692	53.52	-0.03368164559253	0.00524004308625416
3	C	26	50	20120531	7	2694	53.56	-0.0341115594444236	0.00664196006170247
3	C	26	50	20120531	7	2696	53.6	-0.0341242661532816	0.00773474409455157
3	C	26	50	20120531	7	2698	53.64	-0.0331467758811049	0.00809252598369637
3	C	26	50	20120531	7	2700	53.68	-0.0327466736511061	0.00785891911639577
3	C	26	50	20120531	7	2702	53.72	-0.0321144424069794	0.00885078486943387
3	C	26	50	20120531	7	2704	53.76	-0.0311617574406868	0.00972328392673997
3	C	26	50	20120531	7	2706	53.8	-0.0297358928798801	0.0107200760927227
3	C	26	50	20120531	7	2708	53.84	-0.0278648650023367	0.0114955127234957
3	C	26	50	20120531	7	2710	53.88	-0.0262938858665745	0.0113179582107397
3	C	26	50	20120531	7	2712	53.92	-0.0249239442597715	0.0122671712827367
3	C	26	50	20120531	7	2714	53.96	-0.0236525167697234	0.0121550736447152
3	C	26	50	20120531	7	2716	54	-0.0225914464760105	0.0121175828431767
3	C	26	50	20120531	7	2718	54.04	-0.0206025884457706	0.0124161728236684
3	C	26	50	20120531	7	2720	54.08	-0.0179009950643658	0.0117795150910914
3	C	26	50	20120531	7	2722	54.12	-0.016199243600491	0.0114046353599776
3	C	26	50	20120531	7	2724	54.16	-0.0140748119870941	0.0113701285490557
3	C	26	50	20120531	7	2726	54.2	-0.0115550086880646	0.0110550841937658
3	C	26	50	20120531	7	2728	54.24	-0.00963573703616123	0.0109600066159675
3	C	26	50	20120531	7	2730	54.28	-0.00760899222458529	0.0120841296213588
3	C	26	50	20120531	7	2732	54.32	-0.00543333779595928	0.0133518023743988
3	C	26	50	20120531	7	2734	54.36	-0.003791252002281	0.0147342951265678
3	C	26	50	20120531	7	2736	54.4	-0.0027321969628945	0.0150577752657573
3	C	26	50	20120531	7	2738	54.44	-0.0020611243432772	0.0149224067435669
3	C	26	50	20120531	7	2740	54.48	-0.0023151029569438	0.0148044471903294
3	C	26	50	20120531	7	2742	54.52	-0.0015736449283272	0.0142517866722896
3	C	26	50	20120531	7	2744	54.56	-0.0013139882472077	0.0129120950935857
3	C	26	50	20120531	7	2746	54.6	-0.000845388583315298	0.0122767596506896
3	C	26	50	20120531	7	2748	54.64	-0.0008120180929908	0.0109155840466530
3	C	26	50	20120531	7	2750	54.68	-0.000146245945805298	0.00965343804021467
3	C	26	50	20120531	7	2752	54.72	0.000618944707708201	0.00734265338438357
3	C	26	50	20120531	7	2754	54.76	0.00123680047097340	0.00525613683659397
3	C	26	50	20120531	7	2756	54.8	0.00366011904971	0.00313022737002443
3	C	26	50	20120531	7	2758	54.84	0.0050391328365157	0.00155279942041785
3	C	26	50	20120531	7	2760	54.88	0.0067411388588317	0.00041577171626988
3	C	26	50	20120531	7	2762	54.92	0.008066115545419	-0.00163130241526517
3	C	26	50	20120531	7	2764	54.96	0.0081926169485733	-0.00163731282290526
3	C	26	50	20120531	7	2766	55	0.0086296796500247	-0.00173920691007424
3	C	26	50	20120531	7	2768	55.04	0.0092094364999196	-0.00183205003044404
3	C	26	50	20120531	7	2770	55.08	0.0092010219292234	-0.00164685876445128
3	C	26	50	20120531	7	2772	55.12	0.0096665810339567	-0.00111582157178018
3	C	26	50	20120531	7	2774	55.16	0.009560727148813	-0.00126367759972629
3	C	26	50	20120531	7	2776	55.2	0.0097802130936933	-0.00107374871829958
3	C	26	50	20120531	7	2778	55.24	0.0098233466073457	0.00014431342297237
3	C	26	50	20120531	7	2780	55.28	0.0104438328078369	0.0005754364274618
3	C	26	50	20120531	7	2782	55.32	0.011302613993588	0.0015090295106624
3	C	26	50	20120531	7	2784	55.36	0.0117496469006541	0.00209225118378507
3	C	26	50	20120531	7	2786	55.4	0.012111332019231	0.00235409282485844
3	C	26	50	20120531	7	2788	55.44	0.012287118765034	0.00223671309918148
3	C	26	50	20120531	7	2790	55.48	0.0115749208150229	0.00225241086972382
3	C	26	50	20120531	7	2792	55.52	0.0110348326555526	0.0015628403367107
3	C	26	50	20120531	7	2794	55.56	0.0109747992898299	0.00178211414955665
3	C	26	50	20120531	7	2796	55.6	0.0103349383635342	0.0015946601418641
3	C	26	50	20120531	7	2798	55.64	0.0104745919528185	0.00097120409289192
3	C	26	50	20120531	7	2800	55.68	0.0099446861309973	0.00066530969935062
3	C	26	50	20120531	7	2802	55.72	0.0099680913654546	-9.27794807594803e-05
3	C	26	50	20120531	7	2804	55.76	0.0097158663766054	-0.00039407768022307
3	C	26	50	20120531	7	2806	55.8	0.0095423423725022	-0.00139024971355868
3	C	26	50	20120531	7	2808	55.84	0.0089684545088912	-0.00225815257678705
3	C	26	50	20120531	7	2810	55.88	0.0083041983986445	-0.00247608288674874
3	C	26	50	20120531	7	2812	55.92	0.0080039608593527	-0.00352062102391751
3	C	26	50	20120531	7	2814	55.96	0.0071119456548859	-0.00468246817608513
3	C	26	50	20120531	7	2816	56	0.0068037178089667	-0.00595815952002378
3	C	26	50	20120531	7	2818	56.04	0.0058744380771313	-0.00782039593895667
3	C	26	50	20120531	7	2820	56.08	0.0053513204804095	-0.00876608054811556
3	C	26	50	20120531	7	2822	56.12	0.0050341760179795	-0.0108688110543978
3	C	26	50	20120531	7	2824	56.16	0.0047940001286817	-0.0144674613116192
3	C	26	50	20120531	7	2826	56.2	0.0047857552636131	-0.0158326440897848
3	C	26	50	20120531	7	2828	56.24	0.0046261824763027	-0.0161678622015419
3	C	26	50	20120531	7	2830	56.28	0.0046761254282579	-0.0171108385917289
3	C	26	50	20120531	7	2832	56.32	0.003679776618227	-0.0179251781162824
3	C	26	50	20120531	7	2834	56.36	0.0033380743372864	-0.0183846843869686
3	C	26	50	20120531	7	2836	56.4	0.0015520286740264	-0.0196722197694922
3	C	26	50	20120531	7	2838	56.44	-9.00076221770074e-06	-0.0204790491129227
3	C	26	50	20120531	7	2840	56.48	-0.0014103739725512	-0.0218568049567646
3	C	26	50	20120531	7	2842	56.52	-0.0026131696784173	-0.0228594894435549
3	C	26	50	20120531	7	2844	56.56	-0.0029535567407449	-0.0243883815837008
3	C	26	50	20120531	7	2846	56.6	-0.0026816034727006	-0.0245766134088527
3	C	26	50	20120531	7	2848	56.64	-0.0030580246965974	-0.0259134270629571
3	C	26	50	20120531	7	2850	56.68	-0.0029435158244521	-0.0280316785630864
3	C	26	50	20120531	7	2852	56.72	-0.0024421912587264	-0.0295443355315363
3	C	26	50	20120531	7	2854	56.76	-0.0025798508068878	-0.0309149064633746
3	C	26	50	20120531	7	2856	56.8	-0.0023640630304731	-0.0332070850184723
3	C	26	50	20120531	7	2858	56.84	-0.0031765287220565	-0.0331308589074604
3	C	26	50	20120531	7	2860	56.88	-0.0040787969748505	-0.034436319446887
3	C	26	50	20120531	7	2862	56.92	-0.0044324210761219	-0.0341857915143126
3	C	26	50	20120531	7	2864	56.96	-0.00546295849902318	-0.0334560573161281
3	C	26	50	20120531	7	2866	57	-0.00614468014676514	-0.0325456573353504
3	C	26	50	20120531	7	2868	57.04	-0.00711320430495635	-0.0317763958680976
3	C	26	50	20120531	7	2870	57.08	-0.00808392049416924	-0.0312189128818101
3	C	26	50	20120531	7	2872	57.12	-0.00922915063697897	-0.029779102053958
3	C	26	50	20120531	7	2874	57.16	-0.0101636629589951	-0.0289049766510552
3	C	26	50	20120531	7	2876	57.2	-0.0108979933512573	-0.0282306089138376
3	C	26	50	20120531	7	2878	57.24	-0.0112187369872036	-0.0271074405026009
3	C	26	50	20120531	7	2880	57.28	-0.0114249293245976	-0.0261008032889037
3	C	26	50	20120531	7	2882	57.32	-0.0117275003162673	-0.0252940651622480
3	C	26	50	20120531	7	2884	57.36	-0.0115082972140994	-0.0248826704369537
3	C	26	50	20120531	7	2886	57.4	-0.0117626435232922	-0.0235898671089103
3	C	26	50	20120531	7	2888	57.44	-0.0113267829033689	-0.0217345603364330
3	C	26	50	20120531	7	2890	57.48	-0.0113397936681427	-0.0199180030155648
3	C	26	50	20120531	7	2892	57.52	-0.0115048536040751	-0.0184497877083125
3	C	26	50	20120531	7	2894	57.56	-0.0113658081266225	-0.0174168178380839
3	C	26	50	20120531	7	2896	57.6	-0.0115284638994989	-0.0161761494930175
3	C	26	50	20120531	7	2898	57.64	-0.01134545759346	-0.0150078605980732
3	C	26	50	20120531	7	2900	57.68	-0.0107271917082617	-0.0136453082571336
3	C	26	50	20120531	7	2902	57.72	-0.0105522322773927	-0.0119636456969124
3	C	26	50	20120531	7	2904	57.76	-0.0114931509868464	-0.0113143661082913
3	C	26	50	20120531	7	2906	57.8	-0.0117643617927705	-0.0103080612347813
3	C	26	50	20120531	7	2908	57.84	-0.0122734786752248	-0.0100260953347153
3	C	26	50	20120531	7	2910	57.88	-0.0127610358719208	-0.00839691423979368
3	C	26	50	20120531	7	2912	57.92	-0.0131867325389714	-0.00714388283976494
3	C	26	50	20120531	7	2914	57.96	-0.0143372603257858	-0.0058555286275888
3	C	26	50	20120531	7	2916	58	-0.0140118540277244	-0.00456961676223488
3	C	26	50	20120531	7	2918	58.04	-0.0143062275304798	-0.00389621422577358
3	C	26	50	20120531	7	2920	58.08	-0.0145269509122272	-0.00286938911347354
3	C	26	50	20120531	7	2922	58.12	-0.0142952030286544	-0.0012568328060844
3	C	26	50	20120531	7	2924	58.16	-0.0133684123126888	-0.00080059336872722
3	C	26	50	20120531	7	2926	58.2	-0.0126339617122737	-3.93434213052102e-05
3	C	26	50	20120531	7	2928	58.24	-0.0108183215089007	0.00112846959077527
3	C	26	50	20120531	7	2930	58.28	-0.0102707146830261	0.00207239138272866
3	C	26	50	20120531	7	2932	58.32	-0.0096551400462370	0.00391934439569299
3	C	26	50	20120531	7	2934	58.36	-0.0103993628623680	0.00515149917511398
3	C	26	50	20120531	7	2936	58.4	-0.0113846737355446	0.00592156674409737
3	C	26	50	20120531	7	2938	58.44	-0.0123058288104641	0.00594701551715227
3	C	26	50	20120531	7	2940	58.48	-0.0128902101387079	0.00697514877699757
3	C	26	50	20120531	7	2942	58.52	-0.0139546674739027	0.00682790793195107
3	C	26	50	20120531	7	2944	58.56	-0.0151013896120208	0.00722089666773107
3	C	26	50	20120531	7	2946	58.6	-0.0165676462334892	0.00754354949198657
3	C	26	50	20120531	7	2948	58.64	-0.0191951560374290	0.00703000612108197
3	C	26	50	20120531	7	2950	58.68	-0.0201670035974918	0.00690682811979927
3	C	26	50	20120531	7	2952	58.72	-0.0228595035856905	0.00695846812802937
3	C	26	50	20120531	7	2954	58.76	-0.0251691129593406	0.00557064315433402
3	C	26	50	20120531	7	2956	58.8	-0.0262173981260536	0.0044406164437159
3	C	26	50	20120531	7	2958	58.84	-0.026939806697985	0.00384393145747944
3	C	26	50	20120531	7	2960	58.88	-0.0270316386556577	0.00250547024457486
3	C	26	50	20120531	7	2962	58.92	-0.0279530553600863	0.00202316685126315
3	C	26	50	20120531	7	2964	58.96	-0.0281949778031336	0.00048511767830085
3	C	26	50	20120531	7	2966	59	-0.0286242481878564	-0.00047999822520505
3	C	26	50	20120531	7	2968	59.04	-0.0288312678401843	-0.00137121439900913
3	C	26	50	20120531	7	2970	59.08	-0.029947711665932	-0.00308643624706553
3	C	26	50	20120531	7	2972	59.12	-0.0311285304930388	-0.0049340567688313
3	C	26	50	20120531	7	2974	59.16	-0.0323937071591412	-0.00734922947744863
3	C	26	50	20120531	7	2976	59.2	-0.0334223141805299	-0.00815287754747058
3	C	26	50	20120531	7	2978	59.24	-0.0350531145499804	-0.0096016686314437
3	C	26	50	20120531	7	2980	59.28	-0.0362624297803691	-0.0115620302584018
3	C	26	50	20120531	7	2982	59.32	-0.0367226714421078	-0.0133960672589010
3	C	26	50	20120531	7	2984	59.36	-0.0367784550960756	-0.0144074491590999
3	C	26	50	20120531	7	2986	59.4	-0.0362855380299782	-0.0158420910363815
3	C	26	50	20120531	7	2988	59.44	-0.0359274025874429	-0.0164431883689326
3	C	26	50	20120531	7	2990	59.48	-0.0353673103771328	-0.0174126954055496
3	C	26	50	20120531	7	2992	59.52	-0.0354210151371639	-0.0182335403124900
3	C	26	50	20120531	7	2994	59.56	-0.0347024744393256	-0.0195142309013717
3	C	26	50	20120531	7	2996	59.6	-0.0346294090956256	-0.0212133589990882
3	C	26	50	20120531	7	2998	59.64	-0.0348820017800011	-0.0222427509090040
3	C	26	50	20120531	7	3000	59.68	-0.0343339926103679	-0.0241680626670323
3	C	26	50	20120531	7	3002	59.72	-0.0345700333392094	-0.0244866764973536
3	C	26	50	20120531	7	3004	59.76	-0.0346142911526438	-0.0252732691518133
3	C	26	50	20120531	7	3006	59.8	-0.0347714725048202	-0.0245587462347057
3	C	26	50	20120531	7	3008	59.84	-0.0348787724233314	-0.0242011305156545
3	C	26	50	20120531	7	3010	59.88	-0.0349113127702948	-0.0234860907034898
3	C	26	50	20120531	7	3012	59.92	-0.0356260258991266	-0.0233674685911983
3	C	26	50	20120531	7	3014	59.96	-0.036506961447439	-0.0228102465273131
3	C	26	50	20120531	7	3016	60	-0.0375524117523555	-0.0219569878455231
3	C	26	50	20120531	7	3018	60.04	-0.0392952956176919	-0.0216034273838620
3	C	26	50	20120531	7	3020	60.08	-0.0396739230147461	-0.0208730850738457
3	C	26	50	20120531	7	3022	60.12	-0.0410053343730422	-0.0197135006633778
3	C	26	50	20120531	7	3024	60.16	-0.04229398698428	-0.0187075493432584
3	C	26	50	20120531	7	3026	60.2	-0.0431079093158326	-0.0178253204966432
3	C	26	50	20120531	7	3028	60.24	-0.0445565589784495	-0.0161045761446257
3	C	26	50	20120531	7	3030	60.28	-0.0453335279096173	-0.0149662756482716
3	C	26	50	20120531	7	3032	60.32	-0.0468180278860403	-0.0138407030739789
3	C	26	50	20120531	7	3034	60.36	-0.0478509694719976	-0.0131920033129184
3	C	26	50	20120531	7	3036	60.4	-0.0495706531638433	-0.0117523339064226
3	C	26	50	20120531	7	3038	60.44	-0.050174168801586	-0.0104804609391023
3	C	26	50	20120531	7	3040	60.48	-0.0516226770428466	-0.00860471878064878
3	C	26	50	20120531	7	3042	60.52	-0.0526006057212276	-0.00705686203663143
3	C	26	50	20120531	7	3044	60.56	-0.0536898330069674	-0.00457505865602289
3	C	26	50	20120531	7	3046	60.6	-0.0546058191313165	-0.00297699733054129
3	C	26	50	20120531	7	3048	60.64	-0.055734856528837	-0.00245847592789719
3	C	26	50	20120531	7	3050	60.68	-0.056457731791244	-0.00114375228963704
3	C	26	50	20120531	7	3052	60.72	-0.0572721773818147	0.00041004415134227
3	C	26	50	20120531	7	3054	60.76	-0.0584579954538645	0.00157196201418801
3	C	26	50	20120531	7	3056	60.8	-0.0597603447234539	0.00241596466821228
3	C	26	50	20120531	7	3058	60.84	-0.0620166517515421	0.00291723266539542
3	C	26	50	20120531	7	3060	60.88	-0.0640051067309168	0.00311670748836815
3	C	26	50	20120531	7	3062	60.92	-0.0652640396441413	0.00317341745221931
3	C	26	50	20120531	7	3064	60.96	-0.0671694802874047	0.00388681748375842
3	C	26	50	20120531	7	3066	61	-0.0688002806568552	0.00339375192523703
3	C	26	50	20120531	7	3068	61.04	-0.0701334597821043	0.00354874973167313
3	C	26	50	20120531	7	3070	61.08	-0.0722861049560705	0.00294042576781833
3	C	26	50	20120531	7	3072	61.12	-0.0732950756221456	0.00220821669589966
3	C	26	50	20120531	7	3074	61.16	-0.0745756460028745	0.00116438566551208
3	C	26	50	20120531	7	3076	61.2	-0.076712381274264	0.00026735000289883
3	C	26	50	20120531	7	3078	61.24	-0.0784192663333702	-0.00048706222194909
3	C	26	50	20120531	7	3080	61.28	-0.0796191558303656	-0.00065867703774307
3	C	26	50	20120531	7	3082	61.32	-0.0813803466902669	-0.00139555301441758
3	C	26	50	20120531	7	3084	61.36	-0.0844328559539712	-0.00310512507929229
3	C	26	50	20120531	7	3086	61.4	-0.0856595447979736	-0.00315957230144365
3	C	26	50	20120531	7	3088	61.44	-0.0881310244195768	-0.00428076081369304
3	C	26	50	20120531	7	3090	61.48	-0.0896252117589021	-0.00514265326928132
3	C	26	50	20120531	7	3092	61.52	-0.0912233437950618	-0.00594458306982499
3	C	26	50	20120531	7	3094	61.56	-0.092673973356666	-0.00690943027275403
3	C	26	50	20120531	7	3096	61.6	-0.0932420629446713	-0.00855373638172523
3	C	26	50	20120531	7	3098	61.64	-0.0941022583439847	-0.00951985637686041
3	C	26	50	20120531	7	3100	61.68	-0.0942708326006196	-0.0106536313898149
3	C	26	50	20120531	7	3102	61.72	-0.0947575341981103	-0.0120765423655966
3	C	26	50	20120531	7	3104	61.76	-0.0956392963542499	-0.0134923115628883
3	C	26	50	20120531	7	3106	61.8	-0.0960973601271026	-0.0138276215985270
3	C	26	50	20120531	7	3108	61.84	-0.0968311248339399	-0.0147030905043140
3	C	26	50	20120531	7	3110	61.88	-0.0971521513125986	-0.0146674523225422
3	C	26	50	20120531	7	3112	61.92	-0.0971228063811793	-0.0145888927591524
3	C	26	50	20120531	7	3114	61.96	-0.096844347730748	-0.0145835187476154
3	C	26	50	20120531	7	3116	62	-0.0964359935646128	-0.0133718912780522
3	C	26	50	20120531	7	3118	62.04	-0.0965018959166194	-0.0131761641210198
3	C	26	50	20120531	7	3120	62.08	-0.0965096740912124	-0.0133078274036767
3	C	26	50	20120531	7	3122	62.12	-0.0963010068800843	-0.0130012966140324
3	C	26	50	20120531	7	3124	62.16	-0.096107118200683	-0.0122824518602781
3	C	26	50	20120531	7	3126	62.2	-0.0962294476738282	-0.0120068216369716
3	C	26	50	20120531	7	3128	62.24	-0.0959323214043736	-0.0117516975103195
3	C	26	50	20120531	7	3130	62.28	-0.095666166411935	-0.0113840019841025
3	C	26	50	20120531	7	3132	62.32	-0.0954709342296494	-0.0110419744340426
3	C	26	50	20120531	7	3134	62.36	-0.0954835207303545	-0.0102036286342678
3	C	26	50	20120531	7	3136	62.4	-0.095144180186063	-0.0101402011559954
3	C	26	50	20120531	7	3138	62.44	-0.0950365585339665	-0.00944341813381413
3	C	26	50	20120531	7	3140	62.48	-0.094701319209006	-0.00845721630609326
3	C	26	50	20120531	7	3142	62.52	-0.0944708731090173	-0.00758287877115609
3	C	26	50	20120531	7	3144	62.56	-0.0941776359268592	-0.00618457511135971
3	C	26	50	20120531	7	3146	62.6	-0.0941408663742375	-0.00518840307802409
3	C	26	50	20120531	7	3148	62.64	-0.0930843781324667	-0.00368332629426852
3	C	26	50	20120531	7	3150	62.68	-0.093080984019917	-0.00286039542232362
3	C	26	50	20120531	7	3152	62.72	-0.0922081314092203	-0.0018353734323156
3	C	26	50	20120531	7	3154	62.76	-0.0916051107462244	-0.00086904130514608
3	C	26	50	20120531	7	3156	62.8	-0.0911950595238143	-0.00051994268727427
3	C	26	50	20120531	7	3158	62.84	-0.0908136461260423	0.00060562988701847
3	C	26	50	20120531	7	3160	62.88	-0.0900705476096934	0.00178091206802863
3	C	26	50	20120531	7	3162	62.92	-0.0891477732602449	0.00276492186472783
3	C	26	50	20120531	7	3164	62.96	-0.0884732641016711	0.00433222404522782
3	C	26	50	20120531	7	3166	63	-0.0878382115014875	0.00445660412803853
3	C	26	50	20120531	7	3168	63.04	-0.0869565200560259	0.00522148153324802
3	C	26	50	20120531	7	3170	63.08	-0.0864718690682007	0.00620435995909737
3	C	26	50	20120531	7	3172	63.12	-0.0862370389061686	0.00623568478950387
3	C	26	50	20120531	7	3174	63.16	-0.0850679792648329	0.00635426659670887
3	C	26	50	20120531	7	3176	63.2	-0.0837391842016272	0.00742369489257537
3	C	26	50	20120531	7	3178	63.24	-0.0823127376919395	0.00800783580451357
3	C	26	50	20120531	7	3180	63.28	-0.0809499307925587	0.00837701625497107
3	C	26	50	20120531	7	3182	63.32	-0.080148000992015	0.00937820874645317
3	C	26	50	20120531	7	3184	63.36	-0.0789260497634466	0.0101952706321142
3	C	26	50	20120531	7	3186	63.4	-0.0782112355183451	0.0106797094879051
3	C	26	50	20120531	7	3188	63.44	-0.0778245895303923	0.0102763757799163
3	C	26	50	20120531	7	3190	63.48	-0.076695764264906	0.0108030289105441
3	C	26	50	20120531	7	3192	63.52	-0.0764120023136159	0.0108313838924697
3	C	26	50	20120531	7	3194	63.56	-0.0749176028422563	0.0109838361144935
3	C	26	50	20120531	7	3196	63.6	-0.0737106422774489	0.0114742146672463
3	C	26	50	20120531	7	3198	63.64	-0.0726646192160397	0.0119541280396376
3	C	26	50	20120531	7	3200	63.68	-0.0712293338715872	0.0113649666695530
3	C	26	50	20120531	7	3202	63.72	-0.0693567029829709	0.0111090647254416
3	C	26	50	20120531	7	3204	63.76	-0.0677818347599122	0.0114999533540815
3	C	26	50	20120531	7	3206	63.8	-0.0651591049978132	0.0121623002760190
3	C	26	50	20120531	7	3208	63.84	-0.0633770544878669	0.0121890289123478
3	C	26	50	20120531	7	3210	63.88	-0.0620638864845253	0.0123592295145794
3	C	26	50	20120531	7	3212	63.92	-0.0598418741353247	0.0123894936848142
3	C	26	50	20120531	7	3214	63.96	-0.0581014722147903	0.0120272428808123
3	C	26	50	20120531	7	3216	64	-0.0560389124447472	0.0119397737719796
3	C	26	50	20120531	7	3218	64.04	-0.054070963562027	0.0117352077801823
3	C	26	50	20120531	7	3220	64.08	-0.0524286373520431	0.0118210505434183
3	C	26	50	20120531	7	3222	64.12	-0.0506273535376485	0.0109650270741139
3	C	26	50	20120531	7	3224	64.16	-0.0488159580962829	0.0105883512917758
3	C	26	50	20120531	7	3226	64.2	-0.0468236847402898	0.0102013517504324
3	C	26	50	20120531	7	3228	64.24	-0.0452164310266528	0.0106039783516400
3	C	26	50	20120531	7	3230	64.28	-0.042818037961953	0.00930335442259677
3	C	26	50	20120531	7	3232	64.32	-0.0412796918041426	0.00864712397431657
3	C	26	50	20120531	7	3234	64.36	-0.0395638477021188	0.00829934764612557
3	C	26	50	20120531	7	3236	64.4	-0.0383103170847025	0.00775484714034067
3	C	26	50	20120531	7	3238	64.44	-0.0365352598608221	0.00699096675569267
3	C	26	50	20120531	7	3240	64.48	-0.034088543118696	0.00588970451253707
3	C	26	50	20120531	7	3242	64.52	-0.0324977649930606	0.00556577889607556
3	C	26	50	20120531	7	3244	64.56	-0.0305140264159165	0.00546058262023844
3	C	26	50	20120531	7	3246	64.6	-0.0297119551940166	0.00516352706146197
3	C	26	50	20120531	7	3248	64.64	-0.0278660741549325	0.00557624407643712
3	C	26	50	20120531	7	3250	64.68	-0.0269868505121374	0.00526908396175749
3	C	26	50	20120531	7	3252	64.72	-0.0255263921662747	0.00419767576690364
3	C	26	50	20120531	7	3254	64.76	-0.0246407783994979	0.00378504148342189
3	C	26	50	20120531	7	3256	64.8	-0.0238211758791720	0.00208790954814858
3	C	26	50	20120531	7	3258	64.84	-0.0238031305141162	0.00119230224123333
3	C	26	50	20120531	7	3260	64.88	-0.0243443359023007	0.00120667065102704
3	C	26	50	20120531	7	3262	64.92	-0.0247263361987011	0.00100526542654167
3	C	26	50	20120531	7	3264	64.96	-0.0263701049065186	-0.00112654838165078
3	C	26	50	20120531	7	3266	65	-0.0276041405899776	-0.00255178573874257
3	C	26	50	20120531	7	3268	65.04	-0.027928073277507	-0.00171153782172641
3	C	26	50	20120531	7	3270	65.08	-0.028328953324965	-0.0015563490964594
3	C	26	50	20120531	7	3272	65.12	-0.0285928738599751	-0.00164674562736628
3	C	26	50	20120531	7	3274	65.16	-0.028639634831415	-0.00169647644728713
3	C	26	50	20120531	7	3276	65.2	-0.0286429865175578	-0.00157622586807855
3	C	26	50	20120531	7	3278	65.24	-0.0283416317495517	-0.00137796726876946
3	C	26	50	20120531	7	3280	65.28	-0.0286184923386575	-0.00165567638601267
3	C	26	50	20120531	7	3282	65.32	-0.028249425025285	-0.00131220633811912
3	C	26	50	20120531	7	3284	65.36	-0.0281283683443459	-0.00158797798278187
3	C	26	50	20120531	7	3286	65.4	-0.0279542998680212	-0.00196460426764526
3	C	26	50	20120531	7	3288	65.44	-0.0280601254688935	-0.00143686219257449
3	C	26	50	20120531	7	3290	65.48	-0.0277538563087582	-0.00159247518191022
3	C	26	50	20120531	7	3292	65.52	-0.0269836261052151	-0.00229038250387353
3	C	26	50	20120531	7	3294	65.56	-0.0263162516540635	-0.00222708937588952
3	C	26	50	20120531	7	3296	65.6	-0.0265409206916499	-0.00273214039435201
3	C	26	50	20120531	7	3298	65.64	-0.0249354771713727	-0.00321075269026594
3	C	26	50	20120531	7	3300	65.68	-0.0245982367342214	-0.00303638722909315
3	C	26	50	20120531	7	3302	65.72	-0.0236241759299335	-0.00306112889536686
3	C	26	50	20120531	7	3304	65.76	-0.0220206415979655	-0.00313263153308045
3	C	26	50	20120531	7	3306	65.8	-0.0202602992662016	-0.00318096935264236
3	C	26	50	20120531	7	3308	65.84	-0.0190487566494522	-0.00269037866785513
3	C	26	50	20120531	7	3310	65.88	-0.0176129388535935	-0.0029046228301665
3	C	26	50	20120531	7	3312	65.92	-0.0159128299987714	-0.00269636786229178
3	C	26	50	20120531	7	3314	65.96	-0.0162109978365147	-0.00244887553912903
3	C	26	50	20120531	7	3316	66	-0.0157267258579241	-0.00287793096339027
3	C	26	50	20120531	7	3318	66.04	-0.0153922367732584	-0.00276456831133723
3	C	26	50	20120531	7	3320	66.08	-0.0146139420168759	-0.00237632072652504
3	C	26	50	20120531	7	3322	66.12	-0.0135837468336567	-0.00268030310333001
3	C	26	50	20120531	7	3324	66.16	-0.0131363087544050	-0.00180385344043744
3	C	26	50	20120531	7	3326	66.2	-0.0117422335931601	-0.00100790576326261
3	C	26	50	20120531	7	3328	66.24	-0.0108304028525213	0.00026966408055094
3	C	26	50	20120531	7	3330	66.28	-0.00983068354730724	0.00121424800729423
3	C	26	50	20120531	7	3332	66.32	-0.00851850478635258	0.00261006194411407
3	C	26	50	20120531	7	3334	66.36	-0.00713934887108394	0.0032916980319355
3	C	26	50	20120531	7	3336	66.4	-0.0058204151190486	0.0027814115948651
3	C	26	50	20120531	7	3338	66.44	-0.0052653150826137	0.00180473449548681
3	C	26	50	20120531	7	3340	66.48	-0.0046352546563053	0.00116406746746055
3	C	26	50	20120531	7	3342	66.52	-0.0036536702358655	-0.00038221242843476
3	C	26	50	20120531	7	3344	66.56	-0.00234936935156010	-0.00226025975499498
3	C	26	50	20120531	7	3346	66.6	-0.00108009146612680	-0.00446460150573374
3	C	26	50	20120531	7	3348	66.64	-0.0001297894496868	-0.00650818960083754
3	C	26	50	20120531	7	3350	66.68	0.0013957368621807	-0.0081213688693009
3	C	26	50	20120531	7	3352	66.72	0.0026871966873398	-0.0106798226249901
3	C	26	50	20120531	7	3354	66.76	0.0038790817355723	-0.0128061068581536
3	C	26	50	20120531	7	3356	66.8	0.0053008189140972	-0.0137606727284842
3	C	26	50	20120531	7	3358	66.84	0.0060351422352916	-0.0164351697780339
3	C	26	50	20120531	7	3360	66.88	0.0068242309766889	-0.0175325005074861
3	C	26	50	20120531	7	3362	66.92	0.007910926820152	-0.0207054159138907
3	C	26	50	20120531	7	3364	66.96	0.0086653814714068	-0.0225688119879447
3	C	26	50	20120531	7	3366	67	0.0091596066850493	-0.0235913308199474
3	C	26	50	20120531	7	3368	67.04	0.0103090723974784	-0.0262913544242979
3	C	26	50	20120531	7	3370	67.08	0.0114865819648493	-0.0280708239944929
3	C	26	50	20120531	7	3372	67.12	0.013250841668181	-0.029644249719718
3	C	26	50	20120531	7	3374	67.16	0.0142485269100283	-0.0289651867934733
3	C	26	50	20120531	7	3376	67.2	0.0150201501139303	-0.0286753861502718
3	C	26	50	20120531	7	3378	67.24	0.0160952140508429	-0.0279040952865569
3	C	26	50	20120531	7	3380	67.28	0.0164356506106452	-0.0270388440737580
3	C	26	50	20120531	7	3382	67.32	0.0177533511684541	-0.0261893896264508
3	C	26	50	20120531	7	3384	67.36	0.0183810852134525	-0.0253483921762466
3	C	26	50	20120531	7	3386	67.4	0.0191721467827693	-0.0241483400446914
3	C	26	50	20120531	7	3388	67.44	0.019833433044535	-0.0234772957093454
3	C	26	50	20120531	7	3390	67.48	0.0206820318926369	-0.0225830177631788
3	C	26	50	20120531	7	3392	67.52	0.0210797087463762	-0.0208194934508995
3	C	26	50	20120531	7	3394	67.56	0.0216757997629165	-0.0200719401618291
3	C	26	50	20120531	7	3396	67.6	0.0232626180905772	-0.0183387507304628
3	C	26	50	20120531	7	3398	67.64	0.024335157656281	-0.0165316686404624
3	C	26	50	20120531	7	3400	67.68	0.0255876558977967	-0.0154739076064855
3	C	26	50	20120531	7	3402	67.72	0.0263360577150046	-0.013738243301385
3	C	26	50	20120531	7	3404	67.76	0.027082408922547	-0.0124986144032869
3	C	26	50	20120531	7	3406	67.8	0.0286380438411574	-0.0108823097228507
3	C	26	50	20120531	7	3408	67.84	0.0297358271189495	-0.0094690153992931
3	C	26	50	20120531	7	3410	67.88	0.0305374740767807	-0.00768024737492549
3	C	26	50	20120531	7	3412	67.92	0.0312447222793235	-0.00631058153976716
3	C	26	50	20120531	7	3414	67.96	0.0320943110769191	-0.0062868934625974
3	C	26	50	20120531	7	3416	68	0.0320351262393338	-0.00611160169154126
3	C	26	50	20120531	7	3418	68.04	0.0318431467482416	-0.00631461204841992
3	C	26	50	20120531	7	3420	68.08	0.0323759517078657	-0.00612206687190282
3	C	26	50	20120531	7	3422	68.12	0.0318251155253214	-0.00726842838556245
3	C	26	50	20120531	7	3424	68.16	0.0316310147138857	-0.0073011674295314
3	C	26	50	20120531	7	3426	68.2	0.031675915994491	-0.00780625380333294
3	C	26	50	20120531	7	3428	68.24	0.0312274688738625	-0.00790510733134282
3	C	26	50	20120531	7	3430	68.28	0.0312155187692605	-0.00834810972975619
3	C	26	50	20120531	7	3432	68.32	0.0315190089997457	-0.00897927324264331
3	C	26	50	20120531	7	3434	68.36	0.0318714310194891	-0.00915463572437757
3	C	26	50	20120531	7	3436	68.4	0.0322215902975327	-0.00910188555850105
3	C	26	50	20120531	7	3438	68.44	0.0325593752069055	-0.0103765869529460
3	C	26	50	20120531	7	3440	68.48	0.0332215099968086	-0.0114404998159193
3	C	26	50	20120531	7	3442	68.52	0.0331720832328036	-0.0119561927914387
3	C	26	50	20120531	7	3444	68.56	0.0335921753715066	-0.0121186152190772
3	C	26	50	20120531	7	3446	68.6	0.0335800131348702	-0.0126636531260158
3	C	26	50	20120531	7	3448	68.64	0.0329718305923716	-0.0131404552285699
3	C	26	50	20120531	7	3450	68.68	0.0326087312602323	-0.0131655575193020
3	C	26	50	20120531	7	3452	68.72	0.0323789922670248	-0.0132889476526191
3	C	26	50	20120531	7	3454	68.76	0.0317496672317688	-0.0134607746004474
3	C	26	50	20120531	7	3456	68.8	0.0306796732504773	-0.0136033273275346
3	C	26	50	20120531	7	3458	68.84	0.0305259482362473	-0.0134778865845521
3	C	26	50	20120531	7	3460	68.88	0.0296195080534443	-0.0134130448927173
3	C	26	50	20120531	7	3462	68.92	0.028807042361861	-0.0141876096608291
3	C	26	50	20120531	7	3464	68.96	0.0283735859049936	-0.0154465425740536
3	C	26	50	20120531	7	3466	69	0.027302319131496	-0.0160002071837226
3	C	26	50	20120531	7	3468	69.04	0.0269350478693477	-0.0174110266335460
3	C	26	50	20120531	7	3470	69.08	0.0270674889694639	-0.0168840199495277
3	C	26	50	20120531	7	3472	69.12	0.0261621801575108	-0.0184524535008776
3	C	26	50	20120531	7	3474	69.16	0.0256291630658524	-0.0206637178270041
3	C	26	50	20120531	7	3476	69.2	0.0252112629581711	-0.0217496924215504
3	C	26	50	20120531	7	3478	69.24	0.0251644524892566	-0.0223422479041848
3	C	26	50	20120531	7	3480	69.28	0.0252570127669139	-0.023809565185825
3	C	26	50	20120531	7	3482	69.32	0.0255475629433034	-0.0243692402031341
3	C	26	50	20120531	7	3484	69.36	0.0260178596634706	-0.0261356636532162
3	C	26	50	20120531	7	3486	69.4	0.0261906765607926	-0.0276299217032196
3	C	26	50	20120531	7	3488	69.44	0.0264524474911879	-0.0289582925023567
3	C	26	50	20120531	7	3490	69.48	0.0268744488182	-0.0302848248238627
3	C	26	50	20120531	7	3492	69.52	0.0276314773381383	-0.0325663755640392
3	C	26	50	20120531	7	3494	69.56	0.0277502005666995	-0.0341188285021342
3	C	26	50	20120531	7	3496	69.6	0.0280920230557929	-0.0345399742299411
3	C	26	50	20120531	7	3498	69.64	0.0276765412533033	-0.0358713007354235
3	C	26	50	20120531	7	3500	69.68	0.0273897953113966	-0.0378842357515629
3	C	26	50	20120531	7	3502	69.72	0.0263036863665619	-0.0385670109884088
3	C	26	50	20120531	7	3504	69.76	0.0256478236138079	-0.0383156557409005
3	C	26	50	20120531	7	3506	69.8	0.0247677655850109	-0.0388229270746559
3	C	26	50	20120531	7	3508	69.84	0.0236073114332022	-0.0387934619350838
3	C	26	50	20120531	7	3510	69.88	0.022895007417174	-0.0390964925461613
3	C	26	50	20120531	7	3512	69.92	0.0213134266294415	-0.0397110340999431
3	C	26	50	20120531	7	3514	69.96	0.0195727722717862	-0.0409618048795924
3	C	26	50	20120531	7	3516	70	0.0183177213747903	-0.04136097372864
3	C	26	50	20120531	7	3518	70.04	0.0169523971752685	-0.0421804114930858
3	C	26	50	20120531	7	3520	70.08	0.0161560181629571	-0.0435457286215399
3	C	26	50	20120531	7	3522	70.12	0.014776721533439	-0.044473891124661
3	C	26	50	20120531	7	3524	70.16	0.0132336236180591	-0.0457324492712915
3	C	26	50	20120531	7	3526	70.2	0.0116693902809894	-0.0483816672534137
3	C	26	50	20120531	7	3528	70.24	0.0105590912131703	-0.0494631163645604
3	C	26	50	20120531	7	3530	70.28	0.0103007851060029	-0.0513354644104643
3	C	26	50	20120531	7	3532	70.32	0.0085376850577923	-0.0533123935493056
3	C	26	50	20120531	7	3534	70.36	0.0075843636953966	-0.0542961205032924
3	C	26	50	20120531	7	3536	70.4	0.0060259710603396	-0.0552820394883008
3	C	26	50	20120531	7	3538	70.44	0.0046816903586259	-0.0565418916403408
3	C	26	50	20120531	7	3540	70.48	0.0035202674705269	-0.058033533395254
3	C	26	50	20120531	7	3542	70.52	0.0021277620863363	-0.0595335190101849
3	C	26	50	20120531	7	3544	70.56	0.0011462978740494	-0.0614776383943792
3	C	26	50	20120531	7	3546	70.6	0.0006616468862241	-0.0628811039336782
3	C	26	50	20120531	7	3548	70.64	-0.000230439028920899	-0.0645125406992319
3	C	26	50	20120531	7	3550	70.68	-0.0009157669212469	-0.0655702310225307
3	C	26	50	20120531	7	3552	70.72	-0.001337202562834	-0.0670726915111959
3	C	26	50	20120531	7	3554	70.76	-0.0014092567438369	-0.0673867176327208
3	C	26	50	20120531	7	3556	70.8	-0.0014736034609249	-0.0675305431520141
3	C	26	50	20120531	7	3558	70.84	-0.0011012410299521	-0.0681267755899106
3	C	26	50	20120531	7	3560	70.88	-0.0011906900377722	-0.0673351695483723
3	C	26	50	20120531	7	3562	70.92	-0.0022642195529696	-0.0673266842669981
3	C	26	50	20120531	7	3564	70.96	-0.0027783568935703	-0.0668208907864153
3	C	26	50	20120531	7	3566	71	-0.0033735993819732	-0.06711801705587
3	C	26	50	20120531	7	3568	71.04	-0.0041074347994886	-0.0663803632617361
3	C	26	50	20120531	7	3570	71.08	-0.0049266180054932	-0.0657506846730895
3	C	26	50	20120531	7	3572	71.12	-0.00531863800498301	-0.064908944760765
3	C	26	50	20120531	7	3574	71.16	-0.00555629659413981	-0.0642091211794247
3	C	26	50	20120531	7	3576	71.2	-0.00669813262439985	-0.0639839783802949
3	C	26	50	20120531	7	3578	71.24	-0.00757819772426462	-0.0634279096075698
3	C	26	50	20120531	7	3580	71.28	-0.00831380090873299	-0.0624446776283299
3	C	26	50	20120531	7	3582	71.32	-0.00896158143097799	-0.0613354392206826
3	C	26	50	20120531	7	3584	71.36	-0.00970708411038296	-0.0605057908343164
3	C	26	50	20120531	7	3586	71.4	-0.0101585717901706	-0.0597286097711143
3	C	26	50	20120531	7	3588	71.44	-0.0113570470736037	-0.0588090174021812
3	C	26	50	20120531	7	3590	71.48	-0.0128470624829199	-0.0587269930155635
3	C	26	50	20120531	7	3592	71.52	-0.0136084043542235	-0.0572053699331282
3	C	26	50	20120531	7	3594	71.56	-0.0141229659588929	-0.0564772620805404
3	C	26	50	20120531	7	3596	71.6	-0.0154207897450827	-0.0555368100615623
3	C	26	50	20120531	7	3598	71.64	-0.0170249321888825	-0.0543871958567092
3	C	26	50	20120531	7	3600	71.68	-0.0176575806260101	-0.0539741747858181
3	C	26	50	20120531	7	3602	71.72	-0.0188745821071103	-0.0529369198484956
3	C	26	50	20120531	7	3604	71.76	-0.0211091809570160	-0.0523480413211234
3	C	26	50	20120531	7	3606	71.8	-0.0225971457566669	-0.0511846385340372
3	C	26	50	20120531	7	3608	71.84	-0.0237269609716468	-0.0504814915508253
3	C	26	50	20120531	7	3610	71.88	-0.0252009957677082	-0.0498607932182998
3	C	26	50	20120531	7	3612	71.92	-0.0270372106570935	-0.0491937086809284
3	C	26	50	20120531	7	3614	71.96	-0.0287641068381073	-0.0482657017412991
3	C	26	50	20120531	7	3616	72	-0.0307961903058811	-0.0477246236323352
3	C	26	50	20120531	7	3618	72.04	-0.0325273291275821	-0.047412223856407
3	C	26	50	20120531	7	3620	72.08	-0.0349225119274952	-0.0472628121935423
3	C	26	50	20120531	7	3622	72.12	-0.0369480900128822	-0.0472080821286784
3	C	26	50	20120531	7	3624	72.16	-0.038792365919573	-0.0479941020266454
3	C	26	50	20120531	7	3626	72.2	-0.0405204641821148	-0.0471882124281271
3	C	26	50	20120531	7	3628	72.24	-0.0426425623431337	-0.047828780461204
3	C	26	50	20120531	7	3630	72.28	-0.0445634886249051	-0.0486227199551202
3	C	26	50	20120531	7	3632	72.32	-0.0463394226611942	-0.0491639748407795
3	C	26	50	20120531	7	3634	72.36	-0.0478287592480005	-0.0497330260940072
3	C	26	50	20120531	7	3636	72.4	-0.0500185699543859	-0.0497792284510899
3	C	26	50	20120531	7	3638	72.44	-0.051665923693584	-0.050898359282606
3	C	26	50	20120531	7	3640	72.48	-0.0531071345928628	-0.0513949038064908
3	C	26	50	20120531	7	3642	72.52	-0.0550978452428695	-0.0516035780886868
3	C	26	50	20120531	7	3644	72.56	-0.0570984907431518	-0.0527629927935271
3	C	26	50	20120531	7	3646	72.6	-0.0590938541557787	-0.0536363615921741
3	C	26	50	20120531	7	3648	72.64	-0.0608519478879785	-0.0546441867452636
3	C	26	50	20120531	7	3650	72.68	-0.062036535594229	-0.0551862123773144
3	C	26	50	20120531	7	3652	72.72	-0.0633028082758423	-0.0554188646504604
3	C	26	50	20120531	7	3654	72.76	-0.0649082730093229	-0.0567278112263182
3	C	26	50	20120531	7	3656	72.8	-0.0670361058063373	-0.0581410277681298
3	C	26	50	20120531	7	3658	72.84	-0.0687654528194546	-0.059178872432508
3	C	26	50	20120531	7	3660	72.88	-0.0701582170047272	-0.0603182576306644
3	C	26	50	20120531	7	3662	72.92	-0.0726077232831051	-0.0614891380719616
3	C	26	50	20120531	7	3664	72.96	-0.0741590717204079	-0.062665524753764
3	C	26	50	20120531	7	3666	73	-0.0759900024008174	-0.0645628852878388
3	C	26	50	20120531	7	3668	73.04	-0.0776994337514426	-0.0659259743228253
3	C	26	50	20120531	7	3670	73.08	-0.0792134957410667	-0.0678666946447224
3	C	26	50	20120531	7	3672	73.12	-0.0799215606519418	-0.067663786818327
3	C	26	50	20120531	7	3674	73.16	-0.0810789700019507	-0.0688823976744612
3	C	26	50	20120531	7	3676	73.2	-0.0818787862603254	-0.0694310340478092
3	C	26	50	20120531	7	3678	73.24	-0.0834207245205842	-0.0694609941621281
3	C	26	50	20120531	7	3680	73.28	-0.0852702188753201	-0.07038010569845
3	C	26	50	20120531	7	3682	73.32	-0.0878753911760423	-0.0719892898135997
3	C	26	50	20120531	7	3684	73.36	-0.0902012916535348	-0.0737634772961392
3	C	26	50	20120531	7	3686	73.4	-0.0924298730247326	-0.0746221241316018
3	C	26	50	20120531	7	3688	73.44	-0.0946758138674086	-0.0754718967769606
3	C	26	50	20120531	7	3690	73.48	-0.096733282468627	-0.077064513380227
3	C	26	50	20120531	7	3692	73.52	-0.0986619020721777	-0.0778837107283673
3	C	26	50	20120531	7	3694	73.56	-0.100484837496212	-0.0791027486769973
3	C	26	50	20120531	7	3696	73.6	-0.102556815928581	-0.081090977382202
3	C	26	50	20120531	7	3698	73.64	-0.104632230899906	-0.0823997754656358
3	C	26	50	20120531	7	3700	73.68	-0.106544855748066	-0.0837440844516208
3	C	26	50	20120531	7	3702	73.72	-0.107864727123693	-0.084904743664396
3	C	26	50	20120531	7	3704	73.76	-0.109097893065811	-0.0852767101155714
3	C	26	50	20120531	7	3706	73.8	-0.110379191766525	-0.0868789928685366
3	C	26	50	20120531	7	3708	73.84	-0.112425777994381	-0.0882137912683147
3	C	26	50	20120531	7	3710	73.88	-0.114365039554988	-0.089715311304961
3	C	26	50	20120531	7	3712	73.92	-0.115271090829062	-0.091255849493793
3	C	26	50	20120531	7	3714	73.96	-0.116846560092885	-0.0917281614682865
3	C	26	50	20120531	7	3716	74	-0.118098280516941	-0.0922427937836341
3	C	26	50	20120531	7	3718	74.04	-0.119844410002403	-0.0928216313947134
3	C	26	50	20120531	7	3720	74.08	-0.121924435309942	-0.0937538809750297
3	C	26	50	20120531	7	3722	74.12	-0.123993641883728	-0.0949175666048284
3	C	26	50	20120531	7	3724	74.16	-0.126593461386116	-0.0947982776908423
3	C	26	50	20120531	7	3726	74.2	-0.127844969678138	-0.0955606095116395
3	C	26	50	20120531	7	3728	74.24	-0.130522288083745	-0.0969236992537328
3	C	26	50	20120531	7	3730	74.28	-0.132679741583823	-0.0966683629950463
3	C	26	50	20120531	7	3732	74.32	-0.135029386707028	-0.0973041227020111
3	C	26	50	20120531	7	3734	74.36	-0.137004053104170	-0.0988451912209291
3	C	26	50	20120531	7	3736	74.4	-0.139107483646165	-0.0993976537490702
3	C	26	50	20120531	7	3738	74.44	-0.141346607979471	-0.100179289584994
3	C	26	50	20120531	7	3740	74.48	-0.142840088212015	-0.100636009854962
3	C	26	50	20120531	7	3742	74.52	-0.145316022606339	-0.101433979857531
3	C	26	50	20120531	7	3744	74.56	-0.147272092095136	-0.101770350553342
3	C	26	50	20120531	7	3746	74.6	-0.149608302189498	-0.102734914913558
3	C	26	50	20120531	7	3748	74.64	-0.151762785841095	-0.103581392441317
3	C	26	50	20120531	7	3750	74.68	-0.154113915888541	-0.103886155464008
3	C	26	50	20120531	7	3752	74.72	-0.156717765899582	-0.104952189647325
3	C	26	50	20120531	7	3754	74.76	-0.159241217869602	-0.105118571872938
3	C	26	50	20120531	7	3756	74.8	-0.161260573415315	-0.105581161129191
3	C	26	50	20120531	7	3758	74.84	-0.163679727135110	-0.105802344130346
3	C	26	50	20120531	7	3760	74.88	-0.166656929526618	-0.107267186538252
3	C	26	50	20120531	7	3762	74.92	-0.169451769079258	-0.107027830892820
3	C	26	50	20120531	7	3764	74.96	-0.170751360632401	-0.108173414589021
3	C	26	50	20120531	7	3766	75	-0.173108076823417	-0.108444307196893
3	C	26	50	20120531	7	3768	75.04	-0.174751322272217	-0.109055318166516
3	C	26	50	20120531	7	3770	75.08	-0.176494976883945	-0.110012811458921
3	C	26	50	20120531	7	3772	75.12	-0.178730353551310	-0.111069723964761
3	C	26	50	20120531	7	3774	75.16	-0.181468978114845	-0.112036338934643
3	C	26	50	20120531	7	3776	75.2	-0.183161862459684	-0.113621601627385
3	C	26	50	20120531	7	3778	75.24	-0.185565106276903	-0.114314071298201
3	C	26	50	20120531	7	3780	75.28	-0.187122650383822	-0.114787337866849
3	C	26	50	20120531	7	3782	75.32	-0.189242273671107	-0.115433916307566
3	C	26	50	20120531	7	3784	75.36	-0.191713611871354	-0.117899597653563
3	C	26	50	20120531	7	3786	75.4	-0.192770665798550	-0.117835321647154
3	C	26	50	20120531	7	3788	75.44	-0.194142028689983	-0.118952974625497
3	C	26	50	20120531	7	3790	75.48	-0.196252035325044	-0.120147985085702
3	C	26	50	20120531	7	3792	75.52	-0.197953829215325	-0.121633828565010
3	C	26	50	20120531	7	3794	75.56	-0.200404944161630	-0.123207565417218
3	C	26	50	20120531	7	3796	75.6	-0.202179994314443	-0.124631466342494
3	C	26	50	20120531	7	3798	75.64	-0.203509567195108	-0.125993141871025
3	C	26	50	20120531	7	3800	75.68	-0.205053393430473	-0.127629881937437
3	C	26	50	20120531	7	3802	75.72	-0.205276556330615	-0.128928412830408
3	C	26	50	20120531	7	3804	75.76	-0.206532872948749	-0.130797508185118
3	C	26	50	20120531	7	3806	75.8	-0.207322428380622	-0.132559194019767
3	C	26	50	20120531	7	3808	75.84	-0.208367107939147	-0.132843875209872
3	C	26	50	20120531	7	3810	75.88	-0.209284578987737	-0.134658664763788
3	C	26	50	20120531	7	3812	75.92	-0.210957947185415	-0.137311375853409
3	C	26	50	20120531	7	3814	75.96	-0.211480852650102	-0.138945146071340
3	C	26	50	20120531	7	3816	76	-0.211248002387057	-0.137947630535121
3	C	26	50	20120531	7	3818	76.04	-0.213418325230553	-0.143235870019580
3	C	26	50	20120531	7	3820	76.08	-0.214451549659223	-0.144640749772442
3	C	26	50	20120531	7	3822	76.12	-0.215663177128786	-0.146439982977171
3	C	26	50	20120531	7	3824	76.16	-0.216552363906128	-0.148260429385336
3	C	26	50	20120531	7	3826	76.2	-0.215992688888819	-0.147024053178431
3	C	26	50	20120531	7	3828	76.24	-0.217212165243653	-0.148770182663893
3	C	26	50	20120531	7	3830	76.28	-0.218749981071378	-0.153012257665588
3	C	26	50	20120531	7	3832	76.32	-0.220167164482232	-0.154014793659954
3	C	26	50	20120531	7	3834	76.36	-0.220576791440573	-0.155787298228354
3	C	26	50	20120531	7	3836	76.4	-0.221639572932697	-0.156813310167856
3	C	26	50	20120531	7	3838	76.44	-0.222308778790412	-0.159065869530004
3	C	26	50	20120531	7	3840	76.48	-0.222801349374186	-0.160621080184545
3	C	26	50	20120531	7	3842	76.52	-0.223452453298303	-0.162258173804348
3	C	26	50	20120531	7	3844	76.56	-0.224053847615702	-0.163469801273912
3	C	26	50	20120531	7	3846	76.6	-0.224269232341251	-0.164695500168420
3	C	26	50	20120531	7	3848	76.64	-0.224786339530333	-0.165568564911151
3	C	26	50	20120531	7	3850	76.68	-0.224985885063984	-0.166228861223423
3	C	26	50	20120531	7	3852	76.72	-0.225033261218323	-0.167153049786434
3	C	26	50	20120531	7	3854	76.76	-0.226091163673657	-0.167338241052427
3	C	26	50	20120531	7	3856	76.8	-0.226251323359595	-0.167210608278423
3	C	26	50	20120531	7	3858	76.84	-0.226349894044893	-0.167468419410843
3	C	26	50	20120531	7	3860	76.88	-0.226291133471376	-0.167049175800278
3	C	26	50	20120531	7	3862	76.92	-0.226769420498171	-0.167640034226637
3	C	26	50	20120531	7	3864	76.96	-0.227489184490741	-0.167932847144727
3	C	26	50	20120531	7	3866	77	-0.228320317801347	-0.168382991321630
3	C	26	50	20120531	7	3868	77.04	-0.229870507997742	-0.168781587414185
3	C	26	50	20120531	7	3870	77.08	-0.231351825993650	-0.169236327785166
3	C	26	50	20120531	7	3872	77.12	-0.232049952518716	-0.170431833220118
3	C	26	50	20120531	7	3874	77.16	-0.231685721815726	-0.170026731745176
3	C	26	50	20120531	7	3876	77.2	-0.232330391068134	-0.170281502318438
3	C	26	50	20120531	7	3878	77.24	-0.232798707889314	-0.169890967243189
3	C	26	50	20120531	7	3880	77.28	-0.233050650035451	-0.170852420333568
3	C	26	50	20120531	7	3882	77.32	-0.232954766355922	-0.170515554663011
3	C	26	50	20120531	7	3884	77.36	-0.233326138837401	-0.171384447475733
3	C	26	50	20120531	7	3886	77.4	-0.233418274850990	-0.171684048618921
3	C	26	50	20120531	7	3888	77.44	-0.233610395763438	-0.171779013059635
3	C	26	50	20120531	7	3890	77.48	-0.234073479994437	-0.172554779909275
3	C	26	50	20120531	7	3892	77.52	-0.234019810589745	-0.173025642314867
3	C	26	50	20120531	7	3894	77.56	-0.233834195059684	-0.172987812102073
3	C	26	50	20120531	7	3896	77.6	-0.233484672177743	-0.172180508289992
3	C	26	50	20120531	7	3898	77.64	-0.233679055831891	-0.172253410999133
3	C	26	50	20120531	7	3900	77.68	-0.233249276330286	-0.171985983214488
3	C	26	50	20120531	7	3902	77.72	-0.233076742275677	-0.171339687616484
3	C	26	50	20120531	7	3904	77.76	-0.232962968794584	-0.171572255036816
3	C	26	50	20120531	7	3906	77.8	-0.233373232149028	-0.170279522419451
3	C	26	50	20120531	7	3908	77.84	-0.233617396120572	-0.170057985864905
3	C	26	50	20120531	7	3910	77.88	-0.234814810743833	-0.170177204068213
3	C	26	50	20120531	7	3912	77.92	-0.234395991397336	-0.169081400689408
3	C	26	50	20120531	7	3914	77.96	-0.235106068027004	-0.168331726079994
3	C	26	50	20120531	7	3916	78	-0.236010316178785	-0.167556171362389
3	C	26	50	20120531	7	3918	78.04	-0.236609730597197	-0.167552140853736
3	C	26	50	20120531	7	3920	78.08	-0.236644025276085	-0.167236417675936
3	C	26	50	20120531	7	3922	78.12	-0.237033499691162	-0.166407122842961
3	C	26	50	20120531	7	3924	78.16	-0.237348162208790	-0.165893056213038
3	C	26	50	20120531	7	3926	78.2	-0.238043743149443	-0.165756089629522
3	C	26	50	20120531	7	3928	78.24	-0.238266057521448	-0.165525289976143
3	C	26	50	20120531	7	3930	78.28	-0.238879401943450	-0.164917602408391
3	C	26	50	20120531	7	3932	78.32	-0.239123070940247	-0.164722016672715
3	C	26	50	20120531	7	3934	78.36	-0.238916807892174	-0.164201373949727
3	C	26	50	20120531	7	3936	78.4	-0.238796741160729	-0.163733127839226
3	C	26	50	20120531	7	3938	78.44	-0.238712312611055	-0.163331066923443
3	C	26	50	20120531	7	3940	78.48	-0.238836551272510	-0.162981968305571
3	C	26	50	20120531	7	3942	78.52	-0.239090119764243	-0.162468184518361
3	C	26	50	20120531	7	3944	78.56	-0.239184801362244	-0.161739935244417
3	C	26	50	20120531	7	3946	78.6	-0.240249492042677	-0.160887376598340
3	C	26	50	20120531	7	3948	78.64	-0.239956254860519	-0.161063234054821
3	C	26	50	20120531	7	3950	78.68	-0.240324728204195	-0.160741429758703
3	C	26	50	20120531	7	3952	78.72	-0.240374437810912	-0.160046838767544
3	C	26	50	20120531	7	3954	78.76	-0.2406830899209	-0.160318014218129
3	C	26	50	20120531	7	3956	78.8	-0.241922011712217	-0.159504770709086
3	C	26	50	20120531	7	3958	78.84	-0.241780236802589	-0.159216624695753
3	C	26	50	20120531	7	3960	78.88	-0.242229815294068	-0.158737347719464
3	C	26	50	20120531	7	3962	78.92	-0.243151034008598	-0.157782187879438
3	C	26	50	20120531	7	3964	78.96	-0.243224714535197	-0.157154135636388
3	C	26	50	20120531	7	3966	79	-0.243661352972580	-0.156641129666637
3	C	26	50	20120531	7	3968	79.04	-0.243932811265877	-0.156129255067736
3	C	26	50	20120531	7	3970	79.08	-0.245073657346644	-0.155107202926209
3	C	26	50	20120531	7	3972	79.12	-0.245108659132313	-0.154789358428066
3	C	26	50	20120531	7	3974	79.16	-0.246830676276536	-0.153736264298844
3	C	26	50	20120531	7	3976	79.2	-0.247751612148353	-0.153775579435878
3	C	26	50	20120531	7	3978	79.24	-0.249203019527417	-0.152400539589183
3	C	26	50	20120531	7	3980	79.28	-0.249832698116064	-0.152062188994385
3	C	26	50	20120531	7	3982	79.32	-0.251316278853671	-0.151849986249351
3	C	26	50	20120531	7	3984	79.36	-0.253082207329006	-0.150330130933869
3	C	26	50	20120531	7	3986	79.4	-0.254525058716018	-0.150165728607243
3	C	26	50	20120531	7	3988	79.44	-0.255479582159941	-0.149761334239082
3	C	26	50	20120531	7	3990	79.48	-0.256633297584125	-0.148913088944371
3	C	26	50	20120531	7	3992	79.52	-0.258223085760267	-0.149279158124991
3	C	26	50	20120531	7	3994	79.56	-0.260045229224707	-0.148999921657101
3	C	26	50	20120531	7	3996	79.6	-0.261148457224714	-0.149054934564677
3	C	26	50	20120531	7	3998	79.64	-0.262764479062438	-0.148926665394570
3	C	26	50	20120531	7	4000	79.68	-0.264317780528670	-0.148902128789263
3	C	26	50	20120531	7	4002	79.72	-0.266285941543425	-0.148947807887327
3	C	26	50	20120531	7	4004	79.76	-0.267419433713667	-0.149436418673127
3	C	26	50	20120531	7	4006	79.8	-0.269569038328474	-0.149088522136783
3	C	26	50	20120531	7	4008	79.84	-0.271025112612293	-0.149602447345350
3	C	26	50	20120531	7	4010	79.88	-0.272144816200302	-0.149863016194217
3	C	26	50	20120531	7	4012	79.92	-0.274346958848951	-0.150045237611729
