# Supplementary material for: How Do Ants Make Sense of Gravity? A Boltzmann Walker Analysis of Lasius niger Trajectories on Various Inclines
Source: PLoS One. 2013 Oct 29;8(10):e76531. doi: 10.1371/journal.pone.0076531 (PMC3812222; doi:10.1371/journal.pone.0076531)
Supplement: Dataset S3 — Trajectories for . (ZIP) [file pone.0076531.s007.zip › Incline3/3-C-26-50-20120531-08.txt]

Pente	Colonie	Temperature	Humidite	Date	Indiv	Frame	Time	X	Y
3	C	26	50	20120531	8	12	0	0	0
3	C	26	50	20120531	8	14	0.04	-0.00195757562624030	-0.00175930288479556
3	C	26	50	20120531	8	16	0.08	-0.00215777169812980	-0.00230951681337244
3	C	26	50	20120531	8	18	0.12	-0.0019980574894632	-0.00371151864163444
3	C	26	50	20120531	8	20	0.16	-0.0016959107618622	-0.00529169016555202
3	C	26	50	20120531	8	22	0.2	-0.000487366277865102	-0.00783016108360485
3	C	26	50	20120531	8	24	0.24	0.000353475608847298	-0.00980124244936579
3	C	26	50	20120531	8	26	0.28	-7.4458344059003e-06	-0.0110796773676154
3	C	26	50	20120531	8	28	0.32	-0.000378846600156402	-0.0110384954686791
3	C	26	50	20120531	8	30	0.36	-0.0009150032459232	-0.0132056080473884
3	C	26	50	20120531	8	32	0.4	-0.000387084394157199	-0.0137338097418670
3	C	26	50	20120531	8	34	0.44	0.000196929238560399	-0.0158226880263058
3	C	26	50	20120531	8	36	0.48	0.0024163917607081	-0.0173788843877005
3	C	26	50	20120531	8	38	0.52	0.00503928132893964	-0.0175085154454683
3	C	26	50	20120531	8	40	0.56	0.00817696867550557	-0.0173885618511078
3	C	26	50	20120531	8	42	0.6	0.0108580135338490	-0.0179840659690196
3	C	26	50	20120531	8	44	0.64	0.0129915314693842	-0.0193765359978713
3	C	26	50	20120531	8	46	0.68	0.0152868142232513	-0.0209855009099187
3	C	26	50	20120531	8	48	0.72	0.0159145129129106	-0.0224102503633315
3	C	26	50	20120531	8	50	0.76	0.0159266044388689	-0.0237010737923876
3	C	26	50	20120531	8	52	0.8	0.0167569599320163	-0.0248607996242116
3	C	26	50	20120531	8	54	0.84	0.0175924065939882	-0.0265310565520524
3	C	26	50	20120531	8	56	0.88	0.0181159484547787	-0.0254921752691331
3	C	26	50	20120531	8	58	0.92	0.0183577082632664	-0.0246104838236716
3	C	26	50	20120531	8	60	0.96	0.0188974357982782	-0.0235610737207804
3	C	26	50	20120531	8	62	1	0.0193453667309565	-0.0215686801566345
3	C	26	50	20120531	8	64	1.04	0.0203596053425514	-0.0198323441000919
3	C	26	50	20120531	8	66	1.08	0.0214407574688500	-0.0176524894571857
3	C	26	50	20120531	8	68	1.12	0.0231008532722451	-0.0157109651548783
3	C	26	50	20120531	8	70	1.16	0.0244390705333102	-0.0140221643517009
3	C	26	50	20120531	8	72	1.2	0.0247990126336715	-0.0115850253709260
3	C	26	50	20120531	8	74	1.24	0.0242734979449615	-0.0107653401191068
3	C	26	50	20120531	8	76	1.28	0.0229997652868067	-0.00889748220126345
3	C	26	50	20120531	8	78	1.32	0.0216166785649414	-0.00643597278527496
3	C	26	50	20120531	8	80	1.36	0.0207147567944702	-0.0046030742266935
3	C	26	50	20120531	8	82	1.4	0.0192392582873716	-0.0027585932590362
3	C	26	50	20120531	8	84	1.44	0.0188128382500839	-0.00137680124968729
3	C	26	50	20120531	8	86	1.48	0.0171112416425942	-0.00038675205396998
3	C	26	50	20120531	8	88	1.52	0.0158098469671594	-0.0007463512075424
3	C	26	50	20120531	8	90	1.56	0.0154567178406348	-0.00075913569814625
3	C	26	50	20120531	8	92	1.6	0.0145412691174395	-0.0006884250200276
3	C	26	50	20120531	8	94	1.64	0.0137447486837719	-0.000220666813204880
3	C	26	50	20120531	8	96	1.68	0.0141973394501381	0.00011731608606666
3	C	26	50	20120531	8	98	1.72	0.0144328484346801	0.00161807951845699
3	C	26	50	20120531	8	100	1.76	0.0149053513280046	0.00153881284828598
3	C	26	50	20120531	8	102	1.8	0.0159575474316136	0.00271543146111258
3	C	26	50	20120531	8	104	1.84	0.0167542163577053	0.00264356112787278
3	C	26	50	20120531	8	106	1.88	0.0168101272908937	0.00206690847674734
3	C	26	50	20120531	8	108	1.92	0.0171638079607076	0.00176160805290224
3	C	26	50	20120531	8	110	1.96	0.0177499217005653	0.00175160249194845
3	C	26	50	20120531	8	112	2	0.0196909510281258	0.00218786616273711
3	C	26	50	20120531	8	114	2.04	0.0214969144751983	0.00209177176538742
3	C	26	50	20120531	8	116	2.08	0.0239427346059258	0.00208504576568477
3	C	26	50	20120531	8	118	2.12	0.0260726675100803	0.00222336999422049
3	C	26	50	20120531	8	120	2.16	0.0286257472542325	0.00301349111151834
3	C	26	50	20120531	8	122	2.2	0.0303902968713444	0.00364872048839727
3	C	26	50	20120531	8	124	2.24	0.0316483953985672	0.0044994972253853
3	C	26	50	20120531	8	126	2.28	0.0317251659818006	0.00545637533489042
3	C	26	50	20120531	8	128	2.32	0.0319946868025177	0.00638045076081622
3	C	26	50	20120531	8	130	2.36	0.0315514157035274	0.00697461844691162
3	C	26	50	20120531	8	132	2.4	0.0311371501247015	0.00807859598010692
3	C	26	50	20120531	8	134	2.44	0.030610751552515	0.00870865640641542
3	C	26	50	20120531	8	136	2.48	0.0298979453492507	0.00989734547341822
3	C	26	50	20120531	8	138	2.52	0.0292426250888193	0.00980666807969782
3	C	26	50	20120531	8	140	2.56	0.0278671638064823	0.00927831506436812
3	C	26	50	20120531	8	142	2.6	0.0258875610969013	0.0104306028399609
3	C	26	50	20120531	8	144	2.64	0.0237196282743258	0.0110081110902915
3	C	26	50	20120531	8	146	2.68	0.0217882368121929	0.0113154196973952
3	C	26	50	20120531	8	148	2.72	0.0192939388547608	0.0121574919499068
3	C	26	50	20120531	8	150	2.76	0.0180256014213465	0.0113680072287121
3	C	26	50	20120531	8	152	2.8	0.0153111386965241	0.0109958074322989
3	C	26	50	20120531	8	154	2.84	0.0135538722792584	0.00967638153394392
3	C	26	50	20120531	8	156	2.88	0.0108853502820097	0.00791309763797022
3	C	26	50	20120531	8	158	2.92	0.00818012944281748	0.00712427759714972
3	C	26	50	20120531	8	160	2.96	0.00596513866395406	0.00595297642731772
3	C	26	50	20120531	8	162	3	0.004509280047703	0.00541140687914082
3	C	26	50	20120531	8	164	3.04	0.0025468713466133	0.00418198506742911
3	C	26	50	20120531	8	166	3.08	0.000321153757879299	0.0028648996925198
3	C	26	50	20120531	8	168	3.12	-0.0009222723036338	0.00119791666907595
3	C	26	50	20120531	8	170	3.16	-0.0020615698205494	-0.00074988674144833
3	C	26	50	20120531	8	172	3.2	-0.0026998609697909	-0.00306967781635141
3	C	26	50	20120531	8	174	3.24	-0.0030144527767408	-0.00548055838680694
3	C	26	50	20120531	8	176	3.28	-0.0033809462214298	-0.00747099326516896
3	C	26	50	20120531	8	178	3.32	-0.0031144801020074	-0.00910967080416191
3	C	26	50	20120531	8	180	3.36	-0.00302923837953540	-0.0113470627258533
3	C	26	50	20120531	8	182	3.4	-0.0028067401597672	-0.0131165691615014
3	C	26	50	20120531	8	184	3.44	-0.0021368413374067	-0.0135761744271370
3	C	26	50	20120531	8	186	3.48	-0.0012158559681147	-0.0143452732598302
3	C	26	50	20120531	8	188	3.52	-0.000801668171034702	-0.0149376519657692
3	C	26	50	20120531	8	190	3.56	0.00113914902449150	-0.0159754938017202
3	C	26	50	20120531	8	192	3.6	0.0034315227410608	-0.0178708977713314
3	C	26	50	20120531	8	194	3.64	0.00553649760426658	-0.0199854892867613
3	C	26	50	20120531	8	196	3.68	0.00678943425198664	-0.0211069040731807
3	C	26	50	20120531	8	198	3.72	0.00734060984578594	-0.0218689389091298
3	C	26	50	20120531	8	200	3.76	0.00701597712254319	-0.0210767671821665
3	C	26	50	20120531	8	202	3.8	0.00692768069877643	-0.0212908296180351
3	C	26	50	20120531	8	204	3.84	0.00685233140017319	-0.0217832870647247
3	C	26	50	20120531	8	206	3.88	0.00631659901847501	-0.0220984869835064
3	C	26	50	20120531	8	208	3.92	0.00567761490458798	-0.0234692417631077
3	C	26	50	20120531	8	210	3.96	0.00634953605234268	-0.0252141267406349
3	C	26	50	20120531	8	212	4	0.00657303129267231	-0.0250231159858330
3	C	26	50	20120531	8	214	4.04	0.00693622961976097	-0.0243021781960064
3	C	26	50	20120531	8	216	4.08	0.00700078846888331	-0.0250169924411079
3	C	26	50	20120531	8	218	4.12	0.0083772849555479	-0.0245982862316961
3	C	26	50	20120531	8	220	4.16	0.00923690052730077	-0.0243617448712536
3	C	26	50	20120531	8	222	4.2	0.0108567195284395	-0.0242642843436027
3	C	26	50	20120531	8	224	4.24	0.0119344209736459	-0.0242503543400133
3	C	26	50	20120531	8	226	4.28	0.0136268810544159	-0.0242439196683045
3	C	26	50	20120531	8	228	4.32	0.0155690205396229	-0.0255375008138072
3	C	26	50	20120531	8	230	4.36	0.0173488083078694	-0.0263160253798935
3	C	26	50	20120531	8	232	4.4	0.0179907198438306	-0.0274469719657233
3	C	26	50	20120531	8	234	4.44	0.0181975485773276	-0.0277426133109374
3	C	26	50	20120531	8	236	4.48	0.0180643296597521	-0.0292627514691322
3	C	26	50	20120531	8	238	4.52	0.017992770453496	-0.0297452811366139
3	C	26	50	20120531	8	240	4.56	0.0188774317474385	-0.0315119874294085
3	C	26	50	20120531	8	242	4.6	0.0196395514362014	-0.033186840551327
3	C	26	50	20120531	8	244	4.64	0.0217043032372661	-0.0353894781747231
3	C	26	50	20120531	8	246	4.68	0.0218737967327165	-0.0356506127090153
3	C	26	50	20120531	8	248	4.72	0.0225401034526286	-0.0355745987300377
3	C	26	50	20120531	8	250	4.76	0.0225643572152233	-0.0346217723423888
3	C	26	50	20120531	8	252	4.8	0.022434885963588	-0.0339799315171058
3	C	26	50	20120531	8	254	4.84	0.0224684735356944	-0.0332528136140117
3	C	26	50	20120531	8	256	4.88	0.0221362040592148	-0.033011053805524
3	C	26	50	20120531	8	258	4.92	0.0220609678976966	-0.0325099979403752
3	C	26	50	20120531	8	260	4.96	0.0226919899892274	-0.0323043712884062
3	C	26	50	20120531	8	262	5	0.0226158345888936	-0.0307639391655913
3	C	26	50	20120531	8	264	5.04	0.0225007176049165	-0.029992627088673
3	C	26	50	20120531	8	266	5.08	0.0228479070344791	-0.0278102127192188
3	C	26	50	20120531	8	268	5.12	0.0236561937249856	-0.0263298917438726
3	C	26	50	20120531	8	270	5.16	0.0237791454520983	-0.0247237128325430
3	C	26	50	20120531	8	272	5.2	0.0236949502476624	-0.0235515207081666
3	C	26	50	20120531	8	274	5.24	0.0244239490547945	-0.0214415423573772
3	C	26	50	20120531	8	276	5.28	0.0246390155822924	-0.0202334150663809
3	C	26	50	20120531	8	278	5.32	0.0261647858459994	-0.0181334740963505
3	C	26	50	20120531	8	280	5.36	0.0263976672217425	-0.0178656616456167
3	C	26	50	20120531	8	282	5.4	0.0265909421324578	-0.0178797104431454
3	C	26	50	20120531	8	284	5.44	0.0263855573110079	-0.0177524722347251
3	C	26	50	20120531	8	286	5.48	0.0268455408787715	-0.0183872313855945
3	C	26	50	20120531	8	288	5.52	0.0268229254825888	-0.0180151397765189
3	C	26	50	20120531	8	290	5.56	0.026547645277139	-0.0181791213746100
3	C	26	50	20120531	8	292	5.6	0.0265028309706677	-0.0179006464607227
3	C	26	50	20120531	8	294	5.64	0.0263304701572196	-0.0175944374046638
3	C	26	50	20120531	8	296	5.68	0.0268524160780049	-0.0171547987132085
3	C	26	50	20120531	8	298	5.72	0.0275361770217038	-0.0170661388365562
3	C	26	50	20120531	8	300	5.76	0.0280133220710468	-0.0161671338815574
3	C	26	50	20120531	8	302	5.8	0.0294082033340223	-0.0151768591187768
3	C	26	50	20120531	8	304	5.84	0.0303354819536669	-0.0150597834490158
3	C	26	50	20120531	8	306	5.88	0.0305272988101993	-0.0153076455890251
3	C	26	50	20120531	8	308	5.92	0.0306930587818451	-0.0158219809195246
3	C	26	50	20120531	8	310	5.96	0.0312481305340087	-0.0156644445997440
3	C	26	50	20120531	8	312	6	0.0308468686488888	-0.0162574738439218
3	C	26	50	20120531	8	314	6.04	0.0303944122328109	-0.0158840295395737
3	C	26	50	20120531	8	316	6.08	0.0306069756023034	-0.0153415301459796
3	C	26	50	20120531	8	318	6.12	0.0304948143246716	-0.0147293312369639
3	C	26	50	20120531	8	320	6.16	0.0298052437916585	-0.0146876119368739
3	C	26	50	20120531	8	322	6.2	0.0294897751722999	-0.0142439307159506
3	C	26	50	20120531	8	324	6.24	0.028791627434031	-0.0133068233120475
3	C	26	50	20120531	8	326	6.28	0.0284858037511678	-0.0128479817217355
3	C	26	50	20120531	8	328	6.32	0.027773146181749	-0.0112502385943054
3	C	26	50	20120531	8	330	6.36	0.0274502175858489	-0.00918088352809521
3	C	26	50	20120531	8	332	6.4	0.0274463709249592	-0.00608261031351261
3	C	26	50	20120531	8	334	6.44	0.0274944046886052	-0.00453867801213084
3	C	26	50	20120531	8	336	6.48	0.0275910661855934	-0.00188657503434133
3	C	26	50	20120531	8	338	6.52	0.0277550442481506	-0.00029735254362456
3	C	26	50	20120531	8	340	6.56	0.0270704305336736	0.00186384155132619
3	C	26	50	20120531	8	342	6.6	0.026707606973179	0.00312723630834
3	C	26	50	20120531	8	344	6.64	0.0256938350520596	0.00345469038763968
3	C	26	50	20120531	8	346	6.68	0.0244090588001963	0.00393124358860679
3	C	26	50	20120531	8	348	6.72	0.0216610777997321	0.00385730284671168
3	C	26	50	20120531	8	350	6.76	0.0191406168913961	0.00314658274987327
3	C	26	50	20120531	8	352	6.8	0.0169665675951634	0.00295667508165
3	C	26	50	20120531	8	354	6.84	0.0140942149971699	0.00300354211910704
3	C	26	50	20120531	8	356	6.88	0.0121774818586110	0.00115331944438651
3	C	26	50	20120531	8	358	6.92	0.00991783162966136	0.00022793728512905
3	C	26	50	20120531	8	360	6.96	0.00768991352462428	-0.00093189602692575
3	C	26	50	20120531	8	362	7	0.00525587520708489	-0.00214753279193823
3	C	26	50	20120531	8	364	7.04	0.003460877571975	-0.00254827141804008
3	C	26	50	20120531	8	366	7.08	0.0031105980857786	-0.00235915570941174
3	C	26	50	20120531	8	368	7.12	0.0037107691084464	-0.00192685183659772
3	C	26	50	20120531	8	370	7.16	0.0033218815919972	-0.00076279144020499
3	C	26	50	20120531	8	372	7.2	0.0031202995908165	-0.00026476199207968
3	C	26	50	20120531	8	374	7.24	0.0027589963099014	0.00073299396044579
3	C	26	50	20120531	8	376	7.28	0.0022043276086031	0.00205314817878545
3	C	26	50	20120531	8	378	7.32	0.0022888622242939	0.00321361647272975
3	C	26	50	20120531	8	380	7.36	0.0027232591331803	0.00443403327958305
3	C	26	50	20120531	8	382	7.4	0.0038086447077778	0.00501412034834472
3	C	26	50	20120531	8	384	7.44	0.004547389567675	0.00621446451500052
3	C	26	50	20120531	8	386	7.48	0.00494539169053369	0.00629144015920042
3	C	26	50	20120531	8	388	7.52	0.00581581892497089	0.00711265276166702
3	C	26	50	20120531	8	390	7.56	0.00669681740578684	0.00743022855923352
3	C	26	50	20120531	8	392	7.6	0.00777635732862434	0.00733568838258892
3	C	26	50	20120531	8	394	7.64	0.00936821732763493	0.00768544460976722
3	C	26	50	20120531	8	396	7.68	0.0107579084268365	0.00818347405789252
3	C	26	50	20120531	8	398	7.72	0.0124855187856993	0.00844595916613682
3	C	26	50	20120531	8	400	7.76	0.0145471239615877	0.00851728502715512
3	C	26	50	20120531	8	402	7.8	0.0159448053674166	0.00871825891650392
3	C	26	50	20120531	8	404	7.84	0.0174304579278930	0.00820162548896562
3	C	26	50	20120531	8	406	7.88	0.0184656905398214	0.00846322671373332
3	C	26	50	20120531	8	408	7.92	0.0213700962882061	0.00874165000882552
3	C	26	50	20120531	8	410	7.96	0.0229866625981513	0.00960716992220132
3	C	26	50	20120531	8	412	8	0.0256936017068218	0.0102051064874405
3	C	26	50	20120531	8	414	8.04	0.0275350774706591	0.0104971133037993
3	C	26	50	20120531	8	416	8.08	0.0291243141035115	0.0112599966678858
3	C	26	50	20120531	8	418	8.12	0.0313020820743065	0.0120827656123778
3	C	26	50	20120531	8	420	8.16	0.0316357021247381	0.0120543328487063
3	C	26	50	20120531	8	422	8.2	0.0317713351755753	0.0118754248628605
3	C	26	50	20120531	8	424	8.24	0.0326160498154175	0.0109252098912652
3	C	26	50	20120531	8	426	8.28	0.0337143351390243	0.00941383278608932
3	C	26	50	20120531	8	428	8.32	0.0352348409927453	0.00741885828219212
3	C	26	50	20120531	8	430	8.36	0.036603630015495	0.00592986110664072
3	C	26	50	20120531	8	432	8.4	0.038329691810507	0.00425485242123038
3	C	26	50	20120531	8	434	8.44	0.0406376529889608	0.00230468727405694
3	C	26	50	20120531	8	436	8.48	0.0419310927131073	0.000247572226229040
3	C	26	50	20120531	8	438	8.52	0.0423900050140973	-0.00115179209373914
3	C	26	50	20120531	8	440	8.56	0.043148447747598	-0.00275791443652627
3	C	26	50	20120531	8	442	8.6	0.0437480742980442	-0.00506463817811302
3	C	26	50	20120531	8	444	8.64	0.0440188254845605	-0.00654623901673319
3	C	26	50	20120531	8	446	8.68	0.0447692779114338	-0.00798838329696316
3	C	26	50	20120531	8	448	8.72	0.0450404533620189	-0.00891660236862674
3	C	26	50	20120531	8	450	8.76	0.0459201649084931	-0.0105493826370646
3	C	26	50	20120531	8	452	8.8	0.04589810317692	-0.0132501062771285
3	C	26	50	20120531	8	454	8.84	0.0456064216296806	-0.0144123776933648
3	C	26	50	20120531	8	456	8.88	0.0455022648008118	-0.0161523553498306
3	C	26	50	20120531	8	458	8.92	0.0455276499342564	-0.0184435934529094
3	C	26	50	20120531	8	460	8.96	0.0457044973402312	-0.0203935818233875
3	C	26	50	20120531	8	462	9	0.0464251098609384	-0.0219251044007594
3	C	26	50	20120531	8	464	9.04	0.0466317971730792	-0.0210289879769617
3	C	26	50	20120531	8	466	9.08	0.0470467981429576	-0.0211089617539139
3	C	26	50	20120531	8	468	9.12	0.0467212461808993	-0.0206446754413868
3	C	26	50	20120531	8	470	9.16	0.046904598969261	-0.0203155172347445
3	C	26	50	20120531	8	472	9.2	0.0470489901739792	-0.0204569385909818
3	C	26	50	20120531	8	474	9.24	0.0470491315953355	-0.020488616974779
3	C	26	50	20120531	8	476	9.28	0.0471812191420611	-0.020527366426388
3	C	26	50	20120531	8	478	9.32	0.0474352826085415	-0.0206192195972641
3	C	26	50	20120531	8	480	9.36	0.0464986489661818	-0.0206503322956363
3	C	26	50	20120531	8	482	9.4	0.0458137453379245	-0.0207664392291072
3	C	26	50	20120531	8	484	9.44	0.0454623839783529	-0.0209783591314288
3	C	26	50	20120531	8	486	9.48	0.0447831867018198	-0.0217286913501492
3	C	26	50	20120531	8	488	9.52	0.0438587082250287	-0.0228928790257626
3	C	26	50	20120531	8	490	9.56	0.0430203129277792	-0.0239537301163733
3	C	26	50	20120531	8	492	9.6	0.0422182063505402	-0.0247795954814602
3	C	26	50	20120531	8	494	9.64	0.0413684549183849	-0.0264719353540774
3	C	26	50	20120531	8	496	9.68	0.0408535468313927	-0.0288060877677063
3	C	26	50	20120531	8	498	9.72	0.0404891018750488	-0.0299257227663575
3	C	26	50	20120531	8	500	9.76	0.0406331338695223	-0.0310863027831732
3	C	26	50	20120531	8	502	9.8	0.0404823864819479	-0.0333664315316127
3	C	26	50	20120531	8	504	9.84	0.0403994711407859	-0.0356365695683409
3	C	26	50	20120531	8	506	9.88	0.0410391340771829	-0.0371975643563527
3	C	26	50	20120531	8	508	9.92	0.0413517813404846	-0.039270412530062
3	C	26	50	20120531	8	510	9.96	0.0412144117061034	-0.0404862614271088
3	C	26	50	20120531	8	512	10	0.0414115672188339	-0.041062963575709
3	C	26	50	20120531	8	514	10.04	0.0405024965988048	-0.0414964341747119
3	C	26	50	20120531	8	516	10.08	0.039641827437948	-0.0418608557965321
3	C	26	50	20120531	8	518	10.12	0.0390996391713376	-0.0413023616475475
3	C	26	50	20120531	8	520	10.16	0.0385230218755512	-0.0404197933896773
3	C	26	50	20120531	8	522	10.2	0.0373098317000016	-0.0403894655798322
3	C	26	50	20120531	8	524	10.24	0.036697894420495	-0.0400913564319518
3	C	26	50	20120531	8	526	10.28	0.0352106508697609	-0.0393315560534312
3	C	26	50	20120531	8	528	10.32	0.0338602183390509	-0.0380101149007498
3	C	26	50	20120531	8	530	10.36	0.031856023162727	-0.0376237234712382
3	C	26	50	20120531	8	532	10.4	0.030370957500879	-0.0368439261129457
3	C	26	50	20120531	8	534	10.44	0.029577795824422	-0.0366321476319803
3	C	26	50	20120531	8	536	10.48	0.028033686746345	-0.0362870088120832
3	C	26	50	20120531	8	538	10.52	0.0266440097892791	-0.0366037219393766
3	C	26	50	20120531	8	540	10.56	0.0245296190921750	-0.0368343801713997
3	C	26	50	20120531	8	542	10.6	0.0227178700974189	-0.03772250628857
3	C	26	50	20120531	8	544	10.64	0.0206440673295550	-0.0380704028249138
3	C	26	50	20120531	8	546	10.68	0.0182482481335387	-0.0379844186403215
3	C	26	50	20120531	8	548	10.72	0.0175139177412765	-0.0373186776058343
3	C	26	50	20120531	8	550	10.76	0.0171959318217769	-0.0367464160878201
3	C	26	50	20120531	8	552	10.8	0.0163691825732136	-0.0351182320134599
3	C	26	50	20120531	8	554	10.84	0.0157181493597751	-0.0338500360014018
3	C	26	50	20120531	8	556	10.88	0.0152582471092914	-0.0323134929658835
3	C	26	50	20120531	8	558	10.92	0.0143066228031705	-0.0298384778103743
3	C	26	50	20120531	8	560	10.96	0.0134740752790015	-0.0279818982456909
3	C	26	50	20120531	8	562	11	0.0130757620291591	-0.0281339969143242
3	C	26	50	20120531	8	564	11.04	0.0128774892877144	-0.0280528210558439
3	C	26	50	20120531	8	566	11.08	0.0131097031546561	-0.0273498154939883
3	C	26	50	20120531	8	568	11.12	0.0124160314023120	-0.0264639521185178
3	C	26	50	20120531	8	570	11.16	0.0114629928826288	-0.0257683004671864
3	C	26	50	20120531	8	572	11.2	0.0108649219671012	-0.0243859067099667
3	C	26	50	20120531	8	574	11.24	0.0104465268846732	-0.0238454649971059
3	C	26	50	20120531	8	576	11.28	0.00922403118388318	-0.0216333026453672
3	C	26	50	20120531	8	578	11.32	0.00872122876498486	-0.0207425814463099
3	C	26	50	20120531	8	580	11.36	0.00761903314087814	-0.0185821298134794
3	C	26	50	20120531	8	582	11.4	0.00716627266888439	-0.0174685073437887
3	C	26	50	20120531	8	584	11.44	0.00749705722112346	-0.0159708551812356
3	C	26	50	20120531	8	586	11.48	0.00801489980125762	-0.0156267345951034
3	C	26	50	20120531	8	588	11.52	0.00810188807747919	-0.0154683568182532
3	C	26	50	20120531	8	590	11.56	0.00789083084543063	-0.0155569714400715
3	C	26	50	20120531	8	592	11.6	0.00749787039392183	-0.0156068012549417
3	C	26	50	20120531	8	594	11.64	0.00790587807773428	-0.0155889892351236
3	C	26	50	20120531	8	596	11.68	0.00816409933208798	-0.0151391137587971
3	C	26	50	20120531	8	598	11.72	0.00874551788291862	-0.0147602813007764
3	C	26	50	20120531	8	600	11.76	0.00869738512432325	-0.0152420543640022
3	C	26	50	20120531	8	602	11.8	0.0089680302448224	-0.015146559593203
3	C	26	50	20120531	8	604	11.84	0.0090449705336833	-0.0150025997236212
3	C	26	50	20120531	8	606	11.88	0.00921166388628022	-0.0149092192020977
3	C	26	50	20120531	8	608	11.92	0.00908670397590894	-0.015140358266732
3	C	26	50	20120531	8	610	11.96	0.00896967780362257	-0.0148987398796005
3	C	26	50	20120531	8	612	12	0.00907746916134664	-0.0149860251406702
3	C	26	50	20120531	8	614	12.04	0.00943391461867497	-0.0151625826328647
3	C	26	50	20120531	8	616	12.08	0.0096857153434555	-0.0143239964167843
3	C	26	50	20120531	8	618	12.12	0.00965464507149016	-0.0149911516648338
3	C	26	50	20120531	8	620	12.16	0.0102927028754938	-0.0142994244561381
3	C	26	50	20120531	8	622	12.2	0.0104131019471265	-0.0147617096564744
3	C	26	50	20120531	8	624	12.24	0.0104459046307057	-0.0142039508985423
3	C	26	50	20120531	8	626	12.28	0.0105021691172847	-0.0139971433782486
3	C	26	50	20120531	8	628	12.32	0.0112605057847682	-0.0138775645504822
3	C	26	50	20120531	8	630	12.36	0.0112014411553357	-0.0133188441273276
3	C	26	50	20120531	8	632	12.4	0.0116801100197922	-0.0131308244342101
3	C	26	50	20120531	8	634	12.44	0.0128851543252225	-0.0132697921299167
3	C	26	50	20120531	8	636	12.48	0.0138695601017191	-0.0132447746919983
3	C	26	50	20120531	8	638	12.52	0.0167396994554875	-0.0121699653135270
3	C	26	50	20120531	8	640	12.56	0.0189476333086747	-0.0114361086828082
3	C	26	50	20120531	8	642	12.6	0.0210919841200976	-0.0100337533011555
3	C	26	50	20120531	8	644	12.64	0.0233488426914751	-0.00911573070927668
3	C	26	50	20120531	8	646	12.68	0.026378660898571	-0.00857857704294832
3	C	26	50	20120531	8	648	12.72	0.0267796540831141	-0.00791864135513473
3	C	26	50	20120531	8	650	12.76	0.0261881875449228	-0.00774889330124309
3	C	26	50	20120531	8	652	12.8	0.0254085952475968	-0.00826186391565487
3	C	26	50	20120531	8	654	12.84	0.024859130852208	-0.00784864485486507
3	C	26	50	20120531	8	656	12.88	0.0245188922823044	-0.00639536364283142
3	C	26	50	20120531	8	658	12.92	0.0237566241011175	-0.00549532277639812
3	C	26	50	20120531	8	660	12.96	0.0227536214162757	-0.00500620287371577
3	C	26	50	20120531	8	662	13	0.0217845174305239	-0.00289114749623744
3	C	26	50	20120531	8	664	13.04	0.0207774771659614	-0.00209578671769099
3	C	26	50	20120531	8	666	13.08	0.0188650008102252	0.00033675253347228
3	C	26	50	20120531	8	668	13.12	0.0168962741100456	0.00203270572174135
3	C	26	50	20120531	8	670	13.16	0.0149521476547835	0.00153372167946144
3	C	26	50	20120531	8	672	13.2	0.0135526136291879	0.00125459834865586
3	C	26	50	20120531	8	674	13.24	0.0131252807170456	0.0011947912571031
3	C	26	50	20120531	8	676	13.28	0.0126595377645493	0.00165817247295027
3	C	26	50	20120531	8	678	13.32	0.0112681425380051	0.00187601085903041
3	C	26	50	20120531	8	680	13.36	0.0108116061157998	0.0018468639175099
3	C	26	50	20120531	8	682	13.4	0.0106709979323608	0.00210625189805256
3	C	26	50	20120531	8	684	13.44	0.0109215400070708	0.00302697563783556
3	C	26	50	20120531	8	686	13.48	0.0113135953618997	0.00333168916305228
3	C	26	50	20120531	8	688	13.52	0.0113330902958570	0.00424502363697189
3	C	26	50	20120531	8	690	13.56	0.0121242862154623	0.00561340253778852
3	C	26	50	20120531	8	692	13.6	0.0120524653796972	0.00556459095668312
3	C	26	50	20120531	8	694	13.64	0.0126576073630366	0.00657612134930612
3	C	26	50	20120531	8	696	13.68	0.0140787859272044	0.00925447920188112
3	C	26	50	20120531	8	698	13.72	0.0151669596238402	0.00937745214219722
3	C	26	50	20120531	8	700	13.76	0.0166101645642419	0.0112845191310574
3	C	26	50	20120531	8	702	13.8	0.0183611730864942	0.0120814991841327
3	C	26	50	20120531	8	704	13.84	0.0194292295952052	0.0124153525798021
3	C	26	50	20120531	8	706	13.88	0.0204472512280795	0.0119525511915155
3	C	26	50	20120531	8	708	13.92	0.0219107854884403	0.0125604155359626
3	C	26	50	20120531	8	710	13.96	0.0234105731134726	0.0116775078668374
3	C	26	50	20120531	8	712	14	0.0245017378717929	0.0103858076253727
3	C	26	50	20120531	8	714	14.04	0.0264782639597689	0.00959608955894012
3	C	26	50	20120531	8	716	14.08	0.028437184503107	0.00918403581012572
3	C	26	50	20120531	8	718	14.12	0.0310835019332129	0.00951251660847172
3	C	26	50	20120531	8	720	14.16	0.031853993766265	0.00941985733586502
3	C	26	50	20120531	8	722	14.2	0.0326152861400938	0.0100064519083339
3	C	26	50	20120531	8	724	14.24	0.0321356980368219	0.00998993389392542
3	C	26	50	20120531	8	726	14.28	0.0313435899494689	0.00895883785666702
3	C	26	50	20120531	8	728	14.32	0.0317165746344092	0.00825662425440632
3	C	26	50	20120531	8	730	14.36	0.0319555201579077	0.00748183321212452
3	C	26	50	20120531	8	732	14.4	0.0324128626818436	0.00613919299814312
3	C	26	50	20120531	8	734	14.44	0.0325880130315435	0.00546157256973212
3	C	26	50	20120531	8	736	14.48	0.033257947209243	0.00289475374082149
3	C	26	50	20120531	8	738	14.52	0.0342464824893418	0.00059297974670304
3	C	26	50	20120531	8	740	14.56	0.0341469784230933	-0.00126082795939811
3	C	26	50	20120531	8	742	14.6	0.0337013597295895	-0.00266825329667181
3	C	26	50	20120531	8	744	14.64	0.0324266583351445	-0.00412595392608788
3	C	26	50	20120531	8	746	14.68	0.0311911306563773	-0.00446218320054208
3	C	26	50	20120531	8	748	14.72	0.0303540576488086	-0.0057312984514157
3	C	26	50	20120531	8	750	14.76	0.0299338240887495	-0.00632548027964676
3	C	26	50	20120531	8	752	14.8	0.0284266189135825	-0.0070040977286193
3	C	26	50	20120531	8	754	14.84	0.0275090700832471	-0.00721199419335595
3	C	26	50	20120531	8	756	14.88	0.0271653808322513	-0.00731696419502309
3	C	26	50	20120531	8	758	14.92	0.0268743286100471	-0.00698446137330575
3	C	26	50	20120531	8	760	14.96	0.0268929962290705	-0.0067623874176063
3	C	26	50	20120531	8	762	15	0.0266390458996751	-0.00625738589661849
3	C	26	50	20120531	8	764	15.04	0.0255078942528788	-0.00683477393879637
3	C	26	50	20120531	8	766	15.08	0.0248982974968179	-0.00728162299809939
3	C	26	50	20120531	8	768	15.12	0.02483327195722	-0.00752821941697039
3	C	26	50	20120531	8	770	15.16	0.0237908409982591	-0.00777409458692458
3	C	26	50	20120531	8	772	15.2	0.0234561320033845	-0.00761182065171007
3	C	26	50	20120531	8	774	15.24	0.0222271309202076	-0.00832543988635135
3	C	26	50	20120531	8	776	15.28	0.0221871440317315	-0.00846784412101451
3	C	26	50	20120531	8	778	15.32	0.0212678274344430	-0.00934206144779887
3	C	26	50	20120531	8	780	15.36	0.0185528720683262	-0.00911726279753948
3	C	26	50	20120531	8	782	15.4	0.0166487160259522	-0.0094998240417494
3	C	26	50	20120531	8	784	15.44	0.0155551753888472	-0.010016860520153
3	C	26	50	20120531	8	786	15.48	0.0132016836047528	-0.0100348210323951
3	C	26	50	20120531	8	788	15.52	0.0117372859670121	-0.00961510295317946
3	C	26	50	20120531	8	790	15.56	0.0117352494994823	-0.00777536667202393
3	C	26	50	20120531	8	792	15.6	0.0122082593600846	-0.00776195777784802
3	C	26	50	20120531	8	794	15.64	0.0122137960344656	-0.00738595377523634
3	C	26	50	20120531	8	796	15.68	0.0124764975173849	-0.00703218542418159
3	C	26	50	20120531	8	798	15.72	0.0126184223336504	-0.00671098358304116
3	C	26	50	20120531	8	800	15.76	0.0125562379490993	-0.00685463798249346
3	C	26	50	20120531	8	802	15.8	0.0127900152291341	-0.00676928383004321
3	C	26	50	20120531	8	804	15.84	0.012931431635624	-0.00661677008972943
3	C	26	50	20120531	8	806	15.88	0.0131326445270649	-0.00603136911350715
3	C	26	50	20120531	8	808	15.92	0.0128443676989768	-0.00575996385321822
3	C	26	50	20120531	8	810	15.96	0.0131652265933284	-0.00601608005068433
3	C	26	50	20120531	8	812	16	0.0131161526756073	-0.00557163444733056
3	C	26	50	20120531	8	814	16.04	0.0130363655748453	-0.00564468140625425
3	C	26	50	20120531	8	816	16.08	0.0129304812841101	-0.00589588604001824
3	C	26	50	20120531	8	818	16.12	0.0130252300572552	-0.00579728353491568
3	C	26	50	20120531	8	820	16.16	0.0135718030930157	-0.00572348350727002
3	C	26	50	20120531	8	822	16.2	0.0136915346558469	-0.00596140089750874
3	C	26	50	20120531	8	824	16.24	0.0138815087921076	-0.00592862225556005
3	C	26	50	20120531	8	826	16.28	0.0144170397190838	-0.0056109835962007
3	C	26	50	20120531	8	828	16.32	0.016152111397991	-0.00515408365039921
3	C	26	50	20120531	8	830	16.36	0.0167620581719086	-0.00436006991027093
3	C	26	50	20120531	8	832	16.4	0.0170125040800964	-0.0036269161436926
3	C	26	50	20120531	8	834	16.44	0.0174113603879467	-0.00273629252537114
3	C	26	50	20120531	8	836	16.48	0.0169201474491921	-0.00287398035780379
3	C	26	50	20120531	8	838	16.52	0.0169180671410418	-0.00239570605893127
3	C	26	50	20120531	8	840	16.56	0.0164625171327963	-0.00210035816303136
3	C	26	50	20120531	8	842	16.6	0.0158187423704667	-0.00202159000314109
3	C	26	50	20120531	8	844	16.64	0.0151691799391331	-0.00143648742598047
3	C	26	50	20120531	8	846	16.68	0.0140773151450995	-0.00124599993019662
3	C	26	50	20120531	8	848	16.72	0.0133149833243023	-0.00052131447442978
3	C	26	50	20120531	8	850	16.76	0.0109919749135448	0.000216261537958101
3	C	26	50	20120531	8	852	16.8	0.00902955207031954	0.00080080903629549
3	C	26	50	20120531	8	854	16.84	0.00710362371517805	0.00171829846966134
3	C	26	50	20120531	8	856	16.88	0.00543809662459666	0.00194739328859119
3	C	26	50	20120531	8	858	16.92	0.0043541372843767	0.00173275102516201
3	C	26	50	20120531	8	860	16.96	0.0039108591143187	0.00157570968012829
3	C	26	50	20120531	8	862	17	0.0039745765063714	0.00093571440354416
3	C	26	50	20120531	8	864	17.04	0.0045077067351148	0.00086610681200416
3	C	26	50	20120531	8	866	17.08	0.0039291166114089	-0.00015796058384926
3	C	26	50	20120531	8	868	17.12	0.0030495111309519	-0.00287626996956127
3	C	26	50	20120531	8	870	17.16	0.0022438973040783	-0.00463297070140207
3	C	26	50	20120531	8	872	17.2	0.0012836533662948	-0.0053506770132386
3	C	26	50	20120531	8	874	17.24	-0.000179732401641999	-0.00811191485163645
3	C	26	50	20120531	8	876	17.28	-0.00177368543672490	-0.0101438639691219
3	C	26	50	20120531	8	878	17.32	-0.0031908476343756	-0.0101648155430485
3	C	26	50	20120531	8	880	17.36	-0.0042332432379974	-0.0101256630405742
3	C	26	50	20120531	8	882	17.4	-0.0045731989651884	-0.0102853489649695
3	C	26	50	20120531	8	884	17.44	-0.0041226729506232	-0.0103884027072597
3	C	26	50	20120531	8	886	17.48	-0.0031917244467843	-0.0108632673372333
3	C	26	50	20120531	8	888	17.52	-0.00275644365442140	-0.0107352668677029
3	C	26	50	20120531	8	890	17.56	-0.0023461095892989	-0.0111259433643085
3	C	26	50	20120531	8	892	17.6	-0.00129612672991500	-0.0122373030922994
3	C	26	50	20120531	8	894	17.64	-0.000452428131806602	-0.0135461365310722
3	C	26	50	20120531	8	896	17.68	0.0007946960981721	-0.0145156506387571
3	C	26	50	20120531	8	898	17.72	0.0019708621626587	-0.0161317785424980
3	C	26	50	20120531	8	900	17.76	0.0033966517701466	-0.0177176571252466
3	C	26	50	20120531	8	902	17.8	0.0045346828588171	-0.0183304492968517
3	C	26	50	20120531	8	904	17.84	0.00499713069371311	-0.0189876343392865
3	C	26	50	20120531	8	906	17.88	0.00683437088793105	-0.0203167476005438
3	C	26	50	20120531	8	908	17.92	0.00812660853054947	-0.0212110255467104
3	C	26	50	20120531	8	910	17.96	0.00947276306523336	-0.0217418859626862
3	C	26	50	20120531	8	912	18	0.0115555036628115	-0.0220937705812759
3	C	26	50	20120531	8	914	18.04	0.0142084056712637	-0.0230202006727830
3	C	26	50	20120531	8	916	18.08	0.0147630602304264	-0.0230573944894735
3	C	26	50	20120531	8	918	18.12	0.0160263772056943	-0.0227927951319534
3	C	26	50	20120531	8	920	18.16	0.0184672391036722	-0.0236504449468546
3	C	26	50	20120531	8	922	18.2	0.0206674442797410	-0.0236385938372019
3	C	26	50	20120531	8	924	18.24	0.0228703647458495	-0.023576085597745
3	C	26	50	20120531	8	926	18.28	0.0251560944871029	-0.0228322729035471
3	C	26	50	20120531	8	928	18.32	0.0270298708887047	-0.0232160056115614
3	C	26	50	20120531	8	930	18.36	0.0287746992976894	-0.0236953108721209
3	C	26	50	20120531	8	932	18.4	0.0296854386897221	-0.0244086543351175
3	C	26	50	20120531	8	934	18.44	0.0302445126662672	-0.026525696682651
3	C	26	50	20120531	8	936	18.48	0.0302859844789838	-0.027446455777773
3	C	26	50	20120531	8	938	18.52	0.0304300645567184	-0.02839980542444
3	C	26	50	20120531	8	940	18.56	0.0303657390528338	-0.029219462391988
3	C	26	50	20120531	8	942	18.6	0.0303248824230169	-0.0304086604344519
3	C	26	50	20120531	8	944	18.64	0.030243883341232	-0.0300358383840713
3	C	26	50	20120531	8	946	18.68	0.0300693552454995	-0.0294714398934638
3	C	26	50	20120531	8	948	18.72	0.029824130613784	-0.0287636260054961
3	C	26	50	20120531	8	950	18.76	0.0300592365474607	-0.0280778102094911
3	C	26	50	20120531	8	952	18.8	0.0302855460727795	-0.0272084577773613
3	C	26	50	20120531	8	954	18.84	0.0304770093759213	-0.0267277878007141
3	C	26	50	20120531	8	956	18.88	0.0308630543231101	-0.0253489649327394
3	C	26	50	20120531	8	958	18.92	0.0313540268455592	-0.0251585127922946
3	C	26	50	20120531	8	960	18.96	0.0318542985292877	-0.0236292593205835
3	C	26	50	20120531	8	962	19	0.0329142537156066	-0.0223250694520427
3	C	26	50	20120531	8	964	19.04	0.0333703984006551	-0.0208818037004577
3	C	26	50	20120531	8	966	19.08	0.0343148243597435	-0.0197635708945537
3	C	26	50	20120531	8	968	19.12	0.0351285274881939	-0.0185766568069930
3	C	26	50	20120531	8	970	19.16	0.0360252449527557	-0.0176580190322145
3	C	26	50	20120531	8	972	19.2	0.0367312062209567	-0.016955310455207
3	C	26	50	20120531	8	974	19.24	0.0378303612859043	-0.0159049457581612
3	C	26	50	20120531	8	976	19.28	0.0389263838678113	-0.0149534558023288
3	C	26	50	20120531	8	978	19.32	0.0397665681452171	-0.0145758607811752
3	C	26	50	20120531	8	980	19.36	0.0415264862129123	-0.0135230494946665
3	C	26	50	20120531	8	982	19.4	0.0432037434978868	-0.0131429088891006
3	C	26	50	20120531	8	984	19.44	0.044740781508152	-0.0121914967150141
3	C	26	50	20120531	8	986	19.48	0.0455880368533697	-0.0121767888939654
3	C	26	50	20120531	8	988	19.52	0.0468700921583391	-0.0125182507586004
3	C	26	50	20120531	8	990	19.56	0.0479453894404894	-0.0122829963324997
3	C	26	50	20120531	8	992	19.6	0.048802685702	-0.0131295445709362
3	C	26	50	20120531	8	994	19.64	0.0497224902029675	-0.0131506163530155
3	C	26	50	20120531	8	996	19.68	0.051148300316552	-0.0147687595110828
3	C	26	50	20120531	8	998	19.72	0.0513533612830961	-0.0149974378441186
3	C	26	50	20120531	8	1000	19.76	0.0524747619273799	-0.0160904127957986
3	C	26	50	20120531	8	1002	19.8	0.0532884297004912	-0.0155467183917443
3	C	26	50	20120531	8	1004	19.84	0.0524652159858338	-0.0150175196767043
3	C	26	50	20120531	8	1006	19.88	0.0519997275917787	-0.0142153070334481
3	C	26	50	20120531	8	1008	19.92	0.0520154253623211	-0.0137901944365988
3	C	26	50	20120531	8	1010	19.96	0.0511003584767876	-0.0136554905947827
3	C	26	50	20120531	8	1012	20	0.0506999946172798	-0.0134507124709511
3	C	26	50	20120531	8	1014	20.04	0.0505539063562866	-0.0126921283160942
3	C	26	50	20120531	8	1016	20.08	0.0499984032689865	-0.0115023504460697
3	C	26	50	20120531	8	1018	20.12	0.0491418848249352	-0.00974059390074343
3	C	26	50	20120531	8	1020	20.16	0.0489124286744402	-0.00800754589073331
3	C	26	50	20120531	8	1022	20.2	0.0479353485241966	-0.00652771281906611
3	C	26	50	20120531	8	1024	20.24	0.0469509851741068	-0.00408713376380074
3	C	26	50	20120531	8	1026	20.28	0.0464562932699887	-0.00292762006401104
3	C	26	50	20120531	8	1028	20.32	0.0457267004931604	-0.0009332960983525
3	C	26	50	20120531	8	1030	20.36	0.0446726164144456	0.000193619978824501
3	C	26	50	20120531	8	1032	20.4	0.0438477763541915	0.0026043591279238
3	C	26	50	20120531	8	1034	20.44	0.0436676055463452	0.0038290680729389
3	C	26	50	20120531	8	1036	20.48	0.0424676453386716	0.00555794415294002
3	C	26	50	20120531	8	1038	20.52	0.0421152233189282	0.00600045157660652
3	C	26	50	20120531	8	1040	20.56	0.0410561894927451	0.00654174181760482
3	C	26	50	20120531	8	1042	20.6	0.0404745729520158	0.00730763038551142
3	C	26	50	20120531	8	1044	20.64	0.0390328387937189	0.00676041458968682
3	C	26	50	20120531	8	1046	20.68	0.037765010477187	0.00779079644909622
3	C	26	50	20120531	8	1048	20.72	0.0363094735945214	0.00771572999320542
3	C	26	50	20120531	8	1050	20.76	0.0351659829343934	0.00738956991931532
3	C	26	50	20120531	8	1052	20.8	0.0333494044003217	0.00775403396754232
3	C	26	50	20120531	8	1054	20.84	0.030992879128136	0.00743062453903102
3	C	26	50	20120531	8	1056	20.88	0.0286248096306406	0.00769561704792142
3	C	26	50	20120531	8	1058	20.92	0.0274679376817854	0.00896958587974102
3	C	26	50	20120531	8	1060	20.96	0.0249930427344291	0.00941282162339222
3	C	26	50	20120531	8	1062	21	0.0234424707003720	0.00985323601098642
3	C	26	50	20120531	8	1064	21.04	0.021035740846722	0.0103265945035161
3	C	26	50	20120531	8	1066	21.08	0.0191020583586180	0.00998169609992462
3	C	26	50	20120531	8	1068	21.12	0.0173649869110230	0.0102984728668283
3	C	26	50	20120531	8	1070	21.16	0.0151988430686039	0.00928207050848302
3	C	26	50	20120531	8	1072	21.2	0.0135553925588379	0.00867748713950072
3	C	26	50	20120531	8	1074	21.24	0.0129031148374646	0.00840605713047442
3	C	26	50	20120531	8	1076	21.28	0.0115342551040368	0.00747885629257572
3	C	26	50	20120531	8	1078	21.32	0.0104599053449732	0.00711387605639852
3	C	26	50	20120531	8	1080	21.36	0.0086504544472559	0.00593884136276172
3	C	26	50	20120531	8	1082	21.4	0.00669795584770455	0.00537368626789842
3	C	26	50	20120531	8	1084	21.44	0.0046586570623354	0.00384944406194557
3	C	26	50	20120531	8	1086	21.48	0.0034651131415943	0.00267442633887158
3	C	26	50	20120531	8	1088	21.52	0.0019059002626711	0.00210728427395309
3	C	26	50	20120531	8	1090	21.56	-0.0005913534011063	0.00153293679093432
3	C	26	50	20120531	8	1092	21.6	-0.0017109862784371	0.00113059303243917
3	C	26	50	20120531	8	1094	21.64	-0.003632343895345	0.00095989038439293
3	C	26	50	20120531	8	1096	21.68	-0.0056941329189966	0.00135063052060881
3	C	26	50	20120531	8	1098	21.72	-0.0068568710257085	0.00125109817008899
3	C	26	50	20120531	8	1100	21.76	-0.0074101113713088	0.00172754671925248
3	C	26	50	20120531	8	1102	21.8	-0.0070363417978414	0.00242347414222847
3	C	26	50	20120531	8	1104	21.84	-0.0070198025702295	0.00309804694041262
3	C	26	50	20120531	8	1106	21.88	-0.0068201792548327	0.0036937914746301
3	C	26	50	20120531	8	1108	21.92	-0.0067537112174012	0.00433259174075403
3	C	26	50	20120531	8	1110	21.96	-0.006836329573715	0.00389726852198434
3	C	26	50	20120531	8	1112	22	-0.0070128587816382	0.00333211342712099
3	C	26	50	20120531	8	1114	22.04	-0.0073034443133668	0.00345094272169939
3	C	26	50	20120531	8	1116	22.08	-0.008196272690632	0.0032741306710637
3	C	26	50	20120531	8	1118	22.12	-0.0095786664478517	0.00326097848493363
3	C	26	50	20120531	8	1120	22.16	-0.0117639799551088	0.00258052962939782
3	C	26	50	20120531	8	1122	22.2	-0.0134413079507614	0.00228983803165203
3	C	26	50	20120531	8	1124	22.24	-0.0134864920740792	0.00253173926149594
3	C	26	50	20120531	8	1126	22.28	-0.0149014127432335	0.00129387813035077
3	C	26	50	20120531	8	1128	22.32	-0.0165801549524485	-0.000149821784797800
3	C	26	50	20120531	8	1130	22.36	-0.0180092177572265	-0.00094333701464535
3	C	26	50	20120531	8	1132	22.4	-0.0171413856046762	-0.00075475163610289
3	C	26	50	20120531	8	1134	22.44	-0.0193597209986147	-0.00330217452600555
3	C	26	50	20120531	8	1136	22.48	-0.0195203049486221	-0.00451479194506236
3	C	26	50	20120531	8	1138	22.52	-0.0208331901092512	-0.00691817718363732
3	C	26	50	20120531	8	1140	22.56	-0.0221687733975563	-0.00891023840759606
3	C	26	50	20120531	8	1142	22.6	-0.0238313935721603	-0.0104287502201942
3	C	26	50	20120531	8	1144	22.64	-0.0242280097657278	-0.0127710414328746
3	C	26	50	20120531	8	1146	22.68	-0.0253134186748492	-0.0150520264876262
3	C	26	50	20120531	8	1148	22.72	-0.0257108833965541	-0.0168185913590645
3	C	26	50	20120531	8	1150	22.76	-0.0255915944825679	-0.0185150112378092
3	C	26	50	20120531	8	1152	22.8	-0.0255983827076673	-0.0199067388045406
3	C	26	50	20120531	8	1154	22.84	-0.0264880644597562	-0.0240727291165792
3	C	26	50	20120531	8	1156	22.88	-0.0266216369307224	-0.0263451581792784
3	C	26	50	20120531	8	1158	22.92	-0.0268363145494906	-0.0284793478662557
3	C	26	50	20120531	8	1160	22.96	-0.0264078078400916	-0.0306077392776272
3	C	26	50	20120531	8	1162	23	-0.0255723894623909	-0.0321859026182862
3	C	26	50	20120531	8	1164	23.04	-0.0249267939000998	-0.0344885322116099
3	C	26	50	20120531	8	1166	23.08	-0.0242221054241049	-0.0366607501012793
3	C	26	50	20120531	8	1168	23.12	-0.023247217304883	-0.0381717665819968
3	C	26	50	20120531	8	1170	23.16	-0.022697908472986	-0.0409297941556081
3	C	26	50	20120531	8	1172	23.2	-0.0219802163032851	-0.0420942363896627
3	C	26	50	20120531	8	1174	23.24	-0.0220101976308074	-0.0437659782417439
3	C	26	50	20120531	8	1176	23.28	-0.0217089913552254	-0.0455301884476009
3	C	26	50	20120531	8	1178	23.32	-0.0220362120892873	-0.0471299751136286
3	C	26	50	20120531	8	1180	23.36	-0.0216713874166019	-0.0503819167738987
3	C	26	50	20120531	8	1182	23.4	-0.0216605545407141	-0.051866218760423
3	C	26	50	20120531	8	1184	23.44	-0.0219192919830181	-0.0535161039418977
3	C	26	50	20120531	8	1186	23.48	-0.0217423738663652	-0.0545477727356489
3	C	26	50	20120531	8	1188	23.52	-0.0218767807233332	-0.055493825040334
3	C	26	50	20120531	8	1190	23.56	-0.0215099832227283	-0.0541895877956389
3	C	26	50	20120531	8	1192	23.6	-0.0206946678908168	-0.0552904328457935
3	C	26	50	20120531	8	1194	23.64	-0.0205100493813168	-0.0538803841423616
3	C	26	50	20120531	8	1196	23.68	-0.020317002158985	-0.053344969958715
3	C	26	50	20120531	8	1198	23.72	-0.0195433283454176	-0.052131532295792
3	C	26	50	20120531	8	1200	23.76	-0.0195363492014873	-0.0520952365047137
3	C	26	50	20120531	8	1202	23.8	-0.0188037229365677	-0.0508625301820033
3	C	26	50	20120531	8	1204	23.84	-0.0182050085538692	-0.0497537231094925
3	C	26	50	20120531	8	1206	23.88	-0.0169179610750247	-0.0493570079209756
3	C	26	50	20120531	8	1208	23.92	-0.0160963878480997	-0.0483249714316982
3	C	26	50	20120531	8	1210	23.96	-0.0152795239523374	-0.0476921250046719
3	C	26	50	20120531	8	1212	24	-0.0128591540088783	-0.0464523688273532
3	C	26	50	20120531	8	1214	24.04	-0.0113803038156369	-0.0458847105744844
3	C	26	50	20120531	8	1216	24.08	-0.009513259070592	-0.0451107114917976
3	C	26	50	20120531	8	1218	24.12	-0.0076338399568763	-0.0440402225357593
3	C	26	50	20120531	8	1220	24.16	-0.0059973120224981	-0.0439712089139155
3	C	26	50	20120531	8	1222	24.2	-0.0040814061988732	-0.0434900227493181
3	C	26	50	20120531	8	1224	24.24	-0.0013553681360428	-0.042601472368079
3	C	26	50	20120531	8	1226	24.28	-0.000135396806461602	-0.0417530149413333
3	C	26	50	20120531	8	1228	24.32	0.000759376114451798	-0.0409170733046146
3	C	26	50	20120531	8	1230	24.36	0.0023688925697886	-0.0399599335656004
3	C	26	50	20120531	8	1232	24.4	0.00487176773247654	-0.0389384471094984
3	C	26	50	20120531	8	1234	24.44	0.00665318184631981	-0.0388495637871032
3	C	26	50	20120531	8	1236	24.48	0.00781368549560317	-0.0391705902657619
3	C	26	50	20120531	8	1238	24.52	0.00999263504182952	-0.0396357958171045
3	C	26	50	20120531	8	1240	24.56	0.0109568458486555	-0.0407340740696435
3	C	26	50	20120531	8	1242	24.6	0.0127381892518206	-0.041779036470881
3	C	26	50	20120531	8	1244	24.64	0.0139627567754795	-0.0427904820106902
3	C	26	50	20120531	8	1246	24.68	0.0143443115946078	-0.0431615716494569
3	C	26	50	20120531	8	1248	24.72	0.0145700200791625	-0.0430919923421881
3	C	26	50	20120531	8	1250	24.76	0.0147453825608968	-0.0443855734876908
3	C	26	50	20120531	8	1252	24.8	0.0150248311608217	-0.0443015692020859
3	C	26	50	20120531	8	1254	24.84	0.0156733187898479	-0.0436455862411791
3	C	26	50	20120531	8	1256	24.88	0.0160559342691479	-0.0432557582727109
3	C	26	50	20120531	8	1258	24.92	0.0172406209703479	-0.0426311001422108
3	C	26	50	20120531	8	1260	24.96	0.0176118520304708	-0.0411321751874515
3	C	26	50	20120531	8	1262	25	0.0180116502045537	-0.0406398874463894
3	C	26	50	20120531	8	1264	25.04	0.0195923167032181	-0.0377076570461651
3	C	26	50	20120531	8	1266	25.08	0.0200992415546507	-0.0360293391010188
3	C	26	50	20120531	8	1268	25.12	0.0208305313877538	-0.034283351036913
3	C	26	50	20120531	8	1270	25.16	0.0215401837533527	-0.0318917744815838
3	C	26	50	20120531	8	1272	25.2	0.0223972678828289	-0.0306005267884591
3	C	26	50	20120531	8	1274	25.24	0.0223367395423593	-0.0291331387961407
3	C	26	50	20120531	8	1276	25.28	0.0224180426800601	-0.0267854170033808
3	C	26	50	20120531	8	1278	25.32	0.0223109655001851	-0.0248547538612325
3	C	26	50	20120531	8	1280	25.36	0.0220818982584197	-0.0249752095014076
3	C	26	50	20120531	8	1282	25.4	0.0218767877944009	-0.0228798187635141
3	C	26	50	20120531	8	1284	25.44	0.0214305892733366	-0.0212868627489926
3	C	26	50	20120531	8	1286	25.48	0.0210748650649250	-0.0193258222995246
3	C	26	50	20120531	8	1288	25.52	0.0205539748545640	-0.0179733038038100
3	C	26	50	20120531	8	1290	25.56	0.0209278009965739	-0.0166607226990968
3	C	26	50	20120531	8	1292	25.6	0.0202800629007357	-0.0167692211636021
3	C	26	50	20120531	8	1294	25.64	0.0198425688641478	-0.0166622429786764
3	C	26	50	20120531	8	1296	25.68	0.0196538986327916	-0.0163492916594588
3	C	26	50	20120531	8	1298	25.72	0.0193440515123435	-0.0168209248114425
3	C	26	50	20120531	8	1300	25.76	0.0198132522169998	-0.0167055603400919
3	C	26	50	20120531	8	1302	25.8	0.0200852337693154	-0.0165184316015187
3	C	26	50	20120531	8	1304	25.84	0.0200408698898638	-0.0156841445946679
3	C	26	50	20120531	8	1306	25.88	0.0200831760885822	-0.0161151756752758
3	C	26	50	20120531	8	1308	25.92	0.0207853967619107	-0.0160229053113988
3	C	26	50	20120531	8	1310	25.96	0.0215827586526479	-0.0164320090107220
3	C	26	50	20120531	8	1312	26	0.022363022701416	-0.0147873776326315
3	C	26	50	20120531	8	1314	26.04	0.0229696991064706	-0.0142546645968890
3	C	26	50	20120531	8	1316	26.08	0.0226012208130469	-0.0132311324808689
3	C	26	50	20120531	8	1318	26.12	0.0229228037847423	-0.0119357220501233
3	C	26	50	20120531	8	1320	26.16	0.0224367173701513	-0.0102041518932859
3	C	26	50	20120531	8	1322	26.2	0.0220161302567015	-0.00759023268168045
3	C	26	50	20120531	8	1324	26.24	0.0210201350000612	-0.00551247718690971
3	C	26	50	20120531	8	1326	26.28	0.0202747595998768	-0.00453758906768781
3	C	26	50	20120531	8	1328	26.32	0.0199705269072713	-0.00266372074220441
3	C	26	50	20120531	8	1330	26.36	0.0187941706310605	-0.00144186921569208
3	C	26	50	20120531	8	1332	26.4	0.0180618540789111	-0.00067777528479615
3	C	26	50	20120531	8	1334	26.44	0.0166422459989044	-0.00047163315198361
3	C	26	50	20120531	8	1336	26.48	0.0159425779810559	0.000154453334214580
3	C	26	50	20120531	8	1338	26.52	0.0153681102898843	3.05823682863202e-05
3	C	26	50	20120531	8	1340	26.56	0.0152641373087787	0.00154376259575428
3	C	26	50	20120531	8	1342	26.6	0.0149148265588725	0.00180785283639184
3	C	26	50	20120531	8	1344	26.64	0.0148226198346058	0.00329918346432114
3	C	26	50	20120531	8	1346	26.68	0.0152029796432738	0.00481029186892022
3	C	26	50	20120531	8	1348	26.72	0.0153552763018058	0.00568786795291522
3	C	26	50	20120531	8	1350	26.76	0.0170191904818193	0.00673524158827652
3	C	26	50	20120531	8	1352	26.8	0.0177911248127050	0.00775073177887422
3	C	26	50	20120531	8	1354	26.84	0.0191384531446457	0.00904260879703422
3	C	26	50	20120531	8	1356	26.88	0.0199509683337037	0.00999206228533682
3	C	26	50	20120531	8	1358	26.92	0.0210059645801662	0.0114057172333527
3	C	26	50	20120531	8	1360	26.96	0.0220490814327048	0.0132900224549265
3	C	26	50	20120531	8	1362	27	0.0224934131918668	0.0144679350731626
3	C	26	50	20120531	8	1364	27.04	0.0226928314462970	0.0164324049905195
3	C	26	50	20120531	8	1366	27.08	0.0227393661435669	0.0179190192162183
3	C	26	50	20120531	8	1368	27.12	0.0221641347770717	0.0189248786124561
3	C	26	50	20120531	8	1370	27.16	0.0207040299845996	0.0208390873798062
3	C	26	50	20120531	8	1372	27.2	0.0203146262802002	0.0212149146340069
3	C	26	50	20120531	8	1374	27.24	0.0192053171618747	0.0222986264868534
3	C	26	50	20120531	8	1376	27.28	0.0187942052792928	0.0229777318395049
3	C	26	50	20120531	8	1378	27.32	0.0176124884265739	0.0236896469468036
3	C	26	50	20120531	8	1380	27.36	0.0170414997007657	0.0247140325407085
3	C	26	50	20120531	8	1382	27.4	0.0177399797792218	0.0240172495185273
3	C	26	50	20120531	8	1384	27.44	0.0180775525565603	0.0230879697866919
3	C	26	50	20120531	8	1386	27.48	0.0184390962537809	0.0229662767096497
3	C	26	50	20120531	8	1388	27.52	0.0190472080856014	0.0227491949278254
3	C	26	50	20120531	8	1390	27.56	0.0197973069590841	0.0229213047183663
3	C	26	50	20120531	8	1392	27.6	0.0207160507998797	0.0227895707250312
3	C	26	50	20120531	8	1394	27.64	0.0218579575408179	0.0226980003968675
3	C	26	50	20120531	8	1396	27.68	0.0232437454105873	0.0222293300222971
3	C	26	50	20120531	8	1398	27.72	0.0246131284030332	0.0217374665453037
3	C	26	50	20120531	8	1400	27.76	0.0265817843925346	0.0207673867521939
3	C	26	50	20120531	8	1402	27.8	0.0274272719707994	0.0217848426996432
3	C	26	50	20120531	8	1404	27.84	0.0292022655550695	0.0213151682334435
3	C	26	50	20120531	8	1406	27.88	0.0308034805767952	0.0208368387802421
3	C	26	50	20120531	8	1408	27.92	0.0328587854312632	0.0206265169392459
3	C	26	50	20120531	8	1410	27.96	0.0336859023753528	0.0213530550147795
3	C	26	50	20120531	8	1412	28	0.0347207319364158	0.0212380299546839
3	C	26	50	20120531	8	1414	28.04	0.0359278339225794	0.0212720417908589
3	C	26	50	20120531	8	1416	28.08	0.0371974512192677	0.0214313458775925
3	C	26	50	20120531	8	1418	28.12	0.0386203834082528	0.0211486940839488
3	C	26	50	20120531	8	1420	28.16	0.0398267443465097	0.0210498037863863
3	C	26	50	20120531	8	1422	28.2	0.04147647891424	0.0201388543836396
3	C	26	50	20120531	8	1424	28.24	0.0430212250955269	0.0199494904805311
3	C	26	50	20120531	8	1426	28.28	0.0443936557181997	0.0189980712353767
3	C	26	50	20120531	8	1428	28.32	0.0462873796020988	0.0186246269310287
3	C	26	50	20120531	8	1430	28.36	0.0463696797603612	0.0183012033603818
3	C	26	50	20120531	8	1432	28.4	0.0464161720312242	0.0177977786875160
3	C	26	50	20120531	8	1434	28.44	0.0461422600773959	0.0178261831669163
3	C	26	50	20120531	8	1436	28.48	0.0463189024224041	0.0177628193282542
3	C	26	50	20120531	8	1438	28.52	0.0462049450935481	0.0174361077110747
3	C	26	50	20120531	8	1440	28.56	0.0465340043052411	0.0152354782709372
3	C	26	50	20120531	8	1442	28.6	0.0471874699660068	0.0136128520558772
3	C	26	50	20120531	8	1444	28.64	0.0482499403311465	0.0114784078104587
3	C	26	50	20120531	8	1446	28.68	0.0497578455420268	0.00971170151766412
3	C	26	50	20120531	8	1448	28.72	0.0512547905977987	0.00856717848163562
3	C	26	50	20120531	8	1450	28.76	0.0529126731569687	0.00736778395938702
3	C	26	50	20120531	8	1452	28.8	0.0548427918268955	0.00593829689054022
3	C	26	50	20120531	8	1454	28.84	0.056369293946121	0.00482842208678982
3	C	26	50	20120531	8	1456	28.88	0.0588444505229864	0.0039875307026028
3	C	26	50	20120531	8	1458	28.92	0.0610708469342304	0.00264897756581667
3	C	26	50	20120531	8	1460	28.96	0.0629593170147453	0.00162445055055548
3	C	26	50	20120531	8	1462	29	0.0644195632285736	0.0019159906764387
3	C	26	50	20120531	8	1464	29.04	0.066723104989645	0.00171241463413509
3	C	26	50	20120531	8	1466	29.08	0.069230152082342	0.00182689522200919
3	C	26	50	20120531	8	1468	29.12	0.0714380222959188	0.00162381415445241
3	C	26	50	20120531	8	1470	29.16	0.0733895663013156	0.00245190690589997
3	C	26	50	20120531	8	1472	29.2	0.0744273869240631	0.00259552029315897
3	C	26	50	20120531	8	1474	29.24	0.0765461616832104	0.00368800027009217
3	C	26	50	20120531	8	1476	29.28	0.0774286309461312	0.00298358049467415
3	C	26	50	20120531	8	1478	29.32	0.0776199033304422	0.00290261676822828
3	C	26	50	20120531	8	1480	29.36	0.078193649772697	0.0026013892794428
3	C	26	50	20120531	8	1482	29.4	0.0793014032561038	0.00230581864490684
3	C	26	50	20120531	8	1484	29.44	0.0795695381475298	0.002524031797581
3	C	26	50	20120531	8	1486	29.48	0.0802539468010402	0.00297240820753139
3	C	26	50	20120531	8	1488	29.52	0.081342608401355	0.00390465778784773
3	C	26	50	20120531	8	1490	29.56	0.0824336034540478	0.00482142172965612
3	C	26	50	20120531	8	1492	29.6	0.084244786763379	0.00588773875568542
3	C	26	50	20120531	8	1494	29.64	0.0864629807359612	0.00723689849418932
3	C	26	50	20120531	8	1496	29.68	0.0877835733605052	0.00822444382479452
3	C	26	50	20120531	8	1498	29.72	0.0892462237373896	0.00952813659726812
3	C	26	50	20120531	8	1500	29.76	0.0903994441868267	0.0102589314556244
3	C	26	50	20120531	8	1502	29.8	0.0912078086590791	0.0100899329349208
3	C	26	50	20120531	8	1504	29.84	0.0917681907831695	0.00946675972866112
3	C	26	50	20120531	8	1506	29.88	0.0927384119976356	0.00971771192530422
3	C	26	50	20120531	8	1508	29.92	0.0941390491098099	0.00844760672493692
3	C	26	50	20120531	8	1510	29.96	0.0944445192392825	0.00840206904822852
3	C	26	50	20120531	8	1512	30	0.0945880619158633	0.00804540438779802
3	C	26	50	20120531	8	1514	30.04	0.0951227053531185	0.00760537183786562
3	C	26	50	20120531	8	1516	30.08	0.0950359433510669	0.00659654259314682
3	C	26	50	20120531	8	1518	30.12	0.094781526331196	0.00487643463723242
3	C	26	50	20120531	8	1520	30.16	0.0950034871498104	0.00339115684335007
3	C	26	50	20120531	8	1522	30.2	0.0959478989667632	0.00183467339660223
3	C	26	50	20120531	8	1524	30.24	0.0969018567252619	-0.00033494234011245
3	C	26	50	20120531	8	1526	30.28	0.0976194993974882	-0.00154246859034471
3	C	26	50	20120531	8	1528	30.32	0.0984779977405267	-0.00337592576328332
3	C	26	50	20120531	8	1530	30.36	0.0997265361840678	-0.00501987831886392
3	C	26	50	20120531	8	1532	30.4	0.100201146255600	-0.00567932610299849
3	C	26	50	20120531	8	1534	30.44	0.0999373247155395	-0.00699588821888973
3	C	26	50	20120531	8	1536	30.48	0.0994845642435458	-0.00841328376177816
3	C	26	50	20120531	8	1538	30.52	0.0990499764158285	-0.0090362448360035
3	C	26	50	20120531	8	1540	30.56	0.097792811269557	-0.00896122080651962
3	C	26	50	20120531	8	1542	30.6	0.0961567075992476	-0.00977312081267802
3	C	26	50	20120531	8	1544	30.64	0.0941488778940683	-0.0116642778989614
3	C	26	50	20120531	8	1546	30.68	0.0927447052479881	-0.0122678642473823
3	C	26	50	20120531	8	1548	30.72	0.0919374721465856	-0.0148715728370674
3	C	26	50	20120531	8	1550	30.76	0.090761412148116	-0.0157604060610189
3	C	26	50	20120531	8	1552	30.8	0.0901204198509705	-0.0175668517549162
3	C	26	50	20120531	8	1554	30.84	0.0894190406347115	-0.0191577713019078
3	C	26	50	20120531	8	1556	30.88	0.0892483450577331	-0.0198572413298575
3	C	26	50	20120531	8	1558	30.92	0.089190998697779	-0.0215041637339191
3	C	26	50	20120531	8	1560	30.96	0.0884511528726234	-0.0235043566858615
3	C	26	50	20120531	8	1562	31	0.0881769368628792	-0.0258228184000159
3	C	26	50	20120531	8	1564	31.04	0.0882540822127067	-0.0265652098095837
3	C	26	50	20120531	8	1566	31.08	0.0876465360663112	-0.0283169961492952
3	C	26	50	20120531	8	1568	31.12	0.08755524858086	-0.0299028245274623
3	C	26	50	20120531	8	1570	31.16	0.087056455457411	-0.0326342366018297
3	C	26	50	20120531	8	1572	31.2	0.0877490665495833	-0.0343397074473735
3	C	26	50	20120531	8	1574	31.24	0.0888881448633967	-0.0361897109189919
3	C	26	50	20120531	8	1576	31.28	0.0897049946170234	-0.0370182986451863
3	C	26	50	20120531	8	1578	31.32	0.0906879437535508	-0.0387056675571318
3	C	26	50	20120531	8	1580	31.36	0.0915156829516078	-0.0404229470859214
3	C	26	50	20120531	8	1582	31.4	0.091897237770736	-0.0414324127267433
3	C	26	50	20120531	8	1584	31.44	0.0915290472697722	-0.0415539643824293
3	C	26	50	20120531	8	1586	31.48	0.091406152111202	-0.04071052741383
3	C	26	50	20120531	8	1588	31.52	0.0909263801601669	-0.0409382865080502
3	C	26	50	20120531	8	1590	31.56	0.0898367993210365	-0.0404791620750257
3	C	26	50	20120531	8	1592	31.6	0.089529561424611	-0.0407484990479797
3	C	26	50	20120531	8	1594	31.64	0.0888846800401689	-0.0406620905993187
3	C	26	50	20120531	8	1596	31.68	0.0873636933538366	-0.0418743544649849
3	C	26	50	20120531	8	1598	31.72	0.0869324289279909	-0.0417972091151575
3	C	26	50	20120531	8	1600	31.76	0.0861171348092828	-0.0416863347718674
3	C	26	50	20120531	8	1602	31.8	0.0856218772197398	-0.0417686420011975
3	C	26	50	20120531	8	1604	31.84	0.0852345241250058	-0.0418476965393342
3	C	26	50	20120531	8	1606	31.88	0.084793077361511	-0.0417880874376802
3	C	26	50	20120531	8	1608	31.92	0.0833213053071493	-0.0413056991915547
3	C	26	50	20120531	8	1610	31.96	0.0821951670474317	-0.0408581005990636
3	C	26	50	20120531	8	1612	32	0.0807316681424098	-0.0408775460355462
3	C	26	50	20120531	8	1614	32.04	0.0802687960434451	-0.0403609338212113
3	C	26	50	20120531	8	1616	32.08	0.0794324301426577	-0.0401265986339261
3	C	26	50	20120531	8	1618	32.12	0.0785966299272952	-0.0392569987144229
3	C	26	50	20120531	8	1620	32.16	0.0767997301749439	-0.0387973793066516
3	C	26	50	20120531	8	1622	32.2	0.0748679144487423	-0.0382920808008157
3	C	26	50	20120531	8	1624	32.24	0.0735085016619112	-0.0380368859634855
3	C	26	50	20120531	8	1626	32.28	0.0719019550550553	-0.0382471795202104
3	C	26	50	20120531	8	1628	32.32	0.0698006458334033	-0.0390922428344064
3	C	26	50	20120531	8	1630	32.36	0.0678331919254298	-0.0395450740170783
3	C	26	50	20120531	8	1632	32.4	0.0659148819387488	-0.0409988148485197
3	C	26	50	20120531	8	1634	32.44	0.0652543805655103	-0.0418154453990443
3	C	26	50	20120531	8	1636	32.48	0.0637479885631417	-0.0433037354678145
3	C	26	50	20120531	8	1638	32.52	0.0628854950667894	-0.0443397529682699
3	C	26	50	20120531	8	1640	32.56	0.0620829005858714	-0.0454008656883897
3	C	26	50	20120531	8	1642	32.6	0.0622638562822449	-0.0455553614490112
3	C	26	50	20120531	8	1644	32.64	0.0613310410165036	-0.0461573921625134
3	C	26	50	20120531	8	1646	32.68	0.0598733050317485	-0.0482187144956894
3	C	26	50	20120531	8	1648	32.72	0.0585931285094967	-0.0495461257509243
3	C	26	50	20120531	8	1650	32.76	0.0580789013663348	-0.051008300244945
3	C	26	50	20120531	8	1652	32.8	0.0579035388846005	-0.0518203416724596
3	C	26	50	20120531	8	1654	32.84	0.0570981866872359	-0.0542395943872044
3	C	26	50	20120531	8	1656	32.88	0.0567578349802474	-0.0567591077724536
3	C	26	50	20120531	8	1658	32.92	0.0559273734210829	-0.0587669021222937
3	C	26	50	20120531	8	1660	32.96	0.0555920987407833	-0.0596706906546673
3	C	26	50	20120531	8	1662	33	0.0555645357184526	-0.0608552217923754
3	C	26	50	20120531	8	1664	33.04	0.0552288721294233	-0.0638139686968943
3	C	26	50	20120531	8	1666	33.08	0.0551963452174888	-0.0657664319411066
3	C	26	50	20120531	8	1668	33.12	0.055658934473741	-0.0667074496455096
3	C	26	50	20120531	8	1670	33.16	0.0558961687988291	-0.0675305926494889
3	C	26	50	20120531	8	1672	33.2	0.056218538780372	-0.0682958943187671
3	C	26	50	20120531	8	1674	33.24	0.0560375901550664	-0.0686720044156802
3	C	26	50	20120531	8	1676	33.28	0.0557278066742286	-0.0682752468007564
3	C	26	50	20120531	8	1678	33.32	0.055316836213003	-0.0675660186992263
3	C	26	50	20120531	8	1680	33.36	0.0553415142396664	-0.0667952015970549
3	C	26	50	20120531	8	1682	33.4	0.0557299987052503	-0.065616596014173
3	C	26	50	20120531	8	1684	33.44	0.0551763340955812	-0.065286377147359
3	C	26	50	20120531	8	1686	33.48	0.054823417101091	-0.0646555671878625
3	C	26	50	20120531	8	1688	33.52	0.0550198513649046	-0.0637336413665515
3	C	26	50	20120531	8	1690	33.56	0.054501612804973	-0.0632733855626772
3	C	26	50	20120531	8	1692	33.6	0.0546264171518524	-0.0629025080559448
3	C	26	50	20120531	8	1694	33.64	0.0550607221368572	-0.0622190186412499
3	C	26	50	20120531	8	1696	33.68	0.0545617168813738	-0.0607593381128465
3	C	26	50	20120531	8	1698	33.72	0.0550453991329089	-0.0593806000976855
3	C	26	50	20120531	8	1700	33.76	0.0551906035104255	-0.0586008380947321
3	C	26	50	20120531	8	1702	33.8	0.0548163177490079	-0.0581366366350187
3	C	26	50	20120531	8	1704	33.84	0.0542171154626304	-0.057052217675391
3	C	26	50	20120531	8	1706	33.88	0.0528704800953353	-0.0555926290708692
3	C	26	50	20120531	8	1708	33.92	0.0515716027200415	-0.0543387095447233
3	C	26	50	20120531	8	1710	33.96	0.0508667374673513	-0.0541510646181998
3	C	26	50	20120531	8	1712	34	0.0495657599849175	-0.053269910573892
3	C	26	50	20120531	8	1714	34.04	0.0479147929300675	-0.0517603931595506
3	C	26	50	20120531	8	1716	34.08	0.0462933051569252	-0.0510436202286652
3	C	26	50	20120531	8	1718	34.12	0.0446933346431344	-0.0501646157889722
3	C	26	50	20120531	8	1720	34.16	0.0428371086318416	-0.048890338658596
3	C	26	50	20120531	8	1722	34.2	0.0419707614035318	-0.0488428210829002
3	C	26	50	20120531	8	1724	34.24	0.0400755030979175	-0.048815880314537
3	C	26	50	20120531	8	1726	34.28	0.0380528241503334	-0.0493781009162584
3	C	26	50	20120531	8	1728	34.32	0.0365062401985222	-0.0498609134264526
3	C	26	50	20120531	8	1730	34.36	0.0360057500187983	-0.0497957181812272
3	C	26	50	20120531	8	1732	34.4	0.0339921927486915	-0.0496500541843028
3	C	26	50	20120531	8	1734	34.44	0.0329224816101125	-0.0496711259663821
3	C	26	50	20120531	8	1736	34.48	0.0312520125502374	-0.0514620860217714
3	C	26	50	20120531	8	1738	34.52	0.0300598305171569	-0.0525399995990122
3	C	26	50	20120531	8	1740	34.56	0.0291568551575817	-0.0529496972680317
3	C	26	50	20120531	8	1742	34.6	0.0275016596041802	-0.0534155392154774
3	C	26	50	20120531	8	1744	34.64	0.0263902998761893	-0.0540098624650647
3	C	26	50	20120531	8	1746	34.68	0.0244221388614347	-0.0548967157900288
3	C	26	50	20120531	8	1748	34.72	0.0230342296713217	-0.054685856547879
3	C	26	50	20120531	8	1750	34.76	0.0210554620548493	-0.0556568555798044
3	C	26	50	20120531	8	1752	34.8	0.0188982913974835	-0.056364598757094
3	C	26	50	20120531	8	1754	34.84	0.0177360199812472	-0.0565561539841174
3	C	26	50	20120531	8	1756	34.88	0.0168923001699354	-0.057486140822734
3	C	26	50	20120531	8	1758	34.92	0.0167387165770616	-0.0580867573226738
3	C	26	50	20120531	8	1760	34.96	0.0172679860027798	-0.0577396386037894
3	C	26	50	20120531	8	1762	35	0.0175116549995767	-0.0566703517292791
3	C	26	50	20120531	8	1764	35.04	0.0182605517915313	-0.0562594519787316
3	C	26	50	20120531	8	1766	35.08	0.0186981094677296	-0.056089887772603
3	C	26	50	20120531	8	1768	35.12	0.0190090950300954	-0.0559781649011755
3	C	26	50	20120531	8	1770	35.16	0.0196980998776836	-0.0550289447581107
3	C	26	50	20120531	8	1772	35.2	0.0189524557769224	-0.0545313537161898
3	C	26	50	20120531	8	1774	35.24	0.0187419500881631	-0.0533519703158487
3	C	26	50	20120531	8	1776	35.28	0.0182656429603559	-0.0519820216379779
3	C	26	50	20120531	8	1778	35.32	0.0177226556630827	-0.0500402357061615
3	C	26	50	20120531	8	1780	35.36	0.0172256303065867	-0.0487160368370335
3	C	26	50	20120531	8	1782	35.4	0.0164801983378599	-0.0472278599053483
3	C	26	50	20120531	8	1784	35.44	0.0156854810264843	-0.0463805338494524
3	C	26	50	20120531	8	1786	35.48	0.0150281545626933	-0.0455725936412687
3	C	26	50	20120531	8	1788	35.52	0.0137009151344061	-0.044730146622163
3	C	26	50	20120531	8	1790	35.56	0.0126505080109535	-0.043826676287841
3	C	26	50	20120531	8	1792	35.6	0.0113219250797821	-0.0434471720783781
3	C	26	50	20120531	8	1794	35.64	0.00967365917283627	-0.0420667582201458
3	C	26	50	20120531	8	1796	35.68	0.00774587395528738	-0.0416961635561259
3	C	26	50	20120531	8	1798	35.72	0.0057487215625041	-0.0411064365006163
3	C	26	50	20120531	8	1800	35.76	0.00472822505589567	-0.0402081280457969
3	C	26	50	20120531	8	1802	35.8	0.0034754439716675	-0.039336901780697
3	C	26	50	20120531	8	1804	35.84	0.0014526943134052	-0.0385569630010482
3	C	26	50	20120531	8	1806	35.88	0.000658542687454598	-0.0371961360006547
3	C	26	50	20120531	8	1808	35.92	-0.000171812805692801	-0.0357155251115282
3	C	26	50	20120531	8	1810	35.96	-0.000837907393570501	-0.0349676889797453
3	C	26	50	20120531	8	1812	36	-0.00195924439824390	-0.0337021021917098
3	C	26	50	20120531	8	1814	36.04	-0.003190529436324	-0.0326006419586555
3	C	26	50	20120531	8	1816	36.08	-0.0042451933425994	-0.0314116277639547
3	C	26	50	20120531	8	1818	36.12	-0.0057121005023065	-0.0304801418589621
3	C	26	50	20120531	8	1820	36.16	-0.0071522860967526	-0.0297357493372035
3	C	26	50	20120531	8	1822	36.2	-0.0085157293922365	-0.0301109401953011
3	C	26	50	20120531	8	1824	36.24	-0.0098355922825823	-0.0301485809034772
3	C	26	50	20120531	8	1826	36.28	-0.0106703954773833	-0.0299638916832991
3	C	26	50	20120531	8	1828	36.32	-0.0124467764051581	-0.0306411712862417
3	C	26	50	20120531	8	1830	36.36	-0.014474801080008	-0.0314975765932079
3	C	26	50	20120531	8	1832	36.4	-0.0160386242951446	-0.0319292087145798
3	C	26	50	20120531	8	1834	36.44	-0.0173042676517225	-0.032804260427366
3	C	26	50	20120531	8	1836	36.48	-0.0179469640762108	-0.0333306943548916
3	C	26	50	20120531	8	1838	36.52	-0.0192418604403265	-0.0339142978656761
3	C	26	50	20120531	8	1840	36.56	-0.0206381629879321	-0.0350177592109211
3	C	26	50	20120531	8	1842	36.6	-0.0221043418276546	-0.0361110240763815
3	C	26	50	20120531	8	1844	36.64	-0.0235975745728253	-0.0370438746974618
3	C	26	50	20120531	8	1846	36.68	-0.0244002468354892	-0.0380809528580891
3	C	26	50	20120531	8	1848	36.72	-0.025707616563225	-0.0390906306309453
3	C	26	50	20120531	8	1850	36.76	-0.0266516748267872	-0.0399690693852134
3	C	26	50	20120531	8	1852	36.8	-0.0266401348441182	-0.039945254028823
3	C	26	50	20120531	8	1854	36.84	-0.0283731333566537	-0.0415930744584967
3	C	26	50	20120531	8	1856	36.88	-0.0299342483528182	-0.0428237584558128
3	C	26	50	20120531	8	1858	36.92	-0.0321605811244519	-0.0439916796552308
3	C	26	50	20120531	8	1860	36.96	-0.0332442434798237	-0.0450898659838882
3	C	26	50	20120531	8	1862	37	-0.0347646149832564	-0.046604255363952
3	C	26	50	20120531	8	1864	37.04	-0.0362938323925216	-0.0482966164497727
3	C	26	50	20120531	8	1866	37.08	-0.0374310863708396	-0.0495573029878145
3	C	26	50	20120531	8	1868	37.12	-0.0386130365687963	-0.0514166190557411
3	C	26	50	20120531	8	1870	37.16	-0.0395687196678412	-0.0523238794824103
3	C	26	50	20120531	8	1872	37.2	-0.0401443258009305	-0.0534696540974416
3	C	26	50	20120531	8	1874	37.24	-0.0419234701020061	-0.0558200133984954
3	C	26	50	20120531	8	1876	37.28	-0.0431568835314976	-0.0570227242515477
3	C	26	50	20120531	8	1878	37.32	-0.0437220810527679	-0.0577209851269017
3	C	26	50	20120531	8	1880	37.36	-0.0456540594135292	-0.0604289000429302
3	C	26	50	20120531	8	1882	37.4	-0.0460648318848561	-0.0617499735000854
3	C	26	50	20120531	8	1884	37.44	-0.0471522348351004	-0.0637623852572067
3	C	26	50	20120531	8	1886	37.48	-0.0477672480291052	-0.0654017699029808
3	C	26	50	20120531	8	1888	37.52	-0.0487120558258554	-0.0669516348302568
3	C	26	50	20120531	8	1890	37.56	-0.0494617682654822	-0.0693707507198394
3	C	26	50	20120531	8	1892	37.6	-0.049943691588899	-0.070527900915213
3	C	26	50	20120531	8	1894	37.64	-0.0509048540583913	-0.0722562897986418
3	C	26	50	20120531	8	1896	37.68	-0.0518762031081734	-0.0733525209770493
3	C	26	50	20120531	8	1898	37.72	-0.053073455096875	-0.0750406889196575
3	C	26	50	20120531	8	1900	37.76	-0.0542207924178926	-0.0760951406938985
3	C	26	50	20120531	8	1902	37.8	-0.0553357513193998	-0.0776981588379162
3	C	26	50	20120531	8	1904	37.84	-0.0559239793085332	-0.0782554438343049
3	C	26	50	20120531	8	1906	37.88	-0.0573822597655099	-0.0792550665487327
3	C	26	50	20120531	8	1908	37.92	-0.0590108610328709	-0.081550907916957
3	C	26	50	20120531	8	1910	37.96	-0.0597189931188902	-0.0827491357130167
3	C	26	50	20120531	8	1912	38	-0.0616319078808307	-0.0845358036302442
3	C	26	50	20120531	8	1914	38.04	-0.0628906852305634	-0.0861563650935031
3	C	26	50	20120531	8	1916	38.08	-0.0639095271073039	-0.0871711623194552
3	C	26	50	20120531	8	1918	38.12	-0.0651373048957493	-0.0882287536478046
3	C	26	50	20120531	8	1920	38.16	-0.0660277220388906	-0.0905712287082482
3	C	26	50	20120531	8	1922	38.2	-0.0667620029336782	-0.0920926184454457
3	C	26	50	20120531	8	1924	38.24	-0.0668554117394729	-0.0936411115855662
3	C	26	50	20120531	8	1926	38.28	-0.0678170911040223	-0.0948686348155704
3	C	26	50	20120531	8	1928	38.32	-0.068009876696845	-0.0967688852950599
3	C	26	50	20120531	8	1930	38.36	-0.0682024925840402	-0.0979325002141804
3	C	26	50	20120531	8	1932	38.4	-0.0684736114660827	-0.0982468657469604
3	C	26	50	20120531	8	1934	38.44	-0.0687516882788521	-0.0986207413864449
3	C	26	50	20120531	8	1936	38.48	-0.069152087493699	-0.0981100335137329
3	C	26	50	20120531	8	1938	38.52	-0.0692595323691003	-0.0982571470795588
3	C	26	50	20120531	8	1940	38.56	-0.0692473559903283	-0.0974151384666575
3	C	26	50	20120531	8	1942	38.6	-0.0701117233196507	-0.0980710507168861
3	C	26	50	20120531	8	1944	38.64	-0.0701153790617095	-0.0980688091883898
3	C	26	50	20120531	8	1946	38.68	-0.0709616585995692	-0.0993749626924619
3	C	26	50	20120531	8	1948	38.72	-0.0710515389425258	-0.100555046128516
3	C	26	50	20120531	8	1950	38.76	-0.0716281915936512	-0.101809800040664
3	C	26	50	20120531	8	1952	38.8	-0.0724517447195636	-0.103661938974762
3	C	26	50	20120531	8	1954	38.84	-0.0732023527099287	-0.104681926364488
3	C	26	50	20120531	8	1956	38.88	-0.0734400607965602	-0.105138597136981
3	C	26	50	20120531	8	1958	38.92	-0.0740734021983334	-0.105942096714579
3	C	26	50	20120531	8	1960	38.96	-0.0741741578435846	-0.107589309032421
3	C	26	50	20120531	8	1962	39	-0.0745041999337034	-0.108314270259833
3	C	26	50	20120531	8	1964	39.04	-0.0749427687725988	-0.109383253078427
3	C	26	50	20120531	8	1966	39.08	-0.0754202072712559	-0.109679389398388
3	C	26	50	20120531	8	1968	39.12	-0.076138005506974	-0.109050686617100
3	C	26	50	20120531	8	1970	39.16	-0.0762870070479057	-0.109287765378696
3	C	26	50	20120531	8	1972	39.2	-0.0765653596323198	-0.108798694973488
3	C	26	50	20120531	8	1974	39.24	-0.0765324296695199	-0.107544690594529
3	C	26	50	20120531	8	1976	39.28	-0.0770890429144665	-0.107102628648134
3	C	26	50	20120531	8	1978	39.32	-0.0770843760097107	-0.105919356160497
3	C	26	50	20120531	8	1980	39.36	-0.0772332856267607	-0.103943282620860
3	C	26	50	20120531	8	1982	39.4	-0.0780697363803619	-0.103043192256952
3	C	26	50	20120531	8	1984	39.44	-0.0797679028128561	-0.101694336574364
3	C	26	50	20120531	8	1986	39.48	-0.08188789096724	-0.100649150727384
3	C	26	50	20120531	8	1988	39.52	-0.084049646504975	-0.100685083065576
3	C	26	50	20120531	8	1990	39.56	-0.0861936437630075	-0.0997771084610584
3	C	26	50	20120531	8	1992	39.6	-0.0873259904202635	-0.100354546000711
3	C	26	50	20120531	8	1994	39.64	-0.0897774094224845	-0.100024447342050
3	C	26	50	20120531	8	1996	39.68	-0.0918113808653645	-0.100585557786125
3	C	26	50	20120531	8	1998	39.72	-0.0930988384661425	-0.100146628322771
3	C	26	50	20120531	8	2000	39.76	-0.0945447586965835	-0.100144620139512
3	C	26	50	20120531	8	2002	39.8	-0.0964887366594215	-0.101180390152594
3	C	26	50	20120531	8	2004	39.84	-0.0983796109029925	-0.101746004866865
3	C	26	50	20120531	8	2006	39.88	-0.0996031177664795	-0.102595735085817
3	C	26	50	20120531	8	2008	39.92	-0.101028291483962	-0.103421989359634
3	C	26	50	20120531	8	2010	39.96	-0.101721043997489	-0.103652718302335
3	C	26	50	20120531	8	2012	40	-0.103355592032881	-0.105637142773057
3	C	26	50	20120531	8	2014	40.04	-0.104509873142489	-0.106792272410803
3	C	26	50	20120531	8	2016	40.08	-0.105120530558723	-0.107933825598351
3	C	26	50	20120531	8	2018	40.12	-0.106052002321579	-0.108713552245965
3	C	26	50	20120531	8	2020	40.16	-0.107401232770761	-0.110209719484278
3	C	26	50	20120531	8	2022	40.2	-0.107873650811272	-0.110840388022418
3	C	26	50	20120531	8	2024	40.24	-0.108820678923315	-0.111704967483775
3	C	26	50	20120531	8	2026	40.28	-0.109771525411976	-0.113009791627099
3	C	26	50	20120531	8	2028	40.32	-0.110191193286611	-0.112694775556080
3	C	26	50	20120531	8	2030	40.36	-0.110867611633494	-0.113866734335219
3	C	26	50	20120531	8	2032	40.4	-0.109771454701299	-0.113046631890399
3	C	26	50	20120531	8	2034	40.44	-0.109612426386209	-0.112925645920138
3	C	26	50	20120531	8	2036	40.48	-0.109281076148546	-0.112019559290725
3	C	26	50	20120531	8	2038	40.52	-0.108637750399023	-0.111955778259062
3	C	26	50	20120531	8	2040	40.56	-0.108361837333004	-0.110763737647338
3	C	26	50	20120531	8	2042	40.6	-0.107760796568995	-0.110469581226364
3	C	26	50	20120531	8	2044	40.64	-0.107821961305568	-0.109671611223795
3	C	26	50	20120531	8	2046	40.68	-0.106928814730251	-0.109440458017025
3	C	26	50	20120531	8	2048	40.72	-0.106215343988034	-0.108865580203921
3	C	26	50	20120531	8	2050	40.76	-0.105912207310939	-0.108583232466193
3	C	26	50	20120531	8	2052	40.8	-0.104829273275551	-0.107079569896000
3	C	26	50	20120531	8	2054	40.84	-0.103996725751382	-0.107620789426320
3	C	26	50	20120531	8	2056	40.88	-0.102771451120942	-0.106864750855875
3	C	26	50	20120531	8	2058	40.92	-0.102090153737269	-0.105806565557829
3	C	26	50	20120531	8	2060	40.96	-0.100714831047861	-0.104118701671137
3	C	26	50	20120531	8	2062	41	-0.100150135572406	-0.102778451478076
3	C	26	50	20120531	8	2064	41.04	-0.0990297248776155	-0.101832696158239
3	C	26	50	20120531	8	2066	41.08	-0.0981334670324615	-0.0992217043687076
3	C	26	50	20120531	8	2068	41.12	-0.0974034499915645	-0.0978176731439836
3	C	26	50	20120531	8	2070	41.16	-0.0971532756123805	-0.096326950627886
3	C	26	50	20120531	8	2072	41.2	-0.0968635739641285	-0.09481211577055
3	C	26	50	20120531	8	2074	41.24	-0.0968489368537585	-0.0934577941525435
3	C	26	50	20120531	8	2076	41.28	-0.0969318804791915	-0.0916127404283935
3	C	26	50	20120531	8	2078	41.32	-0.0973482956626315	-0.089571393861786
3	C	26	50	20120531	8	2080	41.36	-0.0983249515488065	-0.0875468057258927
3	C	26	50	20120531	8	2082	41.4	-0.0986671912309015	-0.0864988734761742
3	C	26	50	20120531	8	2084	41.44	-0.100174106492288	-0.085437435486935
3	C	26	50	20120531	8	2086	41.48	-0.100927528767642	-0.0843955136448567
3	C	26	50	20120531	8	2088	41.52	-0.101682577388594	-0.0824525256315124
3	C	26	50	20120531	8	2090	41.56	-0.102876597899305	-0.0806277658719824
3	C	26	50	20120531	8	2092	41.6	-0.103407917934689	-0.0792450892720502
3	C	26	50	20120531	8	2094	41.64	-0.103617150831242	-0.077743265179488
3	C	26	50	20120531	8	2096	41.68	-0.104426929517057	-0.0762999188177301
3	C	26	50	20120531	8	2098	41.72	-0.103889740495388	-0.0753677399480918
3	C	26	50	20120531	8	2100	41.76	-0.103366693609346	-0.074459602709014
3	C	26	50	20120531	8	2102	41.8	-0.103709711108899	-0.0734250347774599
3	C	26	50	20120531	8	2104	41.84	-0.103695003287850	-0.0711473024139018
3	C	26	50	20120531	8	2106	41.88	-0.103416332505385	-0.0692650548730613
3	C	26	50	20120531	8	2108	41.92	-0.103464062213114	-0.0674340018631788
3	C	26	50	20120531	8	2110	41.96	-0.103371855488848	-0.0653610476234523
3	C	26	50	20120531	8	2112	42	-0.103529893854443	-0.0633800879759582
3	C	26	50	20120531	8	2114	42.04	-0.103517943749840	-0.0615875015749722
3	C	26	50	20120531	8	2116	42.08	-0.104003160423091	-0.0594830103728048
3	C	26	50	20120531	8	2118	42.12	-0.104205746515901	-0.0581504676436587
3	C	26	50	20120531	8	2120	42.16	-0.104201291743179	-0.0549333439212943
3	C	26	50	20120531	8	2122	42.2	-0.103963421021988	-0.0534388030285784
3	C	26	50	20120531	8	2124	42.24	-0.103667496834062	-0.051221669716168
3	C	26	50	20120531	8	2126	42.28	-0.103693376942254	-0.0498848136356567
3	C	26	50	20120531	8	2128	42.32	-0.103510943392707	-0.0473561997861336
3	C	26	50	20120531	8	2130	42.36	-0.103834869009168	-0.0448883264091144
3	C	26	50	20120531	8	2132	42.4	-0.103850496069032	-0.0430045232333554
3	C	26	50	20120531	8	2134	42.44	-0.104123934261317	-0.0418571010595239
3	C	26	50	20120531	8	2136	42.48	-0.105289882632816	-0.0399741464119023
3	C	26	50	20120531	8	2138	42.52	-0.105044021604998	-0.0394832021737245
3	C	26	50	20120531	8	2140	42.56	-0.105349138181079	-0.0391526297535198
3	C	26	50	20120531	8	2142	42.6	-0.105823253277866	-0.0383914293035724
3	C	26	50	20120531	8	2144	42.64	-0.106097115734219	-0.0373680336591611
3	C	26	50	20120531	8	2146	42.68	-0.107116480869977	-0.0356514612371527
3	C	26	50	20120531	8	2148	42.72	-0.108199273484009	-0.0342971396191461
3	C	26	50	20120531	8	2150	42.76	-0.109062933706550	-0.0332623595555577
3	C	26	50	20120531	8	2152	42.8	-0.110014063037923	-0.0322009215663186
3	C	26	50	20120531	8	2154	42.84	-0.111090420980246	-0.0311768895258042
3	C	26	50	20120531	8	2156	42.88	-0.111872410369559	-0.0301092289968906
3	C	26	50	20120531	8	2158	42.92	-0.112182900957179	-0.0285542304743833
3	C	26	50	20120531	8	2160	42.96	-0.112809751118701	-0.028138098133655
3	C	26	50	20120531	8	2162	43	-0.113222206504167	-0.0267979186512722
3	C	26	50	20120531	8	2164	43.04	-0.114123272675433	-0.0259930190022475
3	C	26	50	20120531	8	2166	43.08	-0.115159325531228	-0.0251535418316228
3	C	26	50	20120531	8	2168	43.12	-0.115947749592251	-0.0242123827058635
3	C	26	50	20120531	8	2170	43.16	-0.116513081463810	-0.0244517383512952
3	C	26	50	20120531	8	2172	43.2	-0.115960477514312	-0.02408510348525
3	C	26	50	20120531	8	2174	43.24	-0.115941385631220	-0.0243375406061336
3	C	26	50	20120531	8	2176	43.28	-0.115709878871060	-0.0246510717529117
3	C	26	50	20120531	8	2178	43.32	-0.114876907082821	-0.0242508493147601
3	C	26	50	20120531	8	2180	43.36	-0.114741354712869	-0.0240597183518054
3	C	26	50	20120531	8	2182	43.4	-0.114576528122174	-0.024440919617543
3	C	26	50	20120531	8	2184	43.44	-0.113855208494686	-0.023879547543959
3	C	26	50	20120531	8	2186	43.48	-0.113717746936423	-0.0219268014570343
3	C	26	50	20120531	8	2188	43.52	-0.113178083041021	-0.0208698182405166
3	C	26	50	20120531	8	2190	43.56	-0.113004700458274	-0.0181142231142326
3	C	26	50	20120531	8	2192	43.6	-0.112839096050120	-0.0167487999197614
3	C	26	50	20120531	8	2194	43.64	-0.112467016461859	-0.0151788814441710
3	C	26	50	20120531	8	2196	43.68	-0.112027761729386	-0.0139997101758643
3	C	26	50	20120531	8	2198	43.72	-0.111202214562352	-0.0122441761702125
3	C	26	50	20120531	8	2200	43.76	-0.110720250580294	-0.0103897179258727
3	C	26	50	20120531	8	2202	43.8	-0.109982879628874	-0.00794001719312999
3	C	26	50	20120531	8	2204	43.84	-0.109287722952289	-0.0062699016866455
3	C	26	50	20120531	8	2206	43.88	-0.108208960846911	-0.00382529212272735
3	C	26	50	20120531	8	2208	43.92	-0.107298419444776	-0.0022493632394969
3	C	26	50	20120531	8	2210	43.96	-0.106542168742297	-0.000404733779415549
3	C	26	50	20120531	8	2212	44	-0.105994302408235	0.00155876033058326
3	C	26	50	20120531	8	2214	44.04	-0.105423172261070	0.00358737897512934
3	C	26	50	20120531	8	2216	44.08	-0.104326166800738	0.00463771538790385
3	C	26	50	20120531	8	2218	44.12	-0.104267123384507	0.00547203067902582
3	C	26	50	20120531	8	2220	44.16	-0.104396594636144	0.00472101256672762
3	C	26	50	20120531	8	2222	44.2	-0.104499407962128	0.00376783262568815
3	C	26	50	20120531	8	2224	44.24	-0.104712883499367	0.00446793904974096
3	C	26	50	20120531	8	2226	44.28	-0.105331743354263	0.00414351845853256
3	C	26	50	20120531	8	2228	44.32	-0.105562401586285	0.00450371865286899
3	C	26	50	20120531	8	2230	44.36	-0.105764280572314	0.00415207445058492
3	C	26	50	20120531	8	2232	44.4	-0.106130349752935	0.00487707103333552
3	C	26	50	20120531	8	2234	44.44	-0.106094852992519	0.00523939254801542
3	C	26	50	20120531	8	2236	44.48	-0.106684862890741	0.00610177997835062
3	C	26	50	20120531	8	2238	44.52	-0.106397141141476	0.00642825117922442
3	C	26	50	20120531	8	2240	44.56	-0.106013040737935	0.00573090247161822
3	C	26	50	20120531	8	2242	44.6	-0.106013040737935	0.00573090247161822
3	C	26	50	20120531	8	2244	44.64	-0.105155249501679	0.00608523367967082
3	C	26	50	20120531	8	2246	44.68	-0.104821070836889	0.00650214383785842
3	C	26	50	20120531	8	2248	44.72	-0.105308833094551	0.00712609486157742
3	C	26	50	20120531	8	2250	44.76	-0.106099802739988	0.00793573212603602
3	C	26	50	20120531	8	2252	44.8	-0.106996626270566	0.00761689767839902
3	C	26	50	20120531	8	2254	44.84	-0.107739583365559	0.00818689645471352
3	C	26	50	20120531	8	2256	44.88	-0.107696379141229	0.00821751417833882
3	C	26	50	20120531	8	2258	44.92	-0.108679611120469	0.00953817751356102
3	C	26	50	20120531	8	2260	44.96	-0.109343725809358	0.0105721090490119
3	C	26	50	20120531	8	2262	45	-0.109781778460304	0.0111873626593223
3	C	26	50	20120531	8	2264	45.04	-0.109909269812952	0.0117412394010258
3	C	26	50	20120531	8	2266	45.08	-0.109880490566958	0.0134925307659905
3	C	26	50	20120531	8	2268	45.12	-0.110330634743861	0.0146036783619470
3	C	26	50	20120531	8	2270	45.16	-0.110690057120738	0.017269258794986
3	C	26	50	20120531	8	2272	45.2	-0.112389588269319	0.0203639116228489
3	C	26	50	20120531	8	2274	45.24	-0.114252178241644	0.0214174300161387
3	C	26	50	20120531	8	2276	45.28	-0.115195317266390	0.0228784540474264
3	C	26	50	20120531	8	2278	45.32	-0.115369901930665	0.0237956422533034
3	C	26	50	20120531	8	2280	45.36	-0.115112232219601	0.0252978198992561
3	C	26	50	20120531	8	2282	45.4	-0.113954344865408	0.0251390744268798
3	C	26	50	20120531	8	2284	45.44	-0.113177234512884	0.0268297667406968
3	C	26	50	20120531	8	2286	45.48	-0.111710482916669	0.0273744510942448
3	C	26	50	20120531	8	2288	45.52	-0.110702714332122	0.0280314947153233
3	C	26	50	20120531	8	2290	45.56	-0.110013992327246	0.0291501376431604
3	C	26	50	20120531	8	2292	45.6	-0.108932401794743	0.0299432286089393
3	C	26	50	20120531	8	2294	45.64	-0.108398819017659	0.0312348298554546
3	C	26	50	20120531	8	2296	45.68	-0.107843103798325	0.0321101573398855
3	C	26	50	20120531	8	2298	45.72	-0.108321956510544	0.0322620438764843
3	C	26	50	20120531	8	2300	45.76	-0.109272166603102	0.0322720847927772
3	C	26	50	20120531	8	2302	45.8	-0.109616951869610	0.0323388356729212
3	C	26	50	20120531	8	2304	45.84	-0.110432670252386	0.0326205470145459
3	C	26	50	20120531	8	2306	45.88	-0.111455429500695	0.0319089147499598
3	C	26	50	20120531	8	2308	45.92	-0.112895664592615	0.0324231228012386
3	C	26	50	20120531	8	2310	45.96	-0.114514161304073	0.0324026874152623
3	C	26	50	20120531	8	2312	46	-0.116051552867729	0.0323346637429122
3	C	26	50	20120531	8	2314	46.04	-0.117649472771854	0.0326600742836142
3	C	26	50	20120531	8	2316	46.08	-0.119022532719562	0.0322133242192606
3	C	26	50	20120531	8	2318	46.12	-0.119936043970177	0.0325301787679103
3	C	26	50	20120531	8	2320	46.16	-0.120527680213996	0.0321238045007624
3	C	26	50	20120531	8	2322	46.2	-0.121326569455381	0.0313602705984371
3	C	26	50	20120531	8	2324	46.24	-0.122532610781373	0.030024121624707
3	C	26	50	20120531	8	2326	46.28	-0.123345288604990	0.0287772802374408
3	C	26	50	20120531	8	2328	46.32	-0.123267224016347	0.0294083023289717
3	C	26	50	20120531	8	2330	46.36	-0.122689093512049	0.0296809627037972
3	C	26	50	20120531	8	2332	46.4	-0.122756692920331	0.030050355286289
3	C	26	50	20120531	8	2334	46.44	-0.121600856175803	0.0304524162020717
3	C	26	50	20120531	8	2336	46.48	-0.121630130396543	0.0305631491240055
3	C	26	50	20120531	8	2338	46.52	-0.121216472929550	0.0308551842246356
3	C	26	50	20120531	8	2340	46.56	-0.121242918723166	0.0318582859044268
3	C	26	50	20120531	8	2342	46.6	-0.121620513744320	0.0332498720498019
3	C	26	50	20120531	8	2344	46.64	-0.121377551854304	0.0346765306915239
3	C	26	50	20120531	8	2346	46.68	-0.121217250747009	0.0368945125320718
3	C	26	50	20120531	8	2348	46.72	-0.120809108712908	0.0389431422985254
3	C	26	50	20120531	8	2350	46.76	-0.120418220084268	0.0408571389338411
3	C	26	50	20120531	8	2352	46.8	-0.119847797043885	0.0425858028818079
3	C	26	50	20120531	8	2354	46.84	-0.119330053458701	0.0449377814573906
3	C	26	50	20120531	8	2356	46.88	-0.118935205032086	0.0467751277176257
3	C	26	50	20120531	8	2358	46.92	-0.118390803521250	0.0481213883183268
3	C	26	50	20120531	8	2360	46.96	-0.117316496188594	0.0496680429808161
3	C	26	50	20120531	8	2362	47	-0.116534082535210	0.0510896811643917
3	C	26	50	20120531	8	2364	47.04	-0.115717091360228	0.052014152570115
3	C	26	50	20120531	8	2366	47.08	-0.115062310480849	0.0529220776771585
3	C	26	50	20120531	8	2368	47.12	-0.114195892541861	0.0539780002335044
3	C	26	50	20120531	8	2370	47.16	-0.114154951059231	0.0542932991472355
3	C	26	50	20120531	8	2372	47.2	-0.114092442819774	0.0547899709503409
3	C	26	50	20120531	8	2374	47.24	-0.113611751629923	0.0551009565127067
3	C	26	50	20120531	8	2376	47.28	-0.112628873204073	0.0554516814761753
3	C	26	50	20120531	8	2378	47.32	-0.113453147578903	0.0550559138107451
3	C	26	50	20120531	8	2380	47.36	-0.113698230789262	0.0545930417117804
3	C	26	50	20120531	8	2382	47.4	-0.113008023860145	0.0545860413546467
3	C	26	50	20120531	8	2384	47.44	-0.113166698621844	0.0545178762609403
3	C	26	50	20120531	8	2386	47.48	-0.113755082174470	0.0536240225788424
3	C	26	50	20120531	8	2388	47.52	-0.114117332978471	0.0532391443578426
3	C	26	50	20120531	8	2390	47.56	-0.114455683573269	0.0534622365473069
3	C	26	50	20120531	8	2392	47.6	-0.114530919734787	0.0525427148890519
3	C	26	50	20120531	8	2394	47.64	-0.114249349814519	0.0523434521981136
3	C	26	50	20120531	8	2396	47.68	-0.113752748722092	0.052131532295792
3	C	26	50	20120531	8	2398	47.72	-0.113229772546726	0.0517395122963021
3	C	26	50	20120531	8	2400	47.76	-0.111473319302259	0.0504624774494792
3	C	26	50	20120531	8	2402	47.8	-0.109436498219050	0.0498575475981741
3	C	26	50	20120531	8	2404	47.84	-0.107070943193269	0.0496662045031851
3	C	26	50	20120531	8	2406	47.88	-0.104938804115957	0.0495483298027613
3	C	26	50	20120531	8	2408	47.92	-0.102584987062743	0.0493424203080797
3	C	26	50	20120531	8	2410	47.96	-0.100710659117853	0.0504219602309172
3	C	26	50	20120531	8	2412	48	-0.0992552919408135	0.0511617353453946
3	C	26	50	20120531	8	2414	48.04	-0.0978803228047965	0.0524207389692972
3	C	26	50	20120531	8	2416	48.08	-0.0963978027273605	0.0534422254253993
3	C	26	50	20120531	8	2418	48.12	-0.0954801195467375	0.0548393270036677
3	C	26	50	20120531	8	2420	48.16	-0.0946532288768175	0.055680359809211
3	C	26	50	20120531	8	2422	48.2	-0.0933000386296605	0.0574083166503966
3	C	26	50	20120531	8	2424	48.24	-0.0920289434797995	0.0584206107183432
3	C	26	50	20120531	8	2426	48.28	-0.0911171292854595	0.060248835301101
3	C	26	50	20120531	8	2428	48.32	-0.0897526253298045	0.0612102883914804
3	C	26	50	20120531	8	2430	48.36	-0.0881486950180385	0.062901899944113
3	C	26	50	20120531	8	2432	48.4	-0.0872986819563745	0.0639202044196997
3	C	26	50	20120531	8	2434	48.44	-0.0860652755979505	0.0648877386283973
3	C	26	50	20120531	8	2436	48.48	-0.0847065699179007	0.0661403782912692
3	C	26	50	20120531	8	2438	48.52	-0.0827205191015821	0.0675451873334525
3	C	26	50	20120531	8	2440	48.56	-0.0807635303739702	0.0693847963353875
3	C	26	50	20120531	8	2442	48.6	-0.0789478215812394	0.0707932116221548
3	C	26	50	20120531	8	2444	48.64	-0.0779253451756436	0.0722526800185239
3	C	26	50	20120531	8	2446	48.68	-0.076466237403733	0.073209741975792
3	C	26	50	20120531	8	2448	48.72	-0.0752605849864709	0.0749358249840075
3	C	26	50	20120531	8	2450	48.76	-0.0740879191005511	0.0755555333670394
3	C	26	50	20120531	8	2452	48.8	-0.0728529217518697	0.0761442351177162
3	C	26	50	20120531	8	2454	48.84	-0.0707665536965041	0.0770610485569993
3	C	26	50	20120531	8	2456	48.88	-0.0690726687955701	0.0778795352628244
3	C	26	50	20120531	8	2458	48.92	-0.0674669162696295	0.0781629981079461
3	C	26	50	20120531	8	2460	48.96	-0.0657805882188659	0.078898974644795
3	C	26	50	20120531	8	2462	49	-0.0635161282495907	0.0788130116734061
3	C	26	50	20120531	8	2464	49.04	-0.0620243097179824	0.0789372856901996
3	C	26	50	20120531	8	2466	49.08	-0.0603138749828346	0.0794286683345818
3	C	26	50	20120531	8	2468	49.12	-0.0584106405127285	0.0794297855632961
3	C	26	50	20120531	8	2470	49.16	-0.0561194448360566	0.0796095603913449
3	C	26	50	20120531	8	2472	49.2	-0.0542309747555417	0.0793880238367992
3	C	26	50	20120531	8	2474	49.24	-0.0525639705188944	0.07981759120637
3	C	26	50	20120531	8	2476	49.28	-0.0519881027562961	0.0803821452604694
3	C	26	50	20120531	8	2478	49.32	-0.0505219168455058	0.0809107075794063
3	C	26	50	20120531	8	2480	49.36	-0.0474029395443701	0.0817315878416858
3	C	26	50	20120531	8	2482	49.4	-0.0450219695907587	0.0823348913473941
3	C	26	50	20120531	8	2484	49.44	-0.0435854821647782	0.0824476748789934
3	C	26	50	20120531	8	2486	49.48	-0.0411726924060135	0.0836597973233034
3	C	26	50	20120531	8	2488	49.52	-0.0393076275599559	0.0835096078429793
3	C	26	50	20120531	8	2490	49.56	-0.037517516032704	0.0836466451371733
3	C	26	50	20120531	8	2492	49.6	-0.0363774477693969	0.0830203606610764
3	C	26	50	20120531	8	2494	49.64	-0.0339899017227206	0.0829191736806886
3	C	26	50	20120531	8	2496	49.68	-0.0319390799252452	0.0827379422126705
3	C	26	50	20120531	8	2498	49.72	-0.0298044659741993	0.0825068597165787
3	C	26	50	20120531	8	2500	49.76	-0.0280446186171822	0.0830626456465913
3	C	26	50	20120531	8	2502	49.8	-0.0269775237736936	0.0831322956645382
3	C	26	50	20120531	8	2504	49.84	-0.0270940549712331	0.0831815102965088
3	C	26	50	20120531	8	2506	49.88	-0.0270049595168036	0.0821895809038603
3	C	26	50	20120531	8	2508	49.92	-0.0259280358890565	0.0815210821529265
3	C	26	50	20120531	8	2510	49.96	-0.0249187823802689	0.080503484784121
3	C	26	50	20120531	8	2512	50	-0.023962349748036	0.0793391627582192
3	C	26	50	20120531	8	2514	50.04	-0.0215866123846054	0.0786070243969787
3	C	26	50	20120531	8	2516	50.08	-0.0191023341302627	0.077961223773721
3	C	26	50	20120531	8	2518	50.12	-0.0176917268124737	0.077343848843067
3	C	26	50	20120531	8	2520	50.16	-0.0150202066824728	0.0768765219713808
3	C	26	50	20120531	8	2522	50.2	-0.0127176548708951	0.076135261932663
3	C	26	50	20120531	8	2524	50.24	-0.0118853194787604	0.0762617633358172
3	C	26	50	20120531	8	2526	50.28	-0.0117364027906425	0.0768859972022487
3	C	26	50	20120531	8	2528	50.32	-0.0106104766629591	0.0771670721477704
3	C	26	50	20120531	8	2530	50.36	-0.0096326894059344	0.0776527130850893
3	C	26	50	20120531	8	2532	50.4	-0.0080815799707236	0.0787385462582793
3	C	26	50	20120531	8	2534	50.44	-0.006659941787148	0.07935266849774
3	C	26	50	20120531	8	2536	50.48	-0.0047909171431157	0.081251957312007
3	C	26	50	20120531	8	2538	50.52	-0.0040179787206007	0.0823790148105402
3	C	26	50	20120531	8	2540	50.56	-0.0027706423585877	0.0837418924205991
3	C	26	50	20120531	8	2542	50.6	-0.00129936527897280	0.0854329382878068
3	C	26	50	20120531	8	2544	50.64	0.000306615642458100	0.0872485056591813
3	C	26	50	20120531	8	2546	50.68	0.00176947815137680	0.0884046252464213
3	C	26	50	20120531	8	2548	50.72	0.0036532813271359	0.0897490473694913
3	C	26	50	20120531	8	2550	50.76	0.00491949744020663	0.0903613311313208
3	C	26	50	20120531	8	2552	50.8	0.00635068156532821	0.0914678118225215
3	C	26	50	20120531	8	2554	50.84	0.00774714674749354	0.0925316539748166
3	C	26	50	20120531	8	2556	50.88	0.00949362978634618	0.0934945212787583
3	C	26	50	20120531	8	2558	50.92	0.0117599777307272	0.0941092092036438
3	C	26	50	20120531	8	2560	50.96	0.0131490890023682	0.0952197204034973
3	C	26	50	20120531	8	2562	51	0.0143707573882242	0.0954701069147153
3	C	26	50	20120531	8	2564	51.04	0.0159821830318702	0.0957046542340353
3	C	26	50	20120531	8	2566	51.08	0.0172802896607724	0.0954653692992813
3	C	26	50	20120531	8	2568	51.12	0.0187928617764086	0.0951787789208663
3	C	26	50	20120531	8	2570	51.16	0.0212216321484281	0.0959966186239873
3	C	26	50	20120531	8	2572	51.2	0.0225649229006482	0.0962235291900693
3	C	26	50	20120531	8	2574	51.24	0.0251615604225215	0.0966559956974433
3	C	26	50	20120531	8	2576	51.28	0.026873395229096	0.0973986699497233
3	C	26	50	20120531	8	2578	51.32	0.0285107009809334	0.0980689364676103
3	C	26	50	20120531	8	2580	51.36	0.0299976758310906	0.0982094385850323
3	C	26	50	20120531	8	2582	51.4	0.0319280066330518	0.0988635830683073
3	C	26	50	20120531	8	2584	51.44	0.0335453012629816	0.0987115551103523
3	C	26	50	20120531	8	2586	51.48	0.0344096685923041	0.0978449250393303
3	C	26	50	20120531	8	2588	51.52	0.0355862942761985	0.0977911849239603
3	C	26	50	20120531	8	2590	51.56	0.03534644365602	0.0978245603640323
3	C	26	50	20120531	8	2592	51.6	0.0353323015203963	0.0971986294413263
3	C	26	50	20120531	8	2594	51.64	0.0351585653842588	0.0971970030957293
3	C	26	50	20120531	8	2596	51.68	0.0351635858424052	0.0974637944842713
3	C	26	50	20120531	8	2598	51.72	0.03515213071255	0.0973274642968583
3	C	26	50	20120531	8	2600	51.76	0.0350318518490701	0.0979018471352163
3	C	26	50	20120531	8	2602	51.8	0.0348397309366217	0.0976658856023343
3	C	26	50	20120531	8	2604	51.84	0.0355380695937216	0.0981624159840833
3	C	26	50	20120531	8	2606	51.88	0.0356648538395883	0.0982969784045433
3	C	26	50	20120531	8	2608	51.92	0.0355058962351776	0.0985764270044683
3	C	26	50	20120531	8	2610	51.96	0.0361470299536794	0.0989096864304413
3	C	26	50	20120531	8	2612	52	0.0363489796503863	0.0989276469426833
3	C	26	50	20120531	8	2614	52.04	0.0361644954911747	0.0993119594782583
3	C	26	50	20120531	8	2616	52.08	0.0362123666202611	0.0993181113072543
3	C	26	50	20120531	8	2618	52.12	0.036114008066998	0.0990944534323653
3	C	26	50	20120531	8	2620	52.16	0.0358841276524343	0.0987686893382723
3	C	26	50	20120531	8	2622	52.2	0.0359526462995312	0.0988676135769603
3	C	26	50	20120531	8	2624	52.24	0.036076460696917	0.0989788414736413
3	C	26	50	20120531	8	2626	52.28	0.0358596617578052	0.0989583353769863
3	C	26	50	20120531	8	2628	52.32	0.0362882391778824	0.0988370665640133
3	C	26	50	20120531	8	2630	52.36	0.0362478633806766	0.0987696792877663
3	C	26	50	20120531	8	2632	52.4	0.0360303573347837	0.0989201516108023
3	C	26	50	20120531	8	2634	52.44	0.0362460956137237	0.0990576838797433
3	C	26	50	20120531	8	2636	52.48	0.0361307664977121	0.0987961250813823
3	C	26	50	20120531	8	2638	52.52	0.0361832338208762	0.0992991608455183
3	C	26	50	20120531	8	2640	52.56	0.0360782991745481	0.0986162371162483
3	C	26	50	20120531	8	2642	52.6	0.035921533601159	0.0987891247242493
3	C	26	50	20120531	8	2644	52.64	0.0359698289943141	0.0991321422238023
3	C	26	50	20120531	8	2646	52.68	0.0362314585033531	0.0989547998430813
3	C	26	50	20120531	8	2648	52.72	0.0365769508766408	0.0995252935941423
3	C	26	50	20120531	8	2650	52.76	0.0364244279439389	0.0999115860287043
3	C	26	50	20120531	8	2652	52.8	0.0361866279334259	0.0999583257869413
3	C	26	50	20120531	8	2654	52.84	0.0364312161690383	0.0999108789219233
3	C	26	50	20120531	8	2656	52.88	0.036488845371705	0.101070463332391
3	C	26	50	20120531	8	2658	52.92	0.0365691727020478	0.101522445986925
3	C	26	50	20120531	8	2660	52.96	0.037171769100975	0.102263918157677
3	C	26	50	20120531	8	2662	53	0.037536494778711	0.104484516293316
3	C	26	50	20120531	8	2664	53.04	0.0376253781011062	0.105962298755317
3	C	26	50	20120531	8	2666	53.08	0.0373382927479444	0.107035969691871
3	C	26	50	20120531	8	2668	53.12	0.0369990936250092	0.108393402579715
3	C	26	50	20120531	8	2670	53.16	0.0366560054147775	0.109214353552672
3	C	26	50	20120531	8	2672	53.2	0.0363028055775748	0.109785625121193
3	C	26	50	20120531	8	2674	53.24	0.0364916737988297	0.110498035203238
3	C	26	50	20120531	8	2676	53.28	0.0366457523664503	0.110664134586139
3	C	26	50	20120531	8	2678	53.32	0.0370135893140235	0.111549715118897
3	C	26	50	20120531	8	2680	53.36	0.0380969476134795	0.112586687213507
3	C	26	50	20120531	8	2682	53.4	0.038454814355438	0.113527634207232
3	C	26	50	20120531	8	2684	53.44	0.0398311977050176	0.114456418964321
3	C	26	50	20120531	8	2686	53.48	0.0410735843195624	0.115383435954456
3	C	26	50	20120531	8	2688	53.52	0.0427700749089851	0.116279198824863
3	C	26	50	20120531	8	2690	53.56	0.0437444680534602	0.116236772417992
3	C	26	50	20120531	8	2692	53.6	0.0442038046185189	0.115965526256729
3	C	26	50	20120531	8	2694	53.64	0.0453590756776215	0.116049106278265
3	C	26	50	20120531	8	2696	53.68	0.0460475855504629	0.115029670431829
3	C	26	50	20120531	8	2698	53.72	0.0470528792612758	0.114814922102382
3	C	26	50	20120531	8	2700	53.76	0.0485329951756555	0.113651590025974
3	C	26	50	20120531	8	2702	53.8	0.0500336878973677	0.113046094489244
3	C	26	50	20120531	8	2704	53.84	0.0513794535233219	0.112301369627299
3	C	26	50	20120531	8	2706	53.88	0.0520985104091105	0.111849599104798
3	C	26	50	20120531	8	2708	53.92	0.052164342050439	0.111085145963658
3	C	26	50	20120531	8	2710	53.96	0.0526963691926037	0.111394575891105
3	C	26	50	20120531	8	2712	54	0.0536275581127483	0.111253932352327
3	C	26	50	20120531	8	2714	54.04	0.0554274984242587	0.110797494925071
3	C	26	50	20120531	8	2716	54.08	0.0565037149452246	0.110695671548580
3	C	26	50	20120531	8	2718	54.12	0.0577455358743444	0.111251316057236
3	C	26	50	20120531	8	2720	54.16	0.0590843011431649	0.111442729862904
3	C	26	50	20120531	8	2722	54.2	0.060387074676823	0.112582303151464
3	C	26	50	20120531	8	2724	54.24	0.0621946517415702	0.113518300397721
3	C	26	50	20120531	8	2726	54.28	0.0638511200871778	0.114557323101996
3	C	26	50	20120531	8	2728	54.32	0.0656465349152885	0.115487097808578
3	C	26	50	20120531	8	2730	54.36	0.0672038668901738	0.116684653853196
3	C	26	50	20120531	8	2732	54.4	0.068920297890826	0.118083735330452
3	C	26	50	20120531	8	2734	54.44	0.0701184196208685	0.119578276223167
3	C	26	50	20120531	8	2736	54.48	0.0711292287645747	0.120909404738751
3	C	26	50	20120531	8	2738	54.52	0.0718723979916017	0.122188560905918
3	C	26	50	20120531	8	2740	54.56	0.0737720403592594	0.123535952877468
3	C	26	50	20120531	8	2742	54.6	0.0752504592173642	0.124784137767619
3	C	26	50	20120531	8	2744	54.64	0.0763696678306263	0.126503255774040
3	C	26	50	20120531	8	2746	54.68	0.0775888613427481	0.128651304753928
3	C	26	50	20120531	8	2748	54.72	0.0788183786138753	0.129857063237208
3	C	26	50	20120531	8	2750	54.76	0.0799571740849762	0.131181827791761
3	C	26	50	20120531	8	2752	54.8	0.0815798427264431	0.133567040386059
3	C	26	50	20120531	8	2754	54.84	0.0818649481806176	0.134918180023550
3	C	26	50	20120531	8	2756	54.88	0.0829411647015835	0.136379062633482
3	C	26	50	20120531	8	2758	54.92	0.0835592467390186	0.137370355630027
3	C	26	50	20120531	8	2760	54.96	0.0834350787882423	0.137316332671944
3	C	26	50	20120531	8	2762	55	0.0840287656417265	0.138114231963835
3	C	26	50	20120531	8	2764	55.04	0.0848415141760223	0.139893736889369
3	C	26	50	20120531	8	2766	55.08	0.085705457241276	0.141730941728248
3	C	26	50	20120531	8	2768	55.12	0.0860627582978096	0.142831694854521
3	C	26	50	20120531	8	2770	55.16	0.0865374390800201	0.144244989178079
3	C	26	50	20120531	8	2772	55.2	0.0877219843598638	0.145721993822621
3	C	26	50	20120531	8	2774	55.24	0.0887240253794833	0.147555450995560
3	C	26	50	20120531	8	2776	55.28	0.0891620780304284	0.149432465946220
3	C	26	50	20120531	8	2778	55.32	0.0903195411205526	0.151449912303623
3	C	26	50	20120531	8	2780	55.36	0.0909673216427976	0.152974363813183
3	C	26	50	20120531	8	2782	55.4	0.0917785145421748	0.154727140102388
3	C	26	50	20120531	8	2784	55.44	0.0928033244001485	0.156358223314551
3	C	26	50	20120531	8	2786	55.48	0.093569969572311	0.157285805990112
3	C	26	50	20120531	8	2788	55.52	0.0940043452679938	0.158482018531845
3	C	26	50	20120531	8	2790	55.56	0.094923937636927	0.160612884816951
3	C	26	50	20120531	8	2792	55.6	0.0942082748636881	0.161539265410983
3	C	26	50	20120531	8	2794	55.64	0.0941365742360757	0.162551418057574
3	C	26	50	20120531	8	2796	55.68	0.093613527350032	0.163493072158080
3	C	26	50	20120531	8	2798	55.72	0.0929941018097126	0.164245433773262
3	C	26	50	20120531	8	2800	55.76	0.092423466637295	0.166018150473697
3	C	26	50	20120531	8	2802	55.8	0.0923244009772508	0.167479103794307
3	C	26	50	20120531	8	2804	55.84	0.0916580235466606	0.168589544283482
3	C	26	50	20120531	8	2806	55.88	0.0911206223929589	0.170108409649471
3	C	26	50	20120531	8	2808	55.92	0.0905592503193749	0.172099551634614
3	C	26	50	20120531	8	2810	55.96	0.0906528712572039	0.173578536178144
3	C	26	50	20120531	8	2812	56	0.0907498863075828	0.175513746016895
3	C	26	50	20120531	8	2814	56.04	0.0904028382993764	0.176577800301224
3	C	26	50	20120531	8	2816	56.08	0.0902425371920814	0.177778962590426
3	C	26	50	20120531	8	2818	56.12	0.0897901302734783	0.178798469147541
3	C	26	50	20120531	8	2820	56.16	0.0900235462219479	0.179938254568135
3	C	26	50	20120531	8	2822	56.2	0.0900902971020919	0.180563054119992
3	C	26	50	20120531	8	2824	56.24	0.0899995045913876	0.181476918923997
3	C	26	50	20120531	8	2826	56.28	0.0905613009290403	0.181473736943482
3	C	26	50	20120531	8	2828	56.32	0.0907735036740744	0.181142740259209
3	C	26	50	20120531	8	2830	56.36	0.0914136474430825	0.180887262579166
3	C	26	50	20120531	8	2832	56.4	0.0917858684526992	0.180383519708249
3	C	26	50	20120531	8	2834	56.44	0.0917591398163703	0.179858705055252
3	C	26	50	20120531	8	2836	56.48	0.092099823863546	0.178919808671192
3	C	26	50	20120531	8	2838	56.52	0.0920668019768646	0.178387145132925
3	C	26	50	20120531	8	2840	56.56	0.0921755549998111	0.177957365631319
3	C	26	50	20120531	8	2842	56.6	0.0923308356489596	0.177434389455954
3	C	26	50	20120531	8	2844	56.64	0.0925828485057745	0.175776648318140
3	C	26	50	20120531	8	2846	56.68	0.0925917580512175	0.173681773768197
3	C	26	50	20120531	8	2848	56.72	0.0930001829280308	0.171843578979824
3	C	26	50	20120531	8	2850	56.76	0.0939629088106163	0.170476388018400
3	C	26	50	20120531	8	2852	56.8	0.0949524340402088	0.169157351028775
3	C	26	50	20120531	8	2854	56.84	0.0957209176900023	0.167342349342825
3	C	26	50	20120531	8	2856	56.88	0.0963939419243356	0.165993331025677
3	C	26	50	20120531	8	2858	56.92	0.0962838453985049	0.164755682026566
3	C	26	50	20120531	8	2860	56.96	0.095891825399015	0.163106991855552
3	C	26	50	20120531	8	2862	57	0.0959413228736981	0.161407107153580
3	C	26	50	20120531	8	2864	57.04	0.0955995781663507	0.159634602585179
3	C	26	50	20120531	8	2866	57.08	0.095468692701153	0.157714878384936
3	C	26	50	20120531	8	2868	57.12	0.0954833298115236	0.155532251883447
3	C	26	50	20120531	8	2870	57.16	0.0950684702630015	0.152449761292221
3	C	26	50	20120531	8	2872	57.2	0.095332786777809	0.150280499108897
3	C	26	50	20120531	8	2874	57.24	0.095001436540145	0.148144046680220
3	C	26	50	20120531	8	2876	57.28	0.0943149772769691	0.145654182282306
3	C	26	50	20120531	8	2878	57.32	0.0935112089987943	0.143432947750564
3	C	26	50	20120531	8	2880	57.36	0.0938348517725434	0.141659736075383
3	C	26	50	20120531	8	2882	57.4	0.0933289168706044	0.138976619394170
3	C	26	50	20120531	8	2884	57.44	0.0930653074625781	0.136399073755389
3	C	26	50	20120531	8	2886	57.48	0.0926666406593451	0.134290339912535
3	C	26	50	20120531	8	2888	57.52	0.0926032838917508	0.132713208947776
3	C	26	50	20120531	8	2890	57.56	0.09242516369357	0.129816828861358
3	C	26	50	20120531	8	2892	57.6	0.0923486547398455	0.128662972015818
3	C	26	50	20120531	8	2894	57.64	0.0926339723260543	0.126633929107203
3	C	26	50	20120531	8	2896	57.68	0.0937263815923094	0.123116143581478
3	C	26	50	20120531	8	2898	57.72	0.094148595051356	0.121397096285735
3	C	26	50	20120531	8	2900	57.76	0.0951733341986514	0.118615903893972
3	C	26	50	20120531	8	2902	57.8	0.0959202510916188	0.116613165357618
3	C	26	50	20120531	8	2904	57.84	0.0960148619789415	0.114969990619497
3	C	26	50	20120531	8	2906	57.88	0.0967472831828946	0.113353685939060
3	C	26	50	20120531	8	2908	57.92	0.0973988113710799	0.110578008980191
3	C	26	50	20120531	8	2910	57.96	0.0981695577625732	0.108670234884549
3	C	26	50	20120531	8	2912	58	0.0985050799302462	0.106658869645464
3	C	26	50	20120531	8	2914	58.04	0.0992025700592086	0.104564136516877
3	C	26	50	20120531	8	2916	58.08	0.099753476952431	0.101652907188054
3	C	26	50	20120531	8	2918	58.12	0.0998360670244737	0.101465665312396
3	C	26	50	20120531	8	2920	58.16	0.100719667658244	0.100560851475190
3	C	26	50	20120531	8	2922	58.2	0.101667120034356	0.0983264647573183
3	C	26	50	20120531	8	2924	58.24	0.101912486087428	0.0976412782863483
3	C	26	50	20120531	8	2926	58.28	0.101611894994745	0.0975289190188183
3	C	26	50	20120531	8	2928	58.32	0.101084746889371	0.0972499653936403
3	C	26	50	20120531	8	2930	58.36	0.100935405937184	0.0974530464611973
3	C	26	50	20120531	8	2932	58.4	0.0994600276382386	0.0975651228860153
3	C	26	50	20120531	8	2934	58.44	0.0988546028121867	0.0982341873223733
3	C	26	50	20120531	8	2936	58.48	0.0979409501402156	0.0983290103417303
3	C	26	50	20120531	8	2938	58.52	0.0963598593774825	0.0974507837194973
3	C	26	50	20120531	8	2940	58.56	0.0948262154797669	0.0976154688888353
3	C	26	50	20120531	8	2942	58.6	0.0937635754089998	0.0977574559304973
3	C	26	50	20120531	8	2944	58.64	0.0919147033082314	0.0979276565327293
3	C	26	50	20120531	8	2946	58.68	0.0906120711959295	0.0978570872759673
3	C	26	50	20120531	8	2948	58.72	0.0888556886621402	0.0977311515582373
3	C	26	50	20120531	8	2950	58.76	0.0868768503349897	0.0972506725004213
3	C	26	50	20120531	8	2952	58.8	0.0852316249872029	0.0973006649498513
3	C	26	50	20120531	8	2954	58.84	0.0833380637378635	0.0970417931572583
3	C	26	50	20120531	8	2956	58.88	0.0812127128856511	0.0966159027429503
3	C	26	50	20120531	8	2958	58.92	0.0791496581408612	0.0966622889477963
3	C	26	50	20120531	8	2960	58.96	0.0763751125528414	0.0958037198940793
3	C	26	50	20120531	8	2962	59	0.0749039768945828	0.0953826378058823
3	C	26	50	20120531	8	2964	59.04	0.0728617110891598	0.0946869861545513
3	C	26	50	20120531	8	2966	59.08	0.071043598133373	0.0941306345391138
3	C	26	50	20120531	8	2968	59.12	0.0688439303584579	0.0937932031831315
3	C	26	50	20120531	8	2970	59.16	0.0674422325861118	0.093907966613718
3	C	26	50	20120531	8	2972	59.2	0.0648256546530091	0.0933128655466715
3	C	26	50	20120531	8	2974	59.24	0.0627773077292679	0.0917676958084227
3	C	26	50	20120531	8	2976	59.28	0.0608300770752364	0.0910109501311968
3	C	26	50	20120531	8	2978	59.32	0.0584413996577101	0.0899035502011806
3	C	26	50	20120531	8	2980	59.36	0.0572929168237069	0.0889813415371571
3	C	26	50	20120531	8	2982	59.4	0.0559361910426443	0.0881628654379337
3	C	26	50	20120531	8	2984	59.44	0.0553673236371797	0.0867779968069798
3	C	26	50	20120531	8	2986	59.48	0.0552790767108876	0.0859267816637874
3	C	26	50	20120531	8	2988	59.52	0.0540955920912157	0.0851068913510016
3	C	26	50	20120531	8	2990	59.56	0.0530061526734416	0.0840740204757224
3	C	26	50	20120531	8	2992	59.6	0.0520172638399522	0.0824468970615341
3	C	26	50	20120531	8	2994	59.64	0.0511860598186674	0.080582751454292
3	C	26	50	20120531	8	2996	59.68	0.0509117730982451	0.079807408868721
3	C	26	50	20120531	8	2998	59.72	0.0498450318081471	0.0778546627817962
3	C	26	50	20120531	8	3000	59.76	0.0483275099450427	0.0764432069358697
3	C	26	50	20120531	8	3002	59.8	0.0471990382329471	0.0757438076185981
3	C	26	50	20120531	8	3004	59.84	0.0456728896671121	0.075219346518992
3	C	26	50	20120531	8	3006	59.88	0.0433380937863123	0.0737230378593232
3	C	26	50	20120531	8	3008	59.92	0.0417689531281812	0.0726053141703016
3	C	26	50	20120531	8	3010	59.96	0.0404680180721542	0.072066215960325
3	C	26	50	20120531	8	3012	60	0.0389011401557229	0.0714635488507197
3	C	26	50	20120531	8	3014	60.04	0.0373125540611092	0.0705481284117956
3	C	26	50	20120531	8	3016	60.08	0.0352128711850539	0.069470921941336
3	C	26	50	20120531	8	3018	60.12	0.0335714642138855	0.068426878778914
3	C	26	50	20120531	8	3020	60.16	0.032241608490508	0.0671561371824437
3	C	26	50	20120531	8	3022	60.2	0.0308153741128547	0.0668223827817237
3	C	26	50	20120531	8	3024	60.24	0.0288666585345827	0.065878607360874
3	C	26	50	20120531	8	3026	60.28	0.026955066062323	0.0643433371175617
3	C	26	50	20120531	8	3028	60.32	0.0245598125517317	0.0627560238151542
3	C	26	50	20120531	8	3030	60.36	0.0222555636838791	0.0613680439143631
3	C	26	50	20120531	8	3032	60.4	0.0202736140868913	0.0600104696051631
3	C	26	50	20120531	8	3034	60.44	0.018479047786918	0.0589437990257431
3	C	26	50	20120531	8	3036	60.48	0.0161950928836854	0.0576213679235681
3	C	26	50	20120531	8	3038	60.52	0.0147487766734465	0.056145211807163
3	C	26	50	20120531	8	3040	60.56	0.0129948690133914	0.0542404075600027
3	C	26	50	20120531	8	3042	60.6	0.0108140809895339	0.0518940151279914
3	C	26	50	20120531	8	3044	60.64	0.00938749305849007	0.0504728012084845
3	C	26	50	20120531	8	3046	60.68	0.00775662197836143	0.0491213787282808
3	C	26	50	20120531	8	3048	60.72	0.00606253555199469	0.0482869927264807
3	C	26	50	20120531	8	3050	60.76	0.0041729341006299	0.0467748448749133
3	C	26	50	20120531	8	3052	60.8	0.0024664733055924	0.0446913547441471
3	C	26	50	20120531	8	3054	60.84	0.000432551360187401	0.0428227543641835
3	C	26	50	20120531	8	3056	60.88	-0.0011354579270938	0.0420526443687933
3	C	26	50	20120531	8	3058	60.92	-0.0031756731228513	0.0410172279091018
3	C	26	50	20120531	8	3060	60.96	-0.0053327023588609	0.0401933777983413
3	C	26	50	20120531	8	3062	61	-0.0072299405634625	0.0397731442382822
3	C	26	50	20120531	8	3064	61.04	-0.009733169279541	0.0382264895757928
3	C	26	50	20120531	8	3066	61.08	-0.011863045615153	0.0368344084556709
3	C	26	50	20120531	8	3068	61.12	-0.0136584180168569	0.0355594666449203
3	C	26	50	20120531	8	3070	61.16	-0.0145796084471155	0.0347277959331599
3	C	26	50	20120531	8	3072	61.2	-0.0163697270454351	0.0327816895789105
3	C	26	50	20120531	8	3074	61.24	-0.0182898755097472	0.0320117210048765
3	C	26	50	20120531	8	3076	61.28	-0.020015909020488	0.0308829098815259
3	C	26	50	20120531	8	3078	61.32	-0.0217101510103466	0.0293163713763496
3	C	26	50	20120531	8	3080	61.36	-0.0232191098103308	0.0279993213567793
3	C	26	50	20120531	8	3082	61.4	-0.024237774910376	0.0259801001613552
3	C	26	50	20120531	8	3084	61.44	-0.0254006190831051	0.0235470093669026
3	C	26	50	20120531	8	3086	61.48	-0.0261070753260529	0.0204151768644849
3	C	26	50	20120531	8	3088	61.52	-0.0274129601295483	0.0171545660750775
3	C	26	50	20120531	8	3090	61.56	-0.0273332691953085	0.0139026526990787
3	C	26	50	20120531	8	3092	61.6	-0.0282950051284003	0.0105844127070046
3	C	26	50	20120531	8	3094	61.64	-0.0287073190925102	0.00786113236062082
3	C	26	50	20120531	8	3096	61.68	-0.0288568721767312	0.00646410149303062
3	C	26	50	20120531	8	3098	61.72	-0.0288733477647328	0.00325701868695899
3	C	26	50	20120531	8	3100	61.76	-0.0292124054663118	0.0021483459647366
3	C	26	50	20120531	8	3102	61.8	-0.0292895508161392	-2.33910923216497e-05
3	C	26	50	20120531	8	3104	61.84	-0.0291971319598381	-0.00392584270701208
3	C	26	50	20120531	8	3106	61.88	-0.0296931673668405	-0.00625964863831828
3	C	26	50	20120531	8	3108	61.92	-0.0296781767030794	-0.00827179169486272
3	C	26	50	20120531	8	3110	61.96	-0.0298325381134124	-0.0121503431003490
3	C	26	50	20120531	8	3112	62	-0.0300844802595491	-0.0152087920610152
3	C	26	50	20120531	8	3114	62.04	-0.0306583681231601	-0.0178608667545335
3	C	26	50	20120531	8	3116	62.08	-0.0310784602618631	-0.0202626963581899
3	C	26	50	20120531	8	3118	62.12	-0.0314819353912081	-0.0226087352368106
3	C	26	50	20120531	8	3120	62.16	-0.03178818333814	-0.0259846751422295
3	C	26	50	20120531	8	3122	62.2	-0.0319016739765205	-0.0287372297093544
3	C	26	50	20120531	8	3124	62.24	-0.0323050076845093	-0.0316957644818389
3	C	26	50	20120531	8	3126	62.28	-0.0327378984559517	-0.0335633749123088
3	C	26	50	20120531	8	3128	62.32	-0.0327021895635017	-0.0360083380296175
3	C	26	50	20120531	8	3130	62.36	-0.0326296969762945	-0.0395654528345121
3	C	26	50	20120531	8	3132	62.4	-0.0321445510137224	-0.0420870663269014
3	C	26	50	20120531	8	3134	62.44	-0.031781380970905	-0.0447879313883216
3	C	26	50	20120531	8	3136	62.48	-0.0315689236674297	-0.0471866214378695
3	C	26	50	20120531	8	3138	62.52	-0.0314109185358532	-0.0500064593365446
3	C	26	50	20120531	8	3140	62.56	-0.03106722433511	-0.0518239054906368
3	C	26	50	20120531	8	3142	62.6	-0.0308536639450561	-0.054725885862762
3	C	26	50	20120531	8	3144	62.64	-0.0310781349927437	-0.0571311449343071
3	C	26	50	20120531	8	3146	62.68	-0.0311140135908211	-0.0589085709659045
3	C	26	50	20120531	8	3148	62.72	-0.0313602352430981	-0.0612056709841993
3	C	26	50	20120531	8	3150	62.76	-0.0310079687868466	-0.0623894950151262
3	C	26	50	20120531	8	3152	62.8	-0.0309973409719253	-0.063697239509456
3	C	26	50	20120531	8	3154	62.84	-0.0316367493498811	-0.0651261184664709
3	C	26	50	20120531	8	3156	62.88	-0.0316594899039641	-0.0677574325048935
3	C	26	50	20120531	8	3158	62.92	-0.0324520858949961	-0.0682992884313168
3	C	26	50	20120531	8	3160	62.96	-0.032604608827698	-0.0684778328935664
3	C	26	50	20120531	8	3162	63	-0.0337447478016832	-0.0686309922223714
3	C	26	50	20120531	8	3164	63.04	-0.0343329192222742	-0.0690641658365263
3	C	26	50	20120531	8	3166	63.08	-0.035654947273584	-0.0684434462907973
3	C	26	50	20120531	8	3168	63.12	-0.0371766622799008	-0.0691973423276949
3	C	26	50	20120531	8	3170	63.16	-0.0388988067033451	-0.0699756689038826
3	C	26	50	20120531	8	3172	63.2	-0.0408922114301881	-0.07171069681288
3	C	26	50	20120531	8	3174	63.24	-0.0428513921888216	-0.072503292803912
3	C	26	50	20120531	8	3176	63.28	-0.043719556681559	-0.0732101379555895
3	C	26	50	20120531	8	3178	63.32	-0.0448398188839251	-0.0736151050802429
3	C	26	50	20120531	8	3180	63.36	-0.0472819960005159	-0.0760043057567872
3	C	26	50	20120531	8	3182	63.4	-0.0489265566679284	-0.0781560599762092
3	C	26	50	20120531	8	3184	63.44	-0.0502515757809226	-0.0790763877361947
3	C	26	50	20120531	8	3186	63.48	-0.0512925642420498	-0.0801438502752095
3	C	26	50	20120531	8	3188	63.52	-0.0516952827671389	-0.0812848872748068
3	C	26	50	20120531	8	3190	63.56	-0.0527515518058076	-0.0814688835303394
3	C	26	50	20120531	8	3192	63.6	-0.0544508637512873	-0.0817395710772454
3	C	26	50	20120531	8	3194	63.64	-0.0559972921396067	-0.0823908305648538
3	C	26	50	20120531	8	3196	63.68	-0.0569253910031174	-0.0827029969955442
3	C	26	50	20120531	8	3198	63.72	-0.0589923631194751	-0.083249491542452
3	C	26	50	20120531	8	3200	63.76	-0.0606655686825934	-0.0834373910274168
3	C	26	50	20120531	8	3202	63.8	-0.0623417440941927	-0.0842657878347803
3	C	26	50	20120531	8	3204	63.84	-0.0639440837692538	-0.0839376545794173
3	C	26	50	20120531	8	3206	63.88	-0.0658874483169592	-0.0848637293497669
3	C	26	50	20120531	8	3208	63.92	-0.0689418505055166	-0.0860901516145128
3	C	26	50	20120531	8	3210	63.96	-0.069991366674425	-0.0861578641598792
3	C	26	50	20120531	8	3212	64	-0.069936339624713	-0.086181778511219
3	C	26	50	20120531	8	3214	64.04	-0.0721537416377003	-0.087286364156246
3	C	26	50	20120531	8	3216	64.08	-0.0736256339002148	-0.0872513128731027
3	C	26	50	20120531	8	3218	64.12	-0.0760500272812588	-0.0882111325468175
3	C	26	50	20120531	8	3220	64.16	-0.0778297372677594	-0.0892697491799997
3	C	26	50	20120531	8	3222	64.2	-0.0791260902718443	-0.0882053272001439
3	C	26	50	20120531	8	3224	64.24	-0.0809843598217347	-0.0890340634187624
3	C	26	50	20120531	8	3226	64.28	-0.0846915368277327	-0.091398105236032
3	C	26	50	20120531	8	3228	64.32	-0.0869604020722545	-0.091331170508125
3	C	26	50	20120531	8	3230	64.36	-0.0887699590359895	-0.0916825318676966
3	C	26	50	20120531	8	3232	64.4	-0.0903794754913265	-0.0922650464340381
3	C	26	50	20120531	8	3234	64.44	-0.0928223879989695	-0.0932346312524011
3	C	26	50	20120531	8	3236	64.48	-0.0943429504212325	-0.0942228836897874
3	C	26	50	20120531	8	3238	64.52	-0.0965394362156325	-0.0948109843997002
3	C	26	50	20120531	8	3240	64.56	-0.0987237597733965	-0.0960250160323194
3	C	26	50	20120531	8	3242	64.6	-0.100913881606766	-0.0965233141810216
3	C	26	50	20120531	8	3244	64.64	-0.102375754166190	-0.0968574928458103
3	C	26	50	20120531	8	3246	64.68	-0.103518933699335	-0.0981821159790071
3	C	26	50	20120531	8	3248	64.72	-0.103181997318099	-0.0987241133267866
3	C	26	50	20120531	8	3250	64.76	-0.103216433418342	-0.0995594185674023
3	C	26	50	20120531	8	3252	64.8	-0.102937974767911	-0.100618523104263
3	C	26	50	20120531	8	3254	64.84	-0.102367481016851	-0.101081536624584
3	C	26	50	20120531	8	3256	64.88	-0.102542065681126	-0.101104941859042
3	C	26	50	20120531	8	3258	64.92	-0.102863092159784	-0.101584360256686
3	C	26	50	20120531	8	3260	64.96	-0.103505215827779	-0.103412867682156
3	C	26	50	20120531	8	3262	65	-0.105009373372720	-0.105278781056351
3	C	26	50	20120531	8	3264	65.04	-0.106327773966241	-0.106431011556295
3	C	26	50	20120531	8	3266	65.08	-0.106961341642185	-0.107563796619756
3	C	26	50	20120531	8	3268	65.12	-0.108237740092904	-0.109073398886911
3	C	26	50	20120531	8	3270	65.16	-0.108536068443887	-0.109094682801025
3	C	26	50	20120531	8	3272	65.2	-0.108472075280191	-0.108219638159307
3	C	26	50	20120531	8	3274	65.24	-0.109048932992281	-0.107268013853186
3	C	26	50	20120531	8	3276	65.28	-0.109444134972287	-0.107282933806269
3	C	26	50	20120531	8	3278	65.32	-0.109257670914089	-0.106420051401187
3	C	26	50	20120531	8	3280	65.36	-0.109026871260709	-0.105081074000332
3	C	26	50	20120531	8	3282	65.4	-0.109350089770390	-0.104098831970585
3	C	26	50	20120531	8	3284	65.44	-0.109628831263534	-0.103685740189016
3	C	26	50	20120531	8	3286	65.48	-0.110466116403136	-0.102885224602035
3	C	26	50	20120531	8	3288	65.52	-0.111664238133178	-0.101011108789178
3	C	26	50	20120531	8	3290	65.56	-0.112371769178434	-0.0999033553057714
3	C	26	50	20120531	8	3292	65.6	-0.113614650767726	-0.0989588727781405
3	C	26	50	20120531	8	3294	65.64	-0.114911201761710	-0.0981233554054905
3	C	26	50	20120531	8	3296	65.68	-0.116509050955157	-0.0978760801641096
3	C	26	50	20120531	8	3298	65.72	-0.117423976419333	-0.0974250167483906
3	C	26	50	20120531	8	3300	65.76	-0.119930387115928	-0.0970399263953565
3	C	26	50	20120531	8	3302	65.8	-0.121823524101199	-0.0968056619187494
3	C	26	50	20120531	8	3304	65.84	-0.123206624965200	-0.0967505075898168
3	C	26	50	20120531	8	3306	65.88	-0.125163967246202	-0.0964944642243492
3	C	26	50	20120531	8	3308	65.92	-0.125794070098917	-0.0966676346750618
3	C	26	50	20120531	8	3310	65.96	-0.127471398094570	-0.0968330269511813
3	C	26	50	20120531	8	3312	66	-0.130233569313918	-0.0978934749909268
3	C	26	50	20120531	8	3314	66.04	-0.131657823792585	-0.098395379384213
3	C	26	50	20120531	8	3316	66.08	-0.132792447333677	-0.0978731103156286
3	C	26	50	20120531	8	3318	66.12	-0.134568275303949	-0.0985537713031987
3	C	26	50	20120531	8	3320	66.16	-0.136458654572773	-0.0988582514831777
3	C	26	50	20120531	8	3322	66.2	-0.138289000475874	-0.0990983142353905
3	C	26	50	20120531	8	3324	66.24	-0.140777309238869	-0.099380449841084
3	C	26	50	20120531	8	3326	66.28	-0.143525691875986	-0.099652827373197
3	C	26	50	20120531	8	3328	66.32	-0.144975967884199	-0.0994399882320598
3	C	26	50	20120531	8	3330	66.36	-0.147695995539389	-0.0995893998949246
3	C	26	50	20120531	8	3332	66.4	-0.149723553523764	-0.100346428414863
3	C	26	50	20120531	8	3334	66.44	-0.150570950290338	-0.0996461098587757
3	C	26	50	20120531	8	3336	66.48	-0.153596660207034	-0.100812128940952
3	C	26	50	20120531	8	3338	66.52	-0.155313727603790	-0.101735398265148
3	C	26	50	20120531	8	3340	66.56	-0.156802753063613	-0.101903831100426
3	C	26	50	20120531	8	3342	66.6	-0.158493445377430	-0.102980754728173
3	C	26	50	20120531	8	3344	66.64	-0.159696587565618	-0.103471840387707
3	C	26	50	20120531	8	3346	66.68	-0.161862455636393	-0.105108792586154
3	C	26	50	20120531	8	3348	66.72	-0.163609080096602	-0.105886539334782
3	C	26	50	20120531	8	3350	66.76	-0.165488074946249	-0.106315541018928
3	C	26	50	20120531	8	3352	66.8	-0.166744108721671	-0.106650497501176
3	C	26	50	20120531	8	3354	66.84	-0.167266377790255	-0.107403849065852
3	C	26	50	20120531	8	3356	66.88	-0.167333199381077	-0.107720279350433
3	C	26	50	20120531	8	3358	66.92	-0.167243962505291	-0.108761281953696
3	C	26	50	20120531	8	3360	66.96	-0.167034729608737	-0.108352503523492
3	C	26	50	20120531	8	3362	67	-0.167229396105599	-0.107740644025731
3	C	26	50	20120531	8	3364	67.04	-0.167979000004335	-0.108416567397867
3	C	26	50	20120531	8	3366	67.08	-0.168769616096379	-0.108601758663860
3	C	26	50	20120531	8	3368	67.12	-0.168912098112789	-0.108406950745643
3	C	26	50	20120531	8	3370	67.16	-0.168685187546706	-0.107841901716797
3	C	26	50	20120531	8	3372	67.2	-0.168681793434156	-0.107365877431702
3	C	26	50	20120531	8	3374	67.24	-0.168574949599519	-0.106776928193652
3	C	26	50	20120531	8	3376	67.28	-0.168021921385953	-0.106345663767806
3	C	26	50	20120531	8	3378	67.32	-0.167331007350056	-0.105693074919449
3	C	26	50	20120531	8	3380	67.36	-0.166763554158152	-0.105117843552953
3	C	26	50	20120531	8	3382	67.4	-0.166693904140207	-0.104945663051735
3	C	26	50	20120531	8	3384	67.44	-0.166045416511180	-0.103791028388735
3	C	26	50	20120531	8	3386	67.48	-0.166376201063419	-0.103775613460905
3	C	26	50	20120531	8	3388	67.52	-0.166011263253649	-0.103348591675747
3	C	26	50	20120531	8	3390	67.56	-0.165901308149175	-0.102535065323991
3	C	26	50	20120531	8	3392	67.6	-0.165576109740507	-0.101174521166310
3	C	26	50	20120531	8	3394	67.64	-0.165132400235312	-0.10056039892685
3	C	26	50	20120531	8	3396	67.68	-0.164426778378366	-0.0997202853601222
3	C	26	50	20120531	8	3398	67.72	-0.163969209580260	-0.0992699290511845
3	C	26	50	20120531	8	3400	67.76	-0.164001665781517	-0.0976196125345732
3	C	26	50	20120531	8	3402	67.8	-0.164419000203773	-0.0978825148358184
3	C	26	50	20120531	8	3404	67.84	-0.164217686903169	-0.097287625900806
3	C	26	50	20120531	8	3406	67.88	-0.163919570684221	-0.0969111622505024
3	C	26	50	20120531	8	3408	67.92	-0.163410807355157	-0.097938941956957
3	C	26	50	20120531	8	3410	67.96	-0.162241535581787	-0.0978127941071934
3	C	26	50	20120531	8	3412	68	-0.162741530786764	-0.098134456981955
3	C	26	50	20120531	8	3414	68.04	-0.162032090553200	-0.0974367547209584
3	C	26	50	20120531	8	3416	68.08	-0.160309719855586	-0.0979273454057456
3	C	26	50	20120531	8	3418	68.12	-0.159553539863785	-0.0971717310993696
3	C	26	50	20120531	8	3420	68.16	-0.158067908516512	-0.0962150156244243
3	C	26	50	20120531	8	3422	68.2	-0.156838037691994	-0.0945287780833287
3	C	26	50	20120531	8	3424	68.24	-0.155971124778259	-0.0930693096869596
3	C	26	50	20120531	8	3426	68.28	-0.155392923563283	-0.0918684302404706
3	C	26	50	20120531	8	3428	68.32	-0.154835016312927	-0.0902286496148989
3	C	26	50	20120531	8	3430	68.36	-0.154602024628526	-0.089886056379414
3	C	26	50	20120531	8	3432	68.4	-0.153840753467901	-0.088151240602451
3	C	26	50	20120531	8	3434	68.44	-0.153389619341503	-0.08651782393791
3	C	26	50	20120531	8	3436	68.48	-0.153168648472383	-0.0856583356453778
3	C	26	50	20120531	8	3438	68.52	-0.153277967180754	-0.0838943870690298
3	C	26	50	20120531	8	3440	68.56	-0.152962173292276	-0.0821694707870034
3	C	26	50	20120531	8	3442	68.6	-0.153725495062566	-0.0802691213125645
3	C	26	50	20120531	8	3444	68.64	-0.153454248901304	-0.0787768431615484
3	C	26	50	20120531	8	3446	68.68	-0.153470158803881	-0.0769450830448847
3	C	26	50	20120531	8	3448	68.72	-0.154036127071542	-0.0749606585741627
3	C	26	50	20120531	8	3450	68.76	-0.154618995191274	-0.0735844166459394
3	C	26	50	20120531	8	3452	68.8	-0.154554719184865	-0.0720803298116775
3	C	26	50	20120531	8	3454	68.84	-0.154899292319336	-0.0697275734186355
3	C	26	50	20120531	8	3456	68.88	-0.154836713369202	-0.0682811864977184
3	C	26	50	20120531	8	3458	68.92	-0.155911232833893	-0.0669054395442419
3	C	26	50	20120531	8	3460	68.96	-0.156104697249226	-0.0648593553622005
3	C	26	50	20120531	8	3462	69	-0.157078807550988	-0.0629108519159628
3	C	26	50	20120531	8	3464	69.04	-0.157442048304483	-0.0611263265322823
3	C	26	50	20120531	8	3466	69.08	-0.158442180135794	-0.0601841774570293
3	C	26	50	20120531	8	3468	69.12	-0.159690223604588	-0.0589630040459202
3	C	26	50	20120531	8	3470	69.16	-0.160809997903275	-0.057527860122824
3	C	26	50	20120531	8	3472	69.2	-0.162582078207607	-0.0561899433821409
3	C	26	50	20120531	8	3474	69.24	-0.163825171928933	-0.0559014438154168
3	C	26	50	20120531	8	3476	69.28	-0.166445426817298	-0.0548750076118464
3	C	26	50	20120531	8	3478	69.32	-0.167169928425301	-0.0546242675472376
3	C	26	50	20120531	8	3480	69.36	-0.168589233156499	-0.054057733594151
3	C	26	50	20120531	8	3482	69.4	-0.169775334071260	-0.0537088471083135
3	C	26	50	20120531	8	3484	69.44	-0.171968779306502	-0.0527528387401493
3	C	26	50	20120531	8	3486	69.48	-0.174007721710053	-0.05188910780693
3	C	26	50	20120531	8	3488	69.52	-0.175819329283453	-0.0508920872454569
3	C	26	50	20120531	8	3490	69.56	-0.176846755436517	-0.0501616459404912
3	C	26	50	20120531	8	3492	69.6	-0.178459666004404	-0.0493845355879672
3	C	26	50	20120531	8	3494	69.64	-0.180458656874818	-0.049110885263648
3	C	26	50	20120531	8	3496	69.68	-0.182109751208889	-0.0483139759212508
3	C	26	50	20120531	8	3498	69.72	-0.182497952831760	-0.0481294210513611
3	C	26	50	20120531	8	3500	69.76	-0.183563562751008	-0.047442820366829
3	C	26	50	20120531	8	3502	69.8	-0.185052729632186	-0.048311147494126
3	C	26	50	20120531	8	3504	69.84	-0.186256225373767	-0.0481965961955738
3	C	26	50	20120531	8	3506	69.88	-0.187231325625023	-0.0476316178774058
3	C	26	50	20120531	8	3508	69.92	-0.187485884066249	-0.0481039652072384
3	C	26	50	20120531	8	3510	69.96	-0.188786960543633	-0.0478776910372587
3	C	26	50	20120531	8	3512	70	-0.189938837490186	-0.0476846508859948
3	C	26	50	20120531	8	3514	70.04	-0.192145717754270	-0.0474491843278596
3	C	26	50	20120531	8	3516	70.08	-0.193200721071800	-0.0468693567672867
3	C	26	50	20120531	8	3518	70.12	-0.195206783010026	-0.0477002072351809
3	C	26	50	20120531	8	3520	70.16	-0.197604582105030	-0.0482354870685391
3	C	26	50	20120531	8	3522	70.2	-0.199853888775984	-0.0489334014615702
3	C	26	50	20120531	8	3524	70.24	-0.202159763989433	-0.0493216030844416
3	C	26	50	20120531	8	3526	70.28	-0.203297498800363	-0.0505300485734894
3	C	26	50	20120531	8	3528	70.32	-0.205110520587325	-0.0508369329165244
3	C	26	50	20120531	8	3530	70.36	-0.206403111783334	-0.0515511107655228
3	C	26	50	20120531	8	3532	70.4	-0.207498420187392	-0.0529377471634296
3	C	26	50	20120531	8	3534	70.44	-0.208992536816039	-0.0538930484248127
3	C	26	50	20120531	8	3536	70.48	-0.210442105717471	-0.0553822153059915
3	C	26	50	20120531	8	3538	70.52	-0.212068451314201	-0.0561515474839225
3	C	26	50	20120531	8	3540	70.56	-0.212709090057956	-0.0568996664584178
3	C	26	50	20120531	8	3542	70.6	-0.213732273570332	-0.0583230724089464
3	C	26	50	20120531	8	3544	70.64	-0.215172650083609	-0.0591949350701494
3	C	26	50	20120531	8	3546	70.68	-0.216994864258727	-0.0610906883505105
3	C	26	50	20120531	8	3548	70.72	-0.217721062923005	-0.0612922137831487
3	C	26	50	20120531	8	3550	70.76	-0.218721619018385	-0.0612943351034922
3	C	26	50	20120531	8	3552	70.8	-0.219862182256438	-0.0615213163802531
3	C	26	50	20120531	8	3554	70.84	-0.221778441633454	-0.0623401460328671
3	C	26	50	20120531	8	3556	70.88	-0.223248516631541	-0.0621909465020368
3	C	26	50	20120531	8	3558	70.92	-0.224610404292106	-0.0630423030665853
3	C	26	50	20120531	8	3560	70.96	-0.225929158439019	-0.0633682792927124
3	C	26	50	20120531	8	3562	71	-0.228026437152018	-0.0648616888145784
3	C	26	50	20120531	8	3564	71.04	-0.229512775606072	-0.0656423347010083
3	C	26	50	20120531	8	3566	71.08	-0.230295542812846	-0.0657986052996506
3	C	26	50	20120531	8	3568	71.12	-0.231967143243571	-0.0662073130191764
3	C	26	50	20120531	8	3570	71.16	-0.233867139164619	-0.0672573665892384
3	C	26	50	20120531	8	3572	71.2	-0.235186600418313	-0.0688243152163478
3	C	26	50	20120531	8	3574	71.24	-0.236195641795067	-0.0701586257124468
3	C	26	50	20120531	8	3576	71.28	-0.237177106007354	-0.0713691925218382
3	C	26	50	20120531	8	3578	71.32	-0.237306506548311	-0.0719172002772577
3	C	26	50	20120531	8	3580	71.36	-0.238069474765211	-0.0730464498068126
3	C	26	50	20120531	8	3582	71.4	-0.238414542874430	-0.0735965788825758
3	C	26	50	20120531	8	3584	71.44	-0.239287819749194	-0.0746848162188219
3	C	26	50	20120531	8	3586	71.48	-0.239991390996475	-0.0751041305400655
3	C	26	50	20120531	8	3588	71.52	-0.240521721082366	-0.075477482920532
3	C	26	50	20120531	8	3590	71.56	-0.241528641138776	-0.0766625938858006
3	C	26	50	20120531	8	3592	71.6	-0.241988260546546	-0.0772155513886885
3	C	26	50	20120531	8	3594	71.64	-0.242243526094555	-0.0774538463739484
3	C	26	50	20120531	8	3596	71.68	-0.242118368194285	-0.077694969786333
3	C	26	50	20120531	8	3598	71.72	-0.241263476095830	-0.0767580533012608
3	C	26	50	20120531	8	3600	71.76	-0.241321458851887	-0.0772063590005331
3	C	26	50	20120531	8	3602	71.8	-0.241003260800354	-0.0767651243690727
3	C	26	50	20120531	8	3604	71.84	-0.241045687207225	-0.0759519515707082
3	C	26	50	20120531	8	3606	71.88	-0.241049929847912	-0.0753777808643847
3	C	26	50	20120531	8	3608	71.92	-0.240946692257859	-0.0742365105195496
