# Supplementary material for: How Do Ants Make Sense of Gravity? A Boltzmann Walker Analysis of Lasius niger Trajectories on Various Inclines
Source: PLoS One. 2013 Oct 29;8(10):e76531. doi: 10.1371/journal.pone.0076531 (PMC3812222; doi:10.1371/journal.pone.0076531)
Supplement: Dataset S3 — Trajectories for . (ZIP) [file pone.0076531.s007.zip › Incline3/3-C-26-50-20120531-09.txt]

Pente	Colonie	Temperature	Humidite	Date	Indiv	Frame	Time	X	Y
3	C	26	50	20120531	9	12	0	0	0
3	C	26	50	20120531	9	14	0.04	0.00156420505279839	-0.00130554539224040
3	C	26	50	20120531	9	16	0.08	0.00168629410963806	-0.0015042848241607
3	C	26	50	20120531	9	18	0.12	0.00317227901030159	-0.0022159877994249
3	C	26	50	20120531	9	20	0.16	0.0044614760937609	-0.0030816279209535
3	C	26	50	20120531	9	22	0.2	0.00545899162998076	-0.0038226051169589
3	C	26	50	20120531	9	24	0.24	0.00605713325618646	-0.0049582893182226
3	C	26	50	20120531	9	26	0.28	0.0070678009785364	-0.0072532043765635
3	C	26	50	20120531	9	28	0.32	0.00836463481523252	-0.0089136325201458
3	C	26	50	20120531	9	30	0.36	0.00938237360539432	-0.0101665550257302
3	C	26	50	20120531	9	32	0.4	0.0107443319766377	-0.0116972290749647
3	C	26	50	20120531	9	34	0.44	0.0120958958781977	-0.0128795116131086
3	C	26	50	20120531	9	36	0.48	0.0133846686975883	-0.014569213977432
3	C	26	50	20120531	9	38	0.52	0.0147637390529364	-0.0176037627288941
3	C	26	50	20120531	9	40	0.56	0.0158659063927719	-0.01906259472916
3	C	26	50	20120531	9	42	0.6	0.0164909180766627	-0.0208799298674876
3	C	26	50	20120531	9	44	0.64	0.0172365621774239	-0.0222324130078631
3	C	26	50	20120531	9	46	0.68	0.0173974996808220	-0.0237108318659679
3	C	26	50	20120531	9	48	0.72	0.0170989591978050	-0.0246617490653076
3	C	26	50	20120531	9	50	0.76	0.0157210202133068	-0.0252628605399943
3	C	26	50	20120531	9	52	0.8	0.0157308489975653	-0.0252681638408532
3	C	26	50	20120531	9	54	0.84	0.0153601129121892	-0.0262499816065307
3	C	26	50	20120531	9	56	0.88	0.015744991133189	-0.0270043938313786
3	C	26	50	20120531	9	58	0.92	0.0156526429875660	-0.0267639775257752
3	C	26	50	20120531	9	60	0.96	0.0156699671037051	-0.0265964639293121
3	C	26	50	20120531	9	62	1	0.0156590776592748	-0.0278429517631878
3	C	26	50	20120531	9	64	1.04	0.0149820229162887	-0.0288233553153029
3	C	26	50	20120531	9	66	1.08	0.0150679363902029	-0.0298505693363326
3	C	26	50	20120531	9	68	1.12	0.0146060542407318	-0.0309803845513125
3	C	26	50	20120531	9	70	1.16	0.0142744918710334	-0.0318790465595225
3	C	26	50	20120531	9	72	1.2	0.0145692846881101	-0.032058722392622
3	C	26	50	20120531	9	74	1.24	0.0148599762858559	-0.0323685058734598
3	C	26	50	20120531	9	76	1.28	0.0151653049939723	-0.032374586991778
3	C	26	50	20120531	9	78	1.32	0.0162820387335002	-0.0326758851912416
3	C	26	50	20120531	9	80	1.36	0.0173296174298281	-0.0332654001147168
3	C	26	50	20120531	9	82	1.4	0.0185688220638575	-0.0329069676873333
3	C	26	50	20120531	9	84	1.44	0.0198109258356898	-0.0338345503628939
3	C	26	50	20120531	9	86	1.48	0.0212254222407754	-0.0347286161770261
3	C	26	50	20120531	9	88	1.52	0.0222102805656120	-0.0354637243867477
3	C	26	50	20120531	9	90	1.56	0.0222000982279629	-0.0366252179855247
3	C	26	50	20120531	9	92	1.6	0.0223881179210804	-0.0361399306015964
3	C	26	50	20120531	9	94	1.64	0.0222063207676373	-0.0350934832761184
3	C	26	50	20120531	9	96	1.68	0.0223458329355655	-0.0350129438137412
3	C	26	50	20120531	9	98	1.72	0.0223720665971475	-0.0348594309315456
3	C	26	50	20120531	9	100	1.76	0.0225016085594608	-0.0337556372461134
3	C	26	50	20120531	9	102	1.8	0.0234074123461608	-0.0337632739993503
3	C	26	50	20120531	9	104	1.84	0.0236843860723516	-0.0332241050786955
3	C	26	50	20120531	9	106	1.88	0.0244225348412322	-0.0316990878837105
3	C	26	50	20120531	9	108	1.92	0.0246692443971882	-0.0307459786533491
3	C	26	50	20120531	9	110	1.96	0.0247739669114819	-0.0305353315432337
3	C	26	50	20120531	9	112	2	0.0251584915790912	-0.0290038796765398
3	C	26	50	20120531	9	114	2.04	0.0268320719088035	-0.0282754182705615
3	C	26	50	20120531	9	116	2.08	0.0279326836137204	-0.0273798675321887
3	C	26	50	20120531	9	118	2.12	0.0282015256119275	-0.0269824735211619
3	C	26	50	20120531	9	120	2.16	0.0286419117152505	-0.027580261593977
3	C	26	50	20120531	9	122	2.2	0.0295027435106670	-0.028117804169035
3	C	26	50	20120531	9	124	2.24	0.0302044055696384	-0.0281663824049025
3	C	26	50	20120531	9	126	2.28	0.0305539284515789	-0.0288297192763336
3	C	26	50	20120531	9	128	2.32	0.0323015428612814	-0.0302427307571787
3	C	26	50	20120531	9	130	2.36	0.0334284589384585	-0.0306127597357736
3	C	26	50	20120531	9	132	2.4	0.0339642337465635	-0.031643367869353
3	C	26	50	20120531	9	134	2.44	0.0351808816742731	-0.0325066038278255
3	C	26	50	20120531	9	136	2.48	0.0363671240103916	-0.033713635103311
3	C	26	50	20120531	9	138	2.52	0.0369644171084599	-0.034308382616967
3	C	26	50	20120531	9	140	2.56	0.0374137834679039	-0.0354949785064761
3	C	26	50	20120531	9	142	2.6	0.0376731502352432	-0.0371074648102939
3	C	26	50	20120531	9	144	2.64	0.0380920402924181	-0.0381917423485654
3	C	26	50	20120531	9	146	2.68	0.0388545842452497	-0.0380722413025448
3	C	26	50	20120531	9	148	2.72	0.0388901517163433	-0.0385274059375946
3	C	26	50	20120531	9	150	2.76	0.0403018904049823	-0.0379043741526912
3	C	26	50	20120531	9	152	2.8	0.0406219976448254	-0.0364601085521176
3	C	26	50	20120531	9	154	2.84	0.0417039417307190	-0.0362593609369388
3	C	26	50	20120531	9	156	2.88	0.0427297415381863	-0.0357184949600092
3	C	26	50	20120531	9	158	2.92	0.0443616025678086	-0.0354997161219101
3	C	26	50	20120531	9	160	2.96	0.0457729664898535	-0.0342637146815994
3	C	26	50	20120531	9	162	3	0.0470974906281009	-0.0335325945541238
3	C	26	50	20120531	9	164	3.04	0.0483555184446455	-0.0330310295720925
3	C	26	50	20120531	9	166	3.08	0.0502101181103416	-0.0320478683035308
3	C	26	50	20120531	9	168	3.12	0.0515387788232589	-0.0322908231224786
3	C	26	50	20120531	9	170	3.16	0.0534101722750082	-0.0312400978009745
3	C	26	50	20120531	9	172	3.2	0.0540258784336586	-0.0310339478899874
3	C	26	50	20120531	9	174	3.24	0.0543723536853722	-0.0314061759706718
3	C	26	50	20120531	9	176	3.28	0.0548464100922949	-0.0314442062946843
3	C	26	50	20120531	9	178	3.32	0.0532896954216296	-0.0319460590691755
3	C	26	50	20120531	9	180	3.36	0.0532869659894542	-0.0319564252545877
3	C	26	50	20120531	9	182	3.4	0.0546513355948215	-0.0315066275600071
3	C	26	50	20120531	9	184	3.44	0.0541600731585922	-0.0311420079482883
3	C	26	50	20120531	9	186	3.48	0.054102875291062	-0.0308756337527475
3	C	26	50	20120531	9	188	3.52	0.0538097158906498	-0.0307192146616812
3	C	26	50	20120531	9	190	3.56	0.0533235587653807	-0.0300375142271427
3	C	26	50	20120531	9	192	3.6	0.0526553025520728	-0.0293099416543883
3	C	26	50	20120531	9	194	3.64	0.052496671630995	-0.0288443387090346
3	C	26	50	20120531	9	196	3.68	0.0515680367805441	-0.0274593201714432
3	C	26	50	20120531	9	198	3.72	0.0513398194811297	-0.0260921631511445
3	C	26	50	20120531	9	200	3.76	0.0501513759216013	-0.0250802318289766
3	C	26	50	20120531	9	202	3.8	0.0490869002016302	-0.0229412309874601
3	C	26	50	20120531	9	204	3.84	0.0483421329132777	-0.021584901186195
3	C	26	50	20120531	9	206	3.88	0.0476094642219512	-0.0200749100103102
3	C	26	50	20120531	9	208	3.92	0.0460339383895860	-0.01804659542168
3	C	26	50	20120531	9	210	3.96	0.0446731962420063	-0.015868833814846
3	C	26	50	20120531	9	212	4	0.0432396857355746	-0.0142766344045805
3	C	26	50	20120531	9	214	4.04	0.0419864238187352	-0.0129137426523859
3	C	26	50	20120531	9	216	4.08	0.0412980553672501	-0.0119821294681726
3	C	26	50	20120531	9	218	4.12	0.0400996720076986	-0.0099422466126022
3	C	26	50	20120531	9	220	4.16	0.0396808314479983	-0.0075344985251873
3	C	26	50	20120531	9	222	4.2	0.0389843312685296	-0.0063182748615465
3	C	26	50	20120531	9	224	4.24	0.0381797003200818	-0.0046955496515371
3	C	26	50	20120531	9	226	4.28	0.0375689156246285	-0.0030506637150053
3	C	26	50	20120531	9	228	4.32	0.0375119793866073	-0.0013081546162629
3	C	26	50	20120531	9	230	4.36	0.0377947231041326	-0.0002014900772991
3	C	26	50	20120531	9	232	4.4	0.0366247230107779	0.0023930049110271
3	C	26	50	20120531	9	234	4.44	0.0370797462244714	0.0036733631597216
3	C	26	50	20120531	9	236	4.48	0.0378572101303860	0.0054356853904728
3	C	26	50	20120531	9	238	4.52	0.0383451138094048	0.0066858501796107
3	C	26	50	20120531	9	240	4.56	0.0387926416912177	0.00896987579352132
3	C	26	50	20120531	9	242	4.6	0.0380003285428982	0.00918123001041797
3	C	26	50	20120531	9	244	4.64	0.0377843074212457	0.0103589163544842
3	C	26	50	20120531	9	246	4.68	0.0362458551974181	0.0106259905857383
3	C	26	50	20120531	9	248	4.72	0.0353251314576351	0.0113279354874222
3	C	26	50	20120531	9	250	4.76	0.0344655017437466	0.0112365065806148
3	C	26	50	20120531	9	252	4.8	0.0333661628310359	0.0124805195407563
3	C	26	50	20120531	9	254	4.84	0.0330710871712468	0.0126856512179785
3	C	26	50	20120531	9	256	4.88	0.031602850650791	0.013301541224392
3	C	26	50	20120531	9	258	4.92	0.0298934200072725	0.01379022272087
3	C	26	50	20120531	9	260	4.96	0.0285003489376569	0.0142333665406396
3	C	26	50	20120531	9	262	5	0.0268555478539389	0.0142525291344098
3	C	26	50	20120531	9	264	5.04	0.0259500976206295	0.0147661007895856
3	C	26	50	20120531	9	266	5.08	0.0250319901759369	0.0147542213956616
3	C	26	50	20120531	9	268	5.12	0.0238957402892482	0.0148487615723063
3	C	26	50	20120531	9	270	5.16	0.0229019370636296	0.0148949710004568
3	C	26	50	20120531	9	272	5.2	0.0224095361854826	0.0148828370480917
3	C	26	50	20120531	9	274	5.24	0.0222558394555238	0.0147629400222737
3	C	26	50	20120531	9	276	5.28	0.0220349463681490	0.0138810435158456
3	C	26	50	20120531	9	278	5.32	0.0211599582949731	0.0138571291645059
3	C	26	50	20120531	9	280	5.36	0.0210961560501067	0.0138184999210497
3	C	26	50	20120531	9	282	5.4	0.0211492880536450	0.0138084165783499
3	C	26	50	20120531	9	284	5.44	0.0211492880536450	0.0138084165783499
3	C	26	50	20120531	9	286	5.48	0.0211492880536450	0.0138084165783499
3	C	26	50	20120531	9	288	5.52	0.0211492880536450	0.0138084165783499
3	C	26	50	20120531	9	290	5.56	0.0211492880536450	0.0138084165783499
3	C	26	50	20120531	9	292	5.6	0.0213813958545695	0.0137371755701454
3	C	26	50	20120531	9	294	5.64	0.0213867981503778	0.0142986466386788
3	C	26	50	20120531	9	296	5.68	0.0215716500051156	0.0141606335371268
3	C	26	50	20120531	9	298	5.72	0.0212232160676181	0.0139218011507132
3	C	26	50	20120531	9	300	5.76	0.0212905609174583	0.0136521389086399
3	C	26	50	20120531	9	302	5.8	0.0216613889267159	0.013945750857392
3	C	26	50	20120531	9	304	5.84	0.0212672405358147	0.0133051050425692
3	C	26	50	20120531	9	306	5.88	0.0213601614379305	0.0132363813345057
3	C	26	50	20120531	9	308	5.92	0.0214824484846689	0.0127460310660240
3	C	26	50	20120531	9	310	5.96	0.0217502510359076	0.0133826605143297
3	C	26	50	20120531	9	312	6	0.0215879841717610	0.0130857605190451
3	C	26	50	20120531	9	314	6.04	0.0218324663413562	0.0131988622486959
3	C	26	50	20120531	9	316	6.08	0.0216112904112689	0.0133296840742832
3	C	26	50	20120531	9	318	6.12	0.0217682398324210	0.0130721275003038
3	C	26	50	20120531	9	320	6.16	0.0214033798043966	0.01363371877699
3	C	26	50	20120531	9	322	6.2	0.0214856941047945	0.0136850618003720
3	C	26	50	20120531	9	324	6.24	0.0219220850548038	0.0137189675705298
3	C	26	50	20120531	9	326	6.28	0.0217118197823502	0.0132049292248785
3	C	26	50	20120531	9	328	6.32	0.0221799174004278	0.0131110183732691
3	C	26	50	20120531	9	330	6.36	0.0217190888400608	0.0136421192055505
3	C	26	50	20120531	9	332	6.4	0.0220993213695082	0.0134930115986017
3	C	26	50	20120531	9	334	6.44	0.0219891329197959	0.0132602108330316
3	C	26	50	20120531	9	336	6.48	0.0218051366642634	0.0133623099811672
3	C	26	50	20120531	9	338	6.52	0.0219445710504455	0.0128898141589105
3	C	26	50	20120531	9	340	6.56	0.0216312944621086	0.0130836745540406
3	C	26	50	20120531	9	342	6.6	0.0219607072271922	0.0134471698659774
3	C	26	50	20120531	9	344	6.64	0.0220367282772376	0.0139177564999248
3	C	26	50	20120531	9	346	6.68	0.0222498573321550	0.0135615231746309
3	C	26	50	20120531	9	348	6.72	0.0220704643417680	0.0138792262514180
3	C	26	50	20120531	9	350	6.76	0.0219391616835694	0.0138240082828751
3	C	26	50	20120531	9	352	6.8	0.0222176132629329	0.0137718167313557
3	C	26	50	20120531	9	354	6.84	0.0220305552350378	0.0137373523468407
3	C	26	50	20120531	9	356	6.88	0.0218434264964646	0.0137029586730038
3	C	26	50	20120531	9	358	6.92	0.0220738655253855	0.0141856934014520
3	C	26	50	20120531	9	360	6.96	0.0220654509546894	0.0142368172217318
3	C	26	50	20120531	9	362	7	0.0220418689435368	0.0141730715454078
3	C	26	50	20120531	9	364	7.04	0.0220340978400116	0.0141462085587906
3	C	26	50	20120531	9	366	7.08	0.0220340978400116	0.0141462085587906
3	C	26	50	20120531	9	368	7.12	0.0220182869323842	0.0141093258690839
3	C	26	50	20120531	9	370	7.16	0.0219553685709942	0.0141712825652514
3	C	26	50	20120531	9	372	7.2	0.0219553685709942	0.0141712825652514
3	C	26	50	20120531	9	374	7.24	0.0219553685709942	0.0141712825652514
3	C	26	50	20120531	9	376	7.28	0.0222121614696500	0.0138766735959379
3	C	26	50	20120531	9	378	7.32	0.0223732262522686	0.0137428748508018
3	C	26	50	20120531	9	380	7.36	0.0220687955697644	0.0137441971404826
3	C	26	50	20120531	9	382	7.4	0.0222856935038255	0.0136984756160111
3	C	26	50	20120531	9	384	7.44	0.0225076331092366	0.0142142887996832
3	C	26	50	20120531	9	386	7.48	0.0226128788825484	0.0138358735346634
3	C	26	50	20120531	9	388	7.52	0.0225496281809712	0.0138638396078593
3	C	26	50	20120531	9	390	7.56	0.0222276258949545	0.0140447316646225
3	C	26	50	20120531	9	392	7.6	0.0222263884580874	0.0137257204402902
3	C	26	50	20120531	9	394	7.64	0.0219836952686486	0.014186032812707
3	C	26	50	20120531	9	396	7.68	0.0223481381036721	0.0139253932531616
3	C	26	50	20120531	9	398	7.72	0.0220350100077593	0.0136251345006664
3	C	26	50	20120531	9	400	7.76	0.0222359202574978	0.0136465810493398
3	C	26	50	20120531	9	402	7.8	0.0222333393177465	0.0133656828805134
3	C	26	50	20120531	9	404	7.84	0.0222359202574978	0.0136465810493398
3	C	26	50	20120531	9	406	7.88	0.0225367659086214	0.0133296982164188
3	C	26	50	20120531	9	408	7.92	0.0225186074064806	0.0135625626215992
3	C	26	50	20120531	9	410	7.96	0.0224989286247602	0.0128658998075708
3	C	26	50	20120531	9	412	8	0.0224239470216831	0.0130415168477463
3	C	26	50	20120531	9	414	8.04	0.0224427702041983	0.0135151511119206
3	C	26	50	20120531	9	416	8.08	0.0222705897029794	0.0139929431639684
3	C	26	50	20120531	9	418	8.12	0.0225805923869194	0.0137468770751833
3	C	26	50	20120531	9	420	8.16	0.0224260683420267	0.0141146220988750
3	C	26	50	20120531	9	422	8.2	0.0225299352571152	0.0138505106450340
3	C	26	50	20120531	9	424	8.24	0.0226734708626282	0.0136344117416356
3	C	26	50	20120531	9	426	8.28	0.0223566445982498	0.0139975393580461
3	C	26	50	20120531	9	428	8.32	0.0225984821884834	0.0137716965232029
3	C	26	50	20120531	9	430	8.36	0.0222123453174131	0.0136870699836305
3	C	26	50	20120531	9	432	8.4	0.0225129151968920	0.0141952464140659
3	C	26	50	20120531	9	434	8.44	0.0222869450828282	0.0141883379808137
3	C	26	50	20120531	9	436	8.48	0.0224732182221962	0.0141397102474715
3	C	26	50	20120531	9	438	8.52	0.0221940948913906	0.0141087813968624
3	C	26	50	20120531	9	440	8.56	0.0221485713568178	0.0140645306544957
3	C	26	50	20120531	9	442	8.6	0.0219868348227570	0.0140060317104881
3	C	26	50	20120531	9	444	8.64	0.0222954232931347	0.0138070589333301
3	C	26	50	20120531	9	446	8.68	0.0220293602245776	0.0134814574737971
3	C	26	50	20120531	9	448	8.72	0.0224193366854698	0.0136567563159210
3	C	26	50	20120531	9	450	8.76	0.0225100796986995	0.0140395344297808
3	C	26	50	20120531	9	452	8.8	0.0225957668984437	0.0138607636933612
3	C	26	50	20120531	9	454	8.84	0.0226254724543213	0.0133754126698226
3	C	26	50	20120531	9	456	8.88	0.0225903363183641	0.0133315084097787
3	C	26	50	20120531	9	458	8.92	0.0225163800201198	0.0132934731360187
3	C	26	50	20120531	9	460	8.96	0.0225736627404638	0.0132325276025482
3	C	26	50	20120531	9	462	9	0.0222234681070811	0.0135355582136257
3	C	26	50	20120531	9	464	9.04	0.0223667632962886	0.0131158549836524
3	C	26	50	20120531	9	466	9.08	0.0222643388790337	0.0130827270309538
3	C	26	50	20120531	9	468	9.12	0.0220556221704309	0.0130311294491306
3	C	26	50	20120531	9	470	9.16	0.0224659915908925	0.0130271342958169
3	C	26	50	20120531	9	472	9.2	0.0223926929019547	0.0137626243432003
3	C	26	50	20120531	9	474	9.24	0.0221205628572150	0.0134524519536328
3	C	26	50	20120531	9	476	9.28	0.0221515199920954	0.0138479933448930
3	C	26	50	20120531	9	478	9.32	0.0222066955342314	0.0136051940894369
3	C	26	50	20120531	9	480	9.36	0.0224571244718564	0.0129725880787162
3	C	26	50	20120531	9	482	9.4	0.0223855864788038	0.0132654929206871
3	C	26	50	20120531	9	484	9.44	0.0222328796983387	0.0128903303468608
3	C	26	50	20120531	9	486	9.48	0.0225508868310417	0.0130597036341584
3	C	26	50	20120531	9	488	9.52	0.0223987528070695	0.013206675778628
3	C	26	50	20120531	9	490	9.56	0.0221541009318467	0.0135162541984993
3	C	26	50	20120531	9	492	9.6	0.0224055268900332	0.0131854484330568
3	C	26	50	20120531	9	494	9.64	0.0222086471489475	0.0133704063538118
3	C	26	50	20120531	9	496	9.68	0.0221598355678421	0.0132128417497599
3	C	26	50	20120531	9	498	9.72	0.0226516990448355	0.0128995934456943
3	C	26	50	20120531	9	500	9.76	0.0220905886007605	0.0134613685701436
3	C	26	50	20120531	9	502	9.8	0.0224631278084287	0.0138153815801446
3	C	26	50	20120531	9	504	9.84	0.0224483917031088	0.0136982564129089
3	C	26	50	20120531	9	506	9.88	0.0228636896578352	0.0136423384086527
3	C	26	50	20120531	9	508	9.92	0.0228372085088798	0.0137306914009619
3	C	26	50	20120531	9	510	9.96	0.0223982931876617	0.0138953624281646
3	C	26	50	20120531	9	512	10	0.0224576194466032	0.0133404957369676
3	C	26	50	20120531	9	514	10.04	0.0225217469605890	0.0131448322195454
3	C	26	50	20120531	9	516	10.08	0.0222535484295528	0.0135544662489546
3	C	26	50	20120531	9	518	10.12	0.0220624811062084	0.013485445556043
3	C	26	50	20120531	9	520	10.16	0.0223382668930068	0.0134047081037671
3	C	26	50	20120531	9	522	10.2	0.0222927787137730	0.013828597405885
3	C	26	50	20120531	9	524	10.24	0.0223444682194778	0.0136854082826947
3	C	26	50	20120531	9	526	10.28	0.0222559738058123	0.0136679073898604
3	C	26	50	20120531	9	528	10.32	0.0224414761987887	0.0138992303022577
3	C	26	50	20120531	9	530	10.36	0.0220719068396016	0.0136471820901038
3	C	26	50	20120531	9	532	10.4	0.0223014761271816	0.0140704986357289
3	C	26	50	20120531	9	534	10.44	0.0224249864686515	0.0139931906513418
3	C	26	50	20120531	9	536	10.48	0.0222803477765598	0.0137314550762856
3	C	26	50	20120531	9	538	10.52	0.0222426024165800	0.0139293176957972
3	C	26	50	20120531	9	540	10.56	0.0217813142368052	0.0128822622584874
3	C	26	50	20120531	9	542	10.6	0.0222506492917499	0.0137980645350734
3	C	26	50	20120531	9	544	10.64	0.0218914178337037	0.0138628143030266
3	C	26	50	20120531	9	546	10.68	0.0222048782698037	0.0140327320625457
3	C	26	50	20120531	9	548	10.72	0.0217238759529694	0.0138153391537378
3	C	26	50	20120531	9	550	10.76	0.0220600910852880	0.0140258307003614
3	C	26	50	20120531	9	552	10.8	0.0219439912228850	0.0137349340416490
3	C	26	50	20120531	9	554	10.84	0.0219841124616495	0.0140479984979516
3	C	26	50	20120531	9	556	10.88	0.0222156121507421	0.0138292125887846
3	C	26	50	20120531	9	558	10.92	0.0223309836931605	0.0135940005890908
3	C	26	50	20120531	9	560	10.96	0.0226304363439252	0.0139136764937974
3	C	26	50	20120531	9	562	11	0.0224385558477824	0.0136325591218689
3	C	26	50	20120531	9	564	11.04	0.0223092684439103	0.0138607849065646
3	C	26	50	20120531	9	566	11.08	0.0221800376085806	0.0140889258384466
3	C	26	50	20120531	9	568	11.12	0.0225111615720747	0.0137378331794519
3	C	26	50	20120531	9	570	11.16	0.0222748394147343	0.0140133149103344
3	C	26	50	20120531	9	572	11.2	0.0219192707698147	0.0131319416629244
3	C	26	50	20120531	9	574	11.24	0.0216739895695567	0.0126660431469362
3	C	26	50	20120531	9	576	11.28	0.0216427495919639	0.0130164994098279
3	C	26	50	20120531	9	578	11.32	0.0219212930952089	0.0131086495655521
3	C	26	50	20120531	9	580	11.36	0.0219970949421521	0.0135126903803221
3	C	26	50	20120531	9	582	11.4	0.0221132372309620	0.0139536775244091
3	C	26	50	20120531	9	584	11.44	0.0223729221963527	0.0140774565664558
3	C	26	50	20120531	9	586	11.48	0.0221033094517541	0.0139325774580585
3	C	26	50	20120531	9	588	11.52	0.0222107260428841	0.0138456811057185
3	C	26	50	20120531	9	590	11.56	0.0218395303381003	0.0138358169661209
3	C	26	50	20120531	9	592	11.6	0.0217331107675317	0.014170773448369
3	C	26	50	20120531	9	594	11.64	0.0218620304758776	0.0138556300981298
3	C	26	50	20120531	9	596	11.68	0.0215502246696456	0.0142886905751997
3	C	26	50	20120531	9	598	11.72	0.0216262810750300	0.0141298461078739
3	C	26	50	20120531	9	600	11.76	0.0214234404237789	0.0140111511635839
3	C	26	50	20120531	9	602	11.8	0.0212048100781038	0.0139198000385225
3	C	26	50	20120531	9	604	11.84	0.0213900861969103	0.0138191221750171
3	C	26	50	20120531	9	606	11.88	0.0211152762174699	0.0142788547198733
3	C	26	50	20120531	9	608	11.92	0.0213649414797713	0.0147068523123900
3	C	26	50	20120531	9	610	11.96	0.0214355390208050	0.0139811061964513
3	C	26	50	20120531	9	612	12	0.0213532812889495	0.0138729683564045
3	C	26	50	20120531	9	614	12.04	0.0214769259807078	0.0142682834734946
3	C	26	50	20120531	9	616	12.08	0.0210975914768725	0.0141422346186803
3	C	26	50	20120531	9	618	12.12	0.0211334135064074	0.013968753040984
3	C	26	50	20120531	9	620	12.16	0.0212808452702848	0.0138385746825676
3	C	26	50	20120531	9	622	12.2	0.0212646454539278	0.0137642506887970
3	C	26	50	20120531	9	624	12.24	0.0212172834417239	0.0143005346137845
3	C	26	50	20120531	9	626	12.28	0.0210256928593614	0.0138047466941556
3	C	26	50	20120531	9	628	12.32	0.0206769124395412	0.0149196773113915
3	C	26	50	20120531	9	630	12.36	0.0201142251473441	0.0157683751544428
3	C	26	50	20120531	9	632	12.4	0.0196560977348812	0.0158733875825168
3	C	26	50	20120531	9	634	12.44	0.0194177249678754	0.0168479433615516
3	C	26	50	20120531	9	636	12.48	0.0186509454454245	0.0170638867014581
3	C	26	50	20120531	9	638	12.52	0.0170274848443627	0.0182518260938515
3	C	26	50	20120531	9	640	12.56	0.0161736534060799	0.0187109505268759
3	C	26	50	20120531	9	642	12.6	0.0142385991308204	0.0191583935558752
3	C	26	50	20120531	9	644	12.64	0.0133039878138549	0.0197586847866957
3	C	26	50	20120531	9	646	12.68	0.0113792290133295	0.0208233896092639
3	C	26	50	20120531	9	648	12.72	0.0105029992606459	0.0201075825862416
3	C	26	50	20120531	9	650	12.76	0.0092882647638862	0.0217113955182814
3	C	26	50	20120531	9	652	12.8	0.00859438795057566	0.0217159846412913
3	C	26	50	20120531	9	654	12.84	0.00833182506058547	0.0226761366551933
3	C	26	50	20120531	9	656	12.88	0.00849431819890214	0.0242537060261561
3	C	26	50	20120531	9	658	12.92	0.00803372298377284	0.0259054650406010
3	C	26	50	20120531	9	660	12.96	0.00822628230242556	0.0261572374811102
3	C	26	50	20120531	9	662	13	0.00842274485051044	0.0277975555078356
3	C	26	50	20120531	9	664	13.04	0.00890330169007262	0.0292782158944368
3	C	26	50	20120531	9	666	13.08	0.00857959527671324	0.0312658718431487
3	C	26	50	20120531	9	668	13.12	0.00893944898872688	0.0308097101875375
3	C	26	50	20120531	9	670	13.16	0.00814941272424278	0.030547458424531
3	C	26	50	20120531	9	672	13.2	0.0076099256055365	0.0302767567354893
3	C	26	50	20120531	9	674	13.24	0.00750204232393087	0.0297889308382166
3	C	26	50	20120531	9	676	13.28	0.00755532281989327	0.0296119207976821
3	C	26	50	20120531	9	678	13.32	0.0069352679545386	0.02849639621075
3	C	26	50	20120531	9	680	13.36	0.00711628729052236	0.0282585679159658
3	C	26	50	20120531	9	682	13.4	0.00662370256461218	0.0279829942612017
3	C	26	50	20120531	9	684	13.44	0.00678736950018562	0.0274681922402267
3	C	26	50	20120531	9	686	13.48	0.00671992565539605	0.0263635924530639
3	C	26	50	20120531	9	688	13.52	0.00637218468254413	0.0254207786974366
3	C	26	50	20120531	9	690	13.56	0.00601962124144452	0.0233646677412380
3	C	26	50	20120531	9	692	13.6	0.0050359692407766	0.0208306416964117
3	C	26	50	20120531	9	694	13.64	0.0047268200347215	0.0202176911328876
3	C	26	50	20120531	9	696	13.68	0.00454358604029906	0.0194851058801614
3	C	26	50	20120531	9	698	13.72	0.00440945424786901	0.0187168972949057
3	C	26	50	20120531	9	700	13.76	0.00501022631130072	0.0179890298586235
3	C	26	50	20120531	9	702	13.8	0.00502231854436579	0.0163508465872706
3	C	26	50	20120531	9	704	13.84	0.00507683294166137	0.0159012574891905
3	C	26	50	20120531	9	706	13.88	0.00481091836552835	0.0152422339691247
3	C	26	50	20120531	9	708	13.92	0.00432402386930775	0.0151574467748916
3	C	26	50	20120531	9	710	13.96	0.00389805482472502	0.0142926631010964
3	C	26	50	20120531	9	712	14	0.00375431203692508	0.0144283448715908
3	C	26	50	20120531	9	714	14.04	0.0035280859502065	0.0138467438872106
3	C	26	50	20120531	9	716	14.08	0.0033137649960987	0.014143541776276
3	C	26	50	20120531	9	718	14.12	0.00285290123595604	0.0138292892250176
3	C	26	50	20120531	9	720	14.16	0.00229139154525029	0.0138305864972605
3	C	26	50	20120531	9	722	14.2	0.00236615748075905	0.0137073978893761
3	C	26	50	20120531	9	724	14.24	0.00222004376392178	0.0134831573584991
3	C	26	50	20120531	9	726	14.28	0.00224940990854446	0.0127895068193585
3	C	26	50	20120531	9	728	14.32	0.00203184517278864	0.0125437327656740
3	C	26	50	20120531	9	730	14.36	0.00146013024831623	0.0122082014056129
3	C	26	50	20120531	9	732	14.4	0.00119642615869188	0.0122644827920439
3	C	26	50	20120531	9	734	14.44	0.00075395684808084	0.0122461871818982
3	C	26	50	20120531	9	736	14.48	0.00105588366547291	0.0125074567735856
3	C	26	50	20120531	9	738	14.52	0.00073361055755898	0.0122810857299769
3	C	26	50	20120531	9	740	14.56	0.00092784197161718	0.0118587840947148
3	C	26	50	20120531	9	742	14.6	0.00083524690430622	0.0119262061606155
3	C	26	50	20120531	9	744	14.64	0.00113502093510296	0.0116480695973230
3	C	26	50	20120531	9	746	14.68	0.00137574695347655	0.0112994815105473
3	C	26	50	20120531	9	748	14.72	0.00207516041288379	0.0113555975047022
3	C	26	50	20120531	9	750	14.76	0.00248029724316462	0.0100110551734795
3	C	26	50	20120531	9	752	14.8	0.0029168084013267	0.00954019276788733
3	C	26	50	20120531	9	754	14.84	0.00260802194105034	0.00853190799539
3	C	26	50	20120531	9	756	14.88	0.00371356925129989	0.0071977954891897
3	C	26	50	20120531	9	758	14.92	0.00464568448132781	0.0067036339151575
3	C	26	50	20120531	9	760	14.96	0.00491804080023743	0.0058633859981413
3	C	26	50	20120531	9	762	15	0.004814209240488	0.0061062064668008
3	C	26	50	20120531	9	764	15.04	0.00509506498290748	0.0061034275371507
3	C	26	50	20120531	9	766	15.08	0.00513999454778408	0.0056010564533889
3	C	26	50	20120531	9	768	15.12	0.00517694087710107	0.0046976639008128
3	C	26	50	20120531	9	770	15.16	0.00523861473055616	0.0047655320096711
3	C	26	50	20120531	9	772	15.2	0.00510391088874013	0.004904902756243
3	C	26	50	20120531	9	774	15.24	0.00483390923541185	0.0046585750379488
3	C	26	50	20120531	9	776	15.28	0.00488838474183447	0.0044611225403703
3	C	26	50	20120531	9	778	15.32	0.00506372601036529	0.0047594013938782
3	C	26	50	20120531	9	780	15.36	0.00499095765151339	0.0045616306982481
3	C	26	50	20120531	9	782	15.4	0.00499410427668967	0.0053811321023043
3	C	26	50	20120531	9	784	15.44	0.00499954192783699	0.0056535874161633
3	C	26	50	20120531	9	786	15.48	0.00527067495201516	0.0060686590967198
3	C	26	50	20120531	9	788	15.52	0.00532322005692513	0.0062817740095016
3	C	26	50	20120531	9	790	15.56	0.00548461717973096	0.0065779881112085
3	C	26	50	20120531	9	792	15.6	0.0059140714122168	0.0062759262364212
3	C	26	50	20120531	9	794	15.64	0.00593636648902761	0.0071043371859203
3	C	26	50	20120531	9	796	15.68	0.00743712992141794	0.0061842074158335
3	C	26	50	20120531	9	798	15.72	0.00795041873388125	0.0064961687855574
3	C	26	50	20120531	9	800	15.76	0.00948423940829205	0.0059030546885659
3	C	26	50	20120531	9	802	15.8	0.0109540527768699	0.0045399154489979
3	C	26	50	20120531	9	804	15.84	0.0122884481257826	0.0040388030153066
3	C	26	50	20120531	9	806	15.88	0.0131056514327999	0.0038964624202538
3	C	26	50	20120531	9	808	15.92	0.0145232803209261	0.0031821643631026
3	C	26	50	20120531	9	810	15.96	0.0155133853780792	0.0025534191554071
3	C	26	50	20120531	9	812	16	0.0159916724048737	0.0027639955548445
3	C	26	50	20120531	9	814	16.04	0.0170684546112646	0.0028508282675742
3	C	26	50	20120531	9	816	16.08	0.0175885740752342	0.0028582953151835
3	C	26	50	20120531	9	818	16.12	0.0181420124107333	0.0025875299865315
3	C	26	50	20120531	9	820	16.16	0.0193125994027164	0.0023006284811329
3	C	26	50	20120531	9	822	16.2	0.0196907388960915	0.0011839442390797
3	C	26	50	20120531	9	824	16.24	0.0211304719421976	-0.000179576838150102
3	C	26	50	20120531	9	826	16.28	0.0224636227831755	-9.43280446102993e-05
3	C	26	50	20120531	9	828	16.32	0.0232320993619012	-0.000132943145930899
3	C	26	50	20120531	9	830	16.36	0.0229426239878191	0.000146943860198399
3	C	26	50	20120531	9	832	16.4	0.0231024501314892	0.0014935780254119
3	C	26	50	20120531	9	834	16.44	0.0237025537668806	0.00153365309010360
3	C	26	50	20120531	9	836	16.48	0.0234309710227896	0.0021910672351355
3	C	26	50	20120531	9	838	16.52	0.0240339160253599	0.0032919568330174
3	C	26	50	20120531	9	840	16.56	0.0243501271068387	0.0044001275094251
3	C	26	50	20120531	9	842	16.6	0.0245503019655248	0.0054957823958059
3	C	26	50	20120531	9	844	16.64	0.0252016887323539	0.0068597913767147
3	C	26	50	20120531	9	846	16.68	0.0259150534085539	0.0085864400703551
3	C	26	50	20120531	9	848	16.72	0.0266397812907276	0.00970941049169308
3	C	26	50	20120531	9	850	16.76	0.0271815947907440	0.0119597353964124
3	C	26	50	20120531	9	852	16.8	0.0275760896639680	0.0132410835946005
3	C	26	50	20120531	9	854	16.84	0.0278868630942995	0.0152900669144448
3	C	26	50	20120531	9	856	16.88	0.0281579678342064	0.0173068768757451
3	C	26	50	20120531	9	858	16.92	0.0284024853591407	0.0189975691895621
3	C	26	50	20120531	9	860	16.96	0.0280707815680861	0.0215976715346632
3	C	26	50	20120531	9	862	17	0.0283465532127489	0.0223989649391037
3	C	26	50	20120531	9	864	17.04	0.0280558050464606	0.0252091345667597
3	C	26	50	20120531	9	866	17.08	0.0280042781753155	0.0257320188182437
3	C	26	50	20120531	9	868	17.12	0.0274923045814652	0.0283664441265036
3	C	26	50	20120531	9	870	17.16	0.0276876499008358	0.0293154804218053
3	C	26	50	20120531	9	872	17.2	0.0272623605272911	0.0295320318735437
3	C	26	50	20120531	9	874	17.24	0.0262603831472820	0.0307093717352871
3	C	26	50	20120531	9	876	17.28	0.0269051301814357	0.0311159510634015
3	C	26	50	20120531	9	878	17.32	0.0268169398236861	0.0304905292575777
3	C	26	50	20120531	9	880	17.36	0.0275325530994503	0.0309644110091254
3	C	26	50	20120531	9	882	17.4	0.0275259699353175	0.0307049806021759
3	C	26	50	20120531	9	884	17.44	0.0276591747107574	0.0296706389447919
3	C	26	50	20120531	9	886	17.48	0.0277551149588288	0.0300156504854684
3	C	26	50	20120531	9	888	17.52	0.0286107000219289	0.0295484084665959
3	C	26	50	20120531	9	890	17.56	0.0287768913287112	0.0298736563727383
3	C	26	50	20120531	9	892	17.6	0.0297917309810701	0.0296200878810048
3	C	26	50	20120531	9	894	17.64	0.0303294149774844	0.0298917583063367
3	C	26	50	20120531	9	896	17.68	0.0325085130161348	0.0290697396021395
3	C	26	50	20120531	9	898	17.72	0.0332808150425467	0.0289672091188675
3	C	26	50	20120531	9	900	17.76	0.0341113826677284	0.0284793054398488
3	C	26	50	20120531	9	902	17.8	0.035643258798491	0.0285568043430668
3	C	26	50	20120531	9	904	17.84	0.0369202936453139	0.0279256408301797
3	C	26	50	20120531	9	906	17.88	0.0366349760591051	0.027708912601746
3	C	26	50	20120531	9	908	17.92	0.0357100803893131	0.0278196455236798
3	C	26	50	20120531	9	910	17.96	0.0352395715371116	0.0281706533298608
3	C	26	50	20120531	9	912	18	0.0349809118765535	0.0275568846437909
3	C	26	50	20120531	9	914	18.04	0.0350649161621585	0.0278047962812749
3	C	26	50	20120531	9	916	18.08	0.0343216055137752	0.0280425255811098
3	C	26	50	20120531	9	918	18.12	0.0341478693776376	0.0276508591350106
3	C	26	50	20120531	9	920	18.16	0.0336176100024259	0.0267652078915744
3	C	26	50	20120531	9	922	18.2	0.0340572889989676	0.0259296905189244
3	C	26	50	20120531	9	924	18.24	0.0341650520724205	0.0241491956438967
3	C	26	50	20120531	9	926	18.28	0.0343368790202488	0.0225246885247987
3	C	26	50	20120531	9	928	18.32	0.0349826089328284	0.0216372695144096
3	C	26	50	20120531	9	930	18.36	0.0355888115763396	0.0203993376725863
3	C	26	50	20120531	9	932	18.4	0.0361993275712161	0.0194680780417636
3	C	26	50	20120531	9	934	18.44	0.0367582954817440	0.0184889472818546
3	C	26	50	20120531	9	936	18.48	0.0368442796663363	0.0182673400166308
3	C	26	50	20120531	9	938	18.52	0.0368090657486332	0.0166407115771892
3	C	26	50	20120531	9	940	18.56	0.0367715890892303	0.0156199322278683
3	C	26	50	20120531	9	942	18.6	0.0364161972210060	0.0145258966160165
3	C	26	50	20120531	9	944	18.64	0.0362031459478345	0.0141970212520866
3	C	26	50	20120531	9	946	18.68	0.0359667601508838	0.0131249766611297
3	C	26	50	20120531	9	948	18.72	0.0359306269943652	0.0101119239558157
3	C	26	50	20120531	9	950	18.76	0.0360568455548070	0.0089471069551671
3	C	26	50	20120531	9	952	18.8	0.0363624571056358	0.00790271023935458
3	C	26	50	20120531	9	954	18.84	0.0363506484223900	0.0043975112143347
3	C	26	50	20120531	9	956	18.88	0.0367767509687330	0.0027253450981848
3	C	26	50	20120531	9	958	18.92	0.0371548409646334	0.0007128484882498
3	C	26	50	20120531	9	960	18.96	0.0371336489744013	-0.0011693071287092
3	C	26	50	20120531	9	962	19	0.0373609767334849	-0.000736494139012701
3	C	26	50	20120531	9	964	19.04	0.0371860526579550	-0.0015626635600154
3	C	26	50	20120531	9	966	19.08	0.0368743599888080	-0.0045170971131691
3	C	26	50	20120531	9	968	19.12	0.0358214355652143	-0.0059238577700684
3	C	26	50	20120531	9	970	19.16	0.0357827356110800	-0.0058897257257406
3	C	26	50	20120531	9	972	19.2	0.0350148742152539	-0.0063870480670847
3	C	26	50	20120531	9	974	19.24	0.0335501583794617	-0.0080357530873416
3	C	26	50	20120531	9	976	19.28	0.0331171407530627	-0.0084397793357119
3	C	26	50	20120531	9	978	19.32	0.0323566194084681	-0.0100689106503162
3	C	26	50	20120531	9	980	19.36	0.0308603814594773	-0.0116914378704268
3	C	26	50	20120531	9	982	19.4	0.0299215204307569	-0.0126048430550245
3	C	26	50	20120531	9	984	19.44	0.0291769794165743	-0.0131043008588478
3	C	26	50	20120531	9	986	19.48	0.0283434278007760	-0.0146145536642417
3	C	26	50	20120531	9	988	19.52	0.0283970335658578	-0.0157464831284973
3	C	26	50	20120531	9	990	19.56	0.0287522062309800	-0.0172497285056896
3	C	26	50	20120531	9	992	19.6	0.0296045739582256	-0.017533257111742
3	C	26	50	20120531	9	994	19.64	0.0295781705910161	-0.0187975216100967
3	C	26	50	20120531	9	996	19.68	0.0300086784126060	-0.0195874800928348
3	C	26	50	20120531	9	998	19.72	0.0303108958508851	-0.020686465452155
3	C	26	50	20120531	9	1000	19.76	0.0305894252119945	-0.0218546765653533
3	C	26	50	20120531	9	1002	19.8	0.0308925618890891	-0.0230549903264174
3	C	26	50	20120531	9	1004	19.84	0.0313979311056032	-0.0235357522269462
3	C	26	50	20120531	9	1006	19.88	0.0319601517073246	-0.0251809775747329
3	C	26	50	20120531	9	1008	19.92	0.0328150438057791	-0.0260996507048505
3	C	26	50	20120531	9	1010	19.96	0.0331657687692476	-0.0271417846789632
3	C	26	50	20120531	9	1012	20	0.0341095441900973	-0.0277679277337039
3	C	26	50	20120531	9	1014	20.04	0.0349007966782451	-0.0285283503661919
3	C	26	50	20120531	9	1016	20.08	0.0349659919234705	-0.0292678426379568
3	C	26	50	20120531	9	1018	20.12	0.0353573048161791	-0.0294655496939765
3	C	26	50	20120531	9	1020	20.16	0.0348211764546835	-0.0285125111742933
3	C	26	50	20120531	9	1022	20.2	0.0348850281970246	-0.0285151274693837
3	C	26	50	20120531	9	1024	20.24	0.0348518648889870	-0.0281903533247847
3	C	26	50	20120531	9	1026	20.28	0.0340420862031721	-0.0280463863841351
3	C	26	50	20120531	9	1028	20.32	0.0340541070184523	-0.027359220014178
3	C	26	50	20120531	9	1030	20.36	0.0335186150530597	-0.0269548256460175
3	C	26	50	20120531	9	1032	20.4	0.0337839215173609	-0.0263895644851369
3	C	26	50	20120531	9	1034	20.44	0.0335478892738009	-0.0267455220387862
3	C	26	50	20120531	9	1036	20.48	0.0336889570766476	-0.026164350975329
3	C	26	50	20120531	9	1038	20.52	0.0331884668969237	-0.0263616337672801
3	C	26	50	20120531	9	1040	20.56	0.0334649456483677	-0.0260124644387302
3	C	26	50	20120531	9	1042	20.6	0.0332705619942195	-0.0256874074514187
3	C	26	50	20120531	9	1044	20.64	0.0336334491943244	-0.0255492387863748
3	C	26	50	20120531	9	1046	20.68	0.0331666172973851	-0.025564795135561
3	C	26	50	20120531	9	1048	20.72	0.0329899820234447	-0.0251693810235214
3	C	26	50	20120531	9	1050	20.76	0.0332103872071405	-0.0251579966043443
3	C	26	50	20120531	9	1052	20.8	0.0331594755188951	-0.0254357481479944
3	C	26	50	20120531	9	1054	20.84	0.0329389289138430	-0.0248432633760382
3	C	26	50	20120531	9	1056	20.88	0.0327197258116752	-0.0251969581879877
3	C	26	50	20120531	9	1058	20.92	0.0332079123334064	-0.0239579656859926
3	C	26	50	20120531	9	1060	20.96	0.0328293980734372	-0.0235688448243057
3	C	26	50	20120531	9	1062	21	0.0321387668802523	-0.0232488790058188
3	C	26	50	20120531	9	1064	21.04	0.0319573939908779	-0.0231153065348526
3	C	26	50	20120531	9	1066	21.08	0.0315905469927984	-0.0227050431804082
3	C	26	50	20120531	9	1068	21.12	0.0307079363085213	-0.0225578235485652
3	C	26	50	20120531	9	1070	21.16	0.0303553021567436	-0.0212203310719508
3	C	26	50	20120531	9	1072	21.2	0.0295154714327283	-0.0209962489329928
3	C	26	50	20120531	9	1074	21.24	0.0281953030722530	-0.0200972333713922
3	C	26	50	20120531	9	1076	21.28	0.0270171924641181	-0.0193955713124208
3	C	26	50	20120531	9	1078	21.32	0.0256708611527390	-0.0189203955554634
3	C	26	50	20120531	9	1080	21.36	0.0248067059554509	-0.0185066673777912
3	C	26	50	20120531	9	1082	21.4	0.0236652941892595	-0.0178231779630963
3	C	26	50	20120531	9	1084	21.44	0.0224367668676260	-0.017079867314713
3	C	26	50	20120531	9	1086	21.48	0.0220861126148356	-0.0160895642676612
3	C	26	50	20120531	9	1088	21.52	0.0207889252247489	-0.0152005189116754
3	C	26	50	20120531	9	1090	21.56	0.0197087489058083	-0.0142555414092977
3	C	26	50	20120531	9	1092	21.6	0.0187658927237742	-0.0133384239140987
3	C	26	50	20120531	9	1094	21.64	0.0176706550303944	-0.0126865421725228
3	C	26	50	20120531	9	1096	21.68	0.0163696492636892	-0.0112865414564516
3	C	26	50	20120531	9	1098	21.72	0.0153862758630931	-0.0099306642035264
3	C	26	50	20120531	9	1100	21.76	0.0142333382563684	-0.0087710797930586
3	C	26	50	20120531	9	1102	21.8	0.0131864666668217	-0.0077424515584665
3	C	26	50	20120531	9	1104	21.84	0.0116680255649017	-0.00603181883342
3	C	26	50	20120531	9	1106	21.88	0.0104982588167848	-0.0052540720847929
3	C	26	50	20120531	9	1108	21.92	0.00924378067628176	-0.0036873355897179
3	C	26	50	20120531	9	1110	21.96	0.00874498755283277	-0.0028003408433975
3	C	26	50	20120531	9	1112	22	0.007700449415664	-0.00171394198478250
3	C	26	50	20120531	9	1114	22.04	0.00767570067832247	-0.0014996886300829
3	C	26	50	20120531	9	1116	22.08	0.0067482594241182	-0.0016603432907685
3	C	26	50	20120531	9	1118	22.12	0.00583347538129716	-0.000898435734040002
3	C	26	50	20120531	9	1120	22.16	0.00549675113209612	-0.000124860915421902
3	C	26	50	20120531	9	1122	22.2	0.00621425238296611	0.000599145717834999
3	C	26	50	20120531	9	1124	22.24	0.00612289418683681	0.0013751246995091
3	C	26	50	20120531	9	1126	22.28	0.00632243972048766	0.0025079097629699
3	C	26	50	20120531	9	1128	22.32	0.00631532622626892	0.0042009072448936
3	C	26	50	20120531	9	1130	22.36	0.00573641790451149	0.0056300973288923
3	C	26	50	20120531	9	1132	22.4	0.00601610692074202	0.0057434465459165
3	C	26	50	20120531	9	1134	22.44	0.00605432604226515	0.0063380455671484
3	C	26	50	20120531	9	1136	22.48	0.00616377202985721	0.0068892070188121
3	C	26	50	20120531	9	1138	22.52	0.00642166801509156	0.0065392033042604
3	C	26	50	20120531	9	1140	22.56	0.00639784558763339	0.0064761081661751
3	C	26	50	20120531	9	1142	22.6	0.00628934712312813	0.0069053785508978
3	C	26	50	20120531	9	1144	22.64	0.00583013076622215	0.0068179023709972
3	C	26	50	20120531	9	1146	22.68	0.00565898264090375	0.0070192722401435
3	C	26	50	20120531	9	1148	22.72	0.00508812826538404	0.0066419954170415
3	C	26	50	20120531	9	1150	22.76	0.00462830379664624	0.0075482446810136
3	C	26	50	20120531	9	1152	22.8	0.00446714709014602	0.0075028979231361
3	C	26	50	20120531	9	1154	22.84	0.00359618952562292	0.0074107901938187
3	C	26	50	20120531	9	1156	22.88	0.00293203948139346	0.0075827797762067
3	C	26	50	20120531	9	1158	22.92	0.00259821436999529	0.0078019121676964
3	C	26	50	20120531	9	1160	22.96	0.00236090226316127	0.00891069095593601
3	C	26	50	20120531	9	1162	23	0.00273406372479685	0.00886332187266432
3	C	26	50	20120531	9	1164	23.04	0.00310857576038449	0.00951823003126368
3	C	26	50	20120531	9	1166	23.08	0.00327232754877167	0.00930486763110845
3	C	26	50	20120531	9	1168	23.12	0.00370908619430716	0.0101505178439329
3	C	26	50	20120531	9	1170	23.16	0.00349354590526588	0.0103065197419983
3	C	26	50	20120531	9	1172	23.2	0.00362547788849967	0.0114101295796673
3	C	26	50	20120531	9	1174	23.24	0.00367160953490428	0.011040680428633
3	C	26	50	20120531	9	1176	23.28	0.0033431442929075	0.0125140222600489
3	C	26	50	20120531	9	1178	23.32	0.00344042097279534	0.0124743464985565
3	C	26	50	20120531	9	1180	23.36	0.00326729294848962	0.0129008308825614
3	C	26	50	20120531	9	1182	23.4	0.00424495646182767	0.0146954643576789
3	C	26	50	20120531	9	1184	23.44	0.0042301694448195	0.0153611148824981
3	C	26	50	20120531	9	1186	23.48	0.00453181271239231	0.0151953209697268
3	C	26	50	20120531	9	1188	23.52	0.00525194317719358	0.0162108123836192
3	C	26	50	20120531	9	1190	23.56	0.00642391661465574	0.0154865648178687
3	C	26	50	20120531	9	1192	23.6	0.00710310682012104	0.0156814151624925
3	C	26	50	20120531	9	1194	23.64	0.00813151938714485	0.0156088907554801
3	C	26	50	20120531	9	1196	23.68	0.0086144909963648	0.015411158950723
3	C	26	50	20120531	9	1198	23.72	0.00892974882153503	0.0157943980218365
3	C	26	50	20120531	9	1200	23.76	0.0106187073858921	0.0158123076987579
3	C	26	50	20120531	9	1202	23.8	0.0108406003222556	0.0151828016441659
3	C	26	50	20120531	9	1204	23.84	0.0117655497321630	0.0147952194468348
3	C	26	50	20120531	9	1206	23.88	0.0132316720033430	0.0143987800299626
3	C	26	50	20120531	9	1208	23.92	0.0134155975481974	0.0137842688817724
3	C	26	50	20120531	9	1210	23.96	0.0140042639435352	0.0135329348474675
3	C	26	50	20120531	9	1212	24	0.0142435700914922	0.0137119672133961
3	C	26	50	20120531	9	1214	24.04	0.0141130028243461	0.0143700361393074
3	C	26	50	20120531	9	1216	24.08	0.0140109107472784	0.0146117535213882
3	C	26	50	20120531	9	1218	24.12	0.0136419989973977	0.0148221177887912
3	C	26	50	20120531	9	1220	24.16	0.0137574341794264	0.0155774846077937
3	C	26	50	20120531	9	1222	24.2	0.0140353766419074	0.0174337035480187
3	C	26	50	20120531	9	1224	24.24	0.013911661239471	0.0183967829839948
3	C	26	50	20120531	9	1226	24.28	0.0134728236999988	0.0208876302603347
3	C	26	50	20120531	9	1228	24.32	0.0125003680281042	0.021964058913335
3	C	26	50	20120531	9	1230	24.36	0.0109522263200540	0.0229230675355718
3	C	26	50	20120531	9	1232	24.4	0.00999478464644437	0.0235086700372267
3	C	26	50	20120531	9	1234	24.44	0.00723199824419572	0.0247892192047521
3	C	26	50	20120531	9	1236	24.48	0.00589616746851716	0.0255779614638266
3	C	26	50	20120531	9	1238	24.52	0.00439284430957893	0.0266164043405415
3	C	26	50	20120531	9	1240	24.56	0.00415618981205142	0.0264926323695627
3	C	26	50	20120531	9	1242	24.6	0.00471829020562004	0.027932280562855
3	C	26	50	20120531	9	1244	24.64	0.00501210721533868	0.0279619931898005
3	C	26	50	20120531	9	1246	24.68	0.00586126467779779	0.0291656939923465
3	C	26	50	20120531	9	1248	24.72	0.00608372047115908	0.03007452419607
3	C	26	50	20120531	9	1250	24.76	0.00764966500663918	0.030876666128648
3	C	26	50	20120531	9	1252	24.8	0.00833117452234678	0.0324113282601284
3	C	26	50	20120531	9	1254	24.84	0.00988069296729992	0.0334403454034501
3	C	26	50	20120531	9	1256	24.88	0.010455104089929	0.0338090733055677
3	C	26	50	20120531	9	1258	24.92	0.0117626435232923	0.0339322937332572
3	C	26	50	20120531	9	1260	24.96	0.0123048671452418	0.0339044195839429
3	C	26	50	20120531	9	1262	25	0.0136370280367260	0.0331921084968468
3	C	26	50	20120531	9	1264	25.04	0.0150910941372867	0.0330187541983711
3	C	26	50	20120531	9	1266	25.08	0.0167229410247734	0.0323499867468605
3	C	26	50	20120531	9	1268	25.12	0.0174931570861809	0.0323065350351566
3	C	26	50	20120531	9	1270	25.16	0.0185107968813933	0.0325035632686664
3	C	26	50	20120531	9	1272	25.2	0.0186287988610378	0.0323255986339774
3	C	26	50	20120531	9	1274	25.24	0.0191161509967671	0.0326108313673724
3	C	26	50	20120531	9	1276	25.28	0.0176419040686713	0.0324598640695891
3	C	26	50	20120531	9	1278	25.32	0.0173994866508771	0.03312824261237
3	C	26	50	20120531	9	1280	25.36	0.0166444663141973	0.0331010614277012
3	C	26	50	20120531	9	1282	25.4	0.0161349463808778	0.0334613818301904
3	C	26	50	20120531	9	1284	25.44	0.0151485112079191	0.0330047534841036
3	C	26	50	20120531	9	1286	25.48	0.0141784738412161	0.0339875187728679
3	C	26	50	20120531	9	1288	25.52	0.0136123853654016	0.0336857043854541
3	C	26	50	20120531	9	1290	25.56	0.0125845844457435	0.0340368041155166
3	C	26	50	20120531	9	1292	25.6	0.0111088030959325	0.0342716130643452
3	C	26	50	20120531	9	1294	25.64	0.0092587006293648	0.0344359729645642
3	C	26	50	20120531	9	1296	25.68	0.00635850216632817	0.0342973093247736
3	C	26	50	20120531	9	1298	25.72	0.00503055563125984	0.0345419682710641
3	C	26	50	20120531	9	1300	25.76	0.00372694771159994	0.0343410226659865
3	C	26	50	20120531	9	1302	25.8	0.00232768945764894	0.0336488711932221
3	C	26	50	20120531	9	1304	25.84	0.00155270042546848	0.0328153337195594
3	C	26	50	20120531	9	1306	25.88	0.00204575891292205	0.0316437214227435
3	C	26	50	20120531	9	1308	25.92	0.00190459211512597	0.032042218520349
3	C	26	50	20120531	9	1310	25.96	0.00227126940757806	0.0307480434051502
3	C	26	50	20120531	9	1312	26	0.00225071381344897	0.0292122994002945
3	C	26	50	20120531	9	1314	26.04	0.00177138733968605	0.0283552364840218
3	C	26	50	20120531	9	1316	26.08	0.00114566147794626	0.0272755480687602
3	C	26	50	20120531	9	1318	26.12	-0.000376518097525870	0.0259725715954559
3	C	26	50	20120531	9	1320	26.16	-0.00164247682372827	0.0257573735460967
3	C	26	50	20120531	9	1322	26.2	-0.00288424613405305	0.0250822796102148
3	C	26	50	20120531	9	1324	26.24	-0.00251300093179449	0.0256144623158715
3	C	26	50	20120531	9	1326	26.28	-0.00278960696245905	0.0253969704121141
3	C	26	50	20120531	9	1328	26.32	-0.00255853153743509	0.0243464855069156
3	C	26	50	20120531	9	1330	26.36	-0.00235522419570834	0.0243389336064925
3	C	26	50	20120531	9	1332	26.4	-0.002408419838857	0.0241593072708677
3	C	26	50	20120531	9	1334	26.44	-0.0022915563011303	0.0243501341779065
3	C	26	50	20120531	9	1336	26.48	-0.00210688122308781	0.0243639722576143
3	C	26	50	20120531	9	1338	26.52	-0.00216240324754658	0.023358805826022
3	C	26	50	20120531	9	1340	26.56	-0.00291033130321103	0.0223878562915713
3	C	26	50	20120531	9	1342	26.6	-0.00414854598774674	0.0209302829413759
3	C	26	50	20120531	9	1344	26.64	-0.00527505901405854	0.0204611105209908
3	C	26	50	20120531	9	1346	26.68	-0.00627094820468164	0.0198805758536366
3	C	26	50	20120531	9	1348	26.72	-0.00782026865973604	0.0199202657572646
3	C	26	50	20120531	9	1350	26.76	-0.00934973355637474	0.019451602453762
3	C	26	50	20120531	9	1352	26.8	-0.0111033583737173	0.0195043526196385
3	C	26	50	20120531	9	1354	26.84	-0.0113043181209306	0.0195914681750807
3	C	26	50	20120531	9	1356	26.88	-0.0108128789080059	0.0194336419415198
3	C	26	50	20120531	9	1358	26.92	-0.0101329957378950	0.0185223934326047
3	C	26	50	20120531	9	1360	26.96	-0.00986443658240044	0.0191713760363778
3	C	26	50	20120531	9	1362	27	-0.00988070003836774	0.0185601529347201
3	C	26	50	20120531	9	1364	27.04	-0.00897829036421744	0.0177701732387785
3	C	26	50	20120531	9	1366	27.08	-0.00873851045471714	0.0172383582286481
3	C	26	50	20120531	9	1368	27.12	-0.00849723147884064	0.0153164278552474
3	C	26	50	20120531	9	1370	27.16	-0.00828603989650364	0.0138157563467387
3	C	26	50	20120531	9	1372	27.2	-0.00816475694139454	0.0126499352544608
3	C	26	50	20120531	9	1374	27.24	-0.00774315159417984	0.0115422949081389
3	C	26	50	20120531	9	1376	27.28	-0.00664543195599804	0.0107815823618706
3	C	26	50	20120531	9	1378	27.32	-0.00622275887754374	0.0114919771895897
3	C	26	50	20120531	9	1380	27.36	-0.00527059717026924	0.0098721652595188
3	C	26	50	20120531	9	1382	27.4	-0.00413036627240244	0.00836070330152911
3	C	26	50	20120531	9	1384	27.44	-0.00371962349956044	0.0075026447789084
3	C	26	50	20120531	9	1386	27.48	-0.00222125574494474	0.0064235913455364
3	C	26	50	20120531	9	1388	27.52	-0.00145452571996854	0.0050490323314522
3	C	26	50	20120531	9	1390	27.56	7.85524923220199e-05	0.0034421321712058
3	C	26	50	20120531	9	1392	27.6	0.00138742835750175	0.0027550860094015
3	C	26	50	20120531	9	1394	27.64	0.00260571677294367	0.0017698599890387
3	C	26	50	20120531	9	1396	27.68	0.0044124311674178	0.0017709347913461
3	C	26	50	20120531	9	1398	27.72	0.00647213422606485	0.000665684465944599
3	C	26	50	20120531	9	1400	27.76	0.00758695877728356	-0.000217774746469800
3	C	26	50	20120531	9	1402	27.8	0.00969484409200066	-0.00148872847497450
3	C	26	50	20120531	9	1404	27.84	0.0106951880553453	-0.0018376856714901
3	C	26	50	20120531	9	1406	27.88	0.0129575762017516	-0.0031729154064047
3	C	26	50	20120531	9	1408	27.92	0.0139708814323954	-0.0030167650159152
3	C	26	50	20120531	9	1410	27.96	0.0150590127026243	-0.0040905420184861
3	C	26	50	20120531	9	1412	28	0.0155401847250861	-0.003877363466094
3	C	26	50	20120531	9	1414	28.04	0.0173826080120102	-0.0051452200668971
3	C	26	50	20120531	9	1416	28.08	0.0189579782808835	-0.006194488748432
3	C	26	50	20120531	9	1418	28.12	0.0203194346063123	-0.007033124461987
3	C	26	50	20120531	9	1420	28.16	0.0222610579035690	-0.0075744359161888
3	C	26	50	20120531	9	1422	28.2	0.0230679091673097	-0.0083044105306789
3	C	26	50	20120531	9	1424	28.24	0.0244427793083776	-0.0095656344698745
3	C	26	50	20120531	9	1426	28.28	0.0246618551313248	-0.0093595694117011
3	C	26	50	20120531	9	1428	28.32	0.0246729072103148	-0.0085241722472038
3	C	26	50	20120531	9	1430	28.36	0.0247741719724485	-0.0076036535683874
3	C	26	50	20120531	9	1432	28.4	0.0246680635288636	-0.0068400206711128
3	C	26	50	20120531	9	1434	28.44	0.0246078038889709	-0.006031104655571
3	C	26	50	20120531	9	1436	28.48	0.0252716357351488	-0.0044573678033622
3	C	26	50	20120531	9	1438	28.52	0.0257969241496889	-0.0030375893106212
3	C	26	50	20120531	9	1440	28.56	0.0256939984644368	-0.000989779010216203
3	C	26	50	20120531	9	1442	28.6	0.0252396801654935	0.000143781678672898
3	C	26	50	20120531	9	1444	28.64	0.0254424798045513	0.0010519910426425
3	C	26	50	20120531	9	1446	28.68	0.0249115416068296	0.0026951233543569
3	C	26	50	20120531	9	1448	28.72	0.0244818469580381	0.0038967240497628
3	C	26	50	20120531	9	1450	28.76	0.0244579538199019	0.0040255659763628
3	C	26	50	20120531	9	1452	28.8	0.0246335637890095	0.0035500720213539
3	C	26	50	20120531	9	1454	28.84	0.0246566861807543	0.0036134994996263
3	C	26	50	20120531	9	1456	28.88	0.0246606742630002	0.0041417365494439
3	C	26	50	20120531	9	1458	28.92	0.0248979792987664	0.00454818152727
3	C	26	50	20120531	9	1460	28.96	0.0247322476113919	0.004738548814901
3	C	26	50	20120531	9	1462	29	0.0258142624079636	0.0056921530200092
3	C	26	50	20120531	9	1464	29.04	0.0262619953507431	0.0070577105647688
3	C	26	50	20120531	9	1466	29.08	0.0266879989021367	0.00868749270045447
3	C	26	50	20120531	9	1468	29.12	0.0267515183042907	0.0105681351089017
3	C	26	50	20120531	9	1470	29.16	0.0267937467212632	0.0129691303265562
3	C	26	50	20120531	9	1472	29.2	0.0263176517254903	0.0134771865488387
3	C	26	50	20120531	9	1474	29.24	0.0257557846771595	0.0163221599722647
3	C	26	50	20120531	9	1476	29.28	0.0262191517508710	0.0164803397592161
3	C	26	50	20120531	9	1478	29.32	0.0268184954586047	0.0177747694328562
3	C	26	50	20120531	9	1480	29.36	0.0277203394473301	0.0185624863870980
3	C	26	50	20120531	9	1482	29.4	0.0288127487135851	0.0203437590795850
3	C	26	50	20120531	9	1484	29.44	0.0296175776519317	0.0219916007224622
3	C	26	50	20120531	9	1486	29.48	0.0301035721426412	0.0237321440643529
3	C	26	50	20120531	9	1488	29.52	0.0300482763923524	0.024602875354706
3	C	26	50	20120531	9	1490	29.56	0.0299741716016840	0.0258553028855436
3	C	26	50	20120531	9	1492	29.6	0.0290911649376095	0.0263427540162224
3	C	26	50	20120531	9	1494	29.64	0.0278825214586630	0.0265416490116345
3	C	26	50	20120531	9	1496	29.68	0.0266298676536554	0.0274186876944758
3	C	26	50	20120531	9	1498	29.72	0.0261336130435509	0.0270487364976268
3	C	26	50	20120531	9	1500	29.76	0.0261473804125806	0.0268055836887802
3	C	26	50	20120531	9	1502	29.8	0.0244807368003917	0.0276157795675959
3	C	26	50	20120531	9	1504	29.84	0.0238024304784029	0.0277634729609824
3	C	26	50	20120531	9	1506	29.88	0.0219053124819541	0.0279556150866342
3	C	26	50	20120531	9	1508	29.92	0.0205493503762151	0.0291814695446348
3	C	26	50	20120531	9	1510	29.96	0.0189714783635499	0.0296555478718678
3	C	26	50	20120531	9	1512	30	0.0170647493717312	0.0304498564755238
3	C	26	50	20120531	9	1514	30.04	0.0151186005910749	0.0307044644142256
3	C	26	50	20120531	9	1516	30.08	0.0138349542958479	0.0309142983515428
3	C	26	50	20120531	9	1518	30.12	0.0124806468199769	0.0312083699197026
3	C	26	50	20120531	9	1520	30.16	0.0113938236972932	0.0312570188662482
3	C	26	50	20120531	9	1522	30.2	0.0106502867747399	0.0309374914539657
3	C	26	50	20120531	9	1524	30.24	0.00941961691955942	0.0311220675370588
3	C	26	50	20120531	9	1526	30.28	0.00780027875103192	0.0312407836945522
3	C	26	50	20120531	9	1528	30.32	0.00623137850920645	0.031274880383541
3	C	26	50	20120531	9	1530	30.36	0.0041232244939125	0.0313038717615697
3	C	26	50	20120531	9	1532	30.4	0.00255503842993604	0.0313379896637619
3	C	26	50	20120531	9	1534	30.44	0.00035316448186362	0.0309115194218927
3	C	26	50	20120531	9	1536	30.48	-0.00150205036673209	0.0309075101264434
3	C	26	50	20120531	9	1538	30.52	-0.00274348945819006	0.0306079372675259
3	C	26	50	20120531	9	1540	30.56	-0.00272193684349949	0.0302499149620755
3	C	26	50	20120531	9	1542	30.6	-0.00297880752390113	0.0307765185952286
3	C	26	50	20120531	9	1544	30.64	-0.00272965844955005	0.030751168817123
3	C	26	50	20120531	9	1546	30.68	-0.00258361968603159	0.0307555033816917
3	C	26	50	20120531	9	1548	30.72	-0.00237288772310238	0.0304824328849331
3	C	26	50	20120531	9	1550	30.76	-0.00265097160693961	0.0314127944901436
3	C	26	50	20120531	9	1552	30.8	-0.00252814715904751	0.0315073346667883
3	C	26	50	20120531	9	1554	30.84	-0.00300316028144519	0.0320272207855201
3	C	26	50	20120531	9	1556	30.88	-0.00333473679327914	0.0317488187036313
3	C	26	50	20120531	9	1558	30.92	-0.00326730709062524	0.0318803122806608
3	C	26	50	20120531	9	1560	30.96	-0.00344481210590654	0.0325360618963297
3	C	26	50	20120531	9	1562	31	-0.00331540449388154	0.0328290940175212
3	C	26	50	20120531	9	1564	31.04	-0.00315006171523674	0.0328288323880122
3	C	26	50	20120531	9	1566	31.08	-0.00346026238907544	0.0329699072619267
3	C	26	50	20120531	9	1568	31.12	-0.00337996334300384	0.0331190785084858
3	C	26	50	20120531	9	1570	31.16	-0.00383963224824984	0.0332119428420591
3	C	26	50	20120531	9	1572	31.2	-0.00379598254664714	0.0324924829054052
3	C	26	50	20120531	9	1574	31.24	-0.00346104020653474	0.032137571869792
3	C	26	50	20120531	9	1576	31.28	-0.00381168031718954	0.0314939067090136
3	C	26	50	20120531	9	1578	31.32	-0.00368211007060494	0.0316616607217823
3	C	26	50	20120531	9	1580	31.36	-0.00359445711400904	0.0315002706700442
3	C	26	50	20120531	9	1582	31.4	-0.00368549711208674	0.0308111597564389
3	C	26	50	20120531	9	1584	31.44	-0.00412538824066294	0.0308373934180209
3	C	26	50	20120531	9	1586	31.48	-0.00401073794716134	0.0305402247221594
3	C	26	50	20120531	9	1588	31.52	-0.00425836815614644	0.030302494008111
3	C	26	50	20120531	9	1590	31.56	-0.00462363335635654	0.0298979136708669
3	C	26	50	20120531	9	1592	31.6	-0.00525843493363284	0.0288503031547339
3	C	26	50	20120531	9	1594	31.64	-0.00549333085659554	0.0291666676783842
3	C	26	50	20120531	9	1596	31.68	-0.00644244281232284	0.02810017599698
3	C	26	50	20120531	9	1598	31.72	-0.00752148068934564	0.0263208195638699
3	C	26	50	20120531	9	1600	31.76	-0.00825267859856724	0.0251397603204575
3	C	26	50	20120531	9	1602	31.8	-0.00915981881708364	0.0233272405793098
3	C	26	50	20120531	9	1604	31.84	-0.0109379590265300	0.0218561261342547
3	C	26	50	20120531	9	1606	31.88	-0.0121404718896837	0.0202924231272709
3	C	26	50	20120531	9	1608	31.92	-0.0131517052974585	0.0186856643883807
3	C	26	50	20120531	9	1610	31.96	-0.0138416293838622	0.0180149736064253
3	C	26	50	20120531	9	1612	32	-0.0149607672864462	0.0169709304440033
3	C	26	50	20120531	9	1614	32.04	-0.0153498174374550	0.0164885421978779
3	C	26	50	20120531	9	1616	32.08	-0.0152595906121756	0.0153344025096252
3	C	26	50	20120531	9	1618	32.12	-0.0145711514500124	0.0160275085765442
3	C	26	50	20120531	9	1620	32.16	-0.0141070772695197	0.0159316956076935
3	C	26	50	20120531	9	1622	32.2	-0.0139887783050272	0.0159507167801074
3	C	26	50	20120531	9	1624	32.24	-0.0137190170680045	0.0155361400742977
3	C	26	50	20120531	9	1626	32.28	-0.0124462955725468	0.015395072271451
3	C	26	50	20120531	9	1628	32.32	-0.0118416485639542	0.0145468976874177
3	C	26	50	20120531	9	1630	32.36	-0.0114019695674124	0.0143709695202585
3	C	26	50	20120531	9	1632	32.4	-0.0104990507763797	0.0132441807223021
3	C	26	50	20120531	9	1634	32.44	-0.00990163747015864	0.0128646977260427
3	C	26	50	20120531	9	1636	32.48	-0.00881567701774794	0.0123793537735719
3	C	26	50	20120531	9	1638	32.52	-0.00797721100982044	0.0117253012141778
3	C	26	50	20120531	9	1640	32.56	-0.00714124815989824	0.0113540489408514
3	C	26	50	20120531	9	1642	32.6	-0.00601861007874744	0.0099774181038984
3	C	26	50	20120531	9	1644	32.64	-0.00451557683358944	0.00878565326381879
3	C	26	50	20120531	9	1646	32.68	-0.00349573015811294	0.0081081876917928
3	C	26	50	20120531	9	1648	32.72	-0.00257700753052072	0.0076234872064929
3	C	26	50	20120531	9	1650	32.76	-0.00090079747068917	0.0062026841160259
3	C	26	50	20120531	9	1652	32.8	0.00045804255964921	0.0050593702325932
3	C	26	50	20120531	9	1654	32.84	0.00078510773021924	0.0040524926025904
3	C	26	50	20120531	9	1656	32.88	0.00122480086889666	0.0026393962689316
3	C	26	50	20120531	9	1658	32.92	0.00220834397512027	0.0003868793331906
3	C	26	50	20120531	9	1660	32.96	0.00304804034884711	-0.00115327701797960
3	C	26	50	20120531	9	1662	33	0.00375019738256535	-0.0030166448077624
3	C	26	50	20120531	9	1664	33.04	0.00428667929745158	-0.0056146258325199
3	C	26	50	20120531	9	1666	33.08	0.00398241124950701	-0.0071250766278125
3	C	26	50	20120531	9	1668	33.12	0.00352887296005396	-0.009075277130325
3	C	26	50	20120531	9	1670	33.16	0.00292592300773619	-0.0096069507190992
3	C	26	50	20120531	9	1672	33.2	0.00266995035294666	-0.0111238361861006
3	C	26	50	20120531	9	1674	33.24	0.00255695468931305	-0.0124622479015305
3	C	26	50	20120531	9	1676	33.28	0.00300285622552929	-0.0113639696489915
3	C	26	50	20120531	9	1678	33.32	0.00316895560843001	-0.0115934257994866
3	C	26	50	20120531	9	1680	33.36	0.00376497591429215	-0.0116277204783741
3	C	26	50	20120531	9	1682	33.4	0.00454463185122844	-0.0116233364163307
3	C	26	50	20120531	9	1684	33.44	0.00585490071676711	-0.0122817942509717
3	C	26	50	20120531	9	1686	33.48	0.00737362466139958	-0.0127958608808943
3	C	26	50	20120531	9	1688	33.52	0.00838818147104604	-0.013994124032293
3	C	26	50	20120531	9	1690	33.56	0.00941065787664178	-0.0157439304730172
3	C	26	50	20120531	9	1692	33.6	0.0102746009418955	-0.0170045604425166
3	C	26	50	20120531	9	1694	33.64	0.0114285284981138	-0.0180924442253721
3	C	26	50	20120531	9	1696	33.68	0.0127037248673057	-0.0197828536964767
3	C	26	50	20120531	9	1698	33.72	0.0137440910744654	-0.0204785760584861
3	C	26	50	20120531	9	1700	33.76	0.0143027054316028	-0.020731154600726
3	C	26	50	20120531	9	1702	33.8	0.0149948922597063	-0.0224865471850216
3	C	26	50	20120531	9	1704	33.84	0.0146724515674852	-0.0225616419251836
3	C	26	50	20120531	9	1706	33.88	0.0148926446191467	-0.0221881481233608
3	C	26	50	20120531	9	1708	33.92	0.0154211362274056	-0.0226991034834462
3	C	26	50	20120531	9	1710	33.96	0.0155027363499545	-0.022529115013249
3	C	26	50	20120531	9	1712	34	0.0155969229732085	-0.0221783900497805
3	C	26	50	20120531	9	1714	34.04	0.0164432590796107	-0.0216919712950022
3	C	26	50	20120531	9	1716	34.08	0.0165454360094922	-0.0209461857728848
3	C	26	50	20120531	9	1718	34.12	0.0176107630860279	-0.0207993904051105
3	C	26	50	20120531	9	1720	34.16	0.0185466189109283	-0.020638806455103
3	C	26	50	20120531	9	1722	34.2	0.0206342809717034	-0.0213027797226371
3	C	26	50	20120531	9	1724	34.24	0.0215383877021285	-0.0210281394488243
3	C	26	50	20120531	9	1726	34.28	0.0239255801954143	-0.0222003810706754
3	C	26	50	20120531	9	1728	34.32	0.0260085753514337	-0.0230466464663994
3	C	26	50	20120531	9	1730	34.36	0.027939613260176	-0.0242026953429613
3	C	26	50	20120531	9	1732	34.4	0.0293220070173957	-0.024943884671001
3	C	26	50	20120531	9	1734	34.44	0.0307596258142261	-0.0258156766215259
3	C	26	50	20120531	9	1736	34.48	0.0325998005015859	-0.0266821652711919
3	C	26	50	20120531	9	1738	34.52	0.0342306008710365	-0.0274452041987703
3	C	26	50	20120531	9	1740	34.56	0.0366660180467992	-0.0285734637788316
3	C	26	50	20120531	9	1742	34.6	0.0379528816778806	-0.0298266691271285
3	C	26	50	20120531	9	1744	34.64	0.0397651963580617	-0.0302642268033267
3	C	26	50	20120531	9	1746	34.68	0.0414439385672767	-0.0312657021375213
3	C	26	50	20120531	9	1748	34.72	0.0425888151566958	-0.0315754856183591
3	C	26	50	20120531	9	1750	34.76	0.0431534611346767	-0.0311075718480445
3	C	26	50	20120531	9	1752	34.8	0.044469754549991	-0.0317221042094381
3	C	26	50	20120531	9	1754	34.84	0.0468752893931809	-0.0330652252560307
3	C	26	50	20120531	9	1756	34.88	0.048035686976447	-0.0342751910246581
3	C	26	50	20120531	9	1758	34.92	0.0496715714436543	-0.033996951577329
3	C	26	50	20120531	9	1760	34.96	0.0507514932041536	-0.0346706546341723
3	C	26	50	20120531	9	1762	35	0.0518231206021097	-0.0349235796587349
3	C	26	50	20120531	9	1764	35.04	0.0533649103699445	-0.034949021360722
3	C	26	50	20120531	9	1766	35.08	0.0543365245847694	-0.0351799129379828
3	C	26	50	20120531	9	1768	35.12	0.0546728599252408	-0.0342636086155822
3	C	26	50	20120531	9	1770	35.16	0.0550873729914402	-0.0343668391345677
3	C	26	50	20120531	9	1772	35.2	0.056211439428289	-0.0351174541960006
3	C	26	50	20120531	9	1774	35.24	0.0577951111307735	-0.0354323642010021
3	C	26	50	20120531	9	1776	35.28	0.058872169108809	-0.0356906066685592
3	C	26	50	20120531	9	1778	35.32	0.0605657358116916	-0.0369605244856295
3	C	26	50	20120531	9	1780	35.36	0.0632113284573467	-0.0380194642666106
3	C	26	50	20120531	9	1782	35.4	0.064591167437766	-0.0390808407375598
3	C	26	50	20120531	9	1784	35.44	0.0654647045278268	-0.0401661308527419
3	C	26	50	20120531	9	1786	35.48	0.0665533279443754	-0.0411821400597169
3	C	26	50	20120531	9	1788	35.52	0.067419410714749	-0.0421193210027253
3	C	26	50	20120531	9	1790	35.56	0.0683171138861637	-0.0432809956208383
3	C	26	50	20120531	9	1792	35.6	0.068922308195405	-0.0432392239948465
3	C	26	50	20120531	9	1794	35.64	0.069555100882316	-0.0446641120411883
3	C	26	50	20120531	9	1796	35.68	0.0698210967757288	-0.0459653476175974
3	C	26	50	20120531	9	1798	35.72	0.0700504567597015	-0.0463281188521902
3	C	26	50	20120531	9	1800	35.76	0.0701330567312391	-0.0464074463335444
3	C	26	50	20120531	9	1802	35.8	0.0701387616687496	-0.0466775130406965
3	C	26	50	20120531	9	1804	35.84	0.0702456224739497	-0.0464787283539422
3	C	26	50	20120531	9	1806	35.88	0.0705756164808075	-0.046620374570136
3	C	26	50	20120531	9	1808	35.92	0.0704718167408632	-0.0464199769728138
3	C	26	50	20120531	9	1810	35.96	0.0701422950813353	-0.0464641103354548
3	C	26	50	20120531	9	1812	36	0.0700154160831599	-0.0457472695223184
3	C	26	50	20120531	9	1814	36.04	0.0703887045411734	-0.0457445050176467
3	C	26	50	20120531	9	1816	36.08	0.0702804149560113	-0.0452117315949851
3	C	26	50	20120531	9	1818	36.12	0.0700745040471162	-0.044698232064701
3	C	26	50	20120531	9	1820	36.16	0.070747688087582	-0.0440145828438735
3	C	26	50	20120531	9	1822	36.2	0.0699802650979603	-0.0433634082090788
3	C	26	50	20120531	9	1824	36.24	0.0699759729597984	-0.0430760895106792
3	C	26	50	20120531	9	1826	36.28	0.0695146989221593	-0.041869015808787
3	C	26	50	20120531	9	1828	36.32	0.0695484137734863	-0.042118992198072
3	C	26	50	20120531	9	1830	36.36	0.0694829356855483	-0.0415196484903383
3	C	26	50	20120531	9	1832	36.4	0.0689880104361925	-0.0411948955589428
3	C	26	50	20120531	9	1834	36.44	0.0684454403319202	-0.0404147517183274
3	C	26	50	20120531	9	1836	36.48	0.0681796883903469	-0.0407120406223417
3	C	26	50	20120531	9	1838	36.52	0.0669477245297568	-0.0398010466718678
3	C	26	50	20120531	9	1840	36.56	0.0667036878374337	-0.0400416892516412
3	C	26	50	20120531	9	1842	36.6	0.0657132836741122	-0.0401715444622587
3	C	26	50	20120531	9	1844	36.64	0.0649590001426985	-0.0391582024620623
3	C	26	50	20120531	9	1846	36.68	0.0641543458597269	-0.0389231269339772
3	C	26	50	20120531	9	1848	36.72	0.0632482210465483	-0.0371781670031312
3	C	26	50	20120531	9	1850	36.76	0.0625758671494435	-0.0355517167545985
3	C	26	50	20120531	9	1852	36.8	0.0616038781680245	-0.0344005469148268
3	C	26	50	20120531	9	1854	36.84	0.0610157916002473	-0.0330962743147926
3	C	26	50	20120531	9	1856	36.88	0.0600830682583875	-0.0312338045506219
3	C	26	50	20120531	9	1858	36.92	0.0593175261728037	-0.0290980875129973
3	C	26	50	20120531	9	1860	36.96	0.0585120961936932	-0.0275682266365612
3	C	26	50	20120531	9	1862	37	0.058122720773565	-0.0266440804999572
3	C	26	50	20120531	9	1864	37.04	0.0573842325934294	-0.0243677482078259
3	C	26	50	20120531	9	1866	37.08	0.0573280671017998	-0.0221845065234377
3	C	26	50	20120531	9	1868	37.12	0.0567839201494055	-0.0205306827571918
3	C	26	50	20120531	9	1870	37.16	0.0568367198127566	-0.0191862818473252
3	C	26	50	20120531	9	1872	37.2	0.0561669694828202	-0.0174020888038319
3	C	26	50	20120531	9	1874	37.24	0.056253229439057	-0.0151441625012148
3	C	26	50	20120531	9	1876	37.28	0.0553523046891474	-0.0137639607750168
3	C	26	50	20120531	9	1878	37.32	0.0546092768834765	-0.0111691617307746
3	C	26	50	20120531	9	1880	37.36	0.0547113831026799	-0.0097555138538265
3	C	26	50	20120531	9	1882	37.4	0.0542564305996644	-0.0085316534369488
3	C	26	50	20120531	9	1884	37.44	0.0541032712708594	-0.0062382233028483
3	C	26	50	20120531	9	1886	37.48	0.0543506172229185	-0.0046619408662273
3	C	26	50	20120531	9	1888	37.52	0.0546996451301122	-0.0024745767493048
3	C	26	50	20120531	9	1890	37.56	0.055020742319449	-0.000814360737756901
3	C	26	50	20120531	9	1892	37.6	0.0553749321061453	0.000513939350702
3	C	26	50	20120531	9	1894	37.64	0.0566450373065126	0.0022015203946818
3	C	26	50	20120531	9	1896	37.68	0.0566390976095506	0.0025492755096693
3	C	26	50	20120531	9	1898	37.72	0.0570049546581365	0.0024092683669944
3	C	26	50	20120531	9	1900	37.76	0.0564423805030245	0.0028212287777137
3	C	26	50	20120531	9	1902	37.8	0.0563156669678359	0.0028862826015829
3	C	26	50	20120531	9	1904	37.84	0.0561842865278914	0.0029134355019804
3	C	26	50	20120531	9	1906	37.88	0.0560372790280828	0.0037510034842959
3	C	26	50	20120531	9	1908	37.92	0.0560223590749997	0.0035390835819743
3	C	26	50	20120531	9	1910	37.96	0.0562584620292379	0.0034629281816405
3	C	26	50	20120531	9	1912	38	0.0560507847676034	0.0047186791143497
3	C	26	50	20120531	9	1914	38.04	0.056103039958733	0.0059615607036413
3	C	26	50	20120531	9	1916	38.08	0.0562786852831798	0.0071001440427079
3	C	26	50	20120531	9	1918	38.12	0.0569863577497913	0.00819927082338422
3	C	26	50	20120531	9	1920	38.16	0.0572967776267322	0.00927294175993787
3	C	26	50	20120531	9	1922	38.2	0.0575283550975708	0.0108413753112877
3	C	26	50	20120531	9	1924	38.24	0.0574269559851487	0.0118424970920917
3	C	26	50	20120531	9	1926	38.28	0.0571581139869416	0.0142122947585603
3	C	26	50	20120531	9	1928	38.32	0.0572571796469858	0.0155246142337644
3	C	26	50	20120531	9	1930	38.36	0.0575792667858163	0.0155915772459428
3	C	26	50	20120531	9	1932	38.4	0.0580428459915622	0.0162910472738925
3	C	26	50	20120531	9	1934	38.44	0.0589067183461378	0.0166977043837529
3	C	26	50	20120531	9	1936	38.48	0.0597181233775493	0.0174741783401738
3	C	26	50	20120531	9	1938	38.52	0.0605800158331376	0.0189963671080341
3	C	26	50	20120531	9	1940	38.56	0.0618431913870493	0.0194780482473784
3	C	26	50	20120531	9	1942	38.6	0.062807826457944	0.0202451176836095
3	C	26	50	20120531	9	1944	38.64	0.0634664964246192	0.0202765839353723
3	C	26	50	20120531	9	1946	38.68	0.0641094686207522	0.0209461433464779
3	C	26	50	20120531	9	1948	38.72	0.0643341164451351	0.0208405723040467
3	C	26	50	20120531	9	1950	38.76	0.0639273886245966	0.0214715943955776
3	C	26	50	20120531	9	1952	38.8	0.0634212415906233	0.0209364559835756
3	C	26	50	20120531	9	1954	38.84	0.0630195342282312	0.0202418649924161
3	C	26	50	20120531	9	1956	38.88	0.0623810168048197	0.0210527750490808
3	C	26	50	20120531	9	1958	38.92	0.0618547172275826	0.0213092426786172
3	C	26	50	20120531	9	1960	38.96	0.0610202605151044	0.02082466240147
3	C	26	50	20120531	9	1962	39	0.060110638351786	0.0215221525304324
3	C	26	50	20120531	9	1964	39.04	0.0589121630683529	0.0215123237461739
3	C	26	50	20120531	9	1966	39.08	0.0574029850652665	0.0219433053293071
3	C	26	50	20120531	9	1968	39.12	0.0562595934000878	0.0227679332575269
3	C	26	50	20120531	9	1970	39.16	0.0556254600387197	0.0229326891375434
3	C	26	50	20120531	9	1972	39.2	0.0550337530842228	0.0233125469003968
3	C	26	50	20120531	9	1974	39.24	0.0539976295177502	0.0245339324435403
3	C	26	50	20120531	9	1976	39.28	0.0520618539935739	0.0255035172619033
3	C	26	50	20120531	9	1978	39.32	0.050621618901653	0.0270175743017799
3	C	26	50	20120531	9	1980	39.36	0.0487707669018973	0.0273938258200493
3	C	26	50	20120531	9	1982	39.4	0.0472665386462792	0.0280595668545364
3	C	26	50	20120531	9	1984	39.44	0.0461384204875742	0.0289000339746548
3	C	26	50	20120531	9	1986	39.48	0.0445933214600034	0.0295353694175509
3	C	26	50	20120531	9	1988	39.52	0.0426998309213421	0.0293491174913863
3	C	26	50	20120531	9	1990	39.56	0.0415717834733152	0.0297113682953882
3	C	26	50	20120531	9	1992	39.6	0.0425258119424921	0.0294873568671083
3	C	26	50	20120531	9	1994	39.64	0.0418520806013776	0.0292947409799131
3	C	26	50	20120531	9	1996	39.68	0.0420026236350922	0.0295379150019631
3	C	26	50	20120531	9	1998	39.72	0.0424423026316340	0.0297097419497915
3	C	26	50	20120531	9	2000	39.76	0.0424244835407481	0.0302591639187734
3	C	26	50	20120531	9	2002	39.8	0.0415059518319867	0.0298084540564451
3	C	26	50	20120531	9	2004	39.84	0.0406225633302504	0.0299297228694186
3	C	26	50	20120531	9	2006	39.88	0.0395482559975937	0.0299160757085417
3	C	26	50	20120531	9	2008	39.92	0.0382942728318374	0.0306579721433626
3	C	26	50	20120531	9	2010	39.96	0.0378035407256940	0.0311225412986022
3	C	26	50	20120531	9	2012	40	0.0369924185369949	0.0317205415034517
3	C	26	50	20120531	9	2014	40.04	0.0355028981024254	0.0322676300200557
3	C	26	50	20120531	9	2016	40.08	0.0342031580568586	0.0333432172159864
3	C	26	50	20120531	9	2018	40.12	0.0322772890986868	0.0346851573942544
3	C	26	50	20120531	9	2020	40.16	0.0305850977184936	0.0354494832561745
3	C	26	50	20120531	9	2022	40.2	0.0294123894061670	0.0359213073269891
3	C	26	50	20120531	9	2024	40.24	0.0275585675579302	0.0363655825176086
3	C	26	50	20120531	9	2026	40.28	0.0257507464706328	0.0368584678346114
3	C	26	50	20120531	9	2028	40.32	0.0244827308415146	0.0371909811922198
3	C	26	50	20120531	9	2030	40.36	0.0233278345490061	0.0368922073639651
3	C	26	50	20120531	9	2032	40.4	0.0219708188541632	0.037181916083285
3	C	26	50	20120531	9	2034	40.44	0.0207897454686151	0.036463700654566
3	C	26	50	20120531	9	2036	40.48	0.0196828051580066	0.0369335377553254
3	C	26	50	20120531	9	2038	40.52	0.0188346235029055	0.0359904765123247
3	C	26	50	20120531	9	2040	40.56	0.0174188118792070	0.0349817604046909
3	C	26	50	20120531	9	2042	40.6	0.0160216325191926	0.034505813901342
3	C	26	50	20120531	9	2044	40.64	0.0151981218196871	0.0339736594799567
3	C	26	50	20120531	9	2046	40.68	0.0140018032119367	0.0334638708460602
3	C	26	50	20120531	9	2048	40.72	0.0129533830585392	0.032728826275949
3	C	26	50	20120531	9	2050	40.76	0.0127513131536795	0.0335657366489579
3	C	26	50	20120531	9	2052	40.8	0.0118555997807471	0.0335543734429843
3	C	26	50	20120531	9	2054	40.84	0.0109488131156213	0.0333637303837086
3	C	26	50	20120531	9	2056	40.88	0.0096506499181765	0.0324675998177752
3	C	26	50	20120531	9	2058	40.92	0.00879435774829521	0.0323475189441941
3	C	26	50	20120531	9	2060	40.96	0.008054313933241	0.0316645810727886
3	C	26	50	20120531	9	2062	41	0.00783438251108854	0.0320127816650482
3	C	26	50	20120531	9	2064	41.04	0.00772591233085453	0.0317394141834415
3	C	26	50	20120531	9	2066	41.08	0.00768188786265785	0.0311999341358031
3	C	26	50	20120531	9	2068	41.12	0.00720918697943465	0.0308191147077272
3	C	26	50	20120531	9	2070	41.16	0.00739565103763354	0.0306668180491953
3	C	26	50	20120531	9	2072	41.2	0.00707948945362941	0.0308275717048302
3	C	26	50	20120531	9	2074	41.24	0.00709667214841224	0.0303097149825604
3	C	26	50	20120531	9	2076	41.28	0.00668321974238466	0.0295418465156665
3	C	26	50	20120531	9	2078	41.32	0.00651832951207977	0.0294284195168964
3	C	26	50	20120531	9	2080	41.36	0.00598381335404523	0.0289030108942036
3	C	26	50	20120531	9	2082	41.4	0.00514507864554081	0.0286555164497204
3	C	26	50	20120531	9	2084	41.44	0.00511668830827617	0.0285917566312609
3	C	26	50	20120531	9	2086	41.48	0.00436069216423838	0.0292411634991026
3	C	26	50	20120531	9	2088	41.52	0.00408086879771943	0.0296917390111425
3	C	26	50	20120531	9	2090	41.56	0.00388290011219063	0.0302609811832011
3	C	26	50	20120531	9	2092	41.6	0.00258313885342039	0.0314140319270107
3	C	26	50	20120531	9	2094	41.64	0.00231054918927298	0.0324836723549116
3	C	26	50	20120531	9	2096	41.68	0.00089606692632303	0.0340151383637411
3	C	26	50	20120531	9	2098	41.72	0.00034723892703728	0.0354360270141286
3	C	26	50	20120531	9	2100	41.76	-0.00045274632985812	0.0364602358313382
3	C	26	50	20120531	9	2102	41.8	-0.00164169688494861	0.0377382394144513
3	C	26	50	20120531	9	2104	41.84	-0.00147778953306957	0.0375583514493175
3	C	26	50	20120531	9	2106	41.88	-0.00176166462144472	0.0373569250116287
3	C	26	50	20120531	9	2108	41.92	-0.00168318991086864	0.0369746489435836
3	C	26	50	20120531	9	2110	41.96	-0.00239946079593937	0.0368564489740405
3	C	26	50	20120531	9	2112	42	-0.00305455280230183	0.0363802549833182
3	C	26	50	20120531	9	2114	42.04	-0.00311041423801557	0.0366619663249429
3	C	26	50	20120531	9	2116	42.08	-0.00336758190326534	0.0358822467483963
3	C	26	50	20120531	9	2118	42.12	-0.00355933512018744	0.0342789669748696
3	C	26	50	20120531	9	2120	42.16	-0.00331913094661844	0.0337515360267825
3	C	26	50	20120531	9	2122	42.2	-0.00388465373700794	0.0325859624218781
3	C	26	50	20120531	9	2124	42.24	-0.00432282659610584	0.0313278285393163
3	C	26	50	20120531	9	2126	42.28	-0.00528523781617374	0.0296977670964521
3	C	26	50	20120531	9	2128	42.32	-0.00659664158809614	0.0282440934401549
3	C	26	50	20120531	9	2130	42.36	-0.00799155820641064	0.0272800876942954
3	C	26	50	20120531	9	2132	42.4	-0.00889666195739724	0.0259985202930051
3	C	26	50	20120531	9	2134	42.44	-0.00997198045275114	0.0258520572654180
3	C	26	50	20120531	9	2136	42.48	-0.0110397470476818	0.0242334544879429
3	C	26	50	20120531	9	2138	42.52	-0.0108402227272344	0.0240942746602019
3	C	26	50	20120531	9	2140	42.56	-0.0107585801782786	0.0247557447697307
3	C	26	50	20120531	9	2142	42.6	-0.0107107161202601	0.0243110382439747
3	C	26	50	20120531	9	2144	42.64	-0.0112091486192507	0.024468093731144
3	C	26	50	20120531	9	2146	42.68	-0.0108108000140692	0.0241864884555365
3	C	26	50	20120531	9	2148	42.72	-0.0109684918973416	0.0244935071488599
3	C	26	50	20120531	9	2150	42.76	-0.0111006006572707	0.0243854400194911
3	C	26	50	20120531	9	2152	42.8	-0.0113970763884866	0.0240055256880952
3	C	26	50	20120531	9	2154	42.84	-0.0113471405075992	0.0245411025063015
3	C	26	50	20120531	9	2156	42.88	-0.0113530024228153	0.0243509685639083
3	C	26	50	20120531	9	2158	42.92	-0.0114132337784367	0.0240763424322311
3	C	26	50	20120531	9	2160	42.96	-0.0110909910761144	0.0242168586917884
3	C	26	50	20120531	9	2162	43	-0.0110793238142248	0.0243802710689206
3	C	26	50	20120531	9	2164	43.04	-0.0109663210795234	0.0240477965314745
3	C	26	50	20120531	9	2166	43.08	-0.0110170347778701	0.0246218823849843
3	C	26	50	20120531	9	2168	43.12	-0.0110021855354652	0.0246213166995593
3	C	26	50	20120531	9	2170	43.16	-0.0109778257068533	0.0243436005112483
3	C	26	50	20120531	9	2172	43.2	-0.0109977944023540	0.0241228134898906
3	C	26	50	20120531	9	2174	43.24	-0.0110314031876638	0.0240416871288851
3	C	26	50	20120531	9	2176	43.28	-0.0110363105087252	0.0240973081482932
3	C	26	50	20120531	9	2178	43.32	-0.0109995833825104	0.0230851130752959
3	C	26	50	20120531	9	2180	43.36	-0.0110398036162243	0.0239601718591499
3	C	26	50	20120531	9	2182	43.4	-0.0110343518229413	0.0237411879600843
3	C	26	50	20120531	9	2184	43.44	-0.0110443927392342	0.0239028325702635
3	C	26	50	20120531	9	2186	43.48	-0.0108286827445654	0.0240052640585862
3	C	26	50	20120531	9	2188	43.52	-0.0111673091110079	0.0241835327491911
3	C	26	50	20120531	9	2190	43.56	-0.0110563499149041	0.0237816981075784
3	C	26	50	20120531	9	2192	43.6	-0.0108209894227861	0.0241528231016842
3	C	26	50	20120531	9	2194	43.64	-0.0111190844285309	0.0239139836442028
3	C	26	50	20120531	9	2196	43.68	-0.0108609550980588	0.0238983212289995
3	C	26	50	20120531	9	2198	43.72	-0.0111053877701793	0.0240176242851213
3	C	26	50	20120531	9	2200	43.76	-0.0110097515780239	0.0235765664303562
3	C	26	50	20120531	9	2202	43.8	-0.0108893242221200	0.0235731086781962
3	C	26	50	20120531	9	2204	43.84	-0.0107722202680877	0.0235352148257924
3	C	26	50	20120531	9	2206	43.88	-0.0111158600216087	0.0235145814499174
3	C	26	50	20120531	9	2208	43.92	-0.0109993217530014	0.0239855216372554
3	C	26	50	20120531	9	2210	43.96	-0.0109489969633843	0.0238577969393697
3	C	26	50	20120531	9	2212	44	-0.0109393661690246	0.0240311936642523
3	C	26	50	20120531	9	2214	44.04	-0.0109943012948549	0.0239264782210264
3	C	26	50	20120531	9	2216	44.08	-0.0109662220845740	0.0243124948839439
3	C	26	50	20120531	9	2218	44.12	-0.0109955740870611	0.0241905118931214
3	C	26	50	20120531	9	2220	44.16	-0.0111406511853571	0.0238573443910298
3	C	26	50	20120531	9	2222	44.2	-0.0108797499963027	0.0238168766699425
3	C	26	50	20120531	9	2224	44.24	-0.0109971297219797	0.0240366454575352
3	C	26	50	20120531	9	2226	44.28	-0.0111673656795503	0.0237618991177052
3	C	26	50	20120531	9	2228	44.32	-0.0109898465221335	0.0241861985417562
3	C	26	50	20120531	9	2230	44.36	-0.0111797612614246	0.024125542922066
3	C	26	50	20120531	9	2232	44.4	-0.0109571145492323	0.0242421236170802
3	C	26	50	20120531	9	2234	44.44	-0.0112901547721034	0.0242391608396671
3	C	26	50	20120531	9	2236	44.48	-0.0112147276917542	0.0243045470037234
3	C	26	50	20120531	9	2238	44.52	-0.0111993764035347	0.0244467532484878
3	C	26	50	20120531	9	2240	44.56	-0.0112111780157127	0.0240836609874163
3	C	26	50	20120531	9	2242	44.6	-0.0112201229164947	0.0241860146939931
3	C	26	50	20120531	9	2244	44.64	-0.0111661494558867	0.0242763334431540
3	C	26	50	20120531	9	2246	44.68	-0.0112528407472602	0.0242945767981087
3	C	26	50	20120531	9	2248	44.72	-0.0113191532211999	0.0242426893025052
3	C	26	50	20120531	9	2250	44.76	-0.0110939326403241	0.0243478431519354
3	C	26	50	20120531	9	2252	44.8	-0.0111414643581555	0.0240894521919542
3	C	26	50	20120531	9	2254	44.84	-0.0112575005809482	0.0243706685588321
3	C	26	50	20120531	9	2256	44.88	-0.0109340416549622	0.0237191686549181
3	C	26	50	20120531	9	2258	44.92	-0.0109105091412843	0.0241101138521005
3	C	26	50	20120531	9	2260	44.96	-0.0107752749693824	0.0240105885726485
3	C	26	50	20120531	9	2262	45	-0.0111925174677572	0.0235526167236774
3	C	26	50	20120531	9	2264	45.04	-0.0108328405324388	0.0239361938681999
3	C	26	50	20120531	9	2266	45.08	-0.0110230593276458	0.0235281861843874
3	C	26	50	20120531	9	2268	45.12	-0.0112482728374537	0.0235074679556987
3	C	26	50	20120531	9	2270	45.16	-0.0109109192632174	0.0237917885213460
3	C	26	50	20120531	9	2272	45.2	-0.0109993217530014	0.0241815316370004
3	C	26	50	20120531	9	2274	45.24	-0.0110314456140707	0.0238306440389722
3	C	26	50	20120531	9	2276	45.28	-0.0109704222988543	0.0239678934652005
3	C	26	50	20120531	9	2278	45.32	-0.0108078018813170	0.0239939008526125
3	C	26	50	20120531	9	2280	45.36	-0.0110854968564246	0.0238137866133087
3	C	26	50	20120531	9	2282	45.4	-0.0108785549858425	0.0234225161470069
3	C	26	50	20120531	9	2284	45.44	-0.0106489362007878	0.0235102893117556
3	C	26	50	20120531	9	2286	45.48	-0.0109222329717164	0.0236111934494309
3	C	26	50	20120531	9	2288	45.52	-0.0107770003099285	0.0237311116884523
3	C	26	50	20120531	9	2290	45.56	-0.0111480263090849	0.0233811574713753
3	C	26	50	20120531	9	2292	45.6	-0.0110770752146606	0.0237140209175511
3	C	26	50	20120531	9	2294	45.64	-0.0110842452774219	0.0235290842099995
3	C	26	50	20120531	9	2296	45.68	-0.0111766358494517	0.0240541392793018
3	C	26	50	20120531	9	2298	45.72	-0.0109028441037763	0.0240443812057214
3	C	26	50	20120531	9	2300	45.76	-0.0110980197175194	0.0237844346108216
3	C	26	50	20120531	9	2302	45.8	-0.0112443342526825	0.0234290993111398
3	C	26	50	20120531	9	2304	45.84	-0.0109050927033404	0.0238929330753269
3	C	26	50	20120531	9	2306	45.88	-0.0110791116821905	0.0242611235762907
3	C	26	50	20120531	9	2308	45.92	-0.0112439877703597	0.0242083946236176
3	C	26	50	20120531	9	2310	45.96	-0.0108720637455912	0.0241233862463834
3	C	26	50	20120531	9	2312	46	-0.0109653876985722	0.0240037579211422
3	C	26	50	20120531	9	2314	46.04	-0.0111382187380298	0.0239024860879407
3	C	26	50	20120531	9	2316	46.08	-0.0112611633940747	0.0234343319013205
3	C	26	50	20120531	9	2318	46.12	-0.0110612218806264	0.0230435564097656
3	C	26	50	20120531	9	2320	46.16	-0.0106688271145426	0.0230194652817306
3	C	26	50	20120531	9	2322	46.2	-0.0107793125491030	0.022958335900497
3	C	26	50	20120531	9	2324	46.24	-0.0108702747654348	0.0225295180641142
3	C	26	50	20120531	9	2326	46.28	-0.0110561943514122	0.0212207129096126
3	C	26	50	20120531	9	2328	46.32	-0.0109019036517573	0.0205604165973406
3	C	26	50	20120531	9	2330	46.36	-0.0112300719089060	0.0199078277489836
3	C	26	50	20120531	9	2332	46.4	-0.0113368450328651	0.0193015543947942
3	C	26	50	20120531	9	2334	46.44	-0.0116405473953848	0.0186295908206326
3	C	26	50	20120531	9	2336	46.48	-0.0117142279219844	0.0175809514641330
3	C	26	50	20120531	9	2338	46.52	-0.0118326683078331	0.0177043415974500
3	C	26	50	20120531	9	2340	46.56	-0.0113916458084071	0.0174753097110237
3	C	26	50	20120531	9	2342	46.6	-0.0116657911074731	0.0176257113233821
3	C	26	50	20120531	9	2344	46.64	-0.0113734024534525	0.0167305848490780
3	C	26	50	20120531	9	2346	46.68	-0.0112871354261477	0.0162665813792634
3	C	26	50	20120531	9	2348	46.72	-0.0112722861837428	0.0167508081030200
3	C	26	50	20120531	9	2350	46.76	-0.0111332689905615	0.0164286502535114
3	C	26	50	20120531	9	2352	46.8	-0.0107151567508459	0.0154891174733488
3	C	26	50	20120531	9	2354	46.84	-0.0103891805247189	0.0150709345229551
3	C	26	50	20120531	9	2356	46.88	-0.00991732816963314	0.0152692779750779
3	C	26	50	20120531	9	2358	46.92	-0.00992409518152914	0.0147837572459118
3	C	26	50	20120531	9	2360	46.96	-0.00913230529222774	0.0138149078186012
3	C	26	50	20120531	9	2362	47	-0.00915071128174194	0.0131878667382484
3	C	26	50	20120531	9	2364	47.04	-0.00917813288271644	0.0122519260605343
3	C	26	50	20120531	9	2366	47.08	-0.00920284626471884	0.0114085951579522
3	C	26	50	20120531	9	2368	47.12	-0.0102653166298585	0.0103750596022987
3	C	26	50	20120531	9	2370	47.16	-0.0102341049365369	0.00986612656760746
3	C	26	50	20120531	9	2372	47.2	-0.0112611351098035	0.0101984950390364
3	C	26	50	20120531	9	2374	47.24	-0.0114054556038437	0.0100485176907467
3	C	26	50	20120531	9	2376	47.28	-0.0113448070552213	0.00994275572948464
3	C	26	50	20120531	9	2378	47.32	-0.0117454537574416	0.00994247288677217
3	C	26	50	20120531	9	2380	47.36	-0.0111939246102517	0.0102268853763010
3	C	26	50	20120531	9	2382	47.4	-0.0111383460172505	0.0104753626992100
3	C	26	50	20120531	9	2384	47.44	-0.0104828580310905	0.0105207589545621
3	C	26	50	20120531	9	2386	47.48	-0.0103173809021572	0.0108972084627303
3	C	26	50	20120531	9	2388	47.52	-0.00999643927631234	0.0103963788717514
3	C	26	50	20120531	9	2390	47.56	-0.00918120879721454	0.0097075790851298
3	C	26	50	20120531	9	2392	47.6	-0.00875060905174324	0.0095834394186247
3	C	26	50	20120531	9	2394	47.64	-0.00790169907665754	0.00897042026574284
3	C	26	50	20120531	9	2396	47.68	-0.00700479069326484	0.00895781962290209
3	C	26	50	20120531	9	2398	47.72	-0.00644144579176134	0.00795620993841916
3	C	26	50	20120531	9	2400	47.76	-0.00585451887910524	0.0071609693680255
3	C	26	50	20120531	9	2402	47.8	-0.00574689722700864	0.0069608581489497
3	C	26	50	20120531	9	2404	47.84	-0.00599013206024194	0.0060129008985961
3	C	26	50	20120531	9	2406	47.88	-0.00594769009702154	0.0060612514460801
3	C	26	50	20120531	9	2408	47.92	-0.00614224487101074	0.0054041668128082
3	C	26	50	20120531	9	2410	47.96	-0.00556291864914564	0.0056210428265592
3	C	26	50	20120531	9	2412	48	-0.00575498582147864	0.0058553949844071
3	C	26	50	20120531	9	2414	48.04	-0.00543275118017364	0.0054898854080935
3	C	26	50	20120531	9	2416	48.08	-0.00496769496978324	0.0059391182657773
3	C	26	50	20120531	9	2418	48.12	-0.00484181044658484	0.00596766586359
3	C	26	50	20120531	9	2420	48.16	-0.00450712478623394	0.0052618905644725
3	C	26	50	20120531	9	2422	48.2	-0.00384533859997404	0.004538444666893
3	C	26	50	20120531	9	2424	48.24	-0.00410566703253564	0.0036493003159578
3	C	26	50	20120531	9	2426	48.28	-0.00375552896769554	0.0030745851374128
3	C	26	50	20120531	9	2428	48.32	-0.00383157123094434	0.0025190396237058
3	C	26	50	20120531	9	2430	48.36	-0.00399422700382064	0.0027225661685347
3	C	26	50	20120531	9	2432	48.4	-0.00321772476312844	0.0014694739573228
3	C	26	50	20120531	9	2434	48.44	-0.00273525873525705	0.00217367452963870
3	C	26	50	20120531	9	2436	48.48	-0.00240104471512923	0.00162450004803010
3	C	26	50	20120531	9	2438	48.52	-0.00201571394578943	0.000234087699911800
3	C	26	50	20120531	9	2440	48.56	-0.00133296699321476	0.000133148206897398
3	C	26	50	20120531	9	2442	48.6	-0.00068489655718948	-0.00104100967433070
3	C	26	50	20120531	9	2444	48.64	-0.000352492730421500	-0.0023606759889913
3	C	26	50	20120531	9	2446	48.68	0.000163822499065300	-0.0032603845152374
3	C	26	50	20120531	9	2448	48.72	0.000176267578414180	-0.0053203279901901
3	C	26	50	20120531	9	2450	48.76	0.000113335074888580	-0.0062573858966185
3	C	26	50	20120531	9	2452	48.8	0.00034031635164946	-0.0071210461191598
3	C	26	50	20120531	9	2454	48.84	0.000144801326651380	-0.0079429163309329
3	C	26	50	20120531	9	2456	48.88	0.00046158516462295	-0.0078272336615308
3	C	26	50	20120531	9	2458	48.92	0.00063949323076949	-0.0070559215846125
3	C	26	50	20120531	9	2460	48.96	0.00104487754842374	-0.0073099850510928
3	C	26	50	20120531	9	2462	49	0.00200300723693151	-0.0077711600937827
3	C	26	50	20120531	9	2464	49.04	0.00217045012271648	-0.0074262334059199
3	C	26	50	20120531	9	2466	49.08	0.00299783576738286	-0.0079079852559423
3	C	26	50	20120531	9	2468	49.12	0.00358049175508058	-0.0090976217046105
3	C	26	50	20120531	9	2470	49.16	0.00405206126745389	-0.0094472860079073
3	C	26	50	20120531	9	2472	49.2	0.00445680918900507	-0.0099248659279207
3	C	26	50	20120531	9	2474	49.24	0.00514383413760592	-0.0101978091454587
3	C	26	50	20120531	9	2476	49.28	0.00562975791763731	-0.0114249222535298
3	C	26	50	20120531	9	2478	49.32	0.00659948415735654	-0.011456600637327
3	C	26	50	20120531	9	2480	49.36	0.00788443860012873	-0.0137002504540319
3	C	26	50	20120531	9	2482	49.4	0.00925679144105559	-0.0154533095859496
3	C	26	50	20120531	9	2484	49.44	0.00981639574768662	-0.0172854232560039
3	C	26	50	20120531	9	2486	49.48	0.0102797628213982	-0.0189812774493236
3	C	26	50	20120531	9	2488	49.52	0.0103604437051316	-0.0200994254024139
3	C	26	50	20120531	9	2490	49.56	0.0103152595818137	-0.0211981986296997
3	C	26	50	20120531	9	2492	49.6	0.0101075116095011	-0.0232333933673108
3	C	26	50	20120531	9	2494	49.64	0.00973338141157532	-0.0242492936798415
3	C	26	50	20120531	9	2496	49.68	0.00972963374563503	-0.0244702645489623
3	C	26	50	20120531	9	2498	49.72	0.00980692051681872	-0.0251979481374814
3	C	26	50	20120531	9	2500	49.76	0.00980960752258723	-0.0258754978552143
3	C	26	50	20120531	9	2502	49.8	0.00932941130748344	-0.0265682503687428
3	C	26	50	20120531	9	2504	49.84	0.00874378547130475	-0.0281091774663045
3	C	26	50	20120531	9	2506	49.88	0.00775136110390943	-0.0286086069858566
3	C	26	50	20120531	9	2508	49.92	0.00658767547411073	-0.0301740706887255
3	C	26	50	20120531	9	2510	49.96	0.00626297204018986	-0.0320317816242588
3	C	26	50	20120531	9	2512	50	0.00672725835271694	-0.031140402815895
3	C	26	50	20120531	9	2514	50.04	0.00558351313414771	-0.0338672186961847
3	C	26	50	20120531	9	2516	50.08	0.00574812759280793	-0.0347426168912936
3	C	26	50	20120531	9	2518	50.12	0.00582661644551965	-0.0350958874391744
3	C	26	50	20120531	9	2520	50.16	0.00583029340078182	-0.0362692604318754
3	C	26	50	20120531	9	2522	50.2	0.00559037206992522	-0.036921000752095
3	C	26	50	20120531	9	2524	50.24	0.00532054012222442	-0.0383412954327863
3	C	26	50	20120531	9	2526	50.28	0.00505933487725412	-0.0404563932366715
3	C	26	50	20120531	9	2528	50.32	0.0046210700942747	-0.0415249730044006
3	C	26	50	20120531	9	2530	50.36	0.00468541681136268	-0.0414109873912734
3	C	26	50	20120531	9	2532	50.4	0.00494923835142338	-0.041422088967738
3	C	26	50	20120531	9	2534	50.44	0.00487258797634276	-0.0410969612697484
3	C	26	50	20120531	9	2536	50.48	0.00553465205556772	-0.0410230686111144
3	C	26	50	20120531	9	2538	50.52	0.00603938487597867	-0.0409551863601205
3	C	26	50	20120531	9	2540	50.56	0.00665902254833244	-0.0401673986952006
3	C	26	50	20120531	9	2542	50.6	0.00674168333105316	-0.0403426904662567
3	C	26	50	20120531	9	2544	50.64	0.00699334263447744	-0.0397407304634326
3	C	26	50	20120531	9	2546	50.68	0.00758427177151504	-0.0399223861955194
3	C	26	50	20120531	9	2548	50.72	0.0086852370298225	-0.039835129218721
3	C	26	50	20120531	9	2550	50.76	0.00977898979896185	-0.0395098600993752
3	C	26	50	20120531	9	2552	50.8	0.0109377963919704	-0.0400370789154279
3	C	26	50	20120531	9	2554	50.84	0.0124874209029407	-0.0404830511623223
3	C	26	50	20120531	9	2556	50.88	0.0140424901361261	-0.0409010926913597
3	C	26	50	20120531	9	2558	50.92	0.0159953776444072	-0.0406936275617596
3	C	26	50	20120531	9	2560	50.96	0.0184095109060562	-0.0416581919219762
3	C	26	50	20120531	9	2562	51	0.0198752018420997	-0.0420299886675241
3	C	26	50	20120531	9	2564	51.04	0.0222701017993004	-0.0424428683170589
3	C	26	50	20120531	9	2566	51.08	0.0233434898931416	-0.0432028666854782
3	C	26	50	20120531	9	2568	51.12	0.0254418292663126	-0.0433058921434971
3	C	26	50	20120531	9	2570	51.16	0.0261684521946599	-0.0435857650074907
3	C	26	50	20120531	9	2572	51.2	0.0273627555480840	-0.0443201661104311
3	C	26	50	20120531	9	2574	51.24	0.0284392549117624	-0.0451131156548536
3	C	26	50	20120531	9	2576	51.28	0.0303233409302340	-0.0463540173451579
3	C	26	50	20120531	9	2578	51.32	0.0312121741541855	-0.0474163745732126
3	C	26	50	20120531	9	2580	51.36	0.0318127906541253	-0.0489718680704668
3	C	26	50	20120531	9	2582	51.4	0.0322524696506671	-0.0493049153644056
3	C	26	50	20120531	9	2584	51.44	0.0335629506482401	-0.050182929854605
3	C	26	50	20120531	9	2586	51.48	0.0341939020290929	-0.0513645759966458
3	C	26	50	20120531	9	2588	51.52	0.0351867506605569	-0.0521563234595404
3	C	26	50	20120531	9	2590	51.56	0.0364683109907794	-0.0536309239410268
3	C	26	50	20120531	9	2592	51.6	0.0371228797381238	-0.0545977510429432
3	C	26	50	20120531	9	2594	51.64	0.0384916970451447	-0.0557152625999304
3	C	26	50	20120531	9	2596	51.68	0.0394782524262562	-0.0568585128437528
3	C	26	50	20120531	9	2598	51.72	0.0403228207657054	-0.0577797315582826
3	C	26	50	20120531	9	2600	51.76	0.0408643231387381	-0.05832406235844
3	C	26	50	20120531	9	2602	51.8	0.0414288064821593	-0.0576588870093778
3	C	26	50	20120531	9	2604	51.84	0.0421171749336444	-0.0575257388024804
3	C	26	50	20120531	9	2606	51.88	0.0431446010867084	-0.0571870346542921
3	C	26	50	20120531	9	2608	51.92	0.0440332928893037	-0.0565178287965771
3	C	26	50	20120531	9	2610	51.96	0.0459964334459119	-0.0560560173577842
3	C	26	50	20120531	9	2612	52	0.0478191425957765	-0.0561941153121499
3	C	26	50	20120531	9	2614	52.04	0.0502444481445682	-0.0563558306330073
3	C	26	50	20120531	9	2616	52.08	0.0514163362130287	-0.0563793772888208
3	C	26	50	20120531	9	2618	52.12	0.053432014803479	-0.0564577247201763
3	C	26	50	20120531	9	2620	52.16	0.0549598604255888	-0.0565150710801305
3	C	26	50	20120531	9	2622	52.2	0.0567496183994501	-0.0566445423317657
3	C	26	50	20120531	9	2624	52.24	0.0587310023110129	-0.0580551496495548
3	C	26	50	20120531	9	2626	52.28	0.0599704190770767	-0.057916415299086
3	C	26	50	20120531	9	2628	52.32	0.0617100431801518	-0.0588244818274858
3	C	26	50	20120531	9	2630	52.36	0.063332853242975	-0.0601337607435308
3	C	26	50	20120531	9	2632	52.4	0.0650934077067732	-0.0611387009009531
3	C	26	50	20120531	9	2634	52.44	0.065418676826119	-0.0608808897685325
3	C	26	50	20120531	9	2636	52.48	0.0657042772550403	-0.0616713644392209
3	C	26	50	20120531	9	2638	52.52	0.067047921560651	-0.0634020789968531
3	C	26	50	20120531	9	2640	52.56	0.0677727767220452	-0.0644939225776833
3	C	26	50	20120531	9	2642	52.6	0.0686029907938364	-0.065531884621787
3	C	26	50	20120531	9	2644	52.64	0.069264842741027	-0.0663026310132803
3	C	26	50	20120531	9	2646	52.68	0.0702752983313426	-0.0675421892007003
3	C	26	50	20120531	9	2648	52.72	0.0714925826551552	-0.0686753278175518
3	C	26	50	20120531	9	2650	52.76	0.0729055234253222	-0.0694218911571285
3	C	26	50	20120531	9	2652	52.8	0.0743192420129485	-0.0701606056114341
3	C	26	50	20120531	9	2654	52.84	0.0750080347285022	-0.0702114465890015
3	C	26	50	20120531	9	2656	52.88	0.0766918681065418	-0.0718580861503506
3	C	26	50	20120531	9	2658	52.92	0.077433410987972	-0.0715747484631291
3	C	26	50	20120531	9	2660	52.96	0.0776755950605285	-0.0719774457750149
3	C	26	50	20120531	9	2662	53	0.0780776559763112	-0.0721283423621201
3	C	26	50	20120531	9	2664	53.04	0.0798056835281749	-0.0727648798865442
3	C	26	50	20120531	9	2666	53.08	0.0797886422547483	-0.0732740674796766
3	C	26	50	20120531	9	2668	53.12	0.0807360946308602	-0.0740264998055372
3	C	26	50	20120531	9	2670	53.16	0.0819066391964364	-0.0750748563193244
3	C	26	50	20120531	9	2672	53.2	0.0828644153315534	-0.0753912866039054
3	C	26	50	20120531	9	2674	53.24	0.0839453694679533	-0.0772830093756138
3	C	26	50	20120531	9	2676	53.28	0.0858573154936036	-0.0783140417732619
3	C	26	50	20120531	9	2678	53.32	0.0863435928270257	-0.0787144763434478
3	C	26	50	20120531	9	2680	53.36	0.0877620490300858	-0.0802234422144999
3	C	26	50	20120531	9	2682	53.4	0.088757938220709	-0.0809670357055957
3	C	26	50	20120531	9	2684	53.44	0.0904835616095166	-0.0816993154881924
3	C	26	50	20120531	9	2686	53.48	0.0912430650031892	-0.082465748528321
3	C	26	50	20120531	9	2688	53.52	0.0921033311131807	-0.082620887756113
3	C	26	50	20120531	9	2690	53.56	0.0938561074023859	-0.083811089890206
3	C	26	50	20120531	9	2692	53.6	0.094494412693763	-0.085046617568973
3	C	26	50	20120531	9	2694	53.64	0.0951101612788203	-0.086209949645381
3	C	26	50	20120531	9	2696	53.68	0.0959204349393818	-0.087335734351709
3	C	26	50	20120531	9	2698	53.72	0.0963797007937626	-0.088634335955358
3	C	26	50	20120531	9	2700	53.76	0.09692290022307	-0.089725967404153
3	C	26	50	20120531	9	2702	53.8	0.0981568722669188	-0.090891915775652
3	C	26	50	20120531	9	2704	53.84	0.09808729295965	-0.092122564417629
3	C	26	50	20120531	9	2706	53.88	0.0990752625543238	-0.092956101891292
3	C	26	50	20120531	9	2708	53.92	0.0993171637841678	-0.093790417182414
3	C	26	50	20120531	9	2710	53.96	0.100051989151177	-0.094708807469819
3	C	26	50	20120531	9	2712	54	0.101083870076962	-0.09449151355596
3	C	26	50	20120531	9	2714	54.04	0.102064627182468	-0.095544395553147
3	C	26	50	20120531	9	2716	54.08	0.103146217714971	-0.096172589217553
3	C	26	50	20120531	9	2718	54.12	0.104809827839069	-0.09772348652073
3	C	26	50	20120531	9	2720	54.16	0.105607302866891	-0.09859054085582
3	C	26	50	20120531	9	2722	54.2	0.106585938652053	-0.099504122817113
3	C	26	50	20120531	9	2724	54.24	0.107191222056749	-0.099952428516386
3	C	26	50	20120531	9	2726	54.28	0.10853147224981	-0.101198774928905
3	C	26	50	20120531	9	2728	54.32	0.109863520004209	-0.10269374008569
3	C	26	50	20120531	9	2730	54.36	0.110329432662333	-0.103029686517431
3	C	26	50	20120531	9	2732	54.4	0.111453803155097	-0.103978553107106
3	C	26	50	20120531	9	2734	54.44	0.112251136761563	-0.104405928445655
3	C	26	50	20120531	9	2736	54.48	0.113394457716064	-0.10464853678228
3	C	26	50	20120531	9	2738	54.52	0.114686624648004	-0.10541263637003
3	C	26	50	20120531	9	2740	54.56	0.116216096615711	-0.105707499897785
3	C	26	50	20120531	9	2742	54.6	0.11810998313417	-0.107190755366273
3	C	26	50	20120531	9	2744	54.64	0.119526911986582	-0.108431133797559
3	C	26	50	20120531	9	2746	54.68	0.121088331038663	-0.109249836170953
3	C	26	50	20120531	9	2748	54.72	0.122361307092562	-0.11025091552535
3	C	26	50	20120531	9	2750	54.76	0.123836642965101	-0.111246210746277
3	C	26	50	20120531	9	2752	54.8	0.124831266434585	-0.112152290304621
3	C	26	50	20120531	9	2754	54.84	0.125631598173804	-0.112969818880758
3	C	26	50	20120531	9	2756	54.88	0.127208714996426	-0.113857676297351
3	C	26	50	20120531	9	2758	54.92	0.128326679101754	-0.115423889533408
3	C	26	50	20120531	9	2760	54.96	0.128241727293062	-0.115334893073928
3	C	26	50	20120531	9	2762	55	0.128175549169411	-0.115992212466651
3	C	26	50	20120531	9	2764	55.04	0.128388734792871	-0.115793168978815
3	C	26	50	20120531	9	2766	55.08	0.128073980351361	-0.116536430129724
3	C	26	50	20120531	9	2768	55.12	0.127916408676241	-0.11681703838477
3	C	26	50	20120531	9	2770	55.16	0.128024320242118	-0.11632587494349
3	C	26	50	20120531	9	2772	55.2	0.12827269149901	-0.116220339256398
3	C	26	50	20120531	9	2774	55.24	0.128294993646889	-0.115169903848674
3	C	26	50	20120531	9	2776	55.28	0.128379973739852	-0.115312612139253
3	C	26	50	20120531	9	2778	55.32	0.129056724426922	-0.114293621770089
3	C	26	50	20120531	9	2780	55.36	0.12921578809735	-0.114597005934557
3	C	26	50	20120531	9	2782	55.4	0.130473780558555	-0.11394005423736
3	C	26	50	20120531	9	2784	55.44	0.13149884497497	-0.114218894725453
3	C	26	50	20120531	9	2786	55.48	0.132139519074064	-0.113883690755831
3	C	26	50	20120531	9	2788	55.52	0.133451484995878	-0.113875629738526
3	C	26	50	20120531	9	2790	55.56	0.135236116445575	-0.113400560047586
3	C	26	50	20120531	9	2792	55.6	0.135961339302496	-0.112792716916342
3	C	26	50	20120531	9	2794	55.64	0.137356826555983	-0.113665628216901
3	C	26	50	20120531	9	2796	55.68	0.139230089598062	-0.114340778014219
3	C	26	50	20120531	9	2798	55.72	0.141027257343883	-0.114510781333659
3	C	26	50	20120531	9	2800	55.76	0.143017069968278	-0.114373588475973
3	C	26	50	20120531	9	2802	55.8	0.144083896111189	-0.114679963702125
3	C	26	50	20120531	9	2804	55.84	0.145320095541399	-0.115464675452547
3	C	26	50	20120531	9	2806	55.88	0.147166832179688	-0.115626122072828
3	C	26	50	20120531	9	2808	55.92	0.148037662464991	-0.116398607947003
3	C	26	50	20120531	9	2810	55.96	0.1497171966338	-0.116708872260452
3	C	26	50	20120531	9	2812	56	0.150646264233601	-0.117177047660275
3	C	26	50	20120531	9	2814	56.04	0.151786162791281	-0.11791663892699
3	C	26	50	20120531	9	2816	56.08	0.152944134998288	-0.118411882374397
3	C	26	50	20120531	9	2818	56.12	0.154316311062519	-0.118666051906895
3	C	26	50	20120531	9	2820	56.16	0.155249140470396	-0.119503817879109
3	C	26	50	20120531	9	2822	56.2	0.156528600693479	-0.120615792789999
3	C	26	50	20120531	9	2824	56.24	0.157696118842031	-0.121138259848482
3	C	26	50	20120531	9	2826	56.28	0.158746723955383	-0.122203318224441
3	C	26	50	20120531	9	2828	56.32	0.159155544811993	-0.122422408189524
3	C	26	50	20120531	9	2830	56.36	0.16008604783856	-0.123586355448832
3	C	26	50	20120531	9	2832	56.4	0.159680868581873	-0.123746875759229
3	C	26	50	20120531	9	2834	56.44	0.159246280754155	-0.124324299156746
3	C	26	50	20120531	9	2836	56.48	0.159626216298755	-0.124256904809431
3	C	26	50	20120531	9	2838	56.52	0.159642734313163	-0.125360443936422
3	C	26	50	20120531	9	2840	56.56	0.159591080162798	-0.125045816774133
3	C	26	50	20120531	9	2842	56.6	0.159730917599845	-0.124760315340161
3	C	26	50	20120531	9	2844	56.64	0.159514352005971	-0.12453281787545
3	C	26	50	20120531	9	2846	56.68	0.159971432900398	-0.125166095637613
3	C	26	50	20120531	9	2848	56.72	0.159582906008407	-0.124724479168491
3	C	26	50	20120531	9	2850	56.76	0.159529583086038	-0.124606682249813
3	C	26	50	20120531	9	2852	56.8	0.159708969005357	-0.124481036445864
3	C	26	50	20120531	9	2854	56.84	0.159249024328466	-0.124450249016611
3	C	26	50	20120531	9	2856	56.88	0.159253967004867	-0.123649104104594
3	C	26	50	20120531	9	2858	56.92	0.159629263928982	-0.124115264250092
3	C	26	50	20120531	9	2860	56.96	0.159305295886113	-0.12330079037525
3	C	26	50	20120531	9	2862	57	0.159406383871552	-0.122796651524535
3	C	26	50	20120531	9	2864	57.04	0.159731914620406	-0.122537588813112
3	C	26	50	20120531	9	2866	57.08	0.159856612901269	-0.122165403158834
3	C	26	50	20120531	9	2868	57.12	0.159339385504034	-0.121756320672714
3	C	26	50	20120531	9	2870	57.16	0.15929496505604	-0.120581689029943
3	C	26	50	20120531	9	2872	57.2	0.159736468388077	-0.120120386708032
3	C	26	50	20120531	9	2874	57.24	0.159775005707652	-0.119059372982862
3	C	26	50	20120531	9	2876	57.28	0.159428240542158	-0.118199813979651
3	C	26	50	20120531	9	2878	57.32	0.159857242226304	-0.116899656741084
3	C	26	50	20120531	9	2880	57.36	0.159527518334237	-0.114645612454695
3	C	26	50	20120531	9	2882	57.4	0.159275646898778	-0.113116989015126
3	C	26	50	20120531	9	2884	57.44	0.15905269613067	-0.112316049164076
3	C	26	50	20120531	9	2886	57.48	0.158339932495234	-0.110808497506587
3	C	26	50	20120531	9	2888	57.52	0.157833361197192	-0.108772312819482
3	C	26	50	20120531	9	2890	57.56	0.157768307373323	-0.108352291391457
3	C	26	50	20120531	9	2892	57.6	0.157296596439593	-0.10722876942683
3	C	26	50	20120531	9	2894	57.64	0.156177458537009	-0.105576048747162
3	C	26	50	20120531	9	2896	57.68	0.155726607253325	-0.103709004002117
3	C	26	50	20120531	9	2898	57.72	0.154788630108081	-0.103050334035442
3	C	26	50	20120531	9	2900	57.76	0.15380016553866	-0.101841110728935
3	C	26	50	20120531	9	2902	57.8	0.153271037534298	-0.099980217812886
3	C	26	50	20120531	9	2904	57.84	0.152306968148828	-0.098632048023876
3	C	26	50	20120531	9	2906	57.88	0.151077309456345	-0.097758771149111
3	C	26	50	20120531	9	2908	57.92	0.150671218031909	-0.096107181840293
3	C	26	50	20120531	9	2910	57.96	0.149359039978062	-0.09517217454353
3	C	26	50	20120531	9	2912	58	0.148598970898964	-0.093315948532238
3	C	26	50	20120531	9	2914	58.04	0.147651518522852	-0.091657005312896
3	C	26	50	20120531	9	2916	58.08	0.147239982376202	-0.090675541100609
3	C	26	50	20120531	9	2918	58.12	0.145694388373884	-0.088937331211096
3	C	26	50	20120531	9	2920	58.16	0.144649779526037	-0.087112500740888
3	C	26	50	20120531	9	2922	58.2	0.143506317150181	-0.08493963231298
3	C	26	50	20120531	9	2924	58.24	0.142330398573067	-0.083435616189396
3	C	26	50	20120531	9	2926	58.28	0.140550469383465	-0.0813010022383501
3	C	26	50	20120531	9	2928	58.32	0.139847958796356	-0.080146650418063
3	C	26	50	20120531	9	2930	58.36	0.138502476013114	-0.0789861467687797
3	C	26	50	20120531	9	2932	58.4	0.137185701765188	-0.0776583416550676
3	C	26	50	20120531	9	2934	58.44	0.136199075673399	-0.0764486940844918
3	C	26	50	20120531	9	2936	58.48	0.134517363615703	-0.0744690072292038
3	C	26	50	20120531	9	2938	58.52	0.133874603551604	-0.0734868359101356
3	C	26	50	20120531	9	2940	58.56	0.132999841752598	-0.0717113614932543
3	C	26	50	20120531	9	2942	58.6	0.132088805375718	-0.0705647171368823
3	C	26	50	20120531	9	2944	58.64	0.131836014701443	-0.0702376802505835
3	C	26	50	20120531	9	2946	58.68	0.131594184182278	-0.068704672748971
3	C	26	50	20120531	9	2948	58.72	0.132086613344696	-0.0680863785795015
3	C	26	50	20120531	9	2950	58.76	0.131787719308288	-0.06770645010597
3	C	26	50	20120531	9	2952	58.8	0.131576718644782	-0.0660620025756425
3	C	26	50	20120531	9	2954	58.84	0.131181516664777	-0.0641152668963579
3	C	26	50	20120531	9	2956	58.88	0.130473066380706	-0.0624775368804517
3	C	26	50	20120531	9	2958	58.92	0.129733291266229	-0.0618412821987401
3	C	26	50	20120531	9	2960	58.96	0.128463963883321	-0.0603995621825788
3	C	26	50	20120531	9	2962	59	0.126371352075078	-0.0590641203156299
3	C	26	50	20120531	9	2964	59.04	0.125056557726139	-0.0580143495882803
3	C	26	50	20120531	9	2966	59.08	0.123896902604993	-0.0570936965591755
3	C	26	50	20120531	9	2968	59.12	0.123905034332977	-0.0579114655516177
3	C	26	50	20120531	9	2970	59.16	0.123457223608452	-0.057987338109239
3	C	26	50	20120531	9	2972	59.2	0.123653233608196	-0.0576979900143775
3	C	26	50	20120531	9	2974	59.24	0.123344722919565	-0.057657189953103
3	C	26	50	20120531	9	2976	59.28	0.122994210088131	-0.0584008541548769
3	C	26	50	20120531	9	2978	59.32	0.121570379873533	-0.0585292647463404
3	C	26	50	20120531	9	2980	59.36	0.120711103713035	-0.0593319723643434
3	C	26	50	20120531	9	2982	59.4	0.119616573126437	-0.0590023898936323
3	C	26	50	20120531	9	2984	59.44	0.118773843264619	-0.0588268859905418
3	C	26	50	20120531	9	2986	59.48	0.11696633691055	-0.0596515139187616
3	C	26	50	20120531	9	2988	59.52	0.116212419660449	-0.0595173050516923
3	C	26	50	20120531	9	2990	59.56	0.114036722805416	-0.0599676613606301
3	C	26	50	20120531	9	2992	59.6	0.112840368842326	-0.0600595145315062
3	C	26	50	20120531	9	2994	59.64	0.110995315118176	-0.0601806419231234
3	C	26	50	20120531	9	2996	59.68	0.11018256658388	-0.060238200415112
3	C	26	50	20120531	9	2998	59.72	0.109052892790257	-0.0610892741369482
3	C	26	50	20120531	9	3000	59.76	0.107495843658084	-0.0615686925345926
3	C	26	50	20120531	9	3002	59.8	0.105279841716523	-0.0628965683589829
3	C	26	50	20120531	9	3004	59.84	0.104263729271958	-0.0632847699818543
3	C	26	50	20120531	9	3006	59.88	0.102857930280281	-0.06353374227951
3	C	26	50	20120531	9	3008	59.92	0.101877943921167	-0.0642916971093317
3	C	26	50	20120531	9	3010	59.96	0.101789442436434	-0.0641327112206497
3	C	26	50	20120531	9	3012	60	0.10141229996362	-0.0640516484992545
3	C	26	50	20120531	9	3014	60.04	0.101400894331239	-0.0634139301065058
3	C	26	50	20120531	9	3016	60.08	0.101523619784182	-0.0637932504682055
3	C	26	50	20120531	9	3018	60.12	0.101207196570669	-0.0634365080260291
3	C	26	50	20120531	9	3020	60.16	0.100870217763027	-0.0631738602832252
3	C	26	50	20120531	9	3022	60.2	0.100188637536641	-0.0632487428913528
3	C	26	50	20120531	9	3024	60.24	0.0992524493715536	-0.0626547519819527
3	C	26	50	20120531	9	3026	60.28	0.0977326859799528	-0.061739239619147
3	C	26	50	20120531	9	3028	60.32	0.095370072518381	-0.0611037203284878
3	C	26	50	20120531	9	3030	60.36	0.094392893373188	-0.0604686960125754
3	C	26	50	20120531	9	3032	60.4	0.092307182927129	-0.0598023468662564
3	C	26	50	20120531	9	3034	60.44	0.0910683459886257	-0.0595279752930204
3	C	26	50	20120531	9	3036	60.48	0.0904938995106577	-0.0597813952923299
3	C	26	50	20120531	9	3038	60.52	0.0900926517676733	-0.0593015879859558
3	C	26	50	20120531	9	3040	60.56	0.0897510838370212	-0.0591736370139001
3	C	26	50	20120531	9	3042	60.6	0.0892984930706548	-0.0595201617630883
3	C	26	50	20120531	9	3044	60.64	0.0883401371079772	-0.0591873407433194
3	C	26	50	20120531	9	3046	60.68	0.0865361804299496	-0.0586253181314967
3	C	26	50	20120531	9	3048	60.72	0.0844726519236163	-0.0581446764391208
3	C	26	50	20120531	9	3050	60.76	0.0837679351633503	-0.057215976534846
3	C	26	50	20120531	9	3052	60.8	0.0816885306955658	-0.0566762574851155
3	C	26	50	20120531	9	3054	60.84	0.0795178981392998	-0.0562574650086764
3	C	26	50	20120531	9	3056	60.88	0.0778637208196632	-0.05571678287951
3	C	26	50	20120531	9	3058	60.92	0.075731892869335	-0.0564145982775917
3	C	26	50	20120531	9	3060	60.96	0.0743229896788888	-0.0560150051644754
3	C	26	50	20120531	9	3062	61	0.0734284147478740	-0.0558472228674354
3	C	26	50	20120531	9	3064	61.04	0.0717759698398514	-0.0565583672283425
3	C	26	50	20120531	9	3066	61.08	0.0699800529659260	-0.0570779563622262
3	C	26	50	20120531	9	3068	61.12	0.0686655909571749	-0.0579023933716151
3	C	26	50	20120531	9	3070	61.16	0.0675111472130063	-0.0586584531552632
3	C	26	50	20120531	9	3072	61.2	0.064875760239524	-0.0591513065817502
3	C	26	50	20120531	9	3074	61.24	0.06412495425926	-0.0598148555852156
3	C	26	50	20120531	9	3076	61.28	0.062852020631768	-0.059662544784548
3	C	26	50	20120531	9	3078	61.32	0.0625497324828109	-0.0598886068224934
3	C	26	50	20120531	9	3080	61.36	0.0606266848806959	-0.0611004464240909
3	C	26	50	20120531	9	3082	61.4	0.060284091645211	-0.0607462566373946
3	C	26	50	20120531	9	3084	61.44	0.0598560091998807	-0.0613099621633565
3	C	26	50	20120531	9	3086	61.48	0.0584178247176254	-0.0612065124412689
3	C	26	50	20120531	9	3088	61.52	0.0573257690047609	-0.0616676874839587
3	C	26	50	20120531	9	3090	61.56	0.0565813269855277	-0.0616384132632176
3	C	26	50	20120531	9	3092	61.6	0.0549804372329213	-0.0604207753860144
3	C	26	50	20120531	9	3094	61.64	0.0535894874836493	-0.0604764246896938
3	C	26	50	20120531	9	3096	61.68	0.0513072296366916	-0.0616664854024307
3	C	26	50	20120531	9	3098	61.72	0.0496856923660746	-0.0621665513180859
3	C	26	50	20120531	9	3100	61.76	0.0490293558517772	-0.0623774105602357
3	C	26	50	20120531	9	3102	61.8	0.0476166272136446	-0.0630283023523179
3	C	26	50	20120531	9	3104	61.84	0.0473309560740453	-0.063462183073254
3	C	26	50	20120531	9	3106	61.88	0.0461847359817419	-0.0648360915490994
3	C	26	50	20120531	9	3108	61.92	0.0446904072210604	-0.0658551031314674
3	C	26	50	20120531	9	3110	61.96	0.0435846336366408	-0.0667965450999391
3	C	26	50	20120531	9	3112	62	0.0426506870000496	-0.0680141829771424
3	C	26	50	20120531	9	3114	62.04	0.0413582372253969	-0.0689723126656501
3	C	26	50	20120531	9	3116	62.08	0.0408757782685933	-0.069242215324029
3	C	26	50	20120531	9	3118	62.12	0.0398857580642540	-0.0698120726789873
3	C	26	50	20120531	9	3120	62.16	0.0381025761834578	-0.070305916054968
3	C	26	50	20120531	9	3122	62.2	0.0368954034866161	-0.0704426705064494
3	C	26	50	20120531	9	3124	62.24	0.0354523399675706	-0.0706109619203718
3	C	26	50	20120531	9	3126	62.28	0.0340926443380270	-0.0704539135042703
3	C	26	50	20120531	9	3128	62.32	0.0334362371130515	-0.0697753031263656
3	C	26	50	20120531	9	3130	62.36	0.0327002096645144	-0.0694310128346058
3	C	26	50	20120531	9	3132	62.4	0.0311133913368537	-0.0691117541229001
3	C	26	50	20120531	9	3134	62.44	0.0299844953606894	-0.0690829748769058
3	C	26	50	20120531	9	3136	62.48	0.0276065659662371	-0.0694320734947776
3	C	26	50	20120531	9	3138	62.52	0.0267462998562456	-0.0695539787038542
3	C	26	50	20120531	9	3140	62.56	0.0257291267515087	-0.070574121657072
3	C	26	50	20120531	9	3142	62.6	0.0248894374488497	-0.0717669400862556
3	C	26	50	20120531	9	3144	62.64	0.0243033873486023	-0.0721308172358542
3	C	26	50	20120531	9	3146	62.68	0.0230983359721042	-0.0736376617865627
3	C	26	50	20120531	9	3148	62.72	0.0225819358898036	-0.0738526929587216
3	C	26	50	20120531	9	3150	62.76	0.0222320594544725	-0.0737736384205849
3	C	26	50	20120531	9	3152	62.8	0.0221500350678549	-0.0739627187738742
3	C	26	50	20120531	9	3154	62.84	0.0227067402366831	-0.0731364645000577
3	C	26	50	20120531	9	3156	62.88	0.0228573539810758	-0.0728271759939667
3	C	26	50	20120531	9	3158	62.92	0.0229809562464272	-0.0727404847025933
3	C	26	50	20120531	9	3160	62.96	0.0233515509104471	-0.072513291293798
3	C	26	50	20120531	9	3162	63	0.0231198320182522	-0.0717460097255325
3	C	26	50	20120531	9	3164	63.04	0.0231407623789754	-0.0707441808379474
3	C	26	50	20120531	9	3166	63.08	0.0227841684292230	-0.0708907640736874
3	C	26	50	20120531	9	3168	63.12	0.0215838546681588	-0.0698182952186617
3	C	26	50	20120531	9	3170	63.16	0.0207027996188004	-0.0681454219957306
3	C	26	50	20120531	9	3172	63.2	0.0198715248868375	-0.066864427350933
3	C	26	50	20120531	9	3174	63.24	0.0185595589650240	-0.0651537946258865
3	C	26	50	20120531	9	3176	63.28	0.0182391688824683	-0.0643645927474042
3	C	26	50	20120531	9	3178	63.32	0.0173122226030109	-0.0633146098880203
3	C	26	50	20120531	9	3180	63.36	0.0170937973183024	-0.0618272107737944
3	C	26	50	20120531	9	3182	63.4	0.0167003631052501	-0.0603053755593247
3	C	26	50	20120531	9	3184	63.44	0.0160203385137830	-0.0585552155652099
3	C	26	50	20120531	9	3186	63.48	0.0153760935254440	-0.0578726453893305
3	C	26	50	20120531	9	3188	63.52	0.0148628047129807	-0.056927172912206
3	C	26	50	20120531	9	3190	63.56	0.0133752641773985	-0.0541382730565282
3	C	26	50	20120531	9	3192	63.6	0.0135512630552359	-0.0527968207819391
3	C	26	50	20120531	9	3194	63.64	0.0132670768398770	-0.0512628940415112
3	C	26	50	20120531	9	3196	63.68	0.0129283726916886	-0.04968774297574
3	C	26	50	20120531	9	3198	63.72	0.0122626316572015	-0.0486405885434809
3	C	26	50	20120531	9	3200	63.76	0.0115850112287904	-0.0468451737153701
3	C	26	50	20120531	9	3202	63.8	0.0104466400217582	-0.0455041457048498
3	C	26	50	20120531	9	3204	63.84	0.00935338222736567	-0.0438194637986729
3	C	26	50	20120531	9	3206	63.88	0.00868643911135052	-0.0421184477258505
3	C	26	50	20120531	9	3208	63.92	0.00727038707134633	-0.040165843060282
3	C	26	50	20120531	9	3210	63.96	0.00597906866754347	-0.0391200321309071
3	C	26	50	20120531	9	3212	64	0.00443481816811017	-0.0378031871723034
3	C	26	50	20120531	9	3214	64.04	0.00290350772277257	-0.0372007321947324
3	C	26	50	20120531	9	3216	64.08	0.00189743619450036	-0.035534222932832
3	C	26	50	20120531	9	3218	64.12	0.00096377240062164	-0.0345295656181221
3	C	26	50	20120531	9	3220	64.16	0.00041541109181147	-0.0343371618629613
3	C	26	50	20120531	9	3222	64.2	-0.00065210801574586	-0.0333651021708641
3	C	26	50	20120531	9	3224	64.24	-0.00068527132378351	-0.0328608643252
3	C	26	50	20120531	9	3226	64.28	-0.00210351539480937	-0.0317558685582398
3	C	26	50	20120531	9	3228	64.32	-0.00354233627316774	-0.0306977539708722
3	C	26	50	20120531	9	3230	64.36	-0.00486363600449294	-0.0295478569233067
3	C	26	50	20120531	9	3232	64.4	-0.00578089492104814	-0.0285243905682172
3	C	26	50	20120531	9	3234	64.44	-0.00749775018576904	-0.0273486134124602
3	C	26	50	20120531	9	3236	64.48	-0.00990573161842174	-0.0256584867840682
3	C	26	50	20120531	9	3238	64.52	-0.0105096715202331	-0.0257219142623406
3	C	26	50	20120531	9	3240	64.56	-0.0121206021891323	-0.0253511074662864
3	C	26	50	20120531	9	3242	64.6	-0.0140131027783000	-0.0245404802523341
3	C	26	50	20120531	9	3244	64.64	-0.0150370641081362	-0.0246330405299914
3	C	26	50	20120531	9	3246	64.68	-0.0161620002863259	-0.024502862171575
3	C	26	50	20120531	9	3248	64.72	-0.0174801887478139	-0.0244591629724977
3	C	26	50	20120531	9	3250	64.76	-0.0184599559038260	-0.0245919576260045
3	C	26	50	20120531	9	3252	64.8	-0.0183519806983388	-0.0246784367853436
3	C	26	50	20120531	9	3254	64.84	-0.0175791836971800	-0.0244178679364764
3	C	26	50	20120531	9	3256	64.88	-0.0183008568780590	-0.0239616426412548
3	C	26	50	20120531	9	3258	64.92	-0.0183787093346676	-0.0233963107696962
3	C	26	50	20120531	9	3260	64.96	-0.0180159635559189	-0.0233725519818483
3	C	26	50	20120531	9	3262	65	-0.0184511877797392	-0.0232804159682597
3	C	26	50	20120531	9	3264	65.04	-0.0187398994784977	-0.0227027804387084
3	C	26	50	20120531	9	3266	65.08	-0.0191252585321087	-0.0221495542352437
3	C	26	50	20120531	9	3268	65.12	-0.0194151157438527	-0.0218439992529573
3	C	26	50	20120531	9	3270	65.16	-0.0194416322481472	-0.0202457257954414
3	C	26	50	20120531	9	3272	65.2	-0.0200012506969139	-0.0194690255648505
3	C	26	50	20120531	9	3274	65.24	-0.0220037417458951	-0.0182774445725339
3	C	26	50	20120531	9	3276	65.28	-0.0226878322013541	-0.0165851612684592
3	C	26	50	20120531	9	3278	65.32	-0.0237768119997204	-0.0154622403445959
3	C	26	50	20120531	9	3280	65.36	-0.0248783478932003	-0.0135205201737102
3	C	26	50	20120531	9	3282	65.4	-0.0261890077887889	-0.0124446197294755
3	C	26	50	20120531	9	3284	65.44	-0.0271323943009090	-0.0108014803466932
3	C	26	50	20120531	9	3286	65.48	-0.0285101140823050	-0.0105950122376546
3	C	26	50	20120531	9	3288	65.52	-0.0308356822196104	-0.0096499993799378
3	C	26	50	20120531	9	3290	65.56	-0.0309090799034976	-0.0093037998998689
3	C	26	50	20120531	9	3292	65.6	-0.0323450935679346	-0.0089137385861629
3	C	26	50	20120531	9	3294	65.64	-0.0330024412449291	-0.0088183993788556
3	C	26	50	20120531	9	3296	65.68	-0.0333567229555070	-0.009051299139375
3	C	26	50	20120531	9	3298	65.72	-0.0336118329400235	-0.0100896288790049
3	C	26	50	20120531	9	3300	65.76	-0.0331772875387131	-0.0089077281785229
3	C	26	50	20120531	9	3302	65.8	-0.0329600855487360	-0.0089549416983027
3	C	26	50	20120531	9	3304	65.84	-0.0323609681151723	-0.0094112235620667
3	C	26	50	20120531	9	3306	65.88	-0.0322852864763819	-0.0095068456120866
3	C	26	50	20120531	9	3308	65.92	-0.031818999051664	-0.0095983664427756
3	C	26	50	20120531	9	3310	65.96	-0.0317760564568426	-0.0090050543558854
3	C	26	50	20120531	9	3312	66	-0.0315560331108086	-0.0087928940372582
3	C	26	50	20120531	9	3314	66.04	-0.0311010311103185	-0.0091991056698464
3	C	26	50	20120531	9	3316	66.08	-0.0310303911428779	-0.0087145253926993
3	C	26	50	20120531	9	3318	66.12	-0.0303869946826763	-0.007983730534343
3	C	26	50	20120531	9	3320	66.16	-0.0296675347460224	-0.0074391663889478
3	C	26	50	20120531	9	3322	66.2	-0.0287497667125848	-0.0075579037596446
3	C	26	50	20120531	9	3324	66.24	-0.0279829376926592	-0.0065476320170921
3	C	26	50	20120531	9	3326	66.28	-0.0266559316096099	-0.0051361549579622
3	C	26	50	20120531	9	3328	66.32	-0.0257956301442792	-0.0038505287637479
3	C	26	50	20120531	9	3330	66.36	-0.0247634239493744	-0.0029749608630115
3	C	26	50	20120531	9	3332	66.4	-0.0232950813629014	-0.0020549795853487
3	C	26	50	20120531	9	3334	66.44	-0.0228402349259032	-0.000642074170520802
3	C	26	50	20120531	9	3336	66.48	-0.0218827982020410	0.0010978186331312
3	C	26	50	20120531	9	3338	66.52	-0.0204326282598446	0.0027024914070169
3	C	26	50	20120531	9	3340	66.56	-0.0202067783539336	0.0045330494421526
3	C	26	50	20120531	9	3342	66.6	-0.0192827312122790	0.0055604755952166
3	C	26	50	20120531	9	3344	66.64	-0.0182633802186561	0.00797200670391086
3	C	26	50	20120531	9	3346	66.68	-0.0178152159407401	0.00880922113283574
3	C	26	50	20120531	9	3348	66.72	-0.0168901081389137	0.0103434307159762
3	C	26	50	20120531	9	3350	66.76	-0.0162082450698155	0.0119077630479952
3	C	26	50	20120531	9	3352	66.8	-0.0156285589305988	0.0130515789772426
3	C	26	50	20120531	9	3354	66.84	-0.0156069921737726	0.0139943644485986
3	C	26	50	20120531	9	3356	66.88	-0.0154275991833856	0.0147368972795226
3	C	26	50	20120531	9	3358	66.92	-0.0147972841986359	0.0152404987290836
3	C	26	50	20120531	9	3360	66.96	-0.0143638984524466	0.0152494789852047
3	C	26	50	20120531	9	3362	67	-0.0144858036615232	0.0158143158820165
3	C	26	50	20120531	9	3364	67.04	-0.0139414021506877	0.015865863966365
3	C	26	50	20120531	9	3366	67.08	-0.0135626050480060	0.0149987389205959
3	C	26	50	20120531	9	3368	67.12	-0.0134655899976272	0.0158014465385989
3	C	26	50	20120531	9	3370	67.16	-0.0144034964321931	0.0154047596343533
3	C	26	50	20120531	9	3372	67.2	-0.0142504078140662	0.0154384886278159
3	C	26	50	20120531	9	3374	67.24	-0.0143248661581251	0.0157266346411494
3	C	26	50	20120531	9	3376	67.28	-0.0144954203137473	0.0162821377284495
3	C	26	50	20120531	9	3378	67.32	-0.0148404177122882	0.0167667180055967
3	C	26	50	20120531	9	3380	67.36	-0.0154648637107541	0.0172341862986391
3	C	26	50	20120531	9	3382	67.4	-0.0161113007301148	0.0176898459084357
3	C	26	50	20120531	9	3384	67.44	-0.0167059068224146	0.0188368438181984
3	C	26	50	20120531	9	3386	67.48	-0.0174084881202016	0.0191916700009978
3	C	26	50	20120531	9	3388	67.52	-0.0182821892590356	0.0205244248621782
3	C	26	50	20120531	9	3390	67.56	-0.0187396166357852	0.0210273899156362
3	C	26	50	20120531	9	3392	67.6	-0.0190011754341461	0.0218122077320752
3	C	26	50	20120531	9	3394	67.64	-0.0184080542660869	0.0218488358633406
3	C	26	50	20120531	9	3396	67.68	-0.0179707087219230	0.0233069607568254
3	C	26	50	20120531	9	3398	67.72	-0.0172338327452485	0.0234638677515707
3	C	26	50	20120531	9	3400	67.76	-0.0165442622122354	0.0245721869204025
3	C	26	50	20120531	9	3402	67.8	-0.0157407767767731	0.0253867032216513
3	C	26	50	20120531	9	3404	67.84	-0.0144267885295654	0.0267723920964713
3	C	26	50	20120531	9	3406	67.88	-0.0138343956814907	0.027882104265662
3	C	26	50	20120531	9	3408	67.92	-0.0132895769776543	0.0296755321237177
3	C	26	50	20120531	9	3410	67.96	-0.0116587483239325	0.0304101736429636
3	C	26	50	20120531	9	3412	68	-0.0103981749229756	0.0311759137184462
3	C	26	50	20120531	9	3414	68.04	-0.00979774934186674	0.0324425753087891
3	C	26	50	20120531	9	3416	68.08	-0.00952415558609004	0.0322969961646784
3	C	26	50	20120531	9	3418	68.12	-0.00762393621929894	0.0329536975460748
3	C	26	50	20120531	9	3420	68.16	-0.00691126875038514	0.0331168016246504
3	C	26	50	20120531	9	3422	68.2	-0.00593604829097604	0.0338746574595227
3	C	26	50	20120531	9	3424	68.24	-0.00501058693575914	0.0346684555320828
3	C	26	50	20120531	9	3426	68.28	-0.00344251400886764	0.0347705546802183
3	C	26	50	20120531	9	3428	68.32	-0.00262251055899685	0.0349859818321746
3	C	26	50	20120531	9	3430	68.36	-0.00146977801323873	0.0345939689037526
3	C	26	50	20120531	9	3432	68.4	-0.0005144131122454	0.0339211497303857
3	C	26	50	20120531	9	3434	68.44	0.00049924567178895	0.0332441162006031
3	C	26	50	20120531	9	3436	68.48	0.00087170709771116	0.0329381793806549
3	C	26	50	20120531	9	3438	68.52	0.000177900995078730	0.033174925802064
3	C	26	50	20120531	9	3440	68.56	0.00043399385802106	0.0332263819625309
3	C	26	50	20120531	9	3442	68.6	0.00021247144561094	0.0331455737995769
3	C	26	50	20120531	9	3444	68.64	0.00043146241574441	0.0326993187099701
3	C	26	50	20120531	9	3446	68.68	0.00059275347253306	0.0327930103584773
3	C	26	50	20120531	9	3448	68.72	0.00058183574383154	0.0329062605805521
3	C	26	50	20120531	9	3450	68.76	0.00048029521005315	0.0329252110422879
3	C	26	50	20120531	9	3452	68.8	0.00083702351009396	0.0323641147403486
3	C	26	50	20120531	9	3454	68.84	0.00107672563784838	0.0315933612777874
3	C	26	50	20120531	9	3456	68.88	0.00103847116098619	0.03207285038611
3	C	26	50	20120531	9	3458	68.92	0.00106268956824183	0.0315547178921956
3	C	26	50	20120531	9	3460	68.96	0.00115930863882316	0.0319634538959927
3	C	26	50	20120531	9	3462	69	0.00100008233383557	0.0317613769200652
3	C	26	50	20120531	9	3464	69.04	0.00098231274042436	0.0309565974791933
3	C	26	50	20120531	9	3466	69.08	0.00101517199254609	0.0318454802006195
3	C	26	50	20120531	9	3468	69.12	0.00099666700808244	0.0315792050000281
3	C	26	50	20120531	9	3470	69.16	0.00098218546120374	0.0311379138000252
3	C	26	50	20120531	9	3472	69.2	0.00091013128020083	0.0312656879953856
3	C	26	50	20120531	9	3474	69.24	0.00102803426489588	0.0308460484050226
3	C	26	50	20120531	9	3476	69.28	0.00106292998454743	0.0309728680062284
3	C	26	50	20120531	9	3478	69.32	0.00095622757126638	0.0311033292073574
3	C	26	50	20120531	9	3480	69.36	0.00068095090135046	0.0313422605887203
3	C	26	50	20120531	9	3482	69.4	0.000612976726475	0.0311617150142799
3	C	26	50	20120531	9	3484	69.44	0.00028050926009671	0.0314431576553278
3	C	26	50	20120531	9	3486	69.48	0.0005104179589317	0.0318919866136181
3	C	26	50	20120531	9	3488	69.52	0.00101909643518168	0.0314084528545072
3	C	26	50	20120531	9	3490	69.56	0.00126150678190805	0.0326113970527973
3	C	26	50	20120531	9	3492	69.6	0.0013956237250957	0.032586414970218
3	C	26	50	20120531	9	3494	69.64	0.00136250991453274	0.0332653576883099
3	C	26	50	20120531	9	3496	69.68	0.00161496117755196	0.0338722108700598
3	C	26	50	20120531	9	3498	69.72	0.00243838702424369	0.0346543416807303
3	C	26	50	20120531	9	3500	69.76	0.00282732403816754	0.0355505570994773
3	C	26	50	20120531	9	3502	69.8	0.00322460491210939	0.0356430749507278
3	C	26	50	20120531	9	3504	69.84	0.00431927692006429	0.0362273572840222
3	C	26	50	20120531	9	3506	69.88	0.00496620891417186	0.0359657984856613
3	C	26	50	20120531	9	3508	69.92	0.00560889826759231	0.036310654462846
3	C	26	50	20120531	9	3510	69.96	0.00690940905955061	0.0373694761569947
3	C	26	50	20120531	9	3512	70	0.00861042513237297	0.0381037358385789
3	C	26	50	20120531	9	3514	70.04	0.0096203150372636	0.0380738959324128
3	C	26	50	20120531	9	3516	70.08	0.0113097345588745	0.0390033170856044
3	C	26	50	20120531	9	3518	70.12	0.0118889257233444	0.0398427235455509
3	C	26	50	20120531	9	3520	70.16	0.0135072810134460	0.039709292495941
3	C	26	50	20120531	9	3522	70.2	0.0144872603014925	0.0398960393968524
3	C	26	50	20120531	9	3524	70.24	0.0160207062093093	0.0397991516256942
3	C	26	50	20120531	9	3526	70.28	0.0164794063782650	0.0389745944081526
3	C	26	50	20120531	9	3528	70.32	0.0171263383723726	0.03856426034303
3	C	26	50	20120531	9	3530	70.36	0.0186097635464882	0.0378497430827766
3	C	26	50	20120531	9	3532	70.4	0.0193747258045114	0.0376022415672257
3	C	26	50	20120531	9	3534	70.44	0.0191830645114708	0.0377190909628168
3	C	26	50	20120531	9	3536	70.48	0.0202569334379232	0.0368723447344815
3	C	26	50	20120531	9	3538	70.52	0.0207382256685378	0.0367313122869739
3	C	26	50	20120531	9	3540	70.56	0.0220842458529333	0.0361737161636014
3	C	26	50	20120531	9	3542	70.6	0.0229237300946258	0.0359612942154652
3	C	26	50	20120531	9	3544	70.64	0.0244969415664961	0.035823792352116
3	C	26	50	20120531	9	3546	70.68	0.0259093894832366	0.0348993895357505
3	C	26	50	20120531	9	3548	70.72	0.0275331117138075	0.0335428122471119
3	C	26	50	20120531	9	3550	70.76	0.0283194003123513	0.033323199023011
3	C	26	50	20120531	9	3552	70.8	0.0285287463459894	0.0326761538918184
3	C	26	50	20120531	9	3554	70.84	0.0301952909632289	0.0316861690428182
3	C	26	50	20120531	9	3556	70.88	0.0314675386971432	0.0309129972750654
3	C	26	50	20120531	9	3558	70.92	0.0328978742941273	0.0301473420523966
3	C	26	50	20120531	9	3560	70.96	0.0338962100742134	0.0295602595762486
3	C	26	50	20120531	9	3562	71	0.0352404200652490	0.0286493646207241
3	C	26	50	20120531	9	3564	71.04	0.0364717758140072	0.0282301917208367
3	C	26	50	20120531	9	3566	71.08	0.0372622504846957	0.0279225295603425
3	C	26	50	20120531	9	3568	71.12	0.0369294153227912	0.0279943008986329
3	C	26	50	20120531	9	3570	71.16	0.0368734124657212	0.0280047660789945
3	C	26	50	20120531	9	3572	71.2	0.0363549617737552	0.0282953869660621
3	C	26	50	20120531	9	3574	71.24	0.0362948576973544	0.0277347927099374
3	C	26	50	20120531	9	3576	71.28	0.0360080551869051	0.0287622188630015
3	C	26	50	20120531	9	3578	71.32	0.0360743110923023	0.029320903930817
3	C	26	50	20120531	9	3580	71.36	0.0366190661565284	0.0293580977475074
3	C	26	50	20120531	9	3582	71.4	0.0371116367403029	0.0293914731875794
3	C	26	50	20120531	9	3584	71.44	0.0381305069013146	0.0307298141923312
3	C	26	50	20120531	9	3586	71.48	0.0381521443688189	0.0308377186871402
3	C	26	50	20120531	9	3588	71.52	0.0386874242021772	0.0317860903020676
3	C	26	50	20120531	9	3590	71.56	0.0392721307995403	0.0318954797211172
3	C	26	50	20120531	9	3592	71.6	0.0404427460757946	0.0328270929053305
3	C	26	50	20120531	9	3594	71.64	0.0415760968246804	0.0333345127315099
3	C	26	50	20120531	9	3596	71.68	0.0422531515676666	0.0343943950858305
3	C	26	50	20120531	9	3598	71.72	0.0439706432284906	0.0353152602469697
3	C	26	50	20120531	9	3600	71.76	0.0458867611841499	0.0365278069553484
3	C	26	50	20120531	9	3602	71.8	0.0470008786285874	0.0373484750855935
3	C	26	50	20120531	9	3604	71.84	0.0479441590746903	0.0381711231148259
3	C	26	50	20120531	9	3606	71.88	0.0490435686980791	0.0389178278757589
3	C	26	50	20120531	9	3608	71.92	0.0492788231241799	0.0395989838380759
3	C	26	50	20120531	9	3610	71.96	0.0495851417817899	0.0400091057711641
3	C	26	50	20120531	9	3612	72	0.0496356292059666	0.0402324100926628
3	C	26	50	20120531	9	3614	72.04	0.0494482459089522	0.0405985499839612
3	C	26	50	20120531	9	3616	72.08	0.0497012487152607	0.041377923078185
3	C	26	50	20120531	9	3618	72.12	0.0497385132426292	0.0416151574032731
3	C	26	50	20120531	9	3620	72.16	0.0490738328683139	0.0422403812191983
3	C	26	50	20120531	9	3622	72.2	0.0491054405414329	0.0432902226572259
3	C	26	50	20120531	9	3624	72.24	0.0487225422194204	0.042864190821561
3	C	26	50	20120531	9	3626	72.28	0.0486587611877574	0.0441697927823439
3	C	26	50	20120531	9	3628	72.32	0.0485080767326865	0.04470740606808
3	C	26	50	20120531	9	3630	72.36	0.0483673978385695	0.0462409438997784
3	C	26	50	20120531	9	3632	72.4	0.0482497494123156	0.0479630176125444
3	C	26	50	20120531	9	3634	72.44	0.0476706218874561	0.048204855202778
3	C	26	50	20120531	9	3636	72.48	0.0475771918684579	0.0489295901560196
3	C	26	50	20120531	9	3638	72.52	0.0474994171935952	0.0499793538123013
3	C	26	50	20120531	9	3640	72.56	0.047533061334244	0.0504200369004724
3	C	26	50	20120531	9	3642	72.6	0.0471923772870683	0.0506034603995122
3	C	26	50	20120531	9	3644	72.64	0.0465042421808210	0.0513007878939149
3	C	26	50	20120531	9	3646	72.68	0.0470235272587888	0.0503974024124066
3	C	26	50	20120531	9	3648	72.72	0.0471694811694935	0.0506447412933979
3	C	26	50	20120531	9	3650	72.76	0.0472044334576876	0.050211829308752
3	C	26	50	20120531	9	3652	72.8	0.0479026519066346	0.0495181363432046
3	C	26	50	20120531	9	3654	72.84	0.0479272592226199	0.0491979583926833
3	C	26	50	20120531	9	3656	72.88	0.0482864411831914	0.0489585603208448
3	C	26	50	20120531	9	3658	72.92	0.0486849170675935	0.0487360126036019
3	C	26	50	20120531	9	3660	72.96	0.0494184908555998	0.0485719426171632
3	C	26	50	20120531	9	3662	73	0.0508354479922839	0.0482628803852422
3	C	26	50	20120531	9	3664	73.04	0.0521226651767559	0.0477478238058259
3	C	26	50	20120531	9	3666	73.08	0.053806852108186	0.0467986036627611
3	C	26	50	20120531	9	3668	73.12	0.0558992517843951	0.0465784813217777
3	C	26	50	20120531	9	3670	73.16	0.0571924086658291	0.0463874210695011
3	C	26	50	20120531	9	3672	73.2	0.0595351948532564	0.0460765769284915
3	C	26	50	20120531	9	3674	73.24	0.0600060572588485	0.0464304838724754
3	C	26	50	20120531	9	3676	73.28	0.0607092749527385	0.045642413364843
3	C	26	50	20120531	9	3678	73.32	0.0612478781879683	0.0445415188172137
3	C	26	50	20120531	9	3680	73.36	0.0616370697603334	0.0438755656506922
3	C	26	50	20120531	9	3682	73.4	0.0620037046263786	0.0430230070046155
3	C	26	50	20120531	9	3684	73.44	0.0614320087937893	0.043200844360084
3	C	26	50	20120531	9	3686	73.48	0.0611103459190275	0.0427981470481982
3	C	26	50	20120531	9	3688	73.52	0.0609165986609824	0.0431584886638909
3	C	26	50	20120531	9	3690	73.56	0.0608962339856842	0.0421898937950216
3	C	26	50	20120531	9	3692	73.6	0.0606355237154608	0.0422213600467844
3	C	26	50	20120531	9	3694	73.64	0.0608226948804408	0.041421975830653
3	C	26	50	20120531	9	3696	73.68	0.0610117752337301	0.0414110863862227
3	C	26	50	20120531	9	3698	73.72	0.0606413219910665	0.0412997170681858
3	C	26	50	20120531	9	3700	73.76	0.0606976784015271	0.0413655487095143
3	C	26	50	20120531	9	3702	73.8	0.0607949055839402	0.0414079044057073
3	C	26	50	20120531	9	3704	73.84	0.061210189396531	0.0404379660339538
3	C	26	50	20120531	9	3706	73.88	0.0617474491288766	0.0396113582067467
3	C	26	50	20120531	9	3708	73.92	0.061706578356924	0.0396513804505619
3	C	26	50	20120531	9	3710	73.96	0.062194623457299	0.0390661788784519
3	C	26	50	20120531	9	3712	74	0.0627224079587766	0.0383628904738837
3	C	26	50	20120531	9	3714	74.04	0.0631117409524979	0.03829274548119
3	C	26	50	20120531	9	3716	74.08	0.0635386213163003	0.0368361762226238
3	C	26	50	20120531	9	3718	74.12	0.0645970187463803	0.0358013961590355
3	C	26	50	20120531	9	3720	74.16	0.0646984178588024	0.0358583889655991
3	C	26	50	20120531	9	3722	74.2	0.0645035392299074	0.0353991938218965
3	C	26	50	20120531	9	3724	74.24	0.064313822480515	0.0350038504205351
3	C	26	50	20120531	9	3726	74.28	0.0641187317195857	0.03523556931273
3	C	26	50	20120531	9	3728	74.32	0.0639696028994335	0.0346385590573742
3	C	26	50	20120531	9	3730	74.36	0.0636036751401694	0.0343159062331188
3	C	26	50	20120531	9	3732	74.4	0.0637626327445802	0.0342929959734083
3	C	26	50	20120531	9	3734	74.44	0.0636942555188394	0.0337635851263339
3	C	26	50	20120531	9	3736	74.48	0.0633264185712662	0.0334113045279468
3	C	26	50	20120531	9	3738	74.52	0.0634787293719338	0.0334443971253063
3	C	26	50	20120531	9	3740	74.56	0.0635303481669603	0.0327189055678089
3	C	26	50	20120531	9	3742	74.6	0.063916923444235	0.032889954698178
3	C	26	50	20120531	9	3744	74.64	0.064153450662542	0.0325780498969966
3	C	26	50	20120531	9	3746	74.68	0.064185058335661	0.0322133949299387
3	C	26	50	20120531	9	3748	74.72	0.0643868666110116	0.032480539871871
3	C	26	50	20120531	9	3750	74.76	0.064281578411293	0.0323695948179028
3	C	26	50	20120531	9	3752	74.8	0.0647019533927084	0.0317041366261281
3	C	26	50	20120531	9	3754	74.84	0.065089094355408	0.0307955751229815
3	C	26	50	20120531	9	3756	74.88	0.0661686342782455	0.0296352836057325
3	C	26	50	20120531	9	3758	74.92	0.0662350316049989	0.0293939480613136
3	C	26	50	20120531	9	3760	74.96	0.066572392250303	0.029186836485104
3	C	26	50	20120531	9	3762	75	0.067359684940476	0.0288129184192126
3	C	26	50	20120531	9	3764	75.04	0.0677569375301467	0.0285502989606799
3	C	26	50	20120531	9	3766	75.08	0.0679432601669894	0.0286075038992779
3	C	26	50	20120531	9	3768	75.12	0.0678422146079578	0.0286900232606423
3	C	26	50	20120531	9	3770	75.16	0.0674991971084042	0.0285954830839977
3	C	26	50	20120531	9	3772	75.2	0.0668782866438443	0.0282281411111713
3	C	26	50	20120531	9	3774	75.24	0.0671841103267075	0.0272225645576459
3	C	26	50	20120531	9	3776	75.28	0.0675773324077253	0.0265948658679866
3	C	26	50	20120531	9	3778	75.32	0.0674447498862529	0.0260839812185793
3	C	26	50	20120531	9	3780	75.36	0.0672472549622675	0.0261039923404869
3	C	26	50	20120531	9	3782	75.4	0.0677197437134563	0.0238836770475611
3	C	26	50	20120531	9	3784	75.44	0.0686343156242430	0.0228856665365944
3	C	26	50	20120531	9	3786	75.48	0.0694378717703834	0.0217636294962076
3	C	26	50	20120531	9	3788	75.52	0.0699389276355322	0.0200005294479971
3	C	26	50	20120531	9	3790	75.56	0.0702295485225998	0.0186158729490776
3	C	26	50	20120531	9	3792	75.6	0.070755918810515	0.0173757490762326
3	C	26	50	20120531	9	3794	75.64	0.0706832989440871	0.0152204168964979
3	C	26	50	20120531	9	3796	75.68	0.0706985017398827	0.0146737526439626
3	C	26	50	20120531	9	3798	75.72	0.0710076488246175	0.0131008643198912
3	C	26	50	20120531	9	3800	75.76	0.0715137251479127	0.0120112834807609
3	C	26	50	20120531	9	3802	75.8	0.0715945474530023	0.0119840598696852
3	C	26	50	20120531	9	3804	75.84	0.0717949415147906	0.0117023485280605
3	C	26	50	20120531	9	3806	75.88	0.0721675160777978	0.0122845095410114
3	C	26	50	20120531	9	3808	75.92	0.0726163167518169	0.0111112072589885
3	C	26	50	20120531	9	3810	75.96	0.0730808859070565	0.0109079847700755
3	C	26	50	20120531	9	3812	76	0.0735203527715639	0.0105006205534340
3	C	26	50	20120531	9	3814	76.04	0.0733843761375416	0.0099068629892716
3	C	26	50	20120531	9	3816	76.08	0.0730830072274	0.0105305311702782
3	C	26	50	20120531	9	3818	76.12	0.0724565813299469	0.0108881150695242
3	C	26	50	20120531	9	3820	76.16	0.0723063211389447	0.0109365518840355
3	C	26	50	20120531	9	3822	76.2	0.0717688492745648	0.0112669828828839
3	C	26	50	20120531	9	3824	76.24	0.0716284178678211	0.0119856862152819
3	C	26	50	20120531	9	3826	76.28	0.0711249578396164	0.0117062376153570
3	C	26	50	20120531	9	3828	76.32	0.0707958703436521	0.0115949390079982
3	C	26	50	20120531	9	3830	76.36	0.0704874303656986	0.0121329058471250
3	C	26	50	20120531	9	3832	76.4	0.0700690352832705	0.0122553060309484
3	C	26	50	20120531	9	3834	76.44	0.0691609687548707	0.0119703419981302
3	C	26	50	20120531	9	3836	76.48	0.0675349767115323	0.012258063747395
3	C	26	50	20120531	9	3838	76.52	0.0665538660526359	0.0132410128839224
3	C	26	50	20120531	9	3840	76.56	0.0649922207263854	0.0133332903188673
3	C	26	50	20120531	9	3842	76.6	0.0633344795885716	0.0133102386378006
3	C	26	50	20120531	9	3844	76.64	0.0618337161561814	0.0143235226552409
3	C	26	50	20120531	9	3846	76.68	0.0598273713752427	0.0148541355838433
3	C	26	50	20120531	9	3848	76.72	0.0584171883215223	0.0152446706590926
3	C	26	50	20120531	9	3850	76.76	0.0573645184563699	0.0156087599407256
3	C	26	50	20120531	9	3852	76.8	0.0573674883048509	0.0153868698327892
3	C	26	50	20120531	9	3854	76.84	0.0571208494595730	0.0153329882960628
3	C	26	50	20120531	9	3856	76.88	0.056779387594938	0.0154590654351484
3	C	26	50	20120531	9	3858	76.92	0.0562242380610285	0.0152529438084325
3	C	26	50	20120531	9	3860	76.96	0.0562422692839487	0.0138478519235367
3	C	26	50	20120531	9	3862	77	0.0554625426363343	0.0151364126108930
3	C	26	50	20120531	9	3864	77.04	0.055009499321628	0.0139970514543671
3	C	26	50	20120531	9	3866	77.08	0.0543110899538502	0.0138967130021167
3	C	26	50	20120531	9	3868	77.12	0.0532856436997734	0.0140068802386256
3	C	26	50	20120531	9	3870	77.16	0.0517611214795352	0.0140314875546109
3	C	26	50	20120531	9	3872	77.2	0.0505040977546199	0.013955897839702
3	C	26	50	20120531	9	3874	77.24	0.0490524075328439	0.0131816159143027
3	C	26	50	20120531	9	3876	77.28	0.0473772008575349	0.0123525332133615
3	C	26	50	20120531	9	3878	77.32	0.0461407539399521	0.0122774384731995
3	C	26	50	20120531	9	3880	77.36	0.0447780177512494	0.0115064092389937
3	C	26	50	20120531	9	3882	77.4	0.0433966846542014	0.0108261018048141
3	C	26	50	20120531	9	3884	77.44	0.0427042149833855	0.0105611488939035
3	C	26	50	20120531	9	3886	77.48	0.0408253615550947	0.00948627587582185
3	C	26	50	20120531	9	3888	77.52	0.0397736109287578	0.00923596007528182
3	C	26	50	20120531	9	3890	77.56	0.0388545842452497	0.00934351101670029
3	C	26	50	20120531	9	3892	77.6	0.0379593163495894	0.00943197007502673
3	C	26	50	20120531	9	3894	77.64	0.0373422949723260	0.00917599742023719
3	C	26	50	20120531	9	3896	77.68	0.0363158587687556	0.00875272330101893
3	C	26	50	20120531	9	3898	77.72	0.0357703258870702	0.00827252708591514
3	C	26	50	20120531	9	3900	77.76	0.0342680775304394	0.0081946746293065
3	C	26	50	20120531	9	3902	77.8	0.0337996899985814	0.007314185265373
3	C	26	50	20120531	9	3904	77.84	0.0328798147869358	0.0064166546280129
3	C	26	50	20120531	9	3906	77.88	0.0321102280505636	0.0064926261805836
3	C	26	50	20120531	9	3908	77.92	0.0321887593296822	0.0066786376904425
3	C	26	50	20120531	9	3910	77.96	0.0311243302787587	0.0069273059321824
3	C	26	50	20120531	9	3912	78	0.0306947487670522	0.0066101543986846
3	C	26	50	20120531	9	3914	78.04	0.0308433967545932	0.0073589946220968
3	C	26	50	20120531	9	3916	78.08	0.0293489760700302	0.00829900116380277
3	C	26	50	20120531	9	3918	78.12	0.0279129482634574	0.00844081142876973
3	C	26	50	20120531	9	3920	78.16	0.0272296144122544	0.00895178093099075
3	C	26	50	20120531	9	3922	78.2	0.0260020134005042	0.00944499498193618
3	C	26	50	20120531	9	3924	78.24	0.0253844263378159	0.0103946393890697
3	C	26	50	20120531	9	3926	78.28	0.0241701825731624	0.0111581732913950
3	C	26	50	20120531	9	3928	78.32	0.0229046877090084	0.0118796484823752
3	C	26	50	20120531	9	3930	78.36	0.0217028960947716	0.0115010705827957
3	C	26	50	20120531	9	3932	78.4	0.0199538109029642	0.0123163788436395
3	C	26	50	20120531	9	3934	78.44	0.0196628435335737	0.0124987487535753
3	C	26	50	20120531	9	3936	78.48	0.0186284806629862	0.0129005197555777
3	C	26	50	20120531	9	3938	78.52	0.0179023951357926	0.0132578632385181
3	C	26	50	20120531	9	3940	78.56	0.0171200875484269	0.0139620920951052
3	C	26	50	20120531	9	3942	78.6	0.0164373547379878	0.0143895310732647
3	C	26	50	20120531	9	3944	78.64	0.0159037083212941	0.0147686463739978
3	C	26	50	20120531	9	3946	78.68	0.0153177713581317	0.0146706272319898
3	C	26	50	20120531	9	3948	78.72	0.0148109879280553	0.0144560061817640
3	C	26	50	20120531	9	3950	78.76	0.0148930193857408	0.0145295806423465
3	C	26	50	20120531	9	3952	78.8	0.0149641260436569	0.0143009588778532
3	C	26	50	20120531	9	3954	78.84	0.0144459369811999	0.0144196891774823
3	C	26	50	20120531	9	3956	78.88	0.0152530569455175	0.0144220933405383
3	C	26	50	20120531	9	3958	78.92	0.0150144508332739	0.0144797508274763
3	C	26	50	20120531	9	3960	78.96	0.0152549307784877	0.0150628381503105
3	C	26	50	20120531	9	3962	79	0.0150230138963941	0.0151027755413119
3	C	26	50	20120531	9	3964	79.04	0.0152976541702070	0.0145563658472178
3	C	26	50	20120531	9	3966	79.08	0.0154387997547996	0.0144156586688295
3	C	26	50	20120531	9	3968	79.12	0.0152605027799234	0.0144524070082478
3	C	26	50	20120531	9	3970	79.16	0.0155367552571974	0.0144524777189259
3	C	26	50	20120531	9	3972	79.2	0.0150238199981246	0.0145173759793032
3	C	26	50	20120531	9	3974	79.24	0.0153369268808340	0.0144064450674707
3	C	26	50	20120531	9	3976	79.28	0.0152440342629896	0.0139888772999766
3	C	26	50	20120531	9	3978	79.32	0.0151324033154436	0.0140565262057327
3	C	26	50	20120531	9	3980	79.36	0.0152571581648484	0.0141079257976571
3	C	26	50	20120531	9	3982	79.4	0.0155408494054604	0.0139997808865425
3	C	26	50	20120531	9	3984	79.44	0.0157312096220237	0.0144712726171698
3	C	26	50	20120531	9	3986	79.48	0.0155132580988585	0.0144046843715855
3	C	26	50	20120531	9	3988	79.52	0.0157068073670049	0.0141669267874793
3	C	26	50	20120531	9	3990	79.56	0.0154335459514154	0.0135473386126003
3	C	26	50	20120531	9	3992	79.6	0.0155888195294961	0.0140132441996563
3	C	26	50	20120531	9	3994	79.64	0.0152715053614387	0.0139353705298442
3	C	26	50	20120531	9	3996	79.68	0.0154192270390963	0.0138398191905024
3	C	26	50	20120531	9	3998	79.72	0.0153924559763606	0.0139650760857218
3	C	26	50	20120531	9	4000	79.76	0.0156501610427641	0.0136411575403281
3	C	26	50	20120531	9	4002	79.8	0.0154801018618887	0.0136404362914113
3	C	26	50	20120531	9	4004	79.84	0.0157752058059491	0.0136220373729648
3	C	26	50	20120531	9	4006	79.88	0.0155237091370845	0.0140454882688784
3	C	26	50	20120531	9	4008	79.92	0.0151539771433376	0.0140622042731856
[truncated: 1,817 more rows]
