# Supplementary material for: How Do Ants Make Sense of Gravity? A Boltzmann Walker Analysis of Lasius niger Trajectories on Various Inclines
Source: PLoS One. 2013 Oct 29;8(10):e76531. doi: 10.1371/journal.pone.0076531 (PMC3812222; doi:10.1371/journal.pone.0076531)
Supplement: Dataset S3 — Trajectories for . (ZIP) [file pone.0076531.s007.zip › Incline3/3-C-26-50-20120531-10.txt]

Pente	Colonie	Temperature	Humidite	Date	Indiv	Frame	Time	X	Y
3	C	26	50	20120531	10	8	0	0	0
3	C	26	50	20120531	10	10	0.04	-0.0023678036253457	-0.0016457344646692
3	C	26	50	20120531	10	12	0.08	-0.0050659682459685	-0.0032242930780189
3	C	26	50	20120531	10	14	0.12	-0.0070859170542704	-0.0064291562759043
3	C	26	50	20120531	10	16	0.16	-0.0084036388252828	-0.0082582011025283
3	C	26	50	20120531	10	18	0.2	-0.0092043948285697	-0.0098327581986033
3	C	26	50	20120531	10	20	0.24	-0.0115494861841036	-0.0130043725285305
3	C	26	50	20120531	10	22	0.28	-0.0128905707631664	-0.0156650880669149
3	C	26	50	20120531	10	24	0.32	-0.0143350414247065	-0.0194788048516342
3	C	26	50	20120531	10	26	0.36	-0.015391091260273	-0.0213281153586071
3	C	26	50	20120531	10	28	0.4	-0.0156215444313295	-0.0227233006774984
3	C	26	50	20120531	10	30	0.44	-0.0154814665779764	-0.0237133208818377
3	C	26	50	20120531	10	32	0.48	-0.0149223572460922	-0.0263931848718566
3	C	26	50	20120531	10	34	0.52	-0.0141692178134504	-0.0287404258320053
3	C	26	50	20120531	10	36	0.56	-0.0128446653909318	-0.0309762974741172
3	C	26	50	20120531	10	38	0.6	-0.0126194518811239	-0.0333477214861825
3	C	26	50	20120531	10	40	0.64	-0.012449109857536	-0.0356215647624441
3	C	26	50	20120531	10	42	0.68	-0.0118574736137172	-0.0352226858271768
3	C	26	50	20120531	10	44	0.72	-0.0117330935309065	-0.0358273328357694
3	C	26	50	20120531	10	46	0.76	-0.0112484425430813	-0.0359243478861482
3	C	26	50	20120531	10	48	0.8	-0.0109808026264022	-0.0364004428819211
3	C	26	50	20120531	10	50	0.84	-0.0104906362056837	-0.0377900491283089
3	C	26	50	20120531	10	52	0.88	-0.0087689019041725	-0.0412514075328952
3	C	26	50	20120531	10	54	0.92	-0.0077645981428533	-0.0449673243787086
3	C	26	50	20120531	10	56	0.96	-0.0065822448940312	-0.0467999330235098
3	C	26	50	20120531	10	58	1	-0.0054237211437352	-0.0491370623566875
3	C	26	50	20120531	10	60	1.04	-0.0030959963307472	-0.052323780487461
3	C	26	50	20120531	10	62	1.08	-0.0009782822317716	-0.0559104382136735
3	C	26	50	20120531	10	64	1.12	0.00047602428509480	-0.0586397996783754
3	C	26	50	20120531	10	66	1.16	0.0022044761010272	-0.0603592005275086
3	C	26	50	20120531	10	68	1.2	0.0041862135659806	-0.0628773491966702
3	C	26	50	20120531	10	70	1.24	0.0063925281446388	-0.0638637631564254
3	C	26	50	20120531	10	72	1.28	0.00809623122322971	-0.0659203125188284
3	C	26	50	20120531	10	74	1.32	0.0104666652858014	-0.0676741494682054
3	C	26	50	20120531	10	76	1.36	0.0130626664115715	-0.0693459620309647
3	C	26	50	20120531	10	78	1.4	0.0159523289835685	-0.0706959702976061
3	C	26	50	20120531	10	80	1.44	0.0189350468079696	-0.072721548382993
3	C	26	50	20120531	10	82	1.48	0.0199952827156807	-0.0732759200994433
3	C	26	50	20120531	10	84	1.52	0.0224804094981608	-0.0746258576554065
3	C	26	50	20120531	10	86	1.56	0.0255447274451108	-0.0759778458210352
3	C	26	50	20120531	10	88	1.6	0.0284043379789073	-0.0775541989683344
3	C	26	50	20120531	10	90	1.64	0.0310633423188812	-0.0782481535633909
3	C	26	50	20120531	10	92	1.68	0.0333705610352148	-0.0790571544317464
3	C	26	50	20120531	10	94	1.72	0.035113154986771	-0.0803446544589309
3	C	26	50	20120531	10	96	1.76	0.0379852813105945	-0.0805311892278079
3	C	26	50	20120531	10	98	1.8	0.0405788782733086	-0.081597152700447
3	C	26	50	20120531	10	100	1.84	0.0429863647312145	-0.081658883122444
3	C	26	50	20120531	10	102	1.88	0.0460363284105064	-0.081724856185129
3	C	26	50	20120531	10	104	1.92	0.0484868069607084	-0.081899865113473
3	C	26	50	20120531	10	106	1.96	0.0505591955150099	-0.082617861339089
3	C	26	50	20120531	10	108	2	0.0519507109497069	-0.08237765716552
3	C	26	50	20120531	10	110	2.04	0.0549593795929775	-0.082599193720066
3	C	26	50	20120531	10	112	2.08	0.0578937313135455	-0.083223003322429
3	C	26	50	20120531	10	114	2.12	0.0601012479737318	-0.083927352387169
3	C	26	50	20120531	10	116	2.16	0.0607976774425224	-0.083980456106436
3	C	26	50	20120531	10	118	2.2	0.0657935989836397	-0.084905846750975
3	C	26	50	20120531	10	120	2.24	0.068421278493207	-0.085341353817507
3	C	26	50	20120531	10	122	2.28	0.0705054050200763	-0.085395518196946
3	C	26	50	20120531	10	124	2.32	0.0721383974205485	-0.085596760786872
3	C	26	50	20120531	10	126	2.36	0.0726627878094764	-0.086920747523966
3	C	26	50	20120531	10	128	2.4	0.0724708083183843	-0.085675886035687
3	C	26	50	20120531	10	130	2.44	0.0771694621686908	-0.086438924963265
3	C	26	50	20120531	10	132	2.48	0.0787641293816227	-0.086852441008903
3	C	26	50	20120531	10	134	2.52	0.080325067601092	-0.086509140666637
3	C	26	50	20120531	10	136	2.56	0.0815409377113422	-0.086355344941729
3	C	26	50	20120531	10	138	2.6	0.0836554698298025	-0.087039541463205
3	C	26	50	20120531	10	140	2.64	0.0848742390778556	-0.08565248080123
3	C	26	50	20120531	10	142	2.68	0.0840945124302412	-0.086464734360779
3	C	26	50	20120531	10	144	2.72	0.0855601326556066	-0.084471612476648
3	C	26	50	20120531	10	146	2.76	0.0867260103164269	-0.084263157397554
3	C	26	50	20120531	10	148	2.8	0.0890743826474256	-0.083197476767628
3	C	26	50	20120531	10	150	2.84	0.0906247849758552	-0.082095380138471
3	C	26	50	20120531	10	152	2.88	0.091664019812165	-0.081191909804149
3	C	26	50	20120531	10	154	2.92	0.0925051233283865	-0.080213627572377
3	C	26	50	20120531	10	156	2.96	0.0954133120980505	-0.077494943420071
3	C	26	50	20120531	10	158	3	0.0969107521285693	-0.0753101955982389
3	C	26	50	20120531	10	160	3.04	0.0979857029283969	-0.0736907725768976
3	C	26	50	20120531	10	162	3.08	0.0987772311881893	-0.0718838389793214
3	C	26	50	20120531	10	164	3.12	0.100326841557024	-0.0713015506871499
3	C	26	50	20120531	10	166	3.16	0.101068971337083	-0.0689797443579204
3	C	26	50	20120531	10	168	3.2	0.101906991867738	-0.0669806544925567
3	C	26	50	20120531	10	170	3.24	0.102135747982520	-0.065743564107803
3	C	26	50	20120531	10	172	3.28	0.103560681283696	-0.0644006551932447
3	C	26	50	20120531	10	174	3.32	0.103664901752175	-0.06291050543364
3	C	26	50	20120531	10	176	3.36	0.104188804237424	-0.0607616715652244
3	C	26	50	20120531	10	178	3.4	0.104228317364356	-0.0586390218609161
3	C	26	50	20120531	10	180	3.44	0.104762423400458	-0.0575208456235546
3	C	26	50	20120531	10	182	3.48	0.104841591075680	-0.0542710111414925
3	C	26	50	20120531	10	184	3.52	0.104362172678035	-0.0527804300467512
3	C	26	50	20120531	10	186	3.56	0.104306452663677	-0.052003178272871
3	C	26	50	20120531	10	188	3.6	0.103950141556638	-0.050764256481554
3	C	26	50	20120531	10	190	3.64	0.103410124107845	-0.0493328602243981
3	C	26	50	20120531	10	192	3.68	0.103323644948506	-0.0468907255342141
3	C	26	50	20120531	10	194	3.72	0.103194880803652	-0.0466843210647858
3	C	26	50	20120531	10	196	3.76	0.103999568320642	-0.0427542215749509
3	C	26	50	20120531	10	198	3.8	0.103318553779682	-0.040468216062053
3	C	26	50	20120531	10	200	3.84	0.103369041203859	-0.0384972266201736
3	C	26	50	20120531	10	202	3.88	0.102613497608161	-0.0371045798146267
3	C	26	50	20120531	10	204	3.92	0.102018467251792	-0.0344090180540654
3	C	26	50	20120531	10	206	3.96	0.101862408785184	-0.0335137501584051
3	C	26	50	20120531	10	208	4	0.101445781469709	-0.0301255773056717
3	C	26	50	20120531	10	210	4.04	0.101747645354598	-0.0276451174279474
3	C	26	50	20120531	10	212	4.08	0.101807608009642	-0.025103209970938
3	C	26	50	20120531	10	214	4.12	0.101656287158468	-0.0226537920809078
3	C	26	50	20120531	10	216	4.16	0.101138260730571	-0.0209858686054449
3	C	26	50	20120531	10	218	4.2	0.100356766316004	-0.0190954893366208
3	C	26	50	20120531	10	220	4.24	0.0992439216637724	-0.017729076192656
3	C	26	50	20120531	10	222	4.28	0.098141825034615	-0.0161233781139375
3	C	26	50	20120531	10	224	4.32	0.0967677044267352	-0.0144385547864044
3	C	26	50	20120531	10	226	4.36	0.095871800134972	-0.0134077345207906
3	C	26	50	20120531	10	228	4.4	0.0952540716509273	-0.0124059056332055
3	C	26	50	20120531	10	230	4.44	0.0937591772048208	-0.0113894396352498
3	C	26	50	20120531	10	232	4.48	0.0923042342918514	-0.0103523968299617
3	C	26	50	20120531	10	234	4.52	0.090948852013673	-0.0091852463769351
3	C	26	50	20120531	10	236	4.56	0.0900646856944774	-0.0077192725981792
3	C	26	50	20120531	10	238	4.6	0.0888385625358999	-0.0062460863302551
3	C	26	50	20120531	10	240	4.64	0.086789720637412	-0.0047093311627024
3	C	26	50	20120531	10	242	4.68	0.0850743502969314	-0.0026518625614839
3	C	26	50	20120531	10	244	4.72	0.083491845320636	-0.0016764794675152
3	C	26	50	20120531	10	246	4.76	0.0828500044953529	-0.00119854599411120
3	C	26	50	20120531	10	248	4.8	0.078885327483918	0.0021690500512897
3	C	26	50	20120531	10	250	4.84	0.0771011556536281	0.0035218867450558
3	C	26	50	20120531	10	252	4.88	0.0753774414531297	0.0048822894813806
3	C	26	50	20120531	10	254	4.92	0.073541580117135	0.0051265948742806
3	C	26	50	20120531	10	256	4.96	0.0707557915312944	0.0053918306279037
3	C	26	50	20120531	10	258	5	0.0692803425216706	0.0054406209958055
3	C	26	50	20120531	10	260	5.04	0.0677169294284671	0.0062914118749292
3	C	26	50	20120531	10	262	5.08	0.0662936648992948	0.006064854862237
3	C	26	50	20120531	10	264	5.12	0.0651315349044147	0.0062039427660964
3	C	26	50	20120531	10	266	5.16	0.0637376153066617	0.0059034930947702
3	C	26	50	20120531	10	268	5.2	0.0614491349200296	0.0058876539028717
3	C	26	50	20120531	10	270	5.24	0.0608015665298189	0.0061867600713136
3	C	26	50	20120531	10	272	5.28	0.0601661603762447	0.0062112259659426
3	C	26	50	20120531	10	274	5.32	0.059686600557244	0.0064810579136434
3	C	26	50	20120531	10	276	5.36	0.060148482706715	0.0058159532752594
3	C	26	50	20120531	10	278	5.4	0.0590393150097458	0.0056987149709386
3	C	26	50	20120531	10	280	5.44	0.0586957318247673	0.0051855675798315
3	C	26	50	20120531	10	282	5.48	0.0581449663529011	0.0056719863346098
3	C	26	50	20120531	10	284	5.52	0.058625869674786	0.0052596723704999
3	C	26	50	20120531	10	286	5.56	0.0582818622257388	0.0056384694731815
3	C	26	50	20120531	10	288	5.6	0.0577275612199666	0.0046548132298729
3	C	26	50	20120531	10	290	5.64	0.057311216747204	0.0052135690083665
3	C	26	50	20120531	10	292	5.68	0.0571260961918894	0.0052490657687821
3	C	26	50	20120531	10	294	5.72	0.0571146410620341	0.0050652180056736
3	C	26	50	20120531	10	296	5.76	0.0572366876924669	0.0059205343681968
3	C	26	50	20120531	10	298	5.8	0.0572326571838142	0.0059020788812079
3	C	26	50	20120531	10	300	5.84	0.0567709164556994	0.0068387125235676
3	C	26	50	20120531	10	302	5.88	0.0569018726315751	0.0079566483446235
3	C	26	50	20120531	10	304	5.92	0.0566482334291635	0.0091411229137891
3	C	26	50	20120531	10	306	5.96	0.056080638815905	0.0103210719995551
3	C	26	50	20120531	10	308	6	0.0549593795929775	0.012549236177752
3	C	26	50	20120531	10	310	6.04	0.0545496112132799	0.0142285440723919
3	C	26	50	20120531	10	312	6.08	0.0540124221916125	0.0158897500334335
3	C	26	50	20120531	10	314	6.12	0.0536303016870593	0.0171935135165853
3	C	26	50	20120531	10	316	6.16	0.0529744601475088	0.0185691897593837
3	C	26	50	20120531	10	318	6.2	0.0529427110530335	0.0204836813694463
3	C	26	50	20120531	10	320	6.24	0.0524117445710405	0.0224374881165428
3	C	26	50	20120531	10	322	6.28	0.0522000368007533	0.0247273827167373
3	C	26	50	20120531	10	324	6.32	0.0520642722987655	0.0260157312720592
3	C	26	50	20120531	10	326	6.36	0.0515516198824052	0.0284710888590514
3	C	26	50	20120531	10	328	6.4	0.0517488319636781	0.0296927572449074
3	C	26	50	20120531	10	330	6.44	0.0516133503044028	0.0306429673374659
3	C	26	50	20120531	10	332	6.48	0.0518045519780356	0.0303687513277217
3	C	26	50	20120531	10	334	6.52	0.0523344577998569	0.030349235180561
3	C	26	50	20120531	10	336	6.56	0.0531006787079506	0.0302291684491155
3	C	26	50	20120531	10	338	6.6	0.053684324645142	0.0309439119835389
3	C	26	50	20120531	10	340	6.64	0.0547608947194985	0.0303886210282731
3	C	26	50	20120531	10	342	6.68	0.0551967553394219	0.030976792448864
3	C	26	50	20120531	10	344	6.72	0.0568518801821452	0.0315456598543286
3	C	26	50	20120531	10	346	6.76	0.0585093384772465	0.0324281291172494
3	C	26	50	20120531	10	348	6.8	0.0593707359580879	0.0323096180207226
3	C	26	50	20120531	10	350	6.84	0.0596495481619098	0.0327694495605282
3	C	26	50	20120531	10	352	6.88	0.0600984902572851	0.0335368725501499
3	C	26	50	20120531	10	354	6.92	0.0614274267418471	0.0339884309406157
3	C	26	50	20120531	10	356	6.96	0.0623649796230224	0.0349770369313926
3	C	26	50	20120531	10	358	7	0.0644354589890147	0.0362797397543725
3	C	26	50	20120531	10	360	7.04	0.0652965029164656	0.0369487334800531
3	C	26	50	20120531	10	362	7.08	0.0656445408741656	0.0366564155367106
3	C	26	50	20120531	10	364	7.12	0.0656994830710638	0.0356344341058617
3	C	26	50	20120531	10	366	7.16	0.0657295351092642	0.0356343633951836
3	C	26	50	20120531	10	368	7.2	0.0657841944634499	0.03555594525315
3	C	26	50	20120531	10	370	7.24	0.0658647339258271	0.0350775875156773
3	C	26	50	20120531	10	372	7.28	0.0659325454661429	0.0347456008819102
3	C	26	50	20120531	10	374	7.32	0.0665111002345097	0.0351140035149084
3	C	26	50	20120531	10	376	7.36	0.066686462716244	0.0350693143663374
3	C	26	50	20120531	10	378	7.4	0.0668504407788011	0.0353591574359458
3	C	26	50	20120531	10	380	7.44	0.0670790484011587	0.035768077287506
3	C	26	50	20120531	10	382	7.48	0.0673918017304775	0.0358486167498831
3	C	26	50	20120531	10	384	7.52	0.067600044677537	0.0358670722368721
3	C	26	50	20120531	10	386	7.56	0.0677811347241989	0.0356613748742249
3	C	26	50	20120531	10	388	7.6	0.0677445065929334	0.0360162010570243
3	C	26	50	20120531	10	390	7.64	0.0678700887572721	0.0361680875936232
3	C	26	50	20120531	10	392	7.68	0.0679901554887176	0.0365616632280316
3	C	26	50	20120531	10	394	7.72	0.0684719780494181	0.0365950386681036
3	C	26	50	20120531	10	396	7.76	0.0686176420463425	0.0366773458974337
3	C	26	50	20120531	10	398	7.8	0.0688403099717382	0.0361383183981352
3	C	26	50	20120531	10	400	7.84	0.0693273651226195	0.035942732662459
3	C	26	50	20120531	10	402	7.88	0.0695115664391186	0.035691214780391
3	C	26	50	20120531	10	404	7.92	0.0698303301760775	0.0346967398033302
3	C	26	50	20120531	10	406	7.96	0.070249573786643	0.0340263318640873
3	C	26	50	20120531	10	408	8	0.070935538075072	0.033287193145713
3	C	26	50	20120531	10	410	8.04	0.0732706875092625	0.031787843926885
3	C	26	50	20120531	10	412	8.08	0.0756680623401974	0.0309107486755012
3	C	26	50	20120531	10	414	8.12	0.0783809482168977	0.0295366987782995
3	C	26	50	20120531	10	416	8.16	0.0805705043648418	0.0293264759322527
3	C	26	50	20120531	10	418	8.2	0.0832998658295438	0.0283015246529228
3	C	26	50	20120531	10	420	8.24	0.0848495610511922	0.0287940952366974
3	C	26	50	20120531	10	422	8.28	0.0879065250876179	0.02784572362177
3	C	26	50	20120531	10	424	8.32	0.0911885612124952	0.0268801693120598
3	C	26	50	20120531	10	426	8.36	0.092938084810507	0.0266046805101095
3	C	26	50	20120531	10	428	8.4	0.0947310247648836	0.0263950940601658
3	C	26	50	20120531	10	430	8.44	0.097388473469939	0.0263108069318484
3	C	26	50	20120531	10	432	8.48	0.0994161728756695	0.0244830773238374
3	C	26	50	20120531	10	434	8.52	0.102352221652512	0.0247141598199291
3	C	26	50	20120531	10	436	8.56	0.104089653724566	0.0238862084898378
3	C	26	50	20120531	10	438	8.6	0.105439167016460	0.0241814255709832
3	C	26	50	20120531	10	440	8.64	0.107250421036470	0.0232515094430448
3	C	26	50	20120531	10	442	8.68	0.107515515368736	0.022879783408175
3	C	26	50	20120531	10	444	8.72	0.107850896115053	0.0221677975901983
3	C	26	50	20120531	10	446	8.76	0.108621571795868	0.0209834644423889
3	C	26	50	20120531	10	448	8.8	0.108921455781770	0.0193195714755788
3	C	26	50	20120531	10	450	8.84	0.110028855711786	0.0164349293617283
3	C	26	50	20120531	10	452	8.88	0.111473333444394	0.0142066944728533
3	C	26	50	20120531	10	454	8.92	0.113998836024080	0.0113297598229177
3	C	26	50	20120531	10	456	8.96	0.115624828067418	0.00977094292379194
3	C	26	50	20120531	10	458	9	0.116545056832454	0.0085626388561004
3	C	26	50	20120531	10	460	9.04	0.118219344268948	0.0067771942336043
3	C	26	50	20120531	10	462	9.08	0.118831274477386	0.0043512522887095
3	C	26	50	20120531	10	464	9.12	0.119828365749538	0.0030089514859831
3	C	26	50	20120531	10	466	9.16	0.120052518599174	0.0019075619636069
3	C	26	50	20120531	10	468	9.2	0.120987525895937	0.000172958318678199
3	C	26	50	20120531	10	470	9.24	0.121493460797876	-0.000925390644538799
3	C	26	50	20120531	10	472	9.28	0.122103269685971	-0.0027954052380648
3	C	26	50	20120531	10	474	9.32	0.122938857769299	-0.0045137454270262
3	C	26	50	20120531	10	476	9.36	0.123796931848269	-0.0074157823676939
3	C	26	50	20120531	10	478	9.4	0.123830165866985	-0.0073355964587074
3	C	26	50	20120531	10	480	9.44	0.124557708034148	-0.0083656389068618
3	C	26	50	20120531	10	482	9.48	0.124813397846225	-0.0084442691809298
3	C	26	50	20120531	10	484	9.52	0.125606135258613	-0.0096068234398786
3	C	26	50	20120531	10	486	9.56	0.127077200206193	-0.0106735647299766
3	C	26	50	20120531	10	488	9.6	0.127841087661909	-0.0103825902895183
3	C	26	50	20120531	10	490	9.64	0.127940153321953	-0.0104058541026194
3	C	26	50	20120531	10	492	9.68	0.129824168629747	-0.0106604125438465
3	C	26	50	20120531	10	494	9.72	0.130415804873566	-0.0105128393586129
3	C	26	50	20120531	10	496	9.76	0.131900304849989	-0.0111595592206861
3	C	26	50	20120531	10	498	9.8	0.132735610090604	-0.0110624734596292
3	C	26	50	20120531	10	500	9.84	0.134773208991271	-0.0115464173406733
3	C	26	50	20120531	10	502	9.88	0.136436536272657	-0.0121444175455227
3	C	26	50	20120531	10	504	9.92	0.137638405668639	-0.0115775300390455
3	C	26	50	20120531	10	506	9.96	0.138929865493798	-0.0115970461862062
3	C	26	50	20120531	10	508	10	0.139994273331519	-0.0102384819275125
3	C	26	50	20120531	10	510	10.04	0.141716785450489	-0.0103912169922488
3	C	26	50	20120531	10	512	10.08	0.143382304762896	-0.0087440824561529
3	C	26	50	20120531	10	514	10.12	0.145389285939938	-0.007551688291038
3	C	26	50	20120531	10	516	10.16	0.146828460371687	-0.0063090895444589
3	C	26	50	20120531	10	518	10.2	0.148503667046996	-0.0056577734883079
3	C	26	50	20120531	10	520	10.24	0.150440786074056	-0.0040671367840288
3	C	26	50	20120531	10	522	10.28	0.151312931577972	-0.0024256591021823
3	C	26	50	20120531	10	524	10.32	0.152447979383132	-0.0015069859720648
3	C	26	50	20120531	10	526	10.36	0.153897406863208	-0.0003941413198334
3	C	26	50	20120531	10	528	10.4	0.155267072698367	0.0011353306478731
3	C	26	50	20120531	10	530	10.44	0.156489589612360	0.0028344375323863
3	C	26	50	20120531	10	532	10.48	0.157484276721455	0.0040652983063977
3	C	26	50	20120531	10	534	10.52	0.158661326669419	0.0056114579941402
3	C	26	50	20120531	10	536	10.56	0.159669095253966	0.0067733758569859
3	C	26	50	20120531	10	538	10.6	0.160133805830561	0.0078801393908991
3	C	26	50	20120531	10	540	10.64	0.160903774404595	0.0083573657575219
3	C	26	50	20120531	10	542	10.68	0.161585778895050	0.0101565989622511
3	C	26	50	20120531	10	544	10.72	0.161787587170400	0.0116255425894880
3	C	26	50	20120531	10	546	10.76	0.162183142703796	0.0128130577178127
3	C	26	50	20120531	10	548	10.8	0.162798184182072	0.0149582782705764
3	C	26	50	20120531	10	550	10.84	0.162373920113360	0.0164304745890069
3	C	26	50	20120531	10	552	10.88	0.162453116072853	0.0181558151351020
3	C	26	50	20120531	10	554	10.92	0.163202649260911	0.0200876308613037
3	C	26	50	20120531	10	556	10.96	0.163481956439480	0.0219466145890431
3	C	26	50	20120531	10	558	11	0.163870158062351	0.0240926836699443
3	C	26	50	20120531	10	560	11.04	0.163870935879810	0.0264988973356440
3	C	26	50	20120531	10	562	11.08	0.164093391673172	0.029370740816755
3	C	26	50	20120531	10	564	11.12	0.164317827365520	0.031240755410281
3	C	26	50	20120531	10	566	11.16	0.16446554197211	0.0328707072515941
3	C	26	50	20120531	10	568	11.2	0.164322777112989	0.0339185687906344
3	C	26	50	20120531	10	570	11.24	0.164681916647153	0.036247849238541
3	C	26	50	20120531	10	572	11.28	0.164686512841231	0.03745099142673
3	C	26	50	20120531	10	574	11.32	0.165497847161964	0.0393280770880677
3	C	26	50	20120531	10	576	11.36	0.165694705689847	0.0405242189191229
3	C	26	50	20120531	10	578	11.4	0.165978821194527	0.0430473173357528
3	C	26	50	20120531	10	580	11.44	0.166259542586659	0.0452329843964004
3	C	26	50	20120531	10	582	11.48	0.166520040724848	0.0470711791847729
3	C	26	50	20120531	10	584	11.52	0.166528596716900	0.0494158745605094
3	C	26	50	20120531	10	586	11.56	0.167028026236452	0.0507139104787335
3	C	26	50	20120531	10	588	11.6	0.166126535801117	0.0530451708256275
3	C	26	50	20120531	10	590	11.64	0.166071664314897	0.0539457420221467
3	C	26	50	20120531	10	592	11.68	0.166011984502565	0.0538074319357466
3	C	26	50	20120531	10	594	11.72	0.166009651050187	0.0541138213040347
3	C	26	50	20120531	10	596	11.76	0.166080644571018	0.0537458429351052
3	C	26	50	20120531	10	598	11.8	0.166632894967125	0.053612199753461
3	C	26	50	20120531	10	600	11.84	0.166598529577559	0.0531756320267564
3	C	26	50	20120531	10	602	11.88	0.167726506314908	0.0536542018962634
3	C	26	50	20120531	10	604	11.92	0.168705566364139	0.0539705614701663
3	C	26	50	20120531	10	606	11.96	0.170551397905748	0.0547565813681332
3	C	26	50	20120531	10	608	12	0.171786077056378	0.0557280753748055
3	C	26	50	20120531	10	610	12.04	0.173569824622599	0.0564842553666064
3	C	26	50	20120531	10	612	12.08	0.174892397146131	0.05786424496077
3	C	26	50	20120531	10	614	12.12	0.176086841920911	0.0594218597783677
3	C	26	50	20120531	10	616	12.16	0.177861184966942	0.06025391232779
3	C	26	50	20120531	10	618	12.2	0.179031941664553	0.0617659187580011
3	C	26	50	20120531	10	620	12.24	0.180417729534322	0.0628238919240125
3	C	26	50	20120531	10	622	12.28	0.181975273641242	0.0630892690989918
3	C	26	50	20120531	10	624	12.32	0.182975051919162	0.0630766118876085
3	C	26	50	20120531	10	626	12.36	0.184484300632926	0.0627708589154235
3	C	26	50	20120531	10	628	12.4	0.185287220382964	0.0623794753120367
3	C	26	50	20120531	10	630	12.44	0.186398509400276	0.0622623784290722
3	C	26	50	20120531	10	632	12.48	0.187567286198900	0.0605632715445591
3	C	26	50	20120531	10	634	12.52	0.188659907597189	0.0607505134202173
3	C	26	50	20120531	10	636	12.56	0.189567903414911	0.059358856564164
3	C	26	50	20120531	10	638	12.6	0.190427674550155	0.0584453453135491
3	C	26	50	20120531	10	640	12.64	0.191229887193412	0.056467921199961
3	C	26	50	20120531	10	642	12.68	0.19172005361413	0.0557330958329519
3	C	26	50	20120531	10	644	12.72	0.192325054176113	0.0542654249979211
3	C	26	50	20120531	10	646	12.76	0.193162056473004	0.0534538785451533
3	C	26	50	20120531	10	648	12.8	0.193995028261242	0.0514442810730211
3	C	26	50	20120531	10	650	12.84	0.195269941787721	0.0507209108358673
3	C	26	50	20120531	10	652	12.88	0.196284640018724	0.0491985099359726
3	C	26	50	20120531	10	654	12.92	0.197333986482004	0.0483485675849864
3	C	26	50	20120531	10	656	12.96	0.198392525333441	0.0471570926586871
3	C	26	50	20120531	10	658	13	0.200173020208468	0.0445521112767958
3	C	26	50	20120531	10	660	13.04	0.201247822515872	0.0439256146686645
3	C	26	50	20120531	10	662	13.08	0.202224336980691	0.0430777936380219
3	C	26	50	20120531	10	664	13.12	0.202915887412691	0.042346645226275
3	C	26	50	20120531	10	666	13.16	0.202795679259889	0.0414684186040413
3	C	26	50	20120531	10	668	13.2	0.203162667679325	0.0405003894205969
3	C	26	50	20120531	10	670	13.24	0.203103977816487	0.0397756049698807
3	C	26	50	20120531	10	672	13.28	0.203257419988004	0.0386152427419536
3	C	26	50	20120531	10	674	13.32	0.203283582938908	0.0369118225060752
3	C	26	50	20120531	10	676	13.36	0.203293482433845	0.0358313633444221
3	C	26	50	20120531	10	678	13.4	0.203942606458974	0.033465384054572
3	C	26	50	20120531	10	680	13.44	0.20458960916376	0.0326005924611808
3	C	26	50	20120531	10	682	13.48	0.205604307394762	0.0302211781424881
3	C	26	50	20120531	10	684	13.52	0.206148779616276	0.0284618964708959
3	C	26	50	20120531	10	686	13.56	0.207420864715631	0.0266821087026494
3	C	26	50	20120531	10	688	13.6	0.20799857095586	0.0248316102562842
3	C	26	50	20120531	10	690	13.64	0.209260049453497	0.0235673033315227
3	C	26	50	20120531	10	692	13.68	0.209882303420941	0.0221233912843397
3	C	26	50	20120531	10	694	13.72	0.210665070627714	0.0203337040211566
3	C	26	50	20120531	10	696	13.76	0.210348993896524	0.0203669380398723
3	C	26	50	20120531	10	698	13.8	0.209972813088933	0.0205423005216066
3	C	26	50	20120531	10	700	13.84	0.209629159193276	0.0203301684872506
3	C	26	50	20120531	10	702	13.88	0.209395813955485	0.0199440881847228
3	C	26	50	20120531	10	704	13.92	0.208870433617063	0.0200536897358067
3	C	26	50	20120531	10	706	13.96	0.20834434617186	0.0196067982500968
3	C	26	50	20120531	10	708	14	0.207511374383622	0.0181727856978505
3	C	26	50	20120531	10	710	14.04	0.206773154904064	0.0161646024392807
3	C	26	50	20120531	10	712	14.08	0.206318485243761	0.0142433933147968
3	C	26	50	20120531	10	714	14.12	0.206434450755875	0.0134938601267391
3	C	26	50	20120531	10	716	14.16	0.206532738598460	0.0121524785628282
3	C	26	50	20120531	10	718	14.2	0.206831844766902	0.0104829994524468
3	C	26	50	20120531	10	720	14.24	0.206987408258763	0.0089754477949571
3	C	26	50	20120531	10	722	14.28	0.207987964354142	0.0076680073565431
3	C	26	50	20120531	10	724	14.32	0.208661130009832	0.0058917551222025
3	C	26	50	20120531	10	726	14.36	0.208905081849341	0.0055389088383905
3	C	26	50	20120531	10	728	14.4	0.209355508868957	0.0044534999292691
3	C	26	50	20120531	10	730	14.44	0.210296667994716	0.003008880775305
3	C	26	50	20120531	10	732	14.48	0.210438796457735	0.003100097550078
3	C	26	50	20120531	10	734	14.52	0.210486172612074	0.0020825708919506
3	C	26	50	20120531	10	736	14.56	0.211288738808721	0.000546027856432200
3	C	26	50	20120531	10	738	14.6	0.211512891658357	-0.0016764087568371
3	C	26	50	20120531	10	740	14.64	0.212565066548763	-0.0046745415090681
3	C	26	50	20120531	10	742	14.68	0.212921448366481	-0.0059727895593265
3	C	26	50	20120531	10	744	14.72	0.213298336280853	-0.0072915437062394
3	C	26	50	20120531	10	746	14.76	0.214539308681836	-0.0088153588196964
3	C	26	50	20120531	10	748	14.8	0.215393493673509	-0.010102293161456
3	C	26	50	20120531	10	750	14.84	0.215898367915276	-0.0109494070853175
3	C	26	50	20120531	10	752	14.88	0.216174139559939	-0.0112209360892931
3	C	26	50	20120531	10	754	14.92	0.217594717083343	-0.0132114416783332
3	C	26	50	20120531	10	756	14.96	0.218728916360366	-0.0148505151971237
3	C	26	50	20120531	10	758	15	0.21947067137383	-0.016231494740781
3	C	26	50	20120531	10	760	15.04	0.2207873042004	-0.018392413064087
3	C	26	50	20120531	10	762	15.08	0.221858570973897	-0.0209344619424527
3	C	26	50	20120531	10	764	15.12	0.22312924185969	-0.0221499784993124
3	C	26	50	20120531	10	766	15.16	0.223950192832647	-0.0232523579711822
3	C	26	50	20120531	10	768	15.2	0.225598458739593	-0.0250660868649257
3	C	26	50	20120531	10	770	15.24	0.226490120390669	-0.0256367220373432
3	C	26	50	20120531	10	772	15.28	0.226651340736780	-0.0259747190787504
3	C	26	50	20120531	10	774	15.32	0.227055098708837	-0.0259909825347177
3	C	26	50	20120531	10	776	15.36	0.227064998203774	-0.0259938109618425
3	C	26	50	20120531	10	778	15.4	0.226953982439128	-0.0259634053702514
3	C	26	50	20120531	10	780	15.44	0.226811146869328	-0.0260199739127463
3	C	26	50	20120531	10	782	15.48	0.225921606538595	-0.026681825859937
3	C	26	50	20120531	10	784	15.52	0.225342486084804	-0.026333222216812
3	C	26	50	20120531	10	786	15.56	0.22529864546437	-0.0265778811631025
3	C	26	50	20120531	10	788	15.6	0.224701847341049	-0.028539395374114
3	C	26	50	20120531	10	790	15.64	0.224397084318357	-0.0297690540665974
3	C	26	50	20120531	10	792	15.68	0.225102776885981	-0.0316188454061814
3	C	26	50	20120531	10	794	15.72	0.225426631791765	-0.033512477366199
3	C	26	50	20120531	10	796	15.76	0.22507237129439	-0.0361605922617426
3	C	26	50	20120531	10	798	15.8	0.225172780457319	-0.0378633053908398
3	C	26	50	20120531	10	800	15.84	0.226016358847274	-0.0402922171842157
3	C	26	50	20120531	10	802	15.88	0.226456886371954	-0.0424764700313009
3	C	26	50	20120531	10	804	15.92	0.226920748420412	-0.0449414442705172
3	C	26	50	20120531	10	806	15.96	0.227522496291202	-0.0473335865112713
3	C	26	50	20120531	10	808	16	0.227801803469770	-0.0495899642500375
3	C	26	50	20120531	10	810	16.04	0.228279807653852	-0.050152821247862
3	C	26	50	20120531	10	812	16.08	0.228665958667058	-0.051745155008416
3	C	26	50	20120531	10	814	16.12	0.228586550575531	-0.0524637876301359
3	C	26	50	20120531	10	816	16.16	0.228458069273390	-0.0534110985848915
3	C	26	50	20120531	10	818	16.2	0.228248058559377	-0.052567520194936
3	C	26	50	20120531	10	820	16.24	0.227575670721147	-0.0533827436029659
3	C	26	50	20120531	10	822	16.28	0.22675019426479	-0.053646777275061
3	C	26	50	20120531	10	824	16.32	0.226008085697934	-0.0540395750920101
3	C	26	50	20120531	10	826	16.36	0.22508516992713	-0.0550925985105531
3	C	26	50	20120531	10	828	16.4	0.22386251159178	-0.0571128732950812
3	C	26	50	20120531	10	830	16.44	0.223059308999030	-0.059159169609157
3	C	26	50	20120531	10	832	16.48	0.222252712293731	-0.0603122486372379
3	C	26	50	20120531	10	834	16.52	0.222030256500370	-0.0631580705888013
3	C	26	50	20120531	10	836	16.56	0.221459126353205	-0.0638550657430168
3	C	26	50	20120531	10	838	16.6	0.221644954015301	-0.0645658494794655
3	C	26	50	20120531	10	840	16.64	0.22156420242089	-0.0644882091548913
3	C	26	50	20120531	10	842	16.68	0.221450570361153	-0.0641337365254824
3	C	26	50	20120531	10	844	16.72	0.221880067020046	-0.0641497171387373
3	C	26	50	20120531	10	846	16.76	0.222022054061708	-0.0632129420750213
3	C	26	50	20120531	10	848	16.8	0.22235347501005	-0.0639365244442095
3	C	26	50	20120531	10	850	16.84	0.22253237302569	-0.0637972244083158
3	C	26	50	20120531	10	852	16.88	0.222616377311295	-0.0628477214225385
3	C	26	50	20120531	10	854	16.92	0.223046227523578	-0.0625013098104352
3	C	26	50	20120531	10	856	16.96	0.224147970599345	-0.0628618635581622
3	C	26	50	20120531	10	858	17	0.225197034219914	-0.0636795618399263
3	C	26	50	20120531	10	860	17.04	0.226369982948546	-0.0644624704680561
3	C	26	50	20120531	10	862	17.08	0.227189095443872	-0.0656529554448617
3	C	26	50	20120531	10	864	17.12	0.228556852090721	-0.067038672603953
3	C	26	50	20120531	10	866	17.16	0.228597015755893	-0.0664780783478283
3	C	26	50	20120531	10	868	17.2	0.229141275845372	-0.0674371272751516
3	C	26	50	20120531	10	870	17.24	0.229663827756669	-0.0677814882775895
3	C	26	50	20120531	10	872	17.28	0.230302062337368	-0.0680129950377499
3	C	26	50	20120531	10	874	17.32	0.230315497366210	-0.0678284401678603
3	C	26	50	20120531	10	876	17.36	0.230635180341985	-0.0678128131079961
3	C	26	50	20120531	10	878	17.4	0.231217553486970	-0.0687309205526887
3	C	26	50	20120531	10	880	17.44	0.231233816942937	-0.0690950805449997
3	C	26	50	20120531	10	882	17.48	0.231292011831029	-0.0692065912843929
3	C	26	50	20120531	10	884	17.52	0.230842574760907	-0.0696136019476438
3	C	26	50	20120531	10	886	17.56	0.231306153966653	-0.0686677759171287
3	C	26	50	20120531	10	888	17.6	0.231461788169192	-0.0689830748308598
3	C	26	50	20120531	10	890	17.64	0.231546782404291	-0.0682588560655685
3	C	26	50	20120531	10	892	17.68	0.232527327377762	-0.0681692656363922
3	C	26	50	20120531	10	894	17.72	0.234221130961416	-0.0671472134948652
3	C	26	50	20120531	10	896	17.76	0.235942865262927	-0.0667378693792363
3	C	26	50	20120531	10	898	17.8	0.238155685223973	-0.0668684012910433
3	C	26	50	20120531	10	900	17.84	0.240120593547534	-0.0666811594153851
3	C	26	50	20120531	10	902	17.88	0.24259836641949	-0.0658877148962157
3	C	26	50	20120531	10	904	17.92	0.244320524985069	-0.0654553190995201
3	C	26	50	20120531	10	906	17.96	0.2464842717355	-0.0658640268190459
3	C	26	50	20120531	10	908	18	0.246440431115067	-0.0660507030092791
3	C	26	50	20120531	10	910	18.04	0.246645492081611	-0.0657042206864978
3	C	26	50	20120531	10	912	18.08	0.246726102254666	-0.065606639950694
3	C	26	50	20120531	10	914	18.12	0.246272846807925	-0.0655592637963545
3	C	26	50	20120531	10	916	18.16	0.245810398973029	-0.0655083521081091
3	C	26	50	20120531	10	918	18.2	0.244933586564358	-0.0655748201455406
3	C	26	50	20120531	10	920	18.24	0.244950557127107	-0.0657501826272749
3	C	26	50	20120531	10	922	18.28	0.244423762575123	-0.0657805882188659
3	C	26	50	20120531	10	924	18.32	0.243655137503973	-0.0653824871010579
3	C	26	50	20120531	10	926	18.36	0.243806458355147	-0.0656229034066613
3	C	26	50	20120531	10	928	18.4	0.243667865426034	-0.0655097663216715
3	C	26	50	20120531	10	930	18.44	0.24331996888969	-0.0657756384713976
3	C	26	50	20120531	10	932	18.48	0.242740989857255	-0.065531545210532
3	C	26	50	20120531	10	934	18.52	0.242340484576391	-0.0658966951523368
3	C	26	50	20120531	10	936	18.56	0.242432620589979	-0.0659940637561062
3	C	26	50	20120531	10	938	18.6	0.241890481820844	-0.0675940342698969
3	C	26	50	20120531	10	940	18.64	0.242232721502938	-0.067181083909684
3	C	26	50	20120531	10	942	18.68	0.242133655842894	-0.0674144998581537
3	C	26	50	20120531	10	944	18.72	0.242127362592541	-0.0688081366131942
3	C	26	50	20120531	10	946	18.76	0.241501360959157	-0.0699248703527221
3	C	26	50	20120531	10	948	18.8	0.241346787416789	-0.0715417407185833
3	C	26	50	20120531	10	950	18.84	0.241120230404097	-0.0710215929703425
3	C	26	50	20120531	10	952	18.88	0.240539483604709	-0.0715203153831134
3	C	26	50	20120531	10	954	18.92	0.239854438555095	-0.0715534079804729
3	C	26	50	20120531	10	956	18.96	0.239752049493179	-0.071903284415804
3	C	26	50	20120531	10	958	19	0.239438871899792	-0.0715560242755633
3	C	26	50	20120531	10	960	19.04	0.238791162088225	-0.0717342151844223
3	C	26	50	20120531	10	962	19.08	0.238476216727884	-0.0713759948890732
3	C	26	50	20120531	10	964	19.12	0.237879489315241	-0.0712175322594093
3	C	26	50	20120531	10	966	19.16	0.237947795830304	-0.0707277901027595
3	C	26	50	20120531	10	968	19.2	0.236089094945277	-0.0710775251167344
3	C	26	50	20120531	10	970	19.24	0.233913044536853	-0.0718096634779749
3	C	26	50	20120531	10	972	19.28	0.232239959181888	-0.073610028053554
3	C	26	50	20120531	10	974	19.32	0.231824251105228	-0.0741176600117678
3	C	26	50	20120531	10	976	19.36	0.231579662869616	-0.0744584147696216
3	C	26	50	20120531	10	978	19.4	0.231941701541583	-0.0750820829506281
3	C	26	50	20120531	10	980	19.44	0.232122438034855	-0.0749975129795982
3	C	26	50	20120531	10	982	19.48	0.232072940560171	-0.0747910377994918
3	C	26	50	20120531	10	984	19.52	0.232033554712459	-0.074884163762574
3	C	26	50	20120531	10	986	19.56	0.232538923928973	-0.0743066696543789
3	C	26	50	20120531	10	988	19.6	0.232469839596451	-0.0738581518230723
3	C	26	50	20120531	10	990	19.64	0.231782673226494	-0.0732046437358997
3	C	26	50	20120531	10	992	19.68	0.231415826228415	-0.0730157048039667
3	C	26	50	20120531	10	994	19.72	0.230994461297506	-0.0723693384952841
3	C	26	50	20120531	10	996	19.76	0.230472333650278	-0.0729254072680092
3	C	26	50	20120531	10	998	19.8	0.229167863060345	-0.0730956785809189
3	C	26	50	20120531	10	1000	19.84	0.228058978206088	-0.0731325895548968
3	C	26	50	20120531	10	1002	19.88	0.226210883922779	-0.0733981788619105
3	C	26	50	20120531	10	1004	19.92	0.224570042637035	-0.0735456106257879
3	C	26	50	20120531	10	1006	19.96	0.222258227726624	-0.0738676270539402
3	C	26	50	20120531	10	1008	20	0.220614345881722	-0.0750278478605111
3	C	26	50	20120531	10	1010	20.04	0.218980787795824	-0.0752797192959698
3	C	26	50	20120531	10	1012	20.08	0.217373675503544	-0.0760581024406999
3	C	26	50	20120531	10	1014	20.12	0.215560795137938	-0.0762248382197037
3	C	26	50	20120531	10	1016	20.16	0.213648778401609	-0.0773420669339784
3	C	26	50	20120531	10	1018	20.2	0.212615553972939	-0.0781688161825418
3	C	26	50	20120531	10	1020	20.24	0.210854716666429	-0.0789524319174527
3	C	26	50	20120531	10	1022	20.28	0.208698818801269	-0.080661438296902
3	C	26	50	20120531	10	1024	20.32	0.207097929048663	-0.081204496304854
3	C	26	50	20120531	10	1026	20.36	0.205865441929054	-0.081751089846711
3	C	26	50	20120531	10	1028	20.4	0.203982204438720	-0.082569424524578
3	C	26	50	20120531	10	1030	20.44	0.202556535746492	-0.083971051586246
3	C	26	50	20120531	10	1032	20.48	0.200838054136174	-0.085418004192588
3	C	26	50	20120531	10	1034	20.52	0.199834811035027	-0.08687662406082
3	C	26	50	20120531	10	1036	20.56	0.198481903630583	-0.08846570513018
3	C	26	50	20120531	10	1038	20.6	0.196999242131791	-0.090047361578338
3	C	26	50	20120531	10	1040	20.64	0.196054901025516	-0.091578601312998
3	C	26	50	20120531	10	1042	20.68	0.194672577978974	-0.092292001344537
3	C	26	50	20120531	10	1044	20.72	0.193001118969606	-0.093659404437995
3	C	26	50	20120531	10	1046	20.76	0.192067525886405	-0.094973420969474
3	C	26	50	20120531	10	1048	20.8	0.190114850510158	-0.09746774014011
3	C	26	50	20120531	10	1050	20.84	0.188972590215830	-0.100062397762996
3	C	26	50	20120531	10	1052	20.88	0.187782953767162	-0.101331230171157
3	C	26	50	20120531	10	1054	20.92	0.186402257066217	-0.102727483221288
3	C	26	50	20120531	10	1056	20.96	0.186348729082881	-0.104059460265009
3	C	26	50	20120531	10	1058	21	0.185311474145558	-0.106632551131069
3	C	26	50	20120531	10	1060	21.04	0.184942293695101	-0.108520596947515
3	C	26	50	20120531	10	1062	21.08	0.184430136253487	-0.110031189164164
3	C	26	50	20120531	10	1064	21.12	0.184958274308356	-0.111424967340561
3	C	26	50	20120531	10	1066	21.16	0.184390255431028	-0.112557257429275
3	C	26	50	20120531	10	1068	21.2	0.184548010953911	-0.115045495481592
3	C	26	50	20120531	10	1070	21.24	0.184726696837517	-0.116826909595435
3	C	26	50	20120531	10	1072	21.28	0.184317989117991	-0.118983585278054
3	C	26	50	20120531	10	1074	21.32	0.183859288949035	-0.121524007810823
3	C	26	50	20120531	10	1076	21.36	0.183687037737138	-0.121489783842614
3	C	26	50	20120531	10	1078	21.4	0.184139020391673	-0.121295188056431
3	C	26	50	20120531	10	1080	21.44	0.184126787444358	-0.12192967497119
3	C	26	50	20120531	10	1082	21.48	0.183780658674968	-0.121857196526118
3	C	26	50	20120531	10	1084	21.52	0.183656561434869	-0.122522937560605
3	C	26	50	20120531	10	1086	21.56	0.183474905702782	-0.123304219843138
3	C	26	50	20120531	10	1088	21.6	0.183211225584078	-0.123112523194759
3	C	26	50	20120531	10	1090	21.64	0.182742272366795	-0.122498188823264
3	C	26	50	20120531	10	1092	21.68	0.181900249611758	-0.12239834534576
3	C	26	50	20120531	10	1094	21.72	0.180515663823517	-0.122664288206165
3	C	26	50	20120531	10	1096	21.76	0.179990000642383	-0.122471530897613
3	C	26	50	20120531	10	1098	21.8	0.178365988498032	-0.123006598598937
3	C	26	50	20120531	10	1100	21.84	0.176692196036285	-0.123564576559971
3	C	26	50	20120531	10	1102	21.88	0.174709935312313	-0.124975495004744
3	C	26	50	20120531	10	1104	21.92	0.172619826662075	-0.126048784103636
3	C	26	50	20120531	10	1106	21.96	0.171054928644631	-0.126422914301562
3	C	26	50	20120531	10	1108	22	0.169240464359835	-0.127535928659421
3	C	26	50	20120531	10	1110	22.04	0.168020104121525	-0.12868416400605
3	C	26	50	20120531	10	1112	22.08	0.165747998913731	-0.130068143096673
3	C	26	50	20120531	10	1114	22.12	0.164397977919168	-0.130169413515661
3	C	26	50	20120531	10	1116	22.16	0.162275908042420	-0.130810801792604
3	C	26	50	20120531	10	1118	22.2	0.161390765915866	-0.131537552000172
3	C	26	50	20120531	10	1120	22.24	0.159862397034739	-0.131445232138821
3	C	26	50	20120531	10	1122	22.28	0.158516716261598	-0.131651056780688
3	C	26	50	20120531	10	1124	22.32	0.157320864344323	-0.132062020170846
3	C	26	50	20120531	10	1126	22.36	0.15670051249412	-0.132381144532264
3	C	26	50	20120531	10	1128	22.4	0.156691334248101	-0.132356381652786
3	C	26	50	20120531	10	1130	22.44	0.156958465047897	-0.132987276465097
3	C	26	50	20120531	10	1132	22.48	0.157166510005058	-0.133458054017875
3	C	26	50	20120531	10	1134	22.52	0.157718215928943	-0.132797453649687
3	C	26	50	20120531	10	1136	22.56	0.158217737372377	-0.132607644976413
3	C	26	50	20120531	10	1138	22.6	0.158429975472750	-0.132973820223051
3	C	26	50	20120531	10	1140	22.64	0.158387697558303	-0.133621381542194
3	C	26	50	20120531	10	1142	22.68	0.158400390125025	-0.13420972973948
3	C	26	50	20120531	10	1144	22.72	0.158693125261368	-0.135653648857731
3	C	26	50	20120531	10	1146	22.76	0.158111833989758	-0.13758127144072
3	C	26	50	20120531	10	1148	22.8	0.158327148004630	-0.137225950283173
3	C	26	50	20120531	10	1150	22.84	0.158077892864261	-0.139438133848116
3	C	26	50	20120531	10	1152	22.88	0.157975362380989	-0.143163879478188
3	C	26	50	20120531	10	1154	22.92	0.157667770931173	-0.144656581893272
3	C	26	50	20120531	10	1156	22.96	0.157659144228443	-0.146193973456928
3	C	26	50	20120531	10	1158	23	0.157859821132944	-0.147557416752412
3	C	26	50	20120531	10	1160	23.04	0.157981372788629	-0.148765225845357
3	C	26	50	20120531	10	1162	23.08	0.158107237795681	-0.151388592003559
3	C	26	50	20120531	10	1164	23.12	0.157886125505204	-0.153176652921145
3	C	26	50	20120531	10	1166	23.16	0.158011000562761	-0.154290628944227
3	C	26	50	20120531	10	1168	23.2	0.158852316211017	-0.156977776134092
3	C	26	50	20120531	10	1170	23.24	0.159007172596097	-0.158398353657495
3	C	26	50	20120531	10	1172	23.28	0.159182393656475	-0.160012112753519
3	C	26	50	20120531	10	1174	23.32	0.159635366260503	-0.161295794404085
3	C	26	50	20120531	10	1176	23.36	0.159472731700830	-0.164002599162468
3	C	26	50	20120531	10	1178	23.4	0.160078439369594	-0.166740092355153
3	C	26	50	20120531	10	1180	23.44	0.160862903632643	-0.168726072460794
3	C	26	50	20120531	10	1182	23.48	0.160910279786982	-0.170520002364664
3	C	26	50	20120531	10	1184	23.52	0.161609608393576	-0.173227514229827
3	C	26	50	20120531	10	1186	23.56	0.161957575640598	-0.174720853041015
3	C	26	50	20120531	10	1188	23.6	0.162481612476135	-0.176340763966035
3	C	26	50	20120531	10	1190	23.64	0.162483238821732	-0.177901843606861
3	C	26	50	20120531	10	1192	23.68	0.163528201222969	-0.180622931922223
3	C	26	50	20120531	10	1194	23.72	0.163439600743287	-0.182009780452164
3	C	26	50	20120531	10	1196	23.76	0.163444338358721	-0.183656844277582
3	C	26	50	20120531	10	1198	23.8	0.164114251323217	-0.184430843360269
3	C	26	50	20120531	10	1200	23.84	0.163904240609204	-0.18503966229887
3	C	26	50	20120531	10	1202	23.88	0.164183477077095	-0.184610519193368
3	C	26	50	20120531	10	1204	23.92	0.164338757726243	-0.186322000446552
3	C	26	50	20120531	10	1206	23.96	0.164568284587417	-0.186629874739081
3	C	26	50	20120531	10	1208	24	0.164357920320014	-0.186765285687678
3	C	26	50	20120531	10	1210	24.04	0.164354950471533	-0.186879978407587
3	C	26	50	20120531	10	1212	24.08	0.163711129747262	-0.186654057790997
3	C	26	50	20120531	10	1214	24.12	0.163195790325133	-0.187251421599744
3	C	26	50	20120531	10	1216	24.16	0.162971849607532	-0.187466877035971
3	C	26	50	20120531	10	1218	24.2	0.162513078727898	-0.187470271148521
3	C	26	50	20120531	10	1220	24.24	0.162237094951201	-0.187857977796646
3	C	26	50	20120531	10	1222	24.28	0.162098289890054	-0.188339022539887
3	C	26	50	20120531	10	1224	24.32	0.162035215965172	-0.188255018254282
3	C	26	50	20120531	10	1226	24.36	0.162223447790324	-0.187874453384647
3	C	26	50	20120531	10	1228	24.4	0.162591355448575	-0.188437098250437
3	C	26	50	20120531	10	1230	24.44	0.162988537327568	-0.187839098045588
3	C	26	50	20120531	10	1232	24.48	0.163043762367178	-0.187175761174157
3	C	26	50	20120531	10	1234	24.52	0.163370445700087	-0.187124849485911
3	C	26	50	20120531	10	1236	24.56	0.163601528196178	-0.186158375937386
3	C	26	50	20120531	10	1238	24.6	0.165071886036978	-0.185898584905978
3	C	26	50	20120531	10	1240	24.64	0.165652491415010	-0.185698402976224
3	C	26	50	20120531	10	1242	24.68	0.167432137761900	-0.184825267522815
3	C	26	50	20120531	10	1244	24.72	0.16876906455309	-0.183433186402693
3	C	26	50	20120531	10	1246	24.76	0.170530184702313	-0.182343817695597
3	C	26	50	20120531	10	1248	24.8	0.171941923390952	-0.182541454040938
3	C	26	50	20120531	10	1250	24.84	0.173627807378657	-0.181910573370764
3	C	26	50	20120531	10	1252	24.88	0.175382351434815	-0.180450185735579
3	C	26	50	20120531	10	1254	24.92	0.177512722745174	-0.180247387510735
3	C	26	50	20120531	10	1256	24.96	0.179979535462021	-0.179314996509062
3	C	26	50	20120531	10	1258	25	0.181548393277440	-0.178825183641734
3	C	26	50	20120531	10	1260	25.04	0.182157919322822	-0.179157523828892
3	C	26	50	20120531	10	1262	25.08	0.181798072681877	-0.179088863760439
3	C	26	50	20120531	10	1264	25.12	0.181424861722766	-0.178940229915033
3	C	26	50	20120531	10	1266	25.16	0.181379253335380	-0.179497783611999
3	C	26	50	20120531	10	1268	25.2	0.182015861570482	-0.179118562245249
3	C	26	50	20120531	10	1270	25.24	0.182269500772894	-0.178970989060015
3	C	26	50	20120531	10	1272	25.28	0.183448601330522	-0.178781837996048
3	C	26	50	20120531	10	1274	25.32	0.185570558070185	-0.178130663361253
3	C	26	50	20120531	10	1276	25.36	0.186995661076988	-0.177788847943227
3	C	26	50	20120531	10	1278	25.4	0.187810601642306	-0.176573684939758
3	C	26	50	20120531	10	1280	25.44	0.189959640571688	-0.176840122774909
3	C	26	50	20120531	10	1282	25.48	0.193367400282260	-0.176499792281124
3	C	26	50	20120531	10	1284	25.52	0.194350349418788	-0.176201322508785
3	C	26	50	20120531	10	1286	25.56	0.194874739807716	-0.176723450156014
3	C	26	50	20120531	10	1288	25.6	0.195257991683119	-0.176053112927449
3	C	26	50	20120531	10	1290	25.64	0.19567101275401	-0.176342955997057
3	C	26	50	20120531	10	1292	25.68	0.196904772665824	-0.17578094752737
3	C	26	50	20120531	10	1294	25.72	0.197388087221833	-0.175218437011868
3	C	26	50	20120531	10	1296	25.76	0.200214145538862	-0.176089132946882
3	C	26	50	20120531	10	1298	25.8	0.201704846841756	-0.175572824788463
3	C	26	50	20120531	10	1300	25.84	0.204057193112865	-0.17504764243994
3	C	26	50	20120531	10	1302	25.88	0.205717529332566	-0.175521354485861
3	C	26	50	20120531	10	1304	25.92	0.206853347884118	-0.175416497621279
3	C	26	50	20120531	10	1306	25.96	0.209731350265293	-0.175129334486371
3	C	26	50	20120531	10	1308	26	0.212954253171380	-0.176031692541726
3	C	26	50	20120531	10	1310	26.04	0.215017157302426	-0.176764688623492
3	C	26	50	20120531	10	1312	26.08	0.216474433667773	-0.175825014421974
3	C	26	50	20120531	10	1314	26.12	0.218356589284732	-0.176559153895405
3	C	26	50	20120531	10	1316	26.16	0.219840672068154	-0.176216341456818
3	C	26	50	20120531	10	1318	26.2	0.222576687407667	-0.177090813342043
3	C	26	50	20120531	10	1320	26.24	0.224411290093591	-0.177296920826624
3	C	26	50	20120531	10	1322	26.28	0.226415407488169	-0.177414123775605
3	C	26	50	20120531	10	1324	26.32	0.229371439102648	-0.17786917527357
3	C	26	50	20120531	10	1326	26.36	0.230285374617332	-0.177938118184736
3	C	26	50	20120531	10	1328	26.4	0.23089355715983	-0.178683338021428
3	C	26	50	20120531	10	1330	26.44	0.231700507418521	-0.178845124052964
3	C	26	50	20120531	10	1332	26.48	0.234585220243049	-0.179327653720445
3	C	26	50	20120531	10	1334	26.52	0.236505651550074	-0.180838104515738
3	C	26	50	20120531	10	1336	26.56	0.237494823226276	-0.181357898710588
3	C	26	50	20120531	10	1338	26.6	0.237972544567645	-0.182164283283853
3	C	26	50	20120531	10	1340	26.64	0.239371626044901	-0.182981274458836
3	C	26	50	20120531	10	1342	26.68	0.239413911030416	-0.183684280020692
3	C	26	50	20120531	10	1344	26.72	0.240170939550354	-0.184919878410137
3	C	26	50	20120531	10	1346	26.76	0.241142857821095	-0.184776689286947
3	C	26	50	20120531	10	1348	26.8	0.241112098676113	-0.185691331908412
3	C	26	50	20120531	10	1350	26.84	0.241711088830457	-0.186123303441039
3	C	26	50	20120531	10	1352	26.88	0.241830660587155	-0.18689751465576
3	C	26	50	20120531	10	1354	26.92	0.242667804305402	-0.188201490270946
3	C	26	50	20120531	10	1356	26.96	0.242874350196187	-0.188528102893176
3	C	26	50	20120531	10	1358	27	0.243479492179526	-0.188655523535146
3	C	26	50	20120531	10	1360	27.04	0.245091837061988	-0.191086415227509
3	C	26	50	20120531	10	1362	27.08	0.24666281619775	-0.192660647054465
3	C	26	50	20120531	10	1364	27.12	0.24736263977909	-0.194329631190099
3	C	26	50	20120531	10	1366	27.16	0.248778126133669	-0.195461143461354
3	C	26	50	20120531	10	1368	27.2	0.25054384247697	-0.197174392481491
3	C	26	50	20120531	10	1370	27.24	0.25173192329072	-0.198188242184356
3	C	26	50	20120531	10	1372	27.28	0.253471405972439	-0.199840043625208
3	C	26	50	20120531	10	1374	27.32	0.254743632493150	-0.202249015007354
3	C	26	50	20120531	10	1376	27.36	0.255576321438675	-0.203083683851867
3	C	26	50	20120531	10	1378	27.4	0.256296863248704	-0.205760083018658
3	C	26	50	20120531	10	1380	27.44	0.257211930134237	-0.207015833951367
3	C	26	50	20120531	10	1382	27.48	0.257546533063095	-0.208130799923942
3	C	26	50	20120531	10	1384	27.52	0.258237058190263	-0.209066620393503
3	C	26	50	20120531	10	1386	27.56	0.259878641938126	-0.210129012976897
3	C	26	50	20120531	10	1388	27.6	0.259918063141177	-0.211765434845258
3	C	26	50	20120531	10	1390	27.64	0.261121707375181	-0.212743922137996
3	C	26	50	20120531	10	1392	27.68	0.262165262633924	-0.21438030157995
3	C	26	50	20120531	10	1394	27.72	0.263284930866594	-0.215346598351781
3	C	26	50	20120531	10	1396	27.76	0.264055910603325	-0.217234340112311
3	C	26	50	20120531	10	1398	27.8	0.264845367040248	-0.218861774653483
3	C	26	50	20120531	10	1400	27.84	0.265167114767824	-0.219456437314325
3	C	26	50	20120531	10	1402	27.88	0.264342090859807	-0.219761030631389
3	C	26	50	20120531	10	1404	27.92	0.264421675728029	-0.220196219499871
3	C	26	50	20120531	10	1406	27.96	0.264556337143438	-0.220425010969991
3	C	26	50	20120531	10	1408	28	0.264330593303545	-0.220150123208805
3	C	26	50	20120531	10	1410	28.04	0.264724939684345	-0.219801031662001
3	C	26	50	20120531	10	1412	28.08	0.26395649138989	-0.22263988861177
3	C	26	50	20120531	10	1414	28.12	0.263291605954608	-0.22117638263568
3	C	26	50	20120531	10	1416	28.16	0.264649738878165	-0.224735470268494
3	C	26	50	20120531	10	1418	28.2	0.26299122699396	-0.224634700481107
3	C	26	50	20120531	10	1420	28.24	0.264684443678986	-0.226481260342701
