# Supplementary material for: How Do Ants Make Sense of Gravity? A Boltzmann Walker Analysis of Lasius niger Trajectories on Various Inclines
Source: PLoS One. 2013 Oct 29;8(10):e76531. doi: 10.1371/journal.pone.0076531 (PMC3812222; doi:10.1371/journal.pone.0076531)
Supplement: Dataset S3 — Trajectories for . (ZIP) [file pone.0076531.s007.zip › Incline3/3-C-26-50-20120531-11.txt]

Pente	Colonie	Temperature	Humidite	Date	Indiv	Frame	Time	X	Y
3	C	26	50	20120531	11	10	0	0	0
3	C	26	50	20120531	11	12	0.04	-0.00239270792617900	0.00292275516935647
3	C	26	50	20120531	11	14	0.08	-0.0034846222176873	0.00603572206285215
3	C	26	50	20120531	11	16	0.12	-0.0038118005253423	0.00917067997724265
3	C	26	50	20120531	11	18	0.16	-0.0030804399815611	0.0117864800928861
3	C	26	50	20120531	11	20	0.2	-0.0029050633576912	0.0143357556025555
3	C	26	50	20120531	11	22	0.24	-0.002203281090567	0.0175206140424944
3	C	26	50	20120531	11	24	0.28	-0.000957443794929999	0.0197756341362408
3	C	26	50	20120531	11	26	0.32	0.00114309468033060	0.0209047493155073
3	C	26	50	20120531	11	28	0.36	0.0045190473136716	0.0205881903374921
3	C	26	50	20120531	11	30	0.4	0.0073066404360178	0.0213615190829504
3	C	26	50	20120531	11	32	0.44	0.0098551169150244	0.0213062869722719
3	C	26	50	20120531	11	34	0.48	0.014224860046062	0.0207670119856000
3	C	26	50	20120531	11	36	0.52	0.0176675154762859	0.0198891035614178
3	C	26	50	20120531	11	38	0.56	0.0211175318881019	0.0186658512563719
3	C	26	50	20120531	11	40	0.6	0.0230562772607592	0.0164036752419999
3	C	26	50	20120531	11	42	0.64	0.0253290598768490	0.0145067905907889
3	C	26	50	20120531	11	44	0.68	0.0267489797909462	0.0108537850352976
3	C	26	50	20120531	11	46	0.72	0.0272692901737467	0.00774253641128025
3	C	26	50	20120531	11	48	0.76	0.0274476932146401	0.00394704176831206
3	C	26	50	20120531	11	50	0.8	0.0280264954703804	0.000237693944495860
3	C	26	50	20120531	11	52	0.84	0.0294328035789398	-0.00398729735736501
3	C	26	50	20120531	11	54	0.88	0.0301649589107431	-0.00533171240936718
3	C	26	50	20120531	11	56	0.92	0.0292145515353926	-0.0067058931213234
3	C	26	50	20120531	11	58	0.96	0.0285112221186312	-0.006848341196607
3	C	26	50	20120531	11	60	1	0.0281336179050894	-0.00781030835361627
3	C	26	50	20120531	11	62	1.04	0.0279275005210142	-0.00893372142379927
3	C	26	50	20120531	11	64	1.08	0.0293445425105121	-0.0106726667043645
3	C	26	50	20120531	11	66	1.12	0.0303621681635889	-0.0124035368254885
3	C	26	50	20120531	11	68	1.16	0.0320941837976984	-0.0149754256100202
3	C	26	50	20120531	11	70	1.2	0.0320239610232588	-0.0169206834361323
3	C	26	50	20120531	11	72	1.24	0.0317430840676359	-0.0195792917963086
3	C	26	50	20120531	11	74	1.28	0.0314241081986427	-0.0220314674027854
3	C	26	50	20120531	11	76	1.32	0.0302269764180938	-0.0256667033648656
3	C	26	50	20120531	11	78	1.36	0.0284481078886628	-0.0279408294838395
3	C	26	50	20120531	11	80	1.4	0.0271313336407372	-0.0311665091982563
3	C	26	50	20120531	11	82	1.44	0.0261596982127088	-0.0350106952141771
3	C	26	50	20120531	11	84	1.48	0.0252684608257013	-0.0389588966376103
3	C	26	50	20120531	11	86	1.52	0.0230211340537342	-0.0423552719290055
3	C	26	50	20120531	11	88	1.56	0.0218211738460606	-0.0450921994362662
3	C	26	50	20120531	11	90	1.6	0.0197450376258188	-0.0473130097039388
3	C	26	50	20120531	11	92	1.64	0.0174667395768357	-0.0487251019459683
3	C	26	50	20120531	11	94	1.68	0.0154486568233293	-0.049286968994299
3	C	26	50	20120531	11	96	1.72	0.0133695507546065	-0.0490116923243832
3	C	26	50	20120531	11	98	1.76	0.0116357956378152	-0.0485989540962046
3	C	26	50	20120531	11	100	1.8	0.0103953889222578	-0.0476579363918016
3	C	26	50	20120531	11	102	1.84	0.0091314355508868	-0.0468588350183827
3	C	26	50	20120531	11	104	1.88	0.0078104893729522	-0.0445101798446715
3	C	26	50	20120531	11	106	1.92	0.0078619667466226	-0.0436469438861990
3	C	26	50	20120531	11	108	1.96	0.0072147519098026	-0.0426897334365068
3	C	26	50	20120531	11	110	2	0.0068291382977503	-0.0414055285269226
3	C	26	50	20120531	11	112	2.04	0.0066141566230662	-0.0391116529155500
3	C	26	50	20120531	11	114	2.08	0.0061284661882726	-0.0379791011973270
3	C	26	50	20120531	11	116	2.12	0.005450188150555	-0.0358737402538187
3	C	26	50	20120531	11	118	2.16	0.0054658647078939	-0.0340266147067998
3	C	26	50	20120531	11	120	2.2	0.0054089779673474	-0.0315884751699295
3	C	26	50	20120531	11	122	2.24	0.0055470886496352	-0.0281674345797928
3	C	26	50	20120531	11	124	2.28	0.0055292144044204	-0.0258937482812368
3	C	26	50	20120531	11	126	2.32	0.0056878325975762	-0.0237839679203460
3	C	26	50	20120531	11	128	2.36	0.005211447688023	-0.0236215384216396
3	C	26	50	20120531	11	130	2.4	0.0048644067508844	-0.0198584646245889
3	C	26	50	20120531	11	132	2.44	0.0045220115052983	-0.0163755253210408
3	C	26	50	20120531	11	134	2.48	0.0040348927148067	-0.0129355286123142
3	C	26	50	20120531	11	136	2.52	0.0040461357126275	-0.0114143297939476
3	C	26	50	20120531	11	138	2.56	0.0031993753421567	-0.00899538820618655
3	C	26	50	20120531	11	140	2.6	0.0027360082684451	-0.00559611377698846
3	C	26	50	20120531	11	142	2.64	0.0029020369406677	-0.00348087455174702
3	C	26	50	20120531	11	144	2.68	0.0023857782797234	-0.000175362481734271
3	C	26	50	20120531	11	146	2.72	0.003072661806968	0.00189575328036113
3	C	26	50	20120531	11	148	2.76	0.0042469540384845	0.00487458201746575
3	C	26	50	20120531	11	150	2.8	0.0053113194497978	0.00665552944083335
3	C	26	50	20120531	11	152	2.84	0.0072225654397347	0.00854754212632205
3	C	26	50	20120531	11	154	2.88	0.0091949832373121	0.00934404134678615
3	C	26	50	20120531	11	156	2.92	0.0116325005202149	0.0105014125130289
3	C	26	50	20120531	11	158	2.96	0.0140502965949904	0.0112826806534263
3	C	26	50	20120531	11	160	3	0.0176240284092429	0.0114187421402623
3	C	26	50	20120531	11	162	3.04	0.0192222452982163	0.0114696679706433
3	C	26	50	20120531	11	164	3.08	0.0223103220330142	0.0109976034835232
3	C	26	50	20120531	11	166	3.12	0.0257146593467656	0.00950989324231345
3	C	26	50	20120531	11	168	3.16	0.028403751080279	0.00866769371058125
3	C	26	50	20120531	11	170	3.2	0.0304149748980079	0.00734445650667565
3	C	26	50	20120531	11	172	3.24	0.0324934233574242	0.00613893136863415
3	C	26	50	20120531	11	174	3.28	0.0358551504165413	0.00477053832568195
3	C	26	50	20120531	11	176	3.32	0.0390396482320218	0.00259352625203602
3	C	26	50	20120531	11	178	3.36	0.0415281125585091	-0.000144971032278870
3	C	26	50	20120531	11	180	3.4	0.04353790802054	-0.00190063231715132
3	C	26	50	20120531	11	182	3.44	0.0453000181192569	-0.00411543217718383
3	C	26	50	20120531	11	184	3.48	0.0461143929991494	-0.0056610968901795
3	C	26	50	20120531	11	186	3.52	0.0468731185753626	-0.00822280333706213
3	C	26	50	20120531	11	188	3.56	0.047793715035925	-0.00988243952104945
3	C	26	50	20120531	11	190	3.6	0.0484071230975365	-0.0121997062247437
3	C	26	50	20120531	11	192	3.64	0.0496361029675099	-0.0157448284986293
3	C	26	50	20120531	11	194	3.68	0.0508475890157169	-0.0190948882958569
3	C	26	50	20120531	11	196	3.72	0.0518796325760621	-0.0214592200269068
3	C	26	50	20120531	11	198	3.76	0.0537869611944312	-0.0247242360915610
3	C	26	50	20120531	11	200	3.8	0.0537856389047504	-0.0268122304925233
3	C	26	50	20120531	11	202	3.84	0.0542079266100089	-0.0296768579489324
3	C	26	50	20120531	11	204	3.88	0.0540397872240445	-0.0322573628295929
3	C	26	50	20120531	11	206	3.92	0.0537355403893033	-0.0349688839902055
3	C	26	50	20120531	11	208	3.96	0.0536360858205294	-0.0367330093432488
3	C	26	50	20120531	11	210	4	0.0526327225112292	-0.0387038361505685
3	C	26	50	20120531	11	212	4.04	0.0515675509981854	-0.0409518558871812
3	C	26	50	20120531	11	214	4.08	0.0510096932453039	-0.0422366194111224
3	C	26	50	20120531	11	216	4.12	0.0506262292378664	-0.0435647780782251
3	C	26	50	20120531	11	218	4.16	0.0494397747697135	-0.0474382383148869
3	C	26	50	20120531	11	220	4.2	0.048685645387578	-0.0497953787699723
3	C	26	50	20120531	11	222	4.24	0.0485781651568377	-0.0534617274304245
3	C	26	50	20120531	11	224	4.28	0.0493153946869028	-0.0560006650389529
3	C	26	50	20120531	11	226	4.32	0.0496251781677406	-0.0591588160557664
3	C	26	50	20120531	11	228	4.36	0.0506335124377126	-0.061032790447267
3	C	26	50	20120531	11	230	4.4	0.0518022892363359	-0.0629003301670587
3	C	26	50	20120531	11	232	4.44	0.0512801615891077	-0.0639833349131241
3	C	26	50	20120531	11	234	4.48	0.0507308103308039	-0.0644632482855153
3	C	26	50	20120531	11	236	4.52	0.0498886461544107	-0.064078016511125
3	C	26	50	20120531	11	238	4.56	0.0487767207409949	-0.06415374764739
3	C	26	50	20120531	11	240	4.6	0.0477035447791881	-0.0639367365762439
3	C	26	50	20120531	11	242	4.64	0.0454668246089388	-0.0638862491520672
3	C	26	50	20120531	11	244	4.68	0.0435437770068238	-0.0640599145775265
3	C	26	50	20120531	11	246	4.72	0.0433819202646102	-0.063963677344607
3	C	26	50	20120531	11	248	4.76	0.0426056584402236	-0.0636804103680638
3	C	26	50	20120531	11	250	4.8	0.0405209662279295	-0.0640722889461973
3	C	26	50	20120531	11	252	4.84	0.0384833673272623	-0.0636753191992393
3	C	26	50	20120531	11	254	4.88	0.0364708707173273	-0.0631126743334491
3	C	26	50	20120531	11	256	4.92	0.0339181445265657	-0.0627219978368435
3	C	26	50	20120531	11	258	4.96	0.0320674339481662	-0.0631187554517672
3	C	26	50	20120531	11	260	5	0.0292906256184466	-0.0636939161075845
3	C	26	50	20120531	11	262	5.04	0.0258465206193213	-0.0645031998186524
3	C	26	50	20120531	11	264	5.08	0.0238290742619179	-0.0652690671733556
3	C	26	50	20120531	11	266	5.12	0.0220274368941327	-0.065561880091445
3	C	26	50	20120531	11	268	5.16	0.0197310369115513	-0.0660137213246231
3	C	26	50	20120531	11	270	5.2	0.0175800887938599	-0.0665866899494185
3	C	26	50	20120531	11	272	5.24	0.016619484231618	-0.0669454052195146
3	C	26	50	20120531	11	274	5.28	0.0166505969299902	-0.0659440005959982
3	C	26	50	20120531	11	276	5.32	0.0166703959198634	-0.065277057479983
3	C	26	50	20120531	11	278	5.36	0.0167999378821768	-0.0643421208938982
3	C	26	50	20120531	11	280	5.4	0.0167403994912009	-0.0631896782619202
3	C	26	50	20120531	11	282	5.44	0.0171697547287374	-0.0611946471894806
3	C	26	50	20120531	11	284	5.48	0.0175438142159851	-0.0593435830576905
3	C	26	50	20120531	11	286	5.52	0.0179681489953751	-0.0578137575365934
3	C	26	50	20120531	11	288	5.56	0.018297024359305	-0.0554020284380004
3	C	26	50	20120531	11	290	5.6	0.0183622903152085	-0.05282257361091
3	C	26	50	20120531	11	292	5.64	0.0183850591535627	-0.0509097083464441
3	C	26	50	20120531	11	294	5.68	0.0188405773420031	-0.0485946407448394
3	C	26	50	20120531	11	296	5.72	0.0193431888420705	-0.0465212622410442
3	C	26	50	20120531	11	298	5.76	0.0189646745821013	-0.0447583743248680
3	C	26	50	20120531	11	300	5.8	0.018630778760025	-0.0429217351714141
3	C	26	50	20120531	11	302	5.84	0.018341147822451	-0.0406541851455051
3	C	26	50	20120531	11	304	5.88	0.0187632198601413	-0.0384295565012141
3	C	26	50	20120531	11	306	5.92	0.019113449848863	-0.0370465263478913
3	C	26	50	20120531	11	308	5.96	0.0193965046933720	-0.0335459942276273
3	C	26	50	20120531	11	310	6	0.0198378807461886	-0.0309622260491715
3	C	26	50	20120531	11	312	6.04	0.0201594021995941	-0.0290070050885126
3	C	26	50	20120531	11	314	6.08	0.0204871674058775	-0.0256757755448681
3	C	26	50	20120531	11	316	6.12	0.0205852855428350	-0.0229559317374409
3	C	26	50	20120531	11	318	6.16	0.0212290143432238	-0.0199985071226030
3	C	26	50	20120531	11	320	6.2	0.0215292660246512	-0.0177455376385219
3	C	26	50	20120531	11	322	6.24	0.0214458839930137	-0.0144349202575490
3	C	26	50	20120531	11	324	6.28	0.0219067882138063	-0.0119238971034215
3	C	26	50	20120531	11	326	6.32	0.0216137440717995	-0.0103910543576891
3	C	26	50	20120531	11	328	6.36	0.0204913746912256	-0.00944274638237203
3	C	26	50	20120531	11	330	6.4	0.0194714509411099	-0.00872506835480674
3	C	26	50	20120531	11	332	6.44	0.0177306035433033	-0.00796494977823464
3	C	26	50	20120531	11	334	6.48	0.0161096107449078	-0.0068985549704594
3	C	26	50	20120531	11	336	6.52	0.0135726318221633	-0.0066841389812002
3	C	26	50	20120531	11	338	6.56	0.0106488867033132	-0.00477749625640879
3	C	26	50	20120531	11	340	6.6	0.009359194645107	-0.00305180215692302
3	C	26	50	20120531	11	342	6.64	0.0075946803833341	-0.00072103678477592
3	C	26	50	20120531	11	344	6.68	0.0071320204164038	0.0015317347094063
3	C	26	50	20120531	11	346	6.72	0.0069815693065707	0.00347375398646047
3	C	26	50	20120531	11	348	6.76	0.0073247352985483	0.00671846194435895
3	C	26	50	20120531	11	350	6.8	0.0078629425539807	0.00904819494060555
3	C	26	50	20120531	11	352	6.84	0.0098377503724785	0.0116171138766563
3	C	26	50	20120531	11	354	6.88	0.011631743915959	0.0132988188632845
3	C	26	50	20120531	11	356	6.92	0.0137017990178827	0.0149571963972013
3	C	26	50	20120531	11	358	6.96	0.0161276278256925	0.0165279916852003
3	C	26	50	20120531	11	360	7	0.0185386639596399	0.0168356679878301
3	C	26	50	20120531	11	362	7.04	0.0213632514945642	0.0174137772789249
3	C	26	50	20120531	11	364	7.08	0.0227221693066485	0.0169820178783323
3	C	26	50	20120531	11	366	7.12	0.0249750115115089	0.0166438794155690
3	C	26	50	20120531	11	368	7.16	0.0259205546993115	0.0157904015306768
3	C	26	50	20120531	11	370	7.2	0.0279450014138486	0.0149089222172497
3	C	26	50	20120531	11	372	7.24	0.0298536947483054	0.0142485551942996
3	C	26	50	20120531	11	374	7.28	0.0325576003688847	0.0127399428766381
3	C	26	50	20120531	11	376	7.32	0.0347267989125985	0.0116543147644146
3	C	26	50	20120531	11	378	7.36	0.0373151208587249	0.0112260626134567
3	C	26	50	20120531	11	380	7.4	0.0386150659652583	0.00971582395019845
3	C	26	50	20120531	11	382	7.44	0.0410310037634129	0.00743763055301905
3	C	26	50	20120531	11	384	7.48	0.0419476955803296	0.00526101587338415
3	C	26	50	20120531	11	386	7.52	0.042740539058735	0.00383927162379141
3	C	26	50	20120531	11	388	7.56	0.0439901523045835	0.00201845752010043
3	C	26	50	20120531	11	390	7.6	0.046166690616686	-0.000444883302451331
3	C	26	50	20120531	11	392	7.64	0.0479514564166721	-0.00254374593464049
3	C	26	50	20120531	11	394	7.68	0.0502463007643349	-0.0044503886594319
3	C	26	50	20120531	11	396	7.72	0.0525255887628116	-0.00567311770545968
3	C	26	50	20120531	11	398	7.76	0.0547456212130249	-0.00735631468739614
3	C	26	50	20120531	11	400	7.8	0.0566306971809901	-0.0100777565561488
3	C	26	50	20120531	11	402	7.84	0.0584611845054477	-0.011383570648966
3	C	26	50	20120531	11	404	7.88	0.0601477755999339	-0.0123994002508186
3	C	26	50	20120531	11	406	7.92	0.0622653482775532	-0.0139483176550077
3	C	26	50	20120531	11	408	7.96	0.0644575914312659	-0.0155502680677858
3	C	26	50	20120531	11	410	8	0.0667550520740191	-0.0177191766977194
3	C	26	50	20120531	11	412	8.04	0.0678784326172902	-0.0188316677965602
3	C	26	50	20120531	11	414	8.08	0.0690399969267453	-0.0204017984041849
3	C	26	50	20120531	11	416	8.12	0.0688877568367558	-0.0204916716760736
3	C	26	50	20120531	11	418	8.16	0.069131001569484	-0.0217371695604556
3	C	26	50	20120531	11	420	8.2	0.0693927017892012	-0.0217904147010790
3	C	26	50	20120531	11	422	8.24	0.0701563771128826	-0.0218273256750569
3	C	26	50	20120531	11	424	8.28	0.0710794343050435	-0.0230729649807951
3	C	26	50	20120531	11	426	8.32	0.0726385340468818	-0.0241686269382437
3	C	26	50	20120531	11	428	8.36	0.0751695520594609	-0.0263774871013143
3	C	26	50	20120531	11	430	8.4	0.0762019986706714	-0.0284616843388616
3	C	26	50	20120531	11	432	8.44	0.0775223084525029	-0.0305377498484254
3	C	26	50	20120531	11	434	8.48	0.0786355066581249	-0.0323173254846374
3	C	26	50	20120531	11	436	8.52	0.0791489368919444	-0.0350606876636070
3	C	26	50	20120531	11	438	8.56	0.079895429520843	-0.0372264850237033
3	C	26	50	20120531	11	440	8.6	0.0803981117315886	-0.0399862520799962
3	C	26	50	20120531	11	442	8.64	0.0812146786425028	-0.0421221388232483
3	C	26	50	20120531	11	444	8.68	0.0816239803317248	-0.0453492044669563
3	C	26	50	20120531	11	446	8.72	0.0821488374111283	-0.0476121865830588
3	C	26	50	20120531	11	448	8.76	0.0827520702061586	-0.0498996063095192
3	C	26	50	20120531	11	450	8.8	0.0828590625332199	-0.0521550577384021
3	C	26	50	20120531	11	452	8.84	0.0828169826086715	-0.0561159234442863
3	C	26	50	20120531	11	454	8.88	0.0834279341813252	-0.059152370070349
3	C	26	50	20120531	11	456	8.92	0.0841813529211455	-0.0614362577984375
3	C	26	50	20120531	11	458	8.96	0.0844865395007989	-0.0647012533569949
3	C	26	50	20120531	11	460	9	0.0850133128395794	-0.0681602995224068
3	C	26	50	20120531	11	462	9.04	0.0861337164633017	-0.0712584949552434
3	C	26	50	20120531	11	464	9.08	0.0866536520795082	-0.0727900175326154
3	C	26	50	20120531	11	466	9.12	0.0866745895112991	-0.0755521109702185
3	C	26	50	20120531	11	468	9.16	0.0879669615042059	-0.076628263851574
3	C	26	50	20120531	11	470	9.2	0.089582445940776	-0.078103260312858
3	C	26	50	20120531	11	472	9.24	0.0915228247300978	-0.0791577615845736
3	C	26	50	20120531	11	474	9.28	0.0933484754441721	-0.0794747858388508
3	C	26	50	20120531	11	476	9.32	0.0958650967626863	-0.0809200838153249
3	C	26	50	20120531	11	478	9.36	0.0987066265760878	-0.081860161067709
3	C	26	50	20120531	11	480	9.4	0.101244192397461	-0.0820279857911557
3	C	26	50	20120531	11	482	9.44	0.103413815205243	-0.0824294032397676
3	C	26	50	20120531	11	484	9.48	0.104213619442803	-0.0817710203584455
3	C	26	50	20120531	11	486	9.52	0.104334279083284	-0.0805034335188794
3	C	26	50	20120531	11	488	9.56	0.104399893289277	-0.0795284799922802
3	C	26	50	20120531	11	490	9.6	0.104463939485983	-0.0781025461350089
3	C	26	50	20120531	11	492	9.64	0.104104106987173	-0.0760101323166642
3	C	26	50	20120531	11	494	9.68	0.103960988574661	-0.0742751751183449
3	C	26	50	20120531	11	496	9.72	0.103294003032239	-0.0714542857518861
3	C	26	50	20120531	11	498	9.76	0.102719521198932	-0.070373006346367
3	C	26	50	20120531	11	500	9.8	0.101283153981104	-0.067844201578013
3	C	26	50	20120531	11	502	9.84	0.101233394876912	-0.0657675491698208
3	C	26	50	20120531	11	504	9.88	0.101306997621766	-0.0643853746157034
3	C	26	50	20120531	11	506	9.92	0.101587344247303	-0.0625223815925146
3	C	26	50	20120531	11	508	9.96	0.102319129055153	-0.0608751763457405
3	C	26	50	20120531	11	510	10	0.103274571737892	-0.0581693615368521
3	C	26	50	20120531	11	512	10.04	0.10372867571277	-0.0558025337188645
3	C	26	50	20120531	11	514	10.08	0.103917685355381	-0.0533751068497292
3	C	26	50	20120531	11	516	10.12	0.103648348382427	-0.0510281487322929
3	C	26	50	20120531	11	518	10.16	0.103191628112459	-0.0475527896134391
3	C	26	50	20120531	11	520	10.2	0.102786668058873	-0.0456737947637921
3	C	26	50	20120531	11	522	10.24	0.102946120638031	-0.0428023048360717
3	C	26	50	20120531	11	524	10.28	0.10239966851753	-0.039998626448667
3	C	26	50	20120531	11	526	10.32	0.101949241497914	-0.0377599263794304
3	C	26	50	20120531	11	528	10.36	0.100604607242810	-0.0351416513900529
3	C	26	50	20120531	11	530	10.4	0.0992848631464031	-0.0333156188383167
3	C	26	50	20120531	11	532	10.44	0.0975234601544674	-0.0320629084647666
3	C	26	50	20120531	11	534	10.48	0.0952606477439924	-0.0303178396394762
3	C	26	50	20120531	11	536	10.52	0.09265382788447	-0.0291740237102289
3	C	26	50	20120531	11	538	10.56	0.0902436544207957	-0.0286880292195194
3	C	26	50	20120531	11	540	10.6	0.0884716448271422	-0.0280077924960179
3	C	26	50	20120531	11	542	10.64	0.0852166201813062	-0.0279248488705847
3	C	26	50	20120531	11	544	10.68	0.0825839909242705	-0.0270471172230979
3	C	26	50	20120531	11	546	10.72	0.0797658168478516	-0.0258452478271151
3	C	26	50	20120531	11	548	10.76	0.077025353806685	-0.0255278983037186
3	C	26	50	20120531	11	550	10.8	0.0740709202535313	-0.0242961182908916
3	C	26	50	20120531	11	552	10.84	0.072312699242111	-0.0235607979491357
3	C	26	50	20120531	11	554	10.88	0.0701215167485701	-0.0223513625105943
3	C	26	50	20120531	11	556	10.92	0.0663282424208949	-0.0211527458058050
3	C	26	50	20120531	11	558	10.96	0.0645758903957584	-0.0203815751502429
3	C	26	50	20120531	11	560	11	0.0612584282211436	-0.0185808570212732
3	C	26	50	20120531	11	562	11.04	0.0586117982498404	-0.0174584664274959
3	C	26	50	20120531	11	564	11.08	0.0554921845526016	-0.0155143470433016
3	C	26	50	20120531	11	566	11.12	0.053004936449778	-0.0141835013704304
3	C	26	50	20120531	11	568	11.16	0.0508608472678641	-0.0122071379170140
3	C	26	50	20120531	11	570	11.2	0.0487461737280476	-0.010476564780738
3	C	26	50	20120531	11	572	11.24	0.0461184517920734	-0.00902003794857871
3	C	26	50	20120531	11	574	11.28	0.0435138451767762	-0.00803296637951698
3	C	26	50	20120531	11	576	11.32	0.0414399716982342	-0.00708859698897109
3	C	26	50	20120531	11	578	11.36	0.0392150531401629	-0.00639811428821024
3	C	26	50	20120531	11	580	11.4	0.0362165880477448	-0.00544587479918975
3	C	26	50	20120531	11	582	11.44	0.0342553778926492	-0.00409981925945523
3	C	26	50	20120531	11	584	11.48	0.0334768250422916	-0.00307831866121752
3	C	26	50	20120531	11	586	11.52	0.0316831419186879	-0.00247751053533996
3	C	26	50	20120531	11	588	11.56	0.0302741121561277	-0.00207977074909712
3	C	26	50	20120531	11	590	11.6	0.0281497371112733	-0.00173972309802451
3	C	26	50	20120531	11	592	11.64	0.0274181432222543	-0.00185132576129919
3	C	26	50	20120531	11	594	11.68	0.0250180863352984	-0.00238749159945423
3	C	26	50	20120531	11	596	11.72	0.0244364224184147	-0.00253936187259713
3	C	26	50	20120531	11	598	11.76	0.0233086295288290	-0.00251813452702591
3	C	26	50	20120531	11	600	11.8	0.0221788355270526	-0.00180699016611879
3	C	26	50	20120531	11	602	11.84	0.0211764904515172	-0.00210020613507341
3	C	26	50	20120531	11	604	11.88	0.0197289792308180	-0.0021642629383811
3	C	26	50	20120531	11	606	11.92	0.0193590280339691	-0.00297696197520224
3	C	26	50	20120531	11	608	11.96	0.0187064533277476	-0.00368000996346478
3	C	26	50	20120531	11	610	12	0.0181723402205784	-0.00412935510970539
3	C	26	50	20120531	11	612	12.04	0.0179778080740061	-0.00504464119834107
3	C	26	50	20120531	11	614	12.08	0.0184047025799441	-0.00628548632010285
3	C	26	50	20120531	11	616	12.12	0.0179643871872992	-0.00657035135797166
3	C	26	50	20120531	11	618	12.16	0.0180883359349734	-0.00838155588050632
3	C	26	50	20120531	11	620	12.2	0.0175307822380078	-0.00993857672840785
3	C	26	50	20120531	11	622	12.24	0.01807034713846	-0.0116983250904756
3	C	26	50	20120531	11	624	12.28	0.0188302040855231	-0.0141457630815184
3	C	26	50	20120531	11	626	12.32	0.0200653626545505	-0.0151241004676190
3	C	26	50	20120531	11	628	12.36	0.0214831980178569	-0.0166410722016476
3	C	26	50	20120531	11	630	12.4	0.0219357251446128	-0.0180664368379601
3	C	26	50	20120531	11	632	12.44	0.0229063352678085	-0.0202937171326805
3	C	26	50	20120531	11	634	12.48	0.0234626515279071	-0.0235634849549042
3	C	26	50	20120531	11	636	12.52	0.0233266041832068	-0.0272393088462244
3	C	26	50	20120531	11	638	12.56	0.0224858542203760	-0.0298913835397427
3	C	26	50	20120531	11	640	12.6	0.0212505386736431	-0.0314733228306132
3	C	26	50	20120531	11	642	12.64	0.0188433350584497	-0.0320245125665482
3	C	26	50	20120531	11	644	12.68	0.0159810163056813	-0.0326671807067652
3	C	26	50	20120531	11	646	12.72	0.0141673510515481	-0.0320690320094916
3	C	26	50	20120531	11	648	12.76	0.0143392062836476	-0.0308662716589646
3	C	26	50	20120531	11	650	12.8	0.0129675817627054	-0.0307773388390947
3	C	26	50	20120531	11	652	12.84	0.0086211165869045	-0.0306053492567068
3	C	26	50	20120531	11	654	12.88	0.0067208540865997	-0.0293038647787107
3	C	26	50	20120531	11	656	12.92	0.0055807971370012	-0.0284346297263066
3	C	26	50	20120531	11	658	12.96	0.0032752408287102	-0.0267298313393117
3	C	26	50	20120531	11	660	13	0.0026545000697777	-0.0255141309346889
3	C	26	50	20120531	11	662	13.04	0.0012878252963038	-0.0235809222081283
3	C	26	50	20120531	11	664	13.08	0.00131347913032530	-0.0212437080221368
3	C	26	50	20120531	11	666	13.12	0.0016537601266357	-0.0195516227079609
3	C	26	50	20120531	11	668	13.16	0.0020089610760291	-0.0178914279096163
3	C	26	50	20120531	11	670	13.2	0.0023578475618665	-0.0153404694858078
3	C	26	50	20120531	11	672	13.24	0.0025082491742249	-0.0133562571471202
3	C	26	50	20120531	11	674	13.28	0.002881955108082	-0.0103927019164893
3	C	26	50	20120531	11	676	13.32	0.0032588430224544	-0.00747843202850705
3	C	26	50	20120531	11	678	13.36	0.0034684294723981	-0.00503353962187644
3	C	26	50	20120531	11	680	13.4	0.0035424635523884	-0.00138550502705692
3	C	26	50	20120531	11	682	13.44	0.0039979817408287	0.000297267690810820
3	C	26	50	20120531	11	684	13.48	0.0038639142951158	0.00258164685811208
3	C	26	50	20120531	11	686	13.52	0.003653465174899	0.00695961364101485
3	C	26	50	20120531	11	688	13.56	0.0043481198056689	0.00942712639357565
3	C	26	50	20120531	11	690	13.6	0.0057640304243168	0.0113056262684758
3	C	26	50	20120531	11	692	13.64	0.0082063348201283	0.0131556580243655
3	C	26	50	20120531	11	694	13.68	0.0101701160154803	0.0146683050933204
3	C	26	50	20120531	11	696	13.72	0.0133701800796418	0.0153814746080489
3	C	26	50	20120531	11	698	13.76	0.016261221509862	0.0164135323105297
3	C	26	50	20120531	11	700	13.8	0.0194455354775794	0.0180330189714812
3	C	26	50	20120531	11	702	13.84	0.0224616711684594	0.0185597145285157
3	C	26	50	20120531	11	704	13.88	0.0248082050218270	0.0178943977580974
3	C	26	50	20120531	11	706	13.92	0.0267217066823959	0.0161804416311793
3	C	26	50	20120531	11	708	13.96	0.0282146919401931	0.0150906486600146
3	C	26	50	20120531	11	710	14	0.0295000706470341	0.0122453923938762
3	C	26	50	20120531	11	712	14.04	0.0310466758120487	0.00921230735345115
3	C	26	50	20120531	11	714	14.08	0.0325936557436574	0.00600263653656045
3	C	26	50	20120531	11	716	14.12	0.0340575647706123	0.00275014333300102
3	C	26	50	20120531	11	718	14.16	0.0350968724389206	0.00086158627835203
3	C	26	50	20120531	11	720	14.2	0.036027111714658	-0.00147879362469887
3	C	26	50	20120531	11	722	14.24	0.0357085530386657	-0.00412295579333565
3	C	26	50	20120531	11	724	14.28	0.0357167130509206	-0.00577161768007896
3	C	26	50	20120531	11	726	14.32	0.0357501309173995	-0.0058349885898089
3	C	26	50	20120531	11	728	14.36	0.0333379775547378	-0.00691488206603699
3	C	26	50	20120531	11	730	14.4	0.0319768175070503	-0.00743806400947589
3	C	26	50	20120531	11	732	14.44	0.0298205172981322	-0.00819392509611847
3	C	26	50	20120531	11	734	14.48	0.0284731253265812	-0.00904717670684065
3	C	26	50	20120531	11	736	14.52	0.0272205563743874	-0.00986671346623586
3	C	26	50	20120531	11	738	14.56	0.0264077017740744	-0.0116901226518138
3	C	26	50	20120531	11	740	14.6	0.0236652093364458	-0.0140214890647249
3	C	26	50	20120531	11	742	14.64	0.021089827444415	-0.0154913802150486
3	C	26	50	20120531	11	744	14.68	0.0179147235425226	-0.0167847669061864
3	C	26	50	20120531	11	746	14.72	0.0151916093662324	-0.0178192181651217
3	C	26	50	20120531	11	748	14.76	0.0120555342231276	-0.0191257535068557
3	C	26	50	20120531	11	750	14.8	0.0089652795994436	-0.0196184089434439
3	C	26	50	20120531	11	752	14.84	0.0054875870282119	-0.0197362129331895
3	C	26	50	20120531	11	754	14.88	0.0033102355433111	-0.0195930662364062
3	C	26	50	20120531	11	756	14.92	0.0009634329893667	-0.0192493557722071
3	C	26	50	20120531	11	758	14.96	-0.000216091832330602	-0.0181273894424984
3	C	26	50	20120531	11	760	15	-0.0018092034103439	-0.0173714922934099
3	C	26	50	20120531	11	762	15.04	-0.0034417715467474	-0.0159185292794277
3	C	26	50	20120531	11	764	15.08	-0.0056026191593754	-0.0154446970253547
3	C	26	50	20120531	11	766	15.12	-0.0079191009745425	-0.0140306248843378
3	C	26	50	20120531	11	768	15.16	-0.0087720838846878	-0.0131650554734874
3	C	26	50	20120531	11	770	15.2	-0.0108198651230041	-0.0116930005764132
3	C	26	50	20120531	11	772	15.24	-0.0130261089909842	-0.00989588869202762
3	C	26	50	20120531	11	774	15.28	-0.014533094963049	-0.00818511454562488
3	C	26	50	20120531	11	776	15.32	-0.0161295299429339	-0.0063559000133734
3	C	26	50	20120531	11	778	15.36	-0.0173438444182655	-0.00438554696759709
3	C	26	50	20120531	11	780	15.4	-0.0189625532617578	-0.0018027687386351
3	C	26	50	20120531	11	782	15.44	-0.0202818730940956	0.00064070945443314
3	C	26	50	20120531	11	784	15.48	-0.0215549481429439	0.00287587398976381
3	C	26	50	20120531	11	786	15.52	-0.0218319218691347	0.00410235070173187
3	C	26	50	20120531	11	788	15.56	-0.0233285840821941	0.00683673262458025
3	C	26	50	20120531	11	790	15.6	-0.0244052955779069	0.00995330576265995
3	C	26	50	20120531	11	792	15.64	-0.0246810672225696	0.0125411751604465
3	C	26	50	20120531	11	794	15.68	-0.0255054123080769	0.0151553489304932
3	C	26	50	20120531	11	796	15.72	-0.0265845279668457	0.0174178784982558
3	C	26	50	20120531	11	798	15.76	-0.0276714218002075	0.0202688623293218
3	C	26	50	20120531	11	800	15.8	-0.0287031613046368	0.0226289726328882
3	C	26	50	20120531	11	802	15.84	-0.029544123399502	0.0259787495874031
3	C	26	50	20120531	11	804	15.88	-0.0293940046298561	0.0288213895584512
3	C	26	50	20120531	11	806	15.92	-0.0298560989113615	0.0311650949846940
3	C	26	50	20120531	11	808	15.96	-0.0296045103186153	0.0335788746929524
3	C	26	50	20120531	11	810	16	-0.0295542350264729	0.0352515357838491
3	C	26	50	20120531	11	812	16.04	-0.0287150406985607	0.0369246918494927
3	C	26	50	20120531	11	814	16.08	-0.0290294910841544	0.0378677601635613
3	C	26	50	20120531	11	816	16.12	-0.0280997375907756	0.0414123945337679
3	C	26	50	20120531	11	818	16.16	-0.0276430668182819	0.0438966232906359
3	C	26	50	20120531	11	820	16.2	-0.0267164528790116	0.0467192733529798
3	C	26	50	20120531	11	822	16.24	-0.0258055657016617	0.0497509151884644
3	C	26	50	20120531	11	824	16.28	-0.0252895043235094	0.0524457139808087
3	C	26	50	20120531	11	826	16.32	-0.0249644473361979	0.054761700821229
3	C	26	50	20120531	11	828	16.36	-0.023821819346343	0.0570774189610725
3	C	26	50	20120531	11	830	16.4	-0.0234180825874889	0.0595750403203762
3	C	26	50	20120531	11	832	16.44	-0.022557979112057	0.0619639086567335
3	C	26	50	20120531	11	834	16.48	-0.0215775048492637	0.0646005684224217
3	C	26	50	20120531	11	836	16.52	-0.0199322087907989	0.0669744673082212
3	C	26	50	20120531	11	838	16.56	-0.0191907366200467	0.0682998682588773
3	C	26	50	20120531	11	840	16.6	-0.0185029338539865	0.0681378700953074
3	C	26	50	20120531	11	842	16.64	-0.017569411481464	0.067645299511533
3	C	26	50	20120531	11	844	16.68	-0.014712487953436	0.0673912360450526
3	C	26	50	20120531	11	846	16.72	-0.0119669337434449	0.0673124643496285
3	C	26	50	20120531	11	848	16.76	-0.0091763368314922	0.0664357226516352
3	C	26	50	20120531	11	850	16.8	-0.006304422639703	0.0652843406798291
3	C	26	50	20120531	11	852	16.84	-0.0039897085914889	0.0644026492343677
3	C	26	50	20120531	11	854	16.88	-0.0020083953906041	0.062250923299217
3	C	26	50	20120531	11	856	16.92	-0.000276973726190802	0.0607197542752357
3	C	26	50	20120531	11	858	16.96	0.00152593643380060	0.0576251014473727
3	C	26	50	20120531	11	860	17	0.0033308264927792	0.0558852652122632
3	C	26	50	20120531	11	862	17.04	0.0055823959054334	0.0537543282164794
3	C	26	50	20120531	11	864	17.08	0.0071344245794598	0.0519485896293633
3	C	26	50	20120531	11	866	17.12	0.0085726090617151	0.0496451892896481
3	C	26	50	20120531	11	868	17.16	0.0101734988143215	0.0470356824243573
3	C	26	50	20120531	11	870	17.2	0.0115619029791812	0.0440766526771260
3	C	26	50	20120531	11	872	17.24	0.0125472562787647	0.0415321289250262
3	C	26	50	20120531	11	874	17.28	0.0127849855785996	0.0389384612516339
3	C	26	50	20120531	11	876	17.32	0.0140712835242561	0.0362020287191201
3	C	26	50	20120531	11	878	17.36	0.0147288928307596	0.0326605551162254
3	C	26	50	20120531	11	880	17.4	0.0152657990097145	0.0304647764286068
3	C	26	50	20120531	11	882	17.44	0.0154092002649391	0.0278831295704947
3	C	26	50	20120531	11	884	17.48	0.0153172763833849	0.0252567935638116
3	C	26	50	20120531	11	886	17.52	0.0153381006780908	0.0222646358638818
3	C	26	50	20120531	11	888	17.56	0.0155101256158179	0.0184094048400390
3	C	26	50	20120531	11	890	17.6	0.0153460768425826	0.0169503607077387
3	C	26	50	20120531	11	892	17.64	0.0150824745056241	0.0142903734893389
3	C	26	50	20120531	11	894	17.68	0.0141059402418156	0.0110410566094406
3	C	26	50	20120531	11	896	17.72	0.013220358294844	0.00838544496780285
3	C	26	50	20120531	11	898	17.76	0.0117569301005003	0.00528803442349325
3	C	26	50	20120531	11	900	17.8	0.0103917048959278	0.00363713807932143
3	C	26	50	20120531	11	902	17.84	0.0089614046542827	0.00126907282446674
3	C	26	50	20120531	11	904	17.88	0.0081086055919005	-0.00169670272145712
3	C	26	50	20120531	11	906	17.92	0.0069651432160437	-0.0046937748135163
3	C	26	50	20120531	11	908	17.96	0.0061639205222813	-0.00739937749037039
3	C	26	50	20120531	11	910	18	0.0055395452344935	-0.0103968031358202
3	C	26	50	20120531	11	912	18.04	0.0045206043628037	-0.0129978247197368
3	C	26	50	20120531	11	914	18.08	0.0030330638272216	-0.0156957906433540
3	C	26	50	20120531	11	916	18.12	0.0014080617333768	-0.0172386269292250
3	C	26	50	20120531	11	918	18.16	-0.0010261533608579	-0.0194096568795020
3	C	26	50	20120531	11	920	18.2	-0.0039841931585956	-0.0221535847438964
3	C	26	50	20120531	11	922	18.24	-0.0065042510160663	-0.0248880373774229
3	C	26	50	20120531	11	924	18.28	-0.0083474662625853	-0.0280556636251042
3	C	26	50	20120531	11	926	18.32	-0.0098362088796955	-0.0296856861770955
3	C	26	50	20120531	11	928	18.36	-0.0115353652616833	-0.0325494898541044
3	C	26	50	20120531	11	930	18.4	-0.0133055293066379	-0.0341950758263497
3	C	26	50	20120531	11	932	18.44	-0.0146462956876491	-0.0366371893033302
3	C	26	50	20120531	11	934	18.48	-0.016703601654308	-0.0391094679555962
3	C	26	50	20120531	11	936	18.52	-0.018638111457346	-0.0417618184207591
3	C	26	50	20120531	11	938	18.56	-0.0202733524573823	-0.0431275386000784
3	C	26	50	20120531	11	940	18.6	-0.0208987389078671	-0.0438989708851495
3	C	26	50	20120531	11	942	18.64	-0.0228675928872673	-0.0443880200771538
3	C	26	50	20120531	11	944	18.68	-0.0251462303475054	-0.0463855401654633
3	C	26	50	20120531	11	946	18.72	-0.0284923727731651	-0.0480465622787417
3	C	26	50	20120531	11	948	18.76	-0.0307549730516058	-0.0490966158488037
3	C	26	50	20120531	11	950	18.8	-0.0330970521322519	-0.0502436844692445
3	C	26	50	20120531	11	952	18.84	-0.0338840619797125	-0.0517271944961739
3	C	26	50	20120531	11	954	18.88	-0.0349779561702081	-0.05174275084536
3	C	26	50	20120531	11	956	18.92	-0.0358815679258864	-0.0518206033019687
3	C	26	50	20120531	11	958	18.96	-0.037253142949354	-0.0518984557585773
3	C	26	50	20120531	11	960	19	-0.0389301881022941	-0.052708163733714
3	C	26	50	20120531	11	962	19.04	-0.0405956367040228	-0.053363156745127
3	C	26	50	20120531	11	964	19.08	-0.0430728438905536	-0.0537313472460909
3	C	26	50	20120531	11	966	19.12	-0.045707735889289	-0.0547065182080253
3	C	26	50	20120531	11	968	19.16	-0.0473526076836852	-0.055149732738473
3	C	26	50	20120531	11	970	19.2	-0.0493252234711613	-0.0560840329284548
3	C	26	50	20120531	11	972	19.24	-0.052968591161225	-0.0592372341978
3	C	26	50	20120531	11	974	19.28	-0.053311255107388	-0.059994686981807
3	C	26	50	20120531	11	976	19.32	-0.0547661273096793	-0.0621413924588113
3	C	26	50	20120531	11	978	19.36	-0.0557256712117494	-0.064317584288591
3	C	26	50	20120531	11	980	19.4	-0.056745036347508	-0.0666767753533418
3	C	26	50	20120531	11	982	19.44	-0.0576302633268754	-0.0693935503173385
3	C	26	50	20120531	11	984	19.48	-0.0578852460321713	-0.0704806562827348
3	C	26	50	20120531	11	986	19.52	-0.0582725991269053	-0.0729641567196181
3	C	26	50	20120531	11	988	19.56	-0.0587758470230757	-0.0748905277236046
3	C	26	50	20120531	11	990	19.6	-0.0589326833071429	-0.0765028726060663
3	C	26	50	20120531	11	992	19.64	-0.0588341126218455	-0.0789900499982117
3	C	26	50	20120531	11	994	19.68	-0.0581816934791159	-0.0807540410009666
3	C	26	50	20120531	11	996	19.72	-0.0581866927240589	-0.0825804483192967
3	C	26	50	20120531	11	998	19.76	-0.057365077070727	-0.0862319053109372
3	C	26	50	20120531	11	1000	19.8	-0.0554319390548445	-0.0886430475109019
3	C	26	50	20120531	11	1002	19.84	-0.0537659106255553	-0.0907191978732792
3	C	26	50	20120531	11	1004	19.88	-0.0520469976801011	-0.0926898408328359
3	C	26	50	20120531	11	1006	19.92	-0.0510073810061294	-0.0939896728022842
3	C	26	50	20120531	11	1008	19.96	-0.0499068541540263	-0.0959387277918112
3	C	26	50	20120531	11	1010	20	-0.0494683913811481	-0.0970093440270701
3	C	26	50	20120531	11	1012	20.04	-0.0488206320721066	-0.0991278854409798
3	C	26	50	20120531	11	1014	20.08	-0.0488783319854514	-0.101843458323449
3	C	26	50	20120531	11	1016	20.12	-0.0482412287756023	-0.103628902945945
3	C	26	50	20120531	11	1018	20.16	-0.0470307326768891	-0.105446096662916
3	C	26	50	20120531	11	1020	20.2	-0.0457417477254641	-0.106155254053767
3	C	26	50	20120531	11	1022	20.24	-0.0432446708383819	-0.107304585415908
3	C	26	50	20120531	11	1024	20.28	-0.0406036270106502	-0.107781882493209
3	C	26	50	20120531	11	1026	20.32	-0.0386090202022792	-0.108280251352589
3	C	26	50	20120531	11	1028	20.36	-0.0371323691111273	-0.108522294003789
3	C	26	50	20120531	11	1030	20.4	-0.0349657939335717	-0.109051209876117
3	C	26	50	20120531	11	1032	20.44	-0.0327513476269298	-0.109719920759085
3	C	26	50	20120531	11	1034	20.48	-0.0291665990890265	-0.111128194624496
3	C	26	50	20120531	11	1036	20.52	-0.0266268836630388	-0.111313244469133
3	C	26	50	20120531	11	1038	20.56	-0.0244168214184402	-0.112601239471064
3	C	26	50	20120531	11	1040	20.6	-0.0214438616676195	-0.113887042441974
3	C	26	50	20120531	11	1042	20.64	-0.0199326330548676	-0.115378472064852
3	C	26	50	20120531	11	1044	20.68	-0.0171990289494785	-0.117074043415459
3	C	26	50	20120531	11	1046	20.72	-0.0155739561449556	-0.117409353451098
3	C	26	50	20120531	11	1048	20.76	-0.0130245533560656	-0.118533228969116
3	C	26	50	20120531	11	1050	20.8	-0.0094828676211366	-0.119392151576223
3	C	26	50	20120531	11	1052	20.84	-0.0082061156170261	-0.118700318301510
3	C	26	50	20120531	11	1054	20.88	-0.0058689862838484	-0.118047800163831
3	C	26	50	20120531	11	1056	20.92	-0.0044142555029133	-0.116894721135751
3	C	26	50	20120531	11	1058	20.96	-0.00213440181901160	-0.116138258301237
3	C	26	50	20120531	11	1060	21	0.000296136319960900	-0.115486235138305
3	C	26	50	20120531	11	1062	21.04	0.0023859904117578	-0.114700851636441
3	C	26	50	20120531	11	1064	21.08	0.0034022442776791	-0.114313498541707
3	C	26	50	20120531	11	1066	21.12	0.0045729302646115	-0.112679657613098
3	C	26	50	20120531	11	1068	21.16	0.0062809466945676	-0.111464777452341
3	C	26	50	20120531	11	1070	21.2	0.006822873331669	-0.110157902699352
3	C	26	50	20120531	11	1072	21.24	0.0078752603541089	-0.108844310431942
3	C	26	50	20120531	11	1074	21.28	0.0092671293421965	-0.107600509603835
3	C	26	50	20120531	11	1076	21.32	0.0111572257683082	-0.106138212780341
3	C	26	50	20120531	11	1078	21.36	0.0130024209138145	-0.104065470672649
3	C	26	50	20120531	11	1080	21.4	0.0142926079467674	-0.102235902587007
3	C	26	50	20120531	11	1082	21.44	0.0146706979426679	-0.1006094862796
3	C	26	50	20120531	11	1084	21.48	0.016067021703477	-0.0982215159688549
3	C	26	50	20120531	11	1086	21.52	0.0170045038739741	-0.095761067213038
3	C	26	50	20120531	11	1088	21.56	0.0177158532958478	-0.0939879262485347
3	C	26	50	20120531	11	1090	21.6	0.0183108836522162	-0.0931414487207762
3	C	26	50	20120531	11	1092	21.64	0.018738046858731	-0.0920552619941956
3	C	26	50	20120531	11	1094	21.68	0.0195693215906939	-0.0913973698449796
3	C	26	50	20120531	11	1096	21.72	0.0204347495801881	-0.0901643877506246
3	C	26	50	20120531	11	1098	21.76	0.0208077484072641	-0.0882832715806341
3	C	26	50	20120531	11	1100	21.8	0.0217164513317669	-0.087505524832007
3	C	26	50	20120531	11	1102	21.84	0.0231166641798725	-0.0862332983112962
3	C	26	50	20120531	11	1104	21.88	0.0242958354481792	-0.0838141445915007
3	C	26	50	20120531	11	1106	21.92	0.0252123165472751	-0.0813209567917152
3	C	26	50	20120531	11	1108	21.96	0.0264307322419376	-0.0788184351824179
3	C	26	50	20120531	11	1110	22	0.0271467485685671	-0.077727935104472
3	C	26	50	20120531	11	1112	22.04	0.0288623310410819	-0.0743280242791707
3	C	26	50	20120531	11	1114	22.08	0.0299200213643807	-0.0731576211349508
3	C	26	50	20120531	11	1116	22.12	0.0323123050264911	-0.0706205220040534
3	C	26	50	20120531	11	1118	22.16	0.0332463930844385	-0.0687141621219746
3	C	26	50	20120531	11	1120	22.2	0.0342732535520776	-0.0670793312438712
3	C	26	50	20120531	11	1122	22.24	0.0355292873274993	-0.0642564902626964
3	C	26	50	20120531	11	1124	22.28	0.0357781182037988	-0.0629956481611627
3	C	26	50	20120531	11	1126	22.32	0.0376669418377043	-0.0618239722247366
3	C	26	50	20120531	11	1128	22.36	0.0392043334013601	-0.0609965158693921
3	C	26	50	20120531	11	1130	22.4	0.0420150828565766	-0.0597148141178134
3	C	26	50	20120531	11	1132	22.44	0.0444852896859737	-0.0586923377122177
3	C	26	50	20120531	11	1134	22.48	0.0460759263902529	-0.0573848265631256
3	C	26	50	20120531	11	1136	22.52	0.0487593966248558	-0.0560810630799738
3	C	26	50	20120531	11	1138	22.56	0.0510730500128982	-0.0550542026123347
3	C	26	50	20120531	11	1140	22.6	0.0532019363990165	-0.05423615077718
3	C	26	50	20120531	11	1142	22.64	0.0558639105874714	-0.0530333621423817
3	C	26	50	20120531	11	1144	22.68	0.0577570475727421	-0.0520642722987655
3	C	26	50	20120531	11	1146	22.72	0.0599660491571689	-0.0519278006899965
3	C	26	50	20120531	11	1148	22.76	0.0624674252534807	-0.0511434212797619
3	C	26	50	20120531	11	1150	22.8	0.0641834885586067	-0.049752202829913
3	C	26	50	20120531	11	1152	22.84	0.0665675485688518	-0.048971295313974
3	C	26	50	20120531	11	1154	22.88	0.0688838536073237	-0.0489300356332918
3	C	26	50	20120531	11	1156	22.92	0.0707180836479741	-0.0478365706566124
3	C	26	50	20120531	11	1158	22.96	0.0724513770240373	-0.046893398397847
3	C	26	50	20120531	11	1160	23	0.0742882636648646	-0.0457296774127093
3	C	26	50	20120531	11	1162	23.04	0.0756197528049067	-0.0457695511641004
3	C	26	50	20120531	11	1164	23.08	0.0770984262214528	-0.0455389212163486
3	C	26	50	20120531	11	1166	23.12	0.0789094893226312	-0.0447296870027553
3	C	26	50	20120531	11	1168	23.16	0.0795138817727826	-0.0442562507284796
3	C	26	50	20120531	11	1170	23.2	0.080239486467365	-0.0433541521813131
3	C	26	50	20120531	11	1172	23.24	0.0823539690883506	-0.0421471704033023
3	C	26	50	20120531	11	1174	23.28	0.0848074881977116	-0.0415440083189502
3	C	26	50	20120531	11	1176	23.32	0.0863653858580218	-0.0402890352037003
3	C	26	50	20120531	11	1178	23.36	0.0880012066856188	-0.0389436938418148
3	C	26	50	20120531	11	1180	23.4	0.0904847071225022	-0.0373005191036935
3	C	26	50	20120531	11	1182	23.44	0.0929964918306331	-0.0362600821858556
3	C	26	50	20120531	11	1184	23.48	0.0959673302611102	-0.0346993560984207
3	C	26	50	20120531	11	1186	23.52	0.0980204148002854	-0.0338504744076061
3	C	26	50	20120531	11	1188	23.56	0.0994465077565824	-0.0324528071439128
3	C	26	50	20120531	11	1190	23.6	0.102418901821978	-0.0308287242888835
3	C	26	50	20120531	11	1192	23.64	0.104675491692779	-0.0286337941294024
3	C	26	50	20120531	11	1194	23.68	0.106478260431414	-0.0280322583906471
3	C	26	50	20120531	11	1196	23.72	0.109846917136987	-0.0261667692805206
3	C	26	50	20120531	11	1198	23.76	0.111712335536435	-0.0249376055627841
3	C	26	50	20120531	11	1200	23.8	0.113486466450432	-0.0228647927444138
3	C	26	50	20120531	11	1202	23.84	0.115388230138433	-0.0218317804477784
3	C	26	50	20120531	11	1204	23.88	0.117129904851174	-0.0208447300919202
3	C	26	50	20120531	11	1206	23.92	0.119726895926437	-0.0193175915765916
3	C	26	50	20120531	11	1208	23.96	0.121656590332296	-0.0169212066951503
3	C	26	50	20120531	11	1210	24	0.123306906848907	-0.0156931743482637
3	C	26	50	20120531	11	1212	24.04	0.125137323462686	-0.0152803654094069
3	C	26	50	20120531	11	1214	24.08	0.127934920731773	-0.0148992348543474
3	C	26	50	20120531	11	1216	24.12	0.129284575445024	-0.0150623643887671
3	C	26	50	20120531	11	1218	24.16	0.131185419894210	-0.0159001445031169
3	C	26	50	20120531	11	1220	24.2	0.133165106749498	-0.0178729017119494
3	C	26	50	20120531	11	1222	24.24	0.135319519690417	-0.0203043590897374
3	C	26	50	20120531	11	1224	24.28	0.136617202055250	-0.0217016020893619
3	C	26	50	20120531	11	1226	24.32	0.137729763864769	-0.0243126645895714
3	C	26	50	20120531	11	1228	24.36	0.138754290880030	-0.0261606881622024
3	C	26	50	20120531	11	1230	24.4	0.140356948399590	-0.0284548961137622
3	C	26	50	20120531	11	1232	24.44	0.142312098649571	-0.0313356491403163
3	C	26	50	20120531	11	1234	24.48	0.143970759026200	-0.0337478025029778
3	C	26	50	20120531	11	1236	24.52	0.145232025391802	-0.0360885380807398
3	C	26	50	20120531	11	1238	24.56	0.146693685819193	-0.0390378097543907
3	C	26	50	20120531	11	1240	24.6	0.147681655413867	-0.0406746205314814
3	C	26	50	20120531	11	1242	24.64	0.148578478944446	-0.0435000070970684
3	C	26	50	20120531	11	1244	24.68	0.150153417878183	-0.0453856487504586
3	C	26	50	20120531	11	1246	24.72	0.151661535221097	-0.0469760733227034
3	C	26	50	20120531	11	1248	24.76	0.153243828065358	-0.0484993934614136
3	C	26	50	20120531	11	1250	24.8	0.154853698074086	-0.0501393862190195
3	C	26	50	20120531	11	1252	24.84	0.156830061527502	-0.0514623830066196
3	C	26	50	20120531	11	1254	24.88	0.158295893884902	-0.0525789046141131
3	C	26	50	20120531	11	1256	24.92	0.159674398554825	-0.0539736727400036
3	C	26	50	20120531	11	1258	24.96	0.162421366978379	-0.0566063727077173
3	C	26	50	20120531	11	1260	25	0.163663187907498	-0.0587982623080394
3	C	26	50	20120531	11	1262	25.04	0.166274745382455	-0.0604873282762597
3	C	26	50	20120531	11	1264	25.08	0.166910010114673	-0.060550685043854
3	C	26	50	20120531	11	1266	25.12	0.168000651613975	-0.059430345059742
3	C	26	50	20120531	11	1268	25.16	0.169189651666540	-0.058606212106269
3	C	26	50	20120531	11	1270	25.2	0.169687454840495	-0.0572075548930822
3	C	26	50	20120531	11	1272	25.24	0.170037119143792	-0.056644344341867
3	C	26	50	20120531	11	1274	25.28	0.169902132459264	-0.0560849521672704
3	C	26	50	20120531	11	1276	25.32	0.169728184191092	-0.0550695468294865
3	C	26	50	20120531	11	1278	25.36	0.169663696052647	-0.0534737482457047
3	C	26	50	20120531	11	1280	25.4	0.169960256636677	-0.0524545245313024
3	C	26	50	20120531	11	1282	25.44	0.169502051442468	-0.051232644013412
3	C	26	50	20120531	11	1284	25.48	0.169049220259796	-0.0490126115631988
3	C	26	50	20120531	11	1286	25.52	0.168891464736914	-0.0462599155747176
3	C	26	50	20120531	11	1288	25.56	0.168617814412594	-0.0432257203766462
3	C	26	50	20120531	11	1290	25.6	0.168424137865227	-0.0407847170573121
3	C	26	50	20120531	11	1292	25.64	0.167055179136850	-0.0375178837282303
3	C	26	50	20120531	11	1294	25.68	0.166007105465776	-0.0361038115872134
3	C	26	50	20120531	11	1296	25.72	0.164350000724065	-0.0346114627255192
3	C	26	50	20120531	11	1298	25.76	0.162095885726998	-0.0332253920130373
3	C	26	50	20120531	11	1300	25.8	0.159291783075525	-0.0316935158822748
3	C	26	50	20120531	11	1302	25.84	0.157711965104998	-0.0300559979984029
3	C	26	50	20120531	11	1304	25.88	0.155088598946796	-0.0292117125016662
3	C	26	50	20120531	11	1306	25.92	0.154481264932435	-0.0279494561865700
3	C	26	50	20120531	11	1308	25.96	0.152961338906274	-0.0267357073966633
3	C	26	50	20120531	11	1310	26	0.150705668274289	-0.0257712137471249
3	C	26	50	20120531	11	1312	26.04	0.150013198603473	-0.0235617171879513
3	C	26	50	20120531	11	1314	26.08	0.149109374715761	-0.0212822877681183
3	C	26	50	20120531	11	1316	26.12	0.148406015600514	-0.0192750237483642
3	C	26	50	20120531	11	1318	26.16	0.146959982232988	-0.0165943819408860
3	C	26	50	20120531	11	1320	26.2	0.146090665156197	-0.0156151804702988
3	C	26	50	20120531	11	1322	26.24	0.144554051410001	-0.0146284129571530
3	C	26	50	20120531	11	1324	26.28	0.143072521282059	-0.0127646209033014
3	C	26	50	20120531	11	1326	26.32	0.141310764736732	-0.0116616050353286
3	C	26	50	20120531	11	1328	26.36	0.139374140684419	-0.0109175872801641
3	C	26	50	20120531	11	1330	26.4	0.138258538315741	-0.0101579424651354
3	C	26	50	20120531	11	1332	26.44	0.136767603667609	-0.0098461790853102
3	C	26	50	20120531	11	1334	26.48	0.134711407858596	-0.00934632530168944
3	C	26	50	20120531	11	1336	26.52	0.131873081238914	-0.0097240617441993
3	C	26	50	20120531	11	1338	26.56	0.129777711714224	-0.0101714482046560
3	C	26	50	20120531	11	1340	26.6	0.126315151228109	-0.0099470125123074
3	C	26	50	20120531	11	1342	26.64	0.123926261678548	-0.00978395368856579
3	C	26	50	20120531	11	1344	26.68	0.122074914704046	-0.0087586488558453
3	C	26	50	20120531	11	1346	26.72	0.119336643693901	-0.00747348228103875
3	C	26	50	20120531	11	1348	26.76	0.116976674811691	-0.00664666232179732
3	C	26	50	20120531	11	1350	26.8	0.114737338346351	-0.00489013836665182
3	C	26	50	20120531	11	1352	26.84	0.114383289981011	-0.00385203490119185
3	C	26	50	20120531	11	1354	26.88	0.114036454104839	-0.00308432906885761
3	C	26	50	20120531	11	1356	26.92	0.112843918518368	-0.00169847048841009
3	C	26	50	20120531	11	1358	26.96	0.111775480171995	-0.000311409826434570
3	C	26	50	20120531	11	1360	27	0.109699909637178	0.00211318861557599
3	C	26	50	20120531	11	1362	27.04	0.107082483175938	0.0040532067804394
3	C	26	50	20120531	11	1364	27.08	0.104871006717777	0.00519666915629615
3	C	26	50	20120531	11	1366	27.12	0.102438771522530	0.00714793031898045
3	C	26	50	20120531	11	1368	27.16	0.100002293686595	0.00744739004081295
3	C	26	50	20120531	11	1370	27.2	0.097281205371233	0.00746167359779295
3	C	26	50	20120531	11	1372	27.24	0.0946448991589351	0.00760868109760165
3	C	26	50	20120531	11	1374	27.28	0.0920026532496754	0.00757481068278275
3	C	26	50	20120531	11	1376	27.32	0.0895838530832705	0.00719318515297635
3	C	26	50	20120531	11	1378	27.36	0.0858015389107037	0.00689648314759055
3	C	26	50	20120531	11	1380	27.4	0.0848641981615628	0.00743798552062315
3	C	26	50	20120531	11	1382	27.44	0.0844100941866848	0.00803732922835685
3	C	26	50	20120531	11	1384	27.48	0.0845397068596763	0.00952585971343265
3	C	26	50	20120531	11	1386	27.52	0.0837801327553257	0.0112994249420048
3	C	26	50	20120531	11	1388	27.56	0.083866187650596	0.0124399174693806
3	C	26	50	20120531	11	1390	27.6	0.0832472570850235	0.0142876581992992
3	C	26	50	20120531	11	1392	27.64	0.0821003298859389	0.0150716981982788
3	C	26	50	20120531	11	1394	27.68	0.0808382857028772	0.0171479051291988
3	C	26	50	20120531	11	1396	27.72	0.0796040308163161	0.0174405766259319
3	C	26	50	20120531	11	1398	27.76	0.0786275163514975	0.0181510775196680
3	C	26	50	20120531	11	1400	27.8	0.0774510320889593	0.0175681386892579
3	C	26	50	20120531	11	1402	27.84	0.0758792751357378	0.0172763864313404
3	C	26	50	20120531	11	1404	27.88	0.0748962552885323	0.0167297928894832
3	C	26	50	20120531	11	1406	27.92	0.0733551160589362	0.0156723146982187
3	C	26	50	20120531	11	1408	27.96	0.0720587771969869	0.0144059571637917
3	C	26	50	20120531	11	1410	28	0.0716169061694234	0.0141125785602774
3	C	26	50	20120531	11	1412	28.04	0.0716878289795764	0.0139613284197816
3	C	26	50	20120531	11	1414	28.08	0.0722395136902582	0.0135462567392251
3	C	26	50	20120531	11	1416	28.12	0.0723989662694158	0.0127929758852271
3	C	26	50	20120531	11	1418	28.16	0.0722103101801952	0.0126238359431672
3	C	26	50	20120531	11	1420	28.2	0.0723369530047057	0.0118431193460592
3	C	26	50	20120531	11	1422	28.24	0.0711778635689847	0.0103743171401784
3	C	26	50	20120531	11	1424	28.28	0.0702691606444819	0.00909820153217105
3	C	26	50	20120531	11	1426	28.32	0.0687196775548678	0.00786012826899155
3	C	26	50	20120531	11	1428	28.36	0.0663331214576851	0.00680943830282645
3	C	26	50	20120531	11	1430	28.4	0.0635567373920342	0.00593644427077355
3	C	26	50	20120531	11	1432	28.44	0.0627154924544566	0.00622812581801295
3	C	26	50	20120531	11	1434	28.48	0.0633579696758427	0.00654745524039685
3	C	26	50	20120531	11	1436	28.52	0.0632485802567931	0.00743635917502645
3	C	26	50	20120531	11	1438	28.56	0.0624116486705807	0.00787405827258095
3	C	26	50	20120531	11	1440	28.6	0.0608932075686607	0.00829393827924945
3	C	26	50	20120531	11	1442	28.64	0.0585482293502118	0.00884611796467805
3	C	26	50	20120531	11	1444	28.68	0.0562033430556444	0.00872009032306715
3	C	26	50	20120531	11	1446	28.72	0.0532552168949789	0.00969722704185325
3	C	26	50	20120531	11	1448	28.76	0.0509576855415476	0.0103289562401653
3	C	26	50	20120531	11	1450	28.8	0.0486696011347129	0.0104931747190280
3	C	26	50	20120531	11	1452	28.84	0.0459258995444885	0.0112664525527981
3	C	26	50	20120531	11	1454	28.88	0.0435813385190405	0.0114706013515945
3	C	26	50	20120531	11	1456	28.92	0.0398540443251177	0.0113831958823720
3	C	26	50	20120531	11	1458	28.96	0.0378707582963135	0.0123712998273343
3	C	26	50	20120531	11	1460	29	0.035745075103914	0.0120846175250378
3	C	26	50	20120531	11	1462	29.04	0.0344327485576420	0.0129632047717299
3	C	26	50	20120531	11	1464	29.08	0.0319682975774438	0.0131173964764355
3	C	26	50	20120531	11	1466	29.12	0.0290420068741814	0.0132954459639382
3	C	26	50	20120531	11	1468	29.16	0.0275014333300103	0.0138795868758763
3	C	26	50	20120531	11	1470	29.2	0.0244864007257090	0.0143183466336027
3	C	26	50	20120531	11	1472	29.24	0.0225557092992894	0.0147525031261834
3	C	26	50	20120531	11	1474	29.28	0.0207187024503092	0.0156976786184598
3	C	26	50	20120531	11	1476	29.32	0.0189430866120717	0.0168144123579878
3	C	26	50	20120531	11	1478	29.36	0.0170625714828451	0.0178829567703777
3	C	26	50	20120531	11	1480	29.4	0.0147874978407843	0.0179212536736469
3	C	26	50	20120531	11	1482	29.44	0.0118172533800033	0.0192333893010879
3	C	26	50	20120531	11	1484	29.48	0.0096892933037683	0.0191554732048689
3	C	26	50	20120531	11	1486	29.52	0.0076096993313665	0.0187766124625770
3	C	26	50	20120531	11	1488	29.56	0.0056334419439673	0.0196832294220752
3	C	26	50	20120531	11	1490	29.6	0.004071602163352	0.0190915401452479
3	C	26	50	20120531	11	1492	29.64	0.0015713751155596	0.0176193049359445
3	C	26	50	20120531	11	1494	29.68	0.0016581159044078	0.0162250812822756
3	C	26	50	20120531	11	1496	29.72	0.0010438239593198	0.0151254312425812
3	C	26	50	20120531	11	1498	29.76	0.0009399429020957	0.0141120694433950
3	C	26	50	20120531	11	1500	29.8	-0.000350746176671999	0.0124297846292062
3	C	26	50	20120531	11	1502	29.84	-0.0012284566109554	0.0104740191963258
3	C	26	50	20120531	11	1504	29.88	-0.0017563118231111	0.00858158931783615
3	C	26	50	20120531	11	1506	29.92	-0.0028077088960574	0.00624255079634915
3	C	26	50	20120531	11	1508	29.96	-0.004389648186928	0.00435005020718152
3	C	26	50	20120531	11	1510	30	-0.0047925576308481	0.00199453609769289
3	C	26	50	20120531	11	1512	30.04	-0.0057336460459292	-0.00044250742366654
3	C	26	50	20120531	11	1514	30.08	-0.0062225396744416	-0.00206192337393997
3	C	26	50	20120531	11	1516	30.12	-0.0074320458236612	-0.00441496260969444
3	C	26	50	20120531	11	1518	30.16	-0.0077232323961538	-0.00738481109067794
3	C	26	50	20120531	11	1520	30.2	-0.0085837813488579	-0.00869465569214791
3	C	26	50	20120531	11	1522	30.24	-0.0095639727689387	-0.0109254361654352
3	C	26	50	20120531	11	1524	30.28	-0.0107669028250932	-0.0125449935370649
3	C	26	50	20120531	11	1526	30.32	-0.0126031177144784	-0.0141593183185138
3	C	26	50	20120531	11	1528	30.36	-0.0143801477662783	-0.0160313835217052
3	C	26	50	20120531	11	1530	30.4	-0.0158920834858114	-0.0181601991971454
3	C	26	50	20120531	11	1532	30.44	-0.017440081651185	-0.0206791963944443
3	C	26	50	20120531	11	1534	30.48	-0.0181393395471004	-0.0227013096566035
3	C	26	50	20120531	11	1536	30.52	-0.0183982820503709	-0.0246406207146858
3	C	26	50	20120531	11	1538	30.56	-0.019646254808487	-0.0271695881175994
3	C	26	50	20120531	11	1540	30.6	-0.020387585557883	-0.0285795590392854
3	C	26	50	20120531	11	1542	30.64	-0.0212914801562738	-0.0310933943570816
3	C	26	50	20120531	11	1544	30.68	-0.0220942584849549	-0.0339242963555621
3	C	26	50	20120531	11	1546	30.72	-0.0227908293751017	-0.0359039832108501
3	C	26	50	20120531	11	1548	30.76	-0.0231875869900255	-0.0380132120284514
3	C	26	50	20120531	11	1550	30.8	-0.0229026936678854	-0.0404313050880751
3	C	26	50	20120531	11	1552	30.84	-0.0232741368600427	-0.0438082349429877
3	C	26	50	20120531	11	1554	30.88	-0.0229896536598358	-0.0465497727864616
3	C	26	50	20120531	11	1556	30.92	-0.0228620279568994	-0.0481968295408117
3	C	26	50	20120531	11	1558	30.96	-0.0229829432164823	-0.0494772585001843
3	C	26	50	20120531	11	1560	31	-0.0230384086723986	-0.0517624579113517
3	C	26	50	20120531	11	1562	31.04	-0.0234339500636587	-0.0537534019065961
3	C	26	50	20120531	11	1564	31.08	-0.0242200760276429	-0.0566737882682357
3	C	26	50	20120531	11	1566	31.12	-0.0243700045855646	-0.0578597258413315
3	C	26	50	20120531	11	1568	31.16	-0.0254248417330014	-0.0612718236520064
3	C	26	50	20120531	11	1570	31.2	-0.0259037609132583	-0.0633011536459744
3	C	26	50	20120531	11	1572	31.24	-0.0261146979371541	-0.0644591753504558
3	C	26	50	20120531	11	1574	31.28	-0.0266680514198394	-0.0668619524771989
3	C	26	50	20120531	11	1576	31.32	-0.0273048859291117	-0.0696550101207501
3	C	26	50	20120531	11	1578	31.36	-0.0283875371217864	-0.0718704463768857
3	C	26	50	20120531	11	1580	31.4	-0.0292893174709014	-0.0742475201721327
3	C	26	50	20120531	11	1582	31.44	-0.0303338485370024	-0.0758238096798216
3	C	26	50	20120531	11	1584	31.48	-0.0318215799914154	-0.0791834366317984
3	C	26	50	20120531	11	1586	31.52	-0.0331792886509039	-0.081578343660067
3	C	26	50	20120531	11	1588	31.56	-0.0337531765145149	-0.0831956382899968
3	C	26	50	20120531	11	1590	31.6	-0.0339945120589339	-0.0848466619133894
3	C	26	50	20120531	11	1592	31.64	-0.0340857995443851	-0.0865542540792767
3	C	26	50	20120531	11	1594	31.68	-0.0340473329354885	-0.0883675587089515
3	C	26	50	20120531	11	1596	31.72	-0.0341665511387965	-0.0913567819157396
3	C	26	50	20120531	11	1598	31.76	-0.0336241295269484	-0.0937730364977322
3	C	26	50	20120531	11	1600	31.8	-0.0327155680238018	-0.0963574410722908
3	C	26	50	20120531	11	1602	31.84	-0.0320961424834823	-0.0984038080970446
3	C	26	50	20120531	11	1604	31.88	-0.0320022387029408	-0.101316239507396
3	C	26	50	20120531	11	1606	31.92	-0.0316079559617512	-0.103227973401012
3	C	26	50	20120531	11	1608	31.96	-0.0301757818871359	-0.105077340476527
3	C	26	50	20120531	11	1610	32	-0.0302297341345405	-0.107553416292208
3	C	26	50	20120531	11	1612	32.04	-0.0293539823860409	-0.109946619193133
3	C	26	50	20120531	11	1614	32.08	-0.0284704524629483	-0.112619129272628
3	C	26	50	20120531	11	1616	32.12	-0.0273417686188183	-0.113845393852562
3	C	26	50	20120531	11	1618	32.16	-0.0268418441245195	-0.114742712357887
3	C	26	50	20120531	11	1620	32.2	-0.025852318894927	-0.115824161469034
3	C	26	50	20120531	11	1622	32.24	-0.0240175889297823	-0.116560047496215
3	C	26	50	20120531	11	1624	32.28	-0.023268338584437	-0.117256971939752
3	C	26	50	20120531	11	1626	32.32	-0.0215405231646077	-0.118187170910403
3	C	26	50	20120531	11	1628	32.36	-0.0205902423613711	-0.119573029490851
3	C	26	50	20120531	11	1630	32.4	-0.0202435479065553	-0.121881238156678
3	C	26	50	20120531	11	1632	32.44	-0.0202318806446657	-0.123659258157972
3	C	26	50	20120531	11	1634	32.48	-0.0189739376809349	-0.125416418509220
3	C	26	50	20120531	11	1636	32.52	-0.0180769727289997	-0.127501322853549
3	C	26	50	20120531	11	1638	32.56	-0.0163731282290526	-0.128813430196719
3	C	26	50	20120531	11	1640	32.6	-0.0155548642618636	-0.130201622229544
3	C	26	50	20120531	11	1642	32.64	-0.0152603542874994	-0.131204653198657
3	C	26	50	20120531	11	1644	32.68	-0.0152581622564777	-0.130980571059699
3	C	26	50	20120531	11	1646	32.72	-0.0143030024164509	-0.131474697278392
3	C	26	50	20120531	11	1648	32.76	-0.0140436356491117	-0.131816088432349
3	C	26	50	20120531	11	1650	32.8	-0.0140302713309472	-0.130846574324664
3	C	26	50	20120531	11	1652	32.84	-0.0138756977885799	-0.130006955732683
3	C	26	50	20120531	11	1654	32.88	-0.013590309491693	-0.129293909254535
3	C	26	50	20120531	11	1656	32.92	-0.0134022190878974	-0.129339164088531
3	C	26	50	20120531	11	1658	32.96	-0.0125244167297324	-0.128139486723570
3	C	26	50	20120531	11	1660	33	-0.0119210425133459	-0.127181569167096
3	C	26	50	20120531	11	1662	33.04	-0.0111082939790501	-0.126070987256565
3	C	26	50	20120531	11	1664	33.08	-0.0115599230801939	-0.125526020060304
3	C	26	50	20120531	11	1666	33.12	-0.0102992931106945	-0.124871804866350
3	C	26	50	20120531	11	1668	33.16	-0.0089008480295419	-0.123690724409734
3	C	26	50	20120531	11	1670	33.2	-0.0074794926886788	-0.122539625280641
3	C	26	50	20120531	11	1672	33.24	-0.0059036345161265	-0.120749655174745
3	C	26	50	20120531	11	1674	33.28	-0.0035541308142779	-0.119985060612248
3	C	26	50	20120531	11	1676	33.32	-0.0008753274844308	-0.118747906587884
3	C	26	50	20120531	11	1678	33.36	-0.00048033763646	-0.118012939799519
3	C	26	50	20120531	11	1680	33.4	0.0037635051321873	-0.117244244017691
3	C	26	50	20120531	11	1682	33.44	0.0061106046709798	-0.117325490586849
3	C	26	50	20120531	11	1684	33.48	0.0086709676149782	-0.116831152236122
3	C	26	50	20120531	11	1686	33.52	0.0107458310430138	-0.116294811742592
3	C	26	50	20120531	11	1688	33.56	0.0130093505602701	-0.116450021681062
3	C	26	50	20120531	11	1690	33.6	0.015738075628869	-0.116506448802201
3	C	26	50	20120531	11	1692	33.64	0.0182073632194505	-0.116572563286242
3	C	26	50	20120531	11	1694	33.68	0.0209157236127512	-0.117034021171644
3	C	26	50	20120531	11	1696	33.72	0.022352988856191	-0.116879730471989
3	C	26	50	20120531	11	1698	33.76	0.0248232663962662	-0.117115126319446
3	C	26	50	20120531	11	1700	33.8	0.0273683558337910	-0.118239355390855
3	C	26	50	20120531	11	1702	33.84	0.0308882626798595	-0.118714884701203
3	C	26	50	20120531	11	1704	33.88	0.0335423879830432	-0.119563483549305
3	C	26	50	20120531	11	1706	33.92	0.0355214384422281	-0.119213465692618
3	C	26	50	20120531	11	1708	33.96	0.0387327638889868	-0.119401909649804
3	C	26	50	20120531	11	1710	34	0.0410279617900402	-0.120459953526493
3	C	26	50	20120531	11	1712	34.04	0.0437629093983135	-0.122112744916839
3	C	26	50	20120531	11	1714	34.08	0.045503947714951	-0.124123473759821
3	C	26	50	20120531	11	1716	34.12	0.0476828265504993	-0.125233914248996
3	C	26	50	20120531	11	1718	34.16	0.0492562098493175	-0.126035561206827
3	C	26	50	20120531	11	1720	34.2	0.0514109056329491	-0.127191539372711
3	C	26	50	20120531	11	1722	34.24	0.0521196387597324	-0.126918384023139
3	C	26	50	20120531	11	1724	34.28	0.0542019975196487	-0.127769104191584
3	C	26	50	20120531	11	1726	34.32	0.0566262424082686	-0.129685080725887
3	C	26	50	20120531	11	1728	34.36	0.0585147831994616	-0.131862403926517
3	C	26	50	20120531	11	1730	34.4	0.0608369925795564	-0.132855111136625
3	C	26	50	20120531	11	1732	34.44	0.0613914350066848	-0.133028988694118
3	C	26	50	20120531	11	1734	34.48	0.0619464431192381	-0.133381905688609
3	C	26	50	20120531	11	1736	34.52	0.0621329778881151	-0.133615392347756
3	C	26	50	20120531	11	1738	34.56	0.0621251290028439	-0.132976945635023
3	C	26	50	20120531	11	1740	34.6	0.0624718234576597	-0.131667171744231
3	C	26	50	20120531	11	1742	34.64	0.062855216754419	-0.131094273830114
3	C	26	50	20120531	11	1744	34.68	0.0635254832723058	-0.129544366476431
3	C	26	50	20120531	11	1746	34.72	0.0646030432961559	-0.129509081848050
3	C	26	50	20120531	11	1748	34.76	0.0647814463370493	-0.127751002257986
3	C	26	50	20120531	11	1750	34.8	0.0655001496694473	-0.127093110108770
3	C	26	50	20120531	11	1752	34.84	0.066462380577286	-0.125954102505635
3	C	26	50	20120531	11	1754	34.88	0.0678864229239176	-0.124941596305653
3	C	26	50	20120531	11	1756	34.92	0.0687430827893251	-0.123820478504082
3	C	26	50	20120531	11	1758	34.96	0.0693272944119414	-0.123038276982734
3	C	26	50	20120531	11	1760	35	0.0706687466865304	-0.121603486613028
3	C	26	50	20120531	11	1762	35.04	0.0714276136840998	-0.120107814349462
3	C	26	50	20120531	11	1764	35.08	0.0727235989926585	-0.118677478752478
3	C	26	50	20120531	11	1766	35.12	0.0742305142540451	-0.116832566449684
3	C	26	50	20120531	11	1768	35.16	0.0756568193423765	-0.114983411506203
3	C	26	50	20120531	11	1770	35.2	0.0771665630308879	-0.113130013922035
3	C	26	50	20120531	11	1772	35.24	0.078755926942961	-0.112428776127133
3	C	26	50	20120531	11	1774	35.28	0.0801026825184088	-0.111004238805754
3	C	26	50	20120531	11	1776	35.32	0.0818707323140877	-0.110470797450027
3	C	26	50	20120531	11	1778	35.36	0.0840923203992196	-0.109157134471939
3	C	26	50	20120531	11	1780	35.4	0.0867872457636777	-0.108770205641273
3	C	26	50	20120531	11	1782	35.44	0.0895458107384427	-0.108445502207353
3	C	26	50	20120531	11	1784	35.48	0.0900774136165387	-0.107741365274647
3	C	26	50	20120531	11	1786	35.52	0.0892823427517726	-0.106539566589342
3	C	26	50	20120531	11	1788	35.56	0.0889203747904832	-0.105664097683555
3	C	26	50	20120531	11	1790	35.6	0.0883788017067724	-0.103856662040165
3	C	26	50	20120531	11	1792	35.64	0.0875255359539146	-0.101436023396129
3	C	26	50	20120531	11	1794	35.68	0.0871512643346326	-0.0990992476163416
3	C	26	50	20120531	11	1796	35.72	0.0871176060518481	-0.0976140405331374
3	C	26	50	20120531	11	1798	35.76	0.0878205409030256	-0.0942750116016964
3	C	26	50	20120531	11	1800	35.8	0.0883069596578039	-0.0936669704805542
3	C	26	50	20120531	11	1802	35.84	0.0883032827025417	-0.09178974339786
3	C	26	50	20120531	11	1804	35.88	0.0891680035852547	-0.0902787269171425
3	C	26	50	20120531	11	1806	35.92	0.0895155465682079	-0.087689655437828
3	C	26	50	20120531	11	1808	35.96	0.0909256589112501	-0.0858397226768877
3	C	26	50	20120531	11	1810	36	0.092138842015732	-0.0853718301197766
3	C	26	50	20120531	11	1812	36.04	0.0929129825197749	-0.0841762539741465
3	C	26	50	20120531	11	1814	36.08	0.0939684808120521	-0.0832282359126097
3	C	26	50	20120531	11	1816	36.12	0.0952009255052534	-0.0826109741190406
3	C	26	50	20120531	11	1818	36.16	0.0973299603837957	-0.080913274377022
3	C	26	50	20120531	11	1820	36.2	0.0984987513245546	-0.079250922902995
3	C	26	50	20120531	11	1822	36.24	0.0993188608404426	-0.0776925939075482
3	C	26	50	20120531	11	1824	36.28	0.100820515227377	-0.0753185111739856
3	C	26	50	20120531	11	1826	36.32	0.101558748849072	-0.0732721300070961
3	C	26	50	20120531	11	1828	36.36	0.102828599490998	-0.0714029356574363
3	C	26	50	20120531	11	1830	36.4	0.104381172637246	-0.0695414982691663
3	C	26	50	20120531	11	1832	36.44	0.106127818310658	-0.0675486380145447
3	C	26	50	20120531	11	1834	36.48	0.107343971263621	-0.0658400558991637
3	C	26	50	20120531	11	1836	36.52	0.107518626638574	-0.0640212358365956
3	C	26	50	20120531	11	1838	36.56	0.107588347367199	-0.0622087797350584
3	C	26	50	20120531	11	1840	36.6	0.107141385170811	-0.0606781056858238
3	C	26	50	20120531	11	1842	36.64	0.106797872696510	-0.058428516172157
3	C	26	50	20120531	11	1844	36.68	0.105451399963775	-0.0572195049976842
3	C	26	50	20120531	11	1846	36.72	0.104011235582532	-0.0558442530189545
3	C	26	50	20120531	11	1848	36.76	0.103019589032596	-0.0546605562672482
3	C	26	50	20120531	11	1850	36.8	0.102756050335248	-0.0549559147697498
3	C	26	50	20120531	11	1852	36.84	0.101095551480988	-0.0532135329502281
3	C	26	50	20120531	11	1854	36.88	0.099351472605191	-0.0523162851555804
3	C	26	50	20120531	11	1856	36.92	0.0979188035558288	-0.0522846774824614
3	C	26	50	20120531	11	1858	36.96	0.0961903517398964	-0.0523624592283919
3	C	26	50	20120531	11	1860	37	0.0942844868325644	-0.0532536259047213
3	C	26	50	20120531	11	1862	37.04	0.0928030274153004	-0.0535892894937506
3	C	26	50	20120531	11	1864	37.08	0.0902294981430363	-0.0541266340789099
3	C	26	50	20120531	11	1866	37.12	0.0875475199037417	-0.0546488253657483
3	C	26	50	20120531	11	1868	37.16	0.084913426935669	-0.0552437637982352
3	C	26	50	20120531	11	1870	37.2	0.0831934674721787	-0.0557431155360414
3	C	26	50	20120531	11	1872	37.24	0.0807568178092964	-0.0556249883984967
3	C	26	50	20120531	11	1874	37.28	0.0786650969555972	-0.0550799080651512
3	C	26	50	20120531	11	1876	37.32	0.0781829272054671	-0.0541741686251683
3	C	26	50	20120531	11	1878	37.36	0.0778076720006524	-0.0529963344957849
3	C	26	50	20120531	11	1880	37.4	0.0765507508062204	-0.0511906347995418
3	C	26	50	20120531	11	1882	37.44	0.0750058144132093	-0.0494135835345384
3	C	26	50	20120531	11	1884	37.48	0.0738692675416726	-0.0470435878781711
3	C	26	50	20120531	11	1886	37.52	0.0730760422256053	-0.0442406095264798
3	C	26	50	20120531	11	1888	37.56	0.0723796622542894	-0.0415287348124766
3	C	26	50	20120531	11	1890	37.6	0.0704098819650058	-0.0395299490030288
3	C	26	50	20120531	11	1892	37.64	0.0691013596532167	-0.0378421770402180
3	C	26	50	20120531	11	1894	37.68	0.0674461782419508	-0.0358406264432558
3	C	26	50	20120531	11	1896	37.72	0.0661321617104719	-0.0338653236500110
3	C	26	50	20120531	11	1898	37.76	0.0639753870329035	-0.0315550219481116
3	C	26	50	20120531	11	1900	37.8	0.0615512977077754	-0.0297912006509841
3	C	26	50	20120531	11	1902	37.84	0.0592786989394487	-0.0283926424327465
3	C	26	50	20120531	11	1904	37.88	0.0568979906153464	-0.0277142654000796
3	C	26	50	20120531	11	1906	37.92	0.0549690669558798	-0.0273791745675431
3	C	26	50	20120531	11	1908	37.96	0.0520231505039056	-0.0270684400280846
3	C	26	50	20120531	11	1910	38	0.049165084998426	-0.0272776835312394
3	C	26	50	20120531	11	1912	38.04	0.0477884470904051	-0.0263084239819957
3	C	26	50	20120531	11	1914	38.08	0.0472682710578931	-0.0256440547346641
3	C	26	50	20120531	11	1916	38.12	0.0454177584693922	-0.0246227238420540
3	C	26	50	20120531	11	1918	38.16	0.044196889114199	-0.0227017763470792
3	C	26	50	20120531	11	1920	38.2	0.0421975022639871	-0.0210543306839995
3	C	26	50	20120531	11	1922	38.24	0.040273372788497	-0.0195144854598129
3	C	26	50	20120531	11	1924	38.28	0.0390030413139597	-0.0179152361949389
3	C	26	50	20120531	11	1926	38.32	0.0375827395622006	-0.0157411727565706
3	C	26	50	20120531	11	1928	38.36	0.0358919128980952	-0.0139985717339466
3	C	26	50	20120531	11	1930	38.4	0.0339178758259889	-0.0122303027351656
3	C	26	50	20120531	11	1932	38.44	0.0310768197741307	-0.0113273698019973
3	C	26	50	20120531	11	1934	38.48	0.0280969303768543	-0.0111672666846010
3	C	26	50	20120531	11	1936	38.52	0.0255999326857317	-0.00994594619528137
3	C	26	50	20120531	11	1938	38.56	0.0237108354015018	-0.0100166660657882
3	C	26	50	20120531	11	1940	38.6	0.0212880931147919	-0.009888131730638
3	C	26	50	20120531	11	1942	38.64	0.0193941995252653	-0.0105217064776490
3	C	26	50	20120531	11	1944	38.68	0.0167681605034303	-0.0113992401352371
3	C	26	50	20120531	11	1946	38.72	0.0140247346848505	-0.0111569924230704
3	C	26	50	20120531	11	1948	38.76	0.0136246324548518	-0.0108655017946619
3	C	26	50	20120531	11	1950	38.8	0.0140294652292167	-0.0089566811809844
3	C	26	50	20120531	11	1952	38.84	0.0140605849986567	-0.00732001889631782
3	C	26	50	20120531	11	1954	38.88	0.014520579173022	-0.00606626907579939
3	C	26	50	20120531	11	1956	38.92	0.0154275638280465	-0.00369557338371869
3	C	26	50	20120531	11	1958	38.96	0.0166160476926615	-0.00270210956935503
3	C	26	50	20120531	11	1960	39	0.018705350241169	0.00076534409568507
3	C	26	50	20120531	11	1962	39.04	0.0199892935212441	0.00158768806900159
3	C	26	50	20120531	11	1964	39.08	0.0223431176455257	0.00394278498548932
3	C	26	50	20120531	11	1966	39.12	0.0234893377378291	0.00444850775539393
3	C	26	50	20120531	11	1968	39.16	0.0227184994224542	0.00425141588227381
3	C	26	50	20120531	11	1970	39.2	0.0220347837335893	0.00423648178705515
3	C	26	50	20120531	11	1972	39.24	0.0210243564275449	0.00451284740141405
3	C	26	50	20120531	11	1974	39.28	0.0197077080446264	0.00446701132564405
3	C	26	50	20120531	11	1976	39.32	0.0179806025600054	0.00599542546160585
3	C	26	50	20120531	11	1978	39.36	0.016656619711999	0.00724375566219995
3	C	26	50	20120531	11	1980	39.4	0.0147658462311444	0.00699643976217905
3	C	26	50	20120531	11	1982	39.44	0.0129930022514891	0.00804622463166425
3	C	26	50	20120531	11	1984	39.48	0.0109426330023537	0.00716583426268005
3	C	26	50	20120531	11	1986	39.52	0.0088462098885596	0.00591270669612915
3	C	26	50	20120531	11	1988	39.56	0.0077210615783356	0.00404212641717822
3	C	26	50	20120531	11	1990	39.6	0.0066538041002873	0.00177236314704408
3	C	26	50	20120531	11	1992	39.64	0.0058144683510189	-0.0009051673905969
3	C	26	50	20120531	11	1994	39.68	0.0050565913029431	-0.00312477557674147
3	C	26	50	20120531	11	1996	39.72	0.0047181699974672	-0.00620069007490295
3	C	26	50	20120531	11	1998	39.76	0.0041753241215503	-0.0081969232288707
3	C	26	50	20120531	11	2000	39.8	0.0035824150855254	-0.0117644890719912
3	C	26	50	20120531	11	2002	39.84	0.0033156944076618	-0.0143619751220018
3	C	26	50	20120531	11	2004	39.88	0.0036753359876411	-0.0170522406527720
3	C	26	50	20120531	11	2006	39.92	0.0038158805314698	-0.0192487688735786
3	C	26	50	20120531	11	2008	39.96	0.0046227176530749	-0.0203040833180926
3	C	26	50	20120531	11	2010	40	0.0068902464657805	-0.0224286351396423
3	C	26	50	20120531	11	2012	40.04	0.0074580461400054	-0.0234547814294324
3	C	26	50	20120531	11	2014	40.08	0.0081118087856193	-0.0238611981229872
3	C	26	50	20120531	11	2016	40.12	0.0089742315712934	-0.0240244337234241
3	C	26	50	20120531	11	2018	40.16	0.010433659662576	-0.0248710830781304
3	C	26	50	20120531	11	2020	40.2	0.0125413872924808	-0.0259895683211553
3	C	26	50	20120531	11	2022	40.24	0.0141352766879534	-0.0254829263124352
3	C	26	50	20120531	11	2024	40.28	0.0142290531892744	-0.0247551861553735
3	C	26	50	20120531	11	2026	40.32	0.0157606181930532	-0.0242283633191183
3	C	26	50	20120531	11	2028	40.36	0.016196351533756	-0.0228505091874338
3	C	26	50	20120531	11	2030	40.4	0.0175172199299446	-0.0213928721976282
3	C	26	50	20120531	11	2032	40.44	0.0171420856403896	-0.0208355872012394
3	C	26	50	20120531	11	2034	40.48	0.0178427011813248	-0.0194167208762460
3	C	26	50	20120531	11	2036	40.52	0.0183981335579469	-0.0182304078294494
3	C	26	50	20120531	11	2038	40.56	0.0195632793632487	-0.0158564841949125
3	C	26	50	20120531	11	2040	40.6	0.0205273956581823	-0.0143269177153137
3	C	26	50	20120531	11	2042	40.64	0.0212288849426828	-0.0126137787634184
3	C	26	50	20120531	11	2044	40.68	0.0220399102577529	-0.0106059653216952
3	C	26	50	20120531	11	2046	40.72	0.0221367485314364	-0.00952170899662713
3	C	26	50	20120531	11	2048	40.76	0.021185781834622	-0.00901374469822615
3	C	26	50	20120531	11	2050	40.8	0.0204397134697921	-0.00771181969270548
3	C	26	50	20120531	11	2052	40.84	0.0195720156675303	-0.00813340382671671
3	C	26	50	20120531	11	2054	40.88	0.0182309310884675	-0.0077223767969486
3	C	26	50	20120531	11	2056	40.92	0.0153947257891282	-0.00788963583497046
3	C	26	50	20120531	11	2058	40.96	0.0137215485102812	-0.00647483537396898
3	C	26	50	20120531	11	2060	41	0.0115564582569661	-0.00513055467225523
3	C	26	50	20120531	11	2062	41.04	0.0093476688045737	-0.00361501270813811
3	C	26	50	20120531	11	2064	41.08	0.0085801751042738	-0.00240614295502159
3	C	26	50	20120531	11	2066	41.12	0.0098315419749396	-0.00107784286656265
3	C	26	50	20120531	11	2068	41.16	0.0101315885954005	0.0007352708442812
3	C	26	50	20120531	11	2070	41.2	0.0107419066003783	0.00252744712333414
3	C	26	50	20120531	11	2072	41.24	0.0124216953276294	0.00514089964446395
3	C	26	50	20120531	11	2074	41.28	0.0128884494428228	0.00678173385913955
3	C	26	50	20120531	11	2076	41.32	0.0142843991441447	0.00834724776658995
3	C	26	50	20120531	11	2078	41.36	0.0162388132959662	0.0105540990392952
3	C	26	50	20120531	11	2080	41.4	0.0176108408677737	0.0127472190054165
3	C	26	50	20120531	11	2082	41.44	0.0196726793889	0.0148063705207742
3	C	26	50	20120531	11	2084	41.48	0.0215190271184596	0.0168607490653589
3	C	26	50	20120531	11	2086	41.52	0.0226704090902657	0.0179373191397154
3	C	26	50	20120531	11	2088	41.56	0.0244231853794709	0.0195923732717607
3	C	26	50	20120531	11	2090	41.6	0.0261695269969673	0.0217690600762872
3	C	26	50	20120531	11	2092	41.64	0.0281686592887379	0.0236206898935023
3	C	26	50	20120531	11	2094	41.68	0.0301093845603825	0.0257052406844403
3	C	26	50	20120531	11	2096	41.72	0.0322471804919438	0.0279247781599067
3	C	26	50	20120531	11	2098	41.76	0.0345180539197244	0.0302076724029674
3	C	26	50	20120531	11	2100	41.8	0.0366213430403638	0.0324453118120322
3	C	26	50	20120531	11	2102	41.84	0.0384900141310055	0.0320378061740344
3	C	26	50	20120531	11	2104	41.88	0.0411877679225884	0.0316998091326272
3	C	26	50	20120531	11	2106	41.92	0.0441694250868177	0.0309362045196239
3	C	26	50	20120531	11	2108	41.96	0.0467300001628504	0.0301665894989805
3	C	26	50	20120531	11	2110	42	0.0487887415562751	0.0298510077425370
3	C	26	50	20120531	11	2112	42.04	0.0492491387815056	0.0291675890385201
3	C	26	50	20120531	11	2114	42.08	0.0497376364302205	0.0282227246732275
3	C	26	50	20120531	11	2116	42.12	0.0494099560767509	0.0261125836878784
3	C	26	50	20120531	11	2118	42.16	0.049478206023271	0.0238865266878894
3	C	26	50	20120531	11	2120	42.2	0.0495317622908781	0.0216135036554939
3	C	26	50	20120531	11	2122	42.24	0.0496070833052101	0.0186895322624738
3	C	26	50	20120531	11	2124	42.28	0.0498101028544769	0.0158709247295980
3	C	26	50	20120531	11	2126	42.32	0.0498604608781126	0.0128569407646532
3	C	26	50	20120531	11	2128	42.36	0.0498392052482702	0.0108985802498858
3	C	26	50	20120531	11	2130	42.4	0.0490449475563024	0.00847932046407315
3	C	26	50	20120531	11	2132	42.44	0.0470770835263958	0.00654961191607945
3	C	26	50	20120531	11	2134	42.48	0.0455480994623684	0.00472224293252685
3	C	26	50	20120531	11	2136	42.52	0.043189269022076	0.00178484358173202
3	C	26	50	20120531	11	2138	42.56	0.0425994712558883	0.00130365741713458
3	C	26	50	20120531	11	2140	42.6	0.0433584938169495	-0.000586311729756451
3	C	26	50	20120531	11	2142	42.64	0.043596576670175	-0.00291912771156899
3	C	26	50	20120531	11	2144	42.68	0.0434236254225646	-0.00419008851114151
3	C	26	50	20120531	11	2146	42.72	0.0429624291666713	-0.00566906598360348
3	C	26	50	20120531	11	2148	42.76	0.0434117601707763	-0.0063316462507787
3	C	26	50	20120531	11	2150	42.8	0.0436809062248993	-0.00736499088760129
3	C	26	50	20120531	11	2152	42.84	0.0448503972013716	-0.0087614489986988
3	C	26	50	20120531	11	2154	42.88	0.0459338049983022	-0.0092052504277749
3	C	26	50	20120531	11	2156	42.92	0.0468577248607361	-0.00917186084556728
3	C	26	50	20120531	11	2158	42.96	0.04814209240488	-0.0101136068699550
3	C	26	50	20120531	11	2160	43	0.0489103639226391	-0.0109151124064299
3	C	26	50	20120531	11	2162	43.04	0.0498404921826119	-0.0107664785610245
3	C	26	50	20120531	11	2164	43.08	0.0507395077442125	-0.0112197340077651
3	C	26	50	20120531	11	2166	43.12	0.0527609846102686	-0.0122000668492021
3	C	26	50	20120531	11	2168	43.16	0.0540153920400935	-0.0131760156285958
3	C	26	50	20120531	11	2170	43.2	0.0562523243423772	-0.0157619758380730
3	C	26	50	20120531	11	2172	43.24	0.0576492844992893	-0.0175260658357772
3	C	26	50	20120531	11	2174	43.28	0.0586231826690176	-0.0183216316752902
3	C	26	50	20120531	11	2176	43.32	0.059374342202672	-0.0201692309838526
3	C	26	50	20120531	11	2178	43.36	0.0613415839786111	-0.0225191589497698
3	C	26	50	20120531	11	2180	43.4	0.0624383631647739	-0.0247535598097768
3	C	26	50	20120531	11	2182	43.44	0.0621652643837441	-0.0252847525659398
3	C	26	50	20120531	11	2184	43.48	0.0612684974217077	-0.0273554582061021
3	C	26	50	20120531	11	2186	43.52	0.0600438804005741	-0.0295386291798121
3	C	26	50	20120531	11	2188	43.56	0.059195437115964	-0.0324897251889585
3	C	26	50	20120531	11	2190	43.6	0.0584571709673577	-0.0336518311422081
3	C	26	50	20120531	11	2192	43.64	0.0588485446712495	-0.0369805462141388
3	C	26	50	20120531	11	2194	43.68	0.059757374874973	-0.0403552274694872
3	C	26	50	20120531	11	2196	43.72	0.0607794128743644	-0.0426475403748734
3	C	26	50	20120531	11	2198	43.76	0.0602052845944478	-0.0447600501679394
3	C	26	50	20120531	11	2200	43.8	0.0599528757578354	-0.0485878737329434
3	C	26	50	20120531	11	2202	43.84	0.0590025737413954	-0.0486774853753232
3	C	26	50	20120531	11	2204	43.88	0.058258739833994	-0.0492511893911711
3	C	26	50	20120531	11	2206	43.92	0.0580644268905239	-0.050085433971615
3	C	26	50	20120531	11	2208	43.96	0.0593599384375392	-0.0495837204971597
3	C	26	50	20120531	11	2210	44	0.0597580324842795	-0.0495818890905964
3	C	26	50	20120531	11	2212	44.04	0.0607249373679418	-0.0498415316295803
3	C	26	50	20120531	11	2214	44.08	0.0614563969066724	-0.0513293974342818
3	C	26	50	20120531	11	2216	44.12	0.062268212060017	-0.0518581153167106
3	C	26	50	20120531	11	2218	44.16	0.0620123454712447	-0.0529899457860169
3	C	26	50	20120531	11	2220	44.2	0.0615033700101466	-0.0545199834391483
3	C	26	50	20120531	11	2222	44.24	0.0600966517796541	-0.05621463555094
3	C	26	50	20120531	11	2224	44.28	0.0593545432127988	-0.057873154506213
3	C	26	50	20120531	11	2226	44.32	0.0601424015883968	-0.0599661905785252
3	C	26	50	20120531	11	2228	44.36	0.061712815038734	-0.0607829696214738
3	C	26	50	20120531	11	2230	44.4	0.0634997445854706	-0.0618504887290311
3	C	26	50	20120531	11	2232	44.44	0.0639614146029073	-0.0622793489918208
3	C	26	50	20120531	11	2234	44.48	0.0653233022634726	-0.0632065074033126
3	C	26	50	20120531	11	2236	44.52	0.0663089384057685	-0.0657879421293903
3	C	26	50	20120531	11	2238	44.56	0.0672230860524865	-0.0682235007265092
3	C	26	50	20120531	11	2240	44.6	0.0683172630856945	-0.0712779191785227
3	C	26	50	20120531	11	2242	44.64	0.0684266525047441	-0.0724786572036555
3	C	26	50	20120531	11	2244	44.68	0.0683280111087686	-0.0743869262740437
3	C	26	50	20120531	11	2246	44.72	0.0669228485131946	-0.0756383638553876
3	C	26	50	20120531	11	2248	44.76	0.0667678507067586	-0.0747520762158484
3	C	26	50	20120531	11	2250	44.8	0.0651882448682659	-0.0742509496400214
3	C	26	50	20120531	11	2252	44.84	0.0634903400652808	-0.0732926785301574
3	C	26	50	20120531	11	2254	44.88	0.0621515040857822	-0.072796006727052
3	C	26	50	20120531	11	2256	44.92	0.0612499429397693	-0.0717940364181106
3	C	26	50	20120531	11	2258	44.96	0.0592333451105034	-0.070502223039561
3	C	26	50	20120531	11	2260	45	0.0571422182265004	-0.0699327899486714
3	C	26	50	20120531	11	2262	45.04	0.0544250189984349	-0.0685289708559818
3	C	26	50	20120531	11	2264	45.08	0.0525194369338153	-0.0672152371672153
3	C	26	50	20120531	11	2266	45.12	0.05126128183805	-0.0658637439763334
3	C	26	50	20120531	11	2268	45.16	0.0495823274968007	-0.0639662936396975
3	C	26	50	20120531	11	2270	45.2	0.04903962304224	-0.061833730298317
3	C	26	50	20120531	11	2272	45.24	0.0488117225266636	-0.0597588668702813
3	C	26	50	20120531	11	2274	45.28	0.0482068633860366	-0.056644344341867
3	C	26	50	20120531	11	2276	45.32	0.0474081155660083	-0.0547925731032957
3	C	26	50	20120531	11	2278	45.36	0.0465838411911792	-0.0531371654178599
3	C	26	50	20120531	11	2280	45.4	0.0454999879169764	-0.0513630345038628
3	C	26	50	20120531	11	2282	45.44	0.0456331361238738	-0.0490773118336773
3	C	26	50	20120531	11	2284	45.48	0.0448444292201384	-0.0472423697364982
3	C	26	50	20120531	11	2286	45.52	0.0444324688094191	-0.0447181399490185
3	C	26	50	20120531	11	2288	45.56	0.0440114574319006	-0.0428281849442631
3	C	26	50	20120531	11	2290	45.6	0.0437029467432689	-0.0403620086235188
3	C	26	50	20120531	11	2292	45.64	0.0431799705679034	-0.0366488494941520
3	C	26	50	20120531	11	2294	45.68	0.0433542016787877	-0.0342866885809202
3	C	26	50	20120531	11	2296	45.72	0.0429919862301249	-0.0313783937452390
3	C	26	50	20120531	11	2298	45.76	0.0434925824758659	-0.0284531283468092
3	C	26	50	20120531	11	2300	45.8	0.0427058342579143	-0.0250911396581831
3	C	26	50	20120531	11	2302	45.84	0.0423699373236473	-0.0220928866977993
3	C	26	50	20120531	11	2304	45.88	0.0424750211695062	-0.0191962867011721
3	C	26	50	20120531	11	2306	45.92	0.0427052706938097	-0.0177293074165734
3	C	26	50	20120531	11	2308	45.96	0.0429081445790796	-0.0147398671280036
3	C	26	50	20120531	11	2310	46	0.0433108065356263	-0.0115814686238167
3	C	26	50	20120531	11	2312	46.04	0.0425412410124575	-0.00999608572292175
3	C	26	50	20120531	11	2314	46.08	0.0414147916257561	-0.00834275693142261
3	C	26	50	20120531	11	2316	46.12	0.0391151389519812	-0.00578240812955987
3	C	26	50	20120531	11	2318	46.16	0.0368766792990502	-0.0050148578607175
3	C	26	50	20120531	11	2320	46.2	0.0363137303773442	-0.00429597775162419
3	C	26	50	20120531	11	2322	46.24	0.0356913844860185	-0.00472098428245636
3	C	26	50	20120531	11	2324	46.28	0.0339731008655995	-0.00483850542948957
3	C	26	50	20120531	11	2326	46.32	0.0325706606311332	-0.00414404878861845
3	C	26	50	20120531	11	2328	46.36	0.0316414388820539	-0.0037259379631164
3	C	26	50	20120531	11	2330	46.4	0.0311207551468729	-0.00308286818624767
3	C	26	50	20120531	11	2332	46.44	0.0305821137278770	-0.00230255181157776
3	C	26	50	20120531	11	2334	46.48	0.0302301371854057	-0.00123738736960178
3	C	26	50	20120531	11	2336	46.52	0.0283479037867009	-0.00121043245910295
3	C	26	50	20120531	11	2338	46.56	0.0279497743846216	-0.00262542383893535
3	C	26	50	20120531	11	2340	46.6	0.0270985224718766	-0.00305853522769348
3	C	26	50	20120531	11	2342	46.64	0.0268471877304649	-0.00358158282084395
3	C	26	50	20120531	11	2344	46.68	0.0266315442038336	-0.00377252003654063
3	C	26	50	20120531	11	2346	46.72	0.0261498262949367	-0.00297984767797626
3	C	26	50	20120531	11	2348	46.76	0.0263147624871823	-0.00277298005360623
3	C	26	50	20120531	11	2350	46.8	0.0261213115068785	-0.00269996491448769
3	C	26	50	20120531	11	2352	46.84	0.0260454863254115	-0.00262257419860716
3	C	26	50	20120531	11	2354	46.88	0.0252975073580589	-0.00185569002435267
3	C	26	50	20120531	11	2356	46.92	0.0258091071752646	-0.00214418153005947
3	C	26	50	20120531	11	2358	46.96	0.0248481402915080	-0.00096090366841037
3	C	26	50	20120531	11	2360	47	0.0242962179929478	-0.00029668715614347
3	C	26	50	20120531	11	2362	47.04	0.0236672146912772	0.00080525037398811
3	C	26	50	20120531	11	2364	47.08	0.0234139014650917	0.00173752894568249
3	C	26	50	20120531	11	2366	47.12	0.0223481168904687	0.00310788279573892
3	C	26	50	20120531	11	2368	47.16	0.0214231434389307	0.00398348605181441
3	C	26	50	20120531	11	2370	47.2	0.0207063775791132	0.00436542270860451
3	C	26	50	20120531	11	2372	47.24	0.0191308319477581	0.00543516354566835
3	C	26	50	20120531	11	2374	47.28	0.0170328694625014	0.00552696934039015
3	C	26	50	20120531	11	2376	47.32	0.0141092198030667	0.00541505908566565
3	C	26	50	20120531	11	2378	47.36	0.0115240232689131	0.00492233293839925
3	C	26	50	20120531	11	2380	47.4	0.0094184784776417	0.00418192849888661
3	C	26	50	20120531	11	2382	47.44	0.006302958928666	0.00348839109683103
3	C	26	50	20120531	11	2384	47.48	0.0038400140859117	0.00181203183746864
3	C	26	50	20120531	11	2386	47.52	0.0025135524750838	0.000123107290604579
3	C	26	50	20120531	11	2388	47.56	0.000791818173572701	-0.00124549788438198
3	C	26	50	20120531	11	2390	47.6	-0.0017879902069083	-0.00322497260763561
3	C	26	50	20120531	11	2392	47.64	-0.0042509845471373	-0.00478371879608323
3	C	26	50	20120531	11	2394	47.68	-0.0063689814888254	-0.00626390542114103
3	C	26	50	20120531	11	2396	47.72	-0.0077266265087035	-0.00863455161574705
3	C	26	50	20120531	11	2398	47.76	-0.0083783668289232	-0.0100542099003353
3	C	26	50	20120531	11	2400	47.8	-0.0093693769827561	-0.0127084766248752
3	C	26	50	20120531	11	2402	47.84	-0.0096686245725543	-0.0160924068369215
3	C	26	50	20120531	11	2404	47.88	-0.0099432648463671	-0.0186321929735874
3	C	26	50	20120531	11	2406	47.92	-0.0104837772699061	-0.0212021018591317
3	C	26	50	20120531	11	2408	47.96	-0.0112793431094191	-0.0242712988428721
3	C	26	50	20120531	11	2410	48	-0.0125261844966853	-0.0278875136325381
3	C	26	50	20120531	11	2412	48.04	-0.0122009860880176	-0.0298111976307561
3	C	26	50	20120531	11	2414	48.08	-0.0115990190141257	-0.0324845633094559
3	C	26	50	20120531	11	2416	48.12	-0.0109993076108658	-0.0342729212118905
3	C	26	50	20120531	11	2418	48.16	-0.010146303487517	-0.0370366692793616
3	C	26	50	20120531	11	2420	48.2	-0.0097306519793999	-0.0395914602219242
3	C	26	50	20120531	11	2422	48.24	-0.0095572764677208	-0.04200240443199
3	C	26	50	20120531	11	2424	48.28	-0.0086466933462868	-0.0441401006614951
3	C	26	50	20120531	11	2426	48.32	-0.0077877346767337	-0.0457969586229392
3	C	26	50	20120531	11	2428	48.36	-0.0054816897576568	-0.0484735274953578
3	C	26	50	20120531	11	2430	48.4	-0.0041012122598142	-0.0499405548632177
3	C	26	50	20120531	11	2432	48.44	-0.0031930538075328	-0.0491762643566366
3	C	26	50	20120531	11	2434	48.48	-0.0025692442051701	-0.0485243119043826
3	C	26	50	20120531	11	2436	48.52	-0.00215606049971930	-0.0476854923430644
3	C	26	50	20120531	11	2438	48.56	-0.0018456547649141	-0.0469063879494174
3	C	26	50	20120531	11	2440	48.6	-0.0009677887671388	-0.0458836923407195
3	C	26	50	20120531	11	2442	48.64	0.000148329789489501	-0.0447656363115108
3	C	26	50	20120531	11	2444	48.68	0.0010295757576789	-0.0424240309924081
3	C	26	50	20120531	11	2446	48.72	0.0017509095273029	-0.0406928356021647
3	C	26	50	20120531	11	2448	48.76	0.0021422507042828	-0.0391697558797601
3	C	26	50	20120531	11	2450	48.8	0.0022245367204094	-0.0379303179004929
3	C	26	50	20120531	11	2452	48.84	0.0023183839324085	-0.0369523326535694
3	C	26	50	20120531	11	2454	48.88	0.0022036346439576	-0.0364957679470929
3	C	26	50	20120531	11	2456	48.92	0.0021861196089876	-0.035254251073889
3	C	26	50	20120531	11	2458	48.96	0.002397784952868	-0.0338886440316547
3	C	26	50	20120531	11	2460	49	0.0026328852296904	-0.0318652452493672
3	C	26	50	20120531	11	2462	49.04	0.0023824619489196	-0.0292816524333933
3	C	26	50	20120531	11	2464	49.08	0.0024002174001952	-0.0274467881179601
3	C	26	50	20120531	11	2466	49.12	0.0026224044929797	-0.0256474983446885
3	C	26	50	20120531	11	2468	49.16	0.0025349778105538	-0.0234234778122293
3	C	26	50	20120531	11	2470	49.2	0.0025641671784812	-0.0217054063238447
3	C	26	50	20120531	11	2472	49.24	0.0024627397817878	-0.0194054425230861
3	C	26	50	20120531	11	2474	49.28	0.0021902632547253	-0.0165579659416547
3	C	26	50	20120531	11	2476	49.32	0.0019768584281632	-0.0147858149266451
3	C	26	50	20120531	11	2478	49.36	0.0014497103227887	-0.0124790204743802
3	C	26	50	20120531	11	2480	49.4	0.0013347347601677	-0.00919125678457522
3	C	26	50	20120531	11	2482	49.44	0.0011909092408744	-0.00598466895325046
3	C	26	50	20120531	11	2484	49.48	0.0004256782822743	-0.00319414275197587
3	C	26	50	20120531	11	2486	49.52	-4.74468650175988e-05	-0.00079231314831953
3	C	26	50	20120531	11	2488	49.56	-0.00138472720959760	0.00222109311038506
3	C	26	50	20120531	11	2490	49.6	-0.0023717068547778	0.00441185133985723
3	C	26	50	20120531	11	2492	49.64	-0.0035646667053176	0.00689358400978765
3	C	26	50	20120531	11	2494	49.68	-0.0046809761807768	0.00950938412543105
3	C	26	50	20120531	11	2496	49.72	-0.0058752795342009	0.0110901920454517
3	C	26	50	20120531	11	2498	49.76	-0.0074466829340318	0.0129747023279920
3	C	26	50	20120531	11	2500	49.8	-0.0090102374485915	0.0156622737819258
3	C	26	50	20120531	11	2502	49.84	-0.0093635787071504	0.0169946750897157
3	C	26	50	20120531	11	2504	49.88	-0.0102000153186159	0.0192013432217644
3	C	26	50	20120531	11	2506	49.92	-0.0107682816833165	0.0219407809580984
3	C	26	50	20120531	11	2508	49.96	-0.0108115707604608	0.0235374139278820
3	C	26	50	20120531	11	2510	50	-0.0113137155700526	0.0260254822745717
3	C	26	50	20120531	11	2512	50.04	-0.0114661112235339	0.0278881995261159
3	C	26	50	20120531	11	2514	50.08	-0.0113307568434792	0.0305185094729092
3	C	26	50	20120531	11	2516	50.12	-0.0111642826939844	0.0326998136847169
3	C	26	50	20120531	11	2518	50.16	-0.0102287514310966	0.0328282532675584
3	C	26	50	20120531	11	2520	50.2	-0.0100472717685983	0.0339835603891068
3	C	26	50	20120531	11	2522	50.24	-0.0101963065435486	0.0340442534854564
3	C	26	50	20120531	11	2524	50.28	-0.0095425545045365	0.0350234160651705
3	C	26	50	20120531	11	2526	50.32	-0.0086647875017106	0.0360410487893152
3	C	26	50	20120531	11	2528	50.36	-0.0077667972449427	0.0374232657698396
3	C	26	50	20120531	11	2530	50.4	-0.0063738746677512	0.0386641603890760
3	C	26	50	20120531	11	2532	50.44	-0.0058770260879504	0.0392820656498159
3	C	26	50	20120531	11	2534	50.48	-0.0056713075120998	0.0395130986484330
3	C	26	50	20120531	11	2536	50.52	-0.0052278879206856	0.0398278248056713
3	C	26	50	20120531	11	2538	50.56	-0.0052445685696538	0.0400497219846754
3	C	26	50	20120531	11	2540	50.6	-0.005125753417211	0.040503281487332
3	C	26	50	20120531	11	2542	50.64	-0.0051263049605003	0.0404341405862675
3	C	26	50	20120531	11	2544	50.68	-0.0045875673749821	0.0411596957833752
3	C	26	50	20120531	11	2546	50.72	-0.0042295379984639	0.0411143914519046
3	C	26	50	20120531	11	2548	50.76	-0.0036693185089332	0.0420280229106723
3	C	26	50	20120531	11	2550	50.8	-0.0025517362412679	0.0433387867509578
3	C	26	50	20120531	11	2552	50.84	-0.0015163904922545	0.0441033106027767
3	C	26	50	20120531	11	2554	50.88	-0.000685327892326001	0.0455347068599326
3	C	26	50	20120531	11	2556	50.92	0.000657255753112901	0.0474465114642267
3	C	26	50	20120531	11	2558	50.96	0.0021870105635319	0.0482746749263524
3	C	26	50	20120531	11	2560	51	0.0041835972708902	0.0502790398083038
3	C	26	50	20120531	11	2562	51.04	0.0059175645197159	0.0517851772522311
3	C	26	50	20120531	11	2564	51.08	0.0075310407730273	0.0532190483831212
3	C	26	50	20120531	11	2566	51.12	0.0090667352804083	0.0540911938870367
3	C	26	50	20120531	11	2568	51.16	0.0099308197670182	0.0553891590945827
3	C	26	50	20120531	11	2570	51.2	0.0106478967538195	0.0554498995670866
3	C	26	50	20120531	11	2572	51.24	0.0117999151217286	0.0562964478055232
3	C	26	50	20120531	11	2574	51.28	0.0126286442692793	0.0568105144354458
3	C	26	50	20120531	11	2576	51.32	0.0140418678821587	0.057305206339564
3	C	26	50	20120531	11	2578	51.36	0.0150375449407475	0.05841486901128
3	C	26	50	20120531	11	2580	51.4	0.0159093368912724	0.0591046516763274
3	C	26	50	20120531	11	2582	51.44	0.017316691517868	0.0599624429125848
3	C	26	50	20120531	11	2584	51.48	0.0184781144059669	0.0613249669692533
3	C	26	50	20120531	11	2586	51.52	0.0201586950928129	0.0621779498793986
3	C	26	50	20120531	11	2588	51.56	0.0213262698099082	0.0628717630530987
3	C	26	50	20120531	11	2590	51.6	0.0218021526736467	0.0628707731036052
3	C	26	50	20120531	11	2592	51.64	0.0230358418747829	0.064157919577399
3	C	26	50	20120531	11	2594	51.68	0.0236641769605452	0.0640477523408901
3	C	26	50	20120531	11	2596	51.72	0.0250436715799621	0.063940342820828
3	C	26	50	20120531	11	2598	51.76	0.0253842142057815	0.0637225539322225
3	C	26	50	20120531	11	2600	51.8	0.0268016097486700	0.0642060028385198
3	C	26	50	20120531	11	2602	51.84	0.0280113280299239	0.0638431156384148
3	C	26	50	20120531	11	2604	51.88	0.0301006871469739	0.0631106944344618
3	C	26	50	20120531	11	2606	51.92	0.0310029553997680	0.0634288924859956
3	C	26	50	20120531	11	2608	51.96	0.0325034359894458	0.0632867640229772
3	C	26	50	20120531	11	2610	52	0.0352499094382525	0.0638270643144818
3	C	26	50	20120531	11	2612	52.04	0.0371118630144729	0.0638738747833963
3	C	26	50	20120531	11	2614	52.08	0.038825819141391	0.0632030425800846
3	C	26	50	20120531	11	2616	52.12	0.0411910206137818	0.0626949863578022
3	C	26	50	20120531	11	2618	52.16	0.0431385341105258	0.06200951704412
3	C	26	50	20120531	11	2620	52.2	0.0454145694178091	0.0615855358181205
3	C	26	50	20120531	11	2622	52.24	0.0470915438600711	0.0609663931205136
3	C	26	50	20120531	11	2624	52.28	0.0488564116752346	0.0597604225051998
3	C	26	50	20120531	11	2626	52.32	0.0504780903672078	0.05863173866107
3	C	26	50	20120531	11	2628	52.36	0.0521317302856907	0.0576825185180051
3	C	26	50	20120531	11	2630	52.4	0.0538246853412075	0.0566280808858997
3	C	26	50	20120531	11	2632	52.44	0.0548659000765047	0.0554628396211823
3	C	26	50	20120531	11	2634	52.48	0.0567168227869386	0.0544069877755146
3	C	26	50	20120531	11	2636	52.52	0.0576275056104288	0.0534509086966723
3	C	26	50	20120531	11	2638	52.56	0.0579771699137255	0.0529226292204478
3	C	26	50	20120531	11	2640	52.6	0.0580874785715906	0.0520685856501307
3	C	26	50	20120531	11	2642	52.64	0.0580541738421967	0.0503131930658351
3	C	26	50	20120531	11	2644	52.68	0.058412464848224	0.0486707961451731
3	C	26	50	20120531	11	2646	52.72	0.059184837585314	0.0471524257539312
3	C	26	50	20120531	11	2648	52.76	0.0600075563252246	0.0446927548155738
3	C	26	50	20120531	11	2650	52.8	0.0611754845957104	0.0423682826937793
3	C	26	50	20120531	11	2652	52.84	0.0621960730262004	0.0389869475636199
3	C	26	50	20120531	11	2654	52.88	0.0631559634105933	0.0371659425410980
3	C	26	50	20120531	11	2656	52.92	0.0638313776658471	0.0352897195500332
3	C	26	50	20120531	11	2658	52.96	0.0650872629488447	0.0339317280478323
3	C	26	50	20120531	11	2660	53	0.0661828195473829	0.0317791882327764
3	C	26	50	20120531	11	2662	53.04	0.0679189851911912	0.0285479160108274
3	C	26	50	20120531	11	2664	53.08	0.0696276026619113	0.0255027253023084
3	C	26	50	20120531	11	2666	53.12	0.0708691761036577	0.0233624191416739
3	C	26	50	20120531	11	2668	53.16	0.0712689389224015	0.0208396389230956
3	C	26	50	20120531	11	2670	53.2	0.0721042441630172	0.0177591282308564
3	C	26	50	20120531	11	2672	53.24	0.0727093154356785	0.0152359591035485
3	C	26	50	20120531	11	2674	53.28	0.0731935421594351	0.0122340079746991
3	C	26	50	20120531	11	2676	53.32	0.0737870168808849	0.00992721352243415
3	C	26	50	20120531	11	2678	53.36	0.0738641622307124	0.00753019224488985
3	C	26	50	20120531	11	2680	53.4	0.073261424410429	0.00616491047177495
3	C	26	50	20120531	11	2682	53.44	0.0730932037071847	0.00479093128525135
3	C	26	50	20120531	11	2684	53.48	0.0725865616984645	0.00342204326755229
3	C	26	50	20120531	11	2686	53.52	0.0735761576387351	0.00049115637021217
3	C	26	50	20120531	11	2688	53.56	0.0753849367850103	-0.00126119565492433
3	C	26	50	20120531	11	2690	53.6	0.076942551602608	-0.00339708239817642
3	C	26	50	20120531	11	2692	53.64	0.0784734377838769	-0.00580082119014196
3	C	26	50	20120531	11	2694	53.68	0.0789155209434747	-0.00808293761574343
3	C	26	50	20120531	11	2696	53.72	0.0789011666758167	-0.00861050998518671
3	C	26	50	20120531	11	2698	53.76	0.0784881456049256	-0.00969118127887411
3	C	26	50	20120531	11	2700	53.8	0.0780126870052558	-0.0105829843513066
3	C	26	50	20120531	11	2702	53.84	0.077093872453782	-0.0121017082959391
3	C	26	50	20120531	11	2704	53.88	0.0761227320005003	-0.0141544392817236
3	C	26	50	20120531	11	2706	53.92	0.0744333124788894	-0.0162262621506001
3	C	26	50	20120531	11	2708	53.96	0.073195875611813	-0.0183983527610490
3	C	26	50	20120531	11	2710	54	0.0716816771505801	-0.0197820193104748
3	C	26	50	20120531	11	2712	54.04	0.0706170571808257	-0.0217383009313055
3	C	26	50	20120531	11	2714	54.08	0.0695248600466049	-0.0237155129128593
3	C	26	50	20120531	11	2716	54.12	0.067808641177987	-0.0257186757132827
3	C	26	50	20120531	11	2718	54.16	0.0666092466557384	-0.0273380916635561
3	C	26	50	20120531	11	2720	54.2	0.0646704022881318	-0.0290806431887055
3	C	26	50	20120531	11	2722	54.24	0.063023112188544	-0.0309452979128299
3	C	26	50	20120531	11	2724	54.28	0.0614795405116206	-0.0336169877484584
3	C	26	50	20120531	11	2726	54.32	0.0608942328734934	-0.0346667231204689
3	C	26	50	20120531	11	2728	54.36	0.0601985317246874	-0.0384468240488106
3	C	26	50	20120531	11	2730	54.4	0.060458937938995	-0.0408858686823608
3	C	26	50	20120531	11	2732	54.44	0.0608370632902345	-0.0441948809309405
3	C	26	50	20120531	11	2734	54.48	0.0622686009687467	-0.0472236314067968
3	C	26	50	20120531	11	2736	54.52	0.0632309803690094	-0.0483127102001125
3	C	26	50	20120531	11	2738	54.56	0.0641995610957431	-0.0512554199228341
3	C	26	50	20120531	11	2740	54.6	0.0655280450319651	-0.0556091046588709
3	C	26	50	20120531	11	2742	54.64	0.0662201257940515	-0.0592207586097984
3	C	26	50	20120531	11	2744	54.68	0.0675746595440924	-0.061789677545849
3	C	26	50	20120531	11	2746	54.72	0.0688901609998119	-0.064685845500233
3	C	26	50	20120531	11	2748	54.76	0.0688979391744049	-0.0676317937720123
3	C	26	50	20120531	11	2750	54.8	0.0694361888562441	-0.0707754490998115
3	C	26	50	20120531	11	2752	54.84	0.0700679180545562	-0.0732448074010711
3	C	26	50	20120531	11	2754	54.88	0.0706819695833386	-0.0767340965235142
3	C	26	50	20120531	11	2756	54.92	0.071775156667053	-0.0797950203579146
3	C	26	50	20120531	11	2758	54.96	0.0728452920697007	-0.0844265697746864
3	C	26	50	20120531	11	2760	55	0.0734832438076872	-0.0855364445784368
3	C	26	50	20120531	11	2762	55.04	0.0746944470131816	-0.086926828642284
3	C	26	50	20120531	11	2764	55.08	0.0755869571923953	-0.0883014442249107
3	C	26	50	20120531	11	2766	55.12	0.0783477141981819	-0.0910343412235186
3	C	26	50	20120531	11	2768	55.16	0.0808201837692788	-0.0929539947130837
3	C	26	50	20120531	11	2770	55.2	0.0827930116887893	-0.0956015439232024
3	C	26	50	20120531	11	2772	55.24	0.0842407421125906	-0.0975479260490966
3	C	26	50	20120531	11	2774	55.28	0.0854341262271992	-0.0990373050623097
3	C	26	50	20120531	11	2776	55.32	0.0869258386927903	-0.101757120585466
3	C	26	50	20120531	11	2778	55.36	0.0879985903905284	-0.103501482303975
3	C	26	50	20120531	11	2780	55.4	0.0888513611686394	-0.105454511233612
3	C	26	50	20120531	11	2782	55.44	0.0903732670937872	-0.107072159416932
3	C	26	50	20120531	11	2784	55.48	0.09208290986934	-0.108084877748947
3	C	26	50	20120531	11	2786	55.52	0.0927389635409249	-0.110004106974444
3	C	26	50	20120531	11	2788	55.56	0.09377536995011	-0.110949013766144
3	C	26	50	20120531	11	2790	55.6	0.0952570414994083	-0.112875596902164
3	C	26	50	20120531	11	2792	55.64	0.0963914529084659	-0.116013524665036
3	C	26	50	20120531	11	2794	55.68	0.0977950598691212	-0.118842658896563
3	C	26	50	20120531	11	2796	55.72	0.0977003782711203	-0.120869156220766
3	C	26	50	20120531	11	2798	55.76	0.0977063886787604	-0.123528938378199
3	C	26	50	20120531	11	2800	55.8	0.0983608867154267	-0.125506291781109
3	C	26	50	20120531	11	2802	55.84	0.0983296325956982	-0.125780790633566
3	C	26	50	20120531	11	2804	55.88	0.0984502650125687	-0.126436561462438
3	C	26	50	20120531	11	2806	55.92	0.0986224455137876	-0.126262966747657
3	C	26	50	20120531	11	2808	55.96	0.0988915703547072	-0.128034552077242
3	C	26	50	20120531	11	2810	56	0.0980402845008367	-0.130548953080463
3	C	26	50	20120531	11	2812	56.04	0.098070902224462	-0.133144529942164
3	C	26	50	20120531	11	2814	56.08	0.0982944893886733	-0.133867051651181
3	C	26	50	20120531	11	2816	56.12	0.097637587188951	-0.136938016401874
3	C	26	50	20120531	11	2818	56.16	0.0969614516847804	-0.140722593316141
3	C	26	50	20120531	11	2820	56.2	0.0970314552561179	-0.143008669539717
3	C	26	50	20120531	11	2822	56.24	0.0972116260639642	-0.144149374199127
3	C	26	50	20120531	11	2824	56.28	0.096505367810915	-0.145579709796111
3	C	26	50	20120531	11	2826	56.32	0.0960620825697892	-0.146956375988403
3	C	26	50	20120531	11	2828	56.36	0.0961494102572657	-0.148717425426948
3	C	26	50	20120531	11	2830	56.4	0.0945076497327068	-0.150687283497978
3	C	26	50	20120531	11	2832	56.44	0.0943822797004024	-0.153848970048697
3	C	26	50	20120531	11	2834	56.48	0.0939491767969257	-0.156324197336241
3	C	26	50	20120531	11	2836	56.52	0.0940612532217437	-0.159737755322419
3	C	26	50	20120531	11	2838	56.56	0.0932951737350062	-0.161500855370629
3	C	26	50	20120531	11	2840	56.6	0.0937925526448929	-0.163054086126183
3	C	26	50	20120531	11	2842	56.64	0.0931258923715902	-0.166197034347201
3	C	26	50	20120531	11	2844	56.68	0.0926041889884308	-0.169244523152759
3	C	26	50	20120531	11	2846	56.72	0.0918021177665308	-0.172801482394162
3	C	26	50	20120531	11	2848	56.76	0.0904046626348718	-0.175061607798868
3	C	26	50	20120531	11	2850	56.8	0.089562144905088	-0.177592696522126
3	C	26	50	20120531	11	2852	56.84	0.0881303243838635	-0.179981939625077
3	C	26	50	20120531	11	2854	56.88	0.0869198989958283	-0.182706987738414
3	C	26	50	20120531	11	2856	56.92	0.0860309243505206	-0.186055279768688
3	C	26	50	20120531	11	2858	56.96	0.0859235855411365	-0.187636229110065
3	C	26	50	20120531	11	2860	57	0.086582467639846	-0.188357619448232
3	C	26	50	20120531	11	2862	57.04	0.0872339958280314	-0.189142932239417
3	C	26	50	20120531	11	2864	57.08	0.0884112579080289	-0.190895920660657
3	C	26	50	20120531	11	2866	57.12	0.0888399767494623	-0.190659534863706
3	C	26	50	20120531	11	2868	57.16	0.0905625595791108	-0.191522134426076
3	C	26	50	20120531	11	2870	57.2	0.093582259088168	-0.193224494001782
3	C	26	50	20120531	11	2872	57.24	0.0951340049194819	-0.195157370388156
3	C	26	50	20120531	11	2874	57.28	0.0973418044223806	-0.195551723840024
3	C	26	50	20120531	11	2876	57.32	0.0993388861044858	-0.197938704201275
3	C	26	50	20120531	11	2878	57.36	0.101080419395870	-0.199857155609312
3	C	26	50	20120531	11	2880	57.4	0.102371667088995	-0.202805720176182
3	C	26	50	20120531	11	2882	57.44	0.104165879835578	-0.205699625388866
3	C	26	50	20120531	11	2884	57.48	0.105485482510628	-0.207328657991364
3	C	26	50	20120531	11	2886	57.52	0.107173558529355	-0.210075555704239
3	C	26	50	20120531	11	2888	57.56	0.108952214926751	-0.210490344542083
3	C	26	50	20120531	11	2890	57.6	0.110976449509254	-0.212638039968581
3	C	26	50	20120531	11	2892	57.64	0.111819957188531	-0.213611796716953
3	C	26	50	20120531	11	2894	57.68	0.112588794391716	-0.214631939670171
3	C	26	50	20120531	11	2896	57.72	0.111645513945613	-0.215221666725680
3	C	26	50	20120531	11	2898	57.76	0.110679888925224	-0.216127894776449
3	C	26	50	20120531	11	2900	57.8	0.109414945604360	-0.216715429800937
3	C	26	50	20120531	11	2902	57.84	0.107873382110695	-0.216538723816318
3	C	26	50	20120531	11	2904	57.88	0.106359678624209	-0.216643870594681
3	C	26	50	20120531	11	2906	57.92	0.104254409604582	-0.216279922734404
3	C	26	50	20120531	11	2908	57.96	0.101295097014638	-0.215618848604673
3	C	26	50	20120531	11	2910	58	0.0982754682162593	-0.214359067163311
3	C	26	50	20120531	11	2912	58.04	0.095244879262772	-0.213637747535822
3	C	26	50	20120531	11	2914	58.08	0.0928767786525782	-0.213662496273164
3	C	26	50	20120531	11	2916	58.12	0.0898927880359709	-0.215392079459946
3	C	26	50	20120531	11	2918	58.16	0.0882381581679944	-0.216239193383808
3	C	26	50	20120531	11	2920	58.2	0.0864923115252448	-0.218597394499065
3	C	26	50	20120531	11	2922	58.24	0.0847273729994032	-0.221766647092343
3	C	26	50	20120531	11	2924	58.28	0.0836440854106254	-0.223343495214389
3	C	26	50	20120531	11	2926	58.32	0.0822560347991562	-0.224375164008140
3	C	26	50	20120531	11	2928	58.36	0.0818402560118185	-0.224191316245032
3	C	26	50	20120531	11	2930	58.4	0.0816351950452744	-0.223501180026594
3	C	26	50	20120531	11	2932	58.44	0.0817744950811681	-0.222866905243869
3	C	26	50	20120531	11	2934	58.48	0.0802471444338052	-0.220824780859803
3	C	26	50	20120531	11	2936	58.52	0.0807032283076706	-0.219670075486125
3	C	26	50	20120531	11	2938	58.56	0.0803913942171673	-0.219436023141552
3	C	26	50	20120531	11	2940	58.6	0.080196939852341	-0.217124491073853
3	C	26	50	20120531	11	2942	58.64	0.0804041221392286	-0.214904882887709
3	C	26	50	20120531	11	2944	58.68	0.0803779591883247	-0.212743257457621
3	C	26	50	20120531	11	2946	58.72	0.0807576755298219	-0.209938164856654
3	C	26	50	20120531	11	2948	58.76	0.0808828334300919	-0.207052462082632
3	C	26	50	20120531	11	2950	58.8	0.0816330737249309	-0.204019681098123
3	C	26	50	20120531	11	2952	58.84	0.081550342231532	-0.200320805525736
3	C	26	50	20120531	11	2954	58.88	0.081516330395357	-0.197153037856699
3	C	26	50	20120531	11	2956	58.92	0.0812338412362729	-0.194638212589409
3	C	26	50	20120531	11	2958	58.96	0.0813037740969323	-0.191636615013950
3	C	26	50	20120531	11	2960	59	0.0815209265894347	-0.188292636335041
3	C	26	50	20120531	11	2962	59.04	0.081871510131547	-0.185718909072878
3	C	26	50	20120531	11	2964	59.08	0.0828562977457055	-0.183745586178620
3	C	26	50	20120531	11	2966	59.12	0.0830667327237866	-0.181098461232571
3	C	26	50	20120531	11	2968	59.16	0.0842057403269219	-0.178451901971945
3	C	26	50	20120531	11	2970	59.2	0.0848028920036339	-0.176334470715682
3	C	26	50	20120531	11	2972	59.24	0.0857765780413278	-0.173168753656310
3	C	26	50	20120531	11	2974	59.28	0.0870738361420926	-0.170537892166227
3	C	26	50	20120531	11	2976	59.32	0.0884048939469982	-0.167777064449763
3	C	26	50	20120531	11	2978	59.36	0.0885731853609206	-0.165855148218498
3	C	26	50	20120531	11	2980	59.4	0.0890725441697946	-0.163602164592281
3	C	26	50	20120531	11	2982	59.44	0.0895593871886415	-0.160489126988107
3	C	26	50	20120531	11	2984	59.48	0.0905390836339754	-0.158008949953096
3	C	26	50	20120531	11	2986	59.52	0.0907383463249138	-0.156579321462893
3	C	26	50	20120531	11	2988	59.56	0.0907531248566406	-0.154549288604784
3	C	26	50	20120531	11	2990	59.6	0.0904983542833791	-0.153227211056000
3	C	26	50	20120531	11	2992	59.64	0.0905838434932245	-0.152020250491192
3	C	26	50	20120531	11	2994	59.68	0.0905574684102863	-0.150612613021884
3	C	26	50	20120531	11	2996	59.72	0.0903847929343205	-0.147773013609995
3	C	26	50	20120531	11	2998	59.76	0.0902285223356783	-0.146421732551148
3	C	26	50	20120531	11	3000	59.8	0.0890453205587188	-0.144367799483835
3	C	26	50	20120531	11	3002	59.84	0.0875625176385706	-0.143354515466395
3	C	26	50	20120531	11	3004	59.88	0.0859460715367782	-0.140668923911448
3	C	26	50	20120531	11	3006	59.92	0.0840512374952326	-0.139568453627888
3	C	26	50	20120531	11	3008	59.96	0.0824003552931964	-0.139181454086544
3	C	26	50	20120531	11	3010	60	0.0803695446176286	-0.138672337204090
3	C	26	50	20120531	11	3012	60.04	0.078620091730295	-0.138095408781320
3	C	26	50	20120531	11	3014	60.08	0.0764802451890682	-0.136832657491477
3	C	26	50	20120531	11	3016	60.12	0.074127913060095	-0.136865679378158
3	C	26	50	20120531	11	3018	60.16	0.071899112485795	-0.136063820288293
3	C	26	50	20120531	11	3020	60.2	0.0696988790254549	-0.134988735138177
3	C	26	50	20120531	11	3022	60.24	0.0687041212056817	-0.134603220521074
3	C	26	50	20120531	11	3024	60.28	0.0670724723080937	-0.133974956145990
3	C	26	50	20120531	11	3026	60.32	0.0654565918917262	-0.132760995224049
3	C	26	50	20120531	11	3028	60.36	0.0624481353804899	-0.131539538970227
3	C	26	50	20120531	11	3030	60.4	0.0605444625041795	-0.132006370867166
3	C	26	50	20120531	11	3032	60.44	0.0587187127951558	-0.131918689626299
3	C	26	50	20120531	11	3034	60.48	0.0565188328882064	-0.132185339593485
3	C	26	50	20120531	11	3036	60.52	0.0539719756837287	-0.133556985327630
3	C	26	50	20120531	11	3038	60.56	0.0528118255878359	-0.134323984053183
3	C	26	50	20120531	11	3040	60.6	0.0505093444869363	-0.135739753250475
3	C	26	50	20120531	11	3042	60.64	0.0485514365205088	-0.136164653715290
3	C	26	50	20120531	11	3044	60.68	0.0475546988017483	-0.136082346485960
3	C	26	50	20120531	11	3046	60.72	0.047811378563319	-0.134912084763096
3	C	26	50	20120531	11	3048	60.76	0.04839240820542	-0.135048061397118
3	C	26	50	20120531	11	3050	60.8	0.0484409157306094	-0.134554076599782
3	C	26	50	20120531	11	3052	60.84	0.0490405422810556	-0.134909044203937
3	C	26	50	20120531	11	3054	60.88	0.0495239911873528	-0.134291245009215
3	C	26	50	20120531	11	3056	60.92	0.0501024045343634	-0.133335236641050
3	C	26	50	20120531	11	3058	60.96	0.0509094962144097	-0.132347125625020
3	C	26	50	20120531	11	3060	61	0.051240422188005	-0.130626027719612
3	C	26	50	20120531	11	3062	61.04	0.052389329286077	-0.129301758139806
3	C	26	50	20120531	11	3064	61.08	0.052961449382735	-0.126752567482950
3	C	26	50	20120531	11	3066	61.12	0.054501386530803	-0.124588962153876
3	C	26	50	20120531	11	3068	61.16	0.0545101546548898	-0.122738887971579
3	C	26	50	20120531	11	3070	61.2	0.0561620268064196	-0.120162120150257
3	C	26	50	20120531	11	3072	61.24	0.0567264394391628	-0.117097943624664
3	C	26	50	20120531	11	3074	61.28	0.0572236769276931	-0.114618261564399
3	C	26	50	20120531	11	3076	61.32	0.0577762808771904	-0.112130164933438
3	C	26	50	20120531	11	3078	61.36	0.058058487193562	-0.110125022234027
3	C	26	50	20120531	11	3080	61.4	0.0579981709851267	-0.109171064475528
3	C	26	50	20120531	11	3082	61.44	0.0581646239214181	-0.106389872083765
3	C	26	50	20120531	11	3084	61.48	0.0591330773689312	-0.103899724843139
3	C	26	50	20120531	11	3086	61.52	0.0595173191938279	-0.102652954166551
3	C	26	50	20120531	11	3088	61.56	0.0596683572022894	-0.10253797860393
3	C	26	50	20120531	11	3090	61.6	0.0599763729161742	-0.101431780755442
3	C	26	50	20120531	11	3092	61.64	0.0606027988136274	-0.100505541582765
3	C	26	50	20120531	11	3094	61.68	0.0610317297870952	-0.0987298550338498
3	C	26	50	20120531	11	3096	61.72	0.0614220527303101	-0.0968517794230184
3	C	26	50	20120531	11	3098	61.76	0.0612702369043894	-0.09546181962324
3	C	26	50	20120531	11	3100	61.8	0.0615543524090701	-0.0941444796898895
3	C	26	50	20120531	11	3102	61.84	0.0616885612761394	-0.0927972998503729
3	C	26	50	20120531	11	3104	61.88	0.0620156688731162	-0.090154983230435
3	C	26	50	20120531	11	3106	61.92	0.0621526354566321	-0.0893783678526578
3	C	26	50	20120531	11	3108	61.96	0.0621372205288022	-0.0868384402946357
3	C	26	50	20120531	11	3110	62	0.0616868642198645	-0.0854544201918192
3	C	26	50	20120531	11	3112	62.04	0.0616820558937524	-0.0827790109745218
3	C	26	50	20120531	11	3114	62.08	0.0614832174668828	-0.0802789642389587
3	C	26	50	20120531	11	3116	62.12	0.0609955966305765	-0.077986665475708
3	C	26	50	20120531	11	3118	62.16	0.0603772317504289	-0.0755803103886521
3	C	26	50	20120531	11	3120	62.2	0.0601520889512991	-0.0744642130452273
3	C	26	50	20120531	11	3122	62.24	0.0596527301424252	-0.0731276398074285
3	C	26	50	20120531	11	3124	62.28	0.0592592252186948	-0.0713610749359901
3	C	26	50	20120531	11	3126	62.32	0.0579242076158147	-0.0694729584088658
3	C	26	50	20120531	11	3128	62.36	0.0567685830033215	-0.068054148652415
3	C	26	50	20120531	11	3130	62.4	0.0554438891594466	-0.0657667996366327
3	C	26	50	20120531	11	3132	62.44	0.0538432115388746	-0.0655567182119423
3	C	26	50	20120531	11	3134	62.48	0.0539566314665769	-0.064451651734304
3	C	26	50	20120531	11	3136	62.52	0.0537857237575641	-0.0636153565441945
3	C	26	50	20120531	11	3138	62.56	0.0539710564449131	-0.0625672121624418
3	C	26	50	20120531	11	3140	62.6	0.0536628285989939	-0.0609938288636236
3	C	26	50	20120531	11	3142	62.64	0.0536200486387321	-0.05970328827728
3	C	26	50	20120531	11	3144	62.68	0.0536016638624213	-0.0573564008705219
3	C	26	50	20120531	11	3146	62.72	0.0536849610412451	-0.055205806306221
3	C	26	50	20120531	11	3148	62.76	0.0533350138952358	-0.0523381347551191
3	C	26	50	20120531	11	3150	62.8	0.0528246949312535	-0.0500855046822931
3	C	26	50	20120531	11	3152	62.84	0.0524229875688614	-0.0478371172501542
3	C	26	50	20120531	11	3154	62.88	0.0523410338929219	-0.0454024778918508
3	C	26	50	20120531	11	3156	62.92	0.050864948487195	-0.0435188161374480
3	C	26	50	20120531	11	3158	62.96	0.0495058185430763	-0.0427984864594533
3	C	26	50	20120531	11	3160	63	0.0486425118739257	-0.0426912183607473
3	C	26	50	20120531	11	3162	63.04	0.0475872257136829	-0.042259600381511
3	C	26	50	20120531	11	3164	63.08	0.0454423587143097	-0.0407258150624393
3	C	26	50	20120531	11	3166	63.12	0.0441151899967007	-0.0395421890214111
3	C	26	50	20120531	11	3168	63.16	0.0422409327624876	-0.0393030455080138
3	C	26	50	20120531	11	3170	63.2	0.0408151933595812	-0.0383840188245056
3	C	26	50	20120531	11	3172	63.24	0.0385438249570537	-0.0373929379599946
3	C	26	50	20120531	11	3174	63.28	0.0369583501322773	-0.0369630170370332
3	C	26	50	20120531	11	3176	63.32	0.0349931589660036	-0.0361157616918154
3	C	26	50	20120531	11	3178	63.36	0.0345377821989195	-0.0351689457118067
3	C	26	50	20120531	11	3180	63.4	0.0330061182001913	-0.0346017753626169
3	C	26	50	20120531	11	3182	63.44	0.0312384926685812	-0.0333043758404958
3	C	26	50	20120531	11	3184	63.48	0.0289306375561445	-0.0324994054807931
3	C	26	50	20120531	11	3186	63.52	0.026835621584845	-0.0323265885834711
3	C	26	50	20120531	11	3188	63.56	0.0249144831710393	-0.0309779238197139
3	C	26	50	20120531	11	3190	63.6	0.0234193058822203	-0.0303278805557691
3	C	26	50	20120531	11	3192	63.64	0.0215483720498789	-0.0281934787367575
3	C	26	50	20120531	11	3194	63.68	0.0204075471823159	-0.0277367089693144
3	C	26	50	20120531	11	3196	63.72	0.018479500335258	-0.0264941314359387
3	C	26	50	20120531	11	3198	63.76	0.0164300644670738	-0.0251469940228291
3	C	26	50	20120531	11	3200	63.8	0.0154030484359428	-0.0233652122134595
3	C	26	50	20120531	11	3202	63.84	0.0133200879281557	-0.0219040814090479
3	C	26	50	20120531	11	3204	63.88	0.0121029103774671	-0.0205644329638578
3	C	26	50	20120531	11	3206	63.92	0.009899480794476	-0.0190480283294675
3	C	26	50	20120531	11	3208	63.96	0.0081603940925546	-0.0175963098234204
3	C	26	50	20120531	11	3210	64	0.0062621517963237	-0.0161489188108739
3	C	26	50	20120531	11	3212	64.04	0.0044888552683284	-0.0160145543803129
3	C	26	50	20120531	11	3214	64.08	0.003110774862474	-0.0161380859349862
3	C	26	50	20120531	11	3216	64.12	0.000796414367650398	-0.0157467730422775
3	C	26	50	20120531	11	3218	64.16	-0.000765938065381302	-0.0161945837668031
3	C	26	50	20120531	11	3220	64.2	-0.00282248742778420	-0.0168499303316067
3	C	26	50	20120531	11	3222	64.24	-0.0046058814406148	-0.0173048121239440
3	C	26	50	20120531	11	3224	64.28	-0.005410498246927	-0.0174215554535180
3	C	26	50	20120531	11	3226	64.32	-0.0065263127476394	-0.0186198186049167
3	C	26	50	20120531	11	3228	64.36	-0.0068769670004298	-0.0184404256145296
3	C	26	50	20120531	11	3230	64.4	-0.0064096401287436	-0.0179327936563158
3	C	26	50	20120531	11	3232	64.44	-0.0059920935744529	-0.0177422283787860
3	C	26	50	20120531	11	3234	64.48	-0.0061558595049757	-0.0169177418719225
3	C	26	50	20120531	11	3236	64.52	-0.0064376415572786	-0.0156291811845663
3	C	26	50	20120531	11	3238	64.56	-0.0062575414601104	-0.0139681166448809
3	C	26	50	20120531	11	3240	64.6	-0.0060480257208448	-0.0128436047307600
3	C	26	50	20120531	11	3242	64.64	-0.0059821233688382	-0.0107236986007627
3	C	26	50	20120531	11	3244	64.68	-0.0054276809417098	-0.00888854437154926
3	C	26	50	20120531	11	3246	64.72	-0.0050950579118397	-0.00700014500171246
3	C	26	50	20120531	11	3248	64.76	-0.004720998424592	-0.00540024519859978
3	C	26	50	20120531	11	3250	64.8	-0.00384333748778320	-0.00397287945009662
3	C	26	50	20120531	11	3252	64.84	-0.0033798289927155	-0.00246978256532838
3	C	26	50	20120531	11	3254	64.88	-0.00195331177234970	-0.00070413693270556
3	C	26	50	20120531	11	3256	64.92	-0.00122357757416520	0.000407293505963450
3	C	26	50	20120531	11	3258	64.96	8.90954544294983e-05	0.00250895628100611
3	C	26	50	20120531	11	3260	65	0.0018756714477754	0.00391666446099229
3	C	26	50	20120531	11	3262	65.04	0.0031783742707554	0.00539006286095065
3	C	26	50	20120531	11	3264	65.08	0.0050141366118007	0.00743385601702105
3	C	26	50	20120531	11	3266	65.12	0.0062591253793002	0.00939867948776845
3	C	26	50	20120531	11	3268	65.16	0.0070006258343237	0.0111288566442470
3	C	26	50	20120531	11	3270	65.2	0.0074246141313909	0.0129619673348627
3	C	26	50	20120531	11	3272	65.24	0.0085411527094472	0.0139850263964463
3	C	26	50	20120531	11	3274	65.28	0.0098905853911687	0.0160330805779801
3	C	26	50	20120531	11	3276	65.32	0.0115085659146763	0.0176328177465331
3	C	26	50	20120531	11	3278	65.36	0.0127132000981736	0.0189583671896132
3	C	26	50	20120531	11	3280	65.4	0.0146540102226319	0.0202984193927754
3	C	26	50	20120531	11	3282	65.44	0.0154190785466723	0.0213806958188561
3	C	26	50	20120531	11	3284	65.48	0.0175049940536979	0.0232046989741303
3	C	26	50	20120531	11	3286	65.52	0.0188509011010084	0.0246155184239537
3	C	26	50	20120531	11	3288	65.56	0.0211053696514655	0.0266974529198011
3	C	26	50	20120531	11	3290	65.6	0.0209803531725517	0.0279514360855573
3	C	26	50	20120531	11	3292	65.64	0.0214500842072939	0.0294522702286258
3	C	26	50	20120531	11	3294	65.68	0.0212965006144202	0.0310187945916665
3	C	26	50	20120531	11	3296	65.72	0.0212256485149453	0.0329343468619008
3	C	26	50	20120531	11	3298	65.76	0.0202032428200277	0.0338639801471268
3	C	26	50	20120531	11	3300	65.8	0.0198192131271653	0.0350005128765279
3	C	26	50	20120531	11	3302	65.84	0.0188203540880612	0.0359495915982365
3	C	26	50	20120531	11	3304	65.88	0.0180511633314864	0.0374294246699037
3	C	26	50	20120531	11	3306	65.92	0.017167704119072	0.0385719678069449
3	C	26	50	20120531	11	3308	65.96	0.0163835226987361	0.0396969746958127
3	C	26	50	20120531	11	3310	66	0.01537872396267	0.0408383864620041
3	C	26	50	20120531	11	3312	66.04	0.0141530957788393	0.0415375029365632
3	C	26	50	20120531	11	3314	66.08	0.0127883089804712	0.0430326802253822
3	C	26	50	20120531	11	3316	66.12	0.0112588370127647	0.0438604194234391
3	C	26	50	20120531	11	3318	66.16	0.0092440069504517	0.0453097054821591
3	C	26	50	20120531	11	3320	66.2	0.0072104385584373	0.0451468587904518
3	C	26	50	20120531	11	3322	66.24	0.0055248374134449	0.0459303331040065
3	C	26	50	20120531	11	3324	66.28	0.0031150175031611	0.0453048264453689
3	C	26	50	20120531	11	3326	66.32	0.0014333761561433	0.0448389844979232
3	C	26	50	20120531	11	3328	66.36	-0.0005895856341533	0.0437136240556648
3	C	26	50	20120531	11	3330	66.4	-0.00206248905936490	0.0429408977651841
3	C	26	50	20120531	11	3332	66.44	-0.00383725636946500	0.041993303967716
3	C	26	50	20120531	11	3334	66.48	-0.0055592664426208	0.0415675620458314
3	C	26	50	20120531	11	3336	66.52	-0.0068843491952253	0.0408760469691700
3	C	26	50	20120531	11	3338	66.56	-0.0093517063842943	0.0391367269220108
3	C	26	50	20120531	11	3340	66.6	-0.011628625575054	0.0372508377812472
3	C	26	50	20120531	11	3342	66.64	-0.0131520447087135	0.0351966642976291
3	C	26	50	20120531	11	3344	66.68	-0.0144278350476016	0.0329280960379551
3	C	26	50	20120531	11	3346	66.72	-0.0154964855260088	0.0313043667363165
3	C	26	50	20120531	11	3348	66.76	-0.0172479960940757	0.0292000098844375
3	C	26	50	20120531	11	3350	66.8	-0.0188639118657822	0.0265880635007517
3	C	26	50	20120531	11	3352	66.84	-0.0192253141416467	0.0241237256576384
3	C	26	50	20120531	11	3354	66.88	-0.0207888686562064	0.0223050470164266
3	C	26	50	20120531	11	3356	66.92	-0.0223177042278098	0.0207151174189287
3	C	26	50	20120531	11	3358	66.96	-0.0241020881901341	0.0182360717547668
3	C	26	50	20120531	11	3360	67	-0.0247611117101999	0.0162137463605732
3	C	26	50	20120531	11	3362	67.04	-0.0251387774420317	0.0143331958760076
3	C	26	50	20120531	11	3364	67.08	-0.0265638097381569	0.0124232297493446
3	C	26	50	20120531	11	3366	67.12	-0.0273855385285738	0.0103072127066439
3	C	26	50	20120531	11	3368	67.16	-0.0281425670485121	0.00921289425207955
3	C	26	50	20120531	11	3370	67.2	-0.0285611742629746	0.00821983348858115
3	C	26	50	20120531	11	3372	67.24	-0.0277741644155139	0.00851455559497965
3	C	26	50	20120531	11	3374	67.28	-0.0268633401706675	0.00781982318246395
3	C	26	50	20120531	11	3376	67.32	-0.0258103167521245	0.00680470068739255
3	C	26	50	20120531	11	3378	67.36	-0.0249017552489779	0.00581397337627205
3	C	26	50	20120531	11	3380	67.4	-0.0240840569672138	0.00445717688453128
3	C	26	50	20120531	11	3382	67.44	-0.0221776263744568	0.00267364145034446
3	C	26	50	20120531	11	3384	67.48	-0.0213615544382894	0.00030235885963537
3	C	26	50	20120531	11	3386	67.52	-0.0210254665851914	-0.00121459731804413
3	C	26	50	20120531	11	3388	67.56	-0.0200918027913127	-0.00310978491298032
3	C	26	50	20120531	11	3390	67.6	-0.0191320467572082	-0.00650354390928515
3	C	26	50	20120531	11	3392	67.64	-0.0185685533632806	-0.00878431683200236
3	C	26	50	20120531	11	3394	67.68	-0.0184391528223235	-0.00961248029412804
3	C	26	50	20120531	11	3396	67.72	-0.0184006862134269	-0.00961389450769042
3	C	26	50	20120531	11	3398	67.76	-0.0179510370112704	-0.0118509682313303
3	C	26	50	20120531	11	3400	67.8	-0.0173742500098565	-0.0129559639982905
3	C	26	50	20120531	11	3402	67.84	-0.0163765223416023	-0.0151421967443631
3	C	26	50	20120531	11	3404	67.88	-0.0157346108056412	-0.0166619106384892
3	C	26	50	20120531	11	3406	67.92	-0.0146188670156069	-0.0178438396232425
3	C	26	50	20120531	11	3408	67.96	-0.0141709148697252	-0.0194326378498905
3	C	26	50	20120531	11	3410	68	-0.0131881071545541	-0.0216572664941815
3	C	26	50	20120531	11	3412	68.04	-0.0128890009861122	-0.0234767936635308
3	C	26	50	20120531	11	3414	68.08	-0.0122924857055032	-0.0249853352705142
3	C	26	50	20120531	11	3416	68.12	-0.011495010677681	-0.0291192229346869
3	C	26	50	20120531	11	3418	68.16	-0.01051039276915	-0.0322684361217863
3	C	26	50	20120531	11	3420	68.2	-0.0098325036401621	-0.0351062536245867
3	C	26	50	20120531	11	3422	68.24	-0.0091265494430288	-0.0363643167964703
3	C	26	50	20120531	11	3424	68.28	-0.0080434598441498	-0.0399238357644209
3	C	26	50	20120531	11	3426	68.32	-0.0072702239418119	-0.0421073254311572
3	C	26	50	20120531	11	3428	68.36	-0.0068920920144794	-0.0448382844622099
3	C	26	50	20120531	11	3430	68.4	-0.0061852751470731	-0.0470588755267803
3	C	26	50	20120531	11	3432	68.44	-0.0056760239143303	-0.049206351750176
3	C	26	50	20120531	11	3434	68.48	-0.0052660999711409	-0.0521472937059447
3	C	26	50	20120531	11	3436	68.52	-0.0046332464730467	-0.0555975434629985
3	C	26	50	20120531	11	3438	68.56	-0.0042145685479062	-0.0572955189766617
3	C	26	50	20120531	11	3440	68.6	-0.0038716217590307	-0.0602751255312256
3	C	26	50	20120531	11	3442	68.64	-0.0028620854075307	-0.0639865168936394
3	C	26	50	20120531	11	3444	68.68	-0.00245797388208260	-0.0662619158048195
3	C	26	50	20120531	11	3446	68.72	-0.00146915575927130	-0.0676648156586937
3	C	26	50	20120531	11	3448	68.76	-0.000365220652482900	-0.0711483065055312
3	C	26	50	20120531	11	3450	68.8	0.0009638572534354	-0.0735175384865747
3	C	26	50	20120531	11	3452	68.84	0.00176875690246000	-0.0763994935946568
3	C	26	50	20120531	11	3454	68.88	0.0026843894734185	-0.079288095506482
3	C	26	50	20120531	11	3456	68.92	0.0035382209117012	-0.0817729394462496
3	C	26	50	20120531	11	3458	68.96	0.0042699350088731	-0.0846466214049916
3	C	26	50	20120531	11	3460	69	0.0043184425340625	-0.0866388240503067
3	C	26	50	20120531	11	3462	69.04	0.0046099119492676	-0.0889779332824717
3	C	26	50	20120531	11	3464	69.08	0.0049749204697161	-0.090644301123016
3	C	26	50	20120531	11	3466	69.12	0.005470673034006	-0.0936695160649664
3	C	26	50	20120531	11	3468	69.16	0.0058176503315342	-0.0943846131527804
3	C	26	50	20120531	11	3470	69.2	0.0067107969068509	-0.0936822439870277
3	C	26	50	20120531	11	3472	69.24	0.0078015798275093	-0.0942238877814166
3	C	26	50	20120531	11	3474	69.28	0.0090718264492328	-0.0954087159039728
3	C	26	50	20120531	11	3476	69.32	0.0098717763507891	-0.0966794575004432
3	C	26	50	20120531	11	3478	69.36	0.0114112185241104	-0.0981433806695337
3	C	26	50	20120531	11	3480	69.4	0.0130334629015086	-0.100505400161409
3	C	26	50	20120531	11	3482	69.44	0.0133591562849231	-0.101104178183718
3	C	26	50	20120531	11	3484	69.48	0.0141091844477277	-0.102454398582394
3	C	26	50	20120531	11	3486	69.52	0.0154907296768099	-0.105173365577412
3	C	26	50	20120531	11	3488	69.56	0.0154786381508516	-0.107237622403730
3	C	26	50	20120531	11	3490	69.6	0.016490720086764	-0.109195813212870
3	C	26	50	20120531	11	3492	69.64	0.0172215856557984	-0.111646503895106
3	C	26	50	20120531	11	3494	69.68	0.0183460268592412	-0.114936388905254
3	C	26	50	20120531	11	3496	69.72	0.0196516995307022	-0.117485579562110
3	C	26	50	20120531	11	3498	69.76	0.0204080916545374	-0.119236022398937
3	C	26	50	20120531	11	3500	69.8	0.0214165673458657	-0.121620527886455
3	C	26	50	20120531	11	3502	69.84	0.022529977683522	-0.124452207702394
3	C	26	50	20120531	11	3504	69.88	0.0226657421855098	-0.126917040520254
3	C	26	50	20120531	11	3506	69.92	0.0235440395184216	-0.129567347446820
3	C	26	50	20120531	11	3508	69.96	0.0237739906436635	-0.132108406375692
3	C	26	50	20120531	11	3510	70	0.0247635865839341	-0.134566097415062
3	C	26	50	20120531	11	3512	70.04	0.0247889010067006	-0.137830526581088
3	C	26	50	20120531	11	3514	70.08	0.0250172257863457	-0.140662701371774
3	C	26	50	20120531	11	3516	70.12	0.0253488588667222	-0.142386769125663
3	C	26	50	20120531	11	3518	70.16	0.0259573242519332	-0.144818297214129
3	C	26	50	20120531	11	3520	70.2	0.0268019633020605	-0.149181499607441
3	C	26	50	20120531	11	3522	70.24	0.0277600222798902	-0.152217038308397
3	C	26	50	20120531	11	3524	70.28	0.0287577499481444	-0.154621908471212
3	C	26	50	20120531	11	3526	70.32	0.0284437945372976	-0.157530945769013
3	C	26	50	20120531	11	3528	70.36	0.0290038231079973	-0.160065216472786
3	C	26	50	20120531	11	3530	70.4	0.0292145409287909	-0.163315079239119
3	C	26	50	20120531	11	3532	70.44	0.0290865546013961	-0.165546001133763
3	C	26	50	20120531	11	3534	70.48	0.0295539521837604	-0.167717526058787
3	C	26	50	20120531	11	3536	70.52	0.0300291279407178	-0.170732629373766
3	C	26	50	20120531	11	3538	70.56	0.030734820508342	-0.173228716311355
3	C	26	50	20120531	11	3540	70.6	0.0306676453641293	-0.175224878754644
3	C	26	50	20120531	11	3542	70.64	0.0314334420081543	-0.177081034055259
3	C	26	50	20120531	11	3544	70.68	0.0313888942809395	-0.179842286035793
3	C	26	50	20120531	11	3546	70.72	0.0315642567626738	-0.183472572250404
3	C	26	50	20120531	11	3548	70.76	0.0326708788752308	-0.185833601792786
3	C	26	50	20120531	11	3550	70.8	0.0327620956500038	-0.187117000600640
3	C	26	50	20120531	11	3552	70.84	0.0333716216953866	-0.190110890712184
3	C	26	50	20120531	11	3554	70.88	0.0339535705763032	-0.193290749907180
3	C	26	50	20120531	11	3556	70.92	0.0342710615210559	-0.196334844600188
3	C	26	50	20120531	11	3558	70.96	0.0349364490021524	-0.197714409930283
3	C	26	50	20120531	11	3560	71	0.0355176907762878	-0.199762191168599
3	C	26	50	20120531	11	3562	71.04	0.0358252822261039	-0.201816336367946
3	C	26	50	20120531	11	3564	71.08	0.0359292269229383	-0.205239440295670
3	C	26	50	20120531	11	3566	71.12	0.0364942052411064	-0.207961094296457
3	C	26	50	20120531	11	3568	71.16	0.0372239394392909	-0.209168832678723
3	C	26	50	20120531	11	3570	71.2	0.038133985866678	-0.211658555655281
3	C	26	50	20120531	11	3572	71.24	0.0397461893277833	-0.214778310773876
3	C	26	50	20120531	11	3574	71.28	0.0401867168524625	-0.216846598108847
3	C	26	50	20120531	11	3576	71.32	0.0405699687278657	-0.219840488220391
3	C	26	50	20120531	11	3578	71.36	0.0416871974421404	-0.222650530568826
3	C	26	50	20120531	11	3580	71.4	0.0426050220441205	-0.224619115847650
3	C	26	50	20120531	11	3582	71.44	0.0433736471152703	-0.226810439762547
3	C	26	50	20120531	11	3584	71.48	0.0445792641771934	-0.229089444918311
3	C	26	50	20120531	11	3586	71.52	0.044346626046183	-0.231983632973707
3	C	26	50	20120531	11	3588	71.56	0.0446322971857824	-0.234591442782723
3	C	26	50	20120531	11	3590	71.6	0.045491431924924	-0.235398251620057
3	C	26	50	20120531	11	3592	71.64	0.0461285351347731	-0.237066316516876
3	C	26	50	20120531	11	3594	71.68	0.0464743103507734	-0.238532148874276
3	C	26	50	20120531	11	3596	71.72	0.0466136103866671	-0.241395224231300
3	C	26	50	20120531	11	3598	71.76	0.0463618803725647	-0.244977427184791
3	C	26	50	20120531	11	3600	71.8	0.0464304697303398	-0.247591600954838
3	C	26	50	20120531	11	3602	71.84	0.0470293891740048	-0.247996773140458
3	C	26	50	20120531	11	3604	71.88	0.0472775836542012	-0.250899446477229
3	C	26	50	20120531	11	3606	71.92	0.0476905340144142	-0.252859546474678
3	C	26	50	20120531	11	3608	71.96	0.0482159143528358	-0.253681911661198
3	C	26	50	20120531	11	3610	72	0.0483863270871018	-0.256040112776455
3	C	26	50	20120531	11	3612	72.04	0.0482498554783328	-0.258702369807622
3	C	26	50	20120531	11	3614	72.08	0.0495247690048121	-0.261206234919804
3	C	26	50	20120531	11	3616	72.12	0.0511171734760442	-0.263121080083257
3	C	26	50	20120531	11	3618	72.16	0.0511871770473817	-0.264848541949696
3	C	26	50	20120531	11	3620	72.2	0.0519819650694354	-0.265667371602310
3	C	26	50	20120531	11	3622	72.24	0.0528891830696977	-0.269415744649380
