# Supplementary material for: How Do Ants Make Sense of Gravity? A Boltzmann Walker Analysis of Lasius niger Trajectories on Various Inclines
Source: PLoS One. 2013 Oct 29;8(10):e76531. doi: 10.1371/journal.pone.0076531 (PMC3812222; doi:10.1371/journal.pone.0076531)
Supplement: Dataset S3 — Trajectories for . (ZIP) [file pone.0076531.s007.zip › Incline3/3-C-26-50-20120531-12.txt]

Pente	Colonie	Temperature	Humidite	Date	Indiv	Frame	Time	X	Y
3	C	26	50	20120531	12	14	0	0	0
3	C	26	50	20120531	12	16	0.04	-0.00048825723240931	-0.00102297138034260
3	C	26	50	20120531	12	18	0.08	-0.00135078608410066	-0.0032596915505919
3	C	26	50	20120531	12	20	0.12	-0.00204601347136328	-0.0049452926955844
3	C	26	50	20120531	12	22	0.16	-0.00239992041534714	-0.0069010793416682
3	C	26	50	20120531	12	24	0.2	-0.00299678924934671	-0.0073802856072783
3	C	26	50	20120531	12	26	0.24	-0.00406459119961651	-0.0095162430612086
3	C	26	50	20120531	12	28	0.28	-0.00513338309937998	-0.0110948589502075
3	C	26	50	20120531	12	30	0.32	-0.00606103648561861	-0.0118803838734277
3	C	26	50	20120531	12	32	0.36	-0.00658677037743081	-0.0140722027630716
3	C	26	50	20120531	12	34	0.4	-0.00789604929347582	-0.0158307773278825
3	C	26	50	20120531	12	36	0.44	-0.00859806490583782	-0.0172408896709247
3	C	26	50	20120531	12	38	0.48	-0.00831960625540656	-0.0168519809412721
3	C	26	50	20120531	12	40	0.52	-0.0100866661015917	-0.0214627414186772
3	C	26	50	20120531	12	42	0.56	-0.0110767570166091	-0.0225249572253756
3	C	26	50	20120531	12	44	0.6	-0.0122589688440749	-0.0238282257337805
3	C	26	50	20120531	12	46	0.64	-0.0124592214845069	-0.0258362675709941
3	C	26	50	20120531	12	48	0.68	-0.0130246240667437	-0.0267161912495026
3	C	26	50	20120531	12	50	0.72	-0.0141835720811084	-0.0289526285770394
3	C	26	50	20120531	12	52	0.76	-0.0153944924438904	-0.0295743875697368
3	C	26	50	20120531	12	54	0.8	-0.0161683501052210	-0.0301932474246312
3	C	26	50	20120531	12	56	0.84	-0.0164366264180031	-0.0294722813505334
3	C	26	50	20120531	12	58	0.88	-0.0166245046897644	-0.0297584474648796
3	C	26	50	20120531	12	60	0.92	-0.0174778411533003	-0.0321962688036984
3	C	26	50	20120531	12	62	0.96	-0.0187405924431433	-0.0329422664578502
3	C	26	50	20120531	12	64	1	-0.0188906405021111	-0.0326694646616684
3	C	26	50	20120531	12	66	1.04	-0.0198930350751211	-0.0332466052164728
3	C	26	50	20120531	12	68	1.08	-0.0209664938796404	-0.0341421559548456
3	C	26	50	20120531	12	70	1.12	-0.0222100118650351	-0.0348880121876412
3	C	26	50	20120531	12	72	1.16	-0.0226094564857273	-0.0347035280284296
3	C	26	50	20120531	12	74	1.2	-0.0230991986423771	-0.0350378481145746
3	C	26	50	20120531	12	76	1.24	-0.0242292259893914	-0.0359696027201441
3	C	26	50	20120531	12	78	1.28	-0.0269323537925113	-0.0365819571926517
3	C	26	50	20120531	12	80	1.32	-0.0287030905939587	-0.0370459606624663
3	C	26	50	20120531	12	82	1.36	-0.0290453302760529	-0.0365327425606811
3	C	26	50	20120531	12	84	1.4	-0.0305638420886511	-0.0372898417912975
3	C	26	50	20120531	12	86	1.44	-0.0314291993674671	-0.0368645877730919
3	C	26	50	20120531	12	88	1.48	-0.0325650249900871	-0.0366048674523621
3	C	26	50	20120531	12	90	1.52	-0.0341087805147736	-0.037198978569915
3	C	26	50	20120531	12	92	1.56	-0.0342553637505135	-0.0366838512798207
3	C	26	50	20120531	12	94	1.6	-0.0347246705211871	-0.0368219492341864
3	C	26	50	20120531	12	96	1.64	-0.0353194887455212	-0.0370200805542749
3	C	26	50	20120531	12	98	1.68	-0.0360871945778554	-0.0367784621671434
3	C	26	50	20120531	12	100	1.72	-0.0375055800702375	-0.0366859018894861
3	C	26	50	20120531	12	102	1.76	-0.0378065247163105	-0.037102387783605
3	C	26	50	20120531	12	104	1.8	-0.0392709428601478	-0.0368256261894485
3	C	26	50	20120531	12	106	1.84	-0.0405046108480806	-0.0370245565401998
3	C	26	50	20120531	12	108	1.88	-0.0411620433778888	-0.03630065597296
3	C	26	50	20120531	12	110	1.92	-0.0424766468079961	-0.0362043975268371
3	C	26	50	20120531	12	112	1.96	-0.0429613190090248	-0.0355664245756472
3	C	26	50	20120531	12	114	2	-0.0438309472127993	-0.0357127673950815
3	C	26	50	20120531	12	116	2.04	-0.0440750546158005	-0.035372493469839
3	C	26	50	20120531	12	118	2.08	-0.0455647376849296	-0.0349858969793608
3	C	26	50	20120531	12	120	2.12	-0.046778048068632	-0.0346349740259936
3	C	26	50	20120531	12	122	2.16	-0.0473645436461516	-0.0343355638016358
3	C	26	50	20120531	12	124	2.2	-0.0482503080266727	-0.0339822508273481
3	C	26	50	20120531	12	126	2.24	-0.0482937880226479	-0.0339587112426024
3	C	26	50	20120531	12	128	2.28	-0.0491447698206024	-0.0333303266593653
3	C	26	50	20120531	12	130	2.32	-0.0511734789748165	-0.0340057352577648
3	C	26	50	20120531	12	132	2.36	-0.0521239273623603	-0.03444673159424
3	C	26	50	20120531	12	134	2.4	-0.0522694393313267	-0.0340564192576267
3	C	26	50	20120531	12	136	2.44	-0.0526064888496471	-0.0335906763051304
3	C	26	50	20120531	12	138	2.48	-0.0538728393130063	-0.0331861475866814
3	C	26	50	20120531	12	140	2.52	-0.0542564730260712	-0.0328365964204696
3	C	26	50	20120531	12	142	2.56	-0.054898023937574	-0.0331332347862452
3	C	26	50	20120531	12	144	2.6	-0.0559580618553864	-0.0323854552230048
3	C	26	50	20120531	12	146	2.64	-0.056157091201087	-0.0322912191022761
3	C	26	50	20120531	12	148	2.68	-0.0564717749319184	-0.0320325382285146
3	C	26	50	20120531	12	150	2.72	-0.0574982252776244	-0.031218502759877
3	C	26	50	20120531	12	152	2.76	-0.0588036363195763	-0.0307650139678987
3	C	26	50	20120531	12	154	2.8	-0.0583778024738102	-0.0301579062277075
3	C	26	50	20120531	12	156	2.84	-0.0604610946146776	-0.0295195160835167
3	C	26	50	20120531	12	158	2.88	-0.0607313508264471	-0.0296699884065532
3	C	26	50	20120531	12	160	2.92	-0.0612621051764057	-0.028187185486405
3	C	26	50	20120531	12	162	2.96	-0.0618562870046368	-0.0278107925467794
3	C	26	50	20120531	12	164	3	-0.0622111838981143	-0.0270949883521842
3	C	26	50	20120531	12	166	3.04	-0.0627494335799535	-0.0267039583021881
3	C	26	50	20120531	12	168	3.08	-0.0631643638391538	-0.0257274438373694
3	C	26	50	20120531	12	170	3.12	-0.0641579902880771	-0.0252242666518771
3	C	26	50	20120531	12	172	3.16	-0.0647027453523032	-0.0244324484783044
3	C	26	50	20120531	12	174	3.2	-0.0644372267559677	-0.0242953404734323
3	C	26	50	20120531	12	176	3.24	-0.064690653826345	-0.0237843851133469
3	C	26	50	20120531	12	178	3.28	-0.0650426515820196	-0.0226575397468481
3	C	26	50	20120531	12	180	3.32	-0.0654616830605507	-0.0224396094368864
3	C	26	50	20120531	12	182	3.36	-0.0656948161663079	-0.0213580896150615
3	C	26	50	20120531	12	184	3.4	-0.0662252876735541	-0.0199879995158345
3	C	26	50	20120531	12	186	3.44	-0.06650770612196	-0.0199976161680586
3	C	26	50	20120531	12	188	3.48	-0.0667385057753393	-0.019558644278298
3	C	26	50	20120531	12	190	3.52	-0.0673427285198632	-0.0180490420111428
3	C	26	50	20120531	12	192	3.56	-0.0673763160919696	-0.0180930947636108
3	C	26	50	20120531	12	194	3.6	-0.0679619419281482	-0.0174425565249191
3	C	26	50	20120531	12	196	3.64	-0.0683197379594286	-0.016962148177781
3	C	26	50	20120531	12	198	3.68	-0.0687733469595598	-0.016846536219057
3	C	26	50	20120531	12	200	3.72	-0.0693506289357205	-0.0155211352684009
3	C	26	50	20120531	12	202	3.76	-0.0698089755512856	-0.0149759559401061
3	C	26	50	20120531	12	204	3.8	-0.0700282493641316	-0.0145680260380396
3	C	26	50	20120531	12	206	3.84	-0.0703835705216778	-0.0132856878903578
3	C	26	50	20120531	12	208	3.88	-0.0701623875205227	-0.0134420999103563
3	C	26	50	20120531	12	210	3.92	-0.0711574988936865	-0.0121335988117705
3	C	26	50	20120531	12	212	3.96	-0.0713385182296702	-0.010967014044169
3	C	26	50	20120531	12	214	4	-0.0717223357904983	-0.0102450580205775
3	C	26	50	20120531	12	216	4.04	-0.0720221490657214	-0.0095291831153043
3	C	26	50	20120531	12	218	4.08	-0.0721556508260094	-0.008966467538836
3	C	26	50	20120531	12	220	4.12	-0.0721444078281886	-0.0085851248517421
3	C	26	50	20120531	12	222	4.16	-0.0723920366229601	-0.0079040396001032
3	C	26	50	20120531	12	224	4.2	-0.0723703284447777	-0.0078336824753752
3	C	26	50	20120531	12	226	4.24	-0.0722402915077175	-0.0082109239431382
3	C	26	50	20120531	12	228	4.28	-0.0726560702950552	-0.0080765736547127
3	C	26	50	20120531	12	230	4.32	-0.0724001683509437	-0.007676846191308
3	C	26	50	20120531	12	232	4.36	-0.0728014514492671	-0.0077452234170487
3	C	26	50	20120531	12	234	4.4	-0.0728119166296286	-0.0077527187489293
3	C	26	50	20120531	12	236	4.44	-0.0728445142522414	-0.0075786997700793
3	C	26	50	20120531	12	238	4.48	-0.0724382106957716	-0.0074507134426845
3	C	26	50	20120531	12	240	4.52	-0.0725130933038992	-0.0073616886989331
3	C	26	50	20120531	12	242	4.56	-0.0726121589639435	-0.0075270809750527
3	C	26	50	20120531	12	244	4.6	-0.0727112953346658	-0.0076925439618503
3	C	26	50	20120531	12	246	4.64	-0.0727748642342945	-0.0079642850978603
3	C	26	50	20120531	12	248	4.68	-0.0727648233180016	-0.0082052670888887
3	C	26	50	20120531	12	250	4.72	-0.0726168965793774	-0.008101746656123
3	C	26	50	20120531	12	252	4.76	-0.0722528072977444	-0.0082183485643406
3	C	26	50	20120531	12	254	4.8	-0.0721568529075374	-0.0084082067350892
3	C	26	50	20120531	12	256	4.84	-0.073889547364157	-0.0128923950986618
3	C	26	50	20120531	12	258	4.88	-0.0733754100235562	-0.0211547257047923
3	C	26	50	20120531	12	260	4.92	-0.0727562673259493	-0.0248674605700904
3	C	26	50	20120531	12	262	4.96	-0.0727565501686617	-0.0260768960086318
3	C	26	50	20120531	12	264	5	-0.072464090803963	-0.0257306965285629
3	C	26	50	20120531	12	266	5.04	-0.0724615452195507	-0.0268938871836148
3	C	26	50	20120531	12	268	5.08	-0.0724949206596227	-0.0285940547282997
3	C	26	50	20120531	12	270	5.12	-0.0737088815815638	-0.0327255382294165
3	C	26	50	20120531	12	272	5.16	-0.0746239484670973	-0.0373963320725442
3	C	26	50	20120531	12	274	5.2	-0.0742222411047052	-0.0373889074513417
3	C	26	50	20120531	12	276	5.24	-0.0734444943560781	-0.0366366165468374
3	C	26	50	20120531	12	278	5.28	-0.0735427821986631	-0.0366138477084832
3	C	26	50	20120531	12	280	5.32	-0.0727873093136434	-0.0380423448278363
3	C	26	50	20120531	12	282	5.36	-0.0714172899250944	-0.0395411990719174
3	C	26	50	20120531	12	284	5.4	-0.071696526392985	-0.0401331181584486
3	C	26	50	20120531	12	286	5.44	-0.0696257429710768	-0.0412367209250499
3	C	26	50	20120531	12	288	5.48	-0.069441980060782	-0.0417603193543829
3	C	26	50	20120531	12	290	5.52	-0.0690123561226687	-0.041566416532846
3	C	26	50	20120531	12	292	5.56	-0.0671889469370907	-0.0434209384167961
3	C	26	50	20120531	12	294	5.6	-0.0660411641388009	-0.0440970809920345
3	C	26	50	20120531	12	296	5.64	-0.0652382373176958	-0.0449742540251642
3	C	26	50	20120531	12	298	5.68	-0.063555496490344	-0.046931635126329
3	C	26	50	20120531	12	300	5.72	-0.0627641498862835	-0.0472646351148242
3	C	26	50	20120531	12	302	5.76	-0.0615429184924183	-0.049094685447291
3	C	26	50	20120531	12	304	5.8	-0.0600484058839737	-0.0506203107541079
3	C	26	50	20120531	12	306	5.84	-0.059452032024721	-0.0524527072668747
3	C	26	50	20120531	12	308	5.88	-0.0590090579105788	-0.0531245011354088
3	C	26	50	20120531	12	310	5.92	-0.0576950484501677	-0.054036873944106
3	C	26	50	20120531	12	312	5.96	-0.0574451498426285	-0.0544998945354947
3	C	26	50	20120531	12	314	6	-0.0573092368482167	-0.0547072253148065
3	C	26	50	20120531	12	316	6.04	-0.0562667493207133	-0.0548945379011427
3	C	26	50	20120531	12	318	6.08	-0.0556104835170941	-0.0552519803790326
3	C	26	50	20120531	12	320	6.12	-0.0555749867566786	-0.056495356943071
3	C	26	50	20120531	12	322	6.16	-0.0552250396106693	-0.0572434052068882
3	C	26	50	20120531	12	324	6.2	-0.0546064625984873	-0.0589850092089507
3	C	26	50	20120531	12	326	6.24	-0.0540762739339536	-0.0615049963557433
3	C	26	50	20120531	12	328	6.28	-0.0532956280475237	-0.0634133361368096
3	C	26	50	20120531	12	330	6.32	-0.0532165027987089	-0.0639389286072655
3	C	26	50	20120531	12	332	6.36	-0.0530808797180774	-0.0657492633884593
3	C	26	50	20120531	12	334	6.4	-0.0530679396639816	-0.0681413349185353
3	C	26	50	20120531	12	336	6.44	-0.0533219324197838	-0.0705679839702113
3	C	26	50	20120531	12	338	6.48	-0.0529498528315235	-0.0713219012203124
3	C	26	50	20120531	12	340	6.52	-0.0532739905800194	-0.0738756880712457
3	C	26	50	20120531	12	342	6.56	-0.0531568936970549	-0.0750591019802395
3	C	26	50	20120531	12	344	6.6	-0.0532512217416652	-0.0775782405988947
3	C	26	50	20120531	12	346	6.64	-0.0538820317011617	-0.0804999351080794
3	C	26	50	20120531	12	348	6.68	-0.0544127153404422	-0.082950413658281
3	C	26	50	20120531	12	350	6.72	-0.0545725214729904	-0.084810104492802
3	C	26	50	20120531	12	352	6.76	-0.0549617837560336	-0.086563375756754
3	C	26	50	20120531	12	354	6.8	-0.0557862702628971	-0.08769898924734
3	C	26	50	20120531	12	356	6.84	-0.0564848210520313	-0.089640775179156
3	C	26	50	20120531	12	358	6.88	-0.0571628657445111	-0.091157589935479
3	C	26	50	20120531	12	360	6.92	-0.0583196924385322	-0.092848989356078
3	C	26	50	20120531	12	362	6.96	-0.0584546791230608	-0.094153672078045
3	C	26	50	20120531	12	364	7	-0.0591680791545999	-0.095833121394041
3	C	26	50	20120531	12	366	7.04	-0.0594634376571015	-0.097808989872711
3	C	26	50	20120531	12	368	7.08	-0.0597392800124424	-0.099597899318434
3	C	26	50	20120531	12	370	7.12	-0.0597770395145577	-0.101439629640713
3	C	26	50	20120531	12	372	7.16	-0.0599665441319157	-0.104573526894932
3	C	26	50	20120531	12	374	7.2	-0.0608127388169617	-0.106452521744579
3	C	26	50	20120531	12	376	7.24	-0.0610216181601242	-0.108681746582947
3	C	26	50	20120531	12	378	7.28	-0.0611912530769308	-0.1110506250106
3	C	26	50	20120531	12	380	7.32	-0.0614614385780222	-0.113948277889225
3	C	26	50	20120531	12	382	7.36	-0.0616205376037892	-0.115694124531974
3	C	26	50	20120531	12	384	7.4	-0.0621843845511073	-0.117209171521345
3	C	26	50	20120531	12	386	7.44	-0.0627093406254602	-0.119714875111157
3	C	26	50	20120531	12	388	7.48	-0.0623342204780407	-0.121282177291657
3	C	26	50	20120531	12	390	7.52	-0.0626397613181915	-0.123345444168482
3	C	26	50	20120531	12	392	7.56	-0.0630938652930694	-0.125685826192853
3	C	26	50	20120531	12	394	7.6	-0.063228215581495	-0.126233126841491
3	C	26	50	20120531	12	396	7.64	-0.0640642986395699	-0.128301838440531
3	C	26	50	20120531	12	398	7.68	-0.0645932145118974	-0.130754084757685
3	C	26	50	20120531	12	400	7.72	-0.0648547733102583	-0.132169783244299
3	C	26	50	20120531	12	402	7.76	-0.0659821843621822	-0.135077123485826
3	C	26	50	20120531	12	404	7.8	-0.0658173577714876	-0.135783593870909
3	C	26	50	20120531	12	406	7.84	-0.0664366418904507	-0.139006728000914
3	C	26	50	20120531	12	408	7.88	-0.0668899680478694	-0.141519007683791
3	C	26	50	20120531	12	410	7.92	-0.067499281961218	-0.143038085181814
3	C	26	50	20120531	12	412	7.96	-0.0680194297094587	-0.144055187575873
3	C	26	50	20120531	12	414	8	-0.068454653933279	-0.146643551948406
3	C	26	50	20120531	12	416	8.04	-0.0686114902173462	-0.147963154623457
3	C	26	50	20120531	12	418	8.08	-0.0692243396646006	-0.150020340381963
3	C	26	50	20120531	12	420	8.12	-0.06967688800456	-0.151188480784483
3	C	26	50	20120531	12	422	8.16	-0.0703885909798242	-0.153245807964345
3	C	26	50	20120531	12	424	8.2	-0.0710202494674582	-0.155671679198562
3	C	26	50	20120531	12	426	8.24	-0.0714319977461431	-0.15798512045457
3	C	26	50	20120531	12	428	8.28	-0.0731465902691643	-0.158396090915796
3	C	26	50	20120531	12	430	8.32	-0.0733552574802924	-0.158666842102312
3	C	26	50	20120531	12	432	8.36	-0.0735356404201731	-0.158311096680697
3	C	26	50	20120531	12	434	8.4	-0.0741133466604025	-0.159745816339725
3	C	26	50	20120531	12	436	8.44	-0.0748407474062091	-0.160138472735317
3	C	26	50	20120531	12	438	8.48	-0.0755682188626938	-0.161139170252053
3	C	26	50	20120531	12	440	8.52	-0.0762645069101282	-0.16261935687711
3	C	26	50	20120531	12	442	8.56	-0.0767147925083878	-0.164658087148627
3	C	26	50	20120531	12	444	8.6	-0.0775515119625659	-0.166204317547048
3	C	26	50	20120531	12	446	8.64	-0.0782330214782735	-0.166122434581787
3	C	26	50	20120531	12	448	8.68	-0.0793130563758578	-0.16754980033029
3	C	26	50	20120531	12	450	8.72	-0.0801386035428931	-0.168875271991624
3	C	26	50	20120531	12	452	8.76	-0.0816559132739632	-0.170563984406454
3	C	26	50	20120531	12	454	8.8	-0.08292453355009	-0.172443403520169
3	C	26	50	20120531	12	456	8.84	-0.083869086788399	-0.17440081651185
3	C	26	50	20120531	12	458	8.88	-0.08418438570213	-0.17524800114639
3	C	26	50	20120531	12	460	8.92	-0.085330888637146	-0.175730672235228
3	C	26	50	20120531	12	462	8.96	-0.0859170801587495	-0.177542986915409
3	C	26	50	20120531	12	464	9	-0.0865125347791867	-0.177144107980141
3	C	26	50	20120531	12	466	9.04	-0.0875950445505052	-0.178393636373176
3	C	26	50	20120531	12	468	9.08	-0.0882231675042332	-0.177720258585452
3	C	26	50	20120531	12	470	9.12	-0.0888362997942001	-0.179013486177564
3	C	26	50	20120531	12	472	9.16	-0.088849946955077	-0.178598202364973
3	C	26	50	20120531	12	474	9.2	-0.0899106071268568	-0.179586737645072
3	C	26	50	20120531	12	476	9.24	-0.0917775104505455	-0.181098390521893
3	C	26	50	20120531	12	478	9.28	-0.093258121339672	-0.181198870395499
3	C	26	50	20120531	12	480	9.32	-0.0939847442680193	-0.182066066151947
3	C	26	50	20120531	12	482	9.36	-0.0948081701147111	-0.183559122120422
3	C	26	50	20120531	12	484	9.4	-0.0958225147923232	-0.187033491289782
3	C	26	50	20120531	12	486	9.44	-0.095529206899487	-0.185967739949178
3	C	26	50	20120531	12	488	9.48	-0.0962501022629067	-0.187092393284655
3	C	26	50	20120531	12	490	9.52	-0.096640000942053	-0.187375660261198
3	C	26	50	20120531	12	492	9.56	-0.0975253693427766	-0.189386601236215
3	C	26	50	20120531	12	494	9.6	-0.097854456838741	-0.190316163810763
3	C	26	50	20120531	12	496	9.64	-0.0985102983782914	-0.191617593841536
3	C	26	50	20120531	12	498	9.68	-0.0991865753038178	-0.191850656236615
3	C	26	50	20120531	12	500	9.72	-0.0996196782072948	-0.193390381252649
3	C	26	50	20120531	12	502	9.76	-0.100424507145642	-0.196270992857847
3	C	26	50	20120531	12	504	9.8	-0.101613082934138	-0.197437082650702
3	C	26	50	20120531	12	506	9.84	-0.101852226447535	-0.198920451256275
3	C	26	50	20120531	12	508	9.88	-0.103037973808907	-0.199795213055281
3	C	26	50	20120531	12	510	9.92	-0.103982032072469	-0.201096925928767
3	C	26	50	20120531	12	512	9.96	-0.105202074112729	-0.202590759714702
3	C	26	50	20120531	12	514	10	-0.105823267420001	-0.203734504933271
3	C	26	50	20120531	12	516	10.04	-0.106758062584730	-0.205464088120053
3	C	26	50	20120531	12	518	10.08	-0.107437097226703	-0.206603732119292
3	C	26	50	20120531	12	520	10.12	-0.108919193040070	-0.207831269491431
3	C	26	50	20120531	12	522	10.16	-0.109493222325037	-0.208411238473361
3	C	26	50	20120531	12	524	10.2	-0.109656846834204	-0.208694505449904
3	C	26	50	20120531	12	526	10.24	-0.110870524913432	-0.209513052259806
3	C	26	50	20120531	12	528	10.28	-0.112113972188149	-0.211771197765525
3	C	26	50	20120531	12	530	10.32	-0.112705325589255	-0.212230605041262
3	C	26	50	20120531	12	532	10.36	-0.113568915101118	-0.213741480100623
3	C	26	50	20120531	12	534	10.4	-0.115455405282646	-0.214698973393028
3	C	26	50	20120531	12	536	10.44	-0.116222191876165	-0.216214727489179
3	C	26	50	20120531	12	538	10.48	-0.116628848986025	-0.216284660349838
3	C	26	50	20120531	12	540	10.52	-0.117310004948342	-0.217697954673396
3	C	26	50	20120531	12	542	10.56	-0.118353482425339	-0.219648367307943
3	C	26	50	20120531	12	544	10.6	-0.119416971024244	-0.220687814276287
3	C	26	50	20120531	12	546	10.64	-0.119946806135387	-0.221494410981587
3	C	26	50	20120531	12	548	10.68	-0.120780272898371	-0.222273147679707
3	C	26	50	20120531	12	550	10.72	-0.121323543038357	-0.221944838001202
3	C	26	50	20120531	12	552	10.76	-0.123148090665853	-0.222086047225405
3	C	26	50	20120531	12	554	10.8	-0.122893744356660	-0.222833954067866
3	C	26	50	20120531	12	556	10.84	-0.123249206935562	-0.223261965802519
3	C	26	50	20120531	12	558	10.88	-0.124158121992099	-0.224000609546146
3	C	26	50	20120531	12	560	10.92	-0.124312412691754	-0.22394672800942
3	C	26	50	20120531	12	562	10.96	-0.125109463455508	-0.223699806321429
3	C	26	50	20120531	12	564	11	-0.126300584828417	-0.224364133142354
3	C	26	50	20120531	12	566	11.04	-0.127149678651265	-0.224871270125821
3	C	26	50	20120531	12	568	11.08	-0.127706949505518	-0.225558507206456
3	C	26	50	20120531	12	570	11.12	-0.129898202709737	-0.226202752194795
3	C	26	50	20120531	12	572	11.16	-0.130298213015855	-0.226662583734601
3	C	26	50	20120531	12	574	11.2	-0.131774722685650	-0.226926970960087
3	C	26	50	20120531	12	576	11.24	-0.132498305054839	-0.226886453741525
3	C	26	50	20120531	12	578	11.28	-0.133893497444798	-0.227116192734732
3	C	26	50	20120531	12	580	11.32	-0.135571673968588	-0.227846421907663
3	C	26	50	20120531	12	582	11.36	-0.136836122314706	-0.228536416704745
3	C	26	50	20120531	12	584	11.4	-0.138108065992704	-0.228540093660008
3	C	26	50	20120531	12	586	11.44	-0.139624527195637	-0.229239705109313
3	C	26	50	20120531	12	588	11.48	-0.141079116555215	-0.229296910047911
3	C	26	50	20120531	12	590	11.52	-0.142173081456389	-0.228738932086877
3	C	26	50	20120531	12	592	11.56	-0.142906704741870	-0.229429421858706
3	C	26	50	20120531	12	594	11.6	-0.143715705610226	-0.228941447469009
3	C	26	50	20120531	12	596	11.64	-0.145181820810338	-0.228903687966894
3	C	26	50	20120531	12	598	11.68	-0.145868067941479	-0.228356033764865
3	C	26	50	20120531	12	600	11.72	-0.146188316602679	-0.228301657253391
3	C	26	50	20120531	12	602	11.76	-0.14742370286009	-0.228316435785118
3	C	26	50	20120531	12	604	11.8	-0.147879503891243	-0.228768559861009
3	C	26	50	20120531	12	606	11.84	-0.149356437825107	-0.228977368493493
3	C	26	50	20120531	12	608	11.88	-0.150679788166098	-0.22857042854092
3	C	26	50	20120531	12	610	11.92	-0.151932144986257	-0.229634553535928
3	C	26	50	20120531	12	612	11.96	-0.152462899336216	-0.228736103659752
3	C	26	50	20120531	12	614	12	-0.152830099887686	-0.228172327423112
3	C	26	50	20120531	12	616	12.04	-0.153386663635158	-0.22990961807381
3	C	26	50	20120531	12	618	12.08	-0.152621856940627	-0.233481638689652
3	C	26	50	20120531	12	620	12.12	-0.149785227377219	-0.236178261110385
3	C	26	50	20120531	12	622	12.16	-0.150650584656035	-0.240807123521388
3	C	26	50	20120531	12	624	12.2	-0.150940993411068	-0.243377668803035
3	C	26	50	20120531	12	626	12.24	-0.151484192840375	-0.24345530912761
3	C	26	50	20120531	12	628	12.28	-0.152067343802820	-0.243295008020315
3	C	26	50	20120531	12	630	12.32	-0.152250060195079	-0.243318766808163
3	C	26	50	20120531	12	632	12.36	-0.154193684604526	-0.244776326016222
3	C	26	50	20120531	12	634	12.4	-0.154575451555689	-0.243932111230164
3	C	26	50	20120531	12	636	12.44	-0.154573259524667	-0.243551051385782
