# Supplementary material for: How Do Ants Make Sense of Gravity? A Boltzmann Walker Analysis of Lasius niger Trajectories on Various Inclines
Source: PLoS One. 2013 Oct 29;8(10):e76531. doi: 10.1371/journal.pone.0076531 (PMC3812222; doi:10.1371/journal.pone.0076531)
Supplement: Dataset S3 — Trajectories for . (ZIP) [file pone.0076531.s007.zip › Incline3/3-C-26-50-20120531-13.txt]

Pente	Colonie	Temperature	Humidite	Date	Indiv	Frame	Time	X	Y
3	C	26	50	20120531	13	6	0	0	0
3	C	26	50	20120531	13	8	0.04	0.0019651628820024	0.00011876565496809
3	C	26	50	20120531	13	10	0.08	0.0030681787499753	0.00051608895531681
3	C	26	50	20120531	13	12	0.12	0.0057360219247141	7.43593491095698e-05
3	C	26	50	20120531	13	14	0.16	0.008727012898455	-0.00144641520518834
3	C	26	50	20120531	13	16	0.2	0.0114689608638621	-0.00358718098523061
3	C	26	50	20120531	13	18	0.24	0.0138543855901949	-0.00835399992924349
3	C	26	50	20120531	13	20	0.28	0.0142990850448831	-0.0120799576913498
3	C	26	50	20120531	13	22	0.32	0.0142210204562402	-0.0125334959808028
3	C	26	50	20120531	13	24	0.36	0.0128098403819584	-0.0167709818594873
3	C	26	50	20120531	13	26	0.4	0.009590383207216	-0.0193544671952304
3	C	26	50	20120531	13	28	0.44	0.0080087423154071	-0.0193782104267291
3	C	26	50	20120531	13	30	0.48	0.006571211553371	-0.0189744351305554
3	C	26	50	20120531	13	32	0.52	0.0054369772745621	-0.0183547617493092
3	C	26	50	20120531	13	34	0.56	0.0044212219189215	-0.0174338930526361
3	C	26	50	20120531	13	36	0.6	0.0027392560098911	-0.0166438136546383
3	C	26	50	20120531	13	38	0.64	0.0011276090418226	-0.0158760463040141
3	C	26	50	20120531	13	40	0.68	-0.000265087261199001	-0.0139473206344463
3	C	26	50	20120531	13	42	0.72	-0.00143837540108620	-0.0126511090517176
3	C	26	50	20120531	13	44	0.76	-0.0044031044289739	-0.0102134008499838
3	C	26	50	20120531	13	46	0.8	-0.005444361590678	-0.00848888054775479
3	C	26	50	20120531	13	48	0.84	-0.00687105700195258	-0.00698801246356089
3	C	26	50	20120531	13	50	0.88	-0.00849165806319127	-0.00510588937351389
3	C	26	50	20120531	13	52	0.92	-0.00979539891892603	-0.00313186502932965
3	C	26	50	20120531	13	54	0.96	-0.0119252794971787	-0.00085406619773411
3	C	26	50	20120531	13	56	1	-0.0139280746020759	0.00113492618279428
3	C	26	50	20120531	13	58	1.04	-0.0166348772391376	0.00229609521955874
3	C	26	50	20120531	13	60	1.08	-0.017990282144733	0.00219811284710328
3	C	26	50	20120531	13	62	1.12	-0.0202539494473065	0.00199583010310246
3	C	26	50	20120531	13	64	1.16	-0.0223661905397957	0.00075391017903328
3	C	26	50	20120531	13	66	1.2	-0.0229778944740646	0.00123512462790198
3	C	26	50	20120531	13	68	1.24	-0.0255504620811063	0.00056993513670417
3	C	26	50	20120531	13	70	1.28	-0.030064525706184	0.00125156486056456
3	C	26	50	20120531	13	72	1.32	-0.0333023535151016	0.00220020517606881
3	C	26	50	20120531	13	74	1.36	-0.0355842578086687	0.00488247332914374
3	C	26	50	20120531	13	76	1.4	-0.0359832074546141	0.00740415753221121
3	C	26	50	20120531	13	78	1.44	-0.034938195555902	0.00850022254052504
3	C	26	50	20120531	13	80	1.48	-0.0329080849160476	0.0109380509504116
3	C	26	50	20120531	13	82	1.52	-0.0304354951367979	0.0112954015044198
3	C	26	50	20120531	13	84	1.56	-0.0284547476213381	0.0121198880112834
3	C	26	50	20120531	13	86	1.6	-0.0256153610485903	0.0127424948250113
3	C	26	50	20120531	13	88	1.64	-0.0230626058664507	0.0123398265045036
3	C	26	50	20120531	13	90	1.68	-0.0209218259442729	0.0123985022252065
3	C	26	50	20120531	13	92	1.72	-0.0198117814348950	0.0127575427644218
3	C	26	50	20120531	13	94	1.76	-0.0177555007730689	0.0127656179238629
3	C	26	50	20120531	13	96	1.8	-0.0140092773306138	0.0114003785771548
3	C	26	50	20120531	13	98	1.84	-0.0120993819146289	0.0102051559849152
3	C	26	50	20120531	13	100	1.88	-0.0108169624496673	0.00919104111700695
3	C	26	50	20120531	13	102	1.92	-0.00914630600649515	0.00722041583511988
3	C	26	50	20120531	13	104	1.96	-0.00792669530137241	0.0050698141997513
3	C	26	50	20120531	13	106	2	-0.00648578138694171	0.00354547582727622
3	C	26	50	20120531	13	108	2.04	-0.0060364433117689	0.0021624173896822
3	C	26	50	20120531	13	110	2.08	-0.00623074211310335	-0.000605042988390081
3	C	26	50	20120531	13	112	2.12	-0.00638099523303768	-0.00301431842645233
3	C	26	50	20120531	13	114	2.16	-0.0058780881623357	-0.005649975514725
3	C	26	50	20120531	13	116	2.2	-0.0052031971661001	-0.00779120798524289
3	C	26	50	20120531	13	118	2.24	-0.0049190590340023	-0.00939787338603789
3	C	26	50	20120531	13	120	2.28	-0.0045429135817501	-0.0116316590631453
3	C	26	50	20120531	13	122	2.32	-0.0039497146319449	-0.0144634025186953
3	C	26	50	20120531	13	124	2.36	-0.0033355287528741	-0.0171410815487603
3	C	26	50	20120531	13	126	2.4	-0.002640018522899	-0.019501403984361
3	C	26	50	20120531	13	128	2.44	-0.002123597227395	-0.0217453861412531
3	C	26	50	20120531	13	130	2.48	-0.0016724065324555	-0.024579837815775
3	C	26	50	20120531	13	132	2.52	-0.0017885841766045	-0.0265374629394899
3	C	26	50	20120531	13	134	2.56	-0.0017474305619394	-0.0279680813791865
3	C	26	50	20120531	13	136	2.6	-0.0018189190575174	-0.0302041651533328
3	C	26	50	20120531	13	138	2.64	-0.0027772608780595	-0.0327683464739495
3	C	26	50	20120531	13	140	2.68	-0.0038826809090884	-0.0340390880704199
3	C	26	50	20120531	13	142	2.72	-0.0051232997566802	-0.0354001979135259
3	C	26	50	20120531	13	144	2.76	-0.0062914401592004	-0.0365860159855757
3	C	26	50	20120531	13	146	2.8	-0.00854067611947669	-0.0379382162832387
3	C	26	50	20120531	13	148	2.84	-0.00946755168825602	-0.039548581266713
3	C	26	50	20120531	13	150	2.88	-0.0100970181448683	-0.041724348832424
3	C	26	50	20120531	13	152	2.92	-0.0095577078028573	-0.0432718520230507
3	C	26	50	20120531	13	154	2.96	-0.00968138077888683	-0.04292459188281
3	C	26	50	20120531	13	156	3	-0.0097206252052427	-0.0431908175859268
3	C	26	50	20120531	13	158	3.04	-0.0098105691878096	-0.0423338041671287
3	C	26	50	20120531	13	160	3.08	-0.0105832954782903	-0.0417447842184003
3	C	26	50	20120531	13	162	3.12	-0.0119799020818118	-0.0420267076920594
3	C	26	50	20120531	13	164	3.16	-0.0134692810950250	-0.0425579570167648
3	C	26	50	20120531	13	166	3.2	-0.0141603365522787	-0.0423678160033037
3	C	26	50	20120531	13	168	3.24	-0.0161781364630726	-0.0430159500789393
3	C	26	50	20120531	13	170	3.28	-0.0172711821254308	-0.0429610785927193
3	C	26	50	20120531	13	172	3.32	-0.0195921894239975	-0.04419271718419
3	C	26	50	20120531	13	174	3.36	-0.0223685734896483	-0.0465377661133171
3	C	26	50	20120531	13	176	3.4	-0.024137118260074	-0.0475873247086322
3	C	26	50	20120531	13	178	3.44	-0.0259625851263852	-0.049874390881702
3	C	26	50	20120531	13	180	3.48	-0.0278036790525606	-0.0514712501256556
3	C	26	50	20120531	13	182	3.52	-0.0295904671779409	-0.0536243195636905
3	C	26	50	20120531	13	184	3.56	-0.0317035143721607	-0.0559462461010728
3	C	26	50	20120531	13	186	3.6	-0.0327341225057401	-0.0580362416142259
3	C	26	50	20120531	13	188	3.64	-0.0337154452966708	-0.0594142513094022
3	C	26	50	20120531	13	190	3.68	-0.0354412101068346	-0.0618510826987273
3	C	26	50	20120531	13	192	3.72	-0.0361563779053267	-0.06353442110202
3	C	26	50	20120531	13	194	3.76	-0.0367491455199954	-0.0641553315665799
3	C	26	50	20120531	13	196	3.8	-0.0371300639430206	-0.0647478163385361
3	C	26	50	20120531	13	198	3.84	-0.0380727787036985	-0.0641401287707844
3	C	26	50	20120531	13	200	3.88	-0.0371642172005519	-0.0634084853842907
3	C	26	50	20120531	13	202	3.92	-0.0367282151592723	-0.0621440370381729
3	C	26	50	20120531	13	204	3.96	-0.0369909053284831	-0.0619186821070087
3	C	26	50	20120531	13	206	4	-0.0367130123634768	-0.0607410664736206
3	C	26	50	20120531	13	208	4.04	-0.0368536559022548	-0.0597938969402213
3	C	26	50	20120531	13	210	4.08	-0.0365949255310186	-0.057334933108645
3	C	26	50	20120531	13	212	4.12	-0.0374230182824662	-0.0563098404079589
3	C	26	50	20120531	13	214	4.16	-0.0372292003137429	-0.0551187190350502
3	C	26	50	20120531	13	216	4.2	-0.0367608834925631	-0.0532093185938121
3	C	26	50	20120531	13	218	4.24	-0.0369541357758614	-0.0511650021787237
3	C	26	50	20120531	13	220	4.28	-0.0366179065014072	-0.0480045884202104
3	C	26	50	20120531	13	222	4.32	-0.0369904103537362	-0.0460655602048407
3	C	26	50	20120531	13	224	4.36	-0.0367878242609263	-0.0432859941586745
3	C	26	50	20120531	13	226	4.4	-0.0370749803247662	-0.0402623348516427
3	C	26	50	20120531	13	228	4.44	-0.0373414888705954	-0.037867434894442
3	C	26	50	20120531	13	230	4.48	-0.0376956079466136	-0.0353383967808502
3	C	26	50	20120531	13	232	4.52	-0.038889974939648	-0.0327606460811024
3	C	26	50	20120531	13	234	4.56	-0.0395218031329094	-0.0315962250602513
3	C	26	50	20120531	13	236	4.6	-0.0402014741709859	-0.0286690858288514
3	C	26	50	20120531	13	238	4.64	-0.0414488953858127	-0.0260624639592278
3	C	26	50	20120531	13	240	4.68	-0.0415957190378583	-0.0244150182961482
3	C	26	50	20120531	13	242	4.72	-0.0418371238787418	-0.0220049169573655
3	C	26	50	20120531	13	244	4.76	-0.0425965579759497	-0.0191175157128548
3	C	26	50	20120531	13	246	4.8	-0.0426698495938197	-0.0158417374829909
3	C	26	50	20120531	13	248	4.84	-0.0424996207073169	-0.0148046522512959
3	C	26	50	20120531	13	250	4.88	-0.0429967026323554	-0.0115925631292135
3	C	26	50	20120531	13	252	4.92	-0.0437477348867892	-0.0096780573770153
3	C	26	50	20120531	13	254	4.96	-0.0444350426781026	-0.00655504956722679
3	C	26	50	20120531	13	256	5	-0.0451002180271648	-0.00422039510778316
3	C	26	50	20120531	13	258	5.04	-0.0453499681422798	-0.0021509764019626
3	C	26	50	20120531	13	260	5.08	-0.0458283258797525	0.00066550061818153
3	C	26	50	20120531	13	262	5.12	-0.0464720758933448	0.00241615558704319
3	C	26	50	20120531	13	264	5.16	-0.0459848086104291	0.0048277432642799
3	C	26	50	20120531	13	266	5.2	-0.0453869498269359	0.00690062679332827
3	C	26	50	20120531	13	268	5.24	-0.0443528061594506	0.00792628517943936
3	C	26	50	20120531	13	270	5.28	-0.0436346685124775	0.00854189234314037
3	C	26	50	20120531	13	272	5.32	-0.042696337813843	0.00785359460233337
3	C	26	50	20120531	13	274	5.36	-0.0415713309249752	0.00786660536710721
3	C	26	50	20120531	13	276	5.4	-0.0403253380658464	0.00712987081178895
3	C	26	50	20120531	13	278	5.44	-0.0387631270541709	0.00606560439542508
3	C	26	50	20120531	13	280	5.48	-0.0367794804009083	0.00529238313019759
3	C	26	50	20120531	13	282	5.52	-0.0348846463593627	0.00410578724068844
3	C	26	50	20120531	13	284	5.56	-0.0331052121445068	0.00257709309044124
3	C	26	50	20120531	13	286	5.6	-0.0307992945046506	0.00074917963466715
3	C	26	50	20120531	13	288	5.64	-0.0302072905653055	0.00096271174044986
3	C	26	50	20120531	13	290	5.68	-0.0288524951857556	0.00112678172688857
3	C	26	50	20120531	13	292	5.72	-0.0283268673599605	0.00129793692327478
3	C	26	50	20120531	13	294	5.76	-0.0275634748789915	0.00178766493778896
3	C	26	50	20120531	13	296	5.8	-0.0260963343740466	0.00157811384318432
3	C	26	50	20120531	13	298	5.84	-0.0247817733703462	0.00219077237160778
3	C	26	50	20120531	13	300	5.88	-0.0243901634927894	0.00208831259901385
3	C	26	50	20120531	13	302	5.92	-0.0233338944541208	0.0026233732292699
3	C	26	50	20120531	13	304	5.96	-0.0203069612426921	0.00326325536876904
3	C	26	50	20120531	13	306	6	-0.0185096089420009	0.00313251132492765
3	C	26	50	20120531	13	308	6.04	-0.0163691507534084	0.00217580645658397
3	C	26	50	20120531	13	310	6.08	-0.0130403487073437	-0.000253057960637480
3	C	26	50	20120531	13	312	6.12	-0.0116975239384924	-0.00129319718652049
3	C	26	50	20120531	13	314	6.16	-0.00921770399240512	-0.00267805521087262
3	C	26	50	20120531	13	316	6.2	-0.0058312479949364	-0.00503801560780135
3	C	26	50	20120531	13	318	6.24	-0.0036802008822957	-0.00516752928584348
3	C	26	50	20120531	13	320	6.28	-0.0021019739020263	-0.00576422134314775
3	C	26	50	20120531	13	322	6.32	-0.00122366949804670	-0.00574293035796622
3	C	26	50	20120531	13	324	6.36	-0.0016829848499021	-0.00545228825769511
3	C	26	50	20120531	13	326	6.4	-0.0017663173840649	-0.00494886358482935
3	C	26	50	20120531	13	328	6.44	-0.0015728458976644	-0.00390757106778623
3	C	26	50	20120531	13	330	6.48	-0.0024256449600467	-0.00425167751178285
3	C	26	50	20120531	13	332	6.52	-0.0021689015588656	-0.00360616680230547
3	C	26	50	20120531	13	334	6.56	-0.0025879330373968	-0.00222490441593567
3	C	26	50	20120531	13	336	6.6	-0.0026643712804431	-0.00152182814340188
3	C	26	50	20120531	13	338	6.64	-0.0030602379408225	-9.61877354448103e-05
3	C	26	50	20120531	13	340	6.68	-0.0028752234515251	0.00215357855491737
3	C	26	50	20120531	13	342	6.72	-0.0020894298277281	0.00429257656800667
3	C	26	50	20120531	13	344	6.76	-0.002800920670958	0.00535521663877382
3	C	26	50	20120531	13	346	6.8	-0.0026926909070296	0.00772440619341059
3	C	26	50	20120531	13	348	6.84	-0.0027720707142856	0.00993373304695672
3	C	26	50	20120531	13	350	6.88	-0.0030349518023273	0.012059840503425
3	C	26	50	20120531	13	352	6.92	-0.0035738166670661	0.0136561128487502
3	C	26	50	20120531	13	354	6.96	-0.0040670639520303	0.0163939998999129
3	C	26	50	20120531	13	356	7	-0.005027804985881	0.0187570751022128
3	C	26	50	20120531	13	358	7.04	-0.0051831987721145	0.0196297580072819
3	C	26	50	20120531	13	360	7.08	-0.0058924551579159	0.0203052146889426
3	C	26	50	20120531	13	362	7.12	-0.00722204218071658	0.0208533072971759
3	C	26	50	20120531	13	364	7.16	-0.00759985640497236	0.0209706233832426
3	C	26	50	20120531	13	366	7.2	-0.00840748548617239	0.0208742871553737
3	C	26	50	20120531	13	368	7.24	-0.0086377618805336	0.0204728343514228
3	C	26	50	20120531	13	370	7.28	-0.00917167699780412	0.0202531150613048
3	C	26	50	20120531	13	372	7.32	-0.00982452040460242	0.0202105896594842
3	C	26	50	20120531	13	374	7.36	-0.00997924243939385	0.0201275823944407
3	C	26	50	20120531	13	376	7.4	-0.0102806184206034	0.0201285794150022
3	C	26	50	20120531	13	378	7.44	-0.0108155234873675	0.0201081228158225
3	C	26	50	20120531	13	380	7.48	-0.0114591179374679	0.0200456004342299
3	C	26	50	20120531	13	382	7.52	-0.0114217190598110	0.019286528375694
3	C	26	50	20120531	13	384	7.56	-0.0120103500998097	0.0195251415590054
3	C	26	50	20120531	13	386	7.6	-0.013933496696874	0.0200711269890308
3	C	26	50	20120531	13	388	7.64	-0.0153053545630540	0.0196093155502378
3	C	26	50	20120531	13	390	7.68	-0.017424482875592	0.01939725422656
3	C	26	50	20120531	13	392	7.72	-0.0195429818630947	0.0194702205753106
3	C	26	50	20120531	13	394	7.76	-0.0216520409750686	0.0191464646644766
3	C	26	50	20120531	13	396	7.8	-0.0233022867810017	0.0196612384011804
3	C	26	50	20120531	13	398	7.84	-0.0260888461132339	0.0195602706238947
3	C	26	50	20120531	13	400	7.88	-0.0284540617277604	0.0196771412326893
3	C	26	50	20120531	13	402	7.92	-0.0302937485114412	0.0196818717770554
3	C	26	50	20120531	13	404	7.96	-0.0315608463866681	0.0195680650619438
3	C	26	50	20120531	13	406	8	-0.0333738321111846	0.0197854657489263
3	C	26	50	20120531	13	408	8.04	-0.0360262349022493	0.0195076689504423
3	C	26	50	20120531	13	410	8.08	-0.0383206832701147	0.0199386929599823
3	C	26	50	20120531	13	412	8.12	-0.040290810041721	0.0186161345785867
3	C	26	50	20120531	13	414	8.16	-0.0424446785104187	0.0182209820960562
3	C	26	50	20120531	13	416	8.2	-0.0435087327947482	0.018070085508951
3	C	26	50	20120531	13	418	8.24	-0.0450024251593267	0.0176073548313425
3	C	26	50	20120531	13	420	8.28	-0.0452335783660965	0.0175549582188566
3	C	26	50	20120531	13	422	8.32	-0.0453259972223976	0.0179542614181926
3	C	26	50	20120531	13	424	8.36	-0.0443629107153537	0.0180474651630208
3	C	26	50	20120531	13	426	8.4	-0.0442756537385553	0.0179983919524065
3	C	26	50	20120531	13	428	8.44	-0.0439044721759071	0.0187357134063531
3	C	26	50	20120531	13	430	8.48	-0.0435156695122716	0.0190098233500801
3	C	26	50	20120531	13	432	8.52	-0.0434441456613546	0.0194439515583896
3	C	26	50	20120531	13	434	8.56	-0.0428084637361357	0.0196666831233955
3	C	26	50	20120531	13	436	8.6	-0.0420018316754972	0.0207708657175574
3	C	26	50	20120531	13	438	8.64	-0.0415790525310257	0.0211345307351216
3	C	26	50	20120531	13	440	8.68	-0.040616750912509	0.0222702149363853
3	C	26	50	20120531	13	442	8.72	-0.039963858008236	0.0235169361154988
3	C	26	50	20120531	13	444	8.76	-0.0391423130655822	0.0247015096796137
3	C	26	50	20120531	13	446	8.8	-0.0386713764137781	0.0264852607813688
3	C	26	50	20120531	13	448	8.84	-0.0383303069934066	0.0284559284896627
3	C	26	50	20120531	13	450	8.88	-0.0379406770148372	0.0295598777385868
3	C	26	50	20120531	13	452	8.92	-0.0371993109101022	0.0318063913377555
3	C	26	50	20120531	13	454	8.96	-0.0368897749166378	0.0337871034978762
3	C	26	50	20120531	13	456	9	-0.0361284330453342	0.0352063375183957
3	C	26	50	20120531	13	458	9.04	-0.0358854570131829	0.037498084738357
3	C	26	50	20120531	13	460	9.08	-0.0348121679142911	0.038590607141697
3	C	26	50	20120531	13	462	9.12	-0.0339614477458455	0.0401532424174412
3	C	26	50	20120531	13	464	9.16	-0.032372366676485	0.0409724256234458
3	C	26	50	20120531	13	466	9.2	-0.0307379600624504	0.0416605819428966
3	C	26	50	20120531	13	468	9.24	-0.0293287669582238	0.0419830933457957
3	C	26	50	20120531	13	470	9.28	-0.0275308065457007	0.0420161152324772
3	C	26	50	20120531	13	472	9.32	-0.0265586054322473	0.0422476927033158
3	C	26	50	20120531	13	474	9.36	-0.024950573901151	0.0411524550099359
3	C	26	50	20120531	13	476	9.4	-0.0243522201429110	0.0406801076801033
3	C	26	50	20120531	13	478	9.44	-0.023543572827946	0.0402842693039951
3	C	26	50	20120531	13	480	9.48	-0.0228330719342098	0.0389402007343157
3	C	26	50	20120531	13	482	9.52	-0.0222034640562413	0.0383673028201983
3	C	26	50	20120531	13	484	9.56	-0.0214578906661582	0.0368644180674645
3	C	26	50	20120531	13	486	9.6	-0.0207670473409389	0.0352097881994879
3	C	26	50	20120531	13	488	9.64	-0.0201730776447422	0.0338466277467165
3	C	26	50	20120531	13	490	9.68	-0.0192657889338018	0.0321161253211187
3	C	26	50	20120531	13	492	9.72	-0.0187439441292861	0.0308150488437354
3	C	26	50	20120531	13	494	9.76	-0.0187604904279659	0.030036524277649
3	C	26	50	20120531	13	496	9.8	-0.0187883504351446	0.0287172044453112
3	C	26	50	20120531	13	498	9.84	-0.0184195942487558	0.0274219969542118
3	C	26	50	20120531	13	500	9.88	-0.0182088057172841	0.0260021972482673
3	C	26	50	20120531	13	502	9.92	-0.0179599748409846	0.0237238284886061
3	C	26	50	20120531	13	504	9.96	-0.0176752936508789	0.0220943716220398
3	C	26	50	20120531	13	506	10	-0.0171854100728728	0.020084349885839
3	C	26	50	20120531	13	508	10.04	-0.0167365386881756	0.0194999968418664
3	C	26	50	20120531	13	510	10.08	-0.0159700844348441	0.0172838181236106
3	C	26	50	20120531	13	512	10.12	-0.0153972996578117	0.0150696829439524
3	C	26	50	20120531	13	514	10.16	-0.0149397450018415	0.0132552610855633
3	C	26	50	20120531	13	516	10.2	-0.0139941523165642	0.0112038523894596
3	C	26	50	20120531	13	518	10.24	-0.0131235907318386	0.00964043929625616
3	C	26	50	20120531	13	520	10.28	-0.0121827865736834	0.0077908190765132
3	C	26	50	20120531	13	522	10.32	-0.0105461228748033	0.00571567846261929
3	C	26	50	20120531	13	524	10.36	-0.0101822810805438	0.00463709313393638
3	C	26	50	20120531	13	526	10.4	-0.0091338750692819	0.0019472235829637
3	C	26	50	20120531	13	528	10.44	-0.00775380062230449	-0.000179767756981060
3	C	26	50	20120531	13	530	10.48	-0.00665855585785683	-0.00253654758760801
3	C	26	50	20120531	13	532	10.52	-0.0060120905542248	-0.00369985137974487
3	C	26	50	20120531	13	534	10.56	-0.0050944003025331	-0.00492186624792365
3	C	26	50	20120531	13	536	10.6	-0.0049708963250243	-0.00636516947616798
3	C	26	50	20120531	13	538	10.64	-0.0047847511719837	-0.00793052782012649
3	C	26	50	20120531	13	540	10.68	-0.0045566151898492	-0.00883644969365889
3	C	26	50	20120531	13	542	10.72	-0.0037160943296155	-0.0100138701655754
3	C	26	50	20120531	13	544	10.76	-0.0029495615874312	-0.0115737187334949
3	C	26	50	20120531	13	546	10.8	-0.0016204037784467	-0.0119252123220346
3	C	26	50	20120531	13	548	10.84	-0.0010540982208504	-0.0118137178460974
3	C	26	50	20120531	13	550	10.88	-0.000102746857947100	-0.0119726655510132
3	C	26	50	20120531	13	552	10.92	0.000623870413545998	-0.0119738025787174
3	C	26	50	20120531	13	554	10.96	0.002376097987889	-0.0115612595120104
3	C	26	50	20120531	13	556	11	0.0031652503688966	-0.0113155894030227
3	C	26	50	20120531	13	558	11.04	0.0042676864093089	-0.0106538223086459
3	C	26	50	20120531	13	560	11.08	0.004561298358061	-0.0105651299050816
3	C	26	50	20120531	13	562	11.12	0.0047037167348598	-0.0105016246450633
3	C	26	50	20120531	13	564	11.16	0.006029450025703	-0.0106874028096844
3	C	26	50	20120531	13	566	11.2	0.0069150659138001	-0.0112341024175588
3	C	26	50	20120531	13	568	11.24	0.0080010122240752	-0.0113331256511962
3	C	26	50	20120531	13	570	11.28	0.0098241314958728	-0.0117990524514556
3	C	26	50	20120531	13	572	11.32	0.0113513760772186	-0.0123958152194380
3	C	26	50	20120531	13	574	11.36	0.0127401550086724	-0.0133475597337116
3	C	26	50	20120531	13	576	11.4	0.0141326321085918	-0.013707576080285
3	C	26	50	20120531	13	578	11.44	0.016596899241027	-0.0143770647807124
3	C	26	50	20120531	13	580	11.48	0.0182185072223221	-0.0145990255993268
3	C	26	50	20120531	13	582	11.52	0.0200486409933891	-0.0147492150796509
3	C	26	50	20120531	13	584	11.56	0.0221822649949414	-0.0148996874026874
3	C	26	50	20120531	13	586	11.6	0.0228812400481443	-0.0141827518372423
3	C	26	50	20120531	13	588	11.64	0.0242790487331938	-0.0136457749476093
3	C	26	50	20120531	13	590	11.68	0.0267165872293001	-0.0138771402864135
3	C	26	50	20120531	13	592	11.72	0.0285076179953675	-0.0140469166245764
3	C	26	50	20120531	13	594	11.76	0.0303806731480526	-0.0141196779123605
3	C	26	50	20120531	13	596	11.8	0.0314236556503027	-0.0140793728258328
3	C	26	50	20120531	13	598	11.84	0.032376128484561	-0.0149178600469639
3	C	26	50	20120531	13	600	11.88	0.0340407992688304	-0.015833280485888
3	C	26	50	20120531	13	602	11.92	0.0355761402228207	-0.0172042898239306
3	C	26	50	20120531	13	604	11.96	0.0374084660249094	-0.0184439187220287
3	C	26	50	20120531	13	606	12	0.0390563076677866	-0.0195540763684916
3	C	26	50	20120531	13	608	12.04	0.0409044726617738	-0.0201865833842629
3	C	26	50	20120531	13	610	12.08	0.0430360460536607	-0.0211601987112787
3	C	26	50	20120531	13	612	12.12	0.0438044589927761	-0.0207413793647819
3	C	26	50	20120531	13	614	12.16	0.0452446940846969	-0.0217301974875932
3	C	26	50	20120531	13	616	12.2	0.0473346895978499	-0.0225506534858039
3	C	26	50	20120531	13	618	12.24	0.0489611059052571	-0.0235171977450078
3	C	26	50	20120531	13	620	12.28	0.0500708392876513	-0.0243964143167352
3	C	26	50	20120531	13	622	12.32	0.0516322724818674	-0.0257175726267041
3	C	26	50	20120531	13	624	12.36	0.0527474505864767	-0.0267529890863956
3	C	26	50	20120531	13	626	12.4	0.0539101462667818	-0.027345615279708
3	C	26	50	20120531	13	628	12.44	0.0535493096763423	-0.0280352565233993
3	C	26	50	20120531	13	630	12.48	0.0533103782949793	-0.0285590105162241
3	C	26	50	20120531	13	632	12.52	0.0527502083029233	-0.02867455176427
3	C	26	50	20120531	13	634	12.56	0.0526539003593257	-0.029059500695948
3	C	26	50	20120531	13	636	12.6	0.052596836842084	-0.0288952397906783
3	C	26	50	20120531	13	638	12.64	0.0519242368718193	-0.029083330194474
3	C	26	50	20120531	13	640	12.68	0.0516780222906102	-0.0284736627277349
3	C	26	50	20120531	13	642	12.72	0.0515993920165423	-0.0286664200362864
3	C	26	50	20120531	13	644	12.76	0.0511164380849918	-0.0287157760896132
3	C	26	50	20120531	13	646	12.8	0.0510417676088985	-0.0289615664067536
3	C	26	50	20120531	13	648	12.84	0.0496643235991471	-0.0288784106492861
3	C	26	50	20120531	13	650	12.88	0.0489496507754019	-0.0300495916109654
3	C	26	50	20120531	13	652	12.92	0.0483973296686171	-0.0304624712605002
3	C	26	50	20120531	13	654	12.96	0.0479194669058912	-0.0301707190025827
3	C	26	50	20120531	13	656	13	0.0474000969751097	-0.0312399351664148
3	C	26	50	20120531	13	658	13.04	0.046438431752696	-0.0315984383044764
3	C	26	50	20120531	13	660	13.08	0.0459036468940846	-0.0323674169290168
3	C	26	50	20120531	13	662	13.12	0.0450788775445086	-0.0322646036030322
3	C	26	50	20120531	13	664	13.16	0.0447329609071522	-0.0329113234651054
3	C	26	50	20120531	13	666	13.2	0.0442690988586938	-0.0329210815386858
3	C	26	50	20120531	13	668	13.24	0.0436626840831482	-0.0335175968192948
3	C	26	50	20120531	13	670	13.28	0.0432016504618146	-0.034123163066703
3	C	26	50	20120531	13	672	13.32	0.0426129133557987	-0.0350805856484296
3	C	26	50	20120531	13	674	13.36	0.042344354200304	-0.0348104708580163
3	C	26	50	20120531	13	676	13.4	0.0415123723615599	-0.0361330433815476
3	C	26	50	20120531	13	678	13.44	0.0409465455152544	-0.0366223612741287
3	C	26	50	20120531	13	680	13.48	0.0404621066594635	-0.0378342715864043
3	C	26	50	20120531	13	682	13.52	0.0399231357287075	-0.038731179969797
3	C	26	50	20120531	13	684	13.56	0.039373133932165	-0.0393237495945669
3	C	26	50	20120531	13	686	13.6	0.0391917681138585	-0.0401167627785998
3	C	26	50	20120531	13	688	13.64	0.038767185847095	-0.0410728065021031
3	C	26	50	20120531	13	690	13.68	0.0387249645011903	-0.0418318927027747
3	C	26	50	20120531	13	692	13.72	0.0382128141306447	-0.0427958843064985
3	C	26	50	20120531	13	694	13.76	0.0376866276904926	-0.0458187233696641
3	C	26	50	20120531	13	696	13.8	0.0379751767546914	-0.0481856431115333
3	C	26	50	20120531	13	698	13.84	0.0374932622701093	-0.0489313084254979
3	C	26	50	20120531	13	700	13.88	0.0370876290508681	-0.0503232141831381
3	C	26	50	20120531	13	702	13.92	0.0371741591218954	-0.0527381450612363
3	C	26	50	20120531	13	704	13.96	0.0366314688094704	-0.0540237217579759
3	C	26	50	20120531	13	706	14	0.0370099689273039	-0.055123499076891
3	C	26	50	20120531	13	708	14.04	0.0373537713153846	-0.0566371247816311
3	C	26	50	20120531	13	710	14.08	0.0375459417253077	-0.0582769266204061
3	C	26	50	20120531	13	712	14.12	0.0378704754536011	-0.0604974116189594
3	C	26	50	20120531	13	714	14.16	0.0382973628884712	-0.0611468821264114
3	C	26	50	20120531	13	716	14.2	0.0378683187779185	-0.0624452433137549
3	C	26	50	20120531	13	718	14.24	0.038352545501675	-0.0646647100785432
3	C	26	50	20120531	13	720	14.28	0.0386040421705396	-0.0661611813727718
3	C	26	50	20120531	13	722	14.32	0.0394870064082073	-0.067613649412007
3	C	26	50	20120531	13	724	14.36	0.0396041032911718	-0.0686453182057582
3	C	26	50	20120531	13	726	14.4	0.0405169074350055	-0.0696319442975478
3	C	26	50	20120531	13	728	14.44	0.0412774714888497	-0.0708662698947871
3	C	26	50	20120531	13	730	14.48	0.041749606686648	-0.0717882664267762
3	C	26	50	20120531	13	732	14.52	0.0417896996411413	-0.0726566642647514
3	C	26	50	20120531	13	734	14.56	0.0425442532873454	-0.0737588316045869
3	C	26	50	20120531	13	736	14.6	0.0430412079331633	-0.0749116985006334
3	C	26	50	20120531	13	738	14.64	0.0437756090361037	-0.0764299981811972
3	C	26	50	20120531	13	740	14.68	0.044178023505277	-0.0784562126626872
3	C	26	50	20120531	13	742	14.72	0.0444747962213409	-0.07942091844426
3	C	26	50	20120531	13	744	14.76	0.0450509468266517	-0.0804484860186803
3	C	26	50	20120531	13	746	14.8	0.0456413809889425	-0.0825295012757123
3	C	26	50	20120531	13	748	14.84	0.0461967426548864	-0.0845494225068498
3	C	26	50	20120531	13	750	14.88	0.0465759640216368	-0.0851827780507586
3	C	26	50	20120531	13	752	14.92	0.0469526398039748	-0.0865964966383849
3	C	26	50	20120531	13	754	14.96	0.0477307401059925	-0.0873994870991003
3	C	26	50	20120531	13	756	15	0.0477667318411549	-0.0890308531539758
3	C	26	50	20120531	13	758	15.04	0.0483209621362489	-0.0893633347624897
3	C	26	50	20120531	13	760	15.08	0.0484942740083177	-0.0901630018213336
3	C	26	50	20120531	13	762	15.12	0.0486610097873215	-0.0911700632990995
3	C	26	50	20120531	13	764	15.16	0.0489818241339459	-0.0918519263681977
3	C	26	50	20120531	13	766	15.2	0.0484240583049459	-0.0919670433521748
3	C	26	50	20120531	13	768	15.24	0.048344862345453	-0.0915936909717083
3	C	26	50	20120531	13	770	15.28	0.047952700924607	-0.0916803822630818
3	C	26	50	20120531	13	772	15.32	0.0478434529269137	-0.091902767345765
3	C	26	50	20120531	13	774	15.36	0.0472112994645329	-0.0915251723246113
3	C	26	50	20120531	13	776	15.4	0.0472174512935292	-0.090700190843001
3	C	26	50	20120531	13	778	15.44	0.0464643825715655	-0.09047320956624
3	C	26	50	20120531	13	780	15.48	0.046849614345956	-0.0897386670419435
3	C	26	50	20120531	13	782	15.52	0.0462275725105462	-0.0893467177531318
3	C	26	50	20120531	13	784	15.56	0.0462337243395425	-0.0880324183789404
3	C	26	50	20120531	13	786	15.6	0.0460998690258639	-0.0883854767947868
3	C	26	50	20120531	13	788	15.64	0.0454158846364221	-0.0883072000741095
3	C	26	50	20120531	13	790	15.68	0.0451534773099238	-0.0875471309950121
3	C	26	50	20120531	13	792	15.72	0.0446737053588887	-0.0870100833947009
3	C	26	50	20120531	13	794	15.76	0.0441819125925735	-0.0867056739254001
3	C	26	50	20120531	13	796	15.8	0.0430965036834521	-0.0859837179018086
3	C	26	50	20120531	13	798	15.84	0.0422820580928815	-0.0858209419207795
3	C	26	50	20120531	13	800	15.88	0.0407976288271365	-0.084802213181124
3	C	26	50	20120531	13	802	15.92	0.0396272256829166	-0.0847507358074536
3	C	26	50	20120531	13	804	15.96	0.0381670501797663	-0.083986353376991
3	C	26	50	20120531	13	806	16	0.0362135969860604	-0.083456023291101
3	C	26	50	20120531	13	808	16.04	0.0350907821282143	-0.083805829015754
3	C	26	50	20120531	13	810	16.08	0.033490528771711	-0.0839024905127422
3	C	26	50	20120531	13	812	16.12	0.0316076448347675	-0.084236103492106
3	C	26	50	20120531	13	814	16.16	0.0298804658110412	-0.0838282443007177
3	C	26	50	20120531	13	816	16.2	0.0292169875182539	-0.0832029497741144
3	C	26	50	20120531	13	818	16.24	0.0285718232910992	-0.0833261277753971
3	C	26	50	20120531	13	820	16.28	0.028242735795135	-0.082075821564903
3	C	26	50	20120531	13	822	16.32	0.0275236081986683	-0.0813373192426318
3	C	26	50	20120531	13	824	16.36	0.0267718829795889	-0.080543026195325
3	C	26	50	20120531	13	826	16.4	0.0256537350264986	-0.0806644364296547
3	C	26	50	20120531	13	828	16.44	0.0245293645337339	-0.0797751082309564
3	C	26	50	20120531	13	830	16.48	0.023631338921627	-0.0799725324442636
3	C	26	50	20120531	13	832	16.52	0.0222935636023001	-0.0805397027934534
3	C	26	50	20120531	13	834	16.56	0.0205929717935465	-0.0806259698207581
3	C	26	50	20120531	13	836	16.6	0.0194535399263425	-0.0805262677646108
3	C	26	50	20120531	13	838	16.64	0.0177754341132306	-0.0813047923306972
3	C	26	50	20120531	13	840	16.68	0.0161206628238978	-0.0809779675764328
3	C	26	50	20120531	13	842	16.72	0.0168522354997134	-0.0808051506791108
3	C	26	50	20120531	13	844	16.76	0.01638179735819	-0.0806456980999532
3	C	26	50	20120531	13	846	16.8	0.0169338356222623	-0.0800133325055381
3	C	26	50	20120531	13	848	16.84	0.0169625441575785	-0.0795818559476581
3	C	26	50	20120531	13	850	16.88	0.0173880103078185	-0.0798103221486595
3	C	26	50	20120531	13	852	16.92	0.0179801415263841	-0.079717125474899
3	C	26	50	20120531	13	854	16.96	0.0184275279868408	-0.0790894267852398
3	C	26	50	20120531	13	856	17	0.0191087546598359	-0.0785194987196034
3	C	26	50	20120531	13	858	17.04	0.0198273872815558	-0.0773587829382857
3	C	26	50	20120531	13	860	17.08	0.020946100920071	-0.076276131745611
3	C	26	50	20120531	13	862	17.12	0.0219224739635334	-0.0741459018566084
3	C	26	50	20120531	13	864	17.16	0.0224159637861235	-0.0732691601586152
3	C	26	50	20120531	13	866	17.2	0.023271987255428	-0.07079174084005
3	C	26	50	20120531	13	868	17.24	0.0231948419056005	-0.0696728857801785
3	C	26	50	20120531	13	870	17.28	0.0237691540332802	-0.0675234225867277
3	C	26	50	20120531	13	872	17.32	0.0236461881640319	-0.0654960767343877
3	C	26	50	20120531	13	874	17.36	0.0235340410285357	-0.0639702817219434
3	C	26	50	20120531	13	876	17.4	0.0232521882655547	-0.0619032671791788
3	C	26	50	20120531	13	878	17.44	0.023143293821252	-0.0596132311576281
3	C	26	50	20120531	13	880	17.48	0.0227848613938686	-0.0578584042587575
3	C	26	50	20120531	13	882	17.52	0.0221565263081062	-0.056731841734971
3	C	26	50	20120531	13	884	17.56	0.0213772239245605	-0.0550279265243458
3	C	26	50	20120531	13	886	17.6	0.0205916990013404	-0.0533935906209893
3	C	26	50	20120531	13	888	17.64	0.019983021484095	-0.0521792054349796
3	C	26	50	20120531	13	890	17.68	0.0189285838519896	-0.0503892353290839
3	C	26	50	20120531	13	892	17.72	0.0179537664434458	-0.0494568443274114
3	C	26	50	20120531	13	894	17.76	0.0172550035222773	-0.0478545403612426
3	C	26	50	20120531	13	896	17.8	0.0160906107856974	-0.0465755963261105
3	C	26	50	20120531	13	898	17.84	0.0149467241457719	-0.0453680700758783
3	C	26	50	20120531	13	900	17.88	0.0131735831812685	-0.0443720394638989
3	C	26	50	20120531	13	902	17.92	0.0111259433643085	-0.0431508660527897
3	C	26	50	20120531	13	904	17.96	0.0100128158693647	-0.04203307165309
3	C	26	50	20120531	13	906	18	0.0085722272240533	-0.0409068626826942
3	C	26	50	20120531	13	908	18.04	0.0071250624856769	-0.0399863510749456
3	C	26	50	20120531	13	910	18.08	0.0052409057565272	-0.0387913406147403
3	C	26	50	20120531	13	912	18.12	0.0040338037703637	-0.0377501258794431
3	C	26	50	20120531	13	914	18.16	0.0022188020844141	-0.0376945472864419
3	C	26	50	20120531	13	916	18.2	0.0008448228978905	-0.0369913295925518
3	C	26	50	20120531	13	918	18.24	-0.0011668958945853	-0.0364998903796272
3	C	26	50	20120531	13	920	18.28	-0.0032414764799085	-0.0358842125052481
3	C	26	50	20120531	13	922	18.32	-0.0042704582678911	-0.0356466246267694
3	C	26	50	20120531	13	924	18.36	-0.0058225576525956	-0.0353837223255242
3	C	26	50	20120531	13	926	18.4	-0.00753828154646664	-0.0354859699660838
3	C	26	50	20120531	13	928	18.44	-0.00949753301577833	-0.0355810051174753
3	C	26	50	20120531	13	930	18.48	-0.0112648049939979	-0.0357786414628169
3	C	26	50	20120531	13	932	18.52	-0.0125303140002874	-0.0358700703696243
3	C	26	50	20120531	13	934	18.56	-0.0142275116964914	-0.0353742470946563
3	C	26	50	20120531	13	936	18.6	-0.0150417451550277	-0.0355641052654049
3	C	26	50	20120531	13	938	18.64	-0.0167104464479498	-0.0359048600232587
3	C	26	50	20120531	13	940	18.68	-0.0172735155778087	-0.0368158256894613
3	C	26	50	20120531	13	942	18.72	-0.0181015376185781	-0.0366902435251226
3	C	26	50	20120531	13	944	18.76	-0.0195965734860408	-0.0375121137368957
3	C	26	50	20120531	13	946	18.8	-0.0213342884008068	-0.0384392014377094
3	C	26	50	20120531	13	948	18.84	-0.0224859532153253	-0.0391633494923226
3	C	26	50	20120531	13	950	18.88	-0.0232432645779761	-0.0395006394269485
3	C	26	50	20120531	13	952	18.92	-0.0241318149592151	-0.0401491977666528
3	C	26	50	20120531	13	954	18.96	-0.0263756061972763	-0.0421271168549878
3	C	26	50	20120531	13	956	19	-0.0270019613840513	-0.042822061399538
3	C	26	50	20120531	13	958	19.04	-0.0279050781649828	-0.043576544335064
3	C	26	50	20120531	13	960	19.08	-0.029311018578016	-0.045754645353153
3	C	26	50	20120531	13	962	19.12	-0.0300641580106578	-0.047317846314322
3	C	26	50	20120531	13	964	19.16	-0.0307284141209044	-0.048348808001292
3	C	26	50	20120531	13	966	19.2	-0.0318154493756225	-0.0492364391437155
3	C	26	50	20120531	13	968	19.24	-0.0324806954353628	-0.0502256815305955
3	C	26	50	20120531	13	970	19.28	-0.033010601257184	-0.0502282271150078
3	C	26	50	20120531	13	972	19.32	-0.0329739024152404	-0.0505648806535307
3	C	26	50	20120531	13	974	19.36	-0.0332397038542884	-0.0514485519979795
3	C	26	50	20120531	13	976	19.4	-0.0333666295215114	-0.0513162523192195
3	C	26	50	20120531	13	978	19.44	-0.0338481692394995	-0.051895231351655
3	C	26	50	20120531	13	980	19.48	-0.0347701657714886	-0.0533607101556642
3	C	26	50	20120531	13	982	19.52	-0.0350375935561334	-0.0535301329404365
3	C	26	50	20120531	13	984	19.56	-0.0357283661706745	-0.0552037839808269
3	C	26	50	20120531	13	986	19.6	-0.0364984761660648	-0.0560597367394532
3	C	26	50	20120531	13	988	19.64	-0.0369923195420454	-0.057780693223505
3	C	26	50	20120531	13	990	19.68	-0.0385243370941642	-0.0586597683738762
3	C	26	50	20120531	13	992	19.72	-0.0389460555784639	-0.0590448587269104
3	C	26	50	20120531	13	994	19.76	-0.0397608547224251	-0.0592976494011845
3	C	26	50	20120531	13	996	19.8	-0.0402771840940476	-0.0612437486843662
3	C	26	50	20120531	13	998	19.84	-0.0399916543758044	-0.061356885769356
3	C	26	50	20120531	13	1000	19.88	-0.0406715375459153	-0.0624606087441101
3	C	26	50	20120531	13	1002	19.92	-0.040610584941377	-0.0621827157791038
3	C	26	50	20120531	13	1004	19.96	-0.0407539861966016	-0.0627445828274346
3	C	26	50	20120531	13	1006	20	-0.0417256923353082	-0.0645288960790807
3	C	26	50	20120531	13	1008	20.04	-0.0421278946724471	-0.0644767115986292
3	C	26	50	20120531	13	1010	20.08	-0.0420678613067244	-0.064178666090359
3	C	26	50	20120531	13	1012	20.12	-0.0420047873818425	-0.0633698773540379
3	C	26	50	20120531	13	1014	20.16	-0.0414885994315763	-0.064412859856288
3	C	26	50	20120531	13	1016	20.2	-0.0411767653410731	-0.0629961007095027
3	C	26	50	20120531	13	1018	20.24	-0.0413125298430609	-0.0632194050310014
3	C	26	50	20120531	13	1020	20.28	-0.0412415363222298	-0.0630984897714185
3	C	26	50	20120531	13	1022	20.32	-0.0407308638048568	-0.0621540779544657
3	C	26	50	20120531	13	1024	20.36	-0.0411363895438673	-0.0620832965656689
3	C	26	50	20120531	13	1026	20.4	-0.0408278788552356	-0.060970098360047
3	C	26	50	20120531	13	1028	20.44	-0.0405671685850122	-0.0608600018342162
3	C	26	50	20120531	13	1030	20.48	-0.0406697697789623	-0.0602338587794755
3	C	26	50	20120531	13	1032	20.52	-0.04085552673038	-0.0596808305659095
3	C	26	50	20120531	13	1034	20.56	-0.0410790431839131	-0.0588851233050403
3	C	26	50	20120531	13	1036	20.6	-0.0413809070688016	-0.0574425547607416
3	C	26	50	20120531	13	1038	20.64	-0.0416032921514848	-0.0559101836552323
3	C	26	50	20120531	13	1040	20.68	-0.0421710281860995	-0.0544680393750023
3	C	26	50	20120531	13	1042	20.72	-0.0429712609303683	-0.0528576036808499
3	C	26	50	20120531	13	1044	20.76	-0.0440222337392459	-0.0511599110098992
3	C	26	50	20120531	13	1046	20.8	-0.0448420533413536	-0.0498360656941617
3	C	26	50	20120531	13	1048	20.84	-0.0462699140646035	-0.0491339793711216
3	C	26	50	20120531	13	1050	20.88	-0.0475708491206306	-0.0479798396828689
3	C	26	50	20120531	13	1052	20.92	-0.0490690669686086	-0.0462055673475156
3	C	26	50	20120531	13	1054	20.96	-0.050410165689807	-0.0450474678612883
3	C	26	50	20120531	13	1056	21	-0.0517193597530383	-0.0436520067707523
3	C	26	50	20120531	13	1058	21.04	-0.0533205464904927	-0.0428142125142668
3	C	26	50	20120531	13	1060	21.08	-0.0541400691077523	-0.0416470762033759
3	C	26	50	20120531	13	1062	21.12	-0.0548129660628651	-0.0399105492280024
3	C	26	50	20120531	13	1064	21.16	-0.0555235659515507	-0.0392719328096416
3	C	26	50	20120531	13	1066	21.2	-0.0553506500592793	-0.0391003462781188
3	C	26	50	20120531	13	1068	21.24	-0.0545648493644145	-0.0384469018305565
3	C	26	50	20120531	13	1070	21.28	-0.0541510575471319	-0.0378482581585362
3	C	26	50	20120531	13	1072	21.32	-0.0531821939776858	-0.0376670832590606
3	C	26	50	20120531	13	1074	21.36	-0.0525382813295339	-0.037268437669031
3	C	26	50	20120531	13	1076	21.4	-0.052007611832389	-0.0378859398789056
3	C	26	50	20120531	13	1078	21.44	-0.0503728375228282	-0.0367632805845514
3	C	26	50	20120531	13	1080	21.48	-0.0495096510618303	-0.0364539425809857
3	C	26	50	20120531	13	1082	21.52	-0.0482495867777559	-0.03591781421949
3	C	26	50	20120531	13	1084	21.56	-0.0467453160957309	-0.0349230281154456
3	C	26	50	20120531	13	1086	21.6	-0.0454933906107079	-0.0333804676012193
3	C	26	50	20120531	13	1088	21.64	-0.0443443915887545	-0.032807378768271
3	C	26	50	20120531	13	1090	21.68	-0.0428456151264193	-0.031335882485554
3	C	26	50	20120531	13	1092	21.72	-0.0408312163992428	-0.0303593609496676
3	C	26	50	20120531	13	1094	21.76	-0.0395977110458698	-0.0286576660543353
3	C	26	50	20120531	13	1096	21.8	-0.0387653190851926	-0.0275432516250497
3	C	26	50	20120531	13	1098	21.84	-0.0377558180890316	-0.0253883083540446
3	C	26	50	20120531	13	1100	21.88	-0.0368535286230342	-0.0239299925417289
3	C	26	50	20120531	13	1102	21.92	-0.0360516058935583	-0.0219149432763138
3	C	26	50	20120531	13	1104	21.96	-0.0351068122389437	-0.0199127987096553
3	C	26	50	20120531	13	1106	22	-0.035052867062607	-0.0188178367879201
3	C	26	50	20120531	13	1108	22.04	-0.0339000567351029	-0.0164351132094915
3	C	26	50	20120531	13	1110	22.08	-0.0324975740742297	-0.0146669290635242
3	C	26	50	20120531	13	1112	22.12	-0.0314589035091312	-0.012623604012143
3	C	26	50	20120531	13	1114	22.16	-0.030800902465471	-0.0117625982684583
3	C	26	50	20120531	13	1116	22.2	-0.03001343794835	-0.010694756013102
3	C	26	50	20120531	13	1118	22.24	-0.0285691978036206	-0.00925286911974039
3	C	26	50	20120531	13	1120	22.28	-0.0275680335964099	-0.00904219372535359
3	C	26	50	20120531	13	1122	22.32	-0.0262730757140042	-0.0087716171942123
3	C	26	50	20120531	13	1124	22.36	-0.0246052158781517	-0.00832324785532969
3	C	26	50	20120531	13	1126	22.4	-0.0238333027604694	-0.00775618357215709
3	C	26	50	20120531	13	1128	22.44	-0.022348102748333	-0.00731621466183509
3	C	26	50	20120531	13	1130	22.48	-0.0215538804117043	-0.00692546745455139
3	C	26	50	20120531	13	1132	22.52	-0.0199194667266019	-0.00651450406439359
3	C	26	50	20120531	13	1134	22.56	-0.0185473543019806	-0.00549492679660066
3	C	26	50	20120531	13	1136	22.6	-0.0174360582136	-0.00397178343458578
3	C	26	50	20120531	13	1138	22.64	-0.0177269548723124	-0.00221382405267447
3	C	26	50	20120531	13	1140	22.68	-0.0181782862815013	0.00103090441132071
3	C	26	50	20120531	13	1142	22.72	-0.0179412343899628	0.00138038345264078
3	C	26	50	20120531	13	1144	22.76	-0.0183699546456098	0.00163399578499471
3	C	26	50	20120531	13	1146	22.8	-0.0189187974941379	0.00260780980901598
3	C	26	50	20120531	13	1148	22.84	-0.0199505582117706	0.00326087241891644
3	C	26	50	20120531	13	1150	22.88	-0.0204200771144785	0.00419935868104285
3	C	26	50	20120531	13	1152	22.92	-0.0231295264522222	0.00373719368885933
3	C	26	50	20120531	13	1154	22.96	-0.0250437847170470	0.0040830608287411
3	C	26	50	20120531	13	1156	23	-0.0265786589805618	0.00351686628690941
3	C	26	50	20120531	13	1158	23.04	-0.0264037066207606	0.00342279280074035
3	C	26	50	20120531	13	1160	23.08	-0.0269312507059327	0.00349590764191504
3	C	26	50	20120531	13	1162	23.12	-0.0277155452633535	0.00391420372939376
3	C	26	50	20120531	13	1164	23.16	-0.0278199920060026	0.00448923003492247
3	C	26	50	20120531	13	1166	23.2	-0.0275473245601092	0.00496883935139787
3	C	26	50	20120531	13	1168	23.24	-0.0270851666389935	0.00608037585608406
3	C	26	50	20120531	13	1170	23.28	-0.0261947424247844	0.0063252681476124
3	C	26	50	20120531	13	1172	23.32	-0.0247787186690514	0.00748263224278729
3	C	26	50	20120531	13	1174	23.36	-0.0234156572112294	0.00886608666017877
3	C	26	50	20120531	13	1176	23.4	-0.0206602035063016	0.00957221763400728
3	C	26	50	20120531	13	1178	23.44	-0.0195540056578134	0.0103028145024649
3	C	26	50	20120531	13	1180	23.48	-0.0175891680449303	0.0114275526907558
3	C	26	50	20120531	13	1182	23.52	-0.0159531845827737	0.0113391431299040
3	C	26	50	20120531	13	1184	23.56	-0.0141127129105657	0.0116734490739134
3	C	26	50	20120531	13	1186	23.6	-0.0121153130304090	0.0114092951936656
3	C	26	50	20120531	13	1188	23.64	-0.0101165060077578	0.0109138537563594
3	C	26	50	20120531	13	1190	23.68	-0.00892573323849217	0.0094757916035772
3	C	26	50	20120531	13	1192	23.72	-0.00851472530060714	0.00869249194539747
3	C	26	50	20120531	13	1194	23.76	-0.0085770355501653	0.0078519399724654
3	C	26	50	20120531	13	1196	23.8	-0.00899704283605449	0.00681110707483005
3	C	26	50	20120531	13	1198	23.84	-0.00858250855665168	0.00665644867964893
3	C	26	50	20120531	13	1200	23.88	-0.00764989128080912	0.00651416465313857
3	C	26	50	20120531	13	1202	23.92	-0.00794019396982526	0.0053385784162125
3	C	26	50	20120531	13	1204	23.96	-0.00736762132482726	0.00400136878231062
3	C	26	50	20120531	13	1206	24	-0.0069578741583331	0.00259935281191299
3	C	26	50	20120531	13	1208	24.04	-0.00663653655269068	0.00153611877144965
3	C	26	50	20120531	13	1210	24.08	-0.00641180387549397	-0.000260611275274120
3	C	26	50	20120531	13	1212	24.12	-0.0055780542697969	-0.00180422537860435
3	C	26	50	20120531	13	1214	24.16	-0.0047558234335654	-0.00468129437882836
3	C	26	50	20120531	13	1216	24.2	-0.0041610264224347	-0.00584988025862069
3	C	26	50	20120531	13	1218	24.24	-0.0032774964993421	-0.00701752568639399
3	C	26	50	20120531	13	1220	24.28	-0.0030907821253427	-0.00861243755827219
3	C	26	50	20120531	13	1222	24.32	-0.0025140354290153	-0.00941568045610859
3	C	26	50	20120531	13	1224	24.36	-0.0023764571981338	-0.0107049022883052
3	C	26	50	20120531	13	1226	24.4	-0.0019528443747673	-0.0115638397446549
3	C	26	50	20120531	13	1228	24.44	-0.0022446539083342	-0.0131632311379919
3	C	26	50	20120531	13	1230	24.48	-0.0021235406588525	-0.0144259258592924
3	C	26	50	20120531	13	1232	24.52	-0.0023480965593539	-0.0154010048973452
3	C	26	50	20120531	13	1234	24.56	-0.0031466534605513	-0.0171989865230717
3	C	26	50	20120531	13	1236	24.6	-0.0034184016676292	-0.0170898870178024
3	C	26	50	20120531	13	1238	24.64	-0.0032472464712429	-0.0180010294607003
3	C	26	50	20120531	13	1240	24.68	-0.0032549044376832	-0.0181402092884413
3	C	26	50	20120531	13	1242	24.72	-0.0031462504096861	-0.0179102157367925
3	C	26	50	20120531	13	1244	24.76	-0.0026540687346412	-0.0173519902883848
3	C	26	50	20120531	13	1246	24.8	-0.0026862420931852	-0.0166653188931745
3	C	26	50	20120531	13	1248	24.84	-0.0027313979322317	-0.0160653105050665
3	C	26	50	20120531	13	1250	24.88	-0.0026080077989147	-0.0162568657320899
3	C	26	50	20120531	13	1252	24.92	-0.0022120492146537	-0.0163721453506268
3	C	26	50	20120531	13	1254	24.96	-0.0013864313369402	-0.01527754405335
3	C	26	50	20120531	13	1256	25	-0.0013035372089817	-0.0147394145796636
3	C	26	50	20120531	13	1258	25.04	-0.000687505781212001	-0.0142748454244241
3	C	26	50	20120531	13	1260	25.08	0.000506742417883101	-0.0142542530607423
3	C	26	50	20120531	13	1262	25.12	0.000871877510445498	-0.0140674502983953
3	C	26	50	20120531	13	1264	25.16	0.00157442416000010	-0.0146953957683212
3	C	26	50	20120531	13	1266	25.2	0.0014024147786223	-0.014990724572338
3	C	26	50	20120531	13	1268	25.24	0.0013102309646152	-0.0138798369088342
3	C	26	50	20120531	13	1270	25.28	0.000966004029623099	-0.0141359583388905
3	C	26	50	20120531	13	1272	25.32	0.0017020894609162	-0.0134558757646674
3	C	26	50	20120531	13	1274	25.36	0.0019755856359571	-0.0120934351465992
3	C	26	50	20120531	13	1276	25.4	0.0023629033753521	-0.010917551924825
3	C	26	50	20120531	13	1278	25.44	0.0031810542054561	-0.00983409463041969
3	C	26	50	20120531	13	1280	25.48	0.0035787169170598	-0.00930816274870879
3	C	26	50	20120531	13	1282	25.52	0.0038848375847711	-0.00776814074782699
3	C	26	50	20120531	13	1284	25.56	0.0051545114500019	-0.00553369039034531
3	C	26	50	20120531	13	1286	25.6	0.00574624668877	-0.00488708366535709
3	C	26	50	20120531	13	1288	25.64	0.005253166988113	-0.00503170114424536
3	C	26	50	20120531	13	1290	25.68	0.0050354488101857	-0.00462447834896002
3	C	26	50	20120531	13	1292	25.72	0.0050365872521034	-0.00441743041236079
3	C	26	50	20120531	13	1294	25.76	0.0043786173211415	-0.0046217206325134
3	C	26	50	20120531	13	1296	25.8	0.0032049402725246	-0.00452034273329468
3	C	26	50	20120531	13	1298	25.84	0.002349037011373	-0.00380547899071852
3	C	26	50	20120531	13	1300	25.88	0.0013440190722047	-0.00160843458196161
3	C	26	50	20120531	13	1302	25.92	0.0010689545343232	-0.000651153421591261
3	C	26	50	20120531	13	1304	25.96	0.000113738125753899	0.001168034336503
3	C	26	50	20120531	13	1306	26	-0.000600856916245401	0.00284614722068272
3	C	26	50	20120531	13	1308	26.04	-0.001538996696049	0.0045888330961204
3	C	26	50	20120531	13	1310	26.08	-0.0017876154403142	0.00682753316535701
3	C	26	50	20120531	13	1312	26.12	-0.0024129806775956	0.00910696258518997
3	C	26	50	20120531	13	1314	26.16	-0.0025011498221418	0.0107994155948922
3	C	26	50	20120531	13	1316	26.2	-0.0031937397011106	0.0129970115469384
3	C	26	50	20120531	13	1318	26.24	-0.0039630181389262	0.0151365215053373
3	C	26	50	20120531	13	1320	26.28	-0.004857767018209	0.0167942386015204
3	C	26	50	20120531	13	1322	26.32	-0.0055766329851667	0.0177731784425985
3	C	26	50	20120531	13	1324	26.36	-0.00641467472902559	0.020119903214797
3	C	26	50	20120531	13	1326	26.4	-0.00723011026908992	0.0220812760044523
3	C	26	50	20120531	13	1328	26.44	-0.00770396373636646	0.0240455691451138
3	C	26	50	20120531	13	1330	26.48	-0.00828512772875587	0.025687393309283
3	C	26	50	20120531	13	1332	26.52	-0.0087564143984167	0.0267336992134048
3	C	26	50	20120531	13	1334	26.56	-0.00945404594873535	0.0283340232805862
3	C	26	50	20120531	13	1336	26.6	-0.0106086806117349	0.0297729148696227
3	C	26	50	20120531	13	1338	26.64	-0.0115247374467620	0.030618119605175
3	C	26	50	20120531	13	1340	26.68	-0.0125894281271946	0.0323920383871377
3	C	26	50	20120531	13	1342	26.72	-0.0137891762028338	0.0334233536274982
3	C	26	50	20120531	13	1344	26.76	-0.0149988944840878	0.0344939132942147
3	C	26	50	20120531	13	1346	26.8	-0.0152890911070867	0.0356250013014007
3	C	26	50	20120531	13	1348	26.84	-0.0167004055316570	0.0358910855831612
3	C	26	50	20120531	13	1350	26.88	-0.0172858192358013	0.0364173851603983
3	C	26	50	20120531	13	1352	26.92	-0.0185888049014938	0.0367903839874742
3	C	26	50	20120531	13	1354	26.96	-0.0202296461872371	0.0370946520354188
3	C	26	50	20120531	13	1356	27	-0.0217135804782352	0.0365182185873955
3	C	26	50	20120531	13	1358	27.04	-0.0229658665877166	0.0360194254639465
3	C	26	50	20120531	13	1360	27.08	-0.0239852317234751	0.0350713366917316
3	C	26	50	20120531	13	1362	27.12	-0.0250571348930758	0.0342759122735748
3	C	26	50	20120531	13	1364	27.16	-0.026858772260861	0.0331116609583512
3	C	26	50	20120531	13	1366	27.2	-0.0275062699403936	0.0335378342153723
3	C	26	50	20120531	13	1368	27.24	-0.0287927800180844	0.0330002916403143
3	C	26	50	20120531	13	1370	27.28	-0.0306776438540152	0.0325690979251468
3	C	26	50	20120531	13	1372	27.32	-0.0322112170410526	0.0318263529621884
3	C	26	50	20120531	13	1374	27.36	-0.0330312558462625	0.0318763383405505
3	C	26	50	20120531	13	1376	27.4	-0.0345220278598346	0.0309190076827055
3	C	26	50	20120531	13	1378	27.44	-0.0358138341673165	0.030414069801328
3	C	26	50	20120531	13	1380	27.48	-0.0372628868807987	0.0291676738913339
3	C	26	50	20120531	13	1382	27.52	-0.0376057205325891	0.0293277345823233
3	C	26	50	20120531	13	1384	27.56	-0.0376434800347045	0.0282007477944681
3	C	26	50	20120531	13	1386	27.6	-0.0371266415461996	0.0273087467321369
3	C	26	50	20120531	13	1388	27.64	-0.0369108254855137	0.027308895224561
3	C	26	50	20120531	13	1390	27.68	-0.0366852442801796	0.027240602851634
3	C	26	50	20120531	13	1392	27.72	-0.0364919424994066	0.027179487612536
3	C	26	50	20120531	13	1394	27.76	-0.0364919424994066	0.027179487612536
3	C	26	50	20120531	13	1396	27.8	-0.0358165777416275	0.0252628817531977
3	C	26	50	20120531	13	1398	27.84	-0.0351644697258817	0.0243392730177475
3	C	26	50	20120531	13	1400	27.88	-0.0345163915116818	0.0231638642646235
3	C	26	50	20120531	13	1402	27.92	-0.0343579329125265	0.021917867374986
3	C	26	50	20120531	13	1404	27.96	-0.0338202738769816	0.0197531057141921
3	C	26	50	20120531	13	1406	28	-0.033477482651598	0.018326150087622
3	C	26	50	20120531	13	1408	28.04	-0.0329615351176375	0.0168128425809335
3	C	26	50	20120531	13	1410	28.08	-0.0328877838803597	0.0157467376869385
3	C	26	50	20120531	13	1412	28.12	-0.0329115709524788	0.0142392991665338
3	C	26	50	20120531	13	1414	28.16	-0.0327472393365311	0.0132093274290575
3	C	26	50	20120531	13	1416	28.2	-0.0335476983549699	0.0118417687721071
3	C	26	50	20120531	13	1418	28.24	-0.033921291151742	0.0112622664806534
3	C	26	50	20120531	13	1420	28.28	-0.0343183528225816	0.00977866452984251
3	C	26	50	20120531	13	1422	28.32	-0.0356113399983881	0.0082475237901324
3	C	26	50	20120531	13	1424	28.36	-0.036418785231825	0.00763524002830297
3	C	26	50	20120531	13	1426	28.4	-0.0373980574130903	0.00591096014237958
3	C	26	50	20120531	13	1428	28.44	-0.0386077756943442	0.00502905656488372
3	C	26	50	20120531	13	1430	28.48	-0.0400161202704335	0.00365974428311597
3	C	26	50	20120531	13	1432	28.52	-0.040633212358375	0.002184224562814
3	C	26	50	20120531	13	1434	28.56	-0.0409714215318165	0.00093342337757311
3	C	26	50	20120531	13	1436	28.6	-0.0413079336489832	-0.00031766065038024
3	C	26	50	20120531	13	1438	28.64	-0.0426277484560679	-0.00192045959129579
3	C	26	50	20120531	13	1440	28.68	-0.04328691339749	-0.00314813838479187
3	C	26	50	20120531	13	1442	28.72	-0.0444870150265198	-0.00488705538108583
3	C	26	50	20120531	13	1444	28.76	-0.0448611452244456	-0.00622666917804375
3	C	26	50	20120531	13	1446	28.8	-0.04628808670888	-0.00682389156543389
3	C	26	50	20120531	13	1448	28.84	-0.047704633723631	-0.00865749015972879
3	C	26	50	20120531	13	1450	28.88	-0.0483985176080094	-0.0097449496785155
3	C	26	50	20120531	13	1452	28.92	-0.048354747698254	-0.00964885386695229
3	C	26	50	20120531	13	1454	28.96	-0.0488376309191263	-0.0100645619436119
3	C	26	50	20120531	13	1456	29	-0.0495708299405386	-0.0104272370116824
3	C	26	50	20120531	13	1458	29.04	-0.0496404092478073	-0.010866774586868
3	C	26	50	20120531	13	1460	29.08	-0.0506679061115495	-0.0117217373960007
3	C	26	50	20120531	13	1462	29.12	-0.0508920589611857	-0.0122158636146938
3	C	26	50	20120531	13	1464	29.16	-0.0507600421251381	-0.013446017281924
3	C	26	50	20120531	13	1466	29.2	-0.0507903062953729	-0.0138316733203832
3	C	26	50	20120531	13	1468	29.24	-0.0501623247630011	-0.0137135157772469
3	C	26	50	20120531	13	1470	29.28	-0.0498348636126336	-0.0130945852116743
3	C	26	50	20120531	13	1472	29.32	-0.0491535662289604	-0.0132270263117906
3	C	26	50	20120531	13	1474	29.36	-0.0485653948083694	-0.0133376178123682
3	C	26	50	20120531	13	1476	29.4	-0.0480236095926243	-0.013015742805572
3	C	26	50	20120531	13	1478	29.44	-0.0471374068058988	-0.0139835457148464
3	C	26	50	20120531	13	1480	29.48	-0.0467503506960129	-0.0139669852740311
3	C	26	50	20120531	13	1482	29.52	-0.0468552570580698	-0.0144723120641382
3	C	26	50	20120531	13	1484	29.56	-0.0462949032182507	-0.0142862439857368
3	C	26	50	20120531	13	1486	29.6	-0.0466496091928973	-0.0147779448281705
3	C	26	50	20120531	13	1488	29.64	-0.0460701139725115	-0.0155458132950644
3	C	26	50	20120531	13	1490	29.68	-0.0455786535463834	-0.0158925996737617
3	C	26	50	20120531	13	1492	29.72	-0.0461389720308634	-0.0157081791541604
3	C	26	50	20120531	13	1494	29.76	-0.0462426621692566	-0.0151810734751927
3	C	26	50	20120531	13	1496	29.8	-0.0463547880915494	-0.0148057624089423
3	C	26	50	20120531	13	1498	29.84	-0.0460464046821383	-0.0148774064680122
3	C	26	50	20120531	13	1500	29.88	-0.0461146899839975	-0.0149987672048672
3	C	26	50	20120531	13	1502	29.92	-0.0457023265224129	-0.0147538042026608
3	C	26	50	20120531	13	1504	29.96	-0.0442387710488486	-0.0146133586537815
3	C	26	50	20120531	13	1506	30	-0.0434108267898251	-0.0147404186712929
3	C	26	50	20120531	13	1508	30.04	-0.0416877843407688	-0.0146879159927898
3	C	26	50	20120531	13	1510	30.08	-0.0400251641661649	-0.0144670865450252
3	C	26	50	20120531	13	1512	30.12	-0.0390562581703118	-0.0148622460986235
3	C	26	50	20120531	13	1514	30.16	-0.0374991312563931	-0.0150635664702952
3	C	26	50	20120531	13	1516	30.2	-0.036389807995932	-0.0151605956628096
3	C	26	50	20120531	13	1518	30.24	-0.0349033274134149	-0.015822448317107
3	C	26	50	20120531	13	1520	30.28	-0.0329476333983193	-0.0156402756899631
3	C	26	50	20120531	13	1522	30.32	-0.0325127556568218	-0.015054515503496
3	C	26	50	20120531	13	1524	30.36	-0.0307766034480423	-0.0164745909810851
3	C	26	50	20120531	13	1526	30.4	-0.0292120236286499	-0.0175934106856175
3	C	26	50	20120531	13	1528	30.44	-0.0274798948574553	-0.0186844764489884
3	C	26	50	20120531	13	1530	30.48	-0.0269662171362623	-0.019265329314394
3	C	26	50	20120531	13	1532	30.52	-0.0253862930997182	-0.0211739165828337
3	C	26	50	20120531	13	1534	30.56	-0.0246395176281071	-0.0221380566789816
3	C	26	50	20120531	13	1536	30.6	-0.0236120207643649	-0.0243696149697282
3	C	26	50	20120531	13	1538	30.64	-0.0230490223451842	-0.0250880354594137
3	C	26	50	20120531	13	1540	30.68	-0.0224472744743944	-0.0263041177016984
3	C	26	50	20120531	13	1542	30.72	-0.0220417487353839	-0.027713310805925
3	C	26	50	20120531	13	1544	30.76	-0.0212978724015757	-0.0291614654937951
3	C	26	50	20120531	13	1546	30.8	-0.0213253788553638	-0.0299363838152974
3	C	26	50	20120531	13	1548	30.84	-0.0210621230007281	-0.0294417626218574
3	C	26	50	20120531	13	1550	30.88	-0.0214562643205615	-0.0291722135168691
3	C	26	50	20120531	13	1552	30.92	-0.0213101053488902	-0.0292000028133697
3	C	26	50	20120531	13	1554	30.96	-0.0215109236747472	-0.0291176955840396
3	C	26	50	20120531	13	1556	31	-0.0214996099662482	-0.0278958150661493
3	C	26	50	20120531	13	1558	31.04	-0.0210969126543624	-0.0282221448456669
3	C	26	50	20120531	13	1560	31.08	-0.0209227522541562	-0.0270949459257774
3	C	26	50	20120531	13	1562	31.12	-0.0201913209996968	-0.0267610501037011
3	C	26	50	20120531	13	1564	31.16	-0.0194808201059606	-0.0262331241808672
3	C	26	50	20120531	13	1566	31.2	-0.0194288477575434	-0.0260039508730847
3	C	26	50	20120531	13	1568	31.24	-0.0186220389202095	-0.0251943136086261
3	C	26	50	20120531	13	1570	31.28	-0.0185565608322717	-0.0248116274186479
3	C	26	50	20120531	13	1572	31.32	-0.0184370597862511	-0.0238113541659814
3	C	26	50	20120531	13	1574	31.36	-0.0177809354039881	-0.022529864546437
3	C	26	50	20120531	13	1576	31.4	-0.0168510899867278	-0.0211153681413515
3	C	26	50	20120531	13	1578	31.44	-0.0161509128519969	-0.0199110238716345
3	C	26	50	20120531	13	1580	31.48	-0.0153944500174835	-0.0187720162684992
3	C	26	50	20120531	13	1582	31.52	-0.0140120562602638	-0.0168349679521168
3	C	26	50	20120531	13	1584	31.56	-0.0134202078844107	-0.0160727068419977
3	C	26	50	20120531	13	1586	31.6	-0.0127391226327718	-0.0151571449817174
3	C	26	50	20120531	13	1588	31.64	-0.0121410800015155	-0.0141240902586751
3	C	26	50	20120531	13	1590	31.68	-0.0111309496803192	-0.0120221870673268
3	C	26	50	20120531	13	1592	31.72	-0.00961096001454846	-0.010688732170433
3	C	26	50	20120531	13	1594	31.76	-0.00843194430973363	-0.00965934026051729
3	C	26	50	20120531	13	1596	31.8	-0.00710547562783798	-0.00801934043184349
3	C	26	50	20120531	13	1598	31.84	-0.00608837959774028	-0.00708059183310129
3	C	26	50	20120531	13	1600	31.88	-0.0050669009198128	-0.00583524314825013
3	C	26	50	20120531	13	1602	31.92	-0.0044607053473694	-0.00401409670437199
3	C	26	50	20120531	13	1604	31.96	-0.0031450059017512	-0.00334200585098979
3	C	26	50	20120531	13	1606	32	-0.0023098208692883	-0.00230586107131371
3	C	26	50	20120531	13	1608	32.04	-0.0004901027811082	-0.00218249215120009
3	C	26	50	20120531	13	1610	32.08	0.0013820684881004	-0.00121669035411645
3	C	26	50	20120531	13	1612	32.12	0.0029024753468721	-0.0014654646618735
3	C	26	50	20120531	13	1614	32.16	0.0040118834601469	-0.00111492354616808
3	C	26	50	20120531	13	1616	32.2	0.0058022071194331	-0.00062581778562134
3	C	26	50	20120531	13	1618	32.24	0.0074856162334039	-0.00064441469396655
3	C	26	50	20120531	13	1620	32.28	0.0088961528405149	-0.000864183481559331
3	C	26	50	20120531	13	1622	32.32	0.0097663891561211	-0.000509852273506751
3	C	26	50	20120531	13	1624	32.36	0.0103764808869289	-0.00018118904161125
3	C	26	50	20120531	13	1626	32.4	0.0106838602047107	4.00646702220292e-05
3	C	26	50	20120531	13	1628	32.44	0.0105501463123883	-0.000440272966238000
3	C	26	50	20120531	13	1630	32.48	0.0105788548477045	-0.00048510353616522
3	C	26	50	20120531	13	1632	32.52	0.0104519998911596	-0.00055581421428388
3	C	26	50	20120531	13	1634	32.56	0.0109531264669865	-0.00049054825838036
3	C	26	50	20120531	13	1636	32.6	0.0102904259916585	-0.000180552645508180
3	C	26	50	20120531	13	1638	32.64	0.0102902138596241	-0.00029545749745099
3	C	26	50	20120531	13	1640	32.68	0.0104429489243604	-0.000279052620127461
3	C	26	50	20120531	13	1642	32.72	0.0099689752489311	0.00044028710837361
3	C	26	50	20120531	13	1644	32.76	0.0100169877993737	0.00106841006210162
3	C	26	50	20120531	13	1646	32.8	0.0102274934881329	0.00151664505069578
3	C	26	50	20120531	13	1648	32.84	0.0101433477811717	0.00206479422747159
3	C	26	50	20120531	13	1650	32.88	0.0107731677911746	0.00331007997981921
3	C	26	50	20120531	13	1652	32.92	0.0106011287113119	0.00369750378523133
3	C	26	50	20120531	13	1654	32.96	0.0109247714850609	0.00517076076383349
3	C	26	50	20120531	13	1656	33	0.011129832451605	0.0059808222923608
3	C	26	50	20120531	13	1658	33.04	0.0116712641139596	0.0078711308505068
3	C	26	50	20120531	13	1660	33.08	0.012186391404054	0.0092148458667956
3	C	26	50	20120531	13	1662	33.12	0.0128787196535137	0.0114425857809238
3	C	26	50	20120531	13	1664	33.16	0.0132783056955623	0.0123914523705980
3	C	26	50	20120531	13	1666	33.2	0.0139579767336388	0.0144697806218615
3	C	26	50	20120531	13	1668	33.24	0.0141990294353453	0.0159731603493423
3	C	26	50	20120531	13	1670	33.28	0.0147253290125824	0.0170795703298648
3	C	26	50	20120531	13	1672	33.32	0.0154400725470058	0.0174829040378536
3	C	26	50	20120531	13	1674	33.36	0.0164971264742015	0.0186164669187738
3	C	26	50	20120531	13	1676	33.4	0.0169684131438624	0.0197029364880669
3	C	26	50	20120531	13	1678	33.44	0.0173393613612728	0.0203137353256559
3	C	26	50	20120531	13	1680	33.48	0.0187528678168647	0.0221430205685855
3	C	26	50	20120531	13	1682	33.52	0.0195488579204464	0.0231037665521836
3	C	26	50	20120531	13	1684	33.56	0.020305462176316	0.0242519665434743
3	C	26	50	20120531	13	1686	33.6	0.0214688649634023	0.0263471946468082
3	C	26	50	20120531	13	1688	33.64	0.0218933199509451	0.0274891226009498
3	C	26	50	20120531	13	1690	33.68	0.0225002933408478	0.02906498784457
3	C	26	50	20120531	13	1692	33.72	0.0235050284373036	0.0307177014531695
3	C	26	50	20120531	13	1694	33.76	0.0245017025164539	0.0315702530281783
3	C	26	50	20120531	13	1696	33.8	0.0256961119358951	0.0324859916651539
3	C	26	50	20120531	13	1698	33.84	0.0263143495368221	0.033975639378944
3	C	26	50	20120531	13	1700	33.88	0.0275549542422783	0.0350878617772079
3	C	26	50	20120531	13	1702	33.92	0.0287315728551049	0.0356602010769681
3	C	26	50	20120531	13	1704	33.96	0.029542921317974	0.0368509547543506
3	C	26	50	20120531	13	1706	34	0.0303078765049294	0.0379039711018258
3	C	26	50	20120531	13	1708	34.04	0.0313920409061159	0.0385631077589767
3	C	26	50	20120531	13	1710	34.08	0.0324414227247358	0.0396998172650731
3	C	26	50	20120531	13	1712	34.12	0.0331780653561725	0.0405019804108546
3	C	26	50	20120531	13	1714	34.16	0.034026494498647	0.0411988624279852
3	C	26	50	20120531	13	1716	34.2	0.0346452270743208	0.0426629835869744
3	C	26	50	20120531	13	1718	34.24	0.0351068758785541	0.0431516862966559
3	C	26	50	20120531	13	1720	34.28	0.0353942582165639	0.0440689310710754
3	C	26	50	20120531	13	1722	34.32	0.0362025873334773	0.0452133480410868
3	C	26	50	20120531	13	1724	34.36	0.0365570104654115	0.0465317981320838
3	C	26	50	20120531	13	1726	34.4	0.0369341246539539	0.0474269104642522
3	C	26	50	20120531	13	1728	34.44	0.0374413252770312	0.048874435827087
3	C	26	50	20120531	13	1730	34.48	0.0373796584946439	0.0504445027951015
3	C	26	50	20120531	13	1732	34.52	0.036352677818852	0.0509309710473544
3	C	26	50	20120531	13	1734	34.56	0.0357545574058497	0.0518525221020713
3	C	26	50	20120531	13	1736	34.6	0.0347653220900376	0.0523681372958448
3	C	26	50	20120531	13	1738	34.64	0.0337184448436366	0.0525448489373175
3	C	26	50	20120531	13	1740	34.68	0.032807808689194	0.0529895017229582
3	C	26	50	20120531	13	1742	34.72	0.0316004252745316	0.0535388515670485
3	C	26	50	20120531	13	1744	34.76	0.0301494563016724	0.0527365540709786
3	C	26	50	20120531	13	1746	34.8	0.0282651935065055	0.0531856729430492
3	C	26	50	20120531	13	1748	34.84	0.0282253692525891	0.052244174406035
3	C	26	50	20120531	13	1750	34.88	0.026942253287448	0.05157496854832
3	C	26	50	20120531	13	1752	34.92	0.0269703324977289	0.0515139381620358
3	C	26	50	20120531	13	1754	34.96	0.0260016598471137	0.050452224401152
3	C	26	50	20120531	13	1756	35	0.0253635666877709	0.0505017218758351
3	C	26	50	20120531	13	1758	35.04	0.0249761499534266	0.0495770312670096
3	C	26	50	20120531	13	1760	35.08	0.0248129921347356	0.0481940293979581
3	C	26	50	20120531	13	1762	35.12	0.0246684170822542	0.0472441445745189
3	C	26	50	20120531	13	1764	35.16	0.0242124392744061	0.0460915958765239
3	C	26	50	20120531	13	1766	35.2	0.0235349602673512	0.0446420976857696
3	C	26	50	20120531	13	1768	35.24	0.02285390188577	0.0436375549223583
3	C	26	50	20120531	13	1770	35.28	0.022834338362455	0.0438239956460335
3	C	26	50	20120531	13	1772	35.32	0.02278598145101	0.0428981008343596
3	C	26	50	20120531	13	1774	35.36	0.0222768822462252	0.0414712830936119
3	C	26	50	20120531	13	1776	35.4	0.022223012730314	0.0404642095950307
3	C	26	50	20120531	13	1778	35.44	0.0214360764219587	0.0389315528183818
3	C	26	50	20120531	13	1780	35.48	0.0212213917321226	0.03749203190431
3	C	26	50	20120531	13	1782	35.52	0.0206747840481298	0.0365845452034708
3	C	26	50	20120531	13	1784	35.56	0.0202257288156695	0.0346007288445807
3	C	26	50	20120531	13	1786	35.6	0.0197625243765176	0.0330510831204069
3	C	26	50	20120531	13	1788	35.64	0.0192135690980112	0.031726205428769
3	C	26	50	20120531	13	1790	35.68	0.0193344419311872	0.0315363189737491
3	C	26	50	20120531	13	1792	35.72	0.0183745232625231	0.0290441423366606
3	C	26	50	20120531	13	1794	35.76	0.018288645143948	0.0276086095048347
3	C	26	50	20120531	13	1796	35.8	0.0182536221450758	0.027826631738678
3	C	26	50	20120531	13	1798	35.84	0.0185712120847779	0.0278978091072722
3	C	26	50	20120531	13	1800	35.88	0.0193914700930899	0.0278648437891333
3	C	26	50	20120531	13	1802	35.92	0.0193997644556333	0.0279552615332436
3	C	26	50	20120531	13	1804	35.96	0.0193344631443907	0.0262436035033644
3	C	26	50	20120531	13	1806	36	0.0192505932090741	0.0250435089454024
3	C	26	50	20120531	13	1808	36.04	0.0193942843780791	0.0246239047103785
3	C	26	50	20120531	13	1810	36.08	0.0187907687403363	0.0224272774946225
3	C	26	50	20120531	13	1812	36.12	0.018064711497414	0.0202805013069401
3	C	26	50	20120531	13	1814	36.16	0.0182233862591123	0.0182048600614451
3	C	26	50	20120531	13	1816	36.2	0.0182525190584971	0.0166718525598327
3	C	26	50	20120531	13	1818	36.24	0.0180217194051178	0.0154993280952691
3	C	26	50	20120531	13	1820	36.28	0.0189704445734358	0.0155443707972307
3	C	26	50	20120531	13	1822	36.32	0.0193104215138303	0.0156187584306116
3	C	26	50	20120531	13	1824	36.36	0.0200268621045285	0.014786493749155
3	C	26	50	20120531	13	1826	36.4	0.0205749405706262	0.0133160651976776
3	C	26	50	20120531	13	1828	36.44	0.0212747641519666	0.0121082561047328
3	C	26	50	20120531	13	1830	36.48	0.0214637737945777	0.0103787436286286
3	C	26	50	20120531	13	1832	36.52	0.021653419833292	0.00920282505151543
3	C	26	50	20120531	13	1834	36.56	0.0217339592956691	0.00821860312278187
3	C	26	50	20120531	13	1836	36.6	0.0222080743924547	0.00662202672154076
3	C	26	50	20120531	13	1838	36.64	0.0221447176248604	0.00403825854308512
3	C	26	50	20120531	13	1840	36.68	0.0226679059322603	0.00254689963088458
3	C	26	50	20120531	13	1842	36.72	0.022665360347848	0.0010243573096337
3	C	26	50	20120531	13	1844	36.76	0.0229627694600151	-0.00023287854731599
3	C	26	50	20120531	13	1846	36.8	0.0228670272018424	-0.00223073804688045
3	C	26	50	20120531	13	1848	36.84	0.0227681029631544	-0.00334775462912084
3	C	26	50	20120531	13	1850	36.88	0.0228728254774482	-0.00584603359773104
3	C	26	50	20120531	13	1852	36.92	0.0227997813469516	-0.00731632072785219
3	C	26	50	20120531	13	1854	36.96	0.0226234996264018	-0.00871589717985479
3	C	26	50	20120531	13	1856	37	0.0229074737097263	-0.0107594357774839
3	C	26	50	20120531	13	1858	37.04	0.0232673203506721	-0.0119562140046421
3	C	26	50	20120531	13	1860	37.08	0.0233621433700293	-0.0135484063438399
3	C	26	50	20120531	13	1862	37.12	0.0234304498850919	-0.0158670094793506
3	C	26	50	20120531	13	1864	37.16	0.0235613353502895	-0.0175546612340085
3	C	26	50	20120531	13	1866	37.2	0.0236274498343304	-0.0203578446466663
3	C	26	50	20120531	13	1868	37.24	0.0242495623804184	-0.0219839074006829
3	C	26	50	20120531	13	1870	37.28	0.0244523323209914	-0.024212029152473
3	C	26	50	20120531	13	1872	37.32	0.0242478441109401	-0.025105805052825
3	C	26	50	20120531	13	1874	37.36	0.0243128979348092	-0.0273467678637614
3	C	26	50	20120531	13	1876	37.4	0.0251586895689899	-0.0294559754681593
3	C	26	50	20120531	13	1878	37.44	0.0255502428780042	-0.0313572866078205
3	C	26	50	20120531	13	1880	37.48	0.0263807115082365	-0.0335115157009766
3	C	26	50	20120531	13	1882	37.52	0.0272803068973977	-0.0353508277180634
3	C	26	50	20120531	13	1884	37.56	0.0272146944591713	-0.035553053186415
3	C	26	50	20120531	13	1886	37.6	0.0277150361464711	-0.036581759202753
3	C	26	50	20120531	13	1888	37.64	0.0282984628805603	-0.0375741906412161
3	C	26	50	20120531	13	1890	37.68	0.0286769135009192	-0.0392036404367146
3	C	26	50	20120531	13	1892	37.72	0.029391649257168	-0.0409195135301164
3	C	26	50	20120531	13	1894	37.76	0.0303967386141211	-0.0416727158952618
3	C	26	50	20120531	13	1896	37.8	0.0310296312152203	-0.0435110200730533
3	C	26	50	20120531	13	1898	37.84	0.0314673180798274	-0.0446846881414141
3	C	26	50	20120531	13	1900	37.88	0.0326017733295054	-0.0469316175193702
3	C	26	50	20120531	13	1902	37.92	0.0338845215991203	-0.0480240409277609
3	C	26	50	20120531	13	1904	37.96	0.0349686718581712	-0.0500152394814466
3	C	26	50	20120531	13	1906	38	0.0356907480899154	-0.0509649051017835
3	C	26	50	20120531	13	1908	38.04	0.0360712634620753	-0.0518065530902264
3	C	26	50	20120531	13	1910	38.08	0.0370534772075503	-0.0525708930942822
3	C	26	50	20120531	13	1912	38.12	0.0377615527250271	-0.0536846074878545
3	C	26	50	20120531	13	1914	38.16	0.0389376622209713	-0.054802069547367
3	C	26	50	20120531	13	1916	38.2	0.0401393265559875	-0.0565257059661195
3	C	26	50	20120531	13	1918	38.24	0.0409212028082167	-0.0578389871065461
3	C	26	50	20120531	13	1920	38.28	0.0421214953560774	-0.0593852387181701
3	C	26	50	20120531	13	1922	38.32	0.043244593056636	-0.0605476515557627
3	C	26	50	20120531	13	1924	38.36	0.0440687896497193	-0.0628639990206414
3	C	26	50	20120531	13	1926	38.4	0.0446933982827448	-0.0637834287550148
3	C	26	50	20120531	13	1928	38.44	0.0460455773672044	-0.0665019219884899
3	C	26	50	20120531	13	1930	38.48	0.0460478542510398	-0.0677969032054194
3	C	26	50	20120531	13	1932	38.52	0.0472573462581238	-0.0695224700256845
3	C	26	50	20120531	13	1934	38.56	0.04765115523777	-0.0701061654603506
3	C	26	50	20120531	13	1936	38.6	0.0482318030422091	-0.0718914969457616
3	C	26	50	20120531	13	1938	38.64	0.049224206196401	-0.0737748970706554
3	C	26	50	20120531	13	1940	38.68	0.0496998698570374	-0.0747021332638932
3	C	26	50	20120531	13	1942	38.72	0.0501410267067518	-0.0765604876665973
3	C	26	50	20120531	13	1944	38.76	0.0502426662354796	-0.0777443682660667
3	C	26	50	20120531	13	1946	38.8	0.0508398886228698	-0.0794805982565922
3	C	26	50	20120531	13	1948	38.84	0.0513604606351793	-0.0814334857648732
3	C	26	50	20120531	13	1950	38.88	0.0521052562078031	-0.0828679932918663
3	C	26	50	20120531	13	1952	38.92	0.0527115295619924	-0.0837650289544796
3	C	26	50	20120531	13	1954	38.96	0.0528847707233831	-0.0853680400274295
3	C	26	50	20120531	13	1956	39	0.0536365666531407	-0.086432094311759
3	C	26	50	20120531	13	1958	39.04	0.0548303043211398	-0.0882379036095532
3	C	26	50	20120531	13	1960	39.08	0.0551844941078361	-0.0894520766635286
3	C	26	50	20120531	13	1962	39.12	0.0562761255566319	-0.0905666183720349
3	C	26	50	20120531	13	1964	39.16	0.0568295073235885	-0.0912549161128418
3	C	26	50	20120531	13	1966	39.2	0.0578009306195826	-0.0926933127271315
3	C	26	50	20120531	13	1968	39.24	0.0588752379522393	-0.0949876621000475
3	C	26	50	20120531	13	1970	39.28	0.0600080937263783	-0.0962886678667526
3	C	26	50	20120531	13	1972	39.32	0.0604257817020252	-0.0977433986476873
3	C	26	50	20120531	13	1974	39.36	0.0617288380783958	-0.0986309590794333
3	C	26	50	20120531	13	1976	39.4	0.0628135398807359	-0.100827232741798
3	C	26	50	20120531	13	1978	39.44	0.0631074134589971	-0.101537450792822
3	C	26	50	20120531	13	1980	39.48	0.0640418550703351	-0.103183948932815
3	C	26	50	20120531	13	1982	39.52	0.0651205464650352	-0.105104804503908
3	C	26	50	20120531	13	1984	39.56	0.0661882777046269	-0.105291480694141
3	C	26	50	20120531	13	1986	39.6	0.0672627264586398	-0.106154504520580
3	C	26	50	20120531	13	1988	39.64	0.0684093708150119	-0.108052661963997
3	C	26	50	20120531	13	1990	39.68	0.0690572927586131	-0.108403174795431
3	C	26	50	20120531	13	1992	39.72	0.0705812492934264	-0.110202620132194
3	C	26	50	20120531	13	1994	39.76	0.0711301055769834	-0.111684574524205
3	C	26	50	20120531	13	1996	39.8	0.0722498798756704	-0.112567326629838
3	C	26	50	20120531	13	1998	39.84	0.072709711415476	-0.112934810024021
3	C	26	50	20120531	13	2000	39.88	0.0742638614098459	-0.114521628351682
3	C	26	50	20120531	13	2002	39.92	0.0749563310806619	-0.115889667841243
3	C	26	50	20120531	13	2004	39.96	0.0762256584635699	-0.117352601060840
3	C	26	50	20120531	13	2006	40	0.0775991426753466	-0.118536014969834
3	C	26	50	20120531	13	2008	40.04	0.0787957794811486	-0.119667173687698
3	C	26	50	20120531	13	2010	40.08	0.0798485200569792	-0.120557562546568
3	C	26	50	20120531	13	2012	40.12	0.0806145995437167	-0.121583291643358
3	C	26	50	20120531	13	2014	40.16	0.0814151858413761	-0.122382180884742
3	C	26	50	20120531	13	2016	40.2	0.0824419755983371	-0.123442770345844
3	C	26	50	20120531	13	2018	40.24	0.0833648913691418	-0.124229638771948
3	C	26	50	20120531	13	2020	40.28	0.0846165410825196	-0.126038347207545
3	C	26	50	20120531	13	2022	40.32	0.0853407598478116	-0.126025477864128
3	C	26	50	20120531	13	2024	40.36	0.0870736664364656	-0.126596325168580
3	C	26	50	20120531	13	2026	40.4	0.0883507012832876	-0.127986497100392
3	C	26	50	20120531	13	2028	40.44	0.0897606014942956	-0.128861966006179
3	C	26	50	20120531	13	2030	40.48	0.0916777093994486	-0.130239975701356
3	C	26	50	20120531	13	2032	40.52	0.0931064893615146	-0.131170103961329
3	C	26	50	20120531	13	2034	40.56	0.0942705992553816	-0.131895383386792
3	C	26	50	20120531	13	2036	40.6	0.0957191782073206	-0.132621864893783
3	C	26	50	20120531	13	2038	40.64	0.0972249620978576	-0.133982691894176
3	C	26	50	20120531	13	2040	40.68	0.0981213613643676	-0.134267160952247
3	C	26	50	20120531	13	2042	40.72	0.0986847133369386	-0.135310355586532
3	C	26	50	20120531	13	2044	40.76	0.100255621762023	-0.136241190953286
3	C	26	50	20120531	13	2046	40.8	0.101574446619614	-0.137661697766012
3	C	26	50	20120531	13	2048	40.84	0.102791235968680	-0.139054132439524
3	C	26	50	20120531	13	2050	40.88	0.104242714058422	-0.140070457016124
3	C	26	50	20120531	13	2052	40.92	0.105016713141109	-0.140733298912808
3	C	26	50	20120531	13	2054	40.96	0.106176438972933	-0.141684993929607
3	C	26	50	20120531	13	2056	41	0.108119780539668	-0.142956159790146
3	C	26	50	20120531	13	2058	41.04	0.109163752991411	-0.143262761290468
3	C	26	50	20120531	13	2060	41.08	0.110993886762478	-0.144338836390078
3	C	26	50	20120531	13	2062	41.12	0.111644000737101	-0.145624780782344
3	C	26	50	20120531	13	2064	41.16	0.113241354955802	-0.147475279228709
3	C	26	50	20120531	13	2066	41.2	0.114650689481385	-0.148156152348314
3	C	26	50	20120531	13	2068	41.24	0.115627557499594	-0.149157769103864
3	C	26	50	20120531	13	2070	41.28	0.116291672188484	-0.150281220357814
3	C	26	50	20120531	13	2072	41.32	0.117304390520500	-0.151986620492679
3	C	26	50	20120531	13	2074	41.36	0.118534190634339	-0.154057594833418
3	C	26	50	20120531	13	2076	41.4	0.119483764330795	-0.155615421783051
3	C	26	50	20120531	13	2078	41.44	0.119978314813557	-0.156624180317091
3	C	26	50	20120531	13	2080	41.48	0.120949384556160	-0.158340116342997
3	C	26	50	20120531	13	2082	41.52	0.121390760608977	-0.159254971096496
3	C	26	50	20120531	13	2084	41.56	0.121837510673330	-0.160778220524528
3	C	26	50	20120531	13	2086	41.6	0.122461178854337	-0.162732663667727
3	C	26	50	20120531	13	2088	41.64	0.123248825097901	-0.163523279759772
3	C	26	50	20120531	13	2090	41.68	0.124339042333134	-0.165332200327404
3	C	26	50	20120531	13	2092	41.72	0.124770448180336	-0.166361677090133
3	C	26	50	20120531	13	2094	41.76	0.125345325993441	-0.166455722292031
3	C	26	50	20120531	13	2096	41.8	0.125905213142784	-0.167133272009764
3	C	26	50	20120531	13	2098	41.84	0.126383075905510	-0.168588639186802
3	C	26	50	20120531	13	2100	41.88	0.127368712047806	-0.169321272522789
3	C	26	50	20120531	13	2102	41.92	0.128506729701448	-0.170604388487930
3	C	26	50	20120531	13	2104	41.96	0.129352146569034	-0.171876049323216
3	C	26	50	20120531	13	2106	42	0.129808371864256	-0.173621754544610
3	C	26	50	20120531	13	2108	42.04	0.130793937295874	-0.174613259673189
3	C	26	50	20120531	13	2110	42.08	0.131563128052448	-0.175799926273377
3	C	26	50	20120531	13	2112	42.12	0.132817889035664	-0.176976198403881
3	C	26	50	20120531	13	2114	42.16	0.133577887404083	-0.178312064534898
3	C	26	50	20120531	13	2116	42.2	0.134650709812499	-0.178987210089575
3	C	26	50	20120531	13	2118	42.24	0.136130189330776	-0.181065891894229
3	C	26	50	20120531	13	2120	42.28	0.137457853023132	-0.181732269324819
3	C	26	50	20120531	13	2122	42.32	0.138119917102357	-0.182342997451730
3	C	26	50	20120531	13	2124	42.36	0.139314149745103	-0.183885268052176
3	C	26	50	20120531	13	2126	42.4	0.140325878127624	-0.185772677472519
3	C	26	50	20120531	13	2128	42.44	0.141479522841130	-0.187051480086295
3	C	26	50	20120531	13	2130	42.48	0.143037632633475	-0.188364223825568
3	C	26	50	20120531	13	2132	42.52	0.143875129905112	-0.188989023377424
3	C	26	50	20120531	13	2134	42.56	0.144819541722065	-0.190308767473831
3	C	26	50	20120531	13	2136	42.6	0.146168560039213	-0.191242289846354
3	C	26	50	20120531	13	2138	42.64	0.147473454893214	-0.191707990372443
3	C	26	50	20120531	13	2140	42.68	0.148633251435717	-0.193157417852519
3	C	26	50	20120531	13	2142	42.72	0.150618595145254	-0.193970802782918
3	C	26	50	20120531	13	2144	42.76	0.151215110425863	-0.194355751714596
3	C	26	50	20120531	13	2146	42.8	0.152640637696735	-0.194463231945336
3	C	26	50	20120531	13	2148	42.84	0.153661912020803	-0.194931124502447
3	C	26	50	20120531	13	2150	42.88	0.155795818865068	-0.196936620755249
3	C	26	50	20120531	13	2152	42.92	0.157380586583063	-0.196934358013549
3	C	26	50	20120531	13	2154	42.96	0.158504249969046	-0.198390220165334
3	C	26	50	20120531	13	2156	43	0.159948515569620	-0.198715135731289
3	C	26	50	20120531	13	2158	43.04	0.161006488735631	-0.198630141496191
3	C	26	50	20120531	13	2160	43.08	0.162576972896646	-0.199278558414539
3	C	26	50	20120531	13	2162	43.12	0.163679140236482	-0.199114014666557
3	C	26	50	20120531	13	2164	43.16	0.165384257528635	-0.200152471685407
3	C	26	50	20120531	13	2166	43.2	0.166344862090877	-0.199592089561317
3	C	26	50	20120531	13	2168	43.24	0.168374753527629	-0.199622707284942
3	C	26	50	20120531	13	2170	43.28	0.169944672003220	-0.200010060379676
3	C	26	50	20120531	13	2172	43.32	0.170232323041806	-0.199250062011257
3	C	26	50	20120531	13	2174	43.36	0.171141167387665	-0.199758259654896
3	C	26	50	20120531	13	2176	43.4	0.172269214835692	-0.200187261339041
3	C	26	50	20120531	13	2178	43.44	0.172968614152964	-0.200887933448519
3	C	26	50	20120531	13	2180	43.48	0.174109884497799	-0.201339067574916
3	C	26	50	20120531	13	2182	43.52	0.174434587931720	-0.201718642495057
3	C	26	50	20120531	13	2184	43.56	0.175914838196388	-0.202382339990947
3	C	26	50	20120531	13	2186	43.6	0.176804972496817	-0.203186433538241
3	C	26	50	20120531	13	2188	43.64	0.177940515276724	-0.202995585417999
3	C	26	50	20120531	13	2190	43.68	0.179696218988004	-0.204600053130918
3	C	26	50	20120531	13	2192	43.72	0.180330027080253	-0.205328132699234
3	C	26	50	20120531	13	2194	43.76	0.182181013430297	-0.206790648725830
3	C	26	50	20120531	13	2196	43.8	0.184338664920274	-0.207563247737090
3	C	26	50	20120531	13	2198	43.84	0.184803057298818	-0.207788991576984
3	C	26	50	20120531	13	2200	43.88	0.186116607139821	-0.208079159915712
3	C	26	50	20120531	13	2202	43.92	0.187039169357235	-0.209525405415273
3	C	26	50	20120531	13	2204	43.96	0.188205619774549	-0.210990806437536
3	C	26	50	20120531	13	2206	44	0.188857593440006	-0.211946793592497
3	C	26	50	20120531	13	2208	44.04	0.189793329056754	-0.213014998593632
3	C	26	50	20120531	13	2210	44.08	0.190394136475524	-0.213896286988228
3	C	26	50	20120531	13	2212	44.12	0.190637621624558	-0.214109592819841
3	C	26	50	20120531	13	2214	44.16	0.191466166924346	-0.214695261082426
3	C	26	50	20120531	13	2216	44.2	0.191595751313066	-0.214810335639996
3	C	26	50	20120531	13	2218	44.24	0.192015143416056	-0.216293060778399
3	C	26	50	20120531	13	2220	44.28	0.192709020229366	-0.216806922347355
3	C	26	50	20120531	13	2222	44.32	0.192721550161529	-0.217401090033450
3	C	26	50	20120531	13	2224	44.36	0.192994924714203	-0.217646731858167
3	C	26	50	20120531	13	2226	44.4	0.192762293654261	-0.217810066453553
3	C	26	50	20120531	13	2228	44.44	0.193495938152945	-0.218613672097168
3	C	26	50	20120531	13	2230	44.48	0.193632020852984	-0.219490166307788
3	C	26	50	20120531	13	2232	44.52	0.194155202089317	-0.219543984204904
3	C	26	50	20120531	13	2234	44.56	0.194822512900858	-0.219795912208905
3	C	26	50	20120531	13	2236	44.6	0.195579831334577	-0.218919799835947
3	C	26	50	20120531	13	2238	44.64	0.196262995480152	-0.219713074649489
3	C	26	50	20120531	13	2240	44.68	0.196310520126916	-0.219853640406521
3	C	26	50	20120531	13	2242	44.72	0.195967898607160	-0.219424101321221
3	C	26	50	20120531	13	2244	44.76	0.195257616916525	-0.219311310718554
3	C	26	50	20120531	13	2246	44.8	0.194896172214254	-0.219365871077791
3	C	26	50	20120531	13	2248	44.84	0.193903662994045	-0.219079931237615
3	C	26	50	20120531	13	2250	44.88	0.193968030924336	-0.218465434231560
3	C	26	50	20120531	13	2252	44.92	0.193545626546459	-0.218555498422280
3	C	26	50	20120531	13	2254	44.96	0.193385169875672	-0.218307247373541
3	C	26	50	20120531	13	2256	45	0.193230695328254	-0.218771434691118
3	C	26	50	20120531	13	2258	45.04	0.192419163017622	-0.217965106686396
3	C	26	50	20120531	13	2260	45.08	0.192860397649082	-0.218402098677169
3	C	26	50	20120531	13	2262	45.12	0.192742141110997	-0.217695868708391
3	C	26	50	20120531	13	2264	45.16	0.192399972139581	-0.217315374549435
3	C	26	50	20120531	13	2266	45.2	0.191900486051486	-0.216568938489079
3	C	26	50	20120531	13	2268	45.24	0.191236046093476	-0.216953364161739
3	C	26	50	20120531	13	2270	45.28	0.191360001912218	-0.216239681287487
3	C	26	50	20120531	13	2272	45.32	0.190883397799563	-0.215606127753679
3	C	26	50	20120531	13	2274	45.36	0.190627022093908	-0.214326667530597
3	C	26	50	20120531	13	2276	45.4	0.190248790676651	-0.214089716048221
3	C	26	50	20120531	13	2278	45.44	0.189464665824858	-0.212992936862059
3	C	26	50	20120531	13	2280	45.48	0.188903534167580	-0.212323702720072
3	C	26	50	20120531	13	2282	45.52	0.188165689454615	-0.211709559267408
3	C	26	50	20120531	13	2284	45.56	0.187099485565671	-0.210497465107370
3	C	26	50	20120531	13	2286	45.6	0.186438284156719	-0.209608688451961
3	C	26	50	20120531	13	2288	45.64	0.186058030414068	-0.208191476756835
3	C	26	50	20120531	13	2290	45.68	0.185159184558095	-0.206697473265273
3	C	26	50	20120531	13	2292	45.72	0.184683902735120	-0.206311499028763
3	C	26	50	20120531	13	2294	45.76	0.183825277112861	-0.205183154595888
3	C	26	50	20120531	13	2296	45.8	0.183292698427407	-0.205444204277366
3	C	26	50	20120531	13	2298	45.84	0.182645229032146	-0.203987323891816
3	C	26	50	20120531	13	2300	45.88	0.181508632663134	-0.202991286208769
3	C	26	50	20120531	13	2302	45.92	0.180886095852978	-0.201843227638834
3	C	26	50	20120531	13	2304	45.96	0.180507779582907	-0.201552620893902
3	C	26	50	20120531	13	2306	46	0.179968893504965	-0.200814472125022
3	C	26	50	20120531	13	2308	46.04	0.178494795069293	-0.199492670347882
3	C	26	50	20120531	13	2310	46.08	0.178800583396817	-0.199346688152906
3	C	26	50	20120531	13	2312	46.12	0.177817054432729	-0.198016563728952
3	C	26	50	20120531	13	2314	46.16	0.176820620769885	-0.197195732964147
3	C	26	50	20120531	13	2316	46.2	0.176588986730504	-0.196072550410774
3	C	26	50	20120531	13	2318	46.24	0.176068584423821	-0.195520978837178
3	C	26	50	20120531	13	2320	46.28	0.176385955160421	-0.196718230825879
3	C	26	50	20120531	13	2322	46.32	0.175278710793897	-0.195050788183028
3	C	26	50	20120531	13	2324	46.36	0.174314620195224	-0.192646222076128
3	C	26	50	20120531	13	2326	46.4	0.173211484119098	-0.191995733334911
3	C	26	50	20120531	13	2328	46.44	0.172651363624517	-0.192045322733476
3	C	26	50	20120531	13	2330	46.48	0.172099799121988	-0.191413190484299
3	C	26	50	20120531	13	2332	46.52	0.169483984864209	-0.190120118455678
3	C	26	50	20120531	13	2334	46.56	0.168383366088224	-0.188724650294074
3	C	26	50	20120531	13	2336	46.6	0.167569436685604	-0.188506203796163
3	C	26	50	20120531	13	2338	46.64	0.165531109464952	-0.187440332247405
3	C	26	50	20120531	13	2340	46.68	0.165055035682383	-0.187618006968314
3	C	26	50	20120531	13	2342	46.72	0.164013502749034	-0.187253811620664
3	C	26	50	20120531	13	2344	46.76	0.162273044259957	-0.186768297962566
3	C	26	50	20120531	13	2346	46.8	0.160858081164396	-0.185680103052726
3	C	26	50	20120531	13	2348	46.84	0.159532114528315	-0.184266738018491
3	C	26	50	20120531	13	2350	46.88	0.158332048254624	-0.184423114683150
3	C	26	50	20120531	13	2352	46.92	0.156980929830336	-0.183689682316500
3	C	26	50	20120531	13	2354	46.96	0.156252963399105	-0.183419213972696
3	C	26	50	20120531	13	2356	47	0.154302197211167	-0.182281337740411
3	C	26	50	20120531	13	2358	47.04	0.153172806260256	-0.182688065560949
3	C	26	50	20120531	13	2360	47.08	0.152536622289222	-0.181579109996014
3	C	26	50	20120531	13	2362	47.12	0.151761774678398	-0.181946664100875
3	C	26	50	20120531	13	2364	47.16	0.150501710394324	-0.181040153207394
3	C	26	50	20120531	13	2366	47.2	0.148976834620695	-0.181176271262772
3	C	26	50	20120531	13	2368	47.24	0.147699304799125	-0.180708661548374
3	C	26	50	20120531	13	2370	47.28	0.146181570803987	-0.181233617622727
3	C	26	50	20120531	13	2372	47.32	0.144172609727957	-0.180377382021388
3	C	26	50	20120531	13	2374	47.36	0.142874998073802	-0.181056982348786
3	C	26	50	20120531	13	2376	47.4	0.140946293617438	-0.181488034642598
3	C	26	50	20120531	13	2378	47.44	0.140687351114167	-0.181369382124714
3	C	26	50	20120531	13	2380	47.48	0.138424114439623	-0.181499984747200
3	C	26	50	20120531	13	2382	47.52	0.136438417176695	-0.182441992401096
3	C	26	50	20120531	13	2384	47.56	0.135055952708797	-0.183465246624151
3	C	26	50	20120531	13	2386	47.6	0.133183533952215	-0.184507522019620
3	C	26	50	20120531	13	2388	47.64	0.131571471912466	-0.185241357437136
3	C	26	50	20120531	13	2390	47.68	0.130524034637495	-0.185641084900541
3	C	26	50	20120531	13	2392	47.72	0.129531327427387	-0.186855823639941
3	C	26	50	20120531	13	2394	47.76	0.128096890611072	-0.187390820630587
3	C	26	50	20120531	13	2396	47.8	0.127166196665674	-0.189095089394602
3	C	26	50	20120531	13	2398	47.84	0.125837260181112	-0.190467866499598
3	C	26	50	20120531	13	2400	47.88	0.124493898718214	-0.190978256174258
3	C	26	50	20120531	13	2402	47.92	0.123566952438756	-0.192458159956604
3	C	26	50	20120531	13	2404	47.96	0.122665179160709	-0.193706415557432
3	C	26	50	20120531	13	2406	48	0.121857097531169	-0.194044978284264
3	C	26	50	20120531	13	2408	48.04	0.120749061205050	-0.195592835028282
3	C	26	50	20120531	13	2410	48.08	0.120374648164412	-0.196493335514123
3	C	26	50	20120531	13	2412	48.12	0.119260742852009	-0.197506831663598
3	C	26	50	20120531	13	2414	48.16	0.118518280731763	-0.198482639021635
3	C	26	50	20120531	13	2416	48.2	0.117066519799309	-0.199026474847046
3	C	26	50	20120531	13	2418	48.24	0.116927856159518	-0.200543996710150
3	C	26	50	20120531	13	2420	48.28	0.116048003191687	-0.200408444340197
3	C	26	50	20120531	13	2422	48.32	0.115170412965557	-0.201376544234319
3	C	26	50	20120531	13	2424	48.36	0.115299954927870	-0.201077296644521
3	C	26	50	20120531	13	2426	48.4	0.115129895746995	-0.201480701063188
3	C	26	50	20120531	13	2428	48.44	0.114853416995551	-0.201004818199449
3	C	26	50	20120531	13	2430	48.48	0.114584362865309	-0.200462113744889
3	C	26	50	20120531	13	2432	48.52	0.113688246441512	-0.200151905999982
3	C	26	50	20120531	13	2434	48.56	0.112998110223074	-0.199269436737061
3	C	26	50	20120531	13	2436	48.6	0.111860941097569	-0.199747582342500
3	C	26	50	20120531	13	2438	48.64	0.110342075731581	-0.199074416686810
3	C	26	50	20120531	13	2440	48.68	0.110067435457768	-0.198757915691551
3	C	26	50	20120531	13	2442	48.72	0.108813169449299	-0.197921974054832
3	C	26	50	20120531	13	2444	48.76	0.107048513766170	-0.197942904415555
3	C	26	50	20120531	13	2446	48.8	0.106387368925761	-0.198093518159948
3	C	26	50	20120531	13	2448	48.84	0.103872543658471	-0.197627181237756
3	C	26	50	20120531	13	2450	48.88	0.102846602429647	-0.198585240215585
3	C	26	50	20120531	13	2452	48.92	0.100801366775743	-0.198490770749619
3	C	26	50	20120531	13	2454	48.96	0.0988619142963046	-0.199027323375183
3	C	26	50	20120531	13	2456	49	0.0981783541709316	-0.198337682131492
3	C	26	50	20120531	13	2458	49.04	0.0967538168495526	-0.198664789728469
3	C	26	50	20120531	13	2460	49.08	0.0950484167146866	-0.198828697080348
3	C	26	50	20120531	13	2462	49.12	0.0927129844377846	-0.200005888449667
3	C	26	50	20120531	13	2464	49.16	0.0915631581008966	-0.201109045738996
3	C	26	50	20120531	13	2466	49.2	0.0912351312651046	-0.201162715143688
3	C	26	50	20120531	13	2468	49.24	0.0913858864308536	-0.200405262359681
3	C	26	50	20120531	13	2470	49.28	0.0903576117496516	-0.201685267054985
3	C	26	50	20120531	13	2472	49.32	0.0896678997952826	-0.202811971000128
3	C	26	50	20120531	13	2474	49.36	0.0889417011310036	-0.202881974571465
3	C	26	50	20120531	13	2476	49.4	0.0875015367497616	-0.203107329502629
3	C	26	50	20120531	13	2478	49.44	0.0862322093668536	-0.204479894475591
3	C	26	50	20120531	13	2480	49.48	0.0851436184772166	-0.204175485006290
3	C	26	50	20120531	13	2482	49.52	0.08366300758809	-0.206080359964128
3	C	26	50	20120531	13	2484	49.56	0.0833423346628219	-0.205022174666083
3	C	26	50	20120531	13	2486	49.6	0.0828704823077361	-0.206130423124236
3	C	26	50	20120531	13	2488	49.64	0.0822024078208711	-0.206461914783257
3	C	26	50	20120531	13	2490	49.68	0.0816006599500813	-0.206394739639044
3	C	26	50	20120531	13	2492	49.72	0.0810930279918675	-0.206165566331261
3	C	26	50	20120531	13	2494	49.76	0.0809001999726379	-0.206420619747235
3	C	26	50	20120531	13	2496	49.8	0.0804465909725067	-0.206205305732364
3	C	26	50	20120531	13	2498	49.84	0.0796274077665021	-0.205876147525722
3	C	26	50	20120531	13	2500	49.88	0.0790980676301059	-0.204844195889258
3	C	26	50	20120531	13	2502	49.92	0.0790130733950072	-0.204178242722736
3	C	26	50	20120531	13	2504	49.96	0.0774601254821654	-0.203427436742473
3	C	26	50	20120531	13	2506	50	0.0769177038703172	-0.202482105686704
3	C	26	50	20120531	13	2508	50.04	0.0750705288258236	-0.201601262769380
3	C	26	50	20120531	13	2510	50.08	0.0739273492926792	-0.200780099664388
3	C	26	50	20120531	13	2512	50.12	0.073548764322032	-0.201298691777710
3	C	26	50	20120531	13	2514	50.16	0.072419514792477	-0.200139743763346
3	C	26	50	20120531	13	2516	50.2	0.0713490965471168	-0.200275366843977
3	C	26	50	20120531	13	2518	50.24	0.0696855571336974	-0.20006931592794
3	C	26	50	20120531	13	2520	50.28	0.0684407663560966	-0.199800898193801
3	C	26	50	20120531	13	2522	50.32	0.0666956268201282	-0.200025758150218
3	C	26	50	20120531	13	2524	50.36	0.0656424619802289	-0.199752390668612
3	C	26	50	20120531	13	2526	50.4	0.0635675985521933	-0.199366522498118
3	C	26	50	20120531	13	2528	50.44	0.062822520136857	-0.199229131650534
3	C	26	50	20120531	13	2530	50.48	0.0613588090998008	-0.198496569025224
3	C	26	50	20120531	13	2532	50.52	0.0601891130623621	-0.198123358066114
3	C	26	50	20120531	13	2534	50.56	0.0578390436750886	-0.197773693762817
3	C	26	50	20120531	13	2536	50.6	0.0569982230015797	-0.197205957728203
3	C	26	50	20120531	13	2538	50.64	0.054949593235126	-0.197467021551817
3	C	26	50	20120531	13	2540	50.68	0.0526613956912063	-0.198990129558493
3	C	26	50	20120531	13	2542	50.72	0.0514523845167336	-0.199313843042920
3	C	26	50	20120531	13	2544	50.76	0.0511212464111039	-0.199229202361212
3	C	26	50	20120531	13	2546	50.8	0.0492804353276409	-0.199532763302375
3	C	26	50	20120531	13	2548	50.84	0.0481330838644876	-0.200453840595549
3	C	26	50	20120531	13	2550	50.88	0.0465835300641955	-0.201499934367636
3	C	26	50	20120531	13	2552	50.92	0.0455674176196304	-0.201919248688880
3	C	26	50	20120531	13	2554	50.96	0.0442635127151224	-0.202551402151261
3	C	26	50	20120531	13	2556	51	0.0439658207602429	-0.202273509186254
3	C	26	50	20120531	13	2558	51.04	0.0432155804654039	-0.202323713767718
3	C	26	50	20120531	13	2560	51.08	0.0421542131868429	-0.202884449445199
3	C	26	50	20120531	13	2562	51.12	0.0417638902436279	-0.202291893962565
3	C	26	50	20120531	13	2564	51.16	0.0405688797834227	-0.203267701320603
3	C	26	50	20120531	13	2566	51.2	0.0390712276208696	-0.203908340064358
3	C	26	50	20120531	13	2568	51.24	0.038007739021965	-0.204413214306125
3	C	26	50	20120531	13	2570	51.28	0.0378132846571387	-0.204835357054493
3	C	26	50	20120531	13	2572	51.32	0.0374208403935802	-0.204376444753503
3	C	26	50	20120531	13	2574	51.36	0.0378274267927624	-0.204604840243826
3	C	26	50	20120531	13	2576	51.4	0.0379292501692533	-0.204378566073847
3	C	26	50	20120531	13	2578	51.44	0.0377475237264884	-0.204532008245364
3	C	26	50	20120531	13	2580	51.48	0.0375297348378829	-0.203949352257666
3	C	26	50	20120531	13	2582	51.52	0.0375134713819156	-0.203323562756316
3	C	26	50	20120531	13	2584	51.56	0.0381357253493598	-0.202653225527751
3	C	26	50	20120531	13	2586	51.6	0.0387629290642722	-0.202443214813739
3	C	26	50	20120531	13	2588	51.64	0.0385465543892291	-0.201395282564021
3	C	26	50	20120531	13	2590	51.68	0.0391136540277408	-0.201593272462753
3	C	26	50	20120531	13	2592	51.72	0.0390705205140884	-0.200066628922171
3	C	26	50	20120531	13	2594	51.76	0.0390853697564933	-0.198694134659888
3	C	26	50	20120531	13	2596	51.8	0.03938730435206	-0.197018998695257
3	C	26	50	20120531	13	2598	51.84	0.0391186037752091	-0.195887627845359
3	C	26	50	20120531	13	2600	51.88	0.0395994363864159	-0.193899243576662
3	C	26	50	20120531	13	2602	51.92	0.0396330239585223	-0.192649432340915
3	C	26	50	20120531	13	2604	51.96	0.0395013606758654	-0.190128030980560
3	C	26	50	20120531	13	2606	52	0.0386344477621307	-0.188831197143864
3	C	26	50	20120531	13	2608	52.04	0.0383359072791137	-0.187424196070659
3	C	26	50	20120531	13	2610	52.08	0.0375126935644563	-0.185947898532897
3	C	26	50	20120531	13	2612	52.12	0.0374523773560211	-0.183975989852202
3	C	26	50	20120531	13	2614	52.16	0.0372350834421625	-0.181758008011655
3	C	26	50	20120531	13	2616	52.2	0.0364144860225955	-0.180778311566321
3	C	26	50	20120531	13	2618	52.24	0.03602981993363	-0.178529712002147
3	C	26	50	20120531	13	2620	52.28	0.0356459316621238	-0.178118812251600
3	C	26	50	20120531	13	2622	52.32	0.0354394564820173	-0.176119114274404
3	C	26	50	20120531	13	2624	52.36	0.0350117275900776	-0.173424259620624
3	C	26	50	20120531	13	2626	52.4	0.0350359813526723	-0.172004177071967
3	C	26	50	20120531	13	2628	52.44	0.0343322686840354	-0.170603539959793
3	C	26	50	20120531	13	2630	52.48	0.0342335565773818	-0.168747808923247
3	C	26	50	20120531	13	2632	52.52	0.0340712048604214	-0.167927282214358
3	C	26	50	20120531	13	2634	52.56	0.0338014436233987	-0.166207244969122
3	C	26	50	20120531	13	2636	52.6	0.0339553100589849	-0.164262984163571
3	C	26	50	20120531	13	2638	52.64	0.0337776141248727	-0.162496136449421
3	C	26	50	20120531	13	2640	52.68	0.0332638303376626	-0.160939511581316
3	C	26	50	20120531	13	2642	52.72	0.032864809981039	-0.159412373065988
3	C	26	50	20120531	13	2644	52.76	0.0325676837115844	-0.156728337145960
3	C	26	50	20120531	13	2646	52.8	0.0326479403312491	-0.155215482187611
3	C	26	50	20120531	13	2648	52.84	0.0318878005414736	-0.153499334029672
3	C	26	50	20120531	13	2650	52.88	0.032068042059998	-0.151926092152210
3	C	26	50	20120531	13	2652	52.92	0.0317089025258334	-0.150524535801220
3	C	26	50	20120531	13	2654	52.96	0.0316231304732754	-0.148241500136803
3	C	26	50	20120531	13	2656	53	0.0316433537272174	-0.146379970824651
3	C	26	50	20120531	13	2658	53.04	0.0312579805314707	-0.145147483705043
3	C	26	50	20120531	13	2660	53.08	0.0309137609503891	-0.142329521760658
3	C	26	50	20120531	13	2662	53.12	0.030628867628249	-0.141401019846282
3	C	26	50	20120531	13	2664	53.16	0.0299833498477038	-0.139114872912028
3	C	26	50	20120531	13	2666	53.2	0.0296114116807997	-0.138239474716919
3	C	26	50	20120531	13	2668	53.24	0.0290735862630292	-0.136339195953158
3	C	26	50	20120531	13	2670	53.28	0.0284311090416431	-0.133827976930452
3	C	26	50	20120531	13	2672	53.32	0.027847038840383	-0.132341638476398
3	C	26	50	20120531	13	2674	53.36	0.0275352754605579	-0.131086453229114
3	C	26	50	20120531	13	2676	53.4	0.0274444122391754	-0.129245500724295
3	C	26	50	20120531	13	2678	53.44	0.0264867068147364	-0.127632165892340
3	C	26	50	20120531	13	2680	53.48	0.0260582708160154	-0.125206718922192
3	C	26	50	20120531	13	2682	53.52	0.0261301835756621	-0.123658367203428
3	C	26	50	20120531	13	2684	53.56	0.025796994860367	-0.122246416382754
3	C	26	50	20120531	13	2686	53.6	0.0256069952682622	-0.120860982066375
3	C	26	50	20120531	13	2688	53.64	0.0259585687598681	-0.118713357350556
3	C	26	50	20120531	13	2690	53.68	0.0255623061196912	-0.116624846761643
3	C	26	50	20120531	13	2692	53.72	0.0254416029921426	-0.116061070525003
3	C	26	50	20120531	13	2694	53.76	0.0252697053336362	-0.114067807219516
3	C	26	50	20120531	13	2696	53.8	0.0247951659727819	-0.112517192759052
3	C	26	50	20120531	13	2698	53.84	0.0250442089811158	-0.111479018582914
3	C	26	50	20120531	13	2700	53.88	0.0252876658458783	-0.110522798082716
3	C	26	50	20120531	13	2702	53.92	0.0254437950231643	-0.109069835068734
3	C	26	50	20120531	13	2704	53.96	0.025597944301463	-0.107405305705820
3	C	26	50	20120531	13	2706	54	0.0260381889834297	-0.105611658644663
3	C	26	50	20120531	13	2708	54.04	0.0265197287014178	-0.105199415391231
3	C	26	50	20120531	13	2710	54.08	0.0275760755218324	-0.103184231775527
3	C	26	50	20120531	13	2712	54.12	0.0285158204340293	-0.101643446099322
3	C	26	50	20120531	13	2714	54.16	0.0288198763499395	-0.100485205191738
3	C	26	50	20120531	13	2716	54.2	0.0297545300933119	-0.0993780173937563
3	C	26	50	20120531	13	2718	54.24	0.0299644700966462	-0.0987409848945853
3	C	26	50	20120531	13	2720	54.28	0.0300740716477301	-0.0984998614822013
3	C	26	50	20120531	13	2722	54.32	0.0302253217882259	-0.0971832993663103
3	C	26	50	20120531	13	2724	54.36	0.0304011085340288	-0.0961292859982732
3	C	26	50	20120531	13	2726	54.4	0.0304011085340288	-0.0945199109642926
3	C	26	50	20120531	13	2728	54.44	0.030507881657988	-0.0938531092696337
3	C	26	50	20120531	13	2730	54.48	0.031091315463145	-0.0919389005022836
3	C	26	50	20120531	13	2732	54.52	0.031320135217537	-0.0909138785122756
3	C	26	50	20120531	13	2734	54.56	0.0313287619202675	-0.0886924318484999
3	C	26	50	20120531	13	2736	54.6	0.0313426212131787	-0.0871442922617701
3	C	26	50	20120531	13	2738	54.64	0.031196179398795	-0.0870087398918166
3	C	26	50	20120531	13	2740	54.68	0.0313839162492	-0.0856175072998321
3	C	26	50	20120531	13	2742	54.72	0.0321463894913535	-0.0844375582140661
3	C	26	50	20120531	13	2744	54.76	0.0322161102199785	-0.0840000005378679
3	C	26	50	20120531	13	2746	54.8	0.0330646383574023	-0.0824978228919152
3	C	26	50	20120531	13	2748	54.84	0.0341755031106464	-0.0816314756636054
3	C	26	50	20120531	13	2750	54.88	0.0345634926014835	-0.0805431676166812
3	C	26	50	20120531	13	2752	54.92	0.0357334714816347	-0.0793836539168915
3	C	26	50	20120531	13	2754	54.96	0.0360542151175809	-0.0782293728072826
3	C	26	50	20120531	13	2756	55	0.0367497960582341	-0.0766735257566378
3	C	26	50	20120531	13	2758	55.04	0.0374936016813643	-0.0753865207042002
3	C	26	50	20120531	13	2760	55.08	0.0384687726432987	-0.0738923333648749
3	C	26	50	20120531	13	2762	55.12	0.039187688107731	-0.0721237885944492
3	C	26	50	20120531	13	2764	55.16	0.0404031339539126	-0.0714118027764725
3	C	26	50	20120531	13	2766	55.2	0.0408032149707079	-0.0708294296314872
3	C	26	50	20120531	13	2768	55.24	0.0411392321131278	-0.0695340100083535
3	C	26	50	20120531	13	2770	55.28	0.0416064882741358	-0.0683279686823617
3	C	26	50	20120531	13	2772	55.32	0.0423955133759228	-0.0670773442738161
3	C	26	50	20120531	13	2774	55.36	0.0427888839493647	-0.0657111361908178
3	C	26	50	20120531	13	2776	55.4	0.043245045604976	-0.0643942841611462
3	C	26	50	20120531	13	2778	55.44	0.0435938967354744	-0.0624861211567753
3	C	26	50	20120531	13	2780	55.48	0.0440207346728698	-0.0607549540508032
3	C	26	50	20120531	13	2782	55.52	0.0443794216586945	-0.0591257376005425
3	C	26	50	20120531	13	2784	55.56	0.0443265010800837	-0.0570849150000599
3	C	26	50	20120531	13	2786	55.6	0.0445785549490919	-0.0559083897253284
3	C	26	50	20120531	13	2788	55.64	0.0448389774268555	-0.0545728820974488
3	C	26	50	20120531	13	2790	55.68	0.0445286070473892	-0.0531225565917605
3	C	26	50	20120531	13	2792	55.72	0.0446450251078438	-0.051802359947014
3	C	26	50	20120531	13	2794	55.76	0.0446118193733993	-0.0507846635832591
3	C	26	50	20120531	13	2796	55.8	0.0445094515246869	-0.0495251437714062
3	C	26	50	20120531	13	2798	55.84	0.0447335336636449	-0.0484683726869229
3	C	26	50	20120531	13	2800	55.88	0.0445938022926146	-0.0462286897392604
3	C	26	50	20120531	13	2802	55.92	0.044558383313945	-0.0451410817280496
3	C	26	50	20120531	13	2804	55.96	0.0445244351173802	-0.0426751246104074
3	C	26	50	20120531	13	2806	56	0.0445830542695406	-0.0412520722132695
3	C	26	50	20120531	13	2808	56.04	0.0446996561777583	-0.0391230444057949
3	C	26	50	20120531	13	2810	56.08	0.0450632504846444	-0.0376908703311797
3	C	26	50	20120531	13	2812	56.12	0.0446640179959865	-0.0355788837971317
3	C	26	50	20120531	13	2814	56.16	0.0451126065379712	-0.0338136624285776
3	C	26	50	20120531	13	2816	56.2	0.0450204705243826	-0.0318563201475751
3	C	26	50	20120531	13	2818	56.24	0.0455928734637531	-0.0300276713007486
3	C	26	50	20120531	13	2820	56.28	0.0457700744231185	-0.0285031490805104
3	C	26	50	20120531	13	2822	56.32	0.0460614024169673	-0.0268594086569641
3	C	26	50	20120531	13	2824	56.36	0.0463122131922542	-0.0252035767074596
3	C	26	50	20120531	13	2826	56.4	0.0461694483331326	-0.0235374209989498
3	C	26	50	20120531	13	2828	56.44	0.0464730799849741	-0.0224175052789065
3	C	26	50	20120531	13	2830	56.48	0.0464995257785905	-0.02235047155605
3	C	26	50	20120531	13	2832	56.52	0.0472979200452282	-0.0196211100913481
3	C	26	50	20120531	13	2834	56.56	0.0476431295758035	-0.0183552475316679
3	C	26	50	20120531	13	2836	56.6	0.0476473722164906	-0.0172061990122398
3	C	26	50	20120531	13	2838	56.64	0.0484968903034082	-0.0162499078013631
3	C	26	50	20120531	13	2840	56.68	0.0483020823851913	-0.0168053401779851
3	C	26	50	20120531	13	2842	56.72	0.0487942287048971	-0.0159958443348827
3	C	26	50	20120531	13	2844	56.76	0.0498956182272733	-0.0133508407091764
3	C	26	50	20120531	13	2846	56.8	0.0510649607113215	-0.0123540322797377
3	C	26	50	20120531	13	2848	56.84	0.0510073315086548	-0.0116748562164080
3	C	26	50	20120531	13	2850	56.88	0.052361440994627	-0.0108021450270676
3	C	26	50	20120531	13	2852	56.92	0.0534179999470759	-0.0100854215936569
3	C	26	50	20120531	13	2854	56.96	0.0547502598335095	-0.00809569382207599
3	C	26	50	20120531	13	2856	57	0.0559313402901254	-0.00720565851659649
3	C	26	50	20120531	13	2858	57.04	0.0565597460865659	-0.00569718762029127
3	C	26	50	20120531	13	2860	57.08	0.05686252921027	-0.00469154035608776
3	C	26	50	20120531	13	2862	57.12	0.0578209417414902	-0.00368914578307771
3	C	26	50	20120531	13	2864	57.16	0.0587493729451881	-0.00282025297035569
3	C	26	50	20120531	13	2866	57.2	0.0589718994492275	-0.00240298925877751
3	C	26	50	20120531	13	2868	57.24	0.0596965424785875	-0.0020425062217286
3	C	26	50	20120531	13	2870	57.28	0.0600694705949853	-0.00107292140336561
3	C	26	50	20120531	13	2872	57.32	0.0602183872831032	0.000294764532805409
3	C	26	50	20120531	13	2874	57.36	0.0602651270413396	0.000188344962236829
3	C	26	50	20120531	13	2876	57.4	0.060604467585631	0.00117171836283297
3	C	26	50	20120531	13	2878	57.44	0.060977466412707	0.00229891728272244
3	C	26	50	20120531	13	2880	57.48	0.061010841852779	0.00383489463281586
3	C	26	50	20120531	13	2882	57.52	0.0609222413730963	0.00489307993086154
3	C	26	50	20120531	13	2884	57.56	0.0614749867439498	0.00697133747144692
3	C	26	50	20120531	13	2886	57.6	0.0613593747852258	0.00876675229955768
3	C	26	50	20120531	13	2888	57.64	0.061127655893031	0.0100623840547258
3	C	26	50	20120531	13	2890	57.68	0.0611699408785459	0.0118334036988856
3	C	26	50	20120531	13	2892	57.72	0.0616486521694092	0.0134468799521971
3	C	26	50	20120531	13	2894	57.76	0.0614219537353608	0.0154448808731178
3	C	26	50	20120531	13	2896	57.8	0.0612762897384364	0.0161402496817366
3	C	26	50	20120531	13	2898	57.84	0.0615616073246452	0.0184710857645619
3	C	26	50	20120531	13	2900	57.88	0.0614809264409118	0.0199887490490225
3	C	26	50	20120531	13	2902	57.92	0.0615543241247989	0.0216675619689156
3	C	26	50	20120531	13	2904	57.96	0.0616874016210182	0.0237716289070143
3	C	26	50	20120531	13	2906	58	0.0612868256294761	0.0251060101137915
3	C	26	50	20120531	13	2908	58.04	0.0614502380066083	0.0273565188662739
3	C	26	50	20120531	13	2910	58.08	0.0617744464657823	0.0290337054405703
3	C	26	50	20120531	13	2912	58.12	0.0618822802499133	0.0317287015157065
3	C	26	50	20120531	13	2914	58.16	0.0617079784283508	0.0325558043176605
3	C	26	50	20120531	13	2916	58.2	0.0614768252215809	0.0350076970814248
3	C	26	50	20120531	13	2918	58.24	0.0614562484142484	0.0356584474521508
3	C	26	50	20120531	13	2920	58.28	0.0614708855246189	0.0357235719866981
3	C	26	50	20120531	13	2922	58.32	0.0605020078130371	0.0363141475703451
3	C	26	50	20120531	13	2924	58.36	0.0600172861145337	0.0376544684740842
3	C	26	50	20120531	13	2926	58.4	0.0591863649359614	0.0388327205035753
3	C	26	50	20120531	13	2928	58.44	0.0590724500335123	0.0399049065158885
3	C	26	50	20120531	13	2930	58.48	0.0581882130036385	0.0414634405723017
3	C	26	50	20120531	13	2932	58.52	0.0575678682245035	0.0436033578242066
3	C	26	50	20120531	13	2934	58.56	0.0573732017276429	0.0446421683964478
3	C	26	50	20120531	13	2936	58.6	0.056600334015806	0.0456111875293858
3	C	26	50	20120531	13	2938	58.64	0.0558825499222235	0.0456113996614202
3	C	26	50	20120531	13	2940	58.68	0.0539259147480022	0.0469196179172934
3	C	26	50	20120531	13	2942	58.72	0.0527203683967573	0.0469328408141016
3	C	26	50	20120531	13	2944	58.76	0.0515973414068768	0.0479919453509628
3	C	26	50	20120531	13	2946	58.8	0.0505031643736687	0.0484600500401083
3	C	26	50	20120531	13	2948	58.84	0.0497006688877001	0.0497742079929435
3	C	26	50	20120531	13	2950	58.88	0.0482383013535282	0.0504224127792572
3	C	26	50	20120531	13	2952	58.92	0.0473898439267825	0.0517176202703566
3	C	26	50	20120531	13	2954	58.96	0.046111366582126	0.0530397968140904
3	C	26	50	20120531	13	2956	59	0.0444426511470682	0.0541817176971642
3	C	26	50	20120531	13	2958	59.04	0.0428287789139593	0.0552588958833526
3	C	26	50	20120531	13	2960	59.08	0.0416813425979922	0.0563424097463003
3	C	26	50	20120531	13	2962	59.12	0.0402651632787675	0.0572887873201048
3	C	26	50	20120531	13	2964	59.16	0.0393352188665578	0.0575370807952506
3	C	26	50	20120531	13	2966	59.2	0.0374249621190077	0.0583958697591763
3	C	26	50	20120531	13	2968	59.24	0.0361585982206197	0.0579053561490282
3	C	26	50	20120531	13	2970	59.28	0.0350030372477368	0.0579171011926637
3	C	26	50	20120531	13	2972	59.32	0.0334198605199992	0.056859516935382
3	C	26	50	20120531	13	2974	59.36	0.0321392547839313	0.0573371322107345
3	C	26	50	20120531	13	2976	59.4	0.0307599440122776	0.0576184475725618
3	C	26	50	20120531	13	2978	59.44	0.0294969381639934	0.0573593353636638
3	C	26	50	20120531	13	2980	59.48	0.0287261069196864	0.0572109277924283
3	C	26	50	20120531	13	2982	59.52	0.0268274050040477	0.057343276968663
3	C	26	50	20120531	13	2984	59.56	0.024641101547297	0.0562975367499662
3	C	26	50	20120531	13	2986	59.6	0.023588679169518	0.0563857483209193
3	C	26	50	20120531	13	2988	59.64	0.0223635883868411	0.0559382487233775
3	C	26	50	20120531	13	2990	59.68	0.0208348730233904	0.0561813025372748
3	C	26	50	20120531	13	2992	59.72	0.0201107956794554	0.0554162130000309
3	C	26	50	20120531	13	2994	59.76	0.0196305287536735	0.0558957728190317
3	C	26	50	20120531	13	2996	59.8	0.0201112199435241	0.0561156830279807
3	C	26	50	20120531	13	2998	59.84	0.0202799356215152	0.0566965005380473
3	C	26	50	20120531	13	3000	59.88	0.0205578992971996	0.0572995919117213
3	C	26	50	20120531	13	3002	59.92	0.0205297564473084	0.0582459836276614
3	C	26	50	20120531	13	3004	59.96	0.0214785523263045	0.0583495040604271
3	C	26	50	20120531	13	3006	60	0.0215346966047307	0.058849428554726
3	C	26	50	20120531	13	3008	60.04	0.0213978714425711	0.0601391206129321
3	C	26	50	20120531	13	3010	60.08	0.0217102712184994	0.0612478640458326
3	C	26	50	20120531	13	3012	60.12	0.0217047557856061	0.0628255606960161
3	C	26	50	20120531	13	3014	60.16	0.0218702187724038	0.0643270312351876
3	C	26	50	20120531	13	3016	60.2	0.0215057052267021	0.0657954798876777
3	C	26	50	20120531	13	3018	60.24	0.0216710267921435	0.0673052942868672
3	C	26	50	20120531	13	3020	60.28	0.0216238627698384	0.0702960024178957
3	C	26	50	20120531	13	3022	60.32	0.0216316409444314	0.0710094731601129
3	C	26	50	20120531	13	3024	60.36	0.0218707137471506	0.0734272833770241
3	C	26	50	20120531	13	3026	60.4	0.0222241964270657	0.074786554742499
3	C	26	50	20120531	13	3028	60.44	0.0221658601176179	0.0762995511222038
3	C	26	50	20120531	13	3030	60.48	0.0227640724545017	0.0776764294465303
3	C	26	50	20120531	13	3032	60.52	0.023280331115446	0.0795789002413127
3	C	26	50	20120531	13	3034	60.56	0.0234807958879124	0.0809284135332072
3	C	26	50	20120531	13	3036	60.6	0.024253522178393	0.0830481782418483
3	C	26	50	20120531	13	3038	60.64	0.0242656137043513	0.0848812111507181
3	C	26	50	20120531	13	3040	60.68	0.0247818723652956	0.0867193352284126
3	C	26	50	20120531	13	3042	60.72	0.0248955751357104	0.08893470077387
3	C	26	50	20120531	13	3044	60.76	0.0252233191287904	0.0903119326515871
3	C	26	50	20120531	13	3046	60.8	0.0251480829672721	0.0919263988543922
3	C	26	50	20120531	13	3048	60.84	0.0256960200120136	0.0941209047498046
3	C	26	50	20120531	13	3050	60.88	0.0260189556789815	0.0962625190579843
3	C	26	50	20120531	13	3052	60.92	0.0263443662196835	0.097103269020815
3	C	26	50	20120531	13	3054	60.96	0.0266890100648338	0.098742059696893
3	C	26	50	20120531	13	3056	61	0.0270280677664128	0.100393083320286
3	C	26	50	20120531	13	3058	61.04	0.0276641103160901	0.101906928228128
3	C	26	50	20120531	13	3060	61.08	0.0278443518346145	0.103650017154431
3	C	26	50	20120531	13	3062	61.12	0.0287910263932671	0.105724102765007
3	C	26	50	20120531	13	3064	61.16	0.0295016687083596	0.106856180721687
3	C	26	50	20120531	13	3066	61.2	0.0304467876320935	0.108121477595942
3	C	26	50	20120531	13	3068	61.24	0.0319864419374491	0.109987249548781
3	C	26	50	20120531	13	3070	61.28	0.0326400914459779	0.111094295925407
3	C	26	50	20120531	13	3072	61.32	0.0338914583166438	0.112757623206792
3	C	26	50	20120531	13	3074	61.36	0.0349713517928719	0.114047951661101
3	C	26	50	20120531	13	3076	61.4	0.0363161274693324	0.115213405057853
3	C	26	50	20120531	13	3078	61.44	0.0370845404084479	0.116208516431017
3	C	26	50	20120531	13	3080	61.48	0.0385146638733977	0.117625204867124
3	C	26	50	20120531	13	3082	61.52	0.0389382915460065	0.118997628418729
3	C	26	50	20120531	13	3084	61.56	0.0402932495601162	0.120550293488858
3	C	26	50	20120531	13	3086	61.6	0.0416508945799944	0.121859855247616
3	C	26	50	20120531	13	3088	61.64	0.0426644614401472	0.123473897186352
3	C	26	50	20120531	13	3090	61.68	0.0432848769299602	0.123465836169047
3	C	26	50	20120531	13	3092	61.72	0.0441621843133784	0.124016884483625
3	C	26	50	20120531	13	3094	61.76	0.045186357775249	0.124797247527343
3	C	26	50	20120531	13	3096	61.8	0.0457837922946735	0.124979044680786
3	C	26	50	20120531	13	3098	61.84	0.0464041370738085	0.125174701127140
3	C	26	50	20120531	13	3100	61.88	0.0476238255606771	0.126212097485819
3	C	26	50	20120531	13	3102	61.92	0.0488868596932325	0.127488990911286
3	C	26	50	20120531	13	3104	61.96	0.0499176799588463	0.128179268551080
3	C	26	50	20120531	13	3106	62	0.0512384140047465	0.130007988108585
3	C	26	50	20120531	13	3108	62.04	0.0521867856196739	0.130876880921307
3	C	26	50	20120531	13	3110	62.08	0.0534081711628174	0.132056830007073
3	C	26	50	20120531	13	3112	62.12	0.0544440825972557	0.132443617416382
3	C	26	50	20120531	13	3114	62.16	0.0564171933594787	0.133221152032974
3	C	26	50	20120531	13	3116	62.2	0.0573138047580232	0.132861941788132
3	C	26	50	20120531	13	3118	62.24	0.0588275789551874	0.133195130503427
3	C	26	50	20120531	13	3120	62.28	0.0601988711359425	0.132990564511629
3	C	26	50	20120531	13	3122	62.32	0.0618781790305824	0.133844113107200
3	C	26	50	20120531	13	3124	62.36	0.0629857203819549	0.134237052345505
3	C	26	50	20120531	13	3126	62.4	0.0636834933536298	0.134513672518305
3	C	26	50	20120531	13	3128	62.44	0.0649717004875954	0.134932421154124
3	C	26	50	20120531	13	3130	62.48	0.0664126426862974	0.136102117191563
3	C	26	50	20120531	13	3132	62.52	0.0675778132403365	0.137097864960830
3	C	26	50	20120531	13	3134	62.56	0.0684915366229858	0.137678965313609
3	C	26	50	20120531	13	3136	62.6	0.0696794760153792	0.139363293666395
3	C	26	50	20120531	13	3138	62.64	0.071112003643385	0.140200578805998
3	C	26	50	20120531	13	3140	62.68	0.0730168786012235	0.141993872313765
3	C	26	50	20120531	13	3142	62.72	0.0735711796069956	0.143307747423888
3	C	26	50	20120531	13	3144	62.76	0.0743764328094109	0.145168286786546
3	C	26	50	20120531	13	3146	62.8	0.0755232892978173	0.146287000425061
3	C	26	50	20120531	13	3148	62.84	0.0759138243730666	0.147862222201511
3	C	26	50	20120531	13	3150	62.88	0.0769903944474232	0.148716053639793
3	C	26	50	20120531	13	3152	62.92	0.0776965819897942	0.150817080018733
3	C	26	50	20120531	13	3154	62.96	0.077848468526393	0.151662214043607
3	C	26	50	20120531	13	3156	63	0.0785561409930045	0.153371432555091
3	C	26	50	20120531	13	3158	63.04	0.0787476255093498	0.155025496737643
3	C	26	50	20120531	13	3160	63.08	0.0786991179841605	0.156776717391929
3	C	26	50	20120531	13	3162	63.12	0.0790571968581533	0.157496269252465
3	C	26	50	20120531	13	3164	63.16	0.0790967948378998	0.157893663263492
3	C	26	50	20120531	13	3166	63.2	0.0789752431822138	0.157797426030572
3	C	26	50	20120531	13	3168	63.24	0.0783239271260629	0.158417629388351
3	C	26	50	20120531	13	3170	63.28	0.0783602017039377	0.158876329557307
3	C	26	50	20120531	13	3172	63.32	0.0787974058267454	0.160075370526165
3	C	26	50	20120531	13	3174	63.36	0.0788908146325401	0.160902614749475
3	C	26	50	20120531	13	3176	63.4	0.079661278181321	0.161471411444261
3	C	26	50	20120531	13	3178	63.44	0.0804397320367293	0.162182124470032
3	C	26	50	20120531	13	3180	63.48	0.0811515764333498	0.162840653015351
3	C	26	50	20120531	13	3182	63.52	0.0816533394052797	0.164086858006514
3	C	26	50	20120531	13	3184	63.56	0.0821660625323181	0.164736618427746
3	C	26	50	20120531	13	3186	63.6	0.0827693660380265	0.165888353952943
3	C	26	50	20120531	13	3188	63.64	0.0840975247051296	0.167100122843862
3	C	26	50	20120531	13	3190	63.68	0.0851902875247746	0.168357782964881
3	C	26	50	20120531	13	3192	63.72	0.0861273454312036	0.169427494103460
3	C	26	50	20120531	13	3194	63.76	0.0868996474576156	0.170589836230374
3	C	26	50	20120531	13	3196	63.8	0.0882184723152066	0.171857607978364
3	C	26	50	20120531	13	3198	63.84	0.0891490955499256	0.172698994337297
3	C	26	50	20120531	13	3200	63.88	0.0900464140552516	0.173809859090542
3	C	26	50	20120531	13	3202	63.92	0.0905400452991976	0.174932673948388
3	C	26	50	20120531	13	3204	63.96	0.0911360656050596	0.176596566915198
3	C	26	50	20120531	13	3206	64	0.0917417732738246	0.177453156069927
3	C	26	50	20120531	13	3208	64.04	0.0931303188600406	0.178910008171206
3	C	26	50	20120531	13	3210	64.08	0.0935554314568896	0.180300745788443
3	C	26	50	20120531	13	3212	64.12	0.0941403501862876	0.181876745382352
3	C	26	50	20120531	13	3214	64.16	0.0946467800629736	0.182595024450681
3	C	26	50	20120531	13	3216	64.2	0.0958594681927076	0.184659069144965
3	C	26	50	20120531	13	3218	64.24	0.0965531399450516	0.185714779569276
3	C	26	50	20120531	13	3220	64.28	0.0973055015602346	0.186525123940516
3	C	26	50	20120531	13	3222	64.32	0.0979103607008616	0.188221190265870
3	C	26	50	20120531	13	3224	64.36	0.0990299935781926	0.189419453417269
3	C	26	50	20120531	13	3226	64.4	0.100026519164919	0.189740974870674
3	C	26	50	20120531	13	3228	64.44	0.100515766346822	0.189446889160379
3	C	26	50	20120531	13	3230	64.48	0.101416761807410	0.189137034968863
3	C	26	50	20120531	13	3232	64.52	0.101475027406180	0.189136752126151
3	C	26	50	20120531	13	3234	64.56	0.101398094188386	0.188404755186266
3	C	26	50	20120531	13	3236	64.6	0.101383881342085	0.188665041192421
3	C	26	50	20120531	13	3238	64.64	0.102017236885993	0.188649696975269
3	C	26	50	20120531	13	3240	64.68	0.102129242600133	0.188534862834005
3	C	26	50	20120531	13	3242	64.72	0.102147627376444	0.188322730799649
3	C	26	50	20120531	13	3244	64.76	0.102840662732685	0.188270334187163
3	C	26	50	20120531	13	3246	64.8	0.102524020316070	0.188715670037954
3	C	26	50	20120531	13	3248	64.84	0.102756163472333	0.189374481425985
3	C	26	50	20120531	13	3250	64.88	0.103834359892287	0.189625645754663
3	C	26	50	20120531	13	3252	64.92	0.104008378871137	0.190498144811969
3	C	26	50	20120531	13	3254	64.96	0.104110343668984	0.190854385208331
3	C	26	50	20120531	13	3256	65	0.105254866705012	0.191627535762880
3	C	26	50	20120531	13	3258	65.04	0.105642644063815	0.191252486326139
3	C	26	50	20120531	13	3260	65.08	0.105972862930629	0.191367744731472
3	C	26	50	20120531	13	3262	65.12	0.106570085318019	0.192016444492533
3	C	26	50	20120531	13	3264	65.16	0.107286313776683	0.192606949365502
3	C	26	50	20120531	13	3266	65.2	0.108185329338284	0.193085377813652
3	C	26	50	20120531	13	3268	65.24	0.108553024864501	0.193290438780197
3	C	26	50	20120531	13	3270	65.28	0.107987834414298	0.192953360977605
3	C	26	50	20120531	13	3272	65.32	0.107644604782710	0.192794544794550
3	C	26	50	20120531	13	3274	65.36	0.106742972926019	0.192730268788141
3	C	26	50	20120531	13	3276	65.4	0.106556791710533	0.193088984058236
3	C	26	50	20120531	13	3278	65.44	0.106244674777317	0.192923096807370
3	C	26	50	20120531	13	3280	65.48	0.105790146538370	0.193330955998759
3	C	26	50	20120531	13	3282	65.52	0.105938709673098	0.193923440770715
3	C	26	50	20120531	13	3284	65.56	0.105636562945497	0.194703591682398
3	C	26	50	20120531	13	3286	65.6	0.105708970679890	0.196503602704586
3	C	26	50	20120531	13	3288	65.64	0.105314829360057	0.197357363432191
3	C	26	50	20120531	13	3290	65.68	0.105188186535546	0.198335362821250
3	C	26	50	20120531	13	3292	65.72	0.105157851654633	0.199730413789853
3	C	26	50	20120531	13	3294	65.76	0.105665130059457	0.201422237474520
3	C	26	50	20120531	13	3296	65.8	0.105015157506190	0.203179539247125
3	C	26	50	20120531	13	3298	65.84	0.104837532282756	0.203895979837823
3	C	26	50	20120531	13	3300	65.88	0.104440703957154	0.205234674395965
3	C	26	50	20120531	13	3302	65.92	0.104132617532591	0.206508668683629
3	C	26	50	20120531	13	3304	65.96	0.103768881804349	0.207785986373165
3	C	26	50	20120531	13	3306	66	0.102703342595779	0.209309730775943
3	C	26	50	20120531	13	3308	66.04	0.101898442946754	0.211173876383186
3	C	26	50	20120531	13	3310	66.08	0.101634338563981	0.212186099740454
3	C	26	50	20120531	13	3312	66.12	0.101063066995460	0.213465892303724
3	C	26	50	20120531	13	3314	66.16	0.100217650127874	0.215463893224644
3	C	26	50	20120531	13	3316	66.2	0.100049358713951	0.216639104694976
3	C	26	50	20120531	13	3318	66.24	0.0994662784621846	0.218123038985974
3	C	26	50	20120531	13	3320	66.28	0.0991253115722966	0.218847257751266
3	C	26	50	20120531	13	3322	66.32	0.0985444940622296	0.220468936443239
3	C	26	50	20120531	13	3324	66.36	0.0973814448285336	0.221914828389409
3	C	26	50	20120531	13	3326	66.4	0.0966886216043276	0.222781599881788
3	C	26	50	20120531	13	3328	66.44	0.0953434216637986	0.223920324642210
3	C	26	50	20120531	13	3330	66.48	0.0943179046990436	0.224696940019988
3	C	26	50	20120531	13	3332	66.52	0.0931318744949586	0.225464363009609
3	C	26	50	20120531	13	3334	66.56	0.0919413895181536	0.226254625548264
3	C	26	50	20120531	13	3336	66.6	0.0908820021385796	0.227357853548271
3	C	26	50	20120531	13	3338	66.64	0.0896242005962046	0.227559237559553
3	C	26	50	20120531	13	3340	66.68	0.0882691011607396	0.228381178482004
3	C	26	50	20120531	13	3342	66.72	0.0873414477745006	0.228946793196275
3	C	26	50	20120531	13	3344	66.76	0.0858192590066406	0.229579441633403
3	C	26	50	20120531	13	3346	66.8	0.0843164449645846	0.230083820900423
3	C	26	50	20120531	13	3348	66.84	0.0830455619467579	0.230574058031820
3	C	26	50	20120531	13	3350	66.88	0.0824601482426136	0.230251546628920
3	C	26	50	20120531	13	3352	66.92	0.0810839063143902	0.230425707029127
3	C	26	50	20120531	13	3354	66.96	0.0802951286999766	0.230889215524194
3	C	26	50	20120531	13	3356	67	0.0790619344735873	0.231443587240645
3	C	26	50	20120531	13	3358	67.04	0.0783459181469578	0.231632101908509
3	C	26	50	20120531	13	3360	67.08	0.0769746966768808	0.231946905847493
3	C	26	50	20120531	13	3362	67.12	0.0764372955231791	0.232439052167199
3	C	26	50	20120531	13	3364	67.16	0.07641997140704	0.233381271953130
3	C	26	50	20120531	13	3366	67.2	0.0765336034667767	0.233682004467169
3	C	26	50	20120531	13	3368	67.24	0.0765587057575088	0.234750089260151
3	C	26	50	20120531	13	3370	67.28	0.0766642060892618	0.235600597296562
3	C	26	50	20120531	13	3372	67.32	0.0776750859436461	0.235923320831496
3	C	26	50	20120531	13	3374	67.36	0.0782277606038215	0.237316604033146
3	C	26	50	20120531	13	3376	67.4	0.0787984664869172	0.238664985954190
3	C	26	50	20120531	13	3378	67.44	0.0793559494732047	0.239760718622317
3	C	26	50	20120531	13	3380	67.48	0.0796457218321349	0.240920515164819
3	C	26	50	20120531	13	3382	67.52	0.0803443433319472	0.242382811988313
3	C	26	50	20120531	13	3384	67.56	0.0811582232370929	0.244048048458007
3	C	26	50	20120531	13	3386	67.6	0.081200649643964	0.244500596797967
3	C	26	50	20120531	13	3388	67.64	0.0808760876313995	0.244750205491726
3	C	26	50	20120531	13	3390	67.68	0.081571880704087	0.244993450224454
3	C	26	50	20120531	13	3392	67.72	0.0820802904797602	0.245230330996151
3	C	26	50	20120531	13	3394	67.76	0.0824423291517277	0.245269928975898
3	C	26	50	20120531	13	3396	67.8	0.0838961406938472	0.245424078254196
3	C	26	50	20120531	13	3398	67.84	0.0846760794734956	0.245884404768749
3	C	26	50	20120531	13	3400	67.88	0.0857375174627346	0.246761853573523
3	C	26	50	20120531	13	3402	67.92	0.0872997284744106	0.247332276613906
3	C	26	50	20120531	13	3404	67.96	0.0884397260270396	0.249051818884396
3	C	26	50	20120531	13	3406	68	0.0897061542721446	0.249550329165132
3	C	26	50	20120531	13	3408	68.04	0.0904156652163876	0.251601363094642
3	C	26	50	20120531	13	3410	68.08	0.0913504603811156	0.253118814247068
3	C	26	50	20120531	13	3412	68.12	0.0922046453727896	0.254265741446153
3	C	26	50	20120531	13	3414	68.16	0.0930602445780246	0.255815719510514
3	C	26	50	20120531	13	3416	68.2	0.0939101869290116	0.256713745122621
3	C	26	50	20120531	13	3418	68.24	0.0945006210913016	0.257932090106605
3	C	26	50	20120531	13	3420	68.28	0.0951561090774616	0.259158920371964
3	C	26	50	20120531	13	3422	68.32	0.0958031117822476	0.260713848183793
