# Supplementary material for: How Do Ants Make Sense of Gravity? A Boltzmann Walker Analysis of Lasius niger Trajectories on Various Inclines
Source: PLoS One. 2013 Oct 29;8(10):e76531. doi: 10.1371/journal.pone.0076531 (PMC3812222; doi:10.1371/journal.pone.0076531)
Supplement: Dataset S3 — Trajectories for . (ZIP) [file pone.0076531.s007.zip › Incline3/3-C-26-50-20120531-14.txt]

Pente	Colonie	Temperature	Humidite	Date	Indiv	Frame	Time	X	Y
3	C	26	50	20120531	14	10	0	0	0
3	C	26	50	20120531	14	12	0.04	-0.000989638366677401	-0.00216018293225366
3	C	26	50	20120531	14	14	0.08	-0.0006273875626756	-0.00408344266640295
3	C	26	50	20120531	14	16	0.12	0.000151419846123300	-0.00665066454617882
3	C	26	50	20120531	14	18	0.16	0.00110459978716270	-0.00997279362554946
3	C	26	50	20120531	14	20	0.2	0.0024313159564318	-0.0119316632571993
3	C	26	50	20120531	14	22	0.24	0.00339551969219	-0.0126946244030318
3	C	26	50	20120531	14	24	0.28	0.0042881571506243	-0.0152056878622458
3	C	26	50	20120531	14	26	0.32	0.0045059601813653	-0.0173181128024981
3	C	26	50	20120531	14	28	0.36	0.0048867690028394	-0.0198797803585078
3	C	26	50	20120531	14	30	0.4	0.006333286738511	-0.0218758614845176
3	C	26	50	20120531	14	32	0.44	0.0077103771948718	-0.0242974900780471
3	C	26	50	20120531	14	34	0.48	0.0100036446944126	-0.0241276218160027
3	C	26	50	20120531	14	36	0.52	0.0119811253765433	-0.0243094755379882
3	C	26	50	20120531	14	38	0.56	0.0138274801771707	-0.0239990132346405
3	C	26	50	20120531	14	40	0.6	0.0155892437935648	-0.0232818018975508
3	C	26	50	20120531	14	42	0.64	0.0184804054319379	-0.0227145042691404
3	C	26	50	20120531	14	44	0.68	0.0206396974096473	-0.0218265902840045
3	C	26	50	20120531	14	46	0.72	0.0235956017449058	-0.0207426804412593
3	C	26	50	20120531	14	48	0.76	0.0256092650810297	-0.0194318812456347
3	C	26	50	20120531	14	50	0.8	0.0271475617413655	-0.0181614366340124
3	C	26	50	20120531	14	52	0.84	0.0291572511373792	-0.0175962249706066
3	C	26	50	20120531	14	54	0.88	0.0305871624702946	-0.0157414838835543
3	C	26	50	20120531	14	56	0.92	0.031834300842409	-0.0135089215011784
3	C	26	50	20120531	14	58	0.96	0.0321830671200936	-0.0111863373544896
3	C	26	50	20120531	14	60	1	0.0324809004963294	-0.00814818235844351
3	C	26	50	20120531	14	62	1.04	0.0317457286469975	-0.0065816933507419
3	C	26	50	20120531	14	64	1.08	0.0309254989229568	-0.00396798627117081
3	C	26	50	20120531	14	66	1.12	0.0294523197261005	-0.00147955730002255
3	C	26	50	20120531	14	68	1.16	0.028582203618647	0.000314195827152430
3	C	26	50	20120531	14	70	1.2	0.027103762840232	0.0018977126732518
3	C	26	50	20120531	14	72	1.24	0.0253895245777082	0.00240565505134256
3	C	26	50	20120531	14	74	1.28	0.0222942707090813	0.00187246118298885
3	C	26	50	20120531	14	76	1.32	0.0199864721651871	0.00082901199026311
3	C	26	50	20120531	14	78	1.36	0.0179515461281529	-0.00054717336941778
3	C	26	50	20120531	14	80	1.4	0.0159421784657246	-0.00133147853344037
3	C	26	50	20120531	14	82	1.44	0.0136125197156900	-0.0029816500931615
3	C	26	50	20120531	14	84	1.48	0.0111074666641161	-0.00513221637319102
3	C	26	50	20120531	14	86	1.52	0.0096505014257524	-0.00701733476756311
3	C	26	50	20120531	14	88	1.56	0.0087420813439621	-0.00921592774017082
3	C	26	50	20120531	14	90	1.6	0.0079154664456872	-0.0124274582478961
3	C	26	50	20120531	14	92	1.64	0.0067935991109279	-0.0151778490682705
3	C	26	50	20120531	14	94	1.68	0.0062682399857097	-0.0160930078776856
3	C	26	50	20120531	14	96	1.72	0.0058562088643123	-0.0174932914364693
3	C	26	50	20120531	14	98	1.76	0.0054804431284016	-0.0192384217800495
3	C	26	50	20120531	14	100	1.8	0.0056391921363119	-0.0205916155627401
3	C	26	50	20120531	14	102	1.84	0.0060488742489822	-0.0226584731277992
3	C	26	50	20120531	14	104	1.88	0.007345644446068	-0.0245742446011357
3	C	26	50	20120531	14	106	1.92	0.0082369101173468	-0.0267865271610272
3	C	26	50	20120531	14	108	1.96	0.0087853562789707	-0.0277739452124117
3	C	26	50	20120531	14	110	2	0.008513339371316	-0.0282984133830856
3	C	26	50	20120531	14	112	2.04	0.0100314693462523	-0.0327047917164565
3	C	26	50	20120531	14	114	2.08	0.0105685876572416	-0.0340887411085948
3	C	26	50	20120531	14	116	2.12	0.0111339195288003	-0.0354516894293318
3	C	26	50	20120531	14	118	2.16	0.0116781089076014	-0.0376434376082977
3	C	26	50	20120531	14	120	2.2	0.0121116360751469	-0.0392281346156148
3	C	26	50	20120531	14	122	2.24	0.0133519720800262	-0.040128069416031
3	C	26	50	20120531	14	124	2.28	0.0141037680097838	-0.0399908907004808
3	C	26	50	20120531	14	126	2.32	0.0149353962951373	-0.0401319585033275
3	C	26	50	20120531	14	128	2.36	0.0155785806233045	-0.0394329127394465
3	C	26	50	20120531	14	130	2.4	0.0171871071291477	-0.0392048000918357
3	C	26	50	20120531	14	132	2.44	0.0178956281238966	-0.0382704291911758
3	C	26	50	20120531	14	134	2.48	0.0187563184979569	-0.0377227042784687
3	C	26	50	20120531	14	136	2.52	0.0184407367415133	-0.0367478161592468
3	C	26	50	20120531	14	138	2.56	0.0193885426710158	-0.0352693973011419
3	C	26	50	20120531	14	140	2.6	0.0198799818839404	-0.0347669272224308
3	C	26	50	20120531	14	142	2.64	0.0221736948607533	-0.0321223478607931
3	C	26	50	20120531	14	144	2.68	0.0228168084782425	-0.030358328573767
3	C	26	50	20120531	14	146	2.72	0.0237569069438300	-0.027972762426078
3	C	26	50	20120531	14	148	2.76	0.0239029244941451	-0.0263271128142225
3	C	26	50	20120531	14	150	2.8	0.0241370970468706	-0.0235411333095509
3	C	26	50	20120531	14	152	2.84	0.0243327464221571	-0.0212059202357502
3	C	26	50	20120531	14	154	2.88	0.0253512418165748	-0.0188922880609112
3	C	26	50	20120531	14	156	2.92	0.0262768799484870	-0.0165061915831363
3	C	26	50	20120531	14	158	2.96	0.0273909097116837	-0.0142162432428264
3	C	26	50	20120531	14	160	3	0.028332000955192	-0.0125103453047868
3	C	26	50	20120531	14	162	3.04	0.0295363310827733	-0.0101072570510599
3	C	26	50	20120531	14	164	3.08	0.0302647359202092	-0.0076611767050369
3	C	26	50	20120531	14	166	3.12	0.031876621183263	-0.00454275801825829
3	C	26	50	20120531	14	168	3.16	0.0331642697028715	-0.00304386841883811
3	C	26	50	20120531	14	170	3.2	0.0341286007178503	-0.00038639850057939
3	C	26	50	20120531	14	172	3.24	0.0344080917441821	0.00192608109020622
3	C	26	50	20120531	14	174	3.28	0.0345343456599629	0.00408717619020761
3	C	26	50	20120531	14	176	3.32	0.0336445578418568	0.00545072555170868
3	C	26	50	20120531	14	178	3.36	0.0325695419882054	0.00723539377095898
3	C	26	50	20120531	14	180	3.4	0.0307279757147001	0.00720949103535058
3	C	26	50	20120531	14	182	3.44	0.029213975243366	0.00798979751052558
3	C	26	50	20120531	14	184	3.48	0.0278840417382425	0.00861361418395608
3	C	26	50	20120531	14	186	3.52	0.0267879625877930	0.00782723366153078
3	C	26	50	20120531	14	188	3.56	0.0249875626568749	0.00779735840002558
3	C	26	50	20120531	14	190	3.6	0.0232076546804756	0.00713548523963158
3	C	26	50	20120531	14	192	3.64	0.0221858429552541	0.00643563337401998
3	C	26	50	20120531	14	194	3.68	0.0216403312867721	0.00514536855932108
3	C	26	50	20120531	14	196	3.72	0.0207344497183263	0.00421739697503088
3	C	26	50	20120531	14	198	3.76	0.0197193484364583	0.00316336239379082
3	C	26	50	20120531	14	200	3.8	0.0187805722605516	0.00172570824162139
3	C	26	50	20120531	14	202	3.84	0.0180880601633287	0.000144857895193870
3	C	26	50	20120531	14	204	3.88	0.0169118240952707	-0.00141918381593806
3	C	26	50	20120531	14	206	3.92	0.0151818442215842	-0.00322151485547561
3	C	26	50	20120531	14	208	3.96	0.015151558838146	-0.00444152154039581
3	C	26	50	20120531	14	210	4	0.0126101817112225	-0.00509253354063084
3	C	26	50	20120531	14	212	4.04	0.0115126954182785	-0.00608207291235891
3	C	26	50	20120531	14	214	4.08	0.0097900630911552	-0.00746890022909665
3	C	26	50	20120531	14	216	4.12	0.0080151826439701	-0.00943160237950053
3	C	26	50	20120531	14	218	4.16	0.0077964886586847	-0.0113311174679376
3	C	26	50	20120531	14	220	4.2	0.006752664699365	-0.0147912808620636
3	C	26	50	20120531	14	222	4.24	0.0071546054069948	-0.0154285467064724
3	C	26	50	20120531	14	224	4.28	0.0077337562663782	-0.0174791867775049
3	C	26	50	20120531	14	226	4.32	0.009031903200367	-0.0196187907811057
3	C	26	50	20120531	14	228	4.36	0.0094701184858718	-0.0212689870895642
3	C	26	50	20120531	14	230	4.4	0.0099367311797089	-0.0237255396870166
3	C	26	50	20120531	14	232	4.44	0.0106424096051975	-0.0259855802389094
3	C	26	50	20120531	14	234	4.48	0.0112782400228404	-0.0286758386986117
3	C	26	50	20120531	14	236	4.52	0.0114103275695661	-0.0304535051465147
3	C	26	50	20120531	14	238	4.56	0.0113898921835898	-0.03168309312832
3	C	26	50	20120531	14	240	4.6	0.0114941904338148	-0.0334076558569559
3	C	26	50	20120531	14	242	4.64	0.0124798972867888	-0.0345328041671799
3	C	26	50	20120531	14	244	4.68	0.0137152128335217	-0.0359430579315784
3	C	26	50	20120531	14	246	4.72	0.0148530890658071	-0.0367965358164705
3	C	26	50	20120531	14	248	4.76	0.0171059312706675	-0.0384074664853697
3	C	26	50	20120531	14	250	4.8	0.0191643191107015	-0.0399212406825339
3	C	26	50	20120531	14	252	4.84	0.0214514559944494	-0.0424043875660267
3	C	26	50	20120531	14	254	4.88	0.0227868978613983	-0.044183468227492
3	C	26	50	20120531	14	256	4.92	0.0244401842264906	-0.0460107028607562
3	C	26	50	20120531	14	258	4.96	0.0256793181498419	-0.046959923003821
3	C	26	50	20120531	14	260	5	0.0267639492415039	-0.0485662574786425
3	C	26	50	20120531	14	262	5.04	0.0269294122283016	-0.0494681014673678
3	C	26	50	20120531	14	264	5.08	0.0260774192676499	-0.0506733649759003
3	C	26	50	20120531	14	266	5.12	0.0253614029410204	-0.0520776790433368
3	C	26	50	20120531	14	268	5.16	0.0244664885987507	-0.0516638801549864
3	C	26	50	20120531	14	270	5.2	0.0237055709915159	-0.051594512979752
3	C	26	50	20120531	14	272	5.24	0.0226306272627561	-0.0512938511763915
3	C	26	50	20120531	14	274	5.28	0.0216150097929379	-0.0512435758842491
3	C	26	50	20120531	14	276	5.32	0.0208418592383885	-0.050573662919753
3	C	26	50	20120531	14	278	5.36	0.0188927193960478	-0.0512893256929919
3	C	26	50	20120531	14	280	5.4	0.0162687168417426	-0.0517358636253112
3	C	26	50	20120531	14	282	5.44	0.0139591646730311	-0.053527106523413
3	C	26	50	20120531	14	284	5.48	0.0112340458490163	-0.0562382246331603
3	C	26	50	20120531	14	286	5.52	0.0089722233880349	-0.0583628683785915
3	C	26	50	20120531	14	288	5.56	0.0075927994792962	-0.0607886689021301
3	C	26	50	20120531	14	290	5.6	0.0056672062927689	-0.0634444205509105
3	C	26	50	20120531	14	292	5.64	0.0042175666806584	-0.0641565477902435
3	C	26	50	20120531	14	294	5.68	0.0032016663681277	-0.0653691652093003
3	C	26	50	20120531	14	296	5.72	0.0019534107672991	-0.0673017587529613
3	C	26	50	20120531	14	298	5.76	0.001048738351449	-0.0680402610752325
3	C	26	50	20120531	14	300	5.8	0.0008123525544983	-0.0681650654221119
3	C	26	50	20120531	14	302	5.84	-0.00103411538321410	-0.0687353470411389
3	C	26	50	20120531	14	304	5.88	-0.0028233783823285	-0.0685175581525334
3	C	26	50	20120531	14	306	5.92	-0.0045453955265521	-0.0684599289498667
3	C	26	50	20120531	14	308	5.96	-0.0063770142218596	-0.0685268919620451
3	C	26	50	20120531	14	310	6	-0.0082660499877995	-0.0684701112875158
3	C	26	50	20120531	14	312	6.04	-0.0096413726772073	-0.0682773539789643
3	C	26	50	20120531	14	314	6.08	-0.0096997089866552	-0.0677804700438245
3	C	26	50	20120531	14	316	6.12	-0.0088802429379381	-0.0671236385547804
3	C	26	50	20120531	14	318	6.16	-0.0082612416616874	-0.0670290276674576
3	C	26	50	20120531	14	320	6.2	-0.0079839850927842	-0.0659397296710397
3	C	26	50	20120531	14	322	6.24	-0.0072612512517334	-0.0645250211339198
3	C	26	50	20120531	14	324	6.28	-0.0071087990297096	-0.0637292431623725
3	C	26	50	20120531	14	326	6.32	-0.0073119508079445	-0.0618478441496694
3	C	26	50	20120531	14	328	6.36	-0.0067265371038002	-0.0604738649631458
3	C	26	50	20120531	14	330	6.4	-0.0061216072524951	-0.0596420952564361
3	C	26	50	20120531	14	332	6.44	-0.0057719429491983	-0.0583166235951019
3	C	26	50	20120531	14	334	6.48	-0.0051872363518352	-0.055798828479331
3	C	26	50	20120531	14	336	6.52	-0.0046938879506013	-0.0528020392299843
3	C	26	50	20120531	14	338	6.56	-0.0047088786143625	-0.05096879418908
3	C	26	50	20120531	14	340	6.6	-0.0042776141885168	-0.0481059309640901
3	C	26	50	20120531	14	342	6.64	-0.0034041958923952	-0.045830037078163
3	C	26	50	20120531	14	344	6.68	-0.0024161555870432	-0.0449033736414181
3	C	26	50	20120531	14	346	6.72	-0.002631752444627	-0.0450321377862721
3	C	26	50	20120531	14	348	6.76	-0.0014122760897926	-0.0445151013078685
3	C	26	50	20120531	14	350	6.8	-0.000933352666895003	-0.0433689519262433
3	C	26	50	20120531	14	352	6.84	-0.0007120282443836	-0.0419524756221704
3	C	26	50	20120531	14	354	6.88	0.000488709780749299	-0.040824145331431
3	C	26	50	20120531	14	356	6.92	0.000342819509654899	-0.0393921692467145
3	C	26	50	20120531	14	358	6.96	0.00124517968633040	-0.0373323176956434
3	C	26	50	20120531	14	360	7	0.0007022984550745	-0.0362090432183895
3	C	26	50	20120531	14	362	7.04	0.0011303526161336	-0.0352334904187933
3	C	26	50	20120531	14	364	7.08	0.0010709485754461	-0.0341422761629984
3	C	26	50	20120531	14	366	7.12	0.000391454314064899	-0.0322420327545767
3	C	26	50	20120531	14	368	7.16	0.000265589307013699	-0.0303237934785739
3	C	26	50	20120531	14	370	7.2	-0.0007389407284756	-0.0282004790938913
3	C	26	50	20120531	14	372	7.24	-0.000995080260465502	-0.0255209432014189
3	C	26	50	20120531	14	374	7.28	-0.0015518377551954	-0.0234932621804646
3	C	26	50	20120531	14	376	7.32	-0.00163507129440890	-0.022395047567536
3	C	26	50	20120531	14	378	7.36	-0.0017603211185605	-0.0200390172700971
3	C	26	50	20120531	14	380	7.4	-0.0016169198633359	-0.0187814985704349
3	C	26	50	20120531	14	382	7.44	-0.00133192047517860	-0.0168775782067511
3	C	26	50	20120531	14	384	7.48	-0.0008490160411029	-0.0148170195488988
3	C	26	50	20120531	14	386	7.52	-0.0005840277748532	-0.0133452121391981
3	C	26	50	20120531	14	388	7.56	-0.000251341105372803	-0.0129795601515787
3	C	26	50	20120531	14	390	7.6	0.000685829938140599	-0.0118970928066671
3	C	26	50	20120531	14	392	7.64	0.00154707892655800	-0.0124053540899162
3	C	26	50	20120531	14	394	7.68	0.0023814366440869	-0.0118723087139865
3	C	26	50	20120531	14	396	7.72	0.0034413048562718	-0.0120639912202306
3	C	26	50	20120531	14	398	7.76	0.005663897033033	-0.0118868044030008
3	C	26	50	20120531	14	400	7.8	0.0055260889924475	-0.0116070093207531
3	C	26	50	20120531	14	402	7.84	0.0083795476972477	-0.0105884927131320
3	C	26	50	20120531	14	404	7.88	0.0094325286893839	-0.00968094944375034
3	C	26	50	20120531	14	406	7.92	0.0079661165044236	-0.0091979813700643
3	C	26	50	20120531	14	408	7.96	0.0092034826608219	-0.00772049589291064
3	C	26	50	20120531	14	410	8	0.0110748902547068	-0.00712712723747795
3	C	26	50	20120531	14	412	8.04	0.0124365728543056	-0.00646676728559564
3	C	26	50	20120531	14	414	8.08	0.0138235981609420	-0.00586243847505456
3	C	26	50	20120531	14	416	8.12	0.0158746957300620	-0.00596374566359516
3	C	26	50	20120531	14	418	8.16	0.0168747427085586	-0.00642285595448396
3	C	26	50	20120531	14	420	8.2	0.0181138391552505	-0.00728135924727001
3	C	26	50	20120531	14	422	8.24	0.0188581963216699	-0.00791383797877013
3	C	26	50	20120531	14	424	8.28	0.0214240556066784	-0.0094370683149191
3	C	26	50	20120531	14	426	8.32	0.0236712183298723	-0.0104225149525977
3	C	26	50	20120531	14	428	8.36	0.0252134203409605	-0.0103640775268801
3	C	26	50	20120531	14	430	8.4	0.0267686515015988	-0.0105454299101578
3	C	26	50	20120531	14	432	8.44	0.0281566384734577	-0.00971008931420304
3	C	26	50	20120531	14	434	8.48	0.0316027092294347	-0.0106330616535502
3	C	26	50	20120531	14	436	8.52	0.0340580809585625	-0.0103852772952868
3	C	26	50	20120531	14	438	8.56	0.034642476428942	-0.00914044409127916
3	C	26	50	20120531	14	440	8.6	0.0355266993166801	-0.0070360377419255
3	C	26	50	20120531	14	442	8.64	0.0349999754753743	-0.00545402774037683
3	C	26	50	20120531	14	444	8.68	0.0348621179373141	-0.00365715627229683
3	C	26	50	20120531	14	446	8.72	0.0341212043809191	-0.00064543999879927
3	C	26	50	20120531	14	448	8.76	0.0330971652693369	0.00076566936480441
3	C	26	50	20120531	14	450	8.8	0.0307325153402353	0.00329252958951017
3	C	26	50	20120531	14	452	8.84	0.0295644569621018	0.00392700519056036
3	C	26	50	20120531	14	454	8.88	0.0288391874361337	0.00455554250886218
3	C	26	50	20120531	14	456	8.92	0.0269735993310579	0.00495515683518188
3	C	26	50	20120531	14	458	8.96	0.026112032144589	0.00553600262951978
3	C	26	50	20120531	14	460	9	0.0239942331927997	0.00632274377640358
3	C	26	50	20120531	14	462	9.04	0.0228887000246858	0.00666177319371128
3	C	26	50	20120531	14	464	9.08	0.021332025659107	0.00675146968890478
3	C	26	50	20120531	14	466	9.12	0.0201246973987735	0.00695002527306198
3	C	26	50	20120531	14	468	9.16	0.0204382073323482	0.00685225361842728
3	C	26	50	20120531	14	470	9.2	0.0212877537035369	0.00732198465316948
3	C	26	50	20120531	14	472	9.24	0.0221014709741230	0.00696972526798578
3	C	26	50	20120531	14	474	9.28	0.0225278634342463	0.00740458886734778
3	C	26	50	20120531	14	476	9.32	0.0232987795313671	0.00787535227799048
3	C	26	50	20120531	14	478	9.36	0.0234657415845408	0.00798501039761688
3	C	26	50	20120531	14	480	9.4	0.0238183545231151	0.00760821440712598
3	C	26	50	20120531	14	482	9.44	0.0246093807370929	0.00735034670616288
3	C	26	50	20120531	14	484	9.48	0.0251322154911022	0.00626762480281008
3	C	26	50	20120531	14	486	9.52	0.0255552421229471	0.00644337619327398
3	C	26	50	20120531	14	488	9.56	0.0261683037022358	0.00662397126518908
3	C	26	50	20120531	14	490	9.6	0.0267211480680387	0.00615060570159148
3	C	26	50	20120531	14	492	9.64	0.0269584318906015	0.00606888537088978
3	C	26	50	20120531	14	494	9.68	0.0278295520896843	0.00604289919668118
3	C	26	50	20120531	14	496	9.72	0.0287665746407736	0.00568188582954638
3	C	26	50	20120531	14	498	9.76	0.0302193424932841	0.00558322746300808
3	C	26	50	20120531	14	500	9.8	0.0319797187661735	0.00505929810770148
3	C	26	50	20120531	14	502	9.84	0.0344224247986367	0.00419245024779068
3	C	26	50	20120531	14	504	9.88	0.0366027532030864	0.00292909791718372
3	C	26	50	20120531	14	506	9.92	0.0390304911992054	0.00223150879327194
3	C	26	50	20120531	14	508	9.96	0.0416507390165024	0.00105771860757008
3	C	26	50	20120531	14	510	10	0.0427612502163559	-1.44674047430800e-05
3	C	26	50	20120531	14	512	10.04	0.0434705490285641	-0.00083464056024136
3	C	26	50	20120531	14	514	10.08	0.0442133647022006	-0.00212899952320333
3	C	26	50	20120531	14	516	10.12	0.0446967428978197	-0.00317198202545349
3	C	26	50	20120531	14	518	10.16	0.0450406796361889	-0.0046021762010814
3	C	26	50	20120531	14	520	10.2	0.0458227397361812	-0.00608413059309216
3	C	26	50	20120531	14	522	10.24	0.0469377764194343	-0.00780671342274072
3	C	26	50	20120531	14	524	10.28	0.0477438074393088	-0.00880592601523543
3	C	26	50	20120531	14	526	10.32	0.0484327415762189	-0.0096181795747844
3	C	26	50	20120531	14	528	10.36	0.0495895682702401	-0.0102602325321018
3	C	26	50	20120531	14	530	10.4	0.0507113931785925	-0.0117245799652610
3	C	26	50	20120531	14	532	10.44	0.0523843371122018	-0.0132633150318011
3	C	26	50	20120531	14	534	10.48	0.0540439874383247	-0.0155815646139212
3	C	26	50	20120531	14	536	10.52	0.0550672416613798	-0.0169016622637183
3	C	26	50	20120531	14	538	10.56	0.0557951373819332	-0.0185203711072105
3	C	26	50	20120531	14	540	10.6	0.0567260434593653	-0.0207506566057510
3	C	26	50	20120531	14	542	10.64	0.0566967692386242	-0.0218555816620331
3	C	26	50	20120531	14	544	10.68	0.0564327355665291	-0.0233430514869372
3	C	26	50	20120531	14	546	10.72	0.0560725353721927	-0.0249962671413513
3	C	26	50	20120531	14	548	10.76	0.0557655803184796	-0.0264905959020328
3	C	26	50	20120531	14	550	10.8	0.0560176426727692	-0.0280331705583947
3	C	26	50	20120531	14	552	10.84	0.0559932333466826	-0.0289533427548884
3	C	26	50	20120531	14	554	10.88	0.0563117637384037	-0.0303949425628969
3	C	26	50	20120531	14	556	10.92	0.0573883833102349	-0.0314468558237934
3	C	26	50	20120531	14	558	10.96	0.0578064460524758	-0.0331711852071915
3	C	26	50	20120531	14	560	11	0.0595562029957254	-0.0356256023421647
3	C	26	50	20120531	14	562	11.04	0.0600603064911011	-0.0369602593205865
3	C	26	50	20120531	14	564	11.08	0.0605090505965777	-0.0375627001560218
3	C	26	50	20120531	14	566	11.12	0.0597822296783317	-0.0384077493280822
3	C	26	50	20120531	14	568	11.16	0.0589367562422025	-0.0393187008521492
3	C	26	50	20120531	14	570	11.2	0.0580961264875245	-0.0409299355769643
3	C	26	50	20120531	14	572	11.24	0.0570575096625414	-0.0418344849562345
3	C	26	50	20120531	14	574	11.28	0.0564602307066088	-0.043332759372755
3	C	26	50	20120531	14	576	11.32	0.055740909362884	-0.0452124429444069
3	C	26	50	20120531	14	578	11.36	0.0549131630937592	-0.047298415019975
3	C	26	50	20120531	14	580	11.4	0.0537691208903419	-0.0481956769567583
3	C	26	50	20120531	14	582	11.44	0.0538492643729216	-0.0498780678369642
3	C	26	50	20120531	14	584	11.48	0.0528241080326251	-0.0519914615135067
3	C	26	50	20120531	14	586	11.52	0.0521162729314539	-0.0524355457852953
3	C	26	50	20120531	14	588	11.56	0.0513373241012988	-0.053201766693389
3	C	26	50	20120531	14	590	11.6	0.0498623700664218	-0.0540233540624497
3	C	26	50	20120531	14	592	11.64	0.0487536266335213	-0.0539906857291589
3	C	26	50	20120531	14	594	11.68	0.0472515196982467	-0.0549374309984895
3	C	26	50	20120531	14	596	11.72	0.0453742926155527	-0.0565270070425969
3	C	26	50	20120531	14	598	11.76	0.0436293652116186	-0.0582524182993702
3	C	26	50	20120531	14	600	11.8	0.0414124440312426	-0.0593212809098118
3	C	26	50	20120531	14	602	11.84	0.0400242519984172	-0.0602946841047932
3	C	26	50	20120531	14	604	11.88	0.0379017295733295	-0.0616260954630893
3	C	26	50	20120531	14	606	11.92	0.0360030064444874	-0.0623819926121777
3	C	26	50	20120531	14	608	11.96	0.0342124706531668	-0.062490038528343
3	C	26	50	20120531	14	610	12	0.0328309254240845	-0.0636112270405924
3	C	26	50	20120531	14	612	12.04	0.0317839124131816	-0.0650800999571513
3	C	26	50	20120531	14	614	12.08	0.031625661915552	-0.0666863637212946
3	C	26	50	20120531	14	616	12.12	0.0314874932505082	-0.0676979506824601
3	C	26	50	20120531	14	618	12.16	0.0319350211323212	-0.0685440039461498
3	C	26	50	20120531	14	620	12.2	0.0331356177360978	-0.0695883299512842
3	C	26	50	20120531	14	622	12.24	0.033371155004911	-0.070204432089732
3	C	26	50	20120531	14	624	12.28	0.0340352696938014	-0.0723637947781195
3	C	26	50	20120531	14	626	12.32	0.0338775141709187	-0.0738521838418391
3	C	26	50	20120531	14	628	12.36	0.0345133445885617	-0.0765094911255381
3	C	26	50	20120531	14	630	12.4	0.035133901499731	-0.0791925370960724
3	C	26	50	20120531	14	632	12.44	0.0353662567880289	-0.080349646632806
3	C	26	50	20120531	14	634	12.48	0.03577814648807	-0.0816442884384805
3	C	26	50	20120531	14	636	12.52	0.0358453923429609	-0.08284064240157
3	C	26	50	20120531	14	638	12.56	0.0363369022665637	-0.083493796935352
3	C	26	50	20120531	14	640	12.6	0.0369184268834115	-0.0841747407656347
3	C	26	50	20120531	14	642	12.64	0.0382793245944831	-0.0843635382762115
3	C	26	50	20120531	14	644	12.68	0.0392176552931177	-0.0851086874022258
3	C	26	50	20120531	14	646	12.72	0.0407929477802451	-0.0861857524513292
3	C	26	50	20120531	14	648	12.76	0.0422051107329527	-0.0871614890986885
3	C	26	50	20120531	14	650	12.8	0.0439015306116973	-0.0881959156088863
3	C	26	50	20120531	14	652	12.84	0.0443831410403635	-0.0901263878322037
3	C	26	50	20120531	14	654	12.88	0.0442890958384657	-0.0918860937678646
3	C	26	50	20120531	14	656	12.92	0.0439115008173121	-0.0929975242065336
3	C	26	50	20120531	14	658	12.96	0.0432731248152569	-0.0942580127546767
3	C	26	50	20120531	14	660	13	0.0422978831426444	-0.0951242185616302
3	C	26	50	20120531	14	662	13.04	0.0414816697851207	-0.0971205931369542
3	C	26	50	20120531	14	664	13.08	0.0401790376728189	-0.0982538024644838
3	C	26	50	20120531	14	666	13.12	0.0397421163927237	-0.100050772927513
3	C	26	50	20120531	14	668	13.16	0.0395162664868127	-0.101466117860736
3	C	26	50	20120531	14	670	13.2	0.0393896943729803	-0.103149597685385
3	C	26	50	20120531	14	672	13.24	0.0387736629452106	-0.105248149190591
3	C	26	50	20120531	14	674	13.28	0.0380488077838163	-0.107708527235729
3	C	26	50	20120531	14	676	13.32	0.0369604997368921	-0.110173147921555
3	C	26	50	20120531	14	678	13.36	0.0363097493661661	-0.111401604532510
3	C	26	50	20120531	14	680	13.4	0.0349815906990634	-0.111256435510333
3	C	26	50	20120531	14	682	13.44	0.0342874239719726	-0.111224969258570
3	C	26	50	20120531	14	684	13.48	0.0342204609597942	-0.111026342963735
3	C	26	50	20120531	14	686	13.52	0.0340627054369115	-0.110141681669792
3	C	26	50	20120531	14	688	13.56	0.0336370978653153	-0.109604634069481
3	C	26	50	20120531	14	690	13.6	0.032595246733915	-0.108984360001024
3	C	26	50	20120531	14	692	13.64	0.0321158283362706	-0.109107255159595
3	C	26	50	20120531	14	694	13.68	0.0311610927603125	-0.109151520044097
3	C	26	50	20120531	14	696	13.72	0.0300760374045817	-0.109536256843740
3	C	26	50	20120531	14	698	13.76	0.0287386863493236	-0.109758783347780
3	C	26	50	20120531	14	700	13.8	0.0282548838896358	-0.109285587489810
3	C	26	50	20120531	14	702	13.84	0.027706169027435	-0.108849868291243
3	C	26	50	20120531	14	704	13.88	0.0269793339670534	-0.108262474688111
3	C	26	50	20120531	14	706	13.92	0.026957060103446	-0.107025249953069
3	C	26	50	20120531	14	708	13.96	0.0271701113766175	-0.105369559424920
3	C	26	50	20120531	14	710	14	0.0274295488546348	-0.104576256327107
3	C	26	50	20120531	14	712	14.04	0.0278392465236543	-0.102971548197882
3	C	26	50	20120531	14	714	14.08	0.0281754757981085	-0.101898513657432
3	C	26	50	20120531	14	716	14.12	0.0288692182611306	-0.101231358409382
3	C	26	50	20120531	14	718	14.16	0.0289541417855512	-0.100066117144665
3	C	26	50	20120531	14	720	14.2	0.0290203976909483	-0.0989444336576687
3	C	26	50	20120531	14	722	14.24	0.0280915422231817	-0.096866529670474
3	C	26	50	20120531	14	724	14.28	0.0276960574004640	-0.09548166103952
3	C	26	50	20120531	14	726	14.32	0.0268147902190713	-0.0931232477922285
3	C	26	50	20120531	14	728	14.36	0.0261701209666635	-0.09057943114691
3	C	26	50	20120531	14	730	14.4	0.0258316996611876	-0.0885474891004923
3	C	26	50	20120531	14	732	14.44	0.0255519682185502	-0.0865673072704575
3	C	26	50	20120531	14	734	14.48	0.0253413918191128	-0.0846489265730984
3	C	26	50	20120531	14	736	14.52	0.0251827170574146	-0.0837578306074471
3	C	26	50	20120531	14	738	14.56	0.0251528064405704	-0.0833573960372611
3	C	26	50	20120531	14	740	14.6	0.0250863384031389	-0.0820286009740554
3	C	26	50	20120531	14	742	14.64	0.0256699136296521	-0.080127968656904
3	C	26	50	20120531	14	744	14.68	0.0262876421136967	-0.0793420901802933
3	C	26	50	20120531	14	746	14.72	0.0270709750058951	-0.0780550144171776
3	C	26	50	20120531	14	748	14.76	0.026991637625046	-0.0755371485907285
3	C	26	50	20120531	14	750	14.8	0.0272086486961922	-0.073544026706598
3	C	26	50	20120531	14	752	14.84	0.0263447056309384	-0.0711926138164402
3	C	26	50	20120531	14	754	14.88	0.0257778181244612	-0.0699227207481073
3	C	26	50	20120531	14	756	14.92	0.0246591751966241	-0.0682371196031148
3	C	26	50	20120531	14	758	14.96	0.0233767663382641	-0.0673345685076083
3	C	26	50	20120531	14	760	15	0.0212540317811421	-0.0654450377669216
3	C	26	50	20120531	14	762	15.04	0.0193273779344431	-0.065077554372739
3	C	26	50	20120531	14	764	15.08	0.0173833999716051	-0.0651225263640224
3	C	26	50	20120531	14	766	15.12	0.0158976272029759	-0.0648789987885818
3	C	26	50	20120531	14	768	15.16	0.0148218349460787	-0.064905303160842
3	C	26	50	20120531	14	770	15.2	0.0123916503604968	-0.0654356332467318
3	C	26	50	20120531	14	772	15.24	0.0104477431083368	-0.0657647914533742
3	C	26	50	20120531	14	774	15.28	0.0091245341887024	-0.0661534880509924
3	C	26	50	20120531	14	776	15.32	0.0075305033718736	-0.0666895457018099
3	C	26	50	20120531	14	778	15.36	0.0054733883240457	-0.067570883593881
3	C	26	50	20120531	14	780	15.4	0.0039436335136267	-0.0675631054192878
3	C	26	50	20120531	14	782	15.44	0.0026086159107465	-0.0684458575249211
3	C	26	50	20120531	14	784	15.48	0.00157171452681460	-0.0692291904171195
3	C	26	50	20120531	14	786	15.52	0.0008244440804566	-0.0703871484819906
3	C	26	50	20120531	14	788	15.56	-0.000162252722011102	-0.0715664611716536
3	C	26	50	20120531	14	790	15.6	-0.00154471718990890	-0.0724622947527388
3	C	26	50	20120531	14	792	15.64	-0.00244019721760350	-0.0738237581492354
3	C	26	50	20120531	14	794	15.68	-0.0033871546189686	-0.0747458253919026
3	C	26	50	20120531	14	796	15.72	-0.0029872857342076	-0.0740503858726057
3	C	26	50	20120531	14	798	15.76	-0.00266413793520530	-0.0736098583479264
3	C	26	50	20120531	14	800	15.8	-0.0029067462718304	-0.0730960038500382
3	C	26	50	20120531	14	802	15.84	-0.0025032711424854	-0.0728092013395889
3	C	26	50	20120531	14	804	15.88	-0.00226391549705370	-0.0728746087168487
3	C	26	50	20120531	14	806	15.92	-0.0022312471637629	-0.071852697996678
3	C	26	50	20120531	14	808	15.96	-0.0026148525925566	-0.071505296435081
3	C	26	50	20120531	14	810	16	-0.002172910854315	-0.0704299284422524
3	C	26	50	20120531	14	812	16.04	-0.00206868331476810	-0.0698322817907936
3	C	26	50	20120531	14	814	16.08	-0.0016867042315712	-0.0694524240279401
3	C	26	50	20120531	14	816	16.12	-0.000803245019156702	-0.0690326854426278
3	C	26	50	20120531	14	818	16.16	-0.000275672649713402	-0.0683929659376883
3	C	26	50	20120531	14	820	16.2	4.76872813231985e-05	-0.0665312244935023
3	C	26	50	20120531	14	822	16.24	0.0002089076274337	-0.0650590281750719
3	C	26	50	20120531	14	824	16.28	0.000531914005079799	-0.0631224041227582
3	C	26	50	20120531	14	826	16.32	0.000414251436690299	-0.0609767593059257
3	C	26	50	20120531	14	828	16.36	7.7315055454899e-05	-0.0594284075871615
3	C	26	50	20120531	14	830	16.4	-1.60230396617014e-05	-0.0564362145318925
3	C	26	50	20120531	14	832	16.44	-0.0006366506615091	-0.0549744126831456
3	C	26	50	20120531	14	834	16.48	-0.0016193876660022	-0.0528345661419189
3	C	26	50	20120531	14	836	16.52	-0.0028148931009543	-0.0514820830015433
3	C	26	50	20120531	14	838	16.56	-0.0033465666897285	-0.0492370896819542
3	C	26	50	20120531	14	840	16.6	-0.0041467287233192	-0.0475926421516267
3	C	26	50	20120531	14	842	16.64	-0.0051802359947014	-0.0453122227823001
3	C	26	50	20120531	14	844	16.68	-0.0064581193696617	-0.0432075901587765
3	C	26	50	20120531	14	846	16.72	-0.0073891668684501	-0.0420723302215815
3	C	26	50	20120531	14	848	16.76	-0.0078577311770033	-0.0404059270256982
3	C	26	50	20120531	14	850	16.8	-0.0089961660236459	-0.0399218487943657
3	C	26	50	20120531	14	852	16.84	-0.0094348267864227	-0.0391992139482643
3	C	26	50	20120531	14	854	16.88	-0.0095460829673746	-0.0382241561234149
3	C	26	50	20120531	14	856	16.92	-0.0088167730332588	-0.0376583292771094
3	C	26	50	20120531	14	858	16.96	-0.0079108066119992	-0.0371987310825416
3	C	26	50	20120531	14	860	17	-0.0069783590417841	-0.0368916204653367
3	C	26	50	20120531	14	862	17.04	-0.0055183815285326	-0.0363910737170704
3	C	26	50	20120531	14	864	17.08	-0.0035836949487994	-0.0348656039737454
3	C	26	50	20120531	14	866	17.12	-0.0019531844931291	-0.0336563735961704
3	C	26	50	20120531	14	868	17.16	0.000223905362262699	-0.0327383156489525
3	C	26	50	20120531	14	870	17.2	0.0018868578770538	-0.0314259042498668
3	C	26	50	20120531	14	872	17.24	0.0034729690979333	-0.030071441210504
3	C	26	50	20120531	14	874	17.28	0.0036369542315583	-0.0286369407545787
3	C	26	50	20120531	14	876	17.32	0.0030813026518341	-0.0265921222936756
3	C	26	50	20120531	14	878	17.36	0.0028372730305788	-0.0261904078602157
3	C	26	50	20120531	14	880	17.4	0.0027302135283733	-0.0242404866648818
3	C	26	50	20120531	14	882	17.44	0.00312230848118190	-0.0220374997307358
3	C	26	50	20120531	14	884	17.48	0.0030435643629222	-0.0199577848430744
3	C	26	50	20120531	14	886	17.52	0.00244370446723820	-0.0182290996819042
3	C	26	50	20120531	14	888	17.56	0.0017257082416214	-0.0170661918695648
3	C	26	50	20120531	14	890	17.6	0.0017248031449415	-0.0165988791400142
3	C	26	50	20120531	14	892	17.64	0.0001497227898484	-0.0161018537835182
3	C	26	50	20120531	14	894	17.68	-0.00114115720775010	-0.0152038423135469
3	C	26	50	20120531	14	896	17.72	-0.00172436473873710	-0.0138555452453160
3	C	26	50	20120531	14	898	17.76	-0.0021139381487641	-0.0128357982718957
3	C	26	50	20120531	14	900	17.8	-0.0025476774483439	-0.0114614655319815
3	C	26	50	20120531	14	902	17.84	-0.0018225394442371	-0.0105990073909683
3	C	26	50	20120531	14	904	17.88	-0.00133371652640280	-0.00993241782834371
3	C	26	50	20120531	14	906	17.92	-0.000781395419618	-0.0093861778398771
3	C	26	50	20120531	14	908	17.96	-6.73589919758001e-05	-0.00970069893614888
3	C	26	50	20120531	14	910	18	0.0014237170775122	-0.00790528410803812
3	C	26	50	20120531	14	912	18.04	0.0021085499950914	-0.00764004835441504
3	C	26	50	20120531	14	914	18.08	0.0039989999745936	-0.00679456077615029
3	C	26	50	20120531	14	916	18.12	0.0059377382761831	-0.0072707194115335
3	C	26	50	20120531	14	918	18.16	0.0066827530519091	-0.00701913788985514
3	C	26	50	20120531	14	920	18.2	0.008297827366546	-0.00697208700463498
3	C	26	50	20120531	14	922	18.24	0.0097094246338287	-0.0069499262781126
3	C	26	50	20120531	14	924	18.28	0.0102768848967987	-0.00769792504445516
3	C	26	50	20120531	14	926	18.32	0.0117798262180751	-0.00717588225004076
3	C	26	50	20120531	14	928	18.36	0.0127812237705237	-0.0078204737207026
3	C	26	50	20120531	14	930	18.4	0.0140426527706858	-0.00747777441920054
3	C	26	50	20120531	14	932	18.44	0.0157952098567888	-0.00811344220228381
3	C	26	50	20120531	14	934	18.48	0.0171603070750340	-0.0080186609022268
3	C	26	50	20120531	14	936	18.52	0.0180101666945268	-0.0079187064089586
3	C	26	50	20120531	14	938	18.56	0.0193480339377352	-0.00777225752350706
3	C	26	50	20120531	14	940	18.6	0.0205478583809067	-0.00825279880672006
3	C	26	50	20120531	14	942	18.64	0.0213847475407123	-0.00970604466341465
3	C	26	50	20120531	14	944	18.68	0.0220987344708798	-0.0115420403496977
3	C	26	50	20120531	14	946	18.72	0.0241290996691754	-0.0136239960587487
3	C	26	50	20120531	14	948	18.76	0.0248845301277882	-0.0155431687157027
3	C	26	50	20120531	14	950	18.8	0.0247593368721791	-0.0183658329201822
3	C	26	50	20120531	14	952	18.84	0.0253069557188691	-0.0211328478209824
3	C	26	50	20120531	14	954	18.88	0.0259320734687770	-0.0227461472975985
3	C	26	50	20120531	14	956	18.92	0.0264696584702419	-0.0226447057587695
3	C	26	50	20120531	14	958	18.96	0.0273391523237279	-0.0222557616737779
3	C	26	50	20120531	14	960	19	0.0285185710794081	-0.0209916315257116
3	C	26	50	20120531	14	962	19.04	0.0303551183089804	-0.0201532362284621
3	C	26	50	20120531	14	964	19.08	0.0313260466302277	-0.0190616754903445
3	C	26	50	20120531	14	966	19.12	0.0336580565103097	-0.0169162003791395
3	C	26	50	20120531	14	968	19.16	0.0353339561502643	-0.0150647968360944
3	C	26	50	20120531	14	970	19.2	0.0361929565391175	-0.0129199934763316
3	C	26	50	20120531	14	972	19.24	0.0364348648400292	-0.0110914789797935
3	C	26	50	20120531	14	974	19.28	0.0358109774559205	-0.00945135187189907
3	C	26	50	20120531	14	976	19.32	0.0343028954683449	-0.00751766231272728
3	C	26	50	20120531	14	978	19.36	0.0332628191749655	-0.00560040591515026
3	C	26	50	20120531	14	980	19.4	0.0319139210659706	-0.00438324179949042
3	C	26	50	20120531	14	982	19.44	0.0301577153088766	-0.00211367651925502
3	C	26	50	20120531	14	984	19.48	0.0289010239241484	0.00032502870304021
3	C	26	50	20120531	14	986	19.52	0.0278356077521583	0.00126344849712918
3	C	26	50	20120531	14	988	19.56	0.0253018786921801	0.00249973560857943
3	C	26	50	20120531	14	990	19.6	0.0226820904942909	0.00377788768411661
3	C	26	50	20120531	14	992	19.64	0.0193207169885644	0.00414684186040413
3	C	26	50	20120531	14	994	19.68	0.0172685021907301	0.00416666206348079
3	C	26	50	20120531	14	996	19.72	0.0140980404448561	0.00389349964284061
3	C	26	50	20120531	14	998	19.76	0.0118409506495612	0.00260726745811482
3	C	26	50	20120531	14	1000	19.8	0.0115046160161966	0.00128975145517576
3	C	26	50	20120531	14	1002	19.84	0.0101312916105524	-0.00092814128991765
3	C	26	50	20120531	14	1004	19.88	0.0097368038083963	-0.00260646630613173
3	C	26	50	20120531	14	1006	19.92	0.00982792158822	-0.00352243828834516
3	C	26	50	20120531	14	1008	19.96	0.0095741409644521	-0.00520444733088923
3	C	26	50	20120531	14	1010	20	0.0087302655896485	-0.00755530867775765
3	C	26	50	20120531	14	1012	20.04	0.0083719957968247	-0.00919882989820173
3	C	26	50	20120531	14	1014	20.08	0.007440135125238	-0.0101074267566874
3	C	26	50	20120531	14	1016	20.12	0.0059134279450459	-0.0121111623136035
3	C	26	50	20120531	14	1018	20.16	0.004910425260204	-0.0124938060771748
3	C	26	50	20120531	14	1020	20.2	0.0036201745876408	-0.0130005965783190
3	C	26	50	20120531	14	1022	20.24	0.0018122156852317	-0.0146123474910844
3	C	26	50	20120531	14	1024	20.28	0.000261459803411499	-0.0154774926378661
3	C	26	50	20120531	14	1026	20.32	-0.0016480042774368	-0.0159193000258193
3	C	26	50	20120531	14	1028	20.36	-0.0041426699303951	-0.0163661985825970
3	C	26	50	20120531	14	1030	20.4	-0.0049680332496673	-0.0156456284882967
3	C	26	50	20120531	14	1032	20.44	-0.005349234515405	-0.0145250763721503
3	C	26	50	20120531	14	1034	20.48	-0.0060055710297023	-0.0132981046854354
3	C	26	50	20120531	14	1036	20.52	-0.0066480482510884	-0.0115685214986531
3	C	26	50	20120531	14	1038	20.56	-0.0071518618326839	-0.0106724050748554
3	C	26	50	20120531	14	1040	20.6	-0.0071282444661922	-0.00875345869207138
3	C	26	50	20120531	14	1042	20.64	-0.0057959845797587	-0.00794106371116616
3	C	26	50	20120531	14	1044	20.68	-0.0054094800131621	-0.00728189876974405
3	C	26	50	20120531	14	1046	20.72	-0.0046554920523829	-0.00660074280742706
3	C	26	50	20120531	14	1048	20.76	-0.0033694769494389	-0.00408407906250601
3	C	26	50	20120531	14	1050	20.8	-0.0024662187471512	-0.00340200386137347
3	C	26	50	20120531	14	1052	20.84	-0.000373536228229603	-0.00096269759831424
3	C	26	50	20120531	14	1054	20.88	0.00146784761172610	0.00075352834137144
3	C	26	50	20120531	14	1056	20.92	0.0029109606282463	0.001925112353916
3	C	26	50	20120531	14	1058	20.96	0.0052685677738072	0.00342697887288498
3	C	26	50	20120531	14	1060	21	0.0072026448274951	0.00553260003168868
3	C	26	50	20120531	14	1062	21.04	0.009326498027545	0.00622442057847958
3	C	26	50	20120531	14	1064	21.08	0.0118268488190240	0.00682449260619788
3	C	26	50	20120531	14	1066	21.12	0.0140108329655324	0.00684303294600058
3	C	26	50	20120531	14	1068	21.16	0.0161060398556628	0.00651300499801738
3	C	26	50	20120531	14	1070	21.2	0.0188873524555786	0.00650701580358078
3	C	26	50	20120531	14	1072	21.24	0.0203343828436665	0.00650601878301928
3	C	26	50	20120531	14	1074	21.28	0.0230474242838587	0.00626800664047188
3	C	26	50	20120531	14	1076	21.32	0.0239444882307432	0.00571502085331278
3	C	26	50	20120531	14	1078	21.36	0.0260058812745973	0.00576292733773818
3	C	26	50	20120531	14	1080	21.4	0.0273464001682351	0.00499516493686148
3	C	26	50	20120531	14	1082	21.44	0.0292593099804282	0.00465316354975238
3	C	26	50	20120531	14	1084	21.48	0.0317719212963862	0.00461726444557838
3	C	26	50	20120531	14	1086	21.52	0.0337507582093232	0.00505814693786168
3	C	26	50	20120531	14	1088	21.56	0.0358326644208995	0.00575347332007368
3	C	26	50	20120531	14	1090	21.6	0.0378998628114272	0.00643776883649918
3	C	26	50	20120531	14	1092	21.64	0.0392493761033217	0.00755704816043938
3	C	26	50	20120531	14	1094	21.68	0.0402346091947523	0.00727807332205788
3	C	26	50	20120531	14	1096	21.72	0.0413900499594824	0.00641084928133938
3	C	26	50	20120531	14	1098	21.76	0.0415404374297052	0.00577383092430408
3	C	26	50	20120531	14	1100	21.8	0.0421207458228893	0.00471396271211918
3	C	26	50	20120531	14	1102	21.84	0.0427300031676953	0.00376798111811219
3	C	26	50	20120531	14	1104	21.88	0.0436831760376669	0.0013803714318255
3	C	26	50	20120531	14	1106	21.92	0.0446286485147915	-0.000281117371928531
3	C	26	50	20120531	14	1108	21.96	0.0462467916728588	-0.00248927042821788
3	C	26	50	20120531	14	1110	22	0.0474267407586248	-0.0046105200610994
3	C	26	50	20120531	14	1112	22.04	0.0484099020271865	-0.0060247336234725
3	C	26	50	20120531	14	1114	22.08	0.048846399043213	-0.0070568973919705
3	C	26	50	20120531	14	1116	22.12	0.048794568116152	-0.00898298555324454
3	C	26	50	20120531	14	1118	22.16	0.0487614048081144	-0.00997470281385867
3	C	26	50	20120531	14	1120	22.2	0.0486620563053577	-0.0111375399155199
3	C	26	50	20120531	14	1122	22.24	0.0480584699569368	-0.0133075092056252
3	C	26	50	20120531	14	1124	22.28	0.0479363526158259	-0.0145444510979548
3	C	26	50	20120531	14	1126	22.32	0.0475237558090036	-0.0173121377501971
3	C	26	50	20120531	14	1128	22.36	0.0472412666499195	-0.0189057443029572
3	C	26	50	20120531	14	1130	22.4	0.0471686184992204	-0.0208471342549761
3	C	26	50	20120531	14	1132	22.44	0.0471983240550981	-0.0230066312936520
3	C	26	50	20120531	14	1134	22.48	0.0474119480847623	-0.0243096098882767
3	C	26	50	20120531	14	1136	22.52	0.0478415154543332	-0.0247148527845747
3	C	26	50	20120531	14	1138	22.56	0.0493613566276799	-0.0248934820996380
3	C	26	50	20120531	14	1140	22.6	0.0504028824899608	-0.0255183240779013
3	C	26	50	20120531	14	1142	22.64	0.0518743575594744	-0.0259768262569583
3	C	26	50	20120531	14	1144	22.68	0.0535718380983908	-0.0263218943661774
3	C	26	50	20120531	14	1146	22.72	0.0561008903541183	-0.0271616402373789
3	C	26	50	20120531	14	1148	22.76	0.0584536467471603	-0.0269788531344422
3	C	26	50	20120531	14	1150	22.8	0.0610833061557149	-0.0272907579356235
3	C	26	50	20120531	14	1152	22.84	0.0627111366766845	-0.0268580792962155
3	C	26	50	20120531	14	1154	22.88	0.0650788130228095	-0.0273366491657225
3	C	26	50	20120531	14	1156	22.92	0.0675328978175955	-0.027047301070861
3	C	26	50	20120531	14	1158	22.96	0.0698836743116502	-0.0272446545734902
3	C	26	50	20120531	14	1160	23	0.0716991709723467	-0.0279526805934923
3	C	26	50	20120531	14	1162	23.04	0.072335849918127	-0.0276525844755567
3	C	26	50	20120531	14	1164	23.08	0.0733993385170316	-0.0287753286227247
3	C	26	50	20120531	14	1166	23.12	0.0742168953774395	-0.02963545331136
3	C	26	50	20120531	14	1168	23.16	0.0764777985996054	-0.0310919518592481
3	C	26	50	20120531	14	1170	23.2	0.0782374338245881	-0.0317830073165017
3	C	26	50	20120531	14	1172	23.24	0.080314277151611	-0.033727763096799
3	C	26	50	20120531	14	1174	23.28	0.0815956960604774	-0.0349397441197528
3	C	26	50	20120531	14	1176	23.32	0.0824498810521507	-0.0365327142764098
3	C	26	50	20120531	14	1178	23.36	0.0829884842873805	-0.0376075872944915
3	C	26	50	20120531	14	1180	23.4	0.082947684226106	-0.0394290236521499
3	C	26	50	20120531	14	1182	23.44	0.082737885644128	-0.0405174731204304
3	C	26	50	20120531	14	1184	23.48	0.0821131568029497	-0.0417981142118373
3	C	26	50	20120531	14	1186	23.52	0.0811447033554366	-0.0421611428332985
3	C	26	50	20120531	14	1188	23.56	0.08048758902368	-0.0427312830309692
3	C	26	50	20120531	14	1190	23.6	0.0794059277804988	-0.0437887612222337
3	C	26	50	20120531	14	1192	23.64	0.0786970532323593	-0.0439520321780097
3	C	26	50	20120531	14	1194	23.68	0.0775334383132387	-0.0455474064977228
3	C	26	50	20120531	14	1196	23.72	0.0762805158076543	-0.0474869296878394
3	C	26	50	20120531	14	1198	23.76	0.075002894062203	-0.0488659505457128
3	C	26	50	20120531	14	1200	23.8	0.0742785055912843	-0.0493520440313717
3	C	26	50	20120531	14	1202	23.84	0.0730486418378343	-0.0496036962637282
3	C	26	50	20120531	14	1204	23.88	0.0714008426213641	-0.0497534190535766
3	C	26	50	20120531	14	1206	23.92	0.0704599451251138	-0.0501058622865234
3	C	26	50	20120531	14	1208	23.96	0.0684804633307924	-0.0508307952296637
3	C	26	50	20120531	14	1210	24	0.066626407430211	-0.05196077378631
3	C	26	50	20120531	14	1212	24.04	0.064225837183732	-0.0528605806003987
3	C	26	50	20120531	14	1214	24.08	0.061539397100648	-0.0545565055043965
3	C	26	50	20120531	14	1216	24.12	0.0592664872053376	-0.0558275865121218
3	C	26	50	20120531	14	1218	24.16	0.056942545413629	-0.0561337283930366
3	C	26	50	20120531	14	1220	24.2	0.0545972984946032	-0.0573031981563054
3	C	26	50	20120531	14	1222	24.24	0.052092443432928	-0.0584410743885908
3	C	26	50	20120531	14	1224	24.28	0.0498185294459883	-0.0594785414579477
3	C	26	50	20120531	14	1226	24.32	0.0479500704873809	-0.0594914108013653
3	C	26	50	20120531	14	1228	24.36	0.0474444184281544	-0.0595876480342847
3	C	26	50	20120531	14	1230	24.4	0.0467001178302775	-0.0603904970736439
3	C	26	50	20120531	14	1232	24.44	0.0452615090839534	-0.06063607525875
3	C	26	50	20120531	14	1234	24.48	0.0446526194346737	-0.0612511874477042
3	C	26	50	20120531	14	1236	24.52	0.0435343300602272	-0.0615372121406942
3	C	26	50	20120531	14	1238	24.56	0.0417695329557418	-0.0624577237484428
3	C	26	50	20120531	14	1240	24.6	0.0399343080158502	-0.0638227226788453
3	C	26	50	20120531	14	1242	24.64	0.0379519341547937	-0.0650129955236166
3	C	26	50	20120531	14	1244	24.68	0.0368951630703104	-0.0664412805109353
3	C	26	50	20120531	14	1246	24.72	0.0362970214441047	-0.0681070119553765
3	C	26	50	20120531	14	1248	24.76	0.0364453017361196	-0.0685115477448933
3	C	26	50	20120531	14	1250	24.8	0.0364976983486055	-0.0698023711739494
3	C	26	50	20120531	14	1252	24.84	0.0357434275451138	-0.0729806040233485
3	C	26	50	20120531	14	1254	24.88	0.0354170977655962	-0.0751063791396297
3	C	26	50	20120531	14	1256	24.92	0.0352895357022701	-0.0767711913452553
3	C	26	50	20120531	14	1258	24.96	0.0351525691187543	-0.0791998910065967
3	C	26	50	20120531	14	1260	25	0.0343499322114295	-0.0800661675242283
3	C	26	50	20120531	14	1262	25.04	0.0337042022988499	-0.0807687488220153
3	C	26	50	20120531	14	1264	25.08	0.0331228191033583	-0.0805774057270262
3	C	26	50	20120531	14	1266	25.12	0.0321605174848416	-0.0800590257457384
3	C	26	50	20120531	14	1268	25.16	0.0309984582006396	-0.0791724552634867
3	C	26	50	20120531	14	1270	25.2	0.0297741028090151	-0.0790241749714718
3	C	26	50	20120531	14	1272	25.24	0.0288033159091240	-0.0778066078049467
3	C	26	50	20120531	14	1274	25.28	0.0274631364267412	-0.077325845904418
3	C	26	50	20120531	14	1276	25.32	0.0262087997075944	-0.0758500433414035
3	C	26	50	20120531	14	1278	25.36	0.0242814387541142	-0.0746978128414601
3	C	26	50	20120531	14	1280	25.4	0.0227157629192110	-0.0729997666171187
3	C	26	50	20120531	14	1282	25.44	0.0212118882169834	-0.071263960890662
3	C	26	50	20120531	14	1284	25.48	0.0195183674760416	-0.0695210840963934
3	C	26	50	20120531	14	1286	25.52	0.0181627730658289	-0.0672007131939297
3	C	26	50	20120531	14	1288	25.56	0.0164545445038384	-0.0656777466086101
3	C	26	50	20120531	14	1290	25.6	0.014789237323466	-0.0644638563973472
3	C	26	50	20120531	14	1292	25.64	0.0124196517890318	-0.0626057919084233
3	C	26	50	20120531	14	1294	25.68	0.0104769466183998	-0.0604782490251892
3	C	26	50	20120531	14	1296	25.72	0.0082307512172827	-0.0581923142229693
3	C	26	50	20120531	14	1298	25.76	0.0067404529652539	-0.0572616202775716
3	C	26	50	20120531	14	1300	25.8	0.0041321481814911	-0.0552573261062983
3	C	26	50	20120531	14	1302	25.84	0.0025053076100152	-0.0530512236596744
3	C	26	50	20120531	14	1304	25.88	0.0006697998274111	-0.0508754560939634
3	C	26	50	20120531	14	1306	25.92	-0.0003703542477143	-0.0481354173168655
3	C	26	50	20120531	14	1308	25.96	-0.000588638111066603	-0.0461028388743448
3	C	26	50	20120531	14	1310	26	-0.0006150839046829	-0.0424982913465683
3	C	26	50	20120531	14	1312	26.04	-0.000625174318450501	-0.0404216106541049
3	C	26	50	20120531	14	1314	26.08	-0.000353213979338303	-0.0374527591936829
3	C	26	50	20120531	14	1316	26.12	0.000222024458224800	-0.034453007166923
3	C	26	50	20120531	14	1318	26.16	2.75913066018971e-05	-0.0321300411825724
3	C	26	50	20120531	14	1320	26.2	0.000597286027000498	-0.0297645356542656
3	C	26	50	20120531	14	1322	26.24	0.000731141340679097	-0.0268380328189688
3	C	26	50	20120531	14	1324	26.28	0.00221171263182580	-0.0247634126356659
3	C	26	50	20120531	14	1326	26.32	0.0030865198270871	-0.0227772657942464
3	C	26	50	20120531	14	1328	26.36	0.0036077719346987	-0.0205970871550129
3	C	26	50	20120531	14	1330	26.4	0.0046194366776102	-0.0179054922634942
3	C	26	50	20120531	14	1332	26.44	0.0054804947471966	-0.0167973993688323
3	C	26	50	20120531	14	1334	26.48	0.0062570959828382	-0.0145519676430389
3	C	26	50	20120531	14	1336	26.52	0.0060597919776837	-0.012185825718629
3	C	26	50	20120531	14	1338	26.56	0.0055088992265969	-0.00955264491830404
3	C	26	50	20120531	14	1340	26.6	0.0060091419189473	-0.00849103015236962
3	C	26	50	20120531	14	1342	26.64	0.0074263606851405	-0.00840720264345995
3	C	26	50	20120531	14	1344	26.68	0.008448957298889	-0.00770735784891619
3	C	26	50	20120531	14	1346	26.72	0.0101424073291527	-0.00750274943071205
3	C	26	50	20120531	14	1348	26.76	0.0140345563980412	-0.00646943307816072
3	C	26	50	20120531	14	1350	26.8	0.0166421823592941	-0.00575378444705743
3	C	26	50	20120531	14	1352	26.84	0.0192859732968708	-0.00539359344510916
3	C	26	50	20120531	14	1354	26.88	0.0224245551335149	-0.00650810474802381
3	C	26	50	20120531	14	1356	26.92	0.0255988776824141	-0.00880178236949767
3	C	26	50	20120531	14	1358	26.96	0.0295556280268319	-0.0100490126654936
3	C	26	50	20120531	14	1360	27	0.032863721036596	-0.0112716215033685
3	C	26	50	20120531	14	1362	27.04	0.0353996605123721	-0.0134776815235856
3	C	26	50	20120531	14	1364	27.08	0.0363662966954576	-0.0168492868644358
3	C	26	50	20120531	14	1366	27.12	0.0363645996391827	-0.0197939623440091
3	C	26	50	20120531	14	1368	27.16	0.0357769825903082	-0.0220773628755252
3	C	26	50	20120531	14	1370	27.2	0.0341076208596525	-0.0253402604482629
3	C	26	50	20120531	14	1372	27.24	0.0321669945829572	-0.0270524912346349
3	C	26	50	20120531	14	1374	27.28	0.0304836208243255	-0.0268621734444786
3	C	26	50	20120531	14	1376	27.32	0.0276564523496498	-0.0262222559496404
3	C	26	50	20120531	14	1378	27.36	0.0251024604377499	-0.0254572300520068
3	C	26	50	20120531	14	1380	27.4	0.0226400317829459	-0.0246393903488865
3	C	26	50	20120531	14	1382	27.44	0.0200478490337941	-0.0233071304624529
3	C	26	50	20120531	14	1384	27.48	0.0180248236038872	-0.0213218645346613
3	C	26	50	20120531	14	1386	27.52	0.0148946740156087	-0.0192291820157398
3	C	26	50	20120531	14	1388	27.56	0.0139087055331256	-0.0168502131743192
3	C	26	50	20120531	14	1390	27.6	0.0127706383820093	-0.0142461722444469
3	C	26	50	20120531	14	1392	27.64	0.0122361787925173	-0.0116908014743237
3	C	26	50	20120531	14	1394	27.68	0.0125727474782265	-0.00980531538442543
3	C	26	50	20120531	14	1396	27.72	0.0124011468045681	-0.00780498101112681
3	C	26	50	20120531	14	1398	27.76	0.0131149074605656	-0.00600660340560287
3	C	26	50	20120531	14	1400	27.8	0.0139942371693780	-0.00373076608821834
3	C	26	50	20120531	14	1402	27.84	0.015639594039026	-0.0025056003522226
3	C	26	50	20120531	14	1404	27.88	0.0177083296796959	-0.00092802108176485
3	C	26	50	20120531	14	1406	27.92	0.0189209329566171	-7.91959594929025e-06
3	C	26	50	20120531	14	1408	27.96	0.0205672755331181	-0.000431193715167560
3	C	26	50	20120531	14	1410	28	0.0237187373197816	-0.0003008880775305
3	C	26	50	20120531	14	1412	28.04	0.0259645006786555	-0.00016866547340965
3	C	26	50	20120531	14	1414	28.08	0.0291864970738491	-0.00050590661766773
3	C	26	50	20120531	14	1416	28.12	0.0316796424472278	-0.00056985735495824
3	C	26	50	20120531	14	1418	28.16	0.0339104794890577	-0.000167428743649350
3	C	26	50	20120531	14	1420	28.2	0.0357738614209761	0.00044165889552912
3	C	26	50	20120531	14	1422	28.24	0.0362562991645762	0.00262458945293354
3	C	26	50	20120531	14	1424	28.28	0.0364362295561169	0.00403381084143146
3	C	26	50	20120531	14	1426	28.32	0.0355295065306014	0.00583092272581708
3	C	26	50	20120531	14	1428	28.36	0.0351276082493784	0.00743886233303188
3	C	26	50	20120531	14	1430	28.4	0.034760860953355	0.00839901363982698
3	C	26	50	20120531	14	1432	28.44	0.0333994322050907	0.00967912510825488
3	C	26	50	20120531	14	1434	28.48	0.0324220479989312	0.0110331143860743
3	C	26	50	20120531	14	1436	28.52	0.0305157658985982	0.0121989142651488
3	C	26	50	20120531	14	1438	28.56	0.0279103602526383	0.0129553770996621
3	C	26	50	20120531	14	1440	28.6	0.0262067137425899	0.0130869838137766
3	C	26	50	20120531	14	1442	28.64	0.0243008841905968	0.0123045348050546
3	C	26	50	20120531	14	1444	28.68	0.0227594621182883	0.0118777958626085
3	C	26	50	20120531	14	1446	28.72	0.0207275907825487	0.0113275960761673
3	C	26	50	20120531	14	1448	28.76	0.0193844414516849	0.00999972025177708
3	C	26	50	20120531	14	1450	28.8	0.0172103921554522	0.00844919771519458
3	C	26	50	20120531	14	1452	28.84	0.0166127667171967	0.00714983950728968
3	C	26	50	20120531	14	1454	28.88	0.0158356492936049	0.00634670055415018
3	C	26	50	20120531	14	1456	28.92	0.0156125641752084	0.00425119667917168
3	C	26	50	20120531	14	1458	28.96	0.0153577228912687	0.00279756898481521
3	C	26	50	20120531	14	1460	29	0.0144625610616256	0.00112753126007663
3	C	26	50	20120531	14	1462	29.04	0.0143960392840787	-0.00098009666777211
3	C	26	50	20120531	14	1464	29.08	0.0145551142682151	-0.00235725359217035
3	C	26	50	20120531	14	1466	29.12	0.0138035941101023	-0.00426277201717967
3	C	26	50	20120531	14	1468	29.16	0.0135604978697981	-0.00486841604633376
3	C	26	50	20120531	14	1470	29.2	0.0135448637388661	-0.00518669187961364
3	C	26	50	20120531	14	1472	29.24	0.0137409939467638	-0.00559656632532842
3	C	26	50	20120531	14	1474	29.28	0.0128827148068274	-0.0063819427561245
3	C	26	50	20120531	14	1476	29.32	0.0122187698235645	-0.00668301468141811
3	C	26	50	20120531	14	1478	29.36	0.0113699376302247	-0.00697222842599122
3	C	26	50	20120531	14	1480	29.4	0.0101231386693653	-0.00693011314610375
3	C	26	50	20120531	14	1482	29.44	0.0088521778697928	-0.00769146208847512
3	C	26	50	20120531	14	1484	29.48	0.0079279327382395	-0.00742433128867846
3	C	26	50	20120531	14	1486	29.52	0.0063807477456643	-0.00769081862130424
3	C	26	50	20120531	14	1488	29.56	0.006154381651803	-0.00683173337963727
3	C	26	50	20120531	14	1490	29.6	0.0051400086899197	-0.006710719125105
3	C	26	50	20120531	14	1492	29.64	0.0033489567106489	-0.00630404080204118
3	C	26	50	20120531	14	1494	29.68	0.0014139590039319	-0.00607911013494574
3	C	26	50	20120531	14	1496	29.72	-0.0008146294383338	-0.00716614538966382
3	C	26	50	20120531	14	1498	29.76	-0.00202003436822250	-0.00816465087537734
3	C	26	50	20120531	14	1500	29.8	-0.0035734772558112	-0.0089984004810744
3	C	26	50	20120531	14	1502	29.84	-0.004539950804337	-0.0105151445267196
3	C	26	50	20120531	14	1504	29.88	-0.0055872466579524	-0.0119746836337667
3	C	26	50	20120531	14	1506	29.92	-0.0067989448381936	-0.0138356472604934
3	C	26	50	20120531	14	1508	29.96	-0.0074327953568493	-0.0161070156630209
3	C	26	50	20120531	14	1510	30	-0.0082087743385234	-0.0160916007351910
3	C	26	50	20120531	14	1512	30.04	-0.0099363776263184	-0.017526037551506
3	C	26	50	20120531	14	1514	30.08	-0.0118515763431621	-0.0177137744019111
3	C	26	50	20120531	14	1516	30.12	-0.0135005493568892	-0.0179335431895038
3	C	26	50	20120531	14	1518	30.16	-0.0144872461593569	-0.0183228761832251
3	C	26	50	20120531	14	1520	30.2	-0.0158602353963868	-0.0193239272533509
3	C	26	50	20120531	14	1522	30.24	-0.0165025004857385	-0.0205069876089542
3	C	26	50	20120531	14	1524	30.28	-0.0161482399883641	-0.0207360902060586
3	C	26	50	20120531	14	1526	30.32	-0.0153971511653877	-0.0211447979255844
3	C	26	50	20120531	14	1528	30.36	-0.0148178185795616	-0.0206378730741518
3	C	26	50	20120531	14	1530	30.4	-0.0131885738450297	-0.0205775568657166
3	C	26	50	20120531	14	1532	30.44	-0.0118082306974754	-0.0212102053028442
3	C	26	50	20120531	14	1534	30.48	-0.0109128213804589	-0.0212948459845522
3	C	26	50	20120531	14	1536	30.52	-0.0092605886044706	-0.0218206576581103
3	C	26	50	20120531	14	1538	30.56	-0.0081822861185001	-0.0215077982627743
3	C	26	50	20120531	14	1540	30.6	-0.0062972172216027	-0.0215389746007569
3	C	26	50	20120531	14	1542	30.64	-0.0038710560736058	-0.0213485578156511
3	C	26	50	20120531	14	1544	30.68	-0.0012682030831259	-0.0217924723818122
3	C	26	50	20120531	14	1546	30.72	0.00104298957331800	-0.0215838193128197
3	C	26	50	20120531	14	1548	30.76	0.0031639316147497	-0.0217440956713774
3	C	26	50	20120531	14	1550	30.8	0.0047381648559188	-0.020800180243385
3	C	26	50	20120531	14	1552	30.84	0.0061104865841473	-0.0202768901126086
3	C	26	50	20120531	14	1554	30.88	0.007012196929691	-0.0194596238730878
3	C	26	50	20120531	14	1556	30.92	0.0082704538488327	-0.0184681498572064
3	C	26	50	20120531	14	1558	30.96	0.0094083237171571	-0.0172845881628953
3	C	26	50	20120531	14	1560	31	0.0099056396945402	-0.0157290317331376
3	C	26	50	20120531	14	1562	31.04	0.0103801931975301	-0.0133719054201879
3	C	26	50	20120531	14	1564	31.08	0.0100820840496496	-0.0122831094695846
3	C	26	50	20120531	14	1566	31.12	0.0104817266602407	-0.0107756850913155
3	C	26	50	20120531	14	1568	31.16	0.0107919556183506	-0.0088948871193765
3	C	26	50	20120531	14	1570	31.2	0.0115459435791298	-0.00667467082140011
3	C	26	50	20120531	14	1572	31.24	0.0119838123823118	-0.00536447266653956
3	C	26	50	20120531	14	1574	31.28	0.0116304781948207	-0.00363421772831513
3	C	26	50	20120531	14	1576	31.32	0.0119309844346894	-0.00231776874950889
3	C	26	50	20120531	14	1578	31.36	0.0127494039653703	-0.00023702219305373
3	C	26	50	20120531	14	1580	31.4	0.0125979848263538	0.00196069467425209
3	C	26	50	20120531	14	1582	31.44	0.0118070710423542	0.00405746356326215
3	C	26	50	20120531	14	1584	31.48	0.0101571505055404	0.00567663909722998
3	C	26	50	20120531	14	1586	31.52	0.0083919291369863	0.00724273919620198
3	C	26	50	20120531	14	1588	31.56	0.0063910672620289	0.00802193834215758
3	C	26	50	20120531	14	1590	31.6	0.0049083209811339	0.00920951010973548
3	C	26	50	20120531	14	1592	31.64	0.0054502631038738	0.00914107765895508
3	C	26	50	20120531	14	1594	31.68	0.0064975264305772	0.00951036700385688
3	C	26	50	20120531	14	1596	31.72	0.0070207500933162	0.00886417747186958
3	C	26	50	20120531	14	1598	31.76	0.0080960403043988	0.00981317841183218
3	C	26	50	20120531	14	1600	31.8	0.0089262543761899	0.0106347657808929
3	C	26	50	20120531	14	1602	31.84	0.0100771837996560	0.0108917708115830
3	C	26	50	20120531	14	1604	31.88	0.0118048012295866	0.0113231200902424
3	C	26	50	20120531	14	1606	31.92	0.0134738560758993	0.0111312113098283
3	C	26	50	20120531	14	1608	31.96	0.0152102062745776	0.0103747272621115
3	C	26	50	20120531	14	1610	32	0.0166791428307467	0.00973662703170098
3	C	26	50	20120531	14	1612	32.04	0.0181699572707258	0.00858215500326108
3	C	26	50	20120531	14	1614	32.08	0.0191986703581316	0.00759066401681698
3	C	26	50	20120531	14	1616	32.12	0.0209552862371586	0.00683341629377648
3	C	26	50	20120531	14	1618	32.16	0.0220192415265388	0.00512818586453828
3	C	26	50	20120531	14	1620	32.2	0.0233122357734131	0.00392563057497773
3	C	26	50	20120531	14	1622	32.24	0.0233981846026663	0.00308242695161621
3	C	26	50	20120531	14	1624	32.28	0.0241783567275528	0.00191138034022535
3	C	26	50	20120531	14	1626	32.32	0.0239610203872873	0.00115698225751305
3	C	26	50	20120531	14	1628	32.36	0.0234715398601466	0.00097980251135114
3	C	26	50	20120531	14	1630	32.4	0.0225931506033532	0.00050265392647427
3	C	26	50	20120531	14	1632	32.44	0.0227162649650256	-0.000121374878990671
3	C	26	50	20120531	14	1634	32.48	0.0221939181146953	-0.00108000661331309
3	C	26	50	20120531	14	1636	32.52	0.0221698623419993	-0.00124298058424096
3	C	26	50	20120531	14	1638	32.56	0.0219379242467023	-0.00217214010792352
3	C	26	50	20120531	14	1640	32.6	0.0214864860643894	-0.00245384437848043
3	C	26	50	20120531	14	1642	32.64	0.0208050203893022	-0.00369162207102542
3	C	26	50	20120531	14	1644	32.68	0.0200363493562117	-0.00445922537287638
3	C	26	50	20120531	14	1646	32.72	0.0190223292406121	-0.00571246536940558
3	C	26	50	20120531	14	1648	32.76	0.0173396300618496	-0.00622160629349045
3	C	26	50	20120531	14	1650	32.8	0.0157660558442005	-0.00657635469454393
3	C	26	50	20120531	14	1652	32.84	0.0148139860608075	-0.00696415326655007
3	C	26	50	20120531	14	1654	32.88	0.0137227435207414	-0.00777239753064973
3	C	26	50	20120531	14	1656	32.92	0.0119708793992839	-0.00960707799831978
3	C	26	50	20120531	14	1658	32.96	0.0106803812393472	-0.0124538898993768
3	C	26	50	20120531	14	1660	33	0.0111597572105848	-0.0158509298711463
3	C	26	50	20120531	14	1662	33.04	0.0123910210354615	-0.0189010137585911
3	C	26	50	20120531	14	1664	33.08	0.0142196557401524	-0.0210751408365697
3	C	26	50	20120531	14	1666	33.12	0.0165882018276183	-0.0223603993352578
3	C	26	50	20120531	14	1668	33.16	0.0187841785051356	-0.0232687345642345
3	C	26	50	20120531	14	1670	33.2	0.0204709817316561	-0.0230537033920756
3	C	26	50	20120531	14	1672	33.24	0.0221795638470372	-0.0237443345852605
3	C	26	50	20120531	14	1674	33.28	0.0242238236935831	-0.0235122479975395
3	C	26	50	20120531	14	1676	33.32	0.0262848136865719	-0.0227868412928558
3	C	26	50	20120531	14	1678	33.36	0.028562284420621	-0.0217289883349973
3	C	26	50	20120531	14	1680	33.4	0.0298395384705461	-0.0216944037423295
3	C	26	50	20120531	14	1682	33.44	0.031704780093299	-0.0221271177370766
3	C	26	50	20120531	14	1684	33.48	0.0330614634479548	-0.0220371454702384
3	C	26	50	20120531	14	1686	33.52	0.0339159383534084	-0.0215390523825028
3	C	26	50	20120531	14	1688	33.56	0.0344919164246646	-0.0209395983661112
3	C	26	50	20120531	14	1690	33.6	0.0354288993777742	-0.0188562538993420
3	C	26	50	20120531	14	1692	33.64	0.0359387162959419	-0.0172661192408775
3	C	26	50	20120531	14	1694	33.68	0.0358989132552289	-0.0162596870881468
3	C	26	50	20120531	14	1696	33.72	0.0362213822317212	-0.0145744819229519
3	C	26	50	20120531	14	1698	33.76	0.0364699231942405	-0.0127225056234140
3	C	26	50	20120531	14	1700	33.8	0.0362134909200432	-0.0107846441342332
3	C	26	50	20120531	14	1702	33.84	0.0361115049089926	-0.00909510440446948
3	C	26	50	20120531	14	1704	33.88	0.0350234726337131	-0.00780485373190619
3	C	26	50	20120531	14	1706	33.92	0.0337684570920563	-0.00651046648467297
3	C	26	50	20120531	14	1708	33.96	0.0323091301170435	-0.00481519211891385
3	C	26	50	20120531	14	1710	34	0.0303390811271831	-0.00349843908419169
3	C	26	50	20120531	14	1712	34.04	0.0279499723745203	-0.00309589026473
3	C	26	50	20120531	14	1714	34.08	0.0259267418836469	-0.00183015498427046
3	C	26	50	20120531	14	1716	34.12	0.0249492735317804	-0.00181162242264234
3	C	26	50	20120531	14	1718	34.16	0.0236953575411684	-0.00193605553846164
3	C	26	50	20120531	14	1720	34.2	0.0217777079922211	-0.00223054712804953
3	C	26	50	20120531	14	1722	34.24	0.0201322068727897	-0.00321819852467184
3	C	26	50	20120531	14	1724	34.28	0.0189078161258261	-0.00299279409603301
3	C	26	50	20120531	14	1726	34.32	0.0179286978817071	-0.00392449375940562
3	C	26	50	20120531	14	1728	34.36	0.0168228764261585	-0.00491149299144364
3	C	26	50	20120531	14	1730	34.4	0.0155716226925777	-0.00568133428625706
3	C	26	50	20120531	14	1732	34.44	0.0137456749936553	-0.00664878364214087
3	C	26	50	20120531	14	1734	34.48	0.0124261288871474	-0.0065709736119391
3	C	26	50	20120531	14	1736	34.52	0.0120029254786073	-0.00577485622913679
3	C	26	50	20120531	14	1738	34.56	0.0109344376347597	-0.0043618376772239
3	C	26	50	20120531	14	1740	34.6	0.0092879112104956	-0.00269501728833973
3	C	26	50	20120531	14	1742	34.64	0.0090397096592313	-0.00057199281743742
3	C	26	50	20120531	14	1744	34.68	0.0086334485291684	0.0011252473051734
3	C	26	50	20120531	14	1746	34.72	0.0079847841234469	0.00375854831365116
3	C	26	50	20120531	14	1748	34.76	0.0083516381925943	0.00419455742599858
3	C	26	50	20120531	14	1750	34.8	0.0085633014151543	0.00491081204761338
3	C	26	50	20120531	14	1752	34.84	0.0092492699462241	0.00601340789415818
3	C	26	50	20120531	14	1754	34.88	0.0096387988085238	0.00722049361686578
3	C	26	50	20120531	14	1756	34.92	0.0108021026006607	0.00921266797790958
3	C	26	50	20120531	14	1758	34.96	0.0120107531506750	0.0111478000349150
3	C	26	50	20120531	14	1760	35	0.0124301806090036	0.0116484033517238
3	C	26	50	20120531	14	1762	35.04	0.0148790398846767	0.0146505029729972
3	C	26	50	20120531	14	1764	35.08	0.0160792829350627	0.0158213303812859
3	C	26	50	20120531	14	1766	35.12	0.0176956583261771	0.0168737174037258
3	C	26	50	20120531	14	1768	35.16	0.0197507227643395	0.0187273978306064
3	C	26	50	20120531	14	1770	35.2	0.0216922965641215	0.0197815526199993
3	C	26	50	20120531	14	1772	35.24	0.0226903070750882	0.0204391619265028
3	C	26	50	20120531	14	1774	35.28	0.0240617406771996	0.0208089080623852
3	C	26	50	20120531	14	1776	35.32	0.0261894249817899	0.0217917864882345
3	C	26	50	20120531	14	1778	35.36	0.0283632833591917	0.0219252175378444
3	C	26	50	20120531	14	1780	35.4	0.0303283331041091	0.0222323847235919
3	C	26	50	20120531	14	1782	35.44	0.0319203133112725	0.0217724824731081
3	C	26	50	20120531	14	1784	35.48	0.0343631692503733	0.0212689375920896
3	C	26	50	20120531	14	1786	35.52	0.0354006787461371	0.0213691629072549
3	C	26	50	20120531	14	1788	35.56	0.0370914700549035	0.0207120202912270
3	C	26	50	20120531	14	1790	35.6	0.039287361879607	0.0192718841942556
3	C	26	50	20120531	14	1792	35.64	0.0406083151286094	0.0186982013916112
3	C	26	50	20120531	14	1794	35.68	0.0418897128242723	0.0183804488173494
3	C	26	50	20120531	14	1796	35.72	0.0434800263807524	0.0171128587958028
3	C	26	50	20120531	14	1798	35.76	0.0446402521370708	0.0159512188259221
3	C	26	50	20120531	14	1800	35.8	0.0458909472562945	0.0146665825812014
3	C	26	50	20120531	14	1802	35.84	0.0472386432837613	0.0131527164601557
3	C	26	50	20120531	14	1804	35.88	0.048971556943483	0.0113670526345575
3	C	26	50	20120531	14	1806	35.92	0.0499987002538346	0.00939479040047198
3	C	26	50	20120531	14	1808	35.96	0.0515442942561522	0.00766237878656488
3	C	26	50	20120531	14	1810	36	0.052345163396524	0.00651587585154908
3	C	26	50	20120531	14	1812	36.04	0.053099009935947	0.00412804696216019
3	C	26	50	20120531	14	1814	36.08	0.0539449924889586	0.00257920026864918
3	C	26	50	20120531	14	1816	36.12	0.0542361790614512	0.0011301970526417
3	C	26	50	20120531	14	1818	36.16	0.0541831460528622	-0.00044877238974786
3	C	26	50	20120531	14	1820	36.2	0.0543225875101122	-0.00217100166600581
3	C	26	50	20120531	14	1822	36.24	0.0539370728930093	-0.00377754827286165
3	C	26	50	20120531	14	1824	36.28	0.0542007530117138	-0.0059424971048205
3	C	26	50	20120531	14	1826	36.32	0.0548298659149354	-0.00790606192549743
3	C	26	50	20120531	14	1828	36.36	0.0545738225494678	-0.0104033509446140
3	C	26	50	20120531	14	1830	36.4	0.0542232390073555	-0.0126634056386424
3	C	26	50	20120531	14	1832	36.44	0.0541668118862168	-0.0147903828364515
3	C	26	50	20120531	14	1834	36.48	0.0543821259010881	-0.0173985461988581
3	C	26	50	20120531	14	1836	36.52	0.0548029958572504	-0.0189468272069442
3	C	26	50	20120531	14	1838	36.56	0.0559644187453493	-0.0210219734776923
3	C	26	50	20120531	14	1840	36.6	0.0563997843905258	-0.0232746035505183
3	C	26	50	20120531	14	1842	36.64	0.0574965070081462	-0.0261400830705987
3	C	26	50	20120531	14	1844	36.68	0.0580982548789359	-0.0272519377733364
3	C	26	50	20120531	14	1846	36.72	0.0586285637516224	-0.0309676637003189
3	C	26	50	20120531	14	1848	36.76	0.0588612089537006	-0.0329230897219444
3	C	26	50	20120531	14	1850	36.8	0.0593482994599209	-0.0350681334980128
3	C	26	50	20120531	14	1852	36.84	0.0598381406115201	-0.0372580856257544
3	C	26	50	20120531	14	1854	36.88	0.0603222188428526	-0.038837203560568
3	C	26	50	20120531	14	1856	36.92	0.0602565215518125	-0.0402736980576163
3	C	26	50	20120531	14	1858	36.96	0.0594244619313225	-0.0427991369976919
3	C	26	50	20120531	14	1860	37	0.0585192111021254	-0.0448448096435866
3	C	26	50	20120531	14	1862	37.04	0.0576573879430017	-0.0466684394464803
3	C	26	50	20120531	14	1864	37.08	0.0581624318903964	-0.0469844878933994
3	C	26	50	20120531	14	1866	37.12	0.0564726517443271	-0.050882986781183
3	C	26	50	20120531	14	1868	37.16	0.0561190417851913	-0.0522020803393509
3	C	26	50	20120531	14	1870	37.2	0.0551218585891586	-0.0542964104170727
3	C	26	50	20120531	14	1872	37.24	0.0545943286461222	-0.0565734639581208
3	C	26	50	20120531	14	1874	37.28	0.0537334261400276	-0.058462075459992
3	C	26	50	20120531	14	1876	37.32	0.0530278749937596	-0.0602182458617469
3	C	26	50	20120531	14	1878	37.36	0.0530181876308574	-0.0619863663681039
3	C	26	50	20120531	14	1880	37.4	0.0539452046209929	-0.0634473903993915
3	C	26	50	20120531	14	1882	37.44	0.0543699636644517	-0.0642892010223941
3	C	26	50	20120531	14	1884	37.48	0.0549539631550337	-0.0648928580814931
3	C	26	50	20120531	14	1886	37.52	0.0549704387430353	-0.067616845534658
3	C	26	50	20120531	14	1888	37.56	0.0551822172240007	-0.0690386251395898
3	C	26	50	20120531	14	1890	37.6	0.0554236234790978	-0.0713948463558596
3	C	26	50	20120531	14	1892	37.64	0.0556341998785351	-0.07479065596183
3	C	26	50	20120531	14	1894	37.68	0.0559032540087766	-0.0759044198528768
3	C	26	50	20120531	14	1896	37.72	0.0565520951911934	-0.078276338839689
3	C	26	50	20120531	14	1898	37.76	0.056639493589348	-0.080415761116847
3	C	26	50	20120531	14	1900	37.8	0.0571350340216036	-0.0820668554509176
3	C	26	50	20120531	14	1902	37.84	0.0565517416378028	-0.083969891931125
3	C	26	50	20120531	14	1904	37.88	0.0555040215201187	-0.0858592105397772
3	C	26	50	20120531	14	1906	37.92	0.0547895608284078	-0.0881741367200258
3	C	26	50	20120531	14	1908	37.96	0.0541780548840377	-0.0906976594007243
3	C	26	50	20120531	14	1910	38	0.0532397241854031	-0.0935777053204971
3	C	26	50	20120531	14	1912	38.04	0.052691362876593	-0.096358827001582
3	C	26	50	20120531	14	1914	38.08	0.051780821474459	-0.0986828748593078
3	C	26	50	20120531	14	1916	38.12	0.0513545775067598	-0.100908139899702
3	C	26	50	20120531	14	1918	38.16	0.050666421187309	-0.102845046794728
3	C	26	50	20120531	14	1920	38.2	0.0501648703474134	-0.105170650287373
3	C	26	50	20120531	14	1922	38.24	0.0494521067119774	-0.106710021750016
3	C	26	50	20120531	14	1924	38.28	0.0484064372039587	-0.108522902115622
3	C	26	50	20120531	14	1926	38.32	0.0469922236415856	-0.110378774573524
3	C	26	50	20120531	14	1928	38.36	0.0453859598774423	-0.110248949768498
3	C	26	50	20120531	14	1930	38.4	0.0443251582843062	-0.110252061038336
3	C	26	50	20120531	14	1932	38.44	0.0433383907711604	-0.110300780695559
3	C	26	50	20120531	14	1934	38.48	0.0413969583927346	-0.110299932167422
3	C	26	50	20120531	14	1936	38.52	0.0393004574971946	-0.109734741717219
3	C	26	50	20120531	14	1938	38.56	0.036820987568964	-0.109353540451482
3	C	26	50	20120531	14	1940	38.6	0.0351518620119731	-0.109677890332012
3	C	26	50	20120531	14	1942	38.64	0.0343806206457329	-0.109255394030253
3	C	26	50	20120531	14	1944	38.68	0.0328445725849614	-0.108580460607611
3	C	26	50	20120531	14	1946	38.72	0.0319121108726107	-0.107185409639008
3	C	26	50	20120531	14	1948	38.76	0.0300847348179903	-0.105833067919988
3	C	26	50	20120531	14	1950	38.8	0.0281797891494738	-0.104740022257630
3	C	26	50	20120531	14	1952	38.84	0.0264448319511544	-0.102952880578859
3	C	26	50	20120531	14	1954	38.88	0.0252288204195479	-0.101510029191848
3	C	26	50	20120531	14	1956	38.92	0.0239600587220649	-0.100499927154923
3	C	26	50	20120531	14	1958	38.96	0.0225283089115184	-0.098918977813546
3	C	26	50	20120531	14	1960	39	0.022322470127515	-0.0984027191526016
3	C	26	50	20120531	14	1962	39.04	0.0219557645507917	-0.0980221542829671
3	C	26	50	20120531	14	1964	39.08	0.0217869074514443	-0.097424931895577
3	C	26	50	20120531	14	1966	39.12	0.0222777102682659	-0.0969622719286465
3	C	26	50	20120531	14	1968	39.16	0.0223032368230667	-0.0963103901870707
3	C	26	50	20120531	14	1970	39.2	0.0221427235837374	-0.0966298610308107
3	C	26	50	20120531	14	1972	39.24	0.0221759576024531	-0.0961398360314485
3	C	26	50	20120531	14	1974	39.28	0.0219667247059000	-0.0958608824062704
3	C	26	50	20120531	14	1976	39.32	0.0223935343590242	-0.0946470629056856
3	C	26	50	20120531	14	1978	39.36	0.0220008072527532	-0.0936930344365087
3	C	26	50	20120531	14	1980	39.4	0.0220723664590093	-0.0919218733709926
3	C	26	50	20120531	14	1982	39.44	0.0223085401239256	-0.0916278583713752
3	C	26	50	20120531	14	1984	39.48	0.0220686895037471	-0.0914788002619011
3	C	26	50	20120531	14	1986	39.52	0.0216792857993477	-0.090597957344577
3	C	26	50	20120531	14	1988	39.56	0.0212696588410063	-0.089739741844251
3	C	26	50	20120531	14	1990	39.6	0.0206816288417716	-0.089757702356493
3	C	26	50	20120531	14	1992	39.64	0.0201953515083496	-0.089612250491603
3	C	26	50	20120531	14	1994	39.68	0.0197636628184352	-0.0894088158706556
3	C	26	50	20120531	14	1996	39.72	0.0193101245289822	-0.089349984586461
3	C	26	50	20120531	14	1998	39.76	0.0179629446894656	-0.0890497470471691
3	C	26	50	20120531	14	2000	39.8	0.0182755565974281	-0.0890288873971241
3	C	26	50	20120531	14	2002	39.84	0.0178736371030017	-0.0885510246343982
3	C	26	50	20120531	14	2004	39.88	0.0178736371030017	-0.0885510246343982
3	C	26	50	20120531	14	2006	39.92	0.017720053510128	-0.0880403521170253
3	C	26	50	20120531	14	2008	39.96	0.0174590603971920	-0.0879415692996935
3	C	26	50	20120531	14	2010	40	0.0175023353322006	-0.0878985772073974
3	C	26	50	20120531	14	2012	40.04	0.0168088757118910	-0.0871417608194934
3	C	26	50	20120531	14	2014	40.08	0.016204582256689	-0.0865028191320132
3	C	26	50	20120531	14	2016	40.12	0.0161367707163732	-0.0863842373248083
3	C	26	50	20120531	14	2018	40.16	0.0157211333503917	-0.0857969144323547
3	C	26	50	20120531	14	2020	40.2	0.0154783835924104	-0.0853324159877933
3	C	26	50	20120531	14	2022	40.24	0.0145256986261178	-0.0832724018021625
3	C	26	50	20120531	14	2024	40.28	0.0145159405525374	-0.0817239793727202
3	C	26	50	20120531	14	2026	40.32	0.0143436893406403	-0.0806569552399097
3	C	26	50	20120531	14	2028	40.36	0.0143991972229635	-0.0794340140618476
3	C	26	50	20120531	14	2030	40.4	0.0138504116500846	-0.0781659594711457
3	C	26	50	20120531	14	2032	40.44	0.0133020503412744	-0.07610537960009
3	C	26	50	20120531	14	2034	40.48	0.0130335618964579	-0.0745799381410363
3	C	26	50	20120531	14	2036	40.52	0.0119508399931051	-0.0723955438725948
3	C	26	50	20120531	14	2038	40.56	0.011305392923238	-0.0708663547476008
3	C	26	50	20120531	14	2040	40.6	0.0111436068917025	-0.0700520505783863
3	C	26	50	20120531	14	2042	40.64	0.00996726405052058	-0.0675204668803823
3	C	26	50	20120531	14	2044	40.68	0.0091658999354019	-0.066104909815125
3	C	26	50	20120531	14	2046	40.72	0.0077887387683629	-0.0640185205465559
3	C	26	50	20120531	14	2048	40.76	0.006338887024218	-0.0622555619197016
3	C	26	50	20120531	14	2050	40.8	0.0048978034041599	-0.0610188321594063
3	C	26	50	20120531	14	2052	40.84	0.0021031759835544	-0.0599909817422735
3	C	26	50	20120531	14	2054	40.88	-5.8308025176701e-05	-0.0587975269169869
3	C	26	50	20120531	14	2056	40.92	-0.0023735170481376	-0.0578320433179548
3	C	26	50	20120531	14	2058	40.96	-0.0048970397288362	-0.0584854099837711
3	C	26	50	20120531	14	2060	41	-0.0077736915360593	-0.0586643079994113
3	C	26	50	20120531	14	2062	41.04	-0.010264545883467	-0.058746898071454
3	C	26	50	20120531	14	2064	41.08	-0.0128656381780618	-0.0590671467326533
3	C	26	50	20120531	14	2066	41.12	-0.0150213239111871	-0.0601207358366213
3	C	26	50	20120531	14	2068	41.16	-0.0170171328010861	-0.060869066943151
3	C	26	50	20120531	14	2070	41.2	-0.0191784046777828	-0.0609662941255641
3	C	26	50	20120531	14	2072	41.24	-0.0210115082973308	-0.0613041497456151
3	C	26	50	20120531	14	2074	41.28	-0.0227143557767164	-0.0615683319101342
3	C	26	50	20120531	14	2076	41.32	-0.0241909644414614	-0.0607387259501749
3	C	26	50	20120531	14	2078	41.36	-0.0252748813552745	-0.0593302470237972
3	C	26	50	20120531	14	2080	41.4	-0.0255105812586474	-0.0582161790768344
3	C	26	50	20120531	14	2082	41.44	-0.0250483102004467	-0.0574239012838539
3	C	26	50	20120531	14	2084	41.48	-0.0253587583616588	-0.055592749279022
3	C	26	50	20120531	14	2086	41.52	-0.025968984442755	-0.0532300297514331
3	C	26	50	20120531	14	2088	41.56	-0.0265656977132627	-0.0507975258556088
3	C	26	50	20120531	14	2090	41.6	-0.0269484687560546	-0.0490504629891956
3	C	26	50	20120531	14	2092	41.64	-0.0272181097849245	-0.0467210199067293
3	C	26	50	20120531	14	2094	41.68	-0.0268304455632067	-0.0453568977887355
3	C	26	50	20120531	14	2096	41.72	-0.0264321252422966	-0.0436587879247838
3	C	26	50	20120531	14	2098	41.76	-0.0259887410062213	-0.041163577799604
3	C	26	50	20120531	14	2100	41.8	-0.0256425344550846	-0.0388451231565173
3	C	26	50	20120531	14	2102	41.84	-0.0250001562286479	-0.0365562609322233
3	C	26	50	20120531	14	2104	41.88	-0.024598590287612	-0.034204494488675
3	C	26	50	20120531	14	2106	41.92	-0.0239967717061441	-0.0319466318256682
3	C	26	50	20120531	14	2108	41.96	-0.0237207172187689	-0.0293215686111913
3	C	26	50	20120531	14	2110	42	-0.0231431523998957	-0.0269711456705272
3	C	26	50	20120531	14	2112	42.04	-0.0226703100953163	-0.02418860977588
3	C	26	50	20120531	14	2114	42.08	-0.0222483087683042	-0.0226526324257866
3	C	26	50	20120531	14	2116	42.12	-0.0215535056451103	-0.0204488634315406
3	C	26	50	20120531	14	2118	42.16	-0.0202237206324108	-0.0180205173235898
3	C	26	50	20120531	14	2120	42.2	-0.0192687729244184	-0.0147565831323108
3	C	26	50	20120531	14	2122	42.24	-0.0185738283798683	-0.0124075744052091
3	C	26	50	20120531	14	2124	42.28	-0.0173594431938585	-0.009185288803342
3	C	26	50	20120531	14	2126	42.32	-0.0168940255104815	-0.00746928206675849
3	C	26	50	20120531	14	2128	42.36	-0.0159465024236915	-0.00489088789983986
3	C	26	50	20120531	14	2130	42.4	-0.0148263745716139	-0.00253954572036024
3	C	26	50	20120531	14	2132	42.44	-0.0136667901611461	-0.000248731881350181
3	C	26	50	20120531	14	2134	42.48	-0.0123604810935821	0.00074093476959851
3	C	26	50	20120531	14	2136	42.52	-0.0114570814699382	0.00241847489728548
3	C	26	50	20120531	14	2138	42.56	-0.010532680774893	0.00441513231532188
3	C	26	50	20120531	14	2140	42.6	-0.0098820718255232	0.00609698579437418
3	C	26	50	20120531	14	2142	42.64	-0.0086021378408975	0.00829757280810478
3	C	26	50	20120531	14	2144	42.68	-0.0070169387877656	0.0102108694077072
3	C	26	50	20120531	14	2146	42.72	-0.007033725502751	0.0101909714228846
3	C	26	50	20120531	14	2148	42.76	-0.0039391928830409	0.0135997422961540
3	C	26	50	20120531	14	2150	42.8	-0.0025810953148228	0.0143949828665477
3	C	26	50	20120531	14	2152	42.84	-5.12510995003997e-05	0.0162305896441011
3	C	26	50	20120531	14	2154	42.88	0.00212861061447370	0.0171308709268400
3	C	26	50	20120531	14	2156	42.92	0.0041853226114363	0.0182708896926723
3	C	26	50	20120531	14	2158	42.96	0.0064640661376915	0.0195487942808361
3	C	26	50	20120531	14	2160	43	0.0085818297341418	0.0203632186582033
3	C	26	50	20120531	14	2162	43.04	0.0107803661382070	0.0205548445959049
3	C	26	50	20120531	14	2164	43.08	0.0129277080113143	0.0207395408871508
3	C	26	50	20120531	14	2166	43.12	0.0152194410891399	0.0209389449994454
3	C	26	50	20120531	14	2168	43.16	0.0171108103074577	0.0207524102305684
3	C	26	50	20120531	14	2170	43.2	0.0193997856688366	0.0219090247925553
3	C	26	50	20120531	14	2172	43.24	0.0218651134614435	0.0221089238795967
3	C	26	50	20120531	14	2174	43.28	0.0235488761288050	0.0219761292260899
3	C	26	50	20120531	14	2176	43.32	0.0262671360170423	0.0232585380844498
3	C	26	50	20120531	14	2178	43.36	0.0287251098991248	0.0243608468456415
3	C	26	50	20120531	14	2180	43.4	0.0305349497055718	0.0250811765236362
3	C	26	50	20120531	14	2182	43.44	0.0323392740791255	0.0261520897437433
3	C	26	50	20120531	14	2184	43.48	0.0332609877684022	0.0273597574153318
3	C	26	50	20120531	14	2186	43.52	0.034396742680344	0.0283624348310543
3	C	26	50	20120531	14	2188	43.56	0.035978964813927	0.0306468139983555
3	C	26	50	20120531	14	2190	43.6	0.0368195026447235	0.0324418045623976
3	C	26	50	20120531	14	2192	43.64	0.0385550962391459	0.0341359616994424
3	C	26	50	20120531	14	2194	43.68	0.0401581780227739	0.0363669543047641
3	C	26	50	20120531	14	2196	43.72	0.0423043178143532	0.0383742183245184
3	C	26	50	20120531	14	2198	43.76	0.0438943181225293	0.0393336208052323
3	C	26	50	20120531	14	2200	43.8	0.0455695955085164	0.0395628648236929
3	C	26	50	20120531	14	2202	43.84	0.0479774355198129	0.0407424603560684
3	C	26	50	20120531	14	2204	43.88	0.0500741485473872	0.0408342428162664
3	C	26	50	20120531	14	2206	43.92	0.0520939707835753	0.0401867734210051
3	C	26	50	20120531	14	2208	43.96	0.0542443602869096	0.0404944285104316
3	C	26	50	20120531	14	2210	44	0.0558808882212877	0.0413399867993744
3	C	26	50	20120531	14	2212	44.04	0.0578456621945604	0.0417738604492427
3	C	26	50	20120531	14	2214	44.08	0.0598066036490792	0.0422624783061104
3	C	26	50	20120531	14	2216	44.12	0.0618952061618733	0.0421765436189928
3	C	26	50	20120531	14	2218	44.16	0.0641625157714767	0.0423426712861648
3	C	26	50	20120531	14	2220	44.2	0.0658470138298906	0.0421288139112627
3	C	26	50	20120531	14	2222	44.24	0.0666446684628352	0.0418312251939732
3	C	26	50	20120531	14	2224	44.28	0.0671088925499655	0.0408908354003918
3	C	26	50	20120531	14	2226	44.32	0.066689576673087	0.0407857608883425
3	C	26	50	20120531	14	2228	44.36	0.0667395897700349	0.0406646128492072
3	C	26	50	20120531	14	2230	44.4	0.06823933284734	0.0409761945025896
3	C	26	50	20120531	14	2232	44.44	0.0689977331544338	0.0416689187318468
3	C	26	50	20120531	14	2234	44.48	0.0691539047581266	0.0417295460672657
3	C	26	50	20120531	14	2236	44.52	0.0697441126462474	0.0418668096356296
3	C	26	50	20120531	14	2238	44.56	0.0703505132796574	0.0427177560782452
3	C	26	50	20120531	14	2240	44.6	0.0710775958274125	0.0431640465231911
3	C	26	50	20120531	14	2242	44.64	0.0712618890677931	0.0435547725172713
3	C	26	50	20120531	14	2244	44.68	0.0712184514982248	0.0437230851443971
3	C	26	50	20120531	14	2246	44.72	0.0710551522581776	0.0436371999547542
3	C	26	50	20120531	14	2248	44.76	0.0709877720529983	0.0435483095612913
3	C	26	50	20120531	14	2250	44.8	0.0711189863228492	0.0439653858895724
3	C	26	50	20120531	14	2252	44.84	0.0714474551003799	0.0440608983380412
3	C	26	50	20120531	14	2254	44.88	0.0715765162300821	0.0436515400802767
3	C	26	50	20120531	14	2256	44.92	0.0712433557990582	0.0437387687728038
3	C	26	50	20120531	14	2258	44.96	0.0713897693291707	0.0437729503146064
3	C	26	50	20120531	14	2260	45	0.0715343585237877	0.0436965262136958
3	C	26	50	20120531	14	2262	45.04	0.0714475894506683	0.0437681632016978
3	C	26	50	20120531	14	2264	45.08	0.0711155603904944	0.0435776403505749
3	C	26	50	20120531	14	2266	45.12	0.0714947746861769	0.0436512572375642
3	C	26	50	20120531	14	2268	45.16	0.0716360687631936	0.0435272165660085
3	C	26	50	20120531	14	2270	45.2	0.0718371133632205	0.04334314252873
3	C	26	50	20120531	14	2272	45.24	0.0717741384332881	0.0437821568448975
3	C	26	50	20120531	14	2274	45.28	0.0717726817933188	0.0437734311472176
3	C	26	50	20120531	14	2276	45.32	0.0715914573963685	0.0437323411721629
3	C	26	50	20120531	14	2278	45.36	0.0718986740795906	0.0434474690632262
3	C	26	50	20120531	14	2280	45.4	0.0716390032563355	0.0435932956947104
3	C	26	50	20120531	14	2282	45.44	0.0717823620851533	0.0436120057401405
3	C	26	50	20120531	14	2284	45.48	0.0714292188164931	0.0433404908783005
3	C	26	50	20120531	14	2286	45.52	0.0714285612071866	0.0433851305293968
3	C	26	50	20120531	14	2288	45.56	0.0714060752115448	0.0437149251321422
3	C	26	50	20120531	14	2290	45.6	0.071562423591933	0.0433909924446129
3	C	26	50	20120531	14	2292	45.64	0.0713372454374642	0.0435481469267316
3	C	26	50	20120531	14	2294	45.68	0.0714068247447329	0.0434723450797884
3	C	26	50	20120531	14	2296	45.72	0.0712967989295803	0.0436508188313599
3	C	26	50	20120531	14	2298	45.76	0.0714466914250562	0.0434184776851976
3	C	26	50	20120531	14	2300	45.8	0.0715264601410419	0.0437875803539092
3	C	26	50	20120531	14	2302	45.84	0.0716139575341459	0.0436322007098112
3	C	26	50	20120531	14	2304	45.88	0.0717661057002538	0.0439372677884185
3	C	26	50	20120531	14	2306	45.92	0.0714400234081096	0.0438054277290663
3	C	26	50	20120531	14	2308	45.96	0.0714737948279791	0.0436200526153104
3	C	26	50	20120531	14	2310	46	0.0714986567024056	0.04394563286164
3	C	26	50	20120531	14	2312	46.04	0.0715164545800881	0.0440964092405924
3	C	26	50	20120531	14	2314	46.08	0.0716601033226861	0.044092626219313
3	C	26	50	20120531	14	2316	46.12	0.0715965556362609	0.0441336879100965
3	C	26	50	20120531	14	2318	46.16	0.0713545384409048	0.0443356828616374
3	C	26	50	20120531	14	2320	46.2	0.0716029931363968	0.0444907032954905
3	C	26	50	20120531	14	2322	46.24	0.0715200749668077	0.0441291341424257
3	C	26	50	20120531	14	2324	46.28	0.0714647509322477	0.0442148637685768
3	C	26	50	20120531	14	2326	46.32	0.0713778772073247	0.0442880196219448
3	C	26	50	20120531	14	2328	46.36	0.0714108906087247	0.0441855683346322
3	C	26	50	20120531	14	2330	46.4	0.0715275278722815	0.0443103373261726
3	C	26	50	20120531	14	2332	46.44	0.0716233903386069	0.0443126212810758
3	C	26	50	20120531	14	2334	46.48	0.0714724725382983	0.0442778528406449
3	C	26	50	20120531	14	2336	46.52	0.0718078886399541	0.0442460683908305
3	C	26	50	20120531	14	2338	46.56	0.0716198689468366	0.0443162840942023
3	C	26	50	20120531	14	2340	46.6	0.0715103239642952	0.0445246826047536
3	C	26	50	20120531	14	2342	46.64	0.0715858366045649	0.0444183401088242
3	C	26	50	20120531	14	2344	46.68	0.0716626701203018	0.0444577549479143
3	C	26	50	20120531	14	2346	46.72	0.0714548507302043	0.0446504422528945
3	C	26	50	20120531	14	2348	46.76	0.071711750401984	0.0445062554020359
3	C	26	50	20120531	14	2350	46.8	0.0714913777452001	0.0449504980657435
3	C	26	50	20120531	14	2352	46.84	0.0719162223485794	0.0448493669467914
3	C	26	50	20120531	14	2354	46.88	0.0720086928236755	0.0445038936653868
3	C	26	50	20120531	14	2356	46.92	0.0716110866806143	0.0445281474279814
3	C	26	50	20120531	14	2358	46.96	0.0716183981647317	0.0443242602586941
3	C	26	50	20120531	14	2360	47	0.0717395821248915	0.0442627561108665
3	C	26	50	20120531	14	2362	47.04	0.0718855572487996	0.0441435096232872
3	C	26	50	20120531	14	2364	47.08	0.0719708555398142	0.044319416577243
3	C	26	50	20120531	14	2366	47.12	0.0720369275974482	0.0440842045775491
3	C	26	50	20120531	14	2368	47.16	0.0721601692383412	0.0440405831602177
3	C	26	50	20120531	14	2370	47.2	0.0718302120010362	0.0443995317755514
3	C	26	50	20120531	14	2372	47.24	0.071832510098075	0.0441887785994188
3	C	26	50	20120531	14	2374	47.28	0.0720787529635554	0.0441952556975345
3	C	26	50	20120531	14	2376	47.32	0.0721281514432891	0.0439867581920338
3	C	26	50	20120531	14	2378	47.36	0.0721678342758493	0.0443417823647319
3	C	26	50	20120531	14	2380	47.4	0.0719541819619138	0.0442239430196472
3	C	26	50	20120531	14	2382	47.44	0.0720801459639144	0.0437755383254256
3	C	26	50	20120531	14	2384	47.48	0.0723585056193963	0.0440818145566287
3	C	26	50	20120531	14	2386	47.52	0.072212947688489	0.0439380243926744
3	C	26	50	20120531	14	2388	47.56	0.0720547679015376	0.0444346254851017
3	C	26	50	20120531	14	2390	47.6	0.0723408350209344	0.0444963134806924
3	C	26	50	20120531	14	2392	47.64	0.071991495986757	0.0445926497085613
3	C	26	50	20120531	14	2394	47.68	0.0716193174035473	0.0444154063227891
3	C	26	50	20120531	14	2396	47.72	0.0716316634879468	0.0441789073887534
3	C	26	50	20120531	14	2398	47.76	0.0715093934117711	0.0445732721543297
3	C	26	50	20120531	14	2400	47.8	0.0714433446886608	0.0448848283518679
3	C	26	50	20120531	14	2402	47.84	0.0714113304291426	0.0449691685131939
3	C	26	50	20120531	14	2404	47.88	0.0716450476051011	0.0455668674905546
3	C	26	50	20120531	14	2406	47.92	0.0717340277304146	0.0460022777541691
3	C	26	50	20120531	14	2408	47.96	0.0716521017023502	0.046117296379593
3	C	26	50	20120531	14	2410	48	0.0720254215559048	0.0470323250813603
3	C	26	50	20120531	14	2412	48.04	0.0724677797800405	0.0479938566605924
3	C	26	50	20120531	14	2414	48.08	0.0736687525646247	0.0489513980362582
3	C	26	50	20120531	14	2416	48.12	0.0745428617040716	0.0500102359938629
3	C	26	50	20120531	14	2418	48.16	0.0753402342014105	0.0503464970881223
3	C	26	50	20120531	14	2420	48.2	0.0758545836740456	0.0505492953129665
3	C	26	50	20120531	14	2422	48.24	0.0759923556521852	0.0517258934196965
3	C	26	50	20120531	14	2424	48.28	0.0761412581981674	0.0519025428357725
3	C	26	50	20120531	14	2426	48.32	0.0755817882418248	0.0525150458007041
3	C	26	50	20120531	14	2428	48.36	0.0755358121589121	0.0531162421282045
3	C	26	50	20120531	14	2430	48.4	0.0756485179087654	0.0534221435928137
3	C	26	50	20120531	14	2432	48.44	0.075984351203422	0.0545860837810536
3	C	26	50	20120531	14	2434	48.48	0.0760448512596205	0.0546631867044742
3	C	26	50	20120531	14	2436	48.52	0.076598459300747	0.0554513844913272
3	C	26	50	20120531	14	2438	48.56	0.0773073126356831	0.0563827360460314
3	C	26	50	20120531	14	2440	48.6	0.0779745527365464	0.0570416040026054
3	C	26	50	20120531	14	2442	48.64	0.0788616606199518	0.0582015702507351
3	C	26	50	20120531	14	2444	48.68	0.0801533537903487	0.0593277580079275
3	C	26	50	20120531	14	2446	48.72	0.0821537800875288	0.0605981248378038
3	C	26	50	20120531	14	2448	48.76	0.0839582953799135	0.0617223044117376
3	C	26	50	20120531	14	2450	48.8	0.0861961257078092	0.0625496405589293
3	C	26	50	20120531	14	2452	48.84	0.0879215793909894	0.0635728523555775
3	C	26	50	20120531	14	2454	48.88	0.0901511174776622	0.064013349474665
3	C	26	50	20120531	14	2456	48.92	0.0917536455966805	0.0639941748600797
3	C	26	50	20120531	14	2458	48.96	0.0937092342528656	0.0639986862013436
3	C	26	50	20120531	14	2460	49	0.0959527638614178	0.063883548004163
3	C	26	50	20120531	14	2462	49.04	0.0975120050246122	0.0629041344015415
3	C	26	50	20120531	14	2464	49.08	0.0996541638050134	0.0618792043354151
3	C	26	50	20120531	14	2466	49.12	0.101343703534777	0.0612588100588054
3	C	26	50	20120531	14	2468	49.16	0.103597323557097	0.0603585924156768
3	C	26	50	20120531	14	2470	49.2	0.105257186015254	0.0592997707215281
3	C	26	50	20120531	14	2472	49.24	0.106870450136531	0.0580598589807175
3	C	26	50	20120531	14	2474	49.28	0.108389669055910	0.0566947893396369
3	C	26	50	20120531	14	2476	49.32	0.110729131841466	0.0547937327584168
3	C	26	50	20120531	14	2478	49.36	0.112608055980435	0.0523830643199956
3	C	26	50	20120531	14	2480	49.4	0.114222380761884	0.050113958659168
3	C	26	50	20120531	14	2482	49.44	0.115631785998145	0.0485631320666697
3	C	26	50	20120531	14	2484	49.48	0.117082132717037	0.0468652979743627
3	C	26	50	20120531	14	2486	49.52	0.118354288527069	0.0448973490916424
3	C	26	50	20120531	14	2488	49.56	0.118712225979706	0.0433839991585469
3	C	26	50	20120531	14	2490	49.6	0.120273871305957	0.0416738614082473
3	C	26	50	20120531	14	2492	49.64	0.12122952612073	0.0393605615735955
3	C	26	50	20120531	14	2494	49.68	0.12151555081372	0.0375966837079256
3	C	26	50	20120531	14	2496	49.72	0.12228191314317	0.0358304723898779
3	C	26	50	20120531	14	2498	49.76	0.123104914725793	0.0338280166962357
3	C	26	50	20120531	14	2500	49.8	0.123343280421731	0.031201892821587
3	C	26	50	20120531	14	2502	49.84	0.123686722185354	0.0299406264559845
3	C	26	50	20120531	14	2504	49.88	0.123625769580815	0.0279844862565101
3	C	26	50	20120531	14	2506	49.92	0.123812162928336	0.0259738988348842
3	C	26	50	20120531	14	2508	49.96	0.124108369958975	0.0233138338347386
3	C	26	50	20120531	14	2510	50	0.124432436996793	0.0216922258534434
3	C	26	50	20120531	14	2512	50.04	0.124781464903987	0.0207575721100711
3	C	26	50	20120531	14	2514	50.08	0.124767959164466	0.0208286363415803
3	C	26	50	20120531	14	2516	50.12	0.124525138695806	0.0212698709730407
3	C	26	50	20120531	14	2518	50.16	0.123773837740796	0.0227670281608470
3	C	26	50	20120531	14	2520	50.2	0.123572029465445	0.0230809835716938
3	C	26	50	20120531	14	2522	50.24	0.122483226443774	0.0229145306354025
3	C	26	50	20120531	14	2524	50.28	0.121265305723858	0.0219375919065152
3	C	26	50	20120531	14	2526	50.32	0.120098791666935	0.0206296564933544
3	C	26	50	20120531	14	2528	50.36	0.118912266488104	0.0192004522672202
3	C	26	50	20120531	14	2530	50.4	0.117627594888044	0.0168783135978036
3	C	26	50	20120531	14	2532	50.44	0.117215139502578	0.0142485127678927
3	C	26	50	20120531	14	2534	50.48	0.116235513767922	0.0131008784620269
3	C	26	50	20120531	14	2536	50.52	0.115559802527820	0.0110900081976886
3	C	26	50	20120531	14	2538	50.56	0.115679727837909	0.00974141414460958
3	C	26	50	20120531	14	2540	50.6	0.116279707941746	0.00955721282811048
3	C	26	50	20120531	14	2542	50.64	0.116461717227224	0.00732020981514868
3	C	26	50	20120531	14	2544	50.68	0.116854797886885	0.00488967167617618
3	C	26	50	20120531	14	2546	50.72	0.116748873291063	0.00292136924006534
3	C	26	50	20120531	14	2548	50.76	0.116735226130187	0.00133667223274817
3	C	26	50	20120531	14	2550	50.8	0.116419856505777	-0.00130196743192754
3	C	26	50	20120531	14	2552	50.84	0.116183399998149	-0.00365564306378509
3	C	26	50	20120531	14	2554	50.88	0.116309265005200	-0.00656948868769862
3	C	26	50	20120531	14	2556	50.92	0.116482223323878	-0.00819229875052175
3	C	26	50	20120531	14	2558	50.96	0.116347307350028	-0.0099925926154227
3	C	26	50	20120531	14	2560	51	0.116846171184155	-0.0119731279988481
3	C	26	50	20120531	14	2562	51.04	0.116815694881886	-0.0145883624290665
3	C	26	50	20120531	14	2564	51.08	0.117601644069175	-0.0170132437137896
3	C	26	50	20120531	14	2566	51.12	0.117587643354907	-0.0189453422827037
3	C	26	50	20120531	14	2568	51.16	0.117924579736142	-0.0209178166488235
3	C	26	50	20120531	14	2570	51.2	0.117555682128397	-0.0224080441901742
3	C	26	50	20120531	14	2572	51.24	0.117356843701528	-0.0237340108262552
3	C	26	50	20120531	14	2574	51.28	0.116262666668320	-0.0255057375771962
3	C	26	50	20120531	14	2576	51.32	0.116166217303366	-0.0273510034333806
3	C	26	50	20120531	14	2578	51.36	0.115836139857908	-0.0281057692116192
3	C	26	50	20120531	14	2580	51.4	0.115975227761767	-0.0303268623220042
3	C	26	50	20120531	14	2582	51.44	0.116392774316058	-0.031863051804132
3	C	26	50	20120531	14	2584	51.48	0.117115649578465	-0.0339203789839943
3	C	26	50	20120531	14	2586	51.52	0.118032837784342	-0.0355738067704428
3	C	26	50	20120531	14	2588	51.56	0.11844635382998	-0.0378092541484859
3	C	26	50	20120531	14	2590	51.6	0.118826070171477	-0.0385708081518238
3	C	26	50	20120531	14	2592	51.64	0.118965794471439	-0.0404553891450422
3	C	26	50	20120531	14	2594	51.68	0.118894730239930	-0.042055359658833
3	C	26	50	20120531	14	2596	51.72	0.119212645448752	-0.0436460670737903
3	C	26	50	20120531	14	2598	51.76	0.119233434388119	-0.0456085712342954
3	C	26	50	20120531	14	2600	51.8	0.119697225725899	-0.046759104677964
3	C	26	50	20120531	14	2602	51.84	0.120130399340054	-0.0481556405708075
3	C	26	50	20120531	14	2604	51.88	0.120419040328134	-0.0497266904172477
3	C	26	50	20120531	14	2606	51.92	0.120412676367104	-0.0522715677227381
3	C	26	50	20120531	14	2608	51.96	0.120291548975486	-0.0541420772910109
3	C	26	50	20120531	14	2610	52	0.120438980739364	-0.0562022328979979
3	C	26	50	20120531	14	2612	52.04	0.120632162311984	-0.0578192446852153
3	C	26	50	20120531	14	2614	52.08	0.120557703967925	-0.0590307307334222
3	C	26	50	20120531	14	2616	52.12	0.120450506579897	-0.0595141089290414
3	C	26	50	20120531	14	2618	52.16	0.119814534740898	-0.0599322918794351
3	C	26	50	20120531	14	2620	52.2	0.119190866559891	-0.0602830168429036
3	C	26	50	20120531	14	2622	52.24	0.119025615705128	-0.0604666524739777
3	C	26	50	20120531	14	2624	52.28	0.117863556420926	-0.061709321931235
3	C	26	50	20120531	14	2626	52.32	0.11760369467884	-0.0625928518543276
3	C	26	50	20120531	14	2628	52.36	0.116399986805226	-0.0635207880832787
3	C	26	50	20120531	14	2630	52.4	0.116379480708572	-0.0640277836453894
3	C	26	50	20120531	14	2632	52.44	0.115924457494878	-0.0642848169603507
3	C	26	50	20120531	14	2634	52.48	0.115579955071084	-0.0655598719081863
3	C	26	50	20120531	14	2636	52.52	0.114630805638697	-0.0660437450785523
3	C	26	50	20120531	14	2638	52.56	0.114730507694845	-0.0667190320545854
3	C	26	50	20120531	14	2640	52.6	0.114132578200673	-0.0684638887478414
3	C	26	50	20120531	14	2642	52.64	0.113668998994927	-0.0699174174472484
3	C	26	50	20120531	14	2644	52.68	0.113671544579340	-0.0713573696964567
3	C	26	50	20120531	14	2646	52.72	0.113629047461790	-0.0729936854988005
3	C	26	50	20120531	14	2648	52.76	0.113215389994796	-0.0738259501802571
3	C	26	50	20120531	14	2650	52.8	0.112492656153745	-0.0754580233419137
3	C	26	50	20120531	14	2652	52.84	0.112399530190663	-0.0771477964169152
3	C	26	50	20120531	14	2654	52.88	0.111993933740974	-0.077501066964796
3	C	26	50	20120531	14	2656	52.92	0.112041168473958	-0.0787294528650733
3	C	26	50	20120531	14	2658	52.96	0.112380367596893	-0.0797493129755787
3	C	26	50	20120531	14	2660	53	0.112529991391792	-0.0806122660913387
3	C	26	50	20120531	14	2662	53.04	0.112047673856345	-0.0821425158765045
3	C	26	50	20120531	14	2664	53.08	0.111759386421655	-0.082558082531808
3	C	26	50	20120531	14	2666	53.12	0.111128010776733	-0.0831682449732937
3	C	26	50	20120531	14	2668	53.16	0.110472416724556	-0.0839850593715814
3	C	26	50	20120531	14	2670	53.2	0.110191695332425	-0.0853999800407357
3	C	26	50	20120531	14	2672	53.24	0.108753397713085	-0.0869287873280678
3	C	26	50	20120531	14	2674	53.28	0.107841378457778	-0.0879143456886178
3	C	26	50	20120531	14	2676	53.32	0.107583404690798	-0.08957380509591
3	C	26	50	20120531	14	2678	53.36	0.107202040790501	-0.0906764179130175
3	C	26	50	20120531	14	2680	53.4	0.107321980242726	-0.0911051933229934
3	C	26	50	20120531	14	2682	53.44	0.106813262168496	-0.0924072852057144
3	C	26	50	20120531	14	2684	53.48	0.106902602281872	-0.092508863923259
3	C	26	50	20120531	14	2686	53.52	0.106922678457603	-0.093699354556919
3	C	26	50	20120531	14	2688	53.56	0.106167409219336	-0.0945564471716765
3	C	26	50	20120531	14	2690	53.6	0.105322989372311	-0.0953966243780145
3	C	26	50	20120531	14	2692	53.64	0.104448241715441	-0.0967027071714086
3	C	26	50	20120531	14	2694	53.68	0.103979776401837	-0.0976788751539044
3	C	26	50	20120531	14	2696	53.72	0.103345247060672	-0.0993231529786044
3	C	26	50	20120531	14	2698	53.76	0.102414079353731	-0.101172145287526
3	C	26	50	20120531	14	2700	53.8	0.101780836946907	-0.103239400246596
3	C	26	50	20120531	14	2702	53.84	0.101509520074965	-0.105138476928829
3	C	26	50	20120531	14	2704	53.88	0.101010726951516	-0.106959559733097
3	C	26	50	20120531	14	2706	53.92	0.100287851689109	-0.108119426986277
3	C	26	50	20120531	14	2708	53.96	0.0989790677478112	-0.109238706310217
3	C	26	50	20120531	14	2710	54	0.0984540409627802	-0.111511701058341
3	C	26	50	20120531	14	2712	54.04	0.0975845824646332	-0.113358381128088
3	C	26	50	20120531	14	2714	54.08	0.0969940068809862	-0.114953048341020
3	C	26	50	20120531	14	2716	54.12	0.0970430093809224	-0.115619637903644
3	C	26	50	20120531	14	2718	54.16	0.0971098309717446	-0.117091480668684
3	C	26	50	20120531	14	2720	54.2	0.0966449082631144	-0.118356848253618
3	C	26	50	20120531	14	2722	54.24	0.0966992140639095	-0.119370273692414
3	C	26	50	20120531	14	2724	54.28	0.0961585602190143	-0.121723949324272
3	C	26	50	20120531	14	2726	54.32	0.0959167296998485	-0.123592125440167
3	C	26	50	20120531	14	2728	54.36	0.0960108456124244	-0.123966114216736
3	C	26	50	20120531	14	2730	54.4	0.096044645316565	-0.124739830456710
3	C	26	50	20120531	14	2732	54.44	0.0960506557242052	-0.125565377623746
3	C	26	50	20120531	14	2734	54.48	0.0961408118388065	-0.126745185288156
3	C	26	50	20120531	14	2736	54.52	0.0971173263036251	-0.128797916273940
3	C	26	50	20120531	14	2738	54.56	0.097315740466426	-0.129889264880023
3	C	26	50	20120531	14	2740	54.6	0.0977718243402914	-0.131086396660572
3	C	26	50	20120531	14	2742	54.64	0.0989941998329286	-0.132307782203716
3	C	26	50	20120531	14	2744	54.68	0.0989492985523232	-0.133410515228976
3	C	26	50	20120531	14	2746	54.72	0.099074880716662	-0.136222254633686
3	C	26	50	20120531	14	2748	54.76	0.0984166350140554	-0.137635690378600
3	C	26	50	20120531	14	2750	54.8	0.0980390399929018	-0.138653924143509
3	C	26	50	20120531	14	2752	54.84	0.0982746479723931	-0.140116786652427
3	C	26	50	20120531	14	2754	54.88	0.0983583694152856	-0.141427479782035
3	C	26	50	20120531	14	2756	54.92	0.0989607536821784	-0.142003135412599
3	C	26	50	20120531	14	2758	54.96	0.0992854571160993	-0.143160527792045
3	C	26	50	20120531	14	2760	55	0.0993477532235218	-0.144171619778464
3	C	26	50	20120531	14	2762	55.04	0.100315570274932	-0.145904950631186
3	C	26	50	20120531	14	2764	55.08	0.100701862709494	-0.147186015986662
3	C	26	50	20120531	14	2766	55.12	0.101410242282887	-0.149238181287021
3	C	26	50	20120531	14	2768	55.16	0.101100105248658	-0.151286386789406
3	C	26	50	20120531	14	2770	55.2	0.101396029436585	-0.152680447808516
3	C	26	50	20120531	14	2772	55.24	0.100774836129312	-0.154408970335126
3	C	26	50	20120531	14	2774	55.28	0.101467800774875	-0.153648123438569
3	C	26	50	20120531	14	2776	55.32	0.101493468751032	-0.157354565053515
3	C	26	50	20120531	14	2778	55.36	0.101212818069579	-0.159096098344899
3	C	26	50	20120531	14	2780	55.4	0.101158582979463	-0.160203922538984
3	C	26	50	20120531	14	2782	55.44	0.100871073362232	-0.162028682298514
3	C	26	50	20120531	14	2784	55.48	0.101029111727827	-0.163200004681550
3	C	26	50	20120531	14	2786	55.52	0.101119338553107	-0.164477322371085
3	C	26	50	20120531	14	2788	55.56	0.101011929033044	-0.165709031673234
3	C	26	50	20120531	14	2790	55.6	0.100186381866009	-0.165111879996522
3	C	26	50	20120531	14	2792	55.64	0.0990424245154055	-0.165069312168295
3	C	26	50	20120531	14	2794	55.68	0.0979189025507782	-0.165241068405445
3	C	26	50	20120531	14	2796	55.72	0.0978310798885548	-0.165108273751938
3	C	26	50	20120531	14	2798	55.76	0.0972754353798984	-0.164531133197134
3	C	26	50	20120531	14	2800	55.8	0.0971540251455687	-0.164013318901271
3	C	26	50	20120531	14	2802	55.84	0.0976057249573907	-0.163526263750389
3	C	26	50	20120531	14	2804	55.88	0.0971951080495556	-0.163028955551181
3	C	26	50	20120531	14	2806	55.92	0.096802027389894	-0.162409459300183
3	C	26	50	20120531	14	2808	55.96	0.0966662628879062	-0.161327585924968
3	C	26	50	20120531	14	2810	56	0.0960879909622518	-0.160802771271971
3	C	26	50	20120531	14	2812	56.04	0.0956805560349322	-0.160326322722808
3	C	26	50	20120531	14	2814	56.08	0.0946165724612808	-0.159073824481292
3	C	26	50	20120531	14	2816	56.12	0.0932778779031384	-0.158284127628063
3	C	26	50	20120531	14	2818	56.16	0.0918012268119865	-0.156894167828284
3	C	26	50	20120531	14	2820	56.2	0.0902795330188731	-0.155649659893396
3	C	26	50	20120531	14	2822	56.24	0.0882289940641102	-0.154772776774047
3	C	26	50	20120531	14	2824	56.28	0.0860640452321514	-0.153392292205136
3	C	26	50	20120531	14	2826	56.32	0.0848667720302463	-0.153312530560218
3	C	26	50	20120531	14	2828	56.36	0.0821328850821448	-0.152532096805823
3	C	26	50	20120531	14	2830	56.4	0.0803425614228585	-0.151557632950670
3	C	26	50	20120531	14	2832	56.44	0.07847452672832	-0.150765531934384
3	C	26	50	20120531	14	2834	56.48	0.0759178407395837	-0.150210948085900
3	C	26	50	20120531	14	2836	56.52	0.0738441086823979	-0.149053202153063
3	C	26	50	20120531	14	2838	56.56	0.0714385314128013	-0.148829756410208
3	C	26	50	20120531	14	2840	56.6	0.0686902194863635	-0.148302749726190
3	C	26	50	20120531	14	2842	56.64	0.0664088808782214	-0.147947994254069
3	C	26	50	20120531	14	2844	56.68	0.063930754452875	-0.147162115777458
3	C	26	50	20120531	14	2846	56.72	0.0614070903508202	-0.146421774977555
3	C	26	50	20120531	14	2848	56.76	0.0598284037511431	-0.146258150468389
3	C	26	50	20120531	14	2850	56.8	0.0574883752801625	-0.146097849361094
3	C	26	50	20120531	14	2852	56.84	0.0542679988666046	-0.146018865533635
3	C	26	50	20120531	14	2854	56.88	0.0517682349737539	-0.146374681665928
3	C	26	50	20120531	14	2856	56.92	0.0492546824986701	-0.146314365457493
3	C	26	50	20120531	14	2858	56.96	0.0469739095759529	-0.146895253678238
3	C	26	50	20120531	14	2860	57	0.0441490179851126	-0.148328559123703
3	C	26	50	20120531	14	2862	57.04	0.0417925846368085	-0.148399623355212
3	C	26	50	20120531	14	2864	57.08	0.0400132211326306	-0.149320559227030
3	C	26	50	20120531	14	2866	57.12	0.0376137249813522	-0.150233716924254
3	C	26	50	20120531	14	2868	57.16	0.0355506702365623	-0.151185199809019
3	C	26	50	20120531	14	2870	57.2	0.0337616900801604	-0.152607898652766
3	C	26	50	20120531	14	2872	57.24	0.0320910088882509	-0.153319743049386
3	C	26	50	20120531	14	2874	57.28	0.0314339652671724	-0.153111287970293
3	C	26	50	20120531	14	2876	57.32	0.0302655420219397	-0.152591140222052
3	C	26	50	20120531	14	2878	57.36	0.0300985234002235	-0.152331066347931
3	C	26	50	20120531	14	2880	57.4	0.0282510655130174	-0.152372573515987
3	C	26	50	20120531	14	2882	57.44	0.0262861571894562	-0.151760784728904
3	C	26	50	20120531	14	2884	57.48	0.0238044245195258	-0.151822797993615
3	C	26	50	20120531	14	2886	57.52	0.0208876090471313	-0.151947955893885
3	C	26	50	20120531	14	2888	57.56	0.0192662131978705	-0.151948663000666
3	C	26	50	20120531	14	2890	57.6	0.0179227103136161	-0.152180594024895
3	C	26	50	20120531	14	2892	57.64	0.0173598533157916	-0.151985432553287
3	C	26	50	20120531	14	2894	57.68	0.0163055571050424	-0.152860123641615
3	C	26	50	20120531	14	2896	57.72	0.0155121832965511	-0.154424243841600
3	C	26	50	20120531	14	2898	57.76	0.0145957729081334	-0.154910733307056
3	C	26	50	20120531	14	2900	57.8	0.0140272590560594	-0.155538644128750
3	C	26	50	20120531	14	2902	57.84	0.0129800339131221	-0.156860226702788
3	C	26	50	20120531	14	2904	57.88	0.0121661540079764	-0.157586425367066
3	C	26	50	20120531	14	2906	57.92	0.0119016960718126	-0.158372728107746
3	C	26	50	20120531	14	2908	57.96	0.0109103323645891	-0.158772950545897
3	C	26	50	20120531	14	2910	58	0.0096311761974226	-0.159226205992638
3	C	26	50	20120531	14	2912	58.04	0.00800270928035	-0.160168779331959
3	C	26	50	20120531	14	2914	58.08	0.007161252210738	-0.160455864685121
3	C	26	50	20120531	14	2916	58.12	0.0062362858302679	-0.159590295274271
3	C	26	50	20120531	14	2918	58.16	0.0048475281120175	-0.160107897438099
3	C	26	50	20120531	14	2920	58.2	0.0043883329683149	-0.159999427257865
3	C	26	50	20120531	14	2922	58.24	0.0040908531454698	-0.159372435674987
3	C	26	50	20120531	14	2924	58.28	0.0039772210857331	-0.159439822951234
3	C	26	50	20120531	14	2926	58.32	0.0044288501868769	-0.159412033654733
3	C	26	50	20120531	14	2928	58.36	0.005509945744633	-0.158541514496415
3	C	26	50	20120531	14	2930	58.4	0.0056095063794241	-0.158088117628318
3	C	26	50	20120531	14	2932	58.44	0.0060942987886056	-0.156959292362832
3	C	26	50	20120531	14	2934	58.48	0.0059834244453156	-0.156228992479222
3	C	26	50	20120531	14	2936	58.52	0.0045815852516132	-0.154322279043753
3	C	26	50	20120531	14	2938	58.56	0.0040373958728121	-0.152858850849409
3	C	26	50	20120531	14	2940	58.6	0.0030477292218634	-0.151388351587254
3	C	26	50	20120531	14	2942	58.64	0.0014252727124308	-0.149091315208569
3	C	26	50	20120531	14	2944	58.68	0.000278769777414999	-0.146433017975376
3	C	26	50	20120531	14	2946	58.72	-0.000656591072738601	-0.144472352292502
3	C	26	50	20120531	14	2948	58.76	-0.00187083483739210	-0.142109767115202
3	C	26	50	20120531	14	2950	58.8	-0.0028164487358729	-0.139298805527951
3	C	26	50	20120531	14	2952	58.84	-0.0032441776278127	-0.137845771803291
3	C	26	50	20120531	14	2954	58.88	-0.0045695785784687	-0.135373443653550
3	C	26	50	20120531	14	2956	58.92	-0.0055120812071123	-0.132480740522394
3	C	26	50	20120531	14	2958	58.96	-0.0071867929076745	-0.130247414464694
3	C	26	50	20120531	14	2960	59	-0.0087044561921352	-0.127275939638114
3	C	26	50	20120531	14	2962	59.04	-0.0103982597757894	-0.124931597815768
3	C	26	50	20120531	14	2964	59.08	-0.0116885882300986	-0.122777184874849
3	C	26	50	20120531	14	2966	59.12	-0.0138717804170121	-0.120560051562439
3	C	26	50	20120531	14	2968	59.16	-0.015445587979899	-0.118127816367191
3	C	26	50	20120531	14	2970	59.2	-0.0168890050523351	-0.115553028444857
3	C	26	50	20120531	14	2972	59.24	-0.0184526302775729	-0.113111176597385
3	C	26	50	20120531	14	2974	59.28	-0.0201611416822758	-0.110517367502637
3	C	26	50	20120531	14	2976	59.32	-0.0219059276648537	-0.108707527696190
3	C	26	50	20120531	14	2978	59.36	-0.0233434050403278	-0.106574257248028
3	C	26	50	20120531	14	2980	59.4	-0.0242420670485378	-0.104835552383768
3	C	26	50	20120531	14	2982	59.44	-0.0255282942835161	-0.103048693547710
3	C	26	50	20120531	14	2984	59.48	-0.0269376995197771	-0.100862885065706
3	C	26	50	20120531	14	2986	59.52	-0.0285369629267867	-0.0989737078784098
3	C	26	50	20120531	14	2988	59.56	-0.0307876131006254	-0.095998273253855
3	C	26	50	20120531	14	2990	59.6	-0.032099013337014	-0.094014980153983
3	C	26	50	20120531	14	2992	59.64	-0.0341086108091461	-0.0921371873858639
3	C	26	50	20120531	14	2994	59.68	-0.0366476898390308	-0.090218948109861
3	C	26	50	20120531	14	2996	59.72	-0.0380438721784836	-0.088320861377122
3	C	26	50	20120531	14	2998	59.76	-0.0389130478339181	-0.08817661159376
3	C	26	50	20120531	14	3000	59.8	-0.0407404238885385	-0.086109950604386
3	C	26	50	20120531	14	3002	59.84	-0.0424272978257372	-0.0848797262264777
3	C	26	50	20120531	14	3004	59.88	-0.0443288281685006	-0.0831111319585773
3	C	26	50	20120531	14	3006	59.92	-0.0458935281960458	-0.081436123273167
3	C	26	50	20120531	14	3008	59.96	-0.0479567102200563	-0.0796260854768213
3	C	26	50	20120531	14	3010	60	-0.0495204415113113	-0.0773739150234031
3	C	26	50	20120531	14	3012	60.04	-0.051781500296969	-0.0755325948230577
3	C	26	50	20120531	14	3014	60.08	-0.0532450981969402	-0.0737608397878454
3	C	26	50	20120531	14	3016	60.12	-0.0541888806888577	-0.0718474724775649
3	C	26	50	20120531	14	3018	60.16	-0.0557552353462709	-0.0707547379421905
3	C	26	50	20120531	14	3020	60.2	-0.0572924925596382	-0.0695778223445158
3	C	26	50	20120531	14	3022	60.24	-0.0595461408662291	-0.0671670549111452
3	C	26	50	20120531	14	3024	60.28	-0.0609075335520476	-0.0655734483583851
3	C	26	50	20120531	14	3026	60.32	-0.0625802653536225	-0.0627891446967849
3	C	26	50	20120531	14	3028	60.36	-0.0627333539717494	-0.0606400350567247
3	C	26	50	20120531	14	3030	60.4	-0.0631532339784179	-0.0581859502619386
3	C	26	50	20120531	14	3032	60.44	-0.0643384863650428	-0.0555116724154911
3	C	26	50	20120531	14	3034	60.48	-0.0645687910436753	-0.0535042669743806
3	C	26	50	20120531	14	3036	60.52	-0.0647738520102194	-0.0519343484987903
3	C	26	50	20120531	14	3038	60.56	-0.0652326228898532	-0.0509528842865033
3	C	26	50	20120531	14	3040	60.6	-0.0655935301909708	-0.048777540984861
3	C	26	50	20120531	14	3042	60.64	-0.0665421846486107	-0.046460493484269
3	C	26	50	20120531	14	3044	60.68	-0.0672166938071846	-0.0445994591468641
3	C	26	50	20120531	14	3046	60.72	-0.0683899960892074	-0.0419224235839699
3	C	26	50	20120531	14	3048	60.76	-0.0690477468170671	-0.0390367208099476
3	C	26	50	20120531	14	3050	60.8	-0.0700342314875005	-0.0370600038031406
3	C	26	50	20120531	14	3052	60.84	-0.0709114681602405	-0.0346344861223145
3	C	26	50	20120531	14	3054	60.88	-0.0722805683099739	-0.0316755270857613
3	C	26	50	20120531	14	3056	60.92	-0.0733123078144032	-0.0293726924314711
3	C	26	50	20120531	14	3058	60.96	-0.0748752259328598	-0.0268987379361337
3	C	26	50	20120531	14	3060	61	-0.0758593771509152	-0.0251978632846676
3	C	26	50	20120531	14	3062	61.04	-0.0774686107635396	-0.023232106432969
3	C	26	50	20120531	14	3064	61.08	-0.0792025780123652	-0.0210735922727189
3	C	26	50	20120531	14	3066	61.12	-0.079760838816112	-0.0204045985470383
3	C	26	50	20120531	14	3068	61.16	-0.0796979063125864	-0.0196576109433929
3	C	26	50	20120531	14	3070	61.2	-0.0793227154544888	-0.0181873945239498
3	C	26	50	20120531	14	3072	61.24	-0.0796853905225594	-0.0167111676968666
3	C	26	50	20120531	14	3074	61.28	-0.0795228266735646	-0.0151427341455168
3	C	26	50	20120531	14	3076	61.32	-0.07981804375471	-0.0151534114579127
3	C	26	50	20120531	14	3078	61.36	-0.0797969719726307	-0.0141736443019006
3	C	26	50	20120531	14	3080	61.4	-0.0799680918136778	-0.0134067162870257
3	C	26	50	20120531	14	3082	61.44	-0.0800217612183698	-0.0126209085210931
3	C	26	50	20120531	14	3084	61.48	-0.0796988962620801	-0.0120345755781332
3	C	26	50	20120531	14	3086	61.52	-0.0794021942566942	-0.0118512935004496
3	C	26	50	20120531	14	3088	61.56	-0.0793946282141355	-0.0110654857345170
3	C	26	50	20120531	14	3090	61.6	-0.0789131592068256	-0.0093327205672194
3	C	26	50	20120531	14	3092	61.64	-0.0781329375844644	-0.00810362756016094
3	C	26	50	20120531	14	3094	61.68	-0.077713198999152	-0.00682602702791309
3	C	26	50	20120531	14	3096	61.72	-0.0767341389499211	-0.00527237200829
3	C	26	50	20120531	14	3098	61.76	-0.0761647058590316	-0.00394647608288711
3	C	26	50	20120531	14	3100	61.8	-0.0759168649322257	-0.00271052414005115
3	C	26	50	20120531	14	3102	61.84	-0.0762096071396369	-0.00118685044795037
3	C	26	50	20120531	14	3104	61.88	-0.0760220117105881	-8.652158574599e-05
3	C	26	50	20120531	14	3106	61.92	-0.0760051825691959	0.00174926903957054
3	C	26	50	20120531	14	3108	61.96	-0.0761623016959756	0.00347178115854097
3	C	26	50	20120531	14	3110	62	-0.0759846764725415	0.00530757178385748
3	C	26	50	20120531	14	3112	62.04	-0.0758322949611958	0.00716125221073798
3	C	26	50	20120531	14	3114	62.08	-0.0751104803589606	0.00954335353519928
3	C	26	50	20120531	14	3116	62.12	-0.074700146293838	0.0114731186517355
3	C	26	50	20120531	14	3118	62.16	-0.0746770239020932	0.0136232182412894
3	C	26	50	20120531	14	3120	62.2	-0.0741548255441869	0.0164791518198237
3	C	26	50	20120531	14	3122	62.24	-0.0739972821533386	0.0184730515214136
3	C	26	50	20120531	14	3124	62.28	-0.0736104947440295	0.0207315505805234
3	C	26	50	20120531	14	3126	62.32	-0.073346178229222	0.0227880999429264
3	C	26	50	20120531	14	3128	62.36	-0.0731645224971352	0.0250357802682841
3	C	26	50	20120531	14	3130	62.4	-0.072615524792222	0.0270159620983189
3	C	26	50	20120531	14	3132	62.44	-0.0717622590393641	0.0291977400716700
3	C	26	50	20120531	14	3134	62.48	-0.0714685975931374	0.0313648102239724
3	C	26	50	20120531	14	3136	62.52	-0.0711134885676255	0.033018308721099
3	C	26	50	20120531	14	3138	62.56	-0.0709138016126184	0.0350795249882578
3	C	26	50	20120531	14	3140	62.6	-0.069777693147286	0.0376335239712255
3	C	26	50	20120531	14	3142	62.64	-0.0689387109514081	0.0402119888488222
3	C	26	50	20120531	14	3144	62.68	-0.0683676515149219	0.0419810285939947
3	C	26	50	20120531	14	3146	62.72	-0.0672301995467052	0.0446004349542222
3	C	26	50	20120531	14	3148	62.76	-0.0662273807096264	0.046184919829505
3	C	26	50	20120531	14	3150	62.8	-0.0645062828042184	0.0483082200720519
3	C	26	50	20120531	14	3152	62.84	-0.0633998021130177	0.0495989727904299
3	C	26	50	20120531	14	3154	62.88	-0.0617926898207369	0.0509850435029117
3	C	26	50	20120531	14	3156	62.92	-0.0598529544985859	0.0519120604930473
3	C	26	50	20120531	14	3158	62.96	-0.0580185073761537	0.0523423349693993
3	C	26	50	20120531	14	3160	63	-0.0555640690279771	0.0531642051811724
3	C	26	50	20120531	14	3162	63.04	-0.0534815122781621	0.0540038096310177
3	C	26	50	20120531	14	3164	63.08	-0.0514024344937105	0.0546133781028074
3	C	26	50	20120531	14	3166	63.12	-0.049647713660857	0.0547387834904508
3	C	26	50	20120531	14	3168	63.16	-0.048527189828982	0.0554363160458201
3	C	26	50	20120531	14	3170	63.2	-0.0474928693848013	0.0559330939149427
3	C	26	50	20120531	14	3172	63.24	-0.0477156150919429	0.0560036561006373
3	C	26	50	20120531	14	3174	63.28	-0.0485686969970376	0.056474985196705
3	C	26	50	20120531	14	3176	63.32	-0.0489808836819269	0.0576926796424508
3	C	26	50	20120531	14	3178	63.36	-0.0501207044578605	0.0591214949598554
3	C	26	50	20120531	14	3180	63.4	-0.0506821048157158	0.0609744399956835
3	C	26	50	20120531	14	3182	63.44	-0.0519012417592951	0.062717656201207
3	C	26	50	20120531	14	3184	63.48	-0.0529223958752101	0.0648671688921326
3	C	26	50	20120531	14	3186	63.52	-0.0541586235896907	0.0664183561090893
3	C	26	50	20120531	14	3188	63.56	-0.0555411248271411	0.0692205128027009
3	C	26	50	20120531	14	3190	63.6	-0.0556514384347537	0.0695160784874894
3	C	26	50	20120531	14	3192	63.64	-0.0572240481587533	0.0726683562753783
3	C	26	50	20120531	14	3194	63.68	-0.0578011639648204	0.074679251288454
3	C	26	50	20120531	14	3196	63.72	-0.0590784462990167	0.077159534389483
3	C	26	50	20120531	14	3198	63.76	-0.0599448430248011	0.0788882195506532
3	C	26	50	20120531	14	3200	63.8	-0.0606955853654547	0.0806250788662138
3	C	26	50	20120531	14	3202	63.84	-0.0616977253800235	0.0828317894246696
3	C	26	50	20120531	14	3204	63.88	-0.063476501985573	0.08492654376646
3	C	26	50	20120531	14	3206	63.92	-0.0642698192255218	0.0867622495389628
3	C	26	50	20120531	14	3208	63.96	-0.0657540363592324	0.0875648157356096
3	C	26	50	20120531	14	3210	64	-0.0672623234077745	0.089269621900779
3	C	26	50	20120531	14	3212	64.04	-0.0688874669229755	0.0903413836490235
3	C	26	50	20120531	14	3214	64.08	-0.0705601492270758	0.0914320746458003
3	C	26	50	20120531	14	3216	64.12	-0.0718763507185086	0.092718026109134
3	C	26	50	20120531	14	3218	64.16	-0.0738670896527865	0.0929476024677818
3	C	26	50	20120531	14	3220	64.2	-0.076240422853161	0.0925951804480385
3	C	26	50	20120531	14	3222	64.24	-0.0775407264628324	0.092192902450474
3	C	26	50	20120531	14	3224	64.28	-0.0802310931098721	0.0923931883249247
3	C	26	50	20120531	14	3226	64.32	-0.0823667182236151	0.0921992784323199
3	C	26	50	20120531	14	3228	64.36	-0.0840980338220111	0.0921650191087715
3	C	26	50	20120531	14	3230	64.4	-0.0856668774952941	0.0913061106437998
3	C	26	50	20120531	14	3232	64.44	-0.0871447872365171	0.091543641953736
3	C	26	50	20120531	14	3234	64.48	-0.088862802156359	0.0910064953584754
3	C	26	50	20120531	14	3236	64.52	-0.0905134722263611	0.0913470379842948
3	C	26	50	20120531	14	3238	64.56	-0.09141530207295	0.0909246265353496
3	C	26	50	20120531	14	3240	64.6	-0.0921663908959271	0.0916103786917443
3	C	26	50	20120531	14	3242	64.64	-0.0931423396753201	0.0917078180061918
3	C	26	50	20120531	14	3244	64.68	-0.0935352789136261	0.091877735765711
3	C	26	50	20120531	14	3246	64.72	-0.0935611590218171	0.0918589267253314
3	C	26	50	20120531	14	3248	64.76	-0.0933785133402371	0.0926157431132354
3	C	26	50	20120531	14	3250	64.8	-0.093763235997745	0.0937428147539042
3	C	26	50	20120531	14	3252	64.84	-0.0939549962857351	0.0947177806548723
3	C	26	50	20120531	14	3254	64.88	-0.0940524709555211	0.0960741175272053
3	C	26	50	20120531	14	3256	64.92	-0.094360833151729	0.0969452094420163
3	C	26	50	20120531	14	3258	64.96	-0.0956988771716331	0.0981357792716363
3	C	26	50	20120531	14	3260	65	-0.096900357658886	0.0987628769205313
3	C	26	50	20120531	14	3262	65.04	-0.0984923378660491	0.0998296182106293
3	C	26	50	20120531	14	3264	65.08	-0.0998555407452271	0.0997377933240243
3	C	26	50	20120531	14	3266	65.12	-0.10149715984843	0.0997281766718003
3	C	26	50	20120531	14	3268	65.16	-0.102391437794597	0.0986755068066483
3	C	26	50	20120531	14	3270	65.2	-0.103313787879976	0.0978790217283193
3	C	26	50	20120531	14	3272	65.24	-0.105537497285452	0.0968517369966113
3	C	26	50	20120531	14	3274	65.28	-0.107067534938583	0.0958096030224983
3	C	26	50	20120531	14	3276	65.32	-0.107696223577736	0.093968933360392
3	C	26	50	20120531	14	3278	65.36	-0.108412664168435	0.0933203750206878
3	C	26	50	20120531	14	3280	65.4	-0.109089223936674	0.092437340072342
3	C	26	50	20120531	14	3282	65.44	-0.110078890587623	0.0927529925394637
3	C	26	50	20120531	14	3284	65.48	-0.110846172155888	0.0927607000033786
3	C	26	50	20120531	14	3286	65.52	-0.110641323321378	0.0937702363548786
3	C	26	50	20120531	14	3288	65.56	-0.110652849161912	0.0949735199644243
3	C	26	50	20120531	14	3290	65.6	-0.111126327862594	0.0960316345517913
3	C	26	50	20120531	14	3292	65.64	-0.111389795849264	0.0979658544410493
3	C	26	50	20120531	14	3294	65.68	-0.111271355463416	0.0992312220259823
3	C	26	50	20120531	14	3296	65.72	-0.111895730751203	0.101572452578491
3	C	26	50	20120531	14	3298	65.76	-0.112412413676216	0.103407606807704
3	C	26	50	20120531	14	3300	65.8	-0.113135218227945	0.105418477072042
3	C	26	50	20120531	14	3302	65.84	-0.114170422555602	0.107883451311259
3	C	26	50	20120531	14	3304	65.88	-0.115263185375248	0.109935899454331
3	C	26	50	20120531	14	3306	65.92	-0.116466610406149	0.112157699671497
3	C	26	50	20120531	14	3308	65.96	-0.117653559849049	0.114470928795471
3	C	26	50	20120531	14	3310	66	-0.119244832949431	0.116379834261962
3	C	26	50	20120531	14	3312	66.04	-0.120257268438734	0.118477254396317
3	C	26	50	20120531	14	3314	66.08	-0.121680462257228	0.120120075581048
3	C	26	50	20120531	14	3316	66.12	-0.122774356447724	0.121967745600289
3	C	26	50	20120531	14	3318	66.16	-0.124457482718982	0.123049406843470
3	C	26	50	20120531	14	3320	66.2	-0.126621088048057	0.124723977122676
3	C	26	50	20120531	14	3322	66.24	-0.128561813319701	0.125960989725683
3	C	26	50	20120531	14	3324	66.28	-0.130249960049106	0.126624680150505
3	C	26	50	20120531	14	3326	66.32	-0.13272518733665	0.127576092324592
3	C	26	50	20120531	14	3328	66.36	-0.134604465029009	0.127835105538540
3	C	26	50	20120531	14	3330	66.4	-0.136407233767644	0.128205983045273
3	C	26	50	20120531	14	3332	66.44	-0.138826033934049	0.128505301345749
3	C	26	50	20120531	14	3334	66.48	-0.140051591407202	0.129683906928631
3	C	26	50	20120531	14	3336	66.52	-0.140986103729218	0.131030521082722
3	C	26	50	20120531	14	3338	66.56	-0.142211731913048	0.132037936113879
3	C	26	50	20120531	14	3340	66.6	-0.144085140619124	0.133711375022235
3	C	26	50	20120531	14	3342	66.64	-0.145591773037798	0.135802501906238
3	C	26	50	20120531	14	3344	66.68	-0.147229008078958	0.137511296153653
3	C	26	50	20120531	14	3346	66.72	-0.148818301280352	0.138234242126738
3	C	26	50	20120531	14	3348	66.76	-0.150304569023729	0.139818232027274
3	C	26	50	20120531	14	3350	66.8	-0.151335035735952	0.140282589050480
3	C	26	50	20120531	14	3352	66.84	-0.151131742536361	0.140474568541572
3	C	26	50	20120531	14	3354	66.88	-0.150053404695051	0.140342339573490
3	C	26	50	20120531	14	3356	66.92	-0.149491254804008	0.140037576550798
3	C	26	50	20120531	14	3358	66.96	-0.149136640753243	0.139243849188917
3	C	26	50	20120531	14	3360	67	-0.148247383265222	0.140017141164822
3	C	26	50	20120531	14	3362	67.04	-0.14732552815459	0.139415888268779
3	C	26	50	20120531	14	3364	67.08	-0.145870160977551	0.140108994335698
3	C	26	50	20120531	14	3366	67.12	-0.144377105009076	0.140156724043428
3	C	26	50	20120531	14	3368	67.16	-0.142769780584761	0.139762936276986
3	C	26	50	20120531	14	3370	67.2	-0.140293351215689	0.140081275749876
3	C	26	50	20120531	14	3372	67.24	-0.138062401036775	0.139752499380895
3	C	26	50	20120531	14	3374	67.28	-0.136475476643097	0.139508017211300
3	C	26	50	20120531	14	3376	67.32	-0.134657865733124	0.139130768672469
3	C	26	50	20120531	14	3378	67.36	-0.132363070882936	0.139028471534435
3	C	26	50	20120531	14	3380	67.4	-0.130036024892458	0.138664269115717
3	C	26	50	20120531	14	3382	67.44	-0.128103537414814	0.138739894185965
3	C	26	50	20120531	14	3384	67.48	-0.126015154105122	0.138380273819189
3	C	26	50	20120531	14	3386	67.52	-0.125366383633384	0.138122533397446
3	C	26	50	20120531	14	3388	67.56	-0.126028094159218	0.137688511255154
3	C	26	50	20120531	14	3390	67.6	-0.126038149217647	0.137179238809208
3	C	26	50	20120531	14	3392	67.64	-0.125845236345603	0.136300177800973
3	C	26	50	20120531	14	3394	67.68	-0.125187315912116	0.135545298885649
3	C	26	50	20120531	14	3396	67.72	-0.123690413282751	0.135195238602555
3	C	26	50	20120531	14	3398	67.76	-0.122625849881539	0.135264195655856
3	C	26	50	20120531	14	3400	67.8	-0.11958608975310	0.135486842368048
3	C	26	50	20120531	14	3402	67.84	-0.117491681893632	0.135673476131875
3	C	26	50	20120531	14	3404	67.88	-0.115441956111668	0.136163324354542
3	C	26	50	20120531	14	3406	67.92	-0.112763725538313	0.136744276214897
3	C	26	50	20120531	14	3408	67.96	-0.110394776399982	0.137363843176572
3	C	26	50	20120531	14	3410	68	-0.107848039403657	0.138114528948683
3	C	26	50	20120531	14	3412	68.04	-0.105430158476068	0.138483214424394
3	C	26	50	20120531	14	3414	68.08	-0.104029733495928	0.139265628077777
3	C	26	50	20120531	14	3416	68.12	-0.101463855119036	0.140370623844737
3	C	26	50	20120531	14	3418	68.16	-0.099223457993525	0.140441617365568
3	C	26	50	20120531	14	3420	68.2	-0.0970589334256351	0.140407039843968
3	C	26	50	20120531	14	3422	68.24	-0.0939983631446251	0.140451092596436
3	C	26	50	20120531	14	3424	68.28	-0.0920137972525471	0.140158774653094
3	C	26	50	20120531	14	3426	68.32	-0.090311861940909	0.139746460688984
3	C	26	50	20120531	14	3428	68.36	-0.0880133406379841	0.138592886686156
3	C	26	50	20120531	14	3430	68.4	-0.086594813724246	0.137965046575141
3	C	26	50	20120531	14	3432	68.44	-0.083980427822165	0.136089304416687
3	C	26	50	20120531	14	3434	68.48	-0.0818865432217151	0.135572550780996
3	C	26	50	20120531	14	3436	68.52	-0.0796332060421078	0.134796642510000
3	C	26	50	20120531	14	3438	68.56	-0.0775220680361973	0.133664988817389
3	C	26	50	20120531	14	3440	68.6	-0.0755833933742181	0.132592802805076
3	C	26	50	20120531	14	3442	68.64	-0.0735687047332614	0.131418439862881
3	C	26	50	20120531	14	3444	68.68	-0.0712684156633834	0.130246834637133
3	C	26	50	20120531	14	3446	68.72	-0.0691695813154655	0.128310917691601
3	C	26	50	20120531	14	3448	68.76	-0.0678204922876397	0.127244529954893
3	C	26	50	20120531	14	3450	68.8	-0.0670806464624842	0.126820478018216
3	C	26	50	20120531	14	3452	68.84	-0.065106192197377	0.124545220528392
3	C	26	50	20120531	14	3454	68.88	-0.0630398847613937	0.122975584895514
3	C	26	50	20120531	14	3456	68.92	-0.0613900632195293	0.121939814882432
3	C	26	50	20120531	14	3458	68.96	-0.0601133819260969	0.120644041705907
3	C	26	50	20120531	14	3460	69	-0.0580722474915238	0.119909074917542
3	C	26	50	20120531	14	3462	69.04	-0.0561610792833329	0.119160107414909
3	C	26	50	20120531	14	3464	69.08	-0.0539254197732554	0.118353793552322
3	C	26	50	20120531	14	3466	69.12	-0.0510597988318188	0.117659838957266
3	C	26	50	20120531	14	3468	69.16	-0.0479680451417587	0.115855585294390
3	C	26	50	20120531	14	3470	69.2	-0.0459445883767153	0.114689990476282
3	C	26	50	20120531	14	3472	69.24	-0.0440323595083525	0.114028350661126
3	C	26	50	20120531	14	3474	69.28	-0.0425434754698861	0.114289697327453
3	C	26	50	20120531	14	3476	69.32	-0.0404253371068418	0.113712344640614
3	C	26	50	20120531	14	3478	69.36	-0.0387487162179704	0.112754285662784
3	C	26	50	20120531	14	3480	69.4	-0.0360886512178247	0.111043016541635
3	C	26	50	20120531	14	3482	69.44	-0.0346033734239423	0.109958668292685
3	C	26	50	20120531	14	3484	69.48	-0.0339621689947624	0.108574718900547
3	C	26	50	20120531	14	3486	69.52	-0.0326965185671166	0.106733342131659
3	C	26	50	20120531	14	3488	69.56	-0.0313231757766961	0.104653175402764
3	C	26	50	20120531	14	3490	69.6	-0.0302911534295543	0.102951522933839
3	C	26	50	20120531	14	3492	69.64	-0.0301465500928017	0.102889651090485
3	C	26	50	20120531	14	3494	69.68	-0.0302245439707665	0.103636143719384
3	C	26	50	20120531	14	3496	69.72	-0.0292770915946547	0.103860932965123
3	C	26	50	20120531	14	3498	69.76	-0.0285223258164162	0.103422102496718
3	C	26	50	20120531	14	3500	69.8	-0.0282453520902254	0.103499672110615
3	C	26	50	20120531	14	3502	69.84	-0.0274700095046543	0.102293701495301
3	C	26	50	20120531	14	3504	69.88	-0.0260391789329234	0.101847870669763
3	C	26	50	20120531	14	3506	69.92	-0.0254133187208952	0.100768189325569
3	C	26	50	20120531	14	3508	69.96	-0.023687412489375	0.0991452378413903
3	C	26	50	20120531	14	3510	70	-0.0220975536025552	0.0974442217685673
3	C	26	50	20120531	14	3512	70.04	-0.019986627728679	0.0949043649212233
3	C	26	50	20120531	14	3514	70.08	-0.0184360839788931	0.0937367902041285
3	C	26	50	20120531	14	3516	70.12	-0.0168996116540529	0.0917346173531988
3	C	26	50	20120531	14	3518	70.16	-0.0153591088205599	0.089303301396767
3	C	26	50	20120531	14	3520	70.2	-0.0145098028656767	0.0879168771308945
3	C	26	50	20120531	14	3522	70.24	-0.0135277729679648	0.0869714753644481
3	C	26	50	20120531	14	3524	70.28	-0.0121284793586748	0.0849852831267732
3	C	26	50	20120531	14	3526	70.32	-0.010796714446988	0.0829903934756897
3	C	26	50	20120531	14	3528	70.36	-0.0096689498416736	0.081765896662709
3	C	26	50	20120531	14	3530	70.4	-0.009001158197521	0.0808318086047615
3	C	26	50	20120531	14	3532	70.44	-0.0074506851584133	0.0780530910867328
3	C	26	50	20120531	14	3534	70.48	-0.0059446891358422	0.0760763033692477
3	C	26	50	20120531	14	3536	70.52	-0.0046413499167591	0.0741881868421233
3	C	26	50	20120531	14	3538	70.56	-0.0032001248753447	0.0718089139447868
3	C	26	50	20120531	14	3540	70.6	-0.0019765473011795	0.0694652792292222
3	C	26	50	20120531	14	3542	70.64	-0.000621377155035501	0.0676574193217625
3	C	26	50	20120531	14	3544	70.68	0.000765471374905697	0.0657104007997653
3	C	26	50	20120531	14	3546	70.72	0.001952774371196	0.063333602776163
3	C	26	50	20120531	14	3548	70.76	0.0028227278440898	0.061763896432607
3	C	26	50	20120531	14	3550	70.8	0.0038791453751825	0.0596956090976363
3	C	26	50	20120531	14	3552	70.84	0.0047916666763038	0.0581977448030489
3	C	26	50	20120531	14	3554	70.88	0.0057922934823608	0.0574352715608954
3	C	26	50	20120531	14	3556	70.92	0.0076368522317641	0.0553068801495239
3	C	26	50	20120531	14	3558	70.96	0.0088299535036601	0.0538438055085708
3	C	26	50	20120531	14	3560	71	0.0103254136351916	0.0527233948137807
3	C	26	50	20120531	14	3562	71.04	0.0122830387589065	0.0505899829442628
3	C	26	50	20120531	14	3564	71.08	0.0136026414339569	0.0488372066550576
3	C	26	50	20120531	14	3566	71.12	0.0151691657969975	0.0468144569967954
3	C	26	50	20120531	14	3568	71.16	0.0165606105210164	0.045353574386864
3	C	26	50	20120531	14	3570	71.2	0.0180161191194108	0.0432520530331775
3	C	26	50	20120531	14	3572	71.24	0.0192070283602852	0.0418259600768805
3	C	26	50	20120531	14	3574	71.28	0.0210749923441457	0.0395989272695335
3	C	26	50	20120531	14	3576	71.32	0.0219576737391009	0.0376971635815322
3	C	26	50	20120531	14	3578	71.36	0.022648446353642	0.0359785405498584
3	C	26	50	20120531	14	3580	71.4	0.0233542096319443	0.0346530688885242
3	C	26	50	20120531	14	3582	71.44	0.0235986564462005	0.0334456840596481
3	C	26	50	20120531	14	3584	71.48	0.0241267237903906	0.033567165004656
3	C	26	50	20120531	14	3586	71.52	0.0248085161488107	0.0333291528621086
3	C	26	50	20120531	14	3588	71.56	0.0252579532189328	0.0332175714120374
3	C	26	50	20120531	14	3590	71.6	0.0264497816986228	0.0333962572956432
3	C	26	50	20120531	14	3592	71.64	0.0260408618470626	0.0328389864413901
3	C	26	50	20120531	14	3594	71.68	0.0259417961870183	0.0325325970731019
3	C	26	50	20120531	14	3596	71.72	0.0254667618514172	0.0326127829820885
3	C	26	50	20120531	14	3598	71.76	0.0254526904264716	0.0330536640601583
3	C	26	50	20120531	14	3600	71.8	0.025079267335327	0.0329499314953582
3	C	26	50	20120531	14	3602	71.84	0.0252266283885263	0.032994479222573
3	C	26	50	20120531	14	3604	71.88	0.0248153750845882	0.0333184755497127
3	C	26	50	20120531	14	3606	71.92	0.0245167638908931	0.0327575277401974
3	C	26	50	20120531	14	3608	71.96	0.0244297897568071	0.0332420373066664
3	C	26	50	20120531	14	3610	72	0.0246117990422846	0.033037966289616
3	C	26	50	20120531	14	3612	72.04	0.0241993436568185	0.0327359609833712
3	C	26	50	20120531	14	3614	72.08	0.0241372596814303	0.0331991159250484
3	C	26	50	20120531	14	3616	72.12	0.0238373049848509	0.0331084648357003
3	C	26	50	20120531	14	3618	72.16	0.0239893329428061	0.0330019745544536
3	C	26	50	20120531	14	3620	72.2	0.0241505532889166	0.0328952014304944
3	C	26	50	20120531	14	3622	72.24	0.0240099804608167	0.0331067677794254
3	C	26	50	20120531	14	3624	72.28	0.0237759988269221	0.0331491234756185
3	C	26	50	20120531	14	3626	72.32	0.0239184101326530	0.0331764177973723
3	C	26	50	20120531	14	3628	72.36	0.0237691398911446	0.0332688366536734
3	C	26	50	20120531	14	3630	72.4	0.0235607555227289	0.0334734026454706
3	C	26	50	20120531	14	3632	72.44	0.0237303197288574	0.0332225211595057
3	C	26	50	20120531	14	3634	72.48	0.0235711499924123	0.0323904686100834
3	C	26	50	20120531	14	3636	72.52	0.0237947371566235	0.0322377335453472
3	C	26	50	20120531	14	3638	72.56	0.0235490175501612	0.0325651946957146
3	C	26	50	20120531	14	3640	72.6	0.0234892670271509	0.0317711844911203
3	C	26	50	20120531	14	3642	72.64	0.0233350470381741	0.031371174185003
3	C	26	50	20120531	14	3644	72.68	0.0230994390586828	0.0310968167539027
3	C	26	50	20120531	14	3646	72.72	0.0228300313750507	0.0313648102239724
3	C	26	50	20120531	14	3648	72.76	0.0226033329410023	0.0318363090256676
3	C	26	50	20120531	14	3650	72.8	0.0219926755247696	0.0318510168467162
3	C	26	50	20120531	14	3652	72.84	0.0213600977983201	0.0321645479934943
3	C	26	50	20120531	14	3654	72.88	0.0205315807828038	0.0328242079096633
3	C	26	50	20120531	14	3656	72.92	0.0197022859498283	0.0329175460047799
3	C	26	50	20120531	14	3658	72.96	0.0185920575926873	0.0344131475576676
3	C	26	50	20120531	14	3660	73	0.0186991135593589	0.035330547895579
3	C	26	50	20120531	14	3662	73.04	0.0183280239205922	0.0352669082852722
3	C	26	50	20120531	14	3664	73.08	0.0184306251145424	0.0354328662468167
3	C	26	50	20120531	14	3666	73.12	0.0181369636683156	0.0348128043103942
3	C	26	50	20120531	14	3668	73.16	0.0183227206197333	0.0346638169115982
3	C	26	50	20120531	14	3670	73.2	0.018293941373739	0.0343731253138524
3	C	26	50	20120531	14	3672	73.24	0.0181569747902232	0.034100535649705
3	C	26	50	20120531	14	3674	73.28	0.0180360595306403	0.0339421437307192
3	C	26	50	20120531	14	3676	73.32	0.0187119121920984	0.0330145610551587
3	C	26	50	20120531	14	3678	73.36	0.0186799509655887	0.0318595728387686
3	C	26	50	20120531	14	3680	73.4	0.0191840473898966	0.0306803308597838
3	C	26	50	20120531	14	3682	73.44	0.0196851032550454	0.0292259536322393
3	C	26	50	20120531	14	3684	73.48	0.0190458080141747	0.028790729408419
3	C	26	50	20120531	14	3686	73.52	0.0185388831627420	0.027618558497246
3	C	26	50	20120531	14	3688	73.56	0.0183160031053120	0.0267632421347228
3	C	26	50	20120531	14	3690	73.6	0.0169505799108408	0.0258024254404465
3	C	26	50	20120531	14	3692	73.64	0.0159342553342414	0.0254577108846181
3	C	26	50	20120531	14	3694	73.68	0.0147746709237736	0.0244075866038779
3	C	26	50	20120531	14	3696	73.72	0.0141577202571883	0.0229962721793077
3	C	26	50	20120531	14	3698	73.76	0.0143593164005046	0.0220775283385120
3	C	26	50	20120531	14	3700	73.8	0.0141389112168087	0.020287911786007
3	C	26	50	20120531	14	3702	73.84	0.0136792210983594	0.0193793502828604
3	C	26	50	20120531	14	3704	73.88	0.0133627908137784	0.0172463626774112
3	C	26	50	20120531	14	3706	73.92	0.0128377640287474	0.0159736411819535
3	C	26	50	20120531	14	3708	73.96	0.0117964078720939	0.0138819486125256
3	C	26	50	20120531	14	3710	74	0.0104678815094650	0.0117238445742086
3	C	26	50	20120531	14	3712	74.04	0.0100873024976948	0.00953561778701308
3	C	26	50	20120531	14	3714	74.08	0.0109290211968158	0.00798816409386098
3	C	26	50	20120531	14	3716	74.12	0.0117515631600311	0.00571018424292948
3	C	26	50	20120531	14	3718	74.16	0.0120669426839352	0.0025253851999602
3	C	26	50	20120531	14	3720	74.2	0.0123103896492028	-0.00110964852958043
3	C	26	50	20120531	14	3722	74.24	0.0138950159458419	-0.00337281449344609
3	C	26	50	20120531	14	3724	74.28	0.0154256617108051	-0.00505018491550557
3	C	26	50	20120531	14	3726	74.32	0.0161163636146682	-0.00597913937822159
3	C	26	50	20120531	14	3728	74.36	0.0181295567247827	-0.00658619408540414
3	C	26	50	20120531	14	3730	74.4	0.0191478399164553	-0.00664716783243518
3	C	26	50	20120531	14	3732	74.44	0.0207730895683842	-0.00691060760554472
3	C	26	50	20120531	14	3734	74.48	0.0240711664105928	-0.0068087524092487
3	C	26	50	20120531	14	3736	74.52	0.0272234484411224	-0.00637764354689489
3	C	26	50	20120531	14	3738	74.56	0.0302543980190682	-0.00694202082429893
3	C	26	50	20120531	14	3740	74.6	0.0326681211587841	-0.00793239458202881
3	C	26	50	20120531	14	3742	74.64	0.035483707224384	-0.0103502472253468
3	C	26	50	20120531	14	3744	74.68	0.0359868985520119	-0.0130790995731664
3	C	26	50	20120531	14	3746	74.72	0.0353336096679415	-0.0152143428492475
3	C	26	50	20120531	14	3748	74.76	0.0343507100288888	-0.0172989148533889
3	C	26	50	20120531	14	3750	74.8	0.032530864661488	-0.0200334735529326
3	C	26	50	20120531	14	3752	74.84	0.0301971365119277	-0.0209831108889983
3	C	26	50	20120531	14	3754	74.88	0.0284096624929697	-0.0226312848720626
3	C	26	50	20120531	14	3756	74.92	0.0253528469489681	-0.0249153741255836
3	C	26	50	20120531	14	3758	74.96	0.0219539260731606	-0.0267989651693083
3	C	26	50	20120531	14	3760	75	0.0202510715227071	-0.0265309716992386
3	C	26	50	20120531	14	3762	75.04	0.0182766879682780	-0.0257845497810181
3	C	26	50	20120531	14	3764	75.08	0.0173920973850137	-0.0244133283109411
3	C	26	50	20120531	14	3766	75.12	0.0156200595070889	-0.0225582760969051
3	C	26	50	20120531	14	3768	75.16	0.0135090275671956	-0.0211312992571316
3	C	26	50	20120531	14	3770	75.2	0.0101092723053863	-0.0198170847357539
3	C	26	50	20120531	14	3772	75.24	0.007047270062434	-0.0186808171006850
3	C	26	50	20120531	14	3774	75.28	0.0032940357269541	-0.0174098104098824
3	C	26	50	20120531	14	3776	75.32	0.0009033996236439	-0.0160881783383701
3	C	26	50	20120531	14	3778	75.36	0.0006582527736744	-0.0155782907095243
3	C	26	50	20120531	14	3780	75.4	0.0022851711268962	-0.0150519274926768
3	C	26	50	20120531	14	3782	75.44	0.0027367436594975	-0.0142186870038622
3	C	26	50	20120531	14	3784	75.48	0.0036493073870256	-0.0131253302145203
3	C	26	50	20120531	14	3786	75.52	0.0044924897971837	-0.0120745978219484
3	C	26	50	20120531	14	3788	75.56	0.0051432755232488	-0.0104685815451784
3	C	26	50	20120531	14	3790	75.6	0.0062689612346265	-0.00784631847355497
3	C	26	50	20120531	14	3792	75.64	0.0068936617915336	-0.00481065249337863
3	C	26	50	20120531	14	3794	75.68	0.0083033074441002	-0.00334508883655577
3	C	26	50	20120531	14	3796	75.72	0.0104825751883781	-7.46704760933e-05
3	C	26	50	20120531	14	3798	75.76	0.011254206099744	0.0029594192923571
3	C	26	50	20120531	14	3800	75.8	0.0117537976174596	0.00596146170869188
3	C	26	50	20120531	14	3802	75.84	0.0115154389925895	0.00831182100974568
3	C	26	50	20120531	14	3804	75.88	0.0104791669336928	0.00972128988561708
3	C	26	50	20120531	14	3806	75.92	0.0081632154486115	0.0125167304790209
3	C	26	50	20120531	14	3808	75.96	0.0070659130034306	0.0134213887527353
3	C	26	50	20120531	14	3810	76	0.0076222434056648	0.0127412722373867
3	C	26	50	20120531	14	3812	76.04	0.0085245258005944	0.0122579081839032
3	C	26	50	20120531	14	3814	76.08	0.0092256999558868	0.0120981091224228
3	C	26	50	20120531	14	3816	76.12	0.0108696949378743	0.0120764433706473
3	C	26	50	20120531	14	3818	76.16	0.0125464289638307	0.0112283819236990
3	C	26	50	20120531	14	3820	76.2	0.0140290833915548	0.0110812966421444
3	C	26	50	20120531	14	3822	76.24	0.0154922428853217	0.0101412830293706
3	C	26	50	20120531	14	3824	76.28	0.017619700915742	0.00904857677826738
3	C	26	50	20120531	14	3826	76.32	0.0198380504518161	0.00872190758749488
3	C	26	50	20120531	14	3828	76.36	0.0223826519856618	0.00786474567627268
3	C	26	50	20120531	14	3830	76.4	0.0244231358819962	0.00656106704593468
3	C	26	50	20120531	14	3832	76.44	0.025387841663569	0.00534830820552158
3	C	26	50	20120531	14	3834	76.48	0.0259888117168994	0.00296231779376386
3	C	26	50	20120531	14	3836	76.52	0.0261216217853341	0.00031561583899041
3	C	26	50	20120531	14	3838	76.56	0.0263517979119537	-0.00098015606474173
3	C	26	50	20120531	14	3840	76.6	0.0262192861011594	-0.00159556523854401
3	C	26	50	20120531	14	3842	76.64	0.0267364993562583	-0.00410561753506096
3	C	26	50	20120531	14	3844	76.68	0.0258607900341656	-0.00556077258006475
3	C	26	50	20120531	14	3846	76.72	0.0244895049244784	-0.00660459653938452
3	C	26	50	20120531	14	3848	76.76	0.0233757700248095	-0.00825291830776608
3	C	26	50	20120531	14	3850	76.8	0.0210264565346850	-0.0113590764700657
3	C	26	50	20120531	14	3852	76.84	0.0189106516240187	-0.0133926307199445
3	C	26	50	20120531	14	3854	76.88	0.0167637410860479	-0.0169350872012650
3	C	26	50	20120531	14	3856	76.92	0.0149592399357989	-0.0198413314272808
3	C	26	50	20120531	14	3858	76.96	0.0156025444721189	-0.022538922584304
3	C	26	50	20120531	14	3860	77	0.0168242057869071	-0.022804009845503
3	C	26	50	20120531	14	3862	77.04	0.0183267511283861	-0.0225943668270168
3	C	26	50	20120531	14	3864	77.08	0.0197767442938872	-0.0222627337466404
3	C	26	50	20120531	14	3866	77.12	0.0214336369035635	-0.0217140188844396
3	C	26	50	20120531	14	3868	77.16	0.0237308217746721	-0.0218549381948623
3	C	26	50	20120531	14	3870	77.2	0.0260365343535617	-0.0215397312050127
3	C	26	50	20120531	14	3872	77.24	0.0283869360810224	-0.0220323230019907
3	C	26	50	20120531	14	3874	77.28	0.0302311624902384	-0.0219380444548551
3	C	26	50	20120531	14	3876	77.32	0.0328958378265974	-0.0218428537399718
3	C	26	50	20120531	14	3878	77.36	0.0357314265288235	-0.0218809469964879
3	C	26	50	20120531	14	3880	77.4	0.0368126272475001	-0.022697055193091
3	C	26	50	20120531	14	3882	77.44	0.0365424256809427	-0.0233992990029534
3	C	26	50	20120531	14	3884	77.48	0.0360145464271563	-0.0240017073114768
3	C	26	50	20120531	14	3886	77.52	0.0353571421816194	-0.0243711776757146
3	C	26	50	20120531	14	3888	77.56	0.0351290719604155	-0.0258569080179369
3	C	26	50	20120531	14	3890	77.6	0.0342831389048786	-0.0281675420600236
3	C	26	50	20120531	14	3892	77.64	0.03356430829326	-0.0313329621345477
3	C	26	50	20120531	14	3894	77.68	0.0326299656768713	-0.0335953927073609
3	C	26	50	20120531	14	3896	77.72	0.0320837256884047	-0.035292661114243
3	C	26	50	20120531	14	3898	77.76	0.0309691839798985	-0.0354772159841327
3	C	26	50	20120531	14	3900	77.8	0.0307810935761028	-0.0344582751124429
3	C	26	50	20120531	14	3902	77.84	0.0303871643883038	-0.0334218687032577
3	C	26	50	20120531	14	3904	77.88	0.0298309541942225	-0.0325944123479132
3	C	26	50	20120531	14	3906	77.92	0.0289409895994211	-0.0318549200761483
3	C	26	50	20120531	14	3908	77.96	0.0274842082088206	-0.0309730164986525
3	C	26	50	20120531	14	3910	78	0.0250596804774881	-0.0294699903245624
3	C	26	50	20120531	14	3912	78.04	0.02278908989242	-0.0282050470036977
3	C	26	50	20120531	14	3914	78.08	0.0208538093429905	-0.0276708278305113
3	C	26	50	20120531	14	3916	78.12	0.0173630352963069	-0.0275774190247166
3	C	26	50	20120531	14	3918	78.16	0.0149238704546039	-0.0271362551039343
3	C	26	50	20120531	14	3920	78.2	0.0118185261722094	-0.0275237354778889
3	C	26	50	20120531	14	3922	78.24	0.0090232270001619	-0.0274399079689792
3	C	26	50	20120531	14	3924	78.28	0.0066521282572159	-0.0287676847984201
3	C	26	50	20120531	14	3926	78.32	0.0046651652731495	-0.0298866176400375
3	C	26	50	20120531	14	3928	78.36	0.0036989038566581	-0.0312348581397259
3	C	26	50	20120531	14	3930	78.4	0.00299835195533310	-0.032895477202139
3	C	26	50	20120531	14	3932	78.44	0.0030091777601531	-0.0334782109715827
3	C	26	50	20120531	14	3934	78.48	0.0034424786535286	-0.0329031775949862
3	C	26	50	20120531	14	3936	78.52	0.0040975140913486	-0.0319974869453712
3	C	26	50	20120531	14	3938	78.56	0.0046794346879938	-0.0307351316353257
3	C	26	50	20120531	14	3940	78.6	0.0048359244897382	-0.0300955606228103
3	C	26	50	20120531	14	3942	78.64	0.0053835221232247	-0.0295495469085137
3	C	26	50	20120531	14	3944	78.68	0.0050654301377079	-0.0302122120285026
3	C	26	50	20120531	14	3946	78.72	0.0054247535196357	-0.0291672213429939
3	C	26	50	20120531	14	3948	78.76	0.0055423170930758	-0.0282081441313993
3	C	26	50	20120531	14	3950	78.8	0.0056571512343405	-0.0272166390028196
3	C	26	50	20120531	14	3952	78.84	0.0056504549331226	-0.0249955671056379
3	C	26	50	20120531	14	3954	78.88	0.0044830004241802	-0.023702671853713
3	C	26	50	20120531	14	3956	78.92	0.00329378399694	-0.0215447191362472
3	C	26	50	20120531	14	3958	78.96	0.0021205495971681	-0.0199335027962084
3	C	26	50	20120531	14	3960	79	0.00117168300749390	-0.0182871460775718
3	C	26	50	20120531	14	3962	79.04	0.000218142441996	-0.0154572269575173
3	C	26	50	20120531	14	3964	79.08	-0.0013191501267104	-0.0141699673466384
3	C	26	50	20120531	14	3966	79.12	-0.0034093577718978	-0.0134765784370069
3	C	26	50	20120531	14	3968	79.16	-0.005060805659359	-0.0128818309233509
3	C	26	50	20120531	14	3970	79.2	-0.0071276787807673	-0.0130140598914328
3	C	26	50	20120531	14	3972	79.24	-0.0091821775335048	-0.0133136610346215
3	C	26	50	20120531	14	3974	79.28	-0.0082538877511631	-0.012812746590829
3	C	26	50	20120531	14	3976	79.32	-0.0075167996424542	-0.0122514452279231
3	C	26	50	20120531	14	3978	79.36	-0.0072060262121227	-0.0120014829807737
3	C	26	50	20120531	14	3980	79.4	-0.0066469875909167	-0.0105719959119269
3	C	26	50	20120531	14	3982	79.44	-0.006023248699232	-0.00975281270592233
3	C	26	50	20120531	14	3984	79.48	-0.0055644778195982	-0.00884969592499087
3	C	26	50	20120531	14	3986	79.52	-0.0045414357285775	-0.0075489022903201
3	C	26	50	20120531	14	3988	79.56	-0.0038406929084216	-0.00580531838927031
3	C	26	50	20120531	14	3990	79.6	-0.0024049832999004	-0.00420075168140179
3	C	26	50	20120531	14	3992	79.64	-0.00119674994288700	-0.0028725930142991
3	C	26	50	20120531	14	3994	79.68	0.000402937728191298	-0.00126116737065308
3	C	26	50	20120531	14	3996	79.72	0.0020974625607624	0.00124426751858272
3	C	26	50	20120531	14	3998	79.76	0.0033314982442214	0.00312700296310221
3	C	26	50	20120531	14	4000	79.8	0.0040690883987449	0.00494646649284108
3	C	26	50	20120531	14	4002	79.84	0.0048357618551786	0.00750098873482688
3	C	26	50	20120531	14	4004	79.88	0.0049280390072807	0.00909699916780038
3	C	26	50	20120531	14	4006	79.92	0.0049605379177867	0.0121566222085660
[truncated: 1,568 more rows]
