# Supplementary material for: How Do Ants Make Sense of Gravity? A Boltzmann Walker Analysis of Lasius niger Trajectories on Various Inclines
Source: PLoS One. 2013 Oct 29;8(10):e76531. doi: 10.1371/journal.pone.0076531 (PMC3812222; doi:10.1371/journal.pone.0076531)
Supplement: Dataset S3 — Trajectories for . (ZIP) [file pone.0076531.s007.zip › Incline3/3-C-26-50-20120531-15.txt]

Pente	Colonie	Temperature	Humidite	Date	Indiv	Frame	Time	X	Y
3	C	26	50	20120531	15	12	0	0	0
3	C	26	50	20120531	15	14	0.04	0.00127959598758436	-0.0015878634314833
3	C	26	50	20120531	15	16	0.08	0.00250548408972566	-0.0031834728076326
3	C	26	50	20120531	15	18	0.12	0.00386587015247256	-0.004184964815405
3	C	26	50	20120531	15	20	0.16	0.00412632374293446	-0.0045320573713386
3	C	26	50	20120531	15	22	0.2	0.00552519520947616	-0.0048575365013984
3	C	26	50	20120531	15	24	0.24	0.00595864742370276	-0.0041548180248959
3	C	26	50	20120531	15	26	0.28	0.00609260173233076	-0.003808165996487
3	C	26	50	20120531	15	28	0.32	0.00585404511756186	-0.0035916286868843
3	C	26	50	20120531	15	30	0.36	0.00471052193052196	-0.004021115446282
3	C	26	50	20120531	15	32	0.4	0.00468460929541856	-0.0040914343872439
3	C	26	50	20120531	15	34	0.44	0.00394078740883246	-0.0043153913683017
3	C	26	50	20120531	15	36	0.48	0.00408622477803356	-0.0046240579739786
3	C	26	50	20120531	15	38	0.52	0.00288684828700786	-0.0052996097615013
3	C	26	50	20120531	15	40	0.56	0.00210562964408506	-0.0060078549846056
3	C	26	50	20120531	15	42	0.6	0.000846138116503461	-0.0057663002370844
3	C	26	50	20120531	15	44	0.64	0.00035903346814746	-0.006372340246036
3	C	26	50	20120531	15	46	0.68	-0.000412243253431760	-0.0061331613772996
3	C	26	50	20120531	15	48	0.72	-0.00146944567305158	-0.0066229813156954
3	C	26	50	20120531	15	50	0.76	-0.00349626826637345	-0.0081536977913368
3	C	26	50	20120531	15	52	0.8	-0.00426887434870131	-0.0091872262759225
3	C	26	50	20120531	15	54	0.84	-0.00580838723270066	-0.0123198507379351
3	C	26	50	20120531	15	56	0.88	-0.0063699007276409	-0.0133935923851669
3	C	26	50	20120531	15	58	0.92	-0.00676736544934586	-0.0154659102287903
3	C	26	50	20120531	15	60	0.96	-0.00750028162804571	-0.0180672853660975
3	C	26	50	20120531	15	62	1	-0.00759185195620937	-0.0191417341201104
3	C	26	50	20120531	15	64	1.04	-0.00865498700172335	-0.0199872216983752
3	C	26	50	20120531	15	66	1.08	-0.00853449600620916	-0.0215161279806567
3	C	26	50	20120531	15	68	1.12	-0.00896363911171127	-0.021268994160632
3	C	26	50	20120531	15	70	1.16	-0.00910187848743324	-0.02078271682721
3	C	26	50	20120531	15	72	1.2	-0.00941385399929275	-0.019652760190874
3	C	26	50	20120531	15	74	1.24	-0.00971628356960623	-0.0189296020857545
3	C	26	50	20120531	15	76	1.28	-0.00923071334296543	-0.0194086669300084
3	C	26	50	20120531	15	78	1.32	-0.00931683894891396	-0.0180924583675077
3	C	26	50	20120531	15	80	1.36	-0.0102572202572139	-0.0174960137975769
3	C	26	50	20120531	15	82	1.4	-0.0105967022228616	-0.0164825176481022
3	C	26	50	20120531	15	84	1.44	-0.0108167538531669	-0.0152689809902298
3	C	26	50	20120531	15	86	1.48	-0.0111507910965994	-0.0138568887482003
3	C	26	50	20120531	15	88	1.52	-0.0117080619508525	-0.011679777679605
3	C	26	50	20120531	15	90	1.56	-0.0121607517121681	-0.0101569525156417
3	C	26	50	20120531	15	92	1.6	-0.0125012236273094	-0.0084989992457936
3	C	26	50	20120531	15	94	1.64	-0.0128590408717933	-0.0060984919318181
3	C	26	50	20120531	15	96	1.68	-0.0140309077270503	-0.0036972492267901
3	C	26	50	20120531	15	98	1.72	-0.0144065582045557	-0.00241296653546
3	C	26	50	20120531	15	100	1.76	-0.0154488477421603	0.000308843028818851
3	C	26	50	20120531	15	102	1.8	-0.0160887853188310	0.00306338343462801
3	C	26	50	20120531	15	104	1.84	-0.016631512117966	0.00488216927322784
3	C	26	50	20120531	15	106	1.88	-0.0162811548500237	0.00703037381660819
3	C	26	50	20120531	15	108	1.92	-0.0161582738335891	0.00876448248679008
3	C	26	50	20120531	15	110	1.96	-0.0174391270570304	0.0102113785245896
3	C	26	50	20120531	15	112	2	-0.0196931289170119	0.0104036691426655
3	C	26	50	20120531	15	114	2.04	-0.0217877771927851	0.0108185004069164
3	C	26	50	20120531	15	116	2.08	-0.0226977316962907	0.0108202611028015
3	C	26	50	20120531	15	118	2.12	-0.0248915022006507	0.0088686039603198
3	C	26	50	20120531	15	120	2.16	-0.0263013317009804	0.00881557095173081
3	C	26	50	20120531	15	122	2.2	-0.0275846597981559	0.007686392132854
3	C	26	50	20120531	15	124	2.24	-0.0288392793600152	0.00769296822591905
3	C	26	50	20120531	15	126	2.28	-0.0291384562391352	0.00607602714937977
3	C	26	50	20120531	15	128	2.32	-0.0289005643047406	0.00343764911421309
3	C	26	50	20120531	15	130	2.36	-0.0282862865017882	0.00331198209706061
3	C	26	50	20120531	15	132	2.4	-0.0274089154787598	0.00190640230848581
3	C	26	50	20120531	15	134	2.44	-0.0265115333338238	0.00122963747927997
3	C	26	50	20120531	15	136	2.48	-0.0250690425712710	4.48164277916108e-05
3	C	26	50	20120531	15	138	2.52	-0.0242077794407180	-0.0021712632955148
3	C	26	50	20120531	15	140	2.56	-0.0231950752508382	-0.0034364046062782
3	C	26	50	20120531	15	142	2.6	-0.0226801176663713	-0.005019234851693
3	C	26	50	20120531	15	144	2.64	-0.0218521804784156	-0.0061631073494829
3	C	26	50	20120531	15	146	2.68	-0.0205871381626016	-0.0074302709856404
3	C	26	50	20120531	15	148	2.72	-0.0198403344067193	-0.0071328194470665
3	C	26	50	20120531	15	150	2.76	-0.0196717177236776	-0.0066346344354493
3	C	26	50	20120531	15	152	2.8	-0.0182071864427552	-0.0060748604231908
3	C	26	50	20120531	15	154	2.84	-0.0175313620655684	-0.0052055150621288
3	C	26	50	20120531	15	156	2.88	-0.0161760999955428	-0.0049494221991865
3	C	26	50	20120531	15	158	2.92	-0.0152698931579776	-0.0048600226888411
3	C	26	50	20120531	15	160	2.96	-0.0133098214447997	-0.0043356040156419
3	C	26	50	20120531	15	162	3	-0.0111078343596423	-0.0040102500434823
3	C	26	50	20120531	15	164	3.04	-0.00957506020326766	-0.00219164918401650
3	C	26	50	20120531	15	166	3.08	-0.00828718540948916	-0.0016744217867819
3	C	26	50	20120531	15	168	3.12	-0.00646755217412276	0.000423783236100721
3	C	26	50	20120531	15	170	3.16	-0.00380216265991475	0.0013242907930096
3	C	26	50	20120531	15	172	3.2	-0.002043858917001	0.0011772953140162
3	C	26	50	20120531	15	174	3.24	0.00088535284437446	-0.00058104519845017
3	C	26	50	20120531	15	176	3.28	0.00148059745409766	-0.000789780998936099
3	C	26	50	20120531	15	178	3.32	0.00187273907595386	-0.0018149642092902
3	C	26	50	20120531	15	180	3.36	0.00175153955944496	-0.0028469172599674
3	C	26	50	20120531	15	182	3.4	0.00152916366914986	-0.0031760662742216
3	C	26	50	20120531	15	184	3.44	0.00129837532947916	-0.0038278659914109
3	C	26	50	20120531	15	186	3.48	0.00144164930548316	-0.0036133156518633
3	C	26	50	20120531	15	188	3.52	0.00164744000622546	-0.003462962122766
3	C	26	50	20120531	15	190	3.56	0.00144060526232066	-0.0022408754832489
3	C	26	50	20120531	15	192	3.6	0.00194137086013586	-0.0015862434498476
3	C	26	50	20120531	15	194	3.64	0.00165117918688436	-0.000645786481122049
3	C	26	50	20120531	15	196	3.68	0.00198822163413686	0.00065900230686243
3	C	26	50	20120531	15	198	3.72	0.00231723841942296	0.0022615184050655
3	C	26	50	20120531	15	200	3.76	0.00243656268874826	0.00395316531303714
3	C	26	50	20120531	15	202	3.8	0.00277411425288326	0.0060515541836829
3	C	26	50	20120531	15	204	3.84	0.00260481167626376	0.00865037666551
3	C	26	50	20120531	15	206	3.88	0.00246455704621536	0.0107911919430270
3	C	26	50	20120531	15	208	3.92	0.00138893449494566	0.0132026381989074
3	C	26	50	20120531	15	210	3.96	0.00036772381048826	0.0146615479809193
3	C	26	50	20120531	15	212	4	-0.000984066365241689	0.0156466325799259
3	C	26	50	20120531	15	214	4.04	-0.00253038232358284	0.0164328087484916
3	C	26	50	20120531	15	216	4.08	-0.00421721312726782	0.0164659147808799
3	C	26	50	20120531	15	218	4.12	-0.00604352145064862	0.0167859018125703
3	C	26	50	20120531	15	220	4.16	-0.00807677871567929	0.0177885509440215
3	C	26	50	20120531	15	222	4.2	-0.0108217036006352	0.0189073847906896
3	C	26	50	20120531	15	224	4.24	-0.0115981280595814	0.0203228357899298
3	C	26	50	20120531	15	226	4.28	-0.0128680564832534	0.0207431329895992
3	C	26	50	20120531	15	228	4.32	-0.0140331421844789	0.0218539411743008
3	C	26	50	20120531	15	230	4.36	-0.0144288603524343	0.0212326559431469
3	C	26	50	20120531	15	232	4.4	-0.0139950432711085	0.0201436478605093
3	C	26	50	20120531	15	234	4.44	-0.0153819483695922	0.0191767641900504
3	C	26	50	20120531	15	236	4.48	-0.0155825333502114	0.0182338585105416
3	C	26	50	20120531	15	238	4.52	-0.0159022021838502	0.016514698077714
3	C	26	50	20120531	15	240	4.56	-0.0170073888696413	0.0141053943553805
3	C	26	50	20120531	15	242	4.6	-0.0176423707591469	0.0133131236334679
3	C	26	50	20120531	15	244	4.64	-0.0180134391847101	0.0130151983333505
3	C	26	50	20120531	15	246	4.68	-0.0201109583140150	0.0116102337276753
3	C	26	50	20120531	15	248	4.72	-0.0211604674118555	0.0107962336143768
3	C	26	50	20120531	15	250	4.76	-0.0212033605092023	0.0103143120587269
3	C	26	50	20120531	15	252	4.8	-0.0206506575647556	0.00924428979316421
3	C	26	50	20120531	15	254	4.84	-0.0210363206742826	0.00800504980379573
3	C	26	50	20120531	15	256	4.88	-0.0205819126434887	0.0059283125427899
3	C	26	50	20120531	15	258	4.92	-0.0192480334825262	0.00424747022643479
3	C	26	50	20120531	15	260	4.96	-0.0189504829490029	0.0016464486425182
3	C	26	50	20120531	15	262	5	-0.0192497694296740	0.000505075767199841
3	C	26	50	20120531	15	264	5.04	-0.0192216725417236	-0.0018484124813607
3	C	26	50	20120531	15	266	5.08	-0.0200725482736609	-0.0024719958095535
3	C	26	50	20120531	15	268	5.12	-0.0218256597314804	-0.002507864508136
3	C	26	50	20120531	15	270	5.16	-0.0228639993706053	-0.0028736975150913
3	C	26	50	20120531	15	272	5.2	-0.0238670883224745	-0.0023232983245378
3	C	26	50	20120531	15	274	5.24	-0.0245238915272474	-0.0016076638355701
3	C	26	50	20120531	15	276	5.28	-0.0248074625597067	-0.00066238227727649
3	C	26	50	20120531	15	278	5.32	-0.0257180676014509	-0.00069562336706008
3	C	26	50	20120531	15	280	5.36	-0.0266363518228388	0.000454733299913261
3	C	26	50	20120531	15	282	5.4	-0.0284899686101090	0.0009108242448464
3	C	26	50	20120531	15	284	5.44	-0.0294994271798631	0.00074719266461202
3	C	26	50	20120531	15	286	5.48	-0.0304311181458223	0.00049872241277088
3	C	26	50	20120531	15	288	5.52	-0.0302488755151071	-0.00027112595311035
3	C	26	50	20120531	15	290	5.56	-0.0304132354153261	-0.00066538041002873
3	C	26	50	20120531	15	292	5.6	-0.0294733278685695	-0.00037379078667083
3	C	26	50	20120531	15	294	5.64	-0.0286955528356712	-0.0010558235613965
3	C	26	50	20120531	15	296	5.68	-0.0278987354171555	-0.0017593028847956
3	C	26	50	20120531	15	298	5.72	-0.0270468768067923	-0.0032187076415543
3	C	26	50	20120531	15	300	5.76	-0.0254365896050640	-0.0044948161784938
3	C	26	50	20120531	15	302	5.8	-0.0251162881936987	-0.0060734848176587
3	C	26	50	20120531	15	304	5.84	-0.0248022653248649	-0.0072699769494132
3	C	26	50	20120531	15	306	5.88	-0.0242216670179005	-0.0081073964393047
3	C	26	50	20120531	15	308	5.92	-0.0233613514104342	-0.0095205281283025
3	C	26	50	20120531	15	310	5.96	-0.0227770195796651	-0.011451898377232
3	C	26	50	20120531	15	312	6	-0.0226234218446558	-0.0116592362276116
3	C	26	50	20120531	15	314	6.04	-0.0223404164976215	-0.0118093054997828
3	C	26	50	20120531	15	316	6.08	-0.0226142153143647	-0.0121423457226538
3	C	26	50	20120531	15	318	6.12	-0.0227628633019058	-0.0136336197820406
3	C	26	50	20120531	15	320	6.16	-0.0234369623385465	-0.0143581779585869
3	C	26	50	20120531	15	322	6.2	-0.0238381252287171	-0.0147902696993665
3	C	26	50	20120531	15	324	6.24	-0.0237270316823249	-0.0165624984961222
3	C	26	50	20120531	15	326	6.28	-0.0235819333708254	-0.0171015967060988
3	C	26	50	20120531	15	328	6.32	-0.0229696496089960	-0.0168828885786778
3	C	26	50	20120531	15	330	6.36	-0.0219526108545475	-0.0167893454225946
3	C	26	50	20120531	15	332	6.4	-0.0225625187375922	-0.0157680428142557
3	C	26	50	20120531	15	334	6.44	-0.0222426094876478	-0.0158407475334973
3	C	26	50	20120531	15	336	6.48	-0.0219807466333710	-0.0153592997393908
3	C	26	50	20120531	15	338	6.52	-0.0210921962521319	-0.0140160796978488
3	C	26	50	20120531	15	340	6.56	-0.0200631225402677	-0.0139904329348952
3	C	26	50	20120531	15	342	6.6	-0.0190929296100730	-0.0131941317043298
3	C	26	50	20120531	15	344	6.64	-0.0177913015894004	-0.0132026028435684
3	C	26	50	20120531	15	346	6.68	-0.0158746179483161	-0.014167803599888
3	C	26	50	20120531	15	348	6.72	-0.0138622627597373	-0.014280445710131
3	C	26	50	20120531	15	350	6.76	-0.0121435690173853	-0.0147122051107235
3	C	26	50	20120531	15	352	6.8	-0.0110499576696022	-0.0147056997283366
3	C	26	50	20120531	15	354	6.84	-0.00985989695686522	-0.0146154729030572
3	C	26	50	20120531	15	356	6.88	-0.00782265160958866	-0.0157001039947193
3	C	26	50	20120531	15	358	6.92	-0.00735900169316464	-0.0147823501034172
3	C	26	50	20120531	15	360	6.96	-0.00574269701272843	-0.0158143017398809
3	C	26	50	20120531	15	362	7	-0.00352358380133069	-0.0175469254858223
3	C	26	50	20120531	15	364	7.04	-0.00181097117729687	-0.0188866099934583
3	C	26	50	20120531	15	366	7.08	-0.00082342584669174	-0.0194521539970513
3	C	26	50	20120531	15	368	7.12	-0.00022302147878624	-0.0201934140357692
3	C	26	50	20120531	15	370	7.16	0.00037922136675036	-0.0209696051494777
3	C	26	50	20120531	15	372	7.2	0.00060436416588016	-0.02215570606424
3	C	26	50	20120531	15	374	7.24	0.00080588959851826	-0.0229751014022789
3	C	26	50	20120531	15	376	7.28	0.00062317320625966	-0.0228646513230576
3	C	26	50	20120531	15	378	7.32	0.000733693996159161	-0.0240652479268342
3	C	26	50	20120531	15	380	7.36	0.00074253283092396	-0.0255257769833751
3	C	26	50	20120531	15	382	7.4	0.00067026651788676	-0.0269489000911911
3	C	26	50	20120531	15	384	7.44	0.00080610173055266	-0.0270295809749245
3	C	26	50	20120531	15	386	7.48	0.000436426305348361	-0.027179487612536
3	C	26	50	20120531	15	388	7.52	0.00071672343341066	-0.0275860740117183
3	C	26	50	20120531	15	390	7.56	0.00072471374003806	-0.0267540214622961
3	C	26	50	20120531	15	392	7.6	0.000596868833999561	-0.0259484854171684
3	C	26	50	20120531	15	394	7.64	0.000517390031794161	-0.0256232162978226
3	C	26	50	20120531	15	396	7.68	8.77519515452597e-05	-0.0244467320352844
3	C	26	50	20120531	15	398	7.72	-4.95681853611794e-05	-0.0248951791559129
3	C	26	50	20120531	15	400	7.76	-0.000889611041410798	-0.0241695461770593
3	C	26	50	20120531	15	402	7.8	-0.00113356288092016	-0.0229719901324417
3	C	26	50	20120531	15	404	7.84	-0.00185311474145559	-0.0227133304718837
3	C	26	50	20120531	15	406	7.88	-0.00174902862326493	-0.0214623171546084
3	C	26	50	20120531	15	408	7.92	-0.00247459089144045	-0.0207767771302481
3	C	26	50	20120531	15	410	7.96	-0.00287049997822679	-0.020015718101657
3	C	26	50	20120531	15	412	8	-0.00348893556905255	-0.018271992779251
3	C	26	50	20120531	15	414	8.04	-0.00412250324499569	-0.0159130845572127
3	C	26	50	20120531	15	416	8.08	-0.00485266170724892	-0.0138162301082821
3	C	26	50	20120531	15	418	8.12	-0.00429114821230869	-0.0120669186423047
3	C	26	50	20120531	15	420	8.16	-0.00438679854659979	-0.0102409355880432
3	C	26	50	20120531	15	422	8.2	-0.00344505252221211	-0.0092653898595148
3	C	26	50	20120531	15	424	8.24	-0.00273810130451742	-0.0069930456496293
3	C	26	50	20120531	15	426	8.28	-0.00162367273309618	-0.0059100126192928
3	C	26	50	20120531	15	428	8.32	-0.00111773076008939	-0.004573927285173
3	C	26	50	20120531	15	430	8.36	-0.00110165115188521	-0.0033629786381198
3	C	26	50	20120531	15	432	8.4	-0.0024208719892737	-0.0021080479492768
3	C	26	50	20120531	15	434	8.44	-0.00189099374461697	9.00217643129073e-06
3	C	26	50	20120531	15	436	8.48	-0.00144132545057735	0.00160390061328064
3	C	26	50	20120531	15	438	8.52	-0.00103338706322946	0.00347993409972804
3	C	26	50	20120531	15	440	8.56	-0.00117842173511863	0.00346415854743977
3	C	26	50	20120531	15	442	8.6	-0.000716136534782298	0.00626628837099363
3	C	26	50	20120531	15	444	8.64	0.00059851639279976	0.00762185449693511
3	C	26	50	20120531	15	446	8.68	0.00156940228764006	0.00770979029624347
3	C	26	50	20120531	15	448	8.72	0.00326495949611166	0.0076133833576965
3	C	26	50	20120531	15	450	8.76	0.00545065484103056	0.00687943480309611
3	C	26	50	20120531	15	452	8.8	0.00555508744154396	0.00598642257806781
3	C	26	50	20120531	15	454	8.84	0.00636558737627566	0.00506592511245478
3	C	26	50	20120531	15	456	8.88	0.00623543730213046	0.00491371330673657
3	C	26	50	20120531	15	458	8.92	0.00611858790653936	0.00490604119816069
3	C	26	50	20120531	15	460	8.96	0.00582562649602596	0.0065564920650604
3	C	26	50	20120531	15	462	9	0.00580714979583356	0.00697104755766664
3	C	26	50	20120531	15	464	9.04	0.00561147213627586	0.0075475305031646
3	C	26	50	20120531	15	466	9.08	0.00496719886366556	0.00815964455936654
3	C	26	50	20120531	15	468	9.12	0.00452067507348186	0.00925376502403211
3	C	26	50	20120531	15	470	9.16	0.00320044307339626	0.0099672145530459
3	C	26	50	20120531	15	472	9.2	0.00196484468395086	0.0111029694649877
3	C	26	50	20120531	15	474	9.24	0.00097131015890906	0.0115441404568378
3	C	26	50	20120531	15	476	9.28	-0.000537224377006479	0.0123947121328593
3	C	26	50	20120531	15	478	9.32	-0.00213734338322133	0.0138825142979505
3	C	26	50	20120531	15	480	9.36	-0.00396671347896467	0.0137194271899376
3	C	26	50	20120531	15	482	9.4	-0.0049349929782096	0.0138090275186089
3	C	26	50	20120531	15	484	9.44	-0.00636030316729985	0.0140667488484683
3	C	26	50	20120531	15	486	9.48	-0.00740070685111902	0.0151727154730391
3	C	26	50	20120531	15	488	9.52	-0.0078552209479301	0.0163838621099910
3	C	26	50	20120531	15	490	9.56	-0.00813541908104309	0.0174503064152410
3	C	26	50	20120531	15	492	9.6	-0.00844332165784296	0.0182766879682781
3	C	26	50	20120531	15	494	9.64	-0.00810014152372969	0.0194954501452634
3	C	26	50	20120531	15	496	9.68	-0.00735908654597838	0.019809299490093
3	C	26	50	20120531	15	498	9.72	-0.00662049937089341	0.0199501127344985
3	C	26	50	20120531	15	500	9.76	-0.00596078995724979	0.0207261694979186
3	C	26	50	20120531	15	502	9.8	-0.00447729407245604	0.0213632868499033
3	C	26	50	20120531	15	504	9.84	-0.00349669960150997	0.0216512419444059
3	C	26	50	20120531	15	506	9.88	-0.00219662721575601	0.0227421804285561
3	C	26	50	20120531	15	508	9.92	-0.00097157178841813	0.0235050850058461
3	C	26	50	20120531	15	510	9.96	-0.00055634454436977	0.024808127240081
3	C	26	50	20120531	15	512	10	-0.000963694618875708	0.0249931629425819
3	C	26	50	20120531	15	514	10.04	-0.0015362036242634	0.0253507114864889
3	C	26	50	20120531	15	516	10.08	-0.00235644041937198	0.0250992572440312
3	C	26	50	20120531	15	518	10.12	-0.00418624185025184	0.0250658323064845
3	C	26	50	20120531	15	520	10.16	-0.00542872745974598	0.0246818308978933
3	C	26	50	20120531	15	522	10.2	-0.00633317360142606	0.0240828266014145
3	C	26	50	20120531	15	524	10.24	-0.00736967193449274	0.0225521030547053
3	C	26	50	20120531	15	526	10.28	-0.00839837795083074	0.0225403721532055
3	C	26	50	20120531	15	528	10.32	-0.00911715199390687	0.0224008175588705
3	C	26	50	20120531	15	530	10.36	-0.00935295089222915	0.0215866053135376
3	C	26	50	20120531	15	532	10.4	-0.00916464128533136	0.0204919403766505
3	C	26	50	20120531	15	534	10.44	-0.011057481285754	0.0194331611089087
3	C	26	50	20120531	15	536	10.48	-0.0113134963669504	0.0185147283950967
3	C	26	50	20120531	15	538	10.52	-0.0110014501444128	0.0198945482836329
3	C	26	50	20120531	15	540	10.56	-0.0108204449505646	0.0196917642009242
3	C	26	50	20120531	15	542	10.6	-0.0104658945394099	0.0195117136012307
3	C	26	50	20120531	15	544	10.64	-0.0106198953252845	0.0177911460259085
3	C	26	50	20120531	15	546	10.68	-0.0105281835757646	0.0169574105623471
3	C	26	50	20120531	15	548	10.72	-0.0116402221262655	0.0158719026582764
3	C	26	50	20120531	15	550	10.76	-0.0118305682006931	0.0151861999993563
3	C	26	50	20120531	15	552	10.8	-0.0102450438784419	0.0149615733881768
3	C	26	50	20120531	15	554	10.84	-0.0092601360561306	0.0148009399406946
3	C	26	50	20120531	15	556	10.88	-0.00879415975839648	0.0137795171242029
3	C	26	50	20120531	15	558	10.92	-0.00721485019764517	0.0115891400252858
3	C	26	50	20120531	15	560	10.96	-0.00589287942198464	0.00988507702934327
3	C	26	50	20120531	15	562	11	-0.00586446787151656	0.00892632508686806
3	C	26	50	20120531	15	564	11.04	-0.00646754510305495	0.00768180300984411
3	C	26	50	20120531	15	566	11.08	-0.00721959559125371	0.00602722971041008
3	C	26	50	20120531	15	568	11.12	-0.00913311846502606	0.00420554586537824
3	C	26	50	20120531	15	570	11.16	-0.0117439617621333	0.00203807266221055
3	C	26	50	20120531	15	572	11.2	-0.0133045181439408	0.00173562894976144
3	C	26	50	20120531	15	574	11.24	-0.0138658831464570	0.0017674841102539
3	C	26	50	20120531	15	576	11.28	-0.0143847156760848	0.00293215968954626
3	C	26	50	20120531	15	578	11.32	-0.0155954055220561	0.00380285845298744
3	C	26	50	20120531	15	580	11.36	-0.0163694300605870	0.00461185649291584
3	C	26	50	20120531	15	582	11.4	-0.0167319495651657	0.00642524597540437
3	C	26	50	20120531	15	584	11.44	-0.0166457886038782	0.00739653492111002
3	C	26	50	20120531	15	586	11.48	-0.0170663545041245	0.0090157458104169
3	C	26	50	20120531	15	588	11.52	-0.0177249749733251	0.0115669658637345
3	C	26	50	20120531	15	590	11.56	-0.0192347540171755	0.0125317211427820
3	C	26	50	20120531	15	592	11.6	-0.0198505026022328	0.0127295837622937
3	C	26	50	20120531	15	594	11.64	-0.0201663247749819	0.0125257955879557
3	C	26	50	20120531	15	596	11.68	-0.0215508610657486	0.0108765185183128
3	C	26	50	20120531	15	598	11.72	-0.0228714749034960	0.010612435348743
3	C	26	50	20120531	15	600	11.76	-0.0243835166890463	0.009039158115942
3	C	26	50	20120531	15	602	11.8	-0.0254557097724272	0.00770534966565762
3	C	26	50	20120531	15	604	11.84	-0.0255177796056798	0.00562106757529653
3	C	26	50	20120531	15	606	11.88	-0.0256908227771718	0.00354876387380874
3	C	26	50	20120531	15	608	11.92	-0.0253849637389695	0.00173521175676055
3	C	26	50	20120531	15	610	11.96	-0.0245618278060581	0.0011884131539368
3	C	26	50	20120531	15	612	12	-0.0235151117800033	0.000636671874712561
3	C	26	50	20120531	15	614	12.04	-0.0223275117988648	-2.38507117294191e-05
3	C	26	50	20120531	15	616	12.08	-0.0207763917570523	-0.0014577324492212
3	C	26	50	20120531	15	618	12.12	-0.0195048334522497	-0.0018628021043578
3	C	26	50	20120531	15	620	12.16	-0.0179660347460994	-0.0030981105800229
3	C	26	50	20120531	15	622	12.2	-0.0166398771911874	-0.0041616486764022
3	C	26	50	20120531	15	624	12.24	-0.014656223466857	-0.0050492868898935
3	C	26	50	20120531	15	626	12.28	-0.0136263082979232	-0.0054095719370436
3	C	26	50	20120531	15	628	12.32	-0.0117912530636591	-0.0059490661268177
3	C	26	50	20120531	15	630	12.36	-0.0101125462097832	-0.0051649200618209
3	C	26	50	20120531	15	632	12.4	-0.00848567735403604	-0.0056405625092538
3	C	26	50	20120531	15	634	12.44	-0.00677546889305825	-0.0058068740241889
3	C	26	50	20120531	15	636	12.48	-0.0046708857670093	-0.0057360714221887
3	C	26	50	20120531	15	638	12.52	-0.00250671475250975	-0.0067543051870973
3	C	26	50	20120531	15	640	12.56	-0.000678447743345059	-0.0066783902030691
3	C	26	50	20120531	15	642	12.6	-0.00053259989865752	-0.0057543006350077
3	C	26	50	20120531	15	644	12.64	0.000134102801052060	-0.0043113361109116
3	C	26	50	20120531	15	646	12.68	0.00034902083612586	-0.0029733910859572
3	C	26	50	20120531	15	648	12.72	0.00154397472778866	-0.000509746207489569
3	C	26	50	20120531	15	650	12.76	0.00269548397881526	0.00043995476818646
3	C	26	50	20120531	15	652	12.8	0.00292155308782846	0.000241759808487681
3	C	26	50	20120531	15	654	12.84	0.00507532256157676	0.00146653239311309
3	C	26	50	20120531	15	656	12.88	0.00743722891636726	0.00250473485352243
3	C	26	50	20120531	15	658	12.92	0.00798311535144336	0.00351688750011285
3	C	26	50	20120531	15	660	12.96	0.00780191216769646	0.00353947249070395
3	C	26	50	20120531	15	662	13	0.00814915109473376	0.00352071294779907
3	C	26	50	20120531	15	664	13.04	0.00834256601259166	0.00313387604101534
3	C	26	50	20120531	15	666	13.08	0.00853680824538366	0.00312220877912577
3	C	26	50	20120531	15	668	13.12	0.00887348299710996	0.00298681904373198
3	C	26	50	20120531	15	670	13.16	0.00853924776377876	0.0034033897906646
3	C	26	50	20120531	15	672	13.2	0.00779302383545696	0.00343328626537316
3	C	26	50	20120531	15	674	13.24	0.00711229920827646	0.00392282336105642
3	C	26	50	20120531	15	676	13.28	0.00675637700996626	0.00477916502841239
3	C	26	50	20120531	15	678	13.32	0.00602450734930256	0.00490954137672757
3	C	26	50	20120531	15	680	13.36	0.00504915253960506	0.00493191423528431
3	C	26	50	20120531	15	682	13.4	0.00339398527047486	0.00650256810192712
3	C	26	50	20120531	15	684	13.44	0.00269406269418516	0.00728516560307314
3	C	26	50	20120531	15	686	13.48	0.00146127858972886	0.00855193325943322
3	C	26	50	20120531	15	688	13.52	0.000172343135778560	0.00956321616468278
3	C	26	50	20120531	15	690	13.56	-0.00191266020349930	0.0102377677496635
3	C	26	50	20120531	15	692	13.6	-0.00344288170439387	0.0106911787598959
3	C	26	50	20120531	15	694	13.64	-0.00454224183030803	0.0122785839861850
3	C	26	50	20120531	15	696	13.68	-0.00497442903050315	0.0138997005282672
3	C	26	50	20120531	15	698	13.72	-0.00575313390881874	0.0149298667201084
3	C	26	50	20120531	15	700	13.76	-0.00620392155289298	0.0156119631344444
3	C	26	50	20120531	15	702	13.8	-0.00644107809623513	0.0157256588337914
3	C	26	50	20120531	15	704	13.84	-0.00790230718848932	0.0154120357631317
3	C	26	50	20120531	15	706	13.88	-0.00838152759623507	0.0149734881374398
3	C	26	50	20120531	15	708	13.92	-0.00957458644172426	0.0138806546071160
3	C	26	50	20120531	15	710	13.96	-0.0108230329613838	0.0143777436032223
3	C	26	50	20120531	15	712	14	-0.0107786054423218	0.0135268042316746
3	C	26	50	20120531	15	714	14.04	-0.00990582354230328	0.0134337772635417
3	C	26	50	20120531	15	716	14.08	-0.0103829721271802	0.0122322826341530
3	C	26	50	20120531	15	718	14.12	-0.0102942726525481	0.0115695963009605
3	C	26	50	20120531	15	720	14.16	-0.0109492451578646	0.00940619391153215
3	C	26	50	20120531	15	722	14.2	-0.0115671758744485	0.00957687251794784
3	C	26	50	20120531	15	724	14.24	-0.0119147740117307	0.00841550054153718
3	C	26	50	20120531	15	726	14.28	-0.0138891681727615	0.00721924203786312
3	C	26	50	20120531	15	728	14.32	-0.0155012089993071	0.00660094079732579
3	C	26	50	20120531	15	730	14.36	-0.0167590176127496	0.00659811944126886
3	C	26	50	20120531	15	732	14.4	-0.0186191256402711	0.00733009516794973
3	C	26	50	20120531	15	734	14.44	-0.0191187955761287	0.00766626787386144
3	C	26	50	20120531	15	736	14.48	-0.0207752497796007	0.00882336326845949
3	C	26	50	20120531	15	738	14.52	-0.0207505929661407	0.00937487120244593
3	C	26	50	20120531	15	740	14.56	-0.0205724091283495	0.0101800607652509
3	C	26	50	20120531	15	742	14.6	-0.0207371084398235	0.0111169065396449
3	C	26	50	20120531	15	744	14.64	-0.0200934857054519	0.0117292751542881
3	C	26	50	20120531	15	746	14.68	-0.0191222603993566	0.0128964821758571
3	C	26	50	20120531	15	748	14.72	-0.0181427972992604	0.0152473505937933
3	C	26	50	20120531	15	750	14.76	-0.0175040033970975	0.0164987818111763
3	C	26	50	20120531	15	752	14.8	-0.0173567349748865	0.0191526023513373
3	C	26	50	20120531	15	754	14.84	-0.0175176017676065	0.0213488053030246
3	C	26	50	20120531	15	756	14.88	-0.0183952273490762	0.0225977326552953
3	C	26	50	20120531	15	758	14.92	-0.0194087022853474	0.0226002287422329
3	C	26	50	20120531	15	760	14.96	-0.0204985871803936	0.0231866111826675
3	C	26	50	20120531	15	762	15	-0.0211951227152014	0.0234863891025515
3	C	26	50	20120531	15	764	15.04	-0.0216926289043087	0.0226326425170825
3	C	26	50	20120531	15	766	15.08	-0.0228694893476544	0.022603699222315
3	C	26	50	20120531	15	768	15.12	-0.0240321348233780	0.0220681160401476
3	C	26	50	20120531	15	770	15.16	-0.0250616957318145	0.0212536570145481
3	C	26	50	20120531	15	772	15.2	-0.0257311773611741	0.020753739591317
3	C	26	50	20120531	15	774	15.24	-0.0268112122587584	0.0198376120456117
3	C	26	50	20120531	15	776	15.28	-0.0282442136483076	0.0189893879641038
3	C	26	50	20120531	15	778	15.32	-0.0286424491164041	0.0180230629080021
3	C	26	50	20120531	15	780	15.36	-0.0294744945947585	0.0175355198534418
3	C	26	50	20120531	15	782	15.4	-0.0292621433573004	0.0161462742315124
3	C	26	50	20120531	15	784	15.44	-0.0298637639488695	0.0151401885611045
3	C	26	50	20120531	15	786	15.48	-0.0297835497556117	0.0124696159541904
3	C	26	50	20120531	15	788	15.52	-0.0301112937486917	0.0108953841272348
3	C	26	50	20120531	15	790	15.56	-0.0310918387221631	0.00918538779829138
3	C	26	50	20120531	15	792	15.6	-0.0321337605642414	0.00708110872815833
3	C	26	50	20120531	15	794	15.64	-0.0324508979556036	0.00505984399413658
3	C	26	50	20120531	15	796	15.68	-0.0326628178579252	0.00374116055790179
3	C	26	50	20120531	15	798	15.72	-0.0320408467331935	0.00218128299860427
3	C	26	50	20120531	15	800	15.76	-0.0314700842815554	0.00165209842569988
3	C	26	50	20120531	15	802	15.8	-0.0310452333142150	0.00123290431260906
3	C	26	50	20120531	15	804	15.84	-0.0304791589805362	9.08207949756115e-05
3	C	26	50	20120531	15	806	15.88	-0.0302439611229779	-0.0015486911300191
3	C	26	50	20120531	15	808	15.92	-0.0301748980036594	-0.0039346603285735
3	C	26	50	20120531	15	810	15.96	-0.0299747231449733	-0.0056074557697587
3	C	26	50	20120531	15	812	16	-0.0295958270473423	-0.0082546090000799
3	C	26	50	20120531	15	814	16.04	-0.0293954570271846	-0.0092528783121285
3	C	26	50	20120531	15	816	16.08	-0.0294904490450624	-0.0114807320704485
3	C	26	50	20120531	15	818	16.12	-0.0288392298625405	-0.0125359920677404
3	C	26	50	20120531	15	820	16.16	-0.0286976034453367	-0.0143651995289241
3	C	26	50	20120531	15	822	16.2	-0.0289100961041510	-0.0154037201873849
3	C	26	50	20120531	15	824	16.24	-0.0284983831808052	-0.015093901351208
3	C	26	50	20120531	15	826	16.28	-0.0282405366930455	-0.0141095026457792
3	C	26	50	20120531	15	828	16.32	-0.0279539392435628	-0.0140510319860429
3	C	26	50	20120531	15	830	16.36	-0.0275338753891311	-0.0137061477245869
3	C	26	50	20120531	15	832	16.4	-0.0265901070393492	-0.0139783060535978
3	C	26	50	20120531	15	834	16.44	-0.0259383879323330	-0.0136433283581463
3	C	26	50	20120531	15	836	16.48	-0.0256119874421373	-0.0138223677951428
3	C	26	50	20120531	15	838	16.52	-0.0245605550138520	-0.0132987905790132
3	C	26	50	20120531	15	840	16.56	-0.0239020547528042	-0.0130418704011369
3	C	26	50	20120531	15	842	16.6	-0.0235244738737862	-0.0123740646148487
3	C	26	50	20120531	15	844	16.64	-0.0224487947539740	-0.0119232416154354
3	C	26	50	20120531	15	846	16.68	-0.0221859702344747	-0.0104781204156566
3	C	26	50	20120531	15	848	16.72	-0.0214017181034607	-0.0097553865746058
3	C	26	50	20120531	15	850	16.76	-0.0198858367280887	-0.0090498212862023
3	C	26	50	20120531	15	852	16.8	-0.0196088417886945	-0.0080685904191531
3	C	26	50	20120531	15	854	16.84	-0.0191601754649638	-0.0066831631738422
3	C	26	50	20120531	15	856	16.88	-0.0181918634388069	-0.0057726924823864
3	C	26	50	20120531	15	858	16.92	-0.0170102385099695	-0.0048116424428723
3	C	26	50	20120531	15	860	16.96	-0.0158382373044241	-0.003511881184102
3	C	26	50	20120531	15	862	17	-0.0142096996766733	-0.0030130173499749
3	C	26	50	20120531	15	864	17.04	-0.0130536366579758	-0.003087772678882
3	C	26	50	20120531	15	866	17.08	-0.0115758612670419	-0.0025380042275772
3	C	26	50	20120531	15	868	17.12	-0.0106811590568065	-0.0026726373587152
3	C	26	50	20120531	15	870	17.16	-0.0102416992633669	-0.0020909359651721
3	C	26	50	20120531	15	872	17.2	-0.009591359014574	-0.002642648960125
3	C	26	50	20120531	15	874	17.24	-0.00910858185971889	-0.0033072798369657
3	C	26	50	20120531	15	876	17.28	-0.00891785394762944	-0.0045285593140921
3	C	26	50	20120531	15	878	17.32	-0.00884802008191946	-0.00453735572245
3	C	26	50	20120531	15	880	17.36	-0.00834765718141623	-0.0055323822428001
3	C	26	50	20120531	15	882	17.4	-0.00846964724330654	-0.0058666457604026
3	C	26	50	20120531	15	884	17.44	-0.00816007589450307	-0.0058583019003846
3	C	26	50	20120531	15	886	17.48	-0.00838277917523777	-0.0049465230613836
3	C	26	50	20120531	15	888	17.52	-0.00882792410719814	-0.0049719294080317
3	C	26	50	20120531	15	890	17.56	-0.00854986143656434	-0.0046549758644326
3	C	26	50	20120531	15	892	17.6	-0.00858955134019234	-0.0043998022403058
3	C	26	50	20120531	15	894	17.64	-0.00864952106630477	-0.0043893441310121
3	C	26	50	20120531	15	896	17.68	-0.00873306573250196	-0.0037821868933462
3	C	26	50	20120531	15	898	17.72	-0.00883954894268085	-0.0027227924427047
3	C	26	50	20120531	15	900	17.76	-0.00889599727702297	-0.0012427118836641
3	C	26	50	20120531	15	902	17.8	-0.00886562704077101	0.00071745175339531
3	C	26	50	20120531	15	904	17.84	-0.00866760885776752	0.00280573606813792
3	C	26	50	20120531	15	906	17.88	-0.00869128279280165	0.00516125017762654
3	C	26	50	20120531	15	908	17.92	-0.00868792332848423	0.0068042912725662
3	C	26	50	20120531	15	910	17.96	-0.00863472556401522	0.00999204531477405
3	C	26	50	20120531	15	912	18	-0.00799270089096909	0.0119102138800988
3	C	26	50	20120531	15	914	18.04	-0.00658486543176229	0.0136677984954161
3	C	26	50	20120531	15	916	18.08	-0.00549112751186535	0.0137658042023953
3	C	26	50	20120531	15	918	18.12	-0.00348192814085099	0.0137266608923092
3	C	26	50	20120531	15	920	18.16	-0.00213954248531082	0.0133822857477357
3	C	26	50	20120531	15	922	18.2	0.00028953194262466	0.0117344087495195
3	C	26	50	20120531	15	924	18.24	0.000229526861173161	0.0114895800976015
3	C	26	50	20120531	15	926	18.28	9.16339677739606e-05	0.0112704830614508
3	C	26	50	20120531	15	928	18.32	0.000133303770389261	0.0114137923927939
3	C	26	50	20120531	15	930	18.36	7.84181420335605e-05	0.0115171714042034
3	C	26	50	20120531	15	932	18.4	-0.000117910055762860	0.0116924702463273
3	C	26	50	20120531	15	934	18.44	7.99525637487607e-05	0.0100812850189869
3	C	26	50	20120531	15	936	18.48	0.00128522314334906	0.0087109757166577
3	C	26	50	20120531	15	938	18.52	0.00155810979234456	0.00790251224945587
3	C	26	50	20120531	15	940	18.56	0.00166752749566536	0.00620149617663351
3	C	26	50	20120531	15	942	18.6	0.00121071530181546	0.00368629614274952
3	C	26	50	20120531	15	944	18.64	0.000340691118243461	0.00165025287700098
3	C	26	50	20120531	15	946	18.68	0.000187736143298261	0.000551189028828131
3	C	26	50	20120531	15	948	18.72	-0.00064978022022219	-0.000615131987944049
3	C	26	50	20120531	15	950	18.76	-0.000951395203523748	-0.0005702646484642
3	C	26	50	20120531	15	952	18.8	-0.00167952002667429	-0.000575584919885849
3	C	26	50	20120531	15	954	18.84	-0.0023592476332933	0.000131182450045730
3	C	26	50	20120531	15	956	18.88	-0.00236716015817477	0.00037203009078568
3	C	26	50	20120531	15	958	18.92	-0.00248392682227245	0.00101695885138215
3	C	26	50	20120531	15	960	18.96	-0.00309836938110484	0.00122318442279486
3	C	26	50	20120531	15	962	19	-0.00315179483395739	0.00132489819773464
3	C	26	50	20120531	15	964	19.04	-0.00315589676039506	0.00117046536961672
3	C	26	50	20120531	15	966	19.08	-0.00388791491348281	0.00196882428091539
3	C	26	50	20120531	15	968	19.12	-0.00503725900354548	0.00238461862460227
3	C	26	50	20120531	15	970	19.16	-0.00715499431572451	0.00319792577325522
3	C	26	50	20120531	15	972	19.2	-0.0095825343219448	0.00437753544776625
3	C	26	50	20120531	15	974	19.24	-0.0116342845506238	0.00669476184637396
3	C	26	50	20120531	15	976	19.28	-0.0122719692850898	0.00683173012694607
3	C	26	50	20120531	15	978	19.32	-0.0130542907317484	0.00674288187704727
3	C	26	50	20120531	15	980	19.36	-0.0142206152840545	0.00539343363897661
3	C	26	50	20120531	15	982	19.4	-0.0155069082799635	0.00552980130304878
3	C	26	50	20120531	15	984	19.44	-0.0176720480307533	0.00581856249928193
3	C	26	50	20120531	15	986	19.48	-0.0182231741270779	0.00652697742801368
3	C	26	50	20120531	15	988	19.52	-0.0183308594187848	0.00717688634167004
3	C	26	50	20120531	15	990	19.56	-0.0183923423534089	0.00826535702315393
3	C	26	50	20120531	15	992	19.6	-0.0183931413840717	0.00944476163669841
3	C	26	50	20120531	15	994	19.64	-0.0184485149161064	0.0115795806487109
3	C	26	50	20120531	15	996	19.68	-0.0173976764575172	0.0137313702234719
3	C	26	50	20120531	15	998	19.72	-0.0172824548217365	0.0161356944998522
3	C	26	50	20120531	15	1000	19.76	-0.0168790772731272	0.0183652460215539
3	C	26	50	20120531	15	1002	19.8	-0.0168973771966243	0.021590162060647
3	C	26	50	20120531	15	1004	19.84	-0.0176358583056921	0.0236328733433421
3	C	26	50	20120531	15	1006	19.88	-0.0185493766273748	0.0249672474790514
3	C	26	50	20120531	15	1008	19.92	-0.0195630495535448	0.0260847943913777
3	C	26	50	20120531	15	1010	19.96	-0.0202769374887629	0.0279686753488827
3	C	26	50	20120531	15	1012	20	-0.0217884984417019	0.0284777427338624
3	C	26	50	20120531	15	1014	20.04	-0.0228490313342612	0.0288507981294808
3	C	26	50	20120531	15	1016	20.08	-0.0238382666500733	0.0289018583101502
3	C	26	50	20120531	15	1018	20.12	-0.0256967624741337	0.0286873857523485
3	C	26	50	20120531	15	1020	20.16	-0.0278345089082203	0.0289586107004083
3	C	26	50	20120531	15	1022	20.2	-0.0296454006774257	0.0290788275506234
3	C	26	50	20120531	15	1024	20.24	-0.0303131939479239	0.0279123825780325
3	C	26	50	20120531	15	1026	20.28	-0.0315892812716600	0.0271145822810909
3	C	26	50	20120531	15	1028	20.32	-0.0321070814253873	0.025974811002632
3	C	26	50	20120531	15	1030	20.36	-0.0332192755393800	0.0252677890742592
3	C	26	50	20120531	15	1032	20.4	-0.0338269984624707	0.0245414136332853
3	C	26	50	20120531	15	1034	20.44	-0.0342663663320288	0.0238336280295888
3	C	26	50	20120531	15	1036	20.48	-0.0347138942138418	0.0215026505254073
3	C	26	50	20120531	15	1038	20.52	-0.0348677889336992	0.0190926609094961
3	C	26	50	20120531	15	1040	20.56	-0.0345539749442086	0.0174220504282648
3	C	26	50	20120531	15	1042	20.6	-0.0342890220332980	0.0151763500018944
3	C	26	50	20120531	15	1044	20.64	-0.0344281806478355	0.0130933548458751
3	C	26	50	20120531	15	1046	20.68	-0.0337840770808527	0.0121625901897992
3	C	26	50	20120531	15	1048	20.72	-0.0328743842068562	0.0114029453747705
3	C	26	50	20120531	15	1050	20.76	-0.0316936573036309	0.0106418156355013
3	C	26	50	20120531	15	1052	20.8	-0.0310318053564403	0.00882582400005802
3	C	26	50	20120531	15	1054	20.84	-0.0301086774536013	0.00697582052843965
3	C	26	50	20120531	15	1056	20.88	-0.0292555531220997	0.00483618611924728
3	C	26	50	20120531	15	1058	20.92	-0.0292313417859119	0.00406866413467615
3	C	26	50	20120531	15	1060	20.96	-0.0281790254741501	0.00282528757063773
3	C	26	50	20120531	15	1062	21	-0.0267304253090079	0.00187449057945086
3	C	26	50	20120531	15	1064	21.04	-0.0244250450703054	-0.000751209031129099
3	C	26	50	20120531	15	1066	21.08	-0.0231498487011135	-0.0021918683871186
3	C	26	50	20120531	15	1068	21.12	-0.0218830746807924	-0.0036818053075822
3	C	26	50	20120531	15	1070	21.16	-0.0212182521780141	-0.0050378953996485
3	C	26	50	20120531	15	1072	21.2	-0.0206298686253887	-0.0068142183446673
3	C	26	50	20120531	15	1074	21.24	-0.0200494612372552	-0.0085411286678167
3	C	26	50	20120531	15	1076	21.28	-0.0192682355232647	-0.0104281279662267
3	C	26	50	20120531	15	1078	21.32	-0.0180232396846974	-0.0121870490133604
3	C	26	50	20120531	15	1080	21.36	-0.0176253648410593	-0.012138880899426
3	C	26	50	20120531	15	1082	21.4	-0.0168846280613595	-0.0114573430994472
3	C	26	50	20120531	15	1084	21.44	-0.0160489197698786	-0.0115959855260344
3	C	26	50	20120531	15	1086	21.48	-0.0150504849948432	-0.0109315879944315
3	C	26	50	20120531	15	1088	21.52	-0.0136133611727596	-0.010639835736514
3	C	26	50	20120531	15	1090	21.56	-0.0113250929181619	-0.0115028595629522
3	C	26	50	20120531	15	1092	21.6	-0.0106263299969933	-0.0124971931186567
3	C	26	50	20120531	15	1094	21.64	-0.00941618745167066	-0.013900234393887
3	C	26	50	20120531	15	1096	21.68	-0.00725286496530854	-0.0150805370330436
3	C	26	50	20120531	15	1098	21.72	-0.00591318045767251	-0.01718205838673
3	C	26	50	20120531	15	1100	21.76	-0.00475465670737647	-0.0182536080029401
3	C	26	50	20120531	15	1102	21.8	-0.0031612622866507	-0.0203718170766626
3	C	26	50	20120531	15	1104	21.84	-0.00145572073042875	-0.0219309875291789
3	C	26	50	20120531	15	1106	21.88	-0.00051647079297866	-0.0236712480283571
3	C	26	50	20120531	15	1108	21.92	0.00115873588233036	-0.024988234408317
3	C	26	50	20120531	15	1110	21.96	0.00223233610820596	-0.0263548596843163
3	C	26	50	20120531	15	1112	22	0.00294679679991686	-0.0264827045903548
3	C	26	50	20120531	15	1114	22.04	0.00483993378518756	-0.0292653819063582
3	C	26	50	20120531	15	1116	22.08	0.00581793317424666	-0.0314352804857854
3	C	26	50	20120531	15	1118	22.12	0.00686133994056556	-0.0316783837971573
3	C	26	50	20120531	15	1120	22.16	0.00773263691634356	-0.0325342658451055
3	C	26	50	20120531	15	1122	22.2	0.00871205051896506	-0.0324364729772674
3	C	26	50	20120531	15	1124	22.24	0.0103681653111821	-0.0317349523396522
3	C	26	50	20120531	15	1126	22.28	0.0111353761687696	-0.0317971777363967
3	C	26	50	20120531	15	1128	22.32	0.0119090924087439	-0.03082660296854
3	C	26	50	20120531	15	1130	22.36	0.0131680253219684	-0.0303162132938796
3	C	26	50	20120531	15	1132	22.4	0.0145529646636004	-0.0294907368375224
3	C	26	50	20120531	15	1134	22.44	0.0164047641864429	-0.0284951022053405
3	C	26	50	20120531	15	1136	22.48	0.0175574684479298	-0.0275149319984631
3	C	26	50	20120531	15	1138	22.52	0.0182350605920696	-0.0265134849485399
3	C	26	50	20120531	15	1140	22.56	0.0207315647226591	-0.0247503919713971
3	C	26	50	20120531	15	1142	22.6	0.0212122184358503	-0.0232253415423934
3	C	26	50	20120531	15	1144	22.64	0.0225610861392536	-0.0220499978430933
3	C	26	50	20120531	15	1146	22.68	0.0246779771659359	-0.0201783314481265
3	C	26	50	20120531	15	1148	22.72	0.0256773665351259	-0.0182489552403199
3	C	26	50	20120531	15	1150	22.76	0.0270106658685278	-0.0161434953018623
3	C	26	50	20120531	15	1152	22.8	0.0287286878594377	-0.0141235387153857
3	C	26	50	20120531	15	1154	22.84	0.0297450831467152	-0.0127999762423608
3	C	26	50	20120531	15	1156	22.88	0.0310542206414040	-0.0104173092324746
3	C	26	50	20120531	15	1158	22.92	0.0320311593702913	-0.008721525749833
3	C	26	50	20120531	15	1160	22.96	0.0330823443112033	-0.0072269848571171
3	C	26	50	20120531	15	1162	23	0.0339606416441151	-0.004619104337423
3	C	26	50	20120531	15	1164	23.04	0.0352224029844643	-0.0030965620161721
3	C	26	50	20120531	15	1166	23.08	0.0360912250865083	-0.0017247041499921
3	C	26	50	20120531	15	1168	23.12	0.0376624163543048	0.00092171368927666
3	C	26	50	20120531	15	1170	23.16	0.0387208844950629	0.00301821458481666
3	C	26	50	20120531	15	1172	23.2	0.0378956201707401	0.00214698831971671
3	C	26	50	20120531	15	1174	23.24	0.0387742003463644	0.00658542687454656
3	C	26	50	20120531	15	1176	23.28	0.0383946254262234	0.00678681088582848
3	C	26	50	20120531	15	1178	23.32	0.0383744728829596	0.00689973583878398
3	C	26	50	20120531	15	1180	23.36	0.0376306672598295	0.00673589919758306
3	C	26	50	20120531	15	1182	23.4	0.0380900745355664	0.00555015183621133
3	C	26	50	20120531	15	1184	23.44	0.0375985646119636	0.00530938197721731
3	C	26	50	20120531	15	1186	23.48	0.0371590270367781	0.00614574787800476
3	C	26	50	20120531	15	1188	23.52	0.0363966952159808	0.00618145677045468
3	C	26	50	20120531	15	1190	23.56	0.0366702748296219	0.00593290873686761
3	C	26	50	20120531	15	1192	23.6	0.0356887399066569	0.00618301240537329
3	C	26	50	20120531	15	1194	23.64	0.0336667680658539	0.00568980542549567
3	C	26	50	20120531	15	1196	23.68	0.0318593324224630	0.00616052640973155
3	C	26	50	20120531	15	1198	23.72	0.0300414315987105	0.00636961788492842
3	C	26	50	20120531	15	1200	23.76	0.0284070956953540	0.00683397490813362
3	C	26	50	20120531	15	1202	23.8	0.0260438034112724	0.00762084333423802
3	C	26	50	20120531	15	1204	23.84	0.0243784962308999	0.00851427275226722
3	C	26	50	20120531	15	1206	23.88	0.0222928847797902	0.0098309762895147
3	C	26	50	20120531	15	1208	23.92	0.0198220415542900	0.0110039957288250
3	C	26	50	20120531	15	1210	23.96	0.0179721795040279	0.0119716713588788
3	C	26	50	20120531	15	1212	24	0.0160126451920038	0.0119753483141410
3	C	26	50	20120531	15	1214	24.04	0.0137836324856694	0.0137363977526861
3	C	26	50	20120531	15	1216	24.08	0.0122500592986320	0.0137324379547115
3	C	26	50	20120531	15	1218	24.12	0.0117942582674792	0.0145392467920453
3	C	26	50	20120531	15	1220	24.16	0.0116254718788099	0.0151624199983050
3	C	26	50	20120531	15	1222	24.2	0.0112595865459528	0.0165826015419113
3	C	26	50	20120531	15	1224	24.24	0.0105007973301293	0.0178621041914006
3	C	26	50	20120531	15	1226	24.28	0.0100404566734412	0.0191019593636687
3	C	26	50	20120531	15	1228	24.32	0.00961722498062976	0.0204247723035056
3	C	26	50	20120531	15	1230	24.36	0.00858869574098706	0.021228441586731
3	C	26	50	20120531	15	1232	24.4	0.00705393461455736	0.0214246495763746
3	C	26	50	20120531	15	1234	24.44	0.00559411973586546	0.0221577001053629
3	C	26	50	20120531	15	1236	24.48	0.00442604297295566	0.0218278418630072
3	C	26	50	20120531	15	1238	24.52	0.00280966475341416	0.0217255263401966
3	C	26	50	20120531	15	1240	24.56	0.00123229125102976	0.0208985953651906
3	C	26	50	20120531	15	1242	24.6	3.40118361751018e-06	0.0214062365157925
3	C	26	50	20120531	15	1244	24.64	-0.00156729510943217	0.0210869778040868
3	C	26	50	20120531	15	1246	24.68	-0.002383388258803	0.0207748113733964
3	C	26	50	20120531	15	1248	24.72	-0.00360942656456673	0.0203349061026846
3	C	26	50	20120531	15	1250	24.76	-0.00413443213639431	0.0193047010199705
3	C	26	50	20120531	15	1252	24.8	-0.00439891835682933	0.0194595856893216
3	C	26	50	20120531	15	1254	24.84	-0.00477669015467824	0.0195779907198313
3	C	26	50	20120531	15	1256	24.88	-0.00495135260069913	0.0188660826836005
3	C	26	50	20120531	15	1258	24.92	-0.00438686925727791	0.0191061454358133
3	C	26	50	20120531	15	1260	24.96	-0.00418290430624465	0.0189986298497339
3	C	26	50	20120531	15	1262	25	-0.00418941675969937	0.0195968492576855
3	C	26	50	20120531	15	1264	25.04	-0.0037855668637603	0.0192900144121253
3	C	26	50	20120531	15	1266	25.08	-0.00377016607806606	0.0196225101627748
3	C	26	50	20120531	15	1268	25.12	-0.00384286372623985	0.0196252042396111
3	C	26	50	20120531	15	1270	25.16	-0.00411788583771454	0.0195731187541089
3	C	26	50	20120531	15	1272	25.2	-0.00346425754238913	0.0195237839139855
3	C	26	50	20120531	15	1274	25.24	-0.00319525290962234	0.0193575926072033
3	C	26	50	20120531	15	1276	25.28	-0.00298384212418318	0.0194182765111647
3	C	26	50	20120531	15	1278	25.32	-0.00310866768426604	0.0191789420789365
3	C	26	50	20120531	15	1280	25.36	-0.00364704464532586	0.0183446833563570
3	C	26	50	20120531	15	1282	25.4	-0.0039792434111273	0.0180517997275895
3	C	26	50	20120531	15	1284	25.44	-0.00485268999152017	0.0175177361178949
3	C	26	50	20120531	15	1286	25.48	-0.004834354712684	0.0172563965226362
3	C	26	50	20120531	15	1288	25.52	-0.00603645038283676	0.0169722385915486
3	C	26	50	20120531	15	1290	25.56	-0.0061206809426117	0.0162908846393328
3	C	26	50	20120531	15	1292	25.6	-0.00698977881630027	0.0163059530848399
3	C	26	50	20120531	15	1294	25.64	-0.00734471813618467	0.0166112959350919
3	C	26	50	20120531	15	1296	25.68	-0.00833984365148412	0.0166728283671907
3	C	26	50	20120531	15	1298	25.72	-0.00879169195573014	0.0164617499219387
3	C	26	50	20120531	15	1300	25.76	-0.0091141892164937	0.0168147517692427
3	C	26	50	20120531	15	1302	25.8	-0.00962609209966589	0.0173577107822446
3	C	26	50	20120531	15	1304	25.84	-0.0106673704745734	0.0178857993396381
3	C	26	50	20120531	15	1306	25.88	-0.0118037688536861	0.0191852141160856
3	C	26	50	20120531	15	1308	25.92	-0.0130032128734094	0.0202075985977998
3	C	26	50	20120531	15	1310	25.96	-0.0144985315835846	0.022645363368076
3	C	26	50	20120531	15	1312	26	-0.0159140179381638	0.0232461212893721
3	C	26	50	20120531	15	1314	26.04	-0.0164373193826487	0.0234785755726194
3	C	26	50	20120531	15	1316	26.08	-0.0168354487847280	0.0240703956642013
3	C	26	50	20120531	15	1318	26.12	-0.0172103850843844	0.0236395979288312
3	C	26	50	20120531	15	1320	26.16	-0.0179101662393178	0.0234841475740551
3	C	26	50	20120531	15	1322	26.2	-0.0186584902747797	0.0224806994119411
3	C	26	50	20120531	15	1324	26.24	-0.0208933698460776	0.0205336123005862
3	C	26	50	20120531	15	1326	26.28	-0.0220324361390757	0.0189458160442471
3	C	26	50	20120531	15	1328	26.32	-0.0238124713946956	0.0175265466683885
3	C	26	50	20120531	15	1330	26.36	-0.0250554024814619	0.0167042026950720
3	C	26	50	20120531	15	1332	26.4	-0.0265930839588980	0.0152317164628613
3	C	26	50	20120531	15	1334	26.44	-0.0283658855121464	0.0139650619435862
3	C	26	50	20120531	15	1336	26.48	-0.0300785547047227	0.0126451198572809
3	C	26	50	20120531	15	1338	26.52	-0.0318746059289366	0.011259614830224
3	C	26	50	20120531	15	1340	26.56	-0.0336190383581238	0.00962506679483317
3	C	26	50	20120531	15	1342	26.6	-0.0339891380473968	0.00805797674636755
3	C	26	50	20120531	15	1344	26.64	-0.0344189882596801	0.00718250784058048
3	C	26	50	20120531	15	1346	26.68	-0.0344470603988932	0.00635370798235173
3	C	26	50	20120531	15	1348	26.72	-0.0336913046711610	0.00495165665661504
3	C	26	50	20120531	15	1350	26.76	-0.0335547623517139	0.00234575603590826
3	C	26	50	20120531	15	1352	26.8	-0.0329637625039982	0.00158179786951431
3	C	26	50	20120531	15	1354	26.84	-0.0326753336479522	0.000147714606589871
3	C	26	50	20120531	15	1356	26.88	-0.0325725556773067	-0.00035867991475687
3	C	26	50	20120531	15	1358	26.92	-0.0325455866246723	-0.0014912811304546
3	C	26	50	20120531	15	1360	26.96	-0.0323895988687425	-0.0024037317208977
3	C	26	50	20120531	15	1362	27	-0.0316528855266277	-0.0035183229268787
3	C	26	50	20120531	15	1364	27.04	-0.031589656038254	-0.0047518141381161
3	C	26	50	20120531	15	1366	27.08	-0.0312487032905015	-0.0060180868197293
3	C	26	50	20120531	15	1368	27.12	-0.0304874109166726	-0.0079159826336375
3	C	26	50	20120531	15	1370	27.16	-0.0303199588384995	-0.0100074722634192
3	C	26	50	20120531	15	1372	27.2	-0.0299324579584482	-0.0109643355236819
3	C	26	50	20120531	15	1374	27.24	-0.0302140717193371	-0.0130221138376705
3	C	26	50	20120531	15	1376	27.28	-0.0301775850094279	-0.0145063309713811
3	C	26	50	20120531	15	1378	27.32	-0.0299803022174769	-0.0165474654059542
3	C	26	50	20120531	15	1380	27.36	-0.0297131077780699	-0.0180347018856204
3	C	26	50	20120531	15	1382	27.4	-0.0293736258124222	-0.0195687700474046
3	C	26	50	20120531	15	1384	27.44	-0.0283067572431036	-0.0207639077868305
3	C	26	50	20120531	15	1386	27.48	-0.0276686640837609	-0.022721886463936
3	C	26	50	20120531	15	1388	27.52	-0.0265039177937904	-0.0242179829915705
3	C	26	50	20120531	15	1390	27.56	-0.0255930935489440	-0.0244775618909441
3	C	26	50	20120531	15	1392	27.6	-0.0245153213930594	-0.026593649644323
3	C	26	50	20120531	15	1394	27.64	-0.0236321450233574	-0.0264590165131851
3	C	26	50	20120531	15	1396	27.68	-0.0228822582819091	-0.0281964485852385
3	C	26	50	20120531	15	1398	27.72	-0.0215318964618772	-0.028685412924429
3	C	26	50	20120531	15	1400	27.76	-0.0203426135665995	-0.0299239104516773
3	C	26	50	20120531	15	1402	27.8	-0.0192635686185089	-0.0324349880530269
3	C	26	50	20120531	15	1404	27.84	-0.0184935293337967	-0.0340587880653437
3	C	26	50	20120531	15	1406	27.88	-0.0176145956047819	-0.0360836590439495
3	C	26	50	20120531	15	1408	27.92	-0.0169930487441189	-0.0378703764586517
3	C	26	50	20120531	15	1410	27.96	-0.0160381010361264	-0.0387618259776936
3	C	26	50	20120531	15	1412	28	-0.0156540006325859	-0.0413610090839791
3	C	26	50	20120531	15	1414	28.04	-0.0143919564495242	-0.0432368219531108
3	C	26	50	20120531	15	1416	28.08	-0.0140187454904139	-0.0449405250317016
3	C	26	50	20120531	15	1418	28.12	-0.0127428420144409	-0.0465971347986655
3	C	26	50	20120531	15	1420	28.16	-0.0113880961323656	-0.0479670127658582
3	C	26	50	20120531	15	1422	28.2	-0.00971296016773467	-0.0498255722295289
3	C	26	50	20120531	15	1424	28.24	-0.00930771727143665	-0.0497743069878929
3	C	26	50	20120531	15	1426	28.28	-0.0081696289071169	-0.0504011571494147
3	C	26	50	20120531	15	1428	28.32	-0.00661760023309055	-0.052658736969709
3	C	26	50	20120531	15	1430	28.36	-0.00524878292606964	-0.0542604752504528
3	C	26	50	20120531	15	1432	28.4	-0.00400222438151587	-0.0558414953025078
3	C	26	50	20120531	15	1434	28.44	-0.00253045232715418	-0.057165764882314
3	C	26	50	20120531	15	1436	28.48	-0.00152296658531959	-0.0586846302483027
3	C	26	50	20120531	15	1438	28.52	-0.000558685067815499	-0.0594366383100946
3	C	26	50	20120531	15	1440	28.56	0.000272589664147361	-0.0596634781654992
3	C	26	50	20120531	15	1442	28.6	0.00156482730676586	-0.0607543317968357
3	C	26	50	20120531	15	1444	28.64	0.00320545646047486	-0.0618497816222499
3	C	26	50	20120531	15	1446	28.68	0.00461882149471056	-0.0629637576453312
3	C	26	50	20120531	15	1448	28.72	0.00556146554471026	-0.064666258642394
3	C	26	50	20120531	15	1450	28.76	0.00656152666534246	-0.0651232617550749
3	C	26	50	20120531	15	1452	28.8	0.00764064232411126	-0.0664632998161015
3	C	26	50	20120531	15	1454	28.84	0.00945670467023266	-0.0689187281137718
3	C	26	50	20120531	15	1456	28.88	0.0105310120028894	-0.0694455933764339
3	C	26	50	20120531	15	1458	28.92	0.0121063044900168	-0.070279979378234
3	C	26	50	20120531	15	1460	28.96	0.0137310944518272	-0.0716275834818193
3	C	26	50	20120531	15	1462	29	0.0145507019219006	-0.0728167249557408
3	C	26	50	20120531	15	1464	29.04	0.0154299892043061	-0.0745142762053353
3	C	26	50	20120531	15	1466	29.08	0.0165743708189783	-0.0754412931954709
3	C	26	50	20120531	15	1468	29.12	0.0177637951356122	-0.0768342228437303
3	C	26	50	20120531	15	1470	29.16	0.0186939941062631	-0.0773856954223776
3	C	26	50	20120531	15	1472	29.2	0.0201231276217193	-0.0787668870980693
3	C	26	50	20120531	15	1474	29.24	0.0214664183739394	-0.0797576144091898
3	C	26	50	20120531	15	1476	29.28	0.0225229773263883	-0.0797115110470564
3	C	26	50	20120531	15	1478	29.32	0.0234803291974368	-0.0800799843907328
3	C	26	50	20120531	15	1480	29.36	0.0239487167292947	-0.0820348517980011
3	C	26	50	20120531	15	1482	29.4	0.0246795822983291	-0.0826872285143238
3	C	26	50	20120531	15	1484	29.44	0.0246560356425156	-0.0833344433511438
3	C	26	50	20120531	15	1486	29.48	0.0247053916958424	-0.0833416558403119
3	C	26	50	20120531	15	1488	29.52	0.0243258874863796	-0.0830793899351698
3	C	26	50	20120531	15	1490	29.56	0.0232652273145998	-0.0839257967522501
3	C	26	50	20120531	15	1492	29.6	0.0229570701793587	-0.0848014777900716
3	C	26	50	20120531	15	1494	29.64	0.0221110169156690	-0.0870945543707814
3	C	26	50	20120531	15	1496	29.68	0.0221144110282187	-0.0882243695857613
3	C	26	50	20120531	15	1498	29.72	0.0215231990484686	-0.0905690649614978
3	C	26	50	20120531	15	1500	29.76	0.0214286588718240	-0.0911392051591686
3	C	26	50	20120531	15	1502	29.8	0.0215569280419312	-0.0918905768248576
3	C	26	50	20120531	15	1504	29.84	0.0212615695394296	-0.0926741218490906
3	C	26	50	20120531	15	1506	29.88	0.0219327552961319	-0.0930220183854336
3	C	26	50	20120531	15	1508	29.92	0.0220902279763021	-0.0933469339513896
3	C	26	50	20120531	15	1510	29.96	0.0230462363444664	-0.0942292617929536
3	C	26	50	20120531	15	1512	30	0.0232245686746816	-0.0945341662370016
3	C	26	50	20120531	15	1514	30.04	0.0239135735222698	-0.0947786837619356
3	C	26	50	20120531	15	1516	30.08	0.0240760666605864	-0.0962778915594076
3	C	26	50	20120531	15	1518	30.12	0.0235628485588012	-0.0963822605203106
3	C	26	50	20120531	15	1520	30.16	0.0235915570941174	-0.0965051556788806
3	C	26	50	20120531	15	1522	30.2	0.0235221192082049	-0.0961169540560096
3	C	26	50	20120531	15	1524	30.24	0.0226500444149675	-0.0962983269453836
3	C	26	50	20120531	15	1526	30.28	0.0226754295484121	-0.0955082765387636
3	C	26	50	20120531	15	1528	30.32	0.0227933749595140	-0.0945251152702026
3	C	26	50	20120531	15	1530	30.36	0.0223860107428725	-0.0945140136937376
3	C	26	50	20120531	15	1532	30.4	0.0218278206498038	-0.0941637129943376
3	C	26	50	20120531	15	1534	30.44	0.0209778075881394	-0.0936750314978596
3	C	26	50	20120531	15	1536	30.48	0.0198408505946696	-0.0934813549504926
3	C	26	50	20120531	15	1538	30.52	0.0188041613427720	-0.0930879914481186
3	C	26	50	20120531	15	1540	30.56	0.0176080195117168	-0.0927613081152106
3	C	26	50	20120531	15	1542	30.6	0.0157665013214727	-0.0921122548007596
3	C	26	50	20120531	15	1544	30.64	0.0142901330730333	-0.0914141282756936
3	C	26	50	20120531	15	1546	30.68	0.0127236794206708	-0.0917973094404186
3	C	26	50	20120531	15	1548	30.72	0.0117312550532755	-0.0920799400208586
3	C	26	50	20120531	15	1550	30.76	0.0100059852178584	-0.0924720307310266
3	C	26	50	20120531	15	1552	30.8	0.00859990338346886	-0.0941472374063356
3	C	26	50	20120531	15	1554	30.84	0.00775420367316976	-0.0938536466707876
3	C	26	50	20120531	15	1556	30.88	0.00675753666508736	-0.0948039274740236
3	C	26	50	20120531	15	1558	30.92	0.00564016652945636	-0.0970003425577456
3	C	26	50	20120531	15	1560	30.96	0.00461288179774856	-0.0979635634150776
3	C	26	50	20120531	15	1562	31	0.00405631805027666	-0.0995311484382906
3	C	26	50	20120531	15	1564	31.04	0.00308793531344166	-0.100539553418941
3	C	26	50	20120531	15	1566	31.08	0.00301503260430136	-0.101350109922215
3	C	26	50	20120531	15	1568	31.12	0.00262810377363606	-0.102881420367553
3	C	26	50	20120531	15	1570	31.16	0.00287870241688856	-0.104376809788406
3	C	26	50	20120531	15	1572	31.2	0.00230530952802436	-0.105075077734828
3	C	26	50	20120531	15	1574	31.24	0.00260929473325646	-0.106911080492179
3	C	26	50	20120531	15	1576	31.28	0.00239850620178476	-0.108333001518467
3	C	26	50	20120531	15	1578	31.32	0.00210823886810766	-0.109554811325679
3	C	26	50	20120531	15	1580	31.36	0.00200450630330756	-0.109226077383105
3	C	26	50	20120531	15	1582	31.4	0.00180750635406906	-0.108791206712675
3	C	26	50	20120531	15	1584	31.44	0.00189709678324536	-0.109319627610256
3	C	26	50	20120531	15	1586	31.48	0.00168991449635776	-0.108836673678706
3	C	26	50	20120531	15	1588	31.52	0.00146279179824056	-0.109176650619100
3	C	26	50	20120531	15	1590	31.56	0.00105931666889556	-0.108564437567949
3	C	26	50	20120531	15	1592	31.6	0.000652730269713261	-0.108227571897392
3	C	26	50	20120531	15	1594	31.64	0.000675286976033161	-0.108273604548847
3	C	26	50	20120531	15	1596	31.68	0.000132087546725661	-0.108021026006607
3	C	26	50	20120531	15	1598	31.72	-0.00048146900730992	-0.107262512562428
3	C	26	50	20120531	15	1600	31.76	-0.000966968523272619	-0.106787478226827
3	C	26	50	20120531	15	1602	31.8	-0.00144433631125165	-0.106753042126583
3	C	26	50	20120531	15	1604	31.84	-0.00178332330215248	-0.106322414096841
3	C	26	50	20120531	15	1606	31.88	-0.00264606428587818	-0.104844065949414
3	C	26	50	20120531	15	1608	31.92	-0.00390096669044996	-0.103741898609579
3	C	26	50	20120531	15	1610	31.96	-0.00502441794439914	-0.103715594237318
3	C	26	50	20120531	15	1612	32	-0.00633016132653822	-0.102314250018363
3	C	26	50	20120531	15	1614	32.04	-0.00688700791672263	-0.102277692597776
3	C	26	50	20120531	15	1616	32.08	-0.0083769526153608	-0.100944159919136
3	C	26	50	20120531	15	1618	32.12	-0.0084618054291032	-0.100617900850296
3	C	26	50	20120531	15	1620	32.16	-0.009257866243363	-0.0993793326123696
3	C	26	50	20120531	15	1622	32.2	-0.00975814429105249	-0.0996845906098076
3	C	26	50	20120531	15	1624	32.24	-0.0115717317634397	-0.0985122075666006
3	C	26	50	20120531	15	1626	32.28	-0.0123426902869674	-0.0983620887969546
3	C	26	50	20120531	15	1628	32.32	-0.0132657474791283	-0.0977463402118976
3	C	26	50	20120531	15	1630	32.36	-0.0140213617855043	-0.0967770382362466
3	C	26	50	20120531	15	1632	32.4	-0.0152865879490814	-0.0964929934422446
3	C	26	50	20120531	15	1634	32.44	-0.0166595771861113	-0.0952977708500046
3	C	26	50	20120531	15	1636	32.48	-0.0179462286851584	-0.0954679007415586
3	C	26	50	20120531	15	1638	32.52	-0.0189863120496057	-0.0952054934150596
3	C	26	50	20120531	15	1640	32.56	-0.0195733520993467	-0.0951459550240836
3	C	26	50	20120531	15	1642	32.6	-0.0218085873453555	-0.0962277576886216
3	C	26	50	20120531	15	1644	32.64	-0.0227791621132121	-0.0966087468223246
3	C	26	50	20120531	15	1646	32.68	-0.0239117350446386	-0.0973330362982936
3	C	26	50	20120531	15	1648	32.72	-0.0250055585244561	-0.0983939086021076
3	C	26	50	20120531	15	1650	32.76	-0.0262598245329248	-0.0995604933697096
3	C	26	50	20120531	15	1652	32.8	-0.0272900791131136	-0.0995315019916806
3	C	26	50	20120531	15	1654	32.84	-0.0284185508252092	-0.101224952021945
3	C	26	50	20120531	15	1656	32.88	-0.0287803773651424	-0.102525109260513
3	C	26	50	20120531	15	1658	32.92	-0.0296007626526750	-0.103533726373197
3	C	26	50	20120531	15	1660	32.96	-0.0304433510931369	-0.105025721681501
3	C	26	50	20120531	15	1662	33	-0.0313714994541223	-0.106385205179010
3	C	26	50	20120531	15	1664	33.04	-0.0314262295189862	-0.108414460219659
3	C	26	50	20120531	15	1666	33.08	-0.0320966374582291	-0.109030420936751
3	C	26	50	20120531	15	1668	33.12	-0.0331484587952441	-0.110968671334661
3	C	26	50	20120531	15	1670	33.16	-0.0338685763412045	-0.112747469153414
3	C	26	50	20120531	15	1672	33.2	-0.0340092905906606	-0.113248807861275
3	C	26	50	20120531	15	1674	33.24	-0.0343094574192743	-0.115120873064467
3	C	26	50	20120531	15	1676	33.28	-0.0349428129631831	-0.116132247893598
3	C	26	50	20120531	15	1678	33.32	-0.0348944468593500	-0.117761704760164
3	C	26	50	20120531	15	1680	33.36	-0.0348313729344681	-0.118609667212163
3	C	26	50	20120531	15	1682	33.4	-0.0348181500376599	-0.120017304681471
3	C	26	50	20120531	15	1684	33.44	-0.0346108263294160	-0.120769100611229
3	C	26	50	20120531	15	1686	33.48	-0.0348708294928583	-0.122324947661874
3	C	26	50	20120531	15	1688	33.52	-0.0349605613433909	-0.124179759459604
3	C	26	50	20120531	15	1690	33.56	-0.0343154678269144	-0.125117595183492
3	C	26	50	20120531	15	1692	33.6	-0.0342207862289135	-0.126306878078769
3	C	26	50	20120531	15	1694	33.64	-0.0338019668824168	-0.128974296989439
3	C	26	50	20120531	15	1696	33.68	-0.0335358118899781	-0.130187975068668
3	C	26	50	20120531	15	1698	33.72	-0.0335778140327806	-0.131514931654243
3	C	26	50	20120531	15	1700	33.76	-0.0337445498117844	-0.133603866507224
3	C	26	50	20120531	15	1702	33.8	-0.0332081386075763	-0.135036889109977
3	C	26	50	20120531	15	1704	33.84	-0.0332694447655052	-0.136176250266502
3	C	26	50	20120531	15	1706	33.88	-0.0324320182045459	-0.136657295009744
3	C	26	50	20120531	15	1708	33.92	-0.0321281037099920	-0.137811151855284
3	C	26	50	20120531	15	1710	33.96	-0.0320465035874430	-0.137512328529554
3	C	26	50	20120531	15	1712	34	-0.0313477406662745	-0.138820617496106
3	C	26	50	20120531	15	1714	34.04	-0.0313543874700176	-0.141899784685461
3	C	26	50	20120531	15	1716	34.08	-0.0315771261060914	-0.142761747851727
3	C	26	50	20120531	15	1718	34.12	-0.0312121175856429	-0.144658349660226
3	C	26	50	20120531	15	1720	34.16	-0.0314794039489314	-0.145567688980832
3	C	26	50	20120531	15	1722	34.2	-0.0311314367019095	-0.147157335735617
3	C	26	50	20120531	15	1724	34.24	-0.0304174002742673	-0.148042492004306
3	C	26	50	20120531	15	1726	34.28	-0.0302471996720357	-0.149765499098024
3	C	26	50	20120531	15	1728	34.32	-0.0299838023960437	-0.151540690672192
3	C	26	50	20120531	15	1730	34.36	-0.0299344463427169	-0.153161237993316
3	C	26	50	20120531	15	1732	34.4	-0.0295412949723772	-0.153991381354429
3	C	26	50	20120531	15	1734	34.44	-0.0291509720291622	-0.155237303502879
3	C	26	50	20120531	15	1736	34.48	-0.0287592348723849	-0.155818545277015
3	C	26	50	20120531	15	1738	34.52	-0.0282953728239265	-0.157190332432517
3	C	26	50	20120531	15	1740	34.56	-0.0277162523701347	-0.158518986074366
3	C	26	50	20120531	15	1742	34.6	-0.0273202725726703	-0.159605102090269
3	C	26	50	20120531	15	1744	34.64	-0.0269674262888582	-0.161249125356528
3	C	26	50	20120531	15	1746	34.68	-0.0259216153594833	-0.162818195303980
3	C	26	50	20120531	15	1748	34.72	-0.0252272365003581	-0.164308776398722
3	C	26	50	20120531	15	1750	34.76	-0.0245936688244149	-0.166268876396171
3	C	26	50	20120531	15	1752	34.8	-0.0236369533494695	-0.167716323977260
3	C	26	50	20120531	15	1754	34.84	-0.0234877538186392	-0.168828602944066
3	C	26	50	20120531	15	1756	34.88	-0.0222029407972232	-0.170540508461319
3	C	26	50	20120531	15	1758	34.92	-0.0218260528828508	-0.170757590243143
3	C	26	50	20120531	15	1760	34.96	-0.0212851161952431	-0.171666222456968
3	C	26	50	20120531	15	1762	35	-0.0203425428559214	-0.171946943849099
3	C	26	50	20120531	15	1764	35.04	-0.0197287741698515	-0.173390855896282
3	C	26	50	20120531	15	1766	35.08	-0.0183011255786359	-0.175543996044995
3	C	26	50	20120531	15	1768	35.12	-0.0172333943390442	-0.177316005638648
3	C	26	50	20120531	15	1770	35.16	-0.0159683803075015	-0.178057760652113
3	C	26	50	20120531	15	1772	35.2	-0.0158679711445730	-0.178968514186281
3	C	26	50	20120531	15	1774	35.24	-0.0147047804895211	-0.180623851161039
3	C	26	50	20120531	15	1776	35.28	-0.0137820061400726	-0.182912755811740
3	C	26	50	20120531	15	1778	35.32	-0.0126067946697406	-0.184833257829442
3	C	26	50	20120531	15	1780	35.36	-0.0122447559977731	-0.186011297726899
3	C	26	50	20120531	15	1782	35.4	-0.0117363462221	-0.187948063200569
3	C	26	50	20120531	15	1784	35.44	-0.0110242896934451	-0.188851038560144
3	C	26	50	20120531	15	1786	35.48	-0.0106558870604469	-0.190093425174689
3	C	26	50	20120531	15	1788	35.52	-0.0103200113393833	-0.190502840000996
3	C	26	50	20120531	15	1790	35.56	-0.00989716148423378	-0.191287728528113
3	C	26	50	20120531	15	1792	35.6	-0.00941420755268336	-0.193539863626192
3	C	26	50	20120531	15	1794	35.64	-0.00763159135731207	-0.195217828017948
3	C	26	50	20120531	15	1796	35.68	-0.00619262905759746	-0.196547895873360
3	C	26	50	20120531	15	1798	35.72	-0.00484064089196877	-0.197576029133205
3	C	26	50	20120531	15	1800	35.76	-0.00344622631946889	-0.199340967659047
3	C	26	50	20120531	15	1802	35.8	-0.00264153880247862	-0.199908067297558
3	C	26	50	20120531	15	1804	35.84	-0.00115166481451856	-0.201041559467801
3	C	26	50	20120531	15	1806	35.88	-0.000175150349699929	-0.201757858637142
3	C	26	50	20120531	15	1808	35.92	0.00130906678401066	-0.202751343664710
3	C	26	50	20120531	15	1810	35.96	0.00252458334087036	-0.205376831143255
3	C	26	50	20120531	15	1812	36	0.00388081414718606	-0.206987620390798
3	C	26	50	20120531	15	1814	36.04	0.00473782756598416	-0.206535072050839
3	C	26	50	20120531	15	1816	36.08	0.00628214877609556	-0.208131719162758
3	C	26	50	20120531	15	1818	36.12	0.00763555115528666	-0.209152781354791
3	C	26	50	20120531	15	1820	36.16	0.00850246406902136	-0.210411431425303
3	C	26	50	20120531	15	1822	36.2	0.00935877038103826	-0.209202985936256
3	C	26	50	20120531	15	1824	36.24	0.00930856579957406	-0.209461079911389
3	C	26	50	20120531	15	1826	36.28	0.00911199011440416	-0.207660786046488
3	C	26	50	20120531	15	1828	36.32	0.00899036774804006	-0.206786802064941
3	C	26	50	20120531	15	1830	36.36	0.00884046111042856	-0.205646945933668
3	C	26	50	20120531	15	1832	36.4	0.00863610725066566	-0.204452642580244
3	C	26	50	20120531	15	1834	36.44	0.00831154523810096	-0.203088633599336
3	C	26	50	20120531	15	1836	36.48	0.00770696894018646	-0.201851903839040
3	C	26	50	20120531	15	1838	36.52	0.00749978665329886	-0.200138584108225
3	C	26	50	20120531	15	1840	36.56	0.00723532871713506	-0.198380716650195
3	C	26	50	20120531	15	1842	36.6	0.00703380328449696	-0.197095903628780
3	C	26	50	20120531	15	1844	36.64	0.00715683986442336	-0.195230555940009
3	C	26	50	20120531	15	1846	36.68	0.00703026775059096	-0.194278083105751
3	C	26	50	20120531	15	1848	36.72	0.00619163910810376	-0.192462232891664
3	C	26	50	20120531	15	1850	36.76	0.00652539350882376	-0.191289849848457
3	C	26	50	20120531	15	1852	36.8	0.00698359870303266	-0.189845937801274
3	C	26	50	20120531	15	1854	36.84	0.00717451753395306	-0.187146204110704
3	C	26	50	20120531	15	1856	36.88	0.00822386399723386	-0.186099686074548
3	C	26	50	20120531	15	1858	36.92	0.00867075548294376	-0.185575012842907
3	C	26	50	20120531	15	1860	36.96	0.00982899639052736	-0.184211710968779
3	C	26	50	20120531	15	1862	37	0.0110685545779474	-0.182836388279372
3	C	26	50	20120531	15	1864	37.04	0.0113429120090478	-0.182605871468705
3	C	26	50	20120531	15	1866	37.08	0.0123173051535229	-0.179638851414846
3	C	26	50	20120531	15	1868	37.12	0.0132450292504396	-0.178694156755181
3	C	26	50	20120531	15	1870	37.16	0.0141925523372296	-0.177600969671466
3	C	26	50	20120531	15	1872	37.2	0.0155912095504166	-0.177110237565323
3	C	26	50	20120531	15	1874	37.24	0.0173214998439800	-0.176618798352398
3	C	26	50	20120531	15	1876	37.28	0.0173094790286999	-0.176476669889380
3	C	26	50	20120531	15	1878	37.32	0.0176630324192932	-0.174908307048708
3	C	26	50	20120531	15	1880	37.36	0.0183574112784183	-0.174752743556847
3	C	26	50	20120531	15	1882	37.4	0.0189485525474903	-0.173218321841672
3	C	26	50	20120531	15	1884	37.44	0.0193466536652983	-0.171083566469270
3	C	26	50	20120531	15	1886	37.48	0.0198868832461248	-0.170618290207249
3	C	26	50	20120531	15	1888	37.52	0.0201110360957610	-0.169747841759609
3	C	26	50	20120531	15	1890	37.56	0.0219127441742243	-0.168268574373366
3	C	26	50	20120531	15	1892	37.6	0.0230483576648099	-0.167497827981873
3	C	26	50	20120531	15	1894	37.64	0.0238940573751090	-0.166663441980073
3	C	26	50	20120531	15	1896	37.68	0.0259219689128739	-0.165605680946096
3	C	26	50	20120531	15	1898	37.72	0.0277799626911197	-0.164300644670738
3	C	26	50	20120531	15	1900	37.76	0.0299362141096699	-0.164006912513833
3	C	26	50	20120531	15	1902	37.8	0.0308892526293532	-0.163100543041708
3	C	26	50	20120531	15	1904	37.84	0.0320450893738807	-0.161878238259749
3	C	26	50	20120531	15	1906	37.88	0.0335998757643537	-0.160668519978495
3	C	26	50	20120531	15	1908	37.92	0.0353465709352407	-0.158893540536361
3	C	26	50	20120531	15	1910	37.96	0.0366827199089708	-0.157841648488668
3	C	26	50	20120531	15	1912	38	0.0382181315736393	-0.156358562725807
3	C	26	50	20120531	15	1914	38.04	0.0396451437687518	-0.155389755724903
3	C	26	50	20120531	15	1916	38.08	0.0412156986404453	-0.153875769395705
3	C	26	50	20120531	15	1918	38.12	0.042292410136158	-0.152210745058045
3	C	26	50	20120531	15	1920	38.16	0.0441539394483097	-0.152388511702835
3	C	26	50	20120531	15	1922	38.2	0.0472132369371133	-0.151152135495930
3	C	26	50	20120531	15	1924	38.24	0.0488277031399185	-0.149570196205060
3	C	26	50	20120531	15	1926	38.28	0.0502436137585664	-0.149345053405930
3	C	26	50	20120531	15	1928	38.32	0.0514215122346669	-0.148765367266713
3	C	26	50	20120531	15	1930	38.36	0.053354176489006	-0.148662695362085
3	C	26	50	20120531	15	1932	38.4	0.0549112963318569	-0.148819602356830
3	C	26	50	20120531	15	1934	38.44	0.0563683605651699	-0.149051109116991
3	C	26	50	20120531	15	1936	38.48	0.0584184045451859	-0.148333254312730
3	C	26	50	20120531	15	1938	38.52	0.0589481689456509	-0.148698687097248
3	C	26	50	20120531	15	1940	38.56	0.059631234096277	-0.149568428438107
3	C	26	50	20120531	15	1942	38.6	0.0602638118227266	-0.149997925097000
3	C	26	50	20120531	15	1944	38.64	0.0603418764113696	-0.149949558993167
3	C	26	50	20120531	15	1946	38.68	0.0606042837378679	-0.149851200439903
3	C	26	50	20120531	15	1948	38.72	0.060707450617243	-0.149548629448234
3	C	26	50	20120531	15	1950	38.76	0.0600770649218152	-0.148525799489247
3	C	26	50	20120531	15	1952	38.8	0.060747331439702	-0.147460967387459
3	C	26	50	20120531	15	1954	38.84	0.0611911116555747	-0.147309929378997
3	C	26	50	20120531	15	1956	38.88	0.0615183606739078	-0.145301180435002
3	C	26	50	20120531	15	1958	38.92	0.0615356140793687	-0.144571163394105
3	C	26	50	20120531	15	1960	38.96	0.0620783185339294	-0.143165788666497
3	C	26	50	20120531	15	1962	39	0.0616711664493222	-0.141742948401394
3	C	26	50	20120531	15	1964	39.04	0.0616783082278122	-0.140364019467402
3	C	26	50	20120531	15	1966	39.08	0.0613036830551395	-0.138526814628523
3	C	26	50	20120531	15	1968	39.12	0.06081768856443	-0.136685013595566
3	C	26	50	20120531	15	1970	39.16	0.0605557055020004	-0.135006695650420
3	C	26	50	20120531	15	1972	39.2	0.0600063542436966	-0.133508265670407
3	C	26	50	20120531	15	1974	39.24	0.0603916567287651	-0.131034169753714
3	C	26	50	20120531	15	1976	39.28	0.0596902068018281	-0.128948204749214
3	C	26	50	20120531	15	1978	39.32	0.0598972476673595	-0.126969154290029
3	C	26	50	20120531	15	1980	39.36	0.0603990813499676	-0.124658541461145
3	C	26	50	20120531	15	1982	39.4	0.0607712316489061	-0.123077238566378
3	C	26	50	20120531	15	1984	39.44	0.0608806917786337	-0.121106673388567
3	C	26	50	20120531	15	1986	39.48	0.0607225119916823	-0.118624516454568
3	C	26	50	20120531	15	1988	39.52	0.060624577702488	-0.116041101829503
3	C	26	50	20120531	15	1990	39.56	0.0611207545308466	-0.114437595781806
3	C	26	50	20120531	15	1992	39.6	0.0605293304190622	-0.112395754240452
3	C	26	50	20120531	15	1994	39.64	0.059820738713635	-0.111340821633600
3	C	26	50	20120531	15	1996	39.68	0.0587535731594684	-0.109720981419258
3	C	26	50	20120531	15	1998	39.72	0.0579290866526049	-0.108105949531028
3	C	26	50	20120531	15	2000	39.76	0.0575503602606014	-0.107163800455775
3	C	26	50	20120531	15	2002	39.8	0.0572639820142208	-0.104487401288984
3	C	26	50	20120531	15	2004	39.84	0.0567456020329329	-0.101871884016053
3	C	26	50	20120531	15	2006	39.88	0.0558861137404007	-0.100513885442784
3	C	26	50	20120531	15	2008	39.92	0.0549045788174356	-0.0977590681339586
3	C	26	50	20120531	15	2010	39.96	0.0540896382521181	-0.0962872253689186
3	C	26	50	20120531	15	2012	40	0.0534441911822511	-0.0945313378098766
3	C	26	50	20120531	15	2014	40.04	0.0519093452030076	-0.0929506713112126
3	C	26	50	20120531	15	2016	40.08	0.0506605946274321	-0.0914572617893466
3	C	26	50	20120531	15	2018	40.12	0.0495837417103631	-0.0899871160805812
3	C	26	50	20120531	15	2020	40.16	0.0486410976603633	-0.0891506794691157
3	C	26	50	20120531	15	2022	40.2	0.0477286470699202	-0.086644975879303
3	C	26	50	20120531	15	2024	40.24	0.0467572237739261	-0.085277289943132
3	C	26	50	20120531	15	2026	40.28	0.0452497428271145	-0.0833015628858186
3	C	26	50	20120531	15	2028	40.32	0.0441006235970083	-0.082661701959523
3	C	26	50	20120531	15	2030	40.36	0.0429883446302018	-0.0803600693867607
3	C	26	50	20120531	15	2032	40.4	0.0413156128286269	-0.0786031918782246
3	C	26	50	20120531	15	2034	40.44	0.0403545132916382	-0.0773104592608594
3	C	26	50	20120531	15	2036	40.48	0.0385426228755258	-0.0766077365417162
3	C	26	50	20120531	15	2038	40.52	0.0376418395469722	-0.0751780373408351
3	C	26	50	20120531	15	2040	40.56	0.0363058319945984	-0.0739410247378274
3	C	26	50	20120531	15	2042	40.6	0.0344865876679616	-0.0728921025386152
3	C	26	50	20120531	15	2044	40.64	0.0332010675397645	-0.0716174718548484
3	C	26	50	20120531	15	2046	40.68	0.0322285835835986	-0.0703659635628263
3	C	26	50	20120531	15	2048	40.72	0.0319020416720467	-0.0690969897333089
3	C	26	50	20120531	15	2050	40.76	0.0316904753231157	-0.0687404664942347
3	C	26	50	20120531	15	2052	40.8	0.0316092994646354	-0.06738607416555
3	C	26	50	20120531	15	2054	40.84	0.0315238809654681	-0.0664760277381629
3	C	26	50	20120531	15	2056	40.88	0.0312611907962573	-0.0660225601593879
3	C	26	50	20120531	15	2058	40.92	0.0313613171164733	-0.0651050184001203
3	C	26	50	20120531	15	2060	40.96	0.0313226383755424	-0.063627518780831
3	C	26	50	20120531	15	2062	41	0.0313367098004880	-0.0609439778355499
3	C	26	50	20120531	15	2064	41.04	0.0311864496094859	-0.0589582098619437
3	C	26	50	20120531	15	2066	41.08	0.0302271178394501	-0.0575483096509359
3	C	26	50	20120531	15	2068	41.12	0.0297555483270768	-0.0562662543459666
3	C	26	50	20120531	15	2070	41.16	0.0285812560955603	-0.0554675772366163
3	C	26	50	20120531	15	2072	41.2	0.0272914226159979	-0.0545766934029994
3	C	26	50	20120531	15	2074	41.24	0.0264245097022632	-0.0533891782746747
3	C	26	50	20120531	15	2076	41.28	0.0255450809985015	-0.0520644137201217
3	C	26	50	20120531	15	2078	41.32	0.0254385907172548	-0.0508619079280359
3	C	26	50	20120531	15	2080	41.36	0.0246964114397214	-0.0490918782333697
3	C	26	50	20120531	15	2082	41.4	0.0237830416104627	-0.0483599520041635
3	C	26	50	20120531	15	2084	41.44	0.0224917939173380	-0.0471193331565717
3	C	26	50	20120531	15	2086	41.48	0.0215094104662355	-0.0468625826843229
3	C	26	50	20120531	15	2088	41.52	0.0198556291263964	-0.0455137057885314
3	C	26	50	20120531	15	2090	41.56	0.0190365166310699	-0.0442211145925224
3	C	26	50	20120531	15	2092	41.6	0.0178777807487395	-0.0428435998720929
3	C	26	50	20120531	15	2094	41.64	0.0171216007569386	-0.0428211138764512
3	C	26	50	20120531	15	2096	41.68	0.0162990234383843	-0.0428057696592994
3	C	26	50	20120531	15	2098	41.72	0.0157435910617623	-0.0432670154126674
3	C	26	50	20120531	15	2100	41.76	0.0153268223249309	-0.043029568955545
3	C	26	50	20120531	15	2102	41.8	0.0151615007594895	-0.0424978246560927
3	C	26	50	20120531	15	2104	41.84	0.0150546569248522	-0.0410500235216132
3	C	26	50	20120531	15	2106	41.88	0.0147557628884447	-0.0400542050416682
3	C	26	50	20120531	15	2108	41.92	0.0147590155796381	-0.0389673819189845
3	C	26	50	20120531	15	2110	41.96	0.0152918912499403	-0.0379863419707663
3	C	26	50	20120531	15	2112	42	0.0165537233009677	-0.0368713052875132
3	C	26	50	20120531	15	2114	42.04	0.0173978673763482	-0.035673324978827
3	C	26	50	20120531	15	2116	42.08	0.0182459005390252	-0.0354502327893626
3	C	26	50	20120531	15	2118	42.12	0.0184020297163112	-0.034813978107651
3	C	26	50	20120531	15	2120	42.16	0.0184119292112478	-0.0346127355177253
3	C	26	50	20120531	15	2122	42.2	0.0182850742547030	-0.0338393021204634
3	C	26	50	20120531	15	2124	42.24	0.0180512552553680	-0.032726082701638
3	C	26	50	20120531	15	2126	42.28	0.0175444011146135	-0.031369710473966
3	C	26	50	20120531	15	2128	42.32	0.0175327338527239	-0.0298209344911331
3	C	26	50	20120531	15	2130	42.36	0.0175407312304191	-0.0281419023681378
3	C	26	50	20120531	15	2132	42.4	0.0171025088738466	-0.0274841092138712
3	C	26	50	20120531	15	2134	42.44	0.0163029337388843	-0.0257123612497268
3	C	26	50	20120531	15	2136	42.48	0.0149842998001242	-0.0251806381634779
3	C	26	50	20120531	15	2138	42.52	0.0131528578815119	-0.0241985021997488
3	C	26	50	20120531	15	2140	42.56	0.0128800419431946	-0.0229466544964718
3	C	26	50	20120531	15	2142	42.6	0.0129186570445151	-0.0218256003345108
3	C	26	50	20120531	15	2144	42.64	0.0129214289030974	-0.0201655116021836
3	C	26	50	20120531	15	2146	42.68	0.0111533013256726	-0.0197212434826319
3	C	26	50	20120531	15	2148	42.72	0.0106202559497430	-0.0179175837894525
3	C	26	50	20120531	15	2150	42.76	0.0104692320834171	-0.0167870473255558
3	C	26	50	20120531	15	2152	42.8	0.00976006055042946	-0.0158513470641473
3	C	26	50	20120531	15	2154	42.84	0.00928172402616026	-0.015725672975927
3	C	26	50	20120531	15	2156	42.88	0.00931508532409656	-0.0148317627252866
3	C	26	50	20120531	15	2158	42.92	0.00889008586433226	-0.013865883146457
3	C	26	50	20120531	15	2160	42.96	0.00797115817577346	-0.0129142305560649
3	C	26	50	20120531	15	2162	43	0.00739569346404036	-0.012415882909888
3	C	26	50	20120531	15	2164	43.04	0.00718670098379286	-0.0119536896334333
3	C	26	50	20120531	15	2166	43.08	0.00741697030708626	-0.0109837866170187
3	C	26	50	20120531	15	2168	43.12	0.00752868610744596	-0.0097404171240481
3	C	26	50	20120531	15	2170	43.16	0.00736633792601946	-0.0084440040158868
3	C	26	50	20120531	15	2172	43.2	0.00743255494054366	-0.0066264249257197
3	C	26	50	20120531	15	2174	43.24	0.00722246644478536	-0.0035204654604257
3	C	26	50	20120531	15	2176	43.28	0.00602074554122656	-0.000526214724423409
3	C	26	50	20120531	15	2178	43.32	0.00558067763595516	0.000168623754109561
3	C	26	50	20120531	15	2180	43.36	0.00388379813780276	0.00352897195500333
3	C	26	50	20120531	15	2182	43.4	0.00226236693320296	0.00647516771415614
3	C	26	50	20120531	15	2184	43.44	0.00179298945185126	0.00805976572652394
3	C	26	50	20120531	15	2186	43.48	0.000135835212665960	0.0100059003650446
3	C	26	50	20120531	15	2188	43.52	-0.00224485896930075	0.0108307616385022
3	C	26	50	20120531	15	2190	43.56	-0.00469875284525586	0.0118971705884130
3	C	26	50	20120531	15	2192	43.6	-0.00653034467050569	0.0132885743002386
3	C	26	50	20120531	15	2194	43.64	-0.00908589787417842	0.0145759456339889
3	C	26	50	20120531	15	2196	43.68	-0.0117238870006154	0.0152143782045866
3	C	26	50	20120531	15	2198	43.72	-0.0135081606542818	0.0135510339526387
3	C	26	50	20120531	15	2200	43.76	-0.0139214475973226	0.0109347558328113
3	C	26	50	20120531	15	2202	43.8	-0.0141444620050410	0.0105648046359623
3	C	26	50	20120531	15	2204	43.84	-0.0145318292419107	0.0102880571839415
3	C	26	50	20120531	15	2206	43.88	-0.0169759721153532	0.00847503539697918
3	C	26	50	20120531	15	2208	43.92	-0.0185536970498079	0.00715697421471183
3	C	26	50	20120531	15	2210	43.96	-0.0203515513963137	0.0065579204207584
3	C	26	50	20120531	15	2212	44	-0.0211913962624646	0.0071346649957654
3	C	26	50	20120531	15	2214	44.04	-0.0233810655474937	0.00749760876441283
3	C	26	50	20120531	15	2216	44.08	-0.0231962207638238	0.00917852179144605
3	C	26	50	20120531	15	2218	44.12	-0.0230512426604771	0.0110433250079946
3	C	26	50	20120531	15	2220	44.16	-0.0220767505210526	0.0119926441460088
3	C	26	50	20120531	15	2222	44.2	-0.0214981886816180	0.0128565942823304
3	C	26	50	20120531	15	2224	44.24	-0.0212357318576450	0.0142188849937609
3	C	26	50	20120531	15	2226	44.28	-0.0198973554975542	0.0152425988362238
3	C	26	50	20120531	15	2228	44.32	-0.0185406650718306	0.0161890259075029
3	C	26	50	20120531	15	2230	44.36	-0.0175249733558004	0.0170461842831911
3	C	26	50	20120531	15	2232	44.4	-0.0171290027507240	0.0168032132007873
3	C	26	50	20120531	15	2234	44.44	-0.0157183402786061	0.0174152127056907
3	C	26	50	20120531	15	2236	44.48	-0.0140260216191923	0.0181397850243725
3	C	26	50	20120531	15	2238	44.52	-0.0114099528029721	0.0185660289920718
3	C	26	50	20120531	15	2240	44.56	-0.0104454520823658	0.0174182886201888
3	C	26	50	20120531	15	2242	44.6	-0.00797627762886925	0.0163373769101958
3	C	26	50	20120531	15	2244	44.64	-0.00596863884252097	0.0146376548427830
3	C	26	50	20120531	15	2246	44.68	-0.00613603010951091	0.0128316666469732
3	C	26	50	20120531	15	2248	44.72	-0.00604216380562874	0.0115130913980759
3	C	26	50	20120531	15	2250	44.76	-0.00622684595473905	0.00936285038716576
3	C	26	50	20120531	15	2252	44.8	-0.00632946836189265	0.00830918350145187
3	C	26	50	20120531	15	2254	44.84	-0.00602910495759379	0.00596823437744213
3	C	26	50	20120531	15	2256	44.88	-0.00577704663381287	0.00522298929703754
3	C	26	50	20120531	15	2258	44.92	-0.00571402312564453	0.00403625813800115
3	C	26	50	20120531	15	2260	44.96	-0.00564195692382634	0.00355922763995674
3	C	26	50	20120531	15	2262	45	-0.00561498080012408	0.00358231467636248
3	C	26	50	20120531	15	2264	45.04	-0.0058187329120162	0.00377768191604329
3	C	26	50	20120531	15	2266	45.08	-0.00606680435563275	0.00405899303522986
3	C	26	50	20120531	15	2268	45.12	-0.0059836415270974	0.00412200332050139
3	C	26	50	20120531	15	2270	45.16	-0.00659791438030231	0.00393425727770821
3	C	26	50	20120531	15	2272	45.2	-0.00688256728613677	0.00351433484463277
3	C	26	50	20120531	15	2274	45.24	-0.00678022772169564	0.00355159230093349
3	C	26	50	20120531	15	2276	45.28	-0.00710667063829822	0.00293860143232287
3	C	26	50	20120531	15	2278	45.32	-0.00798424672229322	0.00247437168833828
3	C	26	50	20120531	15	2280	45.36	-0.00915929555806559	0.00190418199319288
3	C	26	50	20120531	15	2282	45.4	-0.00978805490789667	0.00230208512110218
3	C	26	50	20120531	15	2284	45.44	-0.0116971583642866	0.0021658115022319
3	C	26	50	20120531	15	2286	45.48	-0.0129144568302349	0.00153275294317121
3	C	26	50	20120531	15	2288	45.52	-0.0148471988663199	0.00268551377320058
3	C	26	50	20120531	15	2290	45.56	-0.0159815879308032	0.00332717669041746
3	C	26	50	20120531	15	2292	45.6	-0.0170827240261089	0.00415766059415629
3	C	26	50	20120531	15	2294	45.64	-0.0172061777990363	0.00494293803000301
3	C	26	50	20120531	15	2296	45.68	-0.0173914044203681	0.00572319500770331
3	C	26	50	20120531	15	2298	45.72	-0.0176384321743756	0.00580427894230197
3	C	26	50	20120531	15	2300	45.76	-0.0175393382300602	0.00563216915176116
3	C	26	50	20120531	15	2302	45.8	-0.0181361292823138	0.00708768482122336
3	C	26	50	20120531	15	2304	45.84	-0.0187496575520781	0.00821393621802605
3	C	26	50	20120531	15	2306	45.88	-0.0203514877567034	0.0102700401031569
3	C	26	50	20120531	15	2308	45.92	-0.0221422993196686	0.0114162814086637
3	C	26	50	20120531	15	2310	45.96	-0.0243266087352964	0.0131923356531056
3	C	26	50	20120531	15	2312	46	-0.0265804126053791	0.0133057838650791
3	C	26	50	20120531	15	2314	46.04	-0.0288379358571309	0.013785188120588
3	C	26	50	20120531	15	2316	46.08	-0.0307961973769490	0.0135524085682214
3	C	26	50	20120531	15	2318	46.12	-0.0328758691310967	0.0125035570796874
3	C	26	50	20120531	15	2320	46.16	-0.0346808299007535	0.0118667367125508
3	C	26	50	20120531	15	2322	46.2	-0.0357568342896851	0.0110127638529118
3	C	26	50	20120531	15	2324	46.24	-0.0373399049514055	0.0102629478221416
3	C	26	50	20120531	15	2326	46.28	-0.0389448252126646	0.00931040427720516
3	C	26	50	20120531	15	2328	46.32	-0.0399405022712534	0.00952614255614517
3	C	26	50	20120531	15	2330	46.36	-0.0414448719482278	0.00964854273996856
3	C	26	50	20120531	15	2332	46.4	-0.0423996075241858	0.00956977104454438
3	C	26	50	20120531	15	2334	46.44	-0.0436996940520754	0.0100651700554437
3	C	26	50	20120531	15	2336	46.48	-0.0432826424725316	0.00983493608748934
3	C	26	50	20120531	15	2338	46.52	-0.0431287053262673	0.00983274405646766
3	C	26	50	20120531	15	2340	46.56	-0.0430041838221003	0.0108947477311317
3	C	26	50	20120531	15	2342	46.6	-0.0425259675059839	0.0117702166369188
3	C	26	50	20120531	15	2344	46.64	-0.0424254169216992	0.0121400334834794
3	C	26	50	20120531	15	2346	46.68	-0.0419729392924179	0.0131552266892289
3	C	26	50	20120531	15	2348	46.72	-0.0414189211293582	0.0149963206154043
3	C	26	50	20120531	15	2350	46.76	-0.040795465080386	0.0162812043474984
3	C	26	50	20120531	15	2352	46.8	-0.0401429469427071	0.0180222426641359
3	C	26	50	20120531	15	2354	46.84	-0.0391959188306639	0.0201583415394223
3	C	26	50	20120531	15	2356	46.88	-0.0389475122184331	0.0222384375576388
3	C	26	50	20120531	15	2358	46.92	-0.0391385017600316	0.0249422017568618
3	C	26	50	20120531	15	2360	46.96	-0.038866633344801	0.0266128688066356
3	C	26	50	20120531	15	2362	47	-0.0380174970955453	0.0283109574573839
3	C	26	50	20120531	15	2364	47.04	-0.037332593467288	0.0287376256891519
3	C	26	50	20120531	15	2366	47.08	-0.0370450838500576	0.0305489504198393
3	C	26	50	20120531	15	2368	47.12	-0.0362810408308499	0.031605594225102
3	C	26	50	20120531	15	2370	47.16	-0.0351688636874199	0.0331496721904807
3	C	26	50	20120531	15	2372	47.2	-0.0335406697135649	0.0350486880615302
3	C	26	50	20120531	15	2374	47.24	-0.0323448672937647	0.0375423142675202
3	C	26	50	20120531	15	2376	47.28	-0.0318186101429344	0.0386554700467353
3	C	26	50	20120531	15	2378	47.32	-0.0314906823020913	0.040592772921559
3	C	26	50	20120531	15	2380	47.36	-0.0316757604309991	0.0423414904178402
3	C	26	50	20120531	15	2382	47.4	-0.0317991434932483	0.0443938749213019
3	C	26	50	20120531	15	2384	47.44	-0.0316911117192186	0.045695220099262
3	C	26	50	20120531	15	2386	47.48	-0.0319821568703550	0.0481734879459646
3	C	26	50	20120531	15	2388	47.52	-0.0319661055464221	0.0493571139869928
3	C	26	50	20120531	15	2390	47.56	-0.0308871313090095	0.0517619134391301
3	C	26	50	20120531	15	2392	47.6	-0.0304525434812923	0.0541762588328135
3	C	26	50	20120531	15	2394	47.64	-0.0301273450726246	0.0557074985674729
3	C	26	50	20120531	15	2396	47.68	-0.0289314860842819	0.0569248536019637
3	C	26	50	20120531	15	2398	47.72	-0.0277178787157314	0.0581831501190852
3	C	26	50	20120531	15	2400	47.76	-0.0261848712141190	0.0590465274989139
3	C	26	50	20120531	15	2402	47.8	-0.0251810624275466	0.0597093693955982
3	C	26	50	20120531	15	2404	47.84	-0.0237136037245501	0.0603137335614784
3	C	26	50	20120531	15	2406	47.88	-0.0220330937483822	0.0613111783870201
3	C	26	50	20120531	15	2408	47.92	-0.0205584932668958	0.0619444632202508
3	C	26	50	20120531	15	2410	47.96	-0.0189885747913054	0.0622202348649135
3	C	26	50	20120531	15	2412	48	-0.0179999688005285	0.0628431252284608
3	C	26	50	20120531	15	2414	48.04	-0.0169308233473745	0.0620308009582337
3	C	26	50	20120531	15	2416	48.08	-0.0146482826577043	0.061051316644934
3	C	26	50	20120531	15	2418	48.12	-0.0136280689938083	0.0603477453976534
3	C	26	50	20120531	15	2420	48.16	-0.0124293815783409	0.0597095108169544
3	C	26	50	20120531	15	2422	48.2	-0.0114828484410446	0.0582285463744373
3	C	26	50	20120531	15	2424	48.24	-0.0098688772129863	0.0568730933855809
3	C	26	50	20120531	15	2426	48.28	-0.00866120954139778	0.0557481572073912
3	C	26	50	20120531	15	2428	48.32	-0.00737922494710657	0.054529953644763
3	C	26	50	20120531	15	2430	48.36	-0.00595263701606271	0.0536906886061727
3	C	26	50	20120531	15	2432	48.4	-0.0056231959667079	0.0539866127940992
3	C	26	50	20120531	15	2434	48.44	-0.00531716015181036	0.0542169881834098
3	C	26	50	20120531	15	2436	48.48	-0.00462384195285695	0.0536218164056851
3	C	26	50	20120531	15	2438	48.52	-0.00370191613154593	0.0536696168240933
3	C	26	50	20120531	15	2440	48.56	-0.00198569726292806	0.0523973195927044
3	C	26	50	20120531	15	2442	48.6	-2.16374675043093e-05	0.0511256587574185
3	C	26	50	20120531	15	2444	48.64	0.00145140737906356	0.0500855046822931
3	C	26	50	20120531	15	2446	48.68	0.00356558594413316	0.0477898825171709
3	C	26	50	20120531	15	2448	48.72	0.00454598949624836	0.0469301113819262
3	C	26	50	20120531	15	2450	48.76	0.00579205306605526	0.0451780421995022
3	C	26	50	20120531	15	2452	48.8	0.00756201205004326	0.0436288419526006
3	C	26	50	20120531	15	2454	48.84	0.00926505751932766	0.0419397971975837
3	C	26	50	20120531	15	2456	48.88	0.0108160184621145	0.0404113222504387
3	C	26	50	20120531	15	2458	48.92	0.0125232146482044	0.0396352442738152
3	C	26	50	20120531	15	2460	48.96	0.0141497299505609	0.0384433167991759
3	C	26	50	20120531	15	2462	49	0.0161448458758144	0.037155307655109
3	C	26	50	20120531	15	2464	49.04	0.0169104565507560	0.037035426892747
3	C	26	50	20120531	15	2466	49.08	0.0186487088666756	0.0364479201525303
3	C	26	50	20120531	15	2468	49.12	0.0185062784690616	0.0359402365755215
3	C	26	50	20120531	15	2470	49.16	0.0186489089778947	0.0351168036577619
3	C	26	50	20120531	15	2472	49.2	0.0182720069213866	0.0352227423957193
3	C	26	50	20120531	15	2474	49.24	0.0176580756007571	0.0349032927651826
3	C	26	50	20120531	15	2476	49.28	0.0174086083283544	0.0351347995253431
3	C	26	50	20120531	15	2478	49.32	0.0165349326453645	0.0347383700079658
3	C	26	50	20120531	15	2480	49.36	0.0159344603952080	0.0349060929080361
3	C	26	50	20120531	15	2482	49.4	0.0148033045057710	0.0338225903587969
3	C	26	50	20120531	15	2484	49.44	0.0138092714704485	0.0332185620686378
3	C	26	50	20120531	15	2486	49.48	0.0122658935407831	0.03252536124941
3	C	26	50	20120531	15	2488	49.52	0.0113937176312761	0.0311451192181255
3	C	26	50	20120531	15	2490	49.56	0.0105507437469077	0.0295951023336023
3	C	26	50	20120531	15	2492	49.6	0.00946899560030326	0.0277873293295661
3	C	26	50	20120531	15	2494	49.64	0.00934226650876546	0.0257768988856457
3	C	26	50	20120531	15	2496	49.68	0.00831449387337856	0.0245663957158646
3	C	26	50	20120531	15	2498	49.72	0.00800115364543136	0.0219540109259743
3	C	26	50	20120531	15	2500	49.76	0.00757304998689766	0.0215014837992184
3	C	26	50	20120531	15	2502	49.8	0.00674660479425026	0.0210452372907934
3	C	26	50	20120531	15	2504	49.84	0.00564592237865526	0.0202954212600232
3	C	26	50	20120531	15	2506	49.88	0.00540846885046496	0.020512934376984
3	C	26	50	20120531	15	2508	49.92	0.00517321442436426	0.0203475421008644
3	C	26	50	20120531	15	2510	49.96	0.00493725996255006	0.0190965924231995
3	C	26	50	20120531	15	2512	50	0.00485815592693876	0.0189788379309285
3	C	26	50	20120531	15	2514	50.04	0.00420575092634476	0.0187582488994695
3	C	26	50	20120531	15	2516	50.08	0.00372479810698516	0.0194165440995508
3	C	26	50	20120531	15	2518	50.12	0.00241544140919416	0.0187833370480660
3	C	26	50	20120531	15	2520	50.16	0.00220062236906976	0.018912030482242
3	C	26	50	20120531	15	2522	50.2	0.00112378359413636	0.0186433864739336
3	C	26	50	20120531	15	2524	50.24	0.000965782705200561	0.020295786834229
3	C	26	50	20120531	15	2526	50.28	0.000795128847522161	0.0202736833833559
3	C	26	50	20120531	15	2528	50.32	-6.646238057729e-05	0.0200931406373427
3	C	26	50	20120531	15	2530	50.36	-0.000688071466637008	0.0212658687486592
3	C	26	50	20120531	15	2532	50.4	-0.00107530435321819	0.0210184025884473
3	C	26	50	20120531	15	2534	50.44	-0.00163946242752007	0.0213681658866935
3	C	26	50	20120531	15	2536	50.48	-0.00221909199819431	0.0225725950092241
3	C	26	50	20120531	15	2538	50.52	-0.002470510885313	0.022083955939153
3	C	26	50	20120531	15	2540	50.56	-0.00232573077186505	0.023120326992999
3	C	26	50	20120531	15	2542	50.6	-0.00273871648741705	0.0241128574264115
3	C	26	50	20120531	15	2544	50.64	-0.00218072438424712	0.024999060213137
3	C	26	50	20120531	15	2546	50.68	-0.00220357100434726	0.0249619441781925
3	C	26	50	20120531	15	2548	50.72	-0.00263212721122099	0.0259806517046446
3	C	26	50	20120531	15	2550	50.76	-0.00344490402978806	0.02630976748488
3	C	26	50	20120531	15	2552	50.8	-0.00369252575349178	0.0280578697982616
3	C	26	50	20120531	15	2554	50.84	-0.00380214144671131	0.0287423633045858
3	C	26	50	20120531	15	2556	50.88	-0.00472121055662634	0.0295621546224222
3	C	26	50	20120531	15	2558	50.92	-0.00496381889325145	0.0296616445465352
3	C	26	50	20120531	15	2560	50.96	-0.00546685465738755	0.0292263496120367
3	C	26	50	20120531	15	2562	51	-0.00604300526269835	0.0287934588405943
3	C	26	50	20120531	15	2564	51.04	-0.00720704444588765	0.0286411480399268
3	C	26	50	20120531	15	2566	51.08	-0.00721086282250606	0.0274020141165754
3	C	26	50	20120531	15	2568	51.12	-0.00774692047332358	0.0270464101163167
3	C	26	50	20120531	15	2570	51.16	-0.00831317158369777	0.0262555818922377
3	C	26	50	20120531	15	2572	51.2	-0.00911785910068805	0.0249638392243661
3	C	26	50	20120531	15	2574	51.24	-0.0100161675555074	0.0238319026890427
3	C	26	50	20120531	15	2576	51.28	-0.0104961869939159	0.0227743891424391
3	C	26	50	20120531	15	2578	51.32	-0.0106769234871872	0.0210699506727958
3	C	26	50	20120531	15	2580	51.36	-0.0121926987965421	0.020365863237565
3	C	26	50	20120531	15	2582	51.4	-0.0133687092975369	0.020256339468227
3	C	26	50	20120531	15	2584	51.44	-0.0137345734171907	0.0196336541656463
3	C	26	50	20120531	15	2586	51.48	-0.0156450415896683	0.0183100846215535
3	C	26	50	20120531	15	2588	51.52	-0.0162279167804682	0.0176103953905016
3	C	26	50	20120531	15	2590	51.56	-0.0181599913077517	0.0177772966324922
3	C	26	50	20120531	15	2592	51.6	-0.0196409302944247	0.0173676244193168
3	C	26	50	20120531	15	2594	51.64	-0.0212598795542225	0.0168749548405929
3	C	26	50	20120531	15	2596	51.68	-0.0226703737349266	0.0168771185873433
3	C	26	50	20120531	15	2598	51.72	-0.0240193425545996	0.0161375343916969
3	C	26	50	20120531	15	2600	51.76	-0.0243443924708432	0.0152079081775388
3	C	26	50	20120531	15	2602	51.8	-0.0241823306676631	0.0144160829328983
3	C	26	50	20120531	15	2604	51.84	-0.0247543941957786	0.0136017646215482
3	C	26	50	20120531	15	2606	51.88	-0.0250041584530293	0.0122340645432416
3	C	26	50	20120531	15	2608	51.92	-0.0245223500344644	0.0118418889802599
3	C	26	50	20120531	15	2610	51.96	-0.0240157433810833	0.0110038613785366
3	C	26	50	20120531	15	2612	52	-0.0237431537169359	0.0109554245640253
3	C	26	50	20120531	15	2614	52.04	-0.0231288052033054	0.0109497818519115
3	C	26	50	20120531	15	2616	52.08	-0.0230213108304294	0.0107936668167611
3	C	26	50	20120531	15	2618	52.12	-0.0229257029225452	0.0112472121772820
3	C	26	50	20120531	15	2620	52.16	-0.0230404239267249	0.0117465427018847
3	C	26	50	20120531	15	2622	52.2	-0.0226231460730111	0.0117238587163442
3	C	26	50	20120531	15	2624	52.24	-0.0226358669240047	0.0110724790205830
3	C	26	50	20120531	15	2626	52.28	-0.0222954515774058	0.0109695242732422
3	C	26	50	20120531	15	2628	52.32	-0.0230286223145469	0.0101232447353825
3	C	26	50	20120531	15	2630	52.36	-0.0234738167439820	0.00977896858575842
3	C	26	50	20120531	15	2632	52.4	-0.0242963869914685	0.0097945037217411
3	C	26	50	20120531	15	2634	52.44	-0.0253822343067942	0.0101651549543035
3	C	26	50	20120531	15	2636	52.48	-0.0257225648005792	0.0101335472811844
3	C	26	50	20120531	15	2638	52.52	-0.0275250506965019	0.0102015002428564
3	C	26	50	20120531	15	2640	52.56	-0.0290617351533765	0.0104362596942104
3	C	26	50	20120531	15	2642	52.6	-0.0307836815869220	0.0100401384753897
3	C	26	50	20120531	15	2644	52.64	-0.0325604287960094	0.0100723118339337
3	C	26	50	20120531	15	2646	52.68	-0.0333523176802602	0.0103543767289490
3	C	26	50	20120531	15	2648	52.72	-0.0357590263207067	0.00991837468766935
3	C	26	50	20120531	15	2650	52.76	-0.0376392232518818	0.00939412572009764
3	C	26	50	20120531	15	2652	52.8	-0.0400443762574097	0.0086055602377184
3	C	26	50	20120531	15	2654	52.84	-0.0420751869329775	0.00834576920631047
3	C	26	50	20120531	15	2656	52.88	-0.0434755412024393	0.00739838754087673
3	C	26	50	20120531	15	2658	52.92	-0.0454608849119768	0.00627571410438685
3	C	26	50	20120531	15	2660	52.96	-0.0474545017708541	0.00539183062790367
3	C	26	50	20120531	15	2662	53	-0.0491615282513166	0.0048874513608833
3	C	26	50	20120531	15	2664	53.04	-0.0508436645730812	0.0035471304571442
3	C	26	50	20120531	15	2666	53.08	-0.052760065371453	0.00206871159903937
3	C	26	50	20120531	15	2668	53.12	-0.0542613944892683	0.00115739237944614
3	C	26	50	20120531	15	2670	53.16	-0.055866668303918	-0.000111157186002520
3	C	26	50	20120531	15	2672	53.2	-0.0574925189259002	-0.0011863130467967
3	C	26	50	20120531	15	2674	53.24	-0.0592256376465885	-0.0021418971508922
3	C	26	50	20120531	15	2676	53.28	-0.0625078859035002	-0.0036988048617087
3	C	26	50	20120531	15	2678	53.32	-0.063091178287301	-0.0049276857367328
3	C	26	50	20120531	15	2680	53.36	-0.065397477764819	-0.006042227445239
3	C	26	50	20120531	15	2682	53.4	-0.0669956805116568	-0.0071769924076872
3	C	26	50	20120531	15	2684	53.44	-0.0685127781106926	-0.0083692451514458
3	C	26	50	20120531	15	2686	53.48	-0.0699808732097921	-0.0102402496944655
3	C	26	50	20120531	15	2688	53.52	-0.0719737122512101	-0.0119450134332281
3	C	26	50	20120531	15	2690	53.56	-0.0725293567598665	-0.0135430747587097
3	C	26	50	20120531	15	2692	53.6	-0.0730941229460002	-0.0152781026677071
3	C	26	50	20120531	15	2694	53.64	-0.0731250235123381	-0.016685598715659
3	C	26	50	20120531	15	2696	53.68	-0.0730072902332705	-0.0180052721013874
3	C	26	50	20120531	15	2698	53.72	-0.0736640510116366	-0.0182738312568821
3	C	26	50	20120531	15	2700	53.76	-0.0747504498702516	-0.0209655039301468
3	C	26	50	20120531	15	2702	53.8	-0.0762056756259335	-0.0220562868508051
3	C	26	50	20120531	15	2704	53.84	-0.0772368494449378	-0.0226428319257994
3	C	26	50	20120531	15	2706	53.88	-0.0782664676290236	-0.0236987544821452
3	C	26	50	20120531	15	2708	53.92	-0.0797871007619652	-0.0247381307398114
3	C	26	50	20120531	15	2710	53.96	-0.0814781466291729	-0.0271891749754383
3	C	26	50	20120531	15	2712	54	-0.0822435897198073	-0.027798064624718
3	C	26	50	20120531	15	2714	54.04	-0.082776748232822	-0.0287518102511824
3	C	26	50	20120531	15	2716	54.08	-0.083373899909534	-0.0302588669339253
3	C	26	50	20120531	15	2718	54.12	-0.084038297441137	-0.0307259816735772
3	C	26	50	20120531	15	2720	54.16	-0.0848099630714458	-0.0320457964806618
3	C	26	50	20120531	15	2722	54.2	-0.0851638700154296	-0.0316872226319222
3	C	26	50	20120531	15	2724	54.24	-0.085802953124266	-0.0312787977551088
3	C	26	50	20120531	15	2726	54.28	-0.0861200198049501	-0.0312797877046025
3	C	26	50	20120531	15	2728	54.32	-0.0877955800336497	-0.0312826161317272
3	C	26	50	20120531	15	2730	54.36	-0.0891526593681029	-0.0305903585929456
3	C	26	50	20120531	15	2732	54.4	-0.0902685445794934	-0.0306059856528098
3	C	26	50	20120531	15	2734	54.44	-0.0908161280708443	-0.0306440279976376
3	C	26	50	20120531	15	2736	54.48	-0.0921559539998366	-0.0298018638212445
3	C	26	50	20120531	15	2738	54.52	-0.0928103106151466	-0.0300642004370647
3	C	26	50	20120531	15	2740	54.56	-0.094231241691941	-0.0298896157727897
3	C	26	50	20120531	15	2742	54.6	-0.09514722781629	-0.0301902775761502
3	C	26	50	20120531	15	2744	54.64	-0.0962910437455374	-0.0291511134505185
3	C	26	50	20120531	15	2746	54.68	-0.0975584619401361	-0.0282994740432574
3	C	26	50	20120531	15	2748	54.72	-0.0985658769712926	-0.0278963524673029
3	C	26	50	20120531	15	2750	54.76	-0.099014182670565	-0.0280712906849685
3	C	26	50	20120531	15	2752	54.8	-0.101170221957081	-0.0273416271974621
3	C	26	50	20120531	15	2754	54.84	-0.102903623520482	-0.0270135296509915
3	C	26	50	20120531	15	2756	54.88	-0.104905230685986	-0.0266569357012392
3	C	26	50	20120531	15	2758	54.92	-0.106381528223748	-0.0267859119781276
3	C	26	50	20120531	15	2760	54.96	-0.107653613323102	-0.0262753808821109
3	C	26	50	20120531	15	2762	55	-0.108679625262604	-0.0261753959832511
3	C	26	50	20120531	15	2764	55.04	-0.109800743064175	-0.0263812347672545
3	C	26	50	20120531	15	2766	55.08	-0.109771468843434	-0.0259740826826473
3	C	26	50	20120531	15	2768	55.12	-0.110097162226849	-0.0254689255981676
3	C	26	50	20120531	15	2770	55.16	-0.109117324360158	-0.0255306560201652
3	C	26	50	20120531	15	2772	55.2	-0.108576599804585	-0.0245863149138906
3	C	26	50	20120531	15	2774	55.24	-0.108365740562435	-0.0234311852761443
3	C	26	50	20120531	15	2776	55.28	-0.107935395375405	-0.0233794250597614
3	C	26	50	20120531	15	2778	55.32	-0.108086716226579	-0.0223367254002237
3	C	26	50	20120531	15	2780	55.36	-0.107847219159791	-0.0212615695394296
3	C	26	50	20120531	15	2782	55.4	-0.107700140949304	-0.0196205161216518
3	C	26	50	20120531	15	2784	55.44	-0.107397145693566	-0.0182500724690342
3	C	26	50	20120531	15	2786	55.48	-0.108196105645629	-0.0171876445303014
3	C	26	50	20120531	15	2788	55.52	-0.107873452821373	-0.0155195089228042
3	C	26	50	20120531	15	2790	55.56	-0.107799701584095	-0.0139926532501881
3	C	26	50	20120531	15	2792	55.6	-0.107689887900977	-0.0130211592435159
3	C	26	50	20120531	15	2794	55.64	-0.107475422414243	-0.0118115116729401
3	C	26	50	20120531	15	2796	55.68	-0.106902665921482	-0.0094633514739758
3	C	26	50	20120531	15	2798	55.72	-0.106675967487434	-0.0083476783946197
3	C	26	50	20120531	15	2800	55.76	-0.106612610719839	-0.0072520871478492
3	C	26	50	20120531	15	2802	55.8	-0.106000680511400	-0.0053301709165842
3	C	26	50	20120531	15	2804	55.84	-0.105369870551904	-0.0041079368453032
3	C	26	50	20120531	15	2806	55.88	-0.105248531028252	-0.0027833844227846
3	C	26	50	20120531	15	2808	55.92	-0.104604922436016	-0.00034556308396585
3	C	26	50	20120531	15	2810	55.96	-0.104619630257065	0.00157677741136789
3	C	26	50	20120531	15	2812	56	-0.103978425827885	0.00286484312397731
3	C	26	50	20120531	15	2814	56.04	-0.103981607808400	0.00411309872480592
3	C	26	50	20120531	15	2816	56.08	-0.102983668008112	0.00533731269507419
3	C	26	50	20120531	15	2818	56.12	-0.102289713413055	0.00692420173341304
3	C	26	50	20120531	15	2820	56.16	-0.101867217111296	0.0086093079036587
3	C	26	50	20120531	15	2822	56.2	-0.101073277617380	0.0107200216455006
3	C	26	50	20120531	15	2824	56.24	-0.100589899421761	0.0126046026387189
3	C	26	50	20120531	15	2826	56.28	-0.100482843455089	0.0138457164610576
3	C	26	50	20120531	15	2828	56.32	-0.100258054209350	0.0158804162239219
3	C	26	50	20120531	15	2830	56.36	-0.0999731608872101	0.0173962410307514
3	C	26	50	20120531	15	2832	56.4	-0.0990846812166492	0.0206109605900599
3	C	26	50	20120531	15	2834	56.44	-0.0989201374686671	0.0227023703167753
3	C	26	50	20120531	15	2836	56.48	-0.0990512350658991	0.0248953912879473
3	C	26	50	20120531	15	2838	56.52	-0.0983268041685734	0.0269145347016254
3	C	26	50	20120531	15	2840	56.56	-0.0984055051533195	0.0284573709874964
3	C	26	50	20120531	15	2842	56.6	-0.0983326731548573	0.0303846612302984
3	C	26	50	20120531	15	2844	56.64	-0.09856184646264	0.0325945820535408
3	C	26	50	20120531	15	2846	56.68	-0.0980552751645978	0.0348577480174064
3	C	26	50	20120531	15	2848	56.72	-0.0980718921739557	0.0358230194844042
3	C	26	50	20120531	15	2850	56.76	-0.0985314408710488	0.0377820588216815
3	C	26	50	20120531	15	2852	56.8	-0.098297317815798	0.039870498699916
3	C	26	50	20120531	15	2854	56.84	-0.0980228189633413	0.0409597259856557
3	C	26	50	20120531	15	2856	56.88	-0.0976803671492127	0.0431348571552637
3	C	26	50	20120531	15	2858	56.92	-0.0968775888205316	0.045586749919028
3	C	26	50	20120531	15	2860	56.96	-0.0964434959675612	0.0468549459310861
3	C	26	50	20120531	15	2862	57	-0.095917196390324	0.0488267131904248
3	C	26	50	20120531	15	2864	57.04	-0.0960205754017335	0.0508066121777471
3	C	26	50	20120531	15	2866	57.08	-0.0956265047925783	0.0523437916093685
3	C	26	50	20120531	15	2868	57.12	-0.0946688700788173	0.0543697232481461
3	C	26	50	20120531	15	2870	57.16	-0.0938233117898744	0.0557952505190182
3	C	26	50	20120531	15	2872	57.2	-0.093118609171744	0.0578783870963938
3	C	26	50	20120531	15	2874	57.24	-0.0927309732342974	0.0594177585590369
3	C	26	50	20120531	15	2876	57.28	-0.0919718941046937	0.0614275681632034
3	C	26	50	20120531	15	2878	57.32	-0.0909588222192877	0.0627541711953875
3	C	26	50	20120531	15	2880	57.36	-0.0905481346007746	0.0647414240932342
3	C	26	50	20120531	15	2882	57.4	-0.090227744518219	0.0663681232433538
3	C	26	50	20120531	15	2884	57.44	-0.0904169662928645	0.0680071967621442
3	C	26	50	20120531	15	2886	57.48	-0.090248038482839	0.0709998847921601
3	C	26	50	20120531	15	2888	57.52	-0.0901185672312038	0.0731898652041729
3	C	26	50	20120531	15	2890	57.56	-0.0895972668989096	0.0753261974246972
3	C	26	50	20120531	15	2892	57.6	-0.0895160061876157	0.0774707957234934
3	C	26	50	20120531	15	2894	57.64	-0.0899965347429066	0.0798837481168179
3	C	26	50	20120531	15	2896	57.68	-0.089995806422922	0.0812859620771142
3	C	26	50	20120531	15	2898	57.72	-0.0900241401916441	0.0833167232552073
3	C	26	50	20120531	15	2900	57.76	-0.0905981906898148	0.0859557659707483
3	C	26	50	20120531	15	2902	57.8	-0.0907203363151969	0.0879733254652366
3	C	26	50	20120531	15	2904	57.84	-0.090778756063245	0.089269722309942
3	C	26	50	20120531	15	2906	57.88	-0.0912588221707011	0.0912786720722626
3	C	26	50	20120531	15	2908	57.92	-0.0918045360717225	0.0932926847191365
3	C	26	50	20120531	15	2910	57.96	-0.092773385499033	0.095432276701922
3	C	26	50	20120531	15	2912	58	-0.0932701067996132	0.0974330565524928
3	C	26	50	20120531	15	2914	58.04	-0.0939275393294213	0.099768099920666
3	C	26	50	20120531	15	2916	58.08	-0.0944540015412181	0.101461953001795
3	C	26	50	20120531	15	2918	58.12	-0.09568124192851	0.103761761239062
3	C	26	50	20120531	15	2920	58.16	-0.0962254666626501	0.105968181883737
3	C	26	50	20120531	15	2922	58.2	-0.097170140109112	0.107641217741228
3	C	26	50	20120531	15	2924	58.24	-0.0982042342791226	0.109905069598671
3	C	26	50	20120531	15	2926	58.28	-0.0991032286275197	0.111336699201065
3	C	26	50	20120531	15	2928	58.32	-0.100032282085185	0.112852820992742
3	C	26	50	20120531	15	2930	58.36	-0.101061497218406	0.114299893807237
3	C	26	50	20120531	15	2932	58.4	-0.102018255119758	0.116161663535695
3	C	26	50	20120531	15	2934	58.44	-0.102706552860565	0.118100974593777
3	C	26	50	20120531	15	2936	58.48	-0.103909412206041	0.120213031838503
3	C	26	50	20120531	15	2938	58.52	-0.105091765454863	0.122304582986575
3	C	26	50	20120531	15	2940	58.56	-0.106448632657282	0.123695532735847
3	C	26	50	20120531	15	2942	58.6	-0.107689887900977	0.125985568757397
3	C	26	50	20120531	15	2944	58.64	-0.108507091207994	0.127384438102619
3	C	26	50	20120531	15	2946	58.68	-0.108968973357465	0.128889727018409
3	C	26	50	20120531	15	2948	58.72	-0.109354558685246	0.129945225310686
3	C	26	50	20120531	15	2950	58.76	-0.110258453283637	0.131783490809736
3	C	26	50	20120531	15	2952	58.8	-0.111346195645137	0.133006573409155
3	C	26	50	20120531	15	2954	58.84	-0.112370934792432	0.134707023796552
3	C	26	50	20120531	15	2956	58.88	-0.112995805054967	0.136452375464555
3	C	26	50	20120531	15	2958	58.92	-0.113030241155210	0.137320207617105
3	C	26	50	20120531	15	2960	58.96	-0.113426574506066	0.139161160121924
3	C	26	50	20120531	15	2962	59	-0.114051161925888	0.140865782439331
3	C	26	50	20120531	15	2964	59.04	-0.114339166517865	0.143031438378071
3	C	26	50	20120531	15	2966	59.08	-0.114636504919354	0.144961486337320
3	C	26	50	20120531	15	2968	59.12	-0.115291497930767	0.146559335530767
3	C	26	50	20120531	15	2970	59.16	-0.115436313399554	0.148650391704092
3	C	26	50	20120531	15	2972	59.2	-0.116177219884881	0.150612047336459
3	C	26	50	20120531	15	2974	59.24	-0.116877891994359	0.152188259062402
3	C	26	50	20120531	15	2976	59.28	-0.117417768021795	0.154135984691181
3	C	26	50	20120531	15	2978	59.32	-0.118389049896433	0.155636748123571
3	C	26	50	20120531	15	2980	59.36	-0.118831486609421	0.157509379012187
3	C	26	50	20120531	15	2982	59.4	-0.119709359678264	0.158966372534822
3	C	26	50	20120531	15	2984	59.44	-0.120256731037581	0.160755281980546
3	C	26	50	20120531	15	2986	59.48	-0.121763575588289	0.162359707267058
3	C	26	50	20120531	15	2988	59.52	-0.122968061279362	0.163098351010686
3	C	26	50	20120531	15	2990	59.56	-0.124566617579591	0.164319736553829
3	C	26	50	20120531	15	2992	59.6	-0.125121696402822	0.165252410398214
3	C	26	50	20120531	15	2994	59.64	-0.125995892516403	0.166387811756766
3	C	26	50	20120531	15	2996	59.68	-0.126238995827775	0.167762568760748
3	C	26	50	20120531	15	2998	59.72	-0.127806368718953	0.168896343773703
3	C	26	50	20120531	15	3000	59.76	-0.128738264745879	0.170207390456701
3	C	26	50	20120531	15	3002	59.8	-0.129990409434004	0.171794986601821
3	C	26	50	20120531	15	3004	59.84	-0.131310719215836	0.173305932371860
3	C	26	50	20120531	15	3006	59.88	-0.13217650075872	0.174567128026785
3	C	26	50	20120531	15	3008	59.92	-0.133661424999212	0.175476467347391
3	C	26	50	20120531	15	3010	59.96	-0.134502104251365	0.175621494948212
3	C	26	50	20120531	15	3012	60	-0.135653839776562	0.175698711008718
3	C	26	50	20120531	15	3014	60.04	-0.137439142977701	0.175815525048970
3	C	26	50	20120531	15	3016	60.08	-0.139431628465729	0.176658537753500
3	C	26	50	20120531	15	3018	60.12	-0.140313532043225	0.177456719888104
3	C	26	50	20120531	15	3020	60.16	-0.140348180275503	0.177160442146786
3	C	26	50	20120531	15	3022	60.2	-0.139695874269858	0.177367270880283
3	C	26	50	20120531	15	3024	60.24	-0.139271468779790	0.177309429545582
3	C	26	50	20120531	15	3026	60.28	-0.138641436637753	0.177537825035906
3	C	26	50	20120531	15	3028	60.32	-0.138351452146788	0.177549209455083
3	C	26	50	20120531	15	3030	60.36	-0.137629708255231	0.177685468931817
3	C	26	50	20120531	15	3032	60.4	-0.137215626524168	0.177103944314970
3	C	26	50	20120531	15	3034	60.44	-0.136524995330983	0.177158179405087
3	C	26	50	20120531	15	3036	60.48	-0.136019343271757	0.177156128795421
3	C	26	50	20120531	15	3038	60.52	-0.135479820797712	0.176346491530963
3	C	26	50	20120531	15	3040	60.56	-0.133588663711428	0.175880154608770
3	C	26	50	20120531	15	3042	60.6	-0.132402421375310	0.176154229197158
3	C	26	50	20120531	15	3044	60.64	-0.130028593200188	0.175739228227280
3	C	26	50	20120531	15	3046	60.68	-0.128715566618203	0.175691781362262
3	C	26	50	20120531	15	3048	60.72	-0.126801782114922	0.175402221135366
3	C	26	50	20120531	15	3050	60.76	-0.125522625947755	0.175373229757337
3	C	26	50	20120531	15	3052	60.8	-0.123453207241935	0.175367997167157
3	C	26	50	20120531	15	3054	60.84	-0.121522240043870	0.175077234858733
3	C	26	50	20120531	15	3056	60.88	-0.119248891742356	0.175316944057555
3	C	26	50	20120531	15	3058	60.92	-0.117240920615820	0.175212080121905
3	C	26	50	20120531	15	3060	60.96	-0.114941692206114	0.174643283427119
3	C	26	50	20120531	15	3062	61	-0.113089850256864	0.174673618308031
3	C	26	50	20120531	15	3064	61.04	-0.111898304619887	0.174759248939233
3	C	26	50	20120531	15	3066	61.08	-0.110055867190827	0.174560976197788
3	C	26	50	20120531	15	3068	61.12	-0.108026753571534	0.174058647540434
3	C	26	50	20120531	15	3070	61.16	-0.106343556589598	0.174251263427629
3	C	26	50	20120531	15	3072	61.2	-0.104209225481264	0.173882436530562
3	C	26	50	20120531	15	3074	61.24	-0.102289996255768	0.173510639785014
3	C	26	50	20120531	15	3076	61.28	-0.100510279198199	0.173236918750017
3	C	26	50	20120531	15	3078	61.32	-0.0985967068269524	0.172620463058178
3	C	26	50	20120531	15	3080	61.36	-0.0960161913396902	0.171881819314551
3	C	26	50	20120531	15	3082	61.4	-0.09377650132096	0.172111911861149
3	C	26	50	20120531	15	3084	61.44	-0.0912762424533624	0.171565954715395
3	C	26	50	20120531	15	3086	61.48	-0.0884253293329744	0.171070838547208
3	C	26	50	20120531	15	3088	61.52	-0.0866524712111835	0.171469081086372
3	C	26	50	20120531	15	3090	61.56	-0.0842667636421382	0.171203138225968
3	C	26	50	20120531	15	3092	61.6	-0.0815936878772187	0.170333609017143
3	C	26	50	20120531	15	3094	61.64	-0.0795766657838841	0.169998793956251
3	C	26	50	20120531	15	3096	61.68	-0.0774264954836521	0.170079969814731
3	C	26	50	20120531	15	3098	61.72	-0.0742954973672361	0.169447745641672
3	C	26	50	20120531	15	3100	61.76	-0.0720860715187406	0.168777832677176
3	C	26	50	20120531	15	3102	61.8	-0.0693538109162358	0.168241845737037
3	C	26	50	20120531	15	3104	61.84	-0.067269330835976	0.168246017667046
3	C	26	50	20120531	15	3106	61.88	-0.0648911893094894	0.168006449889580
3	C	26	50	20120531	15	3108	61.92	-0.0624009006475066	0.167969538915602
3	C	26	50	20120531	15	3110	61.96	-0.0603661301739642	0.167738739262223
3	C	26	50	20120531	15	3112	62	-0.0575237023349505	0.166559143729847
3	C	26	50	20120531	15	3114	62.04	-0.0559353283723712	0.166669664519747
3	C	26	50	20120531	15	3116	62.08	-0.0537069520621399	0.166404782319514
3	C	26	50	20120531	15	3118	62.12	-0.0497673066307591	0.165581356472822
3	C	26	50	20120531	15	3120	62.16	-0.0474675125356279	0.165291725535248
3	C	26	50	20120531	15	3122	62.2	-0.044997376416909	0.164906564471536
3	C	26	50	20120531	15	3124	62.24	-0.0430017089483662	0.163682067658555
3	C	26	50	20120531	15	3126	62.28	-0.0406837422089586	0.163317271270141
3	C	26	50	20120531	15	3128	62.32	-0.0381515928255295	0.162606628955049
3	C	26	50	20120531	15	3130	62.36	-0.0359785122655870	0.162075733183734
3	C	26	50	20120531	15	3132	62.4	-0.0341729858105053	0.161605790016957
3	C	26	50	20120531	15	3134	62.44	-0.0313978745370606	0.160913249635463
3	C	26	50	20120531	15	3136	62.48	-0.0292955753659149	0.160068327742623
3	C	26	50	20120531	15	3138	62.52	-0.0266552386449643	0.159373948883498
3	C	26	50	20120531	15	3140	62.56	-0.0248719153428118	0.159618607829789
3	C	26	50	20120531	15	3142	62.6	-0.0230072040501448	0.158787828072573
3	C	26	50	20120531	15	3144	62.64	-0.0199206829502655	0.157470488139222
3	C	26	50	20120531	15	3146	62.68	-0.0172326165215849	0.156589079536473
3	C	26	50	20120531	15	3148	62.72	-0.0152469192586568	0.155825545634148
3	C	26	50	20120531	15	3150	62.76	-0.0134652223021011	0.155525520226890
3	C	26	50	20120531	15	3152	62.8	-0.0108637764541157	0.154868618027168
3	C	26	50	20120531	15	3154	62.84	-0.00816050722963958	0.153517336968321
3	C	26	50	20120531	15	3156	62.88	-0.00613591909374625	0.153037070042539
3	C	26	50	20120531	15	3158	62.92	-0.00411451293836826	0.152765046063816
3	C	26	50	20120531	15	3160	62.96	-0.00133480547084581	0.151586228348900
3	C	26	50	20120531	15	3162	63	0.00119211132240236	0.150868090701927
3	C	26	50	20120531	15	3164	63.04	0.00369915841509936	0.149879908975219
3	C	26	50	20120531	15	3166	63.08	0.00574404051561266	0.149203985603083
3	C	26	50	20120531	15	3168	63.12	0.00744166247588536	0.148163972949313
3	C	26	50	20120531	15	3170	63.16	0.0101688319095657	0.146498877900975
3	C	26	50	20120531	15	3172	63.2	0.0117654790214849	0.146046329561016
3	C	26	50	20120531	15	3174	63.24	0.0137124268328039	0.144747091561264
3	C	26	50	20120531	15	3176	63.28	0.0156839819601083	0.143288895957101
3	C	26	50	20120531	15	3178	63.32	0.0170857504431325	0.142336847386911
3	C	26	50	20120531	15	3180	63.36	0.0197069952809910	0.141111431335115
3	C	26	50	20120531	15	3182	63.4	0.0204790851753686	0.140339341440737
3	C	26	50	20120531	15	3184	63.44	0.0225224823516415	0.138580201190502
3	C	26	50	20120531	15	3186	63.48	0.0241997396366160	0.137263568363932
3	C	26	50	20120531	15	3188	63.52	0.0256145188844140	0.136018494743619
3	C	26	50	20120531	15	3190	63.56	0.0266393994530658	0.134866334954354
3	C	26	50	20120531	15	3192	63.6	0.0283742152300289	0.133929135626569
3	C	26	50	20120531	15	3194	63.64	0.0305056472005595	0.131998521981895
3	C	26	50	20120531	15	3196	63.68	0.0319706310298218	0.130728699624240
3	C	26	50	20120531	15	3198	63.72	0.0336337461791725	0.128826582382849
3	C	26	50	20120531	15	3200	63.76	0.0351144984896553	0.127379771197863
3	C	26	50	20120531	15	3202	63.8	0.0368494556879746	0.125944627274767
3	C	26	50	20120531	15	3204	63.84	0.0385122172839348	0.123482835016066
3	C	26	50	20120531	15	3206	63.88	0.0397159958682268	0.122013184282048
3	C	26	50	20120531	15	3208	63.92	0.0416876217062092	0.120256518905546
3	C	26	50	20120531	15	3210	63.96	0.0427489182740921	0.118636607980526
3	C	26	50	20120531	15	3212	64	0.0436892288717139	0.117847618234078
3	C	26	50	20120531	15	3214	64.04	0.0453565866617518	0.115821050199197
3	C	26	50	20120531	15	3216	64.08	0.0468755227384186	0.113314993055994
3	C	26	50	20120531	15	3218	64.12	0.0475208990976076	0.112553651184690
3	C	26	50	20120531	15	3220	64.16	0.0490756147774025	0.109314607152109
3	C	26	50	20120531	15	3222	64.2	0.0500223600467331	0.107563174365788
3	C	26	50	20120531	15	3224	64.24	0.0510594028520213	0.105061006309882
3	C	26	50	20120531	15	3226	64.28	0.0519908746148784	0.102996749483564
3	C	26	50	20120531	15	3228	64.32	0.0529498528315236	0.101450872638534
3	C	26	50	20120531	15	3230	64.36	0.0537061035340026	0.0998786207105655
3	C	26	50	20120531	15	3232	64.4	0.054964400051124	0.0978806905003229
3	C	26	50	20120531	15	3234	64.44	0.0562202216945114	0.0962614159714057
3	C	26	50	20120531	15	3236	64.48	0.0570436475412031	0.0943179329833145
3	C	26	50	20120531	15	3238	64.52	0.0582635481601061	0.0923739550204764
3	C	26	50	20120531	15	3240	64.56	0.0597154929403233	0.0893069783520291
3	C	26	50	20120531	15	3242	64.6	0.0607624705958872	0.0877664401631971
3	C	26	50	20120531	15	3244	64.64	0.0613578898609853	0.0863323922556117
3	C	26	50	20120531	15	3246	64.68	0.0626977087189098	0.0844933560101695
3	C	26	50	20120531	15	3248	64.72	0.0639249858757542	0.0817429708466493
3	C	26	50	20120531	15	3250	64.76	0.0649709155990683	0.0799602358573388
3	C	26	50	20120531	15	3252	64.8	0.0659626611439537	0.0775952889433891
3	C	26	50	20120531	15	3254	64.84	0.0667131701393695	0.0753952110465409
3	C	26	50	20120531	15	3256	64.88	0.0680892847883722	0.0731507692702411
3	C	26	50	20120531	15	3258	64.92	0.0689694276699829	0.0710148047452431
3	C	26	50	20120531	15	3260	64.96	0.0695442347724095	0.0682854432805411
3	C	26	50	20120531	15	3262	65	0.0692041164106587	0.0687948430057079
3	C	26	50	20120531	15	3264	65.04	0.0699773376758862	0.0675068480037766
3	C	26	50	20120531	15	3266	65.08	0.0713393667578078	0.0625012390997571
3	C	26	50	20120531	15	3268	65.12	0.0719340435607856	0.0606257090733379
3	C	26	50	20120531	15	3270	65.16	0.0723257100068849	0.0592166573904674
3	C	26	50	20120531	15	3272	65.2	0.0729901782491659	0.0561548143172515
3	C	26	50	20120531	15	3274	65.24	0.0732917592913419	0.0531102246494966
3	C	26	50	20120531	15	3276	65.28	0.073919952955748	0.051089030626153
3	C	26	50	20120531	15	3278	65.32	0.074138095397744	0.0496017729332833
3	C	26	50	20120531	15	3280	65.36	0.0742672838066669	0.0471846698231534
3	C	26	50	20120531	15	3282	65.4	0.0749627233259638	0.045618923277572
3	C	26	50	20120531	15	3284	65.44	0.0757892604424928	0.0430106184938092
3	C	26	50	20120531	15	3286	65.48	0.0758961749878082	0.0415737775144381
3	C	26	50	20120531	15	3288	65.52	0.0765272677900172	0.0393342996277422
3	C	26	50	20120531	15	3290	65.56	0.076692235802068	0.0375367634792879
3	C	26	50	20120531	15	3292	65.6	0.0771669872949567	0.0353041445283695
3	C	26	50	20120531	15	3294	65.64	0.0771139542863677	0.033509507517718
3	C	26	50	20120531	15	3296	65.68	0.0777265916015877	0.0320252903840074
3	C	26	50	20120531	15	3298	65.72	0.0781669777049107	0.0293150915130756
3	C	26	50	20120531	15	3300	65.76	0.078676730983468	0.0261839519753035
3	C	26	50	20120531	15	3302	65.8	0.0788245870114142	0.0246206095927781
3	C	26	50	20120531	15	3304	65.84	0.0797899998997682	0.0228855816837807
3	C	26	50	20120531	15	3306	65.88	0.080437709711335	0.0207018945221204
3	C	26	50	20120531	15	3308	65.92	0.0814814700310445	0.0189855342321463
3	C	26	50	20120531	15	3310	65.96	0.0823311295393183	0.0163880481821357
3	C	26	50	20120531	15	3312	66	0.0828174068727403	0.0141829356850054
3	C	26	50	20120531	15	3314	66.04	0.0842860676572647	0.0119066175350097
3	C	26	50	20120531	15	3316	66.08	0.0847184634539603	0.00950450508864085
3	C	26	50	20120531	15	3318	66.12	0.085969830324626	0.0070230552614229
3	C	26	50	20120531	15	3320	66.16	0.0867205655942119	0.00522778185466837
3	C	26	50	20120531	15	3322	66.2	0.0865265354934543	0.003855711856454
3	C	26	50	20120531	15	3324	66.24	0.0870995041182498	0.00109028794591153
3	C	26	50	20120531	15	3326	66.28	0.0875333848391858	-0.001263953371371
3	C	26	50	20120531	15	3328	66.32	0.0879008682333685	-0.0034655303345953
3	C	26	50	20120531	15	3330	66.36	0.0882684223382292	-0.0056521873447366
3	C	26	50	20120531	15	3332	66.4	0.0886815141197984	-0.0077435263607739
3	C	26	50	20120531	15	3334	66.44	0.0886437546176831	-0.0092697456372869
3	C	26	50	20120531	15	3336	66.48	0.0888167836470394	-0.011543871756261
3	C	26	50	20120531	15	3338	66.52	0.088883322395149	-0.0139124673412016
3	C	26	50	20120531	15	3340	66.56	0.0891832063810503	-0.0161259236983498
3	C	26	50	20120531	15	3342	66.6	0.0893109805764107	-0.0184247985546654
3	C	26	50	20120531	15	3344	66.64	0.0891227487512588	-0.0205582811348615
3	C	26	50	20120531	15	3346	66.68	0.0888619677703572	-0.0216493468982323
3	C	26	50	20120531	15	3348	66.72	0.0885463860139137	-0.0234161946123831
3	C	26	50	20120531	15	3350	66.76	0.0885794786112732	-0.024799861161809
3	C	26	50	20120531	15	3352	66.8	0.0886089649640487	-0.0277084034848636
3	C	26	50	20120531	15	3354	66.84	0.0885647707902245	-0.0302464218545765
3	C	26	50	20120531	15	3356	66.88	0.0888649376188382	-0.0324515343517067
3	C	26	50	20120531	15	3358	66.92	0.0892443711176229	-0.0342270794792661
3	C	26	50	20120531	15	3360	66.96	0.0895900049122669	-0.0364454148732046
3	C	26	50	20120531	15	3362	67	0.089909475756007	-0.0386913274316093
3	C	26	50	20120531	15	3364	67.04	0.0902581501098102	-0.0402475987463227
3	C	26	50	20120531	15	3366	67.08	0.0903306992655602	-0.0428719548540185
3	C	26	50	20120531	15	3368	67.12	0.0907708732368482	-0.0451866689022327
3	C	26	50	20120531	15	3370	67.16	0.0908622314329782	-0.0466537740518385
3	C	26	50	20120531	15	3372	67.2	0.0905274163720862	-0.0473520419982602
3	C	26	50	20120531	15	3374	67.24	0.0906003897919042	-0.0481997216075467
3	C	26	50	20120531	15	3376	67.28	0.0905169511917242	-0.0496549473632286
3	C	26	50	20120531	15	3378	67.32	0.0905910559823922	-0.0509681860772482
3	C	26	50	20120531	15	3380	67.36	0.0907779443046602	-0.0541909666538622
3	C	26	50	20120531	15	3382	67.4	0.0908695853435022	-0.0555177818180806
3	C	26	50	20120531	15	3384	67.44	0.0905900660328992	-0.0573133380675476
3	C	26	50	20120531	15	3386	67.48	0.0907268204843802	-0.0591126419829549
3	C	26	50	20120531	15	3388	67.52	0.0906986776344892	-0.0603768074863602
3	C	26	50	20120531	15	3390	67.56	0.0906701812312072	-0.0616427407567185
3	C	26	50	20120531	15	3392	67.6	0.0914639085930892	-0.0627313316463552
3	C	26	50	20120531	15	3394	67.64	0.0923236797283342	-0.0640353072615413
3	C	26	50	20120531	15	3396	67.68	0.0936992145497762	-0.065892664643684
3	C	26	50	20120531	15	3398	67.72	0.0943510255806742	-0.0677355263368123
3	C	26	50	20120531	15	3400	67.76	0.0950471014960742	-0.0686686244452661
3	C	26	50	20120531	15	3402	67.8	0.0966701944016092	-0.0707041020255897
3	C	26	50	20120531	15	3404	67.84	0.0977864331663912	-0.0730781423327454
3	C	26	50	20120531	15	3406	67.88	0.0990208294743082	-0.0749974422689201
3	C	26	50	20120531	15	3408	67.92	0.100612314706724	-0.0777065804796801
3	C	26	50	20120531	15	3410	67.96	0.102021649232307	-0.0783464414059758
3	C	26	50	20120531	15	3412	68	0.103541999522537	-0.0809075114567554
3	C	26	50	20120531	15	3414	68.04	0.104632146047092	-0.0821805157949255
3	C	26	50	20120531	15	3416	68.08	0.106102716019926	-0.0836288826148299
3	C	26	50	20120531	15	3418	68.12	0.107943951367457	-0.0856781487773866
3	C	26	50	20120531	15	3420	68.16	0.109111738216587	-0.0877517394132162
3	C	26	50	20120531	15	3422	68.2	0.109879373338243	-0.0885383249966081
3	C	26	50	20120531	15	3424	68.24	0.110144821223900	-0.0890153392311965
3	C	26	50	20120531	15	3426	68.28	0.111492708170198	-0.0900843432629944
3	C	26	50	20120531	15	3428	68.32	0.112596996830377	-0.0924151793458196
3	C	26	50	20120531	15	3430	68.36	0.113992896327118	-0.0948291711861126
3	C	26	50	20120531	15	3432	68.4	0.115812564917823	-0.0972252732248416
3	C	26	50	20120531	15	3434	68.44	0.116495064383024	-0.0990303754158536
3	C	26	50	20120531	15	3436	68.48	0.117400514616334	-0.100356554183970
3	C	26	50	20120531	15	3438	68.52	0.118983443856698	-0.102272389296917
3	C	26	50	20120531	15	3440	68.56	0.119992980208198	-0.104016326751357
3	C	26	50	20120531	15	3442	68.6	0.121136866848123	-0.105403882388079
3	C	26	50	20120531	15	3444	68.64	0.122422740529711	-0.107876988355279
3	C	26	50	20120531	15	3446	68.68	0.123217174998374	-0.110149983103404
3	C	26	50	20120531	15	3448	68.72	0.124083960632888	-0.111217841622216
3	C	26	50	20120531	15	3450	68.76	0.124819754736188	-0.113379771108219
3	C	26	50	20120531	15	3452	68.8	0.125762299791238	-0.115054935357121
3	C	26	50	20120531	15	3454	68.84	0.127016346596604	-0.117129947277581
3	C	26	50	20120531	15	3456	68.88	0.128231636879294	-0.119976278346027
3	C	26	50	20120531	15	3458	68.92	0.12884231550873	-0.121911184128862
3	C	26	50	20120531	15	3460	68.96	0.129705077705659	-0.124107365867346
3	C	26	50	20120531	15	3462	69	0.130817399098873	-0.126577247427624
3	C	26	50	20120531	15	3464	69.04	0.131477610558331	-0.128396152343006
3	C	26	50	20120531	15	3466	69.08	0.132244439578257	-0.130562402251442
3	C	26	50	20120531	15	3468	69.12	0.133107548257508	-0.132131740899472
3	C	26	50	20120531	15	3470	69.16	0.133248345945565	-0.134113677768537
3	C	26	50	20120531	15	3472	69.2	0.133327691811695	-0.135748358740003
3	C	26	50	20120531	15	3474	69.24	0.133750336605878	-0.136963373251048
3	C	26	50	20120531	15	3476	69.28	0.133337294321784	-0.139743809038555
3	C	26	50	20120531	15	3478	69.32	0.133253254680840	-0.140762643844228
3	C	26	50	20120531	15	3480	69.36	0.133202823825206	-0.142818429531307
3	C	26	50	20120531	15	3482	69.4	0.133211408101529	-0.144931165598543
3	C	26	50	20120531	15	3484	69.44	0.133342463272354	-0.147229729327875
3	C	26	50	20120531	15	3486	69.48	0.133217574072661	-0.149908688221214
3	C	26	50	20120531	15	3488	69.52	0.133122256078557	-0.150620603328513
3	C	26	50	20120531	15	3490	69.56	0.132586622691808	-0.151023300640398
3	C	26	50	20120531	15	3492	69.6	0.132317144297498	-0.152701335742832
3	C	26	50	20120531	15	3494	69.64	0.131806613201481	-0.153958571599782
3	C	26	50	20120531	15	3496	69.68	0.130972015067647	-0.155787361867965
3	C	26	50	20120531	15	3498	69.72	0.130443735591423	-0.156751219121400
3	C	26	50	20120531	15	3500	69.76	0.129995005628082	-0.159169948577127
3	C	26	50	20120531	15	3502	69.8	0.129282383414002	-0.161030912203853
3	C	26	50	20120531	15	3504	69.84	0.128782317498347	-0.162187173212450
3	C	26	50	20120531	15	3506	69.88	0.128676039349134	-0.164864491618056
3	C	26	50	20120531	15	3508	69.92	0.128173215717033	-0.167140739057374
3	C	26	50	20120531	15	3510	69.96	0.127815914660499	-0.169699970630522
3	C	26	50	20120531	15	3512	70	0.127436764004427	-0.171508891198154
3	C	26	50	20120531	15	3514	70.04	0.126796337392706	-0.172698032672075
3	C	26	50	20120531	15	3516	70.08	0.126111645896483	-0.175321610962312
3	C	26	50	20120531	15	3518	70.12	0.125721605795981	-0.176991514336762
3	C	26	50	20120531	15	3520	70.16	0.125170203928011	-0.178299520460601
3	C	26	50	20120531	15	3522	70.2	0.124451359174257	-0.181322119107461
3	C	26	50	20120531	15	3524	70.24	0.124297775581383	-0.182540605512801
3	C	26	50	20120531	15	3526	70.28	0.123633095207068	-0.183847338844434
3	C	26	50	20120531	15	3528	70.32	0.123653601303722	-0.185211347825343
3	C	26	50	20120531	15	3530	70.36	0.123494643699312	-0.188133678730631
3	C	26	50	20120531	15	3532	70.4	0.123264833995426	-0.190885031216228
3	C	26	50	20120531	15	3534	70.44	0.122566778181039	-0.193632282482493
3	C	26	50	20120531	15	3536	70.48	0.122097754253078	-0.192094537365447
3	C	26	50	20120531	15	3538	70.52	0.121906269736732	-0.191653868419412
3	C	26	50	20120531	15	3540	70.56	0.121209698846586	-0.191500496958572
3	C	26	50	20120531	15	3542	70.6	0.120646700427405	-0.192995462115357
3	C	26	50	20120531	15	3544	70.64	0.119564049234730	-0.192398027595932
3	C	26	50	20120531	15	3546	70.68	0.118388413500329	-0.194221373141900
3	C	26	50	20120531	15	3548	70.72	0.117624808887326	-0.195033061016024
3	C	26	50	20120531	15	3550	70.76	0.117689438447126	-0.196188897760552
3	C	26	50	20120531	15	3552	70.8	0.117825980766574	-0.196907954646340
3	C	26	50	20120531	15	3554	70.84	0.117874700423797	-0.197180261467775
3	C	26	50	20120531	15	3556	70.88	0.117908146574547	-0.197182170656084
3	C	26	50	20120531	15	3558	70.92	0.118182504005648	-0.197196312791708
3	C	26	50	20120531	15	3560	70.96	0.118654427071412	-0.197377756391761
3	C	26	50	20120531	15	3562	71	0.118316995715429	-0.196455123463668
3	C	26	50	20120531	15	3564	71.04	0.118293731902328	-0.195909873424695
3	C	26	50	20120531	15	3566	71.08	0.117919106729656	-0.195179997805155
3	C	26	50	20120531	15	3568	71.12	0.117914015560831	-0.194840020864760
3	C	26	50	20120531	15	3570	71.16	0.117879013775163	-0.193911943214453
3	C	26	50	20120531	15	3572	71.2	0.117422434926550	-0.193469082237396
3	C	26	50	20120531	15	3574	71.24	0.117674730626078	-0.192429069583626
3	C	26	50	20120531	15	3576	71.28	0.117364876434562	-0.192286375435183
3	C	26	50	20120531	15	3578	71.32	0.117466204836306	-0.191541579862559
3	C	26	50	20120531	15	3580	71.36	0.117953047855153	-0.191312123712064
3	C	26	50	20120531	15	3582	71.4	0.117831920463536	-0.190530982850887
3	C	26	50	20120531	15	3584	71.44	0.118171755982574	-0.189840422368381
3	C	26	50	20120531	15	3586	71.48	0.117821525993852	-0.188513395072128
3	C	26	50	20120531	15	3588	71.52	0.117110530125369	-0.186431319154924
3	C	26	50	20120531	15	3590	71.56	0.116871315901294	-0.185829076309387
3	C	26	50	20120531	15	3592	71.6	0.116303014181254	-0.184471219157475
3	C	26	50	20120531	15	3594	71.64	0.115811150704261	-0.184278603270280
3	C	26	50	20120531	15	3596	71.68	0.115450667667212	-0.183523271806616
3	C	26	50	20120531	15	3598	71.72	0.114294123815903	-0.183725221503323
3	C	26	50	20120531	15	3600	71.76	0.113298234625280	-0.183114564087090
3	C	26	50	20120531	15	3602	71.8	0.112508962036119	-0.182072430112978
3	C	26	50	20120531	15	3604	71.84	0.110826542871642	-0.181451095384349
3	C	26	50	20120531	15	3606	71.88	0.109650200030460	-0.180664509800957
3	C	26	50	20120531	15	3608	71.92	0.109034734288116	-0.179635245170262
3	C	26	50	20120531	15	3610	71.96	0.107021389150043	-0.179329280066043
3	C	26	50	20120531	15	3612	72	0.105571254563186	-0.178137663718387
3	C	26	50	20120531	15	3614	72.04	0.104252712548307	-0.177206191955530
3	C	26	50	20120531	15	3616	72.08	0.103019023347171	-0.176574533467896
3	C	26	50	20120531	15	3618	72.12	0.101591586887990	-0.174688467550437
3	C	26	50	20120531	15	3620	72.16	0.0999241583872742	-0.172786421019723
3	C	26	50	20120531	15	3622	72.2	0.0982460525741622	-0.170934649781152
3	C	26	50	20120531	15	3624	72.24	0.0961724619383322	-0.168382347854459
3	C	26	50	20120531	15	3626	72.28	0.0944896892204652	-0.168018753547573
3	C	26	50	20120531	15	3628	72.32	0.0924333519900962	-0.166297726352843
3	C	26	50	20120531	15	3630	72.36	0.0918511909771452	-0.166346728852779
3	C	26	50	20120531	15	3632	72.4	0.0895840652153049	-0.166003216378479
3	C	26	50	20120531	15	3634	72.44	0.0885963784633435	-0.165363143320149
3	C	26	50	20120531	15	3636	72.48	0.0867557795119149	-0.164892917310660
3	C	26	50	20120531	15	3638	72.52	0.0837380599018452	-0.163957910013897
3	C	26	50	20120531	15	3640	72.56	0.081962161220895	-0.164009882362314
3	C	26	50	20120531	15	3642	72.6	0.0810826618064553	-0.162780789355256
3	C	26	50	20120531	15	3644	72.64	0.0791396030824328	-0.161954817924152
3	C	26	50	20120531	15	3646	72.68	0.0775040650975483	-0.160872237442155
3	C	26	50	20120531	15	3648	72.72	0.0753000132605898	-0.160976182138990
3	C	26	50	20120531	15	3650	72.76	0.0726244626219362	-0.159993162291784
3	C	26	50	20120531	15	3652	72.8	0.0704008946378169	-0.158910298967075
3	C	26	50	20120531	15	3654	72.84	0.0682832512495195	-0.158678933628271
3	C	26	50	20120531	15	3656	72.88	0.0660161961983573	-0.157788049794654
3	C	26	50	20120531	15	3658	72.92	0.0635058257037888	-0.157085327075511
3	C	26	50	20120531	15	3660	72.96	0.0609599584488048	-0.156309206672480
3	C	26	50	20120531	15	3662	73	0.0589870598186162	-0.155613484310471
3	C	26	50	20120531	15	3664	73.04	0.055865395511712	-0.155650748837839
3	C	26	50	20120531	15	3666	73.08	0.0541709555319546	-0.155366704043837
3	C	26	50	20120531	15	3668	73.12	0.0518758283415793	-0.155667790111266
3	C	26	50	20120531	15	3670	73.16	0.0500392598988035	-0.155209089942310
3	C	26	50	20120531	15	3672	73.2	0.0470866648232809	-0.155480336103573
3	C	26	50	20120531	15	3674	73.24	0.0447485455406095	-0.155268628333286
3	C	26	50	20120531	15	3676	73.28	0.0434891883633163	-0.154922853117286
3	C	26	50	20120531	15	3678	73.32	0.0406032734572596	-0.156186665067301
3	C	26	50	20120531	15	3680	73.36	0.0385603005450554	-0.156405302484043
3	C	26	50	20120531	15	3682	73.4	0.0373198231188199	-0.157372836692741
3	C	26	50	20120531	15	3684	73.44	0.036176290032285	-0.157976140198449
3	C	26	50	20120531	15	3686	73.48	0.0347089727506448	-0.158073084538150
3	C	26	50	20120531	15	3688	73.52	0.0326143810434140	-0.159232881080652
3	C	26	50	20120531	15	3690	73.56	0.0304179659596923	-0.160836740681740
3	C	26	50	20120531	15	3692	73.6	0.0291914892477243	-0.161341968476897
3	C	26	50	20120531	15	3694	73.64	0.0270984531754121	-0.162889118114134
3	C	26	50	20120531	15	3696	73.68	0.0257434244506243	-0.163524312135673
3	C	26	50	20120531	15	3698	73.72	0.0245016742321826	-0.163576708748159
3	C	26	50	20120531	15	3700	73.76	0.0223449985495637	-0.164329070363342
3	C	26	50	20120531	15	3702	73.8	0.0205077230000066	-0.165121242090305
3	C	26	50	20120531	15	3704	73.84	0.0186261118552692	-0.165359537075565
3	C	26	50	20120531	15	3706	73.88	0.0160034528038483	-0.166374235306568
3	C	26	50	20120531	15	3708	73.92	0.0140999213488941	-0.166416661713439
3	C	26	50	20120531	15	3710	73.96	0.0117042435742341	-0.166938506517954
3	C	26	50	20120531	15	3712	74	0.00984879538040056	-0.167556517844712
3	C	26	50	20120531	15	3714	74.04	0.00785475425745456	-0.168108061134037
3	C	26	50	20120531	15	3716	74.08	0.00523492363315836	-0.169250038585653
3	C	26	50	20120531	15	3718	74.12	0.00354210999899776	-0.170848099911135
3	C	26	50	20120531	15	3720	74.16	0.00198364665326266	-0.171647130573876
3	C	26	50	20120531	15	3722	74.2	0.00029295433944556	-0.172675970940502
3	C	26	50	20120531	15	3724	74.24	-0.0018276588973329	-0.174058364697722
3	C	26	50	20120531	15	3726	74.28	-0.00263729616179148	-0.175628848858737
3	C	26	50	20120531	15	3728	74.32	-0.00412222040228321	-0.177334390414959
3	C	26	50	20120531	15	3730	74.36	-0.00576482945497958	-0.178425456178330
3	C	26	50	20120531	15	3732	74.4	-0.00796393154446975	-0.179296611732752
3	C	26	50	20120531	15	3734	74.44	-0.00876791195467885	-0.180720017683280
3	C	26	50	20120531	15	3736	74.48	-0.0103709230276287	-0.181917149463829
3	C	26	50	20120531	15	3738	74.52	-0.0116613929032942	-0.182934676121957
3	C	26	50	20120531	15	3740	74.56	-0.0136547269194591	-0.184780931927635
3	C	26	50	20120531	15	3742	74.6	-0.0146121495011857	-0.186082008405018
3	C	26	50	20120531	15	3744	74.64	-0.0163438540083115	-0.187069836578336
3	C	26	50	20120531	15	3746	74.68	-0.0172256161644511	-0.188606379613854
3	C	26	50	20120531	15	3748	74.72	-0.0184559819637157	-0.189355912801912
3	C	26	50	20120531	15	3750	74.76	-0.0193398654401989	-0.190580621746927
3	C	26	50	20120531	15	3752	74.8	-0.0205744738801506	-0.189914527159049
3	C	26	50	20120531	15	3754	74.84	-0.0212582461375580	-0.189868565218272
3	C	26	50	20120531	15	3756	74.88	-0.0227106434661151	-0.189391975247752
3	C	26	50	20120531	15	3758	74.92	-0.0234290639558007	-0.189171357932022
3	C	26	50	20120531	15	3760	74.96	-0.0232586512215347	-0.188549811071359
3	C	26	50	20120531	15	3762	75	-0.0230387410125857	-0.187376720921370
3	C	26	50	20120531	15	3764	75.04	-0.0233541106369949	-0.186641329868936
3	C	26	50	20120531	15	3766	75.08	-0.0233576461709008	-0.186322424710621
3	C	26	50	20120531	15	3768	75.12	-0.0226371043608717	-0.186078472871112
3	C	26	50	20120531	15	3770	75.16	-0.0220997032071700	-0.185852198701132
3	C	26	50	20120531	15	3772	75.2	-0.0215347248890019	-0.185768052994171
3	C	26	50	20120531	15	3774	75.24	-0.0214449223277913	-0.184196154619593
3	C	26	50	20120531	15	3776	75.28	-0.0211048039660405	-0.183031549750979
3	C	26	50	20120531	15	3778	75.32	-0.0208424673502203	-0.181485107220524
3	C	26	50	20120531	15	3780	75.36	-0.0213692619022043	-0.179976848456253
3	C	26	50	20120531	15	3782	75.4	-0.0215707873348424	-0.178994677137185
3	C	26	50	20120531	15	3784	75.44	-0.0220544483731741	-0.176343026707736
3	C	26	50	20120531	15	3786	75.48	-0.0225303312369126	-0.176414444492635
3	C	26	50	20120531	15	3788	75.52	-0.0228294374053545	-0.176282215524554
3	C	26	50	20120531	15	3790	75.56	-0.0231978400383527	-0.175653597596079
3	C	26	50	20120531	15	3792	75.6	-0.0234820969643897	-0.175879871766058
3	C	26	50	20120531	15	3794	75.64	-0.0247619602383373	-0.176372018085764
3	C	26	50	20120531	15	3796	75.68	-0.0259244437866080	-0.176183927681969
3	C	26	50	20120531	15	3798	75.72	-0.0274864426662491	-0.176426465307916
3	C	26	50	20120531	15	3800	75.76	-0.0292499669785283	-0.176457578006288
3	C	26	50	20120531	15	3802	75.8	-0.0305234662914453	-0.175017201493011
3	C	26	50	20120531	15	3804	75.84	-0.0313048192846564	-0.174421110476471
3	C	26	50	20120531	15	3806	75.88	-0.0320423316574340	-0.173535105679644
3	C	26	50	20120531	15	3808	75.92	-0.0331291547801177	-0.172786279598367
3	C	26	50	20120531	15	3810	75.96	-0.033789592513746	-0.171899567694759
3	C	26	50	20120531	15	3812	76	-0.0346289282630144	-0.171666929563749
3	C	26	50	20120531	15	3814	76.04	-0.0360099078066717	-0.170930831404534
3	C	26	50	20120531	15	3816	76.08	-0.0371165299192287	-0.169506011240443
3	C	26	50	20120531	15	3818	76.12	-0.0379742504448080	-0.167968053991362
3	C	26	50	20120531	15	3820	76.16	-0.0389832918215612	-0.167530354893808
3	C	26	50	20120531	15	3822	76.2	-0.03988838850148	-0.166608287651140
3	C	26	50	20120531	15	3824	76.24	-0.0414786716523685	-0.165710969145815
3	C	26	50	20120531	15	3826	76.28	-0.0428225988006917	-0.164760193367831
3	C	26	50	20120531	15	3828	76.32	-0.0445751629578625	-0.164394972715348
3	C	26	50	20120531	15	3830	76.36	-0.0450436919110767	-0.164313938278224
3	C	26	50	20120531	15	3832	76.4	-0.0462434399867159	-0.163719473607281
3	C	26	50	20120531	15	3834	76.44	-0.0487228392042685	-0.163488673953902
3	C	26	50	20120531	15	3836	76.48	-0.0506110264420709	-0.163130665790587
3	C	26	50	20120531	15	3838	76.52	-0.0525936124351617	-0.162113987660597
3	C	26	50	20120531	15	3840	76.56	-0.0540646066720641	-0.162291966437421
3	C	26	50	20120531	15	3842	76.6	-0.0558754364280047	-0.161427245554708
3	C	26	50	20120531	15	3844	76.64	-0.0574132522557292	-0.160477742568931
3	C	26	50	20120531	15	3846	76.68	-0.05990587437009	-0.160172908835562
3	C	26	50	20120531	15	3848	76.72	-0.0620600044682966	-0.160702956078739
3	C	26	50	20120531	15	3850	76.76	-0.0639143212912802	-0.160025264939650
3	C	26	50	20120531	15	3852	76.8	-0.0666035190908108	-0.159061407686214
3	C	26	50	20120531	15	3854	76.84	-0.0684429866713895	-0.159295177188075
3	C	26	50	20120531	15	3856	76.88	-0.0702348659655943	-0.159009435337797
3	C	26	50	20120531	15	3858	76.92	-0.0725726316948751	-0.159382717007586
3	C	26	50	20120531	15	3860	76.96	-0.07425250527494	-0.160272469470353
3	C	26	50	20120531	15	3862	77	-0.0757495917520682	-0.160499309325757
3	C	26	50	20120531	15	3864	77.04	-0.0780525678277147	-0.161222750273589
3	C	26	50	20120531	15	3866	77.08	-0.079244042754014	-0.161431346774039
3	C	26	50	20120531	15	3868	77.12	-0.0805909397508181	-0.160887723080663
3	C	26	50	20120531	15	3870	77.16	-0.0820818036882718	-0.161694956182066
3	C	26	50	20120531	15	3872	77.2	-0.0844143368273719	-0.163240196630993
3	C	26	50	20120531	15	3874	77.24	-0.0868378746092107	-0.164319665843152
3	C	26	50	20120531	15	3876	77.28	-0.0891547806884465	-0.165217267191190
3	C	26	50	20120531	15	3878	77.32	-0.0907343865269391	-0.165162183572936
3	C	26	50	20120531	15	3880	77.36	-0.0928738088040972	-0.166224540800990
3	C	26	50	20120531	15	3882	77.4	-0.0950050993532715	-0.166839652989945
3	C	26	50	20120531	15	3884	77.44	-0.096502963647859	-0.167502707018663
3	C	26	50	20120531	15	3886	77.48	-0.0992866309133561	-0.168653381883688
3	C	26	50	20120531	15	3888	77.52	-0.101072146246530	-0.168813824412339
3	C	26	50	20120531	15	3890	77.56	-0.102615336085792	-0.169056786302355
3	C	26	50	20120531	15	3892	77.6	-0.104336858255269	-0.169869534836651
3	C	26	50	20120531	15	3894	77.64	-0.106293705561524	-0.170370590701800
3	C	26	50	20120531	15	3896	77.68	-0.108457876576024	-0.170487546163408
3	C	26	50	20120531	15	3898	77.72	-0.111198976013294	-0.171866050833331
3	C	26	50	20120531	15	3900	77.76	-0.112086112180970	-0.172016947420436
3	C	26	50	20120531	15	3902	77.8	-0.112806300437609	-0.172091547185851
3	C	26	50	20120531	15	3904	77.84	-0.113586734192004	-0.171873970429280
3	C	26	50	20120531	15	3906	77.88	-0.114094931835643	-0.171922972929217
3	C	26	50	20120531	15	3908	77.92	-0.114910933061132	-0.170709577692700
3	C	26	50	20120531	15	3910	77.96	-0.114551934948324	-0.170600471116363
3	C	26	50	20120531	15	3912	78	-0.114591179374680	-0.169353488307741
3	C	26	50	20120531	15	3914	78.04	-0.114622645626443	-0.169009480858694
3	C	26	50	20120531	15	3916	78.08	-0.115162450943200	-0.167479726048275
3	C	26	50	20120531	15	3918	78.12	-0.115623767407247	-0.167060835991100
3	C	26	50	20120531	15	3920	78.16	-0.116708115656196	-0.165990629877774
3	C	26	50	20120531	15	3922	78.2	-0.118452901638774	-0.164605054140039
3	C	26	50	20120531	15	3924	78.24	-0.120313016737363	-0.164685240049025
3	C	26	50	20120531	15	3926	78.28	-0.12215821188287	-0.163815852261557
3	C	26	50	20120531	15	3928	78.32	-0.123917140001071	-0.163010104084395
3	C	26	50	20120531	15	3930	78.36	-0.125534858895070	-0.162216871697259
3	C	26	50	20120531	15	3932	78.4	-0.126985417745996	-0.161768990262056
3	C	26	50	20120531	15	3934	78.44	-0.128900970016230	-0.161598577527790
3	C	26	50	20120531	15	3936	78.48	-0.130212723806009	-0.161443650432032
3	C	26	50	20120531	15	3938	78.52	-0.132807876403642	-0.160076035206539
3	C	26	50	20120531	15	3940	78.56	-0.134682982165992	-0.159963039542905
3	C	26	50	20120531	15	3942	78.6	-0.136525066041662	-0.159478600687115
3	C	26	50	20120531	15	3944	78.64	-0.138686479339714	-0.158346734862469
3	C	26	50	20120531	15	3946	78.68	-0.139516198436759	-0.157750361003216
3	C	26	50	20120531	15	3948	78.72	-0.141841094822622	-0.157123935105763
3	C	26	50	20120531	15	3950	78.76	-0.144273824992616	-0.156054506809897
3	C	26	50	20120531	15	3952	78.8	-0.14618902370946	-0.156178604049995
3	C	26	50	20120531	15	3954	78.84	-0.149008541288763	-0.155364441302137
3	C	26	50	20120531	15	3956	78.88	-0.150895455734360	-0.154586270289441
3	C	26	50	20120531	15	3958	78.92	-0.153445777762065	-0.154994483034220
3	C	26	50	20120531	15	3960	78.96	-0.153796007750787	-0.154286457014218
3	C	26	50	20120531	15	3962	79	-0.155093053719517	-0.154779805415452
3	C	26	50	20120531	15	3964	79.04	-0.155778664454556	-0.154461890206630
3	C	26	50	20120531	15	3966	79.08	-0.156986049283432	-0.154853980916798
3	C	26	50	20120531	15	3968	79.12	-0.158049608593014	-0.154749258402505
3	C	26	50	20120531	15	3970	79.16	-0.159809173107319	-0.155975098718370
3	C	26	50	20120531	15	3972	79.2	-0.1612962964499	-0.156011083382464
3	C	26	50	20120531	15	3974	79.24	-0.161627540621547	-0.154807269442833
3	C	26	50	20120531	15	3976	79.28	-0.162450726051933	-0.155819733216407
3	C	26	50	20120531	15	3978	79.32	-0.163243944296933	-0.155643112084602
3	C	26	50	20120531	15	3980	79.36	-0.16315608627937	-0.155415600477756
3	C	26	50	20120531	15	3982	79.4	-0.163091138521518	-0.155043556244834
3	C	26	50	20120531	15	3984	79.44	-0.162567540092185	-0.154425884329332
3	C	26	50	20120531	15	3986	79.48	-0.162352056371686	-0.154545201527590
3	C	26	50	20120531	15	3988	79.52	-0.161370182037466	-0.154303781130357
3	C	26	50	20120531	15	3990	79.56	-0.161107117101662	-0.153749430627110
3	C	26	50	20120531	15	3992	79.6	-0.161055943783907	-0.152584380281224
3	C	26	50	20120531	15	3994	79.64	-0.160932518295251	-0.151915846174951
3	C	26	50	20120531	15	3996	79.68	-0.160544691438974	-0.150548634000323
3	C	26	50	20120531	15	3998	79.72	-0.160636891092173	-0.149429715300842
3	C	26	50	20120531	15	4000	79.76	-0.160546381424181	-0.148016915952031
3	C	26	50	20120531	15	4002	79.8	-0.161459892674796	-0.146681969059829
3	C	26	50	20120531	15	4004	79.84	-0.16143005276863	-0.146853230322232
3	C	26	50	20120531	15	4006	79.88	-0.161769181180887	-0.144879271031872
3	C	26	50	20120531	15	4008	79.92	-0.161901803300339	-0.143323950068672
[truncated: 592 more rows]
