# Supplementary material for: How Do Ants Make Sense of Gravity? A Boltzmann Walker Analysis of Lasius niger Trajectories on Various Inclines
Source: PLoS One. 2013 Oct 29;8(10):e76531. doi: 10.1371/journal.pone.0076531 (PMC3812222; doi:10.1371/journal.pone.0076531)
Supplement: Dataset S3 — Trajectories for . (ZIP) [file pone.0076531.s007.zip › Incline3/3-C-26-50-20120531-16.txt]

Pente	Colonie	Temperature	Humidite	Date	Indiv	Frame	Time	X	Y
3	C	26	50	20120531	16	6	0	0	0
3	C	26	50	20120531	16	8	0.04	-0.000911920260357198	-0.00131815310614890
3	C	26	50	20120531	16	10	0.08	-0.0021534724889002	-0.0024664803766603
3	C	26	50	20120531	16	12	0.12	-0.0035828464206619	-0.0037494266361739
3	C	26	50	20120531	16	14	0.16	-0.0054381036956645	-0.0050098232604355
3	C	26	50	20120531	16	16	0.2	-0.0048700565340661	-0.0043279884756085
3	C	26	50	20120531	16	18	0.24	-0.0043543423453433	-0.0034812493183411
3	C	26	50	20120531	16	20	0.28	-0.0043899805271151	-0.0027051289153107
3	C	26	50	20120531	16	22	0.32	-0.003812076296987	-0.00258540159512020
3	C	26	50	20120531	16	24	0.36	-0.0034102275132387	-0.00156737996224590
3	C	26	50	20120531	16	26	0.4	-0.0034623342119443	-0.0008422490292069
3	C	26	50	20120531	16	28	0.44	-0.0034474637563359	0.0009124859457822
3	C	26	50	20120531	16	30	0.48	-0.0035910135039846	0.0026020539598171
3	C	26	50	20120531	16	32	0.52	-0.0038319742818096	0.00418920462766499
3	C	26	50	20120531	16	34	0.56	-0.0028306403689713	0.00694812315582055
3	C	26	50	20120531	16	36	0.6	-0.0021584646627754	0.00790356583855981
3	C	26	50	20120531	16	38	0.64	-0.000685773369598099	0.00893940656231998
3	C	26	50	20120531	16	40	0.68	0.0008203640743292	0.0112322710109955
3	C	26	50	20120531	16	42	0.72	0.002551170555843	0.0132527084300832
3	C	26	50	20120531	16	44	0.76	0.0041043093875158	0.0152357681847175
3	C	26	50	20120531	16	46	0.8	0.0058776129865788	0.0168923991648848
3	C	26	50	20120531	16	48	0.84	0.00780263341661328	0.0189605380074314
3	C	26	50	20120531	16	50	0.88	0.0102297562298327	0.0204363193572424
3	C	26	50	20120531	16	52	0.92	0.0133343014815644	0.0214362319854505
3	C	26	50	20120531	16	54	0.96	0.0150919497364920	0.0209534689727310
3	C	26	50	20120531	16	56	1	0.0180347725962985	0.0204614499322457
3	C	26	50	20120531	16	58	1.04	0.0210371833445557	0.0195355713840279
3	C	26	50	20120531	16	60	1.08	0.0224703615108002	0.0192225776384035
3	C	26	50	20120531	16	62	1.12	0.0222081309609972	0.0185782972947253
3	C	26	50	20120531	16	64	1.16	0.0221861540822379	0.0185211772089411
3	C	26	50	20120531	16	66	1.2	0.0216267619076412	0.0182465652193995
3	C	26	50	20120531	16	68	1.24	0.0219216515983469	0.0170978016640042
3	C	26	50	20120531	16	70	1.28	0.0221168034533022	0.0158039472924412
3	C	26	50	20120531	16	72	1.32	0.0227401863874332	0.0142206527607139
3	C	26	50	20120531	16	74	1.36	0.0233787533083193	0.0122766960110793
3	C	26	50	20120531	16	76	1.4	0.0243628691710357	0.0110267928514505
3	C	26	50	20120531	16	78	1.44	0.0259269469446134	0.0102825912485229
3	C	26	50	20120531	16	80	1.48	0.0267251644345559	0.0093982905790388
3	C	26	50	20120531	16	82	1.52	0.0268055412623734	0.00955063673504544
3	C	26	50	20120531	16	84	1.56	0.0276858892049506	0.00862511881128599
3	C	26	50	20120531	16	86	1.6	0.0288021986804098	0.00806760754072727
3	C	26	50	20120531	16	88	1.64	0.0293148228124988	0.00692234911364629
3	C	26	50	20120531	16	90	1.68	0.0300719291141831	0.00520514736660257
3	C	26	50	20120531	16	92	1.72	0.0310893779905646	0.00363472684519756
3	C	26	50	20120531	16	94	1.76	0.0306406268140202	0.00193849788528383
3	C	26	50	20120531	16	96	1.8	0.0298617239458058	-0.0001782510129354
3	C	26	50	20120531	16	98	1.84	0.030075335247548	-0.0010483515640397
3	C	26	50	20120531	16	100	1.88	0.0299126957381277	-0.0030464988560641
3	C	26	50	20120531	16	102	1.92	0.0299001587348972	-0.0064951505517925
3	C	26	50	20120531	16	104	1.96	0.0303300513735874	-0.0084408538551767
3	C	26	50	20120531	16	106	2	0.0315566765779795	-0.0104218064316029
3	C	26	50	20120531	16	108	2.04	0.0319081369325005	-0.011237779372821
3	C	26	50	20120531	16	110	2.08	0.0331371026603383	-0.0127734597380663
3	C	26	50	20120531	16	112	2.12	0.0339322371647148	-0.0137251618259331
3	C	26	50	20120531	16	114	2.16	0.0351505609354958	-0.013998974784812
3	C	26	50	20120531	16	116	2.2	0.0358415173978	-0.0148915132482969
3	C	26	50	20120531	16	118	2.24	0.0363619833440924	-0.0151403794799355
3	C	26	50	20120531	16	120	2.28	0.0359249418558444	-0.0154038969640803
3	C	26	50	20120531	16	122	2.32	0.0345724657865367	-0.0156901974287149
3	C	26	50	20120531	16	124	2.36	0.033966694478162	-0.0154678052749639
3	C	26	50	20120531	16	126	2.4	0.0333783533519435	-0.0153976885665414
3	C	26	50	20120531	16	128	2.44	0.0308351377473889	-0.0164329282495376
3	C	26	50	20120531	16	130	2.48	0.0291493244703621	-0.0168568387648589
3	C	26	50	20120531	16	132	2.52	0.0283648602073137	-0.0170757590243143
3	C	26	50	20120531	16	134	2.56	0.0270586925611059	-0.0180464752135272
3	C	26	50	20120531	16	136	2.6	0.0252271445764766	-0.0185678957539741
3	C	26	50	20120531	16	138	2.64	0.0250190430507734	-0.0189496627051368
3	C	26	50	20120531	16	140	2.68	0.0221984648112983	-0.0192704770517611
3	C	26	50	20120531	16	142	2.72	0.0210105254189049	-0.0182484249102341
3	C	26	50	20120531	16	144	2.76	0.0214512650756185	-0.0178757089258706
3	C	26	50	20120531	16	146	2.8	0.0208172024249285	-0.0165537727984424
3	C	26	50	20120531	16	148	2.84	0.0202663662423842	-0.015625058752032
3	C	26	50	20120531	16	150	2.88	0.0199389050920167	-0.0142522109363583
3	C	26	50	20120531	16	152	2.92	0.0192867405077284	-0.0129185368363623
3	C	26	50	20120531	16	154	2.96	0.0183266309202333	-0.0108370973152616
3	C	26	50	20120531	16	156	3	0.0171000127869090	-0.0086601276680226
3	C	26	50	20120531	16	158	3.04	0.0158158361615961	-0.0067412519959167
3	C	26	50	20120531	16	160	3.08	0.0146701251861751	-0.0040063892404571
3	C	26	50	20120531	16	162	3.12	0.0138319278788244	-0.0017385634429034
3	C	26	50	20120531	16	164	3.16	0.0132938974000874	-0.000582097373340598
3	C	26	50	20120531	16	166	3.2	0.0119423334985274	0.00135820363423530
3	C	26	50	20120531	16	168	3.24	0.0103566366422217	0.00387657433492611
3	C	26	50	20120531	16	170	3.28	0.0098718541325351	0.00600970760437225
3	C	26	50	20120531	16	172	3.32	0.0105767830248356	0.00730850719792008
3	C	26	50	20120531	16	174	3.36	0.0112033220593737	0.00872413497385555
3	C	26	50	20120531	16	176	3.4	0.0118782130556094	0.010460364964381
3	C	26	50	20120531	16	178	3.44	0.0119030607879003	0.0124064076790201
3	C	26	50	20120531	16	180	3.48	0.0116359512013071	0.0150988086722695
3	C	26	50	20120531	16	182	3.52	0.0125550947695662	0.0166261913515696
3	C	26	50	20120531	16	184	3.56	0.0138352802720740	0.0159386259612559
3	C	26	50	20120531	16	186	3.6	0.0138965913797504	0.0159991309672017
3	C	26	50	20120531	16	188	3.64	0.0141916995664515	0.0153483141284383
3	C	26	50	20120531	16	190	3.68	0.0147734851057015	0.0155520096717879
3	C	26	50	20120531	16	192	3.72	0.0168068604575647	0.015206055557772
3	C	26	50	20120531	16	194	3.76	0.0186939658219919	0.0161923917357813
3	C	26	50	20120531	16	196	3.8	0.0210693948868658	0.0162595499094313
3	C	26	50	20120531	16	198	3.84	0.0229352099732183	0.0159685606197306
3	C	26	50	20120531	16	200	3.88	0.0245706454276195	0.0165499473507561
3	C	26	50	20120531	16	202	3.92	0.0252632140933849	0.0171400845281988
3	C	26	50	20120531	16	204	3.96	0.0261726665510758	0.0173708276130356
3	C	26	50	20120531	16	206	4	0.0252750934873088	0.0167444865683962
3	C	26	50	20120531	16	208	4.04	0.0248954478564898	0.0171841797070736
3	C	26	50	20120531	16	210	4.08	0.0242150067791285	0.0168520155895044
3	C	26	50	20120531	16	212	4.12	0.0236863034630994	0.0175760359406329
3	C	26	50	20120531	16	214	4.16	0.0234501307881326	0.0179888580316757
3	C	26	50	20120531	16	216	4.2	0.0236175390256853	0.0179859935421051
3	C	26	50	20120531	16	218	4.24	0.0230084556291475	0.0191048867857428
3	C	26	50	20120531	16	220	4.28	0.0214058334649273	0.0205597377748307
3	C	26	50	20120531	16	222	4.32	0.0201113047963378	0.0208602440146993
3	C	26	50	20120531	16	224	4.36	0.0187824390224539	0.0214765017166390
3	C	26	50	20120531	16	226	4.4	0.0176556290112941	0.0226142718829072
3	C	26	50	20120531	16	228	4.44	0.0166614015216068	0.0235317924289715
3	C	26	50	20120531	16	230	4.48	0.0149733184318123	0.0248435815740897
3	C	26	50	20120531	16	232	4.52	0.0138315106858235	0.0253794553771441
3	C	26	50	20120531	16	234	4.56	0.0124582173928777	0.0260767121608687
3	C	26	50	20120531	16	236	4.6	0.0122556454422034	0.0255897418628012
3	C	26	50	20120531	16	238	4.64	0.0126431399582936	0.0247904283573479
3	C	26	50	20120531	16	240	4.68	0.0124678764715087	0.0233886174479168
3	C	26	50	20120531	16	242	4.72	0.0133432110270073	0.0227602187225441
3	C	26	50	20120531	16	244	4.76	0.0126594599828034	0.0223632701887894
3	C	26	50	20120531	16	246	4.8	0.0109822026978289	0.0212652747789630
3	C	26	50	20120531	16	248	4.84	0.010366892518976	0.0193552520837575
3	C	26	50	20120531	16	250	4.88	0.00950442023582713	0.0177392868145763
3	C	26	50	20120531	16	252	4.92	0.00847485862028389	0.0153813402577604
3	C	26	50	20120531	16	254	4.96	0.00840105081446364	0.0150055695721022
3	C	26	50	20120531	16	256	5	0.00824618028724816	0.0129906263727043
3	C	26	50	20120531	16	258	5.04	0.00821416249219604	0.0110643543636671
3	C	26	50	20120531	16	260	5.08	0.00810395990034811	0.00925153763767135
3	C	26	50	20120531	16	262	5.12	0.00891827114063035	0.00876345718195733
3	C	26	50	20120531	16	264	5.16	0.00953351767987296	0.00784968430183339
3	C	26	50	20120531	16	266	5.2	0.0104205407104646	0.0066457784383208
3	C	26	50	20120531	16	268	5.24	0.0113529607035152	0.00552652669154508
3	C	26	50	20120531	16	270	5.28	0.0121967674889611	0.00561909899001768
3	C	26	50	20120531	16	272	5.32	0.0131045766304925	0.00533371352155791
3	C	26	50	20120531	16	274	5.36	0.0147033733470265	0.00622811874694515
3	C	26	50	20120531	16	276	5.4	0.0149948074068926	0.00700413308395833
3	C	26	50	20120531	16	278	5.44	0.0160344452940677	0.00745608038315371
3	C	26	50	20120531	16	280	5.48	0.0162643257086315	0.00742938003109611
3	C	26	50	20120531	16	282	5.52	0.0176176644482122	0.00732647478123003
3	C	26	50	20120531	16	284	5.56	0.0189813410889339	0.00679360618199566
3	C	26	50	20120531	16	286	5.6	0.0200527563548556	0.00661429097335456
3	C	26	50	20120531	16	288	5.64	0.0215545677194956	0.00640443723704758
3	C	26	50	20120531	16	290	5.68	0.0218903995999388	0.0054775036855122
3	C	26	50	20120531	16	292	5.72	0.021879906135306	0.00469356268148192
3	C	26	50	20120531	16	294	5.76	0.0219097036150652	0.003540709927571
3	C	26	50	20120531	16	296	5.8	0.0222740898815462	0.00278513804760192
3	C	26	50	20120531	16	298	5.84	0.0217807768356514	0.0022637387203584
3	C	26	50	20120531	16	300	5.88	0.0218347715094628	0.000799518566419802
3	C	26	50	20120531	16	302	5.92	0.0218744755552265	0.000120377858429201
3	C	26	50	20120531	16	304	5.96	0.0218343826007332	-0.000551727137088599
3	C	26	50	20120531	16	306	6	0.0219344735656102	-0.000926104822387898
3	C	26	50	20120531	16	308	6.04	0.021711635934587	-0.000981499567625999
3	C	26	50	20120531	16	310	6.08	0.0226354355888682	-0.00132200683810640
3	C	26	50	20120531	16	312	6.12	0.0235911893985912	-0.00114605038667590
3	C	26	50	20120531	16	314	6.16	0.0248504405098672	-0.0020969322306765
3	C	26	50	20120531	16	316	6.2	0.0261206871315907	-0.0021421870646725
3	C	26	50	20120531	16	318	6.24	0.0276551017756977	-0.0022633922380357
3	C	26	50	20120531	16	320	6.28	0.0297676469241029	-0.0024287208745449
3	C	26	50	20120531	16	322	6.32	0.0307592255917879	-0.0022349000773945
3	C	26	50	20120531	16	324	6.36	0.0306425466089311	-0.0018587256337643
3	C	26	50	20120531	16	326	6.4	0.0309538800678333	-0.0020495794108608
3	C	26	50	20120531	16	328	6.44	0.0318575844544999	-0.00144710251297970
3	C	26	50	20120531	16	330	6.48	0.0326496939560664	-0.000405101474941799
3	C	26	50	20120531	16	332	6.52	0.0332424474285995	0.0003730553956184
3	C	26	50	20120531	16	334	6.56	0.0339225073754057	0.00157199029845922
3	C	26	50	20120531	16	336	6.6	0.0342896513583333	0.00229381904283007
3	C	26	50	20120531	16	338	6.64	0.0359164919298092	0.00383750385683842
3	C	26	50	20120531	16	340	6.68	0.0371802048848746	0.00502484927953563
3	C	26	50	20120531	16	342	6.72	0.0379052085386929	0.0053582571979329
3	C	26	50	20120531	16	344	6.76	0.0390333337684658	0.0060905440515975
3	C	26	50	20120531	16	346	6.8	0.0399684117759069	0.00660362073202646
3	C	26	50	20120531	16	348	6.84	0.0398813669311428	0.0061007970999247
3	C	26	50	20120531	16	350	6.88	0.0405717859922933	0.00526428977778102
3	C	26	50	20120531	16	352	6.92	0.0406234754979981	0.0048328839305791
3	C	26	50	20120531	16	354	6.96	0.0410174046857971	0.0038886842456607
3	C	26	50	20120531	16	356	7	0.041372513711309	0.00368687597031006
3	C	26	50	20120531	16	358	7.04	0.0414937825242825	0.00270180551343909
3	C	26	50	20120531	16	360	7.08	0.0419575738620627	0.00178122319501232
3	C	26	50	20120531	16	362	7.12	0.0425888929384417	0.000162104229587002
3	C	26	50	20120531	16	364	7.16	0.0433169725067583	-0.00137241648053720
3	C	26	50	20120531	16	366	7.2	0.044374740611803	-0.0027619449451791
3	C	26	50	20120531	16	368	7.24	0.0453551300217826	-0.0039994666650693
3	C	26	50	20120531	16	370	7.28	0.0460658571896888	-0.004280951732524
3	C	26	50	20120531	16	372	7.32	0.0464969165545679	-0.0032167489557704
3	C	26	50	20120531	16	374	7.36	0.0474763725835963	-0.0043472995618027
3	C	26	50	20120531	16	376	7.4	0.0493032960898767	-0.0069324395274139
3	C	26	50	20120531	16	378	7.44	0.049868528966486	-0.0074052394055865
3	C	26	50	20120531	16	380	7.48	0.0509537116014373	-0.0076563471657214
3	C	26	50	20120531	16	382	7.52	0.0514341340907111	-0.0089137103018917
3	C	26	50	20120531	16	384	7.56	0.0509125509157045	-0.0090216360099042
3	C	26	50	20120531	16	386	7.6	0.0508582239017059	-0.0096391028644398
3	C	26	50	20120531	16	388	7.64	0.0496111633113375	-0.0111015481803576
3	C	26	50	20120531	16	390	7.68	0.0496039720353728	-0.0115819353142923
3	C	26	50	20120531	16	392	7.72	0.0485352437752197	-0.0128663311427073
3	C	26	50	20120531	16	394	7.76	0.0474330552221808	-0.0133036979000747
3	C	26	50	20120531	16	396	7.8	0.0470250475383683	-0.0141651024519839
3	C	26	50	20120531	16	398	7.84	0.0464455600961571	-0.016248040332354
3	C	26	50	20120531	16	400	7.88	0.0462169541708558	-0.0170516654921162
3	C	26	50	20120531	16	402	7.92	0.0459697161232915	-0.0179170562877937
3	C	26	50	20120531	16	404	7.96	0.045939787121671	-0.0192292527264179
3	C	26	50	20120531	16	406	8	0.0453121732848255	-0.0191890749191109
3	C	26	50	20120531	16	408	8.04	0.0451933015638402	-0.0190348620012019
3	C	26	50	20120531	16	410	8.08	0.0448543852836175	-0.0190222047898187
3	C	26	50	20120531	16	412	8.12	0.0445467372652588	-0.0185185184874439
3	C	26	50	20120531	16	414	8.16	0.0433202959086298	-0.0183644045644843
3	C	26	50	20120531	16	416	8.2	0.042838862256659	-0.0185256602659339
3	C	26	50	20120531	16	418	8.24	0.0422193518635258	-0.0184611155589472
3	C	26	50	20120531	16	420	8.28	0.0402772901600648	-0.0178529259453808
3	C	26	50	20120531	16	422	8.32	0.0391859132697102	-0.0175339076499807
3	C	26	50	20120531	16	424	8.36	0.0378286218032226	-0.01753468546744
3	C	26	50	20120531	16	426	8.4	0.0362360546974309	-0.0175262213992692
3	C	26	50	20120531	16	428	8.44	0.0346669847499779	-0.0171818603968313
3	C	26	50	20120531	16	430	8.48	0.0335542885901706	-0.0172631706056
3	C	26	50	20120531	16	432	8.52	0.0319228093982101	-0.0172490708963831
3	C	26	50	20120531	16	434	8.56	0.0310759783170611	-0.0175668446838483
3	C	26	50	20120531	16	436	8.6	0.0304735233394901	-0.017097042938428
3	C	26	50	20120531	16	438	8.64	0.0296118430159362	-0.0179476923961954
3	C	26	50	20120531	16	440	8.68	0.0277405556302041	-0.0195905842916042
3	C	26	50	20120531	16	442	8.72	0.0268267615368768	-0.0202117775988766
3	C	26	50	20120531	16	444	8.76	0.0257618587244098	-0.0213366430663882
3	C	26	50	20120531	16	446	8.8	0.025045064580321	-0.0225024500165304
3	C	26	50	20120531	16	448	8.84	0.0245519283111215	-0.0229934649653864
3	C	26	50	20120531	16	450	8.88	0.0237786363352159	-0.024212517056152
3	C	26	50	20120531	16	452	8.92	0.0228593268089953	-0.0252316700598762
3	C	26	50	20120531	16	454	8.96	0.0224356991363864	-0.0254008807126141
3	C	26	50	20120531	16	456	9	0.0218658417814282	-0.0262179425982752
3	C	26	50	20120531	16	458	9.04	0.0215822212514943	-0.025524765820678
3	C	26	50	20120531	16	460	9.08	0.0221051974268598	-0.0249382914563619
3	C	26	50	20120531	16	462	9.12	0.0224429823362326	-0.0242335181275532
3	C	26	50	20120531	16	464	9.16	0.0231459878980883	-0.0242340838129782
3	C	26	50	20120531	16	466	9.2	0.0228944700160203	-0.0231719387169579
3	C	26	50	20120531	16	468	9.24	0.0232306285797963	-0.0229008339770509
3	C	26	50	20120531	16	470	9.28	0.0233232595681318	-0.0224082633932764
3	C	26	50	20120531	16	472	9.32	0.0234600140196132	-0.0216864487910412
3	C	26	50	20120531	16	474	9.36	0.0227584226713200	-0.020916975191754
3	C	26	50	20120531	16	476	9.4	0.0232690951886929	-0.0192009684551705
3	C	26	50	20120531	16	478	9.44	0.0234159612671453	-0.0173057101495562
3	C	26	50	20120531	16	480	9.48	0.0228330931474133	-0.0159474287335749
3	C	26	50	20120531	16	482	9.52	0.0228482252325307	-0.0137942885848619
3	C	26	50	20120531	16	484	9.56	0.0221095814889032	-0.0118066114229465
3	C	26	50	20120531	16	486	9.6	0.0215040859521731	-0.0106690887440517
3	C	26	50	20120531	16	488	9.64	0.0210368297911651	-0.0101755282107835
3	C	26	50	20120531	16	490	9.68	0.0206899939149931	-0.0079426971278307
3	C	26	50	20120531	16	492	9.72	0.0207556134242872	-0.0069980024681655
3	C	26	50	20120531	16	494	9.76	0.0202513614364874	-0.0049354568402581
3	C	26	50	20120531	16	496	9.8	0.0191763611391852	-0.0043464934600722
3	C	26	50	20120531	16	498	9.84	0.0190947610166362	-0.00367417633252
3	C	26	50	20120531	16	500	9.88	0.0184951273951222	-0.0025665713415372
3	C	26	50	20120531	16	502	9.92	0.0191961813422618	-0.0018522237869113
3	C	26	50	20120531	16	504	9.96	0.0194863708941930	-0.001578014848235
3	C	26	50	20120531	16	506	10	0.0197548876232807	-0.001507205175167
3	C	26	50	20120531	16	508	10.04	0.0202965597019409	-0.0008041713290401
3	C	26	50	20120531	16	510	10.08	0.0209665080217761	-0.000895918433898999
3	C	26	50	20120531	16	512	10.12	0.0211137064404157	-0.000221925463275398
3	C	26	50	20120531	16	514	10.16	0.0217333299706338	0.0012277000066995
3	C	26	50	20120531	16	516	10.2	0.0227731234213008	0.00214488114150875
3	C	26	50	20120531	16	518	10.24	0.0235089245956679	0.00375781999366651
3	C	26	50	20120531	16	520	10.28	0.0237265847908392	0.00444795479789102
3	C	26	50	20120531	16	522	10.32	0.0234741285780725	0.00468668323960776
3	C	26	50	20120531	16	524	10.36	0.0234027688466394	0.00591302001514382
3	C	26	50	20120531	16	526	10.4	0.022144579739038	0.00658866895913827
3	C	26	50	20120531	16	528	10.44	0.0223559247635465	0.00707250465284482
3	C	26	50	20120531	16	530	10.48	0.0214330528333623	0.00734168747652048
3	C	26	50	20120531	16	532	10.52	0.0206627285846173	0.00798861734930771
3	C	26	50	20120531	16	534	10.56	0.0197052765165379	0.00940164177020688
3	C	26	50	20120531	16	536	10.6	0.0180950704199574	0.0106055707561112
3	C	26	50	20120531	16	538	10.64	0.0173889081920092	0.0113137906647927
3	C	26	50	20120531	16	540	10.68	0.0170779312563461	0.0114336182527248
3	C	26	50	20120531	16	542	10.72	0.0169138549059463	0.0115445965407117
3	C	26	50	20120531	16	544	10.76	0.0163875383581464	0.0107260327602474
3	C	26	50	20120531	16	546	10.8	0.0165182534106098	0.0109657285240408
3	C	26	50	20120531	16	548	10.84	0.0163883571877991	0.0109491405060609
3	C	26	50	20120531	16	550	10.88	0.0163274618589100	0.0106406998210006
3	C	26	50	20120531	16	552	10.92	0.0156327775296554	0.0105016062602869
3	C	26	50	20120531	16	554	10.96	0.0149314435682305	0.0105160566944673
3	C	26	50	20120531	16	556	11	0.0144796355690710	0.0096443870734155
3	C	26	50	20120531	16	558	11.04	0.0134142328321097	0.0098740178792855
3	C	26	50	20120531	16	560	11.08	0.0128989782627947	0.0095427949208421
3	C	26	50	20120531	16	562	11.12	0.0104347040592918	0.00835095937008435
3	C	26	50	20120531	16	564	11.16	0.00988552250661543	0.00876431985223038
3	C	26	50	20120531	16	566	11.2	0.0095945056397503	0.00897123343854119
3	C	26	50	20120531	16	568	11.24	0.00927898045184923	0.00922036129968883
3	C	26	50	20120531	16	570	11.28	0.00813186940500154	0.00952728806913066
3	C	26	50	20120531	16	572	11.32	0.0073299891019326	0.0105724131049278
3	C	26	50	20120531	16	574	11.36	0.0071567620826775	0.0105200023503063
3	C	26	50	20120531	16	576	11.4	0.0069765347062887	0.0105424600616768
3	C	26	50	20120531	16	578	11.44	0.00735504189519	0.0108412763163384
3	C	26	50	20120531	16	580	11.48	0.00786442747822117	0.0115089123969991
3	C	26	50	20120531	16	582	11.52	0.00815842833570291	0.0114385128458642
3	C	26	50	20120531	16	584	11.56	0.00880532497447143	0.0111813027542076
3	C	26	50	20120531	16	586	11.6	0.00881402238788002	0.0112778935405176
3	C	26	50	20120531	16	588	11.64	0.0094387300158549	0.0116134369213941
3	C	26	50	20120531	16	590	11.68	0.0104642116252707	0.0121900612882483
3	C	26	50	20120531	16	592	11.72	0.0104709362107598	0.0122436811954657
3	C	26	50	20120531	16	594	11.76	0.0113269738221998	0.0129203541007899
3	C	26	50	20120531	16	596	11.8	0.0128044592993535	0.0134351702639006
3	C	26	50	20120531	16	598	11.84	0.0141664798959937	0.0144044496121341
3	C	26	50	20120531	16	600	11.88	0.0148527486646027	0.0144714625460513
3	C	26	50	20120531	16	602	11.92	0.0152062422339623	0.0146528321827344
3	C	26	50	20120531	16	604	11.96	0.0156935915412646	0.0153452000301739
3	C	26	50	20120531	16	606	12	0.0158389585533409	0.0155218353041143
3	C	26	50	20120531	16	608	12.04	0.0166413409022245	0.0166739102405659
3	C	26	50	20120531	16	610	12.08	0.0164015397795207	0.0178825466484447
3	C	26	50	20120531	16	612	12.12	0.0164260410294888	0.0186894191253888
3	C	26	50	20120531	16	614	12.16	0.0164372557430385	0.0188305859231849
3	C	26	50	20120531	16	616	12.2	0.0158649164432782	0.0209560428414145
3	C	26	50	20120531	16	618	12.24	0.0156951330340475	0.0209601652739488
3	C	26	50	20120531	16	620	12.28	0.0156635677873354	0.0222229731323342
3	C	26	50	20120531	16	622	12.32	0.0156651729197287	0.0236624516199991
3	C	26	50	20120531	16	624	12.36	0.0168952134498739	0.0242218579367314
3	C	26	50	20120531	16	626	12.4	0.0174389219960639	0.0251297830437749
3	C	26	50	20120531	16	628	12.44	0.0187317182530394	0.0243997023632676
3	C	26	50	20120531	16	630	12.48	0.0193727459055241	0.0245774760791258
3	C	26	50	20120531	16	632	12.52	0.0200442145049388	0.0241602830782257
3	C	26	50	20120531	16	634	12.56	0.0207112354026999	0.0245386488457708
3	C	26	50	20120531	16	636	12.6	0.0222862167628436	0.0238844619360883
3	C	26	50	20120531	16	638	12.64	0.0244501615031732	0.023937579797491
3	C	26	50	20120531	16	640	12.68	0.0261299078040174	0.0233486164173051
3	C	26	50	20120531	16	642	12.72	0.0287061219607297	0.0219266833702018
3	C	26	50	20120531	16	644	12.76	0.0290861953911513	0.0225064366845627
3	C	26	50	20120531	16	646	12.8	0.0292709044103193	0.0211893668660026
3	C	26	50	20120531	16	648	12.84	0.0293022150985903	0.0204319989348093
3	C	26	50	20120531	16	650	12.88	0.0290937953748355	0.0199280792871967
3	C	26	50	20120531	16	652	12.92	0.0295075023393043	0.0186563689544362
3	C	26	50	20120531	16	654	12.96	0.0299023436948511	0.0171575924921009
3	C	26	50	20120531	16	656	13	0.0309310992086638	0.0161729604414343
3	C	26	50	20120531	16	658	13.04	0.0316480347741088	0.0149934356197370
3	C	26	50	20120531	16	660	13.08	0.0324107555036357	0.0140013294503932
3	C	26	50	20120531	16	662	13.12	0.0334570189813505	0.0126408277191191
3	C	26	50	20120531	16	664	13.16	0.0346209167431836	0.0113260333701808
3	C	26	50	20120531	16	666	13.2	0.0347430340842945	0.00921638028851075
3	C	26	50	20120531	16	668	13.24	0.0361638237397327	0.00780096464460963
3	C	26	50	20120531	16	670	13.28	0.0367102051495555	0.00721837936759004
3	C	26	50	20120531	16	672	13.32	0.0375897045639953	0.00679029692225971
3	C	26	50	20120531	16	674	13.36	0.0389081051575176	0.0051368691358112
3	C	26	50	20120531	16	676	13.4	0.0401980093477581	0.00428749247024992
3	C	26	50	20120531	16	678	13.44	0.0410073637695043	0.00361376112913538
3	C	26	50	20120531	16	680	13.48	0.0423056825304409	0.00244045884711254
3	C	26	50	20120531	16	682	13.52	0.0429181784243047	0.00194067577416989
3	C	26	50	20120531	16	684	13.56	0.0429277243658507	0.000970313138347601
3	C	26	50	20120531	16	686	13.6	0.0429889456709658	0.000317498015820501
3	C	26	50	20120531	16	688	13.64	0.0431128661343688	-0.0010442128680495
3	C	26	50	20120531	16	690	13.68	0.0434939896183605	-0.0026765052328083
3	C	26	50	20120531	16	692	13.72	0.0423903232121489	-0.0031023390785745
3	C	26	50	20120531	16	694	13.76	0.0424584175951772	-0.0039066730421741
3	C	26	50	20120531	16	696	13.8	0.0423482645008039	-0.0035705003362624
3	C	26	50	20120531	16	698	13.84	0.0430471688433287	-0.0039792080557883
3	C	26	50	20120531	16	700	13.88	0.0439111826192606	-0.0054479395509908
3	C	26	50	20120531	16	702	13.92	0.0451252142518797	-0.005611917613548
3	C	26	50	20120531	16	704	13.96	0.0460602003354393	-0.0066013933456658
3	C	26	50	20120531	16	706	14	0.0472978210502788	-0.0076994877504416
3	C	26	50	20120531	16	708	14.04	0.0480392154392851	-0.0090002177455021
3	C	26	50	20120531	16	710	14.08	0.0489084476632621	-0.0099680489390477
3	C	26	50	20120531	16	712	14.12	0.0495285166707524	-0.0109369902902398
3	C	26	50	20120531	16	714	14.16	0.0496786707957374	-0.0114911145193167
3	C	26	50	20120531	16	716	14.2	0.0509476092699157	-0.011950769282427
3	C	26	50	20120531	16	718	14.24	0.0511630647061433	-0.0135117075018963
3	C	26	50	20120531	16	720	14.28	0.0520376850837929	-0.0145929444810087
3	C	26	50	20120531	16	722	14.32	0.0522174669829096	-0.0153348055604905
3	C	26	50	20120531	16	724	14.36	0.0524603793754506	-0.0173624130423395
3	C	26	50	20120531	16	726	14.4	0.053168016486723	-0.0194655253862836
3	C	26	50	20120531	16	728	14.44	0.0533074932993121	-0.0204690159748045
3	C	26	50	20120531	16	730	14.48	0.0532740542196298	-0.0206778175362211
3	C	26	50	20120531	16	732	14.52	0.0539250803620004	-0.0216776028852085
3	C	26	50	20120531	16	734	14.56	0.0538279521745366	-0.0222527352567544
3	C	26	50	20120531	16	736	14.6	0.0535146847785879	-0.0231780742824982
3	C	26	50	20120531	16	738	14.64	0.0533361990062011	-0.0232400288573455
3	C	26	50	20120531	16	740	14.68	0.0529766257327369	-0.0237264570873545
3	C	26	50	20120531	16	742	14.72	0.0528816898591375	-0.0244248378880185
3	C	26	50	20120531	16	744	14.76	0.0521663078072907	-0.0254700145426107
3	C	26	50	20120531	16	746	14.8	0.0516253286932761	-0.0261191809941468
3	C	26	50	20120531	16	748	14.84	0.0510568714097447	-0.0270953560477105
3	C	26	50	20120531	16	750	14.88	0.0501499716075339	-0.0293853567139222
3	C	26	50	20120531	16	752	14.92	0.0499870683472841	-0.030631688984306
3	C	26	50	20120531	16	754	14.96	0.0498142443788943	-0.0323182871498599
3	C	26	50	20120531	16	756	15	0.0499905968101222	-0.033724156852215
3	C	26	50	20120531	16	758	15.04	0.0509035070199731	-0.0356921410902744
3	C	26	50	20120531	16	760	15.08	0.0515435093676251	-0.0363544880122118
3	C	26	50	20120531	16	762	15.12	0.0515099500797899	-0.037245060718845
3	C	26	50	20120531	16	764	15.16	0.0518821003787284	-0.0374180897482014
3	C	26	50	20120531	16	766	15.2	0.0526732397297912	-0.0375270973295891
3	C	26	50	20120531	16	768	15.24	0.0526179864059093	-0.0377413082578817
3	C	26	50	20120531	16	770	15.28	0.0529438919213581	-0.0384286867598732
3	C	26	50	20120531	16	772	15.32	0.0531953390927481	-0.0383964426906511
3	C	26	50	20120531	16	774	15.36	0.052912849933664	-0.0381577941520006
3	C	26	50	20120531	16	776	15.4	0.0522353709266092	-0.0379021750506017
3	C	26	50	20120531	16	778	15.44	0.0514501288461015	-0.0377533290731619
3	C	26	50	20120531	16	780	15.48	0.0516076015262718	-0.0369252363217143
3	C	26	50	20120531	16	782	15.52	0.0509755894852473	-0.0368775773246624
3	C	26	50	20120531	16	784	15.56	0.0503771650163291	-0.0366680615853968
3	C	26	50	20120531	16	786	15.6	0.050311545507035	-0.0359582677984417
3	C	26	50	20120531	16	788	15.64	0.0495695076508578	-0.0358712936643558
3	C	26	50	20120531	16	790	15.68	0.0486616532544924	-0.0361699048580509
3	C	26	50	20120531	16	792	15.72	0.0471287871742362	-0.0359570657169137
3	C	26	50	20120531	16	794	15.76	0.045268742786325	-0.0357243568752252
3	C	26	50	20120531	16	796	15.8	0.0441385740179545	-0.0361841884150308
3	C	26	50	20120531	16	798	15.84	0.0421858986417079	-0.0361930272497957
3	C	26	50	20120531	16	800	15.88	0.0402657501773958	-0.0364125839053541
3	C	26	50	20120531	16	802	15.92	0.0398289703186569	-0.0366646674728471
3	C	26	50	20120531	16	804	15.96	0.0373214282512131	-0.037334439015987
3	C	26	50	20120531	16	806	16	0.0355593181524963	-0.038022171071369
3	C	26	50	20120531	16	808	16.04	0.0332274921201774	-0.0392585472782737
3	C	26	50	20120531	16	810	16.08	0.0312835848680175	-0.039401736401464
3	C	26	50	20120531	16	812	16.12	0.0295665174712622	-0.0395616132446903
3	C	26	50	20120531	16	814	16.16	0.0277766180760447	-0.0400996507944951
3	C	26	50	20120531	16	816	16.2	0.0263069673420265	-0.0402298998635897
3	C	26	50	20120531	16	818	16.24	0.0246724900173138	-0.0400703058630759
3	C	26	50	20120531	16	820	16.28	0.0240292349784684	-0.0392863365747743
3	C	26	50	20120531	16	822	16.32	0.0240384980773020	-0.0392933369319081
3	C	26	50	20120531	16	824	16.36	0.0241842327849045	-0.038849344584001
3	C	26	50	20120531	16	826	16.4	0.0240394880267956	-0.0382233429506166
3	C	26	50	20120531	16	828	16.44	0.0239071176373575	-0.0370713245827075
3	C	26	50	20120531	16	830	16.48	0.024111825050511	-0.0360725362542815
3	C	26	50	20120531	16	832	16.52	0.0240100016740201	-0.0351954410028977
3	C	26	50	20120531	16	834	16.56	0.0239276237340119	-0.033641432429884
3	C	26	50	20120531	16	836	16.6	0.0231769591751043	-0.0317371938681486
3	C	26	50	20120531	16	838	16.64	0.0228379721842034	-0.0300484814533189
3	C	26	50	20120531	16	840	16.68	0.0224194356804191	-0.027569435789157
3	C	26	50	20120531	16	842	16.72	0.0218748220375493	-0.0260630155025172
3	C	26	50	20120531	16	844	16.76	0.0212758318832061	-0.0239032992607391
3	C	26	50	20120531	16	846	16.8	0.0213859284090369	-0.0229728174473757
3	C	26	50	20120531	16	848	16.84	0.0213357945382508	-0.0208272433412214
3	C	26	50	20120531	16	850	16.88	0.0208445674573605	-0.0190479505477217
3	C	26	50	20120531	16	852	16.92	0.0206284049143517	-0.018304427767304
3	C	26	50	20120531	16	854	16.96	0.0199445619462662	-0.0165066087761372
3	C	26	50	20120531	16	856	17	0.0195864830722733	-0.0149064261303121
3	C	26	50	20120531	16	858	17.04	0.0195709267230872	-0.01263109792981
3	C	26	50	20120531	16	860	17.08	0.0199853620075407	-0.011050077877755
3	C	26	50	20120531	16	862	17.12	0.0197741492120003	-0.0088794721915467
3	C	26	50	20120531	16	864	17.16	0.0191323083867172	-0.0076835424925259
3	C	26	50	20120531	16	866	17.2	0.0188925284772169	-0.0064781375626371
3	C	26	50	20120531	16	868	17.24	0.0188623350176602	-0.0055021180725654
3	C	26	50	20120531	16	870	17.28	0.0190621633940235	-0.0045837277851603
3	C	26	50	20120531	16	872	17.32	0.0193448151876672	-0.0040219102343041
3	C	26	50	20120531	16	874	17.36	0.0201040074543560	-0.0037984220650423
3	C	26	50	20120531	16	876	17.4	0.0202515806395896	-0.0032780621847671
3	C	26	50	20120531	16	878	17.44	0.0204761223979554	-0.002787506855319
3	C	26	50	20120531	16	880	17.48	0.0208961084706411	-0.0019418425003589
3	C	26	50	20120531	16	882	17.52	0.0207378862572828	-0.0013735832067261
3	C	26	50	20120531	16	884	17.56	0.0213158329138179	-0.0011377348109292
3	C	26	50	20120531	16	886	17.6	0.0215224636574162	4.59760829127007e-05
3	C	26	50	20120531	16	888	17.64	0.0220942938402939	0.0010089777371429
3	C	26	50	20120531	16	890	17.68	0.0219771262466513	0.00194746399926928
3	C	26	50	20120531	16	892	17.72	0.0214347753454812	0.00182480925700466
3	C	26	50	20120531	16	894	17.76	0.0213213978441858	0.00319522462535106
3	C	26	50	20120531	16	896	17.8	0.0209476282707184	0.00400219609724458
3	C	26	50	20120531	16	898	17.84	0.0209438169651678	0.00377574515056959
3	C	26	50	20120531	16	900	17.88	0.0199893076633797	0.0049859159801635
3	C	26	50	20120531	16	902	17.92	0.0202355151735211	0.0050568317192487
3	C	26	50	20120531	16	904	17.96	0.0198854407482912	0.00530228262513417
3	C	26	50	20120531	16	906	18	0.0201620184946845	0.00588367996276137
3	C	26	50	20120531	16	908	18.04	0.0201920281064781	0.00600499120214174
3	C	26	50	20120531	16	910	18.08	0.0208728800128792	0.00619799599806661
3	C	26	50	20120531	16	912	18.12	0.0211182107106118	0.0062617558165262
3	C	26	50	20120531	16	914	18.16	0.0223261400117094	0.00578050601231844
3	C	26	50	20120531	16	916	18.2	0.0234346373714500	0.00600311171231734
3	C	26	50	20120531	16	918	18.24	0.0240774441045962	0.00630290094590988
3	C	26	50	20120531	16	920	18.28	0.0258389192214235	0.00650946239304366
3	C	26	50	20120531	16	922	18.32	0.0267049341095461	0.00630975422483314
3	C	26	50	20120531	16	924	18.36	0.0284747940985848	0.00649809918706999
3	C	26	50	20120531	16	926	18.4	0.0299391627449475	0.00695597204109171
3	C	26	50	20120531	16	928	18.44	0.0307520668427352	0.00730600403991468
3	C	26	50	20120531	16	930	18.48	0.0313389230447131	0.00814614589091366
3	C	26	50	20120531	16	932	18.52	0.0315047183716979	0.00860213784089743
3	C	26	50	20120531	16	934	18.56	0.0310537610219962	0.0089971630442073
3	C	26	50	20120531	16	936	18.6	0.0308229542975491	0.0096472699477624
3	C	26	50	20120531	16	938	18.64	0.0302459480930331	0.0106456127989162
3	C	26	50	20120531	16	940	18.68	0.0295488115174613	0.0113944954487353
3	C	26	50	20120531	16	942	18.72	0.0294363461839135	0.0117532743584415
3	C	26	50	20120531	16	944	18.76	0.0285934536875357	0.0135534480151897
3	C	26	50	20120531	16	946	18.8	0.0281760131992623	0.0143575910599585
3	C	26	50	20120531	16	948	18.84	0.0271744883675931	0.0159132471917723
3	C	26	50	20120531	16	950	18.88	0.0264797418129417	0.0169559892777169
3	C	26	50	20120531	16	952	18.92	0.0254334154027233	0.0186160843740052
3	C	26	50	20120531	16	954	18.96	0.0245903171382721	0.0201313583446522
3	C	26	50	20120531	16	956	19	0.0240682319174509	0.0210951024610026
3	C	26	50	20120531	16	958	19.04	0.0229506637919211	0.0231495870716045
3	C	26	50	20120531	16	960	19.08	0.0222043337975822	0.0250545822375958
3	C	26	50	20120531	16	962	19.12	0.0227601338697304	0.0257527653312037
3	C	26	50	20120531	16	964	19.16	0.0237441436664296	0.02633810832467
3	C	26	50	20120531	16	966	19.2	0.0239507319836211	0.0275784019031424
3	C	26	50	20120531	16	968	19.24	0.0252420433163562	0.0291630352708493
3	C	26	50	20120531	16	970	19.28	0.0262238610820337	0.0297972393428955
3	C	26	50	20120531	16	972	19.32	0.0273389614048971	0.0299751544801098
3	C	26	50	20120531	16	974	19.36	0.0281189072556136	0.0308737387065739
3	C	26	50	20120531	16	976	19.4	0.0292719792126267	0.0310382895256238
3	C	26	50	20120531	16	978	19.44	0.0305186579653333	0.0317880560589193
3	C	26	50	20120531	16	980	19.48	0.0318061155661109	0.0317262973526505
3	C	26	50	20120531	16	982	19.52	0.0325910677328383	0.0329055464027031
3	C	26	50	20120531	16	984	19.56	0.0333377583516356	0.0326108384384402
3	C	26	50	20120531	16	986	19.6	0.0332237515253049	0.0318945604823016
3	C	26	50	20120531	16	988	19.64	0.0334987736367796	0.0324120636511808
3	C	26	50	20120531	16	990	19.68	0.0338215254559844	0.0328732104095995
3	C	26	50	20120531	16	992	19.72	0.0342789457616662	0.0328505193529912
3	C	26	50	20120531	16	994	19.76	0.0345784549809734	0.0327026138275704
3	C	26	50	20120531	16	996	19.8	0.0344574760817801	0.0328477757786802
3	C	26	50	20120531	16	998	19.84	0.0347418673581056	0.0327231906349029
3	C	26	50	20120531	16	1000	19.88	0.0353459416102054	0.0326741952060345
3	C	26	50	20120531	16	1002	19.92	0.0344212439303121	0.0328462484280328
3	C	26	50	20120531	16	1004	19.96	0.034543064286575	0.032471142422749
3	C	26	50	20120531	16	1006	20	0.0345268432570145	0.0325505787985475
3	C	26	50	20120531	16	1008	20.04	0.0343625964938805	0.03282838691074
3	C	26	50	20120531	16	1010	20.08	0.0346061523535924	0.0330691991961409
3	C	26	50	20120531	16	1012	20.12	0.0343750910707041	0.0322866936188765
3	C	26	50	20120531	16	1014	20.16	0.0338362474191687	0.0325904949763455
3	C	26	50	20120531	16	1016	20.2	0.0340090926007619	0.0323012600185689
3	C	26	50	20120531	16	1018	20.24	0.0338874136658554	0.0325011449634747
3	C	26	50	20120531	16	1020	20.28	0.0333451900439059	0.0324095180667686
3	C	26	50	20120531	16	1022	20.32	0.0331506861816049	0.0320200931491657
3	C	26	50	20120531	16	1024	20.36	0.0332284537853998	0.0325116879255822
3	C	26	50	20120531	16	1026	20.4	0.0329379531064849	0.0324118656612821
3	C	26	50	20120531	16	1028	20.44	0.0324974326528735	0.0322506382441038
3	C	26	50	20120531	16	1030	20.48	0.0322614357646525	0.0320644923839564
3	C	26	50	20120531	16	1032	20.52	0.0313494306514815	0.0327456978437481
3	C	26	50	20120531	16	1034	20.56	0.0313464608030006	0.0329367580960247
3	C	26	50	20120531	16	1036	20.6	0.0312902458138962	0.0331652242970261
3	C	26	50	20120531	16	1038	20.64	0.030299172020453	0.0334039364752868
3	C	26	50	20120531	16	1040	20.68	0.0295553734683907	0.0333069850645183
3	C	26	50	20120531	16	1042	20.72	0.0285570871857793	0.0343205448536033
3	C	26	50	20120531	16	1044	20.76	0.0273993058976035	0.035534894684274
3	C	26	50	20120531	16	1046	20.8	0.0259248468374733	0.0367275009814233
3	C	26	50	20120531	16	1048	20.84	0.0246683887979829	0.0376739634080415
3	C	26	50	20120531	16	1050	20.88	0.0231516447523378	0.0385917880100216
3	C	26	50	20120531	16	1052	20.92	0.0226211732450917	0.0386749437674892
3	C	26	50	20120531	16	1054	20.96	0.0224992680360151	0.0387008238756806
3	C	26	50	20120531	16	1056	21	0.0222795699591004	0.0379362293131836
3	C	26	50	20120531	16	1058	21.04	0.0225704029782025	0.0382734485371314
3	C	26	50	20120531	16	1060	21.08	0.0220223952227829	0.037659962693774
3	C	26	50	20120531	16	1062	21.12	0.0222094249664067	0.037452568274852
3	C	26	50	20120531	16	1064	21.16	0.0217673418068089	0.0364255663858566
3	C	26	50	20120531	16	1066	21.2	0.0214374057827073	0.0356098480030798
3	C	26	50	20120531	16	1068	21.24	0.0207718061695764	0.0345673604755765
3	C	26	50	20120531	16	1070	21.28	0.0197667953014759	0.0337371464037854
3	C	26	50	20120531	16	1072	21.32	0.0190466070448374	0.0326890020220326
3	C	26	50	20120531	16	1074	21.36	0.0174774663867064	0.0315168311108596
3	C	26	50	20120531	16	1076	21.4	0.0158582625684673	0.0307206995859217
3	C	26	50	20120531	16	1078	21.44	0.0146626864228371	0.030463454138926
3	C	26	50	20120531	16	1080	21.48	0.0134740469947303	0.0293288376689019
3	C	26	50	20120531	16	1082	21.52	0.0115254445535433	0.0285779326936887
3	C	26	50	20120531	16	1084	21.56	0.00971937362624003	0.0272330368090753
3	C	26	50	20120531	16	1086	21.6	0.00877120707227918	0.0273622181469302
3	C	26	50	20120531	16	1088	21.64	0.0068478059167736	0.0265417621487195
3	C	26	50	20120531	16	1090	21.68	0.0053554987743795	0.0245749863561492
3	C	26	50	20120531	16	1092	21.72	0.003263785698855	0.0229505294416327
3	C	26	50	20120531	16	1094	21.76	0.0020355270777983	0.0221135837132847
3	C	26	50	20120531	16	1096	21.8	0.0017809191390965	0.0224632692297848
3	C	26	50	20120531	16	1098	21.84	0.00107963891778690	0.0214398311589667
3	C	26	50	20120531	16	1100	21.88	0.000335741370775203	0.0212514366992552
3	C	26	50	20120531	16	1102	21.92	-0.000525627825794999	0.0212818705751174
3	C	26	50	20120531	16	1104	21.96	-0.0005830307542917	0.0211001582744881
3	C	26	50	20120531	16	1106	22	-0.0013568530602832	0.0213585704476727
3	C	26	50	20120531	16	1108	22.04	-0.0020811071809135	0.0210114870841273
3	C	26	50	20120531	16	1110	22.08	-0.0033831453235192	0.0201298946336152
3	C	26	50	20120531	16	1112	22.12	-0.0038043900462755	0.0201709563243987
3	C	26	50	20120531	16	1114	22.16	-0.0045513564367175	0.0199083580790694
3	C	26	50	20120531	16	1116	22.2	-0.0057219999972431	0.0180043033650972
3	C	26	50	20120531	16	1118	22.24	-0.005776800772785	0.0170783470351334
3	C	26	50	20120531	16	1120	22.28	-0.0063174546176803	0.0159971807666992
3	C	26	50	20120531	16	1122	22.32	-0.0063756495057719	0.014615706248295
3	C	26	50	20120531	16	1124	22.36	-0.0063043024315502	0.0129113667736011
3	C	26	50	20120531	16	1126	22.4	-0.0064506028245777	0.0128087655796509
3	C	26	50	20120531	16	1128	22.44	-0.0066973830912118	0.0120103006023350
3	C	26	50	20120531	16	1130	22.48	-0.0067814580874949	0.0105294068704961
3	C	26	50	20120531	16	1132	22.52	-0.0068140557101076	0.00876213489227651
3	C	26	50	20120531	16	1134	22.56	-0.0070239250027638	0.00790950553552177
3	C	26	50	20120531	16	1136	22.6	-0.0070277433793822	0.00669328187188091
3	C	26	50	20120531	16	1138	22.64	-0.0073632655470552	0.00515709238975314
3	C	26	50	20120531	16	1140	22.68	-0.0076540278554791	0.00369790683609658
3	C	26	50	20120531	16	1142	22.72	-0.0086075613499091	0.00207064200055198
3	C	26	50	20120531	16	1144	22.76	-0.0087866714975837	0.000853781940808002
3	C	26	50	20120531	16	1146	22.8	-0.0086407246579468	-0.0005344100920174
3	C	26	50	20120531	16	1148	22.84	-0.0088210227450137	-0.0016895538718994
3	C	26	50	20120531	16	1150	22.88	-0.0083572455493691	-0.0033561197023423
3	C	26	50	20120531	16	1152	22.92	-0.0080700470591224	-0.0039994171675946
3	C	26	50	20120531	16	1154	22.96	-0.0075272436096123	-0.0055784148942554
3	C	26	50	20120531	16	1156	23	-0.0074227615116242	-0.0065061107069009
3	C	26	50	20120531	16	1158	23.04	-0.0067070845962497	-0.0068324546285541
3	C	26	50	20120531	16	1160	23.08	-0.0062136442711343	-0.0083693017199884
3	C	26	50	20120531	16	1162	23.12	-0.0059770251289458	-0.0093612523258403
3	C	26	50	20120531	16	1164	23.16	-0.0056670719424805	-0.0102438205837105
3	C	26	50	20120531	16	1166	23.2	-0.0051889631065948	-0.0112552293539671
3	C	26	50	20120531	16	1168	23.24	-0.0047788256171574	-0.0128026773902649
3	C	26	50	20120531	16	1170	23.28	-0.003945090153596	-0.0143377213594072
3	C	26	50	20120531	16	1172	23.32	-0.0036870244627341	-0.0160159403096041
3	C	26	50	20120531	16	1174	23.36	-0.0034842969485679	-0.017807253918384
3	C	26	50	20120531	16	1176	23.4	-0.0033938933465932	-0.0191138811839995
3	C	26	50	20120531	16	1178	23.44	-0.0030811683015457	-0.0197032264018473
3	C	26	50	20120531	16	1180	23.48	-0.0027559840350136	-0.0219460842589572
3	C	26	50	20120531	16	1182	23.52	-0.0025301906976451	-0.0236527006174866
3	C	26	50	20120531	16	1184	23.56	-0.0021129269860669	-0.0253867385769904
3	C	26	50	20120531	16	1186	23.6	-0.0015702225315063	-0.0268073868110723
3	C	26	50	20120531	16	1188	23.64	-0.0013447261789859	-0.0281496876137987
3	C	26	50	20120531	16	1190	23.68	-0.000788728116938898	-0.0285482837063535
3	C	26	50	20120531	16	1192	23.72	8.81550024105018e-05	-0.0302797760814451
3	C	26	50	20120531	16	1194	23.76	0.00123041529673930	-0.0317202940160783
3	C	26	50	20120531	16	1196	23.8	0.002354785789504	-0.0324410479581417
3	C	26	50	20120531	16	1198	23.84	0.003175383209071	-0.0333517307816319
3	C	26	50	20120531	16	1200	23.88	0.0046046581458834	-0.034257039593585
3	C	26	50	20120531	16	1202	23.92	0.0054079314493113	-0.0353239223050393
3	C	26	50	20120531	16	1204	23.96	0.0062455701423049	-0.0353584291159612
3	C	26	50	20120531	16	1206	24	0.0072685415226474	-0.0354894560025151
3	C	26	50	20120531	16	1208	24.04	0.00778289099528255	-0.0355276397686991
3	C	26	50	20120531	16	1210	24.08	0.00858376013565443	-0.0351368925614154
3	C	26	50	20120531	16	1212	24.12	0.0100395515767613	-0.0358383424883525
3	C	26	50	20120531	16	1214	24.16	0.0109665685668969	-0.0354365644152823
3	C	26	50	20120531	16	1216	24.2	0.0116673113870527	-0.035400643390798
3	C	26	50	20120531	16	1218	24.24	0.0127870149750616	-0.0354369179686729
3	C	26	50	20120531	16	1220	24.28	0.0151050524251474	-0.0363656320150833
3	C	26	50	20120531	16	1222	24.32	0.0165973305761635	-0.0366158063942671
3	C	26	50	20120531	16	1224	24.36	0.0173341358421598	-0.0368628695036137
3	C	26	50	20120531	16	1226	24.4	0.0185736233189017	-0.0369564197307647
3	C	26	50	20120531	16	1228	24.44	0.0200830841647007	-0.0375819971000804
3	C	26	50	20120531	16	1230	24.48	0.0211357540298531	-0.0376673448885696
3	C	26	50	20120531	16	1232	24.52	0.0215668063236644	-0.0383402277015467
3	C	26	50	20120531	16	1234	24.56	0.0229986268448890	-0.0387992107132149
3	C	26	50	20120531	16	1236	24.6	0.0240239316776095	-0.0394240102650714
3	C	26	50	20120531	16	1238	24.64	0.0253610706008333	-0.039924359023439
3	C	26	50	20120531	16	1240	24.68	0.0261380395320011	-0.0394391423501888
3	C	26	50	20120531	16	1242	24.72	0.0272102255443142	-0.0392747400235629
3	C	26	50	20120531	16	1244	24.76	0.02814926334973	-0.039545986184826
3	C	26	50	20120531	16	1246	24.8	0.0293484457399442	-0.0399966253364762
3	C	26	50	20120531	16	1248	24.84	0.0302023478889051	-0.0404818420097264
3	C	26	50	20120531	16	1250	24.88	0.0320511492789955	-0.0415497146706744
3	C	26	50	20120531	16	1252	24.92	0.0332545743098968	-0.0414520632241925
3	C	26	50	20120531	16	1254	24.96	0.0343868643986109	-0.0420223448432194
3	C	26	50	20120531	16	1256	25	0.0343999458740628	-0.0424558720107649
3	C	26	50	20120531	16	1258	25.04	0.0354497166014123	-0.0435243103571378
3	C	26	50	20120531	16	1260	25.08	0.0362551112251838	-0.0435609384884033
3	C	26	50	20120531	16	1262	25.12	0.0368387571623752	-0.0440874501976748
3	C	26	50	20120531	16	1264	25.16	0.0381148727703826	-0.044490430352273
3	C	26	50	20120531	16	1266	25.2	0.0385963417776925	-0.0440263561717802
3	C	26	50	20120531	16	1268	25.24	0.0392948218561486	-0.0441701816910736
3	C	26	50	20120531	16	1270	25.28	0.0409649373626331	-0.0449301093488148
3	C	26	50	20120531	16	1272	25.32	0.0416185868711619	-0.0455916784532929
3	C	26	50	20120531	16	1274	25.36	0.0426421239369294	-0.0461820419049056
3	C	26	50	20120531	16	1276	25.4	0.0442747627840111	-0.046939141135522
3	C	26	50	20120531	16	1278	25.44	0.0452065173895806	-0.0470311357277544
3	C	26	50	20120531	16	1280	25.48	0.0464505303497221	-0.0473266356516122
3	C	26	50	20120531	16	1282	25.52	0.0477940332339765	-0.0482215499938819
3	C	26	50	20120531	16	1284	25.56	0.0496994738772399	-0.04855650647613
3	C	26	50	20120531	16	1286	25.6	0.0502864432163028	-0.0490211463420477
3	C	26	50	20120531	16	1288	25.64	0.0510521691496498	-0.048996892579453
3	C	26	50	20120531	16	1290	25.68	0.0515281934347446	-0.0491634869371005
3	C	26	50	20120531	16	1292	25.72	0.052596985334508	-0.0498568051360539
3	C	26	50	20120531	16	1294	25.76	0.0532785655608937	-0.0508664829089102
3	C	26	50	20120531	16	1296	25.8	0.054215552756644	-0.0510854738790437
3	C	26	50	20120531	16	1298	25.84	0.0552306752517154	-0.0519320221174802
3	C	26	50	20120531	16	1300	25.88	0.0560536768343385	-0.0518295623448863
3	C	26	50	20120531	16	1302	25.92	0.0569434292971055	-0.0517230013529615
3	C	26	50	20120531	16	1304	25.96	0.0574362827235925	-0.052485545305793
3	C	26	50	20120531	16	1306	26	0.0581931698221746	-0.0527772975637106
3	C	26	50	20120531	16	1308	26.04	0.0585590975814386	-0.0525749943136131
3	C	26	50	20120531	16	1310	26.08	0.0585951600272791	-0.0523976519328915
3	C	26	50	20120531	16	1312	26.12	0.0585630573794133	-0.0522750396170338
3	C	26	50	20120531	16	1314	26.16	0.0582705273040364	-0.0517529826804838
3	C	26	50	20120531	16	1316	26.2	0.0580175244977279	-0.0519543666917657
3	C	26	50	20120531	16	1318	26.24	0.0580018267271855	-0.051135112775083
3	C	26	50	20120531	16	1320	26.28	0.0574713552199394	-0.050900353323729
3	C	26	50	20120531	16	1322	26.32	0.0578338888666537	-0.050281139915444
3	C	26	50	20120531	16	1324	26.36	0.0578425862800623	-0.0498456328489112
3	C	26	50	20120531	16	1326	26.4	0.0582054027694891	-0.0495692248081454
3	C	26	50	20120531	16	1328	26.44	0.0582778105038826	-0.0485296364184449
3	C	26	50	20120531	16	1330	26.48	0.057936560771282	-0.0479991649111987
3	C	26	50	20120531	16	1332	26.52	0.0583002964995243	-0.0464329233908705
3	C	26	50	20120531	16	1334	26.56	0.0586654464413291	-0.0452199524184231
3	C	26	50	20120531	16	1336	26.6	0.0588613857303959	-0.0438052438813032
3	C	26	50	20120531	16	1338	26.64	0.0592002949395508	-0.041731377473829
3	C	26	50	20120531	16	1340	26.68	0.0598259713038159	-0.040221959054437
3	C	26	50	20120531	16	1342	26.72	0.0603864453517878	-0.0386589490120988
3	C	26	50	20120531	16	1344	26.76	0.0607873536835171	-0.0376896682496517
3	C	26	50	20120531	16	1346	26.8	0.0613145937127732	-0.0361798326372587
3	C	26	50	20120531	16	1348	26.84	0.0625752038832827	-0.0338365005633964
3	C	26	50	20120531	16	1350	26.88	0.0632683721755985	-0.0312805301667228
3	C	26	50	20120531	16	1352	26.92	0.0641188448566707	-0.0302266935753814
3	C	26	50	20120531	16	1354	26.96	0.0650494256649834	-0.0288234825945235
3	C	26	50	20120531	16	1356	27	0.0655421730254532	-0.0274086679913864
3	C	26	50	20120531	16	1358	27.04	0.0663230946835279	-0.0255768442351124
3	C	26	50	20120531	16	1360	27.08	0.0671607687318605	-0.0237298459673141
3	C	26	50	20120531	16	1362	27.12	0.0684391470815677	-0.0225762012538082
3	C	26	50	20120531	16	1364	27.16	0.0692604516079158	-0.0215054294550574
3	C	26	50	20120531	16	1366	27.2	0.0699472644244823	-0.0196274245549041
3	C	26	50	20120531	16	1368	27.24	0.0708676346108747	-0.0185786437770482
3	C	26	50	20120531	16	1370	27.28	0.071952407123893	-0.0173428332555685
3	C	26	50	20120531	16	1372	27.32	0.0719395377804754	-0.0160967696857615
3	C	26	50	20120531	16	1374	27.36	0.0724497153231015	-0.0153661162487615
3	C	26	50	20120531	16	1376	27.4	0.0718507958794365	-0.0153730458952171
3	C	26	50	20120531	16	1378	27.44	0.0711851255556275	-0.0154908498849628
3	C	26	50	20120531	16	1380	27.48	0.0710177533805206	-0.0156247051986414
3	C	26	50	20120531	16	1382	27.52	0.0701964488541725	-0.0158886681600583
3	C	26	50	20120531	16	1384	27.56	0.0698750688221232	-0.0156121186979363
3	C	26	50	20120531	16	1386	27.6	0.0692212778922381	-0.0150177247376708
3	C	26	50	20120531	16	1388	27.64	0.0682204389541467	-0.0143202346087084
3	C	26	50	20120531	16	1390	27.68	0.0677077158271083	-0.0129871261941374
3	C	26	50	20120531	16	1392	27.72	0.0668452576860951	-0.0117930349727477
3	C	26	50	20120531	16	1394	27.76	0.0667481719250382	-0.0103643257213603
3	C	26	50	20120531	16	1396	27.8	0.0659037450069452	-0.0091247675339403
3	C	26	50	20120531	16	1398	27.84	0.0655274934886758	-0.0071476262630646
3	C	26	50	20120531	16	1400	27.88	0.0645400188687488	-0.0059104015280225
3	C	26	50	20120531	16	1402	27.92	0.0642343366072419	-0.0047180073629076
3	C	26	50	20120531	16	1404	27.96	0.0632104459880837	-0.00212405684680290
3	C	26	50	20120531	16	1406	28	0.0622532355383915	-0.000305873180337899
3	C	26	50	20120531	16	1408	28.04	0.06135726053595	0.00180278995183851
3	C	26	50	20120531	16	1410	28.08	0.0604926810745933	0.00341393275277205
3	C	26	50	20120531	16	1412	28.12	0.059822697399419	0.00501913585674364
3	C	26	50	20120531	16	1414	28.16	0.0593851397232207	0.00666796744911444
3	C	26	50	20120531	16	1416	28.2	0.0591006706651494	0.00874410366935625
3	C	26	50	20120531	16	1418	28.24	0.0586753459362657	0.0101032336134749
3	C	26	50	20120531	16	1420	28.28	0.0580949526902678	0.0119497722618655
3	C	26	50	20120531	16	1422	28.32	0.0583884727151383	0.0127169124087748
3	C	26	50	20120531	16	1424	28.36	0.0581853209369034	0.0143157515517157
3	C	26	50	20120531	16	1426	28.4	0.0583218632563505	0.0162876602324106
3	C	26	50	20120531	16	1428	28.44	0.0584176762252013	0.0190580338904213
3	C	26	50	20120531	16	1430	28.48	0.0581905535270842	0.0201295835066315
3	C	26	50	20120531	16	1432	28.52	0.058301852134443	0.0215819808351886
3	C	26	50	20120531	16	1434	28.56	0.0578370001364909	0.0227552124065333
3	C	26	50	20120531	16	1436	28.6	0.0584716284726059	0.0234459850210745
3	C	26	50	20120531	16	1438	28.64	0.0581568245336216	0.0233249283401353
3	C	26	50	20120531	16	1440	28.68	0.0578258985600263	0.0233823454107677
3	C	26	50	20120531	16	1442	28.72	0.0571021747694819	0.0228874413746152
3	C	26	50	20120531	16	1444	28.76	0.0569961087523039	0.0226548032436048
3	C	26	50	20120531	16	1446	28.8	0.0566167459641973	0.0222689350731113
3	C	26	50	20120531	16	1448	28.84	0.0566787592289074	0.0217912844424198
3	C	26	50	20120531	16	1450	28.88	0.0562622026241104	0.0211542519432489
3	C	26	50	20120531	16	1452	28.92	0.0556179576357713	0.0209082494940741
3	C	26	50	20120531	16	1454	28.96	0.0550802736393571	0.0200850357794167
3	C	26	50	20120531	16	1456	29	0.0541809045243659	0.0193794139224706
3	C	26	50	20120531	16	1458	29.04	0.0525112132819501	0.0186842572458862
3	C	26	50	20120531	16	1460	29.08	0.0508239857913609	0.0177646648769530
3	C	26	50	20120531	16	1462	29.12	0.0491004130122187	0.0170122325510924
3	C	26	50	20120531	16	1464	29.16	0.0470659960920668	0.0166659623603454
3	C	26	50	20120531	16	1466	29.2	0.0461799912952401	0.0165188841498586
3	C	26	50	20120531	16	1468	29.24	0.0442553880582066	0.0159411779096292
3	C	26	50	20120531	16	1470	29.28	0.0431824242284341	0.0159014385085265
3	C	26	50	20120531	16	1472	29.32	0.0429741812813746	0.0165111766859437
3	C	26	50	20120531	16	1474	29.36	0.043189495296246	0.0163877865526266
3	C	26	50	20120531	16	1476	29.4	0.0425144911629253	0.0162598002252318
3	C	26	50	20120531	16	1478	29.44	0.0419352292877773	0.0160995698286150
3	C	26	50	20120531	16	1480	29.48	0.0410135863091787	0.0158560422531743
3	C	26	50	20120531	16	1482	29.52	0.0390691840822719	0.0156400918421999
3	C	26	50	20120531	16	1484	29.56	0.0377477429295905	0.0151091960708851
3	C	26	50	20120531	16	1486	29.6	0.0357524997251164	0.0152238180801154
3	C	26	50	20120531	16	1488	29.64	0.0342249228035835	0.0144462268949802
3	C	26	50	20120531	16	1490	29.68	0.0323451713496806	0.0150605400532716
3	C	26	50	20120531	16	1492	29.72	0.0314612808021296	0.0152991249523118
3	C	26	50	20120531	16	1494	29.76	0.0311764511195999	0.0158810809042961
3	C	26	50	20120531	16	1496	29.8	0.03083051326904	0.0168774155721914
3	C	26	50	20120531	16	1498	29.84	0.0304727172377596	0.0171547428517728
3	C	26	50	20120531	16	1500	29.88	0.0301722039268231	0.0175857880745163
3	C	26	50	20120531	16	1502	29.92	0.0301602679643567	0.0186013914021989
3	C	26	50	20120531	16	1504	29.96	0.0299107511944794	0.0184624237064923
3	C	26	50	20120531	16	1506	30	0.0296715440414718	0.0187620177786132
3	C	26	50	20120531	16	1508	30.04	0.0294279386842852	0.0188840007694357
3	C	26	50	20120531	16	1510	30.08	0.0280828023833662	0.0187122516033533
3	C	26	50	20120531	16	1512	30.12	0.0274820020356633	0.0190377045704622
3	C	26	50	20120531	16	1514	30.16	0.0260914411951209	0.0183441388841354
3	C	26	50	20120531	16	1516	30.2	0.0246118506610796	0.0174129902690774
3	C	26	50	20120531	16	1518	30.24	0.0236764106856772	0.0175080338350396
3	C	26	50	20120531	16	1520	30.28	0.0234753735809822	0.0172166417773163
3	C	26	50	20120531	16	1522	30.32	0.0229564896446914	0.016573848267067
3	C	26	50	20120531	16	1524	30.36	0.0222123378927918	0.0160125960480824
3	C	26	50	20120531	16	1526	30.4	0.0215627029830132	0.0159751494407177
3	C	26	50	20120531	16	1528	30.44	0.0214772675132831	0.0162067014557122
3	C	26	50	20120531	16	1530	30.48	0.0209547262085880	0.0154843529878572
3	C	26	50	20120531	16	1532	30.52	0.0210483457322035	0.0150026449784552
3	C	26	50	20120531	16	1534	30.56	0.0206739419546640	0.0144318025530401
3	C	26	50	20120531	16	1536	30.6	0.0208367094504118	0.0146045996513722
3	C	26	50	20120531	16	1538	30.64	0.0209181468676904	0.0139482561367177
3	C	26	50	20120531	16	1540	30.68	0.0206964625278274	0.0138120313082154
3	C	26	50	20120531	16	1542	30.72	0.0199203520950026	0.0137382276743251
3	C	26	50	20120531	16	1544	30.76	0.0197305253197951	0.0135944838965757
3	C	26	50	20120531	16	1546	30.8	0.0190441618695881	0.0136445078122573
3	C	26	50	20120531	16	1548	30.84	0.0178699460056039	0.0131102971243523
3	C	26	50	20120531	16	1550	30.88	0.0178284529796839	0.0134055283476333
3	C	26	50	20120531	16	1552	30.92	0.0178333815139488	0.0131188743296081
3	C	26	50	20120531	16	1554	30.96	0.0177310560916433	0.0134200098945120
3	C	26	50	20120531	16	1556	31	0.0176009484439050	0.0131987278984075
3	C	26	50	20120531	16	1558	31.04	0.0177888196445984	0.013085951437876
3	C	26	50	20120531	16	1560	31.08	0.0173890334913308	0.0131081524694849
3	C	26	50	20120531	16	1562	31.12	0.0168965760446413	0.0129279816616386
3	C	26	50	20120531	16	1564	31.16	0.0170406101604351	0.0128355309855324
3	C	26	50	20120531	16	1566	31.2	0.0164753136442155	0.0124491324849530
3	C	26	50	20120531	16	1568	31.24	0.0154353363457854	0.0123559287401248
3	C	26	50	20120531	16	1570	31.28	0.0143109502966714	0.01216759650581
3	C	26	50	20120531	16	1572	31.32	0.0141204133034129	0.0128017722935850
3	C	26	50	20120531	16	1574	31.36	0.0133250454537987	0.0125816640947372
3	C	26	50	20120531	16	1576	31.4	0.0116560471760284	0.0129360518713323
3	C	26	50	20120531	16	1578	31.44	0.0100091247719668	0.0128463907314778
3	C	26	50	20120531	16	1580	31.48	0.00890791202628597	0.0130817370814601
3	C	26	50	20120531	16	1582	31.52	0.0069911081770489	0.0131306335153792
3	C	26	50	20120531	16	1584	31.56	0.0050094343517058	0.0115850041577226
3	C	26	50	20120531	16	1586	31.6	0.0041445508344331	0.0107932213394889
3	C	26	50	20120531	16	1588	31.64	0.0037763815466727	0.00982948429420636
3	C	26	50	20120531	16	1590	31.68	0.0033229846785759	0.00870094187143263
3	C	26	50	20120531	16	1592	31.72	0.003257244961129	0.00783372490178201
3	C	26	50	20120531	16	1594	31.76	0.0036561380385319	0.00771258336802913
3	C	26	50	20120531	16	1596	31.8	0.0030944124115573	0.00669095549057081
3	C	26	50	20120531	16	1598	31.84	0.0024069278435487	0.0054319165113291
3	C	26	50	20120531	16	1600	31.88	0.0023225275781463	0.00624067696337903
3	C	26	50	20120531	16	1602	31.92	0.0024837974217315	0.00646209330977197
3	C	26	50	20120531	16	1604	31.96	0.0022983515972975	0.00723797329649672
3	C	26	50	20120531	16	1606	32	0.0020200838656972	0.00787474416615865
3	C	26	50	20120531	16	1608	32.04	0.0020701470258052	0.00803709588311908
3	C	26	50	20120531	16	1610	32.08	0.00164883866343860	0.00842743296846967
3	C	26	50	20120531	16	1612	32.12	0.00193417746285080	0.00923231140429089
3	C	26	50	20120531	16	1614	32.16	0.0014659525655525	0.0102458570512403
3	C	26	50	20120531	16	1616	32.2	0.0009756447234778	0.0110301798929324
3	C	26	50	20120531	16	1618	32.24	0.0006150202650726	0.0118792737157812
3	C	26	50	20120531	16	1620	32.28	6.50326106657016e-05	0.0132851434181363
3	C	26	50	20120531	16	1622	32.32	-0.000462186205386999	0.0146724869228243
3	C	26	50	20120531	16	1624	32.36	-0.0012299698194671	0.016535706220183
3	C	26	50	20120531	16	1626	32.4	-0.00143597830909800	0.0179532149001564
3	C	26	50	20120531	16	1628	32.44	-0.0012654948641539	0.0195182543389566
3	C	26	50	20120531	16	1630	32.48	-0.0019290650808228	0.0211433059302761
3	C	26	50	20120531	16	1632	32.52	-0.0014569228119567	0.0211899113382241
3	C	26	50	20120531	16	1634	32.56	-0.0023819104056303	0.0212360641978322
3	C	26	50	20120531	16	1636	32.6	-0.0031142043303627	0.0211712790745399
3	C	26	50	20120531	16	1638	32.64	-0.0032720093507201	0.0212370612183936
3	C	26	50	20120531	16	1640	32.68	-0.0040550381870027	0.0215745137875793
3	C	26	50	20120531	16	1642	32.72	-0.0048391630387961	0.0216082286389063
3	C	26	50	20120531	16	1644	32.76	-0.005287744509713	0.0213188876151125
3	C	26	50	20120531	16	1646	32.8	-0.0065845995596126	0.0210075979968308
3	C	26	50	20120531	16	1648	32.84	-0.0081117380749411	0.021129291073873
3	C	26	50	20120531	16	1650	32.88	-0.0089369316885858	0.0205285331525769
3	C	26	50	20120531	16	1652	32.92	-0.0099285075278437	0.0198535997299343
3	C	26	50	20120531	16	1654	32.96	-0.0101458014417024	0.0193005715163683
3	C	26	50	20120531	16	1656	33	-0.0100202899880417	0.0190351943413890
3	C	26	50	20120531	16	1658	33.04	-0.0100433416691084	0.0190409926169948
3	C	26	50	20120531	16	1660	33.08	-0.0104706462969795	0.0180465883506121
3	C	26	50	20120531	16	1662	33.12	-0.0103973193237704	0.0173098537952939
3	C	26	50	20120531	16	1664	33.16	-0.0106317252217338	0.0159736341108856
3	C	26	50	20120531	16	1666	33.2	-0.0115003351917433	0.0143071248489852
3	C	26	50	20120531	16	1668	33.24	-0.0116424636547618	0.0133167510912553
3	C	26	50	20120531	16	1670	33.28	-0.0129996136998931	0.0126966891548328
3	C	26	50	20120531	16	1672	33.32	-0.0144889927131064	0.0114023301918708
3	C	26	50	20120531	16	1674	33.36	-0.0157438951176781	0.0109202954991360
3	C	26	50	20120531	16	1676	33.4	-0.0165586235509613	0.0100176029822732
3	C	26	50	20120531	16	1678	33.44	-0.016804555289458	0.00963675526992616
3	C	26	50	20120531	16	1680	33.48	-0.0174218595094338	0.00870210152655378
3	C	26	50	20120531	16	1682	33.52	-0.017428506313177	0.0076973027904877
3	C	26	50	20120531	16	1684	33.56	-0.0173111265875	0.00730231294251689
3	C	26	50	20120531	16	1686	33.6	-0.0170663262198532	0.00696318453025982
3	C	26	50	20120531	16	1688	33.64	-0.0170740336837682	0.00570092821516371
3	C	26	50	20120531	16	1690	33.68	-0.0162947313002225	0.00527616917170496
3	C	26	50	20120531	16	1692	33.72	-0.0158098681803628	0.00517979051742923
3	C	26	50	20120531	16	1694	33.76	-0.0152067060960107	0.0043503542630974
3	C	26	50	20120531	16	1696	33.8	-0.0149943619296204	0.0031237361297731
3	C	26	50	20120531	16	1698	33.84	-0.0146381922439367	0.00285524768495657
3	C	26	50	20120531	16	1700	33.88	-0.0141075086046562	0.00179974939267941
3	C	26	50	20120531	16	1702	33.92	-0.0140761130635716	0.000343533687503800
3	C	26	50	20120531	16	1704	33.96	-0.0142036751268976	-0.0010132628042369
3	C	26	50	20120531	16	1706	34	-0.0143260046000429	-0.0023776960492145
3	C	26	50	20120531	16	1708	34.04	-0.0138689307766839	-0.0028115767701505
3	C	26	50	20120531	16	1710	34.08	-0.0141904522300894	-0.003114572025889
3	C	26	50	20120531	16	1712	34.12	-0.0135261254091647	-0.0040348715016033
3	C	26	50	20120531	16	1714	34.16	-0.0134662334647982	-0.004785606771189
3	C	26	50	20120531	16	1716	34.2	-0.0135739258275729	-0.0055866880435953
3	C	26	50	20120531	16	1718	34.24	-0.0128717334385156	-0.0055284578001645
3	C	26	50	20120531	16	1720	34.28	-0.0127523879559869	-0.0058708247614795
3	C	26	50	20120531	16	1722	34.32	-0.0125097371929549	-0.0055695689884227
3	C	26	50	20120531	16	1724	34.36	-0.0118204282894508	-0.0060251083900665
3	C	26	50	20120531	16	1726	34.4	-0.0114245899133426	-0.0057582462908467
3	C	26	50	20120531	16	1728	34.44	-0.0111476515424909	-0.0051983944968423
3	C	26	50	20120531	16	1730	34.48	-0.0108887656077629	-0.0057495983749128
3	C	26	50	20120531	16	1732	34.52	-0.010439844725591	-0.0060322077421497
3	C	26	50	20120531	16	1734	34.56	-0.010033774514359	-0.005771617680079
3	C	26	50	20120531	16	1736	34.6	-0.0098489580149603	-0.0055885972319045
3	C	26	50	20120531	16	1738	34.64	-0.0092934902829992	-0.0053226897268393
3	C	26	50	20120531	16	1740	34.68	-0.0085157364633043	-0.0060952109563534
3	C	26	50	20120531	16	1742	34.72	-0.0076298306614269	-0.006178550561584
3	C	26	50	20120531	16	1744	34.76	-0.007279834017943	-0.0062363706830817
3	C	26	50	20120531	16	1746	34.8	-0.0063961909577654	-0.0069009520624476
3	C	26	50	20120531	16	1748	34.84	-0.0051063150517961	-0.0073615331354413
3	C	26	50	20120531	16	1750	34.88	-0.0039671589562368	-0.0078210181929241
3	C	26	50	20120531	16	1752	34.92	-0.0028240939743911	-0.008511251992098
3	C	26	50	20120531	16	1754	34.96	-0.00143463480621380	-0.009559037163606
3	C	26	50	20120531	16	1756	35	-0.000677479007054799	-0.0104588871112084
3	C	26	50	20120531	16	1758	35.04	0.000565423795440202	-0.0115701266310465
3	C	26	50	20120531	16	1760	35.08	0.0011236987413226	-0.012622527795622
3	C	26	50	20120531	16	1762	35.12	0.0022605143134362	-0.0131341195518105
3	C	26	50	20120531	16	1764	35.16	0.0036607695879487	-0.0148018026109677
3	C	26	50	20120531	16	1766	35.2	0.0041204172799912	-0.0156094882607102
3	C	26	50	20120531	16	1768	35.24	0.0051876676869717	-0.0166597681049422
3	C	26	50	20120531	16	1770	35.28	0.005588314389192	-0.0179252064005537
3	C	26	50	20120531	16	1772	35.32	0.0064773597451778	-0.0191269343751802
3	C	26	50	20120531	16	1774	35.36	0.0070481363389516	-0.0212335468976912
3	C	26	50	20120531	16	1776	35.4	0.00822773187132701	-0.0226722263546933
3	C	26	50	20120531	16	1778	35.44	0.00882679273634825	-0.0233393108920647
3	C	26	50	20120531	16	1780	35.48	0.0102547241702764	-0.0244462158473342
3	C	26	50	20120531	16	1782	35.52	0.0110905950963170	-0.0259157958706742
3	C	26	50	20120531	16	1784	35.56	0.0117581038977571	-0.0263926686839064
3	C	26	50	20120531	16	1786	35.6	0.0125644884710222	-0.0267653139575917
3	C	26	50	20120531	16	1788	35.64	0.0132360277811151	-0.0266079826987777
3	C	26	50	20120531	16	1790	35.68	0.0140772727186927	-0.0270437726080229
3	C	26	50	20120531	16	1792	35.72	0.0150807986625527	-0.0268261251407737
3	C	26	50	20120531	16	1794	35.76	0.0149096081108274	-0.0258394990489841
3	C	26	50	20120531	16	1796	35.8	0.0156000271719780	-0.0255562320724408
3	C	26	50	20120531	16	1798	35.84	0.0162281501257060	-0.0247294121131994
3	C	26	50	20120531	16	1800	35.88	0.0170271807884468	-0.0243528070415394
3	C	26	50	20120531	16	1802	35.92	0.0182692845602790	-0.0237403111476756
3	C	26	50	20120531	16	1804	35.96	0.0184725777598702	-0.0232305578691182
3	C	26	50	20120531	16	1806	36	0.0195889579460075	-0.0230595794494273
3	C	26	50	20120531	16	1808	36.04	0.0204401730891999	-0.022310894789507
3	C	26	50	20120531	16	1810	36.08	0.0218443457352801	-0.0212800745238933
3	C	26	50	20120531	16	1812	36.12	0.0238522461511374	-0.0199640073827489
3	C	26	50	20120531	16	1814	36.16	0.0244952183472704	-0.0196987716291258
3	C	26	50	20120531	16	1816	36.2	0.0255162805393037	-0.0198840336057967
3	C	26	50	20120531	16	1818	36.24	0.0266344992030721	-0.0196010494719658
3	C	26	50	20120531	16	1820	36.28	0.0276560563698524	-0.01848912405855
3	C	26	50	20120531	16	1822	36.32	0.0288799874974081	-0.0177328733560709
3	C	26	50	20120531	16	1824	36.36	0.029885846893646	-0.0174602836919235
3	C	26	50	20120531	16	1826	36.4	0.030820288504984	-0.0165996640285414
3	C	26	50	20120531	16	1828	36.44	0.0320817882158243	-0.0153460839136504
3	C	26	50	20120531	16	1830	36.48	0.0329093435661181	-0.0148692535268251
3	C	26	50	20120531	16	1832	36.52	0.0344933546798575	-0.0139463872534951
3	C	26	50	20120531	16	1834	36.56	0.0356740108724047	-0.0135057890181378
3	C	26	50	20120531	16	1836	36.6	0.0371549753149218	-0.0121576192291275
3	C	26	50	20120531	16	1838	36.64	0.0389052201618504	-0.011880560650123
3	C	26	50	20120531	16	1840	36.68	0.0401010105608353	-0.0103529957494053
3	C	26	50	20120531	16	1842	36.72	0.0410666546731068	-0.0100418496738002
3	C	26	50	20120531	16	1844	36.76	0.0423904575624373	-0.0092497910839219
3	C	26	50	20120531	16	1846	36.8	0.0434606495336276	-0.008041571869044
3	C	26	50	20120531	16	1848	36.84	0.0449435868040642	-0.0067748678522943
3	C	26	50	20120531	16	1850	36.88	0.0464118303955877	-0.0061811739277422
3	C	26	50	20120531	16	1852	36.92	0.0474640264991967	-0.0051025320305168
3	C	26	50	20120531	16	1854	36.96	0.0486692192970511	-0.0044379930775577
3	C	26	50	20120531	16	1856	37	0.0498493098041733	-0.003597313825405
3	C	26	50	20120531	16	1858	37.04	0.0506596541754131	-0.0025070965901716
3	C	26	50	20120531	16	1860	37.08	0.0514331582833531	-0.0024467803817364
3	C	26	50	20120531	16	1862	37.12	0.0524108748296997	-0.0029815652403478
3	C	26	50	20120531	16	1864	37.16	0.052384853300152	-0.0031130871016485
3	C	26	50	20120531	16	1866	37.2	0.0531616100992855	-0.0031623724442972
3	C	26	50	20120531	16	1868	37.24	0.0543843391453133	-0.0036299114480177
3	C	26	50	20120531	16	1870	37.28	0.0548433221569814	-0.0042696309529572
3	C	26	50	20120531	16	1872	37.32	0.0559674805177118	-0.0049221490906362
3	C	26	50	20120531	16	1874	37.36	0.0569715014363186	-0.0060127198792602
3	C	26	50	20120531	16	1876	37.4	0.0580904272068682	-0.0064096896262183
3	C	26	50	20120531	16	1878	37.44	0.0584781338549928	-0.0068917243189532
3	C	26	50	20120531	16	1880	37.48	0.0591310762567404	-0.0075759208404293
3	C	26	50	20120531	16	1882	37.52	0.0600773972620024	-0.0073324639756667
3	C	26	50	20120531	16	1884	37.56	0.0606555277663005	-0.0077738400284834
3	C	26	50	20120531	16	1886	37.6	0.0608999038698786	-0.0074122256205846
3	C	26	50	20120531	16	1888	37.64	0.0613009748361676	-0.007062632027966
3	C	26	50	20120531	16	1890	37.68	0.0614012425777398	-0.0069609500728313
3	C	26	50	20120531	16	1892	37.72	0.0621244713935374	-0.0069902242935725
3	C	26	50	20120531	16	1894	37.76	0.0618814387928436	-0.0068132354662415
3	C	26	50	20120531	16	1896	37.8	0.0622110919742328	-0.006784385509569
3	C	26	50	20120531	16	1898	37.84	0.061994293035121	-0.0070673696433999
3	C	26	50	20120531	16	1900	37.88	0.0612006363839172	-0.0062997345217438
3	C	26	50	20120531	16	1902	37.92	0.0610495983754558	-0.0064572779125921
3	C	26	50	20120531	16	1904	37.96	0.0612141421234379	-0.0066066895754569
3	C	26	50	20120531	16	1906	38	0.0609644627190009	-0.0061615658566999
3	C	26	50	20120531	16	1908	38.04	0.0606379915181271	-0.0057387867122285
3	C	26	50	20120531	16	1910	38.08	0.0602195257250209	-0.0051064918284915
3	C	26	50	20120531	16	1912	38.12	0.0603688666772075	-0.0047093806601771
3	C	26	50	20120531	16	1914	38.16	0.0596756898996103	-0.0043146029442407
3	C	26	50	20120531	16	1916	38.2	0.0600042117101496	-0.003383343313418
3	C	26	50	20120531	16	1918	38.24	0.0596158686659219	-0.0028513161712532
3	C	26	50	20120531	16	1920	38.28	0.0595088834099284	-0.0018676599279446
3	C	26	50	20120531	16	1922	38.32	0.0593333795068379	-0.000378068782697
3	C	26	50	20120531	16	1924	38.36	0.0593623708848665	0.0009132496211058
3	C	26	50	20120531	16	1926	38.4	0.0595057721400912	0.00219297147369725
3	C	26	50	20120531	16	1928	38.44	0.0596336877568078	0.0030111647302082
3	C	26	50	20120531	16	1930	38.48	0.0596122624213379	0.00439914463099927
3	C	26	50	20120531	16	1932	38.52	0.0595800183521158	0.00598221529271972
3	C	26	50	20120531	16	1934	38.56	0.0592220808994791	0.0068304605874311
3	C	26	50	20120531	16	1936	38.6	0.0590624161882872	0.00861081404110258
3	C	26	50	20120531	16	1938	38.64	0.0585696334724783	0.0093788027161493
3	C	26	50	20120531	16	1940	38.68	0.0578099886574496	0.0103361545871978
3	C	26	50	20120531	16	1942	38.72	0.0572316460211171	0.00998550033440736
3	C	26	50	20120531	16	1944	38.76	0.0563368731002037	0.0108459078657551
3	C	26	50	20120531	16	1946	38.8	0.0554129673799053	0.0107261239770221
3	C	26	50	20120531	16	1948	38.84	0.0546387561651842	0.0104929908712649
3	C	26	50	20120531	16	1950	38.88	0.0535908946261438	0.0105528828156314
3	C	26	50	20120531	16	1952	38.92	0.0517947726912519	0.0106871623933788
3	C	26	50	20120531	16	1954	38.96	0.0502049845151102	0.0117286599713884
3	C	26	50	20120531	16	1956	39	0.0483511626668734	0.0118370594409443
3	C	26	50	20120531	16	1958	39.04	0.0474281054747125	0.0120610708692242
3	C	26	50	20120531	16	1960	39.08	0.0458108108447826	0.0128868301682939
3	C	26	50	20120531	16	1962	39.12	0.0443463219902671	0.0136345955893987
3	C	26	50	20120531	16	1964	39.16	0.0428263959641067	0.0140156554337801
3	C	26	50	20120531	16	1966	39.2	0.041923137761819	0.0143341363280265
3	C	26	50	20120531	16	1968	39.24	0.041728895529027	0.0146978013455908
3	C	26	50	20120531	16	1970	39.28	0.0413800090431896	0.014686629058448
3	C	26	50	20120531	16	1972	39.32	0.0411714125427395	0.0145808458839825
3	C	26	50	20120531	16	1974	39.36	0.0408064747329692	0.0145475411545886
3	C	26	50	20120531	16	1976	39.4	0.0401861299538342	0.0133199330717706
3	C	26	50	20120531	16	1978	39.44	0.0387972308142276	0.0134699811307384
3	C	26	50	20120531	16	1980	39.48	0.0378860530159906	0.0133111649476839
3	C	26	50	20120531	16	1982	39.52	0.0376128269557401	0.0137792696368294
3	C	26	50	20120531	16	1984	39.56	0.0361521564778431	0.0135334086090109
3	C	26	50	20120531	16	1986	39.6	0.0346457361912033	0.0134362521372758
3	C	26	50	20120531	16	1988	39.64	0.0335251840750569	0.0131606926246474
3	C	26	50	20120531	16	1990	39.68	0.0322159970828935	0.0127251643449112
3	C	26	50	20120531	16	1992	39.72	0.0311018725673881	0.0133950843804752
3	C	26	50	20120531	16	1994	39.76	0.0305972740972656	0.0136550239043071
3	C	26	50	20120531	16	1996	39.8	0.0297920774633929	0.0147734688422455
3	C	26	50	20120531	16	1998	39.84	0.0285432208218002	0.0152890557517477
3	C	26	50	20120531	16	2000	39.88	0.0269598602462995	0.0165010438457693
3	C	26	50	20120531	16	2002	39.92	0.0260422407052859	0.0175142642235993
3	C	26	50	20120531	16	2004	39.96	0.0255195183812548	0.0184640790434671
3	C	26	50	20120531	16	2006	40	0.0246753891551167	0.0190578924690651
3	C	26	50	20120531	16	2008	40.04	0.0233185502369691	0.0202914119645738
3	C	26	50	20120531	16	2010	40.08	0.0215919015433287	0.0217076407812733
3	C	26	50	20120531	16	2012	40.12	0.0207645229697301	0.0228785318291723
3	C	26	50	20120531	16	2014	40.16	0.019500088765748	0.0240574061126309
3	C	26	50	20120531	16	2016	40.2	0.0176524187465075	0.0248814400711544
3	C	26	50	20120531	16	2018	40.24	0.016551156503352	0.0260520270631375
3	C	26	50	20120531	16	2020	40.28	0.0150238270691925	0.0263504473380017
3	C	26	50	20120531	16	2022	40.32	0.0137151562649793	0.0267836633785634
3	C	26	50	20120531	16	2024	40.36	0.0114446929591318	0.0261894674081967
3	C	26	50	20120531	16	2026	40.4	0.0104223084774176	0.0258337431997852
3	C	26	50	20120531	16	2028	40.44	0.00920170075173336	0.0251997512597734
3	C	26	50	20120531	16	2030	40.48	0.00874606235514018	0.0235947815010396
3	C	26	50	20120531	16	2032	40.52	0.00811953746273765	0.0226692918615514
3	C	26	50	20120531	16	2034	40.56	0.0079515225275667	0.0215854322233876
3	C	26	50	20120531	16	2036	40.6	0.00809349259866621	0.0206390235368848
3	C	26	50	20120531	16	2038	40.64	0.0077203212375357	0.0201767567213248
3	C	26	50	20120531	16	2040	40.68	0.0072740923108798	0.0187992681638461
3	C	26	50	20120531	16	2042	40.72	0.0065151899579713	0.0177684125428933
3	C	26	50	20120531	16	2044	40.76	0.0055859809368141	0.0170579823598352
3	C	26	50	20120531	16	2046	40.8	0.0042785758537392	0.0156524308555317
3	C	26	50	20120531	16	2048	40.84	0.0030544820916237	0.0146817641637934
3	C	26	50	20120531	16	2050	40.88	0.00178652649587130	0.0136895802127037
3	C	26	50	20120531	16	2052	40.92	-0.000258044477658398	0.0118429991379063
3	C	26	50	20120531	16	2054	40.96	-0.00258965837794290	0.0110326547666665
3	C	26	50	20120531	16	2056	41	-0.0040146906740682	0.00942547176370762
3	C	26	50	20120531	16	2058	41.04	-0.0049018268417448	0.00854583092791155
3	C	26	50	20120531	16	2060	41.08	-0.0055513751309428	0.00688059445821723
3	C	26	50	20120531	16	2062	41.12	-0.0056477537852185	0.00596566899403996
3	C	26	50	20120531	16	2064	41.16	-0.0052532589119945	0.00487863373932188
3	C	26	50	20120531	16	2066	41.2	-0.0045808003630861	0.00491554471329981
3	C	26	50	20120531	16	2068	41.24	-0.0041100793788502	0.00391152379469304
3	C	26	50	20120531	16	2070	41.28	-0.0041704168004889	0.00192139297224693
3	C	26	50	20120531	16	2072	41.32	-0.003986583179516	0.00122518977762630
3	C	26	50	20120531	16	2074	41.36	-0.0031269322524241	0.0007958840375645
3	C	26	50	20120531	16	2076	41.4	-0.00292601493161770	-0.0009229086997369
3	C	26	50	20120531	16	2078	41.44	-0.0022366070331643	-0.0031928416754985
3	C	26	50	20120531	16	2080	41.48	-0.002168738924306	-0.0050450230360029
3	C	26	50	20120531	16	2082	41.52	-0.00180255589949400	-0.0073372235114109
3	C	26	50	20120531	16	2084	41.56	-0.000993739586008298	-0.0099625971457648
3	C	26	50	20120531	16	2086	41.6	-0.000760769114810798	-0.0127810328516928
3	C	26	50	20120531	16	2088	41.64	-0.000192184552058699	-0.0138933825291774
3	C	26	50	20120531	16	2090	41.68	0.0010525425859318	-0.0151966581086501
3	C	26	50	20120531	16	2092	41.72	0.00170191409843450	-0.0166187559116334
3	C	26	50	20120531	16	2094	41.76	0.0027630692449611	-0.0178829921257169
3	C	26	50	20120531	16	2096	41.8	0.0038698327788743	-0.0191516831125218
3	C	26	50	20120531	16	2098	41.84	0.0043732928070791	-0.0189594914893953
3	C	26	50	20120531	16	2100	41.88	0.0049551002666394	-0.0188494656742426
3	C	26	50	20120531	16	2102	41.92	0.0054898144145727	-0.0188784570522713
3	C	26	50	20120531	16	2104	41.96	0.0066945829483583	-0.0191727548946011
3	C	26	50	20120531	16	2106	42	0.0075157460533503	-0.0194773057852582
3	C	26	50	20120531	16	2108	42.04	0.00857838612411741	-0.019520722141623
3	C	26	50	20120531	16	2110	42.08	0.00900088242587637	-0.0195507741798234
3	C	26	50	20120531	16	2112	42.12	0.0096051758810784	-0.0197711086528412
3	C	26	50	20120531	16	2114	42.16	0.0117293953624409	-0.0204239803439107
3	C	26	50	20120531	16	2116	42.2	0.0127183549066084	-0.0208178388210316
3	C	26	50	20120531	16	2118	42.24	0.0143843691937620	-0.0219945352156042
3	C	26	50	20120531	16	2120	42.28	0.0164285441874942	-0.0233683729807715
3	C	26	50	20120531	16	2122	42.32	0.0177690065125896	-0.0234575391458791
3	C	26	50	20120531	16	2124	42.36	0.0196147673435208	-0.0242173253822641
3	C	26	50	20120531	16	2126	42.4	0.0206235965882397	-0.0241116129184767
3	C	26	50	20120531	16	2128	42.44	0.0225246531694597	-0.0255437162824138
3	C	26	50	20120531	16	2130	42.48	0.0239962838024651	-0.0265376255740496
3	C	26	50	20120531	16	2132	42.52	0.0254426707233822	-0.0278851589669568
3	C	26	50	20120531	16	2134	42.56	0.0267896384308645	-0.028564052187574
3	C	26	50	20120531	16	2136	42.6	0.0279215749661879	-0.0298263792133482
3	C	26	50	20120531	16	2138	42.64	0.0294808161293823	-0.0305560427008546
3	C	26	50	20120531	16	2140	42.68	0.030832804295011	-0.0316206626706091
3	C	26	50	20120531	16	2142	42.72	0.032062180144782	-0.0325766710387733
3	C	26	50	20120531	16	2144	42.76	0.0333403463624548	-0.0339819750557035
3	C	26	50	20120531	16	2146	42.8	0.0349492971323666	-0.035274283409
3	C	26	50	20120531	16	2148	42.84	0.0363120333210693	-0.0352899811795423
3	C	26	50	20120531	16	2150	42.88	0.0371027908344703	-0.0359322462688941
3	C	26	50	20120531	16	2152	42.92	0.0379582486183498	-0.0362559597533213
3	C	26	50	20120531	16	2154	42.96	0.0394960644460742	-0.0366352518307497
3	C	26	50	20120531	16	2156	43	0.0408005350360072	-0.0374306055382284
3	C	26	50	20120531	16	2158	43.04	0.041255133985632	-0.037581148571943
3	C	26	50	20120531	16	2160	43.08	0.0421069148142493	-0.0372547480817473
3	C	26	50	20120531	16	2162	43.12	0.0435747977813145	-0.0376365150329099
3	C	26	50	20120531	16	2164	43.16	0.0445756367194059	-0.0376322723922228
3	C	26	50	20120531	16	2166	43.2	0.0449649697131272	-0.0375023061658407
3	C	26	50	20120531	16	2168	43.24	0.0467566368752977	-0.0374748704227306
3	C	26	50	20120531	16	2170	43.28	0.0477841337390399	-0.0372332520355992
3	C	26	50	20120531	16	2172	43.32	0.0495866196349625	-0.0376778100689312
3	C	26	50	20120531	16	2174	43.36	0.0500396629496687	-0.0376522835141304
3	C	26	50	20120531	16	2176	43.4	0.0508377036629159	-0.037634181580532
3	C	26	50	20120531	16	2178	43.44	0.0508599775265233	-0.0369596724219581
3	C	26	50	20120531	16	2180	43.48	0.0519081219082761	-0.0374880933195388
3	C	26	50	20120531	16	2182	43.52	0.0524356235670413	-0.0378854873305657
3	C	26	50	20120531	16	2184	43.56	0.0525878636570307	-0.0377323987124388
3	C	26	50	20120531	16	2186	43.6	0.0527290728812337	-0.0383294089677946
3	C	26	50	20120531	16	2188	43.64	0.0537143342569356	-0.0384892363135462
3	C	26	50	20120531	16	2190	43.68	0.052984338429242	-0.0388709113408272
3	C	26	50	20120531	16	2192	43.72	0.0527313356229335	-0.0384943062691673
3	C	26	50	20120531	16	2194	43.76	0.0521405479072521	-0.0380692643829961
3	C	26	50	20120531	16	2196	43.8	0.0520435328568733	-0.0375737239507405
3	C	26	50	20120531	16	2198	43.84	0.0518828074855096	-0.0377173373379995
3	C	26	50	20120531	16	2200	43.88	0.0522396135672963	-0.0377707946106572
3	C	26	50	20120531	16	2202	43.92	0.0518709280915857	-0.0373002857584557
3	C	26	50	20120531	16	2204	43.96	0.0519468147913426	-0.0365427481216349
3	C	26	50	20120531	16	2206	44	0.0518744424122882	-0.0360483037048902
3	C	26	50	20120531	16	2208	44.04	0.0518874743902654	-0.0358065933938772
3	C	26	50	20120531	16	2210	44.08	0.0519589133883687	-0.0357193152038754
3	C	26	50	20120531	16	2212	44.12	0.0527421967830925	-0.0355111924649687
3	C	26	50	20120531	16	2214	44.16	0.0533241951614837	-0.0346587964534518
3	C	26	50	20120531	16	2216	44.2	0.0541316686791919	-0.0345107707198782
3	C	26	50	20120531	16	2218	44.24	0.0551473497886204	-0.0333108175832724
3	C	26	50	20120531	16	2220	44.28	0.0560972487541952	-0.0327577469432996
3	C	26	50	20120531	16	2222	44.32	0.0576972051258503	-0.0317586899142967
3	C	26	50	20120531	16	2224	44.36	0.0582665321507227	-0.0322372951391428
3	C	26	50	20120531	16	2226	44.4	0.0591810616351025	-0.0320785213824952
3	C	26	50	20120531	16	2228	44.44	0.0603117014780106	-0.0312435935954793
3	C	26	50	20120531	16	2230	44.48	0.0614688158230704	-0.031229163808817
3	C	26	50	20120531	16	2232	44.52	0.0630791857562921	-0.0315145471559564
3	C	26	50	20120531	16	2234	44.56	0.064857078478365	-0.0316646517834667
3	C	26	50	20120531	16	2236	44.6	0.0665206815313948	-0.0315288236418686
3	C	26	50	20120531	16	2238	44.64	0.0682921890792337	-0.0316751311059639
3	C	26	50	20120531	16	2240	44.68	0.0702910102440206	-0.0324364305508606
3	C	26	50	20120531	16	2242	44.72	0.0718003084552598	-0.0328948690903073
3	C	26	50	20120531	16	2244	44.76	0.073780964046838	-0.0335146693972207
3	C	26	50	20120531	16	2246	44.8	0.0758984589427114	-0.033834995840166
3	C	26	50	20120531	16	2248	44.84	0.0775121756123285	-0.0341409326601142
3	C	26	50	20120531	16	2250	44.88	0.0791973524932523	-0.0344874149828956
3	C	26	50	20120531	16	2252	44.92	0.0806029393528949	-0.0347934507977931
3	C	26	50	20120531	16	2254	44.96	0.0822459726696599	-0.03531600270909
3	C	26	50	20120531	16	2256	45	0.0832439831806267	-0.0358145129898265
3	C	26	50	20120531	16	2258	45.04	0.0842765712131934	-0.0366793752938958
3	C	26	50	20120531	16	2260	45.08	0.0862552681189877	-0.0376650114361917
3	C	26	50	20120531	16	2262	45.12	0.0871940230816909	-0.0373330955131027
3	C	26	50	20120531	16	2264	45.16	0.0871144028581293	-0.0379098118038385
3	C	26	50	20120531	16	2266	45.2	0.0873534049501704	-0.0382684563632563
3	C	26	50	20120531	16	2268	45.24	0.0876341263423014	-0.03825516275577
3	C	26	50	20120531	16	2270	45.28	0.0882403289858127	-0.0379217619084405
3	C	26	50	20120531	16	2272	45.32	0.0888968069214663	-0.0388762146416862
3	C	26	50	20120531	16	2274	45.36	0.0894444611234952	-0.0390795078412773
3	C	26	50	20120531	16	2276	45.4	0.0894371072129709	-0.0392148480791964
3	C	26	50	20120531	16	2278	45.44	0.0905993786292072	-0.0398490521512426
3	C	26	50	20120531	16	2280	45.48	0.0908926865220434	-0.0406978631313789
3	C	26	50	20120531	16	2282	45.52	0.09112546607441	-0.0404061108734614
3	C	26	50	20120531	16	2284	45.56	0.0915572961856806	-0.0416064246345255
3	C	26	50	20120531	16	2286	45.6	0.0923367399905826	-0.0429518367070892
3	C	26	50	20120531	16	2288	45.64	0.0927705500008405	-0.0429937681392135
3	C	26	50	20120531	16	2290	45.68	0.0928162998095833	-0.0438423669873155
3	C	26	50	20120531	16	2292	45.72	0.0932384425579517	-0.0446080222099843
3	C	26	50	20120531	16	2294	45.76	0.09382032072819	-0.0448282859723239
3	C	26	50	20120531	16	2296	45.8	0.0940381803274737	-0.0453441203691995
3	C	26	50	20120531	16	2298	45.84	0.0947801474729727	-0.0462777134524001
3	C	26	50	20120531	16	2300	45.88	0.0955402872627482	-0.0468114376508397
3	C	26	50	20120531	16	2302	45.92	0.0964414241446924	-0.0476899471157859
3	C	26	50	20120531	16	2304	45.96	0.0973156202582733	-0.0488022967932704
3	C	26	50	20120531	16	2306	46	0.0977733304777354	-0.0491897205986825
3	C	26	50	20120531	16	2308	46.04	0.098351248849999	-0.0491390210424715
3	C	26	50	20120531	16	2310	46.08	0.0991791294694123	-0.0501756395836909
3	C	26	50	20120531	16	2312	46.12	0.0999283798147576	-0.0522873432750264
3	C	26	50	20120531	16	2314	46.16	0.100743391090753	-0.052629158693052
3	C	26	50	20120531	16	2316	46.2	0.101378867955006	-0.0535620446694714
3	C	26	50	20120531	16	2318	46.24	0.102612132892073	-0.0545717224423277
3	C	26	50	20120531	16	2320	46.28	0.103154554503921	-0.0549513680731468
3	C	26	50	20120531	16	2322	46.32	0.104862146669809	-0.0567849666674416
3	C	26	50	20120531	16	2324	46.36	0.106100856329091	-0.0579589053455675
3	C	26	50	20120531	16	2326	46.4	0.106784275033108	-0.0588254647059116
3	C	26	50	20120531	16	2328	46.44	0.108096028822887	-0.0596138180562565
3	C	26	50	20120531	16	2330	46.48	0.108697564561643	-0.0611138036711875
3	C	26	50	20120531	16	2332	46.52	0.108854542267066	-0.0610430929930689
3	C	26	50	20120531	16	2334	46.56	0.109340819600488	-0.0616698017332345
3	C	26	50	20120531	16	2336	46.6	0.110016247997877	-0.0630789241267831
3	C	26	50	20120531	16	2338	46.64	0.110998560738302	-0.0648670557550476
3	C	26	50	20120531	16	2340	46.68	0.111751205196197	-0.0654239730559101
3	C	26	50	20120531	16	2342	46.72	0.112457039185177	-0.0662949871889757
3	C	26	50	20120531	16	2344	46.76	0.113180055868940	-0.0678516827677579
3	C	26	50	20120531	16	2346	46.8	0.114459212036107	-0.0683501930484944
3	C	26	50	20120531	16	2348	46.84	0.115362187395682	-0.0691640729536401
3	C	26	50	20120531	16	2350	46.88	0.116491861189306	-0.0697809529095473
3	C	26	50	20120531	16	2352	46.92	0.117700377389032	-0.0713853074853814
3	C	26	50	20120531	16	2354	46.96	0.11933839024765	-0.0718035611464533
3	C	26	50	20120531	16	2356	47	0.120296095672089	-0.0738666158912432
3	C	26	50	20120531	16	2358	47.04	0.121739512744525	-0.0744992643283707
3	C	26	50	20120531	16	2360	47.08	0.122652953284462	-0.0756350192403126
3	C	26	50	20120531	16	2362	47.12	0.124355595702881	-0.0767424191703289
3	C	26	50	20120531	16	2364	47.16	0.125675056956575	-0.0782485566142562
3	C	26	50	20120531	16	2366	47.2	0.126932009970812	-0.0796969941448387
3	C	26	50	20120531	16	2368	47.24	0.128370972270527	-0.0807145208029662
3	C	26	50	20120531	16	2370	47.28	0.129782145273741	-0.0822434977959258
3	C	26	50	20120531	16	2372	47.32	0.131829502247989	-0.0844713084207322
3	C	26	50	20120531	16	2374	47.36	0.132287636731519	-0.08453077610103
3	C	26	50	20120531	16	2376	47.4	0.133574641783957	-0.0865431312896087
3	C	26	50	20120531	16	2378	47.44	0.134543519495539	-0.0872401971545024
3	C	26	50	20120531	16	2380	47.48	0.136325711426841	-0.0887997918710876
3	C	26	50	20120531	16	2382	47.52	0.137364380577726	-0.0898527445789526
3	C	26	50	20120531	16	2384	47.56	0.139061507563252	-0.0914026519326356
3	C	26	50	20120531	16	2386	47.6	0.139791524604149	-0.0916215721920906
3	C	26	50	20120531	16	2388	47.64	0.141278923718375	-0.0929640144161736
3	C	26	50	20120531	16	2390	47.68	0.142773464611091	-0.0942172904751486
3	C	26	50	20120531	16	2392	47.72	0.144242125395615	-0.0963152762949286
3	C	26	50	20120531	16	2394	47.76	0.143311290028861	-0.0963070738562666
3	C	26	50	20120531	16	2396	47.8	0.144201396045019	-0.0969641174773456
3	C	26	50	20120531	16	2398	47.84	0.143845933466117	-0.0969236002587836
3	C	26	50	20120531	16	2400	47.88	0.144506371199745	-0.0974963567515446
3	C	26	50	20120531	16	2402	47.92	0.144436933313832	-0.0977468139734406
3	C	26	50	20120531	16	2404	47.96	0.144609467368442	-0.0978132820108726
3	C	26	50	20120531	16	2406	48	0.144553888775441	-0.0985010140662546
3	C	26	50	20120531	16	2408	48.04	0.144644327732754	-0.0991275813850636
3	C	26	50	20120531	16	2410	48.08	0.145631378088613	-0.100626718471858
3	C	26	50	20120531	16	2412	48.12	0.145968950865951	-0.100881701177154
3	C	26	50	20120531	16	2414	48.16	0.14607197632397	-0.100886155949875
3	C	26	50	20120531	16	2416	48.2	0.1467165748657	-0.102279439151525
3	C	26	50	20120531	16	2418	48.24	0.147800428139902	-0.102823345687614
3	C	26	50	20120531	16	2420	48.28	0.147807782050427	-0.102991354258824
3	C	26	50	20120531	16	2422	48.32	0.147627894085293	-0.102483934432644
3	C	26	50	20120531	16	2424	48.36	0.148598327431793	-0.103008324821572
3	C	26	50	20120531	16	2426	48.4	0.148937809397441	-0.103278368901307
3	C	26	50	20120531	16	2428	48.44	0.149298504566524	-0.103309410889002
3	C	26	50	20120531	16	2430	48.48	0.149909303404113	-0.104654469408175
3	C	26	50	20120531	16	2432	48.52	0.150186064998269	-0.104616709906059
3	C	26	50	20120531	16	2434	48.56	0.151113011277727	-0.105843610882096
3	C	26	50	20120531	16	2436	48.6	0.15170747594867	-0.106536080552912
3	C	26	50	20120531	16	2438	48.64	0.151992864245557	-0.106491108561628
3	C	26	50	20120531	16	2440	48.68	0.152794794046101	-0.107666249321282
3	C	26	50	20120531	16	2442	48.72	0.154236726194297	-0.109242248915191
3	C	26	50	20120531	16	2444	48.76	0.155222645179305	-0.110017025815337
3	C	26	50	20120531	16	2446	48.8	0.155870991386975	-0.110887544973656
3	C	26	50	20120531	16	2448	48.84	0.157008372644513	-0.112449897406688
3	C	26	50	20120531	16	2450	48.88	0.157750764054081	-0.113042523600000
3	C	26	50	20120531	16	2452	48.92	0.159003262295597	-0.114006098010723
3	C	26	50	20120531	16	2454	48.96	0.160265660032049	-0.114743398251466
3	C	26	50	20120531	16	2456	49	0.161933866350225	-0.116234545031632
3	C	26	50	20120531	16	2458	49.04	0.163145705951822	-0.117227464373774
3	C	26	50	20120531	16	2460	49.08	0.164476268781981	-0.117978623907429
3	C	26	50	20120531	16	2462	49.12	0.165153394235645	-0.118391857110354
3	C	26	50	20120531	16	2464	49.16	0.166374284804042	-0.119222990420961
3	C	26	50	20120531	16	2466	49.2	0.167335313630352	-0.120261659571846
3	C	26	50	20120531	16	2468	49.24	0.168451481684455	-0.121299338773237
3	C	26	50	20120531	16	2470	49.28	0.169575922887898	-0.122314602689665
3	C	26	50	20120531	16	2472	49.32	0.171002440108264	-0.122513016852466
3	C	26	50	20120531	16	2474	49.36	0.172107648007259	-0.124110371071166
3	C	26	50	20120531	16	2476	49.4	0.17342795778909	-0.125559091444461
3	C	26	50	20120531	16	2478	49.44	0.174716942740515	-0.126810034051058
3	C	26	50	20120531	16	2480	49.48	0.175688083193797	-0.127251692946587
3	C	26	50	20120531	16	2482	49.52	0.176346258185725	-0.128434824012869
3	C	26	50	20120531	16	2484	49.56	0.177734025954482	-0.130014076297971
3	C	26	50	20120531	16	2486	49.6	0.178555966876933	-0.130774640351815
3	C	26	50	20120531	16	2488	49.64	0.179347219365081	-0.131523466433092
3	C	26	50	20120531	16	2490	49.68	0.179611040905141	-0.132391015742929
3	C	26	50	20120531	16	2492	49.72	0.180976464099613	-0.134285354809728
3	C	26	50	20120531	16	2494	49.76	0.181498662457519	-0.135791138700265
3	C	26	50	20120531	16	2496	49.8	0.182217860764664	-0.137295084113171
3	C	26	50	20120531	16	2498	49.84	0.183071621492268	-0.138705479298925
3	C	26	50	20120531	16	2500	49.88	0.18378792066161	-0.139994534961028
3	C	26	50	20120531	16	2502	49.92	0.183789808636716	-0.140903400520091
3	C	26	50	20120531	16	2504	49.96	0.184466721958346	-0.141813234815444
3	C	26	50	20120531	16	2506	50	0.185285452616011	-0.142858437632987
3	C	26	50	20120531	16	2508	50.04	0.185601776834575	-0.143978954393794
3	C	26	50	20120531	16	2510	50.08	0.186109083523669	-0.144536550517166
3	C	26	50	20120531	16	2512	50.12	0.186992959929084	-0.145365286735785
3	C	26	50	20120531	16	2514	50.16	0.186572620303008	-0.145836538050107
3	C	26	50	20120531	16	2516	50.2	0.186667167550721	-0.145840985751760
3	C	26	50	20120531	16	2518	50.24	0.186761714798433	-0.145845433453414
3	C	26	50	20120531	16	2520	50.28	0.186767223160258	-0.145772042840595
3	C	26	50	20120531	16	2522	50.32	0.186754311390434	-0.146163963845135
3	C	26	50	20120531	16	2524	50.36	0.187639715146497	-0.147121280360844
3	C	26	50	20120531	16	2526	50.4	0.187923533666329	-0.147363549286215
3	C	26	50	20120531	16	2528	50.44	0.188511896005751	-0.148606593510066
3	C	26	50	20120531	16	2530	50.48	0.189327649743867	-0.149882461630700
3	C	26	50	20120531	16	2532	50.52	0.189433277354841	-0.151208018144848
3	C	26	50	20120531	16	2534	50.56	0.189788711649472	-0.151657271367207
3	C	26	50	20120531	16	2536	50.6	0.190129763392174	-0.153359758222134
3	C	26	50	20120531	16	2538	50.64	0.190425970422813	-0.153622165548632
3	C	26	50	20120531	16	2540	50.68	0.190617058959361	-0.155145103849681
3	C	26	50	20120531	16	2542	50.72	0.190901436093551	-0.156518185010592
3	C	26	50	20120531	16	2544	50.76	0.191031275040712	-0.157932667273542
3	C	26	50	20120531	16	2546	50.8	0.19132422230909	-0.159094945760846
3	C	26	50	20120531	16	2548	50.84	0.191572841053355	-0.158505501548049
3	C	26	50	20120531	16	2550	50.88	0.192002627626028	-0.159003439072293
3	C	26	50	20120531	16	2552	50.92	0.192015397974496	-0.159385234307727
3	C	26	50	20120531	16	2554	50.96	0.192369007933632	-0.159891466194514
3	C	26	50	20120531	16	2556	51	0.192435193128351	-0.159883263755852
3	C	26	50	20120531	16	2558	51.04	0.193080215934149	-0.160100911223101
3	C	26	50	20120531	16	2560	51.08	0.192978357202319	-0.160252267429614
3	C	26	50	20120531	16	2562	51.12	0.193129105297001	-0.160033637083939
3	C	26	50	20120531	16	2564	51.16	0.193158832066082	-0.159750766087193
3	C	26	50	20120531	16	2566	51.2	0.193884104420477	-0.160441121508733
3	C	26	50	20120531	16	2568	51.24	0.194056815251782	-0.160582366088276
3	C	26	50	20120531	16	2570	51.28	0.193864439780892	-0.160388661256637
3	C	26	50	20120531	16	2572	51.32	0.194021657902621	-0.161799805975580
3	C	26	50	20120531	16	2574	51.36	0.194129682605583	-0.162625162223784
3	C	26	50	20120531	16	2576	51.4	0.194091824108518	-0.162063394170403
3	C	26	50	20120531	16	2578	51.44	0.193862643729668	-0.162856845760640
3	C	26	50	20120531	16	2580	51.48	0.193573543829287	-0.163250597464637
3	C	26	50	20120531	16	2582	51.52	0.19335791834802	-0.164166258659278
3	C	26	50	20120531	16	2584	51.56	0.193327002564745	-0.164801043633687
3	C	26	50	20120531	16	2586	51.6	0.193032952916895	-0.165260556268334
3	C	26	50	20120531	16	2588	51.64	0.193207587078645	-0.166947027154668
3	C	26	50	20120531	16	2590	51.68	0.193258576548636	-0.167668198289732
3	C	26	50	20120531	16	2592	51.72	0.193512880431422	-0.168125243828820
3	C	26	50	20120531	16	2594	51.76	0.193915825230681	-0.168056053430281
3	C	26	50	20120531	16	2596	51.8	0.194177673942822	-0.169303170589192
3	C	26	50	20120531	16	2598	51.84	0.194272638383536	-0.171487918411024
3	C	26	50	20120531	16	2600	51.88	0.194435704278345	-0.172106912616207
3	C	26	50	20120531	16	2602	51.92	0.195129581091655	-0.173614966319511
3	C	26	50	20120531	16	2604	51.96	0.195341861618435	-0.175048830379333
3	C	26	50	20120531	16	2606	52	0.195868634957216	-0.176207799606901
3	C	26	50	20120531	16	2608	52.04	0.196172202969447	-0.177451381231906
3	C	26	50	20120531	16	2610	52.08	0.195922573062485	-0.178065878237961
3	C	26	50	20120531	16	2612	52.12	0.196607306985115	-0.179139011773361
3	C	26	50	20120531	16	2614	52.16	0.197033105475542	-0.180437139615467
3	C	26	50	20120531	16	2616	52.2	0.19753691198607	-0.181486139596425
3	C	26	50	20120531	16	2618	52.24	0.198688993993589	-0.182799031828122
3	C	26	50	20120531	16	2620	52.28	0.198050257367075	-0.182183361024810
3	C	26	50	20120531	16	2622	52.32	0.198794352903986	-0.183755747303067
3	C	26	50	20120531	16	2624	52.36	0.199471831911041	-0.184624003719686
3	C	26	50	20120531	16	2626	52.4	0.200241305510328	-0.185683108256547
3	C	26	50	20120531	16	2628	52.44	0.200166493612878	-0.186757769142594
3	C	26	50	20120531	16	2630	52.48	0.200756220668388	-0.187768931839691
3	C	26	50	20120531	16	2632	52.52	0.201035669268313	-0.189253007552046
3	C	26	50	20120531	16	2634	52.56	0.201617406017195	-0.190209935159025
3	C	26	50	20120531	16	2636	52.6	0.201599233372918	-0.189880211266958
3	C	26	50	20120531	16	2638	52.64	0.201538492900414	-0.190580176269655
3	C	26	50	20120531	16	2640	52.68	0.201547261024501	-0.190939103671785
3	C	26	50	20120531	16	2642	52.72	0.201555039199094	-0.190552316262476
3	C	26	50	20120531	16	2644	52.76	0.201799698145385	-0.191771368353241
3	C	26	50	20120531	16	2646	52.8	0.201416729112694	-0.190847604054299
3	C	26	50	20120531	16	2648	52.84	0.201732876554563	-0.191439381719474
3	C	26	50	20120531	16	2650	52.88	0.201777636413812	-0.191939094081739
3	C	26	50	20120531	16	2652	52.92	0.201590111695441	-0.191586389219283
3	C	26	50	20120531	16	2654	52.96	0.201933270616351	-0.191415764352983
3	C	26	50	20120531	16	2656	53	0.201978313318313	-0.190079544668575
3	C	26	50	20120531	16	2658	53.04	0.20161719388516	-0.190047512731387
3	C	26	50	20120531	16	2660	53.08	0.202158979100906	-0.189811197645114
3	C	26	50	20120531	16	2662	53.12	0.20188292461353	-0.190034926230682
3	C	26	50	20120531	16	2664	53.16	0.202624821048351	-0.189703151728949
3	C	26	50	20120531	16	2666	53.2	0.202734776152826	-0.188897403551787
3	C	26	50	20120531	16	2668	53.24	0.202810224446378	-0.188382134840336
3	C	26	50	20120531	16	2670	53.28	0.202802870535854	-0.188327263354116
3	C	26	50	20120531	16	2672	53.32	0.202983607029125	-0.187792973470252
3	C	26	50	20120531	16	2674	53.36	0.20326037569435	-0.187804704371751
3	C	26	50	20120531	16	2676	53.4	0.202892538746776	-0.187557358419692
3	C	26	50	20120531	16	2678	53.44	0.203006262730395	-0.187930123901531
3	C	26	50	20120531	16	2680	53.48	0.201959928542002	-0.187265259679452
3	C	26	50	20120531	16	2682	53.52	0.201278843290363	-0.186885684759311
3	C	26	50	20120531	16	2684	53.56	0.201214567283953	-0.186669946480371
3	C	26	50	20120531	16	2686	53.6	0.201394030985018	-0.186694129532288
3	C	26	50	20120531	16	2688	53.64	0.200892692277157	-0.187130414416280
3	C	26	50	20120531	16	2690	53.68	0.200569685899511	-0.186066077289238
3	C	26	50	20120531	16	2692	53.72	0.200569403056798	-0.186185154071190
3	C	26	50	20120531	16	2694	53.76	0.200230486776576	-0.185839590987224
3	C	26	50	20120531	16	2696	53.8	0.200137961854257	-0.185073688277182
3	C	26	50	20120531	16	2698	53.84	0.199759108183033	-0.184455521386933
3	C	26	50	20120531	16	2700	53.88	0.199782916468356	-0.183055683305421
3	C	26	50	20120531	16	2702	53.92	0.199847913723682	-0.181726379125333
3	C	26	50	20120531	16	2704	53.96	0.199495937181211	-0.179750560144138
3	C	26	50	20120531	16	2706	54	0.199071050858532	-0.179834620998285
3	C	26	50	20120531	16	2708	54.04	0.198955983372029	-0.179178942093295
3	C	26	50	20120531	16	2710	54.08	0.19896496362815	-0.177870299573353
3	C	26	50	20120531	16	2712	54.12	0.199356927059098	-0.177140339100998
3	C	26	50	20120531	16	2714	54.16	0.199007050623767	-0.174199340576687
3	C	26	50	20120531	16	2716	54.2	0.199058824982285	-0.174535060734259
3	C	26	50	20120531	16	2718	54.24	0.198682439113727	-0.172478999275535
3	C	26	50	20120531	16	2720	54.28	0.198346499753053	-0.171272031639660
3	C	26	50	20120531	16	2722	54.32	0.19829679156055	-0.169860857222232
3	C	26	50	20120531	16	2724	54.36	0.197389317021947	-0.168125166612759
3	C	26	50	20120531	16	2726	54.4	0.197133253008961	-0.166029393471519
3	C	26	50	20120531	16	2728	54.44	0.196276564859283	-0.164043512360827
3	C	26	50	20120531	16	2730	54.48	0.196588681792498	-0.163111969887292
3	C	26	50	20120531	16	2732	54.52	0.195743441701607	-0.160697447716914
3	C	26	50	20120531	16	2734	54.56	0.195766606519759	-0.159047937302033
3	C	26	50	20120531	16	2736	54.6	0.194972525604486	-0.157220066272666
3	C	26	50	20120531	16	2738	54.64	0.194595962959233	-0.156461015427333
3	C	26	50	20120531	16	2740	54.68	0.193991422016658	-0.155416583356182
3	C	26	50	20120531	16	2742	54.72	0.193735979691954	-0.153216950936606
3	C	26	50	20120531	16	2744	54.76	0.193286910317358	-0.152316860572698
3	C	26	50	20120531	16	2746	54.8	0.192932663962119	-0.150651609960868
3	C	26	50	20120531	16	2748	54.84	0.192500268165424	-0.149521299771141
3	C	26	50	20120531	16	2750	54.88	0.191695071531551	-0.147843137389486
3	C	26	50	20120531	16	2752	54.92	0.191058251164414	-0.146278027240008
3	C	26	50	20120531	16	2754	54.96	0.190404177391817	-0.144636832400874
3	C	26	50	20120531	16	2756	55	0.18953585026452	-0.143238175187687
3	C	26	50	20120531	16	2758	55.04	0.18940164139745	-0.142249498486232
3	C	26	50	20120531	16	2760	55.08	0.188683574461156	-0.139553653882958
3	C	26	50	20120531	16	2762	55.12	0.188297635579984	-0.138745996517487
3	C	26	50	20120531	16	2764	55.16	0.18731532283956	-0.136822100387235
3	C	26	50	20120531	16	2766	55.2	0.18646700683417	-0.135209684794095
3	C	26	50	20120531	16	2768	55.24	0.185889300593941	-0.133854161094561
3	C	26	50	20120531	16	2770	55.28	0.185215357120792	-0.132491637037892
3	C	26	50	20120531	16	2772	55.32	0.184720735927352	-0.131091212057752
3	C	26	50	20120531	16	2774	55.36	0.18375560588171	-0.129413176955318
3	C	26	50	20120531	16	2776	55.4	0.182934796330109	-0.128430864214894
3	C	26	50	20120531	16	2778	55.44	0.181802506241395	-0.126625832734559
3	C	26	50	20120531	16	2780	55.48	0.180469397826824	-0.124359767632891
3	C	26	50	20120531	16	2782	55.52	0.179830526850022	-0.123253499073724
3	C	26	50	20120531	16	2784	55.56	0.179678074627998	-0.122840265870799
3	C	26	50	20120531	16	2786	55.6	0.179357260281374	-0.121427254389954
3	C	26	50	20120531	16	2788	55.64	0.179018485422507	-0.120423940578128
3	C	26	50	20120531	16	2790	55.68	0.17832792494	-0.118713166431725
3	C	26	50	20120531	16	2792	55.72	0.177711327826806	-0.117306023937164
3	C	26	50	20120531	16	2794	55.76	0.177668406445188	-0.116083224180458
3	C	26	50	20120531	16	2796	55.8	0.17683090917355	-0.114813543244160
3	C	26	50	20120531	16	2798	55.84	0.17664451582603	-0.113152973679221
3	C	26	50	20120531	16	2800	55.88	0.175712619799104	-0.110953800879053
3	C	26	50	20120531	16	2802	55.92	0.174905033144311	-0.110111000306557
3	C	26	50	20120531	16	2804	55.96	0.174172965493748	-0.107153384772888
3	C	26	50	20120531	16	2806	56	0.1734162905272	-0.105882077490993
3	C	26	50	20120531	16	2808	56.04	0.172863827999059	-0.104118058203966
3	C	26	50	20120531	16	2810	56.08	0.172260736625385	-0.102690338902073
3	C	26	50	20120531	16	2812	56.12	0.17148291916608	-0.100522349510955
3	C	26	50	20120531	16	2814	56.16	0.171184166551029	-0.0994083027771946
3	C	26	50	20120531	16	2816	56.2	0.170067786364892	-0.0970711734440176
3	C	26	50	20120531	16	2818	56.24	0.169413641881616	-0.0952447873388906
3	C	26	50	20120531	16	2820	56.28	0.168939243942118	-0.0928327753975846
3	C	26	50	20120531	16	2822	56.32	0.168783609739579	-0.0910127532534886
3	C	26	50	20120531	16	2824	56.36	0.1681634063818	-0.0889417082020716
3	C	26	50	20120531	16	2826	56.4	0.167063501783664	-0.0860082757203193
3	C	26	50	20120531	16	2828	56.44	0.167202943240914	-0.0846865517249253
3	C	26	50	20120531	16	2830	56.48	0.166556364800197	-0.0828356290144914
3	C	26	50	20120531	16	2832	56.52	0.165956313985682	-0.0816862976523508
3	C	26	50	20120531	16	2834	56.56	0.165073349748015	-0.0798087170162662
3	C	26	50	20120531	16	2836	56.6	0.165038277251668	-0.0785936247234752
3	C	26	50	20120531	16	2838	56.64	0.164199224345112	-0.0765985936510355
3	C	26	50	20120531	16	2840	56.68	0.164112533053739	-0.0747746824196429
3	C	26	50	20120531	16	2842	56.72	0.163145635241144	-0.0733063044778309
3	C	26	50	20120531	16	2844	56.76	0.162677530551999	-0.071862392430648
3	C	26	50	20120531	16	2846	56.8	0.16212648223742	-0.0706810291313196
3	C	26	50	20120531	16	2848	56.84	0.16107409521498	-0.0688611484085798
3	C	26	50	20120531	16	2850	56.88	0.159941310151519	-0.068251622363197
3	C	26	50	20120531	16	2852	56.92	0.159031687988201	-0.0660938153097281
3	C	26	50	20120531	16	2854	56.96	0.158320692119718	-0.0645236847021034
3	C	26	50	20120531	16	2856	57	0.157220646100226	-0.063465640825414
3	C	26	50	20120531	16	2858	57.04	0.155906134594	-0.0622246684244316
3	C	26	50	20120531	16	2860	57.08	0.154594097961508	-0.0608086870951055
3	C	26	50	20120531	16	2862	57.12	0.153623452482974	-0.0589339348861456
3	C	26	50	20120531	16	2864	57.16	0.152051129844327	-0.057481254714876
3	C	26	50	20120531	16	2866	57.2	0.150952356617041	-0.0560598993740129
3	C	26	50	20120531	16	2868	57.24	0.149433420540374	-0.0541875513281091
3	C	26	50	20120531	16	2870	57.28	0.148342637619716	-0.0520284714824341
3	C	26	50	20120531	16	2872	57.32	0.147303614915441	-0.0517324765838294
3	C	26	50	20120531	16	2874	57.36	0.146720605374352	-0.0495973676580366
3	C	26	50	20120531	16	2876	57.4	0.146113342070669	-0.0477509704310023
3	C	26	50	20120531	16	2878	57.44	0.145086623024386	-0.0460524999425922
3	C	26	50	20120531	16	2880	57.48	0.144508846073479	-0.0433931420492277
3	C	26	50	20120531	16	2882	57.52	0.143661873570974	-0.0416803880038376
3	C	26	50	20120531	16	2884	57.56	0.143015082998222	-0.0408252837733488
3	C	26	50	20120531	16	2886	57.6	0.141509086975651	-0.0382017761937904
3	C	26	50	20120531	16	2888	57.64	0.141071953563522	-0.0369503386124465
3	C	26	50	20120531	16	2890	57.68	0.139991140848478	-0.0356877994546379
3	C	26	50	20120531	16	2892	57.72	0.138914146510053	-0.0335983696269098
3	C	26	50	20120531	16	2894	57.76	0.137567390934605	-0.0317617304734558
3	C	26	50	20120531	16	2896	57.8	0.13733454067156	-0.0296978979112066
3	C	26	50	20120531	16	2898	57.84	0.135992876264937	-0.028537818525992
3	C	26	50	20120531	16	2900	57.88	0.135414675049961	-0.0261758697447946
3	C	26	50	20120531	16	2902	57.92	0.134509507659364	-0.0250431553920118
3	C	26	50	20120531	16	2904	57.96	0.133469000030848	-0.0233938288248942
3	C	26	50	20120531	16	2906	58	0.132367751929828	-0.0213965350107547
3	C	26	50	20120531	16	2908	58.04	0.131623168489238	-0.0198288792768641
3	C	26	50	20120531	16	2910	58.08	0.129944779833414	-0.0179491066097578
3	C	26	50	20120531	16	2912	58.12	0.129604166496916	-0.0171640059506064
3	C	26	50	20120531	16	2914	58.16	0.128499382861991	-0.0161043357283202
3	C	26	50	20120531	16	2916	58.2	0.127505120016964	-0.0151788036624252
3	C	26	50	20120531	16	2918	58.24	0.125704826152063	-0.0129860655339657
3	C	26	50	20120531	16	2920	58.28	0.125439095423693	-0.0125239005417821
3	C	26	50	20120531	16	2922	58.32	0.124595304901703	-0.0111671747607195
3	C	26	50	20120531	16	2924	58.36	0.123208880635831	-0.0097436980995129
3	C	26	50	20120531	16	2926	58.4	0.121975544988085	-0.0083972253667774
3	C	26	50	20120531	16	2928	58.44	0.120611960271245	-0.007009033333952
3	C	26	50	20120531	16	2930	58.48	0.119987372851423	-0.0060433376028855
3	C	26	50	20120531	16	2932	58.52	0.118493326933454	-0.0038566098820662
3	C	26	50	20120531	16	2934	58.56	0.117096508197898	-0.0021247639535841
3	C	26	50	20120531	16	2936	58.6	0.115091011945097	-0.0007918676710474
3	C	26	50	20120531	16	2938	58.64	0.113939842105325	0.000232305790823201
3	C	26	50	20120531	16	2940	58.68	0.112034047908671	0.00235192907810798
3	C	26	50	20120531	16	2942	58.72	0.110799085915329	0.00340629599953524
3	C	26	50	20120531	16	2944	58.76	0.109139859853275	0.00493428304300124
3	C	26	50	20120531	16	2946	58.8	0.107730878881082	0.00647167460665704
3	C	26	50	20120531	16	2948	58.84	0.105987577822745	0.00886551390368597
3	C	26	50	20120531	16	2950	58.88	0.104889723834275	0.0100538775601481
3	C	26	50	20120531	16	2952	58.92	0.103579596390092	0.0118352209633132
3	C	26	50	20120531	16	2954	58.96	0.101903187633255	0.0137042456073455
3	C	26	50	20120531	16	2956	59	0.101047093453273	0.0152030998514267
3	C	26	50	20120531	16	2958	59.04	0.0997035198583403	0.0173663516271107
3	C	26	50	20120531	16	2960	59.08	0.0990120401370179	0.0182525685559718
3	C	26	50	20120531	16	2962	59.12	0.0980039887097584	0.0207384731559112
3	C	26	50	20120531	16	2964	59.16	0.0977000035045263	0.0216225687644287
3	C	26	50	20120531	16	2966	59.2	0.0970447983610788	0.0233018059483905
3	C	26	50	20120531	16	2968	59.24	0.0963628645813025	0.024343798501147
3	C	26	50	20120531	16	2970	59.28	0.0957263977675565	0.0264320969580253
3	C	26	50	20120531	16	2972	59.32	0.095347742086231	0.0279463661299362
3	C	26	50	20120531	16	2974	59.36	0.094484788970471	0.0301127998861356
3	C	26	50	20120531	16	2976	59.4	0.0940627876434589	0.0320737484117221
3	C	26	50	20120531	16	2978	59.44	0.0932796668832948	0.0343820984989056
3	C	26	50	20120531	16	2980	59.48	0.0927943087886884	0.0356073731293457
3	C	26	50	20120531	16	2982	59.52	0.0919343255214093	0.0374127581630712
3	C	26	50	20120531	16	2984	59.56	0.0916948991652996	0.0395248861184754
3	C	26	50	20120531	16	2986	59.6	0.0909072529217359	0.0418770768260924
3	C	26	50	20120531	16	2988	59.64	0.0912420679826277	0.0430161551399058
3	C	26	50	20120531	16	2990	59.68	0.091180266849952	0.0453677094514198
3	C	26	50	20120531	16	2992	59.72	0.0912034599523749	0.0465811046879359
3	C	26	50	20120531	16	2994	59.76	0.0911251125210194	0.0485380934155478
3	C	26	50	20120531	16	2996	59.8	0.0909462852160574	0.050896930926908
3	C	26	50	20120531	16	2998	59.84	0.090704737539604	0.0531244587090019
3	C	26	50	20120531	16	3000	59.88	0.090792348069793	0.0553266013576512
3	C	26	50	20120531	16	3002	59.92	0.0909021617529113	0.0562146567641433
3	C	26	50	20120531	16	3004	59.96	0.0903771349678803	0.0584175065195738
3	C	26	50	20120531	16	3006	60	0.0905998028932759	0.0599613327549384
3	C	26	50	20120531	16	3008	60.04	0.0899840543082187	0.060661934153738
3	C	26	50	20120531	16	3010	60.08	0.0896366527466218	0.0609418777284098
3	C	26	50	20120531	16	3012	60.12	0.0893149191611819	0.0613310693007748
3	C	26	50	20120531	16	3014	60.16	0.0881777500356777	0.0626329943062955
3	C	26	50	20120531	16	3016	60.2	0.0876525818292904	0.0636542686303632
3	C	26	50	20120531	16	3018	60.24	0.0866810878226182	0.0655104946416561
3	C	26	50	20120531	16	3020	60.28	0.0859986519970273	0.0674582273415022
3	C	26	50	20120531	16	3022	60.32	0.0845086931562535	0.0690386958502679
3	C	26	50	20120531	16	3024	60.36	0.0840002904516482	0.070580322983543
3	C	26	50	20120531	16	3026	60.4	0.0827773209893148	0.0723133992778243
3	C	26	50	20120531	16	3028	60.44	0.0819070917447763	0.0741294545528779
3	C	26	50	20120531	16	3030	60.48	0.0810332421135182	0.0759240986345972
3	C	26	50	20120531	16	3032	60.52	0.0805420928143738	0.0772711299816898
3	C	26	50	20120531	16	3034	60.56	0.0798837127614788	0.0789269548601265
3	C	26	50	20120531	16	3036	60.6	0.0796170203678865	0.0799092393162796
3	C	26	50	20120531	16	3038	60.64	0.0795187254542337	0.0815831095597722
3	C	26	50	20120531	16	3040	60.68	0.0797862380916922	0.0834168354332877
3	C	26	50	20120531	16	3042	60.72	0.0804777743815571	0.0849007838664214
3	C	26	50	20120531	16	3044	60.76	0.0811065690867272	0.0853704088351464
3	C	26	50	20120531	16	3046	60.8	0.0812807507001369	0.0865093245144001
3	C	26	50	20120531	16	3048	60.84	0.0819814228096146	0.0874539484633873
3	C	26	50	20120531	16	3050	60.88	0.0820625420995524	0.0875783144040624
3	C	26	50	20120531	16	3052	60.92	0.0822799137951569	0.0887737420572685
3	C	26	50	20120531	16	3054	60.96	0.0820980105756967	0.0892455590570152
3	C	26	50	20120531	16	3056	61	0.0821131780161531	0.090102961384543
3	C	26	50	20120531	16	3058	61.04	0.0810204859071855	0.0912140382698214
3	C	26	50	20120531	16	3060	61.08	0.0804488607852744	0.0914504947774502
3	C	26	50	20120531	16	3062	61.12	0.0792039992969954	0.0923941287769436
3	C	26	50	20120531	16	3064	61.16	0.0779529152690421	0.0931870076106881
3	C	26	50	20120531	16	3066	61.2	0.076864112247371	0.0932041195947928
3	C	26	50	20120531	16	3068	61.24	0.0757734000373908	0.0931692592304803
3	C	26	50	20120531	16	3070	61.28	0.0750141794864308	0.0929504096817031
3	C	26	50	20120531	16	3072	61.32	0.0741507313959239	0.0932460510269172
3	C	26	50	20120531	16	3074	61.36	0.0722288151646589	0.0933243984582726
3	C	26	50	20120531	16	3076	61.4	0.0710804737520119	0.0933565011061385
3	C	26	50	20120531	16	3078	61.44	0.0695944181406703	0.0934059985808216
3	C	26	50	20120531	16	3080	61.48	0.069092513747384	0.0936526374260994
3	C	26	50	20120531	16	3082	61.52	0.067646126826467	0.0933093370838334
3	C	26	50	20120531	16	3084	61.56	0.0661829814748358	0.0935108625164715
3	C	26	50	20120531	16	3086	61.6	0.0651129874935443	0.0924227666015817
3	C	26	50	20120531	16	3088	61.64	0.0639019964200842	0.0924378986866991
3	C	26	50	20120531	16	3090	61.68	0.0636197193930345	0.0923394694227579
3	C	26	50	20120531	16	3092	61.72	0.0635519078527187	0.0923270950540872
3	C	26	50	20120531	16	3094	61.76	0.0638838237758077	0.0931586526287625
3	C	26	50	20120531	16	3096	61.8	0.0637221084549503	0.0924500609233355
3	C	26	50	20120531	16	3098	61.84	0.064758868417526	0.093798372133702
3	C	26	50	20120531	16	3100	61.88	0.0653280893763812	0.0936273937140111
3	C	26	50	20120531	16	3102	61.92	0.0655967899532321	0.0943974329987232
3	C	26	50	20120531	16	3104	61.96	0.0658669754543235	0.0951358646103164
3	C	26	50	20120531	16	3106	62	0.0660191448336348	0.0956414459588647
3	C	26	50	20120531	16	3108	62.04	0.0660733799237518	0.0968991767905612
3	C	26	50	20120531	16	3110	62.08	0.0665856787867215	0.0976357699245233
3	C	26	50	20120531	16	3112	62.12	0.0673579808131334	0.0992226589628621
3	C	26	50	20120531	16	3114	62.16	0.0674779768339008	0.101122867015945
3	C	26	50	20120531	16	3116	62.2	0.0682048826049606	0.102201204857254
3	C	26	50	20120531	16	3118	62.24	0.0686635827739163	0.104333202513210
3	C	26	50	20120531	16	3120	62.28	0.0693039386749588	0.105826894877788
3	C	26	50	20120531	16	3122	62.32	0.0701065048716055	0.107668908042779
3	C	26	50	20120531	16	3124	62.36	0.0704400471402912	0.109370419090348
3	C	26	50	20120531	16	3126	62.4	0.0710700085716503	0.110926831826418
3	C	26	50	20120531	16	3128	62.44	0.0715879642888695	0.112846980290730
3	C	26	50	20120531	16	3130	62.48	0.0723193248326507	0.113603372414565
3	C	26	50	20120531	16	3132	62.52	0.0724813937068987	0.114301145386240
3	C	26	50	20120531	16	3134	62.56	0.0731753483019552	0.115612545622628
3	C	26	50	20120531	16	3136	62.6	0.0737812681027539	0.116439224160514
3	C	26	50	20120531	16	3138	62.64	0.0743943296820426	0.117244618784285
3	C	26	50	20120531	16	3140	62.68	0.0749142652982491	0.118602758778910
3	C	26	50	20120531	16	3142	62.72	0.0759172255566841	0.119760716843781
3	C	26	50	20120531	16	3144	62.76	0.0772375353385156	0.121413083970058
3	C	26	50	20120531	16	3146	62.8	0.0782910537318055	0.122393204679461
3	C	26	50	20120531	16	3148	62.84	0.0797626843648109	0.123747172744077
3	C	26	50	20120531	16	3150	62.88	0.0805421281697129	0.125062179225049
3	C	26	50	20120531	16	3152	62.92	0.081819870123317	0.126410631856772
3	C	26	50	20120531	16	3154	62.96	0.0830176382999688	0.127450149535794
3	C	26	50	20120531	16	3156	63	0.0837381801099979	0.128719406208024
3	C	26	50	20120531	16	3158	63.04	0.0846278618620869	0.129407986791544
3	C	26	50	20120531	16	3160	63.08	0.0846282861261556	0.130705810577733
3	C	26	50	20120531	16	3162	63.12	0.085260863852605	0.131486032200095
3	C	26	50	20120531	16	3164	63.16	0.0853795163704882	0.132631686606973
3	C	26	50	20120531	16	3166	63.2	0.0854447116157136	0.132439212141134
3	C	26	50	20120531	16	3168	63.24	0.0859638694144607	0.134028646763885
3	C	26	50	20120531	16	3170	63.28	0.0861388783428044	0.135535137761203
3	C	26	50	20120531	16	3172	63.32	0.086798962523042	0.136986474429589
3	C	26	50	20120531	16	3174	63.36	0.0871939523710128	0.139278490350127
3	C	26	50	20120531	16	3176	63.4	0.0874374092357754	0.140208830742134
3	C	26	50	20120531	16	3178	63.44	0.0881503850032458	0.141106644222206
3	C	26	50	20120531	16	3180	63.48	0.0886552592450129	0.142392164350404
3	C	26	50	20120531	16	3182	63.52	0.0889495570873428	0.142800730648573
3	C	26	50	20120531	16	3184	63.56	0.0895303745974094	0.144871563567956
3	C	26	50	20120531	16	3186	63.6	0.0903917720782509	0.145915111755631
3	C	26	50	20120531	16	3188	63.64	0.0914437348366221	0.146932143439012
3	C	26	50	20120531	16	3190	63.68	0.0926620798206065	0.147758751266219
3	C	26	50	20120531	16	3192	63.72	0.0937268412117172	0.148437715197514
3	C	26	50	20120531	16	3194	63.76	0.0947358825884704	0.149069161553114
3	C	26	50	20120531	16	3196	63.8	0.0962109073340256	0.149378874323273
3	C	26	50	20120531	16	3198	63.84	0.096727873101751	0.149140508627335
3	C	26	50	20120531	16	3200	63.88	0.097390573577079	0.149176429651820
3	C	26	50	20120531	16	3202	63.92	0.0992465874563375	0.149058484240718
3	C	26	50	20120531	16	3204	63.96	0.0998966307202823	0.148852504035358
3	C	26	50	20120531	16	3206	64	0.101517036620049	0.149129972736296
3	C	26	50	20120531	16	3208	64.04	0.103317966881053	0.149884526382500
3	C	26	50	20120531	16	3210	64.08	0.104688410533671	0.150102244560427
3	C	26	50	20120531	16	3212	64.12	0.106294532876458	0.150843716731180
3	C	26	50	20120531	16	3214	64.16	0.107665825057213	0.150961591431603
3	C	26	50	20120531	16	3216	64.2	0.109460249935830	0.151483648368153
3	C	26	50	20120531	16	3218	64.24	0.111006480334251	0.151839535211125
3	C	26	50	20120531	16	3220	64.28	0.111999187544359	0.151966885142416
3	C	26	50	20120531	16	3222	64.32	0.113285556200693	0.151763804074859
3	C	26	50	20120531	16	3224	64.36	0.114416856339914	0.151755389504163
3	C	26	50	20120531	16	3226	64.4	0.114897759661799	0.151527630409943
3	C	26	50	20120531	16	3228	64.44	0.115810493094954	0.151019362055626
3	C	26	50	20120531	16	3230	64.48	0.117059809355955	0.150649686630422
3	C	26	50	20120531	16	3232	64.52	0.117600180358137	0.150076788716305
3	C	26	50	20120531	16	3234	64.56	0.118249233672588	0.149963722341993
3	C	26	50	20120531	16	3236	64.6	0.118520479833852	0.149901779787961
3	C	26	50	20120531	16	3238	64.64	0.118293569267769	0.150205057886412
3	C	26	50	20120531	16	3240	64.68	0.11840140305190	0.150500274967557
3	C	26	50	20120531	16	3242	64.72	0.118056617785393	0.150593330219961
3	C	26	50	20120531	16	3244	64.76	0.117950834610928	0.151102164259703
3	C	26	50	20120531	16	3246	64.8	0.117413362746548	0.151342651275985
3	C	26	50	20120531	16	3248	64.84	0.117614322493761	0.152066587198564
3	C	26	50	20120531	16	3250	64.88	0.117516529625923	0.152581573067302
3	C	26	50	20120531	16	3252	64.92	0.117510448507605	0.153810948917073
3	C	26	50	20120531	16	3254	64.96	0.117729298056382	0.154180412210243
3	C	26	50	20120531	16	3256	65	0.118233323770012	0.156072064271273
3	C	26	50	20120531	16	3258	65.04	0.118725470089718	0.156834325381392
3	C	26	50	20120531	16	3260	65.08	0.119067144086387	0.156959341860306
3	C	26	50	20120531	16	3262	65.12	0.119124561157019	0.158389677457290
3	C	26	50	20120531	16	3264	65.16	0.119525985676699	0.159106895865447
3	C	26	50	20120531	16	3266	65.2	0.119543239082160	0.159733109630866
3	C	26	50	20120531	16	3268	65.24	0.120053911599533	0.160721503489609
3	C	26	50	20120531	16	3270	65.28	0.12019045391898	0.161157717662923
3	C	26	50	20120531	16	3272	65.32	0.120708197504165	0.162683512675367
3	C	26	50	20120531	16	3274	65.36	0.121276569934882	0.163738657414254
3	C	26	50	20120531	16	3276	65.4	0.121178352802976	0.165519788685384
3	C	26	50	20120531	16	3278	65.44	0.122018042105635	0.167326092957925
3	C	26	50	20120531	16	3280	65.48	0.122134785435209	0.168946003882946
3	C	26	50	20120531	16	3282	65.52	0.122422012209727	0.170263909501721
3	C	26	50	20120531	16	3284	65.56	0.122621345611343	0.172040232446740
3	C	26	50	20120531	16	3286	65.6	0.122550281379834	0.173242667528148
3	C	26	50	20120531	16	3288	65.64	0.122937068789143	0.174415757678136
3	C	26	50	20120531	16	3290	65.68	0.123138382089747	0.175297731966310
3	C	26	50	20120531	16	3292	65.72	0.123405809874391	0.176293196892865
3	C	26	50	20120531	16	3294	65.76	0.12375200935446	0.177569100368838
3	C	26	50	20120531	16	3296	65.8	0.12403654912321	0.178843023945823
3	C	26	50	20120531	16	3298	65.84	0.123951837730824	0.179883743706374
3	C	26	50	20120531	16	3300	65.88	0.124152797478037	0.181188921403088
3	C	26	50	20120531	16	3302	65.92	0.124080743297034	0.182713372912648
3	C	26	50	20120531	16	3304	65.96	0.124163404079755	0.183895019054689
3	C	26	50	20120531	16	3306	66	0.123714674116414	0.184475270879330
3	C	26	50	20120531	16	3308	66.04	0.124182708094881	0.185137193537199
3	C	26	50	20120531	16	3310	66.08	0.123498228730692	0.186223309553102
3	C	26	50	20120531	16	3312	66.12	0.123628477799787	0.187774560409669
3	C	26	50	20120531	16	3314	66.16	0.123149059402143	0.189048766829367
3	C	26	50	20120531	16	3316	66.2	0.122130118530453	0.190233170687854
3	C	26	50	20120531	16	3318	66.24	0.122228759926428	0.191394593575953
3	C	26	50	20120531	16	3320	66.28	0.121802940222798	0.192254576843232
3	C	26	50	20120531	16	3322	66.32	0.121287530089991	0.193038687552890
3	C	26	50	20120531	16	3324	66.36	0.120434971443914	0.194000140643269
3	C	26	50	20120531	16	3326	66.4	0.119544865427757	0.195209858924523
3	C	26	50	20120531	16	3328	66.44	0.119321278263545	0.195789827906452
3	C	26	50	20120531	16	3330	66.48	0.118688205562349	0.197008385022471
3	C	26	50	20120531	16	3332	66.52	0.117685810989339	0.198836680315907
3	C	26	50	20120531	16	3334	66.56	0.117096649619254	0.199995769751628
3	C	26	50	20120531	16	3336	66.6	0.116230655944335	0.201592911838294
3	C	26	50	20120531	16	3338	66.64	0.115222463095720	0.202946172796129
3	C	26	50	20120531	16	3340	66.68	0.114818280859593	0.203832601857025
3	C	26	50	20120531	16	3342	66.72	0.114024199944321	0.204748305138661
3	C	26	50	20120531	16	3344	66.76	0.112913123059042	0.205855139383252
3	C	26	50	20120531	16	3346	66.8	0.112482212186587	0.206506667571438
3	C	26	50	20120531	16	3348	66.84	0.111558942862392	0.207882485235592
3	C	26	50	20120531	16	3350	66.88	0.110381963625107	0.208652170966914
3	C	26	50	20120531	16	3352	66.92	0.109501686393208	0.209350014649267
3	C	26	50	20120531	16	3354	66.96	0.108175719757127	0.210517589366362
3	C	26	50	20120531	16	3356	67	0.107322383293591	0.212157228570577
3	C	26	50	20120531	16	3358	67.04	0.106565284062974	0.212770078017832
3	C	26	50	20120531	16	3360	67.08	0.105470187790951	0.214073063683524
3	C	26	50	20120531	16	3362	67.12	0.104104623175123	0.214865871806591
3	C	26	50	20120531	16	3364	67.16	0.103912926526744	0.214906247603796
3	C	26	50	20120531	16	3366	67.2	0.103607456397271	0.214562593708140
3	C	26	50	20120531	16	3368	67.24	0.103716280130896	0.214989756914655
3	C	26	50	20120531	16	3370	67.28	0.103825528128589	0.215099712019129
3	C	26	50	20120531	16	3372	67.32	0.103867388850035	0.214832991341266
3	C	26	50	20120531	16	3374	67.36	0.104166141465087	0.215125379995286
3	C	26	50	20120531	16	3376	67.4	0.104198456244987	0.214955886499836
3	C	26	50	20120531	16	3378	67.44	0.104532634909776	0.215430637992724
3	C	26	50	20120531	16	3380	67.48	0.104515169372280	0.215350522794416
3	C	26	50	20120531	16	3382	67.52	0.104570889386638	0.215621486112967
3	C	26	50	20120531	16	3384	67.56	0.104796102896446	0.215362331477662
3	C	26	50	20120531	16	3386	67.6	0.104611760158590	0.215795575802495
3	C	26	50	20120531	16	3388	67.64	0.104474864285753	0.215641143681484
3	C	26	50	20120531	16	3390	67.68	0.104769374260117	0.215565836809287
3	C	26	50	20120531	16	3392	67.72	0.104632407676601	0.215247426625719
3	C	26	50	20120531	16	3394	67.76	0.104320715007454	0.215003333364853
3	C	26	50	20120531	16	3396	67.8	0.104366040552128	0.214506873693782
3	C	26	50	20120531	16	3398	67.84	0.104641175800688	0.214023849051554
3	C	26	50	20120531	16	3400	67.88	0.104404153607634	0.214019040725442
3	C	26	50	20120531	16	3402	67.92	0.104027619246652	0.213679983023863
3	C	26	50	20120531	16	3404	67.96	0.104191455887853	0.212871264998220
3	C	26	50	20120531	16	3406	68	0.103977626797222	0.212954986441112
3	C	26	50	20120531	16	3408	68.04	0.104167343546615	0.212182613704022
3	C	26	50	20120531	16	3410	68.08	0.104142029123848	0.211701639671459
3	C	26	50	20120531	16	3412	68.12	0.104369434664678	0.211148965011284
3	C	26	50	20120531	16	3414	68.16	0.104669955046682	0.210627827313549
3	C	26	50	20120531	16	3416	68.2	0.105156727354851	0.210104285452759
3	C	26	50	20120531	16	3418	68.24	0.104783092131672	0.208960469523511
3	C	26	50	20120531	16	3420	68.28	0.105005830767746	0.207865161119453
3	C	26	50	20120531	16	3422	68.32	0.104675116926185	0.205978388095213
3	C	26	50	20120531	16	3424	68.36	0.104579445378690	0.205827986482855
3	C	26	50	20120531	16	3426	68.4	0.104062408900287	0.204335425489126
3	C	26	50	20120531	16	3428	68.44	0.103825103864520	0.203394690627436
3	C	26	50	20120531	16	3430	68.48	0.103350918057057	0.201099846279773
3	C	26	50	20120531	16	3432	68.52	0.102867327729403	0.199746373189904
3	C	26	50	20120531	16	3434	68.56	0.102692530933094	0.198713431603946
3	C	26	50	20120531	16	3436	68.6	0.102446457773241	0.197163453539585
3	C	26	50	20120531	16	3438	68.64	0.102014839794005	0.195917814233847
3	C	26	50	20120531	16	3440	68.68	0.101536340635176	0.194118015343693
3	C	26	50	20120531	16	3442	68.72	0.101437487107166	0.192570724285101
3	C	26	50	20120531	16	3444	68.76	0.100386726430323	0.190746388789639
3	C	26	50	20120531	16	3446	68.8	0.0998860241185645	0.188356438579907
3	C	26	50	20120531	16	3448	68.84	0.0997458048438552	0.186673736572717
3	C	26	50	20120531	16	3450	68.88	0.0993638257606583	0.184355981965344
3	C	26	50	20120531	16	3452	68.92	0.099272467564529	0.184697655962013
3	C	26	50	20120531	16	3454	68.96	0.0988226769410162	0.183990619891505
3	C	26	50	20120531	16	3456	69	0.0984151005923403	0.182879330874192
3	C	26	50	20120531	16	3458	69.04	0.0986910843690374	0.181908968238370
3	C	26	50	20120531	16	3460	69.08	0.09839706936942	0.180432387857896
3	C	26	50	20120531	16	3462	69.12	0.0984390715122225	0.179198203682013
3	C	26	50	20120531	16	3464	69.16	0.0986441324787666	0.177908440913129
3	C	26	50	20120531	16	3466	69.2	0.098771906674127	0.176131693704042
3	C	26	50	20120531	16	3468	69.24	0.0985142369630626	0.173173441774269
3	C	26	50	20120531	16	3470	69.28	0.0982341519670346	0.171887992356750
3	C	26	50	20120531	16	3472	69.32	0.0973133575165735	0.169533468196755
3	C	26	50	20120531	16	3474	69.36	0.0970445155183664	0.167597551251223
3	C	26	50	20120531	16	3476	69.4	0.095410250325688	0.165795277487335
3	C	26	50	20120531	16	3478	69.44	0.0952903250155988	0.165140213765243
3	C	26	50	20120531	16	3480	69.48	0.0948145835732165	0.165259573389908
3	C	26	50	20120531	16	3482	69.52	0.0944718489163754	0.164708525075329
3	C	26	50	20120531	16	3484	69.56	0.0938235027087054	0.164034581602180
3	C	26	50	20120531	16	3486	69.6	0.0937313666951168	0.163275361051220
3	C	26	50	20120531	16	3488	69.64	0.093781571276581	0.162130555172479
3	C	26	50	20120531	16	3490	69.68	0.0931076985141103	0.161258692511276
3	C	26	50	20120531	16	3492	69.72	0.0927308105997378	0.159682551496011
3	C	26	50	20120531	16	3494	69.76	0.0919525688763639	0.158462509455752
3	C	26	50	20120531	16	3496	69.8	0.092190439597555	0.157567029428057
3	C	26	50	20120531	16	3498	69.84	0.0914215316836928	0.156316440374851
3	C	26	50	20120531	16	3500	69.88	0.0905288093724448	0.154162946672747
3	C	26	50	20120531	16	3502	69.92	0.0897796297377777	0.153165572557884
3	C	26	50	20120531	16	3504	69.96	0.0888634314813943	0.151717205737979
3	C	26	50	20120531	16	3506	70	0.0880698455408686	0.150074101710536
3	C	26	50	20120531	16	3508	70.04	0.0871592334280566	0.146726516787043
3	C	26	50	20120531	16	3510	70.08	0.0864215089232447	0.145036036605260
3	C	26	50	20120531	16	3512	70.12	0.085440186132314	0.143662693814840
3	C	26	50	20120531	16	3514	70.16	0.0841904456072448	0.141724796970320
3	C	26	50	20120531	16	3516	70.2	0.082808051850025	0.140315533155415
3	C	26	50	20120531	16	3518	70.24	0.0814448913972537	0.138529240004781
3	C	26	50	20120531	16	3520	70.28	0.080458194594786	0.137041063073096
3	C	26	50	20120531	16	3522	70.32	0.0795937565547854	0.135911459990151
3	C	26	50	20120531	16	3524	70.36	0.0783052665781073	0.134679821398680
3	C	26	50	20120531	16	3526	70.4	0.0770906692600632	0.133422373409696
3	C	26	50	20120531	16	3528	70.44	0.0762516870641854	0.132014170254963
3	C	26	50	20120531	16	3530	70.48	0.0749037294072095	0.131428897972175
3	C	26	50	20120531	16	3532	70.52	0.0738219974533502	0.130181420188805
3	C	26	50	20120531	16	3534	70.56	0.0717967729213539	0.127073049489388
3	C	26	50	20120531	16	3536	70.6	0.0708800089795455	0.126135779450925
3	C	26	50	20120531	16	3538	70.64	0.0701704273246248	0.125202044946368
3	C	26	50	20120531	16	3540	70.68	0.0690030647395639	0.123538151979558
3	C	26	50	20120531	16	3542	70.72	0.0673865479270934	0.121764798883020
3	C	26	50	20120531	16	3544	70.76	0.0661959215289315	0.120013861071446
3	C	26	50	20120531	16	3546	70.8	0.0650754401234633	0.119065348035162
3	C	26	50	20120531	16	3548	70.84	0.0636665298619491	0.117460569195260
3	C	26	50	20120531	16	3550	70.88	0.0623579580526852	0.115950613374714
3	C	26	50	20120531	16	3552	70.92	0.0610693266546509	0.114662547662104
3	C	26	50	20120531	16	3554	70.96	0.0599297533660906	0.113392301040381
3	C	26	50	20120531	16	3556	71	0.0590091710476639	0.112013372106389
3	C	26	50	20120531	16	3558	71.04	0.0576752848156336	0.111139246703487
3	C	26	50	20120531	16	3560	71.08	0.0557054974552822	0.109320355930240
3	C	26	50	20120531	16	3562	71.12	0.0544752730773738	0.108952518982667
3	C	26	50	20120531	16	3564	71.16	0.0530833333786081	0.108854584693473
3	C	26	50	20120531	16	3566	71.2	0.0517790749207095	0.107665160376839
3	C	26	50	20120531	16	3568	71.24	0.0498926554498601	0.107067230882668
3	C	26	50	20120531	16	3570	71.28	0.0480467531975726	0.106442219198777
3	C	26	50	20120531	16	3572	71.32	0.0460820570060458	0.105735041706912
3	C	26	50	20120531	16	3574	71.36	0.044902815027061	0.105187811768952
3	C	26	50	20120531	16	3576	71.4	0.0426016774290456	0.104450370106852
3	C	26	50	20120531	16	3578	71.44	0.0407096011039466	0.103509918087874
3	C	26	50	20120531	16	3580	71.48	0.0390198280289451	0.103008367247979
3	C	26	50	20120531	16	3582	71.52	0.0374630617394848	0.102264632335527
3	C	26	50	20120531	16	3584	71.56	0.0356001889244489	0.101640610601129
3	C	26	50	20120531	16	3586	71.6	0.0330707265467883	0.101249156287065
3	C	26	50	20120531	16	3588	71.64	0.0325689635748584	0.101026134808278
3	C	26	50	20120531	16	3590	71.68	0.0307273746739361	0.100386203171305
3	C	26	50	20120531	16	3592	71.72	0.0289547286841796	0.0999505546834156
3	C	26	50	20120531	16	3594	71.76	0.0265480200437330	0.09965158993633
3	C	26	50	20120531	16	3596	71.8	0.0253379482090885	0.0993487361019477
3	C	26	50	20120531	16	3598	71.84	0.0229001268702698	0.0991722422493635
3	C	26	50	20120531	16	3600	71.88	0.0205494210868932	0.0988020011387343
3	C	26	50	20120531	16	3602	71.92	0.0185280149315152	0.0981965056020042
3	C	26	50	20120531	16	3604	71.96	0.0156412514973211	0.0978028592569177
3	C	26	50	20120531	16	3606	72	0.0132789491627331	0.097551553506884
3	C	26	50	20120531	16	3608	72.04	0.0111695789237755	0.0973558970605297
3	C	26	50	20120531	16	3610	72.08	0.00931787839588231	0.0975214307580054
3	C	26	50	20120531	16	3612	72.12	0.0066030833308728	0.097083095264348
3	C	26	50	20120531	16	3614	72.16	0.0045262400038498	0.096661164648014
3	C	26	50	20120531	16	3616	72.2	0.0041567767106798	0.096436516823631
3	C	26	50	20120531	16	3618	72.24	-0.000207274210769198	0.096155866142178
3	C	26	50	20120531	16	3620	72.28	-0.0015503528309549	0.0957825137617115
3	C	26	50	20120531	16	3622	72.32	-0.0036112862554012	0.0952236165618616
3	C	26	50	20120531	16	3624	72.36	-0.0056317731719637	0.0948849124136733
3	C	26	50	20120531	16	3626	72.4	-0.0064633307466391	0.0945559663390653
3	C	26	50	20120531	16	3628	72.44	-0.0080173393196527	0.0937718556294075
3	C	26	50	20120531	16	3630	72.48	-0.0113345186515551	0.0926805070233242
3	C	26	50	20120531	16	3632	72.52	-0.0136087154812072	0.0915769961806045
3	C	26	50	20120531	16	3634	72.56	-0.0147267220129413	0.0914912241280465
3	C	26	50	20120531	16	3636	72.6	-0.0162129897563173	0.0909466811958548
3	C	26	50	20120531	16	3638	72.64	-0.0185164608067106	0.0903757631807248
3	C	26	50	20120531	16	3640	72.68	-0.020655529530478	0.089658969036636
3	C	26	50	20120531	16	3642	72.72	-0.0226084877494371	0.0891428517970479
3	C	26	50	20120531	16	3644	72.76	-0.0249038270718468	0.0880961216288575
3	C	26	50	20120531	16	3646	72.8	-0.0260017517709951	0.0875203245769372
3	C	26	50	20120531	16	3648	72.84	-0.0275434566860162	0.0861446483341388
3	C	26	50	20120531	16	3650	72.88	-0.0282499270710997	0.0853547393488753
3	C	26	50	20120531	16	3652	72.92	-0.029717951459521	0.083774709246314
3	C	26	50	20120531	16	3654	72.96	-0.0315140026837349	0.081796224472554
3	C	26	50	20120531	16	3656	73	-0.0329161247201497	0.0806318317359741
3	C	26	50	20120531	16	3658	73.04	-0.0341581577813038	0.0790880055006095
3	C	26	50	20120531	16	3660	73.08	-0.0342287270380663	0.0785607866845569
3	C	26	50	20120531	16	3662	73.12	-0.0344319565980471	0.0770830678621654
3	C	26	50	20120531	16	3664	73.16	-0.034112825165562	0.0755474582075982
3	C	26	50	20120531	16	3666	73.2	-0.0345140375532072	0.073936527538699
3	C	26	50	20120531	16	3668	73.24	-0.034981831115369	0.0733980232984186
3	C	26	50	20120531	16	3670	73.28	-0.0352156713279074	0.0721306758144979
3	C	26	50	20120531	16	3672	73.32	-0.0359028518400001	0.0709850072654839
3	C	26	50	20120531	16	3674	73.36	-0.0367497748450307	0.0690562108852379
3	C	26	50	20120531	16	3676	73.4	-0.03714778121053	0.0676370009063489
3	C	26	50	20120531	16	3678	73.44	-0.0377726868284036	0.065783709388198
3	C	26	50	20120531	16	3680	73.48	-0.0377741038703931	0.0643697758401103
3	C	26	50	20120531	16	3682	73.52	-0.0382103392569105	0.0636321715434512
3	C	26	50	20120531	16	3684	73.56	-0.038326835099111	0.0625743751541352
3	C	26	50	20120531	16	3686	73.6	-0.0392588937605964	0.0618756617304413
3	C	26	50	20120531	16	3688	73.64	-0.0392815848172047	0.0620173022897808
3	C	26	50	20120531	16	3690	73.68	-0.0397200193058116	0.0623743629300087
3	C	26	50	20120531	16	3692	73.72	-0.0402286694977904	0.0626139731338816
3	C	26	50	20120531	16	3694	73.76	-0.0403333707988807	0.0629210908221544
3	C	26	50	20120531	16	3696	73.8	-0.040675419562144	0.0630161754710205
3	C	26	50	20120531	16	3698	73.84	-0.0413399938704422	0.0634566676403607
3	C	26	50	20120531	16	3700	73.88	-0.041705214522925	0.0640624460198032
3	C	26	50	20120531	16	3702	73.92	-0.0424655452315315	0.0642685888597225
3	C	26	50	20120531	16	3704	73.96	-0.0433643628032333	0.065383045715415
3	C	26	50	20120531	16	3706	74	-0.0435615890266419	0.0660798853061387
3	C	26	50	20120531	16	3708	74.04	-0.044366021985191	0.0664138942653
3	C	26	50	20120531	16	3710	74.08	-0.045229427649291	0.0670686468604075
3	C	26	50	20120531	16	3712	74.12	-0.0449897820900791	0.0674958171379901
3	C	26	50	20120531	16	3714	74.16	-0.0453612677086432	0.0676601770382091
3	C	26	50	20120531	16	3716	74.2	-0.0461970749950735	0.0676716250969965
3	C	26	50	20120531	16	3718	74.24	-0.0465959044328662	0.0686195512346517
3	C	26	50	20120531	16	3720	74.28	-0.0467135599301878	0.0689978604336544
3	C	26	50	20120531	16	3722	74.32	-0.0475988293359621	0.0697106523533617
3	C	26	50	20120531	16	3724	74.36	-0.0485647371990629	0.070372928564621
3	C	26	50	20120531	16	3726	74.4	-0.0490838455003354	0.0715097229235312
3	C	26	50	20120531	16	3728	74.44	-0.0501493069271595	0.0727358531531764
3	C	26	50	20120531	16	3730	74.48	-0.0517945322749462	0.0741813915459561
3	C	26	50	20120531	16	3732	74.52	-0.0533083064721104	0.0753226618907912
3	C	26	50	20120531	16	3734	74.56	-0.0541784084374283	0.0760422773909369
3	C	26	50	20120531	16	3736	74.6	-0.0547718124482	0.0760108818498522
3	C	26	50	20120531	16	3738	74.64	-0.0551698145710587	0.076064862381528
3	C	26	50	20120531	16	3740	74.68	-0.0551598019390371	0.0757289583761932
3	C	26	50	20120531	16	3742	74.72	-0.0562330415404542	0.0745719973318836
3	C	26	50	20120531	16	3744	74.76	-0.0575946322161714	0.0748521671807253
3	C	26	50	20120531	16	3746	74.8	-0.059431921907864	0.0740550315641581
3	C	26	50	20120531	16	3748	74.84	-0.0603452210264446	0.0732806082174025
3	C	26	50	20120531	16	3750	74.88	-0.061769758347823	0.0729789564645484
3	C	26	50	20120531	16	3752	74.92	-0.0627735671343954	0.0722001490557495
3	C	26	50	20120531	16	3754	74.96	-0.0641168578866155	0.0718813146081125
3	C	26	50	20120531	16	3756	75	-0.0652209344147602	0.071789814990627
3	C	26	50	20120531	16	3758	75.04	-0.0660686847347247	0.0710651012505889
3	C	26	50	20120531	16	3760	75.08	-0.0672200667065308	0.0702545447473147
3	C	26	50	20120531	16	3762	75.12	-0.0676576950934071	0.0699498524353014
3	C	26	50	20120531	16	3764	75.16	-0.0674034902055706	0.0698391902240458
3	C	26	50	20120531	16	3766	75.2	-0.0674292288924058	0.0702165024024869
3	C	26	50	20120531	16	3768	75.24	-0.0670272386873012	0.0703922184376117
3	C	26	50	20120531	16	3770	75.28	-0.0664196218302276	0.0706971935923375
3	C	26	50	20120531	16	3772	75.32	-0.0661730536956278	0.0707273870518942
3	C	26	50	20120531	16	3774	75.36	-0.0663280515020639	0.0714732432846897
3	C	26	50	20120531	16	3776	75.4	-0.0654421881265934	0.07180473494371
3	C	26	50	20120531	16	3778	75.44	-0.0657692250128922	0.0726359389649948
3	C	26	50	20120531	16	3780	75.48	-0.065428823808429	0.0737287017846405
3	C	26	50	20120531	16	3782	75.52	-0.0660334001063435	0.0743120648791194
3	C	26	50	20120531	16	3784	75.56	-0.0667197179481632	0.075817778058978
3	C	26	50	20120531	16	3786	75.6	-0.0669820545639834	0.0773882622199933
3	C	26	50	20120531	16	3788	75.64	-0.0676972223624755	0.0789938188773555
3	C	26	50	20120531	16	3790	75.68	-0.0684007936097561	0.0805515751163095
3	C	26	50	20120531	16	3792	75.72	-0.0684706557597373	0.082406457624718
3	C	26	50	20120531	16	3794	75.76	-0.0691761361953271	0.0845463748766229
3	C	26	50	20120531	16	3796	75.8	-0.069494185754437	0.0852592870044829
3	C	26	50	20120531	16	3798	75.84	-0.0692947321446677	0.0864670748842243
3	C	26	50	20120531	16	3800	75.88	-0.0695401759794854	0.0882595127927862
3	C	26	50	20120531	16	3802	75.92	-0.0695312098655	0.0893659086311732
3	C	26	50	20120531	16	3804	75.96	-0.0699325566034336	0.090463628269355
3	C	26	50	20120531	16	3806	76	-0.0702828573028334	0.0925415322565498
3	C	26	50	20120531	16	3808	76.04	-0.0703579379008598	0.0945849435749583
3	C	26	50	20120531	16	3810	76.08	-0.0711447285452183	0.0962914114410636
3	C	26	50	20120531	16	3812	76.12	-0.0717417388005741	0.0976446016882203
3	C	26	50	20120531	16	3814	76.16	-0.0723439533618394	0.098680046432183
3	C	26	50	20120531	16	3816	76.2	-0.0733906693878943	0.100883193172462
3	C	26	50	20120531	16	3818	76.24	-0.073651685835354	0.101947294832945
3	C	26	50	20120531	16	3820	76.28	-0.0738253109557269	0.102878170504786
3	C	26	50	20120531	16	3822	76.32	-0.0737644389613616	0.104405581963332
3	C	26	50	20120531	16	3824	76.36	-0.0742974560530201	0.105835493296248
3	C	26	50	20120531	16	3826	76.4	-0.0745542489516758	0.107456776008423
3	C	26	50	20120531	16	3828	76.44	-0.0751659104595378	0.109403426834894
3	C	26	50	20120531	16	3830	76.48	-0.0763801047267166	0.111427781625550
3	C	26	50	20120531	16	3832	76.52	-0.076357576304668	0.112320051388457
3	C	26	50	20120531	16	3834	76.56	-0.0767771734686241	0.114194308622670
3	C	26	50	20120531	16	3836	76.6	-0.0770805505620244	0.115115640474285
3	C	26	50	20120531	16	3838	76.64	-0.0778203751739764	0.116936956623791
3	C	26	50	20120531	16	3840	76.68	-0.0782237513083721	0.118455496720660
3	C	26	50	20120531	16	3842	76.72	-0.0786928671602147	0.119752733608222
3	C	26	50	20120531	16	3844	76.76	-0.0792591324127245	0.121799935018977
3	C	26	50	20120531	16	3846	76.8	-0.0800277079863996	0.122702959876027
3	C	26	50	20120531	16	3848	76.84	-0.0802633583922978	0.124121939338106
3	C	26	50	20120531	16	3850	76.88	-0.080747938669445	0.125345729044305
3	C	26	50	20120531	16	3852	76.92	-0.0813067651586167	0.126735688844083
3	C	26	50	20120531	16	3854	76.96	-0.0815346656741931	0.128156761342234
3	C	26	50	20120531	16	3856	77	-0.0825058061274749	0.129445534161625
3	C	26	50	20120531	16	3858	77.04	-0.083246571191446	0.131346520032167
3	C	26	50	20120531	16	3860	77.08	-0.0839058775542239	0.133170572684915
3	C	26	50	20120531	16	3862	77.12	-0.084139647056084	0.134623959962966
3	C	26	50	20120531	16	3864	77.16	-0.0850526633319529	0.135925602125774
3	C	26	50	20120531	16	3866	77.2	-0.085136596906879	0.136837274898758
3	C	26	50	20120531	16	3868	77.24	-0.0856414711486469	0.138472105776862
3	C	26	50	20120531	16	3870	77.28	-0.0863345772155659	0.139543938235784
3	C	26	50	20120531	16	3872	77.32	-0.08671591990266	0.140711159399489
3	C	26	50	20120531	16	3874	77.36	-0.0870380070414899	0.142310988491923
3	C	26	50	20120531	16	3876	77.4	-0.0873462348874089	0.143210499028271
3	C	26	50	20120531	16	3878	77.44	-0.0885611150481659	0.144145223482321
3	C	26	50	20120531	16	3880	77.48	-0.089184641807816	0.145958386690640
3	C	26	50	20120531	16	3882	77.52	-0.0898225228351249	0.147274948806531
3	C	26	50	20120531	16	3884	77.56	-0.090412603444025	0.148844372307375
3	C	26	50	20120531	16	3886	77.6	-0.0910112400449769	0.150430695660288
3	C	26	50	20120531	16	3888	77.64	-0.0921175793148219	0.152432797800540
3	C	26	50	20120531	16	3890	77.68	-0.0926149582247079	0.154012898613779
3	C	26	50	20120531	16	3892	77.72	-0.0931474803416199	0.155762917186538
3	C	26	50	20120531	16	3894	77.76	-0.093896659976287	0.156929996928886
3	C	26	50	20120531	16	3896	77.8	-0.094357905729655	0.158875742658677
3	C	26	50	20120531	16	3898	77.84	-0.0950811345454529	0.160395456552804
3	C	26	50	20120531	16	3900	77.88	-0.095945219032063	0.162635570835603
3	C	26	50	20120531	16	3902	77.92	-0.096100853234602	0.163755557266324
3	C	26	50	20120531	16	3904	77.96	-0.096600353464832	0.165439602776398
3	C	26	50	20120531	16	3906	78	-0.096858023175896	0.167344265602202
3	C	26	50	20120531	16	3908	78.04	-0.097359644726470	0.169150640585421
3	C	26	50	20120531	16	3910	78.08	-0.097328390606742	0.170406603650165
3	C	26	50	20120531	16	3912	78.12	-0.097585636053737	0.171860556613640
3	C	26	50	20120531	16	3914	78.16	-0.097402212554697	0.172834525494047
3	C	26	50	20120531	16	3916	78.2	-0.0976426995709789	0.173962997206142
3	C	26	50	20120531	16	3918	78.24	-0.0978088696645579	0.175877135262814
3	C	26	50	20120531	16	3920	78.28	-0.097695520447534	0.177167110163733
3	C	26	50	20120531	16	3922	78.32	-0.098306531417157	0.178988546521391
3	C	26	50	20120531	16	3924	78.36	-0.0982915407533959	0.180420579174650
3	C	26	50	20120531	16	3926	78.4	-0.0984318307387829	0.181603993083644
3	C	26	50	20120531	16	3928	78.44	-0.098288217351524	0.182761597595125
3	C	26	50	20120531	16	3930	78.48	-0.098293167098993	0.183630631829203
3	C	26	50	20120531	16	3932	78.52	-0.098274711612004	0.185361699940226
3	C	26	50	20120531	16	3934	78.56	-0.098129542589826	0.186443078340694
3	C	26	50	20120531	16	3936	78.6	-0.09778397950586	0.188129315881790
3	C	26	50	20120531	16	3938	78.64	-0.098105925223334	0.188607815040619
3	C	26	50	20120531	16	3940	78.68	-0.0978217390079749	0.189106961717458
3	C	26	50	20120531	16	3942	78.72	-0.0976434066777599	0.189466313383657
3	C	26	50	20120531	16	3944	78.76	-0.0976186579404189	0.189584400216116
3	C	26	50	20120531	16	3946	78.8	-0.097111662378308	0.190586370525057
3	C	26	50	20120531	16	3948	78.84	-0.0969342492869079	0.191306841624408
3	C	26	50	20120531	16	3950	78.88	-0.096378604778252	0.192354632452770
3	C	26	50	20120531	16	3952	78.92	-0.095707136178837	0.193721894124872
3	C	26	50	20120531	16	3954	78.96	-0.095827697885029	0.194407434149233
3	C	26	50	20120531	16	3956	79	-0.0953147626259569	0.196122450936323
3	C	26	50	20120531	16	3958	79.04	-0.0952323846859479	0.197832588686622
3	C	26	50	20120531	16	3960	79.08	-0.094680063579164	0.199022720110037
3	C	26	50	20120531	16	3962	79.12	-0.094667194235746	0.200738302582552
3	C	26	50	20120531	16	3964	79.16	-0.094397715841436	0.202301786386434
3	C	26	50	20120531	16	3966	79.2	-0.0938874675881319	0.204475149789089
3	C	26	50	20120531	16	3968	79.24	-0.093821423814769	0.205258199838575
3	C	26	50	20120531	16	3970	79.28	-0.0936846693632869	0.206860079540675
3	C	26	50	20120531	16	3972	79.32	-0.0934950233245729	0.208288576660028
3	C	26	50	20120531	16	3974	79.36	-0.093070829966539	0.209648979396353
3	C	26	50	20120531	16	3976	79.4	-0.093057889912444	0.211694144339578
3	C	26	50	20120531	16	3978	79.44	-0.0928304843716139	0.212881800889259
3	C	26	50	20120531	16	3980	79.48	-0.0924438383836609	0.215034799616616
3	C	26	50	20120531	16	3982	79.52	-0.09253859069234	0.216727613250777
3	C	26	50	20120531	16	3984	79.56	-0.0919913607543799	0.218775323778415
3	C	26	50	20120531	16	3986	79.6	-0.091815008323152	0.220323463365145
3	C	26	50	20120531	16	3988	79.64	-0.091536266830008	0.221364465968408
3	C	26	50	20120531	16	3990	79.68	-0.0913335393158419	0.223145455818182
3	C	26	50	20120531	16	3992	79.72	-0.0910300490853569	0.225317122164562
3	C	26	50	20120531	16	3994	79.76	-0.0906099569466539	0.226679080535806
3	C	26	50	20120531	16	3996	79.8	-0.090487910316221	0.228686273844882
3	C	26	50	20120531	16	3998	79.84	-0.0904813342231559	0.229551277570307
3	C	26	50	20120531	16	4000	79.88	-0.0902322205041439	0.231501690204854
3	C	26	50	20120531	16	4002	79.92	-0.090421371568111	0.232615029831832
[truncated: 2,107 more rows]
