# Supplementary material for: How Do Ants Make Sense of Gravity? A Boltzmann Walker Analysis of Lasius niger Trajectories on Various Inclines
Source: PLoS One. 2013 Oct 29;8(10):e76531. doi: 10.1371/journal.pone.0076531 (PMC3812222; doi:10.1371/journal.pone.0076531)
Supplement: Dataset S3 — Trajectories for . (ZIP) [file pone.0076531.s007.zip › Incline3/3-C-26-50-20120531-17.txt]

Pente	Colonie	Temperature	Humidite	Date	Indiv	Frame	Time	X	Y
3	C	26	50	20120531	17	22	0	0	0
3	C	26	50	20120531	17	24	0.04	-0.0007607408305395	0.000765549156651602
3	C	26	50	20120531	17	26	0.08	-0.001177502496303	0.0012503344947653
3	C	26	50	20120531	17	28	0.12	-0.0022204072168073	0.0015949005581697
3	C	26	50	20120531	17	30	0.16	-0.0037966472270215	0.0025307846673414
3	C	26	50	20120531	17	32	0.2	-0.00497209204259128	0.0031969711791007
3	C	26	50	20120531	17	34	0.24	-0.00520582618911249	0.0039464690118193
3	C	26	50	20120531	17	36	0.28	-0.00572215556073491	0.0039788545023977
3	C	26	50	20120531	17	38	0.32	-0.00675453146126727	0.0040611617317278
3	C	26	50	20120531	17	40	0.36	-0.00670722601760589	0.0034551005095728
3	C	26	50	20120531	17	42	0.4	-0.00708708378045931	0.0025408114414986
3	C	26	50	20120531	17	44	0.44	-0.00780925193608513	0.0025381951464082
3	C	26	50	20120531	17	46	0.48	-0.00881051513824528	0.0017763583003578
3	C	26	50	20120531	17	48	0.52	-0.00968138784995463	0.0012003491164033
3	C	26	50	20120531	17	50	0.56	-0.0109773731585133	0.000681332739012303
3	C	26	50	20120531	17	52	0.6	-0.0111704840204554	0.000557801184339003
3	C	26	50	20120531	17	54	0.64	-0.0124943293361928	-0.0009593671253748
3	C	26	50	20120531	17	56	0.68	-0.012353190822668	-0.000834350646461
3	C	26	50	20120531	17	58	0.72	-0.0127011580696899	-0.0020188252156266
3	C	26	50	20120531	17	60	0.76	-0.0133884658610032	-0.0027190023503575
3	C	26	50	20120531	17	62	0.8	-0.0139390192008351	-0.0038373624354822
3	C	26	50	20120531	17	64	0.84	-0.0153284486705276	-0.0061330199559434
3	C	26	50	20120531	17	66	0.88	-0.0160915441666485	-0.0071788167431826
3	C	26	50	20120531	17	68	0.92	-0.0166798570085957	-0.0084842772826093
3	C	26	50	20120531	17	70	0.96	-0.0176070719886300	-0.0094391259956523
3	C	26	50	20120531	17	72	1	-0.0187052088198127	-0.0111463363238779
3	C	26	50	20120531	17	74	1.04	-0.0192176491041386	-0.0116865941889756
3	C	26	50	20120531	17	76	1.08	-0.0203575717034487	-0.0118483476935992
3	C	26	50	20120531	17	78	1.12	-0.0214140691376077	-0.0128130343832889
3	C	26	50	20120531	17	80	1.16	-0.0225070179263368	-0.0144127524599588
3	C	26	50	20120531	17	82	1.2	-0.0232599098716052	-0.0159653680326136
3	C	26	50	20120531	17	84	1.24	-0.0233015089635424	-0.0160873793077073
3	C	26	50	20120531	17	86	1.28	-0.0249529851352749	-0.019145432288576
3	C	26	50	20120531	17	88	1.32	-0.0251341529636827	-0.0205439268672033
3	C	26	50	20120531	17	90	1.36	-0.0259818467151047	-0.0221715593982741
3	C	26	50	20120531	17	92	1.4	-0.0265173316094295	-0.0231511214933197
3	C	26	50	20120531	17	94	1.44	-0.0274177684556602	-0.025704194166404
3	C	26	50	20120531	17	96	1.48	-0.0282626196378219	-0.0266940022387089
3	C	26	50	20120531	17	98	1.52	-0.0289067302758726	-0.0283824954504365
3	C	26	50	20120531	17	100	1.56	-0.029842586100773	-0.0286086989097381
3	C	26	50	20120531	17	102	1.6	-0.0299710179054399	-0.0285333001136601
3	C	26	50	20120531	17	104	1.64	-0.0305181629905864	-0.0289835998540554
3	C	26	50	20120531	17	106	1.68	-0.0314842193461113	-0.0293398331793493
3	C	26	50	20120531	17	108	1.72	-0.0320504351011464	-0.0290042756563373
3	C	26	50	20120531	17	110	1.76	-0.0329829887373787	-0.0292622069969107
3	C	26	50	20120531	17	112	1.8	-0.0339357726986207	-0.0290135599683742
3	C	26	50	20120531	17	114	1.84	-0.03360580131918	-0.0285176306273890
3	C	26	50	20120531	17	116	1.88	-0.0340780425829954	-0.0284408034756131
3	C	26	50	20120531	17	118	1.92	-0.0346785247326468	-0.0278154311672639
3	C	26	50	20120531	17	120	1.96	-0.0345179973511818	-0.0280980051791617
3	C	26	50	20120531	17	122	2	-0.0348013562516067	-0.0274936198000781
3	C	26	50	20120531	17	124	2.04	-0.0349817957600299	-0.026471157536618
3	C	26	50	20120531	17	126	2.08	-0.03467434573157	-0.0272675011935903
3	C	26	50	20120531	17	128	2.12	-0.0341659288848291	-0.0269174904079708
3	C	26	50	20120531	17	130	2.16	-0.0339084500925956	-0.0269676454919603
3	C	26	50	20120531	17	132	2.2	-0.0337913037121564	-0.0273481184377134
3	C	26	50	20120531	17	134	2.24	-0.033442190952149	-0.0274241465588266
3	C	26	50	20120531	17	136	2.28	-0.0330449100782072	-0.0272957642516343
3	C	26	50	20120531	17	138	2.32	-0.0329750974257006	-0.0282237216937889
3	C	26	50	20120531	17	140	2.36	-0.0333425030381373	-0.0288075161234043
3	C	26	50	20120531	17	142	2.4	-0.0332292528160625	-0.0299241508679828
3	C	26	50	20120531	17	144	2.44	-0.0326489161386071	-0.0303711272065065
3	C	26	50	20120531	17	146	2.48	-0.0322827408919696	-0.0313731328707869
3	C	26	50	20120531	17	148	2.52	-0.0320931443507301	-0.0314968270600198
3	C	26	50	20120531	17	150	2.56	-0.0319250155713673	-0.0331899023236895
3	C	26	50	20120531	17	152	2.6	-0.0313344824141272	-0.0338210234101697
3	C	26	50	20120531	17	154	2.64	-0.0309308375791547	-0.0333948077267417
3	C	26	50	20120531	17	156	2.68	-0.0306573286761917	-0.0332277891050254
3	C	26	50	20120531	17	158	2.72	-0.0301464581689201	-0.0339762474907758
3	C	26	50	20120531	17	160	2.76	-0.0294190644941813	-0.0334438597241526
3	C	26	50	20120531	17	162	2.8	-0.0291560384492494	-0.0337061786623033
3	C	26	50	20120531	17	164	2.84	-0.0285210784800541	-0.0338487094690803
3	C	26	50	20120531	17	166	2.88	-0.027978714850962	-0.0342773703277576
3	C	26	50	20120531	17	168	2.92	-0.0274285235498021	-0.0345356679496437
3	C	26	50	20120531	17	170	2.96	-0.0274126772868357	-0.0346015773727181
3	C	26	50	20120531	17	172	3	-0.0271798340948588	-0.0352800392581988
3	C	26	50	20120531	17	174	3.04	-0.0265064845914061	-0.0358261095410379
3	C	26	50	20120531	17	176	3.08	-0.0259697622602142	-0.0351976613181906
3	C	26	50	20120531	17	178	3.12	-0.025095955055363	-0.0354663265397024
3	C	26	50	20120531	17	180	3.16	-0.0239257852563808	-0.0351624615426231
3	C	26	50	20120531	17	182	3.2	-0.0222545171658429	-0.0356763372537148
3	C	26	50	20120531	17	184	3.24	-0.0204087280506405	-0.0363743506416953
3	C	26	50	20120531	17	186	3.28	-0.0184979487511791	-0.0363378992871251
3	C	26	50	20120531	17	188	3.32	-0.0177275983394832	-0.036406234086459
3	C	26	50	20120531	17	190	3.36	-0.0167306060622814	-0.0365402732479007
3	C	26	50	20120531	17	192	3.4	-0.0145077451849434	-0.0349613038055111
3	C	26	50	20120531	17	194	3.44	-0.0135083911710925	-0.0350260040759897
3	C	26	50	20120531	17	196	3.48	-0.0124497250404356	-0.0352019463852845
3	C	26	50	20120531	17	198	3.52	-0.0110311698424260	-0.0363057824971236
3	C	26	50	20120531	17	200	3.56	-0.00962176460616498	-0.0366007874462346
3	C	26	50	20120531	17	202	3.6	-0.00839656775747086	-0.0366729901196616
3	C	26	50	20120531	17	204	3.64	-0.00728907590357306	-0.0367303859770905
3	C	26	50	20120531	17	206	3.68	-0.00694342089572564	-0.0365206368925871
3	C	26	50	20120531	17	208	3.72	-0.00563453795947809	-0.0363279927211207
3	C	26	50	20120531	17	210	3.76	-0.0037527712512488	-0.0370397522649274
3	C	26	50	20120531	17	212	3.8	-0.0024059166808516	-0.0371198391789646
3	C	26	50	20120531	17	214	3.84	-0.000675258691761899	-0.0374144764325494
3	C	26	50	20120531	17	216	3.88	-0.000131875414691200	-0.037880134532232
3	C	26	50	20120531	17	218	3.92	0.0021382767641725	-0.0382894927899965
3	C	26	50	20120531	17	220	3.96	0.0027387447716883	-0.0383169356041744
3	C	26	50	20120531	17	222	4	0.0045239977682467	-0.0394589632603721
3	C	26	50	20120531	17	224	4.04	0.0055457048416645	-0.0395727282561837
3	C	26	50	20120531	17	226	4.08	0.0062371407223664	-0.0393471343229275
3	C	26	50	20120531	17	228	4.12	0.0069199378795225	-0.0387199157587726
3	C	26	50	20120531	17	230	4.16	0.007400558358695	-0.0380817518887518
3	C	26	50	20120531	17	232	4.2	0.0076724833424681	-0.037310043832036
3	C	26	50	20120531	17	234	4.24	0.0076277022700156	-0.0375348542909786
3	C	26	50	20120531	17	236	4.28	0.0074396118662199	-0.0369735529280728
3	C	26	50	20120531	17	238	4.32	0.0069189267168254	-0.0364266482592318
3	C	26	50	20120531	17	240	4.36	0.0067783256044543	-0.0353183573746713
3	C	26	50	20120531	17	242	4.4	0.0070562892801387	-0.0347507627614128
3	C	26	50	20120531	17	244	4.44	0.0068553436750611	-0.0336540260016569
3	C	26	50	20120531	17	246	4.48	0.0072065706843443	-0.0328361085167906
3	C	26	50	20120531	17	248	4.52	0.0080744876897083	-0.0317153301264743
3	C	26	50	20120531	17	250	4.56	0.0080412819552638	-0.0300124472917496
3	C	26	50	20120531	17	252	4.6	0.0088555295559357	-0.0287173670798708
3	C	26	50	20120531	17	254	4.64	0.0089442997412459	-0.0272083022138694
3	C	26	50	20120531	17	256	4.68	0.0096792665296112	-0.0259929270783659
3	C	26	50	20120531	17	258	4.72	0.0098952169405855	-0.0246984974047258
3	C	26	50	20120531	17	260	4.76	0.0107217540571145	-0.0225885614803433
3	C	26	50	20120531	17	262	4.8	0.0110203652508096	-0.0218173201141031
3	C	26	50	20120531	17	264	4.84	0.0116499024181	-0.0202132483809814
3	C	26	50	20120531	17	266	4.88	0.0117544835110374	-0.0189924285232629
3	C	26	50	20120531	17	268	4.92	0.0125366143217079	-0.0173476274395448
3	C	26	50	20120531	17	270	4.96	0.012800082308378	-0.0162777748796096
3	C	26	50	20120531	17	272	5	0.0131137548765123	-0.0148512576592439
3	C	26	50	20120531	17	274	5.04	0.0128608227808819	-0.0139217657953741
3	C	26	50	20120531	17	276	5.08	0.0128330334843813	-0.0137831021555834
3	C	26	50	20120531	17	278	5.12	0.0118416697771577	-0.0124743889249634
3	C	26	50	20120531	17	280	5.16	0.0115518974182275	-0.0126513070416163
3	C	26	50	20120531	17	282	5.2	0.0107370982742662	-0.0115365532010757
3	C	26	50	20120531	17	284	5.24	0.0103327746167838	-0.0107998893564355
3	C	26	50	20120531	17	286	5.28	0.0095687669529151	-0.0091949903083799
3	C	26	50	20120531	17	288	5.32	0.0080752160096929	-0.0086437298617668
3	C	26	50	20120531	17	290	5.36	0.0076271083003194	-0.0082575647064252
3	C	26	50	20120531	17	292	5.4	0.0070382085597438	-0.0071612451396702
3	C	26	50	20120531	17	294	5.44	0.0056699640092156	-0.0065679896213225
3	C	26	50	20120531	17	296	5.48	0.0047856562686637	-0.0059782625658129
3	C	26	50	20120531	17	298	5.52	0.0038124510635811	-0.0063025983042075
3	C	26	50	20120531	17	300	5.56	0.0022689783816071	-0.0053564894309799
3	C	26	50	20120531	17	302	5.6	0.0011492910570541	-0.0052745520184964
3	C	26	50	20120531	17	304	5.64	-0.000317754695582101	-0.0044775606517125
3	C	26	50	20120531	17	306	5.68	-0.0011166870704803	-0.0055390262181161
3	C	26	50	20120531	17	308	5.72	-0.0023162060435224	-0.0052926871861135
3	C	26	50	20120531	17	310	5.76	-0.0029605712400143	-0.0045968446159512
3	C	26	50	20120531	17	312	5.8	-0.00418494077377442	-0.0054755520707961
3	C	26	50	20120531	17	314	5.84	-0.0053739408263396	-0.0060512077013601
3	C	26	50	20120531	17	316	5.88	-0.00726784855800183	-0.0065819691223865
3	C	26	50	20120531	17	318	5.92	-0.00918792631163579	-0.0078618323963342
3	C	26	50	20120531	17	320	5.96	-0.0101004971102317	-0.0087074118984805
3	C	26	50	20120531	17	322	6	-0.0120186373912852	-0.0092041261279928
3	C	26	50	20120531	17	324	6.04	-0.0130856827372991	-0.0094709952982804
3	C	26	50	20120531	17	326	6.08	-0.0141381263282816	-0.0095955450867186
3	C	26	50	20120531	17	328	6.12	-0.0151098819644628	-0.0092973793702957
3	C	26	50	20120531	17	330	6.16	-0.0160912401107326	-0.009220467365706
3	C	26	50	20120531	17	332	6.2	-0.0170739771152256	-0.0081406021737492
3	C	26	50	20120531	17	334	6.24	-0.0178094318072699	-0.0081055933170126
3	C	26	50	20120531	17	336	6.28	-0.0181383213133354	-0.0081374979749797
3	C	26	50	20120531	17	338	6.32	-0.0199077570383054	-0.0079109126780163
3	C	26	50	20120531	17	340	6.36	-0.0212826130372376	-0.0080999506048987
3	C	26	50	20120531	17	342	6.4	-0.0217869286646477	-0.0087991448612038
3	C	26	50	20120531	17	344	6.44	-0.0230883770801979	-0.0095453730321663
3	C	26	50	20120531	17	346	6.48	-0.0234837346236949	-0.00955309463821684
3	C	26	50	20120531	17	348	6.52	-0.0241678717482014	-0.0107005281257567
3	C	26	50	20120531	17	350	6.56	-0.024817185277948	-0.0116524833578512
3	C	26	50	20120531	17	352	6.6	-0.0257483105584822	-0.0130515719061747
3	C	26	50	20120531	17	354	6.64	-0.0262661955650233	-0.0138214697695306
3	C	26	50	20120531	17	356	6.68	-0.0261976627757907	-0.013614061208473
3	C	26	50	20120531	17	358	6.72	-0.0276886893478041	-0.0145522716989547
3	C	26	50	20120531	17	360	6.76	-0.0287356104348254	-0.0153405331254181
3	C	26	50	20120531	17	362	6.8	-0.0298873883864289	-0.0153610816484793
3	C	26	50	20120531	17	364	6.84	-0.0314523853988223	-0.0158640042755305
3	C	26	50	20120531	17	366	6.88	-0.0325990721816012	-0.0169302223066104
3	C	26	50	20120531	17	368	6.92	-0.0333005221085383	-0.0181173131708664
3	C	26	50	20120531	17	370	6.96	-0.033990446194942	-0.0189503556697823
3	C	26	50	20120531	17	372	7	-0.0345136345023419	-0.0209792571570408
3	C	26	50	20120531	17	374	7.04	-0.034561364210072	-0.0211463464894352
3	C	26	50	20120531	17	376	7.08	-0.0338751170789305	-0.0219214062322938
3	C	26	50	20120531	17	378	7.12	-0.0337194828763913	-0.0219517411132067
3	C	26	50	20120531	17	380	7.16	-0.0331158258172924	-0.0220814952075544
3	C	26	50	20120531	17	382	7.2	-0.0328017289850893	-0.0231602573129326
3	C	26	50	20120531	17	384	7.24	-0.0327370994252888	-0.0230570197228794
3	C	26	50	20120531	17	386	7.28	-0.0321167546461539	-0.0232071384925253
3	C	26	50	20120531	17	388	7.32	-0.0322702675283495	-0.0231701568078692
3	C	26	50	20120531	17	390	7.36	-0.0323397761249401	-0.0231434988822185
3	C	26	50	20120531	17	392	7.4	-0.0319402537225019	-0.0240194698338202
3	C	26	50	20120531	17	394	7.44	-0.0315376412634299	-0.0245217843490395
3	C	26	50	20120531	17	396	7.48	-0.0311459041066526	-0.0256187898093723
3	C	26	50	20120531	17	398	7.52	-0.0307151063712825	-0.0262785487204906
3	C	26	50	20120531	17	400	7.56	-0.0304044107226969	-0.0275363431917974
3	C	26	50	20120531	17	402	7.6	-0.0299712795349489	-0.0284662876040071
3	C	26	50	20120531	17	404	7.64	-0.0290683466017806	-0.029170523531662
3	C	26	50	20120531	17	406	7.68	-0.0276679286927084	-0.0313259900616852
3	C	26	50	20120531	17	408	7.72	-0.0273088103717472	-0.0324117313109937
3	C	26	50	20120531	17	410	7.76	-0.0268054592379867	-0.0334290076533206
3	C	26	50	20120531	17	412	7.8	-0.0264561173753822	-0.0340555353741502
3	C	26	50	20120531	17	414	7.84	-0.026204189371381	-0.0345782852753458
3	C	26	50	20120531	17	416	7.88	-0.0260589496385253	-0.0344890483995601
3	C	26	50	20120531	17	418	7.92	-0.0248414461116105	-0.0351376138103322
3	C	26	50	20120531	17	420	7.96	-0.0248681959611428	-0.034892792229482
3	C	26	50	20120531	17	422	8	-0.0244373699415014	-0.0341814993761508
3	C	26	50	20120531	17	424	8.04	-0.0241886734154903	-0.0344859159165194
3	C	26	50	20120531	17	426	8.08	-0.02382305678321	-0.0337815385675083
3	C	26	50	20120531	17	428	8.12	-0.0239725886542275	-0.033885433766868
3	C	26	50	20120531	17	430	8.16	-0.0239131209739297	-0.0335090408272424
3	C	26	50	20120531	17	432	8.2	-0.0232176955967684	-0.0335328561836328
3	C	26	50	20120531	17	434	8.24	-0.0230397097488759	-0.0336291004876201
3	C	26	50	20120531	17	436	8.28	-0.0228480838111744	-0.033225625358275
3	C	26	50	20120531	17	438	8.32	-0.0215045738558521	-0.0326736648759486
3	C	26	50	20120531	17	440	8.36	-0.0211740580041899	-0.0330449100782072
3	C	26	50	20120531	17	442	8.4	-0.0196879104689667	-0.0331909488417256
3	C	26	50	20120531	17	444	8.44	-0.0186915263035967	-0.0338385879426144
3	C	26	50	20120531	17	446	8.48	-0.0178090641117437	-0.0339654358280914
3	C	26	50	20120531	17	448	8.52	-0.0174825646265987	-0.0342260329612299
3	C	26	50	20120531	17	450	8.56	-0.01592498516434	-0.0342968497053658
3	C	26	50	20120531	17	452	8.6	-0.0148725415733576	-0.034655480122648
3	C	26	50	20120531	17	454	8.64	-0.0135436757994737	-0.0345408581134176
3	C	26	50	20120531	17	456	8.68	-0.0131285475503747	-0.0338662216756232
3	C	26	50	20120531	17	458	8.72	-0.012315530315502	-0.0331483810134982
3	C	26	50	20120531	17	460	8.76	-0.0112417745261346	-0.0332994755905021
3	C	26	50	20120531	17	462	8.8	-0.00966310206859315	-0.0331569370055506
3	C	26	50	20120531	17	464	8.84	-0.00874575829922422	-0.0334497357815043
3	C	26	50	20120531	17	466	8.88	-0.00802696304294466	-0.0331228191033583
3	C	26	50	20120531	17	468	8.92	-0.00691269710608308	-0.0333275901561221
3	C	26	50	20120531	17	470	8.96	-0.00546275343805663	-0.0333662476838496
3	C	26	50	20120531	17	472	9	-0.0046079249792124	-0.0345121071516946
3	C	26	50	20120531	17	474	9.04	-0.0032277515372856	-0.0344272119115453
3	C	26	50	20120531	17	476	9.08	-0.0022755403325364	-0.0346264533892802
3	C	26	50	20120531	17	478	9.12	-0.0011429956853811	-0.0346784540219687
3	C	26	50	20120531	17	480	9.16	-0.000550482629153699	-0.0347190843776157
3	C	26	50	20120531	17	482	9.2	-9.27554391288998e-05	-0.0345310477139354
3	C	26	50	20120531	17	484	9.24	0.0004539293195031	-0.0334053839228679
3	C	26	50	20120531	17	486	9.28	0.0009570082171529	-0.0333091742671129
3	C	26	50	20120531	17	488	9.32	0.001360735076512	-0.0327695414844097
3	C	26	50	20120531	17	490	9.36	0.0014771036394919	-0.0317154079082202
3	C	26	50	20120531	17	492	9.4	0.001764662754197	-0.0314281316362276
3	C	26	50	20120531	17	494	9.44	0.0019893600760547	-0.0310003532468131
3	C	26	50	20120531	17	496	9.48	0.0025299432102718	-0.0306352740156865
3	C	26	50	20120531	17	498	9.52	0.0026815256909547	-0.0303774840964693
3	C	26	50	20120531	17	500	9.56	0.0034074839389277	-0.0306342628529894
3	C	26	50	20120531	17	502	9.6	0.0038878215753877	-0.0306500313342099
3	C	26	50	20120531	17	504	9.64	0.0042091874653014	-0.0303091492971355
3	C	26	50	20120531	17	506	9.68	0.0048917929965198	-0.0306818299261598
3	C	26	50	20120531	17	508	9.72	0.0054459525809357	-0.0304148971162619
3	C	26	50	20120531	17	510	9.76	0.0064680259356662	-0.0314920823735181
3	C	26	50	20120531	17	512	9.8	0.0068739193702029	-0.0314698650784532
3	C	26	50	20120531	17	514	9.84	0.0072915578483751	-0.031200011917549
3	C	26	50	20120531	17	516	9.88	0.0075894902195602	-0.030732939604304
3	C	26	50	20120531	17	518	9.92	0.0078101075352904	-0.0302878865962252
3	C	26	50	20120531	17	520	9.96	0.0076212534561711	-0.030345925920825
3	C	26	50	20120531	17	522	10	0.0079638325495204	-0.0306592590777044
3	C	26	50	20120531	17	524	10.04	0.0079401374012828	-0.0298581848763659
3	C	26	50	20120531	17	526	10.08	0.0075910882808857	-0.0301604235278485
3	C	26	50	20120531	17	528	10.12	0.0076392705369558	-0.0302803912643446
3	C	26	50	20120531	17	530	10.16	0.0078470467935396	-0.0299853580309623
3	C	26	50	20120531	17	532	10.2	0.0080549574004119	-0.0291618402603891
3	C	26	50	20120531	17	534	10.24	0.0077504206518905	-0.0282678310147993
3	C	26	50	20120531	17	536	10.28	0.0083569768487923	-0.0274143531299071
3	C	26	50	20120531	17	538	10.32	0.0086281522993774	-0.0269816744904991
3	C	26	50	20120531	17	540	10.36	0.0082031104132061	-0.0257215394957465
3	C	26	50	20120531	17	542	10.4	0.008218525341036	-0.0257409142215510
3	C	26	50	20120531	17	544	10.44	0.0080017264019242	-0.0246030379892656
3	C	26	50	20120531	17	546	10.48	0.0076578603742332	-0.0246787691255307
3	C	26	50	20120531	17	548	10.52	0.007324035262835	-0.0240010072757634
3	C	26	50	20120531	17	550	10.56	0.00737947243448	-0.0223183759792519
3	C	26	50	20120531	17	552	10.6	0.0073605219727442	-0.0209786914716159
3	C	26	50	20120531	17	554	10.64	0.0075322074992163	-0.0192570278807829
3	C	26	50	20120531	17	556	10.68	0.0075811392884744	-0.0187561134369903
3	C	26	50	20120531	17	558	10.72	0.0076567997140614	-0.0175753865337650
3	C	26	50	20120531	17	560	10.76	0.0076827505329309	-0.0175453344955646
3	C	26	50	20120531	17	562	10.8	0.0075902609659517	-0.0171667495249173
3	C	26	50	20120531	17	564	10.84	0.0073332276509904	-0.0168944427034824
3	C	26	50	20120531	17	566	10.88	0.0067764517714841	-0.0161282217953886
3	C	26	50	20120531	17	568	10.92	0.0069837047690499	-0.0163494755072219
3	C	26	50	20120531	17	570	10.96	0.0066382123957622	-0.0159616981484192
3	C	26	50	20120531	17	572	11	0.0062384142216793	-0.0152042453644122
3	C	26	50	20120531	17	574	11.04	0.0053900982162898	-0.0157357775318301
3	C	26	50	20120531	17	576	11.08	0.0053379137358382	-0.0155888407426995
3	C	26	50	20120531	17	578	11.12	0.004787148263972	-0.0149315849895866
3	C	26	50	20120531	17	580	11.16	0.0042568111070143	-0.0146668371396426
3	C	26	50	20120531	17	582	11.2	0.0030513213243119	-0.0140141634384718
3	C	26	50	20120531	17	584	11.24	0.0021431558009627	-0.0134110437805265
3	C	26	50	20120531	17	586	11.28	0.0009080948126711	-0.0123458298410759
3	C	26	50	20120531	17	588	11.32	0.0002955847766716	-0.0127894544934567
3	C	26	50	20120531	17	590	11.36	-0.0012935104348245	-0.012476545600646
3	C	26	50	20120531	17	592	11.4	-0.0022482813661216	-0.0127401196533333
3	C	26	50	20120531	17	594	11.44	-0.0026772689081319	-0.0131773379182766
3	C	26	50	20120531	17	596	11.48	-0.0030375115288752	-0.0131384046189044
3	C	26	50	20120531	17	598	11.52	-0.0035348975098296	-0.0128812935221972
3	C	26	50	20120531	17	600	11.56	-0.00495403960646759	-0.0136113317762976
3	C	26	50	20120531	17	602	11.6	-0.00612564483221558	-0.0137367159507376
3	C	26	50	20120531	17	604	11.64	-0.00684398754015518	-0.0139945341542260
3	C	26	50	20120531	17	606	11.68	-0.0080186849438573	-0.0142023860712355
3	C	26	50	20120531	17	608	11.72	-0.00865861940925825	-0.0147875706727827
3	C	26	50	20120531	17	610	11.76	-0.00897112030145618	-0.0139202596579302
3	C	26	50	20120531	17	612	11.8	-0.0103178475926328	-0.0134432171390705
3	C	26	50	20120531	17	614	11.84	-0.0110941306302229	-0.0130602268931764
3	C	26	50	20120531	17	616	11.88	-0.0130193419790882	-0.0134144308220084
3	C	26	50	20120531	17	618	11.92	-0.0132032463107392	-0.0123590880932231
3	C	26	50	20120531	17	620	11.96	-0.0133308861558112	-0.0123897694564588
3	C	26	50	20120531	17	622	12	-0.0135037879059469	-0.0117464012805284
3	C	26	50	20120531	17	624	12.04	-0.0137068477603003	-0.0105994670103760
3	C	26	50	20120531	17	626	12.08	-0.0139031759580967	-0.009327021286563
3	C	26	50	20120531	17	628	12.12	-0.0141584556482407	-0.0083468157243466
3	C	26	50	20120531	17	630	12.16	-0.0146876331500773	-0.0078039910616331
3	C	26	50	20120531	17	632	12.2	-0.0157124288659153	-0.0075566451095741
3	C	26	50	20120531	17	634	12.24	-0.0164391083628051	-0.0077209767255218
3	C	26	50	20120531	17	636	12.28	-0.0175241849317393	-0.007778061455967
3	C	26	50	20120531	17	638	12.32	-0.0184557981159526	-0.0083049267186291
3	C	26	50	20120531	17	640	12.36	-0.0198905177749801	-0.0093353227201741
3	C	26	50	20120531	17	642	12.4	-0.0205956093018402	-0.00970029588528357
3	C	26	50	20120531	17	644	12.44	-0.0212700760340072	-0.0107939355173379
3	C	26	50	20120531	17	646	12.48	-0.0215860403352194	-0.0114142385771728
3	C	26	50	20120531	17	648	12.52	-0.0213544663999147	-0.0116127269861858
3	C	26	50	20120531	17	650	12.56	-0.021670772940809	-0.0123189322062263
3	C	26	50	20120531	17	652	12.6	-0.0223330272317581	-0.0138495419087437
3	C	26	50	20120531	17	654	12.64	-0.0237185676141541	-0.0148344073046482
3	C	26	50	20120531	17	656	12.68	-0.0244354536821244	-0.0142209426744942
3	C	26	50	20120531	17	658	12.72	-0.0257933391183082	-0.0141019648874917
3	C	26	50	20120531	17	660	12.76	-0.0266683413336197	-0.0147562083657167
3	C	26	50	20120531	17	662	12.8	-0.0277340148924781	-0.0154218009077798
3	C	26	50	20120531	17	664	12.84	-0.0301314887183623	-0.0159461488703009
3	C	26	50	20120531	17	666	12.88	-0.0309313042696303	-0.0160671419116297
3	C	26	50	20120531	17	668	12.92	-0.0313856769450851	-0.0171842150624126
3	C	26	50	20120531	17	670	12.96	-0.0322544283364509	-0.0188445017846386
3	C	26	50	20120531	17	672	13	-0.0322826418970202	-0.0207933587842669
3	C	26	50	20120531	17	674	13.04	-0.0324420237654997	-0.0208698677379913
3	C	26	50	20120531	17	676	13.08	-0.0325377660236724	-0.0219818638620852
3	C	26	50	20120531	17	678	13.12	-0.0325824551722433	-0.0229688435072654
3	C	26	50	20120531	17	680	13.16	-0.0321661248416163	-0.0242527938584083
3	C	26	50	20120531	17	682	13.2	-0.0322268935983915	-0.0255206787434827
3	C	26	50	20120531	17	684	13.24	-0.0323296574269013	-0.0274890306770682
3	C	26	50	20120531	17	686	13.28	-0.03243885592712	-0.0290365833651697
3	C	26	50	20120531	17	688	13.32	-0.0329509355869875	-0.0308145397268529
3	C	26	50	20120531	17	690	13.36	-0.03300586364175	-0.0317043063317556
3	C	26	50	20120531	17	692	13.4	-0.0330306194501594	-0.0328431654424668
3	C	26	50	20120531	17	694	13.44	-0.0326094737223525	-0.0340705543221826
3	C	26	50	20120531	17	696	13.48	-0.0320716270913786	-0.0346113708016375
3	C	26	50	20120531	17	698	13.52	-0.0312236717104475	-0.0350951661902576
3	C	26	50	20120531	17	700	13.56	-0.0310527074328922	-0.0351302245444688
3	C	26	50	20120531	17	702	13.6	-0.030025597639402	-0.0354896841151626
3	C	26	50	20120531	17	704	13.64	-0.0289292516268534	-0.0365259260513104
3	C	26	50	20120531	17	706	13.68	-0.0285013247450149	-0.038006310666267
3	C	26	50	20120531	17	708	13.72	-0.0283824883793687	-0.0377056912893133
3	C	26	50	20120531	17	710	13.76	-0.0263841268339896	-0.0403455401065849
3	C	26	50	20120531	17	712	13.8	-0.0253384856102421	-0.041795646409171
3	C	26	50	20120531	17	714	13.84	-0.0251808715087157	-0.0415861306699054
3	C	26	50	20120531	17	716	13.88	-0.0236462588747099	-0.0430266981020133
3	C	26	50	20120531	17	718	13.92	-0.0235976028570965	-0.0421491856576286
3	C	26	50	20120531	17	720	13.96	-0.0226536294463481	-0.0422251147837924
3	C	26	50	20120531	17	722	14	-0.0210163802630531	-0.0436254831953899
3	C	26	50	20120531	17	724	14.04	-0.0201877218261806	-0.0435511662726872
3	C	26	50	20120531	17	726	14.08	-0.0197570230857599	-0.0436424537581384
3	C	26	50	20120531	17	728	14.12	-0.0181907108547536	-0.0442025530395162
3	C	26	50	20120531	17	730	14.16	-0.0166051653192989	-0.0454932350472161
3	C	26	50	20120531	17	732	14.2	-0.0157072811285483	-0.0461538142022005
3	C	26	50	20120531	17	734	14.24	-0.0145274027534604	-0.0469361571449053
3	C	26	50	20120531	17	736	14.28	-0.0136109216543645	-0.0472398595074249
3	C	26	50	20120531	17	738	14.32	-0.0124857026334624	-0.0471420666395868
3	C	26	50	20120531	17	740	14.36	-0.0115661809752074	-0.0471754420796588
3	C	26	50	20120531	17	742	14.4	-0.0103018033397677	-0.0484556589069971
3	C	26	50	20120531	17	744	14.44	-0.0100886813559181	-0.0481056410503098
3	C	26	50	20120531	17	746	14.48	-0.0089273291784973	-0.048197564931864
3	C	26	50	20120531	17	748	14.52	-0.00821513122848621	-0.0484811147511198
3	C	26	50	20120531	17	750	14.56	-0.00739552375841288	-0.0486045048844369
3	C	26	50	20120531	17	752	14.6	-0.00595366232089539	-0.0492561037833003
3	C	26	50	20120531	17	754	14.64	-0.00579739172225316	-0.0490241727590711
3	C	26	50	20120531	17	756	14.68	-0.00412953895746845	-0.0500926818161221
3	C	26	50	20120531	17	758	14.72	-0.0033726518588864	-0.0498699431800483
3	C	26	50	20120531	17	760	14.76	-0.0018783230982048	-0.0499131474043788
3	C	26	50	20120531	17	762	14.8	-0.0006596952715079	-0.0509739489975149
3	C	26	50	20120531	17	764	14.84	0.0008569780634591	-0.0518331544473346
3	C	26	50	20120531	17	766	14.88	0.0019580847431228	-0.0525299374695159
3	C	26	50	20120531	17	768	14.92	0.0028186336958268	-0.0525394127003838
3	C	26	50	20120531	17	770	14.96	0.0043259732212822	-0.0532775614692644
3	C	26	50	20120531	17	772	15	0.0054118983183538	-0.0520630843593731
3	C	26	50	20120531	17	774	15.04	0.0058689438574415	-0.0524821441221755
3	C	26	50	20120531	17	776	15.08	0.0071588197634108	-0.0519092744923294
3	C	26	50	20120531	17	778	15.12	0.0074571269011899	-0.0516303420803547
3	C	26	50	20120531	17	780	15.16	0.0078860013061152	-0.0512187210808904
3	C	26	50	20120531	17	782	15.2	0.0095005099353272	-0.0513032486255134
3	C	26	50	20120531	17	784	15.24	0.011259579474885	-0.0510467809959771
3	C	26	50	20120531	17	786	15.28	0.0119638366157433	-0.0511414130965033
3	C	26	50	20120531	17	788	15.32	0.0124163425292959	-0.0511755380697633
3	C	26	50	20120531	17	790	15.36	0.0127987883029684	-0.0513130986229754
3	C	26	50	20120531	17	792	15.4	0.0129425926090583	-0.0504049118864228
3	C	26	50	20120531	17	794	15.44	0.0133771026550296	-0.0496886904988268
3	C	26	50	20120531	17	796	15.48	0.0142000688823136	-0.0498932918459631
3	C	26	50	20120531	17	798	15.52	0.0153204258369883	-0.0492557474014825
3	C	26	50	20120531	17	800	15.56	0.0164420096219284	-0.0490293608015246
3	C	26	50	20120531	17	802	15.6	0.0169083896776346	-0.0491446467840225
3	C	26	50	20120531	17	804	15.64	0.0175990958241383	-0.0484366872320579
3	C	26	50	20120531	17	806	15.68	0.0193353753121384	-0.0483375013638608
3	C	26	50	20120531	17	808	15.72	0.0203910008836362	-0.0483794469381208
3	C	26	50	20120531	17	810	15.76	0.0219443235630721	-0.0474222152752251
3	C	26	50	20120531	17	812	15.8	0.0224832308542178	-0.046523673475168
3	C	26	50	20120531	17	814	15.84	0.0226687615314655	-0.0456825133904041
3	C	26	50	20120531	17	816	15.88	0.0230108032236611	-0.0446558509126637
3	C	26	50	20120531	17	818	15.92	0.022378550766331	-0.0442461108172373
3	C	26	50	20120531	17	820	15.96	0.0222654066102733	-0.0434690075357811
3	C	26	50	20120531	17	822	16	0.0225044652708569	-0.0421264380324779
3	C	26	50	20120531	17	824	16.04	0.0219264974011184	-0.0409862778452892
3	C	26	50	20120531	17	826	16.08	0.0219575393888125	-0.0397136977711878
3	C	26	50	20120531	17	828	16.12	0.0213419322251115	-0.0389631746336364
3	C	26	50	20120531	17	830	16.16	0.0208874746968429	-0.0372155602239339
3	C	26	50	20120531	17	832	16.2	0.0196477043773885	-0.0362781487641149
3	C	26	50	20120531	17	834	16.24	0.0186704120951106	-0.0346911890150979
3	C	26	50	20120531	17	836	16.28	0.0187203338338624	-0.0336063457914015
3	C	26	50	20120531	17	838	16.32	0.0182013881671495	-0.032145392470792
3	C	26	50	20120531	17	840	16.36	0.0173510922627727	-0.0314988847407531
3	C	26	50	20120531	17	842	16.4	0.0167928314590259	-0.0315674033878501
3	C	26	50	20120531	17	844	16.44	0.0162651176682264	-0.0306594075701284
3	C	26	50	20120531	17	846	16.48	0.0151670515477218	-0.030283721737284
3	C	26	50	20120531	17	848	16.52	0.0138962392405734	-0.0292708619839124
3	C	26	50	20120531	17	850	16.56	0.0128363568862529	-0.0289148337195850
3	C	26	50	20120531	17	852	16.6	0.0112508820614764	-0.0285491180923553
3	C	26	50	20120531	17	854	16.64	0.0100578515002584	-0.0276058376462524
3	C	26	50	20120531	17	856	16.68	0.0090451331682431	-0.0262240095744577
3	C	26	50	20120531	17	858	16.72	0.00818041228553	-0.0260556474498572
3	C	26	50	20120531	17	860	16.76	0.0073690779647966	-0.0250389693198671
3	C	26	50	20120531	17	862	16.8	0.0076115448800655	-0.0250179682484659
3	C	26	50	20120531	17	864	16.84	0.0069137011977125	-0.0244611216582815
3	C	26	50	20120531	17	866	16.88	0.0063808255274103	-0.0239207506560987
3	C	26	50	20120531	17	868	16.92	0.0058695873246124	-0.0237139926332798
3	C	26	50	20120531	17	870	16.96	0.0048794256989169	-0.0228745861733332
3	C	26	50	20120531	17	872	17	0.0040009162339707	-0.0219356897892738
3	C	26	50	20120531	17	874	17.04	0.0032629795971244	-0.0221024255682775
3	C	26	50	20120531	17	876	17.08	0.0024493825346912	-0.0214516044868734
3	C	26	50	20120531	17	878	17.12	0.0021173959009241	-0.0214310276795409
3	C	26	50	20120531	17	880	17.16	0.0015089022314418	-0.0210499961194307
3	C	26	50	20120531	17	882	17.2	0.0007018034803277	-0.0203798073832899
3	C	26	50	20120531	17	884	17.24	1.68291413923001e-05	-0.0197036011684412
3	C	26	50	20120531	17	886	17.28	-0.0003908037758261	-0.0201464480033627
3	C	26	50	20120531	17	888	17.32	-0.0012544852115708	-0.0194452314216635
3	C	26	50	20120531	17	890	17.36	-0.0025879754638037	-0.0184571628320403
3	C	26	50	20120531	17	892	17.4	-0.0034864819085218	-0.0178063841770430
3	C	26	50	20120531	17	894	17.44	-0.0038341592417634	-0.0172920983440183
3	C	26	50	20120531	17	896	17.48	-0.00469705578898096	-0.0169434522744864
3	C	26	50	20120531	17	898	17.52	-0.00549508236009248	-0.0174380876100620
3	C	26	50	20120531	17	900	17.56	-0.00645221502803878	-0.0168497535549114
3	C	26	50	20120531	17	902	17.6	-0.0069289181356435	-0.0167223611972128
3	C	26	50	20120531	17	904	17.64	-0.0078708550788621	-0.0160445569210386
3	C	26	50	20120531	17	906	17.68	-0.00824602472375625	-0.0153553752967552
3	C	26	50	20120531	17	908	17.72	-0.00826910893173486	-0.0147830529675577
3	C	26	50	20120531	17	910	17.76	-0.00874910503561957	-0.0139041072177276
3	C	26	50	20120531	17	912	17.8	-0.00900690697565203	-0.0129191166639228
3	C	26	50	20120531	17	914	17.84	-0.00912197446215452	-0.0124428307493190
3	C	26	50	20120531	17	916	17.88	-0.00942532327128355	-0.0116630051067553
3	C	26	50	20120531	17	918	17.92	-0.00954889018129589	-0.0111782763371841
3	C	26	50	20120531	17	920	17.96	-0.00981529266110793	-0.0113158015350570
3	C	26	50	20120531	17	922	18	-0.0100922310319596	-0.0118659376818880
3	C	26	50	20120531	17	924	18.04	-0.0110329658936502	-0.0120761888122060
3	C	26	50	20120531	17	926	18.08	-0.0111972267989199	-0.0121531927406772
3	C	26	50	20120531	17	928	18.12	-0.0123760869402428	-0.0118935431306255
3	C	26	50	20120531	17	930	18.16	-0.0130924426781273	-0.0118138380542502
3	C	26	50	20120531	17	932	18.2	-0.0148572963511552	-0.0124604872056453
3	C	26	50	20120531	17	934	18.24	-0.0161211012301021	-0.0126300160564347
3	C	26	50	20120531	17	936	18.28	-0.017046788859489	-0.0125087048170544
3	C	26	50	20120531	17	938	18.32	-0.0179654195631997	-0.0131729326430298
3	C	26	50	20120531	17	940	18.36	-0.018988634188275	-0.013321993580931
3	C	26	50	20120531	17	942	18.4	-0.0192465909846925	-0.0128199802932005
3	C	26	50	20120531	17	944	18.44	-0.0195753178561984	-0.0117194322278939
3	C	26	50	20120531	17	946	18.48	-0.0192712477981525	-0.0113007543027534
3	C	26	50	20120531	17	948	18.52	-0.0195957815264459	-0.0104787002432172
3	C	26	50	20120531	17	950	18.56	-0.0193713811894363	-0.0099450114001166
3	C	26	50	20120531	17	952	18.6	-0.0197254861233189	-0.00969439861472847
3	C	26	50	20120531	17	954	18.64	-0.0195411787408027	-0.0087844582533586
3	C	26	50	20120531	17	956	18.68	-0.0192961945253928	-0.007894875496219
3	C	26	50	20120531	17	958	18.72	-0.0194071042240219	-0.0075300437524658
3	C	26	50	20120531	17	960	18.76	-0.0196371543442131	-0.0066264602810588
3	C	26	50	20120531	17	962	18.8	-0.0198527512017969	-0.0058587544487245
3	C	26	50	20120531	17	964	18.84	-0.0204259673139658	-0.0059480266798493
3	C	26	50	20120531	17	966	18.88	-0.0208466251380936	-0.005794089533585
3	C	26	50	20120531	17	968	18.92	-0.0213372723914234	-0.0053845898544643
3	C	26	50	20120531	17	970	18.96	-0.0219321754685712	-0.0060237578161144
3	C	26	50	20120531	17	972	19	-0.0231231907754628	-0.0060658660249341
3	C	26	50	20120531	17	974	19.04	-0.0233860011528264	-0.0063235852334731
3	C	26	50	20120531	17	976	19.08	-0.0241403073116572	-0.0068766488023782
3	C	26	50	20120531	17	978	19.12	-0.0247529446268772	-0.0068790529654342
3	C	26	50	20120531	17	980	19.16	-0.0258720995000239	-0.0073640744772128
3	C	26	50	20120531	17	982	19.2	-0.0267642405694978	-0.0075549070411059
3	C	26	50	20120531	17	984	19.24	-0.0280629043985436	-0.0081330290601226
3	C	26	50	20120531	17	986	19.28	-0.0287712132612582	-0.0080232153770044
3	C	26	50	20120531	17	988	19.32	-0.0299682743311289	-0.0093923862374159
3	C	26	50	20120531	17	990	19.36	-0.0311287214118697	-0.0109441462108654
3	C	26	50	20120531	17	992	19.4	-0.0315631678182307	-0.0119459750984505
3	C	26	50	20120531	17	994	19.44	-0.0319391577069911	-0.0130678212200064
3	C	26	50	20120531	17	996	19.48	-0.0324238652633588	-0.0136904145987055
3	C	26	50	20120531	17	998	19.52	-0.0330925266488523	-0.0143908957893523
3	C	26	50	20120531	17	1000	19.56	-0.0338681874324748	-0.0155663547470578
3	C	26	50	20120531	17	1002	19.6	-0.0348470353496714	-0.0175535369342264
3	C	26	50	20120531	17	1004	19.64	-0.0352783704861952	-0.0173333438825649
3	C	26	50	20120531	17	1006	19.68	-0.0361906089446039	-0.0179539715044123
3	C	26	50	20120531	17	1008	19.72	-0.0365826996547719	-0.0184949789026981
3	C	26	50	20120531	17	1010	19.76	-0.0372350763710946	-0.0193939944642987
3	C	26	50	20120531	17	1012	19.8	-0.0374554108441123	-0.0203098391672915
3	C	26	50	20120531	17	1014	19.84	-0.0382250965754339	-0.0210109355408380
3	C	26	50	20120531	17	1016	19.88	-0.0382937566438871	-0.0217268811567894
3	C	26	50	20120531	17	1018	19.92	-0.0388665131366482	-0.0229176489763075
3	C	26	50	20120531	17	1020	19.96	-0.0396391687164507	-0.0237569140148978
3	C	26	50	20120531	17	1022	20	-0.0404845855840374	-0.0240111896134125
3	C	26	50	20120531	17	1024	20.04	-0.0409543166187796	-0.0245636521415536
3	C	26	50	20120531	17	1026	20.08	-0.0420859703113905	-0.0260094026663676
3	C	26	50	20120531	17	1028	20.12	-0.0423115373745891	-0.0271170147284182
3	C	26	50	20120531	17	1030	20.16	-0.0421749950551419	-0.0272631737000894
3	C	26	50	20120531	17	1032	20.2	-0.0425100222480681	-0.0280088885115288
3	C	26	50	20120531	17	1034	20.24	-0.0425666615012412	-0.0283565729158382
3	C	26	50	20120531	17	1036	20.28	-0.0418703734538068	-0.0287251876808707
3	C	26	50	20120531	17	1038	20.32	-0.0420750808669603	-0.0291694628714902
3	C	26	50	20120531	17	1040	20.36	-0.0424496353289548	-0.029246183957249
3	C	26	50	20120531	17	1042	20.4	-0.0431862991735949	-0.0308469322884991
3	C	26	50	20120531	17	1044	20.44	-0.0436029971997482	-0.0316009202492783
3	C	26	50	20120531	17	1046	20.48	-0.0439496209438858	-0.0317042992606878
3	C	26	50	20120531	17	1048	20.52	-0.0444561922419279	-0.0333734955283567
3	C	26	50	20120531	17	1050	20.56	-0.0447356408418528	-0.0342156597047499
3	C	26	50	20120531	17	1052	20.6	-0.045138055311026	-0.0353370603490337
3	C	26	50	20120531	17	1054	20.64	-0.0452378280778515	-0.0362358637785999
3	C	26	50	20120531	17	1056	20.68	-0.0455468478833656	-0.036971099267542
3	C	26	50	20120531	17	1058	20.72	-0.0456103248591127	-0.0372963896000913
3	C	26	50	20120531	17	1060	20.76	-0.0462555951522845	-0.0383883392469386
3	C	26	50	20120531	17	1062	20.8	-0.0464363104323524	-0.0392039374215626
3	C	26	50	20120531	17	1064	20.84	-0.0465677898672462	-0.0398178899553956
3	C	26	50	20120531	17	1066	20.88	-0.0469095062903224	-0.0409298436530827
3	C	26	50	20120531	17	1068	20.92	-0.047154313729037	-0.041845257020939
3	C	26	50	20120531	17	1070	20.96	-0.0471277123719287	-0.042484919957336
3	C	26	50	20120531	17	1072	21	-0.0470915721443423	-0.0422308635619235
3	C	26	50	20120531	17	1074	21.04	-0.0472115610940418	-0.0419978789485903
3	C	26	50	20120531	17	1076	21.08	-0.0476371969499093	-0.0414501964622901
3	C	26	50	20120531	17	1078	21.12	-0.0480838904457204	-0.0410316458163702
3	C	26	50	20120531	17	1080	21.16	-0.0492290923042589	-0.0403578013381706
3	C	26	50	20120531	17	1082	21.2	-0.0501679886883184	-0.0408131781052548
3	C	26	50	20120531	17	1084	21.24	-0.0512089912915813	-0.0405058694981511
3	C	26	50	20120531	17	1086	21.28	-0.0520300836858951	-0.0407221027518379
3	C	26	50	20120531	17	1088	21.32	-0.0527067141648125	-0.0405537406272374
3	C	26	50	20120531	17	1090	21.36	-0.0531974462709559	-0.0401355576768437
3	C	26	50	20120531	17	1092	21.4	-0.0534259124719573	-0.0398116320603821
3	C	26	50	20120531	17	1094	21.44	-0.0530552470972593	-0.0389797916429943
3	C	26	50	20120531	17	1096	21.48	-0.0538197709490782	-0.038829460741314
3	C	26	50	20120531	17	1098	21.52	-0.0532616515666877	-0.0388742206005631
3	C	26	50	20120531	17	1100	21.56	-0.0528965723355611	-0.0388021664195602
3	C	26	50	20120531	17	1102	21.6	-0.0529763339804789	-0.037389084228037
3	C	26	50	20120531	17	1104	21.64	-0.0526534690241891	-0.0376873418683415
3	C	26	50	20120531	17	1106	21.68	-0.0526375591216124	-0.0365392125877289
3	C	26	50	20120531	17	1108	21.72	-0.0526340235877065	-0.0358312572784049
3	C	26	50	20120531	17	1110	21.76	-0.0529809301745566	-0.0346994621644378
3	C	26	50	20120531	17	1112	21.8	-0.0533568281394354	-0.0344376912340425
3	C	26	50	20120531	17	1114	21.84	-0.0535977394197857	-0.0324039814206719
3	C	26	50	20120531	17	1116	21.88	-0.0539151596538603	-0.0321268662731249
3	C	26	50	20120531	17	1118	21.92	-0.0546707739602362	-0.0304835501136473
3	C	26	50	20120531	17	1120	21.96	-0.0553795777976976	-0.0287542497695775
3	C	26	50	20120531	17	1122	22	-0.0554090641504731	-0.0282732050263363
3	C	26	50	20120531	17	1124	22.04	-0.056562708863979	-0.0267838260131231
3	C	26	50	20120531	17	1126	22.08	-0.0564351468006529	-0.0258148068801850
3	C	26	50	20120531	17	1128	22.12	-0.056718838041265	-0.0248777489737566
3	C	26	50	20120531	17	1130	22.16	-0.0565334346432378	-0.0235976028570965
3	C	26	50	20120531	17	1132	22.2	-0.0570447435567138	-0.0225008095287980
3	C	26	50	20120531	17	1134	22.24	-0.0574098227878404	-0.0213497103997045
3	C	26	50	20120531	17	1136	22.28	-0.0576013780148639	-0.0203048187091451
3	C	26	50	20120531	17	1138	22.32	-0.0577445671380542	-0.0192241474154577
3	C	26	50	20120531	17	1140	22.36	-0.0578211468024567	-0.0179751847078479
3	C	26	50	20120531	17	1142	22.4	-0.0576344706122234	-0.0172989077823211
3	C	26	50	20120531	17	1144	22.44	-0.0571860234915949	-0.0163997507993643
3	C	26	50	20120531	17	1146	22.48	-0.0570726742745707	-0.0159708905365746
3	C	26	50	20120531	17	1148	22.52	-0.0568244090836961	-0.0145925272880077
3	C	26	50	20120531	17	1150	22.56	-0.057397660551204	-0.0140547725809153
3	C	26	50	20120531	17	1152	22.6	-0.0574871802697023	-0.0131402006701286
3	C	26	50	20120531	17	1154	22.64	-0.057722434695803	-0.0120425588136928
3	C	26	50	20120531	17	1156	22.68	-0.0579406478484772	-0.0111455231510795
3	C	26	50	20120531	17	1158	22.72	-0.0578241166509376	-0.0102865298332941
3	C	26	50	20120531	17	1160	22.76	-0.0578451177223389	-0.0088636188575124
3	C	26	50	20120531	17	1162	22.8	-0.058078180117418	-0.0084715988580226
3	C	26	50	20120531	17	1164	22.84	-0.0579019691075463	-0.0079880792410472
3	C	26	50	20120531	17	1166	22.88	-0.0575443852083003	-0.0068004934020444
3	C	26	50	20120531	17	1168	22.92	-0.0577961859330808	-0.0054369793958824
3	C	26	50	20120531	17	1170	22.96	-0.0577360111460018	-0.0041782586146922
3	C	26	50	20120531	17	1172	23	-0.0575694874990324	-0.0032678586339145
3	C	26	50	20120531	17	1174	23.04	-0.0575993981158766	-0.0021710653056161
3	C	26	50	20120531	17	1176	23.08	-0.0571712449598681	-0.0007908635794181
3	C	26	50	20120531	17	1178	23.12	-0.0569631434341649	-0.000463968114475501
3	C	26	50	20120531	17	1180	23.16	-0.0567318488060388	0.000676100148831602
3	C	26	50	20120531	17	1182	23.2	-0.056264168380962	0.0014498163888059
3	C	26	50	20120531	17	1184	23.24	-0.0556369646660495	0.0034051080601429
3	C	26	50	20120531	17	1186	23.28	-0.0555434144388986	0.0036724651341095
3	C	26	50	20120531	17	1188	23.32	-0.0554780777723169	0.0038325541093702
3	C	26	50	20120531	17	1190	23.36	-0.0554200950162596	0.0049442673907517
3	C	26	50	20120531	17	1192	23.4	-0.0551083316364345	0.0049357113986993
3	C	26	50	20120531	17	1194	23.44	-0.0550229131372671	0.0068492837699464
3	C	26	50	20120531	17	1196	23.48	-0.0545391813882574	0.0072212926475286
3	C	26	50	20120531	17	1198	23.52	-0.0538494977181593	0.0083763940010037
3	C	26	50	20120531	17	1200	23.56	-0.05391141198792	0.0096222030123694
3	C	26	50	20120531	17	1202	23.6	-0.0535719724486792	0.0105034277673553
3	C	26	50	20120531	17	1204	23.64	-0.0534177241754312	0.0115516004333794
3	C	26	50	20120531	17	1206	23.68	-0.0532497368174247	0.0137429031350731
3	C	26	50	20120531	17	1208	23.72	-0.0532909894270391	0.0145732303439492
3	C	26	50	20120531	17	1210	23.76	-0.0532345269505614	0.015815652313833
3	C	26	50	20120531	17	1212	23.8	-0.0531871861515609	0.0180258913351269
3	C	26	50	20120531	17	1214	23.84	-0.0530817784507962	0.0191776756506914
3	C	26	50	20120531	17	1216	23.88	-0.0530237942805254	0.0203882438742963
3	C	26	50	20120531	17	1218	23.92	-0.053025605180992	0.0218046063341775
3	C	26	50	20120531	17	1220	23.96	-0.0534064458222713	0.0235132662313044
3	C	26	50	20120531	17	1222	24	-0.0529597028289854	0.0243626358257979
3	C	26	50	20120531	17	1224	24.04	-0.0527354792686712	0.0266169629548987
3	C	26	50	20120531	17	1226	24.08	-0.0524405733145095	0.028180984159934
3	C	26	50	20120531	17	1228	24.12	-0.0524158528614392	0.0294676073747098
3	C	26	50	20120531	17	1230	24.16	-0.0525661342656448	0.03066040459069
3	C	26	50	20120531	17	1232	24.2	-0.0529835252564436	0.0328202763959599
3	C	26	50	20120531	17	1234	24.24	-0.0533977484088627	0.0337989121811221
3	C	26	50	20120531	17	1236	24.28	-0.0537562020494496	0.0353465355799016
3	C	26	50	20120531	17	1238	24.32	-0.0534864408124269	0.0361177769461418
3	C	26	50	20120531	17	1240	24.36	-0.0534766827388465	0.037018348142661
3	C	26	50	20120531	17	1242	24.4	-0.0533876579950951	0.0389409007700291
3	C	26	50	20120531	17	1244	24.44	-0.0530606211087964	0.0399488814866105
3	C	26	50	20120531	17	1246	24.48	-0.0527178157412771	0.0409686708864378
3	C	26	50	20120531	17	1248	24.52	-0.0522748133428637	0.0425283363137009
3	C	26	50	20120531	17	1250	24.56	-0.0519320079753445	0.0429301143867711
3	C	26	50	20120531	17	1252	24.6	-0.051515168527835	0.0448655363575568
3	C	26	50	20120531	17	1254	24.64	-0.051404930580648	0.045110548857238
3	C	26	50	20120531	17	1256	24.68	-0.0510893488242045	0.0462841339819733
3	C	26	50	20120531	17	1258	24.72	-0.0503968084427104	0.047159390755726
3	C	26	50	20120531	17	1260	24.76	-0.0502852977033173	0.0491529369039252
3	C	26	50	20120531	17	1262	24.8	-0.049714238266831	0.0504716910508381
3	C	26	50	20120531	17	1264	24.84	-0.0498349413943796	0.051020476623717
3	C	26	50	20120531	17	1266	24.88	-0.0493805545767891	0.0526159923647863
3	C	26	50	20120531	17	1268	24.92	-0.0488599118538014	0.0540830268037141
3	C	26	50	20120531	17	1270	24.96	-0.048465770533968	0.0557904068375671
3	C	26	50	20120531	17	1272	25	-0.0487337640040377	0.0571510217059263
3	C	26	50	20120531	17	1274	25.04	-0.0479740484783309	0.0586792208814266
3	C	26	50	20120531	17	1276	25.08	-0.0482260613351458	0.0602607359082284
3	C	26	50	20120531	17	1278	25.12	-0.0478652247447063	0.0614917381035961
3	C	26	50	20120531	17	1280	25.16	-0.0475589767977744	0.0634480904351049
3	C	26	50	20120531	17	1282	25.2	-0.047391251069277	0.0639542374690783
3	C	26	50	20120531	17	1284	25.24	-0.047056365297707	0.0657771587509772
3	C	26	50	20120531	17	1286	25.28	-0.0471360562319467	0.0682014743502753
3	C	26	50	20120531	17	1288	25.32	-0.047007504219127	0.0683766954106533
3	C	26	50	20120531	17	1290	25.36	-0.0463862402011765	0.0687962925746094
3	C	26	50	20120531	17	1292	25.4	-0.0461298432823183	0.0697139757552333
3	C	26	50	20120531	17	1294	25.44	-0.0458304542711639	0.0702089505020639
3	C	26	50	20120531	17	1296	25.48	-0.0465282979535169	0.0705911417172952
3	C	26	50	20120531	17	1298	25.52	-0.0462896494148664	0.0712846013376048
3	C	26	50	20120531	17	1300	25.56	-0.0464577286967545	0.072351413338381
3	C	26	50	20120531	17	1302	25.6	-0.047131460037869	0.0729998302567291
3	C	26	50	20120531	17	1304	25.64	-0.0475481580640223	0.0744367419467782
3	C	26	50	20120531	17	1306	25.68	-0.04827626591661	0.07514816207933
3	C	26	50	20120531	17	1308	25.72	-0.0486660938850782	0.0761431320311376
3	C	26	50	20120531	17	1310	25.76	-0.0490251627085647	0.0771557089417968
3	C	26	50	20120531	17	1312	25.8	-0.0494807516076832	0.078090291974491
3	C	26	50	20120531	17	1314	25.84	-0.049403747679212	0.0781467898063078
3	C	26	50	20120531	17	1316	25.88	-0.0498770142478601	0.0792688975573727
3	C	26	50	20120531	17	1318	25.92	-0.0507051777099858	0.0798417954714901
3	C	26	50	20120531	17	1320	25.96	-0.0513588979291928	0.0807099104667528
3	C	26	50	20120531	17	1322	26	-0.052436457953043	0.0812818891420548
3	C	26	50	20120531	17	1324	26.04	-0.0530061031759669	0.0829280337286568
3	C	26	50	20120531	17	1326	26.08	-0.05398056703112	0.0838047754266498
3	C	26	50	20120531	17	1328	26.12	-0.0549105538697366	0.0848702439245418
3	C	26	50	20120531	17	1330	26.16	-0.0556800981797019	0.0861272676494578
3	C	26	50	20120531	17	1332	26.2	-0.0561127061084318	0.0870155351879838
3	C	26	50	20120531	17	1334	26.24	-0.0571152421027981	0.0880112829572508
3	C	26	50	20120531	17	1336	26.28	-0.0578792002691921	0.0895029954228418
3	C	26	50	20120531	17	1338	26.32	-0.0590184200043617	0.0910097692628728
3	C	26	50	20120531	17	1340	26.36	-0.0603100919615552	0.0919921527139748
3	C	26	50	20120531	17	1342	26.4	-0.0609942884830313	0.0928423779076738
3	C	26	50	20120531	17	1344	26.44	-0.0610720702289618	0.0930488530877798
3	C	26	50	20120531	17	1346	26.48	-0.0608769087573543	0.0930842084268388
3	C	26	50	20120531	17	1348	26.52	-0.0604012380256501	0.0928301449603588
3	C	26	50	20120531	17	1350	26.56	-0.0601738324848205	0.0930278520163788
3	C	26	50	20120531	17	1352	26.6	-0.0598818680948686	0.0929492924529888
3	C	26	50	20120531	17	1354	26.64	-0.0597371233367597	0.0924746116707788
3	C	26	50	20120531	17	1356	26.68	-0.059405348835027	0.0927370897079548
3	C	26	50	20120531	17	1358	26.72	-0.0593423456208233	0.0931395041771278
3	C	26	50	20120531	17	1360	26.76	-0.0586816957551607	0.0935158971167538
3	C	26	50	20120531	17	1362	26.8	-0.0587384057190118	0.0936614196923218
3	C	26	50	20120531	17	1364	26.84	-0.0581981054275072	0.0944308225809308
3	C	26	50	20120531	17	1366	26.88	-0.0575037972790601	0.0962225604537798
3	C	26	50	20120531	17	1368	26.92	-0.0572448547757896	0.0965974684691648
3	C	26	50	20120531	17	1370	26.96	-0.0569362733764798	0.0972709169675668
3	C	26	50	20120531	17	1372	27	-0.0562264795895248	0.0975182629196258
3	C	26	50	20120531	17	1374	27.04	-0.056506706006909	0.0985829536000588
3	C	26	50	20120531	17	1376	27.08	-0.0563394045424802	0.0998236431583278
3	C	26	50	20120531	17	1378	27.12	-0.0562739264545424	0.100939881923110
3	C	26	50	20120531	17	1380	27.16	-0.0563424451016394	0.102175268180521
3	C	26	50	20120531	17	1382	27.2	-0.0562915334133939	0.103623422868391
3	C	26	50	20120531	17	1384	27.24	-0.0562870079299943	0.104482133343464
3	C	26	50	20120531	17	1386	27.28	-0.0559108271224031	0.105853920498965
3	C	26	50	20120531	17	1388	27.32	-0.0566862404186523	0.107245082380272
3	C	26	50	20120531	17	1390	27.36	-0.0563864271434291	0.109466811886760
3	C	26	50	20120531	17	1392	27.4	-0.0563983772480312	0.109712248650510
3	C	26	50	20120531	17	1394	27.44	-0.0567145954005778	0.110564170900483
3	C	26	50	20120531	17	1396	27.48	-0.0570696337154116	0.111578091314027
3	C	26	50	20120531	17	1398	27.52	-0.0571498903350763	0.112827195442993
3	C	26	50	20120531	17	1400	27.56	-0.0575205557097743	0.113589315131756
3	C	26	50	20120531	17	1402	27.6	-0.057271300569406	0.114851147182783
3	C	26	50	20120531	17	1404	27.64	-0.0576300865501801	0.115569991936537
3	C	26	50	20120531	17	1406	27.68	-0.0573862761320269	0.115658238862829
3	C	26	50	20120531	17	1408	27.72	-0.0570530167060537	0.116964477219715
3	C	26	50	20120531	17	1410	27.76	-0.0565717598307781	0.117012984744905
3	C	26	50	20120531	17	1412	27.8	-0.0560219135977275	0.118069119433285
3	C	26	50	20120531	17	1414	27.84	-0.0559070794564628	0.118731254223188
3	C	26	50	20120531	17	1416	27.88	-0.0556822195000455	0.119810299171279
3	C	26	50	20120531	17	1418	27.92	-0.0549744056120777	0.121392097040793
3	C	26	50	20120531	17	1420	27.96	-0.0545243321458525	0.122086829453309
3	C	26	50	20120531	17	1422	28	-0.0544551771026525	0.123227958376788
3	C	26	50	20120531	17	1424	28.04	-0.0544024269367759	0.123580521817887
3	C	26	50	20120531	17	1426	28.08	-0.0537750818005072	0.124455354327571
3	C	26	50	20120531	17	1428	28.12	-0.053586001447218	0.125258203366930
3	C	26	50	20120531	17	1430	28.16	-0.0535357968657537	0.125997129953270
3	C	26	50	20120531	17	1432	28.2	-0.0529747076348822	0.126979654825729
3	C	26	50	20120531	17	1434	28.24	-0.0526726316179593	0.127451436470137
3	C	26	50	20120531	17	1436	28.28	-0.0520416802371065	0.127651052714466
3	C	26	50	20120531	17	1438	28.32	-0.0520889149700898	0.127913530751642
3	C	26	50	20120531	17	1440	28.36	-0.0522070018025479	0.127337238724975
3	C	26	50	20120531	17	1442	28.4	-0.0522286392700522	0.126484043682795
3	C	26	50	20120531	17	1444	28.44	-0.0520630348618984	0.126458729260029
3	C	26	50	20120531	17	1446	28.48	-0.0517420790939178	0.125901458405776
3	C	26	50	20120531	17	1448	28.52	-0.0515570292492813	0.126369350962887
3	C	26	50	20120531	17	1450	28.56	-0.0517034003529869	0.126392685486666
3	C	26	50	20120531	17	1452	28.6	-0.051019345252867	0.126412060212471
3	C	26	50	20120531	17	1454	28.64	-0.0512012838276663	0.126196180512174
3	C	26	50	20120531	17	1456	28.68	-0.0510707519158593	0.126134379379499
3	C	26	50	20120531	17	1458	28.72	-0.05050506649091	0.125314135513322
3	C	26	50	20120531	17	1460	28.76	-0.0507096324827073	0.125314630488069
3	C	26	50	20120531	17	1462	28.8	-0.0512169815982087	0.125385694719578
3	C	26	50	20120531	17	1464	28.84	-0.0511763936689686	0.125126469373595
3	C	26	50	20120531	17	1466	28.88	-0.0516845206019292	0.124240747419481
3	C	26	50	20120531	17	1468	28.92	-0.0515678479830334	0.124348934757003
3	C	26	50	20120531	17	1470	28.96	-0.0509933944339975	0.123591199130283
3	C	26	50	20120531	17	1472	29	-0.0507337448239458	0.122930195711230
3	C	26	50	20120531	17	1474	29.04	-0.0498402446952385	0.121996531917351
3	C	26	50	20120531	17	1476	29.08	-0.0484144345816539	0.121525881643794
3	C	26	50	20120531	17	1478	29.12	-0.0480924888641797	0.120907375342290
3	C	26	50	20120531	17	1480	29.16	-0.048067033020057	0.120894647420228
3	C	26	50	20120531	17	1482	29.2	-0.0475408041534979	0.120954185811204
3	C	26	50	20120531	17	1484	29.24	-0.0470096255394706	0.120088121425607
3	C	26	50	20120531	17	1486	29.28	-0.0459924524347337	0.119601985513541
3	C	26	50	20120531	17	1488	29.32	-0.0444171599476063	0.118883423602499
3	C	26	50	20120531	17	1490	29.36	-0.0430374531961552	0.117841996735168
3	C	26	50	20120531	17	1492	29.4	-0.0421774699288761	0.117590408142422
3	C	26	50	20120531	17	1494	29.44	-0.0411860355109744	0.117195913269198
3	C	26	50	20120531	17	1496	29.48	-0.0406289060780775	0.116632985560695
3	C	26	50	20120531	17	1498	29.52	-0.0393965603798256	0.116322424262398
3	C	26	50	20120531	17	1500	29.56	-0.0379905492561143	0.115434580987940
3	C	26	50	20120531	17	1502	29.6	-0.0377072115688928	0.114889189527611
3	C	26	50	20120531	17	1504	29.64	-0.0363371921803439	0.114948232943840
3	C	26	50	20120531	17	1506	29.68	-0.0358982202905833	0.115121332683874
3	C	26	50	20120531	17	1508	29.72	-0.0345495555268262	0.114900220393397
3	C	26	50	20120531	17	1510	29.76	-0.0344221348848564	0.114857935407882
3	C	26	50	20120531	17	1512	29.8	-0.0338255488935693	0.115263602568249
3	C	26	50	20120531	17	1514	29.84	-0.0332541359036924	0.115564900767713
3	C	26	50	20120531	17	1516	29.88	-0.0326899354029837	0.116167285034606
3	C	26	50	20120531	17	1518	29.92	-0.031673469405028	0.116309767051015
3	C	26	50	20120531	17	1520	29.96	-0.0314102135503923	0.116447157898599
3	C	26	50	20120531	17	1522	30	-0.0312002028363799	0.116418166520571
3	C	26	50	20120531	17	1524	30.04	-0.0307108849437988	0.116544031527622
3	C	26	50	20120531	17	1526	30.08	-0.0304466391396694	0.115938535990892
3	C	26	50	20120531	17	1528	30.12	-0.0309469171873588	0.114881057799627
3	C	26	50	20120531	17	1530	30.16	-0.0307587560728851	0.114691623892947
3	C	26	50	20120531	17	1532	30.2	-0.0301197436747268	0.114733838167784
3	C	26	50	20120531	17	1534	30.24	-0.0304016671483859	0.114640005097921
3	C	26	50	20120531	17	1536	30.28	-0.0298288399449467	0.113285259215845
3	C	26	50	20120531	17	1538	30.32	-0.03019554552167	0.113269278602591
3	C	26	50	20120531	17	1540	30.36	-0.0298257286751095	0.112931988667965
3	C	26	50	20120531	17	1542	30.4	-0.0295543410924901	0.112149787146616
3	C	26	50	20120531	17	1544	30.44	-0.0286498100979962	0.111006536902794
3	C	26	50	20120531	17	1546	30.48	-0.0271841191619528	0.109843204826386
3	C	26	50	20120531	17	1548	30.52	-0.0269156307171362	0.110111693271202
3	C	26	50	20120531	17	1550	30.56	-0.0260977203033377	0.109678873210438
3	C	26	50	20120531	17	1552	30.6	-0.0252908407553258	0.109276175898552
3	C	26	50	20120531	17	1554	30.64	-0.0245695918385155	0.109296964837919
3	C	26	50	20120531	17	1556	30.68	-0.0238429689101682	0.108376028966102
3	C	26	50	20120531	17	1558	30.72	-0.0237144168973485	0.108672165286063
3	C	26	50	20120531	17	1560	30.76	-0.0230914558231231	0.108224990957640
3	C	26	50	20120531	17	1562	30.8	-0.0220233003194627	0.106910196608702
3	C	26	50	20120531	17	1564	30.84	-0.0214715448981029	0.105981129008901
3	C	26	50	20120531	17	1566	30.88	-0.0200577555997985	0.104826706477936
3	C	26	50	20120531	17	1568	30.92	-0.0190839281407484	0.104350257928772
3	C	26	50	20120531	17	1570	30.96	-0.0181979233439216	0.103606523016320
3	C	26	50	20120531	17	1572	31	-0.0165314847926993	0.102988865242954
3	C	26	50	20120531	17	1574	31.04	-0.0153644757610290	0.102651151044259
3	C	26	50	20120531	17	1576	31.08	-0.0142814710149637	0.102260545258332
3	C	26	50	20120531	17	1578	31.12	-0.0126880058835598	0.100802278943491
3	C	26	50	20120531	17	1580	31.16	-0.0113227241104448	0.0999674686776218
3	C	26	50	20120531	17	1582	31.2	-0.00941473788276918	0.0991932574629008
3	C	26	50	20120531	17	1584	31.24	-0.00874178435911394	0.0988311480802548
3	C	26	50	20120531	17	1586	31.28	-0.00757640167304039	0.0979416784601998
3	C	26	50	20120531	17	1588	31.32	-0.00603823229192528	0.0975985195392908
3	C	26	50	20120531	17	1590	31.36	-0.00503477705874346	0.0974237934536588
3	C	26	50	20120531	17	1592	31.4	-0.0036659597517225	0.0966671891977898
3	C	26	50	20120531	17	1594	31.44	-0.0036187957294174	0.0959126355515858
3	C	26	50	20120531	17	1596	31.48	-0.003231796188074	0.0952453388821798
3	C	26	50	20120531	17	1598	31.52	-0.0025095573217701	0.0945288982914818
3	C	26	50	20120531	17	1600	31.56	-0.0016835858906661	0.0940363984183848
3	C	26	50	20120531	17	1602	31.6	-0.0007832268261812	0.0930012648014058
3	C	26	50	20120531	17	1604	31.64	0.0009441643295794	0.0924075072372438
3	C	26	50	20120531	17	1606	31.68	0.0020805556376243	0.0913921726101378
3	C	26	50	20120531	17	1608	31.72	0.0036195735468768	0.0905901013882378
3	C	26	50	20120531	17	1610	31.76	0.0048538991441161	0.0901726255446258
3	C	26	50	20120531	17	1612	31.8	0.006299013272827	0.0889291782699088
3	C	26	50	20120531	17	1614	31.84	0.0074967107388008	0.0880201217920158
3	C	26	50	20120531	17	1616	31.88	0.0086454764155164	0.0872022820888948
3	C	26	50	20120531	17	1618	31.92	0.0097307439032815	0.0865390159281418
3	C	26	50	20120531	17	1620	31.96	0.0110266585011621	0.0854388284872938
3	C	26	50	20120531	17	1622	32	0.0121484834095146	0.0843689052166808
3	C	26	50	20120531	17	1624	32.04	0.0139702733205636	0.0829918854709978
3	C	26	50	20120531	17	1626	32.08	0.0144788952282711	0.0827621464777908
3	C	26	50	20120531	17	1628	32.12	0.015832792582209	0.0817089109272128
3	C	26	50	20120531	17	1630	32.16	0.0167612237859069	0.0807739743411288
3	C	26	50	20120531	17	1632	32.2	0.0177815788711591	0.0799250219396357
3	C	26	50	20120531	17	1634	32.24	0.0185728313593069	0.0788534723234257
3	C	26	50	20120531	17	1636	32.28	0.0186590983866116	0.0789548714358478
3	C	26	50	20120531	17	1638	32.32	0.0190704224012278	0.0782788066423553
3	C	26	50	20120531	17	1640	32.36	0.019313101448531	0.0771419203595636
3	C	26	50	20120531	17	1642	32.4	0.0198814031685707	0.07575478898691
3	C	26	50	20120531	17	1644	32.44	0.0205589528863036	0.0749389291827769
3	C	26	50	20120531	17	1646	32.48	0.0209888030985869	0.074917503847307
3	C	26	50	20120531	17	1648	32.52	0.02175580182414	0.0743636271056035
3	C	26	50	20120531	17	1650	32.56	0.022824310881191	0.0735474137480799
3	C	26	50	20120531	17	1652	32.6	0.0237207808583793	0.0718677523000494
3	C	26	50	20120531	17	1654	32.64	0.0245184680182358	0.0716944404279806
3	C	26	50	20120531	17	1656	32.68	0.0254622434390855	0.0702192035503911
3	C	26	50	20120531	17	1658	32.72	0.0269639968209695	0.0686366985740956
3	C	26	50	20120531	17	1660	32.76	0.0278234144028236	0.0680905292963071
3	C	26	50	20120531	17	1662	32.8	0.0281008831037612	0.0672646285758812
3	C	26	50	20120531	17	1664	32.84	0.0288155559275065	0.0662587691796434
3	C	26	50	20120531	17	1666	32.88	0.0296457699992976	0.0645551368117306
3	C	26	50	20120531	17	1668	32.92	0.0302118796883155	0.0630801120661755
3	C	26	50	20120531	17	1670	32.96	0.0306493666538357	0.0622268463133176
3	C	26	50	20120531	17	1672	33	0.0314532056426885	0.0606020563515072
3	C	26	50	20120531	17	1674	33.04	0.0320721362082611	0.0598865349996245
3	C	26	50	20120531	17	1676	33.08	0.033269338699488	0.058402954262017
3	C	26	50	20120531	17	1678	33.12	0.0341139070389373	0.0574434103599469
3	C	26	50	20120531	17	1680	33.16	0.0347153013563364	0.0568191057828373
3	C	26	50	20120531	17	1682	33.2	0.0359871036129786	0.0551909217084771
3	C	26	50	20120531	17	1684	33.24	0.0365633956396456	0.0551064931588035
3	C	26	50	20120531	17	1686	33.28	0.0369912659529416	0.0541130788419145
3	C	26	50	20120531	17	1688	33.32	0.0380366526182478	0.0526827432449303
3	C	26	50	20120531	17	1690	33.36	0.0390524115094222	0.0519816468713839
3	C	26	50	20120531	17	1692	33.4	0.0400457551156331	0.0494640638876473
3	C	26	50	20120531	17	1694	33.44	0.0405929284850509	0.048340881334275
3	C	26	50	20120531	17	1696	33.48	0.0416573858202457	0.0468781814599159
3	C	26	50	20120531	17	1698	33.52	0.0424760952647069	0.0454609768358584
3	C	26	50	20120531	17	1700	33.56	0.0433762351260895	0.0451285022984123
3	C	26	50	20120531	17	1702	33.6	0.0440985022766647	0.0438298016998138
3	C	26	50	20120531	17	1704	33.64	0.0451350430361383	0.0431213584868108
3	C	26	50	20120531	17	1706	33.68	0.0450814231289209	0.0425684221971264
3	C	26	50	20120531	17	1708	33.72	0.0453281468270125	0.0418046620206312
3	C	26	50	20120531	17	1710	33.76	0.0462090121596216	0.040587638124246
3	C	26	50	20120531	17	1712	33.8	0.0466487260165277	0.0397501059922444
3	C	26	50	20120531	17	1714	33.84	0.0475876075513448	0.0394911783382163
3	C	26	50	20120531	17	1716	33.88	0.0480048288365161	0.0389363540734261
3	C	26	50	20120531	17	1718	33.92	0.0487578834163441	0.0385430754238657
3	C	26	50	20120531	17	1720	33.96	0.0497266904172478	0.0379791577658695
3	C	26	50	20120531	17	1722	34	0.0502832965911266	0.0381244257829964
3	C	26	50	20120531	17	1724	34.04	0.0508370106982704	0.0383737021365681
3	C	26	50	20120531	17	1726	34.08	0.0514313410189255	0.0380988426596531
3	C	26	50	20120531	17	1728	34.12	0.0520908524426703	0.038572681984794
3	C	26	50	20120531	17	1730	34.16	0.0536077944782142	0.0380792063043395
3	C	26	50	20120531	17	1732	34.2	0.0543417571749502	0.0383698413335428
3	C	26	50	20120531	17	1734	34.24	0.0548349995101669	0.0388939842350974
3	C	26	50	20120531	17	1736	34.28	0.0553072619871858	0.0391909125146532
3	C	26	50	20120531	17	1738	34.32	0.0561468240106242	0.039585676088454
3	C	26	50	20120531	17	1740	34.36	0.0563585388519792	0.040184447039695
3	C	26	50	20120531	17	1742	34.4	0.0566342892834386	0.040164527841669
3	C	26	50	20120531	17	1744	34.44	0.0570245910134501	0.0401485684416176
3	C	26	50	20120531	17	1746	34.48	0.0572505681985817	0.040095408153808
3	C	26	50	20120531	17	1748	34.52	0.0579938576337616	0.0400315069139922
3	C	26	50	20120531	17	1750	34.56	0.0585001814444302	0.0387544367118302
3	C	26	50	20120531	17	1752	34.6	0.0586846656036418	0.038872311412254
3	C	26	50	20120531	17	1754	34.64	0.0586604825517252	0.0381360718316826
3	C	26	50	20120531	17	1756	34.68	0.0585651645576212	0.0384726546595273
3	C	26	50	20120531	17	1758	34.72	0.0587275162745817	0.0373610827995021
3	C	26	50	20120531	17	1760	34.76	0.0590972624104641	0.0361008063833933
3	C	26	50	20120531	17	1762	34.8	0.0596835246427459	0.0350543590579153
3	C	26	50	20120531	17	1764	34.84	0.0607226180576995	0.0343224328287092
3	C	26	50	20120531	17	1766	34.88	0.0613727320323224	0.0337379383633804
3	C	26	50	20120531	17	1768	34.92	0.0620093402674247	0.0329146539380449
3	C	26	50	20120531	17	1770	34.96	0.0633108410088767	0.0319009456565358
3	C	26	50	20120531	17	1772	35	0.0647915226086813	0.0309514426707585
3	C	26	50	20120531	17	1774	35.04	0.065445667091957	0.0302168294357838
3	C	26	50	20120531	17	1776	35.08	0.066755582404105	0.0291524215980637
3	C	26	50	20120531	17	1778	35.12	0.0677564920528746	0.0282523453762913
3	C	26	50	20120531	17	1780	35.16	0.0684814886356251	0.0283403801705491
3	C	26	50	20120531	17	1782	35.2	0.0692089600921099	0.0269999885561319
3	C	26	50	20120531	17	1784	35.24	0.0705501295239864	0.0264932051260555
3	C	26	50	20120531	17	1786	35.28	0.0708775199636758	0.0251173167512227
3	C	26	50	20120531	17	1788	35.32	0.0711081074850207	0.0241589749306805
3	C	26	50	20120531	17	1790	35.36	0.0718785003231234	0.0231361449716942
3	C	26	50	20120531	17	1792	35.4	0.0722944912424955	0.0225846723930468
3	C	26	50	20120531	17	1794	35.44	0.0730853194665745	0.0217133754172688
3	C	26	50	20120531	17	1796	35.48	0.0742721981987961	0.0199411536915809
3	C	26	50	20120531	17	1798	35.52	0.074731605474533	0.0192039948721939
3	C	26	50	20120531	17	1800	35.56	0.0754750575442726	0.0185784882135563
3	C	26	50	20120531	17	1802	35.6	0.0765323943141808	0.0178666438169358
3	C	26	50	20120531	17	1804	35.64	0.076760153408401	0.0172482789367882
3	C	26	50	20120531	17	1806	35.68	0.0767538601580484	0.0173119892577731
3	C	26	50	20120531	17	1808	35.72	0.0759595671107416	0.0176931905235108
3	C	26	50	20120531	17	1810	35.76	0.0754000335147887	0.0171257373316085
3	C	26	50	20120531	17	1812	35.8	0.0749846082808416	0.0176103176087557
3	C	26	50	20120531	17	1814	35.84	0.0743969318349974	0.0173513043948071
3	C	26	50	20120531	17	1816	35.88	0.0743534447679545	0.0180719169155143
3	C	26	50	20120531	17	1818	35.92	0.0739478483182659	0.0183104947434866
3	C	26	50	20120531	17	1820	35.96	0.0737118867853839	0.0186816550929314
3	C	26	50	20120531	17	1822	36	0.0737159880047148	0.0187542042486812
3	C	26	50	20120531	17	1824	36.04	0.0733778495419514	0.0193104144427625
3	C	26	50	20120531	17	1826	36.08	0.072989011522977	0.0198949796187694
3	C	26	50	20120531	17	1828	36.12	0.0727766673565866	0.0198397545791588
3	C	26	50	20120531	17	1830	36.16	0.0722177701567367	0.0198903834246917
3	C	26	50	20120531	17	1832	36.2	0.0722178408674149	0.0197545482120258
3	C	26	50	20120531	17	1834	36.24	0.0723178257662747	0.0206453613349646
3	C	26	50	20120531	17	1836	36.28	0.0724762883959385	0.0208039653859847
3	C	26	50	20120531	17	1838	36.32	0.0724700658562641	0.020879201547503
3	C	26	50	20120531	17	1840	36.36	0.0719021884002932	0.0211370833906017
3	C	26	50	20120531	17	1842	36.4	0.0714094763951624	0.0211246383112528
3	C	26	50	20120531	17	1844	36.44	0.0705589683587512	0.021214723715176
3	C	26	50	20120531	17	1846	36.48	0.0695042478839334	0.0209925507645272
3	C	26	50	20120531	17	1848	36.52	0.0684553963953994	0.0211541246640283
3	C	26	50	20120531	17	1850	36.56	0.06723648572599	0.0204832217500385
3	C	26	50	20120531	17	1852	36.6	0.0661577236206118	0.020486474441232
3	C	26	50	20120531	17	1854	36.64	0.0646288173383302	0.019758861563391
3	C	26	50	20120531	17	1856	36.68	0.0626064919441367	0.0188636643784089
3	C	26	50	20120531	17	1858	36.72	0.0623597823881807	0.0186411378743694
3	C	26	50	20120531	17	1860	36.76	0.0603091727227397	0.0176615121397136
3	C	26	50	20120531	17	1862	36.8	0.0593965807109404	0.0170040442545664
3	C	26	50	20120531	17	1864	36.84	0.0583707809034731	0.015884057823845
3	C	26	50	20120531	17	1866	36.88	0.0569673860748521	0.0154691982753228
3	C	26	50	20120531	17	1868	36.92	0.0559882553149431	0.0157074225499046
3	C	26	50	20120531	17	1870	36.96	0.0549790725168337	0.0151756782504523
3	C	26	50	20120531	17	1872	37	0.0538013154620894	0.0147382619956103
3	C	26	50	20120531	17	1874	37.04	0.0522919253269686	0.0137278064052947
3	C	26	50	20120531	17	1876	37.08	0.0511878487988239	0.0134271446019342
3	C	26	50	20120531	17	1878	37.12	0.0498164859073907	0.0120328714507906
3	C	26	50	20120531	17	1880	37.16	0.0490741652085011	0.0120168908375358
3	C	26	50	20120531	17	1882	37.2	0.0479526938535392	0.0109331789846892
3	C	26	50	20120531	17	1884	37.24	0.0466366974230729	0.0104379921058243
3	C	26	50	20120531	17	1886	37.28	0.0452705671218205	0.0099780898553406
3	C	26	50	20120531	17	1888	37.32	0.0445000328623615	0.009052274946733
3	C	26	50	20120531	17	1890	37.36	0.0431074567674927	0.0073775632461708
3	C	26	50	20120531	17	1892	37.4	0.0422413923818954	0.006695346623682
3	C	26	50	20120531	17	1894	37.44	0.0414625849730966	0.0059564200373421
3	C	26	50	20120531	17	1896	37.48	0.04083891679209	0.0057544703406352
3	C	26	50	20120531	17	1898	37.52	0.0398240771397311	0.0052074525347093
3	C	26	50	20120531	17	1900	37.56	0.0387791854491718	0.0048720717883925
3	C	26	50	20120531	17	1902	37.6	0.0379134746169651	0.0033273970248905
3	C	26	50	20120531	17	1904	37.64	0.0375300106095276	0.0036714044739378
3	C	26	50	20120531	17	1906	37.68	0.0372349349497384	0.0034569389872039
3	C	26	50	20120531	17	1908	37.72	0.0367339497952678	0.003716235043865
3	C	26	50	20120531	17	1910	37.76	0.0361036348105181	0.0035022645318779
3	C	26	50	20120531	17	1912	37.8	0.0346702586543748	0.0032978399614369
3	C	26	50	20120531	17	1914	37.84	0.0339699400982877	0.0026893038655478
3	C	26	50	20120531	17	1916	37.88	0.0324929354537452	0.0026518272061449
3	C	26	50	20120531	17	1918	37.92	0.0307686555678218	0.0016567158329811
3	C	26	50	20120531	17	1920	37.96	0.0294740137621474	0.000576751646074802
3	C	26	50	20120531	17	1922	38	0.0293337944874381	0.0008360477027359
3	C	26	50	20120531	17	1924	38.04	0.0292111114609022	0.000411147237920999
3	C	26	50	20120531	17	1926	38.08	0.0290157378572604	0.0006794942613812
3	C	26	50	20120531	17	1928	38.12	0.0280205557734184	0.000443037753752502
3	C	26	50	20120531	17	1930	38.16	0.0283402387491929	0.000685787511733801
3	C	26	50	20120531	17	1932	38.2	0.0273526227079096	0.0009992479478338
3	C	26	50	20120531	17	1934	38.24	0.0274878215244725	0.00132875970786670
3	C	26	50	20120531	17	1936	38.28	0.0264058067279008	0.0012038846503092
3	C	26	50	20120531	17	1938	38.32	0.0256659609027453	0.0017006271640927
3	C	26	50	20120531	17	1940	38.36	0.0240200284481774	0.0018808686826172
3	C	26	50	20120531	17	1942	38.4	0.0231879051880771	0.0019817021096144
3	C	26	50	20120531	17	1944	38.44	0.0223617923356168	0.001324729199214
3	C	26	50	20120531	17	1946	38.48	0.0224272704235547	0.0013456595599371
3	C	26	50	20120531	17	1948	38.52	0.0227577014224032	0.0015755399745008
3	C	26	50	20120531	17	1950	38.56	0.0223514685766115	0.0015115468108035
3	C	26	50	20120531	17	1952	38.6	0.0215583776108327	0.0014391390764099
3	C	26	50	20120531	17	1954	38.64	0.0200060660940939	0.000272059334061502
3	C	26	50	20120531	17	1956	38.68	0.019723081960263	2.58447528524025e-05
3	C	26	50	20120531	17	1958	38.72	0.018817730721903	-0.000198760645123700
3	C	26	50	20120531	17	1960	38.76	0.0182924918048376	-0.0002220951689028
3	C	26	50	20120531	17	1962	38.8	0.0170635048637963	-0.000578583052638099
3	C	26	50	20120531	17	1964	38.84	0.0162506856188224	-0.0011915739212487
3	C	26	50	20120531	17	1966	38.88	0.0152077243297757	-0.0013467343622444
3	C	26	50	20120531	17	1968	38.92	0.0146347910603193	-0.0021407799221779
3	C	26	50	20120531	17	1970	38.96	0.0136565300417511	-0.0031725406398106
3	C	26	50	20120531	17	1972	39	0.0132224301177129	-0.0038825394877322
3	C	26	50	20120531	17	1974	39.04	0.013076822689331	-0.0042372808177179
3	C	26	50	20120531	17	1976	39.08	0.0123023922715076	-0.0051791399791905
3	C	26	50	20120531	17	1978	39.12	0.0111191339260057	-0.0071050301505658
3	C	26	50	20120531	17	1980	39.16	0.0107154466646263	-0.0070003076362721
3	C	26	50	20120531	17	1982	39.2	0.0103267005695334	-0.0083622165100408
3	C	26	50	20120531	17	1984	39.24	0.009891893538714	-0.0100058791518411
3	C	26	50	20120531	17	1986	39.28	0.0097764937120243	-0.0102922573982217
3	C	26	50	20120531	17	1988	39.32	0.0090337346069303	-0.0102720200021441
3	C	26	50	20120531	17	1990	39.36	0.008710402960165	-0.0103443853101308
3	C	26	50	20120531	17	1992	39.4	0.0087107282292843	-0.0102793739126685
3	C	26	50	20120531	17	1994	39.44	0.0079689025051415	-0.0103102744790063
3	C	26	50	20120531	17	1996	39.48	0.007234656965693	-0.0093397138532853
3	C	26	50	20120531	17	1998	39.52	0.0068852260076341	-0.0091532002976117
3	C	26	50	20120531	17	2000	39.56	0.0062678227927089	-0.0094981694118814
3	C	26	50	20120531	17	2002	39.6	0.0055945722842055	-0.0091537235566298
3	C	26	50	20120531	17	2004	39.64	0.0048183033887511	-0.0091835563917281
3	C	26	50	20120531	17	2006	39.68	0.0042738665225765	-0.0087007792368729
3	C	26	50	20120531	17	2008	39.72	0.0039750785521861	-0.0086808741809826
3	C	26	50	20120531	17	2010	39.76	0.0023686097270762	-0.0077742996478911
3	C	26	50	20120531	17	2012	39.8	0.0025476491640727	-0.0072390198145329
3	C	26	50	20120531	17	2014	39.84	0.0026190457357691	-0.0064534029674312
3	C	26	50	20120531	17	2016	39.88	0.0021756261443548	-0.0060689560815679
3	C	26	50	20120531	17	2018	39.92	0.0018206443980635	-0.0053088021496567
3	C	26	50	20120531	17	2020	39.96	0.0016439681119298	-0.0046054727328953
3	C	26	50	20120531	17	2022	40	0.0013636667412268	-0.0038248226038246
3	C	26	50	20120531	17	2024	40.04	-0.000467963267789201	-0.0025393618725971
3	C	26	50	20120531	17	2026	40.08	-0.0008492564574084	-0.001853022817574
3	C	26	50	20120531	17	2028	40.12	-0.0015393148941006	-0.00111785096824220
3	C	26	50	20120531	17	2030	40.16	-0.0027515009780209	-0.0014740277249936
3	C	26	50	20120531	17	2032	40.2	-0.0028313686889559	-0.0016137873802952
3	C	26	50	20120531	17	2034	40.24	-0.0037054940918587	-0.0020325360161138
3	C	26	50	20120531	17	2036	40.28	-0.00469349904187159	-0.0026004488274238
3	C	26	50	20120531	17	2038	40.32	-0.00570687498319347	-0.0030247623936104
3	C	26	50	20120531	17	2040	40.36	-0.00711374877717785	-0.0036373855666948
3	C	26	50	20120531	17	2042	40.4	-0.00790261124440519	-0.0030858281352337
3	C	26	50	20120531	17	2044	40.44	-0.00870271670945339	-0.003313997351387
3	C	26	50	20120531	17	2046	40.48	-0.00964303437814307	-0.0028316020341937
3	C	26	50	20120531	17	2048	40.52	-0.00912997183984974	-0.0025222993859671
3	C	26	50	20120531	17	2050	40.56	-0.00975394407677218	-0.00154152106725790
3	C	26	50	20120531	17	2052	40.6	-0.00993386032617728	-0.00148294434150440
3	C	26	50	20120531	17	2054	40.64	-0.0111344922852930	-0.000548750217539799
3	C	26	50	20120531	17	2056	40.68	-0.0111402905608987	-0.000387529871429298
3	C	26	50	20120531	17	2058	40.72	-0.0108807116615251	-3.6592775926398e-05
3	C	26	50	20120531	17	2060	40.76	-0.0109510687862532	-0.000881090404697499
3	C	26	50	20120531	17	2062	40.8	-0.0114338105857692	-0.0011302041237095
3	C	26	50	20120531	17	2064	40.84	-0.0110016269211080	-0.0011225673704727
3	C	26	50	20120531	17	2066	40.88	-0.01136274635426	-0.0015200320921776
3	C	26	50	20120531	17	2068	40.92	-0.0118345279986677	-0.00173782098078310
3	C	26	50	20120531	17	2070	40.96	-0.0124930565439867	-0.0020082893245869
3	C	26	50	20120531	17	2072	41	-0.0131187753346587	-0.0027153253950954
3	C	26	50	20120531	17	2074	41.04	-0.0137574341794264	-0.0024443620765447
3	C	26	50	20120531	17	2076	41.08	-0.0150107809490795	-0.0030738992438351
3	C	26	50	20120531	17	2078	41.12	-0.014867450404533	-0.0033142448387604
3	C	26	50	20120531	17	2080	41.16	-0.0152828756384801	-0.0039292156063583
3	C	26	50	20120531	17	2082	41.2	-0.0157910591399833	-0.0043111098367415
3	C	26	50	20120531	17	2084	41.24	-0.0159966433655454	-0.0049074412695874
3	C	26	50	20120531	17	2086	41.28	-0.0159297439929774	-0.0045926302595353
3	C	26	50	20120531	17	2088	41.32	-0.0168035299846252	-0.0054551025426842
3	C	26	50	20120531	17	2090	41.36	-0.0167728061949826	-0.0061774474750053
3	C	26	50	20120531	17	2092	41.4	-0.0165724545596013	-0.0059790757386112
3	C	26	50	20120531	17	2094	41.44	-0.0166817520547693	-0.0070904849640768
3	C	26	50	20120531	17	2096	41.48	-0.0162859843893391	-0.008137526259251
3	C	26	50	20120531	17	2098	41.52	-0.0169436290511817	-0.0080826618440987
3	C	26	50	20120531	17	2100	41.56	-0.0174780957117416	-0.0086514938942242
3	C	26	50	20120531	17	2102	41.6	-0.0178752351643272	-0.0085679421569592
3	C	26	50	20120531	17	2104	41.64	-0.0183506796218614	-0.0085243702371025
3	C	26	50	20120531	17	2106	41.68	-0.0194975643945391	-0.0089157821247605
3	C	26	50	20120531	17	2108	41.72	-0.0206005378361051	-0.0093487011804742
3	C	26	50	20120531	17	2110	41.76	-0.0202772769000179	-0.00990211123170202
3	C	26	50	20120531	17	2112	41.8	-0.0198130471560333	-0.0110048301148268
3	C	26	50	20120531	17	2114	41.84	-0.0199147078979645	-0.0120883651909780
3	C	26	50	20120531	17	2116	41.88	-0.0199615897846639	-0.0126630740055620
3	C	26	50	20120531	17	2118	41.92	-0.0207398371648921	-0.0132135198651631
3	C	26	50	20120531	17	2120	41.96	-0.0211976180950323	-0.0135069691793555
3	C	26	50	20120531	17	2122	42	-0.021412607547891	-0.0136555613054608
3	C	26	50	20120531	17	2124	42.04	-0.0212901578665929	-0.0142146777084128
3	C	26	50	20120531	17	2126	42.08	-0.0218071236343184	-0.0153177077185214
3	C	26	50	20120531	17	2128	42.12	-0.0227753649497971	-0.0158700853938487
3	C	26	50	20120531	17	2130	42.16	-0.0225976478024815	-0.0154500003262135
3	C	26	50	20120531	17	2132	42.2	-0.0230620755363648	-0.016237505148421
3	C	26	50	20120531	17	2134	42.24	-0.0236877377584943	-0.0175534732946160
3	C	26	50	20120531	17	2136	42.28	-0.0230593390331216	-0.0175630404493655
3	C	26	50	20120531	17	2138	42.32	-0.0231467303602085	-0.0189301960554506
3	C	26	50	20120531	17	2140	42.36	-0.0234799615019105	-0.0200537038779423
3	C	26	50	20120531	17	2142	42.4	-0.0244281987665494	-0.0213574744321619
3	C	26	50	20120531	17	2144	42.44	-0.0245968437338624	-0.0226521162378363
3	C	26	50	20120531	17	2146	42.48	-0.0250313042823591	-0.023963700321988
3	C	26	50	20120531	17	2148	42.52	-0.0254366391025386	-0.0260923533628686
3	C	26	50	20120531	17	2150	42.56	-0.0258961948706996	-0.0264869825863810
3	C	26	50	20120531	17	2152	42.6	-0.0251247837988319	-0.0269731467827180
3	C	26	50	20120531	17	2154	42.64	-0.0244119211684465	-0.0268145710159691
3	C	26	50	20120531	17	2156	42.68	-0.0236208878834009	-0.0266761831478230
3	C	26	50	20120531	17	2158	42.72	-0.0237785302691987	-0.0274995807102435
3	C	26	50	20120531	17	2160	42.76	-0.0231094304775009	-0.0279600840014913
3	C	26	50	20120531	17	2162	42.8	-0.0227550356298380	-0.03026906341371
3	C	26	50	20120531	17	2164	42.84	-0.0223834934427314	-0.0306350901679234
3	C	26	50	20120531	17	2166	42.88	-0.0211084950634383	-0.0318291955314488
3	C	26	50	20120531	17	2168	42.92	-0.0211768793602468	-0.0314281882047701
3	C	26	50	20120531	17	2170	42.96	-0.0210825159602975	-0.0314374159482645
3	C	26	50	20120531	17	2172	43	-0.0211432069353267	-0.0328869636364935
3	C	26	50	20120531	17	2174	43.04	-0.0208154063737043	-0.0326050967313769
3	C	26	50	20120531	17	2176	43.08	-0.0211235635089454	-0.0315533461050401
3	C	26	50	20120531	17	2178	43.12	-0.0221600335577408	-0.0312464688330729
3	C	26	50	20120531	17	2180	43.16	-0.0229069645928438	-0.0311326812098444
3	C	26	50	20120531	17	2182	43.2	-0.0234850972184622	-0.030444947033142
3	C	26	50	20120531	17	2184	43.24	-0.0242888916595879	-0.0301692199362065
3	C	26	50	20120531	17	2186	43.28	-0.0253473166668324	-0.0302134572435443
3	C	26	50	20120531	17	2188	43.32	-0.0260652690518288	-0.0305811966103817
3	C	26	50	20120531	17	2190	43.36	-0.0269858605626437	-0.0299326997889674
3	C	26	50	20120531	17	2192	43.4	-0.0275063547932073	-0.0291734863090752
3	C	26	50	20120531	17	2194	43.44	-0.0284218742270808	-0.0285253946598465
3	C	26	50	20120531	17	2196	43.48	-0.0299097612449857	-0.0271981623026271
3	C	26	50	20120531	17	2198	43.52	-0.0311427786946797	-0.0262317241094404
3	C	26	50	20120531	17	2200	43.56	-0.0311567794089472	-0.0259060307260259
3	C	26	50	20120531	17	2202	43.6	-0.0306494515066493	-0.0246677948282867
3	C	26	50	20120531	17	2204	43.64	-0.0301805972843158	-0.0245897726660506
3	C	26	50	20120531	17	2206	43.68	-0.0295927228485729	-0.0245529889712933
3	C	26	50	20120531	17	2208	43.72	-0.0294409070226521	-0.0238213455847995
3	C	26	50	20120531	17	2210	43.76	-0.0289059171030742	-0.0234655223814386
3	C	26	50	20120531	17	2212	43.8	-0.0284871543251199	-0.0228502122025857
3	C	26	50	20120531	17	2214	43.84	-0.028273141386726	-0.0230987319519016
3	C	26	50	20120531	17	2216	43.88	-0.0272370178202533	-0.021871972397221
3	C	26	50	20120531	17	2218	43.92	-0.0260015396389608	-0.0210869495198155
3	C	26	50	20120531	17	2220	43.96	-0.0255853365875544	-0.0210716194447994
3	C	26	50	20120531	17	2222	44	-0.024675035601726	-0.0203179991795464
3	C	26	50	20120531	17	2224	44.04	-0.0240667116378713	-0.0202726877770080
3	C	26	50	20120531	17	2226	44.08	-0.0236944199175765	-0.0203543444680994
3	C	26	50	20120531	17	2228	44.12	-0.0232654111623629	-0.0208534982160068
3	C	26	50	20120531	17	2230	44.16	-0.0235398746594804	-0.0209017441116871
3	C	26	50	20120531	17	2232	44.2	-0.0230098698427098	-0.0209226320460034
3	C	26	50	20120531	17	2234	44.24	-0.0219186485158471	-0.0213190219654010
3	C	26	50	20120531	17	2236	44.28	-0.0196400039845413	-0.0218189393886320
3	C	26	50	20120531	17	2238	44.32	-0.0175738400912345	-0.0220528906169351
3	C	26	50	20120531	17	2240	44.36	-0.0161061961262614	-0.0218218095350569
3	C	26	50	20120531	17	2242	44.4	-0.0130534669523483	-0.022322844894109
3	C	26	50	20120531	17	2244	44.44	-0.0129232885939318	-0.0223974305173886
3	C	26	50	20120531	17	2246	44.48	-0.0118935141392475	-0.0229384230664320
3	C	26	50	20120531	17	2248	44.52	-0.0106123999934039	-0.0235422434671974
3	C	26	50	20120531	17	2250	44.56	-0.0104218630001454	-0.0256741562703392
3	C	26	50	20120531	17	2252	44.6	-0.00982401835878777	-0.0265864512972905
3	C	26	50	20120531	17	2254	44.64	-0.00978200207384967	-0.0279218083114256
3	C	26	50	20120531	17	2256	44.68	-0.0101731594030664	-0.0293612938701584
3	C	26	50	20120531	17	2258	44.72	-0.0106465603220030	-0.0311739408905266
3	C	26	50	20120531	17	2260	44.76	-0.0109084938869579	-0.0314488852202554
3	C	26	50	20120531	17	2262	44.8	-0.0106330970088892	-0.0327673070269811
3	C	26	50	20120531	17	2264	44.84	-0.0106424237473331	-0.0335321066504447
3	C	26	50	20120531	17	2266	44.88	-0.0102543564747501	-0.0326666008792046
3	C	26	50	20120531	17	2268	44.92	-0.00999051372148596	-0.0332230019921168
3	C	26	50	20120531	17	2270	44.96	-0.0093157641466065	-0.032738746984089
3	C	26	50	20120531	17	2272	45	-0.00831344028427457	-0.0333408484082694
3	C	26	50	20120531	17	2274	45.04	-0.00756240095877291	-0.0330248211745537
3	C	26	50	20120531	17	2276	45.08	-0.00713646104698956	-0.0333007554537761
3	C	26	50	20120531	17	2278	45.12	-0.00646084880183707	-0.0341117645053902
3	C	26	50	20120531	17	2280	45.16	-0.00595090460444876	-0.034308644246476
3	C	26	50	20120531	17	2282	45.2	-0.00525818744625936	-0.0349025785873336
3	C	26	50	20120531	17	2284	45.24	-0.004616622392621	-0.0353749895567765
3	C	26	50	20120531	17	2286	45.28	-0.00470070445997189	-0.0346126648070471
3	C	26	50	20120531	17	2288	45.32	-0.00414205474749546	-0.0354047304679932
3	C	26	50	20120531	17	2290	45.36	-0.0039482367787722	-0.0350522377375717
3	C	26	50	20120531	17	2292	45.4	-0.0038749663741057	-0.0347030542668862
3	C	26	50	20120531	17	2294	45.44	-0.0038069073464165	-0.034356678010122
3	C	26	50	20120531	17	2296	45.48	-0.0035407311407744	-0.0342276805200301
3	C	26	50	20120531	17	2298	45.52	-0.0026224893457934	-0.0340702856216058
3	C	26	50	20120531	17	2300	45.56	-0.0025961779024654	-0.0335188766825687
3	C	26	50	20120531	17	2302	45.6	-0.0017418019919612	-0.0330326205623501
3	C	26	50	20120531	17	2304	45.64	-0.0016803473416082	-0.0330113295771686
3	C	26	50	20120531	17	2306	45.68	-0.0013002475431747	-0.0322594330331872
3	C	26	50	20120531	17	2308	45.72	-0.00098432375211	-0.0312239573815871
3	C	26	50	20120531	17	2310	45.76	-0.000364152921243199	-0.0303028419046473
3	C	26	50	20120531	17	2312	45.8	3.59280955521003e-05	-0.0292485456938981
3	C	26	50	20120531	17	2314	45.84	0.000108519677708700	-0.0275339107444701
3	C	26	50	20120531	17	2316	45.88	8.77236672739996e-05	-0.0257305126807998
3	C	26	50	20120531	17	2318	45.92	0.0006188881391658	-0.0244799377697289
3	C	26	50	20120531	17	2320	45.96	-2.85034743496004e-05	-0.0230987814493763
3	C	26	50	20120531	17	2322	46	-0.0002218193972582	-0.0228129618173528
3	C	26	50	20120531	17	2324	46.04	-0.0008926869559089	-0.0214896468317013
3	C	26	50	20120531	17	2326	46.08	-0.0014196158581813	-0.0198888772872477
3	C	26	50	20120531	17	2328	46.12	-0.0021619789834778	-0.0194826020150492
3	C	26	50	20120531	17	2330	46.16	-0.0025908392462675	-0.0186639562101983
3	C	26	50	20120531	17	2332	46.2	-0.0036639939948709	-0.0185513494552943
3	C	26	50	20120531	17	2334	46.24	-0.00510589785879521	-0.0176357027422002
3	C	26	50	20120531	17	2336	46.28	-0.00641274432751294	-0.0167758043277349
3	C	26	50	20120531	17	2338	46.32	-0.00771833921722797	-0.0156236516095373
3	C	26	50	20120531	17	2340	46.36	-0.00917247885689398	-0.014759762284399
3	C	26	50	20120531	17	2342	46.4	-0.00990995021747824	-0.0141118672108554
3	C	26	50	20120531	17	2344	46.44	-0.0101873015386902	-0.0132781642742059
3	C	26	50	20120531	17	2346	46.48	-0.0109594409305424	-0.01286044094322
3	C	26	50	20120531	17	2348	46.52	-0.0120820295142186	-0.0119160998369454
3	C	26	50	20120531	17	2350	46.56	-0.0127966104140823	-0.0125321383357829
3	C	26	50	20120531	17	2352	46.6	-0.0141407567655076	-0.0127331334383352
3	C	26	50	20120531	17	2354	46.64	-0.0149657311760501	-0.0131128992773070
3	C	26	50	20120531	17	2356	46.68	-0.0154331499716179	-0.0130312779415547
3	C	26	50	20120531	17	2358	46.72	-0.0164162688137728	-0.0140811052374467
3	C	26	50	20120531	17	2360	46.76	-0.0162154717011192	-0.0146747708777275
3	C	26	50	20120531	17	2362	46.8	-0.0161538678512355	-0.0170414282829808
3	C	26	50	20120531	17	2364	46.84	-0.0167597006779001	-0.0172043294219102
3	C	26	50	20120531	17	2366	46.88	-0.0167188023287831	-0.0173986006460802
3	C	26	50	20120531	17	2368	46.92	-0.0168812905173523	-0.0190870959791281
3	C	26	50	20120531	17	2370	46.96	-0.0166503918690236	-0.0185888968253753
3	C	26	50	20120531	17	2372	47	-0.0167070735486036	-0.0198614486152055
3	C	26	50	20120531	17	2374	47.04	-0.0164927650395751	-0.0217920467035299
3	C	26	50	20120531	17	2376	47.08	-0.0170180584038626	-0.0228074117362273
3	C	26	50	20120531	17	2378	47.12	-0.0176446829983213	-0.0257411687799923
3	C	26	50	20120531	17	2380	47.16	-0.0187769872291709	-0.0288346336684628
3	C	26	50	20120531	17	2382	47.2	-0.0194237283044476	-0.0291571945688367
3	C	26	50	20120531	17	2384	47.24	-0.0201728301573688	-0.0312926641190878
3	C	26	50	20120531	17	2386	47.28	-0.0206102039858039	-0.0328671505044847
3	C	26	50	20120531	17	2388	47.32	-0.0206645309998025	-0.03462202690083
3	C	26	50	20120531	17	2390	47.36	-0.0205469603552946	-0.0355588514620206
3	C	26	50	20120531	17	2392	47.4	-0.0195108014334829	-0.0368955307658366
3	C	26	50	20120531	17	2394	47.44	-0.0181311017530995	-0.0383255764490405
3	C	26	50	20120531	17	2396	47.48	-0.0174461981248422	-0.0386980803013696
3	C	26	50	20120531	17	2398	47.52	-0.0168748558456435	-0.0390721397886173
3	C	26	50	20120531	17	2400	47.56	-0.0161692339886974	-0.0396646245605735
3	C	26	50	20120531	17	2402	47.6	-0.0151186147332105	-0.0395449820931967
3	C	26	50	20120531	17	2404	47.64	-0.0151036240694493	-0.0402532202452331
3	C	26	50	20120531	17	2406	47.68	-0.0139434032628784	-0.0411489831156403
3	C	26	50	20120531	17	2408	47.72	-0.0135069062468520	-0.0416348361849935
3	C	26	50	20120531	17	2410	47.76	-0.0123018548703539	-0.0418123199870714
3	C	26	50	20120531	17	2412	47.8	-0.0118821869957197	-0.0424504838570922
3	C	26	50	20120531	17	2414	47.84	-0.0115873941786430	-0.042944963629176
3	C	26	50	20120531	17	2416	47.88	-0.0111618573177249	-0.0427432967751816
3	C	26	50	20120531	17	2418	47.92	-0.0112025159576431	-0.0430922539716971
3	C	26	50	20120531	17	2420	47.96	-0.0106100311856869	-0.0432163512117954
3	C	26	50	20120531	17	2422	48	-0.0100847922686216	-0.0436855872717908
3	C	26	50	20120531	17	2424	48.04	-0.0104903180076320	-0.0433837233869022
3	C	26	50	20120531	17	2426	48.08	-0.0107287544142481	-0.0435606415035551
3	C	26	50	20120531	17	2428	48.12	-0.0111210572564504	-0.0433947542526887
3	C	26	50	20120531	17	2430	48.16	-0.0118229314474562	-0.0431284578388939
3	C	26	50	20120531	17	2432	48.2	-0.0123302098522794	-0.0433588332282045
3	C	26	50	20120531	17	2434	48.24	-0.0128721364893808	-0.0432612524924007
3	C	26	50	20120531	17	2436	48.28	-0.0139178059973995	-0.0434202100968115
3	C	26	50	20120531	17	2438	48.32	-0.0150887748270444	-0.0437064469218358
3	C	26	50	20120531	17	2440	48.36	-0.0163082511818787	-0.0436493126939159
3	C	26	50	20120531	17	2442	48.4	-0.0165926495292720	-0.043071323610974
3	C	26	50	20120531	17	2444	48.44	-0.0174181259856291	-0.0434654649308074
3	C	26	50	20120531	17	2446	48.48	-0.0188213793928938	-0.0436642326469989
3	C	26	50	20120531	17	2448	48.52	-0.0198949796187694	-0.0439607225203504
3	C	26	50	20120531	17	2450	48.56	-0.0205780447693956	-0.0441739859255563
3	C	26	50	20120531	17	2452	48.6	-0.0219327199407928	-0.0439175890066981
3	C	26	50	20120531	17	2454	48.64	-0.0224743637351816	-0.0428458979691317
3	C	26	50	20120531	17	2456	48.68	-0.0227382559859205	-0.0426027946577598
3	C	26	50	20120531	17	2458	48.72	-0.0227863463181090	-0.0422548910503482
3	C	26	50	20120531	17	2460	48.76	-0.0227476534350424	-0.0415826587756098
3	C	26	50	20120531	17	2462	48.8	-0.0229249321761537	-0.0412219565354587
3	C	26	50	20120531	17	2464	48.84	-0.0227530557308507	-0.041003651458903
3	C	26	50	20120531	17	2466	48.88	-0.0226590317421563	-0.0408460868548512
3	C	26	50	20120531	17	2468	48.92	-0.0223026074980314	-0.0407035765541709
3	C	26	50	20120531	17	2470	48.96	-0.0222633347874043	-0.040351960636158
3	C	26	50	20120531	17	2472	49	-0.0222486481795591	-0.0403525051083795
3	C	26	50	20120531	17	2474	49.04	-0.0217151148999504	-0.0402198023787543
3	C	26	50	20120531	17	2476	49.08	-0.0218432850751083	-0.0394502863530602
3	C	26	50	20120531	17	2478	49.12	-0.0214852556985901	-0.0380070319151838
3	C	26	50	20120531	17	2480	49.16	-0.0216766695042573	-0.0373384624535719
3	C	26	50	20120531	17	2482	49.2	-0.0216888458830293	-0.0365467715592198
3	C	26	50	20120531	17	2484	49.24	-0.0219998173032596	-0.0352400523697227
3	C	26	50	20120531	17	2486	49.28	-0.0222944474857765	-0.0349711608740409
3	C	26	50	20120531	17	2488	49.32	-0.0226732940859329	-0.0336633173847617
3	C	26	50	20120531	17	2490	49.36	-0.0231109719702839	-0.0326097494939972
3	C	26	50	20120531	17	2492	49.4	-0.0230837554302760	-0.0315088478753
3	C	26	50	20120531	17	2494	49.44	-0.0235544368165322	-0.0302050532794499
3	C	26	50	20120531	17	2496	49.48	-0.0238899801974086	-0.0282444370940505
3	C	26	50	20120531	17	2498	49.52	-0.0242906099290662	-0.0277166695631356
3	C	26	50	20120531	17	2500	49.56	-0.0239290733029133	-0.0263388649289258
3	C	26	50	20120531	17	2502	49.6	-0.0230265858470171	-0.0259781768309104
3	C	26	50	20120531	17	2504	49.64	-0.0227477170746527	-0.0253891427400463
3	C	26	50	20120531	17	2506	49.68	-0.0226527243496681	-0.0238167635328575
3	C	26	50	20120531	17	2508	49.72	-0.0223496018147091	-0.0228179186358889
3	C	26	50	20120531	17	2510	49.76	-0.0226224884637046	-0.0206680736047762
3	C	26	50	20120531	17	2512	49.8	-0.0232403442269698	-0.0200514623494460
3	C	26	50	20120531	17	2514	49.84	-0.0235733703077052	-0.0188304374307608
3	C	26	50	20120531	17	2516	49.88	-0.0247423945937019	-0.0179935270577519
3	C	26	50	20120531	17	2518	49.92	-0.0257812617344855	-0.0173058515709123
3	C	26	50	20120531	17	2520	49.96	-0.0263009145079795	-0.0163597709819560
3	C	26	50	20120531	17	2522	50	-0.0272874628180232	-0.0160376060613796
3	C	26	50	20120531	17	2524	50.04	-0.0280563283054786	-0.0167695605748570
3	C	26	50	20120531	17	2526	50.08	-0.0289357994356471	-0.0167365811145825
3	C	26	50	20120531	17	2528	50.12	-0.0296577625303064	-0.0171086677739107
3	C	26	50	20120531	17	2530	50.16	-0.0292914387912449	-0.0169686182048288
3	C	26	50	20120531	17	2532	50.2	-0.0303496523735618	-0.0166857330659473
3	C	26	50	20120531	17	2534	50.24	-0.0297836628926967	-0.0169224512030852
3	C	26	50	20120531	17	2536	50.28	-0.0289441150113939	-0.016934259886331
3	C	26	50	20120531	17	2538	50.32	-0.028434269808955	-0.0167383700947389
3	C	26	50	20120531	17	2540	50.36	-0.028135389914683	-0.0162938262035425
3	C	26	50	20120531	17	2542	50.4	-0.028051237136654	-0.0163626913329623
3	C	26	50	20120531	17	2544	50.44	-0.0278573979547274	-0.0165184457436542
3	C	26	50	20120531	17	2546	50.48	-0.0277933128671484	-0.0164607246171060
3	C	26	50	20120531	17	2548	50.52	-0.0275580584410476	-0.0164558455803158
3	C	26	50	20120531	17	2550	50.56	-0.0274996514209216	-0.0165678512944557
3	C	26	50	20120531	17	2552	50.6	-0.0270208977036515	-0.0168493787883174
3	C	26	50	20120531	17	2554	50.64	-0.0265420167071607	-0.0158728360392275
3	C	26	50	20120531	17	2556	50.68	-0.026228959321926	-0.0154696932500696
3	C	26	50	20120531	17	2558	50.72	-0.0256596252259858	-0.0153731307480308
3	C	26	50	20120531	17	2560	50.76	-0.0250733347094328	-0.0150037805919458
3	C	26	50	20120531	17	2562	50.8	-0.0249824361327113	-0.0144833853563315
3	C	26	50	20120531	17	2564	50.84	-0.0246487100162625	-0.0143016871978378
3	C	26	50	20120531	17	2566	50.88	-0.0245477988075193	-0.0142262318332174
3	C	26	50	20120531	17	2568	50.92	-0.0244355243928025	-0.0136448627798615
3	C	26	50	20120531	17	2570	50.96	-0.024332110026054	-0.0143704604033760
3	C	26	50	20120531	17	2572	51	-0.0242043711860327	-0.0139441810803377
3	C	26	50	20120531	17	2574	51.04	-0.0231428836993188	-0.0140392374449326
3	C	26	50	20120531	17	2576	51.08	-0.0223743788363219	-0.0139468256596994
3	C	26	50	20120531	17	2578	51.12	-0.0216094660757733	-0.0139170069667367
3	C	26	50	20120531	17	2580	51.16	-0.0208765286838700	-0.0140567807641739
3	C	26	50	20120531	17	2582	51.2	-0.0198533586065219	-0.0148888891750318
3	C	26	50	20120531	17	2584	51.24	-0.0193692563335589	-0.0146921268136717
3	C	26	50	20120531	17	2586	51.28	-0.0189372959732192	-0.0145393322105444
3	C	26	50	20120531	17	2588	51.32	-0.0186530802007968	-0.0150555895986965
3	C	26	50	20120531	17	2590	51.36	-0.0186743025966206	-0.0153594850013674
3	C	26	50	20120531	17	2592	51.4	-0.017781142586275	-0.0167014188156744
3	C	26	50	20120531	17	2594	51.44	-0.0176121985127936	-0.0171418452240839
3	C	26	50	20120531	17	2596	51.48	-0.0190278022470985	-0.0156911067680354
3	C	26	50	20120531	17	2598	51.52	-0.0194567926175359	-0.0155761340338416
3	C	26	50	20120531	17	2600	51.56	-0.0199589444981955	-0.0152449888571441
3	C	26	50	20120531	17	2602	51.6	-0.0201796183824682	-0.0157106893832336
3	C	26	50	20120531	17	2604	51.64	-0.0208208935223263	-0.0147789913462066
3	C	26	50	20120531	17	2606	51.68	-0.0207421076847665	-0.0147659240128902
3	C	26	50	20120531	17	2608	51.72	-0.0207945113683202	-0.0144400397106448
3	C	26	50	20120531	17	2610	51.76	-0.0208453099194806	-0.0144293623982489
3	C	26	50	20120531	17	2612	51.8	-0.0205497675692159	-0.0144888583628179
3	C	26	50	20120531	17	2614	51.84	-0.0200453784027006	-0.0143583024093803
3	C	26	50	20120531	17	2616	51.88	-0.0196113621293946	-0.0139803455616868
3	C	26	50	20120531	17	2618	51.92	-0.0196854101393884	-0.0140299135349159
3	C	26	50	20120531	17	2620	51.96	-0.0189489697404911	-0.0144129221655863
3	C	26	50	20120531	17	2622	52	-0.0180090855282583	-0.0147986086096370
3	C	26	50	20120531	17	2624	52.04	-0.0171188218272885	-0.0152448757200591
3	C	26	50	20120531	17	2626	52.08	-0.0158487024847856	-0.0158759968065394
3	C	26	50	20120531	17	2628	52.12	-0.0148857220437589	-0.0168904263369652
3	C	26	50	20120531	17	2630	52.16	-0.0134098332137171	-0.0176118605157522
3	C	26	50	20120531	17	2632	52.2	-0.0124007918369639	-0.0186982310900959
3	C	26	50	20120531	17	2634	52.24	-0.0103178263794294	-0.020595354743399
3	C	26	50	20120531	17	2636	52.28	-0.00884232787233086	-0.0214085204706957
3	C	26	50	20120531	17	2638	52.32	-0.00825371804553556	-0.0225291432975202
3	C	26	50	20120531	17	2640	52.36	-0.00817427459866925	-0.0235651183715688
3	C	26	50	20120531	17	2642	52.4	-0.00758440470758987	-0.0250145020110245
3	C	26	50	20120531	17	2644	52.44	-0.00878286797020767	-0.0259421292343123
3	C	26	50	20120531	17	2646	52.48	-0.00949239234947909	-0.026196785963382
3	C	26	50	20120531	17	2648	52.52	-0.0109480070138907	-0.0266515051211596
3	C	26	50	20120531	17	2650	52.56	-0.0117153168664274	-0.0265159668933418
3	C	26	50	20120531	17	2652	52.6	-0.0124775284790718	-0.0262910291551785
3	C	26	50	20120531	17	2654	52.64	-0.0131801522032657	-0.0268252907547719
3	C	26	50	20120531	17	2656	52.68	-0.0142020699945043	-0.0271606361457496
3	C	26	50	20120531	17	2658	52.72	-0.0147728819436171	-0.0280505795273475
3	C	26	50	20120531	17	2660	52.76	-0.0155295144837580	-0.0303731848872397
3	C	26	50	20120531	17	2662	52.8	-0.0151908032645018	-0.0313550238661207
3	C	26	50	20120531	17	2664	52.84	-0.0142971122169636	-0.0326764155213274
3	C	26	50	20120531	17	2666	52.88	-0.0128418298927391	-0.0337100359297947
3	C	26	50	20120531	17	2668	52.92	-0.0126074522790471	-0.0330928307047682
3	C	26	50	20120531	17	2670	52.96	-0.0112834231155465	-0.0334293711062061
3	C	26	50	20120531	17	2672	53	-0.0108395721889957	-0.0330607563411736
3	C	26	50	20120531	17	2674	53.04	-0.00986935097452964	-0.0330256131341486
3	C	26	50	20120531	17	2676	53.08	-0.0084760960571509	-0.0337217173338199
3	C	26	50	20120531	17	2678	53.12	-0.00735544494605523	-0.0335644285014127
3	C	26	50	20120531	17	2680	53.16	-0.00610182947582522	-0.0334984695808637
3	C	26	50	20120531	17	2682	53.2	-0.00451882952478289	-0.032130430091302
3	C	26	50	20120531	17	2684	53.24	-0.0035584583077788	-0.0321296027763681
3	C	26	50	20120531	17	2686	53.28	-0.0021102597792883	-0.0312408671331524
3	C	26	50	20120531	17	2688	53.32	-0.0015164682740004	-0.0302386507510512
3	C	26	50	20120531	17	2690	53.36	-0.0010811379841629	-0.0295945825394074
3	C	26	50	20120531	17	2692	53.4	-0.0006554809150921	-0.0286050785230184
3	C	26	50	20120531	17	2694	53.44	1.68503545957006e-05	-0.0276137006736592
3	C	26	50	20120531	17	2696	53.48	0.0014158469790377	-0.0271728337377250
3	C	26	50	20120531	17	2698	53.52	0.0020228274400082	-0.0260086531331795
3	C	26	50	20120531	17	2700	53.56	0.0028375063758167	-0.0263400528683182
3	C	26	50	20120531	17	2702	53.6	0.0035788088409414	-0.0252956844367769
3	C	26	50	20120531	17	2704	53.64	0.0046098129543183	-0.0256241638209093
3	C	26	50	20120531	17	2706	53.68	0.0053791451322492	-0.0264169719439757
3	C	26	50	20120531	17	2708	53.72	0.0064252813307435	-0.0261967364659073
3	C	26	50	20120531	17	2710	53.76	0.0069884423844839	-0.0261076197982744
3	C	26	50	20120531	17	2712	53.8	0.0083306017658541	-0.0263448541233625
3	C	26	50	20120531	17	2714	53.84	0.0084834782519466	-0.0268336063305186
3	C	26	50	20120531	17	2716	53.88	0.0094990957217648	-0.0276615576606099
3	C	26	50	20120531	17	2718	53.92	0.0095070860283922	-0.0282001608958397
3	C	26	50	20120531	17	2720	53.96	0.01013747172382	-0.0289074798090606
3	C	26	50	20120531	17	2722	54	0.0107696958968789	-0.029951805814195
3	C	26	50	20120531	17	2724	54.04	0.0112938529405691	-0.0312635808171776
3	C	26	50	20120531	17	2726	54.08	0.01249188274673	-0.0324080543557315
3	C	26	50	20120531	17	2728	54.12	0.0128475221023278	-0.0328194844363649
3	C	26	50	20120531	17	2730	54.16	0.0139047528062189	-0.0339822861826871
3	C	26	50	20120531	17	2732	54.2	0.0152937650829105	-0.034318190188022
3	C	26	50	20120531	17	2734	54.24	0.016952566880896	-0.0350679355081141
3	C	26	50	20120531	17	2736	54.28	0.018009196544023	-0.0361607690384379
3	C	26	50	20120531	17	2738	54.32	0.0193427999333409	-0.0367825987418133
3	C	26	50	20120531	17	2740	54.36	0.0205511747117106	-0.0374030849423045
3	C	26	50	20120531	17	2742	54.4	0.021627674075389	-0.0377191616734949
3	C	26	50	20120531	17	2744	54.44	0.0223207094316299	-0.0378977061357445
3	C	26	50	20120531	17	2746	54.48	0.0222782123140806	-0.0376603303893002
3	C	26	50	20120531	17	2748	54.52	0.021754034057187	-0.0374014585967078
3	C	26	50	20120531	17	2750	54.56	0.0215549127876049	-0.0380560980547303
3	C	26	50	20120531	17	2752	54.6	0.0211889850283408	-0.0377218486792634
3	C	26	50	20120531	17	2754	54.64	0.021475716828112	-0.0374786746572134
3	C	26	50	20120531	17	2756	54.68	0.0212953338882313	-0.03806663394577
3	C	26	50	20120531	17	2758	54.72	0.0210142589427096	-0.0384096514453236
3	C	26	50	20120531	17	2760	54.76	0.0214439677336367	-0.0395921461155018
3	C	26	50	20120531	17	2762	54.8	0.0215477002984368	-0.0397375979803919
3	C	26	50	20120531	17	2764	54.84	0.0216440789527125	-0.0406447452699761
3	C	26	50	20120531	17	2766	54.88	0.0216479044003987	-0.0411668658461365
3	C	26	50	20120531	17	2768	54.92	0.02140062208795	-0.040051694812595
3	C	26	50	20120531	17	2770	54.96	0.0207291039910605	-0.0406407642587981
3	C	26	50	20120531	17	2772	55	0.0204500372287974	-0.0409351045275348
3	C	26	50	20120531	17	2774	55.04	0.0193461799037549	-0.0423042683168785
3	C	26	50	20120531	17	2776	55.08	0.0193488810516591	-0.0420645449759206
3	C	26	50	20120531	17	2778	55.12	0.0185683200180429	-0.0436377727112469
3	C	26	50	20120531	17	2780	55.16	0.01863525474595	-0.0440061329178382
3	C	26	50	20120531	17	2782	55.2	0.0187579801988927	-0.0446322335461721
3	C	26	50	20120531	17	2784	55.24	0.0184464572353732	-0.046708553614177
3	C	26	50	20120531	17	2786	55.28	0.0183221902896475	-0.0476332654362059
3	C	26	50	20120531	17	2788	55.32	0.0188080645722042	-0.0480021418307475
3	C	26	50	20120531	17	2790	55.36	0.0189382500016884	-0.0497433852083515
3	C	26	50	20120531	17	2792	55.4	0.0193290608485824	-0.0502572467773076
3	C	26	50	20120531	17	2794	55.44	0.0195754734196903	-0.0502277745666678
3	C	26	50	20120531	17	2796	55.48	0.0190217027440041	-0.0501088038507331
3	C	26	50	20120531	17	2798	55.52	0.0187225753623587	-0.0504179721486713
3	C	26	50	20120531	17	2800	55.56	0.0185539798925204	-0.0498298219412838
3	C	26	50	20120531	17	2802	55.6	0.0181254378277823	-0.0494754553778921
3	C	26	50	20120531	17	2804	55.64	0.0177156482348813	-0.0491779967682504
3	C	26	50	20120531	17	2806	55.68	0.0170970358673602	-0.0494437628519594
3	C	26	50	20120531	17	2808	55.72	0.0173127953595037	-0.0492342258994904
3	C	26	50	20120531	17	2810	55.76	0.0165687882109409	-0.0490673380925286
3	C	26	50	20120531	17	2812	55.8	0.0168684119815466	-0.0492109288523706
3	C	26	50	20120531	17	2814	55.84	0.0168604308673074	-0.0488640837838104
3	C	26	50	20120531	17	2816	55.88	0.0167124150332287	-0.0489307823380526
3	C	26	50	20120531	17	2818	55.92	0.0160395965669687	-0.0482329450196607
3	C	26	50	20120531	17	2820	55.96	0.0157012389011031	-0.0480726509834335
3	C	26	50	20120531	17	2822	56	0.0154116822097411	-0.0475353170048759
3	C	26	50	20120531	17	2824	56.04	0.0146270482410653	-0.0469081415742347
3	C	26	50	20120531	17	2826	56.08	0.014006361929355	-0.0471597181461656
3	C	26	50	20120531	17	2828	56.12	0.0131222337939255	-0.0470554524228525
3	C	26	50	20120531	17	2830	56.16	0.0125021676148624	-0.0464534966626691
3	C	26	50	20120531	17	2832	56.2	0.0112120760413249	-0.0468031362172285
3	C	26	50	20120531	17	2834	56.24	0.0102190082067587	-0.04686013609486
3	C	26	50	20120531	17	2836	56.28	0.0085318797111188	-0.047926990522043
3	C	26	50	20120531	17	2838	56.32	0.0065200477815581	-0.0480645652173906
3	C	26	50	20120531	17	2840	56.36	0.0053797249598098	-0.04792544902926
3	C	26	50	20120531	17	2842	56.4	0.0042634508396896	-0.0481866896295694
3	C	26	50	20120531	17	2844	56.44	0.0034844878673989	-0.0487164681721699
3	C	26	50	20120531	17	2846	56.48	0.0024118351646102	-0.048712480089924
3	C	26	50	20120531	17	2848	56.52	0.0012998390405162	-0.0491264203996307
3	C	26	50	20120531	17	2850	56.56	0.0002924240093597	-0.0487638867529163
3	C	26	50	20120531	17	2852	56.6	-0.000579650783877599	-0.0487789481273556
3	C	26	50	20120531	17	2854	56.64	-0.0009173649825723	-0.0483155103429659
3	C	26	50	20120531	17	2856	56.68	-0.0017949552087029	-0.0479731999501935
3	C	26	50	20120531	17	2858	56.72	-0.0023770455109757	-0.0475868368049532
3	C	26	50	20120531	17	2860	56.76	-0.0037866628792711	-0.0473421071479845
3	C	26	50	20120531	17	2862	56.8	-0.00517775404989939	-0.0475302682624583
3	C	26	50	20120531	17	2864	56.84	-0.00663248483083448	-0.048418040826238
3	C	26	50	20120531	17	2866	56.88	-0.00738300796838588	-0.0480210710792798
3	C	26	50	20120531	17	2868	56.92	-0.00918209975175881	-0.048974038888285
3	C	26	50	20120531	17	2870	56.96	-0.0104802063806611	-0.0497494521845341
3	C	26	50	20120531	17	2872	57	-0.0114123852502993	-0.0495584626429356
3	C	26	50	20120531	17	2874	57.04	-0.0128231339894446	-0.05067307506212
3	C	26	50	20120531	17	2876	57.08	-0.0138589040025266	-0.0516692470954556
3	C	26	50	20120531	17	2878	57.12	-0.0153730317530814	-0.0531567876310377
3	C	26	50	20120531	17	2880	57.16	-0.0161497885522148	-0.0538376607506423
3	C	26	50	20120531	17	2882	57.2	-0.0169280302755887	-0.0542678645163162
3	C	26	50	20120531	17	2884	57.24	-0.0171881041497091	-0.0542762083763342
3	C	26	50	20120531	17	2886	57.28	-0.0177117874318559	-0.0543609197687203
3	C	26	50	20120531	17	2888	57.32	-0.0184735535672282	-0.0552798050308722
3	C	26	50	20120531	17	2890	57.36	-0.0191805896377366	-0.0555833659720356
3	C	26	50	20120531	17	2892	57.4	-0.0188432997031106	-0.0548465607060392
3	C	26	50	20120531	17	2894	57.44	-0.0185537394762147	-0.0544024269367759
3	C	26	50	20120531	17	2896	57.48	-0.0185072118500126	-0.0540160637915356
3	C	26	50	20120531	17	2898	57.52	-0.0183822660817770	-0.0544043361250852
3	C	26	50	20120531	17	2900	57.56	-0.0177871650147304	-0.0537765667247477
3	C	26	50	20120531	17	2902	57.6	-0.0176613000076792	-0.0537201396036091
3	C	26	50	20120531	17	2904	57.64	-0.0179551735859403	-0.0533822839835581
3	C	26	50	20120531	17	2906	57.68	-0.0176728965588906	-0.052993658096618
3	C	26	50	20120531	17	2908	57.72	-0.0182612094008378	-0.0525269676210349
3	C	26	50	20120531	17	2910	57.76	-0.0181432639897359	-0.0519892836246206
3	C	26	50	20120531	17	2912	57.8	-0.0182397840653679	-0.0515810708798416
3	C	26	50	20120531	17	2914	57.84	-0.0186321576182483	-0.051180212045587
3	C	26	50	20120531	17	2916	57.88	-0.0185073532713689	-0.0506523568334312
3	C	26	50	20120531	17	2918	57.92	-0.0191397895764621	-0.0500189305788443
3	C	26	50	20120531	17	2920	57.96	-0.0198015708129746	-0.0496259913405389
3	C	26	50	20120531	17	2922	58	-0.0207841663961114	-0.0489770087367659
3	C	26	50	20120531	17	2924	58.04	-0.0218642012936958	-0.0482919636871524
3	C	26	50	20120531	17	2926	58.08	-0.0224059865094409	-0.047691630029925
3	C	26	50	20120531	17	2928	58.12	-0.0231170530886021	-0.0468201916327907
3	C	26	50	20120531	17	2930	58.16	-0.0241830872719189	-0.0456878308333986
3	C	26	50	20120531	17	2932	58.2	-0.0247709758497974	-0.0452410807690449
3	C	26	50	20120531	17	2934	58.24	-0.0262082905907119	-0.0444138577589382
3	C	26	50	20120531	17	2936	58.28	-0.0270630907652849	-0.0436348594313084
3	C	26	50	20120531	17	2938	58.32	-0.0278587414576116	-0.0430369157950015
3	C	26	50	20120531	17	2940	58.36	-0.0284173133883421	-0.0427333265695668
3	C	26	50	20120531	17	2942	58.4	-0.0298847084517282	-0.0418504259715095
3	C	26	50	20120531	17	2944	58.44	-0.0304282331501551	-0.0414546865903506
3	C	26	50	20120531	17	2946	58.48	-0.0315369836541234	-0.0409430170524162
3	C	26	50	20120531	17	2948	58.52	-0.0326840664166999	-0.0400599679619349
3	C	26	50	20120531	17	2950	58.56	-0.0340563346876557	-0.0396929226911138
3	C	26	50	20120531	17	2952	58.6	-0.034842163383949	-0.0386774257122911
3	C	26	50	20120531	17	2954	58.64	-0.0352335257741323	-0.0383810984734993
3	C	26	50	20120531	17	2956	58.68	-0.0347521493978107	-0.0389658538612303
3	C	26	50	20120531	17	2958	58.72	-0.0344145469219875	-0.0389773386895703
3	C	26	50	20120531	17	2960	58.76	-0.0340983252339069	-0.038408686951674
3	C	26	50	20120531	17	2962	58.8	-0.034356564873037	-0.0381163647656908
3	C	26	50	20120531	17	2964	58.84	-0.0339051054775206	-0.0377528128852116
3	C	26	50	20120531	17	2966	58.88	-0.0340885289765604	-0.0377955221347952
3	C	26	50	20120531	17	2968	58.92	-0.0338482696486624	-0.0381920520613355
3	C	26	50	20120531	17	2970	58.96	-0.0341072390219906	-0.0380404214973914
3	C	26	50	20120531	17	2972	59	-0.0340639216605751	-0.0381920676176847
3	C	26	50	20120531	17	2974	59.04	-0.0340087510681866	-0.0382483695809231
3	C	26	50	20120531	17	2976	59.08	-0.0339676193738317	-0.0385187452937386
3	C	26	50	20120531	17	2978	59.12	-0.0341824928611784	-0.0386557281407104
3	C	26	50	20120531	17	2980	59.16	-0.0344269729094533	-0.0385666701629403
3	C	26	50	20120531	17	2982	59.2	-0.0349491557110103	-0.0373236627086416
3	C	26	50	20120531	17	2984	59.24	-0.0357104410137714	-0.0362050056386689
3	C	26	50	20120531	17	2986	59.28	-0.0367046755745266	-0.0356312167700073
3	C	26	50	20120531	17	2988	59.32	-0.0368438907576066	-0.0348020067898454
3	C	26	50	20120531	17	2990	59.36	-0.0377535341341284	-0.0340709785862513
3	C	26	50	20120531	17	2992	59.4	-0.0380782658523205	-0.0338784758361411
3	C	26	50	20120531	17	2994	59.44	-0.0387204036624516	-0.0328115082718731
3	C	26	50	20120531	17	2996	59.48	-0.0393355512067449	-0.0322329888588453
3	C	26	50	20120531	17	2998	59.52	-0.0392792160094877	-0.0312351692667096
3	C	26	50	20120531	17	3000	59.56	-0.0391320388040516	-0.030836035773001
3	C	26	50	20120531	17	3002	59.6	-0.0389755490023072	-0.0302608114775736
3	C	26	50	20120531	17	3004	59.64	-0.0388801602975251	-0.0296077983651478
3	C	26	50	20120531	17	3006	59.68	-0.0389381430535824	-0.0293061466122936
3	C	26	50	20120531	17	3008	59.72	-0.0388407037391349	-0.0287168438208527
3	C	26	50	20120531	17	3010	59.76	-0.0390497952143317	-0.0285025197554751
3	C	26	50	20120531	17	3012	59.8	-0.038718020712599	-0.0281360970214642
3	C	26	50	20120531	17	3014	59.84	-0.0384112777909203	-0.0280296067402175
3	C	26	50	20120531	17	3016	59.88	-0.0381879027587435	-0.0276974786850942
3	C	26	50	20120531	17	3018	59.92	-0.0375852356491382	-0.0270166055654897
3	C	26	50	20120531	17	3020	59.96	-0.037108999232009	-0.0265663906779082
3	C	26	50	20120531	17	3022	60	-0.037701908268034	-0.0264908009629994
3	C	26	50	20120531	17	3024	60.04	-0.0373597392966178	-0.0255744612852597
3	C	26	50	20120531	17	3026	60.08	-0.0376577848048879	-0.0253230848245479
3	C	26	50	20120531	17	3028	60.12	-0.0376059538778269	-0.0242436863230666
3	C	26	50	20120531	17	3030	60.16	-0.037610762203939	-0.0240565858687647
3	C	26	50	20120531	17	3032	60.2	-0.0381239095950461	-0.0227340840559115
3	C	26	50	20120531	17	3034	60.24	-0.0384894838009195	-0.0227974408235058
3	C	26	50	20120531	17	3036	60.28	-0.0389500931581844	-0.0220513017479977
3	C	26	50	20120531	17	3038	60.32	-0.0397878732725343	-0.0210933134808462
3	C	26	50	20120531	17	3040	60.36	-0.0403025055878818	-0.0205574679620631
3	C	26	50	20120531	17	3042	60.4	-0.0404409570956382	-0.0194706448393793
3	C	26	50	20120531	17	3044	60.44	-0.0403871462695899	-0.0189647099374403
3	C	26	50	20120531	17	3046	60.48	-0.040366993726326	-0.0184077219258997
3	C	26	50	20120531	17	3048	60.52	-0.0406807370051385	-0.0175405968801306
3	C	26	50	20120531	17	3050	60.56	-0.0402785346679996	-0.0175974482653380
3	C	26	50	20120531	17	3052	60.6	-0.0399906714973786	-0.0166269442081595
3	C	26	50	20120531	17	3054	60.64	-0.0399970354584092	-0.0164933010265152
3	C	26	50	20120531	17	3056	60.68	-0.0394397646041561	-0.0151283728067909
3	C	26	50	20120531	17	3058	60.72	-0.0394425930312809	-0.0139144118848498
3	C	26	50	20120531	17	3060	60.76	-0.0392569067905413	-0.0142654196910308
3	C	26	50	20120531	17	3062	60.8	-0.0392494821693388	-0.0136959866001413
3	C	26	50	20120531	17	3064	60.84	-0.0391819534717355	-0.014238125369277
3	C	26	50	20120531	17	3066	60.88	-0.0391270112748373	-0.0138706419750943
3	C	26	50	20120531	17	3068	60.92	-0.0390251878983465	-0.0136203261745543
3	C	26	50	20120531	17	3070	60.96	-0.0391753066679924	-0.0140036487606355
3	C	26	50	20120531	17	3072	61	-0.0392213393194476	-0.0144363274000436
3	C	26	50	20120531	17	3074	61.04	-0.0389884183457248	-0.0139598788508801
3	C	26	50	20120531	17	3076	61.08	-0.0385790035194177	-0.0139875974367026
3	C	26	50	20120531	17	3078	61.12	-0.0388923932448396	-0.0141606971767371
3	C	26	50	20120531	17	3080	61.16	-0.0384887766941383	-0.0148678039579236
3	C	26	50	20120531	17	3082	61.2	-0.0383492645262102	-0.0147588388029428
3	C	26	50	20120531	17	3084	61.24	-0.0385767407777179	-0.0145698291603316
3	C	26	50	20120531	17	3086	61.28	-0.0383028783213644	-0.0152593289826666
3	C	26	50	20120531	17	3088	61.32	-0.0383274149266716	-0.0152275798881913
3	C	26	50	20120531	17	3090	61.36	-0.0376020647905304	-0.0151031290947025
3	C	26	50	20120531	17	3092	61.4	-0.0381009993353356	-0.0146296503940200
3	C	26	50	20120531	17	3094	61.44	-0.037053562060364	-0.0143109573677392
3	C	26	50	20120531	17	3096	61.48	-0.0360875127759069	-0.0146011539907382
3	C	26	50	20120531	17	3098	61.52	-0.0355901338660203	-0.0132993704065737
3	C	26	50	20120531	17	3100	61.56	-0.0347558892855764	-0.0133345843242768
3	C	26	50	20120531	17	3102	61.6	-0.0345574256253008	-0.0130423583048159
3	C	26	50	20120531	17	3104	61.64	-0.034139695223247	-0.0122765899450621
3	C	26	50	20120531	17	3106	61.68	-0.0340808780811879	-0.0116846142899883
3	C	26	50	20120531	17	3108	61.72	-0.0339033872080423	-0.0112163611084188
3	C	26	50	20120531	17	3110	61.76	-0.0333950905694542	-0.0108789014681653
3	C	26	50	20120531	17	3112	61.8	-0.0336708410009135	-0.0105063764026328
3	C	26	50	20120531	17	3114	61.84	-0.0334455426382918	-0.0103558899374607
3	C	26	50	20120531	17	3116	61.88	-0.0338307744126823	-0.0101306057169746
3	C	26	50	20120531	17	3118	61.92	-0.033539460560969	-0.0100625961867601
3	C	26	50	20120531	17	3120	61.96	-0.0337075822692639	-0.00997757366739025
3	C	26	50	20120531	17	3122	62	-0.0337082257364348	-0.0095467405766811
3	C	26	50	20120531	17	3124	62.04	-0.0333254688357785	-0.0089937123631151
3	C	26	50	20120531	17	3126	62.08	-0.0329226301025366	-0.0079843174329713
3	C	26	50	20120531	17	3128	62.12	-0.0325193317498868	-0.0072099294415549
3	C	26	50	20120531	17	3130	62.16	-0.0325145587791138	-0.0056813413573248
3	C	26	50	20120531	17	3132	62.2	-0.0320624276321553	-0.0046251995978768
3	C	26	50	20120531	17	3134	62.24	-0.0323308807216328	-0.0036542359212905
3	C	26	50	20120531	17	3136	62.28	-0.0320555849598338	-0.0022823589632274
3	C	26	50	20120531	17	3138	62.32	-0.0321729236733174	-0.0016655794164832
3	C	26	50	20120531	17	3140	62.36	-0.0320739075107479	-0.000345814106873198
3	C	26	50	20120531	17	3142	62.4	-0.031680349554009	-0.000313870558032999
3	C	26	50	20120531	17	3144	62.44	-0.0312611059434435	-9.3323952980999e-05
3	C	26	50	20120531	17	3146	62.48	-0.0309897537161631	0.000128106535547602
3	C	26	50	20120531	17	3148	62.52	-0.0306654179777685	-4.49012806049906e-06
3	C	26	50	20120531	17	3150	62.56	-0.0308708749241101	-0.000417836468070899
3	C	26	50	20120531	17	3152	62.6	-0.0302816569854829	-0.000483399408822499
3	C	26	50	20120531	17	3154	62.64	-0.0297361736012722	-0.000740482221258498
3	C	26	50	20120531	17	3156	62.68	-0.029385547632753	0.000116432202590201
3	C	26	50	20120531	17	3158	62.72	-0.0288375540194691	0.000154884669351100
3	C	26	50	20120531	17	3160	62.76	-0.0291171793960893	-0.0006178769764686
3	C	26	50	20120531	17	3162	62.8	-0.0289903102974088	-0.000978487292738098
3	C	26	50	20120531	17	3164	62.84	-0.0287077574987145	-0.00121862782669690
3	C	26	50	20120531	17	3166	62.88	-0.0288365287146364	-0.0019972301745292
3	C	26	50	20120531	17	3168	62.92	-0.0283936535954436	-0.0020595121398161
3	C	26	50	20120531	17	3170	62.96	-0.0282942343820088	-0.0015856091750649
3	C	26	50	20120531	17	3172	63	-0.0280591355193999	-0.00156928915055510
3	C	26	50	20120531	17	3174	63.04	-0.0276175331924132	-0.00163553091381660
3	C	26	50	20120531	17	3176	63.08	-0.0266587671078024	-0.0011049886958924
3	C	26	50	20120531	17	3178	63.12	-0.0266244512157114	-0.0013369692175962
3	C	26	50	20120531	17	3180	63.16	-0.025920420349023	-0.0012534952620772
3	C	26	50	20120531	17	3182	63.2	-0.0256257830954382	-0.000727775512400598
3	C	26	50	20120531	17	3184	63.24	-0.0256888358071166	-0.000768766492505998
3	C	26	50	20120531	17	3186	63.28	-0.0244051117301437	0.000205951921088399
3	C	26	50	20120531	17	3188	63.32	-0.024533564748014	0.000210576399437400
3	C	26	50	20120531	17	3190	63.36	-0.0243372082659464	0.000263531626280501
3	C	26	50	20120531	17	3192	63.4	-0.0238551947864149	0.000462843814693501
3	C	26	50	20120531	17	3194	63.44	-0.0242593982357446	8.79145861049993e-05
3	C	26	50	20120531	17	3196	63.48	-0.0240621437280648	0.000432954411052702
3	C	26	50	20120531	17	3198	63.52	-0.0238559301774674	0.000749900883584002
3	C	26	50	20120531	17	3200	63.56	-0.0243333050365142	0.000308305627665199
3	C	26	50	20120531	17	3202	63.6	-0.0242621700943268	0.000326690403975999
3	C	26	50	20120531	17	3204	63.64	-0.0240292208363327	0.000204389215102001
3	C	26	50	20120531	17	3206	63.68	-0.0238797526049255	-2.69902658378979e-05
3	C	26	50	20120531	17	3208	63.72	-0.02413629094514	-0.000236576715781499
3	C	26	50	20120531	17	3210	63.76	-0.0237747260347159	-0.000191937064685198
3	C	26	50	20120531	17	3212	63.8	-0.0238051457684425	-1.65887250865998e-05
3	C	26	50	20120531	17	3214	63.84	-0.0237118147443937	-0.000260264792951298
3	C	26	50	20120531	17	3216	63.88	-0.0237487964290498	6.64892506350018e-05
3	C	26	50	20120531	17	3218	63.92	-0.0237182918425094	-0.0003190677928748
3	C	26	50	20120531	17	3220	63.96	-0.0238693015666996	-0.000469511831639999
3	C	26	50	20120531	17	3222	64	-0.0239063256777625	0.000314697872967101
3	C	26	50	20120531	17	3224	64.04	-0.0234001008620433	-9.92777920779883e-06
3	C	26	50	20120531	17	3226	64.08	-0.0237529542169232	0.000172781541983000
3	C	26	50	20120531	17	3228	64.12	-0.0238375383300887	0.000175454405615900
3	C	26	50	20120531	17	3230	64.16	-0.0238817820013875	0.000136584745854002
3	C	26	50	20120531	17	3232	64.2	-0.0239495440442286	2.76690883478994e-05
3	C	26	50	20120531	17	3234	64.24	-0.0236791251978995	-1.61503188822985e-05
3	C	26	50	20120531	17	3236	64.28	-0.0237602444878372	0.000202685087759301
3	C	26	50	20120531	17	3238	64.32	-0.0236798181625450	0.0006639591253986
3	C	26	50	20120531	17	3240	64.36	-0.0236380564360482	0.000385401480018002
3	C	26	50	20120531	17	3242	64.4	-0.0235610737207804	0.000615402102734502
3	C	26	50	20120531	17	3244	64.44	-0.0229725841021379	0.0012519749824977
3	C	26	50	20120531	17	3246	64.48	-0.0228115617459261	0.0014258666821271
3	C	26	50	20120531	17	3248	64.52	-0.0225250491492571	0.0019226728355209
3	C	26	50	20120531	17	3250	64.56	-0.0225205378079931	0.0021035366080128
3	C	26	50	20120531	17	3252	64.6	-0.0216539006659031	0.0020007303530961
3	C	26	50	20120531	17	3254	64.64	-0.0212714336790271	0.0021770050025781
3	C	26	50	20120531	17	3256	64.68	-0.0208874746968428	0.0016246131851152
3	C	26	50	20120531	17	3258	64.72	-0.0204347142248490	0.0019708833758622
3	C	26	50	20120531	17	3260	64.76	-0.0193531236923461	0.0026406549190021
3	C	26	50	20120531	17	3262	64.8	-0.017941879978454	0.0032757782298639
3	C	26	50	20120531	17	3264	64.84	-0.0166789872672548	0.0042012395850808
3	C	26	50	20120531	17	3266	64.88	-0.0153517478389677	0.0041056387482644
3	C	26	50	20120531	17	3268	64.92	-0.014292360459394	0.0043671268359472
3	C	26	50	20120531	17	3270	64.96	-0.0137936380466231	0.0043102047400617
3	C	26	50	20120531	17	3272	65	-0.0127575144801505	0.0043522775935423
3	C	26	50	20120531	17	3274	65.04	-0.0126984710639214	0.0046243015722648
3	C	26	50	20120531	17	3276	65.08	-0.0117651608234333	0.0033370136771147
3	C	26	50	20120531	17	3278	65.12	-0.0112645292223532	0.0030400288290163
3	C	26	50	20120531	17	3280	65.16	-0.00994881563459938	0.0022801011712751
3	C	26	50	20120531	17	3282	65.2	-0.0092961560755642	0.0023901269864277
3	C	26	50	20120531	17	3284	65.24	-0.0082927715530605	0.00155404392835280
3	C	26	50	20120531	17	3286	65.28	-0.00700612005401344	0.0020488772538271
3	C	26	50	20120531	17	3288	65.32	-0.00527759045633512	0.0006825277494725
3	C	26	50	20120531	17	3290	65.36	-0.00474629870522279	0.0006723736960947
3	C	26	50	20120531	17	3292	65.4	-0.00400896310914052	0.000498885047330602
3	C	26	50	20120531	17	3294	65.44	-0.0037586331664649	4.13728177672996e-05
3	C	26	50	20120531	17	3296	65.48	-0.0031833240182237	-5.86191521602976e-05
3	C	26	50	20120531	17	3298	65.52	-0.0030069079473854	-8.83812765805e-05
3	C	26	50	20120531	17	3300	65.56	-0.0031347316402205	0.000337982899271602
3	C	26	50	20120531	17	3302	65.6	-0.0028160244718041	0.000381314402822699
3	C	26	50	20120531	17	3304	65.64	-0.0028356608271177	-0.000130652119959798
3	C	26	50	20120531	17	3306	65.68	-0.0027835682705477	-0.000155874618844698
3	C	26	50	20120531	17	3308	65.72	-0.0028524828974421	-0.0002054710884772
3	C	26	50	20120531	17	3310	65.76	-0.0026969618319879	0.000132285536624401
3	C	26	50	20120531	17	3312	65.8	-0.0027504120335778	0.000231980521703902
3	C	26	50	20120531	17	3314	65.84	-0.0025954000850061	7.27259324450995e-05
3	C	26	50	20120531	17	3316	65.88	-0.00238808344783	0.000211891618050401
3	C	26	50	20120531	17	3318	65.92	-0.0027247369863529	0.00024010517861970
3	C	26	50	20120531	17	3320	65.96	-0.0024845115995804	-3.05257997437990e-05
3	C	26	50	20120531	17	3322	66	-0.0022883106810046	0.000514745452432602
3	C	26	50	20120531	17	3324	66.04	-0.0027146465725854	0.000671532239025101
3	C	26	50	20120531	17	3326	66.08	-0.0027920323387185	0.000583596439716699
3	C	26	50	20120531	17	3328	66.12	-0.0028694181048515	0.000495660640408402
3	C	26	50	20120531	17	3330	66.16	-0.0022784323992714	0.000931111138398701
3	C	26	50	20120531	17	3332	66.2	-0.002845532037783	0.000344636774082502
3	C	26	50	20120531	17	3334	66.24	-0.0023927291393824	0.000398263752367702
3	C	26	50	20120531	17	3336	66.28	-0.0026111261398197	0.0005064935162961
3	C	26	50	20120531	17	3338	66.32	-0.0024511856569831	0.000437628386876401
3	C	26	50	20120531	17	3340	66.36	-0.0022181374040397	0.000286745941906801
3	C	26	50	20120531	17	3342	66.4	-0.0024282400419336	4.79771951035005e-05
3	C	26	50	20120531	17	3344	66.44	-0.0025699371698156	0.000368855181338199
3	C	26	50	20120531	17	3346	66.48	-0.0026431227216684	0.000270355206718902
3	C	26	50	20120531	17	3348	66.52	-0.0023383384857736	4.75953574417022e-05
3	C	26	50	20120531	17	3350	66.56	-0.002558156770841	6.63266160760151e-06
3	C	26	50	20120531	17	3352	66.6	-0.0024531938402417	0.000275163532831
3	C	26	50	20120531	17	3354	66.64	-0.0024357848712889	0.000377679873967401
3	C	26	50	20120531	17	3356	66.68	-0.002790059510799	5.41219530321019e-05
3	C	26	50	20120531	17	3358	66.72	-0.0023894198796465	-0.000305505484811598
3	C	26	50	20120531	17	3360	66.76	-0.0027437015902244	-0.0004262581098348
3	C	26	50	20120531	17	3362	66.8	-0.0026039914323975	-0.000164331615947699
3	C	26	50	20120531	17	3364	66.84	-0.0024855298333454	-0.000409082486119799
3	C	26	50	20120531	17	3366	66.88	-0.0024346393583034	-0.000289135962827099
3	C	26	50	20120531	17	3368	66.92	-0.0024983921056951	1.77200959366013e-05
3	C	26	50	20120531	17	3370	66.96	-0.0025216559187962	-0.000187835845354398
3	C	26	50	20120531	17	3372	67	-0.0025385345576631	0.000151200643021199
3	C	26	50	20120531	17	3374	67.04	-0.0025918221246933	0.000201235518857902
3	C	26	50	20120531	17	3376	67.08	-0.0026237267826605	0.000121417305397602
3	C	26	50	20120531	17	3378	67.12	-0.0026216054623169	0.000302860905450002
3	C	26	50	20120531	17	3380	67.16	-0.0026194558577021	0.00048427622123130
3	C	26	50	20120531	17	3382	67.2	-0.0030445896677549	-0.000125087189591901
3	C	26	50	20120531	17	3384	67.24	-0.0026384558169126	-0.000116432202590101
3	C	26	50	20120531	17	3386	67.28	-0.0025894462459085	0.000154170491502102
3	C	26	50	20120531	17	3388	67.32	-0.0029793802803938	2.49467272403006e-05
3	C	26	50	20120531	17	3390	67.36	-0.002707745210401	0.000529997745702802
3	C	26	50	20120531	17	3392	67.4	-0.002844407738001	0.000423556961930801
3	C	26	50	20120531	17	3394	67.44	-0.0024818175227441	0.000199559675786502
3	C	26	50	20120531	17	3396	67.48	-0.0024333029264869	0.000429220887248102
3	C	26	50	20120531	17	3398	67.52	-0.0023383384857736	0.000160449599719101
3	C	26	50	20120531	17	3400	67.56	-0.002737401268804	0.000375523198284801
3	C	26	50	20120531	17	3402	67.6	-0.0027494008708807	-8.31274731963004e-05
3	C	26	50	20120531	17	3404	67.64	-0.0024700866212442	0.000280318341265802
3	C	26	50	20120531	17	3406	67.68	-0.0022720542961051	0.0005577446157965
3	C	26	50	20120531	17	3408	67.72	-0.0017745693202013	0.000193902821537001
3	C	26	50	20120531	17	3410	67.76	-0.0009871281376042	-0.000140707178388298
3	C	26	50	20120531	17	3412	67.8	-0.0003066722110006	-0.0006008286319742
3	C	26	50	20120531	17	3414	67.84	0.0004032559262429	-0.00149771580216340
3	C	26	50	20120531	17	3416	67.88	0.0014085779213271	-0.0023915977685325
3	C	26	50	20120531	17	3418	67.92	0.0019591538885759	-0.0031929138003901
3	C	26	50	20120531	17	3420	67.96	0.0036098225443642	-0.0049000095773171
3	C	26	50	20120531	17	3422	68	0.0044623246218984	-0.0065699270939029
3	C	26	50	20120531	17	3424	68.04	0.0048359174186705	-0.0080507076886569
3	C	26	50	20120531	17	3426	68.08	0.005391406363835	-0.0090166014096221
3	C	26	50	20120531	17	3428	68.12	0.0059241193995775	-0.0111130103812805
3	C	26	50	20120531	17	3430	68.16	0.0061142462709029	-0.0125624944298992
3	C	26	50	20120531	17	3432	68.2	0.0066252016309883	-0.0141300087424336
3	C	26	50	20120531	17	3434	68.24	0.0067463290226056	-0.0167209186993792
3	C	26	50	20120531	17	3436	68.28	0.0072059484303769	-0.0187848219723065
3	C	26	50	20120531	17	3438	68.32	0.0071406117637952	-0.0205035157146585
3	C	26	50	20120531	17	3440	68.36	0.0056412625449673	-0.0219113653160009
3	C	26	50	20120531	17	3442	68.4	0.0047416812979417	-0.0219209819682251
3	C	26	50	20120531	17	3444	68.44	0.0035198007800514	-0.0223687219820724
3	C	26	50	20120531	17	3446	68.48	0.0017437960330842	-0.022212345317413
3	C	26	50	20120531	17	3448	68.52	0.0009224420092613	-0.0217467649994763
3	C	26	50	20120531	17	3450	68.56	-0.0007167517176819	-0.0211966147105098
3	C	26	50	20120531	17	3452	68.6	-0.0018856911508648	-0.0209222784926128
3	C	26	50	20120531	17	3454	68.64	-0.0036772876023572	-0.0199834245349602
3	C	26	50	20120531	17	3456	68.68	-0.00474376019187833	-0.0186104777243371
3	C	26	50	20120531	17	3458	68.72	-0.00607580087520974	-0.0179232618569054
3	C	26	50	20120531	17	3460	68.76	-0.00785526337433694	-0.0171177682381845
3	C	26	50	20120531	17	3462	68.8	-0.00980723730065665	-0.0155170283922158
3	C	26	50	20120531	17	3464	68.84	-0.0104016256040678	-0.0138578221291514
3	C	26	50	20120531	17	3466	68.88	-0.0108157002640628	-0.0114022311969215
3	C	26	50	20120531	17	3468	68.92	-0.0108079362316054	-0.00998216279040015
3	C	26	50	20120531	17	3470	68.96	-0.0102249337615849	-0.0082004304785053
3	C	26	50	20120531	17	3472	69	-0.00954918009507618	-0.0076315347887695
3	C	26	50	20120531	17	3474	69.04	-0.00902526346769163	-0.0072801946424014
3	C	26	50	20120531	17	3476	69.08	-0.0089587388617176	-0.0073300315283394
3	C	26	50	20120531	17	3478	69.12	-0.0088423490855343	-0.008052694658712
3	C	26	50	20120531	17	3480	69.16	-0.00876938980785147	-0.008016052385311
3	C	26	50	20120531	17	3482	69.2	-0.00932474440272757	-0.0074541924080479
3	C	26	50	20120531	17	3484	69.24	-0.0101024911513547	-0.0073566823829223
3	C	26	50	20120531	17	3486	69.28	-0.0105304392463966	-0.0080072135505461
3	C	26	50	20120531	17	3488	69.32	-0.0113326660317883	-0.0072467060652444
3	C	26	50	20120531	17	3490	69.36	-0.0121472318305118	-0.0065557425318723
3	C	26	50	20120531	17	3492	69.4	-0.0137829112367525	-0.0053284880024449
3	C	26	50	20120531	17	3494	69.44	-0.0154468183456982	-0.0056456819623496
3	C	26	50	20120531	17	3496	69.48	-0.0157398433958219	-0.0063409093496122
3	C	26	50	20120531	17	3498	69.52	-0.0166807621052756	-0.0061040710043216
3	C	26	50	20120531	17	3500	69.56	-0.0174225100476725	-0.00627108255497
3	C	26	50	20120531	17	3502	69.6	-0.0185439319051597	-0.0075489164324557
3	C	26	50	20120531	17	3504	69.64	-0.0199199899856199	-0.0085026903431913
3	C	26	50	20120531	17	3506	69.68	-0.0199201101937727	-0.0087586417847774
3	C	26	50	20120531	17	3508	69.72	-0.0214237374086269	-0.0103851641582018
3	C	26	50	20120531	17	3510	69.76	-0.0221918724547773	-0.0111288333097232
3	C	26	50	20120531	17	3512	69.8	-0.0233622635781820	-0.0128998409330677
3	C	26	50	20120531	17	3514	69.84	-0.0247838239800116	-0.0131152185875493
3	C	26	50	20120531	17	3516	69.88	-0.0263930293083647	-0.0133179885281224
3	C	26	50	20120531	17	3518	69.92	-0.0276245123363436	-0.0140646791469197
3	C	26	50	20120531	17	3520	69.96	-0.0283061986287465	-0.0131487283779097
3	C	26	50	20120531	17	3522	70	-0.0295314661881187	-0.0128677170719984
3	C	26	50	20120531	17	3524	70.04	-0.0294775775803245	-0.0138463457860928
3	C	26	50	20120531	17	3526	70.08	-0.028538681196265	-0.0139338856056037
3	C	26	50	20120531	17	3528	70.12	-0.028241908480201	-0.0143146626072726
3	C	26	50	20120531	17	3530	70.16	-0.0297646134360115	-0.0152552772608104
3	C	26	50	20120531	17	3532	70.2	-0.0305174912391443	-0.0175816090734395
3	C	26	50	20120531	17	3534	70.24	-0.0304200519246968	-0.0182863116915700
3	C	26	50	20120531	17	3536	70.28	-0.030964877699601	-0.0196728773787987
3	C	26	50	20120531	17	3538	70.32	-0.0316407303610591	-0.022429886718645
3	C	26	50	20120531	17	3540	70.36	-0.0317569999290896	-0.0242212498248996
3	C	26	50	20120531	17	3542	70.4	-0.0318802910674573	-0.0264144405016990
3	C	26	50	20120531	17	3544	70.44	-0.0319677672473579	-0.028087094521528
3	C	26	50	20120531	17	3546	70.48	-0.031861135544755	-0.0283791296221580
3	C	26	50	20120531	17	3548	70.52	-0.0313285497882331	-0.0282772991745994
3	C	26	50	20120531	17	3550	70.56	-0.0306706152126102	-0.02702335843525
3	C	26	50	20120531	17	3552	70.6	-0.029805413497286	-0.0272680032394049
3	C	26	50	20120531	17	3554	70.64	-0.028818914684717	-0.0287660230974843
3	C	26	50	20120531	17	3556	70.68	-0.0285252885938293	-0.0299544221092854
3	C	26	50	20120531	17	3558	70.72	-0.0278880446697308	-0.0324779440828772
3	C	26	50	20120531	17	3560	70.76	-0.027909391516348	-0.031846364084096
3	C	26	50	20120531	17	3562	70.8	-0.027760252089594	-0.0327222678605535
3	C	26	50	20120531	17	3564	70.84	-0.0265086695513599	-0.0335364341439456
3	C	26	50	20120531	17	3566	70.88	-0.0251138872833339	-0.0342450399915082
3	C	26	50	20120531	17	3568	70.92	-0.0247747942264158	-0.0346903404869605
3	C	26	50	20120531	17	3570	70.96	-0.0240038144896847	-0.0367609824875125
3	C	26	50	20120531	17	3572	71	-0.0225823672249401	-0.0383405388285304
3	C	26	50	20120531	17	3574	71.04	-0.0219912188848003	-0.0392921702057191
3	C	26	50	20120531	17	3576	71.08	-0.0220012385878897	-0.0417846014012488
3	C	26	50	20120531	17	3578	71.12	-0.0223201437462049	-0.042655332691602
3	C	26	50	20120531	17	3580	71.16	-0.0227825915811009	-0.0441607630287481
3	C	26	50	20120531	17	3582	71.2	-0.0236275134739407	-0.0462343536645777
3	C	26	50	20120531	17	3584	71.24	-0.0235167805520069	-0.0472467891538806
3	C	26	50	20120531	17	3586	71.28	-0.0230377864184311	-0.0472650325088352
3	C	26	50	20120531	17	3588	71.32	-0.0221198203950947	-0.0473446527323968
3	C	26	50	20120531	17	3590	71.36	-0.0211896214244438	-0.047912105924299
3	C	26	50	20120531	17	3592	71.4	-0.020429905898737	-0.0481440369485282
3	C	26	50	20120531	17	3594	71.44	-0.0191332841940752	-0.0475935543193745
3	C	26	50	20120531	17	3596	71.48	-0.0187193438843686	-0.0479878370605641
3	C	26	50	20120531	17	3598	71.52	-0.0173195553003317	-0.0477382283668052
3	C	26	50	20120531	17	3600	71.56	-0.0165228580899688	-0.0480755890121093
3	C	26	50	20120531	17	3602	71.6	-0.0163335656046452	-0.047930561411288
3	C	26	50	20120531	17	3604	71.64	-0.0151225745311851	-0.0487904032572108
3	C	26	50	20120531	17	3606	71.68	-0.0136240738404946	-0.0491578159407153
3	C	26	50	20120531	17	3608	71.72	-0.0123106937051187	-0.0506213855564152
3	C	26	50	20120531	17	3610	71.76	-0.0110637816071743	-0.0521125323365814
3	C	26	50	20120531	17	3612	71.8	-0.0102654580512147	-0.0521543930580277
3	C	26	50	20120531	17	3614	71.84	-0.00906323510184136	-0.0536302663317202
3	C	26	50	20120531	17	3616	71.88	-0.00874079440962029	-0.0548644505076033
3	C	26	50	20120531	17	3618	71.92	-0.00834064268214682	-0.0551729611962349
3	C	26	50	20120531	17	3620	71.96	-0.008890206072485	-0.0562056199394798
3	C	26	50	20120531	17	3622	72	-0.0091555125367862	-0.0561948719164057
3	C	26	50	20120531	17	3624	72.04	-0.00919991884264471	-0.057306443776431
3	C	26	50	20120531	17	3626	72.08	-0.00924489083392818	-0.0583449007952816
3	C	26	50	20120531	17	3628	72.12	-0.00915332050576452	-0.0597101118577184
3	C	26	50	20120531	17	3630	72.16	-0.00813805658933687	-0.0605686809114351
3	C	26	50	20120531	17	3632	72.2	-0.00726442616118089	-0.0604978995226384
3	C	26	50	20120531	17	3634	72.24	-0.00677086562791269	-0.0603923991908853
3	C	26	50	20120531	17	3636	72.28	-0.00555711683800597	-0.0597550838490019
3	C	26	50	20120531	17	3638	72.32	-0.00514473216321799	-0.0597884592890739
3	C	26	50	20120531	17	3640	72.36	-0.00447694051906541	-0.059697949621082
3	C	26	50	20120531	17	3642	72.4	-0.0033551863213911	-0.0598255116844081
3	C	26	50	20120531	17	3644	72.44	-0.0025233459040032	-0.0599940859410429
3	C	26	50	20120531	17	3646	72.48	-0.0014769692892034	-0.0589338500333318
3	C	26	50	20120531	17	3648	72.52	-0.0015775905841662	-0.0586567348857848
3	C	26	50	20120531	17	3650	72.56	-8.12112138191996e-05	-0.0578080653270047
3	C	26	50	20120531	17	3652	72.6	0.0009777519016857	-0.0576959181915085
3	C	26	50	20120531	17	3654	72.64	0.0024333312107582	-0.0567839625758122
3	C	26	50	20120531	17	3656	72.68	0.0035165480888579	-0.0561128475297881
3	C	26	50	20120531	17	3658	72.72	0.0063525412561628	-0.0549874870875297
3	C	26	50	20120531	17	3660	72.76	0.0070776085495915	-0.0550951087396263
3	C	26	50	20120531	17	3662	72.8	0.0079950937403167	-0.0537486925754334
3	C	26	50	20120531	17	3664	72.84	0.0078288741492631	-0.0531721672035285
3	C	26	50	20120531	17	3666	72.88	0.0090703698092636	-0.0514536573089396
3	C	26	50	20120531	17	3668	72.92	0.0098477135070254	-0.0504931729548505
3	C	26	50	20120531	17	3670	72.96	0.009880353556045	-0.0490944026045785
3	C	26	50	20120531	17	3672	73	0.0101688743359725	-0.047393506739909
3	C	26	50	20120531	17	3674	73.04	0.0104134484294493	-0.0468788178560189
3	C	26	50	20120531	17	3676	73.08	0.0103271601889411	-0.0461520747195188
3	C	26	50	20120531	17	3678	73.12	0.0101416775949545	-0.0450657550568633
3	C	26	50	20120531	17	3680	73.16	0.0102663942605931	-0.0435870703266087
3	C	26	50	20120531	17	3682	73.2	0.0103176425316664	-0.0414480185734041
3	C	26	50	20120531	17	3684	73.24	0.0103586476539074	-0.0399232205815212
3	C	26	50	20120531	17	3686	73.28	0.0105712675919424	-0.0383634208039696
3	C	26	50	20120531	17	3688	73.32	0.0104513988503956	-0.0369283617336871
3	C	26	50	20120531	17	3690	73.36	0.0108462048506033	-0.0353367067956431
3	C	26	50	20120531	17	3692	73.4	0.0111968166769869	-0.0338056509087467
3	C	26	50	20120531	17	3694	73.44	0.0109286817855609	-0.032565668457258
3	C	26	50	20120531	17	3696	73.48	0.0110713052233262	-0.0317583646451773
3	C	26	50	20120531	17	3698	73.52	0.0101394869781464	-0.030256887034938
3	C	26	50	20120531	17	3700	73.56	0.0101989900137833	-0.029580504043394
3	C	26	50	20120531	17	3702	73.6	0.0095843727995759	-0.0283956759208378
3	C	26	50	20120531	17	3704	73.64	0.0086940546513839	-0.0271375208250726
3	C	26	50	20120531	17	3706	73.68	0.0084269097094517	-0.0278119592729683
3	C	26	50	20120531	17	3708	73.72	0.0085950597020178	-0.0279361272237447
3	C	26	50	20120531	17	3710	73.76	0.0082263742263072	-0.0271820685522873
3	C	26	50	20120531	17	3712	73.8	0.0076447788987812	-0.0270303941477228
3	C	26	50	20120531	17	3714	73.84	0.0063619457763526	-0.0257649558521114
3	C	26	50	20120531	17	3716	73.88	0.005535960203113	-0.025365101109486
3	C	26	50	20120531	17	3718	73.92	0.0043984658084894	-0.0243667087608575
3	C	26	50	20120531	17	3720	73.96	0.0039270942860148	-0.0232538782507617
3	C	26	50	20120531	17	3722	74	0.0036646162488384	-0.0227504182225569
3	C	26	50	20120531	17	3724	74.04	0.0028212499909172	-0.0217393262361382
3	C	26	50	20120531	17	3726	74.08	0.0019984605403285	-0.0208240472185704
3	C	26	50	20120531	17	3728	74.12	0.0013060615801907	-0.0196527955462130
3	C	26	50	20120531	17	3730	74.16	0.0013927175162251	-0.0180677096301662
3	C	26	50	20120531	17	3732	74.2	0.000289920851354300	-0.0162001062707641
3	C	26	50	20120531	17	3734	74.24	0.000427035927294201	-0.0153400593638747
3	C	26	50	20120531	17	3736	74.28	0.000189992521037101	-0.0130235563355041
3	C	26	50	20120531	17	3738	74.32	4.55871741830999e-05	-0.0120490076275372
3	C	26	50	20120531	17	3740	74.36	0.000129351043482500	-0.0119275691089362
3	C	26	50	20120531	17	3742	74.4	0.0002956696294854	-0.0111194945504640
3	C	26	50	20120531	17	3744	74.44	0.000110824845815399	-0.0106567568017877
3	C	26	50	20120531	17	3746	74.48	0.000231542115499601	-0.0101242488270118
3	C	26	50	20120531	17	3748	74.52	-0.000228848038663200	-0.00958423844928742
3	C	26	50	20120531	17	3750	74.56	-0.0007184699871602	-0.0088116323669596
3	C	26	50	20120531	17	3752	74.6	-0.001383171574679	-0.0085136363561641
3	C	26	50	20120531	17	3754	74.64	-0.0020423110602569	-0.0079260560768422
3	C	26	50	20120531	17	3756	74.68	-0.0029885960030731	-0.0076526539470032
3	C	26	50	20120531	17	3758	74.72	-0.0033067657703358	-0.0084201759315743
3	C	26	50	20120531	17	3760	74.76	-0.0039142489842277	-0.0081740242828687
3	C	26	50	20120531	17	3762	74.8	-0.0049783004401301	-0.0091506829974707
3	C	26	50	20120531	17	3764	74.84	-0.00436839962815327	-0.0080046962504051
3	C	26	50	20120531	17	3766	74.88	-0.0038347737175562	-0.0083452820097382
3	C	26	50	20120531	17	3768	74.92	-0.0037421858627345	-0.0071571580624749
3	C	26	50	20120531	17	3770	74.96	-0.0039894681751832	-0.0059790403832722
3	C	26	50	20120531	17	3772	75	-0.0036271890869101	-0.0052115042565654
3	C	26	50	20120531	17	3774	75.04	-0.0038109307840014	-0.0041720219328822
3	C	26	50	20120531	17	3776	75.08	-0.0037259365489028	-0.003009255541899
3	C	26	50	20120531	17	3778	75.12	-0.0039071750879887	-0.00125074461669840
3	C	26	50	20120531	17	3780	75.16	-0.00400852470293619	-0.000272582593079600
3	C	26	50	20120531	17	3782	75.2	-0.00438153767214771	0.0008119212193619
3	C	26	50	20120531	17	3784	75.24	-0.00412253152926689	0.00116526954898860
3	C	26	50	20120531	17	3786	75.28	-0.00456381565820198	0.0029453896574223
3	C	26	50	20120531	17	3788	75.32	-0.00429058252688369	0.0036943500889873
3	C	26	50	20120531	17	3790	75.36	-0.00492482195426896	0.0045557122144897
3	C	26	50	20120531	17	3792	75.4	-0.00541894817296212	0.0057684003442246
3	C	26	50	20120531	17	3794	75.44	-0.00630410444165144	0.0071273181563089
3	C	26	50	20120531	17	3796	75.48	-0.00770898419451287	0.0083596638545608
3	C	26	50	20120531	17	3798	75.52	-0.00871463145871638	0.0081485217696985
3	C	26	50	20120531	17	3800	75.56	-0.0106113746885712	0.0092773470351847
3	C	26	50	20120531	17	3802	75.6	-0.0118753280599421	0.0102419113954013
3	C	26	50	20120531	17	3804	75.64	-0.0130503981089179	0.01049265146001
3	C	26	50	20120531	17	3806	75.68	-0.0140519441537906	0.0098421132213184
3	C	26	50	20120531	17	3808	75.72	-0.0155280295595175	0.0096829434848733
3	C	26	50	20120531	17	3810	75.76	-0.0160928664563293	0.0092854080524902
3	C	26	50	20120531	17	3812	75.8	-0.0181255863202063	0.0082214244788388
3	C	26	50	20120531	17	3814	75.84	-0.0185109595159529	0.0071135295740758
3	C	26	50	20120531	17	3816	75.88	-0.0195349915564673	0.0060418385365094
3	C	26	50	20120531	17	3818	75.92	-0.0195681548645049	0.0051592985629105
3	C	26	50	20120531	17	3820	75.96	-0.0197935097956691	0.004321730580595
3	C	26	50	20120531	17	3822	76	-0.0200834942866337	0.0039826728790161
3	C	26	50	20120531	17	3824	76.04	-0.0196445931075512	0.0036658183303664
3	C	26	50	20120531	17	3826	76.08	-0.0194973027650300	0.0037155279370838
3	C	26	50	20120531	17	3828	76.12	-0.0197426688181018	0.00233242707308290
3	C	26	50	20120531	17	3830	76.16	-0.0200578263104766	0.000741366104735099
3	C	26	50	20120531	17	3832	76.2	-0.0201995163672908	-0.000568040090530599
3	C	26	50	20120531	17	3834	76.24	-0.0203497129186826	-0.001822878855492
3	C	26	50	20120531	17	3836	76.28	-0.0206297484172359	-0.0018278498161638
3	C	26	50	20120531	17	3838	76.32	-0.0207637805076098	-0.0021099500665181
3	C	26	50	20120531	17	3840	76.36	-0.0209444675034064	-0.0023192041762747
3	C	26	50	20120531	17	3842	76.4	-0.0211103901096119	-0.0031312809591284
3	C	26	50	20120531	17	3844	76.44	-0.0213689790594918	-0.0042804001892346
3	C	26	50	20120531	17	3846	76.48	-0.0215334874521348	-0.0044720614822752
3	C	26	50	20120531	17	3848	76.52	-0.0220453832642392	-0.0053014482391324
3	C	26	50	20120531	17	3850	76.56	-0.0222844984933653	-0.0068950972182994
3	C	26	50	20120531	17	3852	76.6	-0.0227904404663720	-0.0087250259283998
3	C	26	50	20120531	17	3854	76.64	-0.0233574206038376	-0.0097263110508702
3	C	26	50	20120531	17	3856	76.68	-0.0240189585956174	-0.00979373792509703
3	C	26	50	20120531	17	3858	76.72	-0.0250273374133166	-0.0104508260939028
3	C	26	50	20120531	17	3860	76.76	-0.025782972932896	-0.0106068350630360
3	C	26	50	20120531	17	3862	76.8	-0.0264543071820223	-0.0117974685322657
3	C	26	50	20120531	17	3864	76.84	-0.0275936259121413	-0.0133481819876790
3	C	26	50	20120531	17	3866	76.88	-0.0283739536005197	-0.0130961337755251
3	C	26	50	20120531	17	3868	76.92	-0.0295016404240882	-0.0130686909613472
3	C	26	50	20120531	17	3870	76.96	-0.0299181263182071	-0.0128418511059426
3	C	26	50	20120531	17	3872	77	-0.0308180186922164	-0.0117380857047816
3	C	26	50	20120531	17	3874	77.04	-0.0313413625631082	-0.011884541661301
3	C	26	50	20120531	17	3876	77.08	-0.033653156260316	-0.0109973842804209
3	C	26	50	20120531	17	3878	77.12	-0.0345935446396838	-0.0102257257211798
3	C	26	50	20120531	17	3880	77.16	-0.0348972964996781	-0.0101356191040532
3	C	26	50	20120531	17	3882	77.2	-0.0347446462877556	-0.00997476645346894
3	C	26	50	20120531	17	3884	77.24	-0.0348561994535556	-0.0104946030747260
3	C	26	50	20120531	17	3886	77.28	-0.0342459592303238	-0.0103770748566250
3	C	26	50	20120531	17	3888	77.32	-0.0340863793719456	-0.0109924840304273
3	C	26	50	20120531	17	3890	77.36	-0.0339073540770848	-0.0111292526240444
3	C	26	50	20120531	17	3892	77.4	-0.0339326543577156	-0.0119178039642880
3	C	26	50	20120531	17	3894	77.44	-0.0338506936107083	-0.0128031652939439
3	C	26	50	20120531	17	3896	77.48	-0.034525584606944	-0.0138327410516227
3	C	26	50	20120531	17	3898	77.52	-0.0351211099380593	-0.0146461966926997
3	C	26	50	20120531	17	3900	77.56	-0.035428418545163	-0.0156997857966677
3	C	26	50	20120531	17	3902	77.6	-0.0357202415137586	-0.0182598658979536
3	C	26	50	20120531	17	3904	77.64	-0.0359740928482046	-0.0196822818989885
3	C	26	50	20120531	17	3906	77.68	-0.0362405306833557	-0.0213202240469290
3	C	26	50	20120531	17	3908	77.72	-0.0364764922162377	-0.0230416755057276
3	C	26	50	20120531	17	3910	77.76	-0.036948061728611	-0.0240802032352563
3	C	26	50	20120531	17	3912	77.8	-0.0376408849528175	-0.0252342015021527
3	C	26	50	20120531	17	3914	77.84	-0.0381176163446935	-0.0263418135642034
3	C	26	50	20120531	17	3916	77.88	-0.0386480171412615	-0.0272515064381998
3	C	26	50	20120531	17	3918	77.92	-0.0398123391671633	-0.0288505577131751
3	C	26	50	20120531	17	3920	77.96	-0.0405994197253021	-0.0301843732345273
3	C	26	50	20120531	17	3922	78	-0.0421137596078912	-0.0303924040495524
3	C	26	50	20120531	17	3924	78.04	-0.043084405086426	-0.0302688724948791
3	C	26	50	20120531	17	3926	78.08	-0.0447842897883984	-0.0308745801636435
3	C	26	50	20120531	17	3928	78.12	-0.0462030288341711	-0.0318430336111566
3	C	26	50	20120531	17	3930	78.16	-0.0470347985408808	-0.0339065833306933
3	C	26	50	20120531	17	3932	78.2	-0.0485346427344556	-0.0348192460531708
3	C	26	50	20120531	17	3934	78.24	-0.0498731251605636	-0.0364452380965092
3	C	26	50	20120531	17	3936	78.28	-0.050778575393873	-0.0379708209769192
3	C	26	50	20120531	17	3938	78.32	-0.0519592315864202	-0.0396713420749947
3	C	26	50	20120531	17	3940	78.36	-0.0526682475559159	-0.0414213606477533
3	C	26	50	20120531	17	3942	78.4	-0.0526904507088452	-0.042678596504703
3	C	26	50	20120531	17	3944	78.44	-0.0528795310621345	-0.0440196952259014
3	C	26	50	20120531	17	3946	78.48	-0.0528958581577121	-0.0459950050902138
3	C	26	50	20120531	17	3948	78.52	-0.052680233015857	-0.0463913667253401
3	C	26	50	20120531	17	3950	78.56	-0.0524699323880644	-0.04622930492216
3	C	26	50	20120531	17	3952	78.6	-0.0522831501318139	-0.0463958639244685
3	C	26	50	20120531	17	3954	78.64	-0.0520721282551044	-0.0475924512327958
3	C	26	50	20120531	17	3956	78.68	-0.0526928831561725	-0.049629145036783
3	C	26	50	20120531	17	3958	78.72	-0.052310621230263	-0.0512547835267309
3	C	26	50	20120531	17	3960	78.76	-0.0520239459990344	-0.0524933659067929
3	C	26	50	20120531	17	3962	78.8	-0.0525479050528258	-0.0523122122205207
3	C	26	50	20120531	17	3964	78.84	-0.0528385683663003	-0.0525552731054858
3	C	26	50	20120531	17	3966	78.88	-0.0530054738509316	-0.0527241019205619
3	C	26	50	20120531	17	3968	78.92	-0.0532415838762376	-0.0516166949194778
3	C	26	50	20120531	17	3970	78.96	-0.053290543949767	-0.0518777304588206
3	C	26	50	20120531	17	3972	79	-0.0536713068093003	-0.0517126351675492
3	C	26	50	20120531	17	3974	79.04	-0.0549037444314338	-0.0519792639215312
3	C	26	50	20120531	17	3976	79.08	-0.0551212080509199	-0.0514880085563697
3	C	26	50	20120531	17	3978	79.12	-0.0559612791912407	-0.0509090012396629
3	C	26	50	20120531	17	3980	79.16	-0.0564106950481595	-0.0526688698098834
3	C	26	50	20120531	17	3982	79.2	-0.0575023972076334	-0.0540558597611808
3	C	26	50	20120531	17	3984	79.24	-0.0582361760566063	-0.055466311515478
3	C	26	50	20120531	17	3986	79.28	-0.0586530791437261	-0.0564030936502617
3	C	26	50	20120531	17	3988	79.32	-0.059709376466666	-0.058454106366568
3	C	26	50	20120531	17	3990	79.36	-0.0602200348419033	-0.0609497831822234
3	C	26	50	20120531	17	3992	79.4	-0.0603487919156895	-0.0623538921886934
3	C	26	50	20120531	17	3994	79.44	-0.0605752004359577	-0.0641252017466335
3	C	26	50	20120531	17	3996	79.48	-0.0596707451018894	-0.0658948729381616
3	C	26	50	20120531	17	3998	79.52	-0.058964248553855	-0.0672429981794446
3	C	26	50	20120531	17	4000	79.56	-0.0587726084740179	-0.0682401743044095
3	C	26	50	20120531	17	4002	79.6	-0.0583892858879366	-0.0694713179211334
3	C	26	50	20120531	17	4004	79.64	-0.0578225893002903	-0.0703819512471489
3	C	26	50	20120531	17	4006	79.68	-0.0573546755299757	-0.0718917161488637
3	C	26	50	20120531	17	4008	79.72	-0.056466528199602	-0.0736115624752691
3	C	26	50	20120531	17	4010	79.76	-0.0561748961498372	-0.0740514041063706
3	C	26	50	20120531	17	4012	79.8	-0.0553487196577667	-0.0747006624817882
3	C	26	50	20120531	17	4014	79.84	-0.0542273472977542	-0.0749015232340521
3	C	26	50	20120531	17	4016	79.88	-0.0531965270321404	-0.0761065746105502
3	C	26	50	20120531	17	4018	79.92	-0.0518624993787539	-0.0769741946310661
[truncated: 297 more rows]
