# Supplementary material for: How Do Ants Make Sense of Gravity? A Boltzmann Walker Analysis of Lasius niger Trajectories on Various Inclines
Source: PLoS One. 2013 Oct 29;8(10):e76531. doi: 10.1371/journal.pone.0076531 (PMC3812222; doi:10.1371/journal.pone.0076531)
Supplement: Dataset S3 — Trajectories for . (ZIP) [file pone.0076531.s007.zip › Incline3/3-C-26-50-20120531-18.txt]

Pente	Colonie	Temperature	Humidite	Date	Indiv	Frame	Time	X	Y
3	C	26	50	20120531	18	12	0	0	0
3	C	26	50	20120531	18	14	0.04	-0.000957479150269079	-0.001994946219626
3	C	26	50	20120531	18	16	0.08	-0.00167934904825459	-0.00440906406634717
3	C	26	50	20120531	18	18	0.12	-0.00158409596655316	-0.00690309459599463
3	C	26	50	20120531	18	20	0.16	-0.00201148544723793	-0.00979192278198978
3	C	26	50	20120531	18	22	0.2	-0.00192154146467101	-0.0128726456062633
3	C	26	50	20120531	18	24	0.24	-0.00236554795471362	-0.0154320893114462
3	C	26	50	20120531	18	26	0.28	-0.00267597490272232	-0.0175712641012308
3	C	26	50	20120531	18	28	0.32	-0.00318871217189632	-0.020438214403416
3	C	26	50	20120531	18	30	0.36	-0.00233715337480832	-0.0231645961201420
3	C	26	50	20120531	18	32	0.4	-0.00161972000618934	-0.0257864094718526
3	C	26	50	20120531	18	34	0.44	-0.00045477572632013	-0.0282811387644213
3	C	26	50	20120531	18	36	0.48	0.000641543840434931	-0.0302278249462313
3	C	26	50	20120531	18	38	0.52	0.00208162336886383	-0.0319466459678039
3	C	26	50	20120531	18	40	0.56	0.00398273651862636	-0.0336219092116554
3	C	26	50	20120531	18	42	0.6	0.00563340658862824	-0.0347949993616439
3	C	26	50	20120531	18	44	0.64	0.00796304058992544	-0.0366893384284427
3	C	26	50	20120531	18	46	0.68	0.009603386900922	-0.038036942532028
3	C	26	50	20120531	18	48	0.72	0.0117133935359827	-0.0396317511663162
3	C	26	50	20120531	18	50	0.76	0.0138158341284846	-0.03997250592417
3	C	26	50	20120531	18	52	0.8	0.0149459321861770	-0.0394974715885688
3	C	26	50	20120531	18	54	0.84	0.0165855713903923	-0.0379855358690358
3	C	26	50	20120531	18	56	0.88	0.0181670510618551	-0.0368001774163937
3	C	26	50	20120531	18	58	0.92	0.0201405860881468	-0.0349843272023066
3	C	26	50	20120531	18	60	0.96	0.0205137192655111	-0.0350924509002179
3	C	26	50	20120531	18	62	1	0.0206128132098266	-0.0350080647769511
3	C	26	50	20120531	18	64	1.04	0.0207215025931628	-0.0342717474146337
3	C	26	50	20120531	18	66	1.08	0.0216757431943740	-0.0319015961947745
3	C	26	50	20120531	18	68	1.12	0.0217829122981306	-0.0312525004539165
3	C	26	50	20120531	18	70	1.16	0.0227397571736170	-0.030110252180403
3	C	26	50	20120531	18	72	1.2	0.0239670025106562	-0.0280100128113109
3	C	26	50	20120531	18	74	1.24	0.0244732980370536	-0.0261849631380006
3	C	26	50	20120531	18	76	1.28	0.0245151587584998	-0.0245252421011996
3	C	26	50	20120531	18	78	1.32	0.0251697982165223	-0.0231137155445950
3	C	26	50	20120531	18	80	1.36	0.0257934451843254	-0.0214156905334570
3	C	26	50	20120531	18	82	1.4	0.0267985409052396	-0.0189477323036241
3	C	26	50	20120531	18	84	1.44	0.0276443678947593	-0.0173748581216884
3	C	26	50	20120531	18	86	1.48	0.0280204779916725	-0.0160281732569186
3	C	26	50	20120531	18	88	1.52	0.0269823745262125	-0.0157222081526992
3	C	26	50	20120531	18	90	1.56	0.0256040112776456	-0.0157842214174092
3	C	26	50	20120531	18	92	1.6	0.0241325927766745	-0.0159346230297676
3	C	26	50	20120531	18	94	1.64	0.0217262659738898	-0.0160685914805312
3	C	26	50	20120531	18	96	1.68	0.0194037525378791	-0.0153327408086894
3	C	26	50	20120531	18	98	1.72	0.0171815916962545	-0.0152776218350960
3	C	26	50	20120531	18	100	1.76	0.0155641839292396	-0.0138909147265110
3	C	26	50	20120531	18	102	1.8	0.0132357873648095	-0.0127368245357330
3	C	26	50	20120531	18	104	1.84	0.0124545192244121	-0.0121498410545344
3	C	26	50	20120531	18	106	1.88	0.0128010298314647	-0.0106932293695614
3	C	26	50	20120531	18	108	1.92	0.0130473405791961	-0.0100767991335671
3	C	26	50	20120531	18	110	1.96	0.0129932313540862	-0.00853762424660915
3	C	26	50	20120531	18	112	2	0.0121286490643023	-0.00780504465073714
3	C	26	50	20120531	18	114	2.04	0.0107844390732666	-0.00746560511149635
3	C	26	50	20120531	18	116	2.08	0.00924185027476912	-0.00761520769319198
3	C	26	50	20120531	18	118	2.12	0.00803133296285244	-0.00873449408819998
3	C	26	50	20120531	18	120	2.16	0.00664420159019878	-0.00920961327661485
3	C	26	50	20120531	18	122	2.2	0.00515298622067482	-0.0105448550323447
3	C	26	50	20120531	18	124	2.24	0.00410645192106276	-0.0128229996391562
3	C	26	50	20120531	18	126	2.28	0.00435799101633425	-0.0135220949005119
3	C	26	50	20120531	18	128	2.32	0.0046915050007487	-0.0141862803000804
3	C	26	50	20120531	18	130	2.36	0.00456712491793798	-0.0155748824548390
3	C	26	50	20120531	18	132	2.4	0.00375324501279227	-0.0198235618338696
3	C	26	50	20120531	18	134	2.44	0.00391962723840546	-0.0220904471794043
3	C	26	50	20120531	18	136	2.48	0.00455108066507286	-0.024046990429744
3	C	26	50	20120531	18	138	2.52	0.00436378929193998	-0.0262122008912119
3	C	26	50	20120531	18	140	2.56	0.00454543088189118	-0.0275389312026166
3	C	26	50	20120531	18	142	2.6	0.00525003450507233	-0.0271738236872188
3	C	26	50	20120531	18	144	2.64	0.00516344927971603	-0.0273710711238307
3	C	26	50	20120531	18	146	2.68	0.00467301415842067	-0.0280513219894678
3	C	26	50	20120531	18	148	2.72	0.00331259727996024	-0.0282809054191835
3	C	26	50	20120531	18	150	2.76	0.00126144314229774	-0.0281055641506526
3	C	26	50	20120531	18	152	2.8	-0.000591622101683158	-0.0282200942360014
3	C	26	50	20120531	18	154	2.84	-0.00291519619786562	-0.0277905763639053
3	C	26	50	20120531	18	156	2.88	-0.00411919539947332	-0.0268844105385334
3	C	26	50	20120531	18	158	2.92	-0.00569176411127952	-0.025438696783272
3	C	26	50	20120531	18	160	2.96	-0.00657405659750512	-0.0245103009349131
3	C	26	50	20120531	18	162	3	-0.00752323431416302	-0.0224009024116842
3	C	26	50	20120531	18	164	3.04	-0.00838457522646202	-0.0210892759011257
3	C	26	50	20120531	18	166	3.08	-0.00844905629383842	-0.0183721544548061
3	C	26	50	20120531	18	168	3.12	-0.00746159581604702	-0.0165409458814317
3	C	26	50	20120531	18	170	3.16	-0.00643033007316112	-0.0142000193848389
3	C	26	50	20120531	18	172	3.2	-0.00481242733139942	-0.0123479228771482
3	C	26	50	20120531	18	174	3.24	-0.00370301921812462	-0.0105246197575875
3	C	26	50	20120531	18	176	3.28	-0.00243135131177092	-0.00882458656319096
3	C	26	50	20120531	18	178	3.32	-0.00236546310189992	-0.00700380074377122
3	C	26	50	20120531	18	180	3.36	-0.00201013946947995	-0.0039962609964767
3	C	26	50	20120531	18	182	3.4	-0.00192339408443771	-0.0017609009461211
3	C	26	50	20120531	18	184	3.44	-0.00212356894312382	-0.0012642927826259
3	C	26	50	20120531	18	186	3.48	-0.00277132825216542	0.000314485740932700
3	C	26	50	20120531	18	188	3.52	-0.00350618190344572	0.0014370601824732
3	C	26	50	20120531	18	190	3.56	-0.00346186752146872	0.0027322464603692
3	C	26	50	20120531	18	192	3.6	-0.00281016255658812	0.0021699905033087
3	C	26	50	20120531	18	194	3.64	-0.00139419536939770	0.0012669302909197
3	C	26	50	20120531	18	196	3.68	5.61654916296506e-05	0.0018564593565306
3	C	26	50	20120531	18	198	3.72	0.0013834049199168	0.0015046030222121
3	C	26	50	20120531	18	200	3.76	0.00304169052995206	0.0012464878338756
3	C	26	50	20120531	18	202	3.8	0.00536778192627551	0.0007749819611126
3	C	26	50	20120531	18	204	3.84	0.00712982838538208	0.000162139584926101
3	C	26	50	20120531	18	206	3.88	0.0097301570046531	-0.000815180981623099
3	C	26	50	20120531	18	208	3.92	0.0117260648895015	-0.0023609446895682
3	C	26	50	20120531	18	210	3.96	0.0135116297201504	-0.0031202147380028
3	C	26	50	20120531	18	212	4	0.0152960561088815	-0.00449607482856438
3	C	26	50	20120531	18	214	4.04	0.0163559335134545	-0.0062059247864041
3	C	26	50	20120531	18	216	4.08	0.0177100762334455	-0.00778563456959357
3	C	26	50	20120531	18	218	4.12	0.0188850967849466	-0.00938845472371255
3	C	26	50	20120531	18	220	4.16	0.0198128420950668	-0.0102715108852617
3	C	26	50	20120531	18	222	4.2	0.0210500173326342	-0.0124536636252069
3	C	26	50	20120531	18	224	4.24	0.0218992950032461	-0.0144368011615870
3	C	26	50	20120531	18	226	4.28	0.0222868885142857	-0.0156264800366622
3	C	26	50	20120531	18	228	4.32	0.0236133359829779	-0.0176483245982445
3	C	26	50	20120531	18	230	4.36	0.0252041353218168	-0.0200226972455873
3	C	26	50	20120531	18	232	4.4	0.0262937020188115	-0.0231794481909741
3	C	26	50	20120531	18	234	4.44	0.0272053394364562	-0.0237653215145262
3	C	26	50	20120531	18	236	4.48	0.0274451547012957	-0.0248444018179559
3	C	26	50	20120531	18	238	4.52	0.0277251194891708	-0.0261612255633562
3	C	26	50	20120531	18	240	4.56	0.0270817583843083	-0.0272616604915778
3	C	26	50	20120531	18	242	4.6	0.0261834923558957	-0.0287244805740896
3	C	26	50	20120531	18	244	4.64	0.0255127803607369	-0.0293449879877842
3	C	26	50	20120531	18	246	4.68	0.024269757350089	-0.0318890874758153
3	C	26	50	20120531	18	248	4.72	0.0232942611190353	-0.0338798476232967
3	C	26	50	20120531	18	250	4.76	0.0216929046759534	-0.0359312068219257
3	C	26	50	20120531	18	252	4.8	0.0205064007103258	-0.0380621226045061
3	C	26	50	20120531	18	254	4.84	0.0195234586448662	-0.0400531160972252
3	C	26	50	20120531	18	256	4.88	0.0179452670199359	-0.0415007758103484
3	C	26	50	20120531	18	258	4.92	0.0167532971188898	-0.0430161763531093
3	C	26	50	20120531	18	260	4.96	0.0152450383546189	-0.0453863982836466
3	C	26	50	20120531	18	262	5	0.0138287741825803	-0.047155933003566
3	C	26	50	20120531	18	264	5.04	0.0131496688299288	-0.0491549238739803
3	C	26	50	20120531	18	266	5.08	0.0127210914098516	-0.0510162410540977
3	C	26	50	20120531	18	268	5.12	0.0130298849411958	-0.0532449709177196
3	C	26	50	20120531	18	270	5.16	0.0139804485871448	-0.0551673821237314
3	C	26	50	20120531	18	272	5.2	0.0145742768619853	-0.0555756655791885
3	C	26	50	20120531	18	274	5.24	0.0151516295488241	-0.057533007860191
3	C	26	50	20120531	18	276	5.28	0.0161571353916714	-0.0591676973169381
3	C	26	50	20120531	18	278	5.32	0.0172078960685146	-0.0612269336851096
3	C	26	50	20120531	18	280	5.36	0.0184747485776884	-0.0635848519576542
3	C	26	50	20120531	18	282	5.4	0.0190664555321853	-0.0651188494087603
3	C	26	50	20120531	18	284	5.44	0.0204916292496668	-0.0672843639261441
3	C	26	50	20120531	18	286	5.48	0.0214569714273427	-0.0694551817443868
3	C	26	50	20120531	18	288	5.52	0.0220054741575091	-0.0710759411975445
3	C	26	50	20120531	18	290	5.56	0.0230946307325707	-0.072289548566095
3	C	26	50	20120531	18	292	5.6	0.023268791132777	-0.0716711836859473
3	C	26	50	20120531	18	294	5.64	0.0239577959803652	-0.0716102310814091
3	C	26	50	20120531	18	296	5.68	0.0256778332256014	-0.0712264842312591
3	C	26	50	20120531	18	298	5.72	0.0267068857242622	-0.0701319536446605
3	C	26	50	20120531	18	300	5.76	0.027939726397261	-0.069353358367896
3	C	26	50	20120531	18	302	5.8	0.029563667830934	-0.0686830211393311
3	C	26	50	20120531	18	304	5.84	0.0312693508085122	-0.0677070723599374
3	C	26	50	20120531	18	306	5.88	0.0334565027934003	-0.0666828281873887
3	C	26	50	20120531	18	308	5.92	0.0353045263660313	-0.0659103140289424
3	C	26	50	20120531	18	310	5.96	0.0375396201906839	-0.064484574626036
3	C	26	50	20120531	18	312	6	0.0400113826549996	-0.0638536939558613
3	C	26	50	20120531	18	314	6.04	0.0429704972550447	-0.0625086212945527
3	C	26	50	20120531	18	316	6.08	0.0453444456383188	-0.061658770867448
3	C	26	50	20120531	18	318	6.12	0.04718374351327	-0.0614527482356815
3	C	26	50	20120531	18	320	6.16	0.0497587223544355	-0.060510620373632
3	C	26	50	20120531	18	322	6.2	0.0522576942876913	-0.0601943456525428
3	C	26	50	20120531	18	324	6.24	0.0531711228068128	-0.059848016771933
3	C	26	50	20120531	18	326	6.28	0.05309419171034	-0.0594040930133837
3	C	26	50	20120531	18	328	6.32	0.0527078568493709	-0.0582227721404622
3	C	26	50	20120531	18	330	6.36	0.0521363434503312	-0.0573498078068941
3	C	26	50	20120531	18	332	6.4	0.0517525471027065	-0.0564697214938259
3	C	26	50	20120531	18	334	6.44	0.051194495602567	-0.0538419741020076
3	C	26	50	20120531	18	336	6.48	0.0506413896072551	-0.0525085192051138
3	C	26	50	20120531	18	338	6.52	0.0499286754692937	-0.0513509359068367
3	C	26	50	20120531	18	340	6.56	0.049356958423501	-0.0487941297099477
3	C	26	50	20120531	18	342	6.6	0.0488950762740299	-0.0462161598070978
3	C	26	50	20120531	18	344	6.64	0.0483265836351594	-0.0441759941088149
3	C	26	50	20120531	18	346	6.68	0.0478875481057884	-0.0415903096709823
3	C	26	50	20120531	18	348	6.72	0.0468461070963213	-0.0391006008365601
3	C	26	50	20120531	18	350	6.76	0.0461666057638722	-0.0377681005338209
3	C	26	50	20120531	18	352	6.8	0.044825012067927	-0.0350917720777079
3	C	26	50	20120531	18	354	6.84	0.0437122381263737	-0.0331482890896167
3	C	26	50	20120531	18	356	6.88	0.0424569821684114	-0.0315591373095781
3	C	26	50	20120531	18	358	6.92	0.0417724320935447	-0.0302998508429629
3	C	26	50	20120531	18	360	6.96	0.0403454198984321	-0.0278729896592526
3	C	26	50	20120531	18	362	7	0.0397141856748669	-0.0264961820456043
3	C	26	50	20120531	18	364	7.04	0.0390020584355339	-0.0245453451469887
3	C	26	50	20120531	18	366	7.08	0.0390352217435716	-0.0220893511638934
3	C	26	50	20120531	18	368	7.12	0.0383648138043286	-0.0201932443301417
3	C	26	50	20120531	18	370	7.16	0.0387790369567477	-0.0192703285593370
3	C	26	50	20120531	18	372	7.2	0.0388789511449293	-0.0205993357545772
3	C	26	50	20120531	18	374	7.24	0.0388083818881669	-0.0213944066193433
3	C	26	50	20120531	18	376	7.28	0.0383612782704227	-0.0225293837138258
3	C	26	50	20120531	18	378	7.32	0.037685072055574	-0.0226861492872149
3	C	26	50	20120531	18	380	7.36	0.0361787931902904	-0.0231648605780782
3	C	26	50	20120531	18	382	7.4	0.034642250154772	-0.0230818462419669
3	C	26	50	20120531	18	384	7.44	0.0322305210561791	-0.0236640072549178
3	C	26	50	20120531	18	386	7.48	0.0310891234321234	-0.0233576744551721
3	C	26	50	20120531	18	388	7.52	0.0309841534304562	-0.0236575230857343
3	C	26	50	20120531	18	390	7.56	0.0310940095399814	-0.0231430604760142
3	C	26	50	20120531	18	392	7.6	0.0312409958265866	-0.0229064130495545
3	C	26	50	20120531	18	394	7.64	0.030824460434993	-0.0231574854543504
3	C	26	50	20120531	18	396	7.68	0.0308785823880251	-0.022988105095985
3	C	26	50	20120531	18	398	7.72	0.0304188074167619	-0.0227943719800755
3	C	26	50	20120531	18	400	7.76	0.030096889983559	-0.0232712872197146
3	C	26	50	20120531	18	402	7.8	0.0296243022374207	-0.0230899426146115
3	C	26	50	20120531	18	404	7.84	0.0293132530354446	-0.0228370034479132
3	C	26	50	20120531	18	406	7.88	0.0289888395153040	-0.0214273082978719
3	C	26	50	20120531	18	408	7.92	0.0289223926910759	-0.0207760417391957
3	C	26	50	20120531	18	410	7.96	0.0285297928640255	-0.0204860006796886
3	C	26	50	20120531	18	412	8	0.0276800767872093	-0.0195898701137552
3	C	26	50	20120531	18	414	8.04	0.0270041463440052	-0.0197001151320100
3	C	26	50	20120531	18	416	8.08	0.0253406281437892	-0.0199183070714808
3	C	26	50	20120531	18	418	8.12	0.0238346109080147	-0.0198136764810686
3	C	26	50	20120531	18	420	8.16	0.0233017847351872	-0.0187583408233511
3	C	26	50	20120531	18	422	8.2	0.0224062764232213	-0.0173560349391732
3	C	26	50	20120531	18	424	8.24	0.0209452099655267	-0.0178349300777996
3	C	26	50	20120531	18	426	8.28	0.0200667499980553	-0.0179058741011561
3	C	26	50	20120531	18	428	8.32	0.0185884937745101	-0.0183544414299374
3	C	26	50	20120531	18	430	8.36	0.0176730238381113	-0.0179479045282298
3	C	26	50	20120531	18	432	8.4	0.0163784527431150	-0.0173373461069464
3	C	26	50	20120531	18	434	8.44	0.0164182274995567	-0.0167790640899962
3	C	26	50	20120531	18	436	8.48	0.0160871247492661	-0.0169782489991887
3	C	26	50	20120531	18	438	8.52	0.0159172352740182	-0.0177084923142556
3	C	26	50	20120531	18	440	8.56	0.0148020218140699	-0.0186381750969563
3	C	26	50	20120531	18	442	8.6	0.0145136990240411	-0.0182574900191689
3	C	26	50	20120531	18	444	8.64	0.0137053769781955	-0.0175110115324058
3	C	26	50	20120531	18	446	8.68	0.0136363704274195	-0.0172206239905760
3	C	26	50	20120531	18	448	8.72	0.0128769660286964	-0.0173022665395318
3	C	26	50	20120531	18	450	8.76	0.0123431463708413	-0.0172015568562213
3	C	26	50	20120531	18	452	8.8	0.0115996617741898	-0.0172148405642127
3	C	26	50	20120531	18	454	8.84	0.0111779934944716	-0.0187518000856251
3	C	26	50	20120531	18	456	8.88	0.0108885110493217	-0.0193350995404937
3	C	26	50	20120531	18	458	8.92	0.00988173241426826	-0.0193871284574534
3	C	26	50	20120531	18	460	8.96	0.00938608591599555	-0.0190278121465935
3	C	26	50	20120531	18	462	9	0.00771697450114033	-0.0194830333501858
3	C	26	50	20120531	18	464	9.04	0.00726593936969268	-0.0189805774136102
3	C	26	50	20120531	18	466	9.08	0.0061317535276983	-0.0169320317928635
3	C	26	50	20120531	18	468	9.12	0.00594845872209268	-0.0171377588539955
3	C	26	50	20120531	18	470	9.16	0.00506409865563898	-0.0159913591565697
3	C	26	50	20120531	18	472	9.2	0.00477220709768552	-0.0145206215994289
3	C	26	50	20120531	18	474	9.24	0.00585479465074993	-0.0146974195079290
3	C	26	50	20120531	18	476	9.28	0.00649448162877747	-0.0143665034338286
3	C	26	50	20120531	18	478	9.32	0.00672991283157353	-0.0134224324423444
3	C	26	50	20120531	18	480	9.36	0.00654098309202864	-0.012123750935629
3	C	26	50	20120531	18	482	9.4	0.00711490136123123	-0.00984069900775603
3	C	26	50	20120531	18	484	9.44	0.00716466046542333	-0.00730654851213624
3	C	26	50	20120531	18	486	9.48	0.00710400484573315	-0.00563494808141124
3	C	26	50	20120531	18	488	9.52	0.00615578879429761	-0.00634614193979305
3	C	26	50	20120531	18	490	9.56	0.00616151635922522	-0.00677869329998048
3	C	26	50	20120531	18	492	9.6	0.00522062593404278	-0.00756677794974852
3	C	26	50	20120531	18	494	9.64	0.00403189458205445	-0.00831167251732167
3	C	26	50	20120531	18	496	9.68	0.00377615668671627	-0.0096744002207430
3	C	26	50	20120531	18	498	9.72	0.00300891047378981	-0.0100538973591380
3	C	26	50	20120531	18	500	9.76	0.00240502572630731	-0.0118678397991294
3	C	26	50	20120531	18	502	9.8	0.000585145003567492	-0.0135407130220606
3	C	26	50	20120531	18	504	9.84	-0.000385967165442858	-0.0145675593475640
3	C	26	50	20120531	18	506	9.88	-0.00212533671007682	-0.0154091436963966
3	C	26	50	20120531	18	508	9.92	-0.00336833850752122	-0.0164009670230280
3	C	26	50	20120531	18	510	9.96	-0.00408793279446352	-0.0177194666114996
3	C	26	50	20120531	18	512	10	-0.00401155819102752	-0.0190010340127900
3	C	26	50	20120531	18	514	10.04	-0.00345319132126352	-0.0204248995827262
3	C	26	50	20120531	18	516	10.08	-0.00363858764822282	-0.0224794761172097
3	C	26	50	20120531	18	518	10.12	-0.00310580107337512	-0.0241078539388279
3	C	26	50	20120531	18	520	10.16	-0.00363574649317602	-0.0258444685954423
3	C	26	50	20120531	18	522	10.2	-0.00410023786666972	-0.0264448800344156
3	C	26	50	20120531	18	524	10.24	-0.00451008827075392	-0.026013957848252
3	C	26	50	20120531	18	526	10.28	-0.00513718733386272	-0.0248858029199944
3	C	26	50	20120531	18	528	10.32	-0.00567583299549942	-0.024625615908789
3	C	26	50	20120531	18	530	10.36	-0.00635307865731642	-0.0235999080252032
3	C	26	50	20120531	18	532	10.4	-0.00719813490044472	-0.0226616551083146
3	C	26	50	20120531	18	534	10.44	-0.00780058280694782	-0.0212335893240981
3	C	26	50	20120531	18	536	10.48	-0.00865133125966462	-0.0202265702727390
3	C	26	50	20120531	18	538	10.52	-0.00898473917806192	-0.0192293305081639
3	C	26	50	20120531	18	540	10.56	-0.00975868169220622	-0.0171991420865635
3	C	26	50	20120531	18	542	10.6	-0.0101875419549958	-0.0151152276917287
3	C	26	50	20120531	18	544	10.64	-0.0106606671022877	-0.0134678810235983
3	C	26	50	20120531	18	546	10.68	-0.0117917551094737	-0.0117696933779007
3	C	26	50	20120531	18	548	10.72	-0.0121133472735574	-0.0102143413020028
3	C	26	50	20120531	18	550	10.76	-0.0124321110105163	-0.00891849741480034
3	C	26	50	20120531	18	552	10.8	-0.0121650084949908	-0.00698926969941784
3	C	26	50	20120531	18	554	10.84	-0.0112231351913826	-0.0067477149518967
3	C	26	50	20120531	18	556	10.88	-0.00988337997306842	-0.00645956893856318
3	C	26	50	20120531	18	558	10.92	-0.00843682334652382	-0.00642057907064855
3	C	26	50	20120531	18	560	10.96	-0.00686548358630332	-0.00623092596086651
3	C	26	50	20120531	18	562	11	-0.00540791730717562	-0.00560491725641425
3	C	26	50	20120531	18	564	11.04	-0.00325776822014702	-0.00467580015913856
3	C	26	50	20120531	18	566	11.08	-0.00112247544659115	-0.0033539630266597
3	C	26	50	20120531	18	568	11.12	0.000420495189568212	-0.0026086088396788
3	C	26	50	20120531	18	570	11.16	0.00242187608090299	-0.0006437146582532
3	C	26	50	20120531	18	572	11.2	0.00433786675734168	0.0011424512131596
3	C	26	50	20120531	18	574	11.24	0.00594502854709715	0.0022878722748003
3	C	26	50	20120531	18	576	11.28	0.00756126251685524	0.0035118034023561
3	C	26	50	20120531	18	578	11.32	0.00973314099526972	0.0040085459161396
3	C	26	50	20120531	18	580	11.36	0.0108465513329261	0.0037169350795783
3	C	26	50	20120531	18	582	11.4	0.0109132456445276	0.001892373309947
3	C	26	50	20120531	18	584	11.44	0.0120540422278193	0.000434651467327501
3	C	26	50	20120531	18	586	11.48	0.0120922684204102	-0.0005167324224877
3	C	26	50	20120531	18	588	11.52	0.0127605903946487	-0.0029581953612296
3	C	26	50	20120531	18	590	11.56	0.0137336895337142	-0.004003985077401
3	C	26	50	20120531	18	592	11.6	0.0146335309960352	-0.00615455701428481
3	C	26	50	20120531	18	594	11.64	0.0149003895597211	-0.00725022957833508
3	C	26	50	20120531	18	596	11.68	0.0150578247632319	-0.00876306120215992
3	C	26	50	20120531	18	598	11.72	0.0151540195697445	-0.00967818465623592
3	C	26	50	20120531	18	600	11.76	0.0148240481903038	-0.0111489879743074
3	C	26	50	20120531	18	602	11.8	0.0148519081974826	-0.0122284713286024
3	C	26	50	20120531	18	604	11.84	0.0136986877480454	-0.0131298769111234
3	C	26	50	20120531	18	606	11.88	0.0134218695853465	-0.0135381603665805
3	C	26	50	20120531	18	608	11.92	0.0125726767675484	-0.0154329661238548
3	C	26	50	20120531	18	610	11.96	0.0123609477840577	-0.0152036867500551
3	C	26	50	20120531	18	612	12	0.0118862670018471	-0.0149143386551936
3	C	26	50	20120531	18	614	12.04	0.0114347934641952	-0.0153024837095225
3	C	26	50	20120531	18	616	12.08	0.0109302798468864	-0.0152596966781929
3	C	26	50	20120531	18	618	12.12	0.0100405012211684	-0.0156562541818976
3	C	26	50	20120531	18	620	12.16	0.00990146656244965	-0.0160363981108653
3	C	26	50	20120531	18	622	12.2	0.00884048232363201	-0.017331236704357
3	C	26	50	20120531	18	624	12.24	0.00904795452429996	-0.0185073320581655
3	C	26	50	20120531	18	626	12.28	0.00899507000813501	-0.0201586880217451
3	C	26	50	20120531	18	628	12.32	0.00847995686017624	-0.0214250314140365
3	C	26	50	20120531	18	630	12.36	0.00685827816820301	-0.0216616576272928
3	C	26	50	20120531	18	632	12.4	0.00618272249159301	-0.0209915325307623
3	C	26	50	20120531	18	634	12.44	0.00519126686048791	-0.0206206196686909
3	C	26	50	20120531	18	636	12.48	0.00464422077029075	-0.0195256648180235
3	C	26	50	20120531	18	638	12.52	0.00395451871541633	-0.0189298382594194
3	C	26	50	20120531	18	640	12.56	0.00340686309917379	-0.0179219126971669
3	C	26	50	20120531	18	642	12.6	0.00172123225569648	-0.0159741715120394
3	C	26	50	20120531	18	644	12.64	0.00020438921510197	-0.0147354759948924
3	C	26	50	20120531	18	646	12.68	-0.00162058267646239	-0.0135786493008712
3	C	26	50	20120531	18	648	12.72	-0.00355816839399852	-0.0130979863952919
3	C	26	50	20120531	18	650	12.76	-0.00560208882928952	-0.012996163018801
3	C	26	50	20120531	18	652	12.8	-0.00746468587268082	-0.0133660576471075
3	C	26	50	20120531	18	654	12.84	-0.00882127023238712	-0.0139783414089369
3	C	26	50	20120531	18	656	12.88	-0.0100673338021941	-0.0151002370279675
3	C	26	50	20120531	18	658	12.92	-0.0104283825246679	-0.0159661599922085
3	C	26	50	20120531	18	660	12.96	-0.0104012296242704	-0.0169092990169552
3	C	26	50	20120531	18	662	13	-0.00989685035725002	-0.0180428618978753
3	C	26	50	20120531	18	664	13.04	-0.00986984594927652	-0.0197700338505338
3	C	26	50	20120531	18	666	13.08	-0.0100813910850041	-0.0222518584443457
3	C	26	50	20120531	18	668	13.12	-0.00984988432484362	-0.0256328188079111
3	C	26	50	20120531	18	670	13.16	-0.00986032829200172	-0.027209970985873
3	C	26	50	20120531	18	672	13.2	-0.00953080238983322	-0.0291105467344818
3	C	26	50	20120531	18	674	13.24	-0.00990589708140852	-0.0310782382303338
3	C	26	50	20120531	18	676	13.28	-0.00984342278307712	-0.0332285160107966
3	C	26	50	20120531	18	678	13.32	-0.00968551735355682	-0.0350966299012947
3	C	26	50	20120531	18	680	13.36	-0.00950825982564892	-0.0370186027011022
3	C	26	50	20120531	18	682	13.4	-0.00854380860251742	-0.038986155604025
3	C	26	50	20120531	18	684	13.44	-0.00749224182394362	-0.0403188680387986
3	C	26	50	20120531	18	686	13.48	-0.00679569214700022	-0.0414392575203852
3	C	26	50	20120531	18	688	13.52	-0.00588069597214482	-0.0426758458593242
3	C	26	50	20120531	18	690	13.56	-0.00542942042439152	-0.0444890090676428
3	C	26	50	20120531	18	692	13.6	-0.00537935726428352	-0.0463767013306984
3	C	26	50	20120531	18	694	13.64	-0.00562875382600802	-0.048518881324303
3	C	26	50	20120531	18	696	13.68	-0.00529726216698782	-0.0509729661190891
3	C	26	50	20120531	18	698	13.72	-0.00485418905789632	-0.0523744517594008
3	C	26	50	20120531	18	700	13.76	-0.00445679504686942	-0.0533035900698799
3	C	26	50	20120531	18	702	13.8	-0.00403196529273252	-0.0529538550559051
3	C	26	50	20120531	18	704	13.84	-0.00335604192059632	-0.0528974986454445
3	C	26	50	20120531	18	706	13.88	-0.00275266770420982	-0.052154682971808
3	C	26	50	20120531	18	708	13.92	-0.00121605395801338	-0.0521551779465549
3	C	26	50	20120531	18	710	13.96	0.000324166032767161	-0.050908548691323
3	C	26	50	20120531	18	712	14	0.00204809236529996	-0.0505442472776557
3	C	26	50	20120531	18	714	14.04	0.00462910282730898	-0.0500711221303638
3	C	26	50	20120531	18	716	14.08	0.00695138291808184	-0.0492066133796851
3	C	26	50	20120531	18	718	14.12	0.00898247643636208	-0.0487881475865789
3	C	26	50	20120531	18	720	14.16	0.011354254001818	-0.0480889604013416
3	C	26	50	20120531	18	722	14.2	0.0139493358887726	-0.0477218305605496
3	C	26	50	20120531	18	724	14.24	0.0160319774914014	-0.0478631812061088
3	C	26	50	20120531	18	726	14.28	0.0168102192147753	-0.0475833083421151
3	C	26	50	20120531	18	728	14.32	0.0176139874929500	-0.046611248650018
3	C	26	50	20120531	18	730	14.36	0.0190877394462990	-0.0466760196311747
3	C	26	50	20120531	18	732	14.4	0.0209664514532336	-0.0464131880406076
3	C	26	50	20120531	18	734	14.44	0.0230208794952930	-0.0458958687194915
3	C	26	50	20120531	18	736	14.48	0.0253249162311112	-0.0456691702854431
3	C	26	50	20120531	18	738	14.52	0.0275293145503925	-0.0451233616321131
3	C	26	50	20120531	18	740	14.56	0.0300625458071967	-0.0454648022835446
3	C	26	50	20120531	18	742	14.6	0.0323233853897523	-0.0450060950435211
3	C	26	50	20120531	18	744	14.64	0.0342968921317727	-0.0453206444240641
3	C	26	50	20120531	18	746	14.68	0.0351247586090503	-0.0442464219442211
3	C	26	50	20120531	18	748	14.72	0.0361957849662423	-0.043858885001724
3	C	26	50	20120531	18	750	14.76	0.0362036244469933	-0.0422459131276796
3	C	26	50	20120531	18	752	14.8	0.0358258783171205	-0.0412268405219964
3	C	26	50	20120531	18	754	14.84	0.0358836114644841	-0.0393905923985925
3	C	26	50	20120531	18	756	14.88	0.0351830171367522	-0.0372887811311258
3	C	26	50	20120531	18	758	14.92	0.0346792742658349	-0.0358882854403077
3	C	26	50	20120531	18	760	14.96	0.0339224366647275	-0.0332999422809778
3	C	26	50	20120531	18	762	15	0.0333790392455213	-0.0305513333696919
3	C	26	50	20120531	18	764	15.04	0.0332824060328043	-0.0286445916499512
3	C	26	50	20120531	18	766	15.08	0.032904987788346	-0.0252630302456218
3	C	26	50	20120531	18	768	15.12	0.0329677505862441	-0.0225950032231200
3	C	26	50	20120531	18	770	15.16	0.0331259303731956	-0.0207397671613208
3	C	26	50	20120531	18	772	15.2	0.0331326478876169	-0.0183003194769053
3	C	26	50	20120531	18	774	15.24	0.0335360523062838	-0.0159772615686732
3	C	26	50	20120531	18	776	15.28	0.0332387139047948	-0.0142563757952995
3	C	26	50	20120531	18	778	15.32	0.0328155104962547	-0.0120969423962339
3	C	26	50	20120531	18	780	15.36	0.0312797452781956	-0.011015988259834
3	C	26	50	20120531	18	782	15.4	0.0302131454094538	-0.0104685461898394
3	C	26	50	20120531	18	784	15.44	0.0280377313971334	-0.0104881330476783
3	C	26	50	20120531	18	786	15.48	0.0261582415727396	-0.0106096139926861
3	C	26	50	20120531	18	788	15.52	0.023970467333884	-0.0111376954790118
3	C	26	50	20120531	18	790	15.56	0.021902307278134	-0.0114519195904355
3	C	26	50	20120531	18	792	15.6	0.0196964806031547	-0.0118418677670564
3	C	26	50	20120531	18	794	15.64	0.017935190748304	-0.0112480819186229
3	C	26	50	20120531	18	796	15.68	0.0164484775276559	-0.0117731864853998
3	C	26	50	20120531	18	798	15.72	0.0157052093056794	-0.0112763308345313
3	C	26	50	20120531	18	800	15.76	0.0150653059529769	-0.0120048205247809
3	C	26	50	20120531	18	802	15.8	0.0135408756566202	-0.0116770270342262
3	C	26	50	20120531	18	804	15.84	0.0134436272610036	-0.0127206671457829
3	C	26	50	20120531	18	806	15.88	0.0136164795136647	-0.0132045756714879
3	C	26	50	20120531	18	808	15.92	0.0131468191896006	-0.0136814767689914
3	C	26	50	20120531	18	810	15.96	0.0131173964764354	-0.0142765990492414
3	C	26	50	20120531	18	812	16	0.0138202111194602	-0.0151341710823966
3	C	26	50	20120531	18	814	16.04	0.0137210252512631	-0.0154102609251109
3	C	26	50	20120531	18	816	16.08	0.0138962109563021	-0.0163484431313214
3	C	26	50	20120531	18	818	16.12	0.0135761956403405	-0.0172808129197906
3	C	26	50	20120531	18	820	16.16	0.0128469620737571	-0.0186384381406789
3	C	26	50	20120531	18	822	16.2	0.0115680335949741	-0.0194681558235096
3	C	26	50	20120531	18	824	16.24	0.0106661683930454	-0.0201812235148616
3	C	26	50	20120531	18	826	16.28	0.00903919347128105	-0.0215901408474436
3	C	26	50	20120531	18	828	16.32	0.00740485756792459	-0.0221080824225271
3	C	26	50	20120531	18	830	16.36	0.0063393325014902	-0.0214776825849636
3	C	26	50	20120531	18	832	16.4	0.0067504585262077	-0.0214659870388028
3	C	26	50	20120531	18	834	16.44	0.00675813770585137	-0.0203389436824052
3	C	26	50	20120531	18	836	16.48	0.00587685638232295	-0.0181212729688411
3	C	26	50	20120531	18	838	16.52	0.00561103160875115	-0.0170803177417326
3	C	26	50	20120531	18	840	16.56	0.00511593877508811	-0.0150303536647828
3	C	26	50	20120531	18	842	16.6	0.00408550741820401	-0.0138073912735173
3	C	26	50	20120531	18	844	16.64	0.00295830142724673	-0.0126630025877771
3	C	26	50	20120531	18	846	16.68	0.000910696965625781	-0.0122786829811344
3	C	26	50	20120531	18	848	16.72	-0.00130162802067257	-0.0117379442834255
3	C	26	50	20120531	18	850	16.76	-0.00307430229470042	-0.0120736927252685
3	C	26	50	20120531	18	852	16.8	-0.00526832028643382	-0.0134454728097025
3	C	26	50	20120531	18	854	16.84	-0.00658822701740002	-0.0144027468990051
3	C	26	50	20120531	18	856	16.88	-0.00730259578522942	-0.0154415786844497
3	C	26	50	20120531	18	858	16.92	-0.00782673868678392	-0.0175227000074989
3	C	26	50	20120531	18	860	16.96	-0.00769028122015052	-0.0187099181509755
3	C	26	50	20120531	18	862	17	-0.00695071116663972	-0.0191734337171110
3	C	26	50	20120531	18	864	17.04	-0.00671943775171702	-0.0214425888754134
3	C	26	50	20120531	18	866	17.08	-0.00670277124488442	-0.023391919636585
3	C	26	50	20120531	18	868	17.12	-0.00654611880858042	-0.0252118286435961
3	C	26	50	20120531	18	870	17.16	-0.00683314052213182	-0.0268905637817432
3	C	26	50	20120531	18	872	17.2	-0.00653538634185552	-0.0297235786152858
3	C	26	50	20120531	18	874	17.24	-0.00708942430390512	-0.0307000025704364
3	C	26	50	20120531	18	876	17.28	-0.00742503132439182	-0.0314577240550203
3	C	26	50	20120531	18	878	17.32	-0.00731900066255292	-0.0318427790527154
3	C	26	50	20120531	18	880	17.36	-0.00739596923568502	-0.0317255053930556
3	C	26	50	20120531	18	882	17.4	-0.00745278526555342	-0.0319683612170541
3	C	26	50	20120531	18	884	17.44	-0.00709246486306422	-0.0326123728601554
3	C	26	50	20120531	18	886	17.48	-0.00705476900055912	-0.0325219409739095
3	C	26	50	20120531	18	888	17.52	-0.00680445320001912	-0.0329131124452619
3	C	26	50	20120531	18	890	17.56	-0.00661864675112672	-0.0329142226029083
3	C	26	50	20120531	18	892	17.6	-0.00649302216038112	-0.0329129922371091
3	C	26	50	20120531	18	894	17.64	-0.00670487135202462	-0.0331338923955517
3	C	26	50	20120531	18	896	17.68	-0.00646689456481622	-0.0331348469897063
3	C	26	50	20120531	18	898	17.72	-0.00666139135604942	-0.0332260213380725
3	C	26	50	20120531	18	900	17.76	-0.00648912600201672	-0.0333059385464822
3	C	26	50	20120531	18	902	17.8	-0.00678005094500032	-0.0331800523262276
3	C	26	50	20120531	18	904	17.84	-0.00667009584052582	-0.0330337519332001
3	C	26	50	20120531	18	906	17.88	-0.00657356869382602	-0.0332076365617617
3	C	26	50	20120531	18	908	17.92	-0.00642652583867832	-0.0333836707949381
3	C	26	50	20120531	18	910	17.96	-0.00664431472728372	-0.0332558258888996
3	C	26	50	20120531	18	912	18	-0.00637918503967792	-0.0332846404902329
3	C	26	50	20120531	18	914	18.04	-0.00667245050610722	-0.0331156843959362
3	C	26	50	20120531	18	916	18.08	-0.00656636327572572	-0.0334715217414327
3	C	26	50	20120531	18	918	18.12	-0.00678415923539902	-0.0333436697643264
3	C	26	50	20120531	18	920	18.16	-0.00648160238586492	-0.0332362461021285
3	C	26	50	20120531	18	922	18.2	-0.00630796524467672	-0.0334965745346901
3	C	26	50	20120531	18	924	18.24	-0.00592815697929802	-0.0332279658817208
3	C	26	50	20120531	18	926	18.28	-0.00597431690997392	-0.033899943598018
3	C	26	50	20120531	18	928	18.32	-0.00531828445159242	-0.0346900435021124
3	C	26	50	20120531	18	930	18.36	-0.00538837287574362	-0.0345409005398245
3	C	26	50	20120531	18	932	18.4	-0.00483260815893442	-0.0361276269436037
3	C	26	50	20120531	18	934	18.44	-0.00375887358277052	-0.0375919673056951
3	C	26	50	20120531	18	936	18.48	-0.00333518227055132	-0.0395946280603039
3	C	26	50	20120531	18	938	18.52	-0.00298120461588932	-0.0408696830081394
3	C	26	50	20120531	18	940	18.56	-0.00306195621030082	-0.0427023623636187
3	C	26	50	20120531	18	942	18.6	-0.00337577019979142	-0.0434091863020928
3	C	26	50	20120531	18	944	18.64	-0.00435504238105672	-0.0444767054096501
3	C	26	50	20120531	18	946	18.68	-0.00453790019467152	-0.0445853170112404
3	C	26	50	20120531	18	948	18.72	-0.00500798478280432	-0.0449640434032439
3	C	26	50	20120531	18	950	18.76	-0.00556207365654212	-0.0455605586838529
3	C	26	50	20120531	18	952	18.8	-0.00582377387625932	-0.0454166624538814
3	C	26	50	20120531	18	954	18.84	-0.00565194692843092	-0.0452992827282045
3	C	26	50	20120531	18	956	18.88	-0.00592750644105932	-0.0456113289507421
3	C	26	50	20120531	18	958	18.92	-0.00689928329044402	-0.0450997371945536
3	C	26	50	20120531	18	960	18.96	-0.00760129890280602	-0.0451464062421119
3	C	26	50	20120531	18	962	19	-0.00825508983269112	-0.0447293546625681
3	C	26	50	20120531	18	964	19.04	-0.0103281289252313	-0.0443048643196862
3	C	26	50	20120531	18	966	19.08	-0.0122971596813268	-0.0444151517643478
3	C	26	50	20120531	18	968	19.12	-0.0146403630617550	-0.045121558509821
3	C	26	50	20120531	18	970	19.16	-0.0164207377286299	-0.0453349421231797
3	C	26	50	20120531	18	972	19.2	-0.017994799849958	-0.0466748670471213
3	C	26	50	20120531	18	974	19.24	-0.0190557357933825	-0.0474867741243475
3	C	26	50	20120531	18	976	19.28	-0.0193995876789379	-0.0484143002313655
3	C	26	50	20120531	18	978	19.32	-0.0189218239111614	-0.0496828922232211
3	C	26	50	20120531	18	980	19.36	-0.0183182517048762	-0.0509157894647623
3	C	26	50	20120531	18	982	19.4	-0.0176734268889765	-0.0520483765383244
3	C	26	50	20120531	18	984	19.44	-0.0159003990615582	-0.0533175200734693
3	C	26	50	20120531	18	986	19.48	-0.0146302231505128	-0.0544618309774635
3	C	26	50	20120531	18	988	19.52	-0.0131815734878959	-0.0550644980870688
3	C	26	50	20120531	18	990	19.56	-0.0118445759860283	-0.0559708675591937
3	C	26	50	20120531	18	992	19.6	-0.0101947544441639	-0.0579595346706028
3	C	26	50	20120531	18	994	19.64	-0.00875918625699902	-0.0592152148926338
3	C	26	50	20120531	18	996	19.68	-0.00690076821468452	-0.0612461669895578
3	C	26	50	20120531	18	998	19.72	-0.00505479525171892	-0.0624257625219332
3	C	26	50	20120531	18	1000	19.76	-0.00303833884380922	-0.0635895895730882
3	C	26	50	20120531	18	1002	19.8	-0.00125791467945962	-0.0645649019563788
3	C	26	50	20120531	18	1004	19.84	-0.000106744839687919	-0.0659723272936525
3	C	26	50	20120531	18	1006	19.88	0.00108536648271448	-0.0662094201973843
3	C	26	50	20120531	18	1008	19.92	0.00253458183075631	-0.0672176837566782
3	C	26	50	20120531	18	1010	19.96	0.00435651316316157	-0.0669788230859934
3	C	26	50	20120531	18	1012	20	0.0056131833346863	-0.0663270120550957
3	C	26	50	20120531	18	1014	20.04	0.00633909915625241	-0.0657978133400556
3	C	26	50	20120531	18	1016	20.08	0.00727141944724687	-0.0652234305016978
3	C	26	50	20120531	18	1018	20.12	0.00809717874631652	-0.0644087020684147
3	C	26	50	20120531	18	1020	20.16	0.00900029552724798	-0.063635975777934
3	C	26	50	20120531	18	1022	20.2	0.0102144685812234	-0.0632197020158495
3	C	26	50	20120531	18	1024	20.24	0.0131219502441063	-0.0622416319161122
3	C	26	50	20120531	18	1026	20.28	0.0155666305187025	-0.0612175291649198
3	C	26	50	20120531	18	1028	20.32	0.0173894810899233	-0.0599416963996249
3	C	26	50	20120531	18	1030	20.36	0.0194506973570821	-0.0588108912351514
3	C	26	50	20120531	18	1032	20.4	0.0215156612901812	-0.0579439076107385
3	C	26	50	20120531	18	1034	20.44	0.02293567312816	-0.0570482861616877
3	C	26	50	20120531	18	1036	20.48	0.0253119054663374	-0.0559874138578735
3	C	26	50	20120531	18	1038	20.52	0.0274493478445081	-0.0544501637155739
3	C	26	50	20120531	18	1040	20.56	0.029527322542381	-0.0534243639081066
3	C	26	50	20120531	18	1042	20.6	0.0315384049387537	-0.0529260657594044
3	C	26	50	20120531	18	1044	20.64	0.0335936320114758	-0.0518196345656784
3	C	26	50	20120531	18	1046	20.68	0.0350071526092033	-0.0503725971065226
3	C	26	50	20120531	18	1048	20.72	0.0366261018690012	-0.0491070598159618
3	C	26	50	20120531	18	1050	20.76	0.0374586706063737	-0.0478202456823551
3	C	26	50	20120531	18	1052	20.8	0.0372081073184602	-0.0461255582152244
3	C	26	50	20120531	18	1054	20.84	0.038036125116589	-0.0437192780814872
3	C	26	50	20120531	18	1056	20.88	0.0391711347379834	-0.0428771520888602
3	C	26	50	20120531	18	1058	20.92	0.0411151339140249	-0.0425401237837433
3	C	26	50	20120531	18	1060	20.96	0.0436156261268602	-0.041416227052522
3	C	26	50	20120531	18	1062	21	0.0459826590058144	-0.0412525389037451
3	C	26	50	20120531	18	1064	21.04	0.0489898427248445	-0.0421009256198127
3	C	26	50	20120531	18	1066	21.08	0.0508845636293051	-0.042731141609613
3	C	26	50	20120531	18	1068	21.12	0.0531410120787495	-0.0440359657529366
3	C	26	50	20120531	18	1070	21.16	0.0550506246520219	-0.0443412944610529
3	C	26	50	20120531	18	1072	21.2	0.0563270231027417	-0.044951598323895
3	C	26	50	20120531	18	1074	21.24	0.0583785520069983	-0.0455718016816737
3	C	26	50	20120531	18	1076	21.28	0.0602412126899999	-0.0474278155609322
3	C	26	50	20120531	18	1078	21.32	0.0618117675616933	-0.0490004917529692
3	C	26	50	20120531	18	1080	21.36	0.0633314107451413	-0.0503160639193668
3	C	26	50	20120531	18	1082	21.4	0.0649201382611113	-0.0524960741257649
3	C	26	50	20120531	18	1084	21.44	0.0658806721126751	-0.0529995341539697
3	C	26	50	20120531	18	1086	21.48	0.0662545901785665	-0.05384594097105
3	C	26	50	20120531	18	1088	21.52	0.0661429380178172	-0.053683235700699
3	C	26	50	20120531	18	1090	21.56	0.0661007944536584	-0.0529947965385358
3	C	26	50	20120531	18	1092	21.6	0.0655793739132115	-0.0523452482493378
3	C	26	50	20120531	18	1094	21.64	0.0658028903667445	-0.0505042957445186
3	C	26	50	20120531	18	1096	21.68	0.0658060723472599	-0.0497990981516413
3	C	26	50	20120531	18	1098	21.72	0.0657997083862292	-0.0474334017045036
3	C	26	50	20120531	18	1100	21.76	0.0656445691584369	-0.0460476138347342
3	C	26	50	20120531	18	1102	21.8	0.065127391258677	-0.0436991707930574
3	C	26	50	20120531	18	1104	21.84	0.0647992937122065	-0.0407013208835389
3	C	26	50	20120531	18	1106	21.88	0.0646118397045139	-0.0381856470881115
3	C	26	50	20120531	18	1108	21.92	0.0649355531889411	-0.0355820799197827
3	C	26	50	20120531	18	1110	21.96	0.0652753179973013	-0.0328981147104329
3	C	26	50	20120531	18	1112	22	0.0655487561895861	-0.0295067598771841
3	C	26	50	20120531	18	1114	22.04	0.0653401596891361	-0.0282894048426933
3	C	26	50	20120531	18	1116	22.08	0.0643444119198692	-0.0260548059927876
3	C	26	50	20120531	18	1118	22.12	0.0628707306771983	-0.0244117019653444
3	C	26	50	20120531	18	1120	22.16	0.0609264698716478	-0.0229684970249427
3	C	26	50	20120531	18	1122	22.2	0.0594386464933532	-0.0225295958458602
3	C	26	50	20120531	18	1124	22.24	0.0573041739636634	-0.0211604956961268
3	C	26	50	20120531	18	1126	22.28	0.0551684286417676	-0.0205422015266573
3	C	26	50	20120531	18	1128	22.32	0.0528966359751715	-0.0205164628398221
3	C	26	50	20120531	18	1130	22.36	0.0499254439913037	-0.0189142295843315
3	C	26	50	20120531	18	1132	22.4	0.0479933454223896	-0.0180279419447923
3	C	26	50	20120531	18	1134	22.44	0.0459279572252218	-0.0170667716971254
3	C	26	50	20120531	18	1136	22.48	0.0436807011639328	-0.0158947422073087
3	C	26	50	20120531	18	1138	22.52	0.0411585219861185	-0.0144702755966084
3	C	26	50	20120531	18	1140	22.56	0.0391163268913737	-0.0135638354138054
3	C	26	50	20120531	18	1142	22.6	0.0373306701368433	-0.0121400759098863
3	C	26	50	20120531	18	1144	22.64	0.035246543609974	-0.0104062500824168
3	C	26	50	20120531	18	1146	22.68	0.0335681549541496	-0.00923160429750975
3	C	26	50	20120531	18	1148	22.72	0.0317186464572781	-0.00777425722148427
3	C	26	50	20120531	18	1150	22.76	0.029517776600835	-0.0069101020241962
3	C	26	50	20120531	18	1152	22.8	0.0276812717976695	-0.00478509765430657
3	C	26	50	20120531	18	1154	22.84	0.0255319783098461	-0.00448842393319194
3	C	26	50	20120531	18	1156	22.88	0.0232306427219320	-0.0037806241873598
3	C	26	50	20120531	18	1158	22.92	0.0206159739771385	-0.0035192068103552
3	C	26	50	20120531	18	1160	22.96	0.0186284248015505	-0.0045167796222243
3	C	26	50	20120531	18	1162	23	0.0172691976302494	-0.00458916084011351
3	C	26	50	20120531	18	1164	23.04	0.0168722657842147	-0.00502491793960413
3	C	26	50	20120531	18	1166	23.08	0.0167114371045503	-0.00626232220905798
3	C	26	50	20120531	18	1168	23.12	0.0171420714982539	-0.00706560187644693
3	C	26	50	20120531	18	1170	23.16	0.0165454289384244	-0.00762507890385735
3	C	26	50	20120531	18	1172	23.2	0.0168634784975343	-0.00880777863500215
3	C	26	50	20120531	18	1174	23.24	0.0160135927150905	-0.0100184302972073
3	C	26	50	20120531	18	1176	23.28	0.0157749158921688	-0.0101684217876326
3	C	26	50	20120531	18	1178	23.32	0.0153383835208033	-0.0105693725457688
3	C	26	50	20120531	18	1180	23.36	0.0147323152275805	-0.0105989366802902
3	C	26	50	20120531	18	1182	23.4	0.0140686460159622	-0.0106499402924172
3	C	26	50	20120531	18	1184	23.44	0.0134676971758352	-0.0116099155296238
3	C	26	50	20120531	18	1186	23.48	0.0130133669267872	-0.0127733183167101
3	C	26	50	20120531	18	1188	23.52	0.0123842328103621	-0.0130596187813447
3	C	26	50	20120531	18	1190	23.56	0.0119714945821836	-0.0140506996458557
3	C	26	50	20120531	18	1192	23.6	0.0119935492426888	-0.0145217388281432
3	C	26	50	20120531	18	1194	23.64	0.0121994163109634	-0.0151882435379540
3	C	26	50	20120531	18	1196	23.68	0.0125049005825716	-0.0158074003776965
3	C	26	50	20120531	18	1198	23.72	0.0130957802221345	-0.0173525206184707
3	C	26	50	20120531	18	1200	23.76	0.013639845857249	-0.0185722197119411
3	C	26	50	20120531	18	1202	23.8	0.0141935741065284	-0.0206650507232867
3	C	26	50	20120531	18	1204	23.84	0.0135076345668366	-0.0222125008809049
3	C	26	50	20120531	18	1206	23.88	0.0127384155259907	-0.0229547225848452
3	C	26	50	20120531	18	1208	23.92	0.0120991839247302	-0.0225000599956100
3	C	26	50	20120531	18	1210	23.96	0.0112821998208151	-0.0220876965340255
3	C	26	50	20120531	18	1212	24	0.00959422279703781	-0.0215117722028847
3	C	26	50	20120531	18	1214	24.04	0.00912832428104962	-0.0202860450241047
3	C	26	50	20120531	18	1216	24.08	0.0082853610739937	-0.0196200706443797
3	C	26	50	20120531	18	1218	24.12	0.00648723095584318	-0.0182291916057858
3	C	26	50	20120531	18	1220	24.16	0.00427126436962172	-0.0169664191027394
3	C	26	50	20120531	18	1222	24.2	0.00307684080804484	-0.0161317714714302
3	C	26	50	20120531	18	1224	24.24	0.000720244825181002	-0.0151320709752565
3	C	26	50	20120531	18	1226	24.28	-0.00095713973901411	-0.0154906589661318
3	C	26	50	20120531	18	1228	24.32	-0.00251715871966782	-0.0151722204982923
3	C	26	50	20120531	18	1230	24.36	-0.00487704982013202	-0.0156794776899121
3	C	26	50	20120531	18	1232	24.4	-0.00678872714520552	-0.016546871436258
3	C	26	50	20120531	18	1234	24.44	-0.00776945596644002	-0.0174239949719130
3	C	26	50	20120531	18	1236	24.48	-0.00850415405422842	-0.0184959547100562
3	C	26	50	20120531	18	1238	24.52	-0.00900166731440352	-0.0196315752717096
3	C	26	50	20120531	18	1240	24.56	-0.00893876309514912	-0.0209592106797942
3	C	26	50	20120531	18	1242	24.6	-0.00855399801123432	-0.022868922248016
3	C	26	50	20120531	18	1244	24.64	-0.00827664951844952	-0.0249447261280707
3	C	26	50	20120531	18	1246	24.68	-0.00802133447296642	-0.0271338367987427
3	C	26	50	20120531	18	1248	24.72	-0.00757715544886922	-0.0298346764043187
3	C	26	50	20120531	18	1250	24.76	-0.00767423696728542	-0.0320846237140168
3	C	26	50	20120531	18	1252	24.8	-0.00801675242102432	-0.0345112798367606
3	C	26	50	20120531	18	1254	24.84	-0.00753510663701912	-0.0368080687280717
3	C	26	50	20120531	18	1256	24.88	-0.00698211377879222	-0.0379022811166188
3	C	26	50	20120531	18	1258	24.92	-0.00663609107541862	-0.0393740178156415
3	C	26	50	20120531	18	1260	24.96	-0.00579884836222242	-0.0412765876053732
3	C	26	50	20120531	18	1262	25	-0.00576734675512062	-0.0428686738785538
3	C	26	50	20120531	18	1264	25.04	-0.00496046720710862	-0.0450289558057568
3	C	26	50	20120531	18	1266	25.08	-0.00447107860384942	-0.0478208255099157
3	C	26	50	20120531	18	1268	25.12	-0.00437505350296432	-0.0501610661129307
3	C	26	50	20120531	18	1270	25.16	-0.00362474249744722	-0.0524974176286492
3	C	26	50	20120531	18	1272	25.2	-0.00341593386496282	-0.0542016156819868
3	C	26	50	20120531	18	1274	25.24	-0.00282189345808802	-0.0558112028480018
3	C	26	50	20120531	18	1276	25.28	-0.00221180172728032	-0.056834527781735
3	C	26	50	20120531	18	1278	25.32	-0.00175508145731188	-0.0576204769690238
3	C	26	50	20120531	18	1280	25.36	-0.00100243699941692	-0.058072883887627
3	C	26	50	20120531	18	1282	25.4	-0.000166848916088778	-0.0581322101465685
3	C	26	50	20120531	18	1284	25.44	0.000631828193261432	-0.0572264770705467
3	C	26	50	20120531	18	1286	25.48	0.00101027174255247	-0.0572997333330776
3	C	26	50	20120531	18	1288	25.52	0.00150765065243908	-0.0567050565300997
3	C	26	50	20120531	18	1290	25.56	0.00196026970307659	-0.0561633420250327
3	C	26	50	20120531	18	1292	25.6	0.00299116067936846	-0.05476602831473
3	C	26	50	20120531	18	1294	25.64	0.0040644073518534	-0.0539273996722427
3	C	26	50	20120531	18	1296	25.68	0.0052019300307482	-0.053429950051678
3	C	26	50	20120531	18	1298	25.72	0.00714095824611795	-0.0516577990366682
3	C	26	50	20120531	18	1300	25.76	0.00901316487066558	-0.0510057758737361
3	C	26	50	20120531	18	1302	25.8	0.0114214291460307	-0.0501155284362223
3	C	26	50	20120531	18	1304	25.84	0.0132830998795387	-0.0489133054868489
3	C	26	50	20120531	18	1306	25.88	0.0154964148153307	-0.047638038406979
3	C	26	50	20120531	18	1308	25.92	0.0176648991811955	-0.0471683073722367
3	C	26	50	20120531	18	1310	25.96	0.0195070537675427	-0.0462261582969838
3	C	26	50	20120531	18	1312	26	0.0218222627905037	-0.0447944084864373
3	C	26	50	20120531	18	1314	26.04	0.0238904087041181	-0.0442878371883952
3	C	26	50	20120531	18	1316	26.08	0.0250272737737064	-0.0429208795722088
3	C	26	50	20120531	18	1318	26.12	0.0266454452160449	-0.0419276491030829
3	C	26	50	20120531	18	1320	26.16	0.0280206759815712	-0.0410838797942965
3	C	26	50	20120531	18	1322	26.2	0.0295119358988224	-0.0398866348766627
3	C	26	50	20120531	18	1324	26.24	0.0310629251258804	-0.0388953913775919
3	C	26	50	20120531	18	1326	26.28	0.0326243936754356	-0.0370137448775155
3	C	26	50	20120531	18	1328	26.32	0.0338243043856345	-0.0355234961229614
3	C	26	50	20120531	18	1330	26.36	0.0351305427425204	-0.0331338287559414
3	C	26	50	20120531	18	1332	26.4	0.0364873604474646	-0.0310711770620168
3	C	26	50	20120531	18	1334	26.44	0.0374957230017078	-0.0298249437865824
3	C	26	50	20120531	18	1336	26.48	0.0385382670977536	-0.0268536952341722
3	C	26	50	20120531	18	1338	26.52	0.0396661731244243	-0.0249762560194438
3	C	26	50	20120531	18	1340	26.56	0.0408057464129845	-0.0229573247377999
3	C	26	50	20120531	18	1342	26.6	0.041912085682829	-0.0212481062263158
3	C	26	50	20120531	18	1344	26.64	0.0429010452269965	-0.0191795360486327
3	C	26	50	20120531	18	1346	26.68	0.0439723827111723	-0.0172173854415181
3	C	26	50	20120531	18	1348	26.72	0.0447678778400071	-0.0149339962237105
3	C	26	50	20120531	18	1350	26.76	0.0454619738564198	-0.0133932105475051
3	C	26	50	20120531	18	1352	26.8	0.046056226395329	-0.0119030537168325
3	C	26	50	20120531	18	1354	26.84	0.0469826069893615	-0.0103220336647775
3	C	26	50	20120531	18	1356	26.88	0.047671187572881	-0.00846036293126959
3	C	26	50	20120531	18	1358	26.92	0.0484092656310835	-0.00654806335222868
3	C	26	50	20120531	18	1360	26.96	0.0491613444035535	-0.00420768132785745
3	C	26	50	20120531	18	1362	27	0.0498100441646141	-0.0026883916978
3	C	26	50	20120531	18	1364	27.04	0.0497555969424627	-0.001309957738555
3	C	26	50	20120531	18	1366	27.08	0.0497153625666132	0.000413897883299701
3	C	26	50	20120531	18	1368	27.12	0.0502032662456319	0.0026950243594075
3	C	26	50	20120531	18	1370	27.16	0.0504693505273924	0.0025096916720585
3	C	26	50	20120531	18	1372	27.2	0.0506000238605557	0.0023023679638146
3	C	26	50	20120531	18	1374	27.24	0.0507724164938089	0.0021998374805426
3	C	26	50	20120531	18	1376	27.28	0.050897008708654	0.0019053982168565
3	C	26	50	20120531	18	1378	27.32	0.0517019790683568	0.001470668967783
3	C	26	50	20120531	18	1380	27.36	0.0525147276026526	0.0012798915582189
3	C	26	50	20120531	18	1382	27.4	0.0538727968865995	0.0012776288165191
3	C	26	50	20120531	18	1384	27.44	0.0548204613947457	0.0007419247190921
3	C	26	50	20120531	18	1386	27.48	0.0554188858636639	0.000623201490530901
3	C	26	50	20120531	18	1388	27.52	0.0570033000282686	0.0007369749716238
3	C	26	50	20120531	18	1390	27.56	0.0592928410750725	0.000401735646663301
3	C	26	50	20120531	18	1392	27.6	0.0601564305869356	0.0007296210610995
3	C	26	50	20120531	18	1394	27.64	0.0613937967433339	0.0016096154502862
3	C	26	50	20120531	18	1396	27.68	0.0615242579444629	0.0018068275315591
3	C	26	50	20120531	18	1398	27.72	0.0615537442972383	0.002204292253264
3	C	26	50	20120531	18	1400	27.76	0.0616729625005464	0.0019534107672991
3	C	26	50	20120531	18	1402	27.8	0.0610282225374605	0.0026340717548692
3	C	26	50	20120531	18	1404	27.84	0.0609367936306531	0.0024129594643922
3	C	26	50	20120531	18	1406	27.88	0.0611633506433453	0.0027253592403204
3	C	26	50	20120531	18	1408	27.92	0.0610365663974785	0.0027018125845069
3	C	26	50	20120531	18	1410	27.96	0.0609215908348576	0.0023928069211284
3	C	26	50	20120531	18	1412	28	0.0612977716424488	0.0025543101099514
3	C	26	50	20120531	18	1414	28.04	0.0612408495465633	0.0020462538876689
3	C	26	50	20120531	18	1416	28.08	0.0611400868302442	0.00209143801098670
3	C	26	50	20120531	18	1418	28.12	0.0609879174509329	0.0022247983499185
3	C	26	50	20120531	18	1420	28.16	0.0613108531179008	0.0022586687647373
3	C	26	50	20120531	18	1422	28.2	0.0612100904015817	0.0023038528880551
3	C	26	50	20120531	18	1424	28.24	0.0612052820754696	0.0022151816976943
3	C	26	50	20120531	18	1426	28.28	0.061217444312106	0.002391392707566
3	C	26	50	20120531	18	1428	28.32	0.061600625476831	0.0019932208790799
3	C	26	50	20120531	18	1430	28.36	0.0615545928253758	0.002101761769992
3	C	26	50	20120531	18	1432	28.4	0.0618283138603731	0.0020968827332018
3	C	26	50	20120531	18	1434	28.44	0.061811555429659	0.0013322881707048
3	C	26	50	20120531	18	1436	28.48	0.0617289653576164	0.0013795229036881
3	C	26	50	20120531	18	1438	28.52	0.0617002568223002	0.0012342831708323
3	C	26	50	20120531	18	1440	28.56	0.0620101817244943	0.000819847886378901
3	C	26	50	20120531	18	1442	28.6	0.0622909031166253	0.0006492937307567
3	C	26	50	20120531	18	1444	28.64	0.0628333247284735	5.79403296504001e-05
3	C	26	50	20120531	18	1446	28.68	0.0638324666102901	-0.000150090485374699
3	C	26	50	20120531	18	1448	28.72	0.0646394168689802	-0.000609568471789699
3	C	26	50	20120531	18	1450	28.76	0.065562403350463	-0.0005301603802625
3	C	26	50	20120531	18	1452	28.8	0.0661920819391096	-0.0003477975413944
3	C	26	50	20120531	18	1454	28.84	0.067169020667997	0.0007063572479985
3	C	26	50	20120531	18	1456	28.88	0.0686950985231538	0.0010269594625884
3	C	26	50	20120531	18	1458	28.92	0.0700087615012421	0.0023732907739676
3	C	26	50	20120531	18	1460	28.96	0.0716259147098158	0.0030918526850094
3	C	26	50	20120531	18	1462	29	0.0733583970344009	0.0041747867203966
3	C	26	50	20120531	18	1464	29.04	0.0749500943988519	0.0051959903337862
3	C	26	50	20120531	18	1466	29.08	0.076788642740615	0.0058310429339698
3	C	26	50	20120531	18	1468	29.12	0.078491285159034	0.00665828715728
3	C	26	50	20120531	18	1470	29.16	0.0804080395107965	0.0079116339269331
3	C	26	50	20120531	18	1472	29.2	0.082308813249304	0.0095789210062929
3	C	26	50	20120531	18	1474	29.24	0.0838195468873091	0.0106119333029283
3	C	26	50	20120531	18	1476	29.28	0.0862245584714808	0.0121166565332933
3	C	26	50	20120531	18	1478	29.32	0.0881473232308832	0.0123582042097466
3	C	26	50	20120531	18	1480	29.36	0.0893046448996512	0.0124155505697009
3	C	26	50	20120531	18	1482	29.4	0.090097170180005	0.01168680632101
3	C	26	50	20120531	18	1484	29.44	0.0920994844522911	0.0105031802799818
3	C	26	50	20120531	18	1486	29.48	0.0935209812145104	0.0093851737482478
3	C	26	50	20120531	18	1488	29.52	0.0947403868586666	0.0083189274328966
3	C	26	50	20120531	18	1490	29.56	0.0965698135229524	0.0071987288701409
3	C	26	50	20120531	18	1492	29.6	0.098108831432205	0.0064877330016578
3	C	26	50	20120531	18	1494	29.64	0.0991991900887946	0.0057973139405072
3	C	26	50	20120531	18	1496	29.68	0.100102306869726	0.0056779543158429
3	C	26	50	20120531	18	1498	29.72	0.100270668994327	0.0060704692900796
3	C	26	50	20120531	18	1500	29.76	0.099957491400939	0.0065649490621634
3	C	26	50	20120531	18	1502	29.8	0.100289053770637	0.0069370993611018
3	C	26	50	20120531	18	1504	29.84	0.101831607213796	0.0069728082535518
3	C	26	50	20120531	18	1506	29.88	0.102531713637849	0.0082195082194618
3	C	26	50	20120531	18	1508	29.92	0.103834770014219	0.0089153012921493
3	C	26	50	20120531	18	1510	29.96	0.105125946996666	0.0103324847030034
3	C	26	50	20120531	18	1512	30	0.106547585180241	0.0111716083202375
3	C	26	50	20120531	18	1514	30.04	0.108574860321903	0.0129318799413233
3	C	26	50	20120531	18	1516	30.08	0.110292493404083	0.014198096054394
3	C	26	50	20120531	18	1518	30.12	0.111672482998247	0.0161949656044648
3	C	26	50	20120531	18	1520	30.16	0.113293596004795	0.0174811928394432
3	C	26	50	20120531	18	1522	30.2	0.114349659982497	0.0193149328550942
3	C	26	50	20120531	18	1524	30.24	0.115710981957638	0.0211859373981138
3	C	26	50	20120531	18	1526	30.28	0.116751984560901	0.0232604472727589
3	C	26	50	20120531	18	1528	30.32	0.118155874364268	0.0251474324290334
3	C	26	50	20120531	18	1530	30.36	0.118826353014189	0.0262956324203241
3	C	26	50	20120531	18	1532	30.4	0.119842324037398	0.0278535300806343
3	C	26	50	20120531	18	1534	30.44	0.121374412300195	0.0294100842380602
3	C	26	50	20120531	18	1536	30.48	0.122828860238418	0.0305436471189804
3	C	26	50	20120531	18	1538	30.52	0.124324391080627	0.0324662704570266
3	C	26	50	20120531	18	1540	30.56	0.125273681934370	0.0342944950397844
3	C	26	50	20120531	18	1542	30.6	0.126138190685049	0.0353519025203708
3	C	26	50	20120531	18	1544	30.64	0.126505461947197	0.0368146236079333
3	C	26	50	20120531	18	1546	30.68	0.126595759483155	0.0378118563014407
3	C	26	50	20120531	18	1548	30.72	0.126267591226006	0.0388188470685284
3	C	26	50	20120531	18	1550	30.76	0.125957666323812	0.0401272067457579
3	C	26	50	20120531	18	1552	30.8	0.125777849069356	0.0417056812134006
3	C	26	50	20120531	18	1554	30.84	0.125347574593004	0.0438867520799705
3	C	26	50	20120531	18	1556	30.88	0.124534118951927	0.0458938039676904
3	C	26	50	20120531	18	1558	30.92	0.124240528216379	0.0479410195205817
3	C	26	50	20120531	18	1560	30.96	0.123894187314953	0.0499391618628587
3	C	26	50	20120531	18	1562	31	0.123538724736051	0.051889857340118
3	C	26	50	20120531	18	1564	31.04	0.123092540357122	0.0542367447468761
3	C	26	50	20120531	18	1566	31.08	0.122169836718352	0.0554889601456794
3	C	26	50	20120531	18	1568	31.12	0.121729238482995	0.057999967036351
3	C	26	50	20120531	18	1570	31.16	0.121177695193669	0.0594990334124664
3	C	26	50	20120531	18	1572	31.2	0.120810636063555	0.0613722299865077
3	C	26	50	20120531	18	1574	31.24	0.120408787279807	0.0634004243669851
3	C	26	50	20120531	18	1576	31.28	0.119719994564253	0.0655260580619099
3	C	26	50	20120531	18	1578	31.32	0.119063658049956	0.0676093360606418
3	C	26	50	20120531	18	1580	31.36	0.118609695496434	0.0694110441391051
3	C	26	50	20120531	18	1582	31.4	0.117798997571803	0.0706148934340752
3	C	26	50	20120531	18	1584	31.44	0.116798441476424	0.0716889886346975
3	C	26	50	20120531	18	1586	31.48	0.115657878238371	0.0723741751056673
3	C	26	50	20120531	18	1588	31.52	0.114478494838030	0.0729440324606256
3	C	26	50	20120531	18	1590	31.56	0.113501273266430	0.0739438814492233
3	C	26	50	20120531	18	1592	31.6	0.112461260612661	0.0745256889087836
3	C	26	50	20120531	18	1594	31.64	0.112155154087085	0.0758344728500818
3	C	26	50	20120531	18	1596	31.68	0.111589030255931	0.0767103094513951
3	C	26	50	20120531	18	1598	31.72	0.110154621723888	0.0789027364528709
3	C	26	50	20120531	18	1600	31.76	0.109149914911703	0.0803133225574564
3	C	26	50	20120531	18	1602	31.8	0.107825921103542	0.0818862179525956
3	C	26	50	20120531	18	1604	31.84	0.106980518378091	0.0832435659876257
3	C	26	50	20120531	18	1606	31.88	0.105624445256587	0.0846929772042459
3	C	26	50	20120531	18	1608	31.92	0.103655150749662	0.0858547557670558
3	C	26	50	20120531	18	1610	31.96	0.102244225233822	0.0872317401573999
3	C	26	50	20120531	18	1612	32	0.101152537216483	0.0869318420293629
3	C	26	50	20120531	18	1614	32.04	0.100328298196993	0.0866374381210159
3	C	26	50	20120531	18	1616	32.08	0.100032854841678	0.0861861767153979
3	C	26	50	20120531	18	1618	32.12	0.0990766131282759	0.0859587216770936
3	C	26	50	20120531	18	1620	32.16	0.0985069254789452	0.0847705418683946
3	C	26	50	20120531	18	1622	32.2	0.0973354970298925	0.0841430906661087
3	C	26	50	20120531	18	1624	32.24	0.0959325476785437	0.0837146334541844
3	C	26	50	20120531	18	1626	32.28	0.094445742534014	0.08276757705787
3	C	26	50	20120531	18	1628	32.32	0.0929064347109812	0.082037072113294
3	C	26	50	20120531	18	1630	32.36	0.0909359048885096	0.0812272580721401
3	C	26	50	20120531	18	1632	32.4	0.0887788756525	0.0803352428676732
3	C	26	50	20120531	18	1634	32.44	0.0868079922766378	0.0798666078484419
3	C	26	50	20120531	18	1636	32.48	0.085362453883858	0.0791795121891629
3	C	26	50	20120531	18	1638	32.52	0.0830545987714215	0.0786900528752256
3	C	26	50	20120531	18	1640	32.56	0.0810051911875085	0.0780779105347524
3	C	26	50	20120531	18	1642	32.6	0.0796320605291223	0.0774598284973172
3	C	26	50	20120531	18	1644	32.64	0.0774558686993426	0.0767071840394223
3	C	26	50	20120531	18	1646	32.68	0.0756263006137005	0.0760038956348541
3	C	26	50	20120531	18	1648	32.72	0.0743701254169227	0.0750666255963913
3	C	26	50	20120531	18	1650	32.76	0.0724559873602507	0.073484827726877
3	C	26	50	20120531	18	1652	32.8	0.0710192170915577	0.0730619071610493
3	C	26	50	20120531	18	1654	32.84	0.0688225191651236	0.0714996254386958
3	C	26	50	20120531	18	1656	32.88	0.0667115225805693	0.0704668252740947
3	C	26	50	20120531	18	1658	32.92	0.064852609563508	0.0695220599037514
3	C	26	50	20120531	18	1660	32.96	0.0634161221375275	0.0686488537396641
3	C	26	50	20120531	18	1662	33	0.0613623304915712	0.0679054723806027
3	C	26	50	20120531	18	1664	33.04	0.0600512838085732	0.0669284629410372
3	C	26	50	20120531	18	1666	33.08	0.059999947856259	0.066998607933731
3	C	26	50	20120531	18	1668	33.12	0.0598142616155194	0.0669080982657391
3	C	26	50	20120531	18	1670	33.16	0.0597101754973288	0.0665370086269724
3	C	26	50	20120531	18	1672	33.2	0.0598878007207628	0.0662253159578253
3	C	26	50	20120531	18	1674	33.24	0.0603464301790404	0.0655295228851378
3	C	26	50	20120531	18	1676	33.28	0.0602851947317897	0.0641445835435058
3	C	26	50	20120531	18	1678	33.32	0.0609276012424977	0.0625695031884128
3	C	26	50	20120531	18	1680	33.36	0.0611014080893133	0.0606911447348688
3	C	26	50	20120531	18	1682	33.4	0.0604689717842201	0.0585802895716707
3	C	26	50	20120531	18	1684	33.44	0.0597281360095709	0.0558431499323757
3	C	26	50	20120531	18	1686	33.48	0.0596232013632429	0.054057281045811
3	C	26	50	20120531	18	1688	33.52	0.0587255293045265	0.0519545576105966
3	C	26	50	20120531	18	1690	33.56	0.058021052960566	0.0501509262016884
3	C	26	50	20120531	18	1692	33.6	0.0575599556996221	0.0481934354282619
3	C	26	50	20120531	18	1694	33.64	0.0565332225112036	0.046475038670758
3	C	26	50	20120531	18	1696	33.68	0.0559705140058031	0.04387188869543
3	C	26	50	20120531	18	1698	33.72	0.0548082496606346	0.0419740777343356
3	C	26	50	20120531	18	1700	33.76	0.053590887555076	0.0393699519516496
3	C	26	50	20120531	18	1702	33.8	0.0522804914103167	0.0375478650557525
3	C	26	50	20120531	18	1704	33.84	0.0512998050154891	0.0357093167139893
3	C	26	50	20120531	18	1706	33.88	0.0500889200080462	0.0347054018613997
3	C	26	50	20120531	18	1708	33.92	0.0494047941972482	0.0345490605520794
3	C	26	50	20120531	18	1710	33.96	0.0484911768806161	0.0340961233033903
3	C	26	50	20120531	18	1712	34	0.0474168836900951	0.0337856185736357
3	C	26	50	20120531	18	1714	34.04	0.0459182840044552	0.0331579481682477
3	C	26	50	20120531	18	1716	34.08	0.0438131988325916	0.0330988623256117
3	C	26	50	20120531	18	1718	34.12	0.0416867236805971	0.0319488874963002
3	C	26	50	20120531	18	1720	34.16	0.0398076156938651	0.0313436465180114
3	C	26	50	20120531	18	1722	34.2	0.0378083914782129	0.0309104234063818
3	C	26	50	20120531	18	1724	34.24	0.0379464894325786	0.0304657239516936
3	C	26	50	20120531	18	1726	34.28	0.0386543316048176	0.0302993841524873
3	C	26	50	20120531	18	1728	34.32	0.0391978138768376	0.030269402824965
3	C	26	50	20120531	18	1730	34.36	0.0398430276014669	0.0294025818351118
3	C	26	50	20120531	18	1732	34.4	0.0403267239951375	0.0290413563359427
3	C	26	50	20120531	18	1734	34.44	0.0410699215064358	0.0287142204546945
3	C	26	50	20120531	18	1736	34.48	0.0415268892637777	0.0270223614146885
3	C	26	50	20120531	18	1738	34.52	0.0422987811682565	0.0249113506879986
3	C	26	50	20120531	18	1740	34.56	0.0424618117077269	0.0230036048766286
3	C	26	50	20120531	18	1742	34.6	0.0423317097168428	0.0211832235222877
3	C	26	50	20120531	18	1744	34.64	0.0421604569397208	0.0187178165337213
3	C	26	50	20120531	18	1746	34.68	0.041330568137049	0.0167802308161851
3	C	26	50	20120531	18	1748	34.72	0.0411339429544045	0.0143365192778791
3	C	26	50	20120531	18	1750	34.76	0.0406097081289684	0.0123512321368841
3	C	26	50	20120531	18	1752	34.8	0.0404579842269292	0.0119963847408813
3	C	26	50	20120531	18	1754	34.84	0.0404112161844215	0.0119800788585071
3	C	26	50	20120531	18	1756	34.88	0.0399855591153507	0.0105961082531654
3	C	26	50	20120531	18	1758	34.92	0.0398922280913018	0.0096721954617992
3	C	26	50	20120531	18	1760	34.96	0.0395796586097461	0.0089347113732929
3	C	26	50	20120531	18	1762	35	0.0392446031325487	0.0075007271053178
3	C	26	50	20120531	18	1764	35.04	0.0390908993315222	0.0059231506632872
3	C	26	50	20120531	18	1766	35.08	0.0388552418545561	0.0042674389219355
3	C	26	50	20120531	18	1768	35.12	0.0389708538132802	0.0042201334782741
3	C	26	50	20120531	18	1770	35.16	0.0388185783679516	0.0045865208569459
3	C	26	50	20120531	18	1772	35.2	0.0383208883310813	0.0056040757993446
3	C	26	50	20120531	18	1774	35.24	0.0370965682947958	0.0058559825901423
3	C	26	50	20120531	18	1776	35.28	0.0363528333823438	0.0051614623096609
3	C	26	50	20120531	18	1778	35.32	0.0350456969998458	0.0049559558658446
3	C	26	50	20120531	18	1780	35.36	0.0334676962937465	0.0041966858174099
3	C	26	50	20120531	18	1782	35.4	0.0328537791152525	0.0037119004792963
3	C	26	50	20120531	18	1784	35.44	0.0322094634162353	0.0028471088859051
3	C	26	50	20120531	18	1786	35.48	0.0310073536039469	0.0011389086081859
3	C	26	50	20120531	18	1788	35.52	0.0302820671074161	-0.000279469813128399
3	C	26	50	20120531	18	1790	35.56	0.0293407736313684	-0.0021190858861311
3	C	26	50	20120531	18	1792	35.6	0.0291500527903467	-0.0035880860819105
3	C	26	50	20120531	18	1794	35.64	0.0284613519986745	-0.00457423841215674
3	C	26	50	20120531	18	1796	35.68	0.0278505531610855	-0.00564423239344822
3	C	26	50	20120531	18	1798	35.72	0.0266138516850615	-0.00654454903152619
3	C	26	50	20120531	18	1800	35.76	0.0256190443678136	-0.00810126582351181
3	C	26	50	20120531	18	1802	35.8	0.0240438579467034	-0.00935691069020382
3	C	26	50	20120531	18	1804	35.84	0.0227773307066489	-0.0103922988656240
3	C	26	50	20120531	18	1806	35.88	0.0209387823648858	-0.0119171746392528
3	C	26	50	20120531	18	1808	35.92	0.0205055946085953	-0.0120894117090142
3	C	26	50	20120531	18	1810	35.96	0.0192767915153171	-0.0125389124187467
3	C	26	50	20120531	18	1812	36	0.0181767808511642	-0.0134768824929229
3	C	26	50	20120531	18	1814	36.04	0.01756535268854	-0.0134621534586707
3	C	26	50	20120531	18	1816	36.08	0.0170726831098161	-0.013801988977709
3	C	26	50	20120531	18	1818	36.12	0.0158380251723897	-0.0131336387191993
3	C	26	50	20120531	18	1820	36.16	0.0161065136172062	-0.0138110187313047
3	C	26	50	20120531	18	1822	36.2	0.0154225787252392	-0.0140646084362417
3	C	26	50	20120531	18	1824	36.24	0.0157757997756453	-0.0146423076054033
3	C	26	50	20120531	18	1826	36.28	0.0157795898679925	-0.0152453848369417
3	C	26	50	20120531	18	1828	36.32	0.0147176144775996	-0.0150855362779866
3	C	26	50	20120531	18	1830	36.36	0.0138965574386249	-0.015374665169746
3	C	26	50	20120531	18	1832	36.4	0.0132439615192	-0.0146526737908155
3	C	26	50	20120531	18	1834	36.44	0.0125668431366036	-0.0143242863305646
3	C	26	50	20120531	18	1836	36.48	0.012187254074327	-0.0143549181963256
3	C	26	50	20120531	18	1838	36.52	0.0106395953202084	-0.0148890242324271
3	C	26	50	20120531	18	1840	36.56	0.0096443390608651	-0.0156908726449802
3	C	26	50	20120531	18	1842	36.6	0.00842289970689552	-0.0155985358837764
3	C	26	50	20120531	18	1844	36.64	0.00683505968064665	-0.0152821572887012
3	C	26	50	20120531	18	1846	36.68	0.0067218405005595	-0.0149256368073434
3	C	26	50	20120531	18	1848	36.72	0.00616146686175054	-0.0143401891620735
3	C	26	50	20120531	18	1850	36.76	0.00623764276818098	-0.0145491172956039
3	C	26	50	20120531	18	1852	36.8	0.00542073008205076	-0.0149303970501943
3	C	26	50	20120531	18	1854	36.84	0.00533834860650862	-0.0155904635527624
3	C	26	50	20120531	18	1856	36.88	0.00579237479964069	-0.0159120910721851
3	C	26	50	20120531	18	1858	36.92	0.00585892415435206	-0.0179887470159111
3	C	26	50	20120531	18	1860	36.96	0.00577673006210694	-0.0199029274989900
3	C	26	50	20120531	18	1862	37	0.00510953945871837	-0.0226863472771136
3	C	26	50	20120531	18	1864	37.04	0.00501041015906383	-0.0233419130450195
3	C	26	50	20120531	18	1866	37.08	0.00505323254573248	-0.0243953041590887
3	C	26	50	20120531	18	1868	37.12	0.00548285648384581	-0.025868405574199
3	C	26	50	20120531	18	1870	37.16	0.00604214259242531	-0.0268758559606946
3	C	26	50	20120531	18	1872	37.2	0.00705659333605459	-0.0277850892152833
3	C	26	50	20120531	18	1874	37.24	0.00859066856890662	-0.0294175937120765
3	C	26	50	20120531	18	1876	37.28	0.00973406023408526	-0.0316565766240256
3	C	26	50	20120531	18	1878	37.32	0.0105945384761112	-0.032989967881309
3	C	26	50	20120531	18	1880	37.36	0.0116824222589667	-0.0346556993257502
3	C	26	50	20120531	18	1882	37.4	0.0119758715731591	-0.0369734539331234
3	C	26	50	20120531	18	1884	37.44	0.0125513150716887	-0.0388653888368662
3	C	26	50	20120531	18	1886	37.48	0.0131808522389791	-0.0411296154609036
3	C	26	50	20120531	18	1888	37.52	0.0133669627437874	-0.0426812905815394
3	C	26	50	20120531	18	1890	37.56	0.0137202332916682	-0.0448340064661837
3	C	26	50	20120531	18	1892	37.6	0.0139905602141158	-0.0459162333947897
3	C	26	50	20120531	18	1894	37.64	0.0137680337100764	-0.0466918588230732
3	C	26	50	20120531	18	1896	37.68	0.0129907819361961	-0.048366287680923
3	C	26	50	20120531	18	1898	37.72	0.0130061968640260	-0.0494357159767895
3	C	26	50	20120531	18	1900	37.76	0.0127687504069036	-0.0516285955266052
3	C	26	50	20120531	18	1902	37.8	0.0127017873947252	-0.0537505522662679
3	C	26	50	20120531	18	1904	37.84	0.0123186062300002	-0.055061033263841
3	C	26	50	20120531	18	1906	37.88	0.0113665576598106	-0.0571962129003119
3	C	26	50	20120531	18	1908	37.92	0.0108662089014431	-0.0590346905313969
3	C	26	50	20120531	18	1910	37.96	0.0103761131914027	-0.0593347159386544
3	C	26	50	20120531	18	1912	38	0.0095849314139330	-0.0612742391287709
3	C	26	50	20120531	18	1914	38.04	0.00848255194206319	-0.061822529726903
3	C	26	50	20120531	18	1916	38.08	0.00772014941058786	-0.0623257069123953
3	C	26	50	20120531	18	1918	38.12	0.00723655908293437	-0.0626111659199603
3	C	26	50	20120531	18	1920	38.16	0.00719406196538506	-0.0619711635723084
3	C	26	50	20120531	18	1922	38.2	0.00644764004716454	-0.0610560259760968
3	C	26	50	20120531	18	1924	38.24	0.00576422134314775	-0.0603789712331106
3	C	26	50	20120531	18	1926	38.28	0.00491335975334597	-0.0591037041532407
3	C	26	50	20120531	18	1928	38.32	0.00386054846683732	-0.0578352252984702
3	C	26	50	20120531	18	1930	38.36	0.00274756239324969	-0.0560804691102776
3	C	26	50	20120531	18	1932	38.4	0.00189295313750763	-0.0546714881380853
3	C	26	50	20120531	18	1934	38.44	9.58412531220226e-05	-0.0525478343421477
3	C	26	50	20120531	18	1936	38.48	-0.00089375468714855	-0.0510875881283194
3	C	26	50	20120531	18	1938	38.52	-0.00215947582547242	-0.0501218216865748
3	C	26	50	20120531	18	1940	38.56	-0.00266505717402082	-0.0483564588966645
3	C	26	50	20120531	18	1942	38.6	-0.00367706839925502	-0.04718096458362
3	C	26	50	20120531	18	1944	38.64	-0.00437201294380522	-0.0453444668515223
3	C	26	50	20120531	18	1946	38.68	-0.00488013987676582	-0.0442422288010087
3	C	26	50	20120531	18	1948	38.72	-0.00572520319096182	-0.0430382380846823
3	C	26	50	20120531	18	1950	38.76	-0.00665743155807482	-0.0406858564582344
3	C	26	50	20120531	18	1952	38.8	-0.00807828485312322	-0.038807363654402
3	C	26	50	20120531	18	1954	38.84	-0.00868945138623842	-0.0367214552184442
3	C	26	50	20120531	18	1956	38.88	-0.00991253398565672	-0.0354164896537644
3	C	26	50	20120531	18	1958	38.92	-0.0113438680174159	-0.0335054543816483
3	C	26	50	20120531	18	1960	38.96	-0.0126936839510128	-0.0318660075104774
3	C	26	50	20120531	18	1962	39	-0.0143637641021582	-0.0301922504040698
3	C	26	50	20120531	18	1964	39.04	-0.0156553794908092	-0.0290737347554533
3	C	26	50	20120531	18	1966	39.08	-0.0174779825746566	-0.0274165946584035
3	C	26	50	20120531	18	1968	39.12	-0.0192392158609648	-0.0259124653977348
3	C	26	50	20120531	18	1970	39.16	-0.0208112556568987	-0.0249868626211616
3	C	26	50	20120531	18	1972	39.2	-0.0231370005708994	-0.0253789533313295
3	C	26	50	20120531	18	1974	39.24	-0.0246775034043924	-0.0252081163329948
3	C	26	50	20120531	18	1976	39.28	-0.0256471589334335	-0.0262315119774061
3	C	26	50	20120531	18	1978	39.32	-0.0261504068296040	-0.0268126830408633
3	C	26	50	20120531	18	1980	39.36	-0.0270783430585551	-0.0281411245506785
3	C	26	50	20120531	18	1982	39.4	-0.0281527918125681	-0.028739124755528
3	C	26	50	20120531	18	1984	39.44	-0.0288575651413767	-0.0298271499597397
3	C	26	50	20120531	18	1986	39.48	-0.0294574038238572	-0.029761176897055
3	C	26	50	20120531	18	1988	39.52	-0.0302321100133252	-0.030585946246631
3	C	26	50	20120531	18	1990	39.56	-0.0313672992398421	-0.0306493030142253
3	C	26	50	20120531	18	1992	39.6	-0.0313941692975272	-0.031288527544418
3	C	26	50	20120531	18	1994	39.64	-0.0320037660535881	-0.0311187512062551
3	C	26	50	20120531	18	1996	39.68	-0.0321388234487947	-0.0311135186160743
3	C	26	50	20120531	18	1998	39.72	-0.0319848863025304	-0.0309693395433904
3	C	26	50	20120531	18	2000	39.76	-0.0321810377236316	-0.0313845526453031
3	C	26	50	20120531	18	2002	39.8	-0.0332719620656462	-0.031864819571085
3	C	26	50	20120531	18	2004	39.84	-0.0335818162571621	-0.0327750074198283
3	C	26	50	20120531	18	2006	39.88	-0.0343233591385925	-0.0333358138079874
3	C	26	50	20120531	18	2008	39.92	-0.0342005346907004	-0.0344859229875873
3	C	26	50	20120531	18	2010	39.96	-0.0345163285791783	-0.0354907217236534
3	C	26	50	20120531	18	2012	40	-0.035175281388566	-0.0365747871298905
3	C	26	50	20120531	18	2014	40.04	-0.0356457195300894	-0.0384765508178917
3	C	26	50	20120531	18	2016	40.08	-0.0366130416067526	-0.0400811175257602
3	C	26	50	20120531	18	2018	40.12	-0.0373827273380742	-0.0424809672304292
3	C	26	50	20120531	18	2020	40.16	-0.0382912181305427	-0.0438779273873414
3	C	26	50	20120531	18	2022	40.2	-0.0388524487827704	-0.0450575936303949
3	C	26	50	20120531	18	2024	40.24	-0.0398635407691891	-0.0467002733937694
3	C	26	50	20120531	18	2026	40.28	-0.0404160032973301	-0.0483470543764747
3	C	26	50	20120531	18	2028	40.32	-0.0408080657232268	-0.0496837266092229
3	C	26	50	20120531	18	2030	40.36	-0.0416858044417815	-0.050978644186542
3	C	26	50	20120531	18	2032	40.4	-0.0417633740556776	-0.05233141016963
3	C	26	50	20120531	18	2034	40.44	-0.0422624570929069	-0.0533452528014274
3	C	26	50	20120531	18	2036	40.48	-0.0423081715463106	-0.0535828053245671
3	C	26	50	20120531	18	2038	40.52	-0.0419865723111592	-0.0542350476906013
3	C	26	50	20120531	18	2040	40.56	-0.0423409813009577	-0.055949208878486
3	C	26	50	20120531	18	2042	40.6	-0.0428491294471218	-0.0578530019629492
3	C	26	50	20120531	18	2044	40.64	-0.0437214093013257	-0.0601813702431081
3	C	26	50	20120531	18	2046	40.68	-0.043526106408362	-0.0601894312604136
3	C	26	50	20120531	18	2048	40.72	-0.0436615173569592	-0.060600896696386
3	C	26	50	20120531	18	2050	40.76	-0.0440535797828559	-0.0616649085543087
3	C	26	50	20120531	18	2052	40.8	-0.0445941204906661	-0.0626548297636986
3	C	26	50	20120531	18	2054	40.84	-0.0451020211494568	-0.0624507021781057
3	C	26	50	20120531	18	2056	40.88	-0.0461843046466053	-0.0626356954541997
3	C	26	50	20120531	18	2058	40.92	-0.0464867554301222	-0.0624760802404825
3	C	26	50	20120531	18	2060	40.96	-0.0470867284628912	-0.0624828048259715
3	C	26	50	20120531	18	2062	41	-0.0481395609626033	-0.0618521150746278
3	C	26	50	20120531	18	2064	41.04	-0.0483580498869221	-0.0610338581785066
3	C	26	50	20120531	18	2066	41.08	-0.0490535389036938	-0.059738884032645
3	C	26	50	20120531	18	2068	41.12	-0.0500735475066232	-0.0590449930771988
3	C	26	50	20120531	18	2070	41.16	-0.0500436863872537	-0.0574226284916478
3	C	26	50	20120531	18	2072	41.2	-0.050068293703239	-0.0567761914722871
3	C	26	50	20120531	18	2074	41.24	-0.0495079822898267	-0.0566419826052179
3	C	26	50	20120531	18	2076	41.28	-0.0491347713307165	-0.0558258399583723
3	C	26	50	20120531	18	2078	41.32	-0.0489237706672104	-0.055431132953114
3	C	26	50	20120531	18	2080	41.36	-0.0482232399790889	-0.0553224506408457
3	C	26	50	20120531	18	2082	41.4	-0.0475806920470247	-0.0541478755666167
3	C	26	50	20120531	18	2084	41.44	-0.0469391340644541	-0.0529748561273063
3	C	26	50	20120531	18	2086	41.48	-0.0461694483331326	-0.0518339393358618
3	C	26	50	20120531	18	2088	41.52	-0.0456377040336803	-0.050368672663887
3	C	26	50	20120531	18	2090	41.56	-0.0448068535657861	-0.0491954410925423
3	C	26	50	20120531	18	2092	41.6	-0.0439906402082625	-0.0476234720072865
3	C	26	50	20120531	18	2094	41.64	-0.0432367229581614	-0.0464478362728858
3	C	26	50	20120531	18	2096	41.68	-0.0426249341710788	-0.0443417894357997
3	C	26	50	20120531	18	2098	41.72	-0.0417819214665482	-0.0429895184274586
3	C	26	50	20120531	18	2100	41.76	-0.0408904719475063	-0.0410276506630565
3	C	26	50	20120531	18	2102	41.8	-0.0399150888535376	-0.0398876531104276
3	C	26	50	20120531	18	2104	41.84	-0.0394187706038227	-0.0387465948976268
3	C	26	50	20120531	18	2106	41.88	-0.0386255382166877	-0.037774747337564
3	C	26	50	20120531	18	2108	41.92	-0.0382120221710498	-0.03692848194184
3	C	26	50	20120531	18	2110	41.96	-0.0371715852532119	-0.0358475985161182
3	C	26	50	20120531	18	2112	42	-0.036081085175266	-0.0340426377464614
3	C	26	50	20120531	18	2114	42.04	-0.034945259552646	-0.0323504605084039
3	C	26	50	20120531	18	2116	42.08	-0.0342563961264141	-0.0310212411811294
3	C	26	50	20120531	18	2118	42.12	-0.0331632090426997	-0.0291933701517622
3	C	26	50	20120531	18	2120	42.16	-0.0327504708145211	-0.0280620700125419
3	C	26	50	20120531	18	2122	42.2	-0.0319059024750719	-0.0270400178710148
3	C	26	50	20120531	18	2124	42.24	-0.0310367268196374	-0.0255345875338687
3	C	26	50	20120531	18	2126	42.28	-0.0299612174054526	-0.0246952517846002
3	C	26	50	20120531	18	2128	42.32	-0.0287080120571557	-0.0230875030962164
3	C	26	50	20120531	18	2130	42.36	-0.0277012334221023	-0.0225133323898929
3	C	26	50	20120531	18	2132	42.4	-0.0267291737300052	-0.0206520152097756
3	C	26	50	20120531	18	2134	42.44	-0.0258074600407285	-0.0196744400847851
3	C	26	50	20120531	18	2136	42.48	-0.0248537144142641	-0.0173326438468515
3	C	26	50	20120531	18	2138	42.52	-0.0239940847003756	-0.0154403553897182
3	C	26	50	20120531	18	2140	42.56	-0.0237069286365358	-0.0142065247672258
3	C	26	50	20120531	18	2142	42.6	-0.022735717472576	-0.0119635113466240
3	C	26	50	20120531	18	2144	42.64	-0.0222601881622281	-0.0102699198950041
3	C	26	50	20120531	18	2146	42.68	-0.0220568949626369	-0.00902392703587526
3	C	26	50	20120531	18	2148	42.72	-0.0218560059261018	-0.00671317278563574
3	C	26	50	20120531	18	2150	42.76	-0.0221326968095801	-0.00457509401136197
3	C	26	50	20120531	18	2152	42.8	-0.0232248232331228	-0.0034630271765899
3	C	26	50	20120531	18	2154	42.84	-0.0240990900573818	-0.0019703247615051
3	C	26	50	20120531	18	2156	42.88	-0.0256433405568151	0.000311013846637101
3	C	26	50	20120531	18	2158	42.92	-0.0266534425937401	0.0023112067985795
3	C	26	50	20120531	18	2160	42.96	-0.0276737976789923	0.0035370471144445
3	C	26	50	20120531	18	2162	43	-0.0289079818548753	0.0063230478323195
3	C	26	50	20120531	18	2164	43.04	-0.0299037296241422	0.0080826123466241
3	C	26	50	20120531	18	2166	43.08	-0.0307453281151104	0.0102957151503817
3	C	26	50	20120531	18	2168	43.12	-0.0321751545952121	0.0124895280811486
3	C	26	50	20120531	18	2170	43.16	-0.0326213955426833	0.0136767037982183
3	C	26	50	20120531	18	2172	43.2	-0.0337936018091953	0.015241425038967
3	C	26	50	20120531	18	2174	43.24	-0.0342424661228247	0.016832139524992
3	C	26	50	20120531	18	2176	43.28	-0.0341489088246059	0.016478239652076
3	C	26	50	20120531	18	2178	43.32	-0.0336314480821336	0.0161625871849543
3	C	26	50	20120531	18	2180	43.36	-0.0332609241287919	0.0158750775677239
3	C	26	50	20120531	18	2182	43.4	-0.0328129012722321	0.0164028620692015
3	C	26	50	20120531	18	2184	43.44	-0.0320102785070428	0.0174859233838093
3	C	26	50	20120531	18	2186	43.48	-0.0316132380494066	0.0184596801321813
3	C	26	50	20120531	18	2188	43.52	-0.0312507680423026	0.0204641935065567
3	C	26	50	20120531	18	2190	43.56	-0.0311213180038707	0.0217323683054114
3	C	26	50	20120531	18	2192	43.6	-0.0310615130336383	0.0239542229697998
3	C	26	50	20120531	18	2194	43.64	-0.0314700199348383	0.0261061497232763
3	C	26	50	20120531	18	2196	43.68	-0.0313389089025775	0.027336104693501
3	C	26	50	20120531	18	2198	43.72	-0.0319185526153873	0.0291719377452244
3	C	26	50	20120531	18	2200	43.76	-0.0322367153115822	0.0306881514607837
3	C	26	50	20120531	18	2202	43.8	-0.0323380225001228	0.0323062451213763
3	C	26	50	20120531	18	2204	43.84	-0.0323798690794334	0.0342947849535647
3	C	26	50	20120531	18	2206	43.88	-0.033035632837238	0.036010798761216
3	C	26	50	20120531	18	2208	43.92	-0.0333981381996811	0.0375311773357165
3	C	26	50	20120531	18	2210	43.96	-0.033937186912183	0.0398199900625358
3	C	26	50	20120531	18	2212	44	-0.0343954628170701	0.0409203189247402
3	C	26	50	20120531	18	2214	44.04	-0.035187083000744	0.0421425388538855
3	C	26	50	20120531	18	2216	44.08	-0.0362771588146212	0.043131498398053
3	C	26	50	20120531	18	2218	44.12	-0.0375364452812363	0.0439853298363358
3	C	26	50	20120531	18	2220	44.16	-0.0391019584815799	0.0447626028234194
3	C	26	50	20120531	18	2222	44.2	-0.0409332801920393	0.0458258934324253
3	C	26	50	20120531	18	2224	44.24	-0.0428233695470831	0.0468895305237539
3	C	26	50	20120531	18	2226	44.28	-0.0444123940479012	0.0477818851394757
3	C	26	50	20120531	18	2228	44.32	-0.0460360597099295	0.0480416690998158
3	C	26	50	20120531	18	2230	44.36	-0.0478326200510258	0.0493691065180017
3	C	26	50	20120531	18	2232	44.4	-0.0492816515513045	0.050109560454989
3	C	26	50	20120531	18	2234	44.44	-0.0509607190296389	0.05083649451032
3	C	26	50	20120531	18	2236	44.48	-0.0524828583000245	0.0509105780877849
3	C	26	50	20120531	18	2238	44.52	-0.0543940123660799	0.0505737265593633
3	C	26	50	20120531	18	2240	44.56	-0.0559494917211984	0.0507365166825281
3	C	26	50	20120531	18	2242	44.6	-0.0575320348812601	0.0506282911612403
3	C	26	50	20120531	18	2244	44.64	-0.0589942369524452	0.0510279012449194
3	C	26	50	20120531	18	2246	44.68	-0.0602102767683229	0.0511792645225002
3	C	26	50	20120531	18	2248	44.72	-0.0613558746066589	0.0513920188108236
3	C	26	50	20120531	18	2250	44.76	-0.0632332572528448	0.0515498309022488
3	C	26	50	20120531	18	2252	44.8	-0.0650235596989276	0.0520058652786395
3	C	26	50	20120531	18	2254	44.84	-0.0665764227589557	0.0518529322240044
3	C	26	50	20120531	18	2256	44.88	-0.0683914598002444	0.0523850654321864
3	C	26	50	20120531	18	2258	44.92	-0.0700526869744894	0.0527829332047566
3	C	26	50	20120531	18	2260	44.96	-0.071871598960939	0.0530061456023738
3	C	26	50	20120531	18	2262	45	-0.0737385517821024	0.0525576489842706
3	C	26	50	20120531	18	2264	45.04	-0.0747804736241808	0.0521323242553869
3	C	26	50	20120531	18	2266	45.08	-0.0756618115162517	0.0520768870837418
3	C	26	50	20120531	18	2268	45.12	-0.077374141297573	0.0515935088881227
3	C	26	50	20120531	18	2270	45.16	-0.0786796018369996	0.0511535470488685
3	C	26	50	20120531	18	2272	45.2	-0.0795408578964848	0.0507589814649664
3	C	26	50	20120531	18	2274	45.24	-0.0811246356649865	0.0503221308955493
3	C	26	50	20120531	18	2276	45.28	-0.0822100445741078	0.049888674438682
3	C	26	50	20120531	18	2278	45.32	-0.0838458654017048	0.0496345402615235
3	C	26	50	20120531	18	2280	45.36	-0.0847343450722657	0.0490543591475599
3	C	26	50	20120531	18	2282	45.4	-0.0848493206348866	0.048984638418935
3	C	26	50	20120531	18	2284	45.44	-0.0847501135534861	0.0492026394395748
3	C	26	50	20120531	18	2286	45.48	-0.084932971367101	0.049971547353437
3	C	26	50	20120531	18	2288	45.52	-0.084886514451577	0.0504210551342373
3	C	26	50	20120531	18	2290	45.56	-0.0846555026661634	0.0507920740623259
3	C	26	50	20120531	18	2292	45.6	-0.0842924740447022	0.0516076510237465
3	C	26	50	20120531	18	2294	45.64	-0.0835827509684253	0.0522848471880888
3	C	26	50	20120531	18	2296	45.68	-0.0830527037252478	0.0527059999869635
3	C	26	50	20120531	18	2298	45.72	-0.0830223688443349	0.0539794285892024
3	C	26	50	20120531	18	2300	45.76	-0.0824368137188344	0.0554941220251821
3	C	26	50	20120531	18	2302	45.8	-0.081753041461427	0.0579244480321202
3	C	26	50	20120531	18	2304	45.84	-0.0814552080851912	0.0609064587497401
3	C	26	50	20120531	18	2306	45.88	-0.0812270247269023	0.0628613968676866
3	C	26	50	20120531	18	2308	45.92	-0.0813376303696155	0.0646727074562384
3	C	26	50	20120531	18	2310	45.96	-0.0811506359813307	0.0667052505434201
3	C	26	50	20120531	18	2312	46	-0.0810120925496928	0.0688972320676237
3	C	26	50	20120531	18	2314	46.04	-0.0805382249402806	0.0708729944802761
3	C	26	50	20120531	18	2316	46.08	-0.0803126720192178	0.072641454397888
3	C	26	50	20120531	18	2318	46.12	-0.0799701530299449	0.0745820347126425
3	C	26	50	20120531	18	2320	46.16	-0.0794843176382612	0.0765881496838773
3	C	26	50	20120531	18	2322	46.2	-0.0789486418251055	0.0787346147445759
3	C	26	50	20120531	18	2324	46.24	-0.0787863820320266	0.0807608080128626
3	C	26	50	20120531	18	2326	46.28	-0.0782046947806191	0.082949041871126
3	C	26	50	20120531	18	2328	46.32	-0.0780576236412001	0.0844424443219241
3	C	26	50	20120531	18	2330	46.36	-0.0772988344253767	0.0861275434211019
3	C	26	50	20120531	18	2332	46.4	-0.0766167592242441	0.0865932439471909
3	C	26	50	20120531	18	2334	46.44	-0.076097035740072	0.0871949918179809
3	C	26	50	20120531	18	2336	46.48	-0.0751950503299905	0.0874634095521199
3	C	26	50	20120531	18	2338	46.52	-0.0736881350686038	0.0877668290719269
3	C	26	50	20120531	18	2340	46.56	-0.072341450203834	0.0878520354390599
3	C	26	50	20120531	18	2342	46.6	-0.071374269548527	0.0876963305258419
3	C	26	50	20120531	18	2344	46.64	-0.0699486008562987	0.0880245694936689
3	C	26	50	20120531	18	2346	46.68	-0.0674439579266579	0.088321625052446
3	C	26	50	20120531	18	2348	46.72	-0.0659112332677579	0.0884514498574719
3	C	26	50	20120531	18	2350	46.76	-0.0646081061807092	0.0893458692249939
3	C	26	50	20120531	18	2352	46.8	-0.0631523147396023	0.08987110814206
3	C	26	50	20120531	18	2354	46.84	-0.0613872347924045	0.0900324699095269
3	C	26	50	20120531	18	2356	46.88	-0.0598986335966506	0.0905254647573699
3	C	26	50	20120531	18	2358	46.92	-0.0583235532415575	0.0906099640177219
3	C	26	50	20120531	18	2360	46.96	-0.0566631958086534	0.0909734876139299
3	C	26	50	20120531	18	2362	47	-0.0552737309836218	0.0913291623248659
3	C	26	50	20120531	18	2364	47.04	-0.0536134442613958	0.0913857308673609
3	C	26	50	20120531	18	2366	47.08	-0.0516961242242085	0.0912298138221099
3	C	26	50	20120531	18	2368	47.12	-0.0499758041362597	0.091270048197959
3	C	26	50	20120531	18	2370	47.16	-0.0482278361731666	0.0913464157303269
3	C	26	50	20120531	18	2372	47.2	-0.0465447806125864	0.0907384453198629
3	C	26	50	20120531	18	2374	47.24	-0.0450175713865797	0.0906096104643309
3	C	26	50	20120531	18	2376	47.28	-0.0435307379577787	0.0910301268671029
3	C	26	50	20120531	18	2378	47.32	-0.041619145485519	0.091343658013881
3	C	26	50	20120531	18	2380	47.36	-0.0394982494060281	0.0914620276890509
3	C	26	50	20120531	18	2382	47.4	-0.0375474832180906	0.091772306144636
3	C	26	50	20120531	18	2384	47.44	-0.0357316330040036	0.0925444667496919
3	C	26	50	20120531	18	2386	47.48	-0.0344871250691153	0.0922672808914669
3	C	26	50	20120531	18	2388	47.52	-0.0335762301135907	0.0922094395567659
3	C	26	50	20120531	18	2390	47.56	-0.0323198427847785	0.0916358345358669
3	C	26	50	20120531	18	2392	47.6	-0.0305372973000853	0.0906535925061209
3	C	26	50	20120531	18	2394	47.64	-0.0285692069960088	0.0899772448699159
3	C	26	50	20120531	18	2396	47.68	-0.0269350832246867	0.0896524000146389
3	C	26	50	20120531	18	2398	47.72	-0.0252337135984737	0.0886517732085819
3	C	26	50	20120531	18	2400	47.76	-0.0237189494518159	0.088066713057828
3	C	26	50	20120531	18	2402	47.8	-0.0221024326393453	0.0874887946855639
3	C	26	50	20120531	18	2404	47.84	-0.0203350192397696	0.0862962590990929
3	C	26	50	20120531	18	2406	47.88	-0.0187445946675248	0.0854600346196618
3	C	26	50	20120531	18	2408	47.92	-0.0169381489736275	0.0845974350572923
3	C	26	50	20120531	18	2410	47.96	-0.0154653869697722	0.0842100819625584
3	C	26	50	20120531	18	2412	48	-0.0138403141652493	0.0831135007662943
3	C	26	50	20120531	18	2414	48.04	-0.0120161908018223	0.082415515662585
3	C	26	50	20120531	18	2416	48.08	-0.0104106341444602	0.0817352789390836
3	C	26	50	20120531	18	2418	48.12	-0.00876639874616712	0.0815158637048814
3	C	26	50	20120531	18	2420	48.16	-0.00651447578012232	0.0804730933346656
3	C	26	50	20120531	18	2422	48.2	-0.00499582254616792	0.0800596479997058
3	C	26	50	20120531	18	2424	48.24	-0.00253028262152672	0.079767754320432
3	C	26	50	20120531	18	2426	48.28	-0.000431589694965009	0.0789330854759194
3	C	26	50	20120531	18	2428	48.32	0.00127543678549743	0.0789386716194908
3	C	26	50	20120531	18	2430	48.36	0.0034734075041377	0.0782068161009627
3	C	26	50	20120531	18	2432	48.4	0.00539461662862154	0.0776064824437353
3	C	26	50	20120531	18	2434	48.44	0.00743412471759792	0.0769193867844563
3	C	26	50	20120531	18	2436	48.48	0.00934925272376355	0.0769523379604596
3	C	26	50	20120531	18	2438	48.52	0.0117573048670943	0.0756817377853455
3	C	26	50	20120531	18	2440	48.56	0.0137421536018850	0.0758039258371345
3	C	26	50	20120531	18	2442	48.6	0.0160019254532010	0.0751465993733435
3	C	26	50	20120531	18	2444	48.64	0.0183054672142724	0.0742278555325479
3	C	26	50	20120531	18	2446	48.68	0.0199755827207569	0.0739136879896667
3	C	26	50	20120531	18	2448	48.72	0.0223419155639977	0.0734890703675642
3	C	26	50	20120531	18	2450	48.76	0.0244160718852522	0.0726845949826082
3	C	26	50	20120531	18	2452	48.8	0.0261349070489604	0.0719295463616572
3	C	26	50	20120531	18	2454	48.84	0.0280812891748545	0.0714361272497452
3	C	26	50	20120531	18	2456	48.88	0.0304803610620642	0.0703170600578394
3	C	26	50	20120531	18	2458	48.92	0.0318189849095285	0.0702240755161134
3	C	26	50	20120531	18	2460	48.96	0.0343808327777673	0.0691982049979679
3	C	26	50	20120531	18	2462	49	0.035967014709325	0.0680214378927173
3	C	26	50	20120531	18	2464	49.04	0.0380743343386172	0.0670104166169768
3	C	26	50	20120531	18	2466	49.08	0.0405142062871013	0.0663895061524169
3	C	26	50	20120531	18	2468	49.12	0.0429246625934882	0.0650739339860193
3	C	26	50	20120531	18	2470	49.16	0.044743977630803	0.0642434370715157
3	C	26	50	20120531	18	2472	49.2	0.0465515546955502	0.0633094197242464
3	C	26	50	20120531	18	2474	49.24	0.0481344839359144	0.0615272277929438
3	C	26	50	20120531	18	2476	49.28	0.0491849617700451	0.0607197118488288
3	C	26	50	20120531	18	2478	49.32	0.0506995137846686	0.0595966141482702
3	C	26	50	20120531	18	2480	49.36	0.0521627298469779	0.0583434087999733
3	C	26	50	20120531	18	2482	49.4	0.0540710696280442	0.0564581206999737
3	C	26	50	20120531	18	2484	49.44	0.0556689188214914	0.0557467005674219
3	C	26	50	20120531	18	2486	49.48	0.0576238569394379	0.0543114859336476
3	C	26	50	20120531	18	2488	49.52	0.0593412071789056	0.0531858426486767
3	C	26	50	20120531	18	2490	49.56	0.0607732681164359	0.0516084005569345
3	C	26	50	20120531	18	2492	49.6	0.0617755990498356	0.0506756489308035
3	C	26	50	20120531	18	2494	49.64	0.0630531571556766	0.0488288698661073
3	C	26	50	20120531	18	2496	49.68	0.0644141609327654	0.0467852252024611
3	C	26	50	20120531	18	2498	49.72	0.0651596353278991	0.0450213756210625
3	C	26	50	20120531	18	2500	49.76	0.0664447679615802	0.043278320635885
3	C	26	50	20120531	18	2502	49.8	0.0678057915376589	0.0422608095341067
3	C	26	50	20120531	18	2504	49.84	0.0691310510669587	0.0411319842686205
3	C	26	50	20120531	18	2506	49.88	0.0703118698940656	0.0395933694102333
3	C	26	50	20120531	18	2508	49.92	0.0717018226227761	0.0387088566087149
3	C	26	50	20120531	18	2510	49.96	0.0731051538117868	0.0379151928864433
3	C	26	50	20120531	18	2512	50	0.0734427548733965	0.0363319525190953
3	C	26	50	20120531	18	2514	50.04	0.0743222542878363	0.0354387352331005
3	C	26	50	20120531	18	2516	50.08	0.0757742273523248	0.0333080810800292
3	C	26	50	20120531	18	2518	50.12	0.0769500045080818	0.0317675782465362
3	C	26	50	20120531	18	2520	50.16	0.0786338378861213	0.030037500085007
3	C	26	50	20120531	18	2522	50.2	0.0797938465606578	0.0283870421470395
3	C	26	50	20120531	18	2524	50.24	0.0810761847083396	0.0272389128664269
3	C	26	50	20120531	18	2526	50.28	0.0818568305947696	0.0256131329551228
3	C	26	50	20120531	18	2528	50.32	0.0829814839302468	0.0243817064956865
3	C	26	50	20120531	18	2530	50.36	0.0836516090267773	0.0234953481454691
3	C	26	50	20120531	18	2532	50.4	0.0842682768506501	0.0223090350986724
3	C	26	50	20120531	18	2534	50.44	0.0845274314859549	0.021212241770374
3	C	26	50	20120531	18	2536	50.48	0.0852901168601427	0.0197278832153072
3	C	26	50	20120531	18	2538	50.52	0.0859074917907967	0.0173095073129711
3	C	26	50	20120531	18	2540	50.56	0.0867353724102099	0.0157398716800932
3	C	26	50	20120531	18	2542	50.6	0.0874681471675535	0.0139874489442786
3	C	26	50	20120531	18	2544	50.64	0.0885123317513317	0.0116259244271498
3	C	26	50	20120531	18	2546	50.68	0.0893990436549396	0.0094313478210593
3	C	26	50	20120531	18	2548	50.72	0.0904799270806614	0.007356130839633
3	C	26	50	20120531	18	2550	50.76	0.0915355667942948	0.0057574331180483
3	C	26	50	20120531	18	2552	50.8	0.092409904329232	0.0041366736648906
3	C	26	50	20120531	18	2554	50.84	0.093308566337442	0.0014071707788324
3	C	26	50	20120531	18	2556	50.88	0.0948641305453742	-0.0008057198928909
3	C	26	50	20120531	18	2558	50.92	0.0958373923189994	-0.0025883360882622
3	C	26	50	20120531	18	2560	50.96	0.0963697730145547	-0.0038935844956544
3	C	26	50	20120531	18	2562	51	0.097146388392332	-0.00499900452668332
3	C	26	50	20120531	18	2564	51.04	0.0978947194988616	-0.00658539859027535
3	C	26	50	20120531	18	2566	51.08	0.0998193227358952	-0.00908007131430148
3	C	26	50	20120531	18	2568	51.12	0.100040364315694	-0.0103921786574712
3	C	26	50	20120531	18	2570	51.16	0.101140339624508	-0.0117346915922320
3	C	26	50	20120531	18	2572	51.2	0.101931238559265	-0.0139765736419840
3	C	26	50	20120531	18	2574	51.24	0.102797373655540	-0.016150573440742
3	C	26	50	20120531	18	2576	51.28	0.103529370595425	-0.0173956470610553
3	C	26	50	20120531	18	2578	51.32	0.103949250602093	-0.0198829658745571
3	C	26	50	20120531	18	2580	51.36	0.104983889244325	-0.0213340904109081
3	C	26	50	20120531	18	2582	51.4	0.106145100000390	-0.0230969076164062
3	C	26	50	20120531	18	2584	51.44	0.106928079339198	-0.0258561089872742
3	C	26	50	20120531	18	2586	51.48	0.108111351826835	-0.0277795808534579
3	C	26	50	20120531	18	2588	51.52	0.108585820477011	-0.0301120432818798
3	C	26	50	20120531	18	2590	51.56	0.108860885014893	-0.031581128330473
3	C	26	50	20120531	18	2592	51.6	0.109134676760568	-0.0336851952685717
3	C	26	50	20120531	18	2594	51.64	0.109123858026816	-0.034833748813253
3	C	26	50	20120531	18	2596	51.68	0.109340869097962	-0.0378469429399232
3	C	26	50	20120531	18	2598	51.72	0.109904079649178	-0.0394036385187054
3	C	26	50	20120531	18	2600	51.76	0.110705090210906	-0.0414436415824286
3	C	26	50	20120531	18	2602	51.8	0.111156365758659	-0.0428882607363927
3	C	26	50	20120531	18	2604	51.84	0.111371609062852	-0.0452994948602388
3	C	26	50	20120531	18	2606	51.88	0.112065139393840	-0.0478774647630887
3	C	26	50	20120531	18	2608	51.92	0.112741416319367	-0.04907487938635
3	C	26	50	20120531	18	2610	51.96	0.113163841910448	-0.051314993669149
3	C	26	50	20120531	18	2612	52	0.113957215718939	-0.0542084746177644
3	C	26	50	20120531	18	2614	52.04	0.114205975884560	-0.0561460886195717
3	C	26	50	20120531	18	2616	52.08	0.114532022821365	-0.0571239465872746
3	C	26	50	20120531	18	2618	52.12	0.115364004660109	-0.0581290281660532
3	C	26	50	20120531	18	2620	52.16	0.115390379743048	-0.0597162707577826
3	C	26	50	20120531	18	2622	52.2	0.116006481881496	-0.0607505558466242
3	C	26	50	20120531	18	2624	52.24	0.116311810589612	-0.0619980336299935
3	C	26	50	20120531	18	2626	52.28	0.116818452598332	-0.0637668612431316
3	C	26	50	20120531	18	2628	52.32	0.117211533257994	-0.0654823730049683
3	C	26	50	20120531	18	2630	52.36	0.117014038334008	-0.067799774058951
3	C	26	50	20120531	18	2632	52.4	0.117112396887271	-0.0688186442199627
3	C	26	50	20120531	18	2634	52.44	0.116763651822790	-0.0704076545786451
3	C	26	50	20120531	18	2636	52.48	0.117136650649866	-0.0727372178692642
3	C	26	50	20120531	18	2638	52.52	0.117065515707679	-0.074079730804025
3	C	26	50	20120531	18	2640	52.56	0.117658495454382	-0.0762218400869515
3	C	26	50	20120531	18	2642	52.6	0.117990269956114	-0.0777638985553631
3	C	26	50	20120531	18	2644	52.64	0.118410079252105	-0.0803973763405362
3	C	26	50	20120531	18	2646	52.68	0.118799341535148	-0.0822779268251018
3	C	26	50	20120531	18	2648	52.72	0.118230049865615	-0.0828062063013263
3	C	26	50	20120531	18	2650	52.76	0.119142924720127	-0.083987781732689
3	C	26	50	20120531	18	2652	52.8	0.118945571217497	-0.086443634294428
3	C	26	50	20120531	18	2654	52.84	0.119521580401452	-0.0876410489176893
3	C	26	50	20120531	18	2656	52.88	0.120169785187766	-0.090174824646715
3	C	26	50	20120531	18	2658	52.92	0.120872295774875	-0.0917067714881557
3	C	26	50	20120531	18	2660	52.96	0.121718490459920	-0.0936847612871688
3	C	26	50	20120531	18	2662	53	0.122209293276742	-0.094739693894021
3	C	26	50	20120531	18	2664	53.04	0.122892287716690	-0.0967988595515144
3	C	26	50	20120531	18	2666	53.08	0.123579241954613	-0.0983675759455767
3	C	26	50	20120531	18	2668	53.12	0.124068559847194	-0.100268278973406
3	C	26	50	20120531	18	2670	53.16	0.124805577245225	-0.102028762726526
3	C	26	50	20120531	18	2672	53.2	0.125280682291504	-0.103642451111872
3	C	26	50	20120531	18	2674	53.24	0.125562676475841	-0.106157771353909
3	C	26	50	20120531	18	2676	53.28	0.126319704995779	-0.107679040882954
3	C	26	50	20120531	18	2678	53.32	0.126595688772477	-0.108951620957055
3	C	26	50	20120531	18	2680	53.36	0.127170849428294	-0.109912296229975
3	C	26	50	20120531	18	2682	53.4	0.127205285528538	-0.110545368931172
3	C	26	50	20120531	18	2684	53.44	0.127233286957072	-0.111802887630834
3	C	26	50	20120531	18	2686	53.48	0.127483532046934	-0.11371497507784
3	C	26	50	20120531	18	2688	53.52	0.127941383687753	-0.115000848759428
3	C	26	50	20120531	18	2690	53.56	0.128013084315365	-0.116778939471399
3	C	26	50	20120531	18	2692	53.6	0.128676633318830	-0.118216911821620
3	C	26	50	20120531	18	2694	53.64	0.129067239104758	-0.120050863969306
3	C	26	50	20120531	18	2696	53.68	0.129892574139759	-0.12136806248130
3	C	26	50	20120531	18	2698	53.72	0.130341240463490	-0.123244363254111
3	C	26	50	20120531	18	2700	53.76	0.130574522061671	-0.12465581202897
3	C	26	50	20120531	18	2702	53.8	0.131495196303979	-0.127168848316103
3	C	26	50	20120531	18	2704	53.84	0.13213245507732	-0.128590684489577
3	C	26	50	20120531	18	2706	53.88	0.132657686923318	-0.130123133376833
3	C	26	50	20120531	18	2708	53.92	0.133008220967955	-0.131560165275035
3	C	26	50	20120531	18	2710	53.96	0.133678954176318	-0.132975397071173
3	C	26	50	20120531	18	2712	54	0.133908396184677	-0.135587110109621
3	C	26	50	20120531	18	2714	54.04	0.134530346096205	-0.137606911132605
3	C	26	50	20120531	18	2716	54.08	0.134653050335944	-0.138956403211297
3	C	26	50	20120531	18	2718	54.12	0.135160632796684	-0.139875762234992
3	C	26	50	20120531	18	2720	54.16	0.135759062215349	-0.141432594285383
3	C	26	50	20120531	18	2722	54.2	0.135898032032376	-0.142719151739228
3	C	26	50	20120531	18	2724	54.24	0.135734308528260	-0.144258905039533
3	C	26	50	20120531	18	2726	54.28	0.136169256980436	-0.146293173467261
3	C	26	50	20120531	18	2728	54.32	0.136195936119290	-0.147939508972694
3	C	26	50	20120531	18	2730	54.36	0.136408061082578	-0.149725667773039
3	C	26	50	20120531	18	2732	54.4	0.136407085275220	-0.15164148874385
3	C	26	50	20120531	18	2734	54.44	0.136722652889528	-0.153269050564243
3	C	26	50	20120531	18	2736	54.48	0.137132880888634	-0.155110250556435
3	C	26	50	20120531	18	2738	54.52	0.136936043573955	-0.156323907422461
3	C	26	50	20120531	18	2740	54.56	0.136804684347214	-0.159522695865989
3	C	26	50	20120531	18	2742	54.6	0.136802492316192	-0.161323767548349
3	C	26	50	20120531	18	2744	54.64	0.136799876021102	-0.163128091921903
3	C	26	50	20120531	18	2746	54.68	0.13678714809904	-0.164304717605797
3	C	26	50	20120531	18	2748	54.72	0.137130801994697	-0.166328457213553
3	C	26	50	20120531	18	2750	54.76	0.137161773271713	-0.168179804188056
3	C	26	50	20120531	18	2752	54.8	0.137713740825107	-0.17004614182632
3	C	26	50	20120531	18	2754	54.84	0.138401967855236	-0.171589543797615
3	C	26	50	20120531	18	2756	54.88	0.138541055759095	-0.171651274219613
3	C	26	50	20120531	18	2758	54.92	0.138901821638857	-0.172143279117963
3	C	26	50	20120531	18	2760	54.96	0.139970401406586	-0.172422444875175
3	C	26	50	20120531	18	2762	55	0.140765684403386	-0.172146178255765
3	C	26	50	20120531	18	2764	55.04	0.141622273558116	-0.172678346819286
3	C	26	50	20120531	18	2766	55.08	0.142971928271366	-0.172949380848515
3	C	26	50	20120531	18	2768	55.12	0.145073803178443	-0.173692903628933
3	C	26	50	20120531	18	2770	55.16	0.147196113471497	-0.174862882509084
3	C	26	50	20120531	18	2772	55.2	0.148834409172828	-0.175347321364875
3	C	26	50	20120531	18	2774	55.24	0.150889332189634	-0.176563474317838
3	C	26	50	20120531	18	2776	55.28	0.152256240308346	-0.176756443758424
3	C	26	50	20120531	18	2778	55.32	0.153130153579214	-0.177564030413217
3	C	26	50	20120531	18	2780	55.36	0.154811653504876	-0.178333362591148
3	C	26	50	20120531	18	2782	55.4	0.154962550091981	-0.180175092913426
3	C	26	50	20120531	18	2784	55.44	0.155107789824837	-0.180688876700636
3	C	26	50	20120531	18	2786	55.48	0.155430513359770	-0.180798902515789
3	C	26	50	20120531	18	2788	55.52	0.155609482086089	-0.181233702475541
3	C	26	50	20120531	18	2790	55.56	0.156136276638073	-0.182321939811787
3	C	26	50	20120531	18	2792	55.6	0.156519669934832	-0.182266644061498
3	C	26	50	20120531	18	2794	55.64	0.157563642386576	-0.184048270307376
3	C	26	50	20120531	18	2796	55.68	0.158855172922413	-0.185354650085618
3	C	26	50	20120531	18	2798	55.72	0.159582785800254	-0.186906749470322
3	C	26	50	20120531	18	2800	55.76	0.160613393933833	-0.188150196745039
3	C	26	50	20120531	18	2802	55.8	0.161287125274948	-0.189471920740433
3	C	26	50	20120531	18	2804	55.84	0.162676377967945	-0.191473952170006
3	C	26	50	20120531	18	2806	55.88	0.163687116400973	-0.192423313734427
3	C	26	50	20120531	18	2808	55.92	0.163920673770799	-0.193957523317568
3	C	26	50	20120531	18	2810	55.96	0.163971161194976	-0.195690359195543
3	C	26	50	20120531	18	2812	56	0.165385445468027	-0.197115815755737
3	C	26	50	20120531	18	2814	56.04	0.166115816062315	-0.199225185994695
3	C	26	50	20120531	18	2816	56.08	0.166698118496622	-0.201670714797429
3	C	26	50	20120531	18	2818	56.12	0.167495027839019	-0.202717939940366
3	C	26	50	20120531	18	2820	56.16	0.168297594035666	-0.204831482109332
3	C	26	50	20120531	18	2822	56.2	0.16842070132627	-0.206033492926671
3	C	26	50	20120531	18	2824	56.24	0.168704958252307	-0.206505840256504
3	C	26	50	20120531	18	2826	56.28	0.168752758670715	-0.207967005709148
3	C	26	50	20120531	18	2828	56.32	0.169358254207446	-0.209939621496624
3	C	26	50	20120531	18	2830	56.36	0.169153758926326	-0.211060527166161
3	C	26	50	20120531	18	2832	56.4	0.169832369304231	-0.212695570176299
3	C	26	50	20120531	18	2834	56.44	0.17014773892864	-0.214647184892373
3	C	26	50	20120531	18	2836	56.48	0.170063451800323	-0.216080631759195
3	C	26	50	20120531	18	2838	56.52	0.170512888870445	-0.217249055004428
3	C	26	50	20120531	18	2840	56.56	0.170593357622144	-0.218735534879838
3	C	26	50	20120531	18	2842	56.6	0.170812207170921	-0.220249096944968
3	C	26	50	20120531	18	2844	56.64	0.171277624854298	-0.221721151842042
3	C	26	50	20120531	18	2846	56.68	0.171285968714316	-0.222752254950368
3	C	26	50	20120531	18	2848	56.72	0.171222894789434	-0.223549305714122
3	C	26	50	20120531	18	2850	56.76	0.171028157581896	-0.225204925531592
3	C	26	50	20120531	18	2852	56.8	0.171790347981337	-0.227671384695048
3	C	26	50	20120531	18	2854	56.84	0.171924061873659	-0.229065021450089
3	C	26	50	20120531	18	2856	56.88	0.171576518890706	-0.23066272922218
3	C	26	50	20120531	18	2858	56.92	0.171991166307194	-0.232516480359739
3	C	26	50	20120531	18	2860	56.96	0.17240362169266	-0.234338482402822
3	C	26	50	20120531	18	2862	57	0.172096030242844	-0.236517078395658
3	C	26	50	20120531	18	2864	57.04	0.172121486086966	-0.23719165826491
3	C	26	50	20120531	18	2866	57.08	0.17190221227412	-0.240010256605398
3	C	26	50	20120531	18	2868	57.12	0.172277261710862	-0.24132377816213
3	C	26	50	20120531	18	2870	57.16	0.171618874586899	-0.243800843927304
3	C	26	50	20120531	18	2872	57.2	0.17203451195288	-0.245110547107418
3	C	26	50	20120531	18	2874	57.24	0.171107848516135	-0.245156155494805
3	C	26	50	20120531	18	2876	57.28	0.170929657607276	-0.246682091928605
3	C	26	50	20120531	18	2878	57.32	0.171006025139645	-0.249506276412664
3	C	26	50	20120531	18	2880	57.36	0.170125818618423	-0.250554774347808
3	C	26	50	20120531	18	2882	57.4	0.169545071819035	-0.25092338911284
3	C	26	50	20120531	18	2884	57.44	0.169097614647900	-0.250991837049259
3	C	26	50	20120531	18	2886	57.48	0.168367526896325	-0.251806777614576
3	C	26	50	20120531	18	2888	57.52	0.168236641431127	-0.253589464520626
3	C	26	50	20120531	18	2890	57.56	0.168029954118987	-0.255339058829316
3	C	26	50	20120531	18	2892	57.6	0.167774759281656	-0.254841892051463
3	C	26	50	20120531	18	2894	57.64	0.167668198289732	-0.255060175914816
3	C	26	50	20120531	18	2896	57.68	0.167756020951955	-0.255837851952765
3	C	26	50	20120531	18	2898	57.72	0.167647338639687	-0.256659297900469
3	C	26	50	20120531	18	2900	57.76	0.167520483683142	-0.256699885829709
3	C	26	50	20120531	18	2902	57.8	0.167745272928881	-0.256527422485778
3	C	26	50	20120531	18	2904	57.84	0.168407266297428	-0.256722442536029
3	C	26	50	20120531	18	2906	57.88	0.169039773313199	-0.256719260555514
3	C	26	50	20120531	18	2908	57.92	0.168799498428952	-0.256406577936873
3	C	26	50	20120531	18	2910	57.96	0.169197033861335	-0.255820952100694
3	C	26	50	20120531	18	2912	58	0.169564305123483	-0.255940170304002
3	C	26	50	20120531	18	2914	58.04	0.170228419812374	-0.256500764560127
3	C	26	50	20120531	18	2916	58.08	0.171218086463322	-0.256906926695241
3	C	26	50	20120531	18	2918	58.12	0.171977801989029	-0.257518998325036
3	C	26	50	20120531	18	2920	58.16	0.171430996315138	-0.257488804865479
3	C	26	50	20120531	18	2922	58.2	0.171965993305783	-0.258505200152757
3	C	26	50	20120531	18	2924	58.24	0.171803924431535	-0.258479178623209
3	C	26	50	20120531	18	2926	58.28	0.172106707555240	-0.258890573348503
3	C	26	50	20120531	18	2928	58.32	0.171908859077864	-0.259068622836006
3	C	26	50	20120531	18	2930	58.36	0.171522425221945	-0.259119888077642
3	C	26	50	20120531	18	2932	58.4	0.171184923155285	-0.258627246783189
3	C	26	50	20120531	18	2934	58.44	0.171112303288857	-0.258425509218517
3	C	26	50	20120531	18	2936	58.48	0.170176023199888	-0.258220518962651
3	C	26	50	20120531	18	2938	58.52	0.169816459401654	-0.257348302748057
3	C	26	50	20120531	18	2940	58.56	0.169154819586498	-0.256930897615123
3	C	26	50	20120531	18	2942	58.6	0.16843272214155	-0.256849721756643
3	C	26	50	20120531	18	2944	58.64	0.166412942331769	-0.254642417228491
3	C	26	50	20120531	18	2946	58.68	0.165529200276642	-0.254792182444746
3	C	26	50	20120531	18	2948	58.72	0.164042649690554	-0.252929875315135
3	C	26	50	20120531	18	2950	58.76	0.162437022322513	-0.251687276568556
3	C	26	50	20120531	18	2952	58.8	0.161056396332247	-0.250803746645463
3	C	26	50	20120531	18	2954	58.84	0.159593604534006	-0.249334873728905
3	C	26	50	20120531	18	2956	58.88	0.158033514842674	-0.247601260033469
3	C	26	50	20120531	18	2958	58.92	0.15546021184458	-0.246844090092175
3	C	26	50	20120531	18	2960	58.96	0.153551306378089	-0.24525705963248
3	C	26	50	20120531	18	2962	59	0.151525516160668	-0.244017430734382
3	C	26	50	20120531	18	2964	59.04	0.150168931800961	-0.243279564808214
3	C	26	50	20120531	18	2966	59.08	0.148191861240764	-0.241828581693219
3	C	26	50	20120531	18	2968	59.12	0.146480521408936	-0.240540374559253
3	C	26	50	20120531	18	2970	59.16	0.144728240094478	-0.238675097581161
3	C	26	50	20120531	18	2972	59.2	0.14306837763632	-0.237335413073525
3	C	26	50	20120531	18	2974	59.24	0.141523773583496	-0.236142099669595
3	C	26	50	20120531	18	2976	59.28	0.140565219630920	-0.234617294606644
3	C	26	50	20120531	18	2978	59.32	0.138667132898181	-0.233180665759307
3	C	26	50	20120531	18	2980	59.36	0.136729731028408	-0.231756481991319
3	C	26	50	20120531	18	2982	59.4	0.134727982441547	-0.229501447755437
3	C	26	50	20120531	18	2984	59.44	0.133668170797904	-0.228315488262031
3	C	26	50	20120531	18	2986	59.48	0.131118131612911	-0.22595820638559
3	C	26	50	20120531	18	2988	59.52	0.130382952692512	-0.224597520806552
3	C	26	50	20120531	18	2990	59.56	0.128810559343187	-0.223497050522992
3	C	26	50	20120531	18	2992	59.6	0.127475966004376	-0.222493948843201
3	C	26	50	20120531	18	2994	59.64	0.126256631070898	-0.221210125771278
3	C	26	50	20120531	18	2996	59.68	0.124116572397637	-0.218977436109682
3	C	26	50	20120531	18	2998	59.72	0.123157806313026	-0.217082319225424
3	C	26	50	20120531	18	3000	59.76	0.121557411535166	-0.21595752446859
3	C	26	50	20120531	18	3002	59.8	0.120018605757948	-0.214843265602797
3	C	26	50	20120531	18	3004	59.84	0.118497760492972	-0.212917672416269
3	C	26	50	20120531	18	3006	59.88	0.117433423365930	-0.211825333860692
3	C	26	50	20120531	18	3008	59.92	0.116373187458219	-0.210198563999895
3	C	26	50	20120531	18	3010	59.96	0.114627057972757	-0.208902720112692
3	C	26	50	20120531	18	3012	60	0.113427451318474	-0.208304861329199
3	C	26	50	20120531	18	3014	60.04	0.111673755790453	-0.207756217177676
3	C	26	50	20120531	18	3016	60.08	0.111198862876208	-0.20787897091489
3	C	26	50	20120531	18	3018	60.12	0.109452945522781	-0.207922175139221
3	C	26	50	20120531	18	3020	60.16	0.108239550286264	-0.207859949742476
3	C	26	50	20120531	18	3022	60.2	0.106036346977443	-0.207664646849513
3	C	26	50	20120531	18	3024	60.24	0.104513804656193	-0.2073854810923
3	C	26	50	20120531	18	3026	60.28	0.101972180041896	-0.206879475479683
3	C	26	50	20120531	18	3028	60.32	0.0999555822126298	-0.206921831175876
3	C	26	50	20120531	18	3030	60.36	0.0982235948627915	-0.206258140751054
3	C	26	50	20120531	18	3032	60.4	0.097573198045456	-0.206143448031146
3	C	26	50	20120531	18	3034	60.44	0.0956243410458279	-0.206062908568769
3	C	26	50	20120531	18	3036	60.48	0.093877787296297	-0.205983712609276
3	C	26	50	20120531	18	3038	60.52	0.0922308648922355	-0.205946306660551
3	C	26	50	20120531	18	3040	60.56	0.0907707600997634	-0.205570762249063
3	C	26	50	20120531	18	3042	60.6	0.0889718804484248	-0.204973964125741
3	C	26	50	20120531	18	3044	60.64	0.0873566364281604	-0.205034987440958
3	C	26	50	20120531	18	3046	60.68	0.0855073400633232	-0.205071262018833
3	C	26	50	20120531	18	3048	60.72	0.0833370879305055	-0.205021198858725
3	C	26	50	20120531	18	3050	60.76	0.0811461882796771	-0.205413218858215
3	C	26	50	20120531	18	3052	60.8	0.0788406666196183	-0.204963852498771
3	C	26	50	20120531	18	3054	60.84	0.0770230486385783	-0.205709496599532
3	C	26	50	20120531	18	3056	60.88	0.0750628072197729	-0.206577965148185
3	C	26	50	20120531	18	3058	60.92	0.0735815599345434	-0.206681768423663
3	C	26	50	20120531	18	3060	60.96	0.0722387641570701	-0.207140680724653
3	C	26	50	20120531	18	3062	61	0.0717509311887295	-0.207533761384315
3	C	26	50	20120531	18	3064	61.04	0.0719317383926789	-0.206454928568259
3	C	26	50	20120531	18	3066	61.08	0.0718178234902298	-0.206445806890781
3	C	26	50	20120531	18	3068	61.12	0.0721672756614922	-0.20641879541174
3	C	26	50	20120531	18	3070	61.16	0.0729875195276686	-0.205978974993842
3	C	26	50	20120531	18	3072	61.2	0.0731379918507051	-0.205258574605169
3	C	26	50	20120531	18	3074	61.24	0.0734193496389392	-0.205073383339176
3	C	26	50	20120531	18	3076	61.28	0.0732591192423223	-0.203578983867817
3	C	26	50	20120531	18	3078	61.32	0.07353432520156	-0.202776276249814
3	C	26	50	20120531	18	3080	61.36	0.0737346485526703	-0.201089614444649
3	C	26	50	20120531	18	3082	61.4	0.0733406486541931	-0.198035761678061
3	C	26	50	20120531	18	3084	61.44	0.073239249541771	-0.19628171259665
3	C	26	50	20120531	18	3086	61.48	0.0726746954876716	-0.19415926088224
3	C	26	50	20120531	18	3088	61.52	0.0726457748203211	-0.192764068492281
3	C	26	50	20120531	18	3090	61.56	0.0726875648310892	-0.190763592697626
3	C	26	50	20120531	18	3092	61.6	0.0727386179406909	-0.188613846661463
3	C	26	50	20120531	18	3094	61.64	0.0727903074463957	-0.186654383060117
3	C	26	50	20120531	18	3096	61.68	0.0727879739940177	-0.18419881334109
3	C	26	50	20120531	18	3098	61.72	0.0728707054874166	-0.181718989859469
3	C	26	50	20120531	18	3100	61.76	0.0727413049464594	-0.179722827416179
3	C	26	50	20120531	18	3102	61.8	0.0728326631425887	-0.177276803638699
3	C	26	50	20120531	18	3104	61.84	0.0726477547193084	-0.175098561199254
3	C	26	50	20120531	18	3106	61.88	0.0723168994563912	-0.171947622671608
3	C	26	50	20120531	18	3108	61.92	0.0717292937212252	-0.169726600271901
3	C	26	50	20120531	18	3110	61.96	0.0717702352038559	-0.167213613482242
3	C	26	50	20120531	18	3112	62	0.0713157776755873	-0.165323304924096
3	C	26	50	20120531	18	3114	62.04	0.0712337532889697	-0.163701201968055
3	C	26	50	20120531	18	3116	62.08	0.0705699214427918	-0.16062726736888
3	C	26	50	20120531	18	3118	62.12	0.0697799417468502	-0.158310219868288
3	C	26	50	20120531	18	3120	62.16	0.0693100692907517	-0.155667408273604
3	C	26	50	20120531	18	3122	62.2	0.0692266306905717	-0.154172584538175
3	C	26	50	20120531	18	3124	62.24	0.0689695266649323	-0.151623888856066
3	C	26	50	20120531	18	3126	62.28	0.0687374542193468	-0.14911945805846
3	C	26	50	20120531	18	3128	62.32	0.068614205507386	-0.147022391477495
3	C	26	50	20120531	18	3130	62.36	0.0689749006764693	-0.144667655185466
3	C	26	50	20120531	18	3132	62.4	0.0690105388582411	-0.142755355606425
3	C	26	50	20120531	18	3134	62.44	0.0694262469349006	-0.140472885627433
3	C	26	50	20120531	18	3136	62.48	0.0694625922234537	-0.138606547989169
3	C	26	50	20120531	18	3138	62.52	0.0694811891317988	-0.136968676551906
3	C	26	50	20120531	18	3140	62.56	0.0697826994632968	-0.134453921995295
3	C	26	50	20120531	18	3142	62.6	0.0696504704952149	-0.131235879034115
3	C	26	50	20120531	18	3144	62.64	0.0700112363749763	-0.129279880255996
3	C	26	50	20120531	18	3146	62.68	0.0702860887808235	-0.127036442571326
3	C	26	50	20120531	18	3148	62.72	0.0705145549818249	-0.125065665261481
3	C	26	50	20120531	18	3150	62.76	0.0708943420340002	-0.122556072584372
3	C	26	50	20120531	18	3152	62.8	0.0713903067303244	-0.120477602911752
3	C	26	50	20120531	18	3154	62.84	0.0716318544067777	-0.118031296291559
3	C	26	50	20120531	18	3156	62.88	0.0720304504993326	-0.116101106910954
3	C	26	50	20120531	18	3158	62.92	0.0719153335153554	-0.114760998139249
3	C	26	50	20120531	18	3160	62.96	0.0725810038391644	-0.114105227310377
3	C	26	50	20120531	18	3162	63	0.0723930548567251	-0.113198574995540
3	C	26	50	20120531	18	3164	63.04	0.0730399161401545	-0.112483831461116
3	C	26	50	20120531	18	3166	63.08	0.0730137531892506	-0.111838242969893
3	C	26	50	20120531	18	3168	63.12	0.0733496996209923	-0.111218039612114
3	C	26	50	20120531	18	3170	63.16	0.0738583922393779	-0.109464839058840
3	C	26	50	20120531	18	3172	63.2	0.0739929546598377	-0.107545539122666
3	C	26	50	20120531	18	3174	63.24	0.0740935759548006	-0.105490474684503
3	C	26	50	20120531	18	3176	63.28	0.0740649381301625	-0.104210964963946
3	C	26	50	20120531	18	3178	63.32	0.0737085563124445	-0.102984841805369
3	C	26	50	20120531	18	3180	63.36	0.0739265573330843	-0.103168477436443
3	C	26	50	20120531	18	3182	63.4	0.0738900706231751	-0.103223348922663
3	C	26	50	20120531	18	3184	63.44	0.0737420024631946	-0.103317676967273
3	C	26	50	20120531	18	3186	63.48	0.074058079194385	-0.103497989196476
3	C	26	50	20120531	18	3188	63.52	0.0738337849233926	-0.102862441621545
3	C	26	50	20120531	18	3190	63.56	0.073780398361413	-0.102659855528735
3	C	26	50	20120531	18	3192	63.6	0.0738460885813853	-0.101341172092501
3	C	26	50	20120531	18	3194	63.64	0.0734810093502587	-0.100614478453475
3	C	26	50	20120531	18	3196	63.68	0.0741016369721061	-0.0979842533594955
3	C	26	50	20120531	18	3198	63.72	0.0746467455897228	-0.0952951969813212
3	C	26	50	20120531	18	3200	63.76	0.0752510602581283	-0.092716640179843
3	C	26	50	20120531	18	3202	63.8	0.0750804919603704	-0.0921716164150399
3	C	26	50	20120531	18	3204	63.84	0.0760408278220355	-0.0894053298342244
3	C	26	50	20120531	18	3206	63.88	0.0763756711671986	-0.0868083104746893
3	C	26	50	20120531	18	3208	63.92	0.0766236605864286	-0.0849400565770485
3	C	26	50	20120531	18	3210	63.96	0.0768575368614128	-0.0825543129455574
3	C	26	50	20120531	18	3212	64	0.0770035819888923	-0.0810004182167355
3	C	26	50	20120531	18	3214	64.04	0.0773642771579755	-0.0793413335760375
3	C	26	50	20120531	18	3216	64.08	0.0775775334921136	-0.0773891602456055
3	C	26	50	20120531	18	3218	64.12	0.0780552689756188	-0.0749316671961341
3	C	26	50	20120531	18	3220	64.16	0.0794359656765637	-0.0719582831812447
3	C	26	50	20120531	18	3222	64.2	0.0798855583101777	-0.0706945277997725
3	C	26	50	20120531	18	3224	64.24	0.0810296570821375	-0.0688884356592658
3	C	26	50	20120531	18	3226	64.28	0.08198347341928	-0.0668834343812113
3	C	26	50	20120531	18	3228	64.32	0.0829966867260423	-0.0648063082114759
3	C	26	50	20120531	18	3230	64.36	0.0843861515510738	-0.0638449258317746
3	C	26	50	20120531	18	3232	64.4	0.0858330334467378	-0.0619013721330053
3	C	26	50	20120531	18	3234	64.44	0.0873336554577719	-0.060358889400525
3	C	26	50	20120531	18	3236	64.48	0.0889063316498089	-0.0593330895930576
3	C	26	50	20120531	18	3238	64.52	0.0902560570737377	-0.0581372306047149
3	C	26	50	20120531	18	3240	64.56	0.0908228738695369	-0.057124795115412
3	C	26	50	20120531	18	3242	64.6	0.0917596489332528	-0.0564239108738999
3	C	26	50	20120531	18	3244	64.64	0.093326456139006	-0.0549372895771333
3	C	26	50	20120531	18	3246	64.68	0.0946133904807655	-0.0538105856319907
3	C	26	50	20120531	18	3248	64.72	0.0966491509038016	-0.0528781946303181
3	C	26	50	20120531	18	3250	64.76	0.0981613694660471	-0.051300073716066
3	C	26	50	20120531	18	3252	64.8	0.0992565364487488	-0.0500472219211597
3	C	26	50	20120531	18	3254	64.84	0.101051244170078	-0.0481369729517842
3	C	26	50	20120531	18	3256	64.88	0.101524440028048	-0.04708324242646
3	C	26	50	20120531	18	3258	64.92	0.103083469059208	-0.0462052986469388
3	C	26	50	20120531	18	3260	64.96	0.104340846337514	-0.0449506083744014
3	C	26	50	20120531	18	3262	65	0.10616051492822	-0.0438585526615369
3	C	26	50	20120531	18	3264	65.04	0.107467884655956	-0.0427476171976147
3	C	26	50	20120531	18	3266	65.08	0.108564465852220	-0.0423018570827547
3	C	26	50	20120531	18	3268	65.12	0.109785992816719	-0.0413116954570592
3	C	26	50	20120531	18	3270	65.16	0.110252966135015	-0.0407632634375709
3	C	26	50	20120531	18	3272	65.2	0.110777144391909	-0.0400391153829577
3	C	26	50	20120531	18	3274	65.24	0.110681331423058	-0.0400455500546665
3	C	26	50	20120531	18	3276	65.28	0.110758759615598	-0.040315169870333
3	C	26	50	20120531	18	3278	65.32	0.110800549626366	-0.0405569296788206
3	C	26	50	20120531	18	3280	65.36	0.110893180614701	-0.0410386108181649
3	C	26	50	20120531	18	3282	65.4	0.110561264691612	-0.0410063667489428
3	C	26	50	20120531	18	3284	65.44	0.110848703598165	-0.0412109327407401
3	C	26	50	20120531	18	3286	65.48	0.111108989604319	-0.0408346812224707
3	C	26	50	20120531	18	3288	65.52	0.110861219388192	-0.0412289639636603
3	C	26	50	20120531	18	3290	65.56	0.111326919914281	-0.0409557379034099
3	C	26	50	20120531	18	3292	65.6	0.111532546566250	-0.0411315246492128
3	C	26	50	20120531	18	3294	65.64	0.111862977565099	-0.0410081345158958
3	C	26	50	20120531	18	3296	65.68	0.111694968993889	-0.0407059170776166
3	C	26	50	20120531	18	3298	65.72	0.111778549015425	-0.0405683140979977
3	C	26	50	20120531	18	3300	65.76	0.111623126944920	-0.0405940527848329
3	C	26	50	20120531	18	3302	65.8	0.111301888334227	-0.0397396556611252
3	C	26	50	20120531	18	3304	65.84	0.111369770585221	-0.0400083562379761
3	C	26	50	20120531	18	3306	65.88	0.111440976238086	-0.0394994514875562
3	C	26	50	20120531	18	3308	65.92	0.112012813492032	-0.0383835662761657
3	C	26	50	20120531	18	3310	65.96	0.112627289284883	-0.0374508924317806
3	C	26	50	20120531	18	3312	66	0.113480413616385	-0.0367251887422489
3	C	26	50	20120531	18	3314	66.04	0.114443988027108	-0.035526854880172
3	C	26	50	20120531	18	3316	66.08	0.115121820587553	-0.035154351027843
3	C	26	50	20120531	18	3318	66.12	0.116615088688063	-0.0340443348027363
3	C	26	50	20120531	18	3320	66.16	0.117556247813822	-0.0325043976546682
3	C	26	50	20120531	18	3322	66.2	0.118489275211598	-0.0317020435900559
3	C	26	50	20120531	18	3324	66.24	0.120107135526953	-0.029661616262264
3	C	26	50	20120531	18	3326	66.28	0.121818546069458	-0.028252281736681
3	C	26	50	20120531	18	3328	66.32	0.122902823607730	-0.0270518972649388
3	C	26	50	20120531	18	3330	66.36	0.124146270882446	-0.026441169138028
3	C	26	50	20120531	18	3332	66.4	0.125112673720294	-0.0248390773038936
3	C	26	50	20120531	18	3334	66.44	0.125709966818362	-0.0232705023311875
3	C	26	50	20120531	18	3336	66.48	0.126885248999372	-0.0212721478568762
3	C	26	50	20120531	18	3338	66.52	0.126864389349327	-0.0202829761806743
3	C	26	50	20120531	18	3340	66.56	0.127254500160508	-0.0188870766839340
3	C	26	50	20120531	18	3342	66.6	0.127821458377663	-0.0180572161655334
3	C	26	50	20120531	18	3344	66.64	0.128323221349593	-0.0169486141539891
3	C	26	50	20120531	18	3346	66.68	0.129102735865173	-0.0156292943216513
3	C	26	50	20120531	18	3348	66.72	0.129565961517529	-0.0141830488220904
3	C	26	50	20120531	18	3350	66.76	0.130636804026958	-0.01268341676055
3	C	26	50	20120531	18	3352	66.8	0.131377286248216	-0.0114434343090613
3	C	26	50	20120531	18	3354	66.84	0.132227299309881	-0.00947520258362852
3	C	26	50	20120531	18	3356	66.88	0.132852593836484	-0.00823854353401137
3	C	26	50	20120531	18	3358	66.92	0.133104535982621	-0.00704374520584047
3	C	26	50	20120531	18	3360	66.96	0.133575751941603	-0.00455147664487035
3	C	26	50	20120531	18	3362	67	0.134066908311816	-0.0031975085802543
3	C	26	50	20120531	18	3364	67.04	0.134855049530126	-0.0015396260210844
3	C	26	50	20120531	18	3366	67.08	0.134327406450005	0.0007052965878267
3	C	26	50	20120531	18	3368	67.12	0.134474343239135	0.0028044137784571
3	C	26	50	20120531	18	3370	67.16	0.134276706893794	0.0039326026478402
3	C	26	50	20120531	18	3372	67.2	0.134071433795215	0.006307279351099
3	C	26	50	20120531	18	3374	67.24	0.133857675415262	0.0082859762568933
3	C	26	50	20120531	18	3376	67.28	0.133659685516530	0.0094215897474789
3	C	26	50	20120531	18	3378	67.32	0.133065220845587	0.0115236060759121
3	C	26	50	20120531	18	3380	67.36	0.133083605621898	0.0132220765643222
3	C	26	50	20120531	18	3382	67.4	0.133009925095298	0.0156164815467761
3	C	26	50	20120531	18	3384	67.44	0.133050866577929	0.0179330340726214
3	C	26	50	20120531	18	3386	67.48	0.133277565011977	0.0194726883779769
3	C	26	50	20120531	18	3388	67.52	0.133206500780468	0.0213440464743871
3	C	26	50	20120531	18	3390	67.56	0.132817662761493	0.0235133793683893
3	C	26	50	20120531	18	3392	67.6	0.132647320737905	0.0248320628046242
3	C	26	50	20120531	18	3394	67.64	0.131352537510875	0.0251524528871798
3	C	26	50	20120531	18	3396	67.68	0.131369790916336	0.0273427868525832
3	C	26	50	20120531	18	3398	67.72	0.130637723265773	0.0298511067374863
3	C	26	50	20120531	18	3400	67.76	0.129918666379985	0.0310679667972302
3	C	26	50	20120531	18	3402	67.8	0.129513211351652	0.0325029692989702
3	C	26	50	20120531	18	3404	67.84	0.128999356853764	0.0329517699729893
3	C	26	50	20120531	18	3406	67.88	0.128674936262556	0.0346592914281985
3	C	26	50	20120531	18	3408	67.92	0.128144040491241	0.0359213356112603
3	C	26	50	20120531	18	3410	67.96	0.128183638470987	0.0375844507606111
3	C	26	50	20120531	18	3412	68	0.127655995390866	0.0389323377069089
3	C	26	50	20120531	18	3414	68.04	0.127238802389966	0.0413817555969391
3	C	26	50	20120531	18	3416	68.08	0.126322462712226	0.0426021511905889
3	C	26	50	20120531	18	3418	68.12	0.125674328636591	0.0447931922627736
3	C	26	50	20120531	18	3420	68.16	0.125579152063843	0.0466038098866798
3	C	26	50	20120531	18	3422	68.2	0.124868721880785	0.0485714759266876
3	C	26	50	20120531	18	3424	68.24	0.123988798202276	0.0503465967901783
3	C	26	50	20120531	18	3426	68.28	0.123295692135357	0.051879745713147
3	C	26	50	20120531	18	3428	68.32	0.122871852330714	0.0528791704376761
3	C	26	50	20120531	18	3430	68.36	0.122881751825650	0.0529046262817988
3	C	26	50	20120531	18	3432	68.4	0.122866336897821	0.0532665235324101
3	C	26	50	20120531	18	3434	68.44	0.123020344754763	0.0528112881866822
3	C	26	50	20120531	18	3436	68.48	0.123747038393788	0.0529274658308311
3	C	26	50	20120531	18	3438	68.52	0.124388030690934	0.0524604218018574
3	C	26	50	20120531	18	3440	68.56	0.124825446945776	0.0523666594426721
3	C	26	50	20120531	18	3442	68.6	0.125439993449305	0.0519727302548731
3	C	26	50	20120531	18	3444	68.64	0.126374364349965	0.0513509005514976
3	C	26	50	20120531	18	3446	68.68	0.127011255427780	0.0510604917964643
3	C	26	50	20120531	18	3448	68.72	0.127587901007838	0.0506832503287013
3	C	26	50	20120531	18	3450	68.76	0.128679956720702	0.0502261765053423
3	C	26	50	20120531	18	3452	68.8	0.130110504449721	0.0491194836821072
3	C	26	50	20120531	18	3454	68.84	0.132622289157851	0.0485960832426729
3	C	26	50	20120531	18	3456	68.88	0.134404127535763	0.0479017750942259
3	C	26	50	20120531	18	3458	68.92	0.136158105906497	0.0478915220458986
3	C	26	50	20120531	18	3460	68.96	0.138097346253901	0.0479010679874447
3	C	26	50	20120531	18	3462	69	0.140309883372233	0.0479003608806635
3	C	26	50	20120531	18	3464	69.04	0.141080771185083	0.0477389991131967
3	C	26	50	20120531	18	3466	69.08	0.143202798635424	0.0480791174749474
3	C	26	50	20120531	18	3468	69.12	0.145413921540194	0.0472199827358058
3	C	26	50	20120531	18	3470	69.16	0.147430307237426	0.0473998707009396
3	C	26	50	20120531	18	3472	69.2	0.149663067609700	0.047668854120503
3	C	26	50	20120531	18	3474	69.24	0.151633491366155	0.0480785517895225
3	C	26	50	20120531	18	3476	69.28	0.153311809311301	0.0484169023843203
3	C	26	50	20120531	18	3478	69.32	0.155845443618971	0.0488587734118837
3	C	26	50	20120531	18	3480	69.36	0.157238938952655	0.0496587233134401
3	C	26	50	20120531	18	3482	69.4	0.159478275417995	0.0498292067583841
3	C	26	50	20120531	18	3484	69.44	0.161887671064210	0.0510161562012839
3	C	26	50	20120531	18	3486	69.48	0.163213142725544	0.0515956302084663
3	C	26	50	20120531	18	3488	69.52	0.165251731575705	0.0518834226684092
3	C	26	50	20120531	18	3490	69.56	0.167368738567899	0.0523021005935497
3	C	26	50	20120531	18	3492	69.6	0.169502150437417	0.0531201524287045
3	C	26	50	20120531	18	3494	69.64	0.171501919125291	0.0539587103605136
3	C	26	50	20120531	18	3496	69.68	0.173468453794449	0.0543242138557089
3	C	26	50	20120531	18	3498	69.72	0.175375237940596	0.0550026121015793
3	C	26	50	20120531	18	3500	69.76	0.177716397782427	0.0552056224584579
3	C	26	50	20120531	18	3502	69.8	0.179424555633739	0.055492919943654
3	C	26	50	20120531	18	3504	69.84	0.180625859344297	0.0555446094493588
3	C	26	50	20120531	18	3506	69.88	0.182509662520056	0.0547851060556863
3	C	26	50	20120531	18	3508	69.92	0.184301895367651	0.0544551700315846
3	C	26	50	20120531	18	3510	69.96	0.185873298767482	0.0543418208145604
3	C	26	50	20120531	18	3512	70	0.188091068475996	0.0538267642351442
3	C	26	50	20120531	18	3514	70.04	0.189989862315516	0.0533124854731872
3	C	26	50	20120531	18	3516	70.08	0.191813349282840	0.0524690485045879
3	C	26	50	20120531	18	3518	70.12	0.193202460554481	0.0519510927873688
3	C	26	50	20120531	18	3520	70.16	0.194403976397073	0.0516136614313865
3	C	26	50	20120531	18	3522	70.2	0.195996310157627	0.0506478242789638
3	C	26	50	20120531	18	3524	70.24	0.197513832020731	0.049803468071549
3	C	26	50	20120531	18	3526	70.28	0.198387886712956	0.0488587027012056
3	C	26	50	20120531	18	3528	70.32	0.198644000789102	0.048110442305354
3	C	26	50	20120531	18	3530	70.36	0.198616423624636	0.0470660455895415
3	C	26	50	20120531	18	3532	70.4	0.198646758505549	0.0455267448375765
3	C	26	50	20120531	18	3534	70.44	0.19892182304343	0.0438530230865079
3	C	26	50	20120531	18	3536	70.48	0.19907554805766	0.0428535983619789
3	C	26	50	20120531	18	3538	70.52	0.199594564435051	0.0409062262865911
3	C	26	50	20120531	18	3540	70.56	0.200874286287642	0.038725650394768
3	C	26	50	20120531	18	3542	70.6	0.201028789119332	0.0376504945339739
3	C	26	50	20120531	18	3544	70.64	0.20173957285578	0.0355608525742114
3	C	26	50	20120531	18	3546	70.68	0.201588252004606	0.0342017933407708
3	C	26	50	20120531	18	3548	70.72	0.201773513981277	0.0324524111641153
3	C	26	50	20120531	18	3550	70.76	0.201716238332001	0.0316045901334727
3	C	26	50	20120531	18	3552	70.8	0.2017989698254	0.0302660369966865
3	C	26	50	20120531	18	3554	70.84	0.202177271953335	0.02960064951559
3	C	26	50	20120531	18	3556	70.88	0.20204928562594	0.0280556211986974
3	C	26	50	20120531	18	3558	70.92	0.202780434037687	0.0260318815909415
3	C	26	50	20120531	18	3560	70.96	0.202802354347904	0.0243609882669977
3	C	26	50	20120531	18	3562	71	0.203076004672223	0.022588271566563
3	C	26	50	20120531	18	3564	71.04	0.203185606223307	0.0213048727587094
3	C	26	50	20120531	18	3566	71.08	0.203732906871945	0.0196841840162298
3	C	26	50	20120531	18	3568	71.12	0.203930896770677	0.0187720162684992
3	C	26	50	20120531	18	3570	71.16	0.204585677650056	0.016417350687148
3	C	26	50	20120531	18	3572	71.2	0.205307633673648	0.0147238299462062
3	C	26	50	20120531	18	3574	71.24	0.205848570361255	0.0129610127407082
3	C	26	50	20120531	18	3576	71.28	0.206663864479964	0.0127538304538205
3	C	26	50	20120531	18	3578	71.32	0.207101563577518	0.0116387230598893
3	C	26	50	20120531	18	3580	71.36	0.207445217473175	0.0106134182271688
3	C	26	50	20120531	18	3582	71.4	0.208612650768914	0.0087516060723046
3	C	26	50	20120531	18	3584	71.44	0.209526232730207	0.0067094816882379
3	C	26	50	20120531	18	3586	71.48	0.210887413283991	0.0049905051031734
3	C	26	50	20120531	18	3588	71.52	0.211769882546912	0.0029837360581659
3	C	26	50	20120531	18	3590	71.56	0.212061210540760	0.0021465216292411
3	C	26	50	20120531	18	3592	71.6	0.212715284313358	0.0007471573092729
3	C	26	50	20120531	18	3594	71.64	0.212857412776376	7.18703332398003e-05
3	C	26	50	20120531	18	3596	71.68	0.212476989328098	-0.0012193066492069
3	C	26	50	20120531	18	3598	71.72	0.212112122229006	-0.0022601678311135
3	C	26	50	20120531	18	3600	71.76	0.211588863210928	-0.0022672388989253
3	C	26	50	20120531	18	3602	71.8	0.211078332114911	-0.0023591627804796
3	C	26	50	20120531	18	3604	71.84	0.209614621077855	-0.001864188033649
3	C	26	50	20120531	18	3606	71.88	0.208661441136816	-0.002197942434369
3	C	26	50	20120531	18	3608	71.92	0.20777614344677	-0.0030238431547949
3	C	26	50	20120531	18	3610	71.96	0.204920846264339	-0.00432633384574058
3	C	26	50	20120531	18	3612	72	0.203558251496992	-0.00461695473280824
3	C	26	50	20120531	18	3614	72.04	0.201782706369433	-0.00587348348297671
3	C	26	50	20120531	18	3616	72.08	0.200495064920892	-0.00739305595574662
3	C	26	50	20120531	18	3618	72.12	0.198361723762052	-0.0088857583708314
3	C	26	50	20120531	18	3620	72.16	0.196545166441184	-0.0100291500360101
3	C	26	50	20120531	18	3622	72.2	0.194666383723571	-0.0112234533894342
3	C	26	50	20120531	18	3624	72.24	0.193785328674213	-0.0118838911230624
3	C	26	50	20120531	18	3626	72.28	0.192484959303611	-0.0133426524126502
3	C	26	50	20120531	18	3628	72.32	0.190609712119904	-0.0146196872594731
3	C	26	50	20120531	18	3630	72.36	0.188824974604189	-0.0156761047905658
3	C	26	50	20120531	18	3632	72.4	0.18712084726153	-0.0169319264339531
3	C	26	50	20120531	18	3634	72.44	0.184740018729275	-0.0176114560506734
3	C	26	50	20120531	18	3636	72.48	0.183332876234713	-0.0188573781991241
3	C	26	50	20120531	18	3638	72.52	0.182526067397380	-0.0197264124332024
3	C	26	50	20120531	18	3640	72.56	0.181414495537354	-0.0210048614935877
3	C	26	50	20120531	18	3642	72.6	0.179594402682580	-0.0232789169018836
3	C	26	50	20120531	18	3644	72.64	0.177929166212886	-0.0250530478158806
3	C	26	50	20120531	18	3646	72.68	0.177255293450415	-0.0264608974172231
3	C	26	50	20120531	18	3648	72.72	0.176140893163265	-0.0282159364481281
3	C	26	50	20120531	18	3650	72.76	0.174757085192483	-0.0303238217628452
3	C	26	50	20120531	18	3652	72.8	0.173674504710486	-0.0324076654470019
3	C	26	50	20120531	18	3654	72.84	0.172647078557422	-0.0349751701694903
3	C	26	50	20120531	18	3656	72.88	0.171533385377053	-0.0359955252547425
3	C	26	50	20120531	18	3658	72.92	0.171160669392690	-0.0368278606468771
3	C	26	50	20120531	18	3660	72.96	0.170630834281547	-0.0384027995806139
3	C	26	50	20120531	18	3662	73	0.169106170639953	-0.0407236654578244
3	C	26	50	20120531	18	3664	73.04	0.167584264714805	-0.0429215654657866
3	C	26	50	20120531	18	3666	73.08	0.166554929373431	-0.0452208645861709
3	C	26	50	20120531	18	3668	73.12	0.16482796248174	-0.0471868335699038
3	C	26	50	20120531	18	3670	73.16	0.163614991509292	-0.0494392515106955
3	C	26	50	20120531	18	3672	73.2	0.162313561478518	-0.0508283627823364
3	C	26	50	20120531	18	3674	73.24	0.161199444034081	-0.0521362274848191
3	C	26	50	20120531	18	3676	73.28	0.159445889927416	-0.0542546486905758
3	C	26	50	20120531	18	3678	73.32	0.157996886711409	-0.0559935656868698
3	C	26	50	20120531	18	3680	73.36	0.156607351175699	-0.0575853337619988
3	C	26	50	20120531	18	3682	73.4	0.155176662025324	-0.0593045224790977
3	C	26	50	20120531	18	3684	73.44	0.153524719163116	-0.0616183172884963
3	C	26	50	20120531	18	3686	73.48	0.152048492336033	-0.0641764174907949
3	C	26	50	20120531	18	3688	73.52	0.150845420858522	-0.0653172635715613
3	C	26	50	20120531	18	3690	73.56	0.150732213062854	-0.0664939599661338
3	C	26	50	20120531	18	3692	73.6	0.151637239032095	-0.0682844250467763
3	C	26	50	20120531	18	3694	73.64	0.151289978891854	-0.0682625754472376
3	C	26	50	20120531	18	3696	73.68	0.151576286427557	-0.0684401299599935
3	C	26	50	20120531	18	3698	73.72	0.151898514987744	-0.068846221384429
3	C	26	50	20120531	18	3700	73.76	0.151883029349236	-0.068471384079722
3	C	26	50	20120531	18	3702	73.8	0.152342931599719	-0.0686606058543675
3	C	26	50	20120531	18	3704	73.84	0.152893343518195	-0.0682134315259451
3	C	26	50	20120531	18	3706	73.88	0.153462847319763	-0.0679790963386599
3	C	26	50	20120531	18	3708	73.92	0.154155529122613	-0.0682452513310985
3	C	26	50	20120531	18	3710	73.96	0.155277354030965	-0.0678531606209306
3	C	26	50	20120531	18	3712	74	0.155855555245942	-0.0681772276587484
3	C	26	50	20120531	18	3714	74.04	0.157314104403495	-0.0684963449490979
3	C	26	50	20120531	18	3716	74.08	0.15889024541876	-0.0688308064565991
3	C	26	50	20120531	18	3718	74.12	0.159789331691039	-0.0695382667911763
3	C	26	50	20120531	18	3720	74.16	0.16147422572925	-0.0707143267896457
3	C	26	50	20120531	18	3722	74.2	0.162437588007938	-0.0708780927201685
3	C	26	50	20120531	18	3724	74.24	0.163831790448404	-0.0719545213731688
3	C	26	50	20120531	18	3726	74.28	0.164769201908223	-0.0725444605607128
3	C	26	50	20120531	18	3728	74.32	0.165897885752353	-0.073569623972077
3	C	26	50	20120531	18	3730	74.36	0.166919655051167	-0.0739620682356355
3	C	26	50	20120531	18	3732	74.4	0.168429398739679	-0.0762961570096542
3	C	26	50	20120531	18	3734	74.44	0.168623358129758	-0.0771572009371051
3	C	26	50	20120531	18	3736	74.48	0.168797377108608	-0.0778628227940511
3	C	26	50	20120531	18	3738	74.52	0.168936677144502	-0.0801432421633777
3	C	26	50	20120531	18	3740	74.56	0.169272057890819	-0.0824227422938888
3	C	26	50	20120531	18	3742	74.6	0.169698019015806	-0.0838833420611077
3	C	26	50	20120531	18	3744	74.64	0.170249986569200	-0.0860197944897848
3	C	26	50	20120531	18	3746	74.68	0.170745880554846	-0.0877823995632485
3	C	26	50	20120531	18	3748	74.72	0.171260654291550	-0.0901809057650333
3	C	26	50	20120531	18	3750	74.76	0.171528152786873	-0.0918225955789141
3	C	26	50	20120531	18	3752	74.8	0.171874493688298	-0.0919910284141927
3	C	26	50	20120531	18	3754	74.84	0.172026733778287	-0.0935061461142411
3	C	26	50	20120531	18	3756	74.88	0.172858927749066	-0.094570412530605
3	C	26	50	20120531	18	3758	74.92	0.174081868927128	-0.0960641756058616
3	C	26	50	20120531	18	3760	74.96	0.175103991779333	-0.0973953041214452
3	C	26	50	20120531	18	3762	75	0.176262020554882	-0.0992113664675666
3	C	26	50	20120531	18	3764	75.04	0.176989279879333	-0.100052469983788
3	C	26	50	20120531	18	3766	75.08	0.178201473034321	-0.101825681658970
3	C	26	50	20120531	18	3768	75.12	0.179778816131114	-0.10377821561386
3	C	26	50	20120531	18	3770	75.16	0.181279650274182	-0.105831300153035
3	C	26	50	20120531	18	3772	75.2	0.183666489214077	-0.108568156949618
3	C	26	50	20120531	18	3774	75.24	0.185011477022572	-0.109729155573648
3	C	26	50	20120531	18	3776	75.28	0.186639236832864	-0.111023160983219
3	C	26	50	20120531	18	3778	75.32	0.188020711351268	-0.112658203993357
3	C	26	50	20120531	18	3780	75.36	0.188903534167579	-0.113801949211926
3	C	26	50	20120531	18	3782	75.4	0.190392559627402	-0.115018314296923
3	C	26	50	20120531	18	3784	75.44	0.192326072409878	-0.116931462404101
3	C	26	50	20120531	18	3786	75.48	0.194296284034298	-0.118460015132992
3	C	26	50	20120531	18	3788	75.52	0.195577561521808	-0.119324099619602
3	C	26	50	20120531	18	3790	75.56	0.197409463059828	-0.120942879173773
3	C	26	50	20120531	18	3792	75.6	0.199798635452101	-0.12289251399086
3	C	26	50	20120531	18	3794	75.64	0.201795717134207	-0.124174993559898
3	C	26	50	20120531	18	3796	75.68	0.203030608416871	-0.125201429763469
3	C	26	50	20120531	18	3798	75.72	0.205146342616859	-0.126882858978452
3	C	26	50	20120531	18	3800	75.76	0.207197659389081	-0.128661232533136
3	C	26	50	20120531	18	3802	75.8	0.208663491746481	-0.12916398545456
3	C	26	50	20120531	18	3804	75.84	0.211140274668943	-0.130721953825548
3	C	26	50	20120531	18	3806	75.88	0.212973236867135	-0.131435990253191
3	C	26	50	20120531	18	3808	75.92	0.214731387167877	-0.132381816283706
3	C	26	50	20120531	18	3810	75.96	0.216884032341843	-0.133042041885299
3	C	26	50	20120531	18	3812	76	0.218280921788077	-0.134397212031444
3	C	26	50	20120531	18	3814	76.04	0.219310752104197	-0.135204445132846
3	C	26	50	20120531	18	3816	76.08	0.221215627062036	-0.135847983014404
3	C	26	50	20120531	18	3818	76.12	0.224215103317151	-0.137581879552551
3	C	26	50	20120531	18	3820	76.16	0.226045519930931	-0.13827724836117
3	C	26	50	20120531	18	3822	76.2	0.228267602990809	-0.139375738745744
3	C	26	50	20120531	18	3824	76.24	0.230085433103884	-0.140469774357595
3	C	26	50	20120531	18	3826	76.28	0.231497525345913	-0.141092735431821
3	C	26	50	20120531	18	3828	76.32	0.232319183425652	-0.141344465445923
3	C	26	50	20120531	18	3830	76.36	0.232511657891491	-0.14215042575512
3	C	26	50	20120531	18	3832	76.4	0.232709506368867	-0.142286331678464
3	C	26	50	20120531	18	3834	76.44	0.232669059860983	-0.143410065775125
3	C	26	50	20120531	18	3836	76.48	0.233381894207097	-0.144514495856661
3	C	26	50	20120531	18	3838	76.52	0.233797602283757	-0.145979691817957
3	C	26	50	20120531	18	3840	76.56	0.234223421987387	-0.148430382500194
3	C	26	50	20120531	18	3842	76.6	0.235348428876255	-0.151012029358306
3	C	26	50	20120531	18	3844	76.64	0.235901952064568	-0.152226273122959
3	C	26	50	20120531	18	3846	76.68	0.236518195624372	-0.153778018954273
3	C	26	50	20120531	18	3848	76.72	0.236653111598222	-0.154528400670468
3	C	26	50	20120531	18	3850	76.76	0.237221696160975	-0.156513885801362
3	C	26	50	20120531	18	3852	76.8	0.238139662184311	-0.158510613930077
3	C	26	50	20120531	18	3854	76.84	0.237852435409793	-0.159934868408743
3	C	26	50	20120531	18	3856	76.88	0.238102539078299	-0.160557334508221
3	C	26	50	20120531	18	3858	76.92	0.23820811012073	-0.162100736479517
3	C	26	50	20120531	18	3860	76.96	0.237317791972538	-0.162958527715774
3	C	26	50	20120531	18	3862	77	0.236816382553998	-0.164547467363779
3	C	26	50	20120531	18	3864	77.04	0.236280819877928	-0.165947114526459
3	C	26	50	20120531	18	3866	77.08	0.235419351686408	-0.167787218503141
3	C	26	50	20120531	18	3868	77.12	0.234959590857281	-0.169361379619419
3	C	26	50	20120531	18	3870	77.16	0.234678657333115	-0.172070517830178
3	C	26	50	20120531	18	3872	77.2	0.235051726870869	-0.175436628951339
3	C	26	50	20120531	18	3874	77.24	0.234949196387597	-0.177435619821753
3	C	26	50	20120531	18	3876	77.28	0.235134670496302	-0.180205852058408
3	C	26	50	20120531	18	3878	77.32	0.234862434385546	-0.182303837878188
3	C	26	50	20120531	18	3880	77.36	0.235031291484893	-0.185073716561452
3	C	26	50	20120531	18	3882	77.4	0.235069050987008	-0.187025755541596
3	C	26	50	20120531	18	3884	77.44	0.235335347400803	-0.189346055733381
3	C	26	50	20120531	18	3886	77.48	0.235340933544375	-0.192126470307685
3	C	26	50	20120531	18	3888	77.52	0.235997128637316	-0.193580281849805
3	C	26	50	20120531	18	3890	77.56	0.236567410256343	-0.196681298638698
3	C	26	50	20120531	18	3892	77.6	0.236988775187252	-0.199259480673582
3	C	26	50	20120531	18	3894	77.64	0.237800321640019	-0.20131737353887
3	C	26	50	20120531	18	3896	77.68	0.238067749424664	-0.204154144523634
3	C	26	50	20120531	18	3898	77.72	0.238423141292889	-0.20499093468849
3	C	26	50	20120531	18	3900	77.76	0.238767785138039	-0.207692506856691
3	C	26	50	20120531	18	3902	77.8	0.238863315264177	-0.210462173407921
3	C	26	50	20120531	18	3904	77.84	0.238749753915119	-0.212624930208858
3	C	26	50	20120531	18	3906	77.88	0.238541510968059	-0.214978535130038
3	C	26	50	20120531	18	3908	77.92	0.238561946354036	-0.216199779251825
3	C	26	50	20120531	18	3910	77.96	0.237659112415817	-0.217115341112105
3	C	26	50	20120531	18	3912	78	0.2373860984876	-0.219081168674482
3	C	26	50	20120531	18	3914	78.04	0.237277699018044	-0.220149819152889
3	C	26	50	20120531	18	3916	78.08	0.237201755749745	-0.222023227858965
3	C	26	50	20120531	18	3918	78.12	0.236991745035733	-0.224901859565175
3	C	26	50	20120531	18	3920	78.16	0.236881012113799	-0.227429483465205
3	C	26	50	20120531	18	3922	78.2	0.237037516057679	-0.230276769127805
3	C	26	50	20120531	18	3924	78.24	0.237028613583304	-0.232283955365813
3	C	26	50	20120531	18	3926	78.28	0.237350594656117	-0.234704134390441
3	C	26	50	20120531	18	3928	78.32	0.237272692702034	-0.235670162461695
3	C	26	50	20120531	18	3930	78.36	0.237206033745771	-0.238471910447587
3	C	26	50	20120531	18	3932	78.4	0.236341362360533	-0.240374614587607
3	C	26	50	20120531	18	3934	78.44	0.235986854375785	-0.244223644284979
3	C	26	50	20120531	18	3936	78.48	0.235648659344479	-0.245913827481914
3	C	26	50	20120531	18	3938	78.52	0.235185341768242	-0.247852169803706
3	C	26	50	20120531	18	3940	78.56	0.234558222906144	-0.250272511462894
3	C	26	50	20120531	18	3942	78.6	0.234245851414487	-0.252355478334642
3	C	26	50	20120531	18	3944	78.64	0.234145781662813	-0.255388627014677
3	C	26	50	20120531	18	3946	78.68	0.233529043128262	-0.258335989500019
3	C	26	50	20120531	18	3948	78.72	0.232687020373225	-0.261225793493372
3	C	26	50	20120531	18	3950	78.76	0.232367549529485	-0.263055644421726
3	C	26	50	20120531	18	3952	78.8	0.231633219137223	-0.266393541982318
3	C	26	50	20120531	18	3954	78.84	0.231514425197984	-0.267936448978867
3	C	26	50	20120531	18	3956	78.88	0.230820187760215	-0.270630384393831
3	C	26	50	20120531	18	3958	78.92	0.230563507998644	-0.272609576274372
