# Supplementary material for: How Do Ants Make Sense of Gravity? A Boltzmann Walker Analysis of Lasius niger Trajectories on Various Inclines
Source: PLoS One. 2013 Oct 29;8(10):e76531. doi: 10.1371/journal.pone.0076531 (PMC3812222; doi:10.1371/journal.pone.0076531)
Supplement: Dataset S3 — Trajectories for . (ZIP) [file pone.0076531.s007.zip › Incline3/3-C-26-50-20120531-19.txt]

Pente	Colonie	Temperature	Humidite	Date	Indiv	Frame	Time	X	Y
3	C	26	50	20120531	19	10	0	0	0
3	C	26	50	20120531	19	12	0.04	-0.00215575644380343	-6.42760064098e-05
3	C	26	50	20120531	19	14	0.08	-0.00320252903840071	-0.0006778749868523
3	C	26	50	20120531	19	16	0.12	-0.00494536340626251	-0.0019692923856045
3	C	26	50	20120531	19	18	0.16	-0.00591069144180271	-0.00334672225322026
3	C	26	50	20120531	19	20	0.2	-0.00653001091610501	-0.00491186775803763
3	C	26	50	20120531	19	22	0.24	-0.00679080603914221	-0.00676591588044438
3	C	26	50	20120531	19	24	0.28	-0.00750139885676001	-0.00786414463550864
3	C	26	50	20120531	19	26	0.32	-0.0080342745270622	-0.00997174710751326
3	C	26	50	20120531	19	28	0.36	-0.00861961044946061	-0.0124946970317191
3	C	26	50	20120531	19	30	0.4	-0.00878003883597621	-0.0148094252220688
3	C	26	50	20120531	19	32	0.44	-0.0082465196985031	-0.0142803042887748
3	C	26	50	20120531	19	34	0.48	-0.0077485680321237	-0.0192047444053819
3	C	26	50	20120531	19	36	0.52	-0.00753266711862401	-0.0225247026669343
3	C	26	50	20120531	19	38	0.56	-0.00739351557515431	-0.0246117919712167
3	C	26	50	20120531	19	40	0.6	-0.0066636533906424	-0.0268554283528928
3	C	26	50	20120531	19	42	0.64	-0.00607038443726591	-0.0287254493103798
3	C	26	50	20120531	19	44	0.68	-0.00554027355447811	-0.0307614147943824
3	C	26	50	20120531	19	46	0.72	-0.00526843342351881	-0.032988688018035
3	C	26	50	20120531	19	48	0.76	-0.00411190371434571	-0.0352296366868358
3	C	26	50	20120531	19	50	0.8	-0.00401359465855731	-0.0349239049278542
3	C	26	50	20120531	19	52	0.84	-0.00284238541260681	-0.035069102234303
3	C	26	50	20120531	19	54	0.88	-0.00133804401990368	-0.0350534468901675
3	C	26	50	20120531	19	56	0.92	-0.00050556013534495	-0.0347822785106503
3	C	26	50	20120531	19	58	0.96	0.000715259722373631	-0.0344951224468105
3	C	26	50	20120531	19	60	1	0.00273843364470458	-0.0334269669431501
3	C	26	50	20120531	19	62	1.04	0.00467392632616839	-0.0334719389344335
3	C	26	50	20120531	19	64	1.08	0.00653439497814832	-0.0327254463055349
3	C	26	50	20120531	19	66	1.12	0.00931707229415174	-0.0318532300909413
3	C	26	50	20120531	19	68	1.16	0.0120997496101552	-0.032033047345397
3	C	26	50	20120531	19	70	1.2	0.0156096579663377	-0.0318224992302309
3	C	26	50	20120531	19	72	1.24	0.0179602364704937	-0.0319552797416021
3	C	26	50	20120531	19	74	1.28	0.0206513293161978	-0.0320336413150932
3	C	26	50	20120531	19	76	1.32	0.0219737109208982	-0.0307597672355822
3	C	26	50	20120531	19	78	1.36	0.0223133060236308	-0.02945384000568
3	C	26	50	20120531	19	80	1.4	0.022535849498233	-0.028857095622474
3	C	26	50	20120531	19	82	1.44	0.021705922511795	-0.0276232607573409
3	C	26	50	20120531	19	84	1.48	0.0213708189513365	-0.0265116238434917
3	C	26	50	20120531	19	86	1.52	0.0205712376645452	-0.0259652980829726
3	C	26	50	20120531	19	88	1.56	0.0201911017965947	-0.0249172196742824
3	C	26	50	20120531	19	90	1.6	0.0196356482067692	-0.0244139929913154
3	C	26	50	20120531	19	92	1.64	0.0184315231401545	-0.0224485826219396
3	C	26	50	20120531	19	94	1.68	0.0181903290170918	-0.0211225452751805
3	C	26	50	20120531	19	96	1.72	0.0174612665703494	-0.0195714711953087
3	C	26	50	20120531	19	98	1.76	0.0168305697479378	-0.018271200819656
3	C	26	50	20120531	19	100	1.8	0.0157479539106022	-0.016828908047002
3	C	26	50	20120531	19	102	1.84	0.0150409390532972	-0.0149406854538605
3	C	26	50	20120531	19	104	1.88	0.0137935744070128	-0.0135660557290982
3	C	26	50	20120531	19	106	1.92	0.0128109576106726	-0.0113149459358518
3	C	26	50	20120531	19	108	1.96	0.0111139310343097	-0.00938453169529046
3	C	26	50	20120531	19	110	2	0.0102617740248848	-0.00613133704180414
3	C	26	50	20120531	19	112	2.04	0.00943749965005562	-0.00477712856088253
3	C	26	50	20120531	19	114	2.08	0.0085440560898908	-0.0021956655505336
3	C	26	50	20120531	19	116	2.12	0.00769034485976084	-0.0003624275806971
3	C	26	50	20120531	19	118	2.16	0.00593542603700863	0.001792063141968
3	C	26	50	20120531	19	120	2.2	0.00468830180702992	0.0027352728773927
3	C	26	50	20120531	19	122	2.24	0.00221153302670343	0.0035790775415182
3	C	26	50	20120531	19	124	2.28	0.000527232958188311	0.0029674584600631
3	C	26	50	20120531	19	126	2.32	-0.00112806866123033	0.0029202590824189
3	C	26	50	20120531	19	128	2.36	-0.00177087822280359	0.00167853007718070
3	C	26	50	20120531	19	130	2.4	-0.00289312032415691	0.000693890955446199
3	C	26	50	20120531	19	132	2.44	-0.00360613851803421	-0.0002274408961686
3	C	26	50	20120531	19	134	2.48	-0.00414466800202671	-0.0014081647588347
3	C	26	50	20120531	19	136	2.52	-0.00432103690884261	-0.0022736799345951
3	C	26	50	20120531	19	138	2.56	-0.00419601335886111	-0.0025556670478645
3	C	26	50	20120531	19	140	2.6	-0.00443896181384791	-0.0031995450477841
3	C	26	50	20120531	19	142	2.64	-0.00453676175275381	-0.00427258665930249
3	C	26	50	20120531	19	144	2.68	-0.00462860785256211	-0.00511651153158082
3	C	26	50	20120531	19	146	2.72	-0.00489980451635061	-0.0065873855603304
3	C	26	50	20120531	19	148	2.76	-0.00495897521180031	-0.00755957253164816
3	C	26	50	20120531	19	150	2.8	-0.00583406227992551	-0.00980517396306915
3	C	26	50	20120531	19	152	2.84	-0.00685608613718131	-0.0103930342566764
3	C	26	50	20120531	19	154	2.88	-0.0076103286564018	-0.0112095021726413
3	C	26	50	20120531	19	156	2.92	-0.0093875284138292	-0.0128082281784972
3	C	26	50	20120531	19	158	2.96	-0.0117192130247918	-0.0155942996070503
3	C	26	50	20120531	19	160	3	-0.0125634985215285	-0.0178453033342795
3	C	26	50	20120531	19	162	3.04	-0.0131248210976379	-0.019401199882399
3	C	26	50	20120531	19	164	3.08	-0.0133823140320069	-0.0216772705450213
3	C	26	50	20120531	19	166	3.12	-0.0136725035839381	-0.0238292863939523
3	C	26	50	20120531	19	168	3.16	-0.0136135945179974	-0.0253639273122292
3	C	26	50	20120531	19	170	3.2	-0.0134485840795397	-0.0271876688379943
3	C	26	50	20120531	19	172	3.24	-0.0134991351433268	-0.0289740397703737
3	C	26	50	20120531	19	174	3.28	-0.013758388773581	-0.0296150744939262
3	C	26	50	20120531	19	176	3.32	-0.0128086453714981	-0.0303163405731001
3	C	26	50	20120531	19	178	3.36	-0.0115399398182935	-0.0314079865882956
3	C	26	50	20120531	19	180	3.4	-0.0107844263453446	-0.030802036664748
3	C	26	50	20120531	19	182	3.44	-0.0100238467351511	-0.0319124927102725
3	C	26	50	20120531	19	184	3.48	-0.0087282644774577	-0.0335855285677633
3	C	26	50	20120531	19	186	3.52	-0.0072982046521182	-0.0346624592665783
3	C	26	50	20120531	19	188	3.56	-0.00612516399960441	-0.0356669256624572
3	C	26	50	20120531	19	190	3.6	-0.00571660477250261	-0.0371634393830926
3	C	26	50	20120531	19	192	3.64	-0.00399508967409371	-0.0377224709332309
3	C	26	50	20120531	19	194	3.68	-0.00352547177643641	-0.038167622936259
3	C	26	50	20120531	19	196	3.72	-0.00219794950543683	-0.037229009394912
3	C	26	50	20120531	19	198	3.76	-0.00110596450325044	-0.0368117456833338
3	C	26	50	20120531	19	200	3.8	-0.00103772869886594	-0.0359792688698429
3	C	26	50	20120531	19	202	3.84	-0.00026245682397301	-0.035170621554878
3	C	26	50	20120531	19	204	3.88	0.000340563839022871	-0.0345077796581937
3	C	26	50	20120531	19	206	3.92	0.00143622579647143	-0.0333421141294077
3	C	26	50	20120531	19	208	3.96	0.0029811126920078	-0.0323254359994177
3	C	26	50	20120531	19	210	4	0.00529250333835039	-0.0303236167018785
3	C	26	50	20120531	19	212	4.04	0.00678987265819102	-0.0290219745390703
3	C	26	50	20120531	19	214	4.08	0.00895093947392116	-0.0282216640130556
3	C	26	50	20120531	19	216	4.12	0.0112579814135595	-0.0267082787246211
3	C	26	50	20120531	19	218	4.16	0.0133603300821798	-0.0262664996209392
3	C	26	50	20120531	19	220	4.2	0.0142129099414599	-0.0259704127984529
3	C	26	50	20120531	19	222	4.24	0.0150074929025470	-0.0248724810282368
3	C	26	50	20120531	19	224	4.28	0.0181910085467085	-0.0234079419691398
3	C	26	50	20120531	19	226	4.32	0.0185291957998398	-0.0223106048757267
3	C	26	50	20120531	19	228	4.36	0.0191804482163804	-0.0215846819830927
3	C	26	50	20120531	19	230	4.4	0.019224401973899	-0.0188919062232494
3	C	26	50	20120531	19	232	4.44	0.0191238301764108	-0.0170707032108287
3	C	26	50	20120531	19	234	4.48	0.01914370694803	-0.0148817056772417
3	C	26	50	20120531	19	236	4.52	0.0190062383186995	-0.0129064665236074
3	C	26	50	20120531	19	238	4.56	0.01920203618641	-0.0106436116867255
3	C	26	50	20120531	19	240	4.6	0.0184228327978137	-0.00942174531097075
3	C	26	50	20120531	19	242	4.64	0.0178324693462011	-0.00711410233056845
3	C	26	50	20120531	19	244	4.68	0.0163739131175797	-0.00595479369174529
3	C	26	50	20120531	19	246	4.72	0.0150840595561848	-0.00473961060644362
3	C	26	50	20120531	19	248	4.76	0.0130165206230313	-0.00430195280392517
3	C	26	50	20120531	19	250	4.8	0.0112150105344667	-0.00325594388465153
3	C	26	50	20120531	19	252	4.84	0.00906123398965064	-0.0019177725855272
3	C	26	50	20120531	19	254	4.88	0.0067447451034157	-0.000333733187516600
3	C	26	50	20120531	19	256	4.92	0.0055357127157395	0.0014964359388895
3	C	26	50	20120531	19	258	4.96	0.00452460658718524	0.0037071911481336
3	C	26	50	20120531	19	260	5	0.00281121614569211	0.0049004338413859
3	C	26	50	20120531	19	262	5.04	7.15945615951405e-05	0.006660132705979
3	C	26	50	20120531	19	264	5.08	-0.00122160474624569	0.0066261491540751
3	C	26	50	20120531	19	266	5.12	-0.0022128906717233	0.0061178171601479
3	C	26	50	20120531	19	268	5.16	-0.00361820175972121	0.0055089911504785
3	C	26	50	20120531	19	270	5.2	-0.00400889239846241	0.0049746164138002
3	C	26	50	20120531	19	272	5.24	-0.00449263121854001	0.0040909379982836
3	C	26	50	20120531	19	274	5.28	-0.00567406522854651	0.0027308888153494
3	C	26	50	20120531	19	276	5.32	-0.00621016247734371	0.0017766086161584
3	C	26	50	20120531	19	278	5.36	-0.0078449749706707	-0.0002585677366764
3	C	26	50	20120531	19	280	5.4	-0.0088598711915721	-0.0011454776301831
3	C	26	50	20120531	19	282	5.44	-0.0095695376993066	-0.00368471222355962
3	C	26	50	20120531	19	284	5.48	-0.0104088098089647	-0.00505488010453261
3	C	26	50	20120531	19	286	5.52	-0.0114652202689896	-0.00658307220896516
3	C	26	50	20120531	19	288	5.56	-0.0123300825730589	-0.00969172575109558
3	C	26	50	20120531	19	290	5.6	-0.0130950306889465	-0.0114667051932301
3	C	26	50	20120531	19	292	5.64	-0.0146267653983528	-0.014027421690619
3	C	26	50	20120531	19	294	5.68	-0.0154666668330461	-0.0157876933117048
3	C	26	50	20120531	19	296	5.72	-0.0163057904502802	-0.0180690319198470
3	C	26	50	20120531	19	298	5.76	-0.0167290645694985	-0.0203050449833151
3	C	26	50	20120531	19	300	5.8	-0.0164551172603312	-0.0222576637910192
3	C	26	50	20120531	19	302	5.84	-0.0156371502779902	-0.0237946169484707
3	C	26	50	20120531	19	304	5.88	-0.0150136518026112	-0.025457562392194
3	C	26	50	20120531	19	306	5.92	-0.0149593035754092	-0.0268803036623482
3	C	26	50	20120531	19	308	5.96	-0.0152533822146368	-0.0296501187060018
3	C	26	50	20120531	19	310	6	-0.0155051617262139	-0.0308259877856403
3	C	26	50	20120531	19	312	6.04	-0.0160295379730063	-0.0335002797742235
3	C	26	50	20120531	19	314	6.08	-0.0164677603295788	-0.0366254513307624
3	C	26	50	20120531	19	316	6.12	-0.0175377734027534	-0.0383646320778858
3	C	26	50	20120531	19	318	6.16	-0.0182715543730466	-0.039924281241693
3	C	26	50	20120531	19	320	6.2	-0.0179412011559441	-0.0416494732953641
3	C	26	50	20120531	19	322	6.24	-0.0177172604383423	-0.0433478730730961
3	C	26	50	20120531	19	324	6.28	-0.0165581568604857	-0.0436472762263861
3	C	26	50	20120531	19	326	6.32	-0.0156327025763366	-0.0441634571055844
3	C	26	50	20120531	19	328	6.36	-0.0141971626734429	-0.0446422815335327
3	C	26	50	20120531	19	330	6.4	-0.0124592073423713	-0.045552921930616
3	C	26	50	20120531	19	332	6.44	-0.0103350515006191	-0.0465209581851282
3	C	26	50	20120531	19	334	6.48	-0.007972678455353	-0.0470772390898876
3	C	26	50	20120531	19	336	6.52	-0.0070441058302988	-0.046989275006308
3	C	26	50	20120531	19	338	6.56	-0.00477047468607161	-0.0468834918318425
3	C	26	50	20120531	19	340	6.6	-0.00209874242403636	-0.0476716330501531
3	C	26	50	20120531	19	342	6.64	-0.00197591797614425	-0.0471676780472014
3	C	26	50	20120531	19	344	6.68	-0.000564815683608379	-0.0464786731996132
3	C	26	50	20120531	19	346	6.72	0.00134359480813599	-0.0467154832606326
3	C	26	50	20120531	19	348	6.76	0.0030243169163383	-0.0456509340015563
3	C	26	50	20120531	19	350	6.8	0.00427610805107284	-0.0448939761922961
3	C	26	50	20120531	19	352	6.84	0.00542381306761673	-0.0435467256421013
3	C	26	50	20120531	19	354	6.88	0.00631179776343079	-0.0430425585071153
3	C	26	50	20120531	19	356	6.92	0.00745872496251537	-0.0423914545829988
3	C	26	50	20120531	19	358	6.96	0.0091323052922277	-0.0412979846565719
3	C	26	50	20120531	19	360	7	0.0111057696078412	-0.0397838569060171
3	C	26	50	20120531	19	362	7.04	0.0121453579975417	-0.0387263080040745
3	C	26	50	20120531	19	364	7.08	0.0139838356286267	-0.0376317067067978
3	C	26	50	20120531	19	366	7.12	0.0163386426313342	-0.0360731019397064
3	C	26	50	20120531	19	368	7.16	0.0173203684731301	-0.035266314315576
3	C	26	50	20120531	19	370	7.2	0.0194365410793227	-0.0336120238588544
3	C	26	50	20120531	19	372	7.24	0.0210293132460811	-0.0331289850744902
3	C	26	50	20120531	19	374	7.28	0.0227751740309663	-0.0322928878742796
3	C	26	50	20120531	19	376	7.32	0.0246838723151706	-0.031089599314987
3	C	26	50	20120531	19	378	7.36	0.0267049482516818	-0.0300856257725346
3	C	26	50	20120531	19	380	7.4	0.0262654531029031	-0.0298195697750453
3	C	26	50	20120531	19	382	7.44	0.0255997615658906	-0.0289224139042793
3	C	26	50	20120531	19	384	7.48	0.025814997799016	-0.0288685394386207
3	C	26	50	20120531	19	386	7.52	0.025732273376685	-0.0274421565685434
3	C	26	50	20120531	19	388	7.56	0.0252343570656447	-0.0256699772692624
3	C	26	50	20120531	19	390	7.6	0.0250360772531321	-0.0237774837511625
3	C	26	50	20120531	19	392	7.64	0.0252679163534798	-0.0220694885344099
3	C	26	50	20120531	19	394	7.68	0.0253104700395716	-0.0199251306519192
3	C	26	50	20120531	19	396	7.72	0.0253448778555441	-0.0176071921967828
3	C	26	50	20120531	19	398	7.76	0.0253953369954496	-0.0154140580885258
3	C	26	50	20120531	19	400	7.8	0.025164961606139	-0.0129725597944449
3	C	26	50	20120531	19	402	7.84	0.0239476772823264	-0.0112851908824995
3	C	26	50	20120531	19	404	7.88	0.0227162366807544	-0.0094777410969729
3	C	26	50	20120531	19	406	7.92	0.0220825063702516	-0.00812672166763445
3	C	26	50	20120531	19	408	7.96	0.0198499510589435	-0.00710374321622407
3	C	26	50	20120531	19	410	8	0.0185352698470902	-0.0060419233893231
3	C	26	50	20120531	19	412	8.04	0.0172399562899736	-0.00573175099975562
3	C	26	50	20120531	19	414	8.08	0.0160670803933398	-0.00486618371022551
3	C	26	50	20120531	19	416	8.12	0.0140192270301319	-0.00479016831703439
3	C	26	50	20120531	19	418	8.16	0.0118532592573013	-0.00421787780764209
3	C	26	50	20120531	19	420	8.2	0.0102018113698402	-0.00324016126129545
3	C	26	50	20120531	19	422	8.24	0.00957489756870798	-0.00265953467005974
3	C	26	50	20120531	19	424	8.28	0.00884818978754694	-0.00277866802055405
3	C	26	50	20120531	19	426	8.32	0.00881501233737367	-0.00316398464775822
3	C	26	50	20120531	19	428	8.36	0.00925032848507554	-0.00317727118417672
3	C	26	50	20120531	19	430	8.4	0.00893668420121244	-0.00314422101322406
3	C	26	50	20120531	19	432	8.44	0.00808104964063766	-0.00339560454500369
3	C	26	50	20120531	19	434	8.48	0.00710288761701887	-0.0034892325539006
3	C	26	50	20120531	19	436	8.52	0.00676470672784859	-0.00341398225024673
3	C	26	50	20120531	19	438	8.56	0.00637578385606037	-0.00347900778984464
3	C	26	50	20120531	19	440	8.6	0.00624354074584286	-0.00350565157335975
3	C	26	50	20120531	19	442	8.64	0.00584684677052939	-0.00358560413710852
3	C	26	50	20120531	19	444	8.68	0.0054212321278654	-0.00353932399827986
3	C	26	50	20120531	19	446	8.72	0.00520987791096874	-0.0037324348602219
3	C	26	50	20120531	19	448	8.76	0.00531492569438181	-0.00334697681166149
3	C	26	50	20120531	19	450	8.8	0.00522839703756802	-0.00283795185308873
3	C	26	50	20120531	19	452	8.84	0.00512475639664951	-0.0020368210832078
3	C	26	50	20120531	19	454	8.88	0.00482415823289929	-0.0014862465301725
3	C	26	50	20120531	19	456	8.92	0.00468911497982828	-0.0006585921849293
3	C	26	50	20120531	19	458	8.96	0.00495022830091704	0.000421492210129699
3	C	26	50	20120531	19	460	9	0.00502801004684756	0.001281616898765
3	C	26	50	20120531	19	462	9.04	0.00517941575083522	0.0019052285112291
3	C	26	50	20120531	19	464	9.08	0.00558670218573086	0.0027698716121962
3	C	26	50	20120531	19	466	9.12	0.00539142757703839	0.0038714308401998
3	C	26	50	20120531	19	468	9.16	0.0049377478662291	0.0044454601251671
3	C	26	50	20120531	19	470	9.2	0.0039658932350985	0.0041329118568148
3	C	26	50	20120531	19	472	9.24	0.00367515921094584	0.0044220053932351
3	C	26	50	20120531	19	474	9.28	0.00334903449239479	0.0044085632933247
3	C	26	50	20120531	19	476	9.32	0.00246432370097762	0.0045555212956588
3	C	26	50	20120531	19	478	9.36	0.00208771155824985	0.004512663553651
3	C	26	50	20120531	19	480	9.4	0.000349063262532740	0.0046704756450762
3	C	26	50	20120531	19	482	9.44	-0.00151748650776539	0.0045383173876725
3	C	26	50	20120531	19	484	9.48	-0.00343010428485781	0.0046031944348463
3	C	26	50	20120531	19	486	9.52	-0.00490317741569691	0.004225288286709
3	C	26	50	20120531	19	488	9.56	-0.00647569804424201	0.0043342675838255
3	C	26	50	20120531	19	490	9.6	-0.00758984377295081	0.0037272588385837
3	C	26	50	20120531	19	492	9.64	-0.00841171610604431	0.0036771228464772
3	C	26	50	20120531	19	494	9.68	-0.0097145440869245	0.0027404347568954
3	C	26	50	20120531	19	496	9.72	-0.0105973881164393	0.000695955707247299
3	C	26	50	20120531	19	498	9.76	-0.0116165340490957	-0.0003811729814664
3	C	26	50	20120531	19	500	9.8	-0.012611214087123	-0.0020797071094868
3	C	26	50	20120531	19	502	9.84	-0.0141384586684688	-0.00323161941137872
3	C	26	50	20120531	19	504	9.88	-0.0150469282477338	-0.0049313414787915
3	C	26	50	20120531	19	506	9.92	-0.016828271650899	-0.00584605481093442
3	C	26	50	20120531	19	508	9.96	-0.0184051904836231	-0.00803942933549697
3	C	26	50	20120531	19	510	10	-0.0189971095701543	-0.00955553698503905
3	C	26	50	20120531	19	512	10.04	-0.0193973320083059	-0.0107965093860214
3	C	26	50	20120531	19	514	10.08	-0.020195938406978	-0.0125481543043768
3	C	26	50	20120531	19	516	10.12	-0.0210621442139315	-0.0141254266904915
3	C	26	50	20120531	19	518	10.16	-0.0212013735391472	-0.0154931833373406
3	C	26	50	20120531	19	520	10.2	-0.0222577203595617	-0.0181812497660213
3	C	26	50	20120531	19	522	10.24	-0.0229274211920235	-0.0202774678188488
3	C	26	50	20120531	19	524	10.28	-0.0230804390994723	-0.0222184759332059
3	C	26	50	20120531	19	526	10.32	-0.0237881822767619	-0.0247690808036239
3	C	26	50	20120531	19	528	10.36	-0.0239927482685592	-0.025969394564688
3	C	26	50	20120531	19	530	10.4	-0.0240748433658549	-0.0257335744531623
3	C	26	50	20120531	19	532	10.44	-0.0245377154648197	-0.0278457024085665
3	C	26	50	20120531	19	534	10.48	-0.0243015417999033	-0.0281078976030305
3	C	26	50	20120531	19	536	10.52	-0.0244405943484237	-0.0302721746835472
3	C	26	50	20120531	19	538	10.56	-0.0242937211989034	-0.0324122404278761
3	C	26	50	20120531	19	540	10.6	-0.0247904142152123	-0.034079859847423
3	C	26	50	20120531	19	542	10.64	-0.0249125244852554	-0.0352524620937325
3	C	26	50	20120531	19	544	10.68	-0.0247112677531941	-0.0367714830232131
3	C	26	50	20120531	19	546	10.72	-0.0243644601612933	-0.038160707431939
3	C	26	50	20120531	19	548	10.76	-0.0235978291312665	-0.0404125455451701
3	C	26	50	20120531	19	550	10.8	-0.0225668009762591	-0.0430693536114816
3	C	26	50	20120531	19	552	10.84	-0.0219035305728654	-0.0442339627227365
3	C	26	50	20120531	19	554	10.88	-0.0212450090986142	-0.0467687213301881
3	C	26	50	20120531	19	556	10.92	-0.0212363823958837	-0.0478060469781888
3	C	26	50	20120531	19	558	10.96	-0.0204030924095944	-0.0502249532106108
3	C	26	50	20120531	19	560	11	-0.0209435341224553	-0.0524463291637084
3	C	26	50	20120531	19	562	11.04	-0.0218107015946312	-0.0546887344724784
3	C	26	50	20120531	19	564	11.08	-0.0221512725047219	-0.0559134151332222
3	C	26	50	20120531	19	566	11.12	-0.0219047326543934	-0.0572893459344619
3	C	26	50	20120531	19	568	11.16	-0.0213249758044986	-0.0580064229212632
3	C	26	50	20120531	19	570	11.2	-0.0209997773958309	-0.0584286363803097
3	C	26	50	20120531	19	572	11.24	-0.019929571282505	-0.0589464506761726
3	C	26	50	20120531	19	574	11.28	-0.01875259204522	-0.0594084035363217
3	C	26	50	20120531	19	576	11.32	-0.0169050634473358	-0.0602067270922813
3	C	26	50	20120531	19	578	11.36	-0.0159026688743258	-0.0602845088382119
3	C	26	50	20120531	19	580	11.4	-0.0139381848148333	-0.0614377999983271
3	C	26	50	20120531	19	582	11.44	-0.0116958785010126	-0.0619358153043168
3	C	26	50	20120531	19	584	11.48	-0.0100517138133977	-0.0620090715668477
3	C	26	50	20120531	19	586	11.52	-0.00846779462353981	-0.0633197646964551
3	C	26	50	20120531	19	588	11.56	-0.00661192216563761	-0.063828033050772
3	C	26	50	20120531	19	590	11.6	-0.00473936198769941	-0.0638004558863057
3	C	26	50	20120531	19	592	11.64	-0.00380315260940841	-0.0638315685846779
3	C	26	50	20120531	19	594	11.68	-0.00294196726060131	-0.0642024460914103
3	C	26	50	20120531	19	596	11.72	-0.00199939392127965	-0.0633273307390138
3	C	26	50	20120531	19	598	11.76	0.000169231865941370	-0.0633240073371422
3	C	26	50	20120531	19	600	11.8	0.00125563072455639	-0.0623893535937699
3	C	26	50	20120531	19	602	11.84	0.00306115717963811	-0.0615251276858037
3	C	26	50	20120531	19	604	11.88	0.00460788255280557	-0.0601048330051124
3	C	26	50	20120531	19	606	11.92	0.00567639160985656	-0.0594143432332837
3	C	26	50	20120531	19	608	11.96	0.00678647854564132	-0.05880785774706
3	C	26	50	20120531	19	610	12	0.00828448426158502	-0.0576426164823427
3	C	26	50	20120531	19	612	12.04	0.00954186153989094	-0.0568608392250628
3	C	26	50	20120531	19	614	12.08	0.0108718586846247	-0.0558033610337984
3	C	26	50	20120531	19	616	12.12	0.0127552375963151	-0.0556898703954179
3	C	26	50	20120531	19	618	12.16	0.0142499906210653	-0.0553819253922112
3	C	26	50	20120531	19	620	12.2	0.0154681234730154	-0.0563398429486846
3	C	26	50	20120531	19	622	12.24	0.0160678914448178	-0.0566228270825155
3	C	26	50	20120531	19	624	12.28	0.0173767460967941	-0.0582573751179063
3	C	26	50	20120531	19	626	12.32	0.0196178503290868	-0.0596614063426303
3	C	26	50	20120531	19	628	12.36	0.0218299631833508	-0.0615561696734978
3	C	26	50	20120531	19	630	12.4	0.0228892091415682	-0.0614793778770609
3	C	26	50	20120531	19	632	12.44	0.0243845985624215	-0.0628380128464327
3	C	26	50	20120531	19	634	12.48	0.0247217470756913	-0.0622682262021526
3	C	26	50	20120531	19	636	12.52	0.0255204241850415	-0.0614481944680106
3	C	26	50	20120531	19	638	12.56	0.0253469708916164	-0.0610162229353837
3	C	26	50	20120531	19	640	12.6	0.0250244594887172	-0.0604903476222153
3	C	26	50	20120531	19	642	12.64	0.0251766288680286	-0.0593558655024796
3	C	26	50	20120531	19	644	12.68	0.0250670273169447	-0.0579683805764353
3	C	26	50	20120531	19	646	12.72	0.0249469605854992	-0.0566196451020001
3	C	26	50	20120531	19	648	12.76	0.0249512739368644	-0.0560288573863188
3	C	26	50	20120531	19	650	12.8	0.0248683303114313	-0.0542808187125475
3	C	26	50	20120531	19	652	12.84	0.0251409199755787	-0.0521184154650009
3	C	26	50	20120531	19	654	12.88	0.0250634917830387	-0.0503435067335446
3	C	26	50	20120531	19	656	12.92	0.0251749318117537	-0.0482656027463498
3	C	26	50	20120531	19	658	12.96	0.0250186612131115	-0.0469300194580446
3	C	26	50	20120531	19	660	13	0.0248718658453372	-0.0450194169352786
3	C	26	50	20120531	19	662	13.04	0.0247962549172249	-0.0424570953054963
3	C	26	50	20120531	19	664	13.08	0.0251808715087157	-0.041659811196505
3	C	26	50	20120531	19	666	13.12	0.0259251508933892	-0.0392320519871826
3	C	26	50	20120531	19	668	13.16	0.0263175244462696	-0.0370449000022945
3	C	26	50	20120531	19	670	13.2	0.0273982664506352	-0.0356540209637005
3	C	26	50	20120531	19	672	13.24	0.0278834732243904	-0.0341944210454702
3	C	26	50	20120531	19	674	13.28	0.0286698141488361	-0.0327582489891141
3	C	26	50	20120531	19	676	13.32	0.029467147755302	-0.029973945327514
3	C	26	50	20120531	19	678	13.36	0.0305223773470023	-0.0282141545390394
3	C	26	50	20120531	19	680	13.4	0.0312802614661459	-0.0258758867639439
3	C	26	50	20120531	19	682	13.44	0.0319285864606124	-0.024622419786138
3	C	26	50	20120531	19	684	13.48	0.0316526238971187	-0.0240037508500744
3	C	26	50	20120531	19	686	13.52	0.0312761107493403	-0.022873278025788
3	C	26	50	20120531	19	688	13.56	0.0308492162434024	-0.0233623979284704
3	C	26	50	20120531	19	690	13.6	0.0299201839989404	-0.0218973080331909
3	C	26	50	20120531	19	692	13.64	0.0295114338530077	-0.0212548732382117
3	C	26	50	20120531	19	694	13.68	0.0284153900578973	-0.0191894426146371
3	C	26	50	20120531	19	696	13.72	0.028009935029565	-0.0189882000247114
3	C	26	50	20120531	19	698	13.76	0.0277986515233464	-0.0175393382300601
3	C	26	50	20120531	19	700	13.8	0.0275182129739278	-0.0155967744807844
3	C	26	50	20120531	19	702	13.84	0.0279847620281547	-0.0147502262423479
3	C	26	50	20120531	19	704	13.88	0.0288193601619892	-0.0130296233116867
3	C	26	50	20120531	19	706	13.92	0.0297639841109763	-0.0122872319021189
3	C	26	50	20120531	19	708	13.96	0.0308881424717067	-0.0110758165645901
3	C	26	50	20120531	19	710	14	0.0314618889139615	-0.00984884487787523
3	C	26	50	20120531	19	712	14.04	0.0311926933623637	-0.00822101435690568
3	C	26	50	20120531	19	714	14.08	0.0313510145706714	-0.00711601858994547
3	C	26	50	20120531	19	716	14.12	0.0315090529362666	-0.00601257845790386
3	C	26	50	20120531	19	718	14.16	0.0302603023606912	-0.00503747820664761
3	C	26	50	20120531	19	720	14.2	0.02994613481781	-0.00514446346264113
3	C	26	50	20120531	19	722	14.24	0.0278002778689432	-0.00385491282579123
3	C	26	50	20120531	19	724	14.28	0.0266889393541557	-0.00392642253457262
3	C	26	50	20120531	19	726	14.32	0.0251314518157786	-0.00281214952664324
3	C	26	50	20120531	19	728	14.36	0.0231605401556451	-0.0023473753104371
3	C	26	50	20120531	19	730	14.4	0.0207628117713197	-0.0021087267717867
3	C	26	50	20120531	19	732	14.44	0.0191113921681297	-0.0023034215529186
3	C	26	50	20120531	19	734	14.48	0.0166767358392636	-0.0019199405749184
3	C	26	50	20120531	19	736	14.52	0.0144914393025693	-0.00096599978698230
3	C	26	50	20120531	19	738	14.56	0.0135304246183943	-0.0013296789466822
3	C	26	50	20120531	19	740	14.6	0.0121673773027078	-0.000704144003773301
3	C	26	50	20120531	19	742	14.64	0.0131205218884082	-0.000788678619464201
3	C	26	50	20120531	19	744	14.68	0.0111063918618087	0.000824521862202599
3	C	26	50	20120531	19	746	14.72	0.0094880789981139	0.0018010646112925
3	C	26	50	20120531	19	748	14.76	0.00763786339446118	0.0019307479949621
3	C	26	50	20120531	19	750	14.8	0.00674989991185055	0.0017983139659137
3	C	26	50	20120531	19	752	14.84	0.00499349616485785	0.0012807612995598
3	C	26	50	20120531	19	754	14.88	0.00352600210652234	0.000335112045739999
3	C	26	50	20120531	19	756	14.92	0.00109325779439252	-0.000562362023077601
3	C	26	50	20120531	19	758	14.96	0.0007194740787895	-0.0015115892372103
3	C	26	50	20120531	19	760	15	-0.00095629121087668	-0.0014253858495158
3	C	26	50	20120531	19	762	15.04	-0.00101561746981824	-0.000993555738245201
3	C	26	50	20120531	19	764	15.08	-0.00160347069235767	-0.0010509374535385
3	C	26	50	20120531	19	766	15.12	-0.00283908322393871	1.72039079862994e-05
3	C	26	50	20120531	19	768	15.16	-0.00436702784099781	0.000640985226077799
3	C	26	50	20120531	19	770	15.2	-0.00452503792232171	0.0015977996959726
3	C	26	50	20120531	19	772	15.24	-0.00513481852614581	0.0023455226906705
3	C	26	50	20120531	19	774	15.28	-0.00493463659639191	0.002817799309825
3	C	26	50	20120531	19	776	15.32	-0.00485333345869101	0.0029972488687545
3	C	26	50	20120531	19	778	15.36	-0.00514946270758421	0.0036415716388395
3	C	26	50	20120531	19	780	15.4	-0.00550714560177961	0.0033290021572838
3	C	26	50	20120531	19	782	15.44	-0.00622292151210341	0.0033592239011117
3	C	26	50	20120531	19	784	15.48	-0.00654985233238501	0.003195493325928
3	C	26	50	20120531	19	786	15.52	-0.00689430525870451	0.0030005227731514
3	C	26	50	20120531	19	788	15.56	-0.00819445118356371	0.0029655323011912
3	C	26	50	20120531	19	790	15.6	-0.0091186340897202	0.0028625832107047
3	C	26	50	20120531	19	792	15.64	-0.0103924049316412	0.0018227232920002
3	C	26	50	20120531	19	794	15.68	-0.0101342826722368	0.0015810624784619
3	C	26	50	20120531	19	796	15.72	-0.0113906417167778	0.000276761594156499
3	C	26	50	20120531	19	798	15.76	-0.0124833762521523	-3.36582827840069e-06
3	C	26	50	20120531	19	800	15.8	-0.0134874254550303	-0.00162217366672
3	C	26	50	20120531	19	802	15.84	-0.0149131153604621	-0.002655277887237
3	C	26	50	20120531	19	804	15.88	-0.0158899126679932	-0.00366743053382742
3	C	26	50	20120531	19	806	15.92	-0.0169682787935739	-0.00571849274760837
3	C	26	50	20120531	19	808	15.96	-0.0182773455775846	-0.00717661764109315
3	C	26	50	20120531	19	810	16	-0.0196861851284206	-0.00843074222820561
3	C	26	50	20120531	19	812	16.04	-0.0209686646974587	-0.0102066409091556
3	C	26	50	20120531	19	814	16.08	-0.0220055660813906	-0.0112071970045346
3	C	26	50	20120531	19	816	16.12	-0.0230434574148162	-0.0126762820531278
3	C	26	50	20120531	19	818	16.16	-0.0237640699355234	-0.0135967229501983
3	C	26	50	20120531	19	820	16.2	-0.0240932281421658	-0.0147082240995454
3	C	26	50	20120531	19	822	16.24	-0.0247950316224934	-0.0167177508609995
3	C	26	50	20120531	19	824	16.28	-0.0255256143488154	-0.0181725523526127
3	C	26	50	20120531	19	826	16.32	-0.025831720874391	-0.0203379254486402
3	C	26	50	20120531	19	828	16.36	-0.0269242008513242	-0.0214166875540184
3	C	26	50	20120531	19	830	16.4	-0.0272830575427764	-0.0228347902036881
3	C	26	50	20120531	19	832	16.44	-0.0279607486818656	-0.0244464279793684
3	C	26	50	20120531	19	834	16.48	-0.0277753452838385	-0.0270085586903198
3	C	26	50	20120531	19	836	16.52	-0.0280895128267197	-0.0281070490748931
3	C	26	50	20120531	19	838	16.56	-0.0279456165967482	-0.0300581688162211
3	C	26	50	20120531	19	840	16.6	-0.0273038464821433	-0.0315119803583407
3	C	26	50	20120531	19	842	16.64	-0.0271213422219191	-0.0326934850790253
3	C	26	50	20120531	19	844	16.68	-0.0267159154778579	-0.0348902961425444
3	C	26	50	20120531	19	846	16.72	-0.026571283856834	-0.0336972231549196
3	C	26	50	20120531	19	848	16.76	-0.0257158119308189	-0.0379731120028902
3	C	26	50	20120531	19	850	16.8	-0.0253263445868092	-0.0395338310192574
3	C	26	50	20120531	19	852	16.84	-0.0243966971594476	-0.0408195774216245
3	C	26	50	20120531	19	854	16.88	-0.0234723848527501	-0.0422282578734348
3	C	26	50	20120531	19	856	16.92	-0.0230897785658382	-0.0439480030835705
3	C	26	50	20120531	19	858	16.96	-0.022052383621373	-0.0461849339716405
3	C	26	50	20120531	19	860	17	-0.0212376551880898	-0.0483317101593229
3	C	26	50	20120531	19	862	17.04	-0.0209398783803966	-0.050665671654121
3	C	26	50	20120531	19	864	17.08	-0.0208568145468106	-0.0536990678215297
3	C	26	50	20120531	19	866	17.12	-0.0205314181482442	-0.0541895029428251
3	C	26	50	20120531	19	868	17.16	-0.0204096967869307	-0.0558587982054434
3	C	26	50	20120531	19	870	17.2	-0.0200663964446646	-0.0572196252058369
3	C	26	50	20120531	19	872	17.24	-0.0198086560229222	-0.0588539611091934
3	C	26	50	20120531	19	874	17.28	-0.018915863000996	-0.0598453248164169
3	C	26	50	20120531	19	876	17.32	-0.0180263933809415	-0.059627889481202
3	C	26	50	20120531	19	878	17.36	-0.0178237365774534	-0.0600856704113422
3	C	26	50	20120531	19	880	17.4	-0.0167195186279525	-0.0613847669897381
3	C	26	50	20120531	19	882	17.44	-0.0159072650684035	-0.0616823882339396
3	C	26	50	20120531	19	884	17.48	-0.0147369326348616	-0.0624297293909756
3	C	26	50	20120531	19	886	17.52	-0.0138292903705306	-0.063757675926044
3	C	26	50	20120531	19	888	17.56	-0.0134274415867823	-0.0643507263834251
3	C	26	50	20120531	19	890	17.6	-0.0125248904912758	-0.0657899715258522
3	C	26	50	20120531	19	892	17.64	-0.0120675338252043	-0.0660261451907685
3	C	26	50	20120531	19	894	17.68	-0.011431491275527	-0.0670861689664453
3	C	26	50	20120531	19	896	17.72	-0.0111629321200323	-0.0675781738647949
3	C	26	50	20120531	19	898	17.76	-0.010761083336284	-0.0675749918842795
3	C	26	50	20120531	19	900	17.8	-0.0102046610101683	-0.0689020191805323
3	C	26	50	20120531	19	902	17.84	-0.0096297831970637	-0.0682176812377
3	C	26	50	20120531	19	904	17.88	-0.00935853703580051	-0.0682362074353671
3	C	26	50	20120531	19	906	17.92	-0.00844297517552021	-0.0686484506887988
3	C	26	50	20120531	19	908	17.96	-0.00803638877633791	-0.068354152846469
3	C	26	50	20120531	19	910	18	-0.00703159004027181	-0.0690548956666249
3	C	26	50	20120531	19	912	18.04	-0.00570307781977851	-0.0692673105436933
3	C	26	50	20120531	19	914	18.08	-0.00442208317498101	-0.069448895565102
3	C	26	50	20120531	19	916	18.12	-0.00364638703601931	-0.0701456785872832
3	C	26	50	20120531	19	918	18.16	-0.00352632030457391	-0.0701507697561078
3	C	26	50	20120531	19	920	18.2	-0.00333738137264081	-0.0696379759183913
3	C	26	50	20120531	19	922	18.24	-0.00242429438609464	-0.0686294295163849
3	C	26	50	20120531	19	924	18.28	-0.0025184810093487	-0.0678107412851271
3	C	26	50	20120531	19	926	18.32	-0.00225911424200947	-0.0672945533348609
3	C	26	50	20120531	19	928	18.36	-0.00202682966438969	-0.0664475101216776
3	C	26	50	20120531	19	930	18.4	-0.00165885129546021	-0.0645797582698514
3	C	26	50	20120531	19	932	18.44	-0.00132438978795898	-0.0635987183216332
3	C	26	50	20120531	19	934	18.48	-0.00131456100370048	-0.0616845095542831
3	C	26	50	20120531	19	936	18.52	-0.000986675589264278	-0.0604231017673244
3	C	26	50	20120531	19	938	18.56	-0.00055555258477484	-0.057905589494266
3	C	26	50	20120531	19	940	18.6	-9.812520802527e-05	-0.0569483790445737
3	C	26	50	20120531	19	942	18.64	0.00017580795900641	-0.0546480192640177
3	C	26	50	20120531	19	944	18.68	0.00051663342753832	-0.0535452155280791
3	C	26	50	20120531	19	946	18.72	0.00122416447279358	-0.0518426438203381
3	C	26	50	20120531	19	948	18.76	0.00183722605208232	-0.0506153892909108
3	C	26	50	20120531	19	950	18.8	0.00287752154856397	-0.0509604574001298
3	C	26	50	20120531	19	952	18.84	0.00412464577854269	-0.0501388700310692
3	C	26	50	20120531	19	954	18.88	0.00607958389648913	-0.0499038984476809
3	C	26	50	20120531	19	956	18.92	0.00791466741502446	-0.0491355562192436
3	C	26	50	20120531	19	958	18.96	0.00974762961321623	-0.0494353694944667
3	C	26	50	20120531	19	960	19	0.0109698636844972	-0.0490397432503928
3	C	26	50	20120531	19	962	19.04	0.0126599903128893	-0.0491445364753646
3	C	26	50	20120531	19	964	19.08	0.0148798813417463	-0.0499509210486298
3	C	26	50	20120531	19	966	19.12	0.0157441072497125	-0.0509681648640448
3	C	26	50	20120531	19	968	19.16	0.0169911607690131	-0.0520551294080847
3	C	26	50	20120531	19	970	19.2	0.0183944141762778	-0.0531514984723145
3	C	26	50	20120531	19	972	19.24	0.0196331945462385	-0.0539552667504892
3	C	26	50	20120531	19	974	19.28	0.0211985875384293	-0.0555818951899307
3	C	26	50	20120531	19	976	19.32	0.0226723394917783	-0.056690497201475
3	C	26	50	20120531	19	978	19.36	0.0242669359940321	-0.0578519200895739
3	C	26	50	20120531	19	980	19.4	0.0253418090121138	-0.0595661590592045
3	C	26	50	20120531	19	982	19.44	0.0264820186967771	-0.0612180312107343
3	C	26	50	20120531	19	984	19.48	0.0276882721548032	-0.0625969601447262
3	C	26	50	20120531	19	986	19.52	0.0287742467493495	-0.0628027282180515
3	C	26	50	20120531	19	988	19.56	0.0302082593015958	-0.0640227702583108
3	C	26	50	20120531	19	990	19.6	0.0304505847955085	-0.0634362251833166
3	C	26	50	20120531	19	992	19.64	0.0310049565119587	-0.0636268611715244
3	C	26	50	20120531	19	994	19.68	0.0301775001566142	-0.0632030213668812
3	C	26	50	20120531	19	996	19.72	0.0305657017794856	-0.0624283151774132
3	C	26	50	20120531	19	998	19.76	0.0307948043765901	-0.0612846406695221
3	C	26	50	20120531	19	1000	19.8	0.0309968954946532	-0.0611764533320006
3	C	26	50	20120531	19	1002	19.84	0.0311056485175997	-0.0597599770279277
3	C	26	50	20120531	19	1004	19.88	0.0314918702414838	-0.0580016853058292
3	C	26	50	20120531	19	1006	19.92	0.0318705966334873	-0.0562957194855386
3	C	26	50	20120531	19	1008	19.96	0.0323959769719089	-0.0557190031948028
3	C	26	50	20120531	19	1010	20	0.0322982548147489	-0.0540293008304794
3	C	26	50	20120531	19	1012	20.04	0.0325067806045208	-0.0524711910381349
3	C	26	50	20120531	19	1014	20.08	0.0325855452288772	-0.0512976836951455
3	C	26	50	20120531	19	1016	20.12	0.0326206106541562	-0.0488378076958215
3	C	26	50	20120531	19	1018	20.16	0.0325448653757555	-0.0476165777161699
3	C	26	50	20120531	19	1020	20.2	0.0324621550955601	-0.0453509863760448
3	C	26	50	20120531	19	1022	20.24	0.0323583588911498	-0.0435694944804555
3	C	26	50	20120531	19	1024	20.28	0.0323758244286451	-0.0418039195585109
3	C	26	50	20120531	19	1026	20.32	0.0329863404235215	-0.0395102065816979
3	C	26	50	20120531	19	1028	20.36	0.0330548010878624	-0.0382842121165546
3	C	26	50	20120531	19	1030	20.4	0.0328827252384471	-0.0375767885515301
3	C	26	50	20120531	19	1032	20.44	0.0329305779827572	-0.0358382434934031
3	C	26	50	20120531	19	1034	20.48	0.0335749997477915	-0.0349405360793477
3	C	26	50	20120531	19	1036	20.52	0.0336858458068103	-0.0338395991053115
3	C	26	50	20120531	19	1038	20.56	0.034068022879906	-0.0338235619235142
3	C	26	50	20120531	19	1040	20.6	0.0341980244616272	-0.0328430523053818
3	C	26	50	20120531	19	1042	20.64	0.0343647531695632	-0.0315596605685961
3	C	26	50	20120531	19	1044	20.68	0.0341384507153122	-0.0302504099368223
3	C	26	50	20120531	19	1046	20.72	0.0343870694595774	-0.0286861483154814
3	C	26	50	20120531	19	1048	20.76	0.0342034762549101	-0.0273620484413027
3	C	26	50	20120531	19	1050	20.8	0.0339803699233101	-0.025726595309232
3	C	26	50	20120531	19	1052	20.84	0.0336884974572398	-0.0248958650494906
3	C	26	50	20120531	19	1054	20.88	0.0341032862950838	-0.0227318354563473
3	C	26	50	20120531	19	1056	20.92	0.0338603244050681	-0.0214519721823997
3	C	26	50	20120531	19	1058	20.96	0.0339350655918395	-0.0201481379885698
3	C	26	50	20120531	19	1060	21	0.0335185796977206	-0.0188828411143146
3	C	26	50	20120531	19	1062	21.04	0.032994967126252	-0.0180454145533553
3	C	26	50	20120531	19	1064	21.08	0.032931186094589	-0.0168215541364777
3	C	26	50	20120531	19	1066	21.12	0.0318568787619323	-0.0154009059023958
3	C	26	50	20120531	19	1068	21.16	0.0307583176666808	-0.0155766926481987
3	C	26	50	20120531	19	1070	21.2	0.0289851767021775	-0.0132991017059969
3	C	26	50	20120531	19	1072	21.24	0.0275699731903107	-0.0118824839805677
3	C	26	50	20120531	19	1074	21.28	0.0264207125388482	-0.0105281623625612
3	C	26	50	20120531	19	1076	21.32	0.0252744924465448	-0.0086838864558704
3	C	26	50	20120531	19	1078	21.36	0.0247066927723198	-0.00679280715133291
3	C	26	50	20120531	19	1080	21.4	0.0236767493191147	-0.00499536999782795
3	C	26	50	20120531	19	1082	21.44	0.0233007594303544	-0.0034707558537082
3	C	26	50	20120531	19	1084	21.48	0.0231267970200469	-0.0017981513313539
3	C	26	50	20120531	19	1086	21.52	0.0222025660306292	-0.0014531822170842
3	C	26	50	20120531	19	1088	21.56	0.0212619160217524	-0.0006887432180791
3	C	26	50	20120531	19	1090	21.6	0.0207960670032389	-0.0006863319839552
3	C	26	50	20120531	19	1092	21.64	0.0197474983574173	-0.000408509729627101
3	C	26	50	20120531	19	1094	21.68	0.0183365919334599	-0.0010172416940946
3	C	26	50	20120531	19	1096	21.72	0.0169524608148788	-0.000133035069812401
3	C	26	50	20120531	19	1098	21.76	0.0150911436347614	-6.04152033845014e-05
3	C	26	50	20120531	19	1100	21.8	0.0135261607645037	-0.0004832509163985
3	C	26	50	20120531	19	1102	21.84	0.0119219758942971	1.98272741444988e-05
3	C	26	50	20120531	19	1104	21.88	0.0107174689900205	0.000109933891271100
3	C	26	50	20120531	19	1106	21.92	0.0109288797754596	-0.0002960726803506
3	C	26	50	20120531	19	1108	21.96	0.00898947679349583	0.0003375869194741
3	C	26	50	20120531	19	1110	22	0.00915737222762076	0.0006283209436268
3	C	26	50	20120531	19	1112	22.04	0.00933382365379805	0.000126741819459899
3	C	26	50	20120531	19	1114	22.08	0.00852775727858445	-0.000113200724600101
3	C	26	50	20120531	19	1116	22.12	0.00823533326922475	0.000169139942059899
3	C	26	50	20120531	19	1118	22.16	0.00768596079771749	-0.0005576739051184
3	C	26	50	20120531	19	1120	22.2	0.00764474354344212	-0.0007656127962619
3	C	26	50	20120531	19	1122	22.24	0.00729867841366161	-0.0013884395201988
3	C	26	50	20120531	19	1124	22.28	0.00670612293102729	-0.0018745188637221
3	C	26	50	20120531	19	1126	22.32	0.00601510990018055	-0.0021016132775679
3	C	26	50	20120531	19	1128	22.36	0.00543295595829747	-0.0021471014568017
3	C	26	50	20120531	19	1130	22.4	0.00456981192370649	-0.0021647013445854
3	C	26	50	20120531	19	1132	22.44	0.00364185448155195	-0.0016502740902044
3	C	26	50	20120531	19	1134	22.48	0.00229630098763207	-0.00108366942643960
3	C	26	50	20120531	19	1136	22.52	0.00094791906658744	-0.0013733710746917
3	C	26	50	20120531	19	1138	22.56	0.000293053334394951	-0.001643712139275
3	C	26	50	20120531	19	1140	22.6	9.19663079611208e-05	-0.0019529865032303
3	C	26	50	20120531	19	1142	22.64	-0.00028499231708943	-0.0017991907783223
3	C	26	50	20120531	19	1144	22.68	-0.000773405112990598	-0.00311944399161128
3	C	26	50	20120531	19	1146	22.72	-0.00203306139645228	-0.00481651652991496
3	C	26	50	20120531	19	1148	22.76	-0.00293066062317011	-0.00644469848295476
3	C	26	50	20120531	19	1150	22.8	-0.00429652929491351	-0.00768767199612791
3	C	26	50	20120531	19	1152	22.84	-0.00628847031071941	-0.00880973024971816
3	C	26	50	20120531	19	1154	22.88	-0.00737221751890501	-0.0101358736624945
3	C	26	50	20120531	19	1156	22.92	-0.0096478144199839	-0.0117716803479558
3	C	26	50	20120531	19	1158	22.96	-0.010832006146437	-0.0131694183223273
3	C	26	50	20120531	19	1160	23	-0.0117868124330732	-0.0154349177385708
3	C	26	50	20120531	19	1162	23.04	-0.0129845806097251	-0.0166884059295802
3	C	26	50	20120531	19	1164	23.08	-0.014830694994047	-0.0173854717944739
3	C	26	50	20120531	19	1166	23.12	-0.0163118715685984	-0.0188010288597313
3	C	26	50	20120531	19	1168	23.16	-0.0180302117575599	-0.0192318690215082
3	C	26	50	20120531	19	1170	23.2	-0.0186253835352846	-0.0193210351866159
3	C	26	50	20120531	19	1172	23.24	-0.0187607944838818	-0.0195541682923731
3	C	26	50	20120531	19	1174	23.28	-0.0190313335383638	-0.0191767146925757
3	C	26	50	20120531	19	1176	23.32	-0.0191808866225847	-0.0183111452817252
3	C	26	50	20120531	19	1178	23.36	-0.0188394954686279	-0.0184593548630619
3	C	26	50	20120531	19	1180	23.4	-0.0182012608879289	-0.0181608143800450
3	C	26	50	20120531	19	1182	23.44	-0.0177629253942713	-0.0177311055891179
3	C	26	50	20120531	19	1184	23.48	-0.0179803607294862	-0.0169700465605268
3	C	26	50	20120531	19	1186	23.52	-0.0177711985436112	-0.0158924158259985
3	C	26	50	20120531	19	1188	23.56	-0.0182497684131183	-0.0149197197377983
3	C	26	50	20120531	19	1190	23.6	-0.0182011901772508	-0.0139110319144357
3	C	26	50	20120531	19	1192	23.64	-0.0182702037990946	-0.0122323604158988
3	C	26	50	20120531	19	1194	23.68	-0.018352086764356	-0.0112404310232504
3	C	26	50	20120531	19	1196	23.72	-0.0183192770097089	-0.0096345915231757
3	C	26	50	20120531	19	1198	23.76	-0.017578582656416	-0.00793647458815621
3	C	26	50	20120531	19	1200	23.8	-0.0170503738908697	-0.00660074987849482
3	C	26	50	20120531	19	1202	23.84	-0.0171700163582464	-0.00502277038559892
3	C	26	50	20120531	19	1204	23.88	-0.0162436216220783	-0.00309539528998313
3	C	26	50	20120531	19	1206	23.92	-0.0169030835483485	-0.00382528505165951
3	C	26	50	20120531	19	1208	23.96	-0.0158577180962457	-0.0001617860315354
3	C	26	50	20120531	19	1210	24	-0.0150678656795247	0.0014123892268777
3	C	26	50	20120531	19	1212	24.04	-0.0151010996982405	0.0026073996870829
3	C	26	50	20120531	19	1214	24.08	-0.0139825486942849	0.0045992275658039
3	C	26	50	20120531	19	1216	24.12	-0.0137110055481737	0.0058987625504042
3	C	26	50	20120531	19	1218	24.16	-0.0136506398422638	0.0062694067118987
3	C	26	50	20120531	19	1220	24.2	-0.0136104125374821	0.0067218772701122
3	C	26	50	20120531	19	1222	24.24	-0.013401712799442	0.0068437442954225
3	C	26	50	20120531	19	1224	24.28	-0.0137072798025436	0.0070803867721348
3	C	26	50	20120531	19	1226	24.32	-0.014275785876443	0.0071317305026235
3	C	26	50	20120531	19	1228	24.36	-0.0146275432158121	0.0071714274773193
3	C	26	50	20120531	19	1230	24.4	-0.0142622228612731	0.0075004025433053
3	C	26	50	20120531	19	1232	24.44	-0.0142488097527407	0.0067603226658053
3	C	26	50	20120531	19	1234	24.48	-0.0141201658160395	0.006215235261392
3	C	26	50	20120531	19	1236	24.52	-0.0141555706525735	0.0057083316231628
3	C	26	50	20120531	19	1238	24.56	-0.0142644580258084	0.0060782969621474
3	C	26	50	20120531	19	1240	24.6	-0.0135794624736696	0.0052353761814984
3	C	26	50	20120531	19	1242	24.64	-0.0134842929719897	0.0050194186994562
3	C	26	50	20120531	19	1244	24.68	-0.0120954079745187	0.0045766142909415
3	C	26	50	20120531	19	1246	24.72	-0.0112512363219737	0.004738710742354
3	C	26	50	20120531	19	1248	24.76	-0.0096300278560100	0.0045078651270339
3	C	26	50	20120531	19	1250	24.8	-0.00732339886673191	0.0039020627059608
3	C	26	50	20120531	19	1252	24.84	-0.00606641049715561	0.0033716265540537
3	C	26	50	20120531	19	1254	24.88	-0.00479146868640501	0.0032340518587061
3	C	26	50	20120531	19	1256	24.92	-0.00360645671608571	0.0037952542266626
3	C	26	50	20120531	19	1258	24.96	-0.00165746536616908	0.0037169704349174
3	C	26	50	20120531	19	1260	25	-0.00120705955975668	0.0033281819134176
3	C	26	50	20120531	19	1262	25.04	-0.00028151335172599	0.0040954776238188
3	C	26	50	20120531	19	1264	25.08	0.00137995423882461	0.0035582673889479
3	C	26	50	20120531	19	1266	25.12	0.00295809636628018	0.0037492074330717
3	C	26	50	20120531	19	1268	25.16	0.0045214882462802	0.0035735408954216
3	C	26	50	20120531	19	1270	25.2	0.00561515616260581	0.0035085436400949
3	C	26	50	20120531	19	1272	25.24	0.00688476638822626	0.0043748201577265
3	C	26	50	20120531	19	1274	25.28	0.00785307841438312	0.004087876225921
3	C	26	50	20120531	19	1276	25.32	0.00909504076485917	0.0041229487222679
3	C	26	50	20120531	19	1278	25.36	0.00921093556629564	0.0038131652414301
3	C	26	50	20120531	19	1280	25.4	0.009739144331842	0.0035359793832049
3	C	26	50	20120531	19	1282	25.44	0.00960413643411005	0.0028848259616137
3	C	26	50	20120531	19	1284	25.48	0.0099918855086415	0.0025253611583297
3	C	26	50	20120531	19	1286	25.52	0.0101661024773902	0.0016815140677973
3	C	26	50	20120531	19	1288	25.56	0.0105909393025949	0.000375905035946599
3	C	26	50	20120531	19	1290	25.6	0.0105224772240405	-0.000635809204439501
3	C	26	50	20120531	19	1292	25.64	0.0108271271096469	-0.0016792442550296
3	C	26	50	20120531	19	1294	25.68	0.0102898956615726	-0.00265857300483733
3	C	26	50	20120531	19	1296	25.72	0.0098141683613259	-0.00401583618705366
3	C	26	50	20120531	19	1298	25.76	0.00973245510169197	-0.00378154342617531
3	C	26	50	20120531	19	1300	25.8	0.00967644517355418	-0.00434695307947988
3	C	26	50	20120531	19	1302	25.84	0.00900664534614304	-0.00625792329777215
3	C	26	50	20120531	19	1304	25.88	0.00846835323789697	-0.0074511377067532
3	C	26	50	20120531	19	1306	25.92	0.00811943846778828	-0.00851837397159806
3	C	26	50	20120531	19	1308	25.96	0.00793815043122767	-0.00938541416455338
3	C	26	50	20120531	19	1310	26	0.00711314773641389	-0.0107891130490902
3	C	26	50	20120531	19	1312	26.04	0.00641624379897308	-0.0123175731469929
3	C	26	50	20120531	19	1314	26.08	0.00478073621968019	-0.0148152461250916
3	C	26	50	20120531	19	1316	26.12	0.00365085453666289	-0.0171007891901547
3	C	26	50	20120531	19	1318	26.16	0.0032929156698127	-0.0169957965610705
3	C	26	50	20120531	19	1320	26.2	0.00162273369529076	-0.0183818008055150
3	C	26	50	20120531	19	1322	26.24	-0.000720817581673749	-0.0188982419000088
3	C	26	50	20120531	19	1324	26.28	-0.00329254373164581	-0.0181461843407422
3	C	26	50	20120531	19	1326	26.32	-0.00570569411486891	-0.0183590871214897
3	C	26	50	20120531	19	1328	26.36	-0.00742452220750941	-0.0177765796262160
3	C	26	50	20120531	19	1330	26.4	-0.00677738515243531	-0.0176713550661077
3	C	26	50	20120531	19	1332	26.44	-0.00678328242299041	-0.0182491037327439
3	C	26	50	20120531	19	1334	26.48	-0.00637900826298261	-0.0181609487303334
3	C	26	50	20120531	19	1336	26.52	-0.00625638887605701	-0.0190734063918443
3	C	26	50	20120531	19	1338	26.56	-0.00673966100565901	-0.0201367182140536
3	C	26	50	20120531	19	1340	26.6	-0.00657944475117771	-0.0207367548864329
3	C	26	50	20120531	19	1342	26.64	-0.00627568582011561	-0.0239198526304866
3	C	26	50	20120531	19	1344	26.68	-0.00548208644456111	-0.0240846926562101
3	C	26	50	20120531	19	1346	26.72	-0.00460752899941501	-0.0274369522626338
3	C	26	50	20120531	19	1348	26.76	-0.00440209326627681	-0.0272502265749259
3	C	26	50	20120531	19	1350	26.8	-0.00384209297984831	-0.0282323696097228
3	C	26	50	20120531	19	1352	26.84	-0.00344984670618851	-0.0303100756070188
3	C	26	50	20120531	19	1354	26.88	-0.00360004325758041	-0.0318811183823913
3	C	26	50	20120531	19	1356	26.92	-0.00522655855993691	-0.0325808429687822
3	C	26	50	20120531	19	1358	26.96	-0.00598544677070981	-0.0336502500514453
3	C	26	50	20120531	19	1360	27	-0.00567776339701211	-0.0335615293636099
3	C	26	50	20120531	19	1362	27.04	-0.00551300044592781	-0.0336608142267563
3	C	26	50	20120531	19	1364	27.08	-0.00519835207043541	-0.0345895141310311
3	C	26	50	20120531	19	1366	27.12	-0.00561278028382101	-0.033461473754072
3	C	26	50	20120531	19	1368	27.16	-0.00494262690301931	-0.0357327997301925
3	C	26	50	20120531	19	1370	27.2	-0.00458261762751381	-0.0362373416317726
3	C	26	50	20120531	19	1372	27.24	-0.00428251443851041	-0.0368704921147148
3	C	26	50	20120531	19	1374	27.28	-0.00438532776449491	-0.0379785284408341
3	C	26	50	20120531	19	1376	27.32	-0.00465343437164961	-0.037587385253753
3	C	26	50	20120531	19	1378	27.36	-0.00461447278800621	-0.0385033006674239
3	C	26	50	20120531	19	1380	27.4	-0.00465118577208541	-0.0402231823491683
3	C	26	50	20120531	19	1382	27.44	-0.00470704720779921	-0.0402398700692043
3	C	26	50	20120531	19	1384	27.48	-0.00470089537880281	-0.0407971409234574
3	C	26	50	20120531	19	1386	27.52	-0.00449632938700561	-0.0423893332626552
3	C	26	50	20120531	19	1388	27.56	-0.00396748422535621	-0.0427329164476337
3	C	26	50	20120531	19	1390	27.6	-0.00289246978591821	-0.0424743274977538
3	C	26	50	20120531	19	1392	27.64	-0.002680762015631	-0.0424727718628352
3	C	26	50	20120531	19	1394	27.68	-0.00185097220790859	-0.042693742731956
3	C	26	50	20120531	19	1396	27.72	-0.000803464222258839	-0.0428968237995128
3	C	26	50	20120531	19	1398	27.76	-0.000774684976264549	-0.0436790960315395
3	C	26	50	20120531	19	1400	27.8	-0.000484205510553109	-0.0448722680141136
3	C	26	50	20120531	19	1402	27.84	-0.000296468660148089	-0.0457249680815465
3	C	26	50	20120531	19	1404	27.88	0.000126593327035821	-0.0480830984861255
3	C	26	50	20120531	19	1406	27.92	0.00058897045125371	-0.049722808401019
3	C	26	50	20120531	19	1408	27.96	0.00129013753547829	-0.0499258894685758
3	C	26	50	20120531	19	1410	28	0.00174006958034729	-0.0499130908358363
3	C	26	50	20120531	19	1412	28.04	0.00237222304272806	-0.0503154345943314
3	C	26	50	20120531	19	1414	28.08	0.00243126645895714	-0.0500421378234028
3	C	26	50	20120531	19	1416	28.12	0.00313603978776577	-0.0503884080141499
3	C	26	50	20120531	19	1418	28.16	0.00317584989954658	-0.051004085888529
3	C	26	50	20120531	19	1420	28.2	0.00331748338781824	-0.0523439825281994
3	C	26	50	20120531	19	1422	28.24	0.00427349175598245	-0.0537833690919827
3	C	26	50	20120531	19	1424	28.28	0.00436859761805204	-0.0546189571753109
3	C	26	50	20120531	19	1426	28.32	0.00556919422182868	-0.0560640713040218
3	C	26	50	20120531	19	1428	28.36	0.00616648731989696	-0.0560716373465805
3	C	26	50	20120531	19	1430	28.4	0.00736043711993045	-0.0565791278834381
3	C	26	50	20120531	19	1432	28.44	0.00841041997931435	-0.058598695561185
3	C	26	50	20120531	19	1434	28.48	0.00883468404802627	-0.0588720630427917
3	C	26	50	20120531	19	1436	28.52	0.00899364165243702	-0.0596527089292217
3	C	26	50	20120531	19	1438	28.56	0.00913859854258025	-0.0612558614235278
3	C	26	50	20120531	19	1440	28.6	0.0092157438924077	-0.0628023746646609
3	C	26	50	20120531	19	1442	28.64	0.00870797051283764	-0.0636422053886762
3	C	26	50	20120531	19	1444	28.68	0.00789797969498845	-0.0646340640706466
3	C	26	50	20120531	19	1446	28.72	0.00822911780061812	-0.0647175733815047
3	C	26	50	20120531	19	1448	28.76	0.00793722412134431	-0.0655043003862528
3	C	26	50	20120531	19	1450	28.8	0.00825400795931589	-0.0654367009779714
3	C	26	50	20120531	19	1452	28.84	0.0090254614575904	-0.0661309384157404
3	C	26	50	20120531	19	1454	28.88	0.00910204112199291	-0.0658012145236731
3	C	26	50	20120531	19	1456	28.92	0.00929098005392596	-0.0664404390538657
3	C	26	50	20120531	19	1458	28.96	0.00941231957757757	-0.0673743856904569
3	C	26	50	20120531	19	1460	29	0.0101744392663404	-0.0686051757537902
3	C	26	50	20120531	19	1462	29.04	0.0106163810045820	-0.0696743212069443
3	C	26	50	20120531	19	1464	29.08	0.0118973756493796	-0.0708301579514718
3	C	26	50	20120531	19	1466	29.12	0.0130477676716920	-0.0716602306019067
3	C	26	50	20120531	19	1468	29.16	0.0140797193081556	-0.0725070616830557
3	C	26	50	20120531	19	1470	29.2	0.0154186967090105	-0.0735585294666801
3	C	26	50	20120531	19	1472	29.24	0.0155871295442891	-0.0733912280022514
3	C	26	50	20120531	19	1474	29.28	0.0152454555476198	-0.0730079761268483
3	C	26	50	20120531	19	1476	29.32	0.0155483093820020	-0.0722309364850024
3	C	26	50	20120531	19	1478	29.36	0.0148979125646666	-0.0718072381017154
3	C	26	50	20120531	19	1480	29.4	0.0139743603977588	-0.0711334360499227
3	C	26	50	20120531	19	1482	29.44	0.0143223276447807	-0.0712356129798042
3	C	26	50	20120531	19	1484	29.48	0.0144790932181698	-0.0700101262173298
3	C	26	50	20120531	19	1486	29.52	0.0145464804944168	-0.06955496158228
3	C	26	50	20120531	19	1488	29.56	0.0141529048600084	-0.0683555670600314
3	C	26	50	20120531	19	1490	29.6	0.0142485764075030	-0.0674559151023277
3	C	26	50	20120531	19	1492	29.64	0.0136103418268040	-0.0665697688841447
3	C	26	50	20120531	19	1494	29.68	0.0130029371017647	-0.0647298770394973
3	C	26	50	20120531	19	1496	29.72	0.0126429490394627	-0.0633543422180551
3	C	26	50	20120531	19	1498	29.76	0.0124142707064269	-0.0611184705759433
3	C	26	50	20120531	19	1500	29.8	0.0113160631645661	-0.0605904739424313
3	C	26	50	20120531	19	1502	29.84	0.0106918292981346	-0.0589522489517783
3	C	26	50	20120531	19	1504	29.88	0.0102436650202186	-0.0580767093353131
3	C	26	50	20120531	19	1506	29.92	0.00917374174960523	-0.0560404539375302
3	C	26	50	20120531	19	1508	29.96	0.00822218815416248	-0.054367510003921
3	C	26	50	20120531	19	1510	30	0.00727933197212834	-0.052700717899308
3	C	26	50	20120531	19	1512	30.04	0.00642917748910776	-0.0516056216272844
3	C	26	50	20120531	19	1514	30.08	0.00559740778239802	-0.0509356379521102
3	C	26	50	20120531	19	1516	30.12	0.00385474312016378	-0.0497658712039933
3	C	26	50	20120531	19	1518	30.16	0.00250395703606312	-0.0493013727594318
3	C	26	50	20120531	19	1520	30.2	0.00049916789004302	-0.0486379651773226
3	C	26	50	20120531	19	1522	30.24	0.00092767459944206	-0.0491117267207176
3	C	26	50	20120531	19	1524	30.28	-0.00278682803280899	-0.048965992013115
3	C	26	50	20120531	19	1526	30.32	-0.00436685813537031	-0.0487428998236507
3	C	26	50	20120531	19	1528	30.36	-0.00648754208282691	-0.0499195962182232
3	C	26	50	20120531	19	1530	30.4	-0.0085925989704192	-0.050172740445888
3	C	26	50	20120531	19	1532	30.44	-0.0096060244092158	-0.0503741244571699
3	C	26	50	20120531	19	1534	30.48	-0.0108189953816632	-0.0511624070968367
3	C	26	50	20120531	19	1536	30.52	-0.0135857627950899	-0.0532961725197452
3	C	26	50	20120531	19	1538	30.56	-0.0151407613175973	-0.0544349679908462
3	C	26	50	20120531	19	1540	30.6	-0.0167524698039558	-0.0549257708076677
3	C	26	50	20120531	19	1542	30.64	-0.0177952401741716	-0.0558415447999824
3	C	26	50	20120531	19	1544	30.68	-0.01928179076026	-0.0562777589732964
3	C	26	50	20120531	19	1546	30.72	-0.0202322129848529	-0.0567834110325229
3	C	26	50	20120531	19	1548	30.76	-0.0212877819878082	-0.0578659915145195
3	C	26	50	20120531	19	1550	30.8	-0.0224562052330408	-0.0588505669966437
3	C	26	50	20120531	19	1552	30.84	-0.0235426748023339	-0.0585426219934369
3	C	26	50	20120531	19	1554	30.88	-0.0247832229392476	-0.0590013928730708
3	C	26	50	20120531	19	1556	30.92	-0.025722161749714	-0.0592045729355769
3	C	26	50	20120531	19	1558	30.96	-0.0264085715154152	-0.0590425535588036
3	C	26	50	20120531	19	1560	31	-0.0260447580054269	-0.0583367973515692
3	C	26	50	20120531	19	1562	31.04	-0.0270179561394418	-0.0583683979536204
3	C	26	50	20120531	19	1564	31.08	-0.0277221849960289	-0.059249785343166
3	C	26	50	20120531	19	1566	31.12	-0.0292248081192537	-0.0596443297138646
3	C	26	50	20120531	19	1568	31.16	-0.0308533952444792	-0.0597525382645896
3	C	26	50	20120531	19	1570	31.2	-0.032061501322272	-0.0612113561227199
3	C	26	50	20120531	19	1572	31.24	-0.0333656042166787	-0.0615024861266701
3	C	26	50	20120531	19	1574	31.28	-0.0336004414497786	-0.0617361778467844
3	C	26	50	20120531	19	1576	31.32	-0.0360065631915967	-0.0635862732422843
3	C	26	50	20120531	19	1578	31.36	-0.0378843983861226	-0.0639385114142646
3	C	26	50	20120531	19	1580	31.4	-0.0383618227426441	-0.0642814723452757
3	C	26	50	20120531	19	1582	31.44	-0.0375343663872996	-0.0629706377943121
3	C	26	50	20120531	19	1584	31.48	-0.0376799667446138	-0.0623716405689011
3	C	26	50	20120531	19	1586	31.52	-0.0376699258283209	-0.062155831579283
3	C	26	50	20120531	19	1588	31.56	-0.0378823831317962	-0.0617872450985217
3	C	26	50	20120531	19	1590	31.6	-0.0381339434402712	-0.0607209563567636
3	C	26	50	20120531	19	1592	31.64	-0.0378350564749314	-0.0591358280143099
3	C	26	50	20120531	19	1594	31.68	-0.0378471647593204	-0.0575081221562659
3	C	26	50	20120531	19	1596	31.72	-0.0372560385516229	-0.0562527097155729
3	C	26	50	20120531	19	1598	31.76	-0.0370480536985386	-0.0546441372477889
3	C	26	50	20120531	19	1600	31.8	-0.0366757761203795	-0.0532944683924026
3	C	26	50	20120531	19	1602	31.84	-0.0360926958686131	-0.0508232716135118
3	C	26	50	20120531	19	1604	31.88	-0.0359079500798925	-0.0489865405361763
3	C	26	50	20120531	19	1606	31.92	-0.0350201421607737	-0.0473246628236926
3	C	26	50	20120531	19	1608	31.96	-0.0345315808724485	-0.0451185815902722
3	C	26	50	20120531	19	1610	32	-0.0345084019121612	-0.0430212887351372
3	C	26	50	20120531	19	1612	32.04	-0.0340314866725221	-0.0418271692294763
3	C	26	50	20120531	19	1614	32.08	-0.0337297288536507	-0.040257922505328
3	C	26	50	20120531	19	1616	32.12	-0.0325618217963684	-0.0382335252882656
3	C	26	50	20120531	19	1618	32.16	-0.030413129349309	-0.0371955703152297
3	C	26	50	20120531	19	1620	32.2	-0.0291154399134076	-0.0362551253673194
3	C	26	50	20120531	19	1622	32.24	-0.0277826426258203	-0.0352360855006802
3	C	26	50	20120531	19	1624	32.28	-0.0258829366185524	-0.0343616701839971
3	C	26	50	20120531	19	1626	32.32	-0.0242980769766755	-0.0349213664145097
3	C	26	50	20120531	19	1628	32.36	-0.0224632550876492	-0.0354101398348693
3	C	26	50	20120531	19	1630	32.4	-0.0215016252205746	-0.0366267524072398
3	C	26	50	20120531	19	1632	32.44	-0.0196208272486356	-0.03789562017074
3	C	26	50	20120531	19	1634	32.48	-0.0182778207533415	-0.0386380101660942
3	C	26	50	20120531	19	1636	32.52	-0.0161478369374988	-0.0394335420644817
3	C	26	50	20120531	19	1638	32.56	-0.0143216205379995	-0.040861091660748
3	C	26	50	20120531	19	1640	32.6	-0.0127195994145433	-0.0419834115438473
3	C	26	50	20120531	19	1642	32.64	-0.0116725651904369	-0.0429632706237409
3	C	26	50	20120531	19	1644	32.68	-0.0100235002528283	-0.0441368769616796
3	C	26	50	20120531	19	1646	32.72	-0.00822391349470861	-0.0454363978041443
3	C	26	50	20120531	19	1648	32.76	-0.00696547555623091	-0.0473054931588547
3	C	26	50	20120531	19	1650	32.8	-0.00618412256301971	-0.0483259896654631
3	C	26	50	20120531	19	1652	32.84	-0.00492731097013881	-0.0509077779449314
3	C	26	50	20120531	19	1654	32.88	-0.00313691660017441	-0.0517629528860984
3	C	26	50	20120531	19	1656	32.92	-0.00161755625943891	-0.0531609737031824
3	C	26	50	20120531	19	1658	32.96	1.28198459429102e-05	-0.0542234016419151
3	C	26	50	20120531	19	1660	33	0.00208775398465672	-0.0566455252101915
3	C	26	50	20120531	19	1662	33.04	0.00242546818335141	-0.0569904518980543
3	C	26	50	20120531	19	1664	33.08	0.00356277873021185	-0.0576416972435271
3	C	26	50	20120531	19	1666	33.12	0.00373955542550849	-0.0594487793335275
3	C	26	50	20120531	19	1668	33.16	0.00467032008158434	-0.0606741246746457
3	C	26	50	20120531	19	1670	33.2	0.00547712891891819	-0.0618805902647061
3	C	26	50	20120531	19	1672	33.24	0.0058634213534804	-0.0632054962406154
3	C	26	50	20120531	19	1674	33.28	0.00752978919402462	-0.0658191043252371
3	C	26	50	20120531	19	1676	33.32	0.0081721957047326	-0.0670501065206047
3	C	26	50	20120531	19	1678	33.36	0.00919078302303182	-0.0690241365216432
3	C	26	50	20120531	19	1680	33.4	0.00984761451207601	-0.0707445980309482
3	C	26	50	20120531	19	1682	33.44	0.00965973624031474	-0.0705499315340876
3	C	26	50	20120531	19	1684	33.48	0.0104322503987611	-0.0726274819678918
3	C	26	50	20120531	19	1686	33.52	0.0107633885043907	-0.0740160275541078
3	C	26	50	20120531	19	1688	33.56	0.0108437865454116	-0.0743177500176401
3	C	26	50	20120531	19	1690	33.6	0.0103862884579839	-0.0748441203055554
3	C	26	50	20120531	19	1692	33.64	0.00988339411520404	-0.0751630254638705
3	C	26	50	20120531	19	1694	33.68	0.00976523657206777	-0.0768232414754184
3	C	26	50	20120531	19	1696	33.72	0.00961617846259365	-0.0778554759545945
3	C	26	50	20120531	19	1698	33.76	0.0102401294863127	-0.0788242122448201
3	C	26	50	20120531	19	1700	33.8	0.0106189265889943	-0.0795603811147134
3	C	26	50	20120531	19	1702	33.84	0.0116438778683242	-0.0806632555613301
3	C	26	50	20120531	19	1704	33.88	0.0122338170558681	-0.0812748322163783
3	C	26	50	20120531	19	1706	33.92	0.0130379388874335	-0.082979100980394
3	C	26	50	20120531	19	1708	33.96	0.0138130693409702	-0.0852559848158148
3	C	26	50	20120531	19	1710	34	0.015072780071654	-0.0855053813775393
3	C	26	50	20120531	19	1712	34.04	0.0160503551966444	-0.0869315450445144
3	C	26	50	20120531	19	1714	34.08	0.0168688312958678	-0.08818630602773
3	C	26	50	20120531	19	1716	34.12	0.0172799431784497	-0.0890979080900357
3	C	26	50	20120531	19	1718	34.16	0.0177464922326766	-0.0900437341205508
3	C	26	50	20120531	19	1720	34.2	0.0192831059788731	-0.0907062224638445
3	C	26	50	20120531	19	1722	34.24	0.020343836861331	-0.091701758101077
3	C	26	50	20120531	19	1724	34.28	0.0216701570508026	-0.092793601681907
3	C	26	50	20120531	19	1726	34.32	0.0221839408380128	-0.0927050719129026
3	C	26	50	20120531	19	1728	34.36	0.0236954522934771	-0.0929289419198263
3	C	26	50	20120531	19	1730	34.4	0.0246009025267865	-0.0925707923351553
3	C	26	50	20120531	19	1732	34.44	0.0252486830490315	-0.0920618875847353
3	C	26	50	20120531	19	1734	34.48	0.0256680680809532	-0.0913742262400314
3	C	26	50	20120531	19	1736	34.52	0.0261152424093756	-0.0902767965156299
3	C	26	50	20120531	19	1738	34.56	0.0264405822393995	-0.0889755079062123
3	C	26	50	20120531	19	1740	34.6	0.0269443251103168	-0.0872949979300443
3	C	26	50	20120531	19	1742	34.64	0.0275358906434575	-0.0862225997856968
3	C	26	50	20120531	19	1744	34.68	0.0284445935679603	-0.0846306902892115
3	C	26	50	20120531	19	1746	34.72	0.029329961968684	-0.0827320378710475
3	C	26	50	20120531	19	1748	34.76	0.0300659894172211	-0.0809329460876746
3	C	26	50	20120531	19	1750	34.8	0.0305564386806521	-0.07920081731648
3	C	26	50	20120531	19	1752	34.84	0.0308265534710653	-0.0766898811364866
3	C	26	50	20120531	19	1754	34.88	0.031062939268016	-0.0747915115610351
3	C	26	50	20120531	19	1756	34.92	0.0316653235349088	-0.0738113908516324
3	C	26	50	20120531	19	1758	34.96	0.0318024315397809	-0.0712252892207988
3	C	26	50	20120531	19	1760	35	0.0320448277443716	-0.0689259193897364
3	C	26	50	20120531	19	1762	35.04	0.0328886889770397	-0.0675924574217748
3	C	26	50	20120531	19	1764	35.08	0.033453243031139	-0.0663116041983335
3	C	26	50	20120531	19	1766	35.12	0.0342844470524238	-0.0651086034315009
3	C	26	50	20120531	19	1768	35.16	0.0353767148973227	-0.0639447763803459
3	C	26	50	20120531	19	1770	35.2	0.0368874485353277	-0.0623845452676578
3	C	26	50	20120531	19	1772	35.24	0.0380261025850724	-0.0615423103805865
3	C	26	50	20120531	19	1774	35.28	0.0391409978469692	-0.059983069217392
3	C	26	50	20120531	19	1776	35.32	0.0402151708293375	-0.0586186996120248
3	C	26	50	20120531	19	1778	35.36	0.0415577049773017	-0.0585655039688761
3	C	26	50	20120531	19	1780	35.4	0.0438833862516921	-0.0578376011772549
3	C	26	50	20120531	19	1782	35.44	0.0462281523381067	-0.0579423944022267
3	C	26	50	20120531	19	1784	35.48	0.0480563415655255	-0.0577223074165824
3	C	26	50	20120531	19	1786	35.52	0.0495847245887889	-0.0577014760508087
3	C	26	50	20120531	19	1788	35.56	0.0508421089381627	-0.0580229197224683
3	C	26	50	20120531	19	1790	35.6	0.0509067922380785	-0.0576978797057196
3	C	26	50	20120531	19	1792	35.64	0.0515575178600671	-0.0572966213561335
3	C	26	50	20120531	19	1794	35.68	0.0508518981244414	-0.0569007101480268
3	C	26	50	20120531	19	1796	35.72	0.0505886521693006	-0.0570643954683766
3	C	26	50	20120531	19	1798	35.76	0.0503863673039794	-0.0567544521814062
3	C	26	50	20120531	19	1800	35.8	0.0501775869557663	-0.0564394078261164
3	C	26	50	20120531	19	1802	35.84	0.0500161290217773	-0.0560886376078138
3	C	26	50	20120531	19	1804	35.88	0.0499542262778571	-0.0554291500135675
3	C	26	50	20120531	19	1806	35.92	0.0497998993036244	-0.0545048563037783
3	C	26	50	20120531	19	1808	35.96	0.0491850536939267	-0.0526581217868094
3	C	26	50	20120531	19	1810	36	0.0490081780036807	-0.0511734379626232
3	C	26	50	20120531	19	1812	36.04	0.0485995339237652	-0.0503715152331474
3	C	26	50	20120531	19	1814	36.08	0.0480795700232875	-0.0491809878299348
3	C	26	50	20120531	19	1816	36.12	0.0471125520025402	-0.0473580453348325
3	C	26	50	20120531	19	1818	36.16	0.046747006080938	-0.0463976246203536
3	C	26	50	20120531	19	1820	36.2	0.0459426367619992	-0.045562354735077
3	C	26	50	20120531	19	1822	36.24	0.0441646662581803	-0.0437274338511014
3	C	26	50	20120531	19	1824	36.28	0.0429999765367523	-0.0422793640160451
3	C	26	50	20120531	19	1826	36.32	0.0419003618523969	-0.0403986650390554
3	C	26	50	20120531	19	1828	36.36	0.0415126057067977	-0.0394423526149753
3	C	26	50	20120531	19	1830	36.4	0.0407398723452492	-0.0382061956111728
3	C	26	50	20120531	19	1832	36.44	0.0407216360613624	-0.0373686912684676
3	C	26	50	20120531	19	1834	36.48	0.0414568856924402	-0.0378230780860581
3	C	26	50	20120531	19	1836	36.52	0.0416839518220148	-0.036414012261052
3	C	26	50	20120531	19	1838	36.56	0.0423229642201731	-0.0352186482474562
3	C	26	50	20120531	19	1840	36.6	0.0432376209837735	-0.0344366447160063
3	C	26	50	20120531	19	1842	36.64	0.0438402173827007	-0.0321920049498078
3	C	26	50	20120531	19	1844	36.68	0.0440573698752031	-0.0322584022765612
3	C	26	50	20120531	19	1846	36.72	0.0440790780533855	-0.0305380821886124
3	C	26	50	20120531	19	1848	36.76	0.0440082259539106	-0.0298729775502284
3	C	26	50	20120531	19	1850	36.8	0.0446357832222137	-0.0283964678804327
3	C	26	50	20120531	19	1852	36.84	0.0445874878290586	-0.0275185948115896
3	C	26	50	20120531	19	1854	36.88	0.0448011754983332	-0.0264511464147104
3	C	26	50	20120531	19	1856	36.92	0.0456120855549979	-0.0263117049574604
3	C	26	50	20120531	19	1858	36.96	0.046179468036222	-0.025436589605064
3	C	26	50	20120531	19	1860	37	0.0466312385587221	-0.025545696181401
3	C	26	50	20120531	19	1862	37.04	0.047534001786263	-0.0252616513873984
3	C	26	50	20120531	19	1864	37.08	0.0485418410814882	-0.0246125980729473
3	C	26	50	20120531	19	1866	37.12	0.0497255378331944	-0.0246946224595649
3	C	26	50	20120531	19	1868	37.16	0.0507248211363673	-0.0247271493714995
3	C	26	50	20120531	19	1870	37.2	0.0517822993276317	-0.0238588929548805
3	C	26	50	20120531	19	1872	37.24	0.0529787947120775	-0.0238827224534065
3	C	26	50	20120531	19	1874	37.28	0.0539747546133788	-0.0222391941618946
3	C	26	50	20120531	19	1876	37.32	0.0541492685669756	-0.0217305015435090
3	C	26	50	20120531	19	1878	37.36	0.053949298769256	-0.0201368242800708
3	C	26	50	20120531	19	1880	37.4	0.0537089531743307	-0.0201059237137329
3	C	26	50	20120531	19	1882	37.44	0.0531487831822747	-0.0190021300283007
3	C	26	50	20120531	19	1884	37.48	0.0522205641106112	-0.0176536066858999
3	C	26	50	20120531	19	1886	37.52	0.0513833496816863	-0.0158848497834398
3	C	26	50	20120531	19	1888	37.56	0.0501896120136872	-0.0149257301454384
3	C	26	50	20120531	19	1890	37.6	0.0487705194145239	-0.0137327702948986
3	C	26	50	20120531	19	1892	37.64	0.0469605381867207	-0.0126132081282459
3	C	26	50	20120531	19	1894	37.68	0.04570747425978	-0.0121101016534317
3	C	26	50	20120531	19	1896	37.72	0.0446811794775658	-0.0113600027799490
3	C	26	50	20120531	19	1898	37.76	0.0430991694760172	-0.0101455468832611
3	C	26	50	20120531	19	1900	37.8	0.0414069215272815	-0.00911670651663468
3	C	26	50	20120531	19	1902	37.84	0.0400510442743563	-0.00852874722807807
3	C	26	50	20120531	19	1904	37.88	0.0386460938108168	-0.0077741935818739
3	C	26	50	20120531	19	1906	37.92	0.0366995702635664	-0.0064899462458829
3	C	26	50	20120531	19	1908	37.96	0.0347363589962801	-0.00663504455738237
3	C	26	50	20120531	19	1910	38	0.0331914013900656	-0.00608413766415994
3	C	26	50	20120531	19	1912	38.04	0.0313043455231131	-0.00557565717780869
3	C	26	50	20120531	19	1914	38.08	0.029343043444136	-0.00536232306192471
3	C	26	50	20120531	19	1916	38.12	0.0268346811328261	-0.00512603625992341
3	C	26	50	20120531	19	1918	38.16	0.0243151041079665	-0.00442047097151985
3	C	26	50	20120531	19	1920	38.2	0.0227902849028802	-0.0025275319761478
3	C	26	50	20120531	19	1922	38.24	0.0217069053902209	-0.001257334851899
3	C	26	50	20120531	19	1924	38.28	0.0208492972946198	0.0006322248801657
3	C	26	50	20120531	19	1926	38.32	0.0194751420385077	0.0019664993138189
3	C	26	50	20120531	19	1928	38.36	0.0176490458471613	0.0040556392277667
3	C	26	50	20120531	19	1930	38.4	0.0158951452581740	0.0050713203371953
3	C	26	50	20120531	19	1932	38.44	0.0148007278086603	0.0048151638346426
3	C	26	50	20120531	19	1934	38.48	0.0127439168167483	0.0046061218569205
3	C	26	50	20120531	19	1936	38.52	0.0119404879498285	0.0034002360944205
3	C	26	50	20120531	19	1938	38.56	0.0108717596896754	0.0030551750562693
3	C	26	50	20120531	19	1940	38.6	0.010570001870804	0.0020839992476487
3	C	26	50	20120531	19	1942	38.64	0.00937481463390344	0.0003342281622635
3	C	26	50	20120531	19	1944	38.68	0.00806941066301933	-0.000242643691964101
3	C	26	50	20120531	19	1946	38.72	0.00758666179243546	-0.0011428684061605
3	C	26	50	20120531	19	1948	38.76	0.00754483642632828	-0.000793748575085301
3	C	26	50	20120531	19	1950	38.8	0.0071266251916633	-0.0013526033485283
3	C	26	50	20120531	19	1952	38.84	0.00709373058420251	-0.0014661081290443
3	C	26	50	20120531	19	1954	38.88	0.00700102181412114	-0.0023226619284347
3	C	26	50	20120531	19	1956	38.92	0.00685857515305111	-0.0026561122732388
3	C	26	50	20120531	19	1958	38.96	0.00682332588000896	-0.00277758614717883
3	C	26	50	20120531	19	1960	39	0.00694781909990466	-0.0025213447918125
3	C	26	50	20120531	19	1962	39.04	0.00724106335313053	-0.0024015962584185
3	C	26	50	20120531	19	1964	39.08	0.00719649441271235	-0.00273518802457889
3	C	26	50	20120531	19	1966	39.12	0.00686640989618665	-0.00295012727285616
3	C	26	50	20120531	19	1968	39.16	0.00686002472195254	-0.00362014630336948
3	C	26	50	20120531	19	1970	39.2	0.00687017170426257	-0.0034010916936257
3	C	26	50	20120531	19	1972	39.24	0.00662911900255607	-0.00394440426001819
3	C	26	50	20120531	19	1974	39.28	0.0065924838002228	-0.00466892708122537
3	C	26	50	20120531	19	1976	39.32	0.0062958242212438	-0.00467171308194324
3	C	26	50	20120531	19	1978	39.36	0.00652619253948656	-0.00530626363631224
3	C	26	50	20120531	19	1980	39.4	0.00639506665798333	-0.00555533492891739
3	C	26	50	20120531	19	1982	39.44	0.00658397730564512	-0.00645739104967706
3	C	26	50	20120531	19	1984	39.48	0.00664316214323044	-0.00700552608431725
3	C	26	50	20120531	19	1986	39.52	0.00637247459632442	-0.00824437009388827
3	C	26	50	20120531	19	1988	39.56	0.00661158699702333	-0.0111553476926973
3	C	26	50	20120531	19	1990	39.6	0.00466821997444422	-0.0117255981990259
3	C	26	50	20120531	19	1992	39.64	0.00473639355343198	-0.0141449018254589
3	C	26	50	20120531	19	1994	39.68	0.00419698068093773	-0.0146758789140536
3	C	26	50	20120531	19	1996	39.72	0.0042289327150592	-0.015108491792531
3	C	26	50	20120531	19	1998	39.76	0.00423469917085978	-0.0151445082764307
3	C	26	50	20120531	19	2000	39.8	0.00398925250761499	-0.0151155352831784
3	C	26	50	20120531	19	2002	39.84	0.00336997828814675	-0.0169812039984272
3	C	26	50	20120531	19	2004	39.88	0.00251039170777192	-0.0188148457262357
3	C	26	50	20120531	19	2006	39.92	0.00051254210770238	-0.0201300459544663
3	C	26	50	20120531	19	2008	39.96	-0.00270800683991012	-0.0203847854150295
3	C	26	50	20120531	19	2010	40	-0.00393540986176151	-0.0202731968938904
3	C	26	50	20120531	19	2012	40.04	-0.00498350474603971	-0.019105742384948
3	C	26	50	20120531	19	2014	40.08	-0.00501331636793451	-0.0184852137580499
3	C	26	50	20120531	19	2016	40.12	-0.00534762938301171	-0.0163465056587409
3	C	26	50	20120531	19	2018	40.16	-0.00593955554061081	-0.0144938081102862
3	C	26	50	20120531	19	2020	40.2	-0.00564911143023841	-0.0132926246078812
3	C	26	50	20120531	19	2022	40.24	-0.00546533437780801	-0.0121934554007980
3	C	26	50	20120531	19	2024	40.28	-0.00498095916162741	-0.0113085607616177
3	C	26	50	20120531	19	2026	40.32	-0.00435509187853141	-0.00945814009699842
3	C	26	50	20120531	19	2028	40.36	-0.00356022607473181	-0.00890765039677688
3	C	26	50	20120531	19	2030	40.4	-0.00276469559055785	-0.00695571748265047
3	C	26	50	20120531	19	2032	40.44	-0.00294407443880921	-0.00663715173559031
3	C	26	50	20120531	19	2034	40.48	-0.00309209310131501	-0.00661900030451725
3	C	26	50	20120531	19	2036	40.52	-0.00355139431103471	-0.00617179062075582
3	C	26	50	20120531	19	2038	40.56	-0.00394550734659691	-0.00635857994807406
3	C	26	50	20120531	19	2040	40.6	-0.00448502982064221	-0.00675767101537574
3	C	26	50	20120531	19	2042	40.64	-0.00527816321282791	-0.00668629565688277
3	C	26	50	20120531	19	2044	40.68	-0.00649721530359351	-0.00679236167406075
3	C	26	50	20120531	19	2046	40.72	-0.0078241223916935	-0.00791109652577943
3	C	26	50	20120531	19	2048	40.76	-0.00847032606581651	-0.00839155437039225
3	C	26	50	20120531	19	2050	40.8	-0.0105267481489988	-0.00985018838075948
3	C	26	50	20120531	19	2052	40.84	-0.0115962471555435	-0.0105326171352826
3	C	26	50	20120531	19	2054	40.88	-0.0133020715544779	-0.0128844542895091
3	C	26	50	20120531	19	2056	40.92	-0.0140627770296784	-0.0153201543079843
3	C	26	50	20120531	19	2058	40.96	-0.0153215685215467	-0.0182487077529465
3	C	26	50	20120531	19	2060	41	-0.0149936123964323	-0.0203390568194901
3	C	26	50	20120531	19	2062	41.04	-0.0141692885241285	-0.0232214856891155
3	C	26	50	20120531	19	2064	41.08	-0.0141492915443565	-0.0249518325512215
3	C	26	50	20120531	19	2066	41.12	-0.0133206543206875	-0.027687112499682
3	C	26	50	20120531	19	2068	41.16	-0.0134723499384554	-0.0299213365829937
3	C	26	50	20120531	19	2070	41.2	-0.013303344346684	-0.0310194804852442
3	C	26	50	20120531	19	2072	41.24	-0.0124778466771234	-0.0343594498687042
3	C	26	50	20120531	19	2074	41.28	-0.0123040327592399	-0.0365922173120467
3	C	26	50	20120531	19	2076	41.32	-0.0129620451166087	-0.0382958001824847
3	C	26	50	20120531	19	2078	41.36	-0.0132211926808458	-0.039230531707603
3	C	26	50	20120531	19	2080	41.4	-0.0143911644899292	-0.040898037990065
3	C	26	50	20120531	19	2082	41.44	-0.0158396798022577	-0.0421421853004949
3	C	26	50	20120531	19	2084	41.48	-0.0178042416434961	-0.0431370067598784
3	C	26	50	20120531	19	2086	41.52	-0.0175704438573646	-0.0434973766598423
3	C	26	50	20120531	19	2088	41.56	-0.0175058284396997	-0.0436612698695857
3	C	26	50	20120531	19	2090	41.6	-0.0177607757896565	-0.0440521938535647
3	C	26	50	20120531	19	2092	41.64	-0.0167346224287986	-0.0439080854915589
3	C	26	50	20120531	19	2094	41.68	-0.0163517241067861	-0.0441154799104809
3	C	26	50	20120531	19	2096	41.72	-0.0160378889040921	-0.0461645551542067
3	C	26	50	20120531	19	2098	41.76	-0.0158993313303186	-0.047866101557115
3	C	26	50	20120531	19	2100	41.8	-0.0151314275080856	-0.049560739526771
3	C	26	50	20120531	19	2102	41.84	-0.0139925613263066	-0.0515769838026464
3	C	26	50	20120531	19	2104	41.88	-0.0135900054357771	-0.0517002325146072
3	C	26	50	20120531	19	2106	41.92	-0.012528638157216	-0.051613116959165
3	C	26	50	20120531	19	2108	41.96	-0.0116708469209586	-0.0507154449004487
3	C	26	50	20120531	19	2110	42	-0.010830167668806	-0.0498876349917136
3	C	26	50	20120531	19	2112	42.04	-0.0092495011701415	-0.0490901599638914
3	C	26	50	20120531	19	2114	42.08	-0.0089694161741136	-0.0485341619018444
3	C	26	50	20120531	19	2116	42.12	-0.00756382931447091	-0.0471236252947335
3	C	26	50	20120531	19	2118	42.16	-0.00634506006641781	-0.0466737639605426
3	C	26	50	20120531	19	2120	42.2	-0.00449060182207801	-0.0456969666530115
3	C	26	50	20120531	19	2122	42.24	-0.00303275977130571	-0.0460894816272482
3	C	26	50	20120531	19	2124	42.28	-0.00222460743108757	-0.0459469996108391
3	C	26	50	20120531	19	2126	42.32	-0.000439869915372718	-0.0457106845245665
3	C	26	50	20120531	19	2128	42.36	0.00068096504348608	-0.0470975330545077
3	C	26	50	20120531	19	2130	42.4	0.00128327859970078	-0.0474049830829676
3	C	26	50	20120531	19	2132	42.44	0.00133355389184314	-0.0477256560082357
3	C	26	50	20120531	19	2134	42.48	0.00274748461150376	-0.0496294703059024
3	C	26	50	20120531	19	2136	42.52	0.00351094780315088	-0.049905736925312
3	C	26	50	20120531	19	2138	42.56	0.00391315014028979	-0.0493649416590605
3	C	26	50	20120531	19	2140	42.6	0.00490380674073214	-0.0493677700861852
3	C	26	50	20120531	19	2142	42.64	0.0053884577285574	-0.049395630093364
3	C	26	50	20120531	19	2144	42.68	0.00515468822669713	-0.0498781597608457
3	C	26	50	20120531	19	2146	42.72	0.00664371368651976	-0.0506156721336233
3	C	26	50	20120531	19	2148	42.76	0.00718868088278023	-0.0509670334931949
3	C	26	50	20120531	19	2150	42.8	0.00757801387650154	-0.0513931360395379
3	C	26	50	20120531	19	2152	42.84	0.009013299220954	-0.0527861363984754
3	C	26	50	20120531	19	2154	42.88	0.00966659517609225	-0.0535483267979163
3	C	26	50	20120531	19	2156	42.92	0.0108481706074550	-0.0539105068912401
3	C	26	50	20120531	19	2158	42.96	0.0118582726443800	-0.055904477303508
3	C	26	50	20120531	19	2160	43	0.0126005933432696	-0.056908003247368
3	C	26	50	20120531	19	2162	43.04	0.0130002500959962	-0.0572939421285396
3	C	26	50	20120531	19	2164	43.08	0.0141044680454971	-0.0560258168271596
3	C	26	50	20120531	19	2166	43.12	0.0139127006864393	-0.0559966840277748
3	C	26	50	20120531	19	2168	43.16	0.0140645165123601	-0.0549601361972334
3	C	26	50	20120531	19	2170	43.2	0.0141971697445107	-0.0543354780667332
3	C	26	50	20120531	19	2172	43.24	0.0149853816734993	-0.0531819747745836
3	C	26	50	20120531	19	2174	43.28	0.0156105347787464	-0.0522893938846918
3	C	26	50	20120531	19	2176	43.32	0.0161798264482797	-0.0506037220290212
3	C	26	50	20120531	19	2178	43.36	0.0166364052968918	-0.0488725124966422
3	C	26	50	20120531	19	2180	43.4	0.0173153692281871	-0.0472528137036563
3	C	26	50	20120531	19	2182	43.44	0.0176001918396491	-0.0456254781574336
3	C	26	50	20120531	19	2184	43.48	0.0177197635963477	-0.043758079858998
3	C	26	50	20120531	19	2186	43.52	0.017152593247158	-0.0423989499148793
3	C	26	50	20120531	19	2188	43.56	0.0168579418514376	-0.0411769986863109
3	C	26	50	20120531	19	2190	43.6	0.0166467997665753	-0.0401580578146211
3	C	26	50	20120531	19	2192	43.64	0.0166758618552820	-0.0399341170970193
3	C	26	50	20120531	19	2194	43.68	0.0169881909205321	-0.0396571433708285
3	C	26	50	20120531	19	2196	43.72	0.0170241119450164	-0.0393139137392405
3	C	26	50	20120531	19	2198	43.76	0.0174099801155099	-0.0384026652303254
3	C	26	50	20120531	19	2200	43.8	0.0179089641577898	-0.0370137165932441
3	C	26	50	20120531	19	2202	43.84	0.0178606899778382	-0.0363530455143781
3	C	26	50	20120531	19	2204	43.88	0.0182247156198609	-0.0354991362943494
3	C	26	50	20120531	19	2206	43.92	0.0186229723011607	-0.0346012379614631
3	C	26	50	20120531	19	2208	43.96	0.0189620795002144	-0.0335893893707886
3	C	26	50	20120531	19	2210	44	0.0188588984787036	-0.0323101766350797
3	C	26	50	20120531	19	2212	44.04	0.0180642235937349	-0.0312868799856177
3	C	26	50	20120531	19	2214	44.08	0.0180463196500353	-0.0302873986925462
3	C	26	50	20120531	19	2216	44.12	0.0180230911922733	-0.0290829483568121
3	C	26	50	20120531	19	2218	44.16	0.0180721290475486	-0.0278796293919279
3	C	26	50	20120531	19	2220	44.2	0.018242336720848	-0.0267589287833575
3	C	26	50	20120531	19	2222	44.24	0.0179115380264733	-0.0260738978758796
3	C	26	50	20120531	19	2224	44.28	0.0178652296033734	-0.0253402675193307
3	C	26	50	20120531	19	2226	44.32	0.0178663333970589	-0.0241048381284061
3	C	26	50	20120531	19	2228	44.36	0.0177434297532073	-0.0228999366585456
3	C	26	50	20120531	19	2230	44.4	0.0173381085094779	-0.0227221776505085
3	C	26	50	20120531	19	2232	44.44	0.0170125175151253	-0.0230872252032513
3	C	26	50	20120531	19	2234	44.48	0.0171249248659170	-0.0223995157752863
3	C	26	50	20120531	19	2236	44.52	0.0170533946510389	-0.0223306145834207
3	C	26	50	20120531	19	2238	44.56	0.0165298035049057	-0.0221065110191272
3	C	26	50	20120531	19	2240	44.6	0.0163680990734928	-0.0218674273269636
3	C	26	50	20120531	19	2242	44.64	0.0161484033300305	-0.0223964115765169
3	C	26	50	20120531	19	2244	44.68	0.0160564052022642	-0.0223837579006675
3	C	26	50	20120531	19	2246	44.72	0.0161511751886128	-0.0222793712620949
3	C	26	50	20120531	19	2248	44.76	0.0153766853738198	-0.0216911248881851
3	C	26	50	20120531	19	2250	44.8	0.0147051743479982	-0.0214866720334728
3	C	26	50	20120531	19	2252	44.84	0.0144480356741265	-0.0212274813357221
3	C	26	50	20120531	19	2254	44.88	0.0142420335484566	-0.0209055575385581
3	C	26	50	20120531	19	2256	44.92	0.0142275866498102	-0.0206764768617639
3	C	26	50	20120531	19	2258	44.96	0.0132775490913064	-0.0202583193672143
3	C	26	50	20120531	19	2260	45	0.0132713180663505	-0.0198849613298935
3	C	26	50	20120531	19	2262	45.04	0.0129859771456180	-0.0196464916892587
3	C	26	50	20120531	19	2264	45.08	0.0124782355858531	-0.0200783182649954
3	C	26	50	20120531	19	2266	45.12	0.0124506937767259	-0.0199555291724424
3	C	26	50	20120531	19	2268	45.16	0.0118819960768888	-0.0197347421510847
3	C	26	50	20120531	19	2270	45.2	0.0107429814026857	-0.0196407747309328
3	C	26	50	20120531	19	2272	45.24	0.00983438454420001	-0.0193600038413271
3	C	26	50	20120531	19	2274	45.28	0.00764322326386257	-0.0191019027951261
3	C	26	50	20120531	19	2276	45.32	0.00565581480252404	-0.0189415309771531
3	C	26	50	20120531	19	2278	45.36	0.00412118095531487	-0.0183105654541647
3	C	26	50	20120531	19	2280	45.4	0.00269744125038563	-0.017294303102962
3	C	26	50	20120531	19	2282	45.44	0.00187383297014435	-0.0156722581296761
3	C	26	50	20120531	19	2284	45.48	0.001411774043978	-0.0145535232779574
3	C	26	50	20120531	19	2286	45.52	0.00140015627956311	-0.0129551861808312
3	C	26	50	20120531	19	2288	45.56	0.00097205262102934	-0.0128532143119163
3	C	26	50	20120531	19	2290	45.6	0.00084279350142843	-0.0134923822735664
3	C	26	50	20120531	19	2292	45.64	0.00068196206404755	-0.0129009652328498
3	C	26	50	20120531	19	2294	45.68	0.00042951787209614	-0.0135184603716566
3	C	26	50	20120531	19	2296	45.72	7.72019183699502e-05	-0.0133839898750783
3	C	26	50	20120531	19	2298	45.76	-0.000132349176234690	-0.0133201593459406
3	C	26	50	20120531	19	2300	45.8	-0.000652249437102099	-0.0134214099659387
3	C	26	50	20120531	19	2302	45.84	-0.000826812888173619	-0.0134541985073823
3	C	26	50	20120531	19	2304	45.88	-0.00167486726405408	-0.0139568453627888
3	C	26	50	20120531	19	2306	45.92	-0.00148730011927654	-0.0140133149103343
3	C	26	50	20120531	19	2308	45.96	-0.00203737262649717	-0.0152181682969337
3	C	26	50	20120531	19	2310	46	-0.00246389236584109	-0.0147479352163769
3	C	26	50	20120531	19	2312	46.04	-0.00278923926693283	-0.0155720186723751
3	C	26	50	20120531	19	2314	46.08	-0.00403095413003551	-0.0165518918944044
3	C	26	50	20120531	19	2316	46.12	-0.00421040368896501	-0.0171397946144185
3	C	26	50	20120531	19	2318	46.16	-0.00483494161131241	-0.0180571737391265
3	C	26	50	20120531	19	2320	46.2	-0.00620428217735141	-0.0190830866836788
3	C	26	50	20120531	19	2322	46.24	-0.00686088032115781	-0.0188702687557451
3	C	26	50	20120531	19	2324	46.28	-0.00747266203717261	-0.0184935293337967
3	C	26	50	20120531	19	2326	46.32	-0.00677592851246601	-0.0181020255222571
3	C	26	50	20120531	19	2328	46.36	-0.00691599929475131	-0.0175803999208436
3	C	26	50	20120531	19	2330	46.4	-0.00744949014795311	-0.0168265745946241
3	C	26	50	20120531	19	2332	46.44	-0.00760951548360341	-0.0163900705075298
3	C	26	50	20120531	19	2334	46.48	-0.0077684589458785	-0.0150522386196605
3	C	26	50	20120531	19	2336	46.52	-0.00822978955206021	-0.0142694572707514
3	C	26	50	20120531	19	2338	46.56	-0.00838520455149721	-0.0129597611617054
3	C	26	50	20120531	19	2340	46.6	-0.008300422448433	-0.0114497346304816
3	C	26	50	20120531	19	2342	46.64	-0.0084731827772125	-0.0102730523780447
3	C	26	50	20120531	19	2344	46.68	-0.00798764083484291	-0.00875824580497997
3	C	26	50	20120531	19	2346	46.72	-0.00776144444660911	-0.0073842736895242
3	C	26	50	20120531	19	2348	46.76	-0.00674596839814711	-0.00637502018073664
3	C	26	50	20120531	19	2350	46.8	-0.00613668276906991	-0.0052117870992779
3	C	26	50	20120531	19	2352	46.84	-0.00545189934896541	-0.00404122132049825
3	C	26	50	20120531	19	2354	46.88	-0.00541092251099571	-0.00441616469122242
3	C	26	50	20120531	19	2356	46.92	-0.00413503247005151	-0.0019117473286447
3	C	26	50	20120531	19	2358	46.96	-0.00306153901729991	-0.0005107220148476
3	C	26	50	20120531	19	2360	47	-0.00247222915479128	0.000470890689863399
3	C	26	50	20120531	19	2362	47.04	-0.00172763157206622	0.000995719484995699
3	C	26	50	20120531	19	2364	47.08	-0.00153053969894609	0.000645086445408699
3	C	26	50	20120531	19	2366	47.12	-0.000964331014978778	0.0002738129588789
3	C	26	50	20120531	19	2368	47.16	0.000174337176901540	-0.000149659150238101
3	C	26	50	20120531	19	2370	47.2	0.00168206561108656	-0.000103661854121901
3	C	26	50	20120531	19	2372	47.24	0.00308005107283142	-0.000414753482504901
3	C	26	50	20120531	19	2374	47.28	0.00462727142074571	-0.000282312382388700
3	C	26	50	20120531	19	2376	47.32	0.0063386183236412	-0.0007187740430761
3	C	26	50	20120531	19	2378	47.36	0.00845954268740338	-0.000430910872455
3	C	26	50	20120531	19	2380	47.4	0.00979190863985413	0.000111022835714099
3	C	26	50	20120531	19	2382	47.44	0.0110676989787422	0.0015383602999461
3	C	26	50	20120531	19	2384	47.48	0.0117466346257662	0.0029257320889053
3	C	26	50	20120531	19	2386	47.52	0.0118615606909125	0.0041253175299849
3	C	26	50	20120531	19	2388	47.56	0.0114610766232519	0.0052682637178914
3	C	26	50	20120531	19	2390	47.6	0.0116080487677215	0.0053105133480672
3	C	26	50	20120531	19	2392	47.64	0.0113257505274684	0.0064584517098489
3	C	26	50	20120531	19	2394	47.68	0.0112201724139694	0.0048331738443595
3	C	26	50	20120531	19	2396	47.72	0.0113974794393519	0.0049722263928798
3	C	26	50	20120531	19	2398	47.76	0.0122018275450873	0.0042827124284092
3	C	26	50	20120531	19	2400	47.8	0.011806929620998	0.0037132581243162
3	C	26	50	20120531	19	2402	47.84	0.0126589225816497	0.0038505075505445
3	C	26	50	20120531	19	2404	47.88	0.0131480919818067	0.0034652828472219
3	C	26	50	20120531	19	2406	47.92	0.0127429622225937	0.0029653159265161
3	C	26	50	20120531	19	2408	47.96	0.0138375635198705	0.0019709823708116
3	C	26	50	20120531	19	2410	48	0.0142569697649957	0.000872612194391099
3	C	26	50	20120531	19	2412	48.04	0.0148593540318885	0.0003523937354722
3	C	26	50	20120531	19	2414	48.08	0.0160543715631615	-0.0014764743144565
3	C	26	50	20120531	19	2416	48.12	0.0165411085159913	-0.0018923591678114
3	C	26	50	20120531	19	2418	48.16	0.017740208881819	-0.00340032377566133
3	C	26	50	20120531	19	2420	48.2	0.0188293626284535	-0.00518329069599608
3	C	26	50	20120531	19	2422	48.24	0.0188850543585397	-0.00732395748108899
3	C	26	50	20120531	19	2424	48.28	0.019341329151236	-0.00911411850581554
3	C	26	50	20120531	19	2426	48.32	0.0192650747559528	-0.0106947850044799
3	C	26	50	20120531	19	2428	48.36	0.0188775024581167	-0.0127773629674984
3	C	26	50	20120531	19	2430	48.4	0.0188885828213778	-0.0152865950201491
3	C	26	50	20120531	19	2432	48.44	0.018560195361127	-0.0151118335791789
3	C	26	50	20120531	19	2434	48.48	0.017876635235754	-0.0160988556507660
3	C	26	50	20120531	19	2436	48.52	0.0172766480608494	-0.0164725262292840
3	C	26	50	20120531	19	2438	48.56	0.0165743849611139	-0.0168047462082889
3	C	26	50	20120531	19	2440	48.6	0.0150235512975478	-0.0180896511535864
3	C	26	50	20120531	19	2442	48.64	0.0148964700668330	-0.0181382435315895
3	C	26	50	20120531	19	2444	48.68	0.0145024199637743	-0.0188807982828237
3	C	26	50	20120531	19	2446	48.72	0.0136545176158518	-0.020494355853415
3	C	26	50	20120531	19	2448	48.76	0.0132690425967287	-0.0212240504536198
3	C	26	50	20120531	19	2450	48.8	0.0128842138732035	-0.0215755037370729
3	C	26	50	20120531	19	2452	48.84	0.0122726230760197	-0.0217247881207170
3	C	26	50	20120531	19	2454	48.88	0.0117282427783876	-0.0218616203539444
3	C	26	50	20120531	19	2456	48.92	0.0111907214165330	-0.0212587481833726
3	C	26	50	20120531	19	2458	48.96	0.00969353594445546	-0.0216179584282154
3	C	26	50	20120531	19	2460	49	0.00828585604874053	-0.0201935201017863
3	C	26	50	20120531	19	2462	49.04	0.00676687047459902	-0.0201057045106308
3	C	26	50	20120531	19	2464	49.08	0.00475800132245148	-0.0192060879082662
3	C	26	50	20120531	19	2466	49.12	0.00371496932272664	-0.0183841399147471
3	C	26	50	20120531	19	2468	49.16	0.00255180483062567	-0.0180227355175623
3	C	26	50	20120531	19	2470	49.2	0.00175219292611074	-0.0170927331225966
3	C	26	50	20120531	19	2472	49.24	0.00168636199188905	-0.0167029200033709
3	C	26	50	20120531	19	2474	49.28	0.00096372997421477	-0.0163385789917238
3	C	26	50	20120531	19	2476	49.32	0.00031503021315423	-0.0158025354830419
3	C	26	50	20120531	19	2478	49.36	-0.000270652191566959	-0.0152523215544650
3	C	26	50	20120531	19	2480	49.4	-7.20683231385296e-05	-0.0148154568429124
3	C	26	50	20120531	19	2482	49.44	-0.000565713709220479	-0.0144710109876608
3	C	26	50	20120531	19	2484	49.48	-0.00116608979285473	-0.0138416435259979
3	C	26	50	20120531	19	2486	49.52	-0.00173230554788986	-0.0138202252615957
3	C	26	50	20120531	19	2488	49.56	-0.00284034894507701	-0.0137438506581598
3	C	26	50	20120531	19	2490	49.6	-0.00366670928491061	-0.0144636782903399
3	C	26	50	20120531	19	2492	49.64	-0.00397486642015171	-0.0146755416241190
3	C	26	50	20120531	19	2494	49.68	-0.00464383893262891	-0.0162330220914283
3	C	26	50	20120531	19	2496	49.72	-0.00495418102782391	-0.0179411870138084
3	C	26	50	20120531	19	2498	49.76	-0.00479524463661661	-0.0212128074557989
3	C	26	50	20120531	19	2500	49.8	-0.00504964327171121	-0.0243130648120095
3	C	26	50	20120531	19	2502	49.84	-0.00484084595293531	-0.0265668149419769
3	C	26	50	20120531	19	2504	49.88	-0.00406417400661561	-0.028793621475154
3	C	26	50	20120531	19	2506	49.92	-0.00341835924122231	-0.0320144362949162
3	C	26	50	20120531	19	2508	49.96	-0.00269747801993825	-0.0334387473421246
3	C	26	50	20120531	19	2510	50	-0.00300987779586651	-0.033387694232523
3	C	26	50	20120531	19	2512	50.04	-0.00334374533367151	-0.0374462325980925
3	C	26	50	20120531	19	2514	50.08	-0.00392576492526621	-0.0383905737043672
3	C	26	50	20120531	19	2516	50.12	-0.00543246805461841	-0.0404848825688855
3	C	26	50	20120531	19	2518	50.16	-0.00530964360672631	-0.0417772616328601
3	C	26	50	20120531	19	2520	50.2	-0.00505331739854621	-0.042496459940005
3	C	26	50	20120531	19	2522	50.24	-0.00440511261223251	-0.0441674239746269
3	C	26	50	20120531	19	2524	50.28	-0.00273011806895782	-0.0474113470439983
3	C	26	50	20120531	19	2526	50.32	-0.00237543330751466	-0.0487795986655943
3	C	26	50	20120531	19	2528	50.36	-0.00273973472118197	-0.0499702250637562
3	C	26	50	20120531	19	2530	50.4	-0.0025022175533814	-0.0524112283830902
3	C	26	50	20120531	19	2532	50.44	-0.00349704608383271	-0.054725093903167
3	C	26	50	20120531	19	2534	50.48	-0.00403678068991241	-0.0558667178013927
3	C	26	50	20120531	19	2536	50.52	-0.00456527229817131	-0.0564478181541718
3	C	26	50	20120531	19	2538	50.56	-0.00500636550827541	-0.057963996514392
3	C	26	50	20120531	19	2540	50.6	-0.00521064865736021	-0.0592433648135928
3	C	26	50	20120531	19	2542	50.64	-0.00518045519780361	-0.0612449719790976
3	C	26	50	20120531	19	2544	50.68	-0.00550706782003361	-0.0632286186323602
3	C	26	50	20120531	19	2546	50.72	-0.00544356963108311	-0.0631067134232836
3	C	26	50	20120531	19	2548	50.76	-0.00523829653250461	-0.0653454842031983
3	C	26	50	20120531	19	2550	50.8	-0.00431347157339071	-0.0672499348969681
3	C	26	50	20120531	19	2552	50.84	-0.00356789818330761	-0.0684619159199218
3	C	26	50	20120531	19	2554	50.88	-0.00300850600871101	-0.0700196014481977
3	C	26	50	20120531	19	2556	50.92	-0.00257957503524321	-0.0711028890369754
3	C	26	50	20120531	19	2558	50.96	-0.00294359360619801	-0.0712380878535383
3	C	26	50	20120531	19	2560	51	-0.00322247652069801	-0.0709969644411537
3	C	26	50	20120531	19	2562	51.04	-0.00330209674425961	-0.0715118795992137
3	C	26	50	20120531	19	2564	51.08	-0.00346862039122911	-0.0713809941340161
3	C	26	50	20120531	19	2566	51.12	-0.00400368809255291	-0.0713049801550386
3	C	26	50	20120531	19	2568	51.16	-0.00393495731342161	-0.0707537197084255
3	C	26	50	20120531	19	2570	51.2	-0.00469142014793491	-0.0707173744198725
3	C	26	50	20120531	19	2572	51.24	-0.00520145626920481	-0.0710748168977623
3	C	26	50	20120531	19	2574	51.28	-0.00628255182696091	-0.0712853225865216
3	C	26	50	20120531	19	2576	51.32	-0.00732397869429251	-0.0720129354643625
3	C	26	50	20120531	19	2578	51.36	-0.00829151290299001	-0.0718046925173031
3	C	26	50	20120531	19	2580	51.4	-0.0092389652791019	-0.0717296684878192
3	C	26	50	20120531	19	2582	51.44	-0.0099675681064365	-0.0718682614169318
3	C	26	50	20120531	19	2584	51.48	-0.0115184654096129	-0.072385651448726
3	C	26	50	20120531	19	2586	51.52	-0.0123020811445239	-0.0726803735551245
3	C	26	50	20120531	19	2588	51.56	-0.013204420107996	-0.0722725850744142
3	C	26	50	20120531	19	2590	51.6	-0.0135989856918981	-0.0722462807021541
3	C	26	50	20120531	19	2592	51.64	-0.0150391500731408	-0.0721856816510064
3	C	26	50	20120531	19	2594	51.68	-0.0148806167327987	-0.0711019697981599
3	C	26	50	20120531	19	2596	51.72	-0.0146172901674849	-0.0710272993220666
3	C	26	50	20120531	19	2598	51.76	-0.0148180377826637	-0.0702409258707091
3	C	26	50	20120531	19	2600	51.8	-0.0150870919129052	-0.0695446378232747
3	C	26	50	20120531	19	2602	51.84	-0.0153459637054976	-0.0683323032469303
3	C	26	50	20120531	19	2604	51.88	-0.015331892280552	-0.067264784139373
3	C	26	50	20120531	19	2606	51.92	-0.0156723641956933	-0.0660682887549272
3	C	26	50	20120531	19	2608	51.96	-0.0157772281313433	-0.0645967288325999
3	C	26	50	20120531	19	2610	52	-0.0157381958370218	-0.0634059610130818
3	C	26	50	20120531	19	2612	52.04	-0.0161815517888257	-0.0614853175740229
3	C	26	50	20120531	19	2614	52.08	-0.016247878404901	-0.061990757501215
3	C	26	50	20120531	19	2616	52.12	-0.0168037350455918	-0.058551602249558
3	C	26	50	20120531	19	2618	52.16	-0.0177849871258444	-0.0567023058847208
3	C	26	50	20120531	19	2620	52.2	-0.0184568799893278	-0.0554941432383855
3	C	26	50	20120531	19	2622	52.24	-0.0188432431345682	-0.0538580395680761
3	C	26	50	20120531	19	2624	52.28	-0.0191082667561569	-0.0525875101036401
3	C	26	50	20120531	19	2626	52.32	-0.0201304956743792	-0.0510210918066166
3	C	26	50	20120531	19	2628	52.36	-0.0207009823543727	-0.0505056180341994
3	C	26	50	20120531	19	2630	52.4	-0.0209564883186866	-0.0497135594443211
3	C	26	50	20120531	19	2632	52.44	-0.0218270004059376	-0.0494692611224889
3	C	26	50	20120531	19	2634	52.48	-0.022523323808711	-0.0496326381442821
3	C	26	50	20120531	19	2636	52.52	-0.0226337243904577	-0.0495028628367309
3	C	26	50	20120531	19	2638	52.56	-0.0241337241475243	-0.048627238367452
3	C	26	50	20120531	19	2640	52.6	-0.0255225879317919	-0.047945481364371
3	C	26	50	20120531	19	2642	52.64	-0.0266545202244746	-0.0476677340633616
3	C	26	50	20120531	19	2644	52.68	-0.0279132056503258	-0.0474072005698334
3	C	26	50	20120531	19	2646	52.72	-0.0292142863703497	-0.0465914779444159
3	C	26	50	20120531	19	2648	52.76	-0.0310001976833213	-0.0460070824740365
3	C	26	50	20120531	19	2650	52.8	-0.0323312413460912	-0.0451800645248963
3	C	26	50	20120531	19	2652	52.84	-0.0339197143036199	-0.044866505093847
3	C	26	50	20120531	19	2654	52.88	-0.0355974170658666	-0.0449295578055254
3	C	26	50	20120531	19	2656	52.92	-0.0371435555404057	-0.0456601617450508
3	C	26	50	20120531	19	2658	52.96	-0.0384208873720767	-0.0460012559141595
3	C	26	50	20120531	19	2660	53	-0.0392236091322153	-0.0468383147795925
3	C	26	50	20120531	19	2662	53.04	-0.0401503362085705	-0.047092597449175
3	C	26	50	20120531	19	2664	53.08	-0.0410933691673	-0.0474640759966714
3	C	26	50	20120531	19	2666	53.12	-0.0411523913703256	-0.0465309283907429
3	C	26	50	20120531	19	2668	53.16	-0.0436039305806994	-0.0481931950119563
3	C	26	50	20120531	19	2670	53.2	-0.044532786048466	-0.0486133578613373
3	C	26	50	20120531	19	2672	53.24	-0.0458900775149536	-0.0484048320715654
3	C	26	50	20120531	19	2674	53.28	-0.0467370500174588	-0.0491211312409074
3	C	26	50	20120531	19	2676	53.32	-0.0477523846445646	-0.0486904325004866
3	C	26	50	20120531	19	2678	53.36	-0.0478828458456935	-0.049005872835574
3	C	26	50	20120531	19	2680	53.4	-0.0482390862420553	-0.0493549007427676
3	C	26	50	20120531	19	2682	53.44	-0.0480084280100323	-0.0488453595962446
3	C	26	50	20120531	19	2684	53.48	-0.047863471119889	-0.0489043323017956
3	C	26	50	20120531	19	2686	53.52	-0.0471442021020661	-0.0485776489688874
3	C	26	50	20120531	19	2688	53.56	-0.0472994120405365	-0.0481124434175447
3	C	26	50	20120531	19	2690	53.6	-0.0473144734149758	-0.0482526626922541
3	C	26	50	20120531	19	2692	53.64	-0.0474162967914666	-0.0474281761853905
3	C	26	50	20120531	19	2694	53.68	-0.0474170038982478	-0.0465533436757065
3	C	26	50	20120531	19	2696	53.72	-0.0473948007453186	-0.0459134120387327
3	C	26	50	20120531	19	2698	53.76	-0.0472219131373185	-0.0445269877728602
3	C	26	50	20120531	19	2700	53.8	-0.0470618948727359	-0.0436544887155542
3	C	26	50	20120531	19	2702	53.84	-0.0466879060961664	-0.0422454370326837
3	C	26	50	20120531	19	2704	53.88	-0.0469962046527637	-0.041278963484158
3	C	26	50	20120531	19	2706	53.92	-0.0465831128711945	-0.0399299451670103
3	C	26	50	20120531	19	2708	53.96	-0.0461116140694993	-0.03854005607791
3	C	26	50	20120531	19	2710	54	-0.0454853295934024	-0.0368154933492741
3	C	26	50	20120531	19	2712	54.04	-0.0451882740346259	-0.0354446254325878
3	C	26	50	20120531	19	2714	54.08	-0.0440844803491937	-0.0341810256146074
3	C	26	50	20120531	19	2716	54.12	-0.0432826919700063	-0.033008571860722
3	C	26	50	20120531	19	2718	54.16	-0.042758089449044	-0.0318842013679573
3	C	26	50	20120531	19	2720	54.2	-0.0416305369757639	-0.0307794177330314
3	C	26	50	20120531	19	2722	54.24	-0.041837365709261	-0.0301507290938784
3	C	26	50	20120531	19	2724	54.28	-0.0409993734628768	-0.0290743004408781
3	C	26	50	20120531	19	2726	54.32	-0.0412889336897727	-0.0278985939957993
3	C	26	50	20120531	19	2728	54.36	-0.0411504821820164	-0.0273538389315732
3	C	26	50	20120531	19	2730	54.4	-0.0414882670913892	-0.0264257612812658
3	C	26	50	20120531	19	2732	54.44	-0.0425148447163158	-0.0250628836712069
3	C	26	50	20120531	19	2734	54.48	-0.0430137792611211	-0.0242996326115941
3	C	26	50	20120531	19	2736	54.52	-0.0431916873272676	-0.0218181120736980
3	C	26	50	20120531	19	2738	54.56	-0.0431339167032447	-0.020691761681946
3	C	26	50	20120531	19	2740	54.6	-0.0437140271065301	-0.0195093377224458
3	C	26	50	20120531	19	2742	54.64	-0.0441232298008028	-0.0192282627769242
3	C	26	50	20120531	19	2744	54.68	-0.045322977876442	-0.0185468239718947
3	C	26	50	20120531	19	2746	54.72	-0.0460966234057382	-0.0178081095175891
3	C	26	50	20120531	19	2748	54.76	-0.0473583140354093	-0.0165011640539220
3	C	26	50	20120531	19	2750	54.8	-0.0481584053583219	-0.0160969111071177
3	C	26	50	20120531	19	2752	54.84	-0.0487503244448532	-0.0149541558380421
3	C	26	50	20120531	19	2754	54.88	-0.049330081294748	-0.0136493316947186
3	C	26	50	20120531	19	2756	54.92	-0.0498321271093905	-0.0127262745025576
3	C	26	50	20120531	19	2758	54.96	-0.0522810500246738	-0.0112255817808454
3	C	26	50	20120531	19	2760	55	-0.053725669178638	-0.00933449540524013
3	C	26	50	20120531	19	2762	55.04	-0.0547313871535196	-0.00854911190337623
3	C	26	50	20120531	19	2764	55.08	-0.0559647228012652	-0.00662351871684903
3	C	26	50	20120531	19	2766	55.12	-0.0576040084520899	-0.0046216287086318
3	C	26	50	20120531	19	2768	55.16	-0.0582522839490818	-0.00337627224560604
3	C	26	50	20120531	19	2770	55.2	-0.0597914432796905	-0.00302773931315919
3	C	26	50	20120531	19	2772	55.24	-0.0614998132630372	-0.0014397189039704
3	C	26	50	20120531	19	2774	55.28	-0.0633580191733173	-0.0011518557333494
3	C	26	50	20120531	19	2776	55.32	-0.0654265186403224	0.0006909352491009
3	C	26	50	20120531	19	2778	55.36	-0.0677266662888441	0.0014333266586686
3	C	26	50	20120531	19	2780	55.4	-0.0683533750290097	0.0020542371232285
3	C	26	50	20120531	19	2782	55.44	-0.0695059590823438	0.0018889155577871
3	C	26	50	20120531	19	2784	55.48	-0.0714508562839974	0.0010647826043142
3	C	26	50	20120531	19	2786	55.52	-0.0729755906362699	0.0006827328104391
3	C	26	50	20120531	19	2788	55.56	-0.0742515648229211	-0.0003593304529955
3	C	26	50	20120531	19	2790	55.6	-0.0761657735902712	-0.0010105050877902
3	C	26	50	20120531	19	2792	55.64	-0.0781488545581088	-0.0024690542453437
3	C	26	50	20120531	19	2794	55.68	-0.0801903425460725	-0.00414807929727116
3	C	26	50	20120531	19	2796	55.72	-0.0820242239830798	-0.00520442611768574
3	C	26	50	20120531	19	2798	55.76	-0.0835614741253794	-0.00677420317191988
3	C	26	50	20120531	19	2800	55.8	-0.085181526471756	-0.00886236020744188
3	C	26	50	20120531	19	2802	55.84	-0.0858317111570569	-0.0108765538736518
3	C	26	50	20120531	19	2804	55.88	-0.086763253630592	-0.0133481749166112
3	C	26	50	20120531	19	2806	55.92	-0.0872199739005605	-0.0127566800941487
3	C	26	50	20120531	19	2808	55.96	-0.0875089684420314	-0.0131074757682953
3	C	26	50	20120531	19	2810	56	-0.087241116393318	-0.0137137491224846
3	C	26	50	20120531	19	2812	56.04	-0.0874074986189311	-0.0141389324300121
3	C	26	50	20120531	19	2814	56.08	-0.0875893664830523	-0.0137863689889125
3	C	26	50	20120531	19	2816	56.12	-0.0882514305622773	-0.0137138905438409
3	C	26	50	20120531	19	2818	56.16	-0.0886129035488198	-0.0133343156237000
3	C	26	50	20120531	19	2820	56.2	-0.0890803011311842	-0.0132886365256353
3	C	26	50	20120531	19	2822	56.24	-0.0902594723994908	-0.0133056070883838
3	C	26	50	20120531	19	2824	56.28	-0.0912313906702317	-0.0136631909876298
3	C	26	50	20120531	19	2826	56.32	-0.0924074506687012	-0.0142660702292695
3	C	26	50	20120531	19	2828	56.36	-0.0931394476085852	-0.0145605094929556
3	C	26	50	20120531	19	2830	56.4	-0.0942252807817752	-0.0154070577313921
3	C	26	50	20120531	19	2832	56.44	-0.0954377567794762	-0.0153286395893585
3	C	26	50	20120531	19	2834	56.48	-0.0963098315727132	-0.0164623438916349
3	C	26	50	20120531	19	2836	56.52	-0.0977064381762352	-0.018591088856397
3	C	26	50	20120531	19	2838	56.56	-0.0985133177242472	-0.0206666593912139
3	C	26	50	20120531	19	2840	56.6	-0.0996499211643262	-0.0218847215324858
3	C	26	50	20120531	19	2842	56.64	-0.100254921726309	-0.0231115517978445
3	C	26	50	20120531	19	2844	56.68	-0.100823435578383	-0.0243716160819189
3	C	26	50	20120531	19	2846	56.72	-0.101253639344057	-0.0264712989579742
3	C	26	50	20120531	19	2848	56.76	-0.101479064985899	-0.0273210998876042
3	C	26	50	20120531	19	2850	56.8	-0.101912592153445	-0.0286219642329531
3	C	26	50	20120531	19	2852	56.84	-0.101506359307653	-0.0287801440199045
3	C	26	50	20120531	19	2854	56.88	-0.101570564603385	-0.0287775984354923
3	C	26	50	20120531	19	2856	56.92	-0.101586898770030	-0.0281421215712399
3	C	26	50	20120531	19	2858	56.96	-0.101607899841432	-0.0279300602475621
3	C	26	50	20120531	19	2860	57	-0.101659730768493	-0.0275217060814268
3	C	26	50	20120531	19	2862	57.04	-0.101663195591720	-0.02802297407861
3	C	26	50	20120531	19	2864	57.08	-0.102080742146011	-0.0273750521350088
3	C	26	50	20120531	19	2866	57.12	-0.102319107841949	-0.0273683346205875
3	C	26	50	20120531	19	2868	57.16	-0.102289338646461	-0.0264611873310033
3	C	26	50	20120531	19	2870	57.2	-0.102557968512634	-0.0265495049679735
3	C	26	50	20120531	19	2872	57.24	-0.103199526495204	-0.0258044265526372
3	C	26	50	20120531	19	2874	57.28	-0.104233387319977	-0.0249643129859094
3	C	26	50	20120531	19	2876	57.32	-0.104831741078217	-0.0239064812412544
3	C	26	50	20120531	19	2878	57.36	-0.105485814850815	-0.022880045037684
3	C	26	50	20120531	19	2880	57.4	-0.106417781588419	-0.0217154401690697
3	C	26	50	20120531	19	2882	57.44	-0.107570577773787	-0.0200313239483178
3	C	26	50	20120531	19	2884	57.48	-0.107952627567662	-0.0188547689751015
3	C	26	50	20120531	19	2886	57.52	-0.108436288605994	-0.0171951893596566
3	C	26	50	20120531	19	2888	57.56	-0.109379710473453	-0.015731195479888
3	C	26	50	20120531	19	2890	57.6	-0.109590357583568	-0.0139296995334590
3	C	26	50	20120531	19	2892	57.64	-0.109997297536141	-0.0126245925474230
3	C	26	50	20120531	19	2894	57.68	-0.110389953931734	-0.0104206114211427
3	C	26	50	20120531	19	2896	57.72	-0.110302201980189	-0.00867582543856486
3	C	26	50	20120531	19	2898	57.76	-0.110446663895585	-0.0072670565984069
3	C	26	50	20120531	19	2900	57.8	-0.110339678639592	-0.00585560075248043
3	C	26	50	20120531	19	2902	57.84	-0.110210560941347	-0.00422897231303889
3	C	26	50	20120531	19	2904	57.88	-0.110123091832514	-0.00275062416561219
3	C	26	50	20120531	19	2906	57.92	-0.110061927095942	-0.0015486133482732
3	C	26	50	20120531	19	2908	57.96	-0.109557052854175	0.0006261642679442
3	C	26	50	20120531	19	2910	58	-0.109250309932496	0.002035428082849
3	C	26	50	20120531	19	2912	58.04	-0.109087180398076	0.0036776835821547
3	C	26	50	20120531	19	2914	58.08	-0.108908282382436	0.0061657095024377
3	C	26	50	20120531	19	2916	58.12	-0.109070209835328	0.0083281834606624
3	C	26	50	20120531	19	2918	58.16	-0.109411106014538	0.0096061375463008
3	C	26	50	20120531	19	2920	58.2	-0.110099120912632	0.0107380740816243
3	C	26	50	20120531	19	2922	58.24	-0.110703202235800	0.011567439625278
3	C	26	50	20120531	19	2924	58.28	-0.111784722057625	0.0123484390650985
3	C	26	50	20120531	19	2926	58.32	-0.112915951486167	0.0135690467907828
3	C	26	50	20120531	19	2928	58.36	-0.113765116019694	0.0149274696281202
3	C	26	50	20120531	19	2930	58.4	-0.114798764712432	0.0159812001534444
3	C	26	50	20120531	19	2932	58.44	-0.115776834812170	0.0169872716817166
3	C	26	50	20120531	19	2934	58.48	-0.117029757317754	0.0179490076148085
3	C	26	50	20120531	19	2936	58.52	-0.117773421519528	0.0191569581291094
3	C	26	50	20120531	19	2938	58.56	-0.119608787880776	0.0195051375081657
3	C	26	50	20120531	19	2940	58.6	-0.121565988740422	0.0204187901801368
3	C	26	50	20120531	19	2942	58.64	-0.122747988435853	0.0204077593143503
3	C	26	50	20120531	19	2944	58.68	-0.124841236640200	0.0214738642083453
3	C	26	50	20120531	19	2946	58.72	-0.125760051191674	0.0219324936666229
3	C	26	50	20120531	19	2948	58.76	-0.127148808909924	0.0219890622091178
3	C	26	50	20120531	19	2950	58.8	-0.128311575300907	0.0223989012994935
3	C	26	50	20120531	19	2952	58.84	-0.129250471684967	0.0215392008749269
3	C	26	50	20120531	19	2954	58.88	-0.130442441586013	0.0214870871051535
3	C	26	50	20120531	19	2956	58.92	-0.131928992172101	0.0206369326221329
3	C	26	50	20120531	19	2958	58.96	-0.132943478271070	0.0198770049643917
3	C	26	50	20120531	19	2960	59	-0.133888031509379	0.019274691408177
3	C	26	50	20120531	19	2962	59.04	-0.134216836162630	0.0187507252833178
3	C	26	50	20120531	19	2964	59.08	-0.135006957279928	0.0187511495473865
3	C	26	50	20120531	19	2966	59.12	-0.135060768105977	0.018738350914647
3	C	26	50	20120531	19	2968	59.16	-0.134963045948817	0.019109016289345
3	C	26	50	20120531	19	2970	59.2	-0.135375147780892	0.0188298505321325
3	C	26	50	20120531	19	2972	59.24	-0.134814341392733	0.0190653878009458
3	C	26	50	20120531	19	2974	59.28	-0.134978248744612	0.0200455792210266
3	C	26	50	20120531	19	2976	59.32	-0.135049242265443	0.0207340183831898
3	C	26	50	20120531	19	2978	59.36	-0.135351106150332	0.0210742074556186
3	C	26	50	20120531	19	2980	59.4	-0.135304932077520	0.0214810059868353
3	C	26	50	20120531	19	2982	59.44	-0.135032625256085	0.021961202201939
3	C	26	50	20120531	19	2984	59.48	-0.134602916465158	0.0231135741232388
3	C	26	50	20120531	19	2986	59.52	-0.134086162829467	0.0242228832415642
3	C	26	50	20120531	19	2988	59.56	-0.133531013295558	0.0252744217358667
3	C	26	50	20120531	19	2990	59.6	-0.133014471791901	0.0273720540022566
3	C	26	50	20120531	19	2992	59.64	-0.132052594437453	0.0285460633910606
3	C	26	50	20120531	19	2994	59.68	-0.132316981662938	0.0307820057438506
3	C	26	50	20120531	19	2996	59.72	-0.132106970948926	0.0322308675385019
3	C	26	50	20120531	19	2998	59.76	-0.132452109768823	0.0343464603171339
3	C	26	50	20120531	19	3000	59.8	-0.132518648516933	0.0359218235149394
3	C	26	50	20120531	19	3002	59.84	-0.132509031864709	0.0379070965137988
3	C	26	50	20120531	19	3004	59.88	-0.132537457557312	0.039523401194235
3	C	26	50	20120531	19	3006	59.92	-0.132410814732802	0.0414248820395237
3	C	26	50	20120531	19	3008	59.96	-0.132960165991106	0.0436120340244118
3	C	26	50	20120531	19	3010	60	-0.132949771521422	0.0452897862841331
3	C	26	50	20120531	19	3012	60.04	-0.133207724075199	0.0470103185041162
3	C	26	50	20120531	19	3014	60.08	-0.133109860496683	0.049180004951509
3	C	26	50	20120531	19	3016	60.12	-0.133133689995209	0.0502691615265707
3	C	26	50	20120531	19	3018	60.16	-0.132216784632044	0.0521901585190202
3	C	26	50	20120531	19	3020	60.2	-0.131307586732795	0.0536311007177221
3	C	26	50	20120531	19	3022	60.24	-0.130259371640364	0.054011807008713
3	C	26	50	20120531	19	3024	60.28	-0.128805206544854	0.0551477740526892
3	C	26	50	20120531	19	3026	60.32	-0.127569325312696	0.0558448399175829
3	C	26	50	20120531	19	3028	60.36	-0.126111978236670	0.0562386983947038
3	C	26	50	20120531	19	3030	60.4	-0.124897239497270	0.0572908025744312
3	C	26	50	20120531	19	3032	60.44	-0.123130603915153	0.0575682712753688
3	C	26	50	20120531	19	3034	60.48	-0.122123895990778	0.0581478867039074
3	C	26	50	20120531	19	3036	60.52	-0.120572291580821	0.05839134356867
3	C	26	50	20120531	19	3038	60.56	-0.119630354637602	0.0587180976122563
3	C	26	50	20120531	19	3040	60.6	-0.118317045212904	0.0588222544411251
3	C	26	50	20120531	19	3042	60.64	-0.116767420701934	0.0583325829951533
3	C	26	50	20120531	19	3044	60.68	-0.114701183976629	0.057686358107827
3	C	26	50	20120531	19	3046	60.72	-0.113366378505783	0.0571501590356532
3	C	26	50	20120531	19	3048	60.76	-0.111726102905464	0.0559535222298512
3	C	26	50	20120531	19	3050	60.8	-0.110437471507430	0.0548408189989761
3	C	26	50	20120531	19	3052	60.84	-0.109042703381539	0.0543348840970371
3	C	26	50	20120531	19	3054	60.88	-0.108304696034015	0.0540136454863441
3	C	26	50	20120531	19	3056	60.92	-0.106262571649948	0.0528398482295744
3	C	26	50	20120531	19	3058	60.96	-0.105230549302807	0.0518127756299009
3	C	26	50	20120531	19	3060	61	-0.103623083457135	0.0508166743072434
3	C	26	50	20120531	19	3062	61.04	-0.102006071669918	0.0499446702246842
3	C	26	50	20120531	19	3064	61.08	-0.100039466290082	0.0489117286387269
3	C	26	50	20120531	19	3066	61.12	-0.0989921704364662	0.0488021977983211
3	C	26	50	20120531	19	3068	61.16	-0.0973208528484542	0.0477157989397061
3	C	26	50	20120531	19	3070	61.2	-0.0951131240562332	0.0457996809840468
3	C	26	50	20120531	19	3072	61.24	-0.0930810405884592	0.04460735752961
3	C	26	50	20120531	19	3074	61.28	-0.0914308654932045	0.0436780070870965
3	C	26	50	20120531	19	3076	61.32	-0.0903069192645084	0.0426056796534271
3	C	26	50	20120531	19	3078	61.36	-0.0882920892021955	0.0417298571942495
3	C	26	50	20120531	19	3080	61.4	-0.0870436214693325	0.0405642623761416
3	C	26	50	20120531	19	3082	61.44	-0.0868500156326437	0.0411142500305485
3	C	26	50	20120531	19	3084	61.48	-0.0829416243209913	0.0388807118408145
3	C	26	50	20120531	19	3086	61.52	-0.0810931057736134	0.0372539419800167
3	C	26	50	20120531	19	3088	61.56	-0.0791771292393103	0.0357729775374996
3	C	26	50	20120531	19	3090	61.6	-0.0778185649806166	0.0341147414249391
3	C	26	50	20120531	19	3092	61.64	-0.0760291605601459	0.0337798556533691
3	C	26	50	20120531	19	3094	61.68	-0.0746105629357295	0.0326893555754232
3	C	26	50	20120531	19	3096	61.72	-0.0734301895858948	0.0317348321314995
3	C	26	50	20120531	19	3098	61.76	-0.0725633473828382	0.0306813137382097
3	C	26	50	20120531	19	3100	61.8	-0.0715688016950993	0.0298840508424218
3	C	26	50	20120531	19	3102	61.84	-0.0703881455025521	0.0283266481568585
3	C	26	50	20120531	19	3104	61.88	-0.0691012818714707	0.0269185864234817
3	C	26	50	20120531	19	3106	61.92	-0.0682503495709908	0.025216156137097
3	C	26	50	20120531	19	3108	61.96	-0.0674954423713961	0.0237605061173463
3	C	26	50	20120531	19	3110	62	-0.0658519140798842	0.0218502571479709
3	C	26	50	20120531	19	3112	62.04	-0.0647243616066041	0.0204244470343863
3	C	26	50	20120531	19	3114	62.08	-0.0626680950869136	0.018491641358691
3	C	26	50	20120531	19	3116	62.12	-0.0612193747136186	0.0173655030989733
3	C	26	50	20120531	19	3118	62.16	-0.060527117174837	0.0167050653653451
3	C	26	50	20120531	19	3120	62.2	-0.0589916347994904	0.0149667847651542
3	C	26	50	20120531	19	3122	62.24	-0.0573423082323728	0.0123523988630732
3	C	26	50	20120531	19	3124	62.28	-0.0552814455186046	0.0110580399001112
3	C	26	50	20120531	19	3126	62.32	-0.0538977789691788	0.0090689485246334
3	C	26	50	20120531	19	3128	62.36	-0.0523214258218796	0.0080161372381248
3	C	26	50	20120531	19	3130	62.4	-0.0509369107443163	0.0070314203346444
3	C	26	50	20120531	19	3132	62.44	-0.0490358541630963	0.0055181411122271
3	C	26	50	20120531	19	3134	62.48	-0.0471078568135131	0.0055393543156627
3	C	26	50	20120531	19	3136	62.52	-0.0453508378836207	0.0047398993888531
3	C	26	50	20120531	19	3138	62.56	-0.042985707121908	0.0029650613680749
3	C	26	50	20120531	19	3140	62.6	-0.0405211571467604	0.0021271398323689
3	C	26	50	20120531	19	3142	62.64	-0.0388585369721564	0.0010996429686267
3	C	26	50	20120531	19	3144	62.68	-0.0374243122878758	0.000423436753777999
3	C	26	50	20120531	19	3146	62.72	-0.0355644093213208	-0.000572947411592001
3	C	26	50	20120531	19	3148	62.76	-0.0334961926970283	-0.0018337895131257
3	C	26	50	20120531	19	3150	62.8	-0.0313165360440207	-0.00263911342621907
3	C	26	50	20120531	19	3152	62.84	-0.0300653105947111	-0.00297152432405487
3	C	26	50	20120531	19	3154	62.88	-0.0279439195404734	-0.00414666508370879
3	C	26	50	20120531	19	3156	62.92	-0.0261917089366931	-0.00407864141135865
3	C	26	50	20120531	19	3158	62.96	-0.0242951071281945	-0.00531508832894144
3	C	26	50	20120531	19	3160	63	-0.0217679074922338	-0.00592687711602404
3	C	26	50	20120531	19	3162	63.04	-0.0198517188258964	-0.00683261019204589
3	C	26	50	20120531	19	3164	63.08	-0.0183592992535241	-0.00719818439791934
3	C	26	50	20120531	19	3166	63.12	-0.0165964113373479	-0.00778953779902565
3	C	26	50	20120531	19	3168	63.16	-0.0161121139029132	-0.00888915955444885
3	C	26	50	20120531	19	3170	63.2	-0.015656666425151	-0.009370769983115
3	C	26	50	20120531	19	3172	63.24	-0.0151529235542337	-0.0103520927740457
3	C	26	50	20120531	19	3174	63.28	-0.0147331849689213	-0.0111614471957918
3	C	26	50	20120531	19	3176	63.32	-0.013681151499872	-0.0115229201823344
3	C	26	50	20120531	19	3178	63.36	-0.0128702414432073	-0.0114947773324432
3	C	26	50	20120531	19	3180	63.4	-0.0120135815777998	-0.0113266980505551
3	C	26	50	20120531	19	3182	63.44	-0.0113847515172906	-0.0118901914444827
3	C	26	50	20120531	19	3184	63.48	-0.0102747352921839	-0.0120017728945539
3	C	26	50	20120531	19	3186	63.52	-0.0101714977021307	-0.012103737692401
3	C	26	50	20120531	19	3188	63.56	-0.0090341871552702	-0.0119876307589302
3	C	26	50	20120531	19	3190	63.6	-0.00752324138523081	-0.0122769788537917
3	C	26	50	20120531	19	3192	63.64	-0.00727674396130921	-0.0126080462487433
3	C	26	50	20120531	19	3194	63.68	-0.00637910725793191	-0.0133727468772575
3	C	26	50	20120531	19	3196	63.72	-0.00564441624121131	-0.0135574785238424
3	C	26	50	20120531	19	3198	63.76	-0.00439094926340531	-0.0132881769062275
3	C	26	50	20120531	19	3200	63.8	-0.00319419224945051	-0.0132983238885376
3	C	26	50	20120531	19	3202	63.84	-0.00313115367990781	-0.0132030836761796
3	C	26	50	20120531	19	3204	63.88	-0.00256003767487902	-0.0132575591826022
3	C	26	50	20120531	19	3206	63.92	-0.00225050168141461	-0.0130852019046879
3	C	26	50	20120531	19	3208	63.96	-0.00199793021024259	-0.0132810775541444
3	C	26	50	20120531	19	3210	64	-0.0010599318517952	-0.0146844370274263
3	C	26	50	20120531	19	3212	64.04	-0.000318212193669569	-0.0153887648789628
3	C	26	50	20120531	19	3214	64.08	0.00206510563729803	-0.0177549707258257
3	C	26	50	20120531	19	3216	64.12	0.00378857913864816	-0.0196729551605446
3	C	26	50	20120531	19	3218	64.16	0.00610185776009651	-0.0221741120537542
3	C	26	50	20120531	19	3220	64.2	0.00732499692805738	-0.0236966826592763
3	C	26	50	20120531	19	3222	64.24	0.00868291771958021	-0.025904786218091
3	C	26	50	20120531	19	3224	64.28	0.00933274178042284	-0.0270426695214442
3	C	26	50	20120531	19	3226	64.32	0.0104801215278474	-0.0276800272897345
3	C	26	50	20120531	19	3228	64.36	0.0105252066562158	-0.0270838231361093
3	C	26	50	20120531	19	3230	64.4	0.0110427593225697	-0.0266354255129554
3	C	26	50	20120531	19	3232	64.44	0.0120550816747876	-0.025598354423396
3	C	26	50	20120531	19	3234	64.48	0.0117891388143834	-0.0243421792266181
3	C	26	50	20120531	19	3236	64.52	0.0125021075107859	-0.0236065831132175
3	C	26	50	20120531	19	3238	64.56	0.0122476197802369	-0.0226650704340677
3	C	26	50	20120531	19	3240	64.6	0.0120646983270117	-0.0219906956257822
3	C	26	50	20120531	19	3242	64.64	0.0116403069790792	-0.0210726306074965
3	C	26	50	20120531	19	3244	64.68	0.0115548955509797	-0.0206646229236840
3	C	26	50	20120531	19	3246	64.72	0.0114990977548763	-0.0197009707312152
3	C	26	50	20120531	19	3248	64.76	0.0114526549814879	-0.0185896534296312
3	C	26	50	20120531	19	3250	64.8	0.0115871516410171	-0.0181038095526661
3	C	26	50	20120531	19	3252	64.84	0.0116106622343847	-0.0168132908866327
3	C	26	50	20120531	19	3254	64.88	0.0114290517571319	-0.0154347975304180
3	C	26	50	20120531	19	3256	64.92	0.0110595743218263	-0.0133695507546065
3	C	26	50	20120531	19	3258	64.96	0.0103298259815062	-0.0125063572225408
3	C	26	50	20120531	19	3260	65	0.00927441395625632	-0.0116219236169819
3	C	26	50	20120531	19	3262	65.04	0.00849676761679217	-0.0109411084801334
3	C	26	50	20120531	19	3264	65.08	0.00661304080856545	-0.0114896706072694
3	C	26	50	20120531	19	3266	65.12	0.006324561747938	-0.0109571138421256
3	C	26	50	20120531	19	3268	65.16	0.00589361269171673	-0.0115915682299723
3	C	26	50	20120531	19	3270	65.2	0.00582703081009342	-0.0118036868292994
3	C	26	50	20120531	19	3272	65.24	0.00574717794840081	-0.0114653425984627
3	C	26	50	20120531	19	3274	65.28	0.00571415726380092	-0.0111852281160819
3	C	26	50	20120531	19	3276	65.32	0.00562591549938834	-0.0113882615953523
3	C	26	50	20120531	19	3278	65.36	0.00560923202199303	-0.0114320131203315
3	C	26	50	20120531	19	3280	65.4	0.00560766648757948	-0.0114889875421188
3	C	26	50	20120531	19	3282	65.44	0.00536167535211318	-0.0116835578724572
3	C	26	50	20120531	19	3284	65.48	0.00547292870463795	-0.0117076023314447
3	C	26	50	20120531	19	3286	65.52	0.00543090110599134	-0.0116697975744953
3	C	26	50	20120531	19	3288	65.56	0.00488289476478533	-0.0116255171336439
3	C	26	50	20120531	19	3290	65.6	0.00483940416220845	-0.0116375132001867
3	C	26	50	20120531	19	3292	65.64	0.00528415028594423	-0.0116754947338313
3	C	26	50	20120531	19	3294	65.68	0.00478803214744847	-0.0116921661904114
3	C	26	50	20120531	19	3296	65.72	0.00517200739308873	-0.0115717296421194
3	C	26	50	20120531	19	3298	65.76	0.00523239714062919	-0.0115112126153583
3	C	26	50	20120531	19	3300	65.8	0.00534366675660992	-0.0114622815332070
3	C	26	50	20120531	19	3302	65.84	0.0049807866275728	-0.0113079696203486
3	C	26	50	20120531	19	3304	65.88	0.00495669479243099	-0.0114074390383649
3	C	26	50	20120531	19	3306	65.92	0.00518930322495656	-0.0113163085306191
3	C	26	50	20120531	19	3308	65.96	0.00539980749950223	-0.0112671943078115
3	C	26	50	20120531	19	3310	66	0.00517200032202092	-0.0111885414063265
3	C	26	50	20120531	19	3312	66.04	0.00537265247778432	-0.0118469532790267
3	C	26	50	20120531	19	3314	66.08	0.00503756235235461	-0.0115598601476904
3	C	26	50	20120531	19	3316	66.12	0.00532308358531636	-0.0116844042792743
3	C	26	50	20120531	19	3318	66.16	0.00517453176429757	-0.0113196672878298
3	C	26	50	20120531	19	3320	66.2	0.00487436988543135	-0.0119140704404833
3	C	26	50	20120531	19	3322	66.24	0.00405194105930109	-0.0121795536814798
3	C	26	50	20120531	19	3324	66.28	0.0038698893474168	-0.0115760097594659
3	C	26	50	20120531	19	3326	66.32	0.00333862588057572	-0.0111672454713976
3	C	26	50	20120531	19	3328	66.36	0.00354807798023099	-0.0112968510733212
3	C	26	50	20120531	19	3330	66.4	0.00320562616610234	-0.0109286605723574
3	C	26	50	20120531	19	3332	66.44	0.00228056786175067	-0.0105012215941979
3	C	26	50	20120531	19	3334	66.48	0.00094025402907938	-0.00944452829146058
3	C	26	50	20120531	19	3336	66.52	0.00095554167768863	-0.00829965170204144
3	C	26	50	20120531	19	3338	66.56	-0.000117263053058069	-0.00662513445584404
3	C	26	50	20120531	19	3340	66.6	0.000307058291303131	-0.00548703124228189
3	C	26	50	20120531	19	3342	66.64	0.00034184681356666	-0.00580988318780689
3	C	26	50	20120531	19	3344	66.68	0.00076852607620041	-0.00436068509317053
3	C	26	50	20120531	19	3346	66.72	0.00101580131758135	-0.0036669426301484
3	C	26	50	20120531	19	3348	66.76	0.00154386866177146	-0.00294385523570704
3	C	26	50	20120531	19	3350	66.8	0.00258448942737246	-0.002140963769941
3	C	26	50	20120531	19	3352	66.84	0.0031234815713319	-0.0009552517639083
3	C	26	50	20120531	19	3354	66.88	0.00382687604191722	-0.0006243611456521
3	C	26	50	20120531	19	3356	66.92	0.00518729999144546	0.000432289730678399
3	C	26	50	20120531	19	3358	66.96	0.00589683921995928	0.000627903750625899
3	C	26	50	20120531	19	3360	67	0.00691569523883536	0.0016606190624132
3	C	26	50	20120531	19	3362	67.04	0.0087359507281692	0.0020976746927968
3	C	26	50	20120531	19	3364	67.08	0.0100715552296778	0.0031298879587695
3	C	26	50	20120531	19	3366	67.12	0.0112960873979976	0.0036090588690406
3	C	26	50	20120531	19	3368	67.16	0.0131465151336847	0.0041316814910155
3	C	26	50	20120531	19	3370	67.2	0.0140804829834793	0.004300234534447
3	C	26	50	20120531	19	3372	67.24	0.0156950128258947	0.0049740436573074
3	C	26	50	20120531	19	3374	67.28	0.0169586479992142	0.005114439708712
3	C	26	50	20120531	19	3376	67.32	0.0175627717487887	0.0045038105767506
3	C	26	50	20120531	19	3378	67.36	0.0186726111972	0.0043690713795955
3	C	26	50	20120531	19	3380	67.4	0.0199028355751084	0.0040264074334325
3	C	26	50	20120531	19	3382	67.44	0.0216394686164991	0.0036175795057539
3	C	26	50	20120531	19	3384	67.48	0.0229647910783025	0.0028026467186109
3	C	26	50	20120531	19	3386	67.52	0.024584759278972	0.0021700824271903
3	C	26	50	20120531	19	3388	67.56	0.0263776992333486	0.0014638241741412
3	C	26	50	20120531	19	3390	67.6	0.0274332823784395	0.0019415313733752
3	C	26	50	20120531	19	3392	67.64	0.0291250282813605	0.0015925812479274
3	C	26	50	20120531	19	3394	67.68	0.0308474414053816	0.002239965790375
3	C	26	50	20120531	19	3396	67.72	0.0328242998335448	0.0023504865802744
3	C	26	50	20120531	19	3398	67.76	0.0343780326349138	0.0026975982280911
3	C	26	50	20120531	19	3400	67.8	0.0348390733273153	0.0032952378084821
3	C	26	50	20120531	19	3402	67.84	0.0360234135461924	0.0044145100613545
3	C	26	50	20120531	19	3404	67.88	0.0355468377178083	0.0048611045622163
3	C	26	50	20120531	19	3406	67.92	0.0359488562071841	0.0056116701261746
3	C	26	50	20120531	19	3408	67.96	0.0364810247707051	0.0061094733001299
3	C	26	50	20120531	19	3410	68	0.0369401845590686	0.0071833210133789
3	C	26	50	20120531	19	3412	68.04	0.037251714593656	0.0082680440289225
3	C	26	50	20120531	19	3414	68.08	0.0372917226953355	0.0093220715390948
3	C	26	50	20120531	19	3416	68.12	0.0371216210880533	0.0096748895386356
3	C	26	50	20120531	19	3418	68.16	0.0374198363019509	0.0103420165024139
3	C	26	50	20120531	19	3420	68.2	0.0367298344338012	0.0105941778516528
3	C	26	50	20120531	19	3422	68.24	0.0365751123990098	0.0107302322674209
3	C	26	50	20120531	19	3424	68.28	0.0361344646661778	0.0105807286806746
3	C	26	50	20120531	19	3426	68.32	0.0355921349782111	0.0106430742855719
3	C	26	50	20120531	19	3428	68.36	0.0350714144734776	0.0107549456494234
3	C	26	50	20120531	19	3430	68.4	0.0342945657504626	0.0107552497053393
3	C	26	50	20120531	19	3432	68.44	0.0329821260671057	0.0109920385531552
3	C	26	50	20120531	19	3434	68.48	0.0317322858399804	0.0114162609025671
3	C	26	50	20120531	19	3436	68.52	0.0306260533432599	0.0125748193010954
3	C	26	50	20120531	19	3438	68.56	0.029046645494666	0.0136584038747213
3	C	26	50	20120531	19	3440	68.6	0.027939613260176	0.0147606277830992
3	C	26	50	20120531	19	3442	68.64	0.0267747326199171	0.0149819451345428
3	C	26	50	20120531	19	3444	68.68	0.0251828867630421	0.0152722902499658
3	C	26	50	20120531	19	3446	68.72	0.0247977115571942	0.0149007197785879
3	C	26	50	20120531	19	3448	68.76	0.0213815797023326	0.015403006009536
3	C	26	50	20120531	19	3450	68.8	0.0193603927500568	0.0158753462683008
3	C	26	50	20120531	19	3452	68.84	0.0177236526836443	0.0166041612276697
3	C	26	50	20120531	19	3454	68.88	0.0161030346518428	0.0166279907261957
3	C	26	50	20120531	19	3456	68.92	0.0149026501801005	0.016892165819647
3	C	26	50	20120531	19	3458	68.96	0.0132670414845379	0.0172332034202133
3	C	26	50	20120531	19	3460	69	0.0117333268761443	0.0160073631043483
3	C	26	50	20120531	19	3462	69.04	0.0097720955078453	0.015130550695677
3	C	26	50	20120531	19	3464	69.08	0.00902546145759041	0.0147862604039173
3	C	26	50	20120531	19	3466	69.12	0.00798516596110876	0.0125054167705219
3	C	26	50	20120531	19	3468	69.16	0.00793241579523225	0.0113937034891404
3	C	26	50	20120531	19	3470	69.2	0.00738589296405317	0.0104497866469345
3	C	26	50	20120531	19	3472	69.24	0.00717171032003176	0.0091417098124175
3	C	26	50	20120531	19	3474	69.28	0.00722629896353936	0.0076335924695029
3	C	26	50	20120531	19	3476	69.32	0.0063451732035028	0.0064535019623806
3	C	26	50	20120531	19	3478	69.36	0.00588880648692501	0.0056261870283924
3	C	26	50	20120531	19	3480	69.4	0.00577828569702555	0.0048174690027493
3	C	26	50	20120531	19	3482	69.44	0.00577984133194416	0.0052359347958555
3	C	26	50	20120531	19	3484	69.48	0.00559875128528229	0.0044885936388194
3	C	26	50	20120531	19	3486	69.52	0.00523268210466201	0.0037331914644779
3	C	26	50	20120531	19	3488	69.56	0.00479710432745109	0.0027027954629328
3	C	26	50	20120531	19	3490	69.6	0.0045813801906467	0.0023554080434715
3	C	26	50	20120531	19	3492	69.64	0.00441502624930475	0.0010771993993918
3	C	26	50	20120531	19	3494	69.68	0.00389518255697984	0.0002589566454062
3	C	26	50	20120531	19	3496	69.72	0.00339225285886091	-0.000249629906962201
3	C	26	50	20120531	19	3498	69.76	0.00376413445722254	-0.0009355800532557
3	C	26	50	20120531	19	3500	69.8	0.00315267801032709	-0.00265838208600641
3	C	26	50	20120531	19	3502	69.84	0.00315392251826198	-0.003452759986127
3	C	26	50	20120531	19	3504	69.88	0.00306952932392737	-0.0048364053223494
3	C	26	50	20120531	19	3506	69.92	0.00233915872963978	-0.00591168846236416
3	C	26	50	20120531	19	3508	69.96	0.00218369706115523	-0.00682494232611071
3	C	26	50	20120531	19	3510	70	0.00186035410068137	-0.00767884164664446
3	C	26	50	20120531	19	3512	70.04	0.00115481143969481	-0.0097261194249325
3	C	26	50	20120531	19	3514	70.08	0.000373536228229610	-0.0107908596028398
3	C	26	50	20120531	19	3516	70.12	-0.000930163615311838	-0.0122285561814161
3	C	26	50	20120531	19	3518	70.16	-0.00258931896668796	-0.0129137992209283
3	C	26	50	20120531	19	3520	70.2	-0.00333144167567891	-0.0130058786659744
3	C	26	50	20120531	19	3522	70.24	-0.00502967881885111	-0.0138630122929253
3	C	26	50	20120531	19	3524	70.28	-0.00544198571189321	-0.0151772056010996
3	C	26	50	20120531	19	3526	70.32	-0.00581571993002161	-0.0166681119649602
3	C	26	50	20120531	19	3528	70.36	-0.00494473408122721	-0.0200865207036572
3	C	26	50	20120531	19	3530	70.4	-0.00382777406752931	-0.0222007841215406
3	C	26	50	20120531	19	3532	70.44	-0.00252043050274442	-0.0233996575060915
3	C	26	50	20120531	19	3534	70.48	-0.00249450796814612	-0.02367363309953
3	C	26	50	20120531	19	3536	70.52	-0.00241045630638682	-0.0242552050925322
3	C	26	50	20120531	19	3538	70.56	-0.00229655554607329	-0.0259261549850185
3	C	26	50	20120531	19	3540	70.6	-0.00271671132438653	-0.028066008597313
3	C	26	50	20120531	19	3542	70.64	-0.00253503437909627	-0.0306006540676796
3	C	26	50	20120531	19	3544	70.68	-0.00249277767785256	-0.0331774643154084
3	C	26	50	20120531	19	3546	70.72	-0.00205207337647804	-0.0360575455905203
3	C	26	50	20120531	19	3548	70.76	-0.00132898598203668	-0.0381173476441167
3	C	26	50	20120531	19	3550	70.8	-0.00157399848171782	-0.0396180403658289
3	C	26	50	20120531	19	3552	70.84	-0.00125905312137734	-0.0407791097005372
3	C	26	50	20120531	19	3554	70.88	-0.00130685353978555	-0.0434953896897872
3	C	26	50	20120531	19	3556	70.92	-0.00181752605715847	-0.0449917690601342
3	C	26	50	20120531	19	3558	70.96	-0.00230090425277759	-0.0464789560423257
3	C	26	50	20120531	19	3560	71	-0.00330393522189071	-0.047416508923501
3	C	26	50	20120531	19	3562	71.04	-0.00391735035457001	-0.048947465815448
3	C	26	50	20120531	19	3564	71.08	-0.00433341198462021	-0.0497432437869953
3	C	26	50	20120531	19	3566	71.12	-0.00391890598948861	-0.0507555378549419
3	C	26	50	20120531	19	3568	71.16	-0.00383115403794341	-0.0523316081595286
3	C	26	50	20120531	19	3570	71.2	-0.00398615184437951	-0.0536203809789193
3	C	26	50	20120531	19	3572	71.24	-0.00379502088142481	-0.0559428732017265
3	C	26	50	20120531	19	3574	71.28	-0.00351550157082171	-0.0584093323651833
3	C	26	50	20120531	19	3576	71.32	-0.00401415327291451	-0.0606015048082178
3	C	26	50	20120531	19	3578	71.36	-0.00406124658454151	-0.0618140515165965
3	C	26	50	20120531	19	3580	71.4	-0.00398714179387311	-0.0630775099132206
3	C	26	50	20120531	19	3582	71.44	-0.00320699088219001	-0.0643021481475576
3	C	26	50	20120531	19	3584	71.48	-0.00229496455581563	-0.065208800462395
3	C	26	50	20120531	19	3586	71.52	-0.00185903322521412	-0.0651407060793667
3	C	26	50	20120531	19	3588	71.56	-0.00153489547671821	-0.0654458933661268
3	C	26	50	20120531	19	3590	71.6	0.000614143452663951	-0.0676622488610779
3	C	26	50	20120531	19	3592	71.64	0.00112566449817429	-0.0689081710095286
3	C	26	50	20120531	19	3594	71.68	0.00241316452535877	-0.0706278547013743
3	C	26	50	20120531	19	3596	71.72	0.00256413182314209	-0.0712612102452831
3	C	26	50	20120531	19	3598	71.76	0.00298846660253214	-0.0724435634941051
3	C	26	50	20120531	19	3600	71.8	0.00301498310682664	-0.0730815859427698
3	C	26	50	20120531	19	3602	71.84	0.00403123697274794	-0.0749363270298221
3	C	26	50	20120531	19	3604	71.88	0.00417081985135416	-0.0767122964214502
3	C	26	50	20120531	19	3606	71.92	0.00466791591852831	-0.0788107065052994
3	C	26	50	20120531	19	3608	71.96	0.00481400417952144	-0.0800969337402777
3	C	26	50	20120531	19	3610	72	0.00509140216978093	-0.0813839387927154
3	C	26	50	20120531	19	3612	72.04	0.00501574174419397	-0.0828148400751245
3	C	26	50	20120531	19	3614	72.08	0.00513361644461776	-0.0844017998241414
3	C	26	50	20120531	19	3616	72.12	0.00468262373957699	-0.0868797848281316
3	C	26	50	20120531	19	3618	72.16	0.00486116820182659	-0.0878845128535196
3	C	26	50	20120531	19	3620	72.2	0.00484306626822822	-0.0898458856431748
3	C	26	50	20120531	19	3622	72.24	0.00514323309684191	-0.0910271075211469
3	C	26	50	20120531	19	3624	72.28	0.00508984653486231	-0.0924302195070554
3	C	26	50	20120531	19	3626	72.32	0.00481301423002778	-0.0939381247179357
3	C	26	50	20120531	19	3628	72.36	0.00528755359088207	-0.0957031339544555
3	C	26	50	20120531	19	3630	72.4	0.00494510177675344	-0.0970864469504907
3	C	26	50	20120531	19	3632	72.44	0.00519895311119941	-0.0986905893942905
3	C	26	50	20120531	19	3634	72.48	0.00526556256998717	-0.099678276146252
3	C	26	50	20120531	19	3636	72.52	0.00593215213261173	-0.102119986572367
3	C	26	50	20120531	19	3638	72.56	0.00600958032515167	-0.102109450681327
3	C	26	50	20120531	19	3640	72.6	0.00602351032874102	-0.104364202074497
3	C	26	50	20120531	19	3642	72.64	0.00616641660921884	-0.106218872450871
3	C	26	50	20120531	19	3644	72.68	0.00602018692686944	-0.107470168610859
3	C	26	50	20120531	19	3646	72.72	0.00592508106479987	-0.109672735523577
3	C	26	50	20120531	19	3648	72.76	0.00611196938706748	-0.110278796745732
3	C	26	50	20120531	19	3650	72.8	0.00650936339809432	-0.111016167697153
3	C	26	50	20120531	19	3652	72.84	0.00633817284636905	-0.110845684252209
3	C	26	50	20120531	19	3654	72.88	0.00606699739578401	-0.112688899498728
3	C	26	50	20120531	19	3656	72.92	0.00618282148654237	-0.113495566914706
3	C	26	50	20120531	19	3658	72.96	0.0066430772904167	-0.112604117395664
3	C	26	50	20120531	19	3660	73	0.00639601418107011	-0.112164721241835
3	C	26	50	20120531	19	3662	73.04	0.00663247068869888	-0.111361872202475
3	C	26	50	20120531	19	3664	73.08	0.00699882271203164	-0.110813510893665
3	C	26	50	20120531	19	3666	73.12	0.00748785776190026	-0.111598965106207
3	C	26	50	20120531	19	3668	73.16	0.00816116483894608	-0.111200298302974
3	C	26	50	20120531	19	3670	73.2	0.00934634651489285	-0.111142810521664
3	C	26	50	20120531	19	3672	73.24	0.0100926977224353	-0.111520193410783
3	C	26	50	20120531	19	3674	73.28	0.012306436922296	-0.111149174482694
3	C	26	50	20120531	19	3676	73.32	0.0137029021044613	-0.111296040561147
3	C	26	50	20120531	19	3678	73.36	0.0162567596660728	-0.111481938933921
3	C	26	50	20120531	19	3680	73.4	0.0178087883400991	-0.111464756239138
3	C	26	50	20120531	19	3682	73.44	0.0197673327026296	-0.111428269529229
3	C	26	50	20120531	19	3684	73.48	0.0222605205024153	-0.112117062244783
3	C	26	50	20120531	19	3686	73.52	0.0240700067554716	-0.111893757923284
3	C	26	50	20120531	19	3688	73.56	0.0252772501629914	-0.111012207899178
3	C	26	50	20120531	19	3690	73.6	0.0266675635161604	-0.111126476355018
3	C	26	50	20120531	19	3692	73.64	0.0288612915941136	-0.111740245041088
3	C	26	50	20120531	19	3694	73.68	0.0316977797361653	-0.112123638337848
3	C	26	50	20120531	19	3696	73.72	0.0336573847588676	-0.112607370086857
3	C	26	50	20120531	19	3698	73.76	0.0356122521661359	-0.112825441818176
3	C	26	50	20120531	19	3700	73.8	0.0375251174306017	-0.113427896795746
3	C	26	50	20120531	19	3702	73.84	0.0402413267091736	-0.113866090868048
3	C	26	50	20120531	19	3704	73.88	0.0417759605563828	-0.114022715020081
3	C	26	50	20120531	19	3706	73.92	0.0424110131565664	-0.113991673032386
3	C	26	50	20120531	19	3708	73.96	0.0459896098654734	-0.115204856136868
3	C	26	50	20120531	19	3710	74	0.0477993789612423	-0.115707184794223
3	C	26	50	20120531	19	3712	74.04	0.0495104359503575	-0.115896830832937
3	C	26	50	20120531	19	3714	74.08	0.0502398165951514	-0.116049919451064
3	C	26	50	20120531	19	3716	74.12	0.0507309022546855	-0.115391956591170
3	C	26	50	20120531	19	3718	74.16	0.0522691423464787	-0.116365359786152
3	C	26	50	20120531	19	3720	74.2	0.0528900528110386	-0.116667930777821
3	C	26	50	20120531	19	3722	74.24	0.0531957350725455	-0.116483870882678
3	C	26	50	20120531	19	3724	74.28	0.0533452174460884	-0.116673799764105
3	C	26	50	20120531	19	3726	74.32	0.0533445103393072	-0.116231858025864
3	C	26	50	20120531	19	3728	74.36	0.0530296356896448	-0.116321872719109
3	C	26	50	20120531	19	3730	74.4	0.05282535254056	-0.116366349735645
3	C	26	50	20120531	19	3732	74.44	0.0528095133486614	-0.116418958480166
3	C	26	50	20120531	19	3734	74.48	0.0527686425767088	-0.116669132859349
3	C	26	50	20120531	19	3736	74.52	0.0529445000331899	-0.116459334277371
3	C	26	50	20120531	19	3738	74.56	0.0530340904623663	-0.116706326676040
3	C	26	50	20120531	19	3740	74.6	0.0538227266554236	-0.116151035720774
3	C	26	50	20120531	19	3742	74.64	0.0546250100093579	-0.116116670331208
3	C	26	50	20120531	19	3744	74.68	0.0554228385905707	-0.116288992253783
3	C	26	50	20120531	19	3746	74.72	0.0562187579834743	-0.116952541257249
3	C	26	50	20120531	19	3748	74.76	0.0569301074053479	-0.117570552584006
3	C	26	50	20120531	19	3750	74.8	0.0573518966003257	-0.117203917717961
3	C	26	50	20120531	19	3752	74.84	0.058450386984899	-0.117132146379670
3	C	26	50	20120531	19	3754	74.88	0.0599172800024705	-0.117687578756292
3	C	26	50	20120531	19	3756	74.92	0.0611027445211297	-0.117733894250460
3	C	26	50	20120531	19	3758	74.96	0.0624878252841179	-0.117241182245329
3	C	26	50	20120531	19	3760	75	0.0638130848134178	-0.118395039090869
3	C	26	50	20120531	19	3762	75.04	0.0654936655002638	-0.118681629469284
3	C	26	50	20120531	19	3764	75.08	0.0666341580276396	-0.119530935424168
3	C	26	50	20120531	19	3766	75.12	0.0681658927370459	-0.120558927262657
3	C	26	50	20120531	19	3768	75.16	0.0686730297205129	-0.120587777219329
3	C	26	50	20120531	19	3770	75.2	0.0700426248449931	-0.121640729927194
3	C	26	50	20120531	19	3772	75.24	0.0716637378515414	-0.123195940581736
3	C	26	50	20120531	19	3774	75.28	0.072630706374814	-0.123849660800943
3	C	26	50	20120531	19	3776	75.32	0.0735693199161611	-0.124278591774410
3	C	26	50	20120531	19	3778	75.36	0.0747786139333463	-0.126064602082331
3	C	26	50	20120531	19	3780	75.4	0.0752471428865605	-0.126710473416267
3	C	26	50	20120531	19	3782	75.44	0.0762415471529431	-0.128281452552029
3	C	26	50	20120531	19	3784	75.48	0.0773314815454641	-0.129367992832000
3	C	26	50	20120531	19	3786	75.52	0.0781409773885664	-0.130211712643312
3	C	26	50	20120531	19	3788	75.56	0.0787677568394102	-0.130210015587037
3	C	26	50	20120531	19	3790	75.6	0.0795827681154058	-0.130773862534356
3	C	26	50	20120531	19	3792	75.64	0.0810321248848039	-0.131201167162227
3	C	26	50	20120531	19	3794	75.68	0.081999446961467	-0.131278948908157
3	C	26	50	20120531	19	3796	75.72	0.0833691835073035	-0.132425098289782
3	C	26	50	20120531	19	3798	75.76	0.0848924329353356	-0.133672293230439
3	C	26	50	20120531	19	3800	75.8	0.0866859385751372	-0.134538923301461
3	C	26	50	20120531	19	3802	75.84	0.0874879390863589	-0.134900820552073
3	C	26	50	20120531	19	3804	75.88	0.0893078905197769	-0.136366087224047
3	C	26	50	20120531	19	3806	75.92	0.0915730363826298	-0.139086044168560
3	C	26	50	20120531	19	3808	75.96	0.0918239178685949	-0.138955370835396
3	C	26	50	20120531	19	3810	76	0.0926293124923663	-0.140375948358800
3	C	26	50	20120531	19	3812	76.04	0.0941222270394855	-0.141981575726840
3	C	26	50	20120531	19	3814	76.08	0.0947463901952388	-0.143051640418810
3	C	26	50	20120531	19	3816	76.12	0.0954315766662086	-0.144528786484709
3	C	26	50	20120531	19	3818	76.16	0.0965604726423729	-0.145835166262951
3	C	26	50	20120531	19	3820	76.2	0.0973069652712716	-0.146477431352303
3	C	26	50	20120531	19	3822	76.24	0.0983901114386931	-0.147850774142723
3	C	26	50	20120531	19	3824	76.28	0.0993303513256369	-0.150024632520125
3	C	26	50	20120531	19	3826	76.32	0.0992284572384679	-0.151392247745618
3	C	26	50	20120531	19	3828	76.36	0.100210699268214	-0.153693809607702
3	C	26	50	20120531	19	3830	76.4	0.100876298881345	-0.155503083728724
3	C	26	50	20120531	19	3832	76.44	0.101817882271173	-0.156783229845384
3	C	26	50	20120531	19	3834	76.48	0.102103341278738	-0.158292407848471
3	C	26	50	20120531	19	3836	76.52	0.102830529892510	-0.160368190515322
3	C	26	50	20120531	19	3838	76.56	0.103022580094280	-0.163011638506110
3	C	26	50	20120531	19	3840	76.6	0.103070026959298	-0.164300623457535
3	C	26	50	20120531	19	3842	76.64	0.102614296638823	-0.165095765032979
3	C	26	50	20120531	19	3844	76.68	0.102533050069665	-0.166400306333590
3	C	26	50	20120531	19	3846	76.72	0.102247520351422	-0.166847056397943
3	C	26	50	20120531	19	3848	76.76	0.102462763655615	-0.168211489642921
3	C	26	50	20120531	19	3850	76.8	0.102953566472437	-0.169505424341814
3	C	26	50	20120531	19	3852	76.84	0.103719363116462	-0.170504566223631
3	C	26	50	20120531	19	3854	76.88	0.103932555810989	-0.171303950439762
3	C	26	50	20120531	19	3856	76.92	0.104961042624225	-0.173569167013293
3	C	26	50	20120531	19	3858	76.96	0.105707252410411	-0.174122619490928
3	C	26	50	20120531	19	3860	77	0.106373559130324	-0.175174582249299
3	C	26	50	20120531	19	3862	77.04	0.106702575915610	-0.175728034726934
3	C	26	50	20120531	19	3864	77.08	0.107196772844981	-0.176195503019976
3	C	26	50	20120531	19	3866	77.12	0.106763528520148	-0.176352975700147
3	C	26	50	20120531	19	3868	77.16	0.106853472502715	-0.176519004372369
3	C	26	50	20120531	19	3870	77.2	0.106488817535657	-0.176111498734372
3	C	26	50	20120531	19	3872	77.24	0.106336436024311	-0.176104074113169
3	C	26	50	20120531	19	3874	77.28	0.106605985129300	-0.176275759639641
3	C	26	50	20120531	19	3876	77.32	0.106062573567958	-0.177441425168427
3	C	26	50	20120531	19	3878	77.36	0.106213965129810	-0.177882589089209
3	C	26	50	20120531	19	3880	77.4	0.106168144610389	-0.179344037384566
3	C	26	50	20120531	19	3882	77.44	0.105968740498094	-0.180192565521990
3	C	26	50	20120531	19	3884	77.48	0.106407146702430	-0.181072206357786
3	C	26	50	20120531	19	3886	77.52	0.106289979108787	-0.182225992492648
3	C	26	50	20120531	19	3888	77.56	0.106318687644103	-0.183048640521880
3	C	26	50	20120531	19	3890	77.6	0.106596156345041	-0.183649398443176
3	C	26	50	20120531	19	3892	77.64	0.107011793711022	-0.184705957395625
3	C	26	50	20120531	19	3894	77.68	0.108056402558870	-0.185580436351919
3	C	26	50	20120531	19	3896	77.72	0.108657726165591	-0.184966384823136
3	C	26	50	20120531	19	3898	77.76	0.108883929624892	-0.184734524509585
3	C	26	50	20120531	19	3900	77.8	0.110081344248154	-0.186259470993892
3	C	26	50	20120531	19	3902	77.84	0.110738387869232	-0.187968406662664
3	C	26	50	20120531	19	3904	77.88	0.110559065589523	-0.187959638538577
3	C	26	50	20120531	19	3906	77.92	0.110117265272638	-0.189645946790351
3	C	26	50	20120531	19	3908	77.96	0.109968772848589	-0.191017733945853
3	C	26	50	20120531	19	3910	78	0.109897355063689	-0.191919295091866
3	C	26	50	20120531	19	3912	78.04	0.110699779838979	-0.193506891236986
3	C	26	50	20120531	19	3914	78.08	0.109877768205850	-0.192264151069050
3	C	26	50	20120531	19	3916	78.12	0.111839494548896	-0.195366723492862
3	C	26	50	20120531	19	3918	78.16	0.112079910854499	-0.196363744054335
3	C	26	50	20120531	19	3920	78.2	0.113274214207923	-0.197336015878467
3	C	26	50	20120531	19	3922	78.24	0.113310913049867	-0.199272144956034
3	C	26	50	20120531	19	3924	78.28	0.113985280787085	-0.200388171588781
3	C	26	50	20120531	19	3926	78.32	0.115049900756839	-0.202528159551364
3	C	26	50	20120531	19	3928	78.36	0.116062548378176	-0.205295704782250
3	C	26	50	20120531	19	3930	78.4	0.116438658475089	-0.206079249806482
3	C	26	50	20120531	19	3932	78.44	0.116574422977077	-0.206704332201051
3	C	26	50	20120531	19	3934	78.48	0.116866104524317	-0.207368659021976
3	C	26	50	20120531	19	3936	78.52	0.116638911115521	-0.208629642544866
3	C	26	50	20120531	19	3938	78.56	0.116523652710188	-0.208664290777144
3	C	26	50	20120531	19	3940	78.6	0.116081710971946	-0.209990115991869
3	C	26	50	20120531	19	3942	78.64	0.115189907899514	-0.210396843812407
3	C	26	50	20120531	19	3944	78.68	0.114168067890021	-0.212073464701279
3	C	26	50	20120531	19	3946	78.72	0.113807443431616	-0.213701224511570
3	C	26	50	20120531	19	3948	78.76	0.112698841420072	-0.215574916060358
3	C	26	50	20120531	19	3950	78.8	0.111995411594147	-0.216647455626062
3	C	26	50	20120531	19	3952	78.84	0.111358237673620	-0.217854557612226
3	C	26	50	20120531	19	3954	78.88	0.111381784329434	-0.220031527259465
3	C	26	50	20120531	19	3956	78.92	0.111222048907564	-0.220437335841188
3	C	26	50	20120531	19	3958	78.96	0.111694042684006	-0.221017516955151
3	C	26	50	20120531	19	3960	79	0.111556651836421	-0.221447650010147
3	C	26	50	20120531	19	3962	79.04	0.112681163750542	-0.221976353750440
3	C	26	50	20120531	19	3964	79.08	0.112958420319445	-0.222652277122576
3	C	26	50	20120531	19	3966	79.12	0.112914933252402	-0.223349130855436
3	C	26	50	20120531	19	3968	79.16	0.112966834890142	-0.224034034483693
3	C	26	50	20120531	19	3970	79.2	0.113341530773492	-0.225247500430887
3	C	26	50	20120531	19	3972	79.24	0.114175138957833	-0.226241056169133
3	C	26	50	20120531	19	3974	79.28	0.114531945039620	-0.228323768482439
3	C	26	50	20120531	19	3976	79.32	0.114718055544428	-0.228127758482694
3	C	26	50	20120531	19	3978	79.36	0.115212676737868	-0.229245340750360
3	C	26	50	20120531	19	3980	79.4	0.115187362315102	-0.231243483092637
3	C	26	50	20120531	19	3982	79.44	0.114969997690565	-0.232989612578099
3	C	26	50	20120531	19	3984	79.48	0.114542480930659	-0.234537186479404
3	C	26	50	20120531	19	3986	79.52	0.114081800862716	-0.235883164237392
3	C	26	50	20120531	19	3988	79.56	0.113969017331117	-0.235929479731560
3	C	26	50	20120531	19	3990	79.6	0.113680800607106	-0.236848435704390
3	C	26	50	20120531	19	3992	79.64	0.112675436185615	-0.236887892262780
3	C	26	50	20120531	19	3994	79.68	0.111543075386222	-0.237851961648250
3	C	26	50	20120531	19	3996	79.72	0.110720498067668	-0.238726864868612
3	C	26	50	20120531	19	3998	79.76	0.109464464292246	-0.240288368773506
3	C	26	50	20120531	19	4000	79.8	0.109293415161877	-0.242736301739296
3	C	26	50	20120531	19	4002	79.84	0.108794339195716	-0.243748737228599
3	C	26	50	20120531	19	4004	79.88	0.108853524033301	-0.245276300007996
3	C	26	50	20120531	19	4006	79.92	0.108443331389535	-0.247072421942888
[truncated: 22 more rows]
