# Supplementary material for: How Do Ants Make Sense of Gravity? A Boltzmann Walker Analysis of Lasius niger Trajectories on Various Inclines
Source: PLoS One. 2013 Oct 29;8(10):e76531. doi: 10.1371/journal.pone.0076531 (PMC3812222; doi:10.1371/journal.pone.0076531)
Supplement: Dataset S3 — Trajectories for . (ZIP) [file pone.0076531.s007.zip › Incline3/3-C-26-50-20120531-20.txt]

Pente	Colonie	Temperature	Humidite	Date	Indiv	Frame	Time	X	Y
3	C	26	50	20120531	20	10	0	0	0
3	C	26	50	20120531	20	12	0.04	-0.000700035713374698	0.00216685802026806
3	C	26	50	20120531	20	14	0.08	-0.000206616601462699	0.00516216234537428
3	C	26	50	20120531	20	16	0.12	0.000838579145012602	0.00712306137348613
3	C	26	50	20120531	20	18	0.16	0.0040029456304327	0.0084507887054523
3	C	26	50	20120531	20	20	0.2	0.0070282312830612	0.0093332579683731
3	C	26	50	20120531	20	22	0.24	0.0110862364901177	0.00894186446549142
3	C	26	50	20120531	20	24	0.28	0.0151999956526573	0.0086184861496785
3	C	26	50	20120531	20	26	0.32	0.0187572023814334	0.00814307704748335
3	C	26	50	20120531	20	28	0.36	0.0221757808257579	0.00738593539046004
3	C	26	50	20120531	20	30	0.4	0.0253718822635176	0.00474093883582145
3	C	26	50	20120531	20	32	0.44	0.0275745905975918	0.00315307399012456
3	C	26	50	20120531	20	34	0.48	0.0297258781265382	-0.00023123805958362
3	C	26	50	20120531	20	36	0.52	0.0314534248457906	-0.00520313211227622
3	C	26	50	20120531	20	38	0.56	0.0329841130371608	-0.00929097298285813
3	C	26	50	20120531	20	40	0.6	0.0341709988404502	-0.0129068978587439
3	C	26	50	20120531	20	42	0.64	0.0338516482048629	-0.0170057342397733
3	C	26	50	20120531	20	44	0.68	0.0312099114124856	-0.0222152585973515
3	C	26	50	20120531	20	46	0.72	0.0303019014526284	-0.0219009637752497
3	C	26	50	20120531	20	48	0.76	0.0267410814082004	-0.0225141384916234
3	C	26	50	20120531	20	50	0.8	0.0231358974843208	-0.0224758840147612
3	C	26	50	20120531	20	52	0.84	0.0217493317970921	-0.0218542664434201
3	C	26	50	20120531	20	54	0.88	0.0195190462985516	-0.0204114150564090
3	C	26	50	20120531	20	56	0.92	0.0180065448935936	-0.0185443703113640
3	C	26	50	20120531	20	58	0.96	0.0176182725600440	-0.0165079734922249
3	C	26	50	20120531	20	60	1	0.0163698967510626	-0.0146503544805731
3	C	26	50	20120531	20	62	1.04	0.0155572967091908	-0.0113944176669894
3	C	26	50	20120531	20	64	1.08	0.0155809989284962	-0.00903604684610473
3	C	26	50	20120531	20	66	1.12	0.0153383057390574	-0.00682650786052429
3	C	26	50	20120531	20	68	1.16	0.0155166522114082	-0.00424023652406325
3	C	26	50	20120531	20	70	1.2	0.0159296612614840	-0.00096394422756946
3	C	26	50	20120531	20	72	1.24	0.0163198194488190	0.00167163578606406
3	C	26	50	20120531	20	74	1.28	0.0164356343471892	0.00344848693984833
3	C	26	50	20120531	20	76	1.32	0.0173159490557477	0.00500350879687945
3	C	26	50	20120531	20	78	1.36	0.0201711684564331	0.00694554221606924
3	C	26	50	20120531	20	80	1.4	0.0224327010036342	0.0082876238156935
3	C	26	50	20120531	20	82	1.44	0.0253970538507143	0.00941946984134893
3	C	26	50	20120531	20	84	1.48	0.0283547061539359	0.00991094299539908
3	C	26	50	20120531	20	86	1.52	0.0312843980408158	0.0100049811262291
3	C	26	50	20120531	20	88	1.56	0.0344969892087128	0.0091927346377479
3	C	26	50	20120531	20	90	1.6	0.0353972280650449	0.00799268250619278
3	C	26	50	20120531	20	92	1.64	0.0364719667328381	0.00623205026064858
3	C	26	50	20120531	20	94	1.68	0.0384642754441703	0.00394417091478045
3	C	26	50	20120531	20	96	1.72	0.0405612713144571	0.00020442457044103
3	C	26	50	20120531	20	98	1.76	0.0419517967996604	-0.00236272659865673
3	C	26	50	20120531	20	100	1.8	0.042986081888502	-0.00643997500965648
3	C	26	50	20120531	20	102	1.84	0.0424269159880753	-0.00913432054655403
3	C	26	50	20120531	20	104	1.88	0.0413374907124368	-0.0111274282885489
3	C	26	50	20120531	20	106	1.92	0.039850240090635	-0.0135787482958205
3	C	26	50	20120531	20	108	1.96	0.0381026285093595	-0.0161736152223137
3	C	26	50	20120531	20	110	2	0.0365943315613225	-0.0181190455824803
3	C	26	50	20120531	20	112	2.04	0.0340489592810852	-0.0200186879501380
3	C	26	50	20120531	20	114	2.08	0.0317356311621622	-0.0230692455991261
3	C	26	50	20120531	20	116	2.12	0.0295320318735437	-0.0241165838791484
3	C	26	50	20120531	20	118	2.16	0.0271285759242906	-0.0249069878391587
3	C	26	50	20120531	20	120	2.2	0.0252473890436219	-0.0250660868649256
3	C	26	50	20120531	20	122	2.24	0.0240214073064007	-0.0245172305813687
3	C	26	50	20120531	20	124	2.28	0.0213357450407761	-0.0237079468703006
3	C	26	50	20120531	20	126	2.32	0.0196262436865795	-0.0224190326295538
3	C	26	50	20120531	20	128	2.36	0.0183937565669713	-0.0211926266282639
3	C	26	50	20120531	20	130	2.4	0.0171888466118294	-0.0199529270194876
3	C	26	50	20120531	20	132	2.44	0.0154858506400198	-0.0189994642357357
3	C	26	50	20120531	20	134	2.48	0.0136194069357388	-0.0169689717582194
3	C	26	50	20120531	20	136	2.52	0.0128279988840992	-0.0153730176109458
3	C	26	50	20120531	20	138	2.56	0.0122038357283458	-0.0129885828341066
3	C	26	50	20120531	20	140	2.6	0.0117242405540060	-0.0107511202017371
3	C	26	50	20120531	20	142	2.64	0.0113307851277504	-0.00784856707311914
3	C	26	50	20120531	20	144	2.68	0.0109644034059329	-0.00520926131385554
3	C	26	50	20120531	20	146	2.72	0.0105474946619588	-0.00343566921522576
3	C	26	50	20120531	20	148	2.76	0.0114483699143939	-0.00147211146561664
3	C	26	50	20120531	20	150	2.8	0.0121887248564319	0.00022145170173201
3	C	26	50	20120531	20	152	2.84	0.0128451532946108	0.0031681707199029
3	C	26	50	20120531	20	154	2.88	0.0130702112409268	0.00549981290445867
3	C	26	50	20120531	20	156	2.92	0.0122397199832775	0.00794253307905747
3	C	26	50	20120531	20	158	2.96	0.0107220722551660	0.00850260549037765
3	C	26	50	20120531	20	160	3	0.00921809855798907	0.00910156736044952
3	C	26	50	20120531	20	162	3.04	0.0058473841716831	0.0103649479753277
3	C	26	50	20120531	20	164	3.08	0.0026727222115289	0.0115256991119845
3	C	26	50	20120531	20	166	3.12	0.00115820555224450	0.0112744994279680
3	C	26	50	20120531	20	168	3.16	-0.0025979173851472	0.0111048220847545
3	C	26	50	20120531	20	170	3.2	-0.0058788857787849	0.0106269663930964
3	C	26	50	20120531	20	172	3.24	-0.0075287073206494	0.0101035659536621
3	C	26	50	20120531	20	174	3.28	-0.0080598859346767	0.0102793526994651
3	C	26	50	20120531	20	176	3.32	-0.0072655221766918	0.0101399112422151
3	C	26	50	20120531	20	178	3.36	-0.007148849557796	0.0102831710760835
3	C	26	50	20120531	20	180	3.4	-0.0062205597754543	0.0103379011409473
3	C	26	50	20120531	20	182	3.44	-0.0060752493319205	0.0106708777242081
3	C	26	50	20120531	20	184	3.48	-0.0055539702128297	0.0113987734447615
3	C	26	50	20120531	20	186	3.52	-0.0052724710032394	0.0112152792350436
3	C	26	50	20120531	20	188	3.56	-0.003934830034201	0.0118711278456620
3	C	26	50	20120531	20	190	3.6	-0.0028349537203365	0.0129318304438487
3	C	26	50	20120531	20	192	3.64	-0.000940480303249298	0.0138676084870031
3	C	26	50	20120531	20	194	3.68	0.0007240561307316	0.0159120026838375
3	C	26	50	20120531	20	196	3.72	0.0015543267710652	0.0171082717941133
3	C	26	50	20120531	20	198	3.76	0.00155301862352	0.0171434503564773
3	C	26	50	20120531	20	200	3.8	0.0021199542132584	0.0181832989614732
3	C	26	50	20120531	20	202	3.84	0.0036058132489149	0.0198781787616484
3	C	26	50	20120531	20	204	3.88	0.0043458146375622	0.0197890267386764
3	C	26	50	20120531	20	206	3.92	0.005932180416883	0.0205179548351304
3	C	26	50	20120531	20	208	3.96	0.008064425560212	0.0206411681917522
3	C	26	50	20120531	20	210	4	0.0098821001097945	0.0199727967200390
3	C	26	50	20120531	20	212	4.04	0.0113057394055608	0.0197384120352791
3	C	26	50	20120531	20	214	4.08	0.0137813414596983	0.0191781218350703
3	C	26	50	20120531	20	216	4.12	0.0169608046748968	0.0184816499398728
3	C	26	50	20120531	20	218	4.16	0.0197074195450597	0.0179816547348958
3	C	26	50	20120531	20	220	4.2	0.0231215078613236	0.0165642945473464
3	C	26	50	20120531	20	222	4.24	0.0254328136548525	0.0159641871642890
3	C	26	50	20120531	20	224	4.28	0.0273354612263302	0.0146771467565123
3	C	26	50	20120531	20	226	4.32	0.029715902971176	0.0135045848152894
3	C	26	50	20120531	20	228	4.36	0.0312749015967445	0.0107105534857004
3	C	26	50	20120531	20	230	4.4	0.0312850697922579	0.00854880077639256
3	C	26	50	20120531	20	232	4.44	0.031997119249845	0.00604621552748494
3	C	26	50	20120531	20	234	4.48	0.0325336435911381	0.00379212881468971
3	C	26	50	20120531	20	236	4.52	0.0331656697742983	0.000911983899967542
3	C	26	50	20120531	20	238	4.56	0.0347130456857044	-0.00235094619968216
3	C	26	50	20120531	20	240	4.6	0.035557599883018	-0.00520837884459262
3	C	26	50	20120531	20	242	4.64	0.0355350078213591	-0.00766596381794553
3	C	26	50	20120531	20	244	4.68	0.0349295547110359	-0.00866173987148363
3	C	26	50	20120531	20	246	4.72	0.0344804711943043	-0.0100491540868498
3	C	26	50	20120531	20	248	4.76	0.0343572868290606	-0.0123472574896671
3	C	26	50	20120531	20	250	4.8	0.0339694663367442	-0.0151932639961003
3	C	26	50	20120531	20	252	4.84	0.0338559969115672	-0.0197279892813244
3	C	26	50	20120531	20	254	4.88	0.0339565899222588	-0.0221756676886728
3	C	26	50	20120531	20	256	4.92	0.0340197769842257	-0.0266460250436054
3	C	26	50	20120531	20	258	4.96	0.0338702733974794	-0.0287180105470417
3	C	26	50	20120531	20	260	5	0.0344597883209546	-0.03090289979023
3	C	26	50	20120531	20	262	5.04	0.0353192059028087	-0.0318149261166044
3	C	26	50	20120531	20	264	5.08	0.0361626428714081	-0.032014330228899
3	C	26	50	20120531	20	266	5.12	0.0374786393018743	-0.0328851322299303
3	C	26	50	20120531	20	268	5.16	0.0391155207896431	-0.0322889705027119
3	C	26	50	20120531	20	270	5.2	0.0403849683807039	-0.0322398477946229
3	C	26	50	20120531	20	272	5.24	0.0424220228091495	-0.0323692271223766
3	C	26	50	20120531	20	274	5.28	0.044556580191653	-0.0327190187048939
3	C	26	50	20120531	20	276	5.32	0.0454408879322048	-0.0330667738198815
3	C	26	50	20120531	20	278	5.36	0.0450958198229858	-0.0328646827018183
3	C	26	50	20120531	20	280	5.4	0.0445502445148935	-0.0332264102468021
3	C	26	50	20120531	20	282	5.44	0.0439588062609735	-0.0342657299359257
3	C	26	50	20120531	20	284	5.48	0.0430580512166912	-0.0354538531760822
3	C	26	50	20120531	20	286	5.52	0.0423691312219167	-0.0361274996643831
3	C	26	50	20120531	20	288	5.56	0.0416393263130541	-0.0370285658356491
3	C	26	50	20120531	20	290	5.6	0.0415959806673674	-0.0371177320007567
3	C	26	50	20120531	20	292	5.64	0.0407188854159836	-0.0371178734221129
3	C	26	50	20120531	20	294	5.68	0.0396982474880189	-0.0365697242453371
3	C	26	50	20120531	20	296	5.72	0.0389055100756307	-0.0367684919615287
3	C	26	50	20120531	20	298	5.76	0.0375640578010417	-0.0359715119084533
3	C	26	50	20120531	20	300	5.8	0.0367294596672072	-0.0353271254987580
3	C	26	50	20120531	20	302	5.84	0.0353085993010909	-0.0362540010675373
3	C	26	50	20120531	20	304	5.88	0.034262788371716	-0.0356849215300384
3	C	26	50	20120531	20	306	5.92	0.0324993347701149	-0.0353887144993993
3	C	26	50	20120531	20	308	5.96	0.0314120873833625	-0.035194260134573
3	C	26	50	20120531	20	310	6	0.0303440025903802	-0.0353544198205118
3	C	26	50	20120531	20	312	6.04	0.0287236674012912	-0.0351449040812462
3	C	26	50	20120531	20	314	6.08	0.0279730735530617	-0.0356224132905815
3	C	26	50	20120531	20	316	6.12	0.0274343996071538	-0.0350179784140232
3	C	26	50	20120531	20	318	6.16	0.0274093680270998	-0.0350191097848731
3	C	26	50	20120531	20	320	6.2	0.0275872760932463	-0.0338417769941975
3	C	26	50	20120531	20	322	6.24	0.0271780733989737	-0.0335266195018227
3	C	26	50	20120531	20	324	6.28	0.0272511175294702	-0.0326661412597968
3	C	26	50	20120531	20	326	6.32	0.0269387884642201	-0.0313128095912838
3	C	26	50	20120531	20	328	6.36	0.0264731586488088	-0.0307115566952409
3	C	26	50	20120531	20	330	6.4	0.0263494856727793	-0.0293873578261129
3	C	26	50	20120531	20	332	6.44	0.0261201002329624	-0.0280430064137210
3	C	26	50	20120531	20	334	6.48	0.0260075288333975	-0.0260865833715341
3	C	26	50	20120531	20	336	6.52	0.0255605666370094	-0.0243335949502945
3	C	26	50	20120531	20	338	6.56	0.0248799763601174	-0.0234240434976543
3	C	26	50	20120531	20	340	6.6	0.0242122554266429	-0.0228134567920997
3	C	26	50	20120531	20	342	6.64	0.0235429081475718	-0.0216948138642625
3	C	26	50	20120531	20	344	6.68	0.0233447768274833	-0.0205962527690111
3	C	26	50	20120531	20	346	6.72	0.0230299021778209	-0.0186729930348618
3	C	26	50	20120531	20	348	6.76	0.0223430893612544	-0.0173274395409420
3	C	26	50	20120531	20	350	6.8	0.0218488217212050	-0.0159212869958744
3	C	26	50	20120531	20	352	6.84	0.0219424426590341	-0.0158142310292027
3	C	26	50	20120531	20	354	6.88	0.0229623664091498	-0.0145331020341168
3	C	26	50	20120531	20	356	6.92	0.0236276831795682	-0.0138085297154349
3	C	26	50	20120531	20	358	6.96	0.0233888437220868	-0.0124703796295141
3	C	26	50	20120531	20	360	7	0.0231227452981907	-0.0118869599664927
3	C	26	50	20120531	20	362	7.04	0.0239601365038109	-0.0114574279522609
3	C	26	50	20120531	20	364	7.08	0.0243592912107229	-0.0107134879788423
3	C	26	50	20120531	20	366	7.12	0.0245514686917137	-0.0103803134056829
3	C	26	50	20120531	20	368	7.16	0.0242145181683427	-0.00937616520785553
3	C	26	50	20120531	20	370	7.2	0.0240184091736485	-0.00810828032278115
3	C	26	50	20120531	20	372	7.24	0.0246272493254535	-0.00732959312213508
3	C	26	50	20120531	20	374	7.28	0.0247754985047700	-0.00551797423502665
3	C	26	50	20120531	20	376	7.32	0.0250739463567986	-0.00390538257229845
3	C	26	50	20120531	20	378	7.36	0.0240119122765429	-0.00201509027760842
3	C	26	50	20120531	20	380	7.4	0.0231432301816417	-0.00096686245725542
3	C	26	50	20120531	20	382	7.44	0.0208483610852415	0.00042123411615455
3	C	26	50	20120531	20	384	7.48	0.0191943825333211	0.00189011615439084
3	C	26	50	20120531	20	386	7.52	0.0182003133648421	0.00393301984084114
3	C	26	50	20120531	20	388	7.56	0.0170529336174176	0.00508936570225112
3	C	26	50	20120531	20	390	7.6	0.0161963020362813	0.00688312590049391
3	C	26	50	20120531	20	392	7.64	0.0162305047912873	0.00803909699530986
3	C	26	50	20120531	20	394	7.68	0.0170507415863959	0.00860338941990016
3	C	26	50	20120531	20	396	7.72	0.0169433320663337	0.00923076284044012
3	C	26	50	20120531	20	398	7.76	0.0181583182931074	0.0101568393785567
3	C	26	50	20120531	20	400	7.8	0.0197800747668266	0.0114321842401726
3	C	26	50	20120531	20	402	7.84	0.0209081646412604	0.0115131055402116
3	C	26	50	20120531	20	404	7.88	0.0219439700096815	0.0116855335288039
3	C	26	50	20120531	20	406	7.92	0.0235974119382656	0.0114667405485692
3	C	26	50	20120531	20	408	7.96	0.0257151967479193	0.0106904787241826
3	C	26	50	20120531	20	410	8	0.0271041503347481	0.0091700032760531
3	C	26	50	20120531	20	412	8.04	0.0285029652327473	0.00878051259751958
3	C	26	50	20120531	20	414	8.08	0.0292796654633382	0.00867132116836876
3	C	26	50	20120531	20	416	8.12	0.0284217681610636	0.00951606628451326
3	C	26	50	20120531	20	418	8.16	0.0278227794209341	0.00962135307001838
3	C	26	50	20120531	20	420	8.2	0.0271736616466288	0.00992610984188583
3	C	26	50	20120531	20	422	8.24	0.0266673676475820	0.0104175545985277
3	C	26	50	20120531	20	424	8.28	0.0265954909503812	0.00999912345365373
3	C	26	50	20120531	20	426	8.32	0.0260187506180149	0.0108294322777535
3	C	26	50	20120531	20	428	8.36	0.0252672587441733	0.0119187797716461
3	C	26	50	20120531	20	430	8.4	0.0242721827263485	0.0131931629680396
3	C	26	50	20120531	20	432	8.44	0.0232616139989479	0.0141060095382802
3	C	26	50	20120531	20	434	8.48	0.0218825295014642	0.0147485716124800
3	C	26	50	20120531	20	436	8.52	0.0204973002460519	0.0144424014472940
3	C	26	50	20120531	20	438	8.56	0.0182439559953769	0.0146707332980070
3	C	26	50	20120531	20	440	8.6	0.0169778105929843	0.0154276911072672
3	C	26	50	20120531	20	442	8.64	0.0154191846126895	0.0155116741796687
3	C	26	50	20120531	20	444	8.68	0.0132074818803586	0.0162143827566763
3	C	26	50	20120531	20	446	8.72	0.0116732086576078	0.0167392044807407
3	C	26	50	20120531	20	448	8.76	0.0109209743216460	0.0168538830585136
3	C	26	50	20120531	20	450	8.8	0.0104608387259244	0.0168003338619743
3	C	26	50	20120531	20	452	8.84	0.0105753051716629	0.0157260123871820
3	C	26	50	20120531	20	454	8.88	0.0103970223389223	0.0151453857959463
3	C	26	50	20120531	20	456	8.92	0.0106941132530379	0.0142850843306157
3	C	26	50	20120531	20	458	8.96	0.0104554929986587	0.0136487872224971
3	C	26	50	20120531	20	460	9	0.00995027227456868	0.0127502737067112
3	C	26	50	20120531	20	462	9.04	0.0088690315477904	0.0116995799928801
3	C	26	50	20120531	20	464	9.08	0.0077708871505651	0.0117261596418102
3	C	26	50	20120531	20	466	9.12	0.0074274001321088	0.0117783695781059
3	C	26	50	20120531	20	468	9.16	0.0065663137782511	0.0122904845933125
3	C	26	50	20120531	20	470	9.2	0.0053123093992914	0.0123150706960943
3	C	26	50	20120531	20	472	9.24	0.0041252326771711	0.0130525972110075
3	C	26	50	20120531	20	474	9.28	0.001982692059108	0.0135536460050885
3	C	26	50	20120531	20	476	9.32	0.00128176539118910	0.0137336329651717
3	C	26	50	20120531	20	478	9.36	0.0012660322653077	0.0128898777985209
3	C	26	50	20120531	20	480	9.4	0.0006489189641627	0.0123257975059649
3	C	26	50	20120531	20	482	9.44	-0.000241915371979498	0.0115321196415577
3	C	26	50	20120531	20	484	9.48	-0.000820194368701697	0.0102488551839925
3	C	26	50	20120531	20	486	9.52	-0.0008260138575109	0.00909328006897402
3	C	26	50	20120531	20	488	9.56	-0.000786507801645998	0.00787753016687655
3	C	26	50	20120531	20	490	9.6	-0.0012935104348245	0.00573300964982618
3	C	26	50	20120531	20	492	9.64	-0.0023725553829152	0.00379893118192473
3	C	26	50	20120531	20	494	9.68	-0.0032820361248774	0.00236463578696594
3	C	26	50	20120531	20	496	9.72	-0.004333079644433	0.00023751716780057
3	C	26	50	20120531	20	498	9.76	-0.0057370401584789	-0.00138932340367532
3	C	26	50	20120531	20	500	9.8	-0.0061135038087826	-0.00255689812077055
3	C	26	50	20120531	20	502	9.84	-0.0062773404499836	-0.00408870354085497
3	C	26	50	20120531	20	504	9.88	-0.0058164482500062	-0.00513295883531126
3	C	26	50	20120531	20	506	9.92	-0.0056469547545558	-0.0062634104463942
3	C	26	50	20120531	20	508	9.96	-0.0050653594270298	-0.00724876374597765
3	C	26	50	20120531	20	510	10	-0.0043434034034384	-0.00871502036744603
3	C	26	50	20120531	20	512	10.04	-0.0041074842969633	-0.0101613648619563
3	C	26	50	20120531	20	514	10.08	-0.003540370516316	-0.0120195142036939
3	C	26	50	20120531	20	516	10.12	-0.0032198955809467	-0.0130746730847161
3	C	26	50	20120531	20	518	10.16	-0.003201616870653	-0.0146787094624987
3	C	26	50	20120531	20	520	10.2	-0.00264863108349390	-0.0169553387394782
3	C	26	50	20120531	20	522	10.24	-0.0020689289636639	-0.0192393096233240
3	C	26	50	20120531	20	524	10.28	-0.0013125457493741	-0.0208643028076233
3	C	26	50	20120531	20	526	10.32	-3.39269833612987e-05	-0.0218835548062969
3	C	26	50	20120531	20	528	10.36	0.0009273139749837	-0.0232255020556327
3	C	26	50	20120531	20	530	10.4	0.00155732490381740	-0.0247454775792679
3	C	26	50	20120531	20	532	10.44	0.0023046024212432	-0.0260280349300518
3	C	26	50	20120531	20	534	10.48	0.0022715663924262	-0.0277486237185774
3	C	26	50	20120531	20	536	10.52	0.0015929277302502	-0.0292798351689656
3	C	26	50	20120531	20	538	10.56	0.000935290139475402	-0.0307561044224557
3	C	26	50	20120531	20	540	10.6	0.000393151370339701	-0.0316771110049512
3	C	26	50	20120531	20	542	10.64	0.000378938524037902	-0.0324760709570138
3	C	26	50	20120531	20	544	10.68	0.000523824703503002	-0.0321005265455257
3	C	26	50	20120531	20	546	10.72	0.00130630906756400	-0.0314194412938868
3	C	26	50	20120531	20	548	10.76	0.0022198203181789	-0.0312707367378032
3	C	26	50	20120531	20	550	10.8	0.0026247096610864	-0.0308986571495429
3	C	26	50	20120531	20	552	10.84	0.0034800260236096	-0.0314371896740946
3	C	26	50	20120531	20	554	10.88	0.0042313976892984	-0.0306583822652957
3	C	26	50	20120531	20	556	10.92	0.0053918306279037	-0.0304309060137880
3	C	26	50	20120531	20	558	10.96	0.0064186910955428	-0.0304221378897013
3	C	26	50	20120531	20	560	11	0.0079537492068206	-0.0307576600573743
3	C	26	50	20120531	20	562	11.04	0.00912379879765003	-0.0314646961278827
3	C	26	50	20120531	20	564	11.08	0.00994185063280475	-0.0317941371772375
3	C	26	50	20120531	20	566	11.12	0.0110783126515278	-0.0325149618299791
3	C	26	50	20120531	20	568	11.16	0.0108764336654990	-0.0323618732118522
3	C	26	50	20120531	20	570	11.2	0.0112244716231990	-0.0329288314290076
3	C	26	50	20120531	20	572	11.24	0.0115508014027166	-0.0333723995128459
3	C	26	50	20120531	20	574	11.28	0.0123883693850321	-0.0325044259389394
3	C	26	50	20120531	20	576	11.32	0.012563519734732	-0.0318075722060801
3	C	26	50	20120531	20	578	11.36	0.0128733739262479	-0.03139037920518
3	C	26	50	20120531	20	580	11.4	0.0137662376588522	-0.0306106525575656
3	C	26	50	20120531	20	582	11.44	0.0142983355116951	-0.0299777212777255
3	C	26	50	20120531	20	584	11.48	0.0150905072386584	-0.0283380113628320
3	C	26	50	20120531	20	586	11.52	0.0159267317180896	-0.0276307631602893
3	C	26	50	20120531	20	588	11.56	0.0166414752525129	-0.0265930132482199
3	C	26	50	20120531	20	590	11.6	0.018008595503259	-0.0256548239709416
3	C	26	50	20120531	20	592	11.64	0.0196603969441108	-0.0248212864972789
3	C	26	50	20120531	20	594	11.68	0.0206953891397335	-0.0241585153112727
3	C	26	50	20120531	20	596	11.72	0.0228149417163402	-0.0234743895004747
3	C	26	50	20120531	20	598	11.76	0.0241619801345006	-0.0238231345649559
3	C	26	50	20120531	20	600	11.8	0.0256556724990790	-0.0231799502367887
3	C	26	50	20120531	20	602	11.84	0.0270502284929351	-0.0228251240539892
3	C	26	50	20120531	20	604	11.88	0.0276365614358950	-0.0220997739178481
3	C	26	50	20120531	20	606	11.92	0.0291306285670675	-0.0223406639849949
3	C	26	50	20120531	20	608	11.96	0.0307095909383893	-0.0220961535311284
3	C	26	50	20120531	20	610	12	0.0316249548087709	-0.0218628648618793
3	C	26	50	20120531	20	612	12.04	0.0323133727577307	-0.0213874274754129
3	C	26	50	20120531	20	614	12.08	0.0331539459438662	-0.0219858165889921
3	C	26	50	20120531	20	616	12.12	0.0344289513942271	-0.0224505766630625
3	C	26	50	20120531	20	618	12.16	0.0346091151310056	-0.0223204760863920
3	C	26	50	20120531	20	620	12.2	0.0346230097792559	-0.0224769941724077
3	C	26	50	20120531	20	622	12.24	0.0343317100696783	-0.0217376150377278
3	C	26	50	20120531	20	624	12.28	0.0340807790862386	-0.0214524176596718
3	C	26	50	20120531	20	626	12.32	0.0339898168699068	-0.0205554102813298
3	C	26	50	20120531	20	628	12.36	0.0338053185685596	-0.0203968203724453
3	C	26	50	20120531	20	630	12.4	0.0337931139055163	-0.0196213080812467
3	C	26	50	20120531	20	632	12.44	0.0333937117112309	-0.0187254320737546
3	C	26	50	20120531	20	634	12.48	0.0331274082263682	-0.0178866690809790
3	C	26	50	20120531	20	636	12.52	0.0327766549786285	-0.0165595993583193
3	C	26	50	20120531	20	638	12.56	0.0326691747478881	-0.0160855549722118
3	C	26	50	20120531	20	640	12.6	0.0331479426072939	-0.0151516931884344
3	C	26	50	20120531	20	642	12.64	0.0332222524589288	-0.0138966564335742
3	C	26	50	20120531	20	644	12.68	0.0334607977599892	-0.0136831427125678
3	C	26	50	20120531	20	646	12.72	0.0339375107670889	-0.0128469366179129
3	C	26	50	20120531	20	648	12.76	0.0339137837990461	-0.0119922955423657
3	C	26	50	20120531	20	650	12.8	0.0343479155428895	-0.0122935548509563
3	C	26	50	20120531	20	652	12.84	0.0343614113829153	-0.0123275765866263
3	C	26	50	20120531	20	654	12.88	0.0342527615975588	-0.0114874304929866
3	C	26	50	20120531	20	656	12.92	0.0343350900400924	-0.0110170418489379
3	C	26	50	20120531	20	658	12.96	0.0339965697396671	-0.0103165394450876
3	C	26	50	20120531	20	660	13	0.0339718139312578	-0.0101721553114372
3	C	26	50	20120531	20	662	13.04	0.0340649611075435	-0.00966973473020073
3	C	26	50	20120531	20	664	13.08	0.0339411396390899	-0.00953715927979603
3	C	26	50	20120531	20	666	13.12	0.033628315599093	-0.00950095541259933
3	C	26	50	20120531	20	668	13.16	0.0335585312308577	-0.00934276855458003
3	C	26	50	20120531	20	670	13.2	0.033552994584761	-0.00869083731552953
3	C	26	50	20120531	20	672	13.24	0.0328923447190984	-0.00877250814875653
3	C	26	50	20120531	20	674	13.28	0.0326853179957026	-0.00913594689215083
3	C	26	50	20120531	20	676	13.32	0.0327739750439278	-0.00961863212312433
3	C	26	50	20120531	20	678	13.36	0.0324072836093401	-0.00904317448245913
3	C	26	50	20120531	20	680	13.4	0.0324975316478229	-0.00971886450935753
3	C	26	50	20120531	20	682	13.44	0.0323379871447838	-0.00931583485728463
3	C	26	50	20120531	20	684	13.48	0.0316043709303705	-0.00906713833127353
3	C	26	50	20120531	20	686	13.52	0.0317337290449208	-0.00921510749630463
3	C	26	50	20120531	20	688	13.56	0.0311186380691701	-0.00890855549345683
3	C	26	50	20120531	20	690	13.6	0.0304882361102863	-0.00849116662397843
3	C	26	50	20120531	20	692	13.64	0.0298612303852726	-0.00797916474585683
3	C	26	50	20120531	20	694	13.68	0.0289891803407725	-0.00780427249013205
3	C	26	50	20120531	20	696	13.72	0.0283908847067099	-0.00779898177577386
3	C	26	50	20120531	20	698	13.76	0.0272743233598152	-0.00630264214482799
3	C	26	50	20120531	20	700	13.8	0.0261116422246967	-0.00546223119020129
3	C	26	50	20120531	20	702	13.84	0.0255260343702434	-0.00452729076452661
3	C	26	50	20120531	20	704	13.88	0.0247691748488258	-0.0031180842252711
3	C	26	50	20120531	20	706	13.92	0.0244930192451809	-0.00138592929112563
3	C	26	50	20120531	20	708	13.96	0.0240933271371152	-0.00019357048134981
3	C	26	50	20120531	20	710	14	0.0235868548340225	0.00256858659586357
3	C	26	50	20120531	20	712	14.04	0.0239625258176245	0.00538783618169674
3	C	26	50	20120531	20	714	14.08	0.0245245166096420	0.0085856028559262
3	C	26	50	20120531	20	716	14.12	0.0240374657014014	0.00998695697437663
3	C	26	50	20120531	20	718	14.16	0.0237061649612121	0.0103253712087847
3	C	26	50	20120531	20	720	14.2	0.0226200560163774	0.0101329603825560
3	C	26	50	20120531	20	722	14.24	0.0215705610606725	0.0105975790352703
3	C	26	50	20120531	20	724	14.28	0.020675413373165	0.0104631509650989
3	C	26	50	20120531	20	726	14.32	0.0186423823823043	0.010749133231682
3	C	26	50	20120531	20	728	14.36	0.0180017294964137	0.0108636986723698
3	C	26	50	20120531	20	730	14.4	0.0165448703240672	0.0108992732145313
3	C	26	50	20120531	20	732	14.44	0.0150556185900746	0.0111381480273518
3	C	26	50	20120531	20	734	14.48	0.0145337101459486	0.0114700993057798
3	C	26	50	20120531	20	736	14.52	0.0131184217812681	0.0117906166675561
3	C	26	50	20120531	20	738	14.56	0.0131438281279162	0.0123408376672008
3	C	26	50	20120531	20	740	14.6	0.0135904155577102	0.0121817174282303
3	C	26	50	20120531	20	742	14.64	0.0139390899115132	0.0123892532685086
3	C	26	50	20120531	20	744	14.68	0.0140368474240123	0.0127180932770994
3	C	26	50	20120531	20	746	14.72	0.0150901395431321	0.0128467725691397
3	C	26	50	20120531	20	748	14.76	0.0157844971890539	0.0140450145073350
3	C	26	50	20120531	20	750	14.8	0.0168227845022770	0.0147761346348107
3	C	26	50	20120531	20	752	14.84	0.0172059656670020	0.0151569116364796
3	C	26	50	20120531	20	754	14.88	0.0188738962135326	0.0158200434469442
3	C	26	50	20120531	20	756	14.92	0.0197332996532511	0.0163352273055811
3	C	26	50	20120531	20	758	14.96	0.0203725312545116	0.0163301290656887
3	C	26	50	20120531	20	760	15	0.0216925864779018	0.0169112011341966
3	C	26	50	20120531	20	762	15.04	0.0207531951190955	0.0166717040674087
3	C	26	50	20120531	20	764	15.08	0.020611893971011	0.0166768164494367
3	C	26	50	20120531	20	766	15.12	0.0203567557022233	0.0172627392704635
3	C	26	50	20120531	20	768	15.16	0.0200134553599572	0.0173144287761682
3	C	26	50	20120531	20	770	15.2	0.0199988889602648	0.0171301567489910
3	C	26	50	20120531	20	772	15.24	0.0195656446354318	0.0170878010527979
3	C	26	50	20120531	20	774	15.28	0.0189323598022011	0.0174567693712210
3	C	26	50	20120531	20	776	15.32	0.0186788620211457	0.0178484358173203
3	C	26	50	20120531	20	778	15.36	0.0179240255322291	0.0185769679339768
3	C	26	50	20120531	20	780	15.4	0.0170276969763970	0.0190568105956900
3	C	26	50	20120531	20	782	15.44	0.0160604456104119	0.0196051719045001
3	C	26	50	20120531	20	784	15.48	0.0155629959898472	0.0198568312079244
3	C	26	50	20120531	20	786	15.52	0.0139435588263703	0.0198411122241786
3	C	26	50	20120531	20	788	15.56	0.0126254340044927	0.0205682230562050
3	C	26	50	20120531	20	790	15.6	0.0108836532257349	0.0203918352696380
3	C	26	50	20120531	20	792	15.64	0.00971206214212256	0.0204504685639340
3	C	26	50	20120531	20	794	15.68	0.0082577344120527	0.0210631553766287
3	C	26	50	20120531	20	796	15.72	0.0066863805096966	0.0211079647333525
3	C	26	50	20120531	20	798	15.76	0.0055442969920631	0.0211494365460691
3	C	26	50	20120531	20	800	15.8	0.0046705463557543	0.0206937274387978
3	C	26	50	20120531	20	802	15.84	0.0036341258044336	0.0205424631561663
3	C	26	50	20120531	20	804	15.88	0.0029928718777789	0.0202508028221303
3	C	26	50	20120531	20	806	15.92	0.002811484846269	0.0203870481567293
3	C	26	50	20120531	20	808	15.96	0.0036003190292251	0.0200094389934401
3	C	26	50	20120531	20	810	16	0.003948321631586	0.0199992213004520
3	C	26	50	20120531	20	812	16.04	0.0039007545584156	0.0199879995158345
3	C	26	50	20120531	20	814	16.08	0.0043976455646232	0.0196292913168064
3	C	26	50	20120531	20	816	16.12	0.0046046086484087	0.0196637203459824
3	C	26	50	20120531	20	818	16.16	0.0051560317295814	0.0191237948210718
3	C	26	50	20120531	20	820	16.2	0.0047986670334375	0.0184011387617669
3	C	26	50	20120531	20	822	16.24	0.0052530043535533	0.0181704310322692
3	C	26	50	20120531	20	824	16.28	0.0053422384009119	0.0167031816328800
3	C	26	50	20120531	20	826	16.32	0.005795744163453	0.0156273568490708
3	C	26	50	20120531	20	828	16.36	0.0060629700478986	0.0145693232042165
3	C	26	50	20120531	20	830	16.4	0.0060175140632366	0.0129214218320296
3	C	26	50	20120531	20	832	16.44	0.0062018426589563	0.0112614745210585
3	C	26	50	20120531	20	834	16.48	0.0059422425463793	0.0102786455926839
3	C	26	50	20120531	20	836	16.52	0.0059654851462769	0.00915510241485316
3	C	26	50	20120531	20	838	16.56	0.0056833071141766	0.00834683693755006
3	C	26	50	20120531	20	840	16.6	0.006162690156482	0.00861875485025535
3	C	26	50	20120531	20	842	16.64	0.006625137991378	0.00857350001625941
3	C	26	50	20120531	20	844	16.68	0.0072792824746537	0.00780098585781311
3	C	26	50	20120531	20	846	16.72	0.0075640414465053	0.0067729303797138
3	C	26	50	20120531	20	848	16.76	0.0077351825007559	0.00668541177340634
3	C	26	50	20120531	20	850	16.8	0.0081237093927466	0.00550274739760059
3	C	26	50	20120531	20	852	16.84	0.0083299936540222	0.00607913134814918
3	C	26	50	20120531	20	854	16.88	0.00895514675926923	0.00636713594012646
3	C	26	50	20120531	20	856	16.92	0.0085214852414353	0.00571271568520612
3	C	26	50	20120531	20	858	16.96	0.00947356916696396	0.0050966206178261
3	C	26	50	20120531	20	860	17	0.00983429262031846	0.00502038036467856
3	C	26	50	20120531	20	862	17.04	0.0106418722040438	0.0040611263763887
3	C	26	50	20120531	20	864	17.08	0.0113150944282759	0.00326666362345437
3	C	26	50	20120531	20	866	17.12	0.0120334442072833	0.00257034729174873
3	C	26	50	20120531	20	868	17.16	0.0120604981127315	0.00241889916135419
3	C	26	50	20120531	20	870	17.2	0.0124061531205789	0.00209831815996765
3	C	26	50	20120531	20	872	17.24	0.0130439351529379	0.00178205758101415
3	C	26	50	20120531	20	874	17.28	0.0130800329541175	0.00148104929533085
3	C	26	50	20120531	20	876	17.32	0.0143387254510364	0.00175759875745291
3	C	26	50	20120531	20	878	17.36	0.0150791440326847	0.00155029626241245
3	C	26	50	20120531	20	880	17.4	0.0156810757512376	0.00193491992497106
3	C	26	50	20120531	20	882	17.44	0.0154578916378916	0.00208848230464134
3	C	26	50	20120531	20	884	17.48	0.015669069078093	0.00233003705216248
3	C	26	50	20120531	20	886	17.52	0.0157867882150249	0.00180857408530865
3	C	26	50	20120531	20	888	17.56	0.0161345504010803	0.00186505070392202
3	C	26	50	20120531	20	890	17.6	0.0159759392789923	0.00114898487981784
3	C	26	50	20120531	20	892	17.64	0.0167981135466814	0.00132333619885500
3	C	26	50	20120531	20	894	17.68	0.0168857523611416	0.00183224094927496
3	C	26	50	20120531	20	896	17.72	0.0172308911810388	0.00190206067284932
3	C	26	50	20120531	20	898	17.76	0.0178858134817738	0.0015847337768698
3	C	26	50	20120531	20	900	17.8	0.0190415831218678	0.00172865369491843
3	C	26	50	20120531	20	902	17.84	0.0194343646046502	0.00183088330425509
3	C	26	50	20120531	20	904	17.88	0.022289582591122	0.00209021471625525
3	C	26	50	20120531	20	906	17.92	0.0234815878475073	0.00205618166687674
3	C	26	50	20120531	20	908	17.96	0.0255894943754278	0.00358633952816099
3	C	26	50	20120531	20	910	18	0.0265070290636276	0.00366591025424792
3	C	26	50	20120531	20	912	18.04	0.0284210256989434	0.00500630186866514
3	C	26	50	20120531	20	914	18.08	0.0303226338234527	0.00536744958608835
3	C	26	50	20120531	20	916	18.12	0.0311859829190103	0.00490375724325746
3	C	26	50	20120531	20	918	18.16	0.0314590817000401	0.00393274406919647
3	C	26	50	20120531	20	920	18.2	0.0319760757520369	0.00239168969241414
3	C	26	50	20120531	20	922	18.24	0.0321224751400137	0.00158510712925026
3	C	26	50	20120531	20	924	18.28	0.03249485878419	0.00016579532698481
3	C	26	50	20120531	20	926	18.32	0.0332366703661972	-0.00177232779170502
3	C	26	50	20120531	20	928	18.36	0.0331241979615817	-0.00449119579177416
3	C	26	50	20120531	20	930	18.4	0.0332241757893736	-0.0056599089507871
3	C	26	50	20120531	20	932	18.44	0.0329926266028063	-0.006640284218631
3	C	26	50	20120531	20	934	18.48	0.0326675271890879	-0.00770911854480134
3	C	26	50	20120531	20	936	18.52	0.0323282927108137	-0.00998483565403303
3	C	26	50	20120531	20	938	18.56	0.0324298280120019	-0.0118483500977622
3	C	26	50	20120531	20	940	18.6	0.0321870976287464	-0.0145317302469613
3	C	26	50	20120531	20	942	18.64	0.0326737214444911	-0.0150648958310437
3	C	26	50	20120531	20	944	18.68	0.0335069760754414	-0.0157797807868233
3	C	26	50	20120531	20	946	18.72	0.0339982314406029	-0.0163421145256298
3	C	26	50	20120531	20	948	18.76	0.0355254335955418	-0.0170746842220068
3	C	26	50	20120531	20	950	18.8	0.0365886959202764	-0.0175158622849247
3	C	26	50	20120531	20	952	18.84	0.0370617227797257	-0.0171405575826354
3	C	26	50	20120531	20	954	18.88	0.0376716885748158	-0.0170559721259670
3	C	26	50	20120531	20	956	18.92	0.0386712095365777	-0.0175068685937748
3	C	26	50	20120531	20	958	18.96	0.0395173271469845	-0.0169120567334017
3	C	26	50	20120531	20	960	19	0.0399573526258491	-0.0163426307135800
3	C	26	50	20120531	20	962	19.04	0.0416150937636628	-0.0164041490035432
3	C	26	50	20120531	20	964	19.08	0.042789626411485	-0.0164489512891992
3	C	26	50	20120531	20	966	19.12	0.0432485811388819	-0.0158912844551486
3	C	26	50	20120531	20	968	19.16	0.044297015434415	-0.0155058334776560
3	C	26	50	20120531	20	970	19.2	0.0452583058902347	-0.0156459325442125
3	C	26	50	20120531	20	972	19.24	0.0472822010614824	-0.0143042539954536
3	C	26	50	20120531	20	974	19.28	0.0480168072253893	-0.0138886944112180
3	C	26	50	20120531	20	976	19.32	0.0488267131904248	-0.0130164216280819
3	C	26	50	20120531	20	978	19.36	0.0499127584956492	-0.0118298257385728
3	C	26	50	20120531	20	980	19.4	0.050011541312981	-0.0118335734045131
3	C	26	50	20120531	20	982	19.44	0.0511192947963878	-0.0117562159226513
3	C	26	50	20120531	20	984	19.48	0.0523298616057792	-0.0118842022500460
3	C	26	50	20120531	20	986	19.52	0.0535032345984801	-0.0119294570840420
3	C	26	50	20120531	20	988	19.56	0.0545926740162542	-0.0125814802469741
3	C	26	50	20120531	20	990	19.6	0.056071658559784	-0.0130756064656672
3	C	26	50	20120531	20	992	19.64	0.0572773463323852	-0.0132537266638481
3	C	26	50	20120531	20	994	19.68	0.0577653914327602	-0.0140667580408564
3	C	26	50	20120531	20	996	19.72	0.0582782559811548	-0.0149543891832799
3	C	26	50	20120531	20	998	19.76	0.0579830389000094	-0.0147768346705240
3	C	26	50	20120531	20	1000	19.8	0.0578066864687814	-0.0154990735368279
3	C	26	50	20120531	20	1002	19.84	0.0581387438132267	-0.0163382678647401
3	C	26	50	20120531	20	1004	19.88	0.0577335716276068	-0.0170668706920747
3	C	26	50	20120531	20	1006	19.92	0.0575681086408091	-0.0178564261239476
3	C	26	50	20120531	20	1008	19.96	0.0574142422052229	-0.0184240914478842
3	C	26	50	20120531	20	1010	20	0.0576084137273367	-0.0200230013015032
3	C	26	50	20120531	20	1012	20.04	0.0581521081313911	-0.0213119862529282
3	C	26	50	20120531	20	1014	20.08	0.0582761346608112	-0.0228020016622444
3	C	26	50	20120531	20	1016	20.12	0.0583069291611319	-0.0237607323915162
3	C	26	50	20120531	20	1018	20.16	0.0587238110350482	-0.0250324215110734
3	C	26	50	20120531	20	1020	20.2	0.0588472294526365	-0.0268167771891264
3	C	26	50	20120531	20	1022	20.24	0.0589309933219359	-0.0271875415587737
3	C	26	50	20120531	20	1024	20.28	0.0587971521503929	-0.0286112869205572
3	C	26	50	20120531	20	1026	20.32	0.058067092683089	-0.0289643170521324
3	C	26	50	20120531	20	1028	20.36	0.0575244165127996	-0.0297185595713529
3	C	26	50	20120531	20	1030	20.4	0.0563280696207779	-0.0301933747038518
3	C	26	50	20120531	20	1032	20.44	0.0559975466980479	-0.0302348323744328
3	C	26	50	20120531	20	1034	20.48	0.0546257100450713	-0.031633256242382
3	C	26	50	20120531	20	1036	20.52	0.0534714628765879	-0.0322913972931849
3	C	26	50	20120531	20	1038	20.56	0.0523621693146116	-0.0339853267418462
3	C	26	50	20120531	20	1040	20.6	0.0516310916135428	-0.0352730389010650
3	C	26	50	20120531	20	1042	20.64	0.0517056560236189	-0.0374513166958493
3	C	26	50	20120531	20	1044	20.68	0.051604964017978	-0.0393443829704419
3	C	26	50	20120531	20	1046	20.72	0.0511076275344982	-0.0410320630093711
3	C	26	50	20120531	20	1048	20.76	0.0506501365181383	-0.0425198086059197
3	C	26	50	20120531	20	1050	20.8	0.0504469352424288	-0.0439318796347459
3	C	26	50	20120531	20	1052	20.84	0.0503813581595415	-0.0462181962746276
3	C	26	50	20120531	20	1054	20.88	0.0502533011214686	-0.048006257192214
3	C	26	50	20120531	20	1056	20.92	0.051281505091992	-0.050057503253758
3	C	26	50	20120531	20	1058	20.96	0.0518173506107752	-0.051166529529371
3	C	26	50	20120531	20	1060	21	0.0518868592073658	-0.0523662776050102
3	C	26	50	20120531	20	1062	21.04	0.0520101786300047	-0.0545232361303417
3	C	26	50	20120531	20	1064	21.08	0.0525398723197916	-0.0561619560957415
3	C	26	50	20120531	20	1066	21.12	0.0521066279949586	-0.0573608556432433
3	C	26	50	20120531	20	1068	21.16	0.0522060472083934	-0.0588163642416377
3	C	26	50	20120531	20	1070	21.2	0.052320244953555	-0.0602142436373654
3	C	26	50	20120531	20	1072	21.24	0.0520323110722559	-0.0600837117255583
3	C	26	50	20120531	20	1074	21.28	0.0518195426417968	-0.060359412659543
3	C	26	50	20120531	20	1076	21.32	0.0514746866646121	-0.0604596096904371
3	C	26	50	20120531	20	1078	21.36	0.0512315126425621	-0.0610929652343459
3	C	26	50	20120531	20	1080	21.4	0.0506740296562746	-0.0611918187623558
3	C	26	50	20120531	20	1082	21.44	0.0504353811176242	-0.0619863946523751
3	C	26	50	20120531	20	1084	21.48	0.0503909748117656	-0.0621200378340194
3	C	26	50	20120531	20	1086	21.52	0.0503044249417484	-0.062094723411253
3	C	26	50	20120531	20	1088	21.56	0.0503746406451202	-0.0618938343747178
3	C	26	50	20120531	20	1090	21.6	0.0499486088094553	-0.06053880564993
3	C	26	50	20120531	20	1092	21.64	0.0501159809845622	-0.0603531901198685
3	C	26	50	20120531	20	1094	21.68	0.0497043034165554	-0.0597312189951368
3	C	26	50	20120531	20	1096	21.72	0.0497791860246831	-0.0589415928525858
3	C	26	50	20120531	20	1098	21.76	0.0493605080995425	-0.0589466133107322
3	C	26	50	20120531	20	1100	21.8	0.0494896257977872	-0.0583732911325462
3	C	26	50	20120531	20	1102	21.84	0.0496801203646388	-0.0580737607000356
3	C	26	50	20120531	20	1104	21.88	0.0492552906105019	-0.0568101608820552
3	C	26	50	20120531	20	1106	21.92	0.0488695638613647	-0.0559816438665389
3	C	26	50	20120531	20	1108	21.96	0.0482932011240195	-0.0551172058265384
3	C	26	50	20120531	20	1110	22	0.0477587698187987	-0.0543655513181371
3	C	26	50	20120531	20	1112	22.04	0.0465448796075358	-0.0535787536027108
3	C	26	50	20120531	20	1114	22.08	0.0448997956811053	-0.0518168556360283
3	C	26	50	20120531	20	1116	22.12	0.0437547776703299	-0.0502095312117132
3	C	26	50	20120531	20	1118	22.16	0.0423838390429654	-0.0492907166602393
3	C	26	50	20120531	20	1120	22.2	0.0408576197664524	-0.0482601792373381
3	C	26	50	20120531	20	1122	22.24	0.0388975904796814	-0.0471645172798895
3	C	26	50	20120531	20	1124	22.28	0.0370596785340213	-0.0463526172737311
3	C	26	50	20120531	20	1126	22.32	0.0353935935361896	-0.0459724766681652
3	C	26	50	20120531	20	1128	22.36	0.0337893096710335	-0.0453947704279358
3	C	26	50	20120531	20	1130	22.4	0.0333475093541482	-0.0451888609332543
3	C	26	50	20120531	20	1132	22.44	0.0327781469739368	-0.044559394476642
3	C	26	50	20120531	20	1134	22.48	0.0323333768085704	-0.0444028410352873
3	C	26	50	20120531	20	1136	22.52	0.0318120269788016	-0.0439937797623709
3	C	26	50	20120531	20	1138	22.56	0.0319082642117211	-0.0437774757980060
3	C	26	50	20120531	20	1140	22.6	0.0312195422068454	-0.0438413982510252
3	C	26	50	20120531	20	1142	22.64	0.0310168854033573	-0.0438445095208624
3	C	26	50	20120531	20	1144	22.68	0.030141275076214	-0.0437229578651765
3	C	26	50	20120531	20	1146	22.72	0.0291035251641446	-0.0432286902251271
3	C	26	50	20120531	20	1148	22.76	0.0280775839353211	-0.0425537568024845
3	C	26	50	20120531	20	1150	22.8	0.0268528042796279	-0.0413473619231021
3	C	26	50	20120531	20	1152	22.84	0.0252426514281880	-0.0408428412347255
3	C	26	50	20120531	20	1154	22.88	0.0237090075304725	-0.0404853987568357
3	C	26	50	20120531	20	1156	22.92	0.0223348162119145	-0.0393589776544056
3	C	26	50	20120531	20	1158	22.96	0.0209625340816658	-0.0386798015910759
3	C	26	50	20120531	20	1160	23	0.0202482855219893	-0.0384356376195322
3	C	26	50	20120531	20	1162	23.04	0.0184268491643308	-0.0377643811521518
3	C	26	50	20120531	20	1164	23.08	0.0169342174599242	-0.036587543336223
3	C	26	50	20120531	20	1166	23.12	0.0159236204482523	-0.0361348535749074
3	C	26	50	20120531	20	1168	23.16	0.0145449036462948	-0.0356089075510608
3	C	26	50	20120531	20	1170	23.2	0.0134196846253927	-0.0337987849019014
3	C	26	50	20120531	20	1172	23.24	0.0124456450343082	-0.0328991329441978
3	C	26	50	20120531	20	1174	23.28	0.0112216431960743	-0.0313252546706327
3	C	26	50	20120531	20	1176	23.32	0.0109726001877404	-0.029633572407322
3	C	26	50	20120531	20	1178	23.36	0.0100904844782102	-0.028320121561268
3	C	26	50	20120531	20	1180	23.4	0.00903901669458576	-0.0271241211515691
3	C	26	50	20120531	20	1182	23.44	0.0077958522625817	-0.0254428333579418
3	C	26	50	20120531	20	1184	23.48	0.0066985144620617	-0.0245651229236584
3	C	26	50	20120531	20	1186	23.52	0.005362464483281	-0.0230405582770134
3	C	26	50	20120531	20	1188	23.56	0.0040027900669408	-0.0219990819122071
3	C	26	50	20120531	20	1190	23.6	0.0026569254460372	-0.0207886989505789
3	C	26	50	20120531	20	1192	23.64	0.0013699769621421	-0.0201691178467676
3	C	26	50	20120531	20	1194	23.68	0.000401721504527702	-0.0198110955413172
3	C	26	50	20120531	20	1196	23.72	0.0001602940362272	-0.0200312673797753
3	C	26	50	20120531	20	1198	23.76	-0.000248774307757001	-0.0199116885520088
3	C	26	50	20120531	20	1200	23.8	-0.000834774910529797	-0.0197820546658139
3	C	26	50	20120531	20	1202	23.84	-0.0012876775109865	-0.0191247982055942
3	C	26	50	20120531	20	1204	23.88	-0.0023513471292271	-0.0190769581892062
3	C	26	50	20120531	20	1206	23.92	-0.003598480551594	-0.0182876056969795
3	C	26	50	20120531	20	1208	23.96	-0.0045301503043497	-0.0177110449697357
3	C	26	50	20120531	20	1210	24	-0.0057073911711438	-0.0180115158542653
3	C	26	50	20120531	20	1212	24.04	-0.0067634339356424	-0.0181601002021960
3	C	26	50	20120531	20	1214	24.08	-0.0073915568893705	-0.0182342757035425
3	C	26	50	20120531	20	1216	24.12	-0.0089200389075833	-0.0186636309410789
3	C	26	50	20120531	20	1218	24.16	-0.0094812271334042	-0.0191325558740906
3	C	26	50	20120531	20	1220	24.2	-0.0097236728354696	-0.0196676447886179
3	C	26	50	20120531	20	1222	24.24	-0.0108415450169152	-0.0197685418552254
3	C	26	50	20120531	20	1224	24.28	-0.0119191898935792	-0.0206601893641660
3	C	26	50	20120531	20	1226	24.32	-0.0124147444679703	-0.0206528213115061
3	C	26	50	20120531	20	1228	24.36	-0.013317366274155	-0.0211258050374417
3	C	26	50	20120531	20	1230	24.4	-0.0132512022926393	-0.0208293646615649
3	C	26	50	20120531	20	1232	24.44	-0.0141201799581751	-0.0211563874057280
3	C	26	50	20120531	20	1234	24.48	-0.0146738728521154	-0.0214713044817973
3	C	26	50	20120531	20	1236	24.52	-0.0147595246965205	-0.0213678335465063
3	C	26	50	20120531	20	1238	24.56	-0.0150410734035856	-0.0210947701208155
3	C	26	50	20120531	20	1240	24.6	-0.0146904545061342	-0.0209526770131360
3	C	26	50	20120531	20	1242	24.64	-0.0146223106256313	-0.0208900061391194
3	C	26	50	20120531	20	1244	24.68	-0.0143011427256164	-0.0208424885634237
3	C	26	50	20120531	20	1246	24.72	-0.0144482067939675	-0.0207764589321965
3	C	26	50	20120531	20	1248	24.76	-0.0140772373633536	-0.0204564436162349
3	C	26	50	20120531	20	1250	24.8	-0.0140228325676091	-0.0199948018830695
3	C	26	50	20120531	20	1252	24.84	-0.0140169565102575	-0.0198296995207302
3	C	26	50	20120531	20	1254	24.88	-0.0140491369398693	-0.0195725177133449
3	C	26	50	20120531	20	1256	24.92	-0.0138244042626726	-0.0186227460269907
3	C	26	50	20120531	20	1258	24.96	-0.0133455091240462	-0.0183550778260404
3	C	26	50	20120531	20	1260	25	-0.0131913386325441	-0.0180987021203856
3	C	26	50	20120531	20	1262	25.04	-0.0129823461522966	-0.0168219218320039
3	C	26	50	20120531	20	1264	25.08	-0.0124742333614715	-0.0160029366158980
3	C	26	50	20120531	20	1266	25.12	-0.0118289064997573	-0.0148096444251710
3	C	26	50	20120531	20	1268	25.16	-0.011151781046093	-0.0132011179193279
3	C	26	50	20120531	20	1270	25.2	-0.0113933994332245	-0.0122803941795449
3	C	26	50	20120531	20	1272	25.24	-0.011135093326057	-0.0109973489250819
3	C	26	50	20120531	20	1274	25.28	-0.0109576095239792	-0.00993668875330203
3	C	26	50	20120531	20	1276	25.32	-0.010797803391431	-0.00883487496685723
3	C	26	50	20120531	20	1278	25.36	-0.0110319264466819	-0.00724254120630321
3	C	26	50	20120531	20	1280	25.4	-0.0112207239572587	-0.00549443182185383
3	C	26	50	20120531	20	1282	25.44	-0.0113662465328269	-0.00538186042228893
3	C	26	50	20120531	20	1284	25.48	-0.0121700855216798	-0.00524991429691952
3	C	26	50	20120531	20	1286	25.52	-0.0125584285659074	-0.00429673435588005
3	C	26	50	20120531	20	1288	25.56	-0.0127184468304899	-0.00279321320704309
3	C	26	50	20120531	20	1290	25.6	-0.013524760693077	-0.00231725963262643
3	C	26	50	20120531	20	1292	25.64	-0.0134821221541714	-0.00166283230663828
3	C	26	50	20120531	20	1294	25.68	-0.0136520399136905	-0.00115265476401219
3	C	26	50	20120531	20	1296	25.72	-0.0134078052314687	-0.00072966348750639
3	C	26	50	20120531	20	1298	25.76	-0.0135876224859244	-0.00079054538136655
3	C	26	50	20120531	20	1300	25.8	-0.0129846725336067	-0.00087476179900587
3	C	26	50	20120531	20	1302	25.84	-0.0128583125518086	-0.00074628049686428
3	C	26	50	20120531	20	1304	25.88	-0.0121853590281534	-0.00033552216767301
3	C	26	50	20120531	20	1306	25.92	-0.0115811362836295	-0.00032088505730245
3	C	26	50	20120531	20	1308	25.96	-0.0108690797549746	0.00027110473990693
3	C	26	50	20120531	20	1310	26	-0.0099893682085005	0.00120144513191407
3	C	26	50	20120531	20	1312	26.04	-0.0087058279792906	0.00148457068710116
3	C	26	50	20120531	20	1314	26.08	-0.0075867607873848	0.00315164563442657
3	C	26	50	20120531	20	1316	26.12	-0.0065741131660476	0.00433866578800442
3	C	26	50	20120531	20	1318	26.16	-0.0058635415616332	0.00517397102862009
3	C	26	50	20120531	20	1320	26.2	-0.004597679001953	0.00662240855920262
3	C	26	50	20120531	20	1322	26.24	-0.003830114590975	0.00762642947780939
3	C	26	50	20120531	20	1324	26.28	-0.0031025724238122	0.00870681792878432
3	C	26	50	20120531	20	1326	26.32	-0.0021352291339456	0.0103353060590604
3	C	26	50	20120531	20	1328	26.36	-0.00101813476995930	0.0112470566137901
3	C	26	50	20120531	20	1330	26.4	-0.000560827601362498	0.0128640189035329
3	C	26	50	20120531	20	1332	26.44	0.000409803735036702	0.0137574341794264
3	C	26	50	20120531	20	1334	26.48	0.000619835662252502	0.0142829771524077
3	C	26	50	20120531	20	1336	26.52	0.000208207591720400	0.0142547423786349
3	C	26	50	20120531	20	1338	26.56	0.0001871216675054	0.0147663907033659
3	C	26	50	20120531	20	1340	26.6	0.000482939789414803	0.0155634061117803
3	C	26	50	20120531	20	1342	26.64	0.000312187643893902	0.0157190544564551
3	C	26	50	20120531	20	1344	26.68	0.000603211581826801	0.0166478887110183
3	C	26	50	20120531	20	1346	26.72	0.000554640417027102	0.0169965701358892
3	C	26	50	20120531	20	1348	26.76	0.0011089343517314	0.0172759409540682
3	C	26	50	20120531	20	1350	26.8	0.0012957802475922	0.0168177640441306
3	C	26	50	20120531	20	1352	26.84	0.0017782887018704	0.0168912819361705
3	C	26	50	20120531	20	1354	26.88	0.00207342093020210	0.0169065413005085
3	C	26	50	20120531	20	1356	26.92	0.0027675664440895	0.0173647959921921
3	C	26	50	20120531	20	1358	26.96	0.003493219221933	0.0173776851345996
3	C	26	50	20120531	20	1360	27	0.0044784678697128	0.0174188048081391
3	C	26	50	20120531	20	1362	27.04	0.0055085386021385	0.0173954278579531
3	C	26	50	20120531	20	1364	27.08	0.0065980982280654	0.0168607632074945
3	C	26	50	20120531	20	1366	27.12	0.0086831934912249	0.0170434583865497
3	C	26	50	20120531	20	1368	27.16	0.0099220940693384	0.0172477203224311
3	C	26	50	20120531	20	1370	27.2	0.0114999887094206	0.0175212857939365
3	C	26	50	20120531	20	1372	27.24	0.0139557069208711	0.0178102874064753
3	C	26	50	20120531	20	1374	27.28	0.0149766135494126	0.0174793472907443
3	C	26	50	20120531	20	1376	27.32	0.0163779577683681	0.0170324558050344
3	C	26	50	20120531	20	1378	27.36	0.0170161145673212	0.0165110989041978
3	C	26	50	20120531	20	1380	27.4	0.0175647233635048	0.0160670712009517
3	C	26	50	20120531	20	1382	27.44	0.0178186383375610	0.0152162025400821
3	C	26	50	20120531	20	1384	27.48	0.0186212823159537	0.0151841776739622
3	C	26	50	20120531	20	1386	27.52	0.0181594496639573	0.0143027620001453
3	C	26	50	20120531	20	1388	27.56	0.01788941265529	0.0138192918806446
3	C	26	50	20120531	20	1390	27.6	0.0179365130379848	0.0134593816000885
3	C	26	50	20120531	20	1392	27.64	0.0182534665815839	0.0130309738856388
3	C	26	50	20120531	20	1394	27.68	0.0181083258436776	0.0129007106744086
3	C	26	50	20120531	20	1396	27.72	0.0181006678772373	0.0125122191377569
3	C	26	50	20120531	20	1398	27.76	0.0181980647652779	0.0118700671854902
3	C	26	50	20120531	20	1400	27.8	0.0179750008600848	0.0113797452012798
3	C	26	50	20120531	20	1402	27.84	0.0180830467762501	0.0110170559910736
3	C	26	50	20120531	20	1404	27.88	0.0187583832497580	0.0103004103394088
3	C	26	50	20120531	20	1406	27.92	0.0188195762706019	0.0103272238285514
3	C	26	50	20120531	20	1408	27.96	0.0192128761333656	0.0101284490412921
3	C	26	50	20120531	20	1410	28	0.0197163644458417	0.0100168675912208
3	C	26	50	20120531	20	1412	28.04	0.0205636410042629	0.0102512805602520
3	C	26	50	20120531	20	1414	28.08	0.0209839382039323	0.0102072773052587
3	C	26	50	20120531	20	1416	28.12	0.0222834307621257	0.0105109796677784
3	C	26	50	20120531	20	1418	28.16	0.0234078366102295	0.0101278480005280
3	C	26	50	20120531	20	1420	28.2	0.0245251218930467	0.0102706128596496
3	C	26	50	20120531	20	1422	28.24	0.0256403579804121	0.0096168346576866
3	C	26	50	20120531	20	1424	28.28	0.0270424411259539	0.00885638020539343
3	C	26	50	20120531	20	1426	28.32	0.0281454873995184	0.00750018970416416
3	C	26	50	20120531	20	1428	28.36	0.0286869897725511	0.00626345994386889
3	C	26	50	20120531	20	1430	28.4	0.0300211659183617	0.00457594253949938
3	C	26	50	20120531	20	1432	28.44	0.0304912646486301	0.00422807428742685
3	C	26	50	20120531	20	1434	28.48	0.0305782599959195	0.00390989744909633
3	C	26	50	20120531	20	1436	28.52	0.0308206915558493	0.00375692903912225
3	C	26	50	20120531	20	1438	28.56	0.0311044817914107	0.00209658574835374
3	C	26	50	20120531	20	1440	28.6	0.031074740880194	0.00208607814158531
3	C	26	50	20120531	20	1442	28.64	0.0314784634969125	0.00159713501559825
3	C	26	50	20120531	20	1444	28.68	0.0323335535852657	0.00033414330944971
3	C	26	50	20120531	20	1446	28.72	0.0330296082874623	-0.00036647930255336
3	C	26	50	20120531	20	1448	28.76	0.0337645397204886	-0.00171609866046507
3	C	26	50	20120531	20	1450	28.8	0.0348526497775141	-0.00290982218632857
3	C	26	50	20120531	20	1452	28.84	0.035920296164292	-0.00403972225412218
3	C	26	50	20120531	20	1454	28.88	0.0363814004963037	-0.00508136125348808
3	C	26	50	20120531	20	1456	28.92	0.0373206009362792	-0.00620295281660275
3	C	26	50	20120531	20	1458	28.96	0.0375517894983881	-0.00725756722540342
3	C	26	50	20120531	20	1460	29	0.0377015759278468	-0.00812544887542836
3	C	26	50	20120531	20	1462	29.04	0.0377540573931465	-0.00865873466766363
3	C	26	50	20120531	20	1464	29.08	0.0373457810087572	-0.00897112737252403
3	C	26	50	20120531	20	1466	29.12	0.0372181411636852	-0.0100421890850551
3	C	26	50	20120531	20	1468	29.16	0.0375100914115015	-0.0110992571543865
3	C	26	50	20120531	20	1470	29.2	0.0380113876929559	-0.0124978153726241
3	C	26	50	20120531	20	1472	29.24	0.0389563369110624	-0.0133438262099069
3	C	26	50	20120531	20	1474	29.28	0.0398018386314627	-0.0145022651073892
3	C	26	50	20120531	20	1476	29.32	0.0408389733606325	-0.0146558981977376
3	C	26	50	20120531	20	1478	29.36	0.0416319370471907	-0.0151265343291598
3	C	26	50	20120531	20	1480	29.4	0.0425427117945624	-0.0152591663481069
3	C	26	50	20120531	20	1482	29.44	0.0439232529320154	-0.0159753382382283
3	C	26	50	20120531	20	1484	29.48	0.0444807854157776	-0.0163906432640226
3	C	26	50	20120531	20	1486	29.52	0.0456043922332186	-0.0173750631826549
3	C	26	50	20120531	20	1488	29.56	0.0461683169622827	-0.0177088812229852
3	C	26	50	20120531	20	1490	29.6	0.0460428408639611	-0.0171109870841529
3	C	26	50	20120531	20	1492	29.64	0.0458921634799581	-0.0173842767840137
3	C	26	50	20120531	20	1494	29.68	0.0455928593216175	-0.0169275423719097
3	C	26	50	20120531	20	1496	29.72	0.0448447262049865	-0.0173026059507867
3	C	26	50	20120531	20	1498	29.76	0.0452216706879014	-0.0174929025277396
3	C	26	50	20120531	20	1500	29.8	0.0449603310926427	-0.0174508933138693
3	C	26	50	20120531	20	1502	29.84	0.0450380845543019	-0.0175100357250478
3	C	26	50	20120531	20	1504	29.88	0.0451219615606863	-0.0185934505930462
3	C	26	50	20120531	20	1506	29.92	0.0450325266950018	-0.0191030483081117
3	C	26	50	20120531	20	1508	29.96	0.0456524401390002	-0.0200509320193601
3	C	26	50	20120531	20	1510	30	0.0459618771375153	-0.0215755885898867
3	C	26	50	20120531	20	1512	30.04	0.0463731162993178	-0.0228527790002015
3	C	26	50	20120531	20	1514	30.08	0.047286351778288	-0.0243427166277718
3	C	26	50	20120531	20	1516	30.12	0.0477156575183498	-0.0261149171402562
3	C	26	50	20120531	20	1518	30.16	0.0479653751065529	-0.0265126265209075
3	C	26	50	20120531	20	1520	30.2	0.0484950645536991	-0.0277652704264201
3	C	26	50	20120531	20	1522	30.24	0.0483746548754647	-0.0282832155370376
3	C	26	50	20120531	20	1524	30.28	0.0484690543378599	-0.0290620929494078
3	C	26	50	20120531	20	1526	30.32	0.0481985407392221	-0.0299650428531389
3	C	26	50	20120531	20	1528	30.36	0.0483942537541189	-0.0312306367122422
3	C	26	50	20120531	20	1530	30.4	0.0481691958078028	-0.0318356938427679
3	C	26	50	20120531	20	1532	30.44	0.048544365452697	-0.0331110528465194
3	C	26	50	20120531	20	1534	30.48	0.0491994928143985	-0.0344363901575651
3	C	26	50	20120531	20	1536	30.52	0.0502312040345566	-0.0348683899744632
3	C	26	50	20120531	20	1538	30.56	0.0504489080703483	-0.0358311299991843
3	C	26	50	20120531	20	1540	30.6	0.0515696581763933	-0.0361062086792015
3	C	26	50	20120531	20	1542	30.64	0.0521611742120593	-0.0365487656003428
3	C	26	50	20120531	20	1544	30.68	0.0523204570855894	-0.0366656786355441
3	C	26	50	20120531	20	1546	30.72	0.0530047879573539	-0.0371537308069869
3	C	26	50	20120531	20	1548	30.76	0.0531068588212182	-0.0371054000584928
3	C	26	50	20120531	20	1550	30.8	0.0537378172731388	-0.0371758915335093
3	C	26	50	20120531	20	1552	30.84	0.0546483516042049	-0.036832598262311
3	C	26	50	20120531	20	1554	30.88	0.0552518177444729	-0.0369088031601195
3	C	26	50	20120531	20	1556	30.92	0.0560472287276008	-0.0368050840303483
3	C	26	50	20120531	20	1558	30.96	0.0564735879537054	-0.0367295911890685
3	C	26	50	20120531	20	1560	31	0.0574393939934297	-0.0365442896144178
3	C	26	50	20120531	20	1562	31.04	0.0581579700466071	-0.0358008234025427
3	C	26	50	20120531	20	1564	31.08	0.0587290224120256	-0.035430447941625
3	C	26	50	20120531	20	1566	31.12	0.0601616278217773	-0.0343868926828821
3	C	26	50	20120531	20	1568	31.16	0.0609881932225775	-0.0340032589698171
3	C	26	50	20120531	20	1570	31.2	0.0621268896987291	-0.0338294804072727
3	C	26	50	20120531	20	1572	31.24	0.0632617748693301	-0.0330608765493264
3	C	26	50	20120531	20	1574	31.28	0.0639579427086117	-0.0325692039911639
3	C	26	50	20120531	20	1576	31.32	0.0651937532300914	-0.0323850026746648
3	C	26	50	20120531	20	1578	31.36	0.0654429305887137	-0.0321979092914307
3	C	26	50	20120531	20	1580	31.4	0.0658712251660784	-0.0317493914601241
3	C	26	50	20120531	20	1582	31.44	0.0659278785613871	-0.0308017835205203
3	C	26	50	20120531	20	1584	31.48	0.0656992709390295	-0.0305562053354142
3	C	26	50	20120531	20	1586	31.52	0.0658316413284676	-0.0301421236043514
3	C	26	50	20120531	20	1588	31.56	0.0661147668836547	-0.0289018583101502
3	C	26	50	20120531	20	1590	31.6	0.0660282877243156	-0.0286589671308126
3	C	26	50	20120531	20	1592	31.64	0.0662358235645938	-0.0275155047549559
3	C	26	50	20120531	20	1594	31.68	0.0666940287588027	-0.0271548802965507
3	C	26	50	20120531	20	1596	31.72	0.0667521529362162	-0.0270483900153040
3	C	26	50	20120531	20	1598	31.76	0.066924262726757	-0.0265643047129037
3	C	26	50	20120531	20	1600	31.8	0.0671730228923785	-0.0258659660558039
3	C	26	50	20120531	20	1602	31.84	0.0678973123683478	-0.0255491115071542
3	C	26	50	20120531	20	1604	31.88	0.0683385469998082	-0.0244887341780868
3	C	26	50	20120531	20	1606	31.92	0.0683494364442385	-0.0245822136945597
3	C	26	50	20120531	20	1608	31.96	0.068659007793042	-0.0231494739345195
3	C	26	50	20120531	20	1610	32	0.0690387241345392	-0.0220233356748018
3	C	26	50	20120531	20	1612	32.04	0.0693992071715881	-0.0211866869313019
3	C	26	50	20120531	20	1614	32.08	0.0695685592456822	-0.0208296687174808
3	C	26	50	20120531	20	1616	32.12	0.0696272491085207	-0.0198325067346515
3	C	26	50	20120531	20	1618	32.16	0.0694094602199153	-0.0189216117791270
3	C	26	50	20120531	20	1620	32.2	0.0697095563378508	-0.0184165961160036
3	C	26	50	20120531	20	1622	32.24	0.0696181981417215	-0.0186427288646270
3	C	26	50	20120531	20	1624	32.28	0.0695172232933681	-0.0178048073289210
3	C	26	50	20120531	20	1626	32.32	0.0699559830510944	-0.0172025644833844
3	C	26	50	20120531	20	1628	32.36	0.0699298201001905	-0.0172015745338908
3	C	26	50	20120531	20	1630	32.4	0.07012978989791	-0.0172998623764757
3	C	26	50	20120531	20	1632	32.44	0.0702234815464172	-0.0176769624228825
3	C	26	50	20120531	20	1634	32.48	0.0701302141619787	-0.0177314803557120
3	C	26	50	20120531	20	1636	32.52	0.0699418409154706	-0.0180826295832492
3	C	26	50	20120531	20	1638	32.56	0.0704308759653392	-0.0183009841572796
3	C	26	50	20120531	20	1640	32.6	0.0702253907347264	-0.0183886653981467
3	C	26	50	20120531	20	1642	32.64	0.0702673221668508	-0.0187226319309011
3	C	26	50	20120531	20	1644	32.68	0.070254311402077	-0.0185218136050442
3	C	26	50	20120531	20	1646	32.72	0.0699989751433905	-0.0188325870353756
3	C	26	50	20120531	20	1648	32.76	0.0700014500171246	-0.0190148084528874
3	C	26	50	20120531	20	1650	32.8	0.0702439169323935	-0.0190792258806535
3	C	26	50	20120531	20	1652	32.84	0.0698604529249561	-0.0196028384521221
3	C	26	50	20120531	20	1654	32.88	0.069779347777154	-0.0197687964136666
3	C	26	50	20120531	20	1656	32.92	0.0697160617202378	-0.0193242383803347
3	C	26	50	20120531	20	1658	32.96	0.0698176022540161	-0.0197162583798245
3	C	26	50	20120531	20	1660	33	0.0698337949993053	-0.0197545128566867
3	C	26	50	20120531	20	1662	33.04	0.0705351035048861	-0.0199911107856717
3	C	26	50	20120531	20	1664	33.08	0.0703029603486226	-0.0199870802770189
3	C	26	50	20120531	20	1666	33.12	0.0705474071628788	-0.0210585591825509
3	C	26	50	20120531	20	1668	33.16	0.0704141882453032	-0.0209253402649753
3	C	26	50	20120531	20	1670	33.2	0.0705986016938367	-0.0214378512599794
3	C	26	50	20120531	20	1672	33.24	0.0707748127037084	-0.0224461855299514
3	C	26	50	20120531	20	1674	33.28	0.0708820100917363	-0.0227836168859336
3	C	26	50	20120531	20	1676	33.32	0.0710768887206313	-0.0230521760414283
3	C	26	50	20120531	20	1678	33.36	0.0709600039697011	-0.0234025474515062
3	C	26	50	20120531	20	1680	33.4	0.0708632010513567	-0.0239120178873511
3	C	26	50	20120531	20	1682	33.44	0.0706524832305631	-0.0242887643803673
3	C	26	50	20120531	20	1684	33.48	0.0710583625229642	-0.0247349487592960
3	C	26	50	20120531	20	1686	33.52	0.0714650903435027	-0.0251398381022034
3	C	26	50	20120531	20	1688	33.56	0.0715720048888181	-0.0253494245521471
3	C	26	50	20120531	20	1690	33.6	0.0722409986144987	-0.0264327828516030
3	C	26	50	20120531	20	1692	33.64	0.0731837840858547	-0.0274649466201010
3	C	26	50	20120531	20	1694	33.68	0.0733831174874712	-0.0283913272141335
3	C	26	50	20120531	20	1696	33.72	0.0739278725516973	-0.0293934389444311
3	C	26	50	20120531	20	1698	33.76	0.075248253044207	-0.0301132029370009
3	C	26	50	20120531	20	1700	33.8	0.0757365809872944	-0.0307230118250962
3	C	26	50	20120531	20	1702	33.84	0.0769642597807905	-0.0318572111021194
3	C	26	50	20120531	20	1704	33.88	0.0780484666083838	-0.0328957388316481
3	C	26	50	20120531	20	1706	33.92	0.0789736451208883	-0.0335550451944264
3	C	26	50	20120531	20	1708	33.96	0.0801849190370608	-0.0341337413841495
3	C	26	50	20120531	20	1710	34	0.0814729140389921	-0.0349400552467365
3	C	26	50	20120531	20	1712	34.04	0.0824294880925813	-0.0357880176987354
3	C	26	50	20120531	20	1714	34.08	0.0836291654575424	-0.0363753405911889
3	C	26	50	20120531	20	1716	34.12	0.0843801128591625	-0.0369413088588507
3	C	26	50	20120531	20	1718	34.16	0.084731403508056	-0.0369530468314183
3	C	26	50	20120531	20	1720	34.2	0.0846126095688166	-0.0376122117728404
3	C	26	50	20120531	20	1722	34.24	0.0849883661123392	-0.0379390365271049
3	C	26	50	20120531	20	1724	34.28	0.0854827751737448	-0.0387643715621058
3	C	26	50	20120531	20	1726	34.32	0.085993023427049	-0.0393211474416121
3	C	26	50	20120531	20	1728	34.36	0.0868667952765612	-0.0407389672485692
3	C	26	50	20120531	20	1730	34.4	0.0879227885435852	-0.0418632670306559
3	C	26	50	20120531	20	1732	34.44	0.0893587809948189	-0.0429618281259073
3	C	26	50	20120531	20	1734	34.48	0.0906219565487305	-0.0438867237956993
3	C	26	50	20120531	20	1736	34.52	0.0907700954193891	-0.0442491160210574
3	C	26	50	20120531	20	1738	34.56	0.0913165475398901	-0.0444120334234428
3	C	26	50	20120531	20	1740	34.6	0.0911352453611938	-0.0445093313165340
3	C	26	50	20120531	20	1742	34.64	0.0912135927925493	-0.0444155689573487
3	C	26	50	20120531	20	1744	34.68	0.0911959151230196	-0.0446309536828981
3	C	26	50	20120531	20	1746	34.72	0.0915579537949871	-0.0449750318426235
3	C	26	50	20120531	20	1748	34.76	0.0915146788599785	-0.0447778904720287
3	C	26	50	20120531	20	1750	34.8	0.0918941123587632	-0.0446886535962429
3	C	26	50	20120531	20	1752	34.84	0.0919564791768639	-0.0449007856305989
3	C	26	50	20120531	20	1754	34.88	0.0923329428271676	-0.0450502680041417
3	C	26	50	20120531	20	1756	34.92	0.0925532773001853	-0.0447340498515951
3	C	26	50	20120531	20	1758	34.96	0.092795037108673	-0.0447790925535567
3	C	26	50	20120531	20	1760	35	0.0930931533276213	-0.044831135612652
3	C	26	50	20120531	20	1762	35.04	0.0928824355068277	-0.044781072452544
3	C	26	50	20120531	20	1764	35.08	0.0930509390527844	-0.0448618947576336
3	C	26	50	20120531	20	1766	35.12	0.0936775770822719	-0.0454000030181166
3	C	26	50	20120531	20	1768	35.16	0.0932765061159829	-0.0456917552760342
3	C	26	50	20120531	20	1770	35.2	0.0934089472160992	-0.0458816134467828
3	C	26	50	20120531	20	1772	35.24	0.093205017620405	-0.0461525767653335
3	C	26	50	20120531	20	1774	35.28	0.0926649294609347	-0.0463082816785507
3	C	26	50	20120531	20	1776	35.32	0.0923429837434604	-0.0465067665520298
3	C	26	50	20120531	20	1778	35.36	0.0920536356485989	-0.0467842352529674
3	C	26	50	20120531	20	1780	35.4	0.091941064249034	-0.0465262826991905
3	C	26	50	20120531	20	1782	35.44	0.0914050065982165	-0.0460603700410667
3	C	26	50	20120531	20	1784	35.48	0.0907977432945335	-0.0453123924879276
3	C	26	50	20120531	20	1786	35.52	0.0903501447020424	-0.0448416007930136
3	C	26	50	20120531	20	1788	35.56	0.0897897625779521	-0.0450960885235626
3	C	26	50	20120531	20	1790	35.6	0.0888604121354386	-0.0448936438521089
3	C	26	50	20120531	20	1792	35.64	0.0881706294703911	-0.0450904316693131
3	C	26	50	20120531	20	1794	35.68	0.0878517950227541	-0.0453176250781084
3	C	26	50	20120531	20	1796	35.72	0.0875498604271874	-0.0455429092985944
3	C	26	50	20120531	20	1798	35.76	0.0878563205061537	-0.0458239135334379
3	C	26	50	20120531	20	1800	35.8	0.0876624318267523	-0.0463644259569769
3	C	26	50	20120531	20	1802	35.84	0.0869433749409637	-0.0466592187740536
3	C	26	50	20120531	20	1804	35.88	0.0866101155149905	-0.047938304230542
3	C	26	50	20120531	20	1806	35.92	0.0856158526699641	-0.0486041866863853
3	C	26	50	20120531	20	1808	35.96	0.0853007658882674	-0.0485213137716303
3	C	26	50	20120531	20	1810	36	0.0848830779126205	-0.0486896758962308
3	C	26	50	20120531	20	1812	36.04	0.084947212497674	-0.0484247229853202
3	C	26	50	20120531	20	1814	36.08	0.0840498939923484	-0.047682685129143
3	C	26	50	20120531	20	1816	36.12	0.0838585508973593	-0.0486097021192786
3	C	26	50	20120531	20	1818	36.16	0.0834170263521186	-0.0491120378477013
3	C	26	50	20120531	20	1820	36.2	0.0828024091379113	-0.0495256953146954
3	C	26	50	20120531	20	1822	36.24	0.0813746474096106	-0.05077102349345
3	C	26	50	20120531	20	1824	36.28	0.0807468992224767	-0.051071664083607
3	C	26	50	20120531	20	1826	36.32	0.0797138232862309	-0.0518829913332727
3	C	26	50	20120531	20	1828	36.36	0.0783066666495341	-0.0528213361740428
3	C	26	50	20120531	20	1830	36.4	0.0772661307367468	-0.053895813212327
3	C	26	50	20120531	20	1832	36.44	0.0757863761539323	-0.0546182564324908
3	C	26	50	20120531	20	1834	36.48	0.0743223957091925	-0.0552134854858647
3	C	26	50	20120531	20	1836	36.52	0.072109964656877	-0.0566905254857463
3	C	26	50	20120531	20	1838	36.56	0.0706643060559445	-0.0575300521538456
3	C	26	50	20120531	20	1840	36.6	0.0686639080430356	-0.0587848767766715
3	C	26	50	20120531	20	1842	36.64	0.0671292812668943	-0.0603986995123057
3	C	26	50	20120531	20	1844	36.68	0.0652197818307069	-0.0614501955802013
3	C	26	50	20120531	20	1846	36.72	0.0635581516055966	-0.0631138057042989
3	C	26	50	20120531	20	1848	36.76	0.0625904052648647	-0.0644164378166008
3	C	26	50	20120531	20	1850	36.8	0.0602580135471208	-0.0673418092810477
3	C	26	50	20120531	20	1852	36.84	0.0594490833894434	-0.0688182482401652
3	C	26	50	20120531	20	1854	36.88	0.0585779278350216	-0.0710674134897633
3	C	26	50	20120531	20	1856	36.92	0.0577609366600387	-0.0739204479304948
3	C	26	50	20120531	20	1858	36.96	0.0572805283129005	-0.0746025231316274
3	C	26	50	20120531	20	1860	37	0.0571927763613553	-0.0759337930685673
3	C	26	50	20120531	20	1862	37.04	0.056786189962173	-0.078973503699532
3	C	26	50	20120531	20	1864	37.08	0.0569100043595588	-0.0806191533113875
3	C	26	50	20120531	20	1866	37.12	0.0571997060078109	-0.0820661059177295
3	C	26	50	20120531	20	1868	37.16	0.0569732197057969	-0.0835537878746679
3	C	26	50	20120531	20	1870	37.2	0.0577600881319013	-0.0859274039177549
3	C	26	50	20120531	20	1872	37.24	0.0578730837955349	-0.0864468445592145
3	C	26	50	20120531	20	1874	37.28	0.0579972517463112	-0.0877356173786051
3	C	26	50	20120531	20	1876	37.32	0.0578227377927144	-0.0883191218944402
3	C	26	50	20120531	20	1878	37.36	0.0577083986261965	-0.0895207084477105
3	C	26	50	20120531	20	1880	37.4	0.0576077066205556	-0.0896638268602227
3	C	26	50	20120531	20	1882	37.44	0.0574556786626004	-0.0888646547761257
3	C	26	50	20120531	20	1884	37.48	0.0576045953507183	-0.0886676548268871
3	C	26	50	20120531	20	1886	37.52	0.0567296214196781	-0.0888029950648062
3	C	26	50	20120531	20	1888	37.56	0.0570911651168988	-0.0880509870030143
3	C	26	50	20120531	20	1890	37.6	0.0566594057163063	-0.0875280108276487
3	C	26	50	20120531	20	1892	37.64	0.0562067866656688	-0.0872301067407348
3	C	26	50	20120531	20	1894	37.68	0.0560277472286723	-0.0864638858326411
3	C	26	50	20120531	20	1896	37.72	0.0556541827161715	-0.0858013974893474
3	C	26	50	20120531	20	1898	37.76	0.0551804918834546	-0.0853115846220195
3	C	26	50	20120531	20	1900	37.8	0.0544791126671957	-0.0844932499441523
3	C	26	50	20120531	20	1902	37.84	0.0538813953050587	-0.083668268462542
3	C	26	50	20120531	20	1904	37.88	0.0524541709779117	-0.0825882335649576
3	C	26	50	20120531	20	1906	37.92	0.0512928895111691	-0.0830445295708573
3	C	26	50	20120531	20	1908	37.96	0.0509191128666339	-0.0829544441669341
3	C	26	50	20120531	20	1910	38	0.0492511186804929	-0.0827156542069274
3	C	26	50	20120531	20	1912	38.04	0.047657017152986	-0.083340453758784
3	C	26	50	20120531	20	1914	38.08	0.0461796589550529	-0.082928705480099
3	C	26	50	20120531	20	1916	38.12	0.0442759153680644	-0.0834004164138285
3	C	26	50	20120531	20	1918	38.16	0.0425187550168158	-0.0837019267453264
3	C	26	50	20120531	20	1920	38.2	0.0406990864261104	-0.0841898304243452
3	C	26	50	20120531	20	1922	38.24	0.0385632703935364	-0.0845105033496133
3	C	26	50	20120531	20	1924	38.28	0.0367885737941144	-0.08460384144473
3	C	26	50	20120531	20	1926	38.32	0.034604250236351	-0.0852568545571557
3	C	26	50	20120531	20	1928	38.36	0.0335452871208461	-0.0858656734957573
3	C	26	50	20120531	20	1930	38.4	0.0317054659868768	-0.08648347269048
3	C	26	50	20120531	20	1932	38.44	0.0297492550767242	-0.0878144597847074
3	C	26	50	20120531	20	1934	38.48	0.0286039542232363	-0.0880136517649677
3	C	26	50	20120531	20	1936	38.52	0.0273465062342523	-0.0887308701731252
3	C	26	50	20120531	20	1938	38.56	0.0268388035653604	-0.0884002270422423
3	C	26	50	20120531	20	1940	38.6	0.0257259589131290	-0.0888355219767408
3	C	26	50	20120531	20	1942	38.64	0.0255894873043600	-0.0891361837801013
3	C	26	50	20120531	20	1944	38.68	0.02540118476853	-0.0887356077885591
3	C	26	50	20120531	20	1946	38.72	0.0257608899881196	-0.088727758903288
3	C	26	50	20120531	20	1948	38.76	0.0255711025280491	-0.088435158117233
3	C	26	50	20120531	20	1950	38.8	0.0258190141655331	-0.0887423253029804
3	C	26	50	20120531	20	1952	38.84	0.0258431972174497	-0.0879785085579427
3	C	26	50	20120531	20	1954	38.88	0.0257110389600459	-0.0881614370822356
3	C	26	50	20120531	20	1956	38.92	0.0260783102221942	-0.087740849968786
3	C	26	50	20120531	20	1958	38.96	0.0262525413330786	-0.0877384458057298
3	C	26	50	20120531	20	1960	39	0.02609726068393	-0.0870562291832411
3	C	26	50	20120531	20	1962	39.04	0.0264829874330673	-0.0861827401764413
3	C	26	50	20120531	20	1964	39.08	0.0266461876781652	-0.085868501922882
3	C	26	50	20120531	20	1966	39.12	0.0266766639804343	-0.0855730019990242
3	C	26	50	20120531	20	1968	39.16	0.0271916498491724	-0.0850508036411179
3	C	26	50	20120531	20	1970	39.2	0.0274370159022442	-0.0844479243994783
3	C	26	50	20120531	20	1972	39.24	0.0273110094738367	-0.0842220744935673
3	C	26	50	20120531	20	1974	39.28	0.0276088428500725	-0.0834663187658351
3	C	26	50	20120531	20	1976	39.32	0.0274242172695047	-0.0821165226312281
3	C	26	50	20120531	20	1978	39.36	0.0272376825006277	-0.0812616305327735
3	C	26	50	20120531	20	1980	39.4	0.0273228888677607	-0.080645104130257
3	C	26	50	20120531	20	1982	39.44	0.0273091709962057	-0.0801745952780555
3	C	26	50	20120531	20	1984	39.48	0.0265023621588718	-0.0789664326317201
3	C	26	50	20120531	20	1986	39.52	0.0261213023144904	-0.078316106525063
3	C	26	50	20120531	20	1988	39.56	0.0257439194253711	-0.0772395364507064
3	C	26	50	20120531	20	1990	39.6	0.0254967856053464	-0.0763355004309593
3	C	26	50	20120531	20	1992	39.64	0.0254163875643255	-0.0750395858330788
3	C	26	50	20120531	20	1994	39.68	0.0249032401732184	-0.0742228067901302
3	C	26	50	20120531	20	1996	39.72	0.0244837137199404	-0.0731753695151585
3	C	26	50	20120531	20	1998	39.76	0.0239961635943123	-0.0715813386983297
3	C	26	50	20120531	20	2000	39.8	0.0240685713287058	-0.0703593167590831
3	C	26	50	20120531	20	2002	39.84	0.0239988506000808	-0.0702483009944368
3	C	26	50	20120531	20	2004	39.88	0.0239988506000808	-0.0702483009944368
3	C	26	50	20120531	20	2006	39.92	0.0240033053728023	-0.0700554729752073
3	C	26	50	20120531	20	2008	39.96	0.0243200185000958	-0.0702343002801693
3	C	26	50	20120531	20	2010	40	0.0242308523349881	-0.0698661097792055
3	C	26	50	20120531	20	2012	40.04	0.0250452272148807	-0.0702070059584156
3	C	26	50	20120531	20	2014	40.08	0.0247787186690515	-0.0695194860350679
3	C	26	50	20120531	20	2016	40.12	0.0251538388164709	-0.0693552251297982
3	C	26	50	20120531	20	2018	40.16	0.0251538388164709	-0.0693552251297982
3	C	26	50	20120531	20	2020	40.2	0.0254187917273816	-0.0687074446075532
3	C	26	50	20120531	20	2022	40.24	0.0257328178489065	-0.0676795234797423
3	C	26	50	20120531	20	2024	40.28	0.0258098924880558	-0.0665016250036418
3	C	26	50	20120531	20	2026	40.32	0.0265399802396309	-0.0657660218191734
3	C	26	50	20120531	20	2028	40.36	0.0265279594243508	-0.0646099022319334
3	C	26	50	20120531	20	2030	40.4	0.0266652088505791	-0.063401103189495
3	C	26	50	20120531	20	2032	40.44	0.0270653605780525	-0.0620138303954851
3	C	26	50	20120531	20	2034	40.48	0.0270063878725016	-0.0606642463929125
3	C	26	50	20120531	20	2036	40.52	0.0277859023880816	-0.0594883278157993
3	C	26	50	20120531	20	2038	40.56	0.0279587899960817	-0.0581037420275579
3	C	26	50	20120531	20	2040	40.6	0.0284313494579487	-0.0567827958496233
3	C	26	50	20120531	20	2042	40.64	0.0289218694320578	-0.0546022906684783
3	C	26	50	20120531	20	2044	40.68	0.0292284709323803	-0.0535742988299893
3	C	26	50	20120531	20	2046	40.72	0.02975392198148	-0.0520754445859082
3	C	26	50	20120531	20	2048	40.76	0.02999822737438	-0.0504790096060233
3	C	26	50	20120531	20	2050	40.8	0.0297382242109377	-0.0487779228225229
3	C	26	50	20120531	20	2052	40.84	0.0299010709026449	-0.0465459402677075
3	C	26	50	20120531	20	2054	40.88	0.0297722360471128	-0.0455028163441011
3	C	26	50	20120531	20	2056	40.92	0.0290279354492358	-0.0441525252347473
3	C	26	50	20120531	20	2058	40.96	0.0287257180109567	-0.0423648178705515
3	C	26	50	20120531	20	2060	41	0.0282714726147224	-0.0402533970219284
3	C	26	50	20120531	20	2062	41.04	0.0277950947762371	-0.0394591039746216
3	C	26	50	20120531	20	2064	41.08	0.0274054082291251	-0.0374881852434203
3	C	26	50	20120531	20	2066	41.12	0.0268298940199174	-0.0357602284022348
3	C	26	50	20120531	20	2068	41.16	0.0263774163906361	-0.0346722031980230
3	C	26	50	20120531	20	2070	41.2	0.0260158019827373	-0.0333708438779273
3	C	26	50	20120531	20	2072	41.24	0.0250600764572856	-0.0323886725588592
3	C	26	50	20120531	20	2074	41.28	0.0239978606505872	-0.0312177037292143
3	C	26	50	20120531	20	2076	41.32	0.0230221947139060	-0.0298607658161173
3	C	26	50	20120531	20	2078	41.36	0.0230439736027665	-0.0285052421165827
3	C	26	50	20120531	20	2080	41.4	0.0226151133399769	-0.0271123124683233
3	C	26	50	20120531	20	2082	41.44	0.0217881519593792	-0.0264130545724079
3	C	26	50	20120531	20	2084	41.48	0.0210903082770262	-0.0258062862434717
3	C	26	50	20120531	20	2086	41.52	0.0207412803698325	-0.0250134781204054
3	C	26	50	20120531	20	2088	41.56	0.0203607155001979	-0.0238617425952087
3	C	26	50	20120531	20	2090	41.6	0.0202859036027484	-0.0229188864131746
3	C	26	50	20120531	20	2092	41.64	0.0204785194899436	-0.0224991478278622
3	C	26	50	20120531	20	2094	41.68	0.021120572447261	-0.0213833333271499
3	C	26	50	20120531	20	2096	41.72	0.0214230020175745	-0.0215709287561987
3	C	26	50	20120531	20	2098	41.76	0.0215404524539296	-0.0201675339275777
3	C	26	50	20120531	20	2100	41.8	0.0220130826264747	-0.0193774128102799
3	C	26	50	20120531	20	2102	41.84	0.0218715905595592	-0.0184793164874948
3	C	26	50	20120531	20	2104	41.88	0.0214868537599156	-0.0183057217727135
3	C	26	50	20120531	20	2106	41.92	0.0213118448315720	-0.0175539965536341
3	C	26	50	20120531	20	2108	41.96	0.0204896210664082	-0.0169796844259544
3	C	26	50	20120531	20	2110	42	0.0197323804144356	-0.0163272369989536
3	C	26	50	20120531	20	2112	42.04	0.0190347488641169	-0.0153999371661055
3	C	26	50	20120531	20	2114	42.08	0.0176116257563009	-0.0137503984669536
3	C	26	50	20120531	20	2116	42.12	0.0171541205978054	-0.0127434713394761
3	C	26	50	20120531	20	2118	42.16	0.0166800903538335	-0.0113504851226742
3	C	26	50	20120531	20	2120	42.2	0.016166921749523	-0.0105834651839178
3	C	26	50	20120531	20	2122	42.24	0.0165848430704077	-0.00979796147390113
3	C	26	50	20120531	20	2124	42.28	0.0166007529729844	-0.00853723250945233
3	C	26	50	20120531	20	2126	42.32	0.0164266208570494	-0.00780124748732214
3	C	26	50	20120531	20	2128	42.36	0.0165151152707149	-0.00709666507734443
3	C	26	50	20120531	20	2130	42.4	0.0161789991333457	-0.0064419549086438
3	C	26	50	20120531	20	2132	42.44	0.0162687875524208	-0.00626898244782995
3	C	26	50	20120531	20	2134	42.48	0.0159899117089886	-0.00627194522524312
3	C	26	50	20120531	20	2136	42.52	0.0155011312175612	-0.00627847889190128
3	C	26	50	20120531	20	2138	42.56	0.0154484376202272	-0.00626365793376761
3	C	26	50	20120531	20	2140	42.6	0.0154916559866933	-0.00616221639493859
3	C	26	50	20120531	20	2142	42.64	0.0146993711226450	-0.00549773401052197
3	C	26	50	20120531	20	2144	42.68	0.0145721767548452	-0.00443116242605143
3	C	26	50	20120531	20	2146	42.72	0.0146332354254006	-0.00439398982256445
3	C	26	50	20120531	20	2148	42.76	0.0149073029427207	-0.00280173384375639
3	C	26	50	20120531	20	2150	42.8	0.0140243917380617	-0.00274741036529174
3	C	26	50	20120531	20	2152	42.84	0.0134267769064080	-0.00225661108400406
3	C	26	50	20120531	20	2154	42.88	0.0127227531107874	-0.00146179477767913
3	C	26	50	20120531	20	2156	42.92	0.0122535029086564	-0.00109326486546033
3	C	26	50	20120531	20	2158	42.96	0.0118118510841951	-0.00093169803702701
3	C	26	50	20120531	20	2160	43	0.0112421492927287	-0.00102601193950168
3	C	26	50	20120531	20	2162	43.04	0.0109823158349139	-0.00128083908130568
3	C	26	50	20120531	20	2164	43.08	0.0107204671227727	-0.00139263973447909
3	C	26	50	20120531	20	2166	43.12	0.00929003253083917	-0.00146008357926866
3	C	26	50	20120531	20	2168	43.16	0.0088856805890855	-0.00190154448489905
3	C	26	50	20120531	20	2170	43.2	0.0079823587471875	-0.00113738125753856
3	C	26	50	20120531	20	2172	43.24	0.0069923880403229	-0.00062432579031303
3	C	26	50	20120531	20	2174	43.28	0.0069673564602689	-0.0004285420647381
3	C	26	50	20120531	20	2176	43.32	0.0074113558792437	0.000818405388545316
3	C	26	50	20120531	20	2178	43.36	0.0077261456760923	0.00063014527912221
3	C	26	50	20120531	20	2180	43.4	0.0083867955417549	0.0017789250979735
3	C	26	50	20120531	20	2182	43.44	0.00910718178829215	0.00245213318006996
3	C	26	50	20120531	20	2184	43.48	0.00997087029510464	0.00335377917889655
3	C	26	50	20120531	20	2186	43.52	0.0111324346045598	0.00355920784096687
3	C	26	50	20120531	20	2188	43.56	0.0118066114229465	0.00405423208527213
3	C	26	50	20120531	20	2190	43.6	0.0140028355878372	0.00469774875362658
3	C	26	50	20120531	20	2192	43.64	0.0153924008220317	0.00533790807898394
3	C	26	50	20120531	20	2194	43.68	0.0168991569843926	0.00491460213996052
3	C	26	50	20120531	20	2196	43.72	0.0182798911619968	0.00506566348294575
3	C	26	50	20120531	20	2198	43.76	0.0206475392238506	0.00645369995227932
3	C	26	50	20120531	20	2200	43.8	0.0222685900050022	0.00614390798616012
3	C	26	50	20120531	20	2202	43.84	0.0240312565967558	0.0056721921026831
3	C	26	50	20120531	20	2204	43.88	0.025684840653803	0.00501016974275823
3	C	26	50	20120531	20	2206	43.92	0.0273108468392771	0.00437650307186571
3	C	26	50	20120531	20	2208	43.96	0.0276486529618533	0.00285604671561934
3	C	26	50	20120531	20	2210	44	0.0281573950777136	0.00246898353466564
3	C	26	50	20120531	20	2212	44.04	0.0282561142554351	0.00197490681344716
3	C	26	50	20120531	20	2214	44.08	0.0284401670795101	0.00138481913347917
3	C	26	50	20120531	20	2216	44.12	0.0294274932070131	0.00120591404677117
3	C	26	50	20120531	20	2218	44.16	0.0296046305267681	0.00117455386102554
3	C	26	50	20120531	20	2220	44.2	0.0300407244919293	0.00109231027130574
3	C	26	50	20120531	20	2222	44.24	0.0314830172645833	0.00141460247110275
3	C	26	50	20120531	20	2224	44.28	0.0316552755475482	0.00256276710705441
3	C	26	50	20120531	20	2226	44.32	0.0317168433349861	0.00314507661242934
3	C	26	50	20120531	20	2228	44.36	0.0318982869350385	0.00358970535643944
3	C	26	50	20120531	20	2230	44.4	0.0317589374016701	0.00472239849601874
3	C	26	50	20120531	20	2232	44.44	0.0315096044795559	0.00553444699460118
3	C	26	50	20120531	20	2234	44.48	0.0309729175037031	0.00616744191405157
3	C	26	50	20120531	20	2236	44.52	0.0307976610879861	0.00714427457692172
3	C	26	50	20120531	20	2238	44.56	0.030112637251576	0.00782081313195757
3	C	26	50	20120531	20	2240	44.6	0.0293382492601595	0.00855843157075232
3	C	26	50	20120531	20	2242	44.64	0.0290271293475052	0.00935901079734392
3	C	26	50	20120531	20	2244	44.68	0.0282400636386089	0.0100653249118288
3	C	26	50	20120531	20	2246	44.72	0.027426598098037	0.0106598701929453
3	C	26	50	20120531	20	2248	44.76	0.0269297940659634	0.0120935907100911
3	C	26	50	20120531	20	2250	44.8	0.0262418993760217	0.0131296647790890
3	C	26	50	20120531	20	2252	44.84	0.0253635171902962	0.0144799700305785
3	C	26	50	20120531	20	2254	44.88	0.0246164093784979	0.0154805049127540
3	C	26	50	20120531	20	2256	44.92	0.0239167767159885	0.0165539142197986
3	C	26	50	20120531	20	2258	44.96	0.0229753276764489	0.0170456433465036
3	C	26	50	20120531	20	2260	45	0.0221527079314877	0.0168668584679484
3	C	26	50	20120531	20	2262	45.04	0.0213030342810784	0.0161388354681743
3	C	26	50	20120531	20	2264	45.08	0.0204117473965962	0.0164874886087740
3	C	26	50	20120531	20	2266	45.12	0.0194693720471732	0.0161673955110664
3	C	26	50	20120531	20	2268	45.16	0.0185676482666007	0.0155361400742978
3	C	26	50	20120531	20	2270	45.2	0.0176213909009491	0.0151056463948436
3	C	26	50	20120531	20	2272	45.24	0.0166455340454369	0.0151963894080733
3	C	26	50	20120531	20	2274	45.28	0.0157935976533278	0.0157128460589163
3	C	26	50	20120531	20	2276	45.32	0.0143163596635475	0.0164060016233100
3	C	26	50	20120531	20	2278	45.36	0.0134067021448901	0.0165158506617674
3	C	26	50	20120531	20	2280	45.4	0.0123142858075672	0.0175709176189080
3	C	26	50	20120531	20	2282	45.44	0.0110747983308253	0.0182369414961076
3	C	26	50	20120531	20	2284	45.48	0.0114203684858590	0.0181054974165528
3	C	26	50	20120531	20	2286	45.52	0.0109739295484890	0.0180697460976960
3	C	26	50	20120531	20	2288	45.56	0.0113085183352109	0.0180028396540602
3	C	26	50	20120531	20	2290	45.6	0.0109574963868942	0.0174864961403021
3	C	26	50	20120531	20	2292	45.64	0.0105376305223613	0.0173312296332892
3	C	26	50	20120531	20	2294	45.68	0.0104289269968895	0.0165043884608443
3	C	26	50	20120531	20	2296	45.72	0.00930281702144303	0.0160534240400748
3	C	26	50	20120531	20	2298	45.76	0.0086252743747779	0.0150295404919845
3	C	26	50	20120531	20	2300	45.8	0.0073114855316825	0.0138915383946920
3	C	26	50	20120531	20	2302	45.84	0.0055668112719761	0.0131670777988816
3	C	26	50	20120531	20	2304	45.88	0.0043034306570979	0.0126721808337970
3	C	26	50	20120531	20	2306	45.92	0.0026541253031837	0.0121186081480094
3	C	26	50	20120531	20	2308	45.96	0.00100236628873880	0.0117273376817077
3	C	26	50	20120531	20	2310	46	-0.000178226264198098	0.0111774843775892
3	C	26	50	20120531	20	2312	46.04	-0.00050476817575	0.0102559828203469
3	C	26	50	20120531	20	2314	46.08	-0.000278225305193499	0.00985489771192224
3	C	26	50	20120531	20	2316	46.12	0.000264040743162899	0.0094719852477741
3	C	26	50	20120531	20	2318	46.16	0.000481907413514299	0.00835059167455816
3	C	26	50	20120531	20	2320	46.2	0.000786811857561902	0.0077294690779639
3	C	26	50	20120531	20	2322	46.24	0.000892814235129602	0.00628945318914531
3	C	26	50	20120531	20	2324	46.28	0.000252295699527401	0.00463140799541566
3	C	26	50	20120531	20	2326	46.32	-0.000298964747085698	0.00296362594130906
3	C	26	50	20120531	20	2328	46.36	-0.00170151104756920	0.00195126116268428
3	C	26	50	20120531	20	2330	46.4	-0.0030856018610637	0.000878297332911817
3	C	26	50	20120531	20	2332	46.44	-0.0045676976744307	0.00058102964210099
3	C	26	50	20120531	20	2334	46.48	-0.0057762138741567	0.0005465935418572
3	C	26	50	20120531	20	2336	46.52	-0.0066982811168239	0.000830850467894198
3	C	26	50	20120531	20	2338	46.56	-0.0062063469291524	0.000985211878227223
3	C	26	50	20120531	20	2340	46.6	-0.0054327721105344	0.00050381358159542
3	C	26	50	20120531	20	2342	46.64	-0.0052291253575526	0.00033622927445421
3	C	26	50	20120531	20	2344	46.68	-0.0048176599215802	0.0001231780012827
3	C	26	50	20120531	20	2346	46.72	-0.0042707128263324	-0.00054807846609769
3	C	26	50	20120531	20	2348	46.76	-0.0040432365748247	-0.00076664517216245
3	C	26	50	20120531	20	2350	46.8	-0.0033487162943432	-0.00188472241457462
3	C	26	50	20120531	20	2352	46.84	-0.0026188406748025	-0.00338718290323979
3	C	26	50	20120531	20	2354	46.88	-0.0021398465412267	-0.00497294057072874
3	C	26	50	20120531	20	2356	46.92	-0.0018330258378021	-0.00693665388382972
3	C	26	50	20120531	20	2358	46.96	-0.0009925940730228	-0.00844714003446133
3	C	26	50	20120531	20	2360	47	-0.0001197626755296	-0.0103421649948378
3	C	26	50	20120531	20	2362	47.04	0.000136202908192200	-0.0123206426975300
3	C	26	50	20120531	20	2364	47.08	0.000797665946653103	-0.0133080819621179
3	C	26	50	20120531	20	2366	47.12	0.00112244716231990	-0.0145974982486794
3	C	26	50	20120531	20	2368	47.16	0.0014564462219862	-0.0155933492555364
3	C	26	50	20120531	20	2370	47.2	0.0021437709838623	-0.0170811188937156
3	C	26	50	20120531	20	2372	47.24	0.0034865596902678	-0.0182161596278085
3	C	26	50	20120531	20	2374	47.28	0.0044770395140148	-0.0193467880155867
3	C	26	50	20120531	20	2376	47.32	0.0059085206239845	-0.0199930977557268
3	C	26	50	20120531	20	2378	47.36	0.0071076959431309	-0.0209990915022531
3	C	26	50	20120531	20	2380	47.4	0.0081912310192821	-0.0217986524950798
3	C	26	50	20120531	20	2382	47.44	0.00989320168625911	-0.0232866526500697
3	C	26	50	20120531	20	2384	47.48	0.0112178955301340	-0.0241373021078371
3	C	26	50	20120531	20	2386	47.52	0.0124694745328342	-0.0257680317666095
3	C	26	50	20120531	20	2388	47.56	0.0138498176803884	-0.0268431876274037
3	C	26	50	20120531	20	2390	47.6	0.0150590409868956	-0.0277031001840046
3	C	26	50	20120531	20	2392	47.64	0.0159537431971309	-0.0281919231018389
3	C	26	50	20120531	20	2394	47.68	0.0166548395706774	-0.0280901704360262
3	C	26	50	20120531	20	2396	47.72	0.0184530828259129	-0.0280183990977357
3	C	26	50	20120531	20	2398	47.76	0.0190213845459525	-0.0275201009490336
3	C	26	50	20120531	20	2400	47.8	0.0204973992410013	-0.0269573853725653
3	C	26	50	20120531	20	2402	47.84	0.0226105171458992	-0.0267123021622061
3	C	26	50	20120531	20	2404	47.88	0.0245765568403102	-0.0259521623724305
3	C	26	50	20120531	20	2406	47.92	0.0262675319968398	-0.0260245701068240
3	C	26	50	20120531	20	2408	47.96	0.0282280562583576	-0.0257336663770439
3	C	26	50	20120531	20	2410	48	0.0303104150182738	-0.0252059525862444
3	C	26	50	20120531	20	2412	48.04	0.0320233316982236	-0.0251469586674900
3	C	26	50	20120531	20	2414	48.08	0.0341403245482823	-0.0256499378630836
3	C	26	50	20120531	20	2416	48.12	0.0365266402291595	-0.0256308742642628
3	C	26	50	20120531	20	2418	48.16	0.0378896734027103	-0.0258154149920168
3	C	26	50	20120531	20	2420	48.2	0.0399345555032236	-0.0266046168704992
3	C	26	50	20120531	20	2422	48.24	0.0416517148238605	-0.0271954540836552
3	C	26	50	20120531	20	2424	48.28	0.0432995988931445	-0.0278879520387424
3	C	26	50	20120531	20	2426	48.32	0.0445919638149835	-0.0281278875117347
3	C	26	50	20120531	20	2428	48.36	0.0450992280776711	-0.0291360945024860
3	C	26	50	20120531	20	2430	48.4	0.0461832298442979	-0.030562604651784
3	C	26	50	20120531	20	2432	48.44	0.046590049588718	-0.0313911004540968
3	C	26	50	20120531	20	2434	48.48	0.0474736431514209	-0.0318802839963895
3	C	26	50	20120531	20	2436	48.52	0.0480358566820745	-0.0333785796261135
3	C	26	50	20120531	20	2438	48.56	0.0483855492696425	-0.0343219024986232
3	C	26	50	20120531	20	2440	48.6	0.0487312962013715	-0.035419360507296
3	C	26	50	20120531	20	2442	48.64	0.0488104002369828	-0.0361456510954561
3	C	26	50	20120531	20	2444	48.68	0.0494997374247581	-0.0368750529534535
3	C	26	50	20120531	20	2446	48.72	0.0496520482254257	-0.0364325455297869
3	C	26	50	20120531	20	2448	48.76	0.0490527469440989	-0.0358132189844169
3	C	26	50	20120531	20	2450	48.8	0.049406229624014	-0.035905072155293
3	C	26	50	20120531	20	2452	48.84	0.0492743542093227	-0.0349142034228163
3	C	26	50	20120531	20	2454	48.88	0.049082169657264	-0.034825100897319
3	C	26	50	20120531	20	2456	48.92	0.049124829409373	-0.0339316502660864
3	C	26	50	20120531	20	2458	48.96	0.0489214089305613	-0.0338359645764562
3	C	26	50	20120531	20	2460	49	0.0489663597086413	-0.0329188682944607
3	C	26	50	20120531	20	2462	49.04	0.0485745023437112	-0.0323786175004307
3	C	26	50	20120531	20	2464	49.08	0.0483725385048687	-0.0321953495648828
3	C	26	50	20120531	20	2466	49.12	0.0490716903347669	-0.0311050262636322
3	C	26	50	20120531	20	2468	49.16	0.049368646898594	-0.0310161005148302
3	C	26	50	20120531	20	2470	49.2	0.0496482086356039	-0.0305265280638078
3	C	26	50	20120531	20	2472	49.24	0.0501980994163817	-0.0306121848579604
3	C	26	50	20120531	20	2474	49.28	0.0503113701445532	-0.0300569723915474
3	C	26	50	20120531	20	2476	49.32	0.0508380671158014	-0.0297448116177112
3	C	26	50	20120531	20	2478	49.36	0.0511122060509064	-0.0294187710448671
3	C	26	50	20120531	20	2480	49.4	0.0508879973398346	-0.0297467830314171
3	C	26	50	20120531	20	2482	49.44	0.0514242558089779	-0.0293393594178059
3	C	26	50	20120531	20	2484	49.48	0.0513587975200299	-0.0293506533273151
3	C	26	50	20120531	20	2486	49.52	0.0515972070565883	-0.0292371188483142
3	C	26	50	20120531	20	2488	49.56	0.0519022614072736	-0.0300900225625000
3	C	26	50	20120531	20	2490	49.6	0.0524131092871283	-0.0302851500929820
3	C	26	50	20120531	20	2492	49.64	0.052822234199655	-0.0303661916011738
3	C	26	50	20120531	20	2494	49.68	0.0530134047605895	-0.0311941033332854
3	C	26	50	20120531	20	2496	49.72	0.0540283108809858	-0.0317874408760197
3	C	26	50	20120531	20	2498	49.76	0.0545185550834503	-0.0313746955767733
3	C	26	50	20120531	20	2500	49.8	0.0548818029080136	-0.0317942149589835
3	C	26	50	20120531	20	2502	49.84	0.0556811941952128	-0.031519072639356
3	C	26	50	20120531	20	2504	49.88	0.0559053894712558	-0.0315733360137442
3	C	26	50	20120531	20	2506	49.92	0.0562310050729244	-0.0312921267179341
3	C	26	50	20120531	20	2508	49.96	0.0564635300668498	-0.0313144430079484
3	C	26	50	20120531	20	2510	50	0.0574628911517686	-0.0307966216410177
3	C	26	50	20120531	20	2512	50.04	0.0585798794497377	-0.03015127356610
3	C	26	50	20120531	20	2514	50.08	0.0593029668441791	-0.0297343634079124
3	C	26	50	20120531	20	2516	50.12	0.0603556508514671	-0.0290779420408013
3	C	26	50	20120531	20	2518	50.16	0.0613636386391163	-0.0285961831197111
3	C	26	50	20120531	20	2520	50.2	0.0622045795207781	-0.0278202960619185
3	C	26	50	20120531	20	2522	50.24	0.0624990824240744	-0.0281491784969162
3	C	26	50	20120531	20	2524	50.28	0.0633825062811499	-0.0275552441560585
3	C	26	50	20120531	20	2526	50.32	0.0630735713284494	-0.0274970492679669
3	C	26	50	20120531	20	2528	50.36	0.0635842438458224	-0.0278422587985422
3	C	26	50	20120531	20	2530	50.4	0.0643021693607611	-0.0284518555546031
3	C	26	50	20120531	20	2532	50.44	0.0649569502401398	-0.0287935295512724
3	C	26	50	20120531	20	2534	50.48	0.065910554445248	-0.0294978079053342
3	C	26	50	20120531	20	2536	50.52	0.0663136760212025	-0.0295432748713645
3	C	26	50	20120531	20	2538	50.56	0.0669046051582401	-0.0299223548167586
3	C	26	50	20120531	20	2540	50.6	0.0676221771197882	-0.0300650489652021
3	C	26	50	20120531	20	2542	50.64	0.0679160506980493	-0.0303374264973151
3	C	26	50	20120531	20	2544	50.68	0.0677578002004197	-0.0302442298235547
3	C	26	50	20120531	20	2546	50.72	0.0680669472851545	-0.0305837824998805
3	C	26	50	20120531	20	2548	50.76	0.0683096263324577	-0.0300914947588184
3	C	26	50	20120531	20	2550	50.8	0.0681412642078572	-0.0301382345170549
3	C	26	50	20120531	20	2552	50.84	0.0683352943086148	-0.0300868985647407
3	C	26	50	20120531	20	2554	50.88	0.0687077981609439	-0.0291028887680415
3	C	26	50	20120531	20	2556	50.92	0.0685549923855294	-0.0286536638299537
3	C	26	50	20120531	20	2558	50.96	0.0681704677179202	-0.0279489612118232
3	C	26	50	20120531	20	2560	51	0.0682784429234074	-0.0275274548595579
3	C	26	50	20120531	20	2562	51.04	0.0681810036089599	-0.0271867708123822
3	C	26	50	20120531	20	2564	51.08	0.067762749947888	-0.0266470362063025
3	C	26	50	20120531	20	2566	51.12	0.0675155454171852	-0.0258256609692762
3	C	26	50	20120531	20	2568	51.16	0.0674767252548981	-0.0246290241634742
3	C	26	50	20120531	20	2570	51.2	0.0676865945475542	-0.0233425140857834
3	C	26	50	20120531	20	2572	51.24	0.0675945999553219	-0.0208242947059438
3	C	26	50	20120531	20	2574	51.28	0.0675830034041104	-0.0195950602775291
3	C	26	50	20120531	20	2576	51.32	0.067784175283358	-0.0182427185585098
3	C	26	50	20120531	20	2578	51.36	0.068615520725999	-0.0164809620131835
3	C	26	50	20120531	20	2580	51.4	0.0687309912633668	-0.0155214888217915
3	C	26	50	20120531	20	2582	51.44	0.0693702157935594	-0.0142875874886210
3	C	26	50	20120531	20	2584	51.48	0.0697276582714492	-0.0127577619675239
3	C	26	50	20120531	20	2586	51.52	0.0701596298040761	-0.0116083598947052
3	C	26	50	20120531	20	2588	51.56	0.0707424979238081	-0.0109588823161853
3	C	26	50	20120531	20	2590	51.6	0.0708658880571252	-0.0107842976519104
3	C	26	50	20120531	20	2592	51.64	0.0711985817976735	-0.0101686197775312
3	C	26	50	20120531	20	2594	51.68	0.0714458570390544	-0.00946582634770993
3	C	26	50	20120531	20	2596	51.72	0.0718569689216363	-0.00938238774752993
3	C	26	50	20120531	20	2598	51.76	0.072323447265185	-0.00919125678457523
3	C	26	50	20120531	20	2600	51.8	0.0729135278740852	-0.00843656171701483
3	C	26	50	20120531	20	2602	51.84	0.0730172604388853	-0.00807388664894423
3	C	26	50	20120531	20	2604	51.88	0.0727481355979657	-0.0080719067499569
3	C	26	50	20120531	20	2606	51.92	0.0727398624486258	-0.00807989705658432
3	C	26	50	20120531	20	2608	51.96	0.0722878797940914	-0.00803945054870046
3	C	26	50	20120531	20	2610	52	0.0720970316738491	-0.00817938698069727
3	C	26	50	20120531	20	2612	52.04	0.0718040773344035	-0.00775660783622584
3	C	26	50	20120531	20	2614	52.08	0.0714616255202749	-0.00778906403748229
3	C	26	50	20120531	20	2616	52.12	0.0713803082404384	-0.00743579348960149
3	C	26	50	20120531	20	2618	52.16	0.071213218908044	-0.00682096414335979
3	C	26	50	20120531	20	2620	52.2	0.0711751058525381	-0.00627585552574309
3	C	26	50	20120531	20	2622	52.24	0.0708581098825322	-0.00575125300478078
3	C	26	50	20120531	20	2624	52.28	0.0705848131116035	-0.00516442508707407
3	C	26	50	20120531	20	2626	52.32	0.0699332849234183	-0.00481044743241208
3	C	26	50	20120531	20	2628	52.36	0.0693584778209917	-0.00419505240074543
3	C	26	50	20120531	20	2630	52.4	0.0691363048703429	-0.00335599949418947
3	C	26	50	20120531	20	2632	52.44	0.0690537147983003	-0.00361960890221582
3	C	26	50	20120531	20	2634	52.48	0.0694023891521034	-0.00347641977902554
3	C	26	50	20120531	20	2636	52.52	0.0692749685101336	-0.00365927759264038
3	C	26	50	20120531	20	2638	52.56	0.0692105510823675	-0.00354013010001045
3	C	26	50	20120531	20	2640	52.6	0.0689791857435633	-0.00348992551854621
3	C	26	50	20120531	20	2642	52.64	0.0693432043145181	-0.00353942299322926
3	C	26	50	20120531	20	2644	52.68	0.0693606698520134	-0.00375134289555087
3	C	26	50	20120531	20	2646	52.72	0.0695018790762163	-0.00402181123935472
3	C	26	50	20120531	20	2648	52.76	0.0691448608623953	-0.00366026754213404
3	C	26	50	20120531	20	2650	52.8	0.0695945100645518	-0.00387855140548634
3	C	26	50	20120531	20	2652	52.84	0.0692939189718694	-0.00398101117808026
3	C	26	50	20120531	20	2654	52.88	0.069244845761255	-0.00369746135882445
3	C	26	50	20120531	20	2656	52.92	0.0692186828103511	-0.00392529116372277
3	C	26	50	20120531	20	2658	52.96	0.0696659278494516	-0.00350222917653885
3	C	26	50	20120531	20	2660	53	0.0696684027231858	-0.00368148074556965
3	C	26	50	20120531	20	2662	53.04	0.069665574296061	-0.00347656120038178
3	C	26	50	20120531	20	2664	53.08	0.0697140818212504	-0.00322822529882906
3	C	26	50	20120531	20	2666	53.12	0.0692542502814448	-0.00280077924960179
3	C	26	50	20120531	20	2668	53.16	0.0692172685967888	-0.00286774226178016
3	C	26	50	20120531	20	2670	53.2	0.0693094753210555	-0.00296504015487143
3	C	26	50	20120531	20	2672	53.24	0.0694313805301321	-0.00334291801873752
3	C	26	50	20120531	20	2674	53.28	0.0692201677345916	-0.00318671813077342
3	C	26	50	20120531	20	2676	53.32	0.0692684631277467	-0.00330119871864752
3	C	26	50	20120531	20	2678	53.36	0.0693642053859193	-0.00281371930369751
3	C	26	50	20120531	20	2680	53.4	0.0694664530264789	-0.00280480975825457
3	C	26	50	20120531	20	2682	53.44	0.0693738927488216	-0.00271974481247782
3	C	26	50	20120531	20	2684	53.48	0.0692748270887774	-0.00321266894964296
3	C	26	50	20120531	20	2686	53.52	0.0691491035030824	-0.00306361084016884
3	C	26	50	20120531	20	2688	53.56	0.0689767108698291	-0.00315355482273576
3	C	26	50	20120531	20	2690	53.6	0.0691308601481278	-0.00303433661942771
3	C	26	50	20120531	20	2692	53.64	0.0691010909526398	-0.00344198367878176
3	C	26	50	20120531	20	2694	53.68	0.0691346078140681	-0.00342444743060833
3	C	26	50	20120531	20	2696	53.72	0.0691681953861744	-0.00340698189311302
3	C	26	50	20120531	20	2698	53.76	0.0688113893043877	-0.00324774144598981
3	C	26	50	20120531	20	2700	53.8	0.0691312137015184	-0.0036415292124326
3	C	26	50	20120531	20	2702	53.84	0.068872341908926	-0.00342946788875475
3	C	26	50	20120531	20	2704	53.88	0.0688285012884924	-0.00322907382696649
3	C	26	50	20120531	20	2706	53.92	0.0687090002424719	-0.00355575715987467
3	C	26	50	20120531	20	2708	53.96	0.0691350320781368	-0.00338555655764307
3	C	26	50	20120531	20	2710	54	0.0690931713566905	-0.00319774899655992
3	C	26	50	20120531	20	2712	54.04	0.0691940047836877	-0.00321330534574603
3	C	26	50	20120531	20	2714	54.08	0.0691384261906865	-0.00342232611026477
3	C	26	50	20120531	20	2716	54.12	0.0691340421286431	-0.00309804694041262
3	C	26	50	20120531	20	2718	54.16	0.0687362945642257	-0.00299926412308086
3	C	26	50	20120531	20	2720	54.2	0.0688419363173349	-0.00354882751341905
3	C	26	50	20120531	20	2722	54.24	0.0688972320676237	-0.00350286557264192
3	C	26	50	20120531	20	2724	54.28	0.0689884488423968	-0.00321380032049286
3	C	26	50	20120531	20	2726	54.32	0.069144719441039	-0.00353129126524562
3	C	26	50	20120531	20	2728	54.36	0.0688794129767378	-0.00322313413000452
3	C	26	50	20120531	20	2730	54.4	0.069089282269394	-0.00349607734754252
3	C	26	50	20120531	20	2732	54.44	0.0693233346139668	-0.00316161584004129
3	C	26	50	20120531	20	2734	54.48	0.0689687912738798	-0.00332594745598904
3	C	26	50	20120531	20	2736	54.52	0.0691887014828288	-0.00321578021948018
3	C	26	50	20120531	20	2738	54.56	0.0688285012884924	-0.00365347931703466
3	C	26	50	20120531	20	2740	54.6	0.0688969492249113	-0.00359351666199003
3	C	26	50	20120531	20	2742	54.64	0.0689655385826864	-0.00353355400694541
3	C	26	50	20120531	20	2744	54.68	0.0691239305016721	-0.00327970267249944
3	C	26	50	20120531	20	2746	54.72	0.0693478005085958	-0.00288838977979081
3	C	26	50	20120531	20	2748	54.76	0.0692342391595372	-0.00303716504655246
3	C	26	50	20120531	20	2750	54.8	0.0690379463170799	-0.00300025407257452
3	C	26	50	20120531	20	2752	54.84	0.0692146523016984	-0.00311247191874882
3	C	26	50	20120531	20	2754	54.88	0.0693555786831889	-0.0032200228601673
3	C	26	50	20120531	20	2756	54.92	0.0691999444806497	-0.00286003479786523
3	C	26	50	20120531	20	2758	54.96	0.069305020548334	-0.00326237855636037
3	C	26	50	20120531	20	2760	55	0.0693646296499881	-0.00337190939676618
3	C	26	50	20120531	20	2762	55.04	0.0693812466593459	-0.00288633917012537
3	C	26	50	20120531	20	2764	55.08	0.0694332897184413	-0.00313453365032185
3	C	26	50	20120531	20	2766	55.12	0.0693738927488216	-0.0030619844945721
3	C	26	50	20120531	20	2768	55.16	0.06938485290393	-0.00318594031331411
3	C	26	50	20120531	20	2770	55.2	0.0693876813310547	-0.00352280598387138
3	C	26	50	20120531	20	2772	55.24	0.0690514520566005	-0.00334921126909008
3	C	26	50	20120531	20	2774	55.28	0.0689151925798659	-0.00314294822101796
3	C	26	50	20120531	20	2776	55.32	0.0692464721068518	-0.00295450426383175
3	C	26	50	20120531	20	2778	55.36	0.0693236174566792	-0.00321804296117998
3	C	26	50	20120531	20	2780	55.4	0.0692799182576019	-0.00318509178517669
3	C	26	50	20120531	20	2782	55.44	0.0689511843150283	-0.00357477833228859
3	C	26	50	20120531	20	2784	55.48	0.0690511692138881	-0.00346687383747952
3	C	26	50	20120531	20	2786	55.52	0.0691511541127478	-0.00335896934267045
3	C	26	50	20120531	20	2788	55.56	0.0691986716884436	-0.00329278414795139
3	C	26	50	20120531	20	2790	55.6	0.0689328702493955	-0.00358587990875322
3	C	26	50	20120531	20	2792	55.64	0.0687506488318838	-0.00340577981158501
3	C	26	50	20120531	20	2794	55.68	0.0690902722188877	-0.00324576154700249
3	C	26	50	20120531	20	2796	55.72	0.068875311757407	-0.00373069537754022
3	C	26	50	20120531	20	2798	55.76	0.0690508863711756	-0.00350350196874499
3	C	26	50	20120531	20	2800	55.8	0.0689478609131567	-0.00357258630126692
3	C	26	50	20120531	20	2802	55.84	0.0688449061658159	-0.00364174134446695
3	C	26	50	20120531	20	2804	55.88	0.0690614929728934	-0.00360970940727921
3	C	26	50	20120531	20	2806	55.92	0.0686283193587385	-0.00334807989824018
3	C	26	50	20120531	20	2808	55.96	0.068843774794966	-0.00339481965647662
3	C	26	50	20120531	20	2810	56	0.0690431789072606	-0.0033219876580144
3	C	26	50	20120531	20	2812	56.04	0.0687749025944785	-0.00323133656866629
3	C	26	50	20120531	20	2814	56.08	0.0689817313279755	-0.00372185654277539
3	C	26	50	20120531	20	2816	56.12	0.06854933553128	-0.00345110535625907
3	C	26	50	20120531	20	2818	56.16	0.0688277234710331	-0.00340365849124144
3	C	26	50	20120531	20	2820	56.2	0.0690578160176312	-0.00313085669505967
3	C	26	50	20120531	20	2822	56.24	0.068697757244651	-0.00329660252456981
3	C	26	50	20120531	20	2824	56.28	0.0686520074359082	-0.00326004510398246
3	C	26	50	20120531	20	2826	56.32	0.0688869083086184	-0.00330105729729128
3	C	26	50	20120531	20	2828	56.36	0.0690405626121703	-0.0037719197028834
3	C	26	50	20120531	20	2830	56.4	0.0687363652749038	-0.00353489750982967
3	C	26	50	20120531	20	2832	56.44	0.0689811656425506	-0.00326266139907285
3	C	26	50	20120531	20	2834	56.48	0.0689329409600737	-0.00314825152187686
3	C	26	50	20120531	20	2836	56.52	0.0686872213536113	-0.00334998908654939
3	C	26	50	20120531	20	2838	56.56	0.068943264719079	-0.00311459323909238
3	C	26	50	20120531	20	2840	56.6	0.068698959326179	-0.00301397194412954
3	C	26	50	20120531	20	2842	56.64	0.0687403250728785	-0.00329702678863852
3	C	26	50	20120531	20	2844	56.68	0.068815773366431	-0.00329992592644138
3	C	26	50	20120531	20	2846	56.72	0.0688911509493055	-0.00330275435356612
3	C	26	50	20120531	20	2848	56.76	0.0690107227060042	-0.00310045110346865
3	C	26	50	20120531	20	2850	56.8	0.068604772702925	-0.00333132146752606
3	C	26	50	20120531	20	2852	56.84	0.0687693871615852	-0.00317363665532146
3	C	26	50	20120531	20	2854	56.88	0.0688007119919918	-0.00358142513603174
3	C	26	50	20120531	20	2856	56.92	0.0688321782437546	-0.00357499046432295
3	C	26	50	20120531	20	2858	56.96	0.0689845597551003	-0.00373769573467397
3	C	26	50	20120531	20	2860	57	0.0686078839727622	-0.00383365012488098
3	C	26	50	20120531	20	2862	57.04	0.0687717206139631	-0.00409308760289832
3	C	26	50	20120531	20	2864	57.08	0.0685692759425094	-0.00375120147419463
3	C	26	50	20120531	20	2866	57.12	0.0687297891818388	-0.00419653732498592
3	C	26	50	20120531	20	2868	57.16	0.0682244906760029	-0.0040887742515331
3	C	26	50	20120531	20	2870	57.2	0.0683425067977829	-0.00391616948624545
3	C	26	50	20120531	20	2872	57.24	0.0683665484283432	-0.00370785582850789
3	C	26	50	20120531	20	2874	57.28	0.0684296930639032	-0.00418989052124277
3	C	26	50	20120531	20	2876	57.32	0.0683302738504684	-0.00373536228229605
3	C	26	50	20120531	20	2878	57.36	0.0681856705137157	-0.00396708117449088
3	C	26	50	20120531	20	2880	57.4	0.0682523506831816	-0.0046865623243482
3	C	26	50	20120531	20	2882	57.44	0.0678692402291347	-0.00395993939600091
3	C	26	50	20120531	20	2884	57.48	0.0679453956294685	-0.0042578434829148
3	C	26	50	20120531	20	2886	57.52	0.0677542646665138	-0.00400420428050318
3	C	26	50	20120531	20	2888	57.56	0.0674210759512187	-0.00378966808309118
3	C	26	50	20120531	20	2890	57.6	0.0676635428664876	-0.00400413356982506
3	C	26	50	20120531	20	2892	57.64	0.0678430065675527	-0.0042131543343438
3	C	26	50	20120531	20	2894	57.68	0.0668200351872101	-0.00448744105476607
3	C	26	50	20120531	20	2896	57.72	0.0667460011072199	-0.00410638121038463
3	C	26	50	20120531	20	2898	57.76	0.0662957862196384	-0.0044140433708789
3	C	26	50	20120531	20	2900	57.8	0.0660716333700023	-0.00441234631460406
3	C	26	50	20120531	20	2902	57.84	0.0661129991167017	-0.00416648528678549
3	C	26	50	20120531	20	2904	57.88	0.066219277265914	-0.00404804490093675
3	C	26	50	20120531	20	2906	57.92	0.066555365119012	-0.00464010540882424
3	C	26	50	20120531	20	2908	57.96	0.0664591278860925	-0.00471597796644556
3	C	26	50	20120531	20	2910	58	0.0663840331459305	-0.00446948054252393
3	C	26	50	20120531	20	2912	58.04	0.0664723507829007	-0.00463261007694367
3	C	26	50	20120531	20	2914	58.08	0.0665444756745817	-0.00419406245125177
3	C	26	50	20120531	20	2916	58.12	0.0666591683944902	-0.00432586715526494
3	C	26	50	20120531	20	2918	58.16	0.0671067669869813	-0.00481278088479
3	C	26	50	20120531	20	2920	58.2	0.0667047060711986	-0.00414315076300634
3	C	26	50	20120531	20	2922	58.24	0.067105423484097	-0.00446580358726176
3	C	26	50	20120531	20	2924	58.28	0.066754981363341	-0.00421096230332213
3	C	26	50	20120531	20	2926	58.32	0.0668909579973632	-0.00414456497656871
3	C	26	50	20120531	20	2928	58.36	0.0667030090149238	-0.00468875435536988
3	C	26	50	20120531	20	2930	58.4	0.0666116508187945	-0.0046539647017355
3	C	26	50	20120531	20	2932	58.44	0.0665975086831707	-0.0046122454016455
3	C	26	50	20120531	20	2934	58.48	0.0665453949133973	-0.00454330249047981
3	C	26	50	20120531	20	2936	58.52	0.0664933518543019	-0.00447443028999223
3	C	26	50	20120531	20	2938	58.56	0.0668641586503562	-0.00424589337831274
3	C	26	50	20120531	20	2940	58.6	0.0666221867098341	-0.00399642610591013
3	C	26	50	20120531	20	2942	58.64	0.0668439353964142	-0.00438759757726253
3	C	26	50	20120531	20	2944	58.68	0.0665913568541744	-0.00419710301041087
3	C	26	50	20120531	20	2946	58.72	0.0669047465795963	-0.00409711811155109
3	C	26	50	20120531	20	2948	58.76	0.0666594512372027	-0.00428669343958721
3	C	26	50	20120531	20	2950	58.8	0.0669278689713411	-0.00449896689529941
3	C	26	50	20120531	20	2952	58.84	0.0668484608798138	-0.0044553384069002
3	C	26	50	20120531	20	2954	58.88	0.0666069132033605	-0.00454132259149248
3	C	26	50	20120531	20	2956	58.92	0.0666943116015152	-0.00462278129268517
3	C	26	50	20120531	20	2958	58.96	0.0667869425898506	-0.00461457885402341
3	C	26	50	20120531	20	2960	59	0.0669655577627783	-0.00442394286581552
3	C	26	50	20120531	20	2962	59.04	0.0668602695630597	-0.00417327351188488
3	C	26	50	20120531	20	2964	59.08	0.0668206008726351	-0.00452406918603153
3	C	26	50	20120531	20	2966	59.12	0.0667648808582776	-0.00427644039126
3	C	26	50	20120531	20	2968	59.16	0.0667000391664428	-0.00406734891606314
3	C	26	50	20120531	20	2970	59.2	0.0668790078927611	-0.00440485098272348
3	C	26	50	20120531	20	2972	59.24	0.0667433848121295	-0.00439325443151202
3	C	26	50	20120531	20	2974	59.28	0.0669966704611505	-0.0042491460695062
3	C	26	50	20120531	20	2976	59.32	0.0667343338453303	-0.00445943962623108
3	C	26	50	20120531	20	2978	59.36	0.066632227626127	-0.00468684516706068
3	C	26	50	20120531	20	2980	59.4	0.0666534408295626	-0.00531815010130402
3	C	26	50	20120531	20	2982	59.44	0.066401003708679	-0.00491029090991562
3	C	26	50	20120531	20	2984	59.48	0.0664707951479821	-0.00559017408002649
3	C	26	50	20120531	20	2986	59.52	0.0662852503285987	-0.00537634498939568
3	C	26	50	20120531	20	2988	59.56	0.0660227015807442	-0.00550991746036181
3	C	26	50	20120531	20	2990	59.6	0.0656714816425288	-0.00601571094094455
3	C	26	50	20120531	20	2992	59.64	0.0649243526175271	-0.00667798715220387
3	C	26	50	20120531	20	2994	59.68	0.0641905172000117	-0.00735751676892415
3	C	26	50	20120531	20	2996	59.72	0.0637125130159296	-0.00792334361522962
3	C	26	50	20120531	20	2998	59.76	0.0629984765882874	-0.00876352789263543
3	C	26	50	20120531	20	3000	59.8	0.0626997946839142	-0.00911001021541693
3	C	26	50	20120531	20	3002	59.84	0.0619168153451064	-0.0102264611122323
3	C	26	50	20120531	20	3004	59.88	0.0608839444698272	-0.0114496851330069
3	C	26	50	20120531	20	3006	59.92	0.060185393680693	-0.0122131483246540
3	C	26	50	20120531	20	3008	59.96	0.0587415523441882	-0.0133332761767316
3	C	26	50	20120531	20	3010	60	0.0579167122839341	-0.0138616970743123
3	C	26	50	20120531	20	3012	60.04	0.0571734016355508	-0.0136827990586721
3	C	26	50	20120531	20	3014	60.08	0.0560138879357611	-0.0143286703926079
3	C	26	50	20120531	20	3016	60.12	0.0549725317791077	-0.0147032248546024
3	C	26	50	20120531	20	3018	60.16	0.0543923506651441	-0.0141494895342553
3	C	26	50	20120531	20	3020	60.2	0.0533904510668809	-0.0136241799065118
3	C	26	50	20120531	20	3022	60.24	0.0523751164397751	-0.0135328924210606
3	C	26	50	20120531	20	3024	60.28	0.0513530642982481	-0.0126140778695868
3	C	26	50	20120531	20	3026	60.32	0.0509009402223574	-0.0124210377183229
3	C	26	50	20120531	20	3028	60.36	0.0510297043672115	-0.0123553474983506
3	C	26	50	20120531	20	3030	60.4	0.0503094453998948	-0.0118595242233826
3	C	26	50	20120531	20	3032	60.44	0.0502249461395431	-0.0110394924892406
3	C	26	50	20120531	20	3034	60.48	0.0496924947333096	-0.0103103239764810
3	C	26	50	20120531	20	3036	60.52	0.0492467346184496	-0.00970786899891013
3	C	26	50	20120531	20	3038	60.56	0.0482280058787941	-0.00853484955959973
3	C	26	50	20120531	20	3040	60.6	0.047574780634334	-0.00828693792211574
3	C	26	50	20120531	20	3042	60.64	0.0465554154985755	-0.00788332137141446
3	C	26	50	20120531	20	3044	60.68	0.0455927603266681	-0.00707651253408061
3	C	26	50	20120531	20	3046	60.72	0.0441912039756782	-0.00671199898837894
3	C	26	50	20120531	20	3048	60.76	0.0427598077185223	-0.00668251263560346
3	C	26	50	20120531	20	3050	60.8	0.0419146736936482	-0.00647929014669045
3	C	26	50	20120531	20	3052	60.84	0.0392584270701209	-0.00484396429384032
3	C	26	50	20120531	20	3054	60.88	0.0390258950051277	-0.00470979078211017
3	C	26	50	20120531	20	3056	60.92	0.0382705140439895	-0.0041020112904769
3	C	26	50	20120531	20	3058	60.96	0.0379930594851876	-0.00375989888760322
3	C	26	50	20120531	20	3060	61	0.0373235354294211	-0.00281283542022102
3	C	26	50	20120531	20	3062	61.04	0.0366144841045863	-0.00095424060121124
3	C	26	50	20120531	20	3064	61.08	0.0361819468865345	0.00039626264017695
3	C	26	50	20120531	20	3066	61.12	0.0359581475902889	0.00164366971286813
3	C	26	50	20120531	20	3068	61.16	0.0356285651195779	0.00338279884119645
3	C	26	50	20120531	20	3070	61.2	0.0352892740727611	0.00631476761191178
3	C	26	50	20120531	20	3072	61.24	0.0354226273406251	0.00782996309370613
3	C	26	50	20120531	20	3074	61.28	0.035415414851457	0.00966278387054166
3	C	26	50	20120531	20	3076	61.32	0.0347701092029461	0.0117889125402134
3	C	26	50	20120531	20	3078	61.36	0.0341484492051982	0.0130350892471053
3	C	26	50	20120531	20	3080	61.4	0.0338919603624584	0.0132419391938058
3	C	26	50	20120531	20	3082	61.44	0.0338846771626122	0.0124709806702781
3	C	26	50	20120531	20	3084	61.48	0.0336575049670204	0.0124445843741364
3	C	26	50	20120531	20	3086	61.52	0.0335141602803382	0.0120708925824150
3	C	26	50	20120531	20	3088	61.56	0.0325934860380299	0.0110594682558091
3	C	26	50	20120531	20	3090	61.6	0.0321162313871359	0.0111230654397091
3	C	26	50	20120531	20	3092	61.64	0.031110711402153	0.010807427114723
3	C	26	50	20120531	20	3094	61.68	0.0295511449698392	0.0104546939679959
3	C	26	50	20120531	20	3096	61.72	0.0283040546809860	0.0105776258961188
3	C	26	50	20120531	20	3098	61.76	0.0268009344616939	0.0107641132888414
3	C	26	50	20120531	20	3100	61.8	0.0251433736361094	0.0106143091817132
3	C	26	50	20120531	20	3102	61.84	0.023289650782822	0.0112276536037144
3	C	26	50	20120531	20	3104	61.88	0.0212341267252518	0.0118269336718378
3	C	26	50	20120531	20	3106	61.92	0.0199085702111038	0.0123310725225526
3	C	26	50	20120531	20	3108	61.96	0.0189167186002013	0.0129625683756268
3	C	26	50	20120531	20	3110	62	0.0176508984669280	0.0134845970279056
3	C	26	50	20120531	20	3112	62.04	0.0160238952608924	0.0142244499241289
3	C	26	50	20120531	20	3114	62.08	0.0143735858153489	0.0153667880002036
3	C	26	50	20120531	20	3116	62.12	0.0128766336885092	0.0159867721548801
3	C	26	50	20120531	20	3118	62.16	0.0115340288298669	0.0155892862199717
3	C	26	50	20120531	20	3120	62.2	0.0112928700621432	0.0150413845305694
3	C	26	50	20120531	20	3122	62.24	0.0112057757199044	0.0141220255068740
3	C	26	50	20120531	20	3124	62.28	0.0107017429352069	0.0131241493461958
3	C	26	50	20120531	20	3126	62.32	0.0101022026517880	0.0117730959757318
3	C	26	50	20120531	20	3128	62.36	0.00931608800151234	0.00991387607432744
3	C	26	50	20120531	20	3130	62.4	0.0078458376409438	0.00784612048365624
3	C	26	50	20120531	20	3132	62.44	0.0070028956470913	0.00688198038750839
3	C	26	50	20120531	20	3134	62.48	0.0062800062425487	0.00467954075401102
3	C	26	50	20120531	20	3136	62.52	0.0051375762425924	0.00358632538602537
3	C	26	50	20120531	20	3138	62.56	0.0034427614962411	0.000942573339321674
3	C	26	50	20120531	20	3140	62.6	0.002841515671266	-0.00072076101313125
3	C	26	50	20120531	20	3142	62.64	0.001476870294254	-0.00396319915826217
3	C	26	50	20120531	20	3144	62.68	0.00103603871365890	-0.00546478990558648
3	C	26	50	20120531	20	3146	62.72	-0.000231400694143298	-0.00615561201760231
3	C	26	50	20120531	20	3148	62.76	-0.000898365023361897	-0.00718386548560035
3	C	26	50	20120531	20	3150	62.8	-0.00140914360675200	-0.00706383410949393
3	C	26	50	20120531	20	3152	62.84	-0.00192986411148560	-0.00638726727018683
3	C	26	50	20120531	20	3154	62.88	-0.0018906408983332	-0.00545803703582616
3	C	26	50	20120531	20	3156	62.92	-0.001921916231265	-0.00490194704989762
3	C	26	50	20120531	20	3158	62.96	-0.0023011375980154	-0.00396665691042217
3	C	26	50	20120531	20	3160	63	-0.0027428672042226	-0.00334461507501237
3	C	26	50	20120531	20	3162	63.04	-0.003109007095521	-0.00278486934702509
3	C	26	50	20120531	20	3164	63.08	-0.003180495591099	-0.0018111125986531
3	C	26	50	20120531	20	3166	63.12	-0.0036686821128302	-0.00081154645276779
3	C	26	50	20120531	20	3168	63.16	-0.0041333219787478	0.00023362808050404
3	C	26	50	20120531	20	3170	63.2	-0.0044874410547661	0.00139215183080008
3	C	26	50	20120531	20	3172	63.24	-0.0050496616564875	0.00302832621178763
3	C	26	50	20120531	20	3174	63.28	-0.0059670619943989	0.00447945074813867
3	C	26	50	20120531	20	3176	63.32	-0.0070260251099039	0.0056045990583627
3	C	26	50	20120531	20	3178	63.36	-0.0083679016485616	0.00665288486147176
3	C	26	50	20120531	20	3180	63.4	-0.0091192026035723	0.00721920668252406
3	C	26	50	20120531	20	3182	63.44	-0.0101219507299729	0.00683333851203056
3	C	26	50	20120531	20	3184	63.48	-0.010827572586919	0.00653557584647291
3	C	26	50	20120531	20	3186	63.52	-0.0114376643177268	0.00667374451151676
3	C	26	50	20120531	20	3188	63.56	-0.0118612919903356	0.00626779450843756
3	C	26	50	20120531	20	3190	63.6	-0.0123116482992733	0.00547689557368041
3	C	26	50	20120531	20	3192	63.64	-0.0126005721300662	0.00571646335114641
3	C	26	50	20120531	20	3194	63.68	-0.0122013396414082	0.00519999255816776
3	C	26	50	20120531	20	3196	63.72	-0.0125339626712784	0.00538299179313884
3	C	26	50	20120531	20	3198	63.76	-0.0128425440705882	0.00529545197362794
3	C	26	50	20120531	20	3200	63.8	-0.0125589942513324	0.00474560574057729
3	C	26	50	20120531	20	3202	63.84	-0.0129459230819977	0.00486538962931028
3	C	26	50	20120531	20	3204	63.88	-0.01277331831671	0.00523923698452361
3	C	26	50	20120531	20	3206	63.92	-0.0134488881354557	0.00485386378877694
3	C	26	50	20120531	20	3208	63.96	-0.0136079164505445	0.00472509964392287
3	C	26	50	20120531	20	3210	64	-0.0136502721467376	0.00502102383184944
3	C	26	50	20120531	20	3212	64.04	-0.0139070226189864	0.00484955043741171
3	C	26	50	20120531	20	3214	64.08	-0.0134850920026524	0.00419540595413603
3	C	26	50	20120531	20	3216	64.12	-0.0134921630704643	0.00394862568750192
3	C	26	50	20120531	20	3218	64.16	-0.0134015826917943	0.00427919810770664
3	C	26	50	20120531	20	3220	64.2	-0.012847210975344	0.00427566257380071
3	C	26	50	20120531	20	3222	64.24	-0.0128916879918807	0.00407222795285334
3	C	26	50	20120531	20	3224	64.28	-0.0124417559470116	0.00377701087170795
3	C	26	50	20120531	20	3226	64.32	-0.0125914504525888	0.00395300974954528
3	C	26	50	20120531	20	3228	64.36	-0.0126415136126969	0.00321380032049287
3	C	26	50	20120531	20	3230	64.4	-0.0119415486100003	0.00316479782055664
3	C	26	50	20120531	20	3232	64.44	-0.0120597768638147	0.00192198694194316
3	C	26	50	20120531	20	3234	64.48	-0.011517072409254	0.00122032488297175
3	C	26	50	20120531	20	3236	64.52	-0.01126201899328	-0.00047892342289764
3	C	26	50	20120531	20	3238	64.56	-0.0108584024425787	-0.00112437049276472
3	C	26	50	20120531	20	3240	64.6	-0.0106101372517041	-0.00329822887016652
3	C	26	50	20120531	20	3242	64.64	-0.0107218601231316	-0.00496487955342322
3	C	26	50	20120531	20	3244	64.68	-0.0104063490773662	-0.00590603867918251
3	C	26	50	20120531	20	3246	64.72	-0.0103154858559837	-0.00760288282199587
3	C	26	50	20120531	20	3248	64.76	-0.0102219356288327	-0.00925079517555113
3	C	26	50	20120531	20	3250	64.8	-0.0094952419898073	-0.0110504526443490
3	C	26	50	20120531	20	3252	64.84	-0.0091649241280438	-0.0125293947614719
3	C	26	50	20120531	20	3254	64.88	-0.0092260747224808	-0.0130801743754737
3	C	26	50	20120531	20	3256	64.92	-0.0090468655798569	-0.0144795669797131
3	C	26	50	20120531	20	3258	64.96	-0.0093453212100601	-0.0158227304527126
3	C	26	50	20120531	20	3260	65	-0.0096618009921158	-0.0177738006965660
3	C	26	50	20120531	20	3262	65.04	-0.0097508045226638	-0.0187166073811254
3	C	26	50	20120531	20	3264	65.08	-0.0096196644990249	-0.0196348986735811
3	C	26	50	20120531	20	3266	65.12	-0.0098694004720044	-0.0190514082998816
3	C	26	50	20120531	20	3268	65.16	-0.0095176714169066	-0.0188835552921636
3	C	26	50	20120531	20	3270	65.2	-0.0094710023693482	-0.0191299112947290
3	C	26	50	20120531	20	3272	65.24	-0.0088260785584992	-0.0193331762100488
3	C	26	50	20120531	20	3274	65.28	-0.0085252824048503	-0.0193323206108436
3	C	26	50	20120531	20	3276	65.32	-0.0082831619719042	-0.0194263728838092
3	C	26	50	20120531	20	3278	65.36	-0.0073377177790509	-0.0199643821493428
3	C	26	50	20120531	20	3280	65.4	-0.0063446358023491	-0.0202021326623812
3	C	26	50	20120531	20	3282	65.44	-0.0055997483058437	-0.0206866634420536
3	C	26	50	20120531	20	3284	65.48	-0.0046222141930467	-0.0209264023393607
3	C	26	50	20120531	20	3286	65.52	-0.004313734687824	-0.0214497008847078
3	C	26	50	20120531	20	3288	65.56	-0.0038425681556053	-0.0219328882322067
3	C	26	50	20120531	20	3290	65.6	-0.0034984461552595	-0.023583602142829
3	C	26	50	20120531	20	3292	65.64	-0.0033265555678209	-0.0233425423700547
3	C	26	50	20120531	20	3294	65.68	-0.0032706163503612	-0.0240341705838011
3	C	26	50	20120531	20	3296	65.72	-0.0031401834335035	-0.0254194351945524
3	C	26	50	20120531	20	3298	65.76	-0.0029428087176709	-0.0268706516547850
3	C	26	50	20120531	20	3300	65.8	-0.0027289018452942	-0.0280722452791231
3	C	26	50	20120531	20	3302	65.84	-0.0019900035432255	-0.0291089769574275
3	C	26	50	20120531	20	3304	65.88	-0.0017428697232008	-0.0305762942390678
3	C	26	50	20120531	20	3306	65.92	-0.00103606699793010	-0.0322869057509108
3	C	26	50	20120531	20	3308	65.96	-0.00106744839687920	-0.033801542618348
3	C	26	50	20120531	20	3310	66	-0.000525521759777801	-0.0350555257841042
3	C	26	50	20120531	20	3312	66.04	-0.000479135554931998	-0.0362383740076731
3	C	26	50	20120531	20	3314	66.08	-0.000113773481092899	-0.0383331778469382
3	C	26	50	20120531	20	3316	66.12	-0.0002533563596991	-0.0400126978736125
3	C	26	50	20120531	20	3318	66.16	4.17193000900005e-05	-0.0410853081499944
3	C	26	50	20120531	20	3320	66.2	0.0004902371313966	-0.0419889199056727
3	C	26	50	20120531	20	3322	66.24	0.000232638131010401	-0.0429789401100120
3	C	26	50	20120531	20	3324	66.28	0.000373069537754001	-0.0446873100933587
3	C	26	50	20120531	20	3326	66.32	0.0005455328816854	-0.0458030538833929
3	C	26	50	20120531	20	3328	66.36	0.00109898535932010	-0.0463992156106113
3	C	26	50	20120531	20	3330	66.4	0.0009930607634984	-0.0461852450986243
3	C	26	50	20120531	20	3332	66.44	0.0017476851203807	-0.0472647143107837
3	C	26	50	20120531	20	3334	66.48	0.0016755602286996	-0.047349567124526
3	C	26	50	20120531	20	3336	66.52	0.0023495744125267	-0.0480529969504504
3	C	26	50	20120531	20	3338	66.56	0.0029158255229009	-0.0488033786666456
3	C	26	50	20120531	20	3340	66.6	0.0036059617413389	-0.0496222083192596
3	C	26	50	20120531	20	3342	66.64	0.0044685613037084	-0.0504422400534016
3	C	26	50	20120531	20	3344	66.68	0.0048463684568964	-0.0518641610796897
3	C	26	50	20120531	20	3346	66.72	0.0057020383728102	-0.0524836573306872
3	C	26	50	20120531	20	3348	66.76	0.0063729412868	-0.0533099823151818
3	C	26	50	20120531	20	3350	66.8	0.007279381469603	-0.0544525961629011
3	C	26	50	20120531	20	3352	66.84	0.0078908874139732	-0.0556726382031604
3	C	26	50	20120531	20	3354	66.88	0.0088328243571918	-0.0567777753914769
3	C	26	50	20120531	20	3356	66.92	0.0100569676167819	-0.0578845389253901
3	C	26	50	20120531	20	3358	66.96	0.0107643572406809	-0.0588604877047837
3	C	26	50	20120531	20	3360	67	0.0113692163813079	-0.0599836561160204
3	C	26	50	20120531	20	3362	67.04	0.0117316793173441	-0.062010789836326
3	C	26	50	20120531	20	3364	67.08	0.0126182497995958	-0.063170444957472
3	C	26	50	20120531	20	3366	67.12	0.0129453573965727	-0.0647842040534959
3	C	26	50	20120531	20	3368	67.16	0.0140230588417791	-0.0660912909385192
3	C	26	50	20120531	20	3370	67.2	0.0147071846525771	-0.0664391167641849
3	C	26	50	20120531	20	3372	67.24	0.0145354284154269	-0.0661356972443778
3	C	26	50	20120531	20	3374	67.28	0.0148705970297093	-0.0667165147544444
3	C	26	50	20120531	20	3376	67.32	0.0151523083713341	-0.066999923152344
3	C	26	50	20120531	20	3378	67.36	0.0158077256468159	-0.0664671181927199
3	C	26	50	20120531	20	3380	67.4	0.0165899978788425	-0.0664222169121145
3	C	26	50	20120531	20	3382	67.44	0.0173469556881027	-0.0663973974640949
3	C	26	50	20120531	20	3384	67.48	0.0182374152576510	-0.0667141105913883
3	C	26	50	20120531	20	3386	67.52	0.0190289505885112	-0.0673424456771507
3	C	26	50	20120531	20	3388	67.56	0.0198556291263964	-0.0680329354489794
3	C	26	50	20120531	20	3390	67.6	0.0202262237904163	-0.0680894332807962
3	C	26	50	20120531	20	3392	67.64	0.0213923842939491	-0.0690843325219256
3	C	26	50	20120531	20	3394	67.68	0.0225265128602942	-0.0703455988875281
3	C	26	50	20120531	20	3396	67.72	0.0234376906585312	-0.0714310077966495
3	C	26	50	20120531	20	3398	67.76	0.0243292108882512	-0.0720399681566073
3	C	26	50	20120531	20	3400	67.8	0.0254965027626339	-0.0733384990495783
3	C	26	50	20120531	20	3402	67.84	0.0264507433638452	-0.0738824762963451
3	C	26	50	20120531	20	3404	67.88	0.0271847202027168	-0.0759404398723104
3	C	26	50	20120531	20	3406	67.92	0.0286929082563096	-0.0773381778466819
3	C	26	50	20120531	20	3408	67.96	0.0295694378222685	-0.0781565832352272
3	C	26	50	20120531	20	3410	68	0.0310974248657345	-0.0801591803502256
3	C	26	50	20120531	20	3412	68.04	0.0322361496261573	-0.0810922784586794
3	C	26	50	20120531	20	3414	68.08	0.0330460697333283	-0.0832168514934325
3	C	26	50	20120531	20	3416	68.12	0.0336777989316404	-0.0847152107627668
3	C	26	50	20120531	20	3418	68.16	0.0344735061925096	-0.0863604361105535
3	C	26	50	20120531	20	3420	68.2	0.0347137810767568	-0.0879473251488924
3	C	26	50	20120531	20	3422	68.24	0.0357754311980303	-0.0892598567561308
3	C	26	50	20120531	20	3424	68.28	0.0362281209593459	-0.0911544786656421
3	C	26	50	20120531	20	3426	68.32	0.0368048372500817	-0.0926173411745608
3	C	26	50	20120531	20	3428	68.36	0.0375149138797492	-0.0944292315906732
3	C	26	50	20120531	20	3430	68.4	0.038530248506855	-0.0965442586838803
3	C	26	50	20120531	20	3432	68.44	0.0395500379066822	-0.0977522799088594
3	C	26	50	20120531	20	3434	68.48	0.0402652764158524	-0.0989258650335952
3	C	26	50	20120531	20	3436	68.52	0.0411647162415217	-0.100226941510978
3	C	26	50	20120531	20	3438	68.56	0.0425091383645917	-0.101420184204230
3	C	26	50	20120531	20	3440	68.6	0.0433596464010028	-0.103175788920560
3	C	26	50	20120531	20	3442	68.64	0.0444562983079451	-0.104450348893649
3	C	26	50	20120531	20	3444	68.68	0.0449381208686456	-0.105346253185412
3	C	26	50	20120531	20	3446	68.72	0.0459385355426683	-0.106180922029925
3	C	26	50	20120531	20	3448	68.76	0.046925798030561	-0.107811368845985
3	C	26	50	20120531	20	3450	68.8	0.0472735531455485	-0.108939062740621
3	C	26	50	20120531	20	3452	68.84	0.0487685183023331	-0.110897324260439
3	C	26	50	20120531	20	3454	68.88	0.0497763575975583	-0.112689627818713
3	C	26	50	20120531	20	3456	68.92	0.0500688169622571	-0.112916184831405
3	C	26	50	20120531	20	3458	68.96	0.0509834595837219	-0.113237564863454
3	C	26	50	20120531	20	3460	69	0.0515662569927758	-0.114128377986393
3	C	26	50	20120531	20	3462	69.04	0.0524043906605162	-0.114318377578498
3	C	26	50	20120531	20	3464	69.08	0.0527904002523659	-0.115220716541970
3	C	26	50	20120531	20	3466	69.12	0.0534617274304245	-0.115444586548893
3	C	26	50	20120531	20	3468	69.16	0.0535515299916352	-0.116057648128182
3	C	26	50	20120531	20	3470	69.2	0.0546483940306117	-0.117478084230230
3	C	26	50	20120531	20	3472	69.24	0.0548914266313055	-0.117853062956293
3	C	26	50	20120531	20	3474	69.28	0.055702195266614	-0.119302207593657
3	C	26	50	20120531	20	3476	69.32	0.0563006904462103	-0.120127825471370
3	C	26	50	20120531	20	3478	69.36	0.0565797854927447	-0.121849842615594
3	C	26	50	20120531	20	3480	69.4	0.057583523568639	-0.122383354681999
3	C	26	50	20120531	20	3482	69.44	0.0576883167936108	-0.123258611455752
3	C	26	50	20120531	20	3484	69.48	0.0581938274314811	-0.124561879964157
3	C	26	50	20120531	20	3486	69.52	0.0589058839601359	-0.125643046232591
3	C	26	50	20120531	20	3488	69.56	0.059541785088457	-0.127800216889957
3	C	26	50	20120531	20	3490	69.6	0.0599666148425939	-0.129745609066357
3	C	26	50	20120531	20	3492	69.64	0.0602656503003577	-0.129866595036618
3	C	26	50	20120531	20	3494	69.68	0.0602078796763347	-0.129845169701148
3	C	26	50	20120531	20	3496	69.72	0.0600908535040483	-0.129632684113402
3	C	26	50	20120531	20	3498	69.76	0.0603377751920387	-0.129910435657052
3	C	26	50	20120531	20	3500	69.8	0.0609903640403958	-0.129679282450282
3	C	26	50	20120531	20	3502	69.84	0.0609415736724939	-0.129902021086355
3	C	26	50	20120531	20	3504	69.88	0.061820648822865	-0.130275939152247
3	C	26	50	20120531	20	3506	69.92	0.0620921778268406	-0.129814905530913
3	C	26	50	20120531	20	3508	69.96	0.0625508072851182	-0.130306627586550
3	C	26	50	20120531	20	3510	70	0.0635700309995205	-0.130703031648084
3	C	26	50	20120531	20	3512	70.04	0.0643493333830662	-0.130592652279540
3	C	26	50	20120531	20	3514	70.08	0.0649056849985038	-0.130907456218525
3	C	26	50	20120531	20	3516	70.12	0.0654544705713827	-0.130651412853057
3	C	26	50	20120531	20	3518	70.16	0.0668269648336658	-0.130622421475028
3	C	26	50	20120531	20	3520	70.2	0.0673685379173765	-0.130761085114819
3	C	26	50	20120531	20	3522	70.24	0.0690226728106062	-0.130927043076363
3	C	26	50	20120531	20	3524	70.28	0.0703072736999878	-0.131418694421322
3	C	26	50	20120531	20	3526	70.32	0.0712878893841373	-0.131423785590147
3	C	26	50	20120531	20	3528	70.36	0.0724215936864137	-0.131653383161998
3	C	26	50	20120531	20	3530	70.4	0.0739776528690928	-0.131754782274420
3	C	26	50	20120531	20	3532	70.44	0.0758289291329173	-0.132156348215456
3	C	26	50	20120531	20	3534	70.48	0.0775896957287499	-0.132569227864991
3	C	26	50	20120531	20	3536	70.52	0.0789850295400654	-0.132320821252760
3	C	26	50	20120531	20	3538	70.56	0.0799654330921805	-0.132249757021251
3	C	26	50	20120531	20	3540	70.6	0.0812626911929454	-0.132264889106368
3	C	26	50	20120531	20	3542	70.64	0.0824128710832234	-0.132158398825122
3	C	26	50	20120531	20	3544	70.68	0.0843366257921195	-0.132651535094321
3	C	26	50	20120531	20	3546	70.72	0.0858304595780542	-0.132420594019586
3	C	26	50	20120531	20	3548	70.76	0.0875096260513379	-0.132537478770516
3	C	26	50	20120531	20	3550	70.8	0.0892485430476319	-0.132406522594640
3	C	26	50	20120531	20	3552	70.84	0.0911742776555153	-0.132927377449662
3	C	26	50	20120531	20	3554	70.88	0.0928817284000465	-0.132924054047791
3	C	26	50	20120531	20	3556	70.92	0.0944176350394618	-0.133418958083943
3	C	26	50	20120531	20	3558	70.96	0.0959239139047453	-0.132667869260967
3	C	26	50	20120531	20	3560	71	0.09755004736944	-0.133150328217770
3	C	26	50	20120531	20	3562	71.04	0.0986247082554874	-0.132775703045098
3	C	26	50	20120531	20	3564	71.08	0.0988840750228266	-0.132953328268532
3	C	26	50	20120531	20	3566	71.12	0.0983793422024156	-0.133053596010104
3	C	26	50	20120531	20	3568	71.16	0.0987036213722678	-0.132913164603360
3	C	26	50	20120531	20	3570	71.2	0.0992017780996137	-0.132605926706935
3	C	26	50	20120531	20	3572	71.24	0.0992017780996137	-0.132605926706935
3	C	26	50	20120531	20	3574	71.28	0.0992157788138812	-0.132567884362107
3	C	26	50	20120531	20	3576	71.32	0.0999112890438563	-0.132367348878962
3	C	26	50	20120531	20	3578	71.36	0.100301824119106	-0.132929993744752
3	C	26	50	20120531	20	3580	71.4	0.100869206600330	-0.132966480454662
3	C	26	50	20120531	20	3582	71.44	0.101517057833253	-0.133345348268021
3	C	26	50	20120531	20	3584	71.48	0.102653731984010	-0.134153217765527
3	C	26	50	20120531	20	3586	71.52	0.103563354147329	-0.134502245672721
3	C	26	50	20120531	20	3588	71.56	0.105165092428072	-0.135612969004609
3	C	26	50	20120531	20	3590	71.6	0.105780841013130	-0.136429818758235
3	C	26	50	20120531	20	3592	71.64	0.107362002486541	-0.137771836718249
3	C	26	50	20120531	20	3594	71.68	0.108402792957769	-0.138693974671595
3	C	26	50	20120531	20	3596	71.72	0.108966710615766	-0.139395778151922
3	C	26	50	20120531	20	3598	71.76	0.109326486546033	-0.139791192263962
3	C	26	50	20120531	20	3600	71.8	0.110558832244285	-0.140921997428435
3	C	26	50	20120531	20	3602	71.84	0.111791107231859	-0.141334452813901
3	C	26	50	20120531	20	3604	71.88	0.113072455430047	-0.142600103241547
3	C	26	50	20120531	20	3606	71.92	0.114376996730658	-0.143300916772381
3	C	26	50	20120531	20	3608	71.96	0.115849688023835	-0.144116423023124
3	C	26	50	20120531	20	3610	72	0.117607131217797	-0.145218519652281
3	C	26	50	20120531	20	3612	72.04	0.119118147698514	-0.146397337367197
3	C	26	50	20120531	20	3614	72.08	0.120590131884910	-0.147050916165048
3	C	26	50	20120531	20	3616	72.12	0.121673278052332	-0.147701595825096
3	C	26	50	20120531	20	3618	72.16	0.123886027302699	-0.148451623987900
3	C	26	50	20120531	20	3620	72.2	0.125341818743806	-0.149521617969192
3	C	26	50	20120531	20	3622	72.24	0.126776114138765	-0.150876151719233
3	C	26	50	20120531	20	3624	72.28	0.128595641308114	-0.151452302324544
3	C	26	50	20120531	20	3626	72.32	0.130454554325175	-0.152257767658993
3	C	26	50	20120531	20	3628	72.36	0.131716669218915	-0.153131115244437
3	C	26	50	20120531	20	3630	72.4	0.132793310003950	-0.153875981527739
3	C	26	50	20120531	20	3632	72.44	0.134439878854621	-0.154885305747204
3	C	26	50	20120531	20	3634	72.48	0.135084053132282	-0.155409271872063
3	C	26	50	20120531	20	3636	72.52	0.136398493927829	-0.157238627825671
3	C	26	50	20120531	20	3638	72.56	0.137336824626464	-0.157889873171144
3	C	26	50	20120531	20	3640	72.6	0.138363331540712	-0.160357887969519
3	C	26	50	20120531	20	3642	72.64	0.139674661066423	-0.161234346824800
3	C	26	50	20120531	20	3644	72.68	0.140138098850812	-0.163069006079267
3	C	26	50	20120531	20	3646	72.72	0.140821164001439	-0.164135323105296
3	C	26	50	20120531	20	3648	72.76	0.141299521738911	-0.166086584267980
3	C	26	50	20120531	20	3650	72.8	0.142450267314614	-0.167810934864582
3	C	26	50	20120531	20	3652	72.84	0.143135312364228	-0.168705566364139
3	C	26	50	20120531	20	3654	72.88	0.144241015237969	-0.170670121134310
3	C	26	50	20120531	20	3656	72.92	0.144640601280018	-0.172268818855894
3	C	26	50	20120531	20	3658	72.96	0.145694968201445	-0.172389663404799
3	C	26	50	20120531	20	3660	73	0.146940466085827	-0.172134115014078
3	C	26	50	20120531	20	3662	73.04	0.147759578581154	-0.172157873801926
3	C	26	50	20120531	20	3664	73.08	0.149126769542578	-0.172255808091120
3	C	26	50	20120531	20	3666	73.12	0.150468787502592	-0.172311033130731
3	C	26	50	20120531	20	3668	73.16	0.152027250848327	-0.171646352756416
3	C	26	50	20120531	20	3670	73.2	0.153556086419930	-0.172021048639767
3	C	26	50	20120531	20	3672	73.24	0.155330712308674	-0.172783521881920
3	C	26	50	20120531	20	3674	73.28	0.156649395744909	-0.173236848039339
3	C	26	50	20120531	20	3676	73.32	0.158043173921306	-0.173664576931278
3	C	26	50	20120531	20	3678	73.36	0.160268085408309	-0.174470325108440
3	C	26	50	20120531	20	3680	73.4	0.161275853992856	-0.174960208686447
3	C	26	50	20120531	20	3682	73.44	0.162321594211553	-0.174951087008969
3	C	26	50	20120531	20	3684	73.48	0.163262116941209	-0.176082387148190
3	C	26	50	20120531	20	3686	73.52	0.163872774357442	-0.176600272154731
3	C	26	50	20120531	20	3688	73.56	0.164444187347319	-0.177167301082564
3	C	26	50	20120531	20	3690	73.6	0.164979750023390	-0.178864781621481
3	C	26	50	20120531	20	3692	73.64	0.164682411621901	-0.178677044771076
3	C	26	50	20120531	20	3694	73.68	0.165535889506793	-0.180521886363191
3	C	26	50	20120531	20	3696	73.72	0.165441561462182	-0.181085733310509
3	C	26	50	20120531	20	3698	73.76	0.165199730943017	-0.181942746729307
3	C	26	50	20120531	20	3700	73.8	0.164548909861613	-0.182675592197329
3	C	26	50	20120531	20	3702	73.84	0.164854592123120	-0.182285057122080
3	C	26	50	20120531	20	3704	73.88	0.164231701759572	-0.182882491641504
3	C	26	50	20120531	20	3706	73.92	0.164312594775340	-0.183300816013254
3	C	26	50	20120531	20	3708	73.96	0.163742454577669	-0.184341889327195
3	C	26	50	20120531	20	3710	74	0.163922625385516	-0.185426025444111
3	C	26	50	20120531	20	3712	74.04	0.163694442027227	-0.186538092278883
3	C	26	50	20120531	20	3714	74.08	0.164400205305529	-0.187133405477964
3	C	26	50	20120531	20	3716	74.12	0.164971194031337	-0.188854856936762
3	C	26	50	20120531	20	3718	74.16	0.165537657273746	-0.189452291456187
3	C	26	50	20120531	20	3720	74.2	0.165793629928535	-0.191092779188539
3	C	26	50	20120531	20	3722	74.24	0.166716050724593	-0.191948024840385
3	C	26	50	20120531	20	3724	74.28	0.167136425706008	-0.193169551804884
3	C	26	50	20120531	20	3726	74.32	0.167686130517703	-0.194158511349052
3	C	26	50	20120531	20	3728	74.36	0.168026531722166	-0.195479811080377
3	C	26	50	20120531	20	3730	74.4	0.168887858492329	-0.19697597831869
3	C	26	50	20120531	20	3732	74.44	0.169357589527072	-0.197527309475981
3	C	26	50	20120531	20	3734	74.48	0.169705698195450	-0.198034800012838
3	C	26	50	20120531	20	3736	74.52	0.170268555193274	-0.199208597269608
3	C	26	50	20120531	20	3738	74.56	0.170341457902415	-0.199756534314350
3	C	26	50	20120531	20	3740	74.6	0.170814512339028	-0.200922553396526
3	C	26	50	20120531	20	3742	74.64	0.171133488208022	-0.201040569518306
3	C	26	50	20120531	20	3744	74.68	0.170790117155077	-0.200558039850825
3	C	26	50	20120531	20	3746	74.72	0.171105981754234	-0.201307078064135
3	C	26	50	20120531	20	3748	74.76	0.171498284596436	-0.201380051483954
3	C	26	50	20120531	20	3750	74.8	0.172055131186620	-0.201479399986711
3	C	26	50	20120531	20	3752	74.84	0.172524508667972	-0.201285794150022
3	C	26	50	20120531	20	3754	74.88	0.172535468823080	-0.201437468554586
3	C	26	50	20120531	20	3756	74.92	0.173651566166505	-0.202479461107343
3	C	26	50	20120531	20	3758	74.96	0.173977188839242	-0.201978475952872
3	C	26	50	20120531	20	3760	75	0.174128651111772	-0.202409669668040
3	C	26	50	20120531	20	3762	75.04	0.174627797788611	-0.202015174794816
3	C	26	50	20120531	20	3764	75.08	0.174830313170743	-0.202369859556259
3	C	26	50	20120531	20	3766	75.12	0.175322671622483	-0.202554909400895
3	C	26	50	20120531	20	3768	75.16	0.175458223992437	-0.202553707319367
3	C	26	50	20120531	20	3770	75.2	0.175850173281248	-0.202276309329108
3	C	26	50	20120531	20	3772	75.24	0.176247708713632	-0.202619821803408
3	C	26	50	20120531	20	3774	75.28	0.177079336998985	-0.202430246475372
3	C	26	50	20120531	20	3776	75.32	0.177737299858879	-0.202965879862121
3	C	26	50	20120531	20	3778	75.36	0.178191262412401	-0.203351960164649
3	C	26	50	20120531	20	3780	75.4	0.177923834627756	-0.203697169695224
3	C	26	50	20120531	20	3782	75.44	0.178304116654678	-0.204545839254004
3	C	26	50	20120531	20	3784	75.48	0.178401768101160	-0.204784770635367
3	C	26	50	20120531	20	3786	75.52	0.178298884064497	-0.205248279130435
3	C	26	50	20120531	20	3788	75.56	0.178527633108211	-0.205882200359769
3	C	26	50	20120531	20	3790	75.6	0.178205616680059	-0.206280584320289
3	C	26	50	20120531	20	3792	75.64	0.178295772794660	-0.2067462141357
3	C	26	50	20120531	20	3794	75.68	0.178273074666984	-0.208842149345816
3	C	26	50	20120531	20	3796	75.72	0.178408202772869	-0.209804450964332
3	C	26	50	20120531	20	3798	75.76	0.178699884320108	-0.211033048996644
3	C	26	50	20120531	20	3800	75.8	0.178454659688393	-0.211988208836671
3	C	26	50	20120531	20	3802	75.84	0.178891227415097	-0.212586845437623
3	C	26	50	20120531	20	3804	75.88	0.178444618772100	-0.213618938495443
3	C	26	50	20120531	20	3806	75.92	0.178464629894008	-0.213552258325977
3	C	26	50	20120531	20	3808	75.96	0.177956432250369	-0.214033585911931
3	C	26	50	20120531	20	3810	76	0.177197282410087	-0.214625858551853
3	C	26	50	20120531	20	3812	76.04	0.176797059971935	-0.216018858910790
3	C	26	50	20120531	20	3814	76.08	0.176348966404697	-0.216899701828114
3	C	26	50	20120531	20	3816	76.12	0.176337935538911	-0.217718248638016
3	C	26	50	20120531	20	3818	76.16	0.175977028237793	-0.218272903197179
3	C	26	50	20120531	20	3820	76.2	0.176153875643768	-0.218797505718141
3	C	26	50	20120531	20	3822	76.24	0.175532753047174	-0.219070731778391
3	C	26	50	20120531	20	3824	76.28	0.175541238328548	-0.218653538777491
3	C	26	50	20120531	20	3826	76.32	0.175388644685168	-0.219074832997722
3	C	26	50	20120531	20	3828	76.36	0.175085720140108	-0.219418769736091
3	C	26	50	20120531	20	3830	76.4	0.174542732842835	-0.219113228895941
3	C	26	50	20120531	20	3832	76.44	0.174427898701570	-0.218965019314604
3	C	26	50	20120531	20	3834	76.48	0.173934408878980	-0.218776858200130
3	C	26	50	20120531	20	3836	76.52	0.174006321638626	-0.218536654026561
3	C	26	50	20120531	20	3838	76.56	0.173541469640674	-0.218984535461765
3	C	26	50	20120531	20	3840	76.6	0.173762086956405	-0.219437083801724
3	C	26	50	20120531	20	3842	76.64	0.174004412450317	-0.219364463935296
3	C	26	50	20120531	20	3844	76.68	0.173742924362634	-0.219522714432926
3	C	26	50	20120531	20	3846	76.72	0.173741227306360	-0.219515926207826
3	C	26	50	20120531	20	3848	76.76	0.174394876814888	-0.219898895240517
3	C	26	50	20120531	20	3850	76.8	0.174642647031016	-0.219990536279359
3	C	26	50	20120531	20	3852	76.84	0.175399180576208	-0.220752868100156
3	C	26	50	20120531	20	3854	76.88	0.176066618666970	-0.221553383687137
3	C	26	50	20120531	20	3856	76.92	0.176764674481357	-0.222006497712522
3	C	26	50	20120531	20	3858	76.96	0.177818687849394	-0.222134766882629
3	C	26	50	20120531	20	3860	77	0.178401768101160	-0.222021205533570
3	C	26	50	20120531	20	3862	77.04	0.178847598926698	-0.222793012585236
3	C	26	50	20120531	20	3864	77.08	0.179926078189364	-0.223403104316043
3	C	26	50	20120531	20	3866	77.12	0.180970404194498	-0.224095432565503
3	C	26	50	20120531	20	3868	77.16	0.181678783767891	-0.224761668574737
3	C	26	50	20120531	20	3870	77.2	0.182867218135031	-0.225316959530003
3	C	26	50	20120531	20	3872	77.24	0.183611235890196	-0.226117262984950
3	C	26	50	20120531	20	3874	77.28	0.183912321957625	-0.225578589039042
3	C	26	50	20120531	20	3876	77.32	0.184597649849951	-0.226167467566414
3	C	26	50	20120531	20	3878	77.36	0.185897453535128	-0.226576033864584
3	C	26	50	20120531	20	3880	77.4	0.186616651842273	-0.226112808212228
3	C	26	50	20120531	20	3882	77.44	0.187638067587697	-0.226647027385415
3	C	26	50	20120531	20	3884	77.48	0.188067422825233	-0.226793257067764
3	C	26	50	20120531	20	3886	77.52	0.189431361095464	-0.2263626997487
3	C	26	50	20120531	20	3888	77.56	0.189877757606427	-0.226486231303373
3	C	26	50	20120531	20	3890	77.6	0.190524477468500	-0.226498534961366
3	C	26	50	20120531	20	3892	77.64	0.190248776534516	-0.226458866270941
3	C	26	50	20120531	20	3894	77.68	0.190237109272626	-0.225732314053272
3	C	26	50	20120531	20	3896	77.72	0.190738660112522	-0.226217884279913
3	C	26	50	20120531	20	3898	77.76	0.190536851837171	-0.225796024374257
3	C	26	50	20120531	20	3900	77.8	0.190545549250580	-0.225599236557052
3	C	26	50	20120531	20	3902	77.84	0.190418694294035	-0.225191518787020
3	C	26	50	20120531	20	3904	77.88	0.190531407114956	-0.224742223138254
3	C	26	50	20120531	20	3906	77.92	0.190833412421201	-0.224489715306693
3	C	26	50	20120531	20	3908	77.96	0.191143973719498	-0.224176325581271
3	C	26	50	20120531	20	3910	78	0.190851655776155	-0.22437106278881
3	C	26	50	20120531	20	3912	78.04	0.191075596493757	-0.224647753672288
3	C	26	50	20120531	20	3914	78.08	0.191332559098040	-0.224192801169272
3	C	26	50	20120531	20	3916	78.12	0.191959409259562	-0.224067996822393
3	C	26	50	20120531	20	3918	78.16	0.191538327171366	-0.223882381292331
3	C	26	50	20120531	20	3920	78.2	0.191717932293787	-0.224463623066467
3	C	26	50	20120531	20	3922	78.24	0.191802855818208	-0.22464315747821
3	C	26	50	20120531	20	3924	78.28	0.192027362221234	-0.224504918102488
3	C	26	50	20120531	20	3926	78.32	0.191672536038435	-0.224292644646776
3	C	26	50	20120531	20	3928	78.36	0.191955803014978	-0.224176254870593
3	C	26	50	20120531	20	3930	78.4	0.191092425635149	-0.223833308081717
3	C	26	50	20120531	20	3932	78.44	0.190947963719753	-0.224107877644852
3	C	26	50	20120531	20	3934	78.48	0.190707688835506	-0.223406286296559
3	C	26	50	20120531	20	3936	78.52	0.191118093611306	-0.223803397464873
3	C	26	50	20120531	20	3938	78.56	0.190505032032018	-0.223929969578705
3	C	26	50	20120531	20	3940	78.6	0.190650130343517	-0.223445460012236
3	C	26	50	20120531	20	3942	78.64	0.190554529506701	-0.22360470045936
3	C	26	50	20120531	20	3944	78.68	0.190529497926647	-0.223904089470514
3	C	26	50	20120531	20	3946	78.72	0.190861272428380	-0.224201640004037
3	C	26	50	20120531	20	3948	78.76	0.190608269622071	-0.223672582710353
3	C	26	50	20120531	20	3950	78.8	0.190708678784999	-0.224105332060440
3	C	26	50	20120531	20	3952	78.84	0.191044554506063	-0.223626620769576
3	C	26	50	20120531	20	3954	78.88	0.190768005043941	-0.223604771170038
3	C	26	50	20120531	20	3956	78.92	0.190696657969719	-0.223489442054026
3	C	26	50	20120531	20	3958	78.96	0.190696870101754	-0.223271441033386
3	C	26	50	20120531	20	3960	79	0.191009057745648	-0.223655046462180
3	C	26	50	20120531	20	3962	79.04	0.190727629246735	-0.223506554038131
3	C	26	50	20120531	20	3964	79.08	0.191212280234561	-0.223273633064408
3	C	26	50	20120531	20	3966	79.12	0.190839564250197	-0.223100462613695
3	C	26	50	20120531	20	3968	79.16	0.190978440022022	-0.223264228544218
3	C	26	50	20120531	20	3970	79.2	0.191380713069839	-0.223474309968909
3	C	26	50	20120531	20	3972	79.24	0.191398390739369	-0.223401477970447
3	C	26	50	20120531	20	3974	79.28	0.191307456807308	-0.222953596535243
3	C	26	50	20120531	20	3976	79.32	0.191153590371722	-0.223236156405005
3	C	26	50	20120531	20	3978	79.36	0.191464151670019	-0.222781345323346
3	C	26	50	20120531	20	3980	79.4	0.191515911886402	-0.221992779840967
3	C	26	50	20120531	20	3982	79.44	0.191518598892171	-0.222588305172082
3	C	26	50	20120531	20	3984	79.48	0.191710366251228	-0.222035913354619
3	C	26	50	20120531	20	3986	79.52	0.192045393444155	-0.222297684285014
3	C	26	50	20120531	20	3988	79.56	0.191744660930116	-0.222244863408460
3	C	26	50	20120531	20	3990	79.6	0.192008836023567	-0.221867551230019
3	C	26	50	20120531	20	3992	79.64	0.192043696387880	-0.221967041154131
3	C	26	50	20120531	20	3994	79.68	0.191898032390955	-0.222063207676373
3	C	26	50	20120531	20	3996	79.72	0.191997734447103	-0.222435852950058
3	C	26	50	20120531	20	3998	79.76	0.192023826687328	-0.222382890652147
3	C	26	50	20120531	20	4000	79.8	0.191638665623616	-0.222158525670477
3	C	26	50	20120531	20	4002	79.84	0.192022129631053	-0.222083360219637
3	C	26	50	20120531	20	4004	79.88	0.192040655828721	-0.222384446287066
3	C	26	50	20120531	20	4006	79.92	0.192200320539913	-0.221834458632659
[truncated: 1,697 more rows]
