# Supplementary material for: How Do Ants Make Sense of Gravity? A Boltzmann Walker Analysis of Lasius niger Trajectories on Various Inclines
Source: PLoS One. 2013 Oct 29;8(10):e76531. doi: 10.1371/journal.pone.0076531 (PMC3812222; doi:10.1371/journal.pone.0076531)
Supplement: Dataset S3 — Trajectories for . (ZIP) [file pone.0076531.s007.zip › Incline3/3-C-26-50-20120531-21.txt]

Pente	Colonie	Temperature	Humidite	Date	Indiv	Frame	Time	X	Y
3	C	26	50	20120531	21	12	0	0	0
3	C	26	50	20120531	21	14	0.04	-0.0024237569849409	-0.001004310832387
3	C	26	50	20120531	21	16	0.08	-0.0051040169547573	-0.0032439018561679
3	C	26	50	20120531	21	18	0.12	-0.0069271432976228	-0.0032315204164294
3	C	26	50	20120531	21	20	0.16	-0.0089629461470657	-0.00593299358968131
3	C	26	50	20120531	21	22	0.2	-0.0109742123912015	-0.0101420891311011
3	C	26	50	20120531	21	24	0.24	-0.0118518733280102	-0.0133329791918835
3	C	26	50	20120531	21	26	0.28	-0.0126982801450905	-0.0170602804568740
3	C	26	50	20120531	21	28	0.32	-0.0127175841602169	-0.0210880313931907
3	C	26	50	20120531	21	30	0.36	-0.011895480603206	-0.0248290717429397
3	C	26	50	20120531	21	32	0.4	-0.0108788236864194	-0.0278226577985677
3	C	26	50	20120531	21	34	0.44	-0.0087679543810857	-0.0296713319094374
3	C	26	50	20120531	21	36	0.48	-0.006452886779481	-0.0323539536159029
3	C	26	50	20120531	21	38	0.52	-0.0032985612103537	-0.0351806059026283
3	C	26	50	20120531	21	40	0.56	-0.00047445450804055	-0.0373380523316388
3	C	26	50	20120531	21	42	0.6	0.00239795465849544	-0.0397193051279626
3	C	26	50	20120531	21	44	0.64	0.00437191394885581	-0.0413754906308577
3	C	26	50	20120531	21	46	0.68	0.00664837352020778	-0.0427776833779507
3	C	26	50	20120531	21	48	0.72	0.00811441800964184	-0.0417800264203746
3	C	26	50	20120531	21	50	0.76	0.0107734930602939	-0.0405450644270323
3	C	26	50	20120531	21	52	0.8	0.0119748674815298	-0.0398902835476535
3	C	26	50	20120531	21	54	0.84	0.0142338615153865	-0.0382572204365032
3	C	26	50	20120531	21	56	0.88	0.0164394689872635	-0.0368773722636958
3	C	26	50	20120531	21	58	0.92	0.0188814622560913	-0.0355691540078225
3	C	26	50	20120531	21	60	0.96	0.020687589751937	-0.0347181863520036
3	C	26	50	20120531	21	62	1	0.0232826504256882	-0.0329692496526202
3	C	26	50	20120531	21	64	1.04	0.0256571857075908	-0.0323941597074812
3	C	26	50	20120531	21	66	1.08	0.0289742660445437	-0.0314084104281003
3	C	26	50	20120531	21	68	1.12	0.0314181543595451	-0.0303317837852013
3	C	26	50	20120531	21	70	1.16	0.0331175440867707	-0.0293478446991802
3	C	26	50	20120531	21	72	1.2	0.0352963734248442	-0.0291995431939619
3	C	26	50	20120531	21	74	1.24	0.0381376628219402	-0.0296362594130905
3	C	26	50	20120531	21	76	1.28	0.0392065042191783	-0.0303880765560515
3	C	26	50	20120531	21	78	1.32	0.040024746973164	-0.031685497291376
3	C	26	50	20120531	21	80	1.36	0.0421002538683706	-0.0330526104710543
3	C	26	50	20120531	21	82	1.4	0.0445346810946396	-0.0351309387223178
3	C	26	50	20120531	21	84	1.44	0.0469045494717863	-0.0378508249561518
3	C	26	50	20120531	21	86	1.48	0.0495626345729447	-0.0402911211687047
3	C	26	50	20120531	21	88	1.52	0.0516884591867005	-0.0420181799842782
3	C	26	50	20120531	21	90	1.56	0.0519154828898682	-0.0426270979178292
3	C	26	50	20120531	21	92	1.6	0.0520869704264416	-0.0462834622305311
3	C	26	50	20120531	21	94	1.64	0.0511256092599438	-0.0473798807922355
3	C	26	50	20120531	21	96	1.68	0.0501314383387989	-0.0489681628309333
3	C	26	50	20120531	21	98	1.72	0.0477878517064954	-0.051385712832549
3	C	26	50	20120531	21	100	1.76	0.0455217738769048	-0.0536928028554484
3	C	26	50	20120531	21	102	1.8	0.0440514372493089	-0.055736885925299
3	C	26	50	20120531	21	104	1.84	0.0431421827815167	-0.0576420295837143
3	C	26	50	20120531	21	106	1.88	0.0411492164608781	-0.0595006456159275
3	C	26	50	20120531	21	108	1.92	0.0388139538896026	-0.0608732530152956
3	C	26	50	20120531	21	110	1.96	0.0356571463756734	-0.0612690913914038
3	C	26	50	20120531	21	112	2	0.0330088193480954	-0.0627106699862088
3	C	26	50	20120531	21	114	2.04	0.0294321318274976	-0.0639464097970105
3	C	26	50	20120531	21	116	2.08	0.026938378342287	-0.0635445610132621
3	C	26	50	20120531	21	118	2.12	0.0242030771806231	-0.0639874219903193
3	C	26	50	20120531	21	120	2.16	0.0216132985945274	-0.0634888409989046
3	C	26	50	20120531	21	122	2.2	0.0201355868432037	-0.0623912698531469
3	C	26	50	20120531	21	124	2.24	0.0174246101548126	-0.0620591417980236
3	C	26	50	20120531	21	126	2.28	0.0138002636371629	-0.0610172906666233
3	C	26	50	20120531	21	128	2.32	0.0125505231120938	-0.0608755864676735
3	C	26	50	20120531	21	130	2.36	0.0115057021322125	-0.0589473062753778
3	C	26	50	20120531	21	132	2.4	0.0110309506393239	-0.0575677409452828
3	C	26	50	20120531	21	134	2.44	0.0113251777709756	-0.055814611102687
3	C	26	50	20120531	21	136	2.48	0.0112387693223146	-0.0542287120138419
3	C	26	50	20120531	21	138	2.52	0.0101834124513937	-0.0526063969257656
3	C	26	50	20120531	21	140	2.56	0.00976720939998728	-0.0509019867403935
3	C	26	50	20120531	21	142	2.6	0.00916581508258812	-0.0494599838815198
3	C	26	50	20120531	21	144	2.64	0.00860302879544175	-0.0472156976687118
3	C	26	50	20120531	21	146	2.68	0.00823384834498425	-0.0452889024006566
3	C	26	50	20120531	21	148	2.72	0.00795560182658735	-0.0432066850620965
3	C	26	50	20120531	21	150	2.76	0.00778660330588376	-0.0416417163339745
3	C	26	50	20120531	21	152	2.8	0.00778080503027803	-0.0392695145044498
3	C	26	50	20120531	21	154	2.84	0.00734006537356446	-0.0380363909887386
3	C	26	50	20120531	21	156	2.88	0.0074000987392872	-0.0368746852579272
3	C	26	50	20120531	21	158	2.92	0.00726949611680204	-0.035915070645179
3	C	26	50	20120531	21	160	2.96	0.00674524714923033	-0.034655854889242
3	C	26	50	20120531	21	162	3	0.00645618189708127	-0.0338909067733544
3	C	26	50	20120531	21	164	3.04	0.00651748805501015	-0.0325821228320562
3	C	26	50	20120531	21	166	3.08	0.00740914970608639	-0.0320984617937246
3	C	26	50	20120531	21	168	3.12	0.00716116735792426	-0.0309132801177778
3	C	26	50	20120531	21	170	3.16	0.00686135408270117	-0.0301426751476407
3	C	26	50	20120531	21	172	3.2	0.00678060955935747	-0.0289390450557728
3	C	26	50	20120531	21	174	3.24	0.00621225834184316	-0.0279737240913004
3	C	26	50	20120531	21	176	3.28	0.0063678218337042	-0.0260699097936337
3	C	26	50	20120531	21	178	3.32	0.00678819681511961	-0.025115499486795
3	C	26	50	20120531	21	180	3.36	0.00684284909823752	-0.0233214776590431
3	C	26	50	20120531	21	182	3.4	0.00620710353340831	-0.0218887803254098
3	C	26	50	20120531	21	184	3.44	0.00637869713599885	-0.0204480007612675
3	C	26	50	20120531	21	186	3.48	0.00687988735143607	-0.0200528199944658
3	C	26	50	20120531	21	188	3.52	0.00795947677174825	-0.0187693716891376
3	C	26	50	20120531	21	190	3.56	0.00939372974030018	-0.0167016217553206
3	C	26	50	20120531	21	192	3.6	0.0104388795248347	-0.0160248321773774
3	C	26	50	20120531	21	194	3.64	0.0102887903122522	-0.0148406250359965
3	C	26	50	20120531	21	196	3.68	0.0103796890303951	-0.0128872593821100
3	C	26	50	20120531	21	198	3.72	0.00990315279999074	-0.0118694329107074
3	C	26	50	20120531	21	200	3.76	0.00939288828323056	-0.0102738726219108
3	C	26	50	20120531	21	202	3.8	0.0088117525751124	-0.00845220291901462
3	C	26	50	20120531	21	204	3.84	0.008141210285581	-0.00643998208072425
3	C	26	50	20120531	21	206	3.88	0.00725181137620457	-0.00494425324861597
3	C	26	50	20120531	21	208	3.92	0.00653938008095569	-0.0029570922746509
3	C	26	50	20120531	21	210	3.96	0.00509219412937586	-0.0020234214097043
3	C	26	50	20120531	21	212	4	0.00458758151711771	-0.0014666667434015
3	C	26	50	20120531	21	214	4.04	0.00509462657670314	-0.000531539238485701
3	C	26	50	20120531	21	216	4.08	0.00671425465901093	-0.000561025591261199
3	C	26	50	20120531	21	218	4.12	0.00773014082940602	3.65362073839002e-05
3	C	26	50	20120531	21	220	4.16	0.00893733473945113	0.0004738322540731
3	C	26	50	20120531	21	222	4.2	0.0101567191704039	0.0006201821445753
3	C	26	50	20120531	21	224	4.24	0.0118876953575451	-0.000349664303296700
3	C	26	50	20120531	21	226	4.28	0.0131386521062779	6.1786990540099e-05
3	C	26	50	20120531	21	228	4.32	0.0150878768014323	-0.001445637387729
3	C	26	50	20120531	21	230	4.36	0.0163135474116699	-0.0029489181202603
3	C	26	50	20120531	21	232	4.4	0.0173085873670488	-0.004515300354838
3	C	26	50	20120531	21	234	4.44	0.0193462223301618	-0.00661261513028314
3	C	26	50	20120531	21	236	4.48	0.0206942506978158	-0.00770665074213496
3	C	26	50	20120531	21	238	4.52	0.0225990266607049	-0.00960774974976187
3	C	26	50	20120531	21	240	4.56	0.0248421320051883	-0.011196357057579
3	C	26	50	20120531	21	242	4.6	0.0262550303489484	-0.0131523134092904
3	C	26	50	20120531	21	244	4.64	0.0269291152434535	-0.0161123331060154
3	C	26	50	20120531	21	246	4.68	0.0266631582409136	-0.0186198186049166
3	C	26	50	20120531	21	248	4.72	0.0258653720861077	-0.0217077822026295
3	C	26	50	20120531	21	250	4.76	0.0251336579889359	-0.0241965152296937
3	C	26	50	20120531	21	252	4.8	0.0248262150315438	-0.0251714669885259
3	C	26	50	20120531	21	254	4.84	0.0239818482175272	-0.0274211378194726
3	C	26	50	20120531	21	256	4.88	0.0217965736011431	-0.030157248618401
3	C	26	50	20120531	21	258	4.92	0.02062298140534	-0.0313390432528659
3	C	26	50	20120531	21	260	4.96	0.0179682692035279	-0.032947944525303
3	C	26	50	20120531	21	262	5	0.0165645844611267	-0.0335927622701349
3	C	26	50	20120531	21	264	5.04	0.0146190932897769	-0.0354348744300752
3	C	26	50	20120531	21	266	5.08	0.0129450179853178	-0.0371095154199593
3	C	26	50	20120531	21	268	5.12	0.0107671290992632	-0.0398707674004928
3	C	26	50	20120531	21	270	5.16	0.00921637321744296	-0.0408050675904745
3	C	26	50	20120531	21	272	5.2	0.00663649412628384	-0.0420653440065833
3	C	26	50	20120531	21	274	5.24	0.00484030148071378	-0.0420372011566921
3	C	26	50	20120531	21	276	5.28	0.00334957896461629	-0.0414391302411645
3	C	26	50	20120531	21	278	5.32	0.00189152478180963	-0.0403698433666542
3	C	26	50	20120531	21	280	5.36	-0.000529325994260629	-0.0396978090818145
3	C	26	50	20120531	21	282	5.4	-0.0026080077989147	-0.0391329014743246
3	C	26	50	20120531	21	284	5.44	-0.0045465551816733	-0.0384662977695644
3	C	26	50	20120531	21	286	5.48	-0.0062322482505473	-0.0370345974564926
3	C	26	50	20120531	21	288	5.52	-0.0081301864908623	-0.0365056179445547
3	C	26	50	20120531	21	290	5.56	-0.010658665990097	-0.0353944632775304
3	C	26	50	20120531	21	292	5.6	-0.0120679411187103	-0.0348422015677152
3	C	26	50	20120531	21	294	5.64	-0.013550167039725	-0.0331061243122545
3	C	26	50	20120531	21	296	5.68	-0.0144462693213871	-0.032175232376958
3	C	26	50	20120531	21	298	5.72	-0.0155700882708625	-0.0304655047485914
3	C	26	50	20120531	21	300	5.76	-0.0165430530596396	-0.0301894644033518
3	C	26	50	20120531	21	302	5.8	-0.0173199159247902	-0.0289934286383138
3	C	26	50	20120531	21	304	5.84	-0.0178987111094626	-0.0281084562173876
3	C	26	50	20120531	21	306	5.88	-0.0185362032280413	-0.0271588471655932
3	C	26	50	20120531	21	308	5.92	-0.0190481697508238	-0.026927177770873
3	C	26	50	20120531	21	310	5.96	-0.0191004249419535	-0.0268128386043551
3	C	26	50	20120531	21	312	6	-0.0191613068358137	-0.0258290409396903
3	C	26	50	20120531	21	314	6.04	-0.0193196987547995	-0.0246978115111481
3	C	26	50	20120531	21	316	6.08	-0.0193088800210473	-0.0231092961272125
3	C	26	50	20120531	21	318	6.12	-0.0196211383756193	-0.0213032039867058
3	C	26	50	20120531	21	320	6.16	-0.0194693225496985	-0.0189671353136998
3	C	26	50	20120531	21	322	6.2	-0.0202645348358209	-0.0167796297754211
3	C	26	50	20120531	21	324	6.24	-0.0210212098023687	-0.0146481978048905
3	C	26	50	20120531	21	326	6.28	-0.0215185180015772	-0.0125678189439615
3	C	26	50	20120531	21	328	6.32	-0.0223910877695614	-0.0108718940399637
3	C	26	50	20120531	21	330	6.36	-0.0226357467158519	-0.0090174357956239
3	C	26	50	20120531	21	332	6.4	-0.0235656628437903	-0.00613944048551653
3	C	26	50	20120531	21	334	6.44	-0.024144146901479	-0.0033576116976505
3	C	26	50	20120531	21	336	6.48	-0.0246771639931375	-0.000645574349087701
3	C	26	50	20120531	21	338	6.52	-0.0255080144610317	0.0017714580503642
3	C	26	50	20120531	21	340	6.56	-0.0251980188481595	0.0038497863016277
3	C	26	50	20120531	21	342	6.6	-0.0254467790137809	0.0062226952379335
3	C	26	50	20120531	21	344	6.64	-0.0253111630042171	0.0088010823337843
3	C	26	50	20120531	21	346	6.68	-0.0247693000067261	0.0098500823147424
3	C	26	50	20120531	21	348	6.72	-0.024559275150578	0.0120814426155903
3	C	26	50	20120531	21	350	6.76	-0.0235700327636981	0.0143038792288596
3	C	26	50	20120531	21	352	6.8	-0.0224435975191323	0.0162067177191682
3	C	26	50	20120531	21	354	6.84	-0.0215625566119095	0.0171948145930627
3	C	26	50	20120531	21	356	6.88	-0.0195262234323806	0.018850017217532
3	C	26	50	20120531	21	358	6.92	-0.0180912987123866	0.0197878458703519
3	C	26	50	20120531	21	360	6.96	-0.0155601675627224	0.020970382966937
3	C	26	50	20120531	21	362	7	-0.0137191584893608	0.0215436910029874
3	C	26	50	20120531	21	364	7.04	-0.0116347915461859	0.022722678423531
3	C	26	50	20120531	21	366	7.08	-0.0089366134905343	0.0237194161422916
3	C	26	50	20120531	21	368	7.12	-0.0064492239663544	0.0245830056541547
3	C	26	50	20120531	21	370	7.16	-0.0036325348141759	0.0258582020233465
3	C	26	50	20120531	21	372	7.2	-0.0016232908954343	0.026909740517649
3	C	26	50	20120531	21	374	7.24	0.00024460237774805	0.02760991765238
3	C	26	50	20120531	21	376	7.28	0.00315788231623662	0.028019332478687
3	C	26	50	20120531	21	378	7.32	0.00444785721715524	0.0278595970568169
3	C	26	50	20120531	21	380	7.36	0.00631398272338466	0.0265477018456815
3	C	26	50	20120531	21	382	7.4	0.00711944805783426	0.0256875064463681
3	C	26	50	20120531	21	384	7.44	0.0077374593845913	0.0247974004302105
3	C	26	50	20120531	21	386	7.48	0.00923440444036322	0.0217985605711983
3	C	26	50	20120531	21	388	7.52	0.0114823676084334	0.01909875616995
3	C	26	50	20120531	21	390	7.56	0.0135066729016142	0.0171874465404027
3	C	26	50	20120531	21	392	7.6	0.0154604089380327	0.0148672877699734
3	C	26	50	20120531	21	394	7.64	0.0177546876002705	0.0125725848436668
3	C	26	50	20120531	21	396	7.68	0.0203239671607797	0.0100948049006432
3	C	26	50	20120531	21	398	7.72	0.022729742420275	0.008244532728448
3	C	26	50	20120531	21	400	7.76	0.0242771183316812	0.0057511893651705
3	C	26	50	20120531	21	402	7.8	0.0254974538212546	0.0032522633938555
3	C	26	50	20120531	21	404	7.84	0.0255804363375608	0.000243131595643200
3	C	26	50	20120531	21	406	7.88	0.025365101109486	-0.0029072200333738
3	C	26	50	20120531	21	408	7.92	0.0266851492618085	-0.00677058985626802
3	C	26	50	20120531	21	410	7.96	0.0270196814799879	-0.00884927166092212
3	C	26	50	20120531	21	412	8	0.027517569506757	-0.0131444645240192
3	C	26	50	20120531	21	414	8.04	0.0287267928132641	-0.0154205705419806
3	C	26	50	20120531	21	416	8.08	0.0297209849476124	-0.0151906194167387
3	C	26	50	20120531	21	418	8.12	0.0313158642925786	-0.0149266564553218
3	C	26	50	20120531	21	420	8.16	0.0325180165312739	-0.0138201050534429
3	C	26	50	20120531	21	422	8.2	0.0336124764071944	-0.0124211649975435
3	C	26	50	20120531	21	424	8.24	0.0351567269066277	-0.0108295383437707
3	C	26	50	20120531	21	426	8.28	0.0363167355811642	-0.00833140079651671
3	C	26	50	20120531	21	428	8.32	0.0373485457962716	-0.00738430197379545
3	C	26	50	20120531	21	430	8.36	0.0380160545977117	-0.00693429921824834
3	C	26	50	20120531	21	432	8.4	0.0397877813486528	-0.00650692387969919
3	C	26	50	20120531	21	434	8.44	0.0390847757867971	-0.00679471633964211
3	C	26	50	20120531	21	436	8.48	0.0396635426871983	-0.00756864471165078
3	C	26	50	20120531	21	438	8.52	0.0405263543816021	-0.00951304693855756
3	C	26	50	20120531	21	440	8.56	0.0411462748966683	-0.0112789047032147
3	C	26	50	20120531	21	442	8.6	0.0422554425936376	-0.0134507124709511
3	C	26	50	20120531	21	444	8.64	0.0435683984649447	-0.0158903722874009
3	C	26	50	20120531	21	446	8.68	0.0442142697988805	-0.0193714589711823
3	C	26	50	20120531	21	448	8.72	0.04588495099079	-0.0217059720092697
3	C	26	50	20120531	21	450	8.76	0.0460987800814208	-0.0241580769050684
3	C	26	50	20120531	21	452	8.8	0.0455484388736233	-0.0257921299657124
3	C	26	50	20120531	21	454	8.84	0.0454733441334613	-0.0300639034522165
3	C	26	50	20120531	21	456	8.88	0.0462566770256598	-0.0319718189692141
3	C	26	50	20120531	21	458	8.92	0.0470902144993225	-0.0358266822975307
3	C	26	50	20120531	21	460	8.96	0.0475955130051584	-0.037112909532509
3	C	26	50	20120531	21	462	9	0.0483364972722316	-0.0399872208162864
3	C	26	50	20120531	21	464	9.04	0.0487876313986286	-0.0433333915262174
3	C	26	50	20120531	21	466	9.08	0.0496591758617801	-0.045753287708133
3	C	26	50	20120531	21	468	9.12	0.0499052348794974	-0.0492517833608672
3	C	26	50	20120531	21	470	9.16	0.0494098712239371	-0.0514577797414739
3	C	26	50	20120531	21	472	9.2	0.0489698167536945	-0.054430832123283
3	C	26	50	20120531	21	474	9.24	0.0482366962211349	-0.0572378968450628
3	C	26	50	20120531	21	476	9.28	0.0478447469323232	-0.0610291912737507
3	C	26	50	20120531	21	478	9.32	0.0479787295252224	-0.0623620309877448
3	C	26	50	20120531	21	480	9.36	0.0478854762829195	-0.0665993542318696
3	C	26	50	20120531	21	482	9.4	0.0480514554576675	-0.0700898242226373
3	C	26	50	20120531	21	484	9.44	0.0473671882255132	-0.0728326207161818
3	C	26	50	20120531	21	486	9.48	0.0468369995609796	-0.0748077113773921
3	C	26	50	20120531	21	488	9.52	0.0465084777504403	-0.0755914685336592
3	C	26	50	20120531	21	490	9.56	0.0458112704641903	-0.0793281036081614
3	C	26	50	20120531	21	492	9.6	0.045099496778248	-0.0816932343698742
3	C	26	50	20120531	21	494	9.64	0.0426355831992034	-0.0855405316556321
3	C	26	50	20120531	21	496	9.68	0.0418974344303228	-0.0863885648183091
3	C	26	50	20120531	21	498	9.72	0.0397064640688163	-0.0881138346537262
3	C	26	50	20120531	21	500	9.76	0.0379455560516274	-0.0897676867042434
3	C	26	50	20120531	21	502	9.8	0.0358061337744694	-0.0911036942566172
3	C	26	50	20120531	21	504	9.84	0.0339115118649582	-0.0935951142894499
3	C	26	50	20120531	21	506	9.88	0.031922137646768	-0.0956045703402259
3	C	26	50	20120531	21	508	9.92	0.0303988175080578	-0.096913354281524
3	C	26	50	20120531	21	510	9.96	0.0298414759431265	-0.0970505329970742
3	C	26	50	20120531	21	512	10	0.0299064590563176	-0.0976527758426108
3	C	26	50	20120531	21	514	10.04	0.0287233987007144	-0.0993917635495829
3	C	26	50	20120531	21	516	10.08	0.0271507225086774	-0.102053242763291
3	C	26	50	20120531	21	518	10.12	0.0253652778861813	-0.103960168330795
3	C	26	50	20120531	21	520	10.16	0.0238592111529321	-0.105607373577569
3	C	26	50	20120531	21	522	10.2	0.0218474923604564	-0.107318854830753
3	C	26	50	20120531	21	524	10.24	0.0203451732931474	-0.107589111042522
3	C	26	50	20120531	21	526	10.28	0.0180277722391648	-0.107691853657829
3	C	26	50	20120531	21	528	10.32	0.0157964260804525	-0.107798626781788
3	C	26	50	20120531	21	530	10.36	0.0135264011808093	-0.106164149457075
3	C	26	50	20120531	21	532	10.4	0.0111667858519898	-0.106253386332861
3	C	26	50	20120531	21	534	10.44	0.00914799599170221	-0.106140532090584
3	C	26	50	20120531	21	536	10.48	0.00765239443881455	-0.104865406432070
3	C	26	50	20120531	21	538	10.52	0.00783892920769156	-0.104645354801765
3	C	26	50	20120531	21	540	10.56	0.00682783722127291	-0.103623656213628
3	C	26	50	20120531	21	542	10.6	0.0079512884752221	-0.104500751465012
3	C	26	50	20120531	21	544	10.64	0.00851068064981879	-0.104947572240044
3	C	26	50	20120531	21	546	10.68	0.00877676493157927	-0.104959380923290
3	C	26	50	20120531	21	548	10.72	0.0093693204142136	-0.105489993851892
3	C	26	50	20120531	21	550	10.76	0.00940616067751343	-0.105963826105965
3	C	26	50	20120531	21	552	10.8	0.00960308991607388	-0.107685418986120
3	C	26	50	20120531	21	554	10.84	0.0110804481140069	-0.109319047782695
3	C	26	50	20120531	21	556	10.88	0.0115139045708743	-0.111000689129713
3	C	26	50	20120531	21	558	10.92	0.0123885956592021	-0.114136707704276
3	C	26	50	20120531	21	560	10.96	0.0128058593707802	-0.117041855914781
3	C	26	50	20120531	21	562	11	0.0134349015633238	-0.121716256002492
3	C	26	50	20120531	21	564	11.04	0.0139118450872341	-0.122664556906742
3	C	26	50	20120531	21	566	11.08	0.0143827782035044	-0.127507106987020
3	C	26	50	20120531	21	568	11.12	0.0152668031013438	-0.130060893837953
3	C	26	50	20120531	21	570	11.16	0.0165493533810599	-0.133103150053330
3	C	26	50	20120531	21	572	11.2	0.0182731382922365	-0.135347648398172
3	C	26	50	20120531	21	574	11.24	0.019866956977031	-0.135171154545588
3	C	26	50	20120531	21	576	11.28	0.0211080707993696	-0.136755497999515
3	C	26	50	20120531	21	578	11.32	0.0222336433736624	-0.138026451728019
3	C	26	50	20120531	21	580	11.36	0.0240068550488438	-0.138048725591627
3	C	26	50	20120531	21	582	11.4	0.025377581544174	-0.138934801099132
3	C	26	50	20120531	21	584	11.44	0.0267659857090338	-0.139461242097725
3	C	26	50	20120531	21	586	11.48	0.0268280696844219	-0.139558964254885
3	C	26	50	20120531	21	588	11.52	0.0263393174772658	-0.137892454992985
3	C	26	50	20120531	21	590	11.56	0.0261923806881352	-0.137631815433439
3	C	26	50	20120531	21	592	11.6	0.0263253874736764	-0.136188256939647
3	C	26	50	20120531	21	594	11.64	0.0273915630783495	-0.135442683549564
3	C	26	50	20120531	21	596	11.68	0.0280771031027099	-0.132703846853994
3	C	26	50	20120531	21	598	11.72	0.0286414450247748	-0.132872633242663
3	C	26	50	20120531	21	600	11.76	0.0304116161407973	-0.128908309784619
3	C	26	50	20120531	21	602	11.8	0.0322496695078136	-0.126267831642312
3	C	26	50	20120531	21	604	11.84	0.0338135068650857	-0.124310701493344
3	C	26	50	20120531	21	606	11.88	0.0353376048212552	-0.122289931734069
3	C	26	50	20120531	21	608	11.92	0.0368729457752456	-0.120306002238094
3	C	26	50	20120531	21	610	11.96	0.0386952306610414	-0.117729375838128
3	C	26	50	20120531	21	612	12	0.0404318142049575	-0.116436713931441
3	C	26	50	20120531	21	614	12.04	0.042587641359439	-0.113793690204722
3	C	26	50	20120531	21	616	12.08	0.0444428774212381	-0.111845540311875
3	C	26	50	20120531	21	618	12.12	0.0463924415276476	-0.111490501997041
3	C	26	50	20120531	21	620	12.16	0.0495192677140545	-0.109348109871402
3	C	26	50	20120531	21	622	12.2	0.0518831256835611	-0.108087904165971
3	C	26	50	20120531	21	624	12.24	0.0546124871482631	-0.106625960895868
3	C	26	50	20120531	21	626	12.28	0.0575822649185684	-0.105453082877914
3	C	26	50	20120531	21	628	12.32	0.0602831299799886	-0.104317752230041
3	C	26	50	20120531	21	630	12.36	0.0624951721235745	-0.104207231440141
3	C	26	50	20120531	21	632	12.4	0.0648211998802876	-0.104329207359896
3	C	26	50	20120531	21	634	12.44	0.0682700424948469	-0.104712883499368
3	C	26	50	20120531	21	636	12.48	0.0707753925312689	-0.105515378985336
3	C	26	50	20120531	21	638	12.52	0.0740479534252784	-0.106221000842283
3	C	26	50	20120531	21	640	12.56	0.0774448236914205	-0.107237891104307
3	C	26	50	20120531	21	642	12.6	0.0796808367548886	-0.106978948601036
3	C	26	50	20120531	21	644	12.64	0.081927809973465	-0.107622627903950
3	C	26	50	20120531	21	646	12.68	0.0855488330892432	-0.109293591938573
3	C	26	50	20120531	21	648	12.72	0.0880868514589561	-0.111050540157787
3	C	26	50	20120531	21	650	12.76	0.0900012016476624	-0.112640611176641
3	C	26	50	20120531	21	652	12.8	0.0914268703398908	-0.113661531947318
3	C	26	50	20120531	21	654	12.84	0.0918438512087565	-0.114279755406110
3	C	26	50	20120531	21	656	12.88	0.0929849094215572	-0.116834037231790
3	C	26	50	20120531	21	658	12.92	0.0950421658907413	-0.118071898362935
3	C	26	50	20120531	21	660	12.96	0.097164051919726	-0.119392208144767
3	C	26	50	20120531	21	662	13	0.0994950294239074	-0.119291445428447
3	C	26	50	20120531	21	664	13.04	0.102174186307145	-0.120391067183871
3	C	26	50	20120531	21	666	13.08	0.104018886477905	-0.121258828625743
3	C	26	50	20120531	21	668	13.12	0.106341527193136	-0.123232568713001
3	C	26	50	20120531	21	670	13.16	0.108553901676909	-0.125705483761370
3	C	26	50	20120531	21	672	13.2	0.110127581960575	-0.129017911335703
3	C	26	50	20120531	21	674	13.24	0.111481055050444	-0.131520998630425
3	C	26	50	20120531	21	676	13.28	0.113532088979954	-0.132871148318423
3	C	26	50	20120531	21	678	13.32	0.115513755734229	-0.134490069293949
3	C	26	50	20120531	21	680	13.36	0.117032691810896	-0.136529294540213
3	C	26	50	20120531	21	682	13.4	0.119900929047423	-0.140013704625866
3	C	26	50	20120531	21	684	13.44	0.121220248879761	-0.141552510403084
3	C	26	50	20120531	21	686	13.48	0.123019411373812	-0.142334287660364
3	C	26	50	20120531	21	688	13.52	0.124555318013227	-0.143623979718570
3	C	26	50	20120531	21	690	13.56	0.126223927382268	-0.144141744516958
3	C	26	50	20120531	21	692	13.6	0.127772455877727	-0.145483868542990
3	C	26	50	20120531	21	694	13.64	0.129135694112244	-0.146954714287468
3	C	26	50	20120531	21	696	13.68	0.130382627423392	-0.147331298145924
3	C	26	50	20120531	21	698	13.72	0.131838602712262	-0.149128014050513
3	C	26	50	20120531	21	700	13.76	0.131355054811016	-0.148695151563341
3	C	26	50	20120531	21	702	13.8	0.130876145530254	-0.148027133645019
3	C	26	50	20120531	21	704	13.84	0.130092855064462	-0.146710316970686
3	C	26	50	20120531	21	706	13.88	0.130110136754194	-0.146243315368120
3	C	26	50	20120531	21	708	13.92	0.130253495583012	-0.144265721548904
3	C	26	50	20120531	21	710	13.96	0.130116302725326	-0.142366446876772
3	C	26	50	20120531	21	712	14	0.130094962242670	-0.139775734909726
3	C	26	50	20120531	21	714	14.04	0.129665373659896	-0.136112589442992
3	C	26	50	20120531	21	716	14.08	0.129368737415440	-0.135113806064314
3	C	26	50	20120531	21	718	14.12	0.128681300223586	-0.131697195498161
3	C	26	50	20120531	21	720	14.16	0.128840491173235	-0.129667000005493
3	C	26	50	20120531	21	722	14.2	0.129287594790979	-0.127131102956124
3	C	26	50	20120531	21	724	14.24	0.129910357875305	-0.124153674290446
3	C	26	50	20120531	21	726	14.28	0.130016572384908	-0.121569757619566
3	C	26	50	20120531	21	728	14.32	0.130576544387065	-0.118735730209113
3	C	26	50	20120531	21	730	14.36	0.130582837637417	-0.115786458535462
3	C	26	50	20120531	21	732	14.4	0.130498621219778	-0.113115786933598
3	C	26	50	20120531	21	734	14.44	0.130528107572553	-0.110491218693868
3	C	26	50	20120531	21	736	14.48	0.130364058799318	-0.107115490920483
3	C	26	50	20120531	21	738	14.52	0.130524854881360	-0.105104903498858
3	C	26	50	20120531	21	740	14.56	0.130763503420011	-0.102507346738169
3	C	26	50	20120531	21	742	14.6	0.130744694379631	-0.100253514583815
3	C	26	50	20120531	21	744	14.64	0.131015374855469	-0.097796459940548
3	C	26	50	20120531	21	746	14.68	0.130547058034289	-0.0958874837633786
3	C	26	50	20120531	21	748	14.72	0.130529733918150	-0.0927214131506158
3	C	26	50	20120531	21	750	14.76	0.130458386843928	-0.0908934714105705
3	C	26	50	20120531	21	752	14.8	0.130640325418728	-0.0884572764173485
3	C	26	50	20120531	21	754	14.84	0.130430031862003	-0.0864232130505873
3	C	26	50	20120531	21	756	14.88	0.129872619586394	-0.0834521624880757
3	C	26	50	20120531	21	758	14.92	0.130009586169909	-0.0810892237573847
3	C	26	50	20120531	21	760	14.96	0.129572169915067	-0.0792978394379266
3	C	26	50	20120531	21	762	15	0.129514045737654	-0.0769829132576781
3	C	26	50	20120531	21	764	15.04	0.128377725140287	-0.0747873467020939
3	C	26	50	20120531	21	766	15.08	0.127813453928900	-0.0734297016822157
3	C	26	50	20120531	21	768	15.12	0.126457293833263	-0.0721073412907188
3	C	26	50	20120531	21	770	15.16	0.124728134910549	-0.0695019356447588
3	C	26	50	20120531	21	772	15.2	0.123517709522514	-0.067759483114559
3	C	26	50	20120531	21	774	15.24	0.121962640289328	-0.0663008632463273
3	C	26	50	20120531	21	776	15.28	0.121155195055891	-0.0657831903718206
3	C	26	50	20120531	21	778	15.32	0.119845350454421	-0.0648783765346143
3	C	26	50	20120531	21	780	15.36	0.118493857263540	-0.0647138327866322
3	C	26	50	20120531	21	782	15.4	0.115949333511440	-0.0635771586358748
3	C	26	50	20120531	21	784	15.44	0.113449428197233	-0.0632981343000186
3	C	26	50	20120531	21	786	15.48	0.110907308608189	-0.0616725665207489
3	C	26	50	20120531	21	788	15.52	0.108651850108239	-0.0611080831773277
3	C	26	50	20120531	21	790	15.56	0.106356086521760	-0.0605061231745035
3	C	26	50	20120531	21	792	15.6	0.103824714955791	-0.0598157748240311
3	C	26	50	20120531	21	794	15.64	0.101909233396235	-0.0598162697987779
3	C	26	50	20120531	21	796	15.68	0.0989791950270318	-0.0588498669609303
3	C	26	50	20120531	21	798	15.72	0.0976419853931299	-0.0586151782202545
3	C	26	50	20120531	21	800	15.76	0.0965039677394883	-0.0581993994329168
3	C	26	50	20120531	21	802	15.8	0.0929780504857797	-0.0571663164256032
3	C	26	50	20120531	21	804	15.84	0.09101759693494	-0.0558317937974699
3	C	26	50	20120531	21	806	15.88	0.0895429964534536	-0.0540848157838704
3	C	26	50	20120531	21	808	15.92	0.0872508391115593	-0.0529419898041167
3	C	26	50	20120531	21	810	15.96	0.0850919713979186	-0.0526568136392642
3	C	26	50	20120531	21	812	16	0.0834138655848067	-0.0519912847368114
3	C	26	50	20120531	21	814	16.04	0.0806859183336671	-0.0520573992208523
3	C	26	50	20120531	21	816	16.08	0.0787828818534598	-0.0507436655320858
3	C	26	50	20120531	21	818	16.12	0.0764976541580211	-0.0504657725670795
3	C	26	50	20120531	21	820	16.16	0.0757090886756418	-0.0515318067503964
3	C	26	50	20120531	21	822	16.2	0.0742694899798242	-0.0515676570642025
3	C	26	50	20120531	21	824	16.24	0.0729754845702528	-0.0514140734713288
3	C	26	50	20120531	21	826	16.28	0.0719817874106513	-0.0510641263253196
3	C	26	50	20120531	21	828	16.32	0.0698379810714499	-0.0517129675077364
3	C	26	50	20120531	21	830	16.36	0.0685166106294466	-0.0522681170416459
3	C	26	50	20120531	21	832	16.4	0.0677716029247885	-0.0526158721566335
3	C	26	50	20120531	21	834	16.44	0.0657148414303512	-0.0549342631601098
3	C	26	50	20120531	21	836	16.48	0.0640615621363267	-0.0560600407953691
3	C	26	50	20120531	21	838	16.52	0.0616741999374135	-0.0566468262866689
3	C	26	50	20120531	21	840	16.56	0.0603939265415327	-0.0574421658520119
3	C	26	50	20120531	21	842	16.6	0.0589362400542523	-0.0591641688540999
3	C	26	50	20120531	21	844	16.64	0.0582871796687333	-0.0612787787543061
3	C	26	50	20120531	21	846	16.68	0.0572971573430737	-0.0628217585828536
3	C	26	50	20120531	21	848	16.72	0.0564419703810914	-0.0644895526577755
3	C	26	50	20120531	21	850	16.76	0.0563495232405191	-0.0639622914153159
3	C	26	50	20120531	21	852	16.8	0.055819348718121	-0.0630475639410374
3	C	26	50	20120531	21	854	16.84	0.0560245016085467	-0.0625967621548275
3	C	26	50	20120531	21	856	16.88	0.0555057765591496	-0.0610726557133766
3	C	26	50	20120531	21	858	16.92	0.0554849395365216	-0.0598004772759269
3	C	26	50	20120531	21	860	16.96	0.0555902178367453	-0.058772566047611
3	C	26	50	20120531	21	862	17	0.0559079633399393	-0.0573409859426919
3	C	26	50	20120531	21	864	17.04	0.0556468783031218	-0.0554664670789698
3	C	26	50	20120531	21	866	17.08	0.0558151343617052	-0.0528899467450214
3	C	26	50	20120531	21	868	17.12	0.0562196065116117	-0.0502718061059322
3	C	26	50	20120531	21	870	17.16	0.0564771206591842	-0.0482155537283774
3	C	26	50	20120531	21	872	17.2	0.0566599148331887	-0.0451637445003866
3	C	26	50	20120531	21	874	17.24	0.0572452578266549	-0.0422346253699994
3	C	26	50	20120531	21	876	17.28	0.0573213425163106	-0.0403766315917536
3	C	26	50	20120531	21	878	17.32	0.057527746985739	-0.0374983534389338
3	C	26	50	20120531	21	880	17.36	0.0572970180430378	-0.0356342078316917
3	C	26	50	20120531	21	882	17.4	0.0576695218953669	-0.0334932299196151
3	C	26	50	20120531	21	884	17.44	0.0569678598363955	-0.0312258920257404
3	C	26	50	20120531	21	886	17.48	0.0570145995946319	-0.0286752871553224
3	C	26	50	20120531	21	888	17.52	0.0571164229711228	-0.025843183075314
3	C	26	50	20120531	21	890	17.56	0.0571357269862491	-0.0233420756795791
3	C	26	50	20120531	21	892	17.6	0.0567926387760174	-0.0211235988642844
3	C	26	50	20120531	21	894	17.64	0.0567468182565965	-0.0188052785714862
3	C	26	50	20120531	21	896	17.68	0.0560332060930231	-0.0168692202045974
3	C	26	50	20120531	21	898	17.72	0.0557382011439121	-0.0146831288798811
3	C	26	50	20120531	21	900	17.76	0.0548138004488669	-0.0123585153367303
3	C	26	50	20120531	21	902	17.8	0.0540956628018938	-0.0106047490980315
3	C	26	50	20120531	21	904	17.84	0.0529756763711725	-0.00898908081369832
3	C	26	50	20120531	21	906	17.88	0.0512098186065153	-0.00862470868935289
3	C	26	50	20120531	21	908	17.92	0.048645354443186	-0.00813065318133785
3	C	26	50	20120531	21	910	17.96	0.0466004016319945	-0.00689745895494852
3	C	26	50	20120531	21	912	18	0.0453553987223594	-0.00573037921260012
3	C	26	50	20120531	21	914	18.04	0.0439076682985581	-0.00417078449601507
3	C	26	50	20120531	21	916	18.08	0.0426544629502611	-0.0030544750205559
3	C	26	50	20120531	21	918	18.12	0.0424302393899469	-0.0021228618363426
3	C	26	50	20120531	21	920	18.16	0.0412859991966308	-0.000973530474202
3	C	26	50	20120531	21	922	18.2	0.0394131561759801	-0.000369661283068701
3	C	26	50	20120531	21	924	18.24	0.0370047999767334	0.000595348554420099
3	C	26	50	20120531	21	926	18.28	0.0349404795108052	0.0021665327511487
3	C	26	50	20120531	21	928	18.32	0.0330072071446343	0.00228480343137
3	C	26	50	20120531	21	930	18.36	0.0303926161815868	0.0036564420944479
3	C	26	50	20120531	21	932	18.4	0.0272118192922883	0.0044960084312376
3	C	26	50	20120531	21	934	18.44	0.0252408143647704	0.0039365610316014
3	C	26	50	20120531	21	936	18.48	0.0230144943210588	0.0042592081990025
3	C	26	50	20120531	21	938	18.52	0.0208670746662056	0.0042785192851967
3	C	26	50	20120531	21	940	18.56	0.0193182774701693	0.0038574584102036
3	C	26	50	20120531	21	942	18.6	0.0171339468413381	0.0050686686867658
3	C	26	50	20120531	21	944	18.64	0.0158503076171789	0.0039344269833357
3	C	26	50	20120531	21	946	18.68	0.0150459736535792	0.0036376542672717
3	C	26	50	20120531	21	948	18.72	0.0151040483335181	0.0019898621218693
3	C	26	50	20120531	21	950	18.76	0.0155452829649785	0.001750718608472
3	C	26	50	20120531	21	952	18.8	0.0162628902818656	-0.000123573981080101
3	C	26	50	20120531	21	954	18.84	0.0160211021891067	-0.0011946003382721
3	C	26	50	20120531	21	956	18.88	0.0169072201230185	-0.003023574454218
3	C	26	50	20120531	21	958	18.92	0.0162053197690618	-0.00745149338146414
3	C	26	50	20120531	21	960	18.96	0.0172911791052027	-0.00947299641047115
3	C	26	50	20120531	21	962	19	0.0195095710676837	-0.0118648558085128
3	C	26	50	20120531	21	964	19.04	0.0195175967296501	-0.0126521697118893
3	C	26	50	20120531	21	966	19.08	0.019419994780643	-0.0151132053663344
3	C	26	50	20120531	21	968	19.12	0.0175916004922577	-0.0188732598174295
3	C	26	50	20120531	21	970	19.16	0.0173257143206041	-0.0219887156065868
3	C	26	50	20120531	21	972	19.2	0.0192993786272285	-0.0246911484439489
3	C	26	50	20120531	21	974	19.24	0.0194494245648759	-0.0262831307724327
3	C	26	50	20120531	21	976	19.28	0.0193079112847571	-0.0266629390378114
3	C	26	50	20120531	21	978	19.32	0.0186777589345671	-0.0268890505732314
3	C	26	50	20120531	21	980	19.36	0.0179930250119373	-0.0261314280835969
3	C	26	50	20120531	21	982	19.4	0.0172293991857305	-0.0264832349204407
3	C	26	50	20120531	21	984	19.44	0.0154905034026400	-0.0272549500482242
3	C	26	50	20120531	21	986	19.48	0.0145166476593186	-0.0272619079789511
3	C	26	50	20120531	21	988	19.52	0.0123439560081058	-0.0252038383369686
3	C	26	50	20120531	21	990	19.56	0.00995841814468794	-0.0242950222753808
3	C	26	50	20120531	21	992	19.6	0.00791997778695117	-0.0222571617452046
3	C	26	50	20120531	21	994	19.64	0.00636438529474764	-0.0199791606810696
3	C	26	50	20120531	21	996	19.68	0.00540512847803065	-0.0181818691915616
3	C	26	50	20120531	21	998	19.72	0.00546046948315344	-0.0154157692869363
3	C	26	50	20120531	21	1000	19.76	0.00430763794244595	-0.0131027876503361
3	C	26	50	20120531	21	1002	19.8	0.00373179846411887	-0.0114726661033954
3	C	26	50	20120531	21	1004	19.84	0.00452693014006821	-0.0103889641500439
3	C	26	50	20120531	21	1006	19.88	0.00563068762163321	-0.0103624414232097
3	C	26	50	20120531	21	1008	19.92	0.00596053822723569	-0.0100781567785869
3	C	26	50	20120531	21	1010	19.96	0.00693082732395275	-0.0100376565305877
3	C	26	50	20120531	21	1012	20	0.00615982001005715	-0.00989652438102386
3	C	26	50	20120531	21	1014	20.04	0.00503170750820638	-0.00840974186391115
3	C	26	50	20120531	21	1016	20.08	0.00320770506003903	-0.00642659654935639
3	C	26	50	20120531	21	1018	20.12	0.00161258883430107	-0.00573354351544592
3	C	26	50	20120531	21	1020	20.16	-0.00128985964251330	-0.00464423279110599
3	C	26	50	20120531	21	1022	20.2	-0.0044830145663158	-0.00542558790563746
3	C	26	50	20120531	21	1024	20.24	-0.00651606677038	-0.0054967016346214
3	C	26	50	20120531	21	1026	20.28	-0.0086440763440896	-0.0075312316918582
3	C	26	50	20120531	21	1028	20.32	-0.0097931319345856	-0.00915659441016141
3	C	26	50	20120531	21	1030	20.36	-0.0115770916328411	-0.0113458677153931
3	C	26	50	20120531	21	1032	20.4	-0.012848752468127	-0.0130245392139299
3	C	26	50	20120531	21	1034	20.44	-0.013433388354812	-0.0145912049983269
3	C	26	50	20120531	21	1036	20.48	-0.0129664857471946	-0.0183096674285526
3	C	26	50	20120531	21	1038	20.52	-0.0125225923942369	-0.0213456728199839
3	C	26	50	20120531	21	1040	20.56	-0.0126056632988907	-0.0239193435136042
3	C	26	50	20120531	21	1042	20.6	-0.0129542386577444	-0.0266806237784089
3	C	26	50	20120531	21	1044	20.64	-0.0143880815043633	-0.0281986689005314
3	C	26	50	20120531	21	1046	20.68	-0.0161798547325509	-0.0303973820812919
3	C	26	50	20120531	21	1048	20.72	-0.0178093964519309	-0.0312693013110374
3	C	26	50	20120531	21	1050	20.76	-0.0200884723183733	-0.0321410932615623
3	C	26	50	20120531	21	1052	20.8	-0.0205561810277213	-0.0318462014495363
3	C	26	50	20120531	21	1054	20.84	-0.0207710778495917	-0.031563422376672
3	C	26	50	20120531	21	1056	20.88	-0.021087423281359	-0.0307444654448373
3	C	26	50	20120531	21	1058	20.92	-0.0224932646994428	-0.0292724388320344
3	C	26	50	20120531	21	1060	20.96	-0.0234978513034745	-0.0273333399059866
3	C	26	50	20120531	21	1062	21	-0.025198938086975	-0.0243922706709974
3	C	26	50	20120531	21	1064	21.04	-0.0257445416793386	-0.0219681672037336
3	C	26	50	20120531	21	1066	21.08	-0.0250951348114968	-0.0191758025248280
3	C	26	50	20120531	21	1068	21.12	-0.0242741131278611	-0.0179896308993875
3	C	26	50	20120531	21	1070	21.16	-0.0233758046730417	-0.0161090097041438
3	C	26	50	20120531	21	1072	21.2	-0.0219053761215643	-0.0130673898848699
3	C	26	50	20120531	21	1074	21.24	-0.0202923241323216	-0.0103485643112076
3	C	26	50	20120531	21	1076	21.28	-0.0190551701079576	-0.007204060455271
3	C	26	50	20120531	21	1078	21.32	-0.0173296881405062	-0.00497738120131456
3	C	26	50	20120531	21	1080	21.36	-0.0160425699509835	-0.0024647055386394
3	C	26	50	20120531	21	1082	21.4	-0.0145388154569088	-0.0005523847463951
3	C	26	50	20120531	21	1084	21.44	-0.0142721442765199	0.0020467488624158
3	C	26	50	20120531	21	1086	21.48	-0.0145269219208492	0.0023937190888762
3	C	26	50	20120531	21	1088	21.52	-0.0144424721579721	0.0035682446656305
3	C	26	50	20120531	21	1090	21.56	-0.0132709022875632	0.0038443345083448
3	C	26	50	20120531	21	1092	21.6	-0.0128968710845868	0.0036876113613626
3	C	26	50	20120531	21	1094	21.64	-0.011815726029356	0.0032988228398628
3	C	26	50	20120531	21	1096	21.68	-0.0114375299674383	0.0032223492414774
3	C	26	50	20120531	21	1098	21.72	-0.0097291316998204	0.0019831021810412
3	C	26	50	20120531	21	1100	21.76	-0.00697497907137	0.0009091201175038
3	C	26	50	20120531	21	1102	21.8	-0.004618419150952	0.000178027567192599
3	C	26	50	20120531	21	1104	21.84	-0.0014341256893313	-0.000304027631638901
3	C	26	50	20120531	21	1106	21.88	0.00193079042136893	-0.0011131628502829
3	C	26	50	20120531	21	1108	21.92	0.00495256882436277	-0.002811746475778
3	C	26	50	20120531	21	1110	21.96	0.00691949947331814	-0.0030827946471424
3	C	26	50	20120531	21	1112	22	0.00900115112645322	-0.0035145257634636
3	C	26	50	20120531	21	1114	22.04	0.0111156761738457	-0.0033622078917283
3	C	26	50	20120531	21	1116	22.08	0.0128454361373233	-0.0017369017419675
3	C	26	50	20120531	21	1118	22.12	0.0125825196939425	-0.0005094916490483
3	C	26	50	20120531	21	1120	22.16	0.0124538404019021	0.000472806949240399
3	C	26	50	20120531	21	1122	22.2	0.0125454248722014	0.0039782746748371
3	C	26	50	20120531	21	1124	22.24	0.0122519119183987	0.0057367714579021
3	C	26	50	20120531	21	1126	22.28	0.0132732852374158	0.0041536725119104
3	C	26	50	20120531	21	1128	22.32	0.0128106252704854	0.0034373026318903
3	C	26	50	20120531	21	1130	22.36	0.0133803341330196	0.002314494845112
3	C	26	50	20120531	21	1132	22.4	0.0141433872027337	0.0015221675546569
3	C	26	50	20120531	21	1134	22.44	0.0153976319979989	-0.0006301028527153
3	C	26	50	20120531	21	1136	22.48	0.0163075016486907	-0.0023190627549184
3	C	26	50	20120531	21	1138	22.52	0.0181636816980427	-0.00500001215384644
3	C	26	50	20120531	21	1140	22.56	0.0198156422379203	-0.0093023503309674
3	C	26	50	20120531	21	1142	22.6	0.0213308518618502	-0.0115713357836422
3	C	26	50	20120531	21	1144	22.64	0.0230670535681044	-0.012975338724095
3	C	26	50	20120531	21	1146	22.68	0.0255711873808629	-0.0146576730357584
3	C	26	50	20120531	21	1148	22.72	0.0273547228150497	-0.0169856806914589
3	C	26	50	20120531	21	1150	22.76	0.0272962945817202	-0.0186865765561284
3	C	26	50	20120531	21	1152	22.8	0.0257247356183975	-0.0197361492935792
3	C	26	50	20120531	21	1154	22.84	0.0240708128572022	-0.0215872134253694
3	C	26	50	20120531	21	1156	22.88	0.0220715108598041	-0.0240331240657649
3	C	26	50	20120531	21	1158	22.92	0.0216223140645662	-0.0263803368830638
3	C	26	50	20120531	21	1160	22.96	0.021683521368967	-0.0281921140206698
3	C	26	50	20120531	21	1162	23	0.0225426773213121	-0.028678158008854
3	C	26	50	20120531	21	1164	23.04	0.0241098691931542	-0.0289360087392544
3	C	26	50	20120531	21	1166	23.08	0.0258744152747323	-0.0298218402949197
3	C	26	50	20120531	21	1168	23.12	0.0288228744826917	-0.0296200666678014
3	C	26	50	20120531	21	1170	23.16	0.031056250037866	-0.0294711004822088
3	C	26	50	20120531	21	1172	23.2	0.0337612446028882	-0.0305050037333885
3	C	26	50	20120531	21	1174	23.24	0.0334337834525207	-0.0308606077336472
3	C	26	50	20120531	21	1176	23.28	0.0325344991903433	-0.0312165511451609
3	C	26	50	20120531	21	1178	23.32	0.03120598696985	-0.0322339363819321
3	C	26	50	20120531	21	1180	23.36	0.029866098815461	-0.0339498639225561
3	C	26	50	20120531	21	1182	23.4	0.0278822032606114	-0.0354194100047706
3	C	26	50	20120531	21	1184	23.44	0.027067411187718	-0.0381582396292727
3	C	26	50	20120531	21	1186	23.48	0.0280873844353083	-0.0405179539530416
3	C	26	50	20120531	21	1188	23.52	0.0292174754219328	-0.0419823791679467
3	C	26	50	20120531	21	1190	23.56	0.0302756395067751	-0.0432566775115264
3	C	26	50	20120531	21	1192	23.6	0.0313322903831056	-0.0462286968103282
3	C	26	50	20120531	21	1194	23.64	0.0318015971537791	-0.0486326477343281
3	C	26	50	20120531	21	1196	23.68	0.0328555751664767	-0.0510881820980155
3	C	26	50	20120531	21	1198	23.72	0.0320426993529603	-0.0530706125276145
3	C	26	50	20120531	21	1200	23.76	0.0305326728217364	-0.0537895279920469
3	C	26	50	20120531	21	1202	23.8	0.028324519765447	-0.0550314903425229
3	C	26	50	20120531	21	1204	23.84	0.0263373375782785	-0.0568806452860039
3	C	26	50	20120531	21	1206	23.88	0.0239257499010418	-0.0580574831019326
3	C	26	50	20120531	21	1208	23.92	0.021501646433778	-0.0592735653442173
3	C	26	50	20120531	21	1210	23.96	0.0193310407475697	-0.0602767377346866
3	C	26	50	20120531	21	1212	24	0.0174072153279955	-0.0615613386240682
3	C	26	50	20120531	21	1214	24.04	0.0155227050454552	-0.0607861374598534
3	C	26	50	20120531	21	1216	24.08	0.0147937486647300	-0.0592335431004021
3	C	26	50	20120531	21	1218	24.12	0.0143801619084140	-0.0577713169875865
3	C	26	50	20120531	21	1220	24.16	0.0143661611941465	-0.0565492950483399
3	C	26	50	20120531	21	1222	24.2	0.0143488370780074	-0.0546240554152032
3	C	26	50	20120531	21	1224	24.24	0.0141292804224490	-0.0525234533003324
3	C	26	50	20120531	21	1226	24.28	0.0130986722888696	-0.0510849859753646
3	C	26	50	20120531	21	1228	24.32	0.0122601143570605	-0.0486404471221246
3	C	26	50	20120531	21	1230	24.36	0.0114473658227646	-0.0461210256607569
3	C	26	50	20120531	21	1232	24.4	0.0106981154774194	-0.0437390657576519
3	C	26	50	20120531	21	1234	24.44	0.00973192477160608	-0.0405555296073938
3	C	26	50	20120531	21	1236	24.48	0.0086244541309117	-0.0379735999065693
3	C	26	50	20120531	21	1238	24.52	0.00667496073518039	-0.0366172276788972
3	C	26	50	20120531	21	1240	24.56	0.00541284584144053	-0.034958001616843
3	C	26	50	20120531	21	1242	24.6	0.00286513303775758	-0.0335433567193334
3	C	26	50	20120531	21	1244	24.64	-0.000135891781208429	-0.0325102100724095
3	C	26	50	20120531	21	1246	24.68	-0.0026609276704187	-0.0317098076225132
3	C	26	50	20120531	21	1248	24.72	-0.0045827166224631	-0.0303569567866115
3	C	26	50	20120531	21	1250	24.76	-0.0062983780788054	-0.0288637511236305
3	C	26	50	20120531	21	1252	24.8	-0.0079824577421368	-0.0273431545481094
3	C	26	50	20120531	21	1254	24.84	-0.0088960750587689	-0.0258925603418443
3	C	26	50	20120531	21	1256	24.88	-0.0094900588971012	-0.0235269911739272
3	C	26	50	20120531	21	1258	24.92	-0.0095438343678105	-0.0217854932378819
3	C	26	50	20120531	21	1260	24.96	-0.0098258214810798	-0.0196916157085001
3	C	26	50	20120531	21	1262	25	-0.010270711854599	-0.0173666698251622
3	C	26	50	20120531	21	1264	25.04	-0.0107479382212218	-0.0152850181720271
3	C	26	50	20120531	21	1266	25.08	-0.0109181388234534	-0.0144983618779571
3	C	26	50	20120531	21	1268	25.12	-0.0103965768616502	-0.0126232561156066
3	C	26	50	20120531	21	1270	25.16	-0.0094571855028439	-0.0103211285680975
3	C	26	50	20120531	21	1272	25.2	-0.0091343488308253	-0.00945933510745862
3	C	26	50	20120531	21	1274	25.24	-0.0081379858786588	-0.00680876655138429
3	C	26	50	20120531	21	1276	25.28	-0.0067102736478328	-0.00509538318095897
3	C	26	50	20120531	21	1278	25.32	-0.0055409665191237	-0.0034402936935747
3	C	26	50	20120531	21	1280	25.36	-0.0036939003690744	-0.0019317902703575
3	C	26	50	20120531	21	1282	25.4	-0.002004152749917	-0.0004635084950677
3	C	26	50	20120531	21	1284	25.44	-0.000509442151573659	0.000826989664869
3	C	26	50	20120531	21	1286	25.48	0.0016075365563495	0.0021275428832341
3	C	26	50	20120531	21	1288	25.52	0.00275936400542770	0.0034685921069578
3	C	26	50	20120531	21	1290	25.56	0.00530203513776078	0.0038212121166
3	C	26	50	20120531	21	1292	25.6	0.00642825117922441	0.0054794553002283
3	C	26	50	20120531	21	1294	25.64	0.0083701078217189	0.0057099721108952
3	C	26	50	20120531	21	1296	25.68	0.0117683215907452	0.0065437924272703
3	C	26	50	20120531	21	1298	25.72	0.0141748180991574	0.0071099728269664
3	C	26	50	20120531	21	1300	25.76	0.0162550979651370	0.0071749135137506
3	C	26	50	20120531	21	1302	25.8	0.0183161728109395	0.0060749382049368
3	C	26	50	20120531	21	1304	25.84	0.0200867752620984	0.0045273572325641
3	C	26	50	20120531	21	1306	25.88	0.0219931563573808	0.0029544476952893
3	C	26	50	20120531	21	1308	25.92	0.0229622603431326	0.000571837253945599
3	C	26	50	20120531	21	1310	25.96	0.0237835648694808	-0.0020187898602876
3	C	26	50	20120531	21	1312	26	0.0247994651820115	-0.00415701005591755
3	C	26	50	20120531	21	1314	26.04	0.0256715399752488	-0.00644202561932188
3	C	26	50	20120531	21	1316	26.08	0.0277434194126679	-0.00867837809404495
3	C	26	50	20120531	21	1318	26.12	0.0292995493060252	-0.00985592301675491
3	C	26	50	20120531	21	1320	26.16	0.0314080710168453	-0.0109686969583082
3	C	26	50	20120531	21	1322	26.2	0.0343527464964186	-0.0121043104488938
3	C	26	50	20120531	21	1324	26.24	0.0374893307564059	-0.0117848396051537
3	C	26	50	20120531	21	1326	26.28	0.0401444460090833	-0.0111649190900875
3	C	26	50	20120531	21	1328	26.32	0.0426489475173679	-0.0111897385381071
3	C	26	50	20120531	21	1330	26.36	0.0437511148572034	-0.0125914363104532
3	C	26	50	20120531	21	1332	26.4	0.0441128706864584	-0.0139386161499698
3	C	26	50	20120531	21	1334	26.44	0.0441094058632306	-0.01759301470582
3	C	26	50	20120531	21	1336	26.48	0.0447219724677725	-0.0202475642730724
3	C	26	50	20120531	21	1338	26.52	0.0454336047323586	-0.0230151802146366
3	C	26	50	20120531	21	1340	26.56	0.0459871279206715	-0.0260861449653297
3	C	26	50	20120531	21	1342	26.6	0.0474166857001963	-0.0282194154134914
3	C	26	50	20120531	21	1344	26.64	0.0484231814925372	-0.0292959147771698
3	C	26	50	20120531	21	1346	26.68	0.0498387385577946	-0.0321651419631905
3	C	26	50	20120531	21	1348	26.72	0.0509133287331638	-0.035665391240742
3	C	26	50	20120531	21	1350	26.76	0.0513010353812884	-0.0382398963203641
3	C	26	50	20120531	21	1352	26.8	0.0519870703803955	-0.0416188767849422
3	C	26	50	20120531	21	1354	26.84	0.052240638872129	-0.0433708045460099
3	C	26	50	20120531	21	1356	26.88	0.0517125856700746	-0.0454380877893513
3	C	26	50	20120531	21	1358	26.92	0.0505104475735149	-0.0478280238569481
3	C	26	50	20120531	21	1360	26.96	0.0496728018094535	-0.0488295769728885
3	C	26	50	20120531	21	1362	27	0.0488903033032569	-0.050441511733417
3	C	26	50	20120531	21	1364	27.04	0.0489890578363174	-0.052148142234082
3	C	26	50	20120531	21	1366	27.08	0.0493006813504212	-0.0540043666897399
3	C	26	50	20120531	21	1368	27.12	0.0498940343080834	-0.0568075304448292
3	C	26	50	20120531	21	1370	27.16	0.0509909973420093	-0.0576131089163638
3	C	26	50	20120531	21	1372	27.2	0.0526212037417636	-0.0599936121794995
3	C	26	50	20120531	21	1374	27.24	0.0548553429722616	-0.0628920782309223
3	C	26	50	20120531	21	1376	27.28	0.0559133019961373	-0.0652071599746626
3	C	26	50	20120531	21	1378	27.32	0.0571243849934789	-0.0676796790432342
3	C	26	50	20120531	21	1380	27.36	0.0573184363074399	-0.0713619871037378
3	C	26	50	20120531	21	1382	27.4	0.057979970056579	-0.0734727362009187
3	C	26	50	20120531	21	1384	27.44	0.0596400163624994	-0.0765207482654946
3	C	26	50	20120531	21	1386	27.48	0.0608399341437661	-0.0783564398958617
3	C	26	50	20120531	21	1388	27.52	0.0621713879284691	-0.0813867035802298
3	C	26	50	20120531	21	1390	27.56	0.0641329162816163	-0.0828815131735226
3	C	26	50	20120531	21	1392	27.6	0.065103335485981	-0.0845493093697648
3	C	26	50	20120531	21	1394	27.64	0.0665974521146282	-0.0871479267906253
3	C	26	50	20120531	21	1396	27.68	0.0666459596398176	-0.0876981972877447
3	C	26	50	20120531	21	1398	27.72	0.0660578589299048	-0.0892541857597457
3	C	26	50	20120531	21	1400	27.76	0.0640515848596442	-0.0915235035526077
3	C	26	50	20120531	21	1402	27.8	0.0625333558897585	-0.0920544700346007
3	C	26	50	20120531	21	1404	27.84	0.060496746938585	-0.0935197367065754
3	C	26	50	20120531	21	1406	27.88	0.0584922406352774	-0.0952409760333397
3	C	26	50	20120531	21	1408	27.92	0.0560608539681675	-0.096368033531873
3	C	26	50	20120531	21	1410	27.96	0.0540741667557457	-0.0968502803566422
3	C	26	50	20120531	21	1412	28	0.0524128900840261	-0.0966282488273496
3	C	26	50	20120531	21	1414	28.04	0.05161668784841	-0.0964295518218362
3	C	26	50	20120531	21	1416	28.08	0.0510569421204228	-0.0949922865783964
3	C	26	50	20120531	21	1418	28.12	0.0498138483990968	-0.09413145478298
3	C	26	50	20120531	21	1420	28.16	0.0482569406882803	-0.0937360406709404
3	C	26	50	20120531	21	1422	28.2	0.0467236503439554	-0.0921573540712633
3	C	26	50	20120531	21	1424	28.24	0.0445338820639769	-0.0908152654005712
3	C	26	50	20120531	21	1426	28.28	0.0430032787254205	-0.0901439382225127
3	C	26	50	20120531	21	1428	28.32	0.041039996747456	-0.0881492607034636
3	C	26	50	20120531	21	1430	28.36	0.0393003726443809	-0.0869030557123004
3	C	26	50	20120531	21	1432	28.4	0.0376551472965941	-0.0853757757756156
3	C	26	50	20120531	21	1434	28.44	0.0353780513291391	-0.0828568492889948
3	C	26	50	20120531	21	1436	28.48	0.0337668378175274	-0.0815130635620278
3	C	26	50	20120531	21	1438	28.52	0.0322142434580761	-0.0790120975876492
3	C	26	50	20120531	21	1440	28.56	0.0307358953106494	-0.0765223039004132
3	C	26	50	20120531	21	1442	28.6	0.0295338137826323	-0.0745494759809027
3	C	26	50	20120531	21	1444	28.64	0.0290135246130352	-0.0721037350461347
3	C	26	50	20120531	21	1446	28.68	0.0276135946076421	-0.0696089209007523
3	C	26	50	20120531	21	1448	28.72	0.0274159582623004	-0.0677522706253908
3	C	26	50	20120531	21	1450	28.76	0.0268339386707058	-0.0668857112650467
3	C	26	50	20120531	21	1452	28.8	0.0251843999715538	-0.0646455969822477
3	C	26	50	20120531	21	1454	28.84	0.0241957939807769	-0.0623004773424425
3	C	26	50	20120531	21	1456	28.88	0.0227783277272103	-0.0605250736362393
3	C	26	50	20120531	21	1458	28.92	0.0215664174149347	-0.0592189767007097
3	C	26	50	20120531	21	1460	28.96	0.0200150251370114	-0.0586073293349833
3	C	26	50	20120531	21	1462	29	0.0175177361178949	-0.0587481142951176
3	C	26	50	20120531	21	1464	29.04	0.0157860316107691	-0.0589038192083348
3	C	26	50	20120531	21	1466	29.08	0.0133175925483249	-0.0585154054534291
3	C	26	50	20120531	21	1468	29.12	0.0112702355740774	-0.0598409478254414
3	C	26	50	20120531	21	1470	29.16	0.00906618373711894	-0.0610440193029522
3	C	26	50	20120531	21	1472	29.2	0.00734614649188266	-0.0613463074519094
3	C	26	50	20120531	21	1474	29.24	0.00671066962763031	-0.0619687735513879
3	C	26	50	20120531	21	1476	29.28	0.00494841810755719	-0.0639881290971005
3	C	26	50	20120531	21	1478	29.32	0.00308130265183412	-0.0636790527230438
3	C	26	50	20120531	21	1480	29.36	0.00212409220214189	-0.062987855844434
3	C	26	50	20120531	21	1482	29.4	0.00192072829187264	-0.0620499494098681
3	C	26	50	20120531	21	1484	29.44	0.00248584803139693	-0.0615801476644478
3	C	26	50	20120531	21	1486	29.48	0.00289144448108553	-0.0603920668506982
3	C	26	50	20120531	21	1488	29.52	0.0028132384710863	-0.0591099408350507
3	C	26	50	20120531	21	1490	29.56	0.00343839157633333	-0.0567833473929126
3	C	26	50	20120531	21	1492	29.6	0.00376648912280389	-0.0551937713488052
3	C	26	50	20120531	21	1494	29.64	0.00410837525150758	-0.0533680923504597
3	C	26	50	20120531	21	1496	29.68	0.00447522224958716	-0.0502401347932029
3	C	26	50	20120531	21	1498	29.72	0.0048441905680103	-0.0487451696364183
3	C	26	50	20120531	21	1500	29.76	0.00548900124177431	-0.0465911102488897
3	C	26	50	20120531	21	1502	29.8	0.00595958080465396	-0.0459897159314905
3	C	26	50	20120531	21	1504	29.84	0.0067250238952884	-0.0453183180427539
3	C	26	50	20120531	21	1506	29.88	0.00658791589041633	-0.0442769618861005
3	C	26	50	20120531	21	1508	29.92	0.0067693594904688	-0.0434671832002857
3	C	26	50	20120531	21	1510	29.96	0.00694627760712167	-0.0421553586998284
3	C	26	50	20120531	21	1512	30	0.00666569763634685	-0.0415373473730713
3	C	26	50	20120531	21	1514	30.04	0.00689579018294495	-0.040334558738273
3	C	26	50	20120531	21	1516	30.08	0.00602201833343273	-0.0396067337283977
3	C	26	50	20120531	21	1518	30.12	0.00535521663877382	-0.0387637210238671
3	C	26	50	20120531	21	1520	30.16	0.00497238902743942	-0.0390041373294705
3	C	26	50	20120531	21	1522	30.2	0.00474187221677261	-0.0378409466744187
3	C	26	50	20120531	21	1524	30.24	0.00477355060056976	-0.0365173842013937
3	C	26	50	20120531	21	1526	30.28	0.00487275768197024	-0.0351794674607106
3	C	26	50	20120531	21	1528	30.32	0.00436293369273474	-0.0343587993304655
3	C	26	50	20120531	21	1530	30.36	0.00347905021625155	-0.0336826638262949
3	C	26	50	20120531	21	1532	30.4	0.00378407486845199	-0.0325102595698842
3	C	26	50	20120531	21	1534	30.44	0.00351845727716708	-0.0311943055658248
3	C	26	50	20120531	21	1536	30.48	0.00249796784162647	-0.0308090808625022
3	C	26	50	20120531	21	1538	30.52	0.00271486577568763	-0.030135448516337
3	C	26	50	20120531	21	1540	30.56	0.00300295522047865	-0.0288683273065863
3	C	26	50	20120531	21	1542	30.6	0.00365765124704365	-0.0278341694969654
3	C	26	50	20120531	21	1544	30.64	0.00412901569845042	-0.0269992248808081
3	C	26	50	20120531	21	1546	30.68	0.00485435876352377	-0.0258003889729166
3	C	26	50	20120531	21	1548	30.72	0.00421784245230307	-0.0234249556654020
3	C	26	50	20120531	21	1550	30.76	0.00407988591929357	-0.0220060044875949
3	C	26	50	20120531	21	1552	30.8	0.00397466135918521	-0.0203130140767390
3	C	26	50	20120531	21	1554	30.84	0.00379213447154396	-0.0184169411841128
3	C	26	50	20120531	21	1556	30.88	0.00348854666032289	-0.0175767017523780
3	C	26	50	20120531	21	1558	30.92	0.0033378409920486	-0.0172977127718609
3	C	26	50	20120531	21	1560	30.96	0.0039310364063199	-0.0177530506480720
3	C	26	50	20120531	21	1562	31	0.00439574344738179	-0.0165948910577683
3	C	26	50	20120531	21	1564	31.04	0.00516272095973141	-0.0146344162937252
3	C	26	50	20120531	21	1566	31.08	0.00529794806056552	-0.0146906595671008
3	C	26	50	20120531	21	1568	31.12	0.00632783494522811	-0.0136509438981797
3	C	26	50	20120531	21	1570	31.16	0.00742416511858488	-0.0132451883494653
3	C	26	50	20120531	21	1572	31.2	0.00805197319766323	-0.0127549408235990
3	C	26	50	20120531	21	1574	31.24	0.00799057462087806	-0.0134297389767143
3	C	26	50	20120531	21	1576	31.28	0.00878406580909504	-0.0131924169703854
3	C	26	50	20120531	21	1578	31.32	0.00847402069874817	-0.0134812488772966
3	C	26	50	20120531	21	1580	31.36	0.00896912131058581	-0.0140108548858426
3	C	26	50	20120531	21	1582	31.4	0.0100622617252527	-0.0158237154524588
3	C	26	50	20120531	21	1584	31.44	0.011057526540588	-0.0167999067694784
3	C	26	50	20120531	21	1586	31.48	0.0127209174615834	-0.0182466967412608
3	C	26	50	20120531	21	1588	31.52	0.0140061087851273	-0.0190163718659806
3	C	26	50	20120531	21	1590	31.56	0.0142472435112204	-0.0198391358607252
3	C	26	50	20120531	21	1592	31.6	0.015400075688324	-0.0200435668658379
3	C	26	50	20120531	21	1594	31.64	0.0152037223175262	-0.0199255122774490
3	C	26	50	20120531	21	1596	31.68	0.0141954295547222	-0.0191650764220641
3	C	26	50	20120531	21	1598	31.72	0.0140224104248608	-0.0183082369515342
3	C	26	50	20120531	21	1600	31.76	0.0131513418445731	-0.0182125632827193
3	C	26	50	20120531	21	1602	31.8	0.0134583987216626	-0.0165759900935072
3	C	26	50	20120531	21	1604	31.84	0.0127011509986221	-0.0153366086827825
3	C	26	50	20120531	21	1606	31.88	0.0121130220044380	-0.0137411212259844
3	C	26	50	20120531	21	1608	31.92	0.0110974165554351	-0.0116759571816662
3	C	26	50	20120531	21	1610	31.96	0.00819753134070252	-0.00952936696306734
3	C	26	50	20120531	21	1612	32	0.00715025670029056	-0.00775213185030088
3	C	26	50	20120531	21	1614	32.04	0.00498868076767796	-0.00658890583990995
3	C	26	50	20120531	21	1616	32.08	0.00242506513248614	-0.00434746219636234
3	C	26	50	20120531	21	1618	32.12	0.00139382060280367	-0.0031995450477841
3	C	26	50	20120531	21	1620	32.16	0.00199576646349216	-0.0020809869727607
3	C	26	50	20120531	21	1622	32.2	0.00362822146281067	-0.0007319403713418
3	C	26	50	20120531	21	1624	32.24	0.00522391398057529	0.0010756013380663
3	C	26	50	20120531	21	1626	32.28	0.00579535525472339	0.0011189752680243
3	C	26	50	20120531	21	1628	32.32	0.00802942377454323	0.0030447452312468
3	C	26	50	20120531	21	1630	32.36	0.00858648249676199	0.0036047738019466
3	C	26	50	20120531	21	1632	32.4	0.0101950090026052	0.004641958028591
3	C	26	50	20120531	21	1634	32.44	0.0107493807190554	0.0050228057409381
3	C	26	50	20120531	21	1636	32.48	0.0110158892648846	0.0050278261990845
3	C	26	50	20120531	21	1638	32.52	0.00984124347997752	0.0048568477793936
3	C	26	50	20120531	21	1640	32.56	0.00921778743100534	0.0054090274648222
3	C	26	50	20120531	21	1642	32.6	0.0088594257143	0.0050158760944824
3	C	26	50	20120531	21	1644	32.64	0.00856314797298284	0.0046993750992233
3	C	26	50	20120531	21	1646	32.68	0.00719673482901795	0.0050700404739213
3	C	26	50	20120531	21	1648	32.72	0.00534651922536523	0.0056290790951274
3	C	26	50	20120531	21	1650	32.76	0.00391088032752218	0.0058486357506858
3	C	26	50	20120531	21	1652	32.8	0.000691670640153241	0.0065838500264246
3	C	26	50	20120531	21	1654	32.84	-0.00082194799351905	0.006761347970638
3	C	26	50	20120531	21	1656	32.88	-0.00149951185338760	0.0061595859577126
3	C	26	50	20120531	21	1658	32.92	-0.0023006001968617	0.0054381178378002
3	C	26	50	20120531	21	1660	32.96	-0.0037683983111131	0.0029362467667416
3	C	26	50	20120531	21	1662	33	-0.0046872779164108	0.000295986413323400
3	C	26	50	20120531	21	1664	33.04	-0.0062595991408436	-0.0022355958704672
3	C	26	50	20120531	21	1666	33.08	-0.0074696214780135	-0.003512934773206
3	C	26	50	20120531	21	1668	33.12	-0.0089886636206975	-0.00526192804113184
3	C	26	50	20120531	21	1670	33.16	-0.0111770671845883	-0.00732107248542175
3	C	26	50	20120531	21	1672	33.2	-0.0142920281192069	-0.00955964527543774
3	C	26	50	20120531	21	1674	33.24	-0.0161445064645594	-0.0110394783471050
3	C	26	50	20120531	21	1676	33.28	-0.0182796861010303	-0.0115743339163945
3	C	26	50	20120531	21	1678	33.32	-0.0208010874613853	-0.0121301198464071
3	C	26	50	20120531	21	1680	33.36	-0.0234731732768111	-0.0119172099945918
3	C	26	50	20120531	21	1682	33.4	-0.0246147264643587	-0.0112286294110724
3	C	26	50	20120531	21	1684	33.44	-0.027554664328498	-0.0107945365581019
3	C	26	50	20120531	21	1686	33.48	-0.0300866015798927	-0.00951955232094446
3	C	26	50	20120531	21	1688	33.52	-0.0311160783426222	-0.0094298204704119
3	C	26	50	20120531	21	1690	33.56	-0.033193982329817	-0.00827242809096575
3	C	26	50	20120531	21	1692	33.6	-0.0344138122380419	-0.0067310060186572
3	C	26	50	20120531	21	1694	33.64	-0.0352123479260358	-0.00530371098083215
3	C	26	50	20120531	21	1696	33.68	-0.0362447238265682	-0.00403756557843952
3	C	26	50	20120531	21	1698	33.72	-0.0364948274950739	-0.002005128557275
3	C	26	50	20120531	21	1700	33.76	-0.036484150182678	-0.0010105828695361
3	C	26	50	20120531	21	1702	33.8	-0.0362242177299138	-0.000370226968493601
3	C	26	50	20120531	21	1704	33.84	-0.035711848156266	0.0020674529489689
3	C	26	50	20120531	21	1706	33.88	-0.0352030141165242	0.0032190470528093
3	C	26	50	20120531	21	1708	33.92	-0.0344331162531683	0.0050090171587049
3	C	26	50	20120531	21	1710	33.96	-0.033732726986403	0.0060411809272029
3	C	26	50	20120531	21	1712	34	-0.0330869970738234	0.006369561316386
3	C	26	50	20120531	21	1714	34.04	-0.0319853247087348	0.0080205142291003
3	C	26	50	20120531	21	1716	34.08	-0.0314815818378175	0.0098000191546344
3	C	26	50	20120531	21	1718	34.12	-0.0306839653886391	0.0108691646077884
3	C	26	50	20120531	21	1720	34.16	-0.029439146326767	0.0123709462739437
3	C	26	50	20120531	21	1722	34.2	-0.0287370529326591	0.0134318256488257
3	C	26	50	20120531	21	1724	34.24	-0.0278378252390242	0.0154752935357767
3	C	26	50	20120531	21	1726	34.28	-0.0267091908923689	0.0169192975068412
3	C	26	50	20120531	21	1728	34.32	-0.0257488126042969	0.018209187554946
3	C	26	50	20120531	21	1730	34.36	-0.0245638508385591	0.0203300758562624
3	C	26	50	20120531	21	1732	34.4	-0.0233237121164717	0.0223204548731887
3	C	26	50	20120531	21	1734	34.44	-0.0217668468320621	0.02438841693904
3	C	26	50	20120531	21	1736	34.48	-0.0203375860373853	0.0258455377408955
3	C	26	50	20120531	21	1738	34.52	-0.0180469065486637	0.0278683651809036
3	C	26	50	20120531	21	1740	34.56	-0.0168566337038924	0.0296271518777489
3	C	26	50	20120531	21	1742	34.6	-0.0152723609606439	0.031282135299116
3	C	26	50	20120531	21	1744	34.64	-0.0130249634779987	0.0322165769104541
3	C	26	50	20120531	21	1746	34.68	-0.0113186441043174	0.0332667011911942
3	C	26	50	20120531	21	1748	34.72	-0.0091262595292485	0.0348521053052926
3	C	26	50	20120531	21	1750	34.76	-0.0076554067137024	0.0360181950981473
3	C	26	50	20120531	21	1752	34.8	-0.0060589717338175	0.0369568793501725
3	C	26	50	20120531	21	1754	34.84	-0.0039584403296248	0.0375177564490096
3	C	26	50	20120531	21	1756	34.88	-0.0022812537553284	0.0384551679088286
3	C	26	50	20120531	21	1758	34.92	-0.00129830461880100	0.0394207222185389
3	C	26	50	20120531	21	1760	34.96	-0.00069691030140184	0.0400136312545638
3	C	26	50	20120531	21	1762	35	0.00113449626187133	0.0410854637134864
3	C	26	50	20120531	21	1764	35.04	0.00306404924637318	0.0408898779778101
3	C	26	50	20120531	21	1766	35.08	0.00528790007320487	0.0412274507551486
3	C	26	50	20120531	21	1768	35.12	0.0072090384870106	0.041124566718486
3	C	26	50	20120531	21	1770	35.16	0.00856922909130104	0.0402931505651668
3	C	26	50	20120531	21	1772	35.2	0.0100113026608529	0.0388389147589786
3	C	26	50	20120531	21	1774	35.24	0.0101780384398567	0.0372209130222675
3	C	26	50	20120531	21	1776	35.28	0.0109712001163136	0.0348650453593883
3	C	26	50	20120531	21	1778	35.32	0.0113121670062018	0.032711763789319
3	C	26	50	20120531	21	1780	35.36	0.0119834941842603	0.0287894424740772
3	C	26	50	20120531	21	1782	35.4	0.0129751407341963	0.0270734357374937
3	C	26	50	20120531	21	1784	35.44	0.0142443974064262	0.0231375379720532
3	C	26	50	20120531	21	1786	35.48	0.0148876524452716	0.0210639473362236
3	C	26	50	20120531	21	1788	35.52	0.0151608785055220	0.0196276720422775
3	C	26	50	20120531	21	1790	35.56	0.0167164427134543	0.015070863812277
3	C	26	50	20120531	21	1792	35.6	0.017292522608087	0.0124959344685862
3	C	26	50	20120531	21	1794	35.64	0.0178827163540722	0.0092992037057912
3	C	26	50	20120531	21	1796	35.68	0.0189262857549507	0.0070880595878174
3	C	26	50	20120531	21	1798	35.72	0.0190700688478372	0.0057693478673114
3	C	26	50	20120531	21	1800	35.76	0.0205114494527435	0.0042907734457147
3	C	26	50	20120531	21	1802	35.8	0.0222490017329497	0.0039187857813359
3	C	26	50	20120531	21	1804	35.84	0.0241472864555875	0.0043364171884403
3	C	26	50	20120531	21	1806	35.88	0.025895954454394	0.0047721434580752
3	C	26	50	20120531	21	1808	35.92	0.0279416496569951	0.0053202573502227
3	C	26	50	20120531	21	1810	35.96	0.0297918653313585	0.0054496578204691
3	C	26	50	20120531	21	1812	36	0.0314589827050908	0.0058413525508396
3	C	26	50	20120531	21	1814	36.04	0.0342847652504753	0.006744285484008
3	C	26	50	20120531	21	1816	36.08	0.03703913001096	0.0065229186350897
3	C	26	50	20120531	21	1818	36.12	0.0384231996112511	0.0062294905341007
3	C	26	50	20120531	21	1820	36.16	0.0387314981678485	0.0055072516677968
3	C	26	50	20120531	21	1822	36.2	0.0385606965248529	0.0045595518043115
3	C	26	50	20120531	21	1824	36.24	0.0395947411973888	0.0019582756619537
3	C	26	50	20120531	21	1826	36.28	0.0407106971194574	-0.0006969103014018
3	C	26	50	20120531	21	1828	36.32	0.041405288110617	-0.0015872284495938
3	C	26	50	20120531	21	1830	36.36	0.0414450275117197	-0.0011857332192361
3	C	26	50	20120531	21	1832	36.4	0.0425797217634897	-0.0012198864767674
3	C	26	50	20120531	21	1834	36.44	0.0440671208777156	-0.0016989513210213
3	C	26	50	20120531	21	1836	36.48	0.0449659243072818	-0.0010269877468597
3	C	26	50	20120531	21	1838	36.52	0.0458071692448595	-0.000678737657125301
3	C	26	50	20120531	21	1840	36.56	0.0471103670425863	-0.0012152902826897
3	C	26	50	20120531	21	1842	36.6	0.0486139589021014	-0.00399068439884685
3	C	26	50	20120531	21	1844	36.64	0.0494370311954025	-0.00487089092006787
3	C	26	50	20120531	21	1846	36.68	0.0495438750300398	-0.00656632084931886
3	C	26	50	20120531	21	1848	36.72	0.0495438750300398	-0.00872511785228138
3	C	26	50	20120531	21	1850	36.76	0.0496360110436284	-0.011959636401463
3	C	26	50	20120531	21	1852	36.8	0.0503691393543626	-0.0149026148247614
3	C	26	50	20120531	21	1854	36.84	0.0504932365944608	-0.0171231422497215
3	C	26	50	20120531	21	1856	36.88	0.0509878577879008	-0.020548862472536
3	C	26	50	20120531	21	1858	36.92	0.0501742607254676	-0.0222836782494991
3	C	26	50	20120531	21	1860	36.96	0.0495498147270018	-0.0244296766197221
3	C	26	50	20120531	21	1862	37	0.0485741487903206	-0.0269154397983053
3	C	26	50	20120531	21	1864	37.04	0.0472807090661741	-0.027663134508732
3	C	26	50	20120531	21	1866	37.08	0.0463501565421326	-0.0303203003710748
3	C	26	50	20120531	21	1868	37.12	0.0458800719539998	-0.0340391163546911
3	C	26	50	20120531	21	1870	37.16	0.0463341759288778	-0.036321515623005
3	C	26	50	20120531	21	1872	37.2	0.047154653140292	-0.0392256526708128
3	C	26	50	20120531	21	1874	37.24	0.0479553242907651	-0.0409552924261376
3	C	26	50	20120531	21	1876	37.28	0.0483183034147516	-0.0420465491083394
3	C	26	50	20120531	21	1878	37.32	0.0488792017267922	-0.0439476551870341
3	C	26	50	20120531	21	1880	37.36	0.0483148951600663	-0.0454607576327562
3	C	26	50	20120531	21	1882	37.4	0.0473315146884024	-0.0469651343807983
3	C	26	50	20120531	21	1884	37.44	0.0459687926418353	-0.0472855810318965
3	C	26	50	20120531	21	1886	37.48	0.0457521916926222	-0.0475689328612535
3	C	26	50	20120531	21	1888	37.52	0.0449079132669533	-0.0472928713028105
3	C	26	50	20120531	21	1890	37.56	0.0447202188429551	-0.047378883771674
3	C	26	50	20120531	21	1892	37.6	0.0444947790589772	-0.0472270113772108
3	C	26	50	20120531	21	1894	37.64	0.043384553388842	-0.0480961136349614
3	C	26	50	20120531	21	1896	37.68	0.0426215754138682	-0.0491716328072197
3	C	26	50	20120531	21	1898	37.72	0.0424130779083675	-0.0484171922981005
3	C	26	50	20120531	21	1900	37.76	0.0428250291266986	-0.0480029783380696
3	C	26	50	20120531	21	1902	37.8	0.0431888673854242	-0.0481715914855775
3	C	26	50	20120531	21	1904	37.84	0.0437633541684789	-0.0488104999390389
3	C	26	50	20120531	21	1906	37.88	0.0448789247173518	-0.0492501400447077
3	C	26	50	20120531	21	1908	37.92	0.0459307715102109	-0.0504484484509404
3	C	26	50	20120531	21	1910	37.96	0.0469718957358401	-0.0527035731964905
3	C	26	50	20120531	21	1912	38	0.0481996091775684	-0.0537835734458425
3	C	26	50	20120531	21	1914	38.04	0.049905963199482	-0.056147467477795
3	C	26	50	20120531	21	1916	38.08	0.0512654325548556	-0.0579337747705641
3	C	26	50	20120531	21	1918	38.12	0.0515713128062613	-0.0592983635790335
3	C	26	50	20120531	21	1920	38.16	0.0501685897290825	-0.0621946375994345
3	C	26	50	20120531	21	1922	38.2	0.0496633548628569	-0.0656890956724481
3	C	26	50	20120531	21	1924	38.24	0.0487900992012949	-0.0674214860731517
3	C	26	50	20120531	21	1926	38.28	0.0477132462842259	-0.0697428469251091
3	C	26	50	20120531	21	1928	38.32	0.0469915731033469	-0.0701299171771306
3	C	26	50	20120531	21	1930	38.36	0.0464699404308656	-0.0686751863961955
3	C	26	50	20120531	21	1932	38.4	0.0446623633661185	-0.0691452002736502
3	C	26	50	20120531	21	1934	38.44	0.0432104610123081	-0.0691544633724837
3	C	26	50	20120531	21	1936	38.48	0.0408125204959483	-0.0694899148294786
3	C	26	50	20120531	21	1938	38.52	0.038832621508626	-0.0692250326292461
3	C	26	50	20120531	21	1940	38.56	0.0359901936696123	-0.0691367857029541
3	C	26	50	20120531	21	1942	38.6	0.0341243510060953	-0.0685226634634936
3	C	26	50	20120531	21	1944	38.64	0.0319874036026715	-0.0684118598308816
3	C	26	50	20120531	21	1946	38.68	0.029550360081312	-0.0678700039044584
3	C	26	50	20120531	21	1948	38.72	0.0272824565020124	-0.0677321887928051
3	C	26	50	20120531	21	1950	38.76	0.0243730656508204	-0.0684235270927712
3	C	26	50	20120531	21	1952	38.8	0.0216890297307925	-0.0677144404125973
3	C	26	50	20120531	21	1954	38.84	0.0189098172380169	-0.0676628216175707
3	C	26	50	20120531	21	1956	38.88	0.0162293168518949	-0.0660426985605161
3	C	26	50	20120531	21	1958	38.92	0.0132615896912550	-0.0654662651124928
3	C	26	50	20120531	21	1960	38.96	0.0112466889182639	-0.0650433445466651
3	C	26	50	20120531	21	1962	39	0.00843777794067846	-0.064685124251316
3	C	26	50	20120531	21	1964	39.04	0.00577877360070456	-0.0646554257665062
3	C	26	50	20120531	21	1966	39.08	0.00367315102768726	-0.0643058321738876
3	C	26	50	20120531	21	1968	39.12	0.00209043391935741	-0.0631847143723163
3	C	26	50	20120531	21	1970	39.16	0.000137263568363931	-0.0628769815011439
3	C	26	50	20120531	21	1972	39.2	-0.0028327263339758	-0.0623114374975509
3	C	26	50	20120531	21	1974	39.24	-0.0048412631459362	-0.060924164703541
3	C	26	50	20120531	21	1976	39.28	-0.0063528453120787	-0.060196481115022
3	C	26	50	20120531	21	1978	39.32	-0.0078973079435463	-0.0588657061528289
3	C	26	50	20120531	21	1980	39.36	-0.0096711560148309	-0.0573814890191183
3	C	26	50	20120531	21	1982	39.4	-0.0098436193587623	-0.0564326224294441
3	C	26	50	20120531	21	1984	39.44	-0.0106002236146319	-0.0551336672724044
3	C	26	50	20120531	21	1986	39.48	-0.010582970209171	-0.0531861537756604
3	C	26	50	20120531	21	1988	39.52	-0.0107430591844316	-0.0514437012454605
3	C	26	50	20120531	21	1990	39.56	-0.0106012135641256	-0.0508484587570577
3	C	26	50	20120531	21	1992	39.6	-0.0105259774026073	-0.049629972351717
3	C	26	50	20120531	21	1994	39.64	-0.0105690402055816	-0.0482622157048679
3	C	26	50	20120531	21	1996	39.68	-0.0104906927742261	-0.0475248447534465
3	C	26	50	20120531	21	1998	39.72	-0.0101971303229487	-0.0450493770495974
3	C	26	50	20120531	21	2000	39.76	-0.0098799858605187	-0.0439344888587684
3	C	26	50	20120531	21	2002	39.8	-0.0096689215574024	-0.0420327180996994
3	C	26	50	20120531	21	2004	39.84	-0.009326908149478	-0.0409445373319958
3	C	26	50	20120531	21	2006	39.88	-0.0090726042666921	-0.0388409229422371
3	C	26	50	20120531	21	2008	39.92	-0.0082751787363446	-0.0369254625958842
3	C	26	50	20120531	21	2010	39.96	-0.0076248809139586	-0.0343540405018281
3	C	26	50	20120531	21	2012	40	-0.0074003108713216	-0.0332146015635563
3	C	26	50	20120531	21	2014	40.04	-0.0073196512007916	-0.0316344088264353
3	C	26	50	20120531	21	2016	40.08	-0.0059307944875919	-0.0305806358747042
3	C	26	50	20120531	21	2018	40.12	-0.0055560208224952	-0.0298818800246035
3	C	26	50	20120531	21	2020	40.16	-0.0050016773903162	-0.0278023921182188
3	C	26	50	20120531	21	2022	40.2	-0.0054209917115598	-0.0262447773006211
3	C	26	50	20120531	21	2024	40.24	-0.0055021110014975	-0.0254237414748498
3	C	26	50	20120531	21	2026	40.28	-0.0047508171175546	-0.0234697862353292
3	C	26	50	20120531	21	2028	40.32	-0.004770234269766	-0.0224328424249904
3	C	26	50	20120531	21	2030	40.36	-0.0043212638901194	-0.0228625795001887
3	C	26	50	20120531	21	2032	40.4	-0.0037282487880773	-0.0221133645101825
3	C	26	50	20120531	21	2034	40.44	-0.0029475463331049	-0.0209386338724616
3	C	26	50	20120531	21	2036	40.48	-0.0034450030247374	-0.0199088671959519
3	C	26	50	20120531	21	2038	40.52	-0.002981367250449	-0.0199763817514196
3	C	26	50	20120531	21	2040	40.56	-0.0026606943251809	-0.0197209040713769
3	C	26	50	20120531	21	2042	40.6	-0.0024932443683281	-0.0185356587558198
3	C	26	50	20120531	21	2044	40.64	-0.0022989384959259	-0.0184198275939936
3	C	26	50	20120531	21	2046	40.68	-0.0024917028755452	-0.0187974155440794
3	C	26	50	20120531	21	2048	40.72	-0.0018263790340589	-0.0183366011258480
3	C	26	50	20120531	21	2050	40.76	-0.0020791555661975	-0.0183952344201439
3	C	26	50	20120531	21	2052	40.8	-0.0017699660550559	-0.0182880794585229
3	C	26	50	20120531	21	2054	40.84	-0.0018493246491084	-0.0186370861525132
3	C	26	50	20120531	21	2056	40.88	-0.0015441020070093	-0.0184402629799699
3	C	26	50	20120531	21	2058	40.92	-0.0013660383773709	-0.0187849209672558
3	C	26	50	20120531	21	2060	40.96	-0.000919153962728769	-0.0188406339105455
3	C	26	50	20120531	21	2062	41	-0.000849539300120949	-0.0187146628374772
3	C	26	50	20120531	21	2064	41.04	-0.000233415948469679	-0.018042946750689
3	C	26	50	20120531	21	2066	41.08	-3.57866741958496e-05	-0.017224491864669
3	C	26	50	20120531	21	2068	41.12	0.000277737401514450	-0.0172230705800388
3	C	26	50	20120531	21	2070	41.16	0.00129128304846381	-0.0166552143372713
3	C	26	50	20120531	21	2072	41.2	0.00185229449758941	-0.0158698803328821
3	C	26	50	20120531	21	2074	41.24	0.00334460800394456	-0.0166710535291699
3	C	26	50	20120531	21	2076	41.28	0.0038828223304447	-0.0172190683556573
3	C	26	50	20120531	21	2078	41.32	0.00366801743245585	-0.0165828278160813
3	C	26	50	20120531	21	2080	41.36	0.00386438098559135	-0.0164412508963521
3	C	26	50	20120531	21	2082	41.4	0.00386390015298015	-0.0162262621506001
3	C	26	50	20120531	21	2084	41.44	0.00473192322436131	-0.0156036192744263
3	C	26	50	20120531	21	2086	41.48	0.00477900946492053	-0.0150356357524382
3	C	26	50	20120531	21	2088	41.52	0.00492658972122197	-0.0153745732458644
3	C	26	50	20120531	21	2090	41.56	0.00496216426338347	-0.0154227342887310
3	C	26	50	20120531	21	2092	41.6	0.00521779750691803	-0.0148007631639993
3	C	26	50	20120531	21	2094	41.64	0.00533697328381921	-0.0144658208238869
3	C	26	50	20120531	21	2096	41.68	0.00530011887838377	-0.0145485806015569
3	C	26	50	20120531	21	2098	41.72	0.00515737523246564	-0.0142746403634575
3	C	26	50	20120531	21	2100	41.76	0.00544962246513004	-0.0144208417615356
3	C	26	50	20120531	21	2102	41.8	0.0052306527082	-0.0144406619646122
3	C	26	50	20120531	21	2104	41.84	0.00519502159749601	-0.0142958677090287
3	C	26	50	20120531	21	2106	41.88	0.00556140190510001	-0.0142538797083618
3	C	26	50	20120531	21	2108	41.92	0.0063109068088865	-0.0144936030493197
3	C	26	50	20120531	21	2110	41.96	0.00605657464182932	-0.0146741698369635
3	C	26	50	20120531	21	2112	42	0.00629497569310637	-0.0142519775911204
3	C	26	50	20120531	21	2114	42.04	0.00587404209733383	-0.0142729715914539
3	C	26	50	20120531	21	2116	42.08	0.00615538574343233	-0.0143077471029526
3	C	26	50	20120531	21	2118	42.12	0.00592469922713803	-0.0142319735402807
3	C	26	50	20120531	21	2120	42.16	0.00597583718955344	-0.0141414638722888
3	C	26	50	20120531	21	2122	42.2	0.00623340790566845	-0.0137457386332655
3	C	26	50	20120531	21	2124	42.24	0.00615111481847396	-0.0128333446113649
3	C	26	50	20120531	21	2126	42.28	0.00604497809061786	-0.0121785778741218
3	C	26	50	20120531	21	2128	42.32	0.0067782407516405	-0.0111634624501182
3	C	26	50	20120531	21	2130	42.36	0.00661215338955506	-0.0108471049975357
3	C	26	50	20120531	21	2132	42.4	0.00704024149173965	-0.0108036122736385
3	C	26	50	20120531	21	2134	42.44	0.00730505651682791	-0.0103425892589065
3	C	26	50	20120531	21	2136	42.48	0.00770362573932509	-0.0111722220889235
3	C	26	50	20120531	21	2138	42.52	0.00863969935311409	-0.0107290019016216
3	C	26	50	20120531	21	2140	42.56	0.00860208834342278	-0.0113623645165982
3	C	26	50	20120531	21	2142	42.6	0.0089955437696784	-0.0107569891880209
3	C	26	50	20120531	21	2144	42.64	0.00947881589928035	-0.0111923194778584
3	C	26	50	20120531	21	2146	42.68	0.0111899252142974	-0.0121995322764755
3	C	26	50	20120531	21	2148	42.72	0.0120734735221663	-0.0129671292143654
3	C	26	50	20120531	21	2150	42.76	0.0127301635898542	-0.0133411745594775
3	C	26	50	20120531	21	2152	42.8	0.0140586758103475	-0.0145524343335144
3	C	26	50	20120531	21	2154	42.84	0.0157094590174344	-0.0167800893948289
3	C	26	50	20120531	21	2156	42.88	0.0179149887075655	-0.0179859398019897
3	C	26	50	20120531	21	2158	42.92	0.0184993558936737	-0.0176413525253819
3	C	26	50	20120531	21	2160	42.96	0.021913917971481	-0.0192562429922557
3	C	26	50	20120531	21	2162	43	0.0219238740349602	-0.0182134867641756
3	C	26	50	20120531	21	2164	43.04	0.0221799386136312	-0.0174321832684391
3	C	26	50	20120531	21	2166	43.08	0.0216540138029881	-0.0159841487887219
3	C	26	50	20120531	21	2168	43.12	0.0216508954620831	-0.0149789894281974
3	C	26	50	20120531	21	2170	43.16	0.0212442949207652	-0.0126522828489743
3	C	26	50	20120531	21	2172	43.2	0.0210837958235715	-0.0117672114330987
3	C	26	50	20120531	21	2174	43.24	0.0209715001956512	-0.0095190290619264
3	C	26	50	20120531	21	2176	43.28	0.0210407683759363	-0.00785956258356655
3	C	26	50	20120531	21	2178	43.32	0.0207471352139807	-0.00604282141493521
3	C	26	50	20120531	21	2180	43.36	0.0205140162503592	-0.0036161157947167
3	C	26	50	20120531	21	2182	43.4	0.020295593086971	-0.0027137789525649
3	C	26	50	20120531	21	2184	43.44	0.0199631305703402	-0.000428711770365599
3	C	26	50	20120531	21	2186	43.48	0.0206870877061224	0.000831048457793
3	C	26	50	20120531	21	2188	43.52	0.0214184482499036	0.0021497318940278
3	C	26	50	20120531	21	2190	43.56	0.0224370567814063	0.0037518025149587
3	C	26	50	20120531	21	2192	43.6	0.0233769855413663	0.0049401237450139
3	C	26	50	20120531	21	2194	43.64	0.0239160271828004	0.0063316250375753
3	C	26	50	20120531	21	2196	43.68	0.0242413740838922	0.0071462756891125
3	C	26	50	20120531	21	2198	43.72	0.0252017523719641	0.007094388193509
3	C	26	50	20120531	21	2200	43.76	0.0263292270634983	0.0075067092286867
3	C	26	50	20120531	21	2202	43.8	0.0269096485937674	0.0086389003224514
3	C	26	50	20120531	21	2204	43.84	0.028103068063715	0.0091897718603348
3	C	26	50	20120531	21	2206	43.88	0.0300224528527034	0.0100733583519699
3	C	26	50	20120531	21	2208	43.92	0.0315074407328055	0.0111251867600527
3	C	26	50	20120531	21	2210	43.96	0.0328356135420438	0.012293807995184
3	C	26	50	20120531	21	2212	44	0.034193859602686	0.0134730853295079
3	C	26	50	20120531	21	2214	44.04	0.0359293471310912	0.0150957893263138
3	C	26	50	20120531	21	2216	44.08	0.0366550296074195	0.0158814768840937
3	C	26	50	20120531	21	2218	44.12	0.0380708398169045	0.0164820523718402
3	C	26	50	20120531	21	2220	44.16	0.0383100200998544	0.0171534842017023
3	C	26	50	20120531	21	2222	44.2	0.0396952267278497	0.0181520759544432
3	C	26	50	20120531	21	2224	44.24	0.0409350161391871	0.0192071308907685
3	C	26	50	20120531	21	2226	44.28	0.0427843216964125	0.0205341489946332
3	C	26	50	20120531	21	2228	44.32	0.0436831668452788	0.0218339816711883
3	C	26	50	20120531	21	2230	44.36	0.0457756322824186	0.0229222239571819
3	C	26	50	20120531	21	2232	44.4	0.0472377134383441	0.0238916001790444
3	C	26	50	20120531	21	2234	44.44	0.0490345955130258	0.0249802794570287
3	C	26	50	20120531	21	2236	44.48	0.0514462680430763	0.0260467237622787
3	C	26	50	20120531	21	2238	44.52	0.0530120782282679	0.0261615649746112
3	C	26	50	20120531	21	2240	44.56	0.0555830336318485	0.0262059147119272
3	C	26	50	20120531	21	2242	44.6	0.0574218153188494	0.0259335159666107
3	C	26	50	20120531	21	2244	44.64	0.0594973999958019	0.025681983942407
3	C	26	50	20120531	21	2246	44.68	0.0621631147791293	0.0250429786153166
3	C	26	50	20120531	21	2248	44.72	0.0641922991091003	0.0246778993841899
3	C	26	50	20120531	21	2250	44.76	0.0657261551388502	0.0250597370460307
3	C	26	50	20120531	21	2252	44.8	0.0674872752880734	0.0254646263889381
3	C	26	50	20120531	21	2254	44.84	0.0686534357916062	0.0265087402620381
3	C	26	50	20120531	21	2256	44.88	0.0700188589860775	0.0273861183561344
3	C	26	50	20120531	21	2258	44.92	0.0713601698393102	0.0285534809411953
3	C	26	50	20120531	21	2260	44.96	0.0731780706630627	0.029075962141814
3	C	26	50	20120531	21	2262	45	0.0751659599570125	0.030125379315773
3	C	26	50	20120531	21	2264	45.04	0.0768991493883788	0.0302250106612422
3	C	26	50	20120531	21	2266	45.08	0.0791397586459246	0.0303331272880856
3	C	26	50	20120531	21	2268	45.12	0.0815145060598615	0.0303270461697674
3	C	26	50	20120531	21	2270	45.16	0.083619633658132	0.0300093430929803
3	C	26	50	20120531	21	2272	45.2	0.0858033208197923	0.0300545979269762
3	C	26	50	20120531	21	2274	45.24	0.0871131654212622	0.0296983575306144
3	C	26	50	20120531	21	2276	45.28	0.0895365617817448	0.0278099581607776
3	C	26	50	20120531	21	2278	45.32	0.0909881812928426	0.0269730972852433
3	C	26	50	20120531	21	2280	45.36	0.0923255323481008	0.0269205592514012
3	C	26	50	20120531	21	2282	45.4	0.0948109419732934	0.0268486464917545
3	C	26	50	20120531	21	2284	45.44	0.0978785833221149	0.0247771771762685
3	C	26	50	20120531	21	2286	45.48	0.100398358336873	0.0239113249227056
3	C	26	50	20120531	21	2288	45.52	0.102436310790931	0.0225130212629092
3	C	26	50	20120531	21	2290	45.56	0.104764389157309	0.0222088239256427
3	C	26	50	20120531	21	2292	45.6	0.106728236820699	0.0208649674879977
3	C	26	50	20120531	21	2294	45.64	0.110211374114145	0.0196111964542758
3	C	26	50	20120531	21	2296	45.68	0.112259862459243	0.0188018420325297
3	C	26	50	20120531	21	2298	45.72	0.112837356567438	0.0196258335646464
3	C	26	50	20120531	21	2300	45.76	0.112609668183896	0.0195914681750807
3	C	26	50	20120531	21	2302	45.8	0.113037609207870	0.0207959538661539
3	C	26	50	20120531	21	2304	45.84	0.113288419983157	0.0215710136090125
3	C	26	50	20120531	21	2306	45.88	0.113345837053789	0.0220546746473441
3	C	26	50	20120531	21	2308	45.92	0.113980748232617	0.02291515288937
3	C	26	50	20120531	21	2310	45.96	0.114436761395804	0.0239935614413576
3	C	26	50	20120531	21	2312	46	0.115017083931124	0.025233331760812
3	C	26	50	20120531	21	2314	46.04	0.115457187191734	0.0266529193347221
3	C	26	50	20120531	21	2316	46.08	0.114693016893306	0.0275528541351382
3	C	26	50	20120531	21	2318	46.12	0.114639701042004	0.0288450210670785
3	C	26	50	20120531	21	2320	46.16	0.114589425749862	0.0304127475116472
3	C	26	50	20120531	21	2322	46.2	0.115077329428881	0.0319811103523189
3	C	26	50	20120531	21	2324	46.24	0.115568202956380	0.0335507459851968
3	C	26	50	20120531	21	2326	46.28	0.117025691453762	0.0360516412488974
3	C	26	50	20120531	21	2328	46.32	0.118291836856155	0.0378882804023513
3	C	26	50	20120531	21	2330	46.36	0.118193973277638	0.0378517936924421
3	C	26	50	20120531	21	2332	46.4	0.118405398205213	0.0389810432219971
3	C	26	50	20120531	21	2334	46.44	0.118260865579139	0.0387762650981654
3	C	26	50	20120531	21	2336	46.48	0.118929859304819	0.0390901497983341
3	C	26	50	20120531	21	2338	46.52	0.118740991083564	0.0398220760275403
3	C	26	50	20120531	21	2340	46.56	0.118273452079844	0.0402981003126351
3	C	26	50	20120531	21	2342	46.6	0.117782295709632	0.0403310514886384
3	C	26	50	20120531	21	2344	46.64	0.117112170613101	0.0415032223998114
3	C	26	50	20120531	21	2346	46.68	0.116327635639375	0.0422707868107894
3	C	26	50	20120531	21	2348	46.72	0.115264712725895	0.043584025524809
3	C	26	50	20120531	21	2350	46.76	0.114842852820239	0.0445164165264816
3	C	26	50	20120531	21	2352	46.8	0.113408274582568	0.0462819207377481
3	C	26	50	20120531	21	2354	46.84	0.112544331517314	0.0485388641619394
3	C	26	50	20120531	21	2356	46.88	0.111695237694465	0.0505263999024985
3	C	26	50	20120531	21	2358	46.92	0.110937784910458	0.0524505788754634
3	C	26	50	20120531	21	2360	46.96	0.110274518749705	0.0536682167526666
3	C	26	50	20120531	21	2362	47	0.110101913984418	0.0558263773595261
3	C	26	50	20120531	21	2364	47.04	0.109492105096322	0.0575279591177734
3	C	26	50	20120531	21	2366	47.08	0.109088842099012	0.0596127220407457
3	C	26	50	20120531	21	2368	47.12	0.108857264628174	0.0598683411421446
3	C	26	50	20120531	21	2370	47.16	0.108910651190153	0.0604258948391102
3	C	26	50	20120531	21	2372	47.2	0.108057597569330	0.0617102835964574
3	C	26	50	20120531	21	2374	47.24	0.10802676771367	0.0626051979387271
3	C	26	50	20120531	21	2376	47.28	0.107027696542531	0.0643325890944877
3	C	26	50	20120531	21	2378	47.32	0.106535408801469	0.0657709857087774
3	C	26	50	20120531	21	2380	47.36	0.106116448033616	0.0661998459715671
3	C	26	50	20120531	21	2382	47.4	0.105625645216795	0.0675391769258125
3	C	26	50	20120531	21	2384	47.44	0.105714174985799	0.0679074381374545
3	C	26	50	20120531	21	2386	47.48	0.105436663858455	0.0692328815145174
3	C	26	50	20120531	21	2388	47.52	0.105539123631049	0.0698813691435436
3	C	26	50	20120531	21	2390	47.56	0.104766743822891	0.0719661391375837
3	C	26	50	20120531	21	2392	47.6	0.104920292060426	0.0730090155738167
3	C	26	50	20120531	21	2394	47.64	0.104583299110648	0.0751279176121846
3	C	26	50	20120531	21	2396	47.68	0.104467524517364	0.0767795281342055
3	C	26	50	20120531	21	2398	47.72	0.104038657183507	0.0785646262743787
3	C	26	50	20120531	21	2400	47.76	0.103342100435495	0.0789783403099154
3	C	26	50	20120531	21	2402	47.8	0.103859718155673	0.0798862498606097
3	C	26	50	20120531	21	2404	47.84	0.10376123656583	0.0805744585059623
3	C	26	50	20120531	21	2406	47.88	0.103752440864579	0.0816523996603675
3	C	26	50	20120531	21	2408	47.92	0.104079741501707	0.0816348117933991
3	C	26	50	20120531	21	2410	47.96	0.103537565963019	0.0824768006073105
3	C	26	50	20120531	21	2412	48	0.103185094445801	0.08306261736232
3	C	26	50	20120531	21	2414	48.04	0.102911239060515	0.0834524382597205
3	C	26	50	20120531	21	2416	48.08	0.101880807703631	0.0840925466733896
3	C	26	50	20120531	21	2418	48.12	0.100869850067501	0.0840895131852983
3	C	26	50	20120531	21	2420	48.16	0.100203670626809	0.0848080185277976
3	C	26	50	20120531	21	2422	48.2	0.0998131496936954	0.0851363140641669
3	C	26	50	20120531	21	2424	48.24	0.0980171621090919	0.0860936730062831
3	C	26	50	20120531	21	2426	48.28	0.096573136924824	0.0870229244538473
3	C	26	50	20120531	21	2428	48.32	0.0952442570088045	0.0876715676463653
3	C	26	50	20120531	21	2430	48.36	0.0943236746903777	0.0888113530669603
3	C	26	50	20120531	21	2432	48.4	0.0923446242311928	0.0898867210597883
3	C	26	50	20120531	21	2434	48.44	0.0898490322683511	0.0905367643237333
3	C	26	50	20120531	21	2436	48.48	0.0887376725403602	0.0919366236184483
3	C	26	50	20120531	21	2438	48.52	0.087168390460873	0.0928497106049943
3	C	26	50	20120531	21	2440	48.56	0.0850293924477836	0.0944131236981983
3	C	26	50	20120531	21	2442	48.6	0.0833154363208655	0.0953832034913073
3	C	26	50	20120531	21	2444	48.64	0.081791904050121	0.0961515457197453
3	C	26	50	20120531	21	2446	48.68	0.0796873421372755	0.0972407022948063
3	C	26	50	20120531	21	2448	48.72	0.078811024703351	0.0977153830770173
3	C	26	50	20120531	21	2450	48.76	0.0777092109169061	0.0984749571813673
3	C	26	50	20120531	21	2452	48.8	0.0767381411743026	0.0995294655241513
3	C	26	50	20120531	21	2454	48.84	0.0751809506207736	0.101468493739521
3	C	26	50	20120531	21	2456	48.88	0.073913603136853	0.102440270588905
3	C	26	50	20120531	21	2458	48.92	0.0739564538077929	0.102240442212542
3	C	26	50	20120531	21	2460	48.96	0.0746647626705074	0.102046907086531
3	C	26	50	20120531	21	2462	49	0.0747302407584453	0.102728133759526
3	C	26	50	20120531	21	2464	49.04	0.0743346145143714	0.102572216714275
3	C	26	50	20120531	21	2466	49.08	0.0745281496403822	0.102592227836182
3	C	26	50	20120531	21	2468	49.12	0.0747111488753533	0.102554892598136
3	C	26	50	20120531	21	2470	49.16	0.0745050272486374	0.102865666028467
3	C	26	50	20120531	21	2472	49.2	0.0746860465846212	0.102833139116533
3	C	26	50	20120531	21	2474	49.24	0.0742670858167681	0.102765610418929
3	C	26	50	20120531	21	2476	49.28	0.0739701716793479	0.102809380328685
3	C	26	50	20120531	21	2478	49.32	0.0735575041618474	0.102637977644925
3	C	26	50	20120531	21	2480	49.36	0.0729570290832638	0.103234210082822
3	C	26	50	20120531	21	2482	49.4	0.0718824389078946	0.103635634602501
3	C	26	50	20120531	21	2484	49.44	0.070522743278351	0.104548438746335
3	C	26	50	20120531	21	2486	49.48	0.0691701187166193	0.104921013309342
3	C	26	50	20120531	21	2488	49.52	0.0679229944866405	0.105547297785439
3	C	26	50	20120531	21	2490	49.56	0.066247504968619	0.106174855053742
3	C	26	50	20120531	21	2492	49.6	0.0639947334744368	0.107238272941969
3	C	26	50	20120531	21	2494	49.64	0.0618144404253262	0.108181129124003
3	C	26	50	20120531	21	2496	49.68	0.0598093684365936	0.109006747001716
3	C	26	50	20120531	21	2498	49.72	0.0577352828260172	0.109740158155163
3	C	26	50	20120531	21	2500	49.76	0.0564183671567354	0.110393807663692
3	C	26	50	20120531	21	2502	49.8	0.0542747729495684	0.110601343503970
3	C	26	50	20120531	21	2504	49.84	0.0520619529885232	0.110968614766118
3	C	26	50	20120531	21	2506	49.88	0.0498059288031475	0.111357877049161
3	C	26	50	20120531	21	2508	49.92	0.0473552381209112	0.111517541760353
3	C	26	50	20120531	21	2510	49.96	0.0453234374958498	0.111296500180554
3	C	26	50	20120531	21	2512	50	0.0428658878778359	0.111093914087744
3	C	26	50	20120531	21	2514	50.04	0.0420356738060448	0.110881852764067
3	C	26	50	20120531	21	2516	50.08	0.0403077169648592	0.110393736953014
3	C	26	50	20120531	21	2518	50.12	0.0397780939857505	0.108975987856734
3	C	26	50	20120531	21	2520	50.16	0.0383244945756653	0.108183816129771
3	C	26	50	20120531	21	2522	50.2	0.0375079983754292	0.106700801077589
3	C	26	50	20120531	21	2524	50.24	0.0357050882154379	0.105444767302167
3	C	26	50	20120531	21	2526	50.28	0.034739746037762	0.103979076366124
3	C	26	50	20120531	21	2528	50.32	0.0330368914873085	0.102133527667227
3	C	26	50	20120531	21	2530	50.36	0.0302309503582041	0.0997886201594563
3	C	26	50	20120531	21	2532	50.4	0.0288661635598359	0.0980345003673663
3	C	26	50	20120531	21	2534	50.44	0.0268055129781021	0.0969759615159303
3	C	26	50	20120531	21	2536	50.48	0.0246792428870742	0.0961825877074393
3	C	26	50	20120531	21	2538	50.52	0.0228384318036112	0.0949674247039703
3	C	26	50	20120531	21	2540	50.56	0.0209278292808452	0.0935577366249963
3	C	26	50	20120531	21	2542	50.6	0.0186399145796380	0.0922153651115923
3	C	26	50	20120531	21	2544	50.64	0.0161379586557656	0.0911546342291343
3	C	26	50	20120531	21	2546	50.68	0.0148875817345934	0.0912313553148923
3	C	26	50	20120531	21	2548	50.72	0.0134875810185222	0.0912141726201103
3	C	26	50	20120531	21	2550	50.76	0.0137914248023981	0.0909459670180063
3	C	26	50	20120531	21	2552	50.8	0.0140055367357413	0.0903040554820443
3	C	26	50	20120531	21	2554	50.84	0.0135144510762073	0.0901020350746593
3	C	26	50	20120531	21	2556	50.88	0.0130685495399910	0.0893372283801283
3	C	26	50	20120531	21	2558	50.92	0.0132456797886783	0.0883894931613043
3	C	26	50	20120531	21	2560	50.96	0.0132618725339675	0.0874112109295323
3	C	26	50	20120531	21	2562	51	0.0133203502647716	0.0856585053510053
3	C	26	50	20120531	21	2564	51.04	0.0129667968741783	0.0843355085634053
3	C	26	50	20120531	21	2566	51.08	0.0128020409941619	0.0838774447905526
3	C	26	50	20120531	21	2568	51.12	0.0119366837153457	0.0816906463590551
3	C	26	50	20120531	21	2570	51.16	0.0106001811882250	0.0800031360257534
3	C	26	50	20120531	21	2572	51.2	0.00820337204271513	0.0780247926733497
3	C	26	50	20120531	21	2574	51.24	0.00602838229446343	0.0758773800895643
3	C	26	50	20120531	21	2576	51.28	0.00404339213831655	0.0740606813473398
3	C	26	50	20120531	21	2578	51.32	0.00235821525739277	0.0731069357208754
3	C	26	50	20120531	21	2580	51.36	0.000484594419282771	0.0713867570542829
3	C	26	50	20120531	21	2582	51.4	-0.0021501561580964	0.0694079187271323
3	C	26	50	20120531	21	2584	51.44	-0.0034784562465554	0.0682531426427766
3	C	26	50	20120531	21	2586	51.48	-0.0062342635048737	0.066533529661609
3	C	26	50	20120531	21	2588	51.52	-0.0078207989898219	0.0655010830503985
3	C	26	50	20120531	21	2590	51.56	-0.0102975819122841	0.06414082173543
3	C	26	50	20120531	21	2592	51.6	-0.0120215082448169	0.0637208003074052
3	C	26	50	20120531	21	2594	51.64	-0.013783194079465	0.062518718779388
3	C	26	50	20120531	21	2596	51.68	-0.0145040187322066	0.06228749486194
3	C	26	50	20120531	21	2598	51.72	-0.0145446066614467	0.062560438079478
3	C	26	50	20120531	21	2600	51.76	-0.0158888873631604	0.0627012230396123
3	C	26	50	20120531	21	2602	51.8	-0.0185147283950967	0.0636776667937528
3	C	26	50	20120531	21	2604	51.84	-0.0214210786871297	0.0651782888047869
3	C	26	50	20120531	21	2606	51.88	-0.0235450860364578	0.0662366862348669
3	C	26	50	20120531	21	2608	51.92	-0.0252559308935386	0.0687307225627899
3	C	26	50	20120531	21	2610	51.96	-0.0275503509771328	0.070892206571521
3	C	26	50	20120531	21	2612	52	-0.0290680142615934	0.0736174668168921
3	C	26	50	20120531	21	2614	52.04	-0.0293897478470333	0.0754222861651926
3	C	26	50	20120531	21	2616	52.08	-0.0304618631486684	0.0789455164131327
3	C	26	50	20120531	21	2618	52.12	-0.0305629087076999	0.0803773369343574
3	C	26	50	20120531	21	2620	52.16	-0.0312736924441486	0.081074968484676
3	C	26	50	20120531	21	2622	52.2	-0.0329761227305334	0.0816570587869488
3	C	26	50	20120531	21	2624	52.24	-0.0348179944741681	0.0822917578337418
3	C	26	50	20120531	21	2626	52.28	-0.036416833617109	0.0822830604203332
3	C	26	50	20120531	21	2628	52.32	-0.0382944849638718	0.0821818027292673
3	C	26	50	20120531	21	2630	52.36	-0.0401769446367466	0.0842676263124114
3	C	26	50	20120531	21	2632	52.4	-0.0427044271154198	0.0864551318506903
3	C	26	50	20120531	21	2634	52.44	-0.0440706988380284	0.0878310202255233
3	C	26	50	20120531	21	2636	52.48	-0.0454972867690723	0.0893657954940883
3	C	26	50	20120531	21	2638	52.52	-0.0483463614118291	0.0916022328216253
3	C	26	50	20120531	21	2640	52.56	-0.0499864248801132	0.0932926422927293
3	C	26	50	20120531	21	2642	52.6	-0.050736028778849	0.0949373019550913
3	C	26	50	20120531	21	2644	52.64	-0.0511509590380493	0.0966295499038273
3	C	26	50	20120531	21	2646	52.68	-0.0515415648239768	0.0975598195851563
3	C	26	50	20120531	21	2648	52.72	-0.0518335999246068	0.0982945035308093
3	C	26	50	20120531	21	2650	52.76	-0.0528573491224087	0.0999110910539573
3	C	26	50	20120531	21	2652	52.8	-0.0541476775767179	0.101901738064354
3	C	26	50	20120531	21	2654	52.84	-0.0541717192072782	0.104394996574817
3	C	26	50	20120531	21	2656	52.88	-0.0538574102430408	0.105717639809027
3	C	26	50	20120531	21	2658	52.92	-0.053827146072806	0.106512993516506
3	C	26	50	20120531	21	2660	52.96	-0.0540962709137257	0.107255031372683
3	C	26	50	20120531	21	2662	53	-0.0547258787916942	0.108458244271550
3	C	26	50	20120531	21	2664	53.04	-0.0557352030111598	0.108270578131823
3	C	26	50	20120531	21	2666	53.08	-0.056336031643134	0.107975219629321
3	C	26	50	20120531	21	2668	53.12	-0.0572089549645088	0.108475497677011
3	C	26	50	20120531	21	2670	53.16	-0.0589408008929909	0.107784512930435
3	C	26	50	20120531	21	2672	53.2	-0.0612641416439356	0.106895184731737
3	C	26	50	20120531	21	2674	53.24	-0.0651868165125679	0.105297476959646
3	C	26	50	20120531	21	2676	53.28	-0.0683282090986673	0.105530397933369
3	C	26	50	20120531	21	2678	53.32	-0.0696126685666927	0.105455091061172
3	C	26	50	20120531	21	2680	53.36	-0.0753224144034178	0.105702012749163
3	C	26	50	20120531	21	2682	53.4	-0.0792351897771135	0.105061727558798
3	C	26	50	20120531	21	2684	53.44	-0.0813364989987656	0.104704143659552
3	C	26	50	20120531	21	2686	53.48	-0.084808676137104	0.105005088305625
3	C	26	50	20120531	21	2688	53.52	-0.0857822207534417	0.103902850255112
3	C	26	50	20120531	21	2690	53.56	-0.0859985247178066	0.102638614041028
3	C	26	50	20120531	21	2692	53.6	-0.0857580377015251	0.101553982949366
3	C	26	50	20120531	21	2694	53.64	-0.0858817813882327	0.100003297778224
3	C	26	50	20120531	21	2696	53.68	-0.0855364304363012	0.0992625327142533
3	C	26	50	20120531	21	2698	53.72	-0.0859911000966042	0.0975237571393153
3	C	26	50	20120531	21	2700	53.76	-0.0868716601712158	0.0935630399258553
3	C	26	50	20120531	21	2702	53.8	-0.0879759983288695	0.0912382354638733
3	C	26	50	20120531	21	2704	53.84	-0.0902209138667127	0.0888448275019813
3	C	26	50	20120531	21	2706	53.88	-0.0921716821759706	0.0871189191491413
3	C	26	50	20120531	21	2708	53.92	-0.0940970540380756	0.0847919106353221
3	C	26	50	20120531	21	2710	53.96	-0.0968063902387336	0.0819934789802339
3	C	26	50	20120531	21	2712	54	-0.0990515037664756	0.0794768364485163
3	C	26	50	20120531	21	2714	54.04	-0.101011250210535	0.0765455252871075
3	C	26	50	20120531	21	2716	54.08	-0.102602311178883	0.0739305736996015
3	C	26	50	20120531	21	2718	54.12	-0.103305104608704	0.0717485128835379
3	C	26	50	20120531	21	2720	54.16	-0.103761542035960	0.0679460461677072
3	C	26	50	20120531	21	2722	54.2	-0.103606685650880	0.0671463083981853
3	C	26	50	20120531	21	2724	54.24	-0.103864355361944	0.0643458827019741
3	C	26	50	20120531	21	2726	54.28	-0.104958815237865	0.0603536992367511
3	C	26	50	20120531	21	2728	54.32	-0.105446648206206	0.0577997002537834
3	C	26	50	20120531	21	2730	54.36	-0.106652123846772	0.054761403836381
3	C	26	50	20120531	21	2732	54.4	-0.107863539184301	0.0526067080527494
3	C	26	50	20120531	21	2734	54.44	-0.109941231039462	0.0488786289702995
3	C	26	50	20120531	21	2736	54.48	-0.110969435009985	0.0478589102811504
3	C	26	50	20120531	21	2738	54.52	-0.112388739741183	0.0452163108185001
3	C	26	50	20120531	21	2740	54.56	-0.113847218188058	0.042644846298037
3	C	26	50	20120531	21	2742	54.6	-0.115573195130256	0.0394325309017847
3	C	26	50	20120531	21	2744	54.64	-0.116844714544186	0.0374836031914783
3	C	26	50	20120531	21	2746	54.68	-0.117998642100404	0.0344487715973038
3	C	26	50	20120531	21	2748	54.72	-0.118672373441519	0.0331782421328678
3	C	26	50	20120531	21	2750	54.76	-0.119281192380120	0.0321889997459878
3	C	26	50	20120531	21	2752	54.8	-0.119264716792119	0.0312819938777598
3	C	26	50	20120531	21	2754	54.84	-0.118856009072593	0.0307445927240581
3	C	26	50	20120531	21	2756	54.88	-0.118138507821723	0.0296080599946569
3	C	26	50	20120531	21	2758	54.92	-0.117437199316142	0.0284199791809073
3	C	26	50	20120531	21	2760	54.96	-0.116481968765437	0.026797098407406
3	C	26	50	20120531	21	2762	55	-0.115322525776326	0.0246614237961883
3	C	26	50	20120531	21	2764	55.04	-0.114263279818108	0.022480706483009
3	C	26	50	20120531	21	2766	55.08	-0.113997902643129	0.0193929833016017
3	C	26	50	20120531	21	2768	55.12	-0.113940697704531	0.0169399591669874
3	C	26	50	20120531	21	2770	55.16	-0.113994084266510	0.0135914550046785
3	C	26	50	20120531	21	2772	55.2	-0.114247228494175	0.0110628411551554
3	C	26	50	20120531	21	2774	55.24	-0.114786185282796	0.0104475168341669
3	C	26	50	20120531	21	2776	55.28	-0.115923990804403	0.0092672849056885
3	C	26	50	20120531	21	2778	55.32	-0.117307798775185	0.0073786026931392
3	C	26	50	20120531	21	2780	55.36	-0.117060877087195	0.0061406001406378
3	C	26	50	20120531	21	2782	55.4	-0.116506081106676	0.005020967263307
3	C	26	50	20120531	21	2784	55.44	-0.115045410628779	0.0049189317547818
3	C	26	50	20120531	21	2786	55.48	-0.113672845655817	0.0038007838016915
3	C	26	50	20120531	21	2788	55.52	-0.112463127374563	0.0031345477924575
3	C	26	50	20120531	21	2790	55.56	-0.111330059468390	0.0020489974619799
3	C	26	50	20120531	21	2792	55.6	-0.111295057682721	0.0008616944656896
3	C	26	50	20120531	21	2794	55.64	-0.111674986156253	-0.0017832384493387
3	C	26	50	20120531	21	2796	55.68	-0.112230489243553	-0.00364490918284663
3	C	26	50	20120531	21	2798	55.72	-0.113874229667099	-0.00524862736257771
3	C	26	50	20120531	21	2800	55.76	-0.114662512306766	-0.00539853400018926
3	C	26	50	20120531	21	2802	55.8	-0.116307596233197	-0.00673022820119789
3	C	26	50	20120531	21	2804	55.84	-0.116990944226535	-0.00774040094880098
3	C	26	50	20120531	21	2806	55.88	-0.118916325281028	-0.0094908437856283
3	C	26	50	20120531	21	2808	55.92	-0.120297234114007	-0.0103988396033499
3	C	26	50	20120531	21	2810	55.96	-0.120961278092220	-0.0109408369511294
3	C	26	50	20120531	21	2812	56	-0.121204805667660	-0.0116087700166382
3	C	26	50	20120531	21	2814	56.04	-0.121361005555624	-0.0127518081284263
3	C	26	50	20120531	21	2816	56.08	-0.121630978924681	-0.0145405054421158
3	C	26	50	20120531	21	2818	56.12	-0.121565217994031	-0.0168251674521295
3	C	26	50	20120531	21	2820	56.16	-0.121608492929040	-0.0185571548019678
3	C	26	50	20120531	21	2822	56.2	-0.121155378903655	-0.0206564134139545
3	C	26	50	20120531	21	2824	56.24	-0.120931155343341	-0.0226212510268375
3	C	26	50	20120531	21	2826	56.28	-0.120296102743157	-0.0234329389009615
3	C	26	50	20120531	21	2828	56.32	-0.120224543536901	-0.0258721744533427
3	C	26	50	20120531	21	2830	56.36	-0.120196471397688	-0.0283029954350276
3	C	26	50	20120531	21	2832	56.4	-0.119261464100925	-0.0301883542457054
3	C	26	50	20120531	21	2834	56.44	-0.118216572410366	-0.0317183211881587
3	C	26	50	20120531	21	2836	56.48	-0.117166306708270	-0.0325027147405289
3	C	26	50	20120531	21	2838	56.52	-0.116137112788253	-0.0325518586618214
3	C	26	50	20120531	21	2840	56.56	-0.114721485012317	-0.0322237611153508
3	C	26	50	20120531	21	2842	56.6	-0.113000316396231	-0.0310781774191505
3	C	26	50	20120531	21	2844	56.64	-0.111022962993321	-0.0316382059898503
3	C	26	50	20120531	21	2846	56.68	-0.108887217671425	-0.0312821070148447
3	C	26	50	20120531	21	2848	56.72	-0.106882569946761	-0.0308483677152649
3	C	26	50	20120531	21	2850	56.76	-0.104664022420788	-0.0306512970553482
3	C	26	50	20120531	21	2852	56.8	-0.102347752737656	-0.0307212299160076
3	C	26	50	20120531	21	2854	56.84	-0.100210876044910	-0.0302522766987246
3	C	26	50	20120531	21	2856	56.88	-0.0971918129319556	-0.0300791769586902
3	C	26	50	20120531	21	2858	56.92	-0.0945048778741246	-0.0297541199713787
3	C	26	50	20120531	21	2860	56.96	-0.0937137668073326	-0.0298802678211424
3	C	26	50	20120531	21	2862	57	-0.0922240342407296	-0.0286968539121486
3	C	26	50	20120531	21	2864	57.04	-0.0918287615500456	-0.0284500736455145
3	C	26	50	20120531	21	2866	57.08	-0.0897118959792078	-0.0286109404382344
3	C	26	50	20120531	21	2868	57.12	-0.0867423303409368	-0.0289656251996776
3	C	26	50	20120531	21	2870	57.16	-0.0847293387562549	-0.0288042634322108
3	C	26	50	20120531	21	2872	57.2	-0.0811948655104939	-0.0290907123892695
3	C	26	50	20120531	21	2874	57.24	-0.0787502559465758	-0.0293237747843486
3	C	26	50	20120531	21	2876	57.28	-0.0754371071233262	-0.0297851619590728
3	C	26	50	20120531	21	2878	57.32	-0.0741156659706448	-0.0301143908763933
3	C	26	50	20120531	21	2880	57.36	-0.071066338687456	-0.030236437506826
3	C	26	50	20120531	21	2882	57.4	-0.068726734480544	-0.0311210988007685
3	C	26	50	20120531	21	2884	57.44	-0.0663777257534423	-0.0322960274283881
3	C	26	50	20120531	21	2886	57.48	-0.0647370965997333	-0.0339618295835074
3	C	26	50	20120531	21	2888	57.52	-0.0631214283154001	-0.0356712602270259
3	C	26	50	20120531	21	2890	57.56	-0.0606734246389323	-0.0380733019627166
3	C	26	50	20120531	21	2892	57.6	-0.0591732976026451	-0.0403266391423237
3	C	26	50	20120531	21	2894	57.64	-0.0571076972734429	-0.0432387877099624
3	C	26	50	20120531	21	2896	57.68	-0.0559243540751272	-0.0443907353671934
3	C	26	50	20120531	21	2898	57.72	-0.0549328489465475	-0.0461041965193646
3	C	26	50	20120531	21	2900	57.76	-0.0545044129478265	-0.0494932886109137
3	C	26	50	20120531	21	2902	57.8	-0.054237126584538	-0.0523604651872689
3	C	26	50	20120531	21	2904	57.84	-0.0542775023817438	-0.054188265505958
3	C	26	50	20120531	21	2906	57.88	-0.0542268735362108	-0.0571173846363451
3	C	26	50	20120531	21	2908	57.92	-0.054218671097549	-0.0611450648619837
3	C	26	50	20120531	21	2910	57.96	-0.0541343768981638	-0.0634089450036984
3	C	26	50	20120531	21	2912	58	-0.0541154405785636	-0.0668481568238979
3	C	26	50	20120531	21	2914	58.04	-0.0540693442874981	-0.0689321348583431
3	C	26	50	20120531	21	2916	58.08	-0.0543070382319939	-0.0722443997981161
3	C	26	50	20120531	21	2918	58.12	-0.0551037778687637	-0.0746388330648413
3	C	26	50	20120531	21	2920	58.16	-0.0544665106101414	-0.0757720650197878
3	C	26	50	20120531	21	2922	58.2	-0.0541383203619718	-0.07683720195531
3	C	26	50	20120531	21	2924	58.24	-0.0536139180229392	-0.0785011775829028
3	C	26	50	20120531	21	2926	58.28	-0.0525014481373019	-0.0807465739533573
3	C	26	50	20120531	21	2928	58.32	-0.0524055149602983	-0.0835609084399544
3	C	26	50	20120531	21	2930	58.36	-0.0527790441174601	-0.0846400594540622
3	C	26	50	20120531	21	2932	58.4	-0.052239627709432	-0.0878660573665306
3	C	26	50	20120531	21	2934	58.44	-0.0517718695026092	-0.0920283070836968
3	C	26	50	20120531	21	2936	58.48	-0.0519526059958805	-0.0944283689204001
3	C	26	50	20120531	21	2938	58.52	-0.0520205589575525	-0.0956629066496737
3	C	26	50	20120531	21	2940	58.56	-0.0517667783337847	-0.0955263643302266
3	C	26	50	20120531	21	2942	58.6	-0.0512862285652903	-0.0966772513272858
3	C	26	50	20120531	21	2944	58.64	-0.0498774597251324	-0.0973421438336355
3	C	26	50	20120531	21	2946	58.68	-0.0494044759991967	-0.0975959244574034
3	C	26	50	20120531	21	2948	58.72	-0.0475790091328855	-0.0980060463904916
3	C	26	50	20120531	21	2950	58.76	-0.045075214731382	-0.0977651351101413
3	C	26	50	20120531	21	2952	58.8	-0.0432610615735698	-0.0985832576559742
3	C	26	50	20120531	21	2954	58.84	-0.041883971117209	-0.0981336084538176
3	C	26	50	20120531	21	2956	58.88	-0.0411486507754531	-0.0987570645027898
3	C	26	50	20120531	21	2958	58.92	-0.041400663632268	-0.0983685800372059
3	C	26	50	20120531	21	2960	58.96	-0.0414737784734427	-0.098207783955164
3	C	26	50	20120531	21	2962	59	-0.0412525954722876	-0.0966747764535517
3	C	26	50	20120531	21	2964	59.04	-0.0409105679222276	-0.0951499006799229
3	C	26	50	20120531	21	2966	59.08	-0.0386793631848716	-0.0935634359056527
3	C	26	50	20120531	21	2968	59.12	-0.037027066769273	-0.0916496514023714
3	C	26	50	20120531	21	2970	59.16	-0.0344906747451569	-0.0896976124222278
3	C	26	50	20120531	21	2972	59.2	-0.0332322368066791	-0.0882028593974775
3	C	26	50	20120531	21	2974	59.24	-0.0308834402116118	-0.0856696493538767
3	C	26	50	20120531	21	2976	59.28	-0.0291651000226504	-0.0836554556876669
3	C	26	50	20120531	21	2978	59.32	-0.0271225513745149	-0.0822696678178975
3	C	26	50	20120531	21	2980	59.36	-0.0260724270937748	-0.0818088463285982
3	C	26	50	20120531	21	2982	59.4	-0.0253365410665939	-0.0809551563116717
3	C	26	50	20120531	21	2984	59.44	-0.0237289337995663	-0.0801300334087051
3	C	26	50	20120531	21	2986	59.48	-0.020610239341143	-0.0792479176991749
3	C	26	50	20120531	21	2988	59.52	-0.0191116679397744	-0.078482757451253
3	C	26	50	20120531	21	2990	59.56	-0.0181758828255521	-0.0768506135789181
3	C	26	50	20120531	21	2992	59.6	-0.0158548048163073	-0.0745183632825305
3	C	26	50	20120531	21	2994	59.64	-0.0141817194613418	-0.074815418841307
3	C	26	50	20120531	21	2996	59.68	-0.0126064976848925	-0.0736657339257758
3	C	26	50	20120531	21	2998	59.72	-0.0115384836025883	-0.0727651627292566
3	C	26	50	20120531	21	3000	59.76	-0.0107806065545126	-0.0713496763746774
3	C	26	50	20120531	21	3002	59.8	-0.0107551507103899	-0.0700811268092287
3	C	26	50	20120531	21	3004	59.84	-0.010993021431581	-0.0691293610817516
3	C	26	50	20120531	21	3006	59.88	-0.0112543680979076	-0.0672140916542297
3	C	26	50	20120531	21	3008	59.92	-0.0115626666545049	-0.0653768868153508
3	C	26	50	20120531	21	3010	59.96	-0.0117185129890784	-0.0629867244735841
3	C	26	50	20120531	21	3012	60	-0.0117492721340601	-0.0611753290322185
3	C	26	50	20120531	21	3014	60.04	-0.0117627778735807	-0.0591274770832241
3	C	26	50	20120531	21	3016	60.08	-0.0112260838266601	-0.0565602552034483
3	C	26	50	20120531	21	3018	60.12	-0.0107215631382835	-0.0540461370429395
3	C	26	50	20120531	21	3020	60.16	-0.0102127290985417	-0.0516087399681895
3	C	26	50	20120531	21	3022	60.2	-0.0094812978440823	-0.0499741919327986
3	C	26	50	20120531	21	3024	60.24	-0.0095885659427883	-0.0478645388511286
3	C	26	50	20120531	21	3026	60.28	-0.0091464827831905	-0.0460351121868427
3	C	26	50	20120531	21	3028	60.32	-0.008195332238613	-0.0443281069195837
3	C	26	50	20120531	21	3030	60.36	-0.0074161783474914	-0.0425663433031896
3	C	26	50	20120531	21	3032	60.4	-0.0069921971214919	-0.0412331641779405
3	C	26	50	20120531	21	3034	60.44	-0.0072881213094185	-0.0393548764350747
3	C	26	50	20120531	21	3036	60.48	-0.008198980909604	-0.0385458402113801
3	C	26	50	20120531	21	3038	60.52	-0.0094274304494915	-0.0385874958718598
3	C	26	50	20120531	21	3040	60.56	-0.010736879071164	-0.0377109380216297
3	C	26	50	20120531	21	3042	60.6	-0.0120844690326137	-0.0373260032320874
3	C	26	50	20120531	21	3044	60.64	-0.0139321531939898	-0.0348949559762324
3	C	26	50	20120531	21	3046	60.68	-0.0144448763210282	-0.0330882274396227
3	C	26	50	20120531	21	3048	60.72	-0.0146496968712667	-0.0313549248711713
3	C	26	50	20120531	21	3050	60.76	-0.0136020686774641	-0.0303489735510519
3	C	26	50	20120531	21	3052	60.8	-0.0123660389528822	-0.0282217205815981
3	C	26	50	20120531	21	3054	60.84	-0.0115065577314178	-0.0265278392161979
3	C	26	50	20120531	21	3056	60.88	-0.0107383569243367	-0.0247887807985477
3	C	26	50	20120531	21	3058	60.92	-0.0095721257101257	-0.0220455600409345
3	C	26	50	20120531	21	3060	60.96	-0.0087289220867642	-0.0209292293522719
3	C	26	50	20120531	21	3062	61	-0.007314036772949	-0.0201457196833781
3	C	26	50	20120531	21	3064	61.04	-0.0045574799814426	-0.0197320339321127
3	C	26	50	20120531	21	3066	61.08	-0.0036958138000243	-0.019529928671914
3	C	26	50	20120531	21	3068	61.12	-0.0022966545410227	-0.0179702703157186
3	C	26	50	20120531	21	3070	61.16	-0.00039708288404312	-0.0167214207451938
3	C	26	50	20120531	21	3072	61.2	0.00269795885254946	-0.0159867155863376
3	C	26	50	20120531	21	3074	61.24	0.00345235693526176	-0.0159682035308061
3	C	26	50	20120531	21	3076	61.28	0.00413437556785181	-0.015944190184517
3	C	26	50	20120531	21	3078	61.32	0.00440672481569362	-0.0149650735667436
3	C	26	50	20120531	21	3080	61.36	0.00484091666361341	-0.0150865686538871
3	C	26	50	20120531	21	3082	61.4	0.00482336627330436	-0.014736465944386
3	C	26	50	20120531	21	3084	61.44	0.00493547098239367	-0.0145482765456410
3	C	26	50	20120531	21	3086	61.48	0.00486056716106258	-0.013788794365172
3	C	26	50	20120531	21	3088	61.52	0.00544249482877568	-0.0139232082932077
3	C	26	50	20120531	21	3090	61.56	0.00560157971240703	-0.0138436587803243
3	C	26	50	20120531	21	3092	61.6	0.00542666270794491	-0.0141128472608542
3	C	26	50	20120531	21	3094	61.64	0.00554132714358212	-0.0144396578729830
3	C	26	50	20120531	21	3096	61.68	0.00625208259575959	-0.0143404507915825
3	C	26	50	20120531	21	3098	61.72	0.0059032880338037	-0.0148490232018153
3	C	26	50	20120531	21	3100	61.76	0.00608080012015277	-0.0148172882494756
3	C	26	50	20120531	21	3102	61.8	0.00551200342536631	-0.0142799436643164
3	C	26	50	20120531	21	3104	61.84	0.00508725852404318	-0.0132304274954080
3	C	26	50	20120531	21	3106	61.88	0.00504907475785911	-0.0133771380103686
3	C	26	50	20120531	21	3108	61.92	0.00355083569667761	-0.0124978860833022
3	C	26	50	20120531	21	3110	61.96	0.00283430318209785	-0.0115386603792836
3	C	26	50	20120531	21	3112	62	0.00203132686351803	-0.0110732002694997
3	C	26	50	20120531	21	3114	62.04	0.00133851071037926	-0.0096775624022684
3	C	26	50	20120531	21	3116	62.08	-0.0003195981229607	-0.00781874838015646
3	C	26	50	20120531	21	3118	62.12	-0.000458777950701639	-0.00681665786306233
3	C	26	50	20120531	21	3120	62.16	-0.0012584308674099	-0.00492902216854921
3	C	26	50	20120531	21	3122	62.2	-0.0014880765225223	-0.00411610958548016
3	C	26	50	20120531	21	3124	62.24	-0.00103738645918385	-0.0031401806050764
3	C	26	50	20120531	21	3126	62.28	-0.00095626929056647	-0.0032389514015928
3	C	26	50	20120531	21	3128	62.32	-0.00070558508739344	-0.0029208092114946
3	C	26	50	20120531	21	3130	62.36	-0.000123333564774558	-0.0020018334396747
3	C	26	50	20120531	21	3132	62.4	-0.000183352788361669	-0.0016077486883838
3	C	26	50	20120531	21	3134	62.44	0.000669700832461781	-0.0009393913588063
3	C	26	50	20120531	21	3136	62.48	0.000914741616414161	-0.000152848201821201
3	C	26	50	20120531	21	3138	62.52	0.000587400674199481	0.0005247510133864
3	C	26	50	20120531	21	3140	62.56	0.00036593483033185	0.0013857242301591
3	C	26	50	20120531	21	3142	62.6	-0.000540137656944968	0.002458560780711
3	C	26	50	20120531	21	3144	62.64	-0.0013110961804727	0.0036690568794242
3	C	26	50	20120531	21	3146	62.68	-0.0020437436585957	0.0051331073277354
3	C	26	50	20120531	21	3148	62.72	-0.0034344105651553	0.0072990461091879
3	C	26	50	20120531	21	3150	62.76	-0.0044209518041311	0.0093369419947031
3	C	26	50	20120531	21	3152	62.8	-0.0049635643348102	0.0105612478888529
3	C	26	50	20120531	21	3154	62.84	-0.0052446251381962	0.0126802489221703
3	C	26	50	20120531	21	3156	62.88	-0.0057947542139594	0.0148449856220948
3	C	26	50	20120531	21	3158	62.92	-0.0063720079058488	0.0164289330962239
3	C	26	50	20120531	21	3160	62.96	-0.0064625882845188	0.0177449295266902
3	C	26	50	20120531	21	3162	63	-0.0065007013400248	0.0198033880774024
3	C	26	50	20120531	21	3164	63.04	-0.0059016404750035	0.0218810092218847
3	C	26	50	20120531	21	3166	63.08	-0.0053176409844216	0.0234125317992566
3	C	26	50	20120531	21	3168	63.12	-0.0046598195458837	0.0250522417141501
3	C	26	50	20120531	21	3170	63.16	-0.0039926642978342	0.0271906033311363
3	C	26	50	20120531	21	3172	63.2	-0.002748227073624	0.0293087416941806
3	C	26	50	20120531	21	3174	63.24	-0.0018217050582353	0.0307976964433251
3	C	26	50	20120531	21	3176	63.28	6.71185756702213e-05	0.0325069149548093
3	C	26	50	20120531	21	3178	63.32	0.00148055432058402	0.0340409831165935
3	C	26	50	20120531	21	3180	63.36	0.00241542019599075	0.0355814152394084
3	C	26	50	20120531	21	3182	63.4	0.00391993129432137	0.0376557129820191
3	C	26	50	20120531	21	3184	63.44	0.0051701667941373	0.0393601938780693
3	C	26	50	20120531	21	3186	63.48	0.00711315480748171	0.0409029594532621
3	C	26	50	20120531	21	3188	63.52	0.00835978406271359	0.043628148987955
3	C	26	50	20120531	21	3190	63.56	0.00939901889902345	0.0444389883339417
3	C	26	50	20120531	21	3192	63.6	0.0105297533528189	0.0459932797496678
3	C	26	50	20120531	21	3194	63.64	0.0123463106736871	0.0482080796097003
3	C	26	50	20120531	21	3196	63.68	0.0135787977932953	0.0501753920963175
3	C	26	50	20120531	21	3198	63.72	0.0130881363978299	0.0497898067685365
3	C	26	50	20120531	21	3200	63.76	0.0158456407124231	0.0541006832600403
3	C	26	50	20120531	21	3202	63.8	0.0165345041386550	0.0553023405239887
3	C	26	50	20120531	21	3204	63.84	0.0172139630446972	0.0570847445873256
3	C	26	50	20120531	21	3206	63.88	0.0185194942948019	0.0583223935864365
3	C	26	50	20120531	21	3208	63.92	0.0188866948462721	0.0604290768196255
3	C	26	50	20120531	21	3210	63.96	0.0194352682871166	0.0619750950860118
3	C	26	50	20120531	21	3212	64	0.0201694572580226	0.0639707625545546
3	C	26	50	20120531	21	3214	64.04	0.020695332571191	0.065889921069373
3	C	26	50	20120531	21	3216	64.08	0.0209063332346971	0.0672339896390524
3	C	26	50	20120531	21	3218	64.12	0.0206130253418609	0.068196786232316
3	C	26	50	20120531	21	3220	64.16	0.0204799478456416	0.0695788971468232
3	C	26	50	20120531	21	3222	64.2	0.019247814279424	0.0704461636139485
3	C	26	50	20120531	21	3224	64.24	0.0182512886926978	0.0728539329145668
3	C	26	50	20120531	21	3226	64.28	0.0173045434233672	0.0738728030755785
3	C	26	50	20120531	21	3228	64.32	0.0167292413461938	0.0759795570194457
3	C	26	50	20120531	21	3230	64.36	0.0156873195041154	0.0766482679024139
3	C	26	50	20120531	21	3232	64.4	0.0144779547762521	0.0778037510935508
3	C	26	50	20120531	21	3234	64.44	0.0132622967980362	0.0790674923328874
3	C	26	50	20120531	21	3236	64.48	0.0125080967052226	0.0789890034801757
3	C	26	50	20120531	21	3238	64.52	0.0123905755581894	0.079054764410826
3	C	26	50	20120531	21	3240	64.56	0.0122898835525484	0.0790997364021095
3	C	26	50	20120531	21	3242	64.6	0.0121857267236796	0.079223409378139
3	C	26	50	20120531	21	3244	64.64	0.0119363301619552	0.079464744922558
3	C	26	50	20120531	21	3246	64.68	0.0120501743537262	0.078982639519145
3	C	26	50	20120531	21	3248	64.72	0.0125251379786492	0.0785045646243848
3	C	26	50	20120531	21	3250	64.76	0.0128267190208253	0.078968355962165
3	C	26	50	20120531	21	3252	64.8	0.0131604734215453	0.0787507084949158
3	C	26	50	20120531	21	3254	64.84	0.0132306891249171	0.0789363240249773
3	C	26	50	20120531	21	3256	64.88	0.0129736558099558	0.0797512645902948
3	C	26	50	20120531	21	3258	64.92	0.0131843029200713	0.0806594018293727
3	C	26	50	20120531	21	3260	64.96	0.0134180017112534	0.0809199706782399
3	C	26	50	20120531	21	3262	65	0.0138232446075515	0.0829757422231835
3	C	26	50	20120531	21	3264	65.04	0.0142719745708924	0.0839799752738247
3	C	26	50	20120531	21	3266	65.08	0.0145483119009801	0.0859321556753245
3	C	26	50	20120531	21	3268	65.12	0.0146161941519741	0.0878399297709663
3	C	26	50	20120531	21	3270	65.16	0.0146690150285287	0.0899627350387663
3	C	26	50	20120531	21	3272	65.2	0.0151098961065985	0.0918908030990273
3	C	26	50	20120531	21	3274	65.24	0.0156963704709146	0.0938958750877603
3	C	26	50	20120531	21	3276	65.28	0.0158156593849008	0.0954339030475183
3	C	26	50	20120531	21	3278	65.32	0.0167416157148646	0.0970546625006763
3	C	26	50	20120531	21	3280	65.36	0.0170565610752051	0.0983902457889813
3	C	26	50	20120531	21	3282	65.4	0.017656046204295	0.0998473100222943
3	C	26	50	20120531	21	3284	65.44	0.0184009124875969	0.100996358541722
3	C	26	50	20120531	21	3286	65.48	0.0196921601807217	0.102526184062819
3	C	26	50	20120531	21	3288	65.52	0.0215298599943474	0.102791136973730
3	C	26	50	20120531	21	3290	65.56	0.0235631455436493	0.102898546493792
3	C	26	50	20120531	21	3292	65.6	0.0242249974908399	0.103401440836572
3	C	26	50	20120531	21	3294	65.64	0.0242962738543835	0.103887223195247
3	C	26	50	20120531	21	3296	65.68	0.0240996274585355	0.103817573177301
3	C	26	50	20120531	21	3298	65.72	0.0240342907919539	0.103605299721588
3	C	26	50	20120531	21	3300	65.76	0.0241223255862116	0.103232018051800
3	C	26	50	20120531	21	3302	65.8	0.0237899146883758	0.104429786228452
3	C	26	50	20120531	21	3304	65.84	0.0240238963222705	0.105453747558288
3	C	26	50	20120531	21	3306	65.88	0.023869252069225	0.106685598281793
3	C	26	50	20120531	21	3308	65.92	0.02327033262556	0.108630990458194
3	C	26	50	20120531	21	3310	65.96	0.0233087285237784	0.110599363604983
3	C	26	50	20120531	21	3312	66	0.0224292998200167	0.112862176015458
3	C	26	50	20120531	21	3314	66.04	0.0222552101304886	0.114865550947915
3	C	26	50	20120531	21	3316	66.08	0.0218285418987206	0.115986598038809
3	C	26	50	20120531	21	3318	66.12	0.0203919130513839	0.118167103219953
3	C	26	50	20120531	21	3320	66.16	0.0193409402425063	0.119649411165355
3	C	26	50	20120531	21	3322	66.2	0.0186228025955333	0.121128395708885
3	C	26	50	20120531	21	3324	66.24	0.0165767891241700	0.123007531979888
3	C	26	50	20120531	21	3326	66.28	0.0153818493746428	0.124708760184745
3	C	26	50	20120531	21	3328	66.32	0.0144486098448328	0.125207836150906
3	C	26	50	20120531	21	3330	66.36	0.0132468111595282	0.125661515861715
3	C	26	50	20120531	21	3332	66.4	0.0121634528600723	0.126071708505482
3	C	26	50	20120531	21	3334	66.44	0.0109509061516936	0.126480981910432
3	C	26	50	20120531	21	3336	66.48	0.00892016618680395	0.126782562952608
3	C	26	50	20120531	21	3338	66.52	0.00658791589041632	0.127977785544848
3	C	26	50	20120531	21	3340	66.56	0.00472857860928629	0.128589079357184
3	C	26	50	20120531	21	3342	66.6	0.00230037392269172	0.129256588158624
3	C	26	50	20120531	21	3344	66.64	0.000124323514268231	0.130091398424493
3	C	26	50	20120531	21	3346	66.68	-0.0017527621470696	0.130805152009423
3	C	26	50	20120531	21	3348	66.72	-0.0037289841791297	0.132344664893422
3	C	26	50	20120531	21	3350	66.76	-0.0052244443106612	0.132375141195691
3	C	26	50	20120531	21	3352	66.8	-0.0067019439299505	0.132924209611282
3	C	26	50	20120531	21	3354	66.84	-0.0087137334331043	0.132899390163263
3	C	26	50	20120531	21	3356	66.88	-0.0109164417671785	0.132958009315423
3	C	26	50	20120531	21	3358	66.92	-0.0123147454269749	0.132553897789975
3	C	26	50	20120531	21	3360	66.96	-0.0150364701384401	0.132202395009047
3	C	26	50	20120531	21	3362	67	-0.0175594978443918	0.131961907992766
3	C	26	50	20120531	21	3364	67.04	-0.0198001778126157	0.132211658107881
3	C	26	50	20120531	21	3366	67.08	-0.0222045530006843	0.131978100738055
3	C	26	50	20120531	21	3368	67.12	-0.0245964831094041	0.133029780653713
3	C	26	50	20120531	21	3370	67.16	-0.027265033390924	0.132496692851377
3	C	26	50	20120531	21	3372	67.2	-0.0290303254701562	0.133090308994183
3	C	26	50	20120531	21	3374	67.24	-0.0314555603082698	0.132749624947007
3	C	26	50	20120531	21	3376	67.28	-0.0339918816217078	0.132408163082372
3	C	26	50	20120531	21	3378	67.32	-0.0362067521924185	0.132382495106215
3	C	26	50	20120531	21	3380	67.36	-0.0390059050964235	0.131655165071087
3	C	26	50	20120531	21	3382	67.4	-0.0411120933548658	0.131813132726004
3	C	26	50	20120531	21	3384	67.44	-0.0442298685744735	0.131727431384124
3	C	26	50	20120531	21	3386	67.48	-0.0460609215843561	0.130558230321432
3	C	26	50	20120531	21	3388	67.52	-0.0489028544486229	0.129645284756242
3	C	26	50	20120531	21	3390	67.56	-0.0506363267227017	0.129071467603309
3	C	26	50	20120531	21	3392	67.6	-0.0535390707701506	0.128749663307191
3	C	26	50	20120531	21	3394	67.64	-0.0562238137969597	0.128211696468065
3	C	26	50	20120531	21	3396	67.68	-0.0589847122241026	0.128017595656629
3	C	26	50	20120531	21	3398	67.72	-0.0596882127607051	0.127691690141180
3	C	26	50	20120531	21	3400	67.76	-0.0607544590760563	0.127823282713159
3	C	26	50	20120531	21	3402	67.8	-0.0620040581797692	0.126744803450493
3	C	26	50	20120531	21	3404	67.84	-0.062949106392825	0.125386804877224
3	C	26	50	20120531	21	3406	67.88	-0.0635543897975207	0.123607724215759
3	C	26	50	20120531	21	3408	67.92	-0.0638629711968305	0.120807298519548
3	C	26	50	20120531	21	3410	67.96	-0.0655558555416692	0.118531758187011
3	C	26	50	20120531	21	3412	68	-0.0673852114952769	0.117150707932676
3	C	26	50	20120531	21	3414	68.04	-0.0685153095529692	0.115966869759613
3	C	26	50	20120531	21	3416	68.08	-0.0711662528756376	0.114765495338377
3	C	26	50	20120531	21	3418	68.12	-0.0736353990448629	0.111890469876751
3	C	26	50	20120531	21	3420	68.16	-0.0752418042303625	0.110398615989804
3	C	26	50	20120531	21	3422	68.2	-0.0749490620229513	0.109824445283480
3	C	26	50	20120531	21	3424	68.24	-0.0749766391874176	0.109092589764952
3	C	26	50	20120531	21	3426	68.28	-0.0752712198724599	0.108382230292572
3	C	26	50	20120531	21	3428	68.32	-0.0760760488108064	0.106721802148990
3	C	26	50	20120531	21	3430	68.36	-0.0772466640870607	0.106531236871460
3	C	26	50	20120531	21	3432	68.4	-0.0795413670133673	0.105875607463944
3	C	26	50	20120531	21	3434	68.44	-0.0816778194420443	0.105917043921321
3	C	26	50	20120531	21	3436	68.48	-0.084698933164664	0.106752490583293
3	C	26	50	20120531	21	3438	68.52	-0.087446891537711	0.107664516909668
3	C	26	50	20120531	21	3440	68.56	-0.089674490030483	0.108570815671115
3	C	26	50	20120531	21	3442	68.6	-0.0915910322502106	0.109523712769442
3	C	26	50	20120531	21	3444	68.64	-0.0938957053821326	0.110277983572933
3	C	26	50	20120531	21	3446	68.68	-0.0959126567647886	0.111041376053902
3	C	26	50	20120531	21	3448	68.72	-0.0980575237641616	0.111774433653958
3	C	26	50	20120531	21	3450	68.76	-0.0994168658403146	0.112690561199664
3	C	26	50	20120531	21	3452	68.8	-0.101269344185668	0.114017234942526
3	C	26	50	20120531	21	3454	68.84	-0.101744590653303	0.115808972815374
3	C	26	50	20120531	21	3456	68.88	-0.101806462496657	0.117024135818844
3	C	26	50	20120531	21	3458	68.92	-0.101855535707272	0.118884250917433
3	C	26	50	20120531	21	3460	68.96	-0.101305901606255	0.121149326069608
3	C	26	50	20120531	21	3462	69	-0.100881991090934	0.123027048127049
3	C	26	50	20120531	21	3464	69.04	-0.100488910431272	0.125692769981444
3	C	26	50	20120531	21	3466	69.08	-0.0996832329647876	0.127843364545745
3	C	26	50	20120531	21	3468	69.12	-0.0991717826299556	0.129603565456152
3	C	26	50	20120531	21	3470	69.16	-0.0985526399323486	0.131827840547053
3	C	26	50	20120531	21	3472	69.2	-0.0983189411411666	0.133731725555397
3	C	26	50	20120531	21	3474	69.24	-0.0973492856121256	0.136272572352235
3	C	26	50	20120531	21	3476	69.28	-0.0973280724086896	0.137606175741553
3	C	26	50	20120531	21	3478	69.32	-0.0969559928204296	0.139832289310084
3	C	26	50	20120531	21	3480	69.36	-0.0963349409345136	0.142423340688386
3	C	26	50	20120531	21	3482	69.4	-0.0965068385930196	0.144485900458429
3	C	26	50	20120531	21	3484	69.44	-0.0959456079407926	0.146219514153864
3	C	26	50	20120531	21	3486	69.48	-0.0957821248529816	0.148047526604588
3	C	26	50	20120531	21	3488	69.52	-0.0957225157513276	0.150651305904951
3	C	26	50	20120531	21	3490	69.56	-0.0947971958174666	0.153246812055974
3	C	26	50	20120531	21	3492	69.6	-0.0945683760630756	0.154595688951766
3	C	26	50	20120531	21	3494	69.64	-0.0940395309014256	0.156097513044328
3	C	26	50	20120531	21	3496	69.68	-0.0937836996679926	0.157904736555684
3	C	26	50	20120531	21	3498	69.72	-0.0941336468140016	0.158534839408400
3	C	26	50	20120531	21	3500	69.76	-0.0945777098725866	0.158906777575304
3	C	26	50	20120531	21	3502	69.8	-0.0946115095767276	0.158674987972431
3	C	26	50	20120531	21	3504	69.84	-0.0945437687470896	0.158602721659394
3	C	26	50	20120531	21	3506	69.88	-0.0948024991183256	0.157564759615290
3	C	26	50	20120531	21	3508	69.92	-0.0946461578090056	0.156821661098941
3	C	26	50	20120531	21	3510	69.96	-0.0955131414334186	0.156615115208156
3	C	26	50	20120531	21	3512	70	-0.0966350370524486	0.155945767929085
3	C	26	50	20120531	21	3514	70.04	-0.0979928234936836	0.155321958326722
3	C	26	50	20120531	21	3516	70.08	-0.0992387456421346	0.155133867922927
3	C	26	50	20120531	21	3518	70.12	-0.101379157868786	0.153330038524120
3	C	26	50	20120531	21	3520	70.16	-0.103210988696128	0.152377848532574
3	C	26	50	20120531	21	3522	70.2	-0.105349915998539	0.151610708385665
3	C	26	50	20120531	21	3524	70.24	-0.107782363325821	0.149850012500510
3	C	26	50	20120531	21	3526	70.28	-0.110814932178296	0.148928864496659
3	C	26	50	20120531	21	3528	70.32	-0.112154970239322	0.148745653129653
3	C	26	50	20120531	21	3530	70.36	-0.114937294001935	0.147923429364490
3	C	26	50	20120531	21	3532	70.4	-0.118086394051949	0.146297437321151
3	C	26	50	20120531	21	3534	70.44	-0.120007673887111	0.145538641034260
3	C	26	50	20120531	21	3536	70.48	-0.122371673277974	0.143415057949000
3	C	26	50	20120531	21	3538	70.52	-0.124349168102241	0.142341245591090
3	C	26	50	20120531	21	3540	70.56	-0.126728653131611	0.140623612508910
3	C	26	50	20120531	21	3542	70.6	-0.128225386055349	0.139095766886800
3	C	26	50	20120531	21	3544	70.64	-0.129898011790907	0.136868769434792
3	C	26	50	20120531	21	3546	70.68	-0.131368652474419	0.135507023195583
3	C	26	50	20120531	21	3548	70.72	-0.132966735013104	0.134063089935197
3	C	26	50	20120531	21	3550	70.76	-0.133780070446028	0.133031965613667
3	C	26	50	20120531	21	3552	70.8	-0.134862643856957	0.132326987223892
3	C	26	50	20120531	21	3554	70.84	-0.135016906272340	0.131820585631478
3	C	26	50	20120531	21	3556	70.88	-0.134660743657724	0.131209426169430
3	C	26	50	20120531	21	3558	70.92	-0.134752135087872	0.129409664755936
3	C	26	50	20120531	21	3560	70.96	-0.134170398338990	0.128561631593259
3	C	26	50	20120531	21	3562	71	-0.134292885496948	0.126679862763709
3	C	26	50	20120531	21	3564	71.04	-0.133920211938991	0.125143348012462
3	C	26	50	20120531	21	3566	71.08	-0.133497100454333	0.123381499543254
3	C	26	50	20120531	21	3568	71.12	-0.133510853681227	0.121151673664121
3	C	26	50	20120531	21	3570	71.16	-0.133571686077612	0.118512729943530
3	C	26	50	20120531	21	3572	71.2	-0.134144301149017	0.115806066606504
3	C	26	50	20120531	21	3574	71.24	-0.134386266018471	0.112923765016099
3	C	26	50	20120531	21	3576	71.28	-0.134708706710692	0.110028869853921
3	C	26	50	20120531	21	3578	71.32	-0.134170881292922	0.107312589864671
3	C	26	50	20120531	21	3580	71.36	-0.134043460650952	0.106409048819671
3	C	26	50	20120531	21	3582	71.4	-0.134704110516615	0.103177358697614
3	C	26	50	20120531	21	3584	71.44	-0.135497555035784	0.0994084088432123
3	C	26	50	20120531	21	3586	71.48	-0.135753032715827	0.0965903761881493
3	C	26	50	20120531	21	3588	71.52	-0.136151063122957	0.0940102142542773
3	C	26	50	20120531	21	3590	71.56	-0.136855129344984	0.0906785392333613
3	C	26	50	20120531	21	3592	71.6	-0.137924274798138	0.0875304998435183
3	C	26	50	20120531	21	3594	71.64	-0.139109597895441	0.0847485296342964
3	C	26	50	20120531	21	3596	71.68	-0.139743165571384	0.0825932681652398
3	C	26	50	20120531	21	3598	71.72	-0.140793148430768	0.0808135511076714
3	C	26	50	20120531	21	3600	71.76	-0.141504639273998	0.0784488446100273
3	C	26	50	20120531	21	3602	71.8	-0.143576320721518	0.0759104726869238
3	C	26	50	20120531	21	3604	71.84	-0.145659457298894	0.0741299778118961
3	C	26	50	20120531	21	3606	71.88	-0.146795000078801	0.0733182899377721
3	C	26	50	20120531	21	3608	71.92	-0.149463621070999	0.0715278955678077
3	C	26	50	20120531	21	3610	71.96	-0.151807680050633	0.0698824580879866
3	C	26	50	20120531	21	3612	72	-0.154202509297155	0.0688396170070927
3	C	26	50	20120531	21	3614	72.04	-0.156629229059510	0.0666349287740312
3	C	26	50	20120531	21	3616	72.08	-0.158473504966200	0.0657749455067521
3	C	26	50	20120531	21	3618	72.12	-0.160520366965701	0.0646077243430475
3	C	26	50	20120531	21	3620	72.16	-0.163166289830223	0.063199238345602
3	C	26	50	20120531	21	3622	72.2	-0.165069326310430	0.062188570623252
3	C	26	50	20120531	21	3624	72.24	-0.167112299222635	0.0616291077379772
3	C	26	50	20120531	21	3626	72.28	-0.169375323765144	0.0613601243184139
3	C	26	50	20120531	21	3628	72.32	-0.170632771754128	0.061236875606453
3	C	26	50	20120531	21	3630	72.36	-0.172501867108838	0.0615499117784844
3	C	26	50	20120531	21	3632	72.4	-0.173701120209731	0.0611525177674575
3	C	26	50	20120531	21	3634	72.44	-0.176472200974523	0.0616228144876247
3	C	26	50	20120531	21	3636	72.48	-0.179508588203616	0.0605168287711708
3	C	26	50	20120531	21	3638	72.52	-0.180733367859309	0.0601745183783984
3	C	26	50	20120531	21	3640	72.56	-0.183606484132626	0.0592813010924036
3	C	26	50	20120531	21	3642	72.6	-0.185037951100460	0.0592329349885704
3	C	26	50	20120531	21	3644	72.64	-0.186191100839219	0.0583385863317256
3	C	26	50	20120531	21	3646	72.68	-0.187787677240460	0.0585423037953855
3	C	26	50	20120531	21	3648	72.72	-0.189296218847444	0.0575485359251059
3	C	26	50	20120531	21	3650	72.76	-0.190758091406869	0.057171365168021
3	C	26	50	20120531	21	3652	72.8	-0.192092472613646	0.0562966033690152
3	C	26	50	20120531	21	3654	72.84	-0.193700079880674	0.0548488022345357
3	C	26	50	20120531	21	3656	72.88	-0.195119243190515	0.0534239820704448
3	C	26	50	20120531	21	3658	72.92	-0.196405682557528	0.0528587916202424
3	C	26	50	20120531	21	3660	72.96	-0.197216097639446	0.0519776658602058
3	C	26	50	20120531	21	3662	73	-0.198763176566004	0.0492285054056306
3	C	26	50	20120531	21	3664	73.04	-0.198741963362568	0.0474890227239117
3	C	26	50	20120531	21	3666	73.08	-0.199101880714192	0.0453981079719431
3	C	26	50	20120531	21	3668	73.12	-0.199405229523321	0.0431275880975531
3	C	26	50	20120531	21	3670	73.16	-0.200043039839951	0.0402708767015595
3	C	26	50	20120531	21	3672	73.2	-0.200839949182349	0.0382634005497708
3	C	26	50	20120531	21	3674	73.24	-0.202524984641916	0.0354144673283702
3	C	26	50	20120531	21	3676	73.28	-0.203345228508093	0.0343212802446558
3	C	26	50	20120531	21	3678	73.32	-0.203969603795880	0.032873832663567
3	C	26	50	20120531	21	3680	73.36	-0.204221333809983	0.0318131724917872
3	C	26	50	20120531	21	3682	73.4	-0.203618171725631	0.0293517337864768
3	C	26	50	20120531	21	3684	73.44	-0.203240576704477	0.028408453340374
3	C	26	50	20120531	21	3686	73.48	-0.201682113358742	0.0263041035595628
3	C	26	50	20120531	21	3688	73.52	-0.201030160906488	0.0231673778782193
3	C	26	50	20120531	21	3690	73.56	-0.199812523029285	0.0219355978653923
3	C	26	50	20120531	21	3692	73.6	-0.199021270541137	0.0204782507893668
3	C	26	50	20120531	21	3694	73.64	-0.197609178299107	0.0185655269462572
3	C	26	50	20120531	21	3696	73.68	-0.196223249007982	0.0170325194446448
3	C	26	50	20120531	21	3698	73.72	-0.194398913512520	0.015013022477576
3	C	26	50	20120531	21	3700	73.76	-0.193020762395988	0.0143037943760459
3	C	26	50	20120531	21	3702	73.8	-0.191803831625566	0.0144049106457556
3	C	26	50	20120531	21	3704	73.84	-0.190610942485704	0.0144240025288476
3	C	26	50	20120531	21	3706	73.88	-0.189166323331740	0.0144317807034406
3	C	26	50	20120531	21	3708	73.92	-0.187122784734111	0.0139778181499189
3	C	26	50	20120531	21	3710	73.96	-0.186190110889726	0.0145569386037107
3	C	26	50	20120531	21	3712	74	-0.184655689174551	0.014452286800095
3	C	26	50	20120531	21	3714	74.04	-0.183678467602951	0.0148694798009951
3	C	26	50	20120531	21	3716	74.08	-0.181680183839318	0.0162497522378712
3	C	26	50	20120531	21	3718	74.12	-0.180415169807775	0.016684622908301
3	C	26	50	20120531	21	3720	74.16	-0.178264858086187	0.0169314031749351
3	C	26	50	20120531	21	3722	74.2	-0.176271524070022	0.0169745366885875
3	C	26	50	20120531	21	3724	74.24	-0.172882361267795	0.0169356458156222
3	C	26	50	20120531	21	3726	74.28	-0.172154041283173	0.0163515756143621
3	C	26	50	20120531	21	3728	74.32	-0.168402132702197	0.0162568233056831
3	C	26	50	20120531	21	3730	74.36	-0.166333845367226	0.0149988803419522
3	C	26	50	20120531	21	3732	74.4	-0.163522388805229	0.0146269421750481
3	C	26	50	20120531	21	3734	74.44	-0.161570774089154	0.0138024556681846
3	C	26	50	20120531	21	3736	74.48	-0.159065989738157	0.0133345631110735
3	C	26	50	20120531	21	3738	74.52	-0.156790307984264	0.011694287510755
3	C	26	50	20120531	21	3740	74.56	-0.153746142580578	0.009965482141432
3	C	26	50	20120531	21	3742	74.6	-0.151302805808866	0.0090557185567575
3	C	26	50	20120531	21	3744	74.64	-0.149785920341864	0.0081486419778513
3	C	26	50	20120531	21	3746	74.68	-0.147628183999074	0.0061429335930157
3	C	26	50	20120531	21	3748	74.72	-0.145119581271458	0.0050368064552056
3	C	26	50	20120531	21	3750	74.76	-0.142971744423604	0.0044537969141173
3	C	26	50	20120531	21	3752	74.8	-0.140946378470251	0.0036167946172267
3	C	26	50	20120531	21	3754	74.84	-0.138312829974400	0.0024149959319221
3	C	26	50	20120531	21	3756	74.88	-0.135922879764668	0.0014362894360818
3	C	26	50	20120531	21	3758	74.92	-0.133068572531730	8.04828938347005e-05
3	C	26	50	20120531	21	3760	74.96	-0.130043216168423	-0.0011707425554749
3	C	26	50	20120531	21	3762	75	-0.128441972862427	-0.0018633536476471
3	C	26	50	20120531	21	3764	75.04	-0.126240678741915	-0.0027563588016076
3	C	26	50	20120531	21	3766	75.08	-0.123145389517949	-0.00423746466548094
3	C	26	50	20120531	21	3768	75.12	-0.120597542363977	-0.00497073439757139
3	C	26	50	20120531	21	3770	75.16	-0.117623451242307	-0.00646159833502511
3	C	26	50	20120531	21	3772	75.2	-0.114658976772860	-0.00712726865883414
3	C	26	50	20120531	21	3774	75.24	-0.112481087886806	-0.00803462808045272
3	C	26	50	20120531	21	3776	75.28	-0.109366211805001	-0.0084295472177454
3	C	26	50	20120531	21	3778	75.32	-0.107220849830881	-0.00911091531209676
3	C	26	50	20120531	21	3780	75.36	-0.104761037471167	-0.00942706275396526
3	C	26	50	20120531	21	3782	75.4	-0.101559823651379	-0.0103481400471389
3	C	26	50	20120531	21	3784	75.44	-0.0998297454898496	-0.0112864000350953
3	C	26	50	20120531	21	3786	75.48	-0.0966039243540766	-0.0129720011800878
3	C	26	50	20120531	21	3788	75.52	-0.0948708763440666	-0.0127995378361564
3	C	26	50	20120531	21	3790	75.56	-0.0919736477295116	-0.0143852247929672
3	C	26	50	20120531	21	3792	75.6	-0.088842013216992	-0.0165148889965449
3	C	26	50	20120531	21	3794	75.64	-0.0867836960876362	-0.0175313549945005
3	C	26	50	20120531	21	3796	75.68	-0.0844776794528306	-0.0188533618326069
3	C	26	50	20120531	21	3798	75.72	-0.0823289233661609	-0.0197728834908619
3	C	26	50	20120531	21	3800	75.76	-0.0793558929046621	-0.0215139925181775
3	C	26	50	20120531	21	3802	75.8	-0.0768079750400126	-0.0232075839697974
3	C	26	50	20120531	21	3804	75.84	-0.0742863615476233	-0.0244286866702285
3	C	26	50	20120531	21	3806	75.88	-0.0725620109510217	-0.0247160548661027
3	C	26	50	20120531	21	3808	75.92	-0.0691362200175292	-0.0257700682341393
3	C	26	50	20120531	21	3810	75.96	-0.0669160461459596	-0.0275276528494566
3	C	26	50	20120531	21	3812	76	-0.0642828512034991	-0.0286414167405035
3	C	26	50	20120531	21	3814	76.04	-0.0621145789696686	-0.0293029858449817
3	C	26	50	20120531	21	3816	76.08	-0.0603021228681313	-0.0300959353894043
3	C	26	50	20120531	21	3818	76.12	-0.0576146928355537	-0.0322325292394376
3	C	26	50	20120531	21	3820	76.16	-0.0554039234841739	-0.0335274538878245
3	C	26	50	20120531	21	3822	76.2	-0.0535317168596263	-0.0352281164072562
3	C	26	50	20120531	21	3824	76.24	-0.0509120983673645	-0.036984216098333
3	C	26	50	20120531	21	3826	76.28	-0.0484713778907429	-0.0391879143819009
3	C	26	50	20120531	21	3828	76.32	-0.0457857863357964	-0.0412842031454066
3	C	26	50	20120531	21	3830	76.36	-0.0433759664255126	-0.0422191397314914
3	C	26	50	20120531	21	3832	76.4	-0.040909577972734	-0.043647354008132
3	C	26	50	20120531	21	3834	76.44	-0.0388803229320848	-0.0466362943722075
3	C	26	50	20120531	21	3836	76.48	-0.0383222106207621	-0.047799124402801
3	C	26	50	20120531	21	3838	76.52	-0.0367721972010621	-0.0497971606790608
3	C	26	50	20120531	21	3840	76.56	-0.034802551262067	-0.0516048791651642
3	C	26	50	20120531	21	3842	76.6	-0.0327177741969591	-0.0528548459644033
3	C	26	50	20120531	21	3844	76.64	-0.0297091762643665	-0.0556456550083903
3	C	26	50	20120531	21	3846	76.68	-0.0268449483232889	-0.0584171105397763
3	C	26	50	20120531	21	3848	76.72	-0.0246445310151857	-0.0601398065065099
3	C	26	50	20120531	21	3850	76.76	-0.0225619954785741	-0.0608553632137316
3	C	26	50	20120531	21	3852	76.8	-0.0196774947860799	-0.0624242210291502
3	C	26	50	20120531	21	3854	76.84	-0.0177424263686848	-0.0626777895208837
3	C	26	50	20120531	21	3856	76.88	-0.0165580932208754	-0.0647516629994257
3	C	26	50	20120531	21	3858	76.92	-0.0142067510413958	-0.0673927775378356
3	C	26	50	20120531	21	3860	76.96	-0.0123180688288465	-0.0690809242672403
3	C	26	50	20120531	21	3862	77	-0.0102429932687765	-0.0698177295332367
3	C	26	50	20120531	21	3864	77.04	-0.0106306292062229	-0.0694282551181592
3	C	26	50	20120531	21	3866	77.08	-0.0083787769508563	-0.0679747264187521
3	C	26	50	20120531	21	3868	77.12	-0.0079784130913484	-0.0671980403302968
3	C	26	50	20120531	21	3870	77.16	-0.0060994182417014	-0.0654296369812274
3	C	26	50	20120531	21	3872	77.2	-0.0035245596086887	-0.0638024428563609
3	C	26	50	20120531	21	3874	77.24	-0.0012232805893171	-0.0626579905310105
3	C	26	50	20120531	21	3876	77.28	0.00111830351658215	-0.0620851633275712
3	C	26	50	20120531	21	3878	77.32	0.0033564379003938	-0.0617461763366704
3	C	26	50	20120531	21	3880	77.36	0.00460009730714471	-0.0619236601387482
3	C	26	50	20120531	21	3882	77.4	0.00727069819833006	-0.0616812639341575
3	C	26	50	20120531	21	3884	77.44	0.00959234189299985	-0.0619091644497339
3	C	26	50	20120531	21	3886	77.48	0.0115790291054216	-0.062584451425767
3	C	26	50	20120531	21	3888	77.52	0.0115489770672211	-0.0626256757511102
3	C	26	50	20120531	21	3890	77.56	0.0116937218253300	-0.0645168328373936
3	C	26	50	20120531	21	3892	77.6	0.0119793929649294	-0.0656429710971113
3	C	26	50	20120531	21	3894	77.64	0.0119656750933744	-0.0685124104151663
3	C	26	50	20120531	21	3896	77.68	0.0131387652433629	-0.0723645867377144
3	C	26	50	20120531	21	3898	77.72	0.0140254771469708	-0.0750909076432573
3	C	26	50	20120531	21	3900	77.76	0.0152521659909732	-0.0777097483180598
3	C	26	50	20120531	21	3902	77.8	0.0162962091533951	-0.0807421757491783
3	C	26	50	20120531	21	3904	77.84	0.0174604604686188	-0.0831886945014056
3	C	26	50	20120531	21	3906	77.88	0.0188428542258385	-0.0846324651272323
3	C	26	50	20120531	21	3908	77.92	0.0200133987914147	-0.0843848363324608
3	C	26	50	20120531	21	3910	77.96	0.0218295318482142	-0.0839304495148703
3	C	26	50	20120531	21	3912	78	0.0225184659851243	-0.0837330960122411
3	C	26	50	20120531	21	3914	78.04	0.0235654789960272	-0.0830843255405025
3	C	26	50	20120531	21	3916	78.08	0.0260286147576124	-0.0814161192223272
3	C	26	50	20120531	21	3918	78.12	0.0270979723428008	-0.079883323852749
3	C	26	50	20120531	21	3920	78.16	0.0288277676616175	-0.0788091579414486
3	C	26	50	20120531	21	3922	78.2	0.0303081664187097	-0.0775025660311721
3	C	26	50	20120531	21	3924	78.24	0.032775544820982	-0.0751948523400917
3	C	26	50	20120531	21	3926	78.28	0.0342573577916365	-0.0741022309418023
3	C	26	50	20120531	21	3928	78.32	0.0364874311581427	-0.0728219434037859
3	C	26	50	20120531	21	3930	78.36	0.0387192722916018	-0.0711922744051852
3	C	26	50	20120531	21	3932	78.4	0.0405549922062402	-0.069273822997148
3	C	26	50	20120531	21	3934	78.44	0.0425797924741678	-0.0682498616673118
3	C	26	50	20120531	21	3936	78.48	0.0448692628102936	-0.0666365268353566
3	C	26	50	20120531	21	3938	78.52	0.0468735286972957	-0.0653833497713309
3	C	26	50	20120531	21	3940	78.56	0.0485189449639133	-0.0636610002869201
3	C	26	50	20120531	21	3942	78.6	0.0510569138361515	-0.0622907475531334
3	C	26	50	20120531	21	3944	78.64	0.0522287453360695	-0.0611139663057471
3	C	26	50	20120531	21	3946	78.68	0.0543320330424953	-0.0597203309649201
3	C	26	50	20120531	21	3948	78.72	0.0565562883344058	-0.0583764236155869
3	C	26	50	20120531	21	3950	78.76	0.0591234395035036	-0.057016586564687
3	C	26	50	20120531	21	3952	78.8	0.0612452053243354	-0.0553432678644837
3	C	26	50	20120531	21	3954	78.84	0.0624900526704787	-0.0547338266719147
3	C	26	50	20120531	21	3956	78.88	0.064771348852214	-0.0541177669598737
3	C	26	50	20120531	21	3958	78.92	0.0664645160397651	-0.0541953365737698
3	C	26	50	20120531	21	3960	78.96	0.0689193786520105	-0.0550874931995929
3	C	26	50	20120531	21	3962	79	0.0713000657629094	-0.0561724778446456
3	C	26	50	20120531	21	3964	79.04	0.0734567414455283	-0.0573219506281424
3	C	26	50	20120531	21	3966	79.08	0.0753941433153013	-0.0595554888178764
3	C	26	50	20120531	21	3968	79.12	0.0779431925508007	-0.0619877240131237
3	C	26	50	20120531	21	3970	79.16	0.0792909380757423	-0.0624951438393032
3	C	26	50	20120531	21	3972	79.2	0.0814413205080087	-0.0643510870078835
3	C	26	50	20120531	21	3974	79.24	0.0820693020403805	-0.0656569011007007
3	C	26	50	20120531	21	3976	79.28	0.0841697627338951	-0.0671031466002616
3	C	26	50	20120531	21	3978	79.32	0.0857778649756696	-0.068344119001244
3	C	26	50	20120531	21	3980	79.36	0.0875164284185729	-0.0707315236265641
3	C	26	50	20120531	21	3982	79.4	0.0888422536332977	-0.0726779057524582
3	C	26	50	20120531	21	3984	79.44	0.0902182127188086	-0.0733674055747932
3	C	26	50	20120531	21	3986	79.48	0.0913678269236617	-0.0734494299614108
3	C	26	50	20120531	21	3988	79.52	0.0916358203937314	-0.0737626782654765
3	C	26	50	20120531	21	3990	79.56	0.0919935457143337	-0.0736708250946003
3	C	26	50	20120531	21	3992	79.6	0.0920178701876065	-0.0735163929735892
3	C	26	50	20120531	21	3994	79.64	0.0921645241340246	-0.0740259341201122
3	C	26	50	20120531	21	3996	79.68	0.094317310729347	-0.0733297874940341
3	C	26	50	20120531	21	3998	79.72	0.0954571668606197	-0.0724077202513668
3	C	26	50	20120531	21	4000	79.76	0.0983682547680866	-0.0723066746923352
3	C	26	50	20120531	21	4002	79.8	0.100462634343283	-0.0715176142352092
3	C	26	50	20120531	21	4004	79.84	0.103130831071412	-0.0710060931896988
3	C	26	50	20120531	21	4006	79.88	0.105124942905037	-0.0701900212535314
3	C	26	50	20120531	21	4008	79.92	0.107095225240135	-0.0695293006771907
[truncated: 1,244 more rows]
