# Supplementary material for: How Do Ants Make Sense of Gravity? A Boltzmann Walker Analysis of Lasius niger Trajectories on Various Inclines
Source: PLoS One. 2013 Oct 29;8(10):e76531. doi: 10.1371/journal.pone.0076531 (PMC3812222; doi:10.1371/journal.pone.0076531)
Supplement: Dataset S3 — Trajectories for . (ZIP) [file pone.0076531.s007.zip › Incline3/3-C-26-50-20120531-22.txt]

Pente	Colonie	Temperature	Humidite	Date	Indiv	Frame	Time	X	Y
3	C	26	50	20120531	22	14	0	0	0
3	C	26	50	20120531	22	16	0.04	-0.0020064225626846	-0.00126424328515124
3	C	26	50	20120531	22	18	0.08	-0.0040354654712994	-0.0022534149613531
3	C	26	50	20120531	22	20	0.12	-0.0062975707749933	-0.00319252347744696
3	C	26	50	20120531	22	22	0.16	-0.0078454275190106	-0.0037620272790146
3	C	26	50	20120531	22	24	0.2	-0.008470156360189	-0.00533724905546387
3	C	26	50	20120531	22	26	0.24	-0.0091230987619366	-0.00593192585844176
3	C	26	50	20120531	22	28	0.28	-0.0087846774564607	-0.00757481775385058
3	C	26	50	20120531	22	30	0.32	-0.0083771011077848	-0.00892496744184818
3	C	26	50	20120531	22	32	0.36	-0.0076873184427373	-0.0104241045286418
3	C	26	50	20120531	22	34	0.4	-0.0073947176566823	-0.0122812497787501
3	C	26	50	20120531	22	36	0.44	-0.006595220303466	-0.0140439679892988
3	C	26	50	20120531	22	38	0.48	-0.0056752743811423	-0.0153867637667720
3	C	26	50	20120531	22	40	0.52	-0.0057455254398531	-0.0191107062745519
3	C	26	50	20120531	22	42	0.56	-0.0055445727637077	-0.0209551165315311
3	C	26	50	20120531	22	44	0.6	-0.0053647767224554	-0.0213976734526723
3	C	26	50	20120531	22	46	0.64	-0.0045269819709952	-0.0247809111950479
3	C	26	50	20120531	22	48	0.68	-0.0040815780258209	-0.0246778831207339
3	C	26	50	20120531	22	50	0.72	-0.0034825397882167	-0.0239901284379349
3	C	26	50	20120531	22	52	0.76	-0.0026222906487879	-0.0237709083652043
3	C	26	50	20120531	22	54	0.8	-0.0015125282750157	-0.0226684164633562
3	C	26	50	20120531	22	56	0.84	-0.000264033672094998	-0.0228076019479514
3	C	26	50	20120531	22	58	0.88	0.000463791337780302	-0.0214896256184978
3	C	26	50	20120531	22	60	0.92	0.000727689245373399	-0.0199470071215155
3	C	26	50	20120531	22	62	0.96	0.0014903442139696	-0.0183763511335524
3	C	26	50	20120531	22	64	1	0.0025297020868594	-0.0163989086351879
3	C	26	50	20120531	22	66	1.04	0.0036497175089588	-0.0143373678060165
3	C	26	50	20120531	22	68	1.08	0.0045041641301412	-0.0116451082341235
3	C	26	50	20120531	22	70	1.12	0.0060852053953996	-0.0104364718262447
3	C	26	50	20120531	22	72	1.16	0.00867106660992756	-0.00874662804056512
3	C	26	50	20120531	22	74	1.2	0.0112379816053604	-0.00800619248835413
3	C	26	50	20120531	22	76	1.24	0.0135857779271751	-0.00668800784524278
3	C	26	50	20120531	22	78	1.28	0.0160427891540857	-0.00612218000898782
3	C	26	50	20120531	22	80	1.32	0.0190332587779969	-0.00571919794520129
3	C	26	50	20120531	22	82	1.36	0.021673826934997	-0.00555300854760733
3	C	26	50	20120531	22	84	1.4	0.0239711673695974	-0.00453010080687506
3	C	26	50	20120531	22	86	1.44	0.0277053417125011	-0.00446455200825906
3	C	26	50	20120531	22	88	1.48	0.0293423080530836	-0.00421948294003543
3	C	26	50	20120531	22	90	1.52	0.0308984096621695	-0.00371885133895536
3	C	26	50	20120531	22	92	1.56	0.0309567176873462	-0.00269579510579903
3	C	26	50	20120531	22	94	1.6	0.0303780922083012	-0.00071667393593601
3	C	26	50	20120531	22	96	1.64	0.0295139723663522	0.00107007883410522
3	C	26	50	20120531	22	98	1.68	0.0288620552694373	0.00193073385282643
3	C	26	50	20120531	22	100	1.72	0.0280039670483318	0.0032382591440541
3	C	26	50	20120531	22	102	1.76	0.0264632591538722	0.00393241880007712
3	C	26	50	20120531	22	104	1.8	0.0251403663109690	0.00541681483180332
3	C	26	50	20120531	22	106	1.84	0.0232377774293542	0.0064616831878389
3	C	26	50	20120531	22	108	1.88	0.0211256565450178	0.00642335092923078
3	C	26	50	20120531	22	110	1.92	0.0188543659242363	0.00732937391903296
3	C	26	50	20120531	22	112	1.96	0.0159404000921699	0.00819049562822966
3	C	26	50	20120531	22	114	2	0.0156247051986414	0.00818715808422246
3	C	26	50	20120531	22	116	2.04	0.0132222745542210	0.00899250321051926
3	C	26	50	20120531	22	118	2.08	0.0116820333502371	0.00821240179631086
3	C	26	50	20120531	22	120	2.12	0.00982806300957624	0.00823226442579436
3	C	26	50	20120531	22	122	2.16	0.00825445343658807	0.00747027201625216
3	C	26	50	20120531	22	124	2.2	0.007512412044877	0.00664436776029236
3	C	26	50	20120531	22	126	2.24	0.0066355996362057	0.00551780523650595
3	C	26	50	20120531	22	128	2.28	0.0061128179152049	0.00451942349447913
3	C	26	50	20120531	22	130	2.32	0.0060785303073852	0.00310175217994604
3	C	26	50	20120531	22	132	2.36	0.0053364217405299	0.000598947727936249
3	C	26	50	20120531	22	134	2.4	0.0041673126017195	-0.00131333063790121
3	C	26	50	20120531	22	136	2.44	0.0029055724745737	-0.00286017621922147
3	C	26	50	20120531	22	138	2.48	0.000338131391695601	-0.00464188024684502
3	C	26	50	20120531	22	140	2.52	-0.00130695253473490	-0.00501233348950866
3	C	26	50	20120531	22	142	2.56	-0.0037447031628755	-0.00611803636325006
3	C	26	50	20120531	22	144	2.6	-0.0051874131285304	-0.0090087595954188
3	C	26	50	20120531	22	146	2.64	-0.0061869085637376	-0.0101747079669173
3	C	26	50	20120531	22	148	2.68	-0.0061649882535208	-0.0112608239828198
3	C	26	50	20120531	22	150	2.72	-0.0065086421491775	-0.0124647439884680
3	C	26	50	20120531	22	152	2.76	-0.0056759673457878	-0.0139667660709288
3	C	26	50	20120531	22	154	2.8	-0.0050752235666274	-0.0145659542151707
3	C	26	50	20120531	22	156	2.84	-0.0038661487525443	-0.0166183245764968
3	C	26	50	20120531	22	158	2.88	-0.0029882473994299	-0.0181122573573809
3	C	26	50	20120531	22	160	2.92	-0.0022801082423429	-0.0199120279632638
3	C	26	50	20120531	22	162	2.96	-0.0012756418464639	-0.0216552795241264
3	C	26	50	20120531	22	164	3	-0.000632804000619401	-0.0234576310697606
3	C	26	50	20120531	22	166	3.04	-0.000486864232050299	-0.0243873279945969
3	C	26	50	20120531	22	168	3.08	-8.91378808362993e-05	-0.0261100310323982
3	C	26	50	20120531	22	170	3.12	-0.000436638437382699	-0.0263839359151586
3	C	26	50	20120531	22	172	3.16	2.19839498271021e-05	-0.0262326079929169
3	C	26	50	20120531	22	174	3.2	0.0006479148725335	-0.0268865403441582
3	C	26	50	20120531	22	176	3.24	0.0015623241487605	-0.0268606390227634
3	C	26	50	20120531	22	178	3.28	0.0026236065745077	-0.0259739836876979
3	C	26	50	20120531	22	180	3.32	0.0036415362835004	-0.0258428648772625
3	C	26	50	20120531	22	182	3.36	0.0049048603298361	-0.0259384727851467
3	C	26	50	20120531	22	184	3.4	0.0060041921714791	-0.0252080951197913
3	C	26	50	20120531	22	186	3.44	0.00763004279346129	-0.0247263432697689
3	C	26	50	20120531	22	188	3.48	0.009249147616751	-0.0242920100004929
3	C	26	50	20120531	22	190	3.52	0.0109242270128394	-0.0248360013893954
3	C	26	50	20120531	22	192	3.56	0.0122796800016959	-0.0241418346623045
3	C	26	50	20120531	22	194	3.6	0.0149300576389393	-0.0248820340408506
3	C	26	50	20120531	22	196	3.64	0.0164175981745215	-0.0257631598008872
3	C	26	50	20120531	22	198	3.68	0.0173579794828215	-0.0251169349135608
3	C	26	50	20120531	22	200	3.72	0.0170675000171100	-0.0249188035934723
3	C	26	50	20120531	22	202	3.76	0.0162533372692518	-0.0237960594463043
3	C	26	50	20120531	22	204	3.8	0.0170431048331591	-0.0232250707204962
3	C	26	50	20120531	22	206	3.84	0.0169662423260441	-0.0217108015485852
3	C	26	50	20120531	22	208	3.88	0.0169098152049054	-0.0204350394939684
3	C	26	50	20120531	22	210	3.92	0.0169092495194805	-0.0188099666894455
3	C	26	50	20120531	22	212	3.96	0.0172028331839613	-0.0165039288414365
3	C	26	50	20120531	22	214	4	0.0187900545624873	-0.0142778506282440
3	C	26	50	20120531	22	216	4.04	0.0196567906995267	-0.0136817666827716
3	C	26	50	20120531	22	218	4.08	0.0205595892824067	-0.0130224673910611
3	C	26	50	20120531	22	220	4.12	0.0216731339703514	-0.0121926139437284
3	C	26	50	20120531	22	222	4.16	0.0221315159412556	-0.0108969044068144
3	C	26	50	20120531	22	224	4.2	0.0221760085141414	-0.0100068535449857
3	C	26	50	20120531	22	226	4.24	0.0211038140165469	-0.00849389393483343
3	C	26	50	20120531	22	228	4.28	0.0203445799598474	-0.00715836657867467
3	C	26	50	20120531	22	230	4.32	0.0197796915149512	-0.00568302568567766
3	C	26	50	20120531	22	232	4.36	0.0186991998263862	-0.0040262363135914
3	C	26	50	20120531	22	234	4.4	0.0177986264378360	-0.00240646744632347
3	C	26	50	20120531	22	236	4.44	0.0174585795645809	-0.00106614732040183
3	C	26	50	20120531	22	238	4.48	0.0177670831821448	0.00083839529724945
3	C	26	50	20120531	22	240	4.52	0.0186986185846121	0.00210518416681296
3	C	26	50	20120531	22	242	4.56	0.0193175845055238	0.00315491953882345
3	C	26	50	20120531	22	244	4.6	0.0206797267245303	0.00547906639149864
3	C	26	50	20120531	22	246	4.64	0.0222906432512938	0.00762391924873616
3	C	26	50	20120531	22	248	4.68	0.0230150529354160	0.00987925754053406
3	C	26	50	20120531	22	250	4.72	0.0233203675013968	0.0111028492568350
3	C	26	50	20120531	22	252	4.76	0.0224249228290412	0.0119577059999504
3	C	26	50	20120531	22	254	4.8	0.0215666083337657	0.0137304509846564
3	C	26	50	20120531	22	256	4.84	0.0204141657017878	0.0149100465170318
3	C	26	50	20120531	22	258	4.88	0.0192990583078567	0.0161399880522276
3	C	26	50	20120531	22	260	4.92	0.0175929510662098	0.0173666768962301
3	C	26	50	20120531	22	262	4.96	0.0165035116484357	0.0178871781978615
3	C	26	50	20120531	22	264	5	0.0147443006875216	0.0183539393841227
3	C	26	50	20120531	22	266	5.04	0.0138353149203063	0.0184514494092484
3	C	26	50	20120531	22	268	5.08	0.0134244858804370	0.0179989010692890
3	C	26	50	20120531	22	270	5.12	0.0131356327603222	0.0186710060648068
3	C	26	50	20120531	22	272	5.16	0.0120309198360745	0.0184527222014545
3	C	26	50	20120531	22	274	5.2	0.0119521481406503	0.0179622729380235
3	C	26	50	20120531	22	276	5.24	0.0124846702575619	0.0173704952728485
3	C	26	50	20120531	22	278	5.28	0.0133119851915502	0.0181023507913766
3	C	26	50	20120531	22	280	5.32	0.0137658770343938	0.0175674245114089
3	C	26	50	20120531	22	282	5.36	0.0145411489092868	0.0173289881047928
3	C	26	50	20120531	22	284	5.4	0.0149031875812543	0.0179728795397413
3	C	26	50	20120531	22	286	5.44	0.0152192643124446	0.0185064623168247
3	C	26	50	20120531	22	288	5.48	0.0159611607472656	0.0182082046765202
3	C	26	50	20120531	22	290	5.52	0.0167319778494370	0.0181463328331664
3	C	26	50	20120531	22	292	5.56	0.0185985983304133	0.0186215085901237
3	C	26	50	20120531	22	294	5.6	0.0197339289782864	0.0184921080491666
3	C	26	50	20120531	22	296	5.64	0.0206043774259270	0.0187455351195438
3	C	26	50	20120531	22	298	5.68	0.0219192424855434	0.0179284732338828
3	C	26	50	20120531	22	300	5.72	0.0245124788237992	0.0160702036839923
3	C	26	50	20120531	22	302	5.76	0.0262193921671766	0.0149070554553473
3	C	26	50	20120531	22	304	5.8	0.0270704800311484	0.0135980452398792
3	C	26	50	20120531	22	306	5.84	0.0284881654878171	0.0114516155345196
3	C	26	50	20120531	22	308	5.88	0.0297921510024981	0.00935171062693496
3	C	26	50	20120531	22	310	5.92	0.0312095507880272	0.00708988392331286
3	C	26	50	20120531	22	312	5.96	0.0332895478112943	0.0055441767839103
3	C	26	50	20120531	22	314	6	0.0347926234828592	0.00314321692159481
3	C	26	50	20120531	22	316	6.04	0.0354667861591102	0.00158630213971046
3	C	26	50	20120531	22	318	6.08	0.036788213169656	0.000481391225563979
3	C	26	50	20120531	22	320	6.12	0.0383610307830493	-0.0012674959763447
3	C	26	50	20120531	22	322	6.16	0.0392122459262416	-0.00200953383252187
3	C	26	50	20120531	22	324	6.2	0.0399033013834952	-0.00390054949744905
3	C	26	50	20120531	22	326	6.24	0.0401265349943158	-0.0056838020889234
3	C	26	50	20120531	22	328	6.28	0.0403760729773966	-0.00709525793484987
3	C	26	50	20120531	22	330	6.32	0.0394759967556242	-0.00915668633404301
3	C	26	50	20120531	22	332	6.36	0.0384026723013933	-0.0113111770567081
3	C	26	50	20120531	22	334	6.4	0.0375714753511764	-0.0139775989468166
3	C	26	50	20120531	22	336	6.44	0.0374154805241788	-0.0166125687272980
3	C	26	50	20120531	22	338	6.48	0.0375002838404465	-0.0181064520107074
3	C	26	50	20120531	22	340	6.52	0.0380792699439499	-0.0189124052488360
3	C	26	50	20120531	22	342	6.56	0.0383911535319278	-0.0211294183530936
3	C	26	50	20120531	22	344	6.6	0.0402065582687427	-0.0235119651548270
3	C	26	50	20120531	22	346	6.64	0.0403192145211213	-0.0250957994918711
3	C	26	50	20120531	22	348	6.68	0.0411071294652619	-0.0256890055127441
3	C	26	50	20120531	22	350	6.72	0.040885373707614	-0.0261613599136446
3	C	26	50	20120531	22	352	6.76	0.0410008293957393	-0.0282315712861668
3	C	26	50	20120531	22	354	6.8	0.0401350273467579	-0.0289048988693093
3	C	26	50	20120531	22	356	6.84	0.0389485092389947	-0.0299163373380507
3	C	26	50	20120531	22	358	6.88	0.0376665600000425	-0.0310592693838216
3	C	26	50	20120531	22	360	6.92	0.0352763764450723	-0.0324374417135576
3	C	26	50	20120531	22	362	6.96	0.0344333990958808	-0.0325973539121230
3	C	26	50	20120531	22	364	7	0.032544320903534	-0.0333099478419315
3	C	26	50	20120531	22	366	7.04	0.031133338819151	-0.0345341123147251
3	C	26	50	20120531	22	368	7.08	0.0294445556936431	-0.0348074090856537
3	C	26	50	20120531	22	370	7.12	0.0280678187906729	-0.0359024346469992
3	C	26	50	20120531	22	372	7.16	0.0263993296297851	-0.0375590444139630
3	C	26	50	20120531	22	374	7.2	0.0251553873803218	-0.0380931928764713
3	C	26	50	20120531	22	376	7.24	0.0237628819961311	-0.0396996687726491
3	C	26	50	20120531	22	378	7.28	0.0216253689072823	-0.0426046755617978
3	C	26	50	20120531	22	380	7.32	0.0210354297197384	-0.0438018780530247
3	C	26	50	20120531	22	382	7.36	0.0193124226260211	-0.0459425024117107
3	C	26	50	20120531	22	384	7.4	0.0185727182222218	-0.0468874092034103
3	C	26	50	20120531	22	386	7.44	0.0174552066652346	-0.0480968446419518
3	C	26	50	20120531	22	388	7.48	0.0164699947870074	-0.0488294779779392
3	C	26	50	20120531	22	390	7.52	0.0175928096448535	-0.0477082187550117
3	C	26	50	20120531	22	392	7.56	0.0169217653095075	-0.0479764950677938
3	C	26	50	20120531	22	394	7.6	0.0159661104947339	-0.0472591352382801
3	C	26	50	20120531	22	396	7.64	0.0161573828790448	-0.0468701557979494
3	C	26	50	20120531	22	398	7.68	0.0167833845124293	-0.0459618771375153
3	C	26	50	20120531	22	400	7.72	0.0164452460496659	-0.0456203445622021
3	C	26	50	20120531	22	402	7.76	0.0165278361217085	-0.0452202635454068
3	C	26	50	20120531	22	404	7.8	0.0166829753495008	-0.0442195660286716
3	C	26	50	20120531	22	406	7.84	0.0162319119337819	-0.0428983370080245
3	C	26	50	20120531	22	408	7.88	0.0163019155051194	-0.0419249338130431
3	C	26	50	20120531	22	410	7.92	0.016338048661638	-0.0412515560253192
3	C	26	50	20120531	22	412	7.96	0.0160773383914145	-0.0384671816530409
3	C	26	50	20120531	22	414	8	0.0158290732005399	-0.0360761000724586
3	C	26	50	20120531	22	416	8.04	0.0156247900514551	-0.0343092523583078
3	C	26	50	20120531	22	418	8.08	0.0153184713938451	-0.0320487734002106
3	C	26	50	20120531	22	420	8.12	0.0148400429456943	-0.0302295290735739
3	C	26	50	20120531	22	422	8.16	0.0143735646021455	-0.0277992737773138
3	C	26	50	20120531	22	424	8.2	0.0144466087326421	-0.0259834942739049
3	C	26	50	20120531	22	426	8.24	0.0143789386136826	-0.0234879023110632
3	C	26	50	20120531	22	428	8.28	0.0142579526434215	-0.0215759562854129
3	C	26	50	20120531	22	430	8.32	0.0129218673093017	-0.0209377853443242
3	C	26	50	20120531	22	432	8.36	0.0110975176717048	-0.0210162600549003
3	C	26	50	20120531	22	434	8.4	0.00992646398924616	-0.0197218869498027
3	C	26	50	20120531	22	436	8.44	0.0089129890529749	-0.0182923503834813
3	C	26	50	20120531	22	438	8.48	0.00903389017042219	-0.0172014118993311
3	C	26	50	20120531	22	440	8.52	0.00938240896073341	-0.0147260290482957
3	C	26	50	20120531	22	442	8.56	0.00937782690879132	-0.0151018704446320
3	C	26	50	20120531	22	444	8.6	0.00968469880674694	-0.0106313875075351
3	C	26	50	20120531	22	446	8.64	0.00874476127866282	-0.0104802983045427
3	C	26	50	20120531	22	448	8.68	0.00776027064935241	-0.00902911719964915
3	C	26	50	20120531	22	450	8.72	0.00736284835405433	-0.00791618769460402
3	C	26	50	20120531	22	452	8.76	0.00699153244111765	-0.00639989619729883
3	C	26	50	20120531	22	454	8.8	0.00678929283063048	-0.00447879313883216
3	C	26	50	20120531	22	456	8.84	0.00764275657338702	-0.00302556142427319
3	C	26	50	20120531	22	458	8.88	0.00907611151632684	-0.00188924789797422
3	C	26	50	20120531	22	460	8.92	0.0099929320266777	9.38330698634499e-05
3	C	26	50	20120531	22	462	8.96	0.0116390985335902	0.00240291218413834
3	C	26	50	20120531	22	464	9	0.0117350805009617	0.00286090453920608
3	C	26	50	20120531	22	466	9.04	0.0119903389779022	0.00387088636797827
3	C	26	50	20120531	22	468	9.08	0.0114284224320967	0.00361503392134154
3	C	26	50	20120531	22	470	9.12	0.00987098439119426	0.00415360180123227
3	C	26	50	20120531	22	472	9.16	0.00879075291792476	0.00394636436001568
3	C	26	50	20120531	22	474	9.2	0.00747387826083624	0.00432414181471884
3	C	26	50	20120531	22	476	9.24	0.0061122451587122	0.00376337785296666
3	C	26	50	20120531	22	478	9.28	0.0051919739672691	0.00427047241002679
3	C	26	50	20120531	22	480	9.32	0.0034734852858837	0.00357559150508695
3	C	26	50	20120531	22	482	9.36	0.0012080282960469	0.00220476601480746
3	C	26	50	20120531	22	484	9.4	-0.000716362808952199	0.00157593595429827
3	C	26	50	20120531	22	486	9.44	-0.0018355997064856	0.00157576624867078
3	C	26	50	20120531	22	488	9.48	-0.0031390662047892	0.00091011006699739
3	C	26	50	20120531	22	490	9.52	-0.0040553351718507	2.14182644021396e-05
3	C	26	50	20120531	22	492	9.56	-0.0043668864196415	-9.04460283815706e-05
3	C	26	50	20120531	22	494	9.6	-0.0039704116474302	0.00066665320223486
3	C	26	50	20120531	22	496	9.64	-0.004196120131985	0.00101610537349725
3	C	26	50	20120531	22	498	9.68	-0.0035991098766292	0.00119719542015913
3	C	26	50	20120531	22	500	9.72	-0.0037997160704518	0.00246482574679225
3	C	26	50	20120531	22	502	9.76	-0.0036975249984347	0.00307189106057653
3	C	26	50	20120531	22	504	9.8	-0.00362809418359	0.00396594980364099
3	C	26	50	20120531	22	506	9.84	-0.0026760314712648	0.00534298369145929
3	C	26	50	20120531	22	508	9.88	-0.0026940202677782	0.00649582230323459
3	C	26	50	20120531	22	510	9.92	-0.0020585292613902	0.00865838111427306
3	C	26	50	20120531	22	512	9.96	-0.000738771022848	0.0111318547769992
3	C	26	50	20120531	22	514	10	-0.000416871974421400	0.0131772558938900
3	C	26	50	20120531	22	516	10.04	0.000727924004824701	0.0140120562602639
3	C	26	50	20120531	22	518	10.08	0.0016883447193035	0.0144277219105166
3	C	26	50	20120531	22	520	10.12	0.0024073450365496	0.0142117856416779
3	C	26	50	20120531	22	522	10.16	0.0028049936060177	0.0141270459650205
3	C	26	50	20120531	22	524	10.2	0.0035215756180722	0.0138821041760174
3	C	26	50	20120531	22	526	10.24	0.0048291574778423	0.0137082973292018
3	C	26	50	20120531	22	528	10.28	0.0065464794330388	0.0140948443222052
3	C	26	50	20120531	22	530	10.32	0.00768474457405388	0.0151468424359155
3	C	26	50	20120531	22	532	10.36	0.00981013078160534	0.0158387817766456
3	C	26	50	20120531	22	534	10.4	0.0124285966898138	0.0155889397376490
3	C	26	50	20120531	22	536	10.44	0.0140929846313707	0.0155361895717725
3	C	26	50	20120531	22	538	10.48	0.0161720907000935	0.0158048194379452
3	C	26	50	20120531	22	540	10.52	0.0181632326852367	0.0149635745003676
3	C	26	50	20120531	22	542	10.56	0.0198328532169744	0.0141307441334861
3	C	26	50	20120531	22	544	10.6	0.0230254120497604	0.0133983512138043
3	C	26	50	20120531	22	546	10.64	0.0239767181578297	0.0128109222553336
3	C	26	50	20120531	22	548	10.68	0.0255332935284591	0.0118386999286768
3	C	26	50	20120531	22	550	10.72	0.0259287076404986	0.0111505436092260
3	C	26	50	20120531	22	552	10.76	0.0257870387968879	0.00961636938142456
3	C	26	50	20120531	22	554	10.8	0.0269785462500992	0.00818147577412886
3	C	26	50	20120531	22	556	10.84	0.0280089959917596	0.00726670870187056
3	C	26	50	20120531	22	558	10.88	0.0289069353368392	0.00613033295017489
3	C	26	50	20120531	22	560	10.92	0.0304236086718062	0.00488207734934627
3	C	26	50	20120531	22	562	10.96	0.0308726780464022	0.00432213363146027
3	C	26	50	20120531	22	564	11	0.0323149566769206	0.00353619151523924
3	C	26	50	20120531	22	566	11.04	0.0342736353897395	0.0021983525563021
3	C	26	50	20120531	22	568	11.08	0.0359863540797905	0.00091216067666283
3	C	26	50	20120531	22	570	11.12	0.0376932391388967	-0.000274010948777602
3	C	26	50	20120531	22	572	11.16	0.038732120421816	-0.00145275795301558
3	C	26	50	20120531	22	574	11.2	0.0397910835373209	-0.00246505202096224
3	C	26	50	20120531	22	576	11.24	0.0400041348104924	-0.0040610627367784
3	C	26	50	20120531	22	578	11.28	0.0407214239293281	-0.00586008380947321
3	C	26	50	20120531	22	580	11.32	0.0404274796403888	-0.00690992524750088
3	C	26	50	20120531	22	582	11.36	0.0404315808597197	-0.00779098029685932
3	C	26	50	20120531	22	584	11.4	0.0405471928184437	-0.0104880976923392
3	C	26	50	20120531	22	586	11.44	0.0407936195316872	-0.0127875382340797
3	C	26	50	20120531	22	588	11.48	0.0410622281846565	-0.0152981420738859
3	C	26	50	20120531	22	590	11.52	0.0417704875498964	-0.0162583718695338
3	C	26	50	20120531	22	592	11.56	0.0431100589204475	-0.0189862201257240
3	C	26	50	20120531	22	594	11.6	0.0436704763998769	-0.0201791446209248
3	C	26	50	20120531	22	596	11.64	0.0453971250935172	-0.0216025152161143
3	C	26	50	20120531	22	598	11.68	0.0464117950402487	-0.0225765123807919
3	C	26	50	20120531	22	600	11.72	0.0484398550704376	-0.0227723031774346
3	C	26	50	20120531	22	602	11.76	0.0497094794381937	-0.0230564752506579
3	C	26	50	20120531	22	604	11.8	0.0511131358963237	-0.0227328536901122
3	C	26	50	20120531	22	606	11.84	0.0535022375779187	-0.0230318891478760
3	C	26	50	20120531	22	608	11.88	0.0547882526808627	-0.0226113727451044
3	C	26	50	20120531	22	610	11.92	0.0567199269857081	-0.0227942305587192
3	C	26	50	20120531	22	612	11.96	0.0566067191900401	-0.0236414151932588
3	C	26	50	20120531	22	614	12	0.056702037184144	-0.0238006556403820
3	C	26	50	20120531	22	616	12.04	0.0557191587582947	-0.0245318040521289
3	C	26	50	20120531	22	618	12.08	0.0555158655587036	-0.0258961665864283
3	C	26	50	20120531	22	620	12.12	0.0554773989498071	-0.0274650951125251
3	C	26	50	20120531	22	622	12.16	0.0552330794147715	-0.0280488259025302
3	C	26	50	20120531	22	624	12.2	0.0543256492824748	-0.0295915207670449
3	C	26	50	20120531	22	626	12.24	0.0533787060232454	-0.0302732989833293
3	C	26	50	20120531	22	628	12.28	0.0527785703559167	-0.0309341044124838
3	C	26	50	20120531	22	630	12.32	0.051925827862077	-0.0310829928163304
3	C	26	50	20120531	22	632	12.36	0.051104594046407	-0.0306092312729354
3	C	26	50	20120531	22	634	12.4	0.0503468159932806	-0.0301072278846998
3	C	26	50	20120531	22	636	12.44	0.0497465813310026	-0.0298826931974019
3	C	26	50	20120531	22	638	12.48	0.0483603338418254	-0.0298743846927229
3	C	26	50	20120531	22	640	12.52	0.0467932437933598	-0.0297246194764676
3	C	26	50	20120531	22	642	12.56	0.0443682571497264	-0.0297761314983703
3	C	26	50	20120531	22	644	12.6	0.042848243442325	-0.0306587591532101
3	C	26	50	20120531	22	646	12.64	0.0404647724520286	-0.0306138840355556
3	C	26	50	20120531	22	648	12.68	0.0388596329876673	-0.0319443832261040
3	C	26	50	20120531	22	650	12.72	0.0371465607442257	-0.0325724708244930
3	C	26	50	20120531	22	652	12.76	0.0363334515854715	-0.0329922871915513
3	C	26	50	20120531	22	654	12.8	0.0344729405070847	-0.0344463532921120
3	C	26	50	20120531	22	656	12.84	0.0333595938090387	-0.0358866661657787
3	C	26	50	20120531	22	658	12.88	0.0315421172493549	-0.0368679182460313
3	C	26	50	20120531	22	660	12.92	0.0307438644040734	-0.0369541145626579
3	C	26	50	20120531	22	662	12.96	0.0302460612301181	-0.0374178351897601
3	C	26	50	20120531	22	664	13	0.0301930989322072	-0.0375082741470738
3	C	26	50	20120531	22	666	13.04	0.0296552735144367	-0.0370130165575308
3	C	26	50	20120531	22	668	13.08	0.0298720017428704	-0.0367897829467102
3	C	26	50	20120531	22	670	13.12	0.0295504095787868	-0.0362352698089037
3	C	26	50	20120531	22	672	13.16	0.0286456664522586	-0.0348304607667204
3	C	26	50	20120531	22	674	13.2	0.0275345895669801	-0.0341235661175682
3	C	26	50	20120531	22	676	13.24	0.0277098106273582	-0.0330234493873982
3	C	26	50	20120531	22	678	13.28	0.0270668384312252	-0.0328676737635028
3	C	26	50	20120531	22	680	13.32	0.0265531253546932	-0.0317713046992730
3	C	26	50	20120531	22	682	13.36	0.0254257850134475	-0.0299785768769308
3	C	26	50	20120531	22	684	13.4	0.0236574523750562	-0.0292625605503013
3	C	26	50	20120531	22	686	13.44	0.0227192630977779	-0.0279425336111822
3	C	26	50	20120531	22	688	13.48	0.0208514405352736	-0.0267491494965737
3	C	26	50	20120531	22	690	13.52	0.0191830220850639	-0.0256519319042065
3	C	26	50	20120531	22	692	13.56	0.0172028402550291	-0.0252323347402504
3	C	26	50	20120531	22	694	13.6	0.0164146990367186	-0.0252300719985506
3	C	26	50	20120531	22	696	13.64	0.0144847217881481	-0.0251026513565808
3	C	26	50	20120531	22	698	13.68	0.0135727661724518	-0.0256890550102188
3	C	26	50	20120531	22	700	13.72	0.0124039186631504	-0.0268901465887423
3	C	26	50	20120531	22	702	13.76	0.0123889279993892	-0.0258579121095662
3	C	26	50	20120531	22	704	13.8	0.00937863301052188	-0.0263530282777530
3	C	26	50	20120531	22	706	13.84	0.00889326784484762	-0.0253579805441995
3	C	26	50	20120531	22	708	13.88	0.0084438024904542	-0.0244787356882009
3	C	26	50	20120531	22	710	13.92	0.00843644150886205	-0.0227259523279278
3	C	26	50	20120531	22	712	13.96	0.00847058769532555	-0.0212474556880771
3	C	26	50	20120531	22	714	14	0.00826839051124525	-0.0196634304322020
3	C	26	50	20120531	22	716	14.04	0.00835555556416212	-0.0175818989872197
3	C	26	50	20120531	22	718	14.08	0.00855976093150099	-0.0162386718746100
3	C	26	50	20120531	22	720	14.12	0.00872064186635655	-0.0149239623784854
3	C	26	50	20120531	22	722	14.16	0.00937562780670183	-0.0142282329454082
3	C	26	50	20120531	22	724	14.2	0.00923154772896726	-0.0129345386628206
3	C	26	50	20120531	22	726	14.24	0.00835211902520555	-0.0128954356578210
3	C	26	50	20120531	22	728	14.28	0.00761465190726198	-0.0130776316194886
3	C	26	50	20120531	22	730	14.32	0.00691283499190549	-0.0127880579575639
3	C	26	50	20120531	22	732	14.36	0.0062222356185257	-0.0124317786703291
3	C	26	50	20120531	22	734	14.4	0.005593766182475	-0.0116763128563772
3	C	26	50	20120531	22	736	14.44	0.0057630546169588	-0.0114636222076641
3	C	26	50	20120531	22	738	14.48	0.0063623488272179	-0.0101633447609436
3	C	26	50	20120531	22	740	14.52	0.00728896276648814	-0.00897528516039742
3	C	26	50	20120531	22	742	14.56	0.00851506471186218	-0.00728779604029915
3	C	26	50	20120531	22	744	14.6	0.00899552962754282	-0.00732023809941999
3	C	26	50	20120531	22	746	14.64	0.00871956706404915	-0.0062443963450481
3	C	26	50	20120531	22	748	14.68	0.00796887422087026	-0.00516149059393215
3	C	26	50	20120531	22	750	14.72	0.00737138313290325	-0.00434203868735068
3	C	26	50	20120531	22	752	14.76	0.00697150717707445	-0.00461196255893302
3	C	26	50	20120531	22	754	14.8	0.0053177541215066	-0.00386983984994212
3	C	26	50	20120531	22	756	14.84	0.0054976350155726	-0.00341398932131459
3	C	26	50	20120531	22	758	14.88	0.0048313282956606	-0.00254202766516221
3	C	26	50	20120531	22	760	14.92	0.0056598594533125	-0.00226016076004562
3	C	26	50	20120531	22	762	14.96	0.0059664821668384	-0.00138481206241136
3	C	26	50	20120531	22	764	15	0.0066576578322448	-0.000765831999364091
3	C	26	50	20120531	22	766	15.04	0.00806723277413331	0.000352216958776829
3	C	26	50	20120531	22	768	15.08	0.0100206293992968	0.00106507958916223
3	C	26	50	20120531	22	770	15.12	0.0114478975670641	0.00271866435331616
3	C	26	50	20120531	22	772	15.16	0.0131718578407224	0.00332279375974495
3	C	26	50	20120531	22	774	15.2	0.0140940240783391	0.00378941352464995
3	C	26	50	20120531	22	776	15.24	0.0157586453651337	0.0033808684396838
3	C	26	50	20120531	22	778	15.28	0.0178307510767228	0.00373891902940542
3	C	26	50	20120531	22	780	15.32	0.0193974592875266	0.00341803397210296
3	C	26	50	20120531	22	782	15.36	0.0216359401536610	0.00306809389716155
3	C	26	50	20120531	22	784	15.4	0.0231740116004869	0.00292920292254072
3	C	26	50	20120531	22	786	15.44	0.0251828019102284	0.00220070015081564
3	C	26	50	20120531	22	788	15.48	0.0270152408494021	0.00214893993443278
3	C	26	50	20120531	22	790	15.52	0.028191923101839	0.00172532640395955
3	C	26	50	20120531	22	792	15.56	0.0286287312448492	0.00156287569204975
3	C	26	50	20120531	22	794	15.6	0.0281438044853792	0.00201131574161045
3	C	26	50	20120531	22	796	15.64	0.0277350119130397	0.00172615371889354
3	C	26	50	20120531	22	798	15.68	0.0277221920670968	0.00258212769072329
3	C	26	50	20120531	22	800	15.72	0.0273405948215616	0.00402466795075071
3	C	26	50	20120531	22	802	15.76	0.0268238553280061	0.00434681165812368
3	C	26	50	20120531	22	804	15.8	0.0258167620304351	0.00650153926156048
3	C	26	50	20120531	22	806	15.84	0.0251433382807704	0.00797668067973456
3	C	26	50	20120531	22	808	15.88	0.0243038469680101	0.00946628596711776
3	C	26	50	20120531	22	810	15.92	0.0232707215342896	0.0112373480376845
3	C	26	50	20120531	22	812	15.96	0.0222419448072735	0.0125044197499604
3	C	26	50	20120531	22	814	16	0.0217099105940410	0.0135669254704392
3	C	26	50	20120531	22	816	16.04	0.0209067787119693	0.0144762647910451
3	C	26	50	20120531	22	818	16.08	0.0202120038730466	0.0150871767657190
3	C	26	50	20120531	22	820	16.12	0.0194572380948081	0.0146525889380017
3	C	26	50	20120531	22	822	16.16	0.0188846230234032	0.0138306480155505
3	C	26	50	20120531	22	824	16.2	0.0187135738930342	0.0134204553717842
3	C	26	50	20120531	22	826	16.24	0.017431589298743	0.0137308752487251
3	C	26	50	20120531	22	828	16.28	0.0153866364875515	0.0131429866708466
3	C	26	50	20120531	22	830	16.32	0.0141283328993622	0.0130888859310180
3	C	26	50	20120531	22	832	16.36	0.0120216425951053	0.0122203396006188
3	C	26	50	20120531	22	834	16.4	0.00989173090415427	0.0123748070769690
3	C	26	50	20120531	22	836	16.44	0.00779090958618123	0.0117635769042435
3	C	26	50	20120531	22	838	16.48	0.00715531251377608	0.0113303537926139
3	C	26	50	20120531	22	840	16.52	0.00677546182199048	0.0113085819748212
3	C	26	50	20120531	22	842	16.56	0.0066282987586899	0.0115397210394555
3	C	26	50	20120531	22	844	16.6	0.0063908947279744	0.0111399652917795
3	C	26	50	20120531	22	846	16.64	0.0064988133649191	0.0111360196359404
3	C	26	50	20120531	22	848	16.68	0.0066068027125419	0.0111320032694233
3	C	26	50	20120531	22	850	16.72	0.0061222012221913	0.0104803831573565
3	C	26	50	20120531	22	852	16.76	0.0052152519225058	0.0105976073195416
3	C	26	50	20120531	22	854	16.8	0.0038312473760386	0.0106005220136936
3	C	26	50	20120531	22	856	16.84	0.0024337208265947	0.0100915458454887
3	C	26	50	20120531	22	858	16.88	0.0013346569784218	0.0100252821619170
3	C	26	50	20120531	22	860	16.92	-0.0009629097303486	0.00964439909423076
3	C	26	50	20120531	22	862	16.96	-0.0018417020380072	0.00880562903038736
3	C	26	50	20120531	22	864	17	-0.0017686154811038	0.00719269017822956
3	C	26	50	20120531	22	866	17.04	-0.0032313719240053	0.00582298898773216
3	C	26	50	20120531	22	868	17.08	-0.0036175087950757	0.00484754932522094
3	C	26	50	20120531	22	870	17.12	-0.0044283339989266	0.00289743367552218
3	C	26	50	20120531	22	872	17.16	-0.0057144198125487	0.00056680972473132
3	C	26	50	20120531	22	874	17.2	-0.0064821963555611	-0.00154659102287903
3	C	26	50	20120531	22	876	17.24	-0.0067247339815081	-0.00294383402250365
3	C	26	50	20120531	22	878	17.28	-0.0068307292880079	-0.00446800268935125
3	C	26	50	20120531	22	880	17.32	-0.0068667917338485	-0.00614299723262594
3	C	26	50	20120531	22	882	17.36	-0.0074216584250455	-0.00788028788332317
3	C	26	50	20120531	22	884	17.4	-0.00774848317931	-0.0102547524545476
3	C	26	50	20120531	22	886	17.44	-0.0079635850621469	-0.0115497478136126
3	C	26	50	20120531	22	888	17.48	-0.0079708682619931	-0.0126430056080052
3	C	26	50	20120531	22	890	17.52	-0.0078730471098838	-0.0147823854587563
3	C	26	50	20120531	22	892	17.56	-0.0080177847969249	-0.0163512503452427
3	C	26	50	20120531	22	894	17.6	-0.0075092194577599	-0.0174127731872955
3	C	26	50	20120531	22	896	17.64	-0.0074736449155984	-0.0191492223809232
3	C	26	50	20120531	22	898	17.68	-0.00714508774972	-0.0211447130727707
3	C	26	50	20120531	22	900	17.72	-0.0065871592861604	-0.0238321643185517
3	C	26	50	20120531	22	902	17.76	-0.0062815618774672	-0.0250818907014852
3	C	26	50	20120531	22	904	17.8	-0.0064574034240457	-0.0267400013025921
3	C	26	50	20120531	22	906	17.84	-0.006607432037577	-0.0282803821601653
3	C	26	50	20120531	22	908	17.88	-0.0071398127331324	-0.0299500734025811
3	C	26	50	20120531	22	910	17.92	-0.0072172621388758	-0.0301079491336167
3	C	26	50	20120531	22	912	17.96	-0.0070230481903551	-0.0299651559902238
3	C	26	50	20120531	22	914	18	-0.0060761261443291	-0.0292052636878217
3	C	26	50	20120531	22	916	18.04	-0.0057090033746049	-0.0290858969920896
3	C	26	50	20120531	22	918	18.08	-0.0048606095874694	-0.0288798531471197
3	C	26	50	20120531	22	920	18.12	-0.0041087429470338	-0.0286289009504766
3	C	26	50	20120531	22	922	18.16	-0.0023123310983615	-0.0289328932267765
3	C	26	50	20120531	22	924	18.2	0.000473881751547802	-0.0297624001917864
3	C	26	50	20120531	22	926	18.24	0.0029641421292594	-0.0308149710619895
3	C	26	50	20120531	22	928	18.28	0.0053443766918183	-0.0316551270551241
3	C	26	50	20120531	22	930	18.32	0.00709849648390773	-0.0326253482695901
3	C	26	50	20120531	22	932	18.36	0.00875751041392761	-0.0345274655109819
3	C	26	50	20120531	22	934	18.4	0.00969386121357484	-0.0356511996076436
3	C	26	50	20120531	22	936	18.44	0.0114186360742451	-0.0371170319650433
3	C	26	50	20120531	22	938	18.48	0.0121502794607388	-0.0388186844339687
3	C	26	50	20120531	22	940	18.52	0.0129206722988415	-0.0398946888229003
3	C	26	50	20120531	22	942	18.56	0.0144264561893783	-0.0418834266449875
3	C	26	50	20120531	22	944	18.6	0.0149147841324657	-0.0434263336415365
3	C	26	50	20120531	22	946	18.64	0.0158676105201146	-0.0444483150723854
3	C	26	50	20120531	22	948	18.68	0.0161196233769295	-0.0447451584991276
3	C	26	50	20120531	22	950	18.72	0.0170492566621554	-0.0463339567257756
3	C	26	50	20120531	22	952	18.76	0.0172681062109327	-0.0470351945206783
3	C	26	50	20120531	22	954	18.8	0.0185157961263363	-0.0478111027916743
3	C	26	50	20120531	22	956	18.84	0.0196117409264974	-0.048665499915382
3	C	26	50	20120531	22	958	18.88	0.0205823864050321	-0.0494573887996328
3	C	26	50	20120531	22	960	18.92	0.0212799472446727	-0.0498682885501803
3	C	26	50	20120531	22	962	18.96	0.0212076809316354	-0.049613023002172
3	C	26	50	20120531	22	964	19	0.0240593718694826	-0.05057490035662
3	C	26	50	20120531	22	966	19.04	0.0257674590101168	-0.0510753905363439
3	C	26	50	20120531	22	968	19.08	0.0272545045709522	-0.0528157217462002
3	C	26	50	20120531	22	970	19.12	0.0291124983491979	-0.0538537545009821
3	C	26	50	20120531	22	972	19.16	0.0301218932793417	-0.0544842816177661
3	C	26	50	20120531	22	974	19.2	0.031740036437409	-0.056319082293589
3	C	26	50	20120531	22	976	19.24	0.0321236418662027	-0.0580171992286085
3	C	26	50	20120531	22	978	19.28	0.0330286678354434	-0.0606952247409963
3	C	26	50	20120531	22	980	19.32	0.0334850345520212	-0.0611513086148616
3	C	26	50	20120531	22	982	19.36	0.0334667204863884	-0.0624723962141524
3	C	26	50	20120531	22	984	19.4	0.0334590130224735	-0.0630582341823655
3	C	26	50	20120531	22	986	19.44	0.0334340521530976	-0.0632636487023002
3	C	26	50	20120531	22	988	19.48	0.0337567756880312	-0.0644241523515835
3	C	26	50	20120531	22	990	19.52	0.0340191830145295	-0.0652747310986728
3	C	26	50	20120531	22	992	19.56	0.034016496008761	-0.0665291385284978
3	C	26	50	20120531	22	994	19.6	0.0343873735154933	-0.0669073699457544
3	C	26	50	20120531	22	996	19.64	0.0346639229776154	-0.0667624837662893
3	C	26	50	20120531	22	998	19.68	0.034534946700727	-0.0653055609543326
3	C	26	50	20120531	22	1000	19.72	0.0345148648681413	-0.0646356479898364
3	C	26	50	20120531	22	1002	19.76	0.0346862675519009	-0.0643566236539802
3	C	26	50	20120531	22	1004	19.8	0.034865094856863	-0.0637276521721148
3	C	26	50	20120531	22	1006	19.84	0.0350215775875395	-0.0628753763687506
3	C	26	50	20120531	22	1008	19.88	0.0352470739400599	-0.0624743761131398
3	C	26	50	20120531	22	1010	19.92	0.036051620035694	-0.061082931389121
3	C	26	50	20120531	22	1012	19.96	0.0365656866656166	-0.060607472789451
3	C	26	50	20120531	22	1014	20	0.0367114213732192	-0.0587943802918106
3	C	26	50	20120531	22	1016	20.04	0.0369118154350074	-0.0577293360579874
3	C	26	50	20120531	22	1018	20.08	0.03694554442847	-0.0567093345261258
3	C	26	50	20120531	22	1020	20.12	0.0378338119669966	-0.0548492194275365
3	C	26	50	20120531	22	1022	20.16	0.0384612985246215	-0.0531926096605726
3	C	26	50	20120531	22	1024	20.2	0.0396935028015172	-0.0512271356515865
3	C	26	50	20120531	22	1026	20.24	0.040987154657698	-0.0494252154410888
3	C	26	50	20120531	22	1028	20.28	0.0428666444820918	-0.0477560191734199
3	C	26	50	20120531	22	1030	20.32	0.0451373764885162	-0.0461301685514376
3	C	26	50	20120531	22	1032	20.36	0.0467484061523647	-0.0450819958854136
3	C	26	50	20120531	22	1034	20.4	0.0476780818639976	-0.0448409007573002
3	C	26	50	20120531	22	1036	20.44	0.049418483784532	-0.0434862962965811
3	C	26	50	20120531	22	1038	20.48	0.0516358292289768	-0.0426086353597724
3	C	26	50	20120531	22	1040	20.52	0.0529672476583407	-0.0423145425784091
3	C	26	50	20120531	22	1042	20.56	0.0553429489593255	-0.0417679850989977
3	C	26	50	20120531	22	1044	20.6	0.0569455789017203	-0.0411949026300105
3	C	26	50	20120531	22	1046	20.64	0.05870758293442	-0.0396658195710337
3	C	26	50	20120531	22	1048	20.68	0.0598702786147251	-0.0394336764147701
3	C	26	50	20120531	22	1050	20.72	0.0612226344758799	-0.0379271712753166
3	C	26	50	20120531	22	1052	20.76	0.062324179561748	-0.0373576533316133
3	C	26	50	20120531	22	1054	20.8	0.0632515854606132	-0.0372357834778758
3	C	26	50	20120531	22	1056	20.84	0.0641437067310972	-0.0375543704381394
3	C	26	50	20120531	22	1058	20.88	0.0653226587963017	-0.0373855911205380
3	C	26	50	20120531	22	1060	20.92	0.0670195029391151	-0.0375369826823900
3	C	26	50	20120531	22	1062	20.96	0.0688564956459596	-0.0382618378437843
3	C	26	50	20120531	22	1064	21	0.0695400557713326	-0.0380567061665621
3	C	26	50	20120531	22	1066	21.04	0.0701996449768235	-0.0384055926523996
3	C	26	50	20120531	22	1068	21.08	0.0700338284366352	-0.0386607874897298
3	C	26	50	20120531	22	1070	21.12	0.0688101094411138	-0.0373609838045527
3	C	26	50	20120531	22	1072	21.16	0.0687915125327686	-0.0374432203232047
3	C	26	50	20120531	22	1074	21.2	0.0678193114193152	-0.0370878991656584
3	C	26	50	20120531	22	1076	21.24	0.067885355192678	-0.0361094048018525
3	C	26	50	20120531	22	1078	21.28	0.0676507371626803	-0.0352884538288949
3	C	26	50	20120531	22	1080	21.32	0.0673369231731897	-0.0338630679793791
3	C	26	50	20120531	22	1082	21.36	0.0667917438448949	-0.0318941998578432
3	C	26	50	20120531	22	1084	21.4	0.0669965219687265	-0.0303618994630120
3	C	26	50	20120531	22	1086	21.44	0.0660161891272895	-0.0279592920418963
3	C	26	50	20120531	22	1088	21.48	0.0659285785971005	-0.0276502156678397
3	C	26	50	20120531	22	1090	21.52	0.0646122286132436	-0.0254214150935397
3	C	26	50	20120531	22	1092	21.56	0.0634751301984175	-0.0241438852719700
3	C	26	50	20120531	22	1094	21.6	0.0621222935046514	-0.0218459296544699
3	C	26	50	20120531	22	1096	21.64	0.0613018375064407	-0.0204889210306948
3	C	26	50	20120531	22	1098	21.68	0.061201357632834	-0.0193549338857060
3	C	26	50	20120531	22	1100	21.72	0.0602038420966142	-0.0173796310924613
3	C	26	50	20120531	22	1102	21.76	0.0598534706865362	-0.0159374868122314
3	C	26	50	20120531	22	1104	21.8	0.0591216858786863	-0.0136157016962053
3	C	26	50	20120531	22	1106	21.84	0.0581848401042922	-0.0118375402735556
3	C	26	50	20120531	22	1108	21.88	0.0569640202465737	-0.00953710978232138
3	C	26	50	20120531	22	1110	21.92	0.0566612371228696	-0.00816984811021907
3	C	26	50	20120531	22	1112	21.96	0.055675813112608	-0.00570939935440236
3	C	26	50	20120531	22	1114	22	0.0548272849751842	-0.00423805156410939
3	C	26	50	20120531	22	1116	22.04	0.0534644073651252	-0.00291873173177153
3	C	26	50	20120531	22	1118	22.08	0.0521622702275702	-0.00116319772611969
3	C	26	50	20120531	22	1120	22.12	0.0498121301296186	0.000145091240431659
3	C	26	50	20120531	22	1122	22.16	0.0480030681406309	0.00168714970884329
3	C	26	50	20120531	22	1124	22.2	0.0463705000042274	0.00268869575371591
3	C	26	50	20120531	22	1126	22.24	0.0444136526979718	0.00295004242004246
3	C	26	50	20120531	22	1128	22.28	0.0432221070609943	0.00420310634698314
3	C	26	50	20120531	22	1130	22.32	0.0417670934373467	0.00524417966092409
3	C	26	50	20120531	22	1132	22.36	0.0396632386312824	0.00471208180808122
3	C	26	50	20120531	22	1134	22.4	0.037788090442525	0.00498195618218888
3	C	26	50	20120531	22	1136	22.44	0.0368375762940507	0.00497108795096204
3	C	26	50	20120531	22	1138	22.48	0.0362884300967134	0.00485597803805268
3	C	26	50	20120531	22	1140	22.52	0.0353882760931951	0.00416259619948896
3	C	26	50	20120531	22	1142	22.56	0.0343335909737163	0.00399596648650235
3	C	26	50	20120531	22	1144	22.6	0.0339551544954931	0.00384972973308516
3	C	26	50	20120531	22	1146	22.64	0.033593511803323	0.00393701499415483
3	C	26	50	20120531	22	1148	22.68	0.0330180188073187	0.00486676848753359
3	C	26	50	20120531	22	1150	22.72	0.0325421995831905	0.00534244629030559
3	C	26	50	20120531	22	1152	22.76	0.0324306676305939	0.00542286554452993
3	C	26	50	20120531	22	1154	22.8	0.0322436732423091	0.00545967045249069
3	C	26	50	20120531	22	1156	22.84	0.0322087068119795	0.00549308124790176
3	C	26	50	20120531	22	1158	22.88	0.0323308877927007	0.0051122406066225
3	C	26	50	20120531	22	1160	22.92	0.0322534666712286	0.00493779029263596
3	C	26	50	20120531	22	1162	22.96	0.0319393981232968	0.00542297868161492
3	C	26	50	20120531	22	1164	23	0.0320703401570369	0.00554970635893918
3	C	26	50	20120531	22	1166	23.04	0.0322715898180304	0.00509715094791197
3	C	26	50	20120531	22	1168	23.08	0.0320643156072612	0.00511774896844794
3	C	26	50	20120531	22	1170	23.12	0.0322112594674595	0.00530102397506368
3	C	26	50	20120531	22	1172	23.16	0.0318213042197708	0.00562974377550168
3	C	26	50	20120531	22	1174	23.2	0.0319499481564721	0.00484631895942167
3	C	26	50	20120531	22	1176	23.24	0.0320427983479097	0.00474979181272189
3	C	26	50	20120531	22	1178	23.28	0.0325082655287613	0.00513992383710595
3	C	26	50	20120531	22	1180	23.32	0.0323535152096987	0.00505355074378401
3	C	26	50	20120531	22	1182	23.36	0.0322754789053269	0.00493925400367302
3	C	26	50	20120531	22	1184	23.4	0.03265850450656	0.00467926498236635
3	C	26	50	20120531	22	1186	23.44	0.0324199691049946	0.00497253044879566
3	C	26	50	20120531	22	1188	23.48	0.0328650150420056	0.00467597693583383
3	C	26	50	20120531	22	1190	23.52	0.0325673655135329	0.00482386124805119
3	C	26	50	20120531	22	1192	23.56	0.0325914071440932	0.004909562589931
3	C	26	50	20120531	22	1194	23.6	0.0326154558457214	0.00499525686074299
3	C	26	50	20120531	22	1196	23.64	0.0327082636107521	0.00456289641938648
3	C	26	50	20120531	22	1198	23.68	0.0326466887522464	0.00420020720918028
3	C	26	50	20120531	22	1200	23.72	0.0326620329693982	0.00425698788370956
3	C	26	50	20120531	22	1202	23.76	0.0327227805129699	0.00433624748281276
3	C	26	50	20120531	22	1204	23.8	0.03270413410715	0.00412861971865295
3	C	26	50	20120531	22	1206	23.84	0.0325907707479902	0.00484670079708351
3	C	26	50	20120531	22	1208	23.88	0.0323527656765106	0.00448762490252917
3	C	26	50	20120531	22	1210	23.92	0.0324493564628207	0.00419417558833676
3	C	26	50	20120531	22	1212	23.96	0.0323126161534748	0.00390990452016414
3	C	26	50	20120531	22	1214	24	0.0323419186584872	0.00454811081659187
3	C	26	50	20120531	22	1216	24.04	0.0326844482543618	0.00445999824058821
3	C	26	50	20120531	22	1218	24.08	0.032669895996805	0.0047780407286303
3	C	26	50	20120531	22	1220	24.12	0.0322792548555384	0.00483506889053299
3	C	26	50	20120531	22	1222	24.16	0.0325716435095591	0.00525615097872958
3	C	26	50	20120531	22	1224	24.2	0.0326813369845246	0.00454555816111179
3	C	26	50	20120531	22	1226	24.24	0.0324132586616411	0.00473981453603935
3	C	26	50	20120531	22	1228	24.28	0.0326099545549638	0.00497996921213374
3	C	26	50	20120531	22	1230	24.32	0.0327528042668991	0.00460773406038152
3	C	26	50	20120531	22	1232	24.36	0.0323796781606026	0.00489812867327921
3	C	26	50	20120531	22	1234	24.4	0.0324518171944192	0.00495114753973258
3	C	26	50	20120531	22	1236	24.44	0.0323355546974565	0.00457611224512686
3	C	26	50	20120531	22	1238	24.48	0.03248516435022	0.00477171212293868
3	C	26	50	20120531	22	1240	24.52	0.0322926474579741	0.00489634676419062
3	C	26	50	20120531	22	1242	24.56	0.0329410219499153	0.0048767316220805
3	C	26	50	20120531	22	1244	24.6	0.0323106645387588	0.00526568277813998
3	C	26	50	20120531	22	1246	24.64	0.0324988327243003	0.00495377090589078
3	C	26	50	20120531	22	1248	24.68	0.0324569295764472	0.00433976180351525
3	C	26	50	20120531	22	1250	24.72	0.0325813874410038	0.00474478549671109
3	C	26	50	20120531	22	1252	24.76	0.0326893060779485	0.00457365151352833
3	C	26	50	20120531	22	1254	24.8	0.032853121505946	0.00398599628088762
3	C	26	50	20120531	22	1256	24.84	0.0325751224749225	0.0043332917764674
3	C	26	50	20120531	22	1258	24.88	0.0325134486214674	0.00458362171914306
3	C	26	50	20120531	22	1260	24.92	0.032346663344989	0.00502716858977794
3	C	26	50	20120531	22	1262	24.96	0.03273916417709	0.004772977844077
3	C	26	50	20120531	22	1264	25	0.0322742838948667	0.00459269389914568
3	C	26	50	20120531	22	1266	25.04	0.0327429330562337	0.00451182209658137
3	C	26	50	20120531	22	1268	25.08	0.0325199398617187	0.00465137669091635
3	C	26	50	20120531	22	1270	25.12	0.0325620692837418	0.00481246975780627
3	C	26	50	20120531	22	1272	25.16	0.0328092172459021	0.00504049755260331
3	C	26	50	20120531	22	1274	25.2	0.0325535769312998	0.00476948473657794
3	C	26	50	20120531	22	1276	25.24	0.0327645563816024	0.00503410530730138
3	C	26	50	20120531	22	1278	25.28	0.0323403913078398	0.00497305370781374
3	C	26	50	20120531	22	1280	25.32	0.0323627005267863	0.00480918171127376
3	C	26	50	20120531	22	1282	25.36	0.0322092654263366	0.00578201214976239
3	C	26	50	20120531	22	1284	25.4	0.0321226802009803	0.00594298500849951
3	C	26	50	20120531	22	1286	25.44	0.0319778081636508	0.00640365093430692
3	C	26	50	20120531	22	1288	25.48	0.0317874550181554	0.00654337523426936
3	C	26	50	20120531	22	1290	25.52	0.0315829738791719	0.00662100141670806
3	C	26	50	20120531	22	1292	25.56	0.0311378784446862	0.00682568054559026
3	C	26	50	20120531	22	1294	25.6	0.0306099949482592	0.00690115712341416
3	C	26	50	20120531	22	1296	25.64	0.0295220263125899	0.00717156889867556
3	C	26	50	20120531	22	1298	25.68	0.028880107705561	0.00706890406511506
3	C	26	50	20120531	22	1300	25.72	0.0280089875064782	0.00623858392730674
3	C	26	50	20120531	22	1302	25.76	0.0262700040421468	0.00716340464377996
3	C	26	50	20120531	22	1304	25.8	0.0239577535539583	0.00677620428411066
3	C	26	50	20120531	22	1306	25.84	0.0221320745556128	0.00697582052843966
3	C	26	50	20120531	22	1308	25.88	0.0211939842732838	0.00583989591087033
3	C	26	50	20120531	22	1310	25.92	0.0209580510246731	0.0062410658721087
3	C	26	50	20120531	22	1312	25.96	0.0204495068987115	0.00606521548669542
3	C	26	50	20120531	22	1314	26	0.0202444883585743	0.00456399950596513
3	C	26	50	20120531	22	1316	26.04	0.0206286594727930	0.00469522438241773
3	C	26	50	20120531	22	1318	26.08	0.0205720838592302	0.00333774199709923
3	C	26	50	20120531	22	1320	26.12	0.020621404557218	0.00360073622222594
3	C	26	50	20120531	22	1322	26.16	0.0207938184036747	0.00287255058789223
3	C	26	50	20120531	22	1324	26.2	0.0214493947781823	0.00209020410965352
3	C	26	50	20120531	22	1326	26.24	0.0218733710544343	0.00228708172941895
3	C	26	50	20120531	22	1328	26.28	0.0218426288800154	0.00233865526961157
3	C	26	50	20120531	22	1330	26.32	0.022716913381944	0.00184080613371547
3	C	26	50	20120531	22	1332	26.36	0.0227875568849184	0.00177473054054749
3	C	26	50	20120531	22	1334	26.4	0.0228607198093543	0.00085043732573306
3	C	26	50	20120531	22	1336	26.44	0.0227266877189803	0.00156911944492763
3	C	26	50	20120531	22	1338	26.48	0.0224559294613962	0.00065524756985432
3	C	26	50	20120531	22	1340	26.52	0.0223122595055947	2.18354574030386e-05
3	C	26	50	20120531	22	1342	26.56	0.0224069057482565	-0.000345683292118671
3	C	26	50	20120531	22	1344	26.6	0.0225552991773563	-0.00082718058369984
3	C	26	50	20120531	22	1346	26.64	0.0224689119418988	-0.000661512535935641
3	C	26	50	20120531	22	1348	26.68	0.0227694393949709	-0.00088899585851117
3	C	26	50	20120531	22	1350	26.72	0.0227998944840366	-0.00152080283856916
3	C	26	50	20120531	22	1352	26.76	0.0231077192790905	-0.00161201254227441
3	C	26	50	20120531	22	1354	26.8	0.0231016664450436	-0.00222268410064274
3	C	26	50	20120531	22	1356	26.84	0.0230842150496839	-0.00286131466113918
3	C	26	50	20120531	22	1358	26.88	0.0224207014015575	-0.00471815585533162
3	C	26	50	20120531	22	1360	26.92	0.0226010843414382	-0.00532051183795319
3	C	26	50	20120531	22	1362	26.96	0.0219267873148987	-0.00552234839757508
3	C	26	50	20120531	22	1364	27	0.0215652719019492	-0.00623747376966028
3	C	26	50	20120531	22	1366	27.04	0.0211452030977701	-0.00683011905485582
3	C	26	50	20120531	22	1368	27.08	0.0205859275957923	-0.00716979547486831
3	C	26	50	20120531	22	1370	27.12	0.0202188288676986	-0.00726281961457408
3	C	26	50	20120531	22	1372	27.16	0.0194296368887113	-0.00750196737061206
3	C	26	50	20120531	22	1374	27.2	0.01905635804735	-0.0076065880615293
3	C	26	50	20120531	22	1376	27.24	0.0185906716633962	-0.00788667305755729
3	C	26	50	20120531	22	1378	27.28	0.0183484805197720	-0.00819490797454432
3	C	26	50	20120531	22	1380	27.32	0.0181084248386269	-0.00819856371660305
3	C	26	50	20120531	22	1382	27.36	0.0176781291490715	-0.00883216674788526
3	C	26	50	20120531	22	1384	27.4	0.0173398987624265	-0.00977908879391122
3	C	26	50	20120531	22	1386	27.44	0.0170692819261986	-0.0104043621073111
3	C	26	50	20120531	22	1388	27.48	0.0170189359233781	-0.0104974456439865
3	C	26	50	20120531	22	1390	27.52	0.0168229047104298	-0.0103723372411911
3	C	26	50	20120531	22	1392	27.56	0.0164724484475381	-0.0112422624298137
3	C	26	50	20120531	22	1394	27.6	0.0160081833482145	-0.0111767065601299
3	C	26	50	20120531	22	1396	27.64	0.0155683912145877	-0.0110759721280820
3	C	26	50	20120531	22	1398	27.68	0.0143776233950695	-0.00956195751461227
3	C	26	50	20120531	22	1400	27.72	0.0141419942023748	-0.00927909358893422
3	C	26	50	20120531	22	1402	27.76	0.0135691408359846	-0.00781266938315865
3	C	26	50	20120531	22	1404	27.8	0.0129120844869840	-0.0064437969218088
3	C	26	50	20120531	22	1406	27.84	0.0119829567831066	-0.00538603235229794
3	C	26	50	20120531	22	1408	27.88	0.0109063089270042	-0.0036729318245851
3	C	26	50	20120531	22	1410	27.92	0.00932328069169059	-0.00220479429907872
3	C	26	50	20120531	22	1412	27.96	0.00756805781302248	-0.00209253402649754
3	C	26	50	20120531	22	1414	28	0.00723837634736206	-0.00226506808110706
3	C	26	50	20120531	22	1416	28.04	0.00702806864850156	-0.00245762739975978
3	C	26	50	20120531	22	1418	28.08	0.0063476127218979	-0.00356963059492156
3	C	26	50	20120531	22	1420	28.12	0.005077719653565	-0.00471490316413816
3	C	26	50	20120531	22	1422	28.16	0.0045996164745335	-0.0059004242513399
3	C	26	50	20120531	22	1424	28.2	0.0044438974191806	-0.00637304028174937
3	C	26	50	20120531	22	1426	28.24	0.0045039025006321	-0.0070298434865223
3	C	26	50	20120531	22	1428	28.28	0.0047351547023514	-0.00841622532598789
3	C	26	50	20120531	22	1430	28.32	0.0052756246994835	-0.00934772537311618
3	C	26	50	20120531	22	1432	28.36	0.0056865810185735	-0.0104151596278598
3	C	26	50	20120531	22	1434	28.4	0.0056466577697077	-0.0117850658793237
3	C	26	50	20120531	22	1436	28.44	0.0058726193984901	-0.0137916638044901
3	C	26	50	20120531	22	1438	28.48	0.0063137140228078	-0.0166164153881876
3	C	26	50	20120531	22	1440	28.52	0.0063451732035028	-0.0169587187098922
3	C	26	50	20120531	22	1442	28.56	0.00700201176361483	-0.0177443921255364
3	C	26	50	20120531	22	1444	28.6	0.00711767321981352	-0.0177343299960401
3	C	26	50	20120531	22	1446	28.64	0.00715469733087644	-0.0173823039560942
3	C	26	50	20120531	22	1448	28.68	0.0066957850298864	-0.0167702323262991
3	C	26	50	20120531	22	1450	28.72	0.0067207034728554	-0.0162745787569586
3	C	26	50	20120531	22	1452	28.76	0.0066956436085301	-0.0150441846734228
3	C	26	50	20120531	22	1454	28.8	0.0058795808647509	-0.0148029997427482
3	C	26	50	20120531	22	1456	28.84	0.0059834597723704	-0.0142133483193799
3	C	26	50	20120531	22	1458	28.88	0.0052938539123025	-0.0129468847472201
3	C	26	50	20120531	22	1460	28.92	0.0046080876137722	-0.0120011859959256
3	C	26	50	20120531	22	1462	28.96	0.0038668982857324	-0.0106547132631902
3	C	26	50	20120531	22	1464	29	0.0020128572343935	-0.00965825131607425
3	C	26	50	20120531	22	1466	29.04	0.0010955912467705	-0.00838545203887066
3	C	26	50	20120531	22	1468	29.08	-0.0003744271827739	-0.00704709689198325
3	C	26	50	20120531	22	1470	29.12	-0.0015588946808716	-0.00539678744643978
3	C	26	50	20120531	22	1472	29.16	-0.0014181097207374	-0.00377588657192586
3	C	26	50	20120531	22	1474	29.2	-0.000721468119912399	-0.00333535904724664
3	C	26	50	20120531	22	1476	29.24	-0.000121205173363198	-0.00228169923260057
3	C	26	50	20120531	22	1478	29.28	0.000202437600385900	-0.00141386708005032
3	C	26	50	20120531	22	1480	29.32	0.000612043345523901	-0.000275375664865291
3	C	26	50	20120531	22	1482	29.36	0.0015505154655146	0.000607800704836709
3	C	26	50	20120531	22	1484	29.4	0.0019920682950266	0.00237532017042966
3	C	26	50	20120531	22	1486	29.44	0.0021045477707099	0.00414610646935169
3	C	26	50	20120531	22	1488	29.48	0.0025973729129257	0.00576210002280418
3	C	26	50	20120531	22	1490	29.52	0.002837944782021	0.00625850312533276
3	C	26	50	20120531	22	1492	29.56	0.003376767220353	0.00631734148059529
3	C	26	50	20120531	22	1494	29.6	0.0037834101880777	0.00552968109489598
3	C	26	50	20120531	22	1496	29.64	0.0035333418749111	0.00484559063943705
3	C	26	50	20120531	22	1498	29.68	0.0027568042788798	0.00415051174459849
3	C	26	50	20120531	22	1500	29.72	0.002928751434861	0.00399082582020313
3	C	26	50	20120531	22	1502	29.76	0.0033283233347739	0.00403882422851007
3	C	26	50	20120531	22	1504	29.8	0.0048016722372576	0.00296899288177826
3	C	26	50	20120531	22	1506	29.84	0.0063877693160015	0.00304725546031999
3	C	26	50	20120531	22	1508	29.88	0.0073403623584126	0.00245750719160697
3	C	26	50	20120531	22	1510	29.92	0.00965843233541027	0.00283714292293109
3	C	26	50	20120531	22	1512	29.96	0.0116775248374002	0.00222376173137726
3	C	26	50	20120531	22	1514	30	0.0132526589326086	0.00148286655975849
3	C	26	50	20120531	22	1516	30.04	0.0149250796071998	0.00098021263328422
3	C	26	50	20120531	22	1518	30.08	0.0157944178971940	0.00168434249492198
3	C	26	50	20120531	22	1520	30.12	0.0177929774324718	0.00185904736734974
3	C	26	50	20120531	22	1522	30.16	0.0192424331968193	0.00248298424893312
3	C	26	50	20120531	22	1524	30.2	0.0191174944996514	0.0038306237078575
3	C	26	50	20120531	22	1526	30.24	0.0194681770367131	0.00490780189404584
3	C	26	50	20120531	22	1528	30.28	0.0194842637159851	0.00622826016830141
3	C	26	50	20120531	22	1530	30.32	0.0197642850724027	0.00556341715942639
3	C	26	50	20120531	22	1532	30.36	0.0197929087549052	0.00496810396034543
3	C	26	50	20120531	22	1534	30.4	0.0195748935921297	0.00480694018277739
3	C	26	50	20120531	22	1536	30.44	0.0198942018013101	0.00384207176664491
3	C	26	50	20120531	22	1538	30.48	0.0210969197254303	0.00298910299863521
3	C	26	50	20120531	22	1540	30.52	0.0226413540726267	0.00164675976950191
3	C	26	50	20120531	22	1542	30.56	0.0244615742066215	0.000237156543342150
3	C	26	50	20120531	22	1544	30.6	0.0253489790748750	-0.000210413764877690
3	C	26	50	20120531	22	1546	30.64	0.0263054965599217	-0.00165582487843673
3	C	26	50	20120531	22	1548	30.68	0.0279213274788145	-0.00428370944897060
3	C	26	50	20120531	22	1550	30.72	0.0287334820434141	-0.0058834961149983
3	C	26	50	20120531	22	1552	30.76	0.0285743405912403	-0.00805647767999143
3	C	26	50	20120531	22	1554	30.8	0.0286956518306206	-0.009977997931459
3	C	26	50	20120531	22	1556	30.84	0.0292047969973462	-0.012145534774237
3	C	26	50	20120531	22	1558	30.88	0.029361498931125	-0.0139196586171662
3	C	26	50	20120531	22	1560	30.92	0.0300192920853916	-0.0148177832242225
3	C	26	50	20120531	22	1562	30.96	0.0312979094371908	-0.0170496681983020
3	C	26	50	20120531	22	1564	31	0.0323785078988797	-0.0183015321650350
3	C	26	50	20120531	22	1566	31.04	0.0348210138201238	-0.0190138538587328
3	C	26	50	20120531	22	1568	31.08	0.0354181018572255	-0.0194649809140620
3	C	26	50	20120531	22	1570	31.12	0.0360113432334376	-0.0188699010602189
3	C	26	50	20120531	22	1572	31.16	0.0369324134555434	-0.0197208404317666
3	C	26	50	20120531	22	1574	31.2	0.0365944941958822	-0.0206598004554364
3	C	26	50	20120531	22	1576	31.24	0.0368796420764634	-0.0218684863607898
3	C	26	50	20120531	22	1578	31.28	0.037706238589962	-0.0230540329038356
3	C	26	50	20120531	22	1580	31.32	0.0380964894082853	-0.0239347358140170
3	C	26	50	20120531	22	1582	31.36	0.0390861122186136	-0.0241918836802769
3	C	26	50	20120531	22	1584	31.4	0.0392754141791681	-0.0259878547185818
3	C	26	50	20120531	22	1586	31.44	0.0391981943002859	-0.0248885903349258
3	C	26	50	20120531	22	1588	31.48	0.0403799578220524	-0.0278294007688331
3	C	26	50	20120531	22	1590	31.52	0.0404986782221865	-0.0296276468524957
3	C	26	50	20120531	22	1592	31.56	0.0399504088372579	-0.0307127517057011
3	C	26	50	20120531	22	1594	31.6	0.0395518905264489	-0.0313095427579548
3	C	26	50	20120531	22	1596	31.64	0.0391589442170758	-0.0318130805679055
3	C	26	50	20120531	22	1598	31.68	0.0383403408386317	-0.0320302189182723
3	C	26	50	20120531	22	1600	31.72	0.0391108468138195	-0.0325682847523484
3	C	26	50	20120531	22	1602	31.76	0.0401995437694733	-0.0333172168996421
3	C	26	50	20120531	22	1604	31.8	0.0413386857228971	-0.0339365080896731
3	C	26	50	20120531	22	1606	31.84	0.0417900390523962	-0.0344213641384649
3	C	26	50	20120531	22	1608	31.88	0.0432242708077447	-0.0346759862193024
3	C	26	50	20120531	22	1610	31.92	0.0451364572497006	-0.0356811809351659
3	C	26	50	20120531	22	1612	31.96	0.0461933344002011	-0.0355486337690325
3	C	26	50	20120531	22	1614	32	0.0478985330096342	-0.0359695638292711
3	C	26	50	20120531	22	1616	32.04	0.04939364948727	-0.0365539069737488
3	C	26	50	20120531	22	1618	32.08	0.0508477693279461	-0.0369201628305593
3	C	26	50	20120531	22	1620	32.12	0.0514176783016994	-0.0386501893732934
3	C	26	50	20120531	22	1622	32.16	0.0525516993878137	-0.0406014165948521
3	C	26	50	20120531	22	1624	32.2	0.0528790360873877	-0.0418420184718812
3	C	26	50	20120531	22	1626	32.24	0.0536376273133125	-0.04459562662811
3	C	26	50	20120531	22	1628	32.28	0.0534049255426918	-0.0453852456995932
3	C	26	50	20120531	22	1630	32.32	0.053049851872519	-0.0468473657463917
3	C	26	50	20120531	22	1632	32.36	0.052470363723201	-0.0483869634832048
3	C	26	50	20120531	22	1634	32.4	0.0523982034761809	-0.0493396130941584
3	C	26	50	20120531	22	1636	32.44	0.0527832443317404	-0.050892610504475
3	C	26	50	20120531	22	1638	32.48	0.0530229959569695	-0.0511151652927856
3	C	26	50	20120531	22	1640	32.52	0.0533716490975691	-0.0524840745236881
3	C	26	50	20120531	22	1642	32.56	0.054147564439633	-0.0533312520871599
3	C	26	50	20120531	22	1644	32.6	0.0544430219370839	-0.052964942490234
3	C	26	50	20120531	22	1646	32.64	0.0551717520436392	-0.0544658614861162
3	C	26	50	20120531	22	1648	32.68	0.0550491043724424	-0.0531795281851207
3	C	26	50	20120531	22	1650	32.72	0.0551676013268336	-0.0526752337709141
3	C	26	50	20120531	22	1652	32.76	0.0547829918064106	-0.0523797479891918
3	C	26	50	20120531	22	1654	32.8	0.0547181501145758	-0.0514259316520493
3	C	26	50	20120531	22	1656	32.84	0.0546494122643767	-0.0508364945103200
3	C	26	50	20120531	22	1658	32.88	0.0546336720674275	-0.0504815693325712
3	C	26	50	20120531	22	1660	32.92	0.0550406332332038	-0.0490986593874013
3	C	26	50	20120531	22	1662	32.96	0.0547862374265363	-0.0486039462700797
3	C	26	50	20120531	22	1664	33	0.0551951077806218	-0.0474053790627651
3	C	26	50	20120531	22	1666	33.04	0.0550737965412414	-0.0461247803977650
3	C	26	50	20120531	22	1668	33.08	0.0554722653545756	-0.0442877735487849
3	C	26	50	20120531	22	1670	33.12	0.0551042219318223	-0.0423028484464618
3	C	26	50	20120531	22	1672	33.16	0.0553473796904164	-0.0408444569737206
3	C	26	50	20120531	22	1674	33.2	0.0553859134744571	-0.0384190135391065
3	C	26	50	20120531	22	1676	33.24	0.0559611801962915	-0.0360822024039802
3	C	26	50	20120531	22	1678	33.28	0.0559060329384267	-0.0331154581217662
3	C	26	50	20120531	22	1680	33.32	0.056115746667591	-0.0310514275696182
3	C	26	50	20120531	22	1682	33.36	0.0562081938081634	-0.0284063249489625
3	C	26	50	20120531	22	1684	33.4	0.0561374124193666	-0.0264544981008533
3	C	26	50	20120531	22	1686	33.44	0.056296157891743	-0.0242503755532167
3	C	26	50	20120531	22	1688	33.48	0.0553902126836868	-0.0222909826625487
3	C	26	50	20120531	22	1690	33.52	0.0551693832359222	-0.0215419444492378
3	C	26	50	20120531	22	1692	33.56	0.0535861711528455	-0.0179874600815693
3	C	26	50	20120531	22	1694	33.6	0.0528372036502127	-0.0159696601707754
3	C	26	50	20120531	22	1696	33.64	0.0516550625334251	-0.0151035957851781
3	C	26	50	20120531	22	1698	33.68	0.0504612541547478	-0.0124108624517416
3	C	26	50	20120531	22	1700	33.72	0.0495689561075685	-0.0119689914241782
3	C	26	50	20120531	22	1702	33.76	0.0483615005680144	-0.0104482875805584
3	C	26	50	20120531	22	1704	33.8	0.0474402111428064	-0.00948782443967268
3	C	26	50	20120531	22	1706	33.84	0.046771924523907	-0.00862536629865944
3	C	26	50	20120531	22	1708	33.88	0.0457926523426418	-0.00657242318084054
3	C	26	50	20120531	22	1710	33.92	0.0451268405974765	-0.00561203075063297
3	C	26	50	20120531	22	1712	33.96	0.0444717061647072	-0.00457039175126707
3	C	26	50	20120531	22	1714	34	0.043751093644	-0.00229400289059321
3	C	26	50	20120531	22	1716	34.04	0.0428986057086015	-0.000939469140552271
3	C	26	50	20120531	22	1718	34.08	0.0428271172130235	0.00096964845797329
3	C	26	50	20120531	22	1720	34.12	0.0421701443026231	0.00269873667000876
3	C	26	50	20120531	22	1722	34.16	0.042467482704112	0.00345696727147509
3	C	26	50	20120531	22	1724	34.2	0.043235612800515	0.00471384957503418
3	C	26	50	20120531	22	1726	34.24	0.0434413101631621	0.00603691707331233
3	C	26	50	20120531	22	1728	34.28	0.0443404671461189	0.00621199671233412
3	C	26	50	20120531	22	1730	34.32	0.0449106780544678	0.00591996161170408
3	C	26	50	20120531	22	1732	34.36	0.0448194612796947	0.00616546908613204
3	C	26	50	20120531	22	1734	34.4	0.0446095212763604	0.00583206823880259
3	C	26	50	20120531	22	1736	34.44	0.0437327795783672	0.00538128766579616
3	C	26	50	20120531	22	1738	34.48	0.0428182076675805	0.00582520930302508
3	C	26	50	20120531	22	1740	34.52	0.0425355063764622	0.00564362428161638
3	C	26	50	20120531	22	1742	34.56	0.0417425568320396	0.00532853749991965
3	C	26	50	20120531	22	1744	34.6	0.0400396739973149	0.00617596255076485
3	C	26	50	20120531	22	1746	34.64	0.0386721224114323	0.00587417644762225
3	C	26	50	20120531	22	1748	34.68	0.0365138840228269	0.00698773527770266
3	C	26	50	20120531	22	1750	34.72	0.0346683636082012	0.00716618074500286
3	C	26	50	20120531	22	1752	34.76	0.0329239665343531	0.00791270872924056
3	C	26	50	20120531	22	1754	34.8	0.0308889676653204	0.00931597839996126
3	C	26	50	20120531	22	1756	34.84	0.0290324779031982	0.00865417807156566
3	C	26	50	20120531	22	1758	34.88	0.0263647238239139	0.00942009775217066
3	C	26	50	20120531	22	1760	34.92	0.0244399155259138	0.00965591079262856
3	C	26	50	20120531	22	1762	34.96	0.0213310639938846	0.00923262253127466
3	C	26	50	20120531	22	1764	35	0.0196219444773499	0.00920918901254606
3	C	26	50	20120531	22	1766	35.04	0.0181294895496385	0.00952954373976266
3	C	26	50	20120531	22	1768	35.08	0.0165601367594731	0.00862719063415486
3	C	26	50	20120531	22	1770	35.12	0.0152721064022027	0.00744169076015656
3	C	26	50	20120531	22	1772	35.16	0.0148358144471428	0.00707513367585726
3	C	26	50	20120531	22	1774	35.2	0.0143798932078371	0.00568660930284471
3	C	26	50	20120531	22	1776	35.24	0.0134801705394554	0.00499380022077375
3	C	26	50	20120531	22	1778	35.28	0.0133916619836543	0.00385854735464656
3	C	26	50	20120531	22	1780	35.32	0.0134988240163431	0.00258140644180648
3	C	26	50	20120531	22	1782	35.36	0.0133054628386005	0.0007400480576949
3	C	26	50	20120531	22	1784	35.4	0.0139072305083801	-0.00163674430905319
3	C	26	50	20120531	22	1786	35.44	0.0141748166849439	-0.00135602008849501
3	C	26	50	20120531	22	1788	35.48	0.0143009489783584	-0.00170541710542847
3	C	26	50	20120531	22	1790	35.52	0.0141678043069948	-0.00136190109559414
3	C	26	50	20120531	22	1792	35.56	0.0141411477955577	-0.00138215121959376
3	C	26	50	20120531	22	1794	35.6	0.0143065288993901	-0.00113323252063199
3	C	26	50	20120531	22	1796	35.64	0.0145688766874974	-0.00112680081877167
3	C	26	50	20120531	22	1798	35.68	0.0146252726959377	-0.00115370198915513
3	C	26	50	20120531	22	1800	35.72	0.0149256976185266	-0.00127826238419505
3	C	26	50	20120531	22	1802	35.76	0.0147916676494730	-0.00088313606461547
3	C	26	50	20120531	22	1804	35.8	0.0146625131816757	-0.000856019933770531
3	C	26	50	20120531	22	1806	35.84	0.0150233002746405	-0.00084138989446778
3	C	26	50	20120531	22	1808	35.88	0.0149795155156427	-0.00056351177870387
3	C	26	50	20120531	22	1810	35.92	0.014895807507779	-0.00076451465943074
3	C	26	50	20120531	22	1812	35.96	0.0148223504269222	-0.00106342566640105
3	C	26	50	20120531	22	1814	36	0.0146925348142845	-0.00089146224696395
3	C	26	50	20120531	22	1816	36.04	0.0145901952498434	-0.00086649430652025
3	C	26	50	20120531	22	1818	36.08	0.0150367607593272	-0.00072940115089058
3	C	26	50	20120531	22	1820	36.12	0.0150755950637499	-0.00080275640837087
3	C	26	50	20120531	22	1822	36.16	0.0147651546807124	-0.00065421377974024
3	C	26	50	20120531	22	1824	36.2	0.0149735892537095	-0.000417098955698171
3	C	26	50	20120531	22	1826	36.24	0.0150856458795377	-0.000998671655807111
3	C	26	50	20120531	22	1828	36.28	0.0147848864954414	-0.000595520381367851
3	C	26	50	20120531	22	1830	36.32	0.0150654975789146	-0.00054302194550543
3	C	26	50	20120531	22	1832	36.36	0.01502951291482	-0.000424532062182001
3	C	26	50	20120531	22	1834	36.4	0.0152898908448563	-0.00103700674284235
3	C	26	50	20120531	22	1836	36.44	0.0151734784412560	-0.001006185372464
3	C	26	50	20120531	22	1838	36.48	0.0153300785516583	-0.00096391028644398
3	C	26	50	20120531	22	1840	36.52	0.0153693781323431	-0.00122477753437288
3	C	26	50	20120531	22	1842	36.56	0.0162439893176046	-0.00149524092842927
3	C	26	50	20120531	22	1844	36.6	0.0176341329651461	-0.00207414925018669
3	C	26	50	20120531	22	1846	36.64	0.0181491414613012	-0.00280587183263991
3	C	26	50	20120531	22	1848	36.68	0.0185504026393144	-0.00406400359388135
3	C	26	50	20120531	22	1850	36.72	0.0185142001863312	-0.00480868461520659
3	C	26	50	20120531	22	1852	36.76	0.0189851941137846	-0.00640053330050868
3	C	26	50	20120531	22	1854	36.8	0.0188738184317867	-0.00712231184029807
3	C	26	50	20120531	22	1856	36.84	0.0181346655712768	-0.00819582721335986
3	C	26	50	20120531	22	1858	36.88	0.0176910479899638	-0.0079741563085257
3	C	26	50	20120531	22	1860	36.92	0.0159923653695193	-0.00907343865269392
3	C	26	50	20120531	22	1862	36.96	0.0145846501184653	-0.00900366842659424
3	C	26	50	20120531	22	1864	37	0.0135421696620298	-0.00851903865197242
3	C	26	50	20120531	22	1866	37.04	0.0130748187487131	-0.00807626677036971
3	C	26	50	20120531	22	1868	37.08	0.0110037199571804	-0.00693391030951872
3	C	26	50	20120531	22	1870	37.12	0.00918441199093337	-0.00583167933007295
3	C	26	50	20120531	22	1872	37.16	0.0074091355639508	-0.00450120135272796
3	C	26	50	20120531	22	1874	37.2	0.005806874024189	-0.00362991851908552
3	C	26	50	20120531	22	1876	37.24	0.0046011508962487	-0.00248099020781018
3	C	26	50	20120531	22	1878	37.28	0.0029074816628829	-0.00119274771850547
3	C	26	50	20120531	22	1880	37.32	0.0023989941054638	-0.00051287161946242
3	C	26	50	20120531	22	1882	37.36	0.0018681195473524	-0.000797531596364691
3	C	26	50	20120531	22	1884	37.4	0.0011396086438993	-0.00155913509717728
3	C	26	50	20120531	22	1886	37.44	0.000638086088275001	-0.00295359209608403
3	C	26	50	20120531	22	1888	37.48	0.000147283271453399	-0.0036539813628493
3	C	26	50	20120531	22	1890	37.52	0.000142899209410002	-0.00436419941387307
3	C	26	50	20120531	22	1892	37.56	0.000677973981801701	-0.00565460564992821
3	C	26	50	20120531	22	1894	37.6	0.000509675496811499	-0.00733892693164675
3	C	26	50	20120531	22	1896	37.64	0.000407017734318799	-0.0091970762733844
3	C	26	50	20120531	22	1898	37.68	0.00024776314506	-0.00920356751363568
3	C	26	50	20120531	22	1900	37.72	0.0005987002405629	-0.0125737091434489
3	C	26	50	20120531	22	1902	37.76	0.000924973451538	-0.0132911538257764
3	C	26	50	20120531	22	1904	37.8	0.0025315059162582	-0.0140715027273582
3	C	26	50	20120531	22	1906	37.84	0.0034577889295549	-0.0153999880777938
3	C	26	50	20120531	22	1908	37.88	0.0037934977734181	-0.0167156054990254
3	C	26	50	20120531	22	1910	37.92	0.0049603257857524	-0.0179404162674169
3	C	26	50	20120531	22	1912	37.96	0.0057243263785532	-0.0208214945630903
3	C	26	50	20120531	22	1914	38	0.0065258601992994	-0.0225282664851115
3	C	26	50	20120531	22	1916	38.04	0.00710290175915453	-0.0241786961388078
3	C	26	50	20120531	22	1918	38.08	0.00790438608242604	-0.0253620181239200
3	C	26	50	20120531	22	1920	38.12	0.00844553490206811	-0.0256098590507259
3	C	26	50	20120531	22	1922	38.16	0.00922448373222321	-0.0253113185677090
3	C	26	50	20120531	22	1924	38.2	0.00962873667902756	-0.0252372844877187
3	C	26	50	20120531	22	1926	38.24	0.0108900737553081	-0.0245088230817403
3	C	26	50	20120531	22	1928	38.28	0.0121925644462537	-0.0240530220505875
3	C	26	50	20120531	22	1930	38.32	0.0133766147513506	-0.0236163836132048
3	C	26	50	20120531	22	1932	38.36	0.0156274063465455	-0.0229058120087904
3	C	26	50	20120531	22	1934	38.4	0.0172138711208157	-0.0227803712658079
3	C	26	50	20120531	22	1936	38.44	0.0192063566088431	-0.0231868162436340
3	C	26	50	20120531	22	1938	38.48	0.0212282577389679	-0.0241742201528829
3	C	26	50	20120531	22	1940	38.52	0.0222261268285784	-0.0242995194745091
3	C	26	50	20120531	22	1942	38.56	0.0239430528039774	-0.0256814182569820
3	C	26	50	20120531	22	1944	38.6	0.0249276282861016	-0.0263250268492180
3	C	26	50	20120531	22	1946	38.64	0.0247196681817546	-0.0268434068305058
3	C	26	50	20120531	22	1948	38.68	0.025106667723098	-0.0274394271363680
3	C	26	50	20120531	22	1950	38.72	0.0248876767529645	-0.0270135367220593
3	C	26	50	20120531	22	1952	38.76	0.0247502151947019	-0.0257369261393051
3	C	26	50	20120531	22	1954	38.8	0.0243361546768425	-0.0245278937516289
3	C	26	50	20120531	22	1956	38.84	0.0245692241429894	-0.0235590089689793
3	C	26	50	20120531	22	1958	38.88	0.0247113172506688	-0.0232340580476850
3	C	26	50	20120531	22	1960	38.92	0.0253380330619023	-0.0219060337308708
3	C	26	50	20120531	22	1962	38.96	0.0248149649626551	-0.0200303127856207
3	C	26	50	20120531	22	1964	39	0.0252202220010888	-0.0175996190831563
3	C	26	50	20120531	22	1966	39.04	0.0249049018741542	-0.0157656174379962
3	C	26	50	20120531	22	1968	39.08	0.0243844642121331	-0.0149421279516941
3	C	26	50	20120531	22	1970	39.12	0.024045187307452	-0.0136652415972953
3	C	26	50	20120531	22	1972	39.16	0.0225884836985974	-0.0138003626321122
3	C	26	50	20120531	22	1974	39.2	0.0215983503571731	-0.0128185165821635
3	C	26	50	20120531	22	1976	39.24	0.0205655926189790	-0.0117653658843999
3	C	26	50	20120531	22	1978	39.28	0.0190171701895367	-0.0105349435165928
3	C	26	50	20120531	22	1980	39.32	0.0192483658227134	-0.00914405033586321
3	C	26	50	20120531	22	1982	39.36	0.0188077463741526	-0.00780679120448665
3	C	26	50	20120531	22	1984	39.4	0.0184119362823157	-0.00734899613221085
3	C	26	50	20120531	22	1986	39.44	0.017869583966932	-0.00595009991693182
3	C	26	50	20120531	22	1988	39.48	0.0171597986652583	-0.00562114535704246
3	C	26	50	20120531	22	1990	39.52	0.0159484024196126	-0.00518510583910344
3	C	26	50	20120531	22	1992	39.56	0.015695845797683	-0.00496315279866357
3	C	26	50	20120531	22	1994	39.6	0.0161786144672567	-0.00513963109489855
3	C	26	50	20120531	22	1996	39.64	0.016034473578339	-0.00564444452548256
3	C	26	50	20120531	22	1998	39.68	0.0162961808691239	-0.00574358796727273
3	C	26	50	20120531	22	2000	39.72	0.0160990182853257	-0.00581960901731809
3	C	26	50	20120531	22	2002	39.76	0.0156343303361469	-0.00543141587972805
3	C	26	50	20120531	22	2004	39.8	0.0158746603747230	-0.00589305619867994
3	C	26	50	20120531	22	2006	39.84	0.0156894266823234	-0.00603285120932052
3	C	26	50	20120531	22	2008	39.88	0.0158751553494699	-0.00638721070164435
3	C	26	50	20120531	22	2010	39.92	0.0153674031831032	-0.0070350831477709
3	C	26	50	20120531	22	2012	39.96	0.0148406581285939	-0.00700359568280466
3	C	26	50	20120531	22	2014	40	0.0135297938791455	-0.00754083985880101
3	C	26	50	20120531	22	2016	40.04	0.0125299943880224	-0.00804318972935937
3	C	26	50	20120531	22	2018	40.08	0.0100136361132308	-0.00812810759692563
3	C	26	50	20120531	22	2020	40.12	0.00836163668248033	-0.00749564300756113
3	C	26	50	20120531	22	2022	40.16	0.0062438589438944	-0.00750195747111713
3	C	26	50	20120531	22	2024	40.2	0.0049069180105694	-0.0069299646536797
3	C	26	50	20120531	22	2026	40.24	0.0030098495115953	-0.00576616588679601
3	C	26	50	20120531	22	2028	40.28	0.0025351263029779	-0.00627262404775306
3	C	26	50	20120531	22	2030	40.32	0.0016182138687455	-0.00608219312051171
3	C	26	50	20120531	22	2032	40.36	0.000365058017923199	-0.0068274624546789
3	C	26	50	20120531	22	2034	40.4	0.000344749911167501	-0.00669613858327694
3	C	26	50	20120531	22	2036	40.44	0.000636084976084202	-0.0066459410728805
3	C	26	50	20120531	22	2038	40.48	0.0006992083984407	-0.00600648319745007
3	C	26	50	20120531	22	2040	40.52	0.001377309659463	-0.00620926728015875
3	C	26	50	20120531	22	2042	40.56	0.0018724399697854	-0.00571543804631369
3	C	26	50	20120531	22	2044	40.6	0.002182195166352	-0.0050435876092371
3	C	26	50	20120531	22	2046	40.64	0.0020969463728122	-0.00410797220064231
3	C	26	50	20120531	22	2048	40.68	0.0020651336387266	-0.00248099727887799
3	C	26	50	20120531	22	2050	40.72	0.0018592665704519	-0.00078418142033588
3	C	26	50	20120531	22	2052	40.76	0.00101683369348190	0.00101810648568801
3	C	26	50	20120531	22	2054	40.8	0.000617997184621501	0.00227757680006624
3	C	26	50	20120531	22	2056	40.84	-0.000415396949675798	0.00405182085114828
3	C	26	50	20120531	22	2058	40.88	-0.00162635266779680	0.00514702318918906
3	C	26	50	20120531	22	2060	40.92	-0.0028765598833415	0.00563516728451338
3	C	26	50	20120531	22	2062	40.96	-0.0037900216364817	0.0064965435521514
3	C	26	50	20120531	22	2064	41	-0.0028772457769193	0.00620143960809101
3	C	26	50	20120531	22	2066	41.04	-0.0022116885901952	0.00592018081480625
3	C	26	50	20120531	22	2068	41.08	-0.00163671178214120	0.00572808818662911
3	C	26	50	20120531	22	2070	41.12	-0.00135005776411600	0.00570955491789421
3	C	26	50	20120531	22	2072	41.16	-0.000750197868432001	0.00629640404880436
3	C	26	50	20120531	22	2074	41.2	0.000441581113783202	0.00645538286641854
3	C	26	50	20120531	22	2076	41.24	0.0017293851968836	0.00751040739715226
3	C	26	50	20120531	22	2078	41.28	0.003279080418532	0.00807835556380136
3	C	26	50	20120531	22	2080	41.32	0.0042582691611971	0.00935735758168946
3	C	26	50	20120531	22	2082	41.36	0.0053783814569255	0.0102808941922481
3	C	26	50	20120531	22	2084	41.4	0.006401395263675	0.0113661333957420
3	C	26	50	20120531	22	2086	41.44	0.0063670581583806	0.0126273573349375
3	C	26	50	20120531	22	2088	41.48	0.00710412505388598	0.0133625857528119
3	C	26	50	20120531	22	2090	41.52	0.0066647076868532	0.0128214864306445
3	C	26	50	20120531	22	2092	41.56	0.00673079388662292	0.0121625053369855
3	C	26	50	20120531	22	2094	41.6	0.00759897252149595	0.0116013383243680
3	C	26	50	20120531	22	2096	41.64	0.00846786533421798	0.0111444059223653
3	C	26	50	20120531	22	2098	41.68	0.00979362690933245	0.00953298734978706
3	C	26	50	20120531	22	2100	41.72	0.0117225364266634	0.00848526016103516
3	C	26	50	20120531	22	2102	41.76	0.0137273750701582	0.00831659398051866
3	C	26	50	20120531	22	2104	41.8	0.0158405919700055	0.00785819079641106
3	C	26	50	20120531	22	2106	41.84	0.0153246090807058	0.00814533978918316
3	C	26	50	20120531	22	2108	41.88	0.0190860706742955	0.00765440262207316
3	C	26	50	20120531	22	2110	41.92	0.0206953891397336	0.00877638309391746
3	C	26	50	20120531	22	2112	41.96	0.0210041543868065	0.00924486962072476
3	C	26	50	20120531	22	2114	42	0.0220576374247572	0.0110816148401959
3	C	26	50	20120531	22	2116	42.04	0.0224440147121332	0.0127638077305031
3	C	26	50	20120531	22	2118	42.08	0.0228476595471057	0.0137056456787723
3	C	26	50	20120531	22	2120	42.12	0.0228238654039188	0.0123433691094774
3	C	26	50	20120531	22	2122	42.16	0.0236191413296515	0.0117168088617358
3	C	26	50	20120531	22	2124	42.2	0.0239430740171809	0.0106212812545757
3	C	26	50	20120531	22	2126	42.24	0.0246737274541809	0.00994366082616456
3	C	26	50	20120531	22	2128	42.28	0.0260086036357049	0.00781668362835546
3	C	26	50	20120531	22	2130	42.32	0.0265515435568237	0.00621775044021264
3	C	26	50	20120531	22	2132	42.36	0.0276963826695834	0.00457058267009798
3	C	26	50	20120531	22	2134	42.4	0.0289579672332374	0.00238325390851457
3	C	26	50	20120531	22	2136	42.44	0.0303896604752414	0.000781855039025769
3	C	26	50	20120531	22	2138	42.48	0.0319555343000434	-0.000450547227768642
3	C	26	50	20120531	22	2140	42.52	0.0330208896608503	-0.00205726354025196
3	C	26	50	20120531	22	2142	42.56	0.0337354210632393	-0.00301277693366934
3	C	26	50	20120531	22	2144	42.6	0.0353080265445982	-0.00454677438477543
3	C	26	50	20120531	22	2146	42.64	0.0365802530653091	-0.00605319467141526
3	C	26	50	20120531	22	2148	42.68	0.0379685865194907	-0.00672310763591139
3	C	26	50	20120531	22	2150	42.72	0.0392429343605451	-0.00632062245606001
3	C	26	50	20120531	22	2152	42.76	0.0412190856819272	-0.00632748139183752
3	C	26	50	20120531	22	2154	42.8	0.041991316997661	-0.00562765781049719
3	C	26	50	20120531	22	2156	42.84	0.0416190959880444	-0.00545073969384432
3	C	26	50	20120531	22	2158	42.88	0.0405640219598359	-0.00601168750335961
3	C	26	50	20120531	22	2160	42.92	0.0400495310658446	-0.00626553883780558
3	C	26	50	20120531	22	2162	42.96	0.0396478944141307	-0.00607179157976046
3	C	26	50	20120531	22	2164	43	0.039347161900092	-0.00726616564386266
3	C	26	50	20120531	22	2166	43.04	0.0391462728635569	-0.00815945364053563
3	C	26	50	20120531	22	2168	43.08	0.0389661727663887	-0.00860104182538663
3	C	26	50	20120531	22	2170	43.12	0.0393772846489706	-0.0101578081148469
3	C	26	50	20120531	22	2172	43.16	0.0398106916083632	-0.0124870673495501
3	C	26	50	20120531	22	2174	43.2	0.0404202742222885	-0.0145437015647668
3	C	26	50	20120531	22	2176	43.24	0.0408240109811426	-0.0166465169238627
3	C	26	50	20120531	22	2178	43.28	0.0422539011008546	-0.0176773584026799
3	C	26	50	20120531	22	2180	43.32	0.0436515047249376	-0.0183066056561900
3	C	26	50	20120531	22	2182	43.36	0.0448173541014868	-0.0188402167175446
3	C	26	50	20120531	22	2184	43.4	0.046264038007252	-0.0194683255291370
3	C	26	50	20120531	22	2186	43.44	0.0476166342847124	-0.0193090426556070
3	C	26	50	20120531	22	2188	43.48	0.0492049375366137	-0.0202065025822889
3	C	26	50	20120531	22	2190	43.52	0.0512728713181937	-0.0202116644617916
3	C	26	50	20120531	22	2192	43.56	0.0526691243683247	-0.0208077554783318
3	C	26	50	20120531	22	2194	43.6	0.0528949035635576	-0.0208443128989192
3	C	26	50	20120531	22	2196	43.64	0.0532466184765197	-0.0211981491322249
3	C	26	50	20120531	22	2198	43.68	0.0528958935130512	-0.0225202973916875
3	C	26	50	20120531	22	2200	43.72	0.0517240761552689	-0.0224945587048523
3	C	26	50	20120531	22	2202	43.76	0.051302852645716	-0.0234025545225740
3	C	26	50	20120531	22	2204	43.8	0.0505319365485952	-0.0253573087927573
3	C	26	50	20120531	22	2206	43.84	0.0501598428181992	-0.0271856182283289
3	C	26	50	20120531	22	2208	43.88	0.0494252932228348	-0.0294059405923225
3	C	26	50	20120531	22	2210	43.92	0.0498846510010971	-0.0283520474324386
3	C	26	50	20120531	22	2212	43.96	0.048372375870309	-0.0328548185622208
3	C	26	50	20120531	22	2214	44	0.0480754631471023	-0.0346110582604403
3	C	26	50	20120531	22	2216	44.04	0.047580041508786	-0.0368060817580165
3	C	26	50	20120531	22	2218	44.08	0.0473925450746866	-0.0389401017393663
3	C	26	50	20120531	22	2220	44.12	0.0475714501613946	-0.0398915775530631
3	C	26	50	20120531	22	2222	44.16	0.04732318497052	-0.0423611479863571
3	C	26	50	20120531	22	2224	44.2	0.0478523766144922	-0.0445026986549265
3	C	26	50	20120531	22	2226	44.24	0.0474132845165788	-0.0449225574483916
3	C	26	50	20120531	22	2228	44.28	0.0472357017195516	-0.0458584415575633
3	C	26	50	20120531	22	2230	44.32	0.0467152994128696	-0.0449212139455074
3	C	26	50	20120531	22	2232	44.36	0.0461326858515787	-0.0440350253009175
3	C	26	50	20120531	22	2234	44.4	0.0452221161651736	-0.0435588171680596
3	C	26	50	20120531	22	2236	44.44	0.0448976177922193	-0.0434492933987217
3	C	26	50	20120531	22	2238	44.48	0.044181778242285	-0.0433173119180132
3	C	26	50	20120531	22	2240	44.52	0.0437769454679201	-0.0424922031571822
3	C	26	50	20120531	22	2242	44.56	0.0431884770624811	-0.0416237487506645
3	C	26	50	20120531	22	2244	44.6	0.0411511822177298	-0.0399259641558322
3	C	26	50	20120531	22	2246	44.64	0.0402691442899455	-0.0391758582112817
3	C	26	50	20120531	22	2248	44.68	0.0385546295486703	-0.0376279236855184
3	C	26	50	20120531	22	2250	44.72	0.0367900728604905	-0.0354322581349848
3	C	26	50	20120531	22	2252	44.76	0.034683820962438	-0.0344887584857798
3	C	26	50	20120531	22	2254	44.8	0.0344959568328123	-0.0347964065041384
3	C	26	50	20120531	22	2256	44.84	0.0332774280010648	-0.0354130460437400
3	C	26	50	20120531	22	2258	44.88	0.0332255263633257	-0.0358373101124519
3	C	26	50	20120531	22	2260	44.92	0.0322635075875214	-0.0374029152366770
3	C	26	50	20120531	22	2262	44.96	0.0310776895154716	-0.0378384930138880
3	C	26	50	20120531	22	2264	45	0.0304883867240307	-0.0392371502270749
3	C	26	50	20120531	22	2266	45.04	0.0298506471180786	-0.0399639852874566
3	C	26	50	20120531	22	2268	45.08	0.0293727136446746	-0.0414259285575598
3	C	26	50	20120531	22	2270	45.12	0.0290036746155733	-0.0430502235446234
3	C	26	50	20120531	22	2272	45.16	0.0288740619425818	-0.0444823269085605
3	C	26	50	20120531	22	2274	45.2	0.0283922393818813	-0.0458133847134661
3	C	26	50	20120531	22	2276	45.24	0.0278970525030164	-0.0469311084024877
3	C	26	50	20120531	22	2278	45.28	0.0270737680776809	-0.0484853998182138
3	C	26	50	20120531	22	2280	45.32	0.0261753182015053	-0.0495289480058889
3	C	26	50	20120531	22	2282	45.36	0.0254038647032307	-0.0506508436249195
3	C	26	50	20120531	22	2284	45.4	0.0255666406842599	-0.05039373959928
3	C	26	50	20120531	22	2286	45.44	0.0260230781115158	-0.0497569899428216
3	C	26	50	20120531	22	2288	45.48	0.0258890813764809	-0.048622012848339
3	C	26	50	20120531	22	2290	45.52	0.0258974959471770	-0.0481519989708843
3	C	26	50	20120531	22	2292	45.56	0.0251848737330973	-0.0473417960210008
3	C	26	50	20120531	22	2294	45.6	0.0247828835279927	-0.0457877874479871
3	C	26	50	20120531	22	2296	45.64	0.0238288550588158	-0.0444810541163544
3	C	26	50	20120531	22	2298	45.68	0.0234309660730421	-0.0441782002819722
3	C	26	50	20120531	22	2300	45.72	0.0227476180797034	-0.0425384196564006
3	C	26	50	20120531	22	2302	45.76	0.0221115755300261	-0.0410767592290099
3	C	26	50	20120531	22	2304	45.8	0.0212893517648624	-0.0401743495548596
3	C	26	50	20120531	22	2306	45.84	0.0199867903632387	-0.0380697876420141
3	C	26	50	20120531	22	2308	45.88	0.0190570863673346	-0.0362331484885601
3	C	26	50	20120531	22	2310	45.92	0.0180105683311785	-0.0353639728331256
3	C	26	50	20120531	22	2312	45.96	0.0168767933182240	-0.0332061657796568
3	C	26	50	20120531	22	2314	46	0.0155264314981921	-0.0315994070407666
3	C	26	50	20120531	22	2316	46.04	0.0148775903157753	-0.0295101893450728
3	C	26	50	20120531	22	2318	46.08	0.0134579320311871	-0.0282654692781501
3	C	26	50	20120531	22	2320	46.12	0.0129134598096734	-0.0269748579811284
3	C	26	50	20120531	22	2322	46.16	0.0121916452074382	-0.0245723919813690
3	C	26	50	20120531	22	2324	46.2	0.0120132421665448	-0.0233954127440840
3	C	26	50	20120531	22	2326	46.24	0.0111404602665263	-0.0205940678090573
3	C	26	50	20120531	22	2328	46.28	0.0111256393083926	-0.0192606341253669
3	C	26	50	20120531	22	2330	46.32	0.00983338045257076	-0.0174418635602736
3	C	26	50	20120531	22	2332	46.36	0.00902292294424599	-0.0160815598188981
3	C	26	50	20120531	22	2334	46.4	0.00767448445465886	-0.0155064133052166
3	C	26	50	20120531	22	2336	46.44	0.0062573561981337	-0.0137341760231796
3	C	26	50	20120531	22	2338	46.48	0.0049781307345027	-0.0128362225359644
3	C	26	50	20120531	22	2340	46.52	0.0048008732065949	-0.0108992590723957
3	C	26	50	20120531	22	2342	46.56	0.0051985217760629	-0.00988608819204037
3	C	26	50	20120531	22	2344	46.6	0.0060502955336124	-0.00798509525043065
3	C	26	50	20120531	22	2346	46.64	0.0061716774836709	-0.00641531819619651
3	C	26	50	20120531	22	2348	46.68	0.0066462451287964	-0.00441805266632824
3	C	26	50	20120531	22	2350	46.72	0.0062471257772235	-0.00308649988667585
3	C	26	50	20120531	22	2352	46.76	0.0063077884679815	-0.00157505207082179
3	C	26	50	20120531	22	2354	46.8	0.0064268157524586	0.000584699526295339
3	C	26	50	20120531	22	2356	46.84	0.00733690460625259	0.00223074511794826
3	C	26	50	20120531	22	2358	46.88	0.00834154990014716	0.00363844127711916
3	C	26	50	20120531	22	2360	46.92	0.009743655673106	0.00506006319723874
3	C	26	50	20120531	22	2362	46.96	0.0121652064848896	0.00584299303857192
3	C	26	50	20120531	22	2364	47	0.0127279079192223	0.00674507744360286
3	C	26	50	20120531	22	2366	47.04	0.0137274599229719	0.00716780001953176
3	C	26	50	20120531	22	2368	47.08	0.0144668531997875	0.00763874727793766
3	C	26	50	20120531	22	2370	47.12	0.0154166248861416	0.00745765723127576
3	C	26	50	20120531	22	2372	47.16	0.0168468402749730	0.00837978811355336
3	C	26	50	20120531	22	2374	47.2	0.0183111877081322	0.00814873390173286
3	C	26	50	20120531	22	2376	47.24	0.0189545205287235	0.00842520558210896
3	C	26	50	20120531	22	2378	47.28	0.0207055926905861	0.00819808995505966
3	C	26	50	20120531	22	2380	47.32	0.0233607574407381	0.00742863756897586
3	C	26	50	20120531	22	2382	47.36	0.0249430361428636	0.00760535769573006
3	C	26	50	20120531	22	2384	47.4	0.0259846822132974	0.00812613476900606
3	C	26	50	20120531	22	2386	47.44	0.0256633233944515	0.00817766164015116
3	C	26	50	20120531	22	2388	47.48	0.0240576394578687	0.00822643786591746
3	C	26	50	20120531	22	2390	47.52	0.0241087491360129	0.00817843945761046
3	C	26	50	20120531	22	2392	47.56	0.0230601309927167	0.00817827682305076
3	C	26	50	20120531	22	2394	47.6	0.0230877576546576	0.00938497575834906
3	C	26	50	20120531	22	2396	47.64	0.0220762060488312	0.00960951751671486
3	C	26	50	20120531	22	2398	47.68	0.0212440969308665	0.0102023416999261
3	C	26	50	20120531	22	2400	47.72	0.0193331408547099	0.0117036001070632
3	C	26	50	20120531	22	2402	47.76	0.0181714351238985	0.0130044644524121
3	C	26	50	20120531	22	2404	47.8	0.016828497925069	0.0142505280222191
3	C	26	50	20120531	22	2406	47.84	0.0157807070967068	0.0156094458343034
3	C	26	50	20120531	22	2408	47.88	0.0146091725816369	0.0159577666347159
3	C	26	50	20120531	22	2410	47.92	0.0134389815694513	0.0162471854402555
3	C	26	50	20120531	22	2412	47.96	0.0116872659404178	0.0162020013169377
3	C	26	50	20120531	22	2414	48	0.0107615500267597	0.0161719068523304
3	C	26	50	20120531	22	2416	48.04	0.00925876426897513	0.0155549844700164
3	C	26	50	20120531	22	2418	48.08	0.0089645937058659	0.0162404396415630
3	C	26	50	20120531	22	2420	48.12	0.0060288207006678	0.0149752771175962
3	C	26	50	20120531	22	2422	48.16	0.0041385828531999	0.0153203452268153
3	C	26	50	20120531	22	2424	48.2	0.0021340341234854	0.0151397077284933
3	C	26	50	20120531	22	2426	48.24	0.000453432223435902	0.0152766530988057
3	C	26	50	20120531	22	2428	48.28	0.000123489128266499	0.0148868887699479
3	C	26	50	20120531	22	2430	48.32	-0.0016294794939832	0.0146929491788583
3	C	26	50	20120531	22	2432	48.36	-0.0039531370287659	0.0134675698966146
3	C	26	50	20120531	22	2434	48.4	-0.00584652150141	0.0129964600036491
3	C	26	50	20120531	22	2436	48.44	-0.0076837475534923	0.0129907819361962
3	C	26	50	20120531	22	2438	48.48	-0.0092418644169047	0.0123210740326666
3	C	26	50	20120531	22	2440	48.52	-0.0110715244264283	0.0125251945471917
3	C	26	50	20120531	22	2442	48.56	-0.0121378697367289	0.0124929221936984
3	C	26	50	20120531	22	2444	48.6	-0.0137757199607879	0.0115122570120742
3	C	26	50	20120531	22	2446	48.64	-0.0148972620264278	0.0107799065187993
3	C	26	50	20120531	22	2448	48.68	-0.0156136319064479	0.00954593447495056
3	C	26	50	20120531	22	2450	48.72	-0.0172534832426977	0.00790424466106976
3	C	26	50	20120531	22	2452	48.76	-0.0182746868560873	0.00667161612010536
3	C	26	50	20120531	22	2454	48.8	-0.0186479685258756	0.00511789038980418
3	C	26	50	20120531	22	2456	48.84	-0.019535528957621	0.00369830281589407
3	C	26	50	20120531	22	2458	48.88	-0.0198417061938748	0.00165221863385267
3	C	26	50	20120531	22	2460	48.92	-0.020428816954294	-0.00062473591224613
3	C	26	50	20120531	22	2462	48.96	-0.0211085587030486	-0.00256807747898112
3	C	26	50	20120531	22	2464	49	-0.0216461719887847	-0.00485521436272901
3	C	26	50	20120531	22	2466	49.04	-0.0227199136360165	-0.00739054572667337
3	C	26	50	20120531	22	2468	49.08	-0.0228684060600657	-0.00845403432557794
3	C	26	50	20120531	22	2470	49.12	-0.0228198985348763	-0.00960110294601875
3	C	26	50	20120531	22	2472	49.16	-0.0234690225600055	-0.0131002915633985
3	C	26	50	20120531	22	2474	49.2	-0.02371127734324	-0.0152373096775005
3	C	26	50	20120531	22	2476	49.24	-0.0240400819964918	-0.0162834034495878
3	C	26	50	20120531	22	2478	49.28	-0.023805393255816	-0.0188700707658463
3	C	26	50	20120531	22	2480	49.32	-0.0235015494719401	-0.0200152301979780
3	C	26	50	20120531	22	2482	49.36	-0.0230959530222515	-0.0214940733201515
3	C	26	50	20120531	22	2484	49.4	-0.022616534624607	-0.0248804076952539
3	C	26	50	20120531	22	2486	49.44	-0.0224367173701513	-0.0264048592048139
3	C	26	50	20120531	22	2488	49.48	-0.0227897757859977	-0.0265725142226333
3	C	26	50	20120531	22	2490	49.52	-0.0227749265435928	-0.0268002026061753
3	C	26	50	20120531	22	2492	49.56	-0.0224497281349251	-0.0253120963851683
3	C	26	50	20120531	22	2494	49.6	-0.0225445511542822	-0.0256447901257165
3	C	26	50	20120531	22	2496	49.64	-0.0221466621685086	-0.0243297836447439
3	C	26	50	20120531	22	2498	49.68	-0.0218027254301394	-0.0240913472381278
3	C	26	50	20120531	22	2500	49.72	-0.0214581522956672	-0.0237036405900032
3	C	26	50	20120531	22	2502	49.76	-0.0206066543097624	-0.0238321926028229
3	C	26	50	20120531	22	2504	49.8	-0.0197532471355483	-0.0237701793381129
3	C	26	50	20120531	22	2506	49.84	-0.018997986382563	-0.0233372178559924
3	C	26	50	20120531	22	2508	49.88	-0.017655105752276	-0.0244764517332976
3	C	26	50	20120531	22	2510	49.92	-0.015690451987156	-0.0256094065023860
3	C	26	50	20120531	22	2512	49.96	-0.0142876369860957	-0.0262833358333992
3	C	26	50	20120531	22	2514	50	-0.0122854712062338	-0.0273983654455845
3	C	26	50	20120531	22	2516	50.04	-0.0107590963662289	-0.0286445845788833
3	C	26	50	20120531	22	2518	50.08	-0.0090144631187158	-0.0297391038517734
3	C	26	50	20120531	22	2520	50.12	-0.0071731528178653	-0.0310376389873851
3	C	26	50	20120531	22	2522	50.16	-0.005647958846185	-0.0330695456784637
3	C	26	50	20120531	22	2524	50.2	-0.0043927594567652	-0.0339612921823537
3	C	26	50	20120531	22	2526	50.24	-0.0026223125690981	-0.0357908531969279
3	C	26	50	20120531	22	2528	50.28	-0.0007135485239631	-0.0371241737435333
3	C	26	50	20120531	22	2530	50.32	-0.0003826932610459	-0.0372785351538663
3	C	26	50	20120531	22	2532	50.36	0.001489725495536	-0.0384285736227881
3	C	26	50	20120531	22	2534	50.4	0.0032592602154554	-0.0399649045262721
3	C	26	50	20120531	22	2536	50.44	0.0053128397293773	-0.0420698199925083
3	C	26	50	20120531	22	2538	50.48	0.00795395426778722	-0.0446762862986400
3	C	26	50	20120531	22	2540	50.52	0.00856001548994221	-0.0455653316546258
3	C	26	50	20120531	22	2542	50.56	0.00901864494821981	-0.0463379165237502
3	C	26	50	20120531	22	2544	50.6	0.0101966141349985	-0.0492584796620851
3	C	26	50	20120531	22	2546	50.64	0.0111812603278007	-0.051107068920141
3	C	26	50	20120531	22	2548	50.68	0.0118401424265104	-0.0527393542138321
3	C	26	50	20120531	22	2550	50.72	0.0120688914702242	-0.0538737656228896
3	C	26	50	20120531	22	2552	50.76	0.0129199651920603	-0.0565627512903859
3	C	26	50	20120531	22	2554	50.8	0.0129490272807671	-0.0587182248914768
3	C	26	50	20120531	22	2556	50.84	0.0129331880888685	-0.0600792640239047
3	C	26	50	20120531	22	2558	50.88	0.0133235110320835	-0.0616767596639613
3	C	26	50	20120531	22	2560	50.92	0.0131777763244810	-0.0631480367435762
3	C	26	50	20120531	22	2562	50.96	0.0125336727574981	-0.0642506283474803
3	C	26	50	20120531	22	2564	51	0.0127699171330925	-0.0658049197632065
3	C	26	50	20120531	22	2566	51.04	0.0125068026998130	-0.0668698932863516
3	C	26	50	20120531	22	2568	51.08	0.0128685585290681	-0.068022053075617
3	C	26	50	20120531	22	2570	51.12	0.0129022875225307	-0.0696764708115591
3	C	26	50	20120531	22	2572	51.16	0.0130164145570142	-0.0706825423398313
3	C	26	50	20120531	22	2574	51.2	0.0122758616250775	-0.0707630818022085
3	C	26	50	20120531	22	2576	51.24	0.0118366776032825	-0.0734429457922273
3	C	26	50	20120531	22	2578	51.28	0.0117178129533651	-0.075576216240389
3	C	26	50	20120531	22	2580	51.32	0.011398342109625	-0.0773451145642053
3	C	26	50	20120531	22	2582	51.36	0.0112315356199431	-0.0782782833833372
3	C	26	50	20120531	22	2584	51.4	0.0109216814284272	-0.0794954969964717
3	C	26	50	20120531	22	2586	51.44	0.0107560770202733	-0.0812266358181726
3	C	26	50	20120531	22	2588	51.48	0.0107579154979043	-0.082306105030332
3	C	26	50	20120531	22	2590	51.52	0.0106347374966217	-0.0825237524975812
3	C	26	50	20120531	22	2592	51.56	0.0101082964980283	-0.08299136221198
3	C	26	50	20120531	22	2594	51.6	0.0100080287564560	-0.0829869781499365
3	C	26	50	20120531	22	2596	51.64	0.0098760826310866	-0.0828267477533197
3	C	26	50	20120531	22	2598	51.68	0.00987042577683711	-0.0827648051992877
3	C	26	50	20120531	22	2600	51.72	0.0103937555055933	-0.0827257021942881
3	C	26	50	20120531	22	2602	51.76	0.0111874121567971	-0.0825337934138741
3	C	26	50	20120531	22	2604	51.8	0.0114088072899866	-0.0815600366655021
3	C	26	50	20120531	22	2606	51.84	0.0120497995871322	-0.0811645518427844
3	C	26	50	20120531	22	2608	51.88	0.0129361579373495	-0.0821397228047188
3	C	26	50	20120531	22	2610	51.92	0.0138292338019881	-0.0824060192185137
3	C	26	50	20120531	22	2612	51.96	0.0152225877143162	-0.0837179144296491
3	C	26	50	20120531	22	2614	52	0.0170638937725260	-0.0861138750470216
3	C	26	50	20120531	22	2616	52.04	0.0183368981106961	-0.0876681664627477
3	C	26	50	20120531	22	2618	52.08	0.0199534149231667	-0.089189082438402
3	C	26	50	20120531	22	2620	52.12	0.0212128428111380	-0.0913123119702707
3	C	26	50	20120531	22	2622	52.16	0.0225987721022637	-0.0924532994723933
3	C	26	50	20120531	22	2624	52.2	0.024070332024591	-0.0948200565797028
3	C	26	50	20120531	22	2626	52.24	0.0237065962963486	-0.0930333391650006
3	C	26	50	20120531	22	2628	52.28	0.025804511405451	-0.0968585747191855
3	C	26	50	20120531	22	2630	52.32	0.0264193407516927	-0.0982625352332314
3	C	26	50	20120531	22	2632	52.36	0.0277401455082711	-0.099795613445522
3	C	26	50	20120531	22	2634	52.4	0.028368834147424	-0.100362359530643
3	C	26	50	20120531	22	2636	52.44	0.0288002399946259	-0.101585724972774
3	C	26	50	20120531	22	2638	52.48	0.029046383865157	-0.103451001950866
3	C	26	50	20120531	22	2640	52.52	0.0299188829224631	-0.106609718653104
3	C	26	50	20120531	22	2642	52.56	0.0308874777913324	-0.109202820641071
3	C	26	50	20120531	22	2644	52.6	0.0310906295695673	-0.110786669120251
3	C	26	50	20120531	22	2646	52.64	0.0310696992088442	-0.112492352097829
3	C	26	50	20120531	22	2648	52.68	0.0309721891837185	-0.114453371334094
3	C	26	50	20120531	22	2650	52.72	0.0303527636433991	-0.116414744123749
3	C	26	50	20120531	22	2652	52.76	0.0299678854223993	-0.118368975134914
3	C	26	50	20120531	22	2654	52.8	0.0294671831106411	-0.120161420114544
3	C	26	50	20120531	22	2656	52.84	0.0286170993382986	-0.122410726785498
3	C	26	50	20120531	22	2658	52.88	0.0279529846494082	-0.123713783161869
3	C	26	50	20120531	22	2660	52.92	0.0277310238307938	-0.123938572407608
3	C	26	50	20120531	22	2662	52.96	0.027933185659535	-0.124222334358898
3	C	26	50	20120531	22	2664	53	0.0276967291519062	-0.123872033659499
3	C	26	50	20120531	22	2666	53.04	0.0281079824558443	-0.124877680923702
3	C	26	50	20120531	22	2668	53.08	0.028922428046415	-0.124574473535929
3	C	26	50	20120531	22	2670	53.12	0.0295114479951434	-0.124482125390306
3	C	26	50	20120531	22	2672	53.16	0.02998740156956	-0.124145896115852
3	C	26	50	20120531	22	2674	53.2	0.0314995494211275	-0.123909510318901
3	C	26	50	20120531	22	2676	53.24	0.0323780588860736	-0.123769927440295
3	C	26	50	20120531	22	2678	53.28	0.0334429616985406	-0.122911924072003
3	C	26	50	20120531	22	2680	53.32	0.0343722414303759	-0.123038496185836
3	C	26	50	20120531	22	2682	53.36	0.0356446800831211	-0.122808332928560
3	C	26	50	20120531	22	2684	53.4	0.0368990875129461	-0.123529299002657
3	C	26	50	20120531	22	2686	53.44	0.0375000575662765	-0.124189383182895
3	C	26	50	20120531	22	2688	53.48	0.0376375898352173	-0.124078720971639
3	C	26	50	20120531	22	2690	53.52	0.0375210586376778	-0.124047325430555
3	C	26	50	20120531	22	2692	53.56	0.0378297814583438	-0.124126945654116
3	C	26	50	20120531	22	2694	53.6	0.037458055423474	-0.124917278903449
3	C	26	50	20120531	22	2696	53.64	0.0379557878867512	-0.123921743266216
3	C	26	50	20120531	22	2698	53.68	0.0387430098662462	-0.123415949785633
3	C	26	50	20120531	22	2700	53.72	0.0388806128458651	-0.123077528480157
3	C	26	50	20120531	22	2702	53.76	0.0396604809148358	-0.121785573680251
3	C	26	50	20120531	22	2704	53.8	0.0401246965166847	-0.121100175077247
3	C	26	50	20120531	22	2706	53.84	0.0409249999716316	-0.119782693722541
3	C	26	50	20120531	22	2708	53.88	0.0419268995698949	-0.117886728310145
3	C	26	50	20120531	22	2710	53.92	0.0433804989799801	-0.116581197060040
3	C	26	50	20120531	22	2712	53.96	0.0446944448007809	-0.115236421383580
3	C	26	50	20120531	22	2714	54	0.0461828338645005	-0.113842643207183
3	C	26	50	20120531	22	2716	54.04	0.0478731726249269	-0.112480967678652
3	C	26	50	20120531	22	2718	54.08	0.0500851440578347	-0.111488896864647
3	C	26	50	20120531	22	2720	54.12	0.0520780538099308	-0.110690431887331
3	C	26	50	20120531	22	2722	54.16	0.0544301738068698	-0.109451297963980
3	C	26	50	20120531	22	2724	54.2	0.0562867533715532	-0.109174394948467
3	C	26	50	20120531	22	2726	54.24	0.0581699201512092	-0.107930452699004
3	C	26	50	20120531	22	2728	54.28	0.0599053016135972	-0.107293915174580
3	C	26	50	20120531	22	2730	54.32	0.0621553153913328	-0.106668832780011
3	C	26	50	20120531	22	2732	54.36	0.0637939646460545	-0.106761180925634
3	C	26	50	20120531	22	2734	54.4	0.065716163720032	-0.106475226943322
3	C	26	50	20120531	22	2736	54.44	0.0670738794505883	-0.106818810128301
3	C	26	50	20120531	22	2738	54.48	0.0690645264609847	-0.107455771916794
3	C	26	50	20120531	22	2740	54.52	0.0699060542412748	-0.107696117511719
3	C	26	50	20120531	22	2742	54.56	0.0716076359995221	-0.108907815691960
3	C	26	50	20120531	22	2744	54.6	0.0731253699946609	-0.109973849875277
3	C	26	50	20120531	22	2746	54.64	0.074469862828409	-0.111208882579297
3	C	26	50	20120531	22	2748	54.68	0.0758406600344172	-0.112762679020277
3	C	26	50	20120531	22	2750	54.72	0.0775488178857296	-0.113785367557907
3	C	26	50	20120531	22	2752	54.76	0.078947121545526	-0.115663796722129
3	C	26	50	20120531	22	2754	54.8	0.080761133281982	-0.117031765501012
3	C	26	50	20120531	22	2756	54.84	0.0820339254881177	-0.118574672497561
3	C	26	50	20120531	22	2758	54.88	0.0828044597475767	-0.119533721424885
3	C	26	50	20120531	22	2760	54.92	0.0844859596732383	-0.121435838666277
3	C	26	50	20120531	22	2762	54.96	0.0860527668789915	-0.123212232321973
3	C	26	50	20120531	22	2764	55	0.0867696317337584	-0.124373443078038
3	C	26	50	20120531	22	2766	55.04	0.0874517776455691	-0.124969746226613
3	C	26	50	20120531	22	2768	55.08	0.088642404043731	-0.126405314413777
3	C	26	50	20120531	22	2770	55.12	0.089802129875555	-0.129428832299453
3	C	26	50	20120531	22	2772	55.16	0.0906675578650493	-0.130952011016807
3	C	26	50	20120531	22	2774	55.2	0.0920584369036432	-0.133515273098608
3	C	26	50	20120531	22	2776	55.24	0.0931747463791024	-0.135012430286414
3	C	26	50	20120531	22	2778	55.28	0.0942427604614066	-0.136540912304627
3	C	26	50	20120531	22	2780	55.32	0.0946775604211582	-0.139131115154792
3	C	26	50	20120531	22	2782	55.36	0.094717370532939	-0.139079991334512
3	C	26	50	20120531	22	2784	55.4	0.0950869752474652	-0.142028131637313
3	C	26	50	20120531	22	2786	55.44	0.0953787982160608	-0.142019151381192
3	C	26	50	20120531	22	2788	55.48	0.0957494635907588	-0.143146138169047
3	C	26	50	20120531	22	2790	55.52	0.0958572973748898	-0.144634951496835
3	C	26	50	20120531	22	2792	55.56	0.0954397508205992	-0.143844759668859
3	C	26	50	20120531	22	2794	55.6	0.0955741718197027	-0.146634932316743
3	C	26	50	20120531	22	2796	55.64	0.095073752350657	-0.148399658710551
3	C	26	50	20120531	22	2798	55.68	0.0949666256733072	-0.149375112515198
3	C	26	50	20120531	22	2800	55.72	0.0942969248408454	-0.151229924312928
3	C	26	50	20120531	22	2802	55.76	0.0944710145303736	-0.152892898040922
3	C	26	50	20120531	22	2804	55.8	0.0943648070918394	-0.155175580151949
3	C	26	50	20120531	22	2806	55.84	0.094563009122606	-0.156530184612668
3	C	26	50	20120531	22	2808	55.88	0.0949820406011371	-0.157904375931226
3	C	26	50	20120531	22	2810	55.92	0.0948593575746012	-0.158068071151071
3	C	26	50	20120531	22	2812	55.96	0.0946920561101725	-0.158050110638828
3	C	26	50	20120531	22	2814	56	0.0951521704926906	-0.157459888608572
3	C	26	50	20120531	22	2816	56.04	0.095369959381296	-0.156955014366805
3	C	26	50	20120531	22	2818	56.08	0.095393718169144	-0.155999288841353
3	C	26	50	20120531	22	2820	56.12	0.0956216893953984	-0.155928295320522
3	C	26	50	20120531	22	2822	56.16	0.096198900660881	-0.155512304401150
3	C	26	50	20120531	22	2824	56.2	0.097214305998665	-0.155516547041837
3	C	26	50	20120531	22	2826	56.24	0.0977632329929	-0.154693262616502
3	C	26	50	20120531	22	2828	56.28	0.0989412021796787	-0.153884403169502
3	C	26	50	20120531	22	2830	56.32	0.0995771033079997	-0.152390074408821
3	C	26	50	20120531	22	2832	56.36	0.100194407527976	-0.151573366076550
3	C	26	50	20120531	22	2834	56.4	0.101092715982795	-0.150052803654287
3	C	26	50	20120531	22	2836	56.44	0.101426894647584	-0.148660793244843
3	C	26	50	20120531	22	2838	56.48	0.102063290750652	-0.147153241587353
3	C	26	50	20120531	22	2840	56.52	0.102543911229824	-0.144930309999337
3	C	26	50	20120531	22	2842	56.56	0.103246916791680	-0.142695711149431
3	C	26	50	20120531	22	2844	56.6	0.104682838532235	-0.140350450088270
3	C	26	50	20120531	22	2846	56.64	0.104993399830533	-0.138897204231575
3	C	26	50	20120531	22	2848	56.68	0.106133255961805	-0.136592036124907
3	C	26	50	20120531	22	2850	56.72	0.106936458554555	-0.135043542984787
3	C	26	50	20120531	22	2852	56.76	0.107823524011553	-0.133271179837743
3	C	26	50	20120531	22	2854	56.8	0.109325701657506	-0.130933201976427
3	C	26	50	20120531	22	2856	56.84	0.110359703903635	-0.129043600525063
3	C	26	50	20120531	22	2858	56.88	0.111433445550867	-0.126501905200088
3	C	26	50	20120531	22	2860	56.92	0.111936127761613	-0.124536926165848
3	C	26	50	20120531	22	2862	56.96	0.112982504376412	-0.122958805251596
3	C	26	50	20120531	22	2864	57	0.113421688398207	-0.122455981619494
3	C	26	50	20120531	22	2866	57.04	0.115191647382195	-0.120712892693191
3	C	26	50	20120531	22	2868	57.08	0.117041792275170	-0.119516114466033
3	C	26	50	20120531	22	2870	57.12	0.118323649590241	-0.118474673456566
3	C	26	50	20120531	22	2872	57.16	0.119465061356432	-0.118044611112248
3	C	26	50	20120531	22	2874	57.2	0.121753923580726	-0.116904090300601
3	C	26	50	20120531	22	2876	57.24	0.123562787579815	-0.115963553428809
3	C	26	50	20120531	22	2878	57.28	0.125509841457151	-0.114853713980398
3	C	26	50	20120531	22	2880	57.32	0.127187701197103	-0.113742953878958
3	C	26	50	20120531	22	2882	57.36	0.129181549987005	-0.112782895203151
3	C	26	50	20120531	22	2884	57.4	0.130907208731152	-0.111833639704747
3	C	26	50	20120531	22	2886	57.44	0.133200447946421	-0.111189373503204
3	C	26	50	20120531	22	2888	57.48	0.134665276212192	-0.110058299638154
3	C	26	50	20120531	22	2890	57.52	0.136457912110652	-0.109423904647277
3	C	26	50	20120531	22	2892	57.56	0.137571506296072	-0.109358242711576
3	C	26	50	20120531	22	2894	57.6	0.139908140654503	-0.108803517441735
3	C	26	50	20120531	22	2896	57.64	0.141040006479148	-0.108800194039864
3	C	26	50	20120531	22	2898	57.68	0.142465816592733	-0.108507168989740
3	C	26	50	20120531	22	2900	57.72	0.143915244072809	-0.109597669067686
3	C	26	50	20120531	22	2902	57.76	0.145536003525967	-0.110949586522636
3	C	26	50	20120531	22	2904	57.8	0.146883607629552	-0.111854824623911
3	C	26	50	20120531	22	2906	57.84	0.147526579825685	-0.112536970535722
3	C	26	50	20120531	22	2908	57.88	0.148548773388568	-0.112967174301396
3	C	26	50	20120531	22	2910	57.92	0.149678871446260	-0.113066027829406
3	C	26	50	20120531	22	2912	57.96	0.150413767523948	-0.112954799932725
3	C	26	50	20120531	22	2914	58	0.151064871448064	-0.112430975229222
3	C	26	50	20120531	22	2916	58.04	0.152678913386801	-0.112175992523926
3	C	26	50	20120531	22	2918	58.08	0.154072479431163	-0.112381902018608
3	C	26	50	20120531	22	2920	58.12	0.155510098227993	-0.112857714171668
3	C	26	50	20120531	22	2922	58.16	0.156457904157496	-0.112793791718649
3	C	26	50	20120531	22	2924	58.2	0.158658066907158	-0.112519787840939
3	C	26	50	20120531	22	2926	58.24	0.159533465102267	-0.113321646930805
3	C	26	50	20120531	22	2928	58.28	0.160137263582722	-0.113655472042203
3	C	26	50	20120531	22	2930	58.32	0.160809439288918	-0.113858694531116
3	C	26	50	20120531	22	2932	58.36	0.161060603617595	-0.114536668512918
3	C	26	50	20120531	22	2934	58.4	0.160748274552345	-0.113996226800057
3	C	26	50	20120531	22	2936	58.44	0.161575943039724	-0.114176892582650
3	C	26	50	20120531	22	2938	58.48	0.160762275266613	-0.114067078899532
3	C	26	50	20120531	22	2940	58.52	0.161019803556321	-0.113525293683786
3	C	26	50	20120531	22	2942	58.56	0.160550072521579	-0.113320444849277
3	C	26	50	20120531	22	2944	58.6	0.159600003850376	-0.112402337404584
3	C	26	50	20120531	22	2946	58.64	0.159245884774358	-0.112378861459449
3	C	26	50	20120531	22	2948	58.68	0.158827418981252	-0.111616458927973
3	C	26	50	20120531	22	2950	58.72	0.158596124353126	-0.110442025275101
3	C	26	50	20120531	22	2952	58.76	0.158038641366838	-0.110360283731195
3	C	26	50	20120531	22	2954	58.8	0.157756081497076	-0.109304997570953
3	C	26	50	20120531	22	2956	58.84	0.156657661823181	-0.107804092717206
3	C	26	50	20120531	22	2958	58.88	0.155814154143904	-0.107086308623624
3	C	26	50	20120531	22	2960	58.92	0.154673449484493	-0.105474953690656
3	C	26	50	20120531	22	2962	58.96	0.154210365253494	-0.103822374432345
3	C	26	50	20120531	22	2964	59	0.153244386679715	-0.101842546155701
3	C	26	50	20120531	22	2966	59.04	0.153169786914300	-0.100444949602686
3	C	26	50	20120531	22	2968	59.08	0.152203808340521	-0.09778488460254
3	C	26	50	20120531	22	2970	59.12	0.152016000779438	-0.095148507679564
3	C	26	50	20120531	22	2972	59.16	0.152016071490116	-0.0935857309824636
3	C	26	50	20120531	22	2974	59.2	0.151808677071194	-0.0916590771357646
3	C	26	50	20120531	22	2976	59.24	0.151941401014023	-0.0892098713777687
3	C	26	50	20120531	22	2978	59.28	0.152269427849815	-0.088005032133305
3	C	26	50	20120531	22	2980	59.32	0.152144482081580	-0.085424587356721
3	C	26	50	20120531	22	2982	59.36	0.152236618095168	-0.0827967664257974
3	C	26	50	20120531	22	2984	59.4	0.152356189851867	-0.0806180997222835
3	C	26	50	20120531	22	2986	59.44	0.152748563404747	-0.0786036232133611
3	C	26	50	20120531	22	2988	59.48	0.153246790842771	-0.076751993396146
3	C	26	50	20120531	22	2990	59.52	0.153277762119787	-0.0755047984554892
3	C	26	50	20120531	22	2992	59.56	0.153917623046083	-0.0718413489328398
3	C	26	50	20120531	22	2994	59.6	0.154547725898798	-0.070549394132934
3	C	26	50	20120531	22	2996	59.64	0.154699471014041	-0.0679765153989085
3	C	26	50	20120531	22	2998	59.68	0.154916199242475	-0.0654659327723057
3	C	26	50	20120531	22	3000	59.72	0.155121613762409	-0.0646679627697367
3	C	26	50	20120531	22	3002	59.76	0.155238569224018	-0.0622019985810267
3	C	26	50	20120531	22	3004	59.8	0.155058398416171	-0.0599200235767815
3	C	26	50	20120531	22	3006	59.84	0.154460822475391	-0.0586267959846694
3	C	26	50	20120531	22	3008	59.88	0.154150402598450	-0.0559701958077515
3	C	26	50	20120531	22	3010	59.92	0.153866923489872	-0.0535341422358858
3	C	26	50	20120531	22	3012	59.96	0.153860135264773	-0.0521451016749229
3	C	26	50	20120531	22	3014	60	0.153807597230931	-0.0503902747760522
3	C	26	50	20120531	22	3016	60.04	0.153658468410778	-0.0485637472495693
3	C	26	50	20120531	22	3018	60.08	0.153443720081332	-0.0466515183812065
3	C	26	50	20120531	22	3020	60.12	0.153593485297587	-0.0453109853454330
3	C	26	50	20120531	22	3022	60.16	0.153068599933912	-0.0441006306680760
3	C	26	50	20120531	22	3024	60.2	0.152439840584081	-0.0427820179425194
3	C	26	50	20120531	22	3026	60.24	0.152368988484606	-0.0414146148490608
3	C	26	50	20120531	22	3028	60.28	0.151937229084014	-0.039771722953652
3	C	26	50	20120531	22	3030	60.32	0.151354360964282	-0.0376873842947484
3	C	26	50	20120531	22	3032	60.36	0.150827283569585	-0.0356858478399218
3	C	26	50	20120531	22	3034	60.4	0.150502933689055	-0.0337417991664056
3	C	26	50	20120531	22	3036	60.44	0.150491337137844	-0.0321935181583195
3	C	26	50	20120531	22	3038	60.48	0.149957188675335	-0.0309302011830516
3	C	26	50	20120531	22	3040	60.52	0.149383937207828	-0.0286029006341323
3	C	26	50	20120531	22	3042	60.56	0.149785785991576	-0.0289972540860001
3	C	26	50	20120531	22	3044	60.6	0.148703205509579	-0.0253351480662350
3	C	26	50	20120531	22	3046	60.64	0.148319458659429	-0.0232482638229191
3	C	26	50	20120531	22	3048	60.68	0.148479264791977	-0.0214437273173310
3	C	26	50	20120531	22	3050	60.72	0.148893275812362	-0.0195066082902705
3	C	26	50	20120531	22	3052	60.76	0.148884931952344	-0.0173936318067288
3	C	26	50	20120531	22	3054	60.8	0.149379906699175	-0.0163527706248222
3	C	26	50	20120531	22	3056	60.84	0.149315489271409	-0.0152957166976265
3	C	26	50	20120531	22	3058	60.88	0.149878416979911	-0.0136480871867837
3	C	26	50	20120531	22	3060	60.92	0.150049819663671	-0.0130637341428112
3	C	26	50	20120531	22	3062	60.96	0.151364048327184	-0.0111597784237883
3	C	26	50	20120531	22	3064	61	0.152014233012485	-0.00956320202254718
3	C	26	50	20120531	22	3066	61.04	0.152428739007617	-0.00840934517700697
3	C	26	50	20120531	22	3068	61.08	0.153883823341942	-0.00691466286293484
3	C	26	50	20120531	22	3070	61.12	0.154996031598071	-0.00515771464372063
3	C	26	50	20120531	22	3072	61.16	0.156152716870736	-0.00478280662833551
3	C	26	50	20120531	22	3074	61.2	0.157727160829726	-0.00413198554693142
3	C	26	50	20120531	22	3076	61.24	0.158833853652961	-0.00425424430939857
3	C	26	50	20120531	22	3078	61.28	0.159480078540287	-0.00345104171664877
3	C	26	50	20120531	22	3080	61.32	0.160789640299045	-0.00239462418555607
3	C	26	50	20120531	22	3082	61.36	0.161361689685025	-0.00242078713645998
3	C	26	50	20120531	22	3084	61.4	0.161488968905638	-0.00105324262164519
3	C	26	50	20120531	22	3086	61.44	0.161264816056002	-0.000930913148499931
3	C	26	50	20120531	22	3088	61.48	0.160714899112273	-0.000721821673303051
3	C	26	50	20120531	22	3090	61.52	0.160315030227512	0.00022817628722107
3	C	26	50	20120531	22	3092	61.56	0.159702322201614	0.000682492394133419
3	C	26	50	20120531	22	3094	61.6	0.159087775698085	0.0013055241790369
3	C	26	50	20120531	22	3096	61.64	0.157478471374782	0.00295725490921054
3	C	26	50	20120531	22	3098	61.68	0.156748878597954	0.00394564876795311
3	C	26	50	20120531	22	3100	61.72	0.155512078126981	0.0053139711002272
3	C	26	50	20120531	22	3102	61.76	0.154769191742666	0.00622232047133944
3	C	26	50	20120531	22	3104	61.8	0.153619789669847	0.00714686258774086
3	C	26	50	20120531	22	3106	61.84	0.152423294285402	0.00782151316767096
3	C	26	50	20120531	22	3108	61.88	0.151111399074266	0.00812083146814716
3	C	26	50	20120531	22	3110	61.92	0.149006059343961	0.00875256066645926
3	C	26	50	20120531	22	3112	61.96	0.147658879504445	0.00926959714486286
3	C	26	50	20120531	22	3114	62	0.146917973019118	0.00942926185605476
3	C	26	50	20120531	22	3116	62.04	0.145500011790804	0.00924774754532416
3	C	26	50	20120531	22	3118	62.08	0.143799349271372	0.00879484565197416
3	C	26	50	20120531	22	3120	62.12	0.141992408602728	0.00913439832829996
3	C	26	50	20120531	22	3122	62.16	0.140065189070604	0.00932100380785516
3	C	26	50	20120531	22	3124	62.2	0.138749121929460	0.00923827231445636
3	C	26	50	20120531	22	3126	62.24	0.136840499305681	0.00947345602987896
3	C	26	50	20120531	22	3128	62.28	0.135075136515771	0.0102536776522402
3	C	26	50	20120531	22	3130	62.32	0.134082570727019	0.0103432680814166
3	C	26	50	20120531	22	3132	62.36	0.132485640772388	0.0106784366956990
3	C	26	50	20120531	22	3134	62.4	0.131013868718026	0.0100335553112569
3	C	26	50	20120531	22	3136	62.44	0.130636768671619	0.00929059821626406
3	C	26	50	20120531	22	3138	62.48	0.130227707398703	0.00839844159044106
3	C	26	50	20120531	22	3140	62.52	0.128909589647893	0.00749638546968136
3	C	26	50	20120531	22	3142	62.56	0.126703275069235	0.00590398099844925
3	C	26	50	20120531	22	3144	62.6	0.125719335983214	0.00439621720892518
3	C	26	50	20120531	22	3146	62.64	0.125210077679403	0.00448686829827328
3	C	26	50	20120531	22	3148	62.68	0.122269715551195	0.00278267024493559
3	C	26	50	20120531	22	3150	62.72	0.120945021707320	0.00185735031107486
3	C	26	50	20120531	22	3152	62.76	0.118868885487078	0.00103717715557661
3	C	26	50	20120531	22	3154	62.8	0.117150333166083	-0.000154297770722732
3	C	26	50	20120531	22	3156	62.84	0.115707906043140	-0.00086939485853668
3	C	26	50	20120531	22	3158	62.88	0.114055043942116	-0.00163540363459607
3	C	26	50	20120531	22	3160	62.92	0.111816556004914	-0.00270942812454033
3	C	26	50	20120531	22	3162	62.96	0.110512651100406	-0.00429193310083581
3	C	26	50	20120531	22	3164	63	0.109385240048482	-0.0056750339648367
3	C	26	50	20120531	22	3166	63.04	0.108044919144743	-0.00643255745952185
3	C	26	50	20120531	22	3168	63.08	0.105671444523012	-0.00906129762926096
3	C	26	50	20120531	22	3170	63.12	0.104150740679393	-0.0105153920140930
3	C	26	50	20120531	22	3172	63.16	0.102322303964600	-0.0110403480884459
3	C	26	50	20120531	22	3174	63.2	0.100626379060602	-0.0118574806847850
3	C	26	50	20120531	22	3176	63.24	0.0985134025770608	-0.0130698859718075
3	C	26	50	20120531	22	3178	63.28	0.0964057293943781	-0.0133785380817954
3	C	26	50	20120531	22	3180	63.32	0.0949743331372222	-0.0137280609637359
3	C	26	50	20120531	22	3182	63.36	0.0927500580463218	-0.0137021808555445
3	C	26	50	20120531	22	3184	63.4	0.0911589263672958	-0.0151651847858194
3	C	26	50	20120531	22	3186	63.44	0.0886964977124918	-0.0162621902461522
3	C	26	50	20120531	22	3188	63.48	0.0863612775676232	-0.0171628321533495
3	C	26	50	20120531	22	3190	63.52	0.0844408462605986	-0.0179292651934776
3	C	26	50	20120531	22	3192	63.56	0.0820691394058208	-0.0183708533783286
3	C	26	50	20120531	22	3194	63.6	0.080320181493234	-0.0191249120497860
3	C	26	50	20120531	22	3196	63.64	0.0787644758639455	-0.0197991383656473
3	C	26	50	20120531	22	3198	63.68	0.0767419383377176	-0.0213797341536336
3	C	26	50	20120531	22	3200	63.72	0.0759339274188558	-0.0219486015590982
3	C	26	50	20120531	22	3202	63.76	0.0751123400497951	-0.0236348391001938
3	C	26	50	20120531	22	3204	63.8	0.074098561057608	-0.0253941914824640
3	C	26	50	20120531	22	3206	63.84	0.0728195463117977	-0.0252186875793735
3	C	26	50	20120531	22	3208	63.88	0.0721183792275732	-0.0253919287407642
3	C	26	50	20120531	22	3210	63.92	0.0711999889401681	-0.0252820443469678
3	C	26	50	20120531	22	3212	63.96	0.0699077512975497	-0.0246180003687555
3	C	26	50	20120531	22	3214	64	0.0698136353849737	-0.0238379908784287
3	C	26	50	20120531	22	3216	64.04	0.069441909350104	-0.0237024385084752
3	C	26	50	20120531	22	3218	64.08	0.068827504267931	-0.0227083170848050
3	C	26	50	20120531	22	3220	64.12	0.0677336100774354	-0.0215502175985777
3	C	26	50	20120531	22	3222	64.16	0.0670354835523699	-0.0216465962528534
3	C	26	50	20120531	22	3224	64.2	0.0655214265124933	-0.0207142052511809
3	C	26	50	20120531	22	3226	64.24	0.0641019096492613	-0.0210170590855631
3	C	26	50	20120531	22	3228	64.28	0.0623663160548389	-0.0208759912827163
3	C	26	50	20120531	22	3230	64.32	0.0616305714490143	-0.0212932549942945
3	C	26	50	20120531	22	3232	64.36	0.0609410009160012	-0.0225267320633963
3	C	26	50	20120531	22	3234	64.4	0.0610621283076184	-0.0227024480985212
3	C	26	50	20120531	22	3236	64.44	0.0604026805234838	-0.0230797602769623
3	C	26	50	20120531	22	3238	64.48	0.0602158629118944	-0.0246676392647948
3	C	26	50	20120531	22	3240	64.52	0.0595945988939438	-0.0257104803456888
3	C	26	50	20120531	22	3242	64.56	0.058842590832152	-0.0272516195752848
3	C	26	50	20120531	22	3244	64.6	0.058353343650249	-0.0285768083939066
3	C	26	50	20120531	22	3246	64.64	0.057841469051348	-0.0293416857991160
3	C	26	50	20120531	22	3248	64.68	0.057215488631167	-0.0305831319616418
3	C	26	50	20120531	22	3250	64.72	0.0565202541728366	-0.0333971411791196
3	C	26	50	20120531	22	3252	64.76	0.0563998621722718	-0.0344586923054437
3	C	26	50	20120531	22	3254	64.8	0.0557023225458347	-0.0367623542746680
3	C	26	50	20120531	22	3256	64.84	0.0557292350299266	-0.036721723919021
3	C	26	50	20120531	22	3258	64.88	0.0558963172912532	-0.0365967852218531
3	C	26	50	20120531	22	3260	64.92	0.0561141981037402	-0.0366555245821663
3	C	26	50	20120531	22	3262	64.96	0.0562526849668356	-0.0371581007268946
3	C	26	50	20120531	22	3264	65	0.0564504556624657	-0.0378990849939678
3	C	26	50	20120531	22	3266	65.04	0.0558401659417592	-0.0388350680980888
3	C	26	50	20120531	22	3268	65.08	0.0555979889402706	-0.0398486985978519
3	C	26	50	20120531	22	3270	65.12	0.0546203169416512	-0.0402164202870199
3	C	26	50	20120531	22	3272	65.16	0.0530113619290986	-0.0402792156118299
3	C	26	50	20120531	22	3274	65.2	0.0523260665636846	-0.0403063359853155
3	C	26	50	20120531	22	3276	65.24	0.0504414127384677	-0.0408647403317389
3	C	26	50	20120531	22	3278	65.28	0.0485441603917305	-0.0406982308269051
3	C	26	50	20120531	22	3280	65.32	0.046393290055785	-0.0399764091536020
3	C	26	50	20120531	22	3282	65.36	0.0444880049760135	-0.0400884714362845
3	C	26	50	20120531	22	3284	65.4	0.0428067525377253	-0.0396728694256421
3	C	26	50	20120531	22	3286	65.44	0.0416527896261679	-0.0391780007448287
3	C	26	50	20120531	22	3288	65.48	0.0393413989798253	-0.0394059719710832
3	C	26	50	20120531	22	3290	65.52	0.0368197501320969	-0.0381279118194276
3	C	26	50	20120531	22	3292	65.56	0.0346749538434019	-0.0380926979017245
3	C	26	50	20120531	22	3294	65.6	0.0334069699633782	-0.0377160928300646
3	C	26	50	20120531	22	3296	65.64	0.0311047009945129	-0.0368454322503896
3	C	26	50	20120531	22	3298	65.68	0.0292548389442508	-0.0367132739929858
3	C	26	50	20120531	22	3300	65.72	0.0274472618795036	-0.0360479572225674
3	C	26	50	20120531	22	3302	65.76	0.0258611506586241	-0.0353129197235240
3	C	26	50	20120531	22	3304	65.8	0.0237779433705704	-0.0361524676048267
3	C	26	50	20120531	22	3306	65.84	0.0219760938707508	-0.0355461942506374
3	C	26	50	20120531	22	3308	65.88	0.0198350452479961	-0.0360254005162475
3	C	26	50	20120531	22	3310	65.92	0.0178231850341641	-0.0362144808695368
3	C	26	50	20120531	22	3312	65.96	0.0158186080201784	-0.0365558013128156
3	C	26	50	20120531	22	3314	66	0.0134747611725793	-0.0381064157732795
3	C	26	50	20120531	22	3316	66.04	0.0120470418706855	-0.0389371955304956
3	C	26	50	20120531	22	3318	66.08	0.0108238885605891	-0.0406144528154701
3	C	26	50	20120531	22	3320	66.12	0.0108530213599739	-0.0413338632546493
3	C	26	50	20120531	22	3322	66.16	0.0101379949828381	-0.0416599809021325
3	C	26	50	20120531	22	3324	66.2	0.0101425911769158	-0.0423651784950099
3	C	26	50	20120531	22	3326	66.24	0.00937842087848752	-0.0426978722355581
3	C	26	50	20120531	22	3328	66.28	0.00977383499052704	-0.0418813053246439
3	C	26	50	20120531	22	3330	66.32	0.00971252883259816	-0.0409615715343546
3	C	26	50	20120531	22	3332	66.36	0.00904509074183618	-0.0404912748141874
3	C	26	50	20120531	22	3334	66.4	0.00888054699385407	-0.0394852739965933
3	C	26	50	20120531	22	3336	66.44	0.00815901523433132	-0.0380615852033523
3	C	26	50	20120531	22	3338	66.48	0.0074596159170597	-0.0366217036648221
3	C	26	50	20120531	22	3340	66.52	0.00687816201089	-0.0353216878476107
3	C	26	50	20120531	22	3342	66.56	0.0061256589743513	-0.0336085095381519
3	C	26	50	20120531	22	3344	66.6	0.0053267697329667	-0.0317563140355119
3	C	26	50	20120531	22	3346	66.64	0.0038107398651706	-0.0302709726020192
3	C	26	50	20120531	22	3348	66.68	0.00285271624268	-0.0288585621619381
3	C	26	50	20120531	22	3350	66.72	0.0017780129302258	-0.0272976522267401
3	C	26	50	20120531	22	3352	66.76	0.0009048845478845	-0.0265059825455914
3	C	26	50	20120531	22	3354	66.8	-0.0003128735374716	-0.0247266402546170
3	C	26	50	20120531	22	3356	66.84	-0.00171737569531190	-0.0227756859762758
3	C	26	50	20120531	22	3358	66.88	-0.0021996748459829	-0.0207851280613339
3	C	26	50	20120531	22	3360	66.92	-0.0036401786384805	-0.0195604332584544
3	C	26	50	20120531	22	3362	66.96	-0.004336537396593	-0.0170551539327105
3	C	26	50	20120531	22	3364	67	-0.0052480970324918	-0.0156218909136522
3	C	26	50	20120531	22	3366	67.04	-0.0062407335319215	-0.0136972876766186
3	C	26	50	20120531	22	3368	67.08	-0.0068152436495	-0.0111414643581555
3	C	26	50	20120531	22	3370	67.12	-0.0072829947852549	-0.00925299427764062
3	C	26	50	20120531	22	3372	67.16	-0.007446972847812	-0.00804872071860181
3	C	26	50	20120531	22	3374	67.2	-0.0071598167839722	-0.0060833174202938
3	C	26	50	20120531	22	3376	67.24	-0.0065202387003889	-0.00355406717466764
3	C	26	50	20120531	22	3378	67.28	-0.0061002879830422	-0.00215420787995263
3	C	26	50	20120531	22	3380	67.32	-0.0057434819012555	0.000314301893169609
3	C	26	50	20120531	22	3382	67.36	-0.005587069881257	0.00211261585908323
3	C	26	50	20120531	22	3384	67.4	-0.0052863020118793	0.00446484192203934
3	C	26	50	20120531	22	3386	67.44	-0.0054110497902163	0.00677466279132766
3	C	26	50	20120531	22	3388	67.48	-0.0054218614529006	0.00842654201392536
3	C	26	50	20120531	22	3390	67.52	-0.0049942951955206	0.00978437795263446
3	C	26	50	20120531	22	3392	67.56	-0.0043836094950166	0.0111600117690261
3	C	26	50	20120531	22	3394	67.6	-0.0032142316556293	0.0111862807859472
3	C	26	50	20120531	22	3396	67.64	-0.0033509012542971	0.0114758551549787
3	C	26	50	20120531	22	3398	67.68	-0.0039469357022948	0.0111131659447725
3	C	26	50	20120531	22	3400	67.72	-0.0047206307290657	0.0105385921875837
3	C	26	50	20120531	22	3402	67.76	-0.0048394670947119	0.0112214734904468
3	C	26	50	20120531	22	3404	67.8	-0.0058040668102676	0.0113547277633614
3	C	26	50	20120531	22	3406	67.84	-0.0068865553683826	0.0110839977900485
3	C	26	50	20120531	22	3408	67.88	-0.0074837848268406	0.0109086282372465
3	C	26	50	20120531	22	3410	67.92	-0.0087304777216828	0.0109327476495527
3	C	26	50	20120531	22	3412	67.96	-0.010245263081544	0.0104410043807122
3	C	26	50	20120531	22	3414	68	-0.0113516872042023	0.00995570285464816
3	C	26	50	20120531	22	3416	68.04	-0.012839581293175	0.00962788815089006
3	C	26	50	20120531	22	3418	68.08	-0.0145408094980317	0.00888549674132236
3	C	26	50	20120531	22	3420	68.12	-0.016546305750833	0.00758625874157016
3	C	26	50	20120531	22	3422	68.16	-0.0177863589129998	0.00711058800986596
3	C	26	50	20120531	22	3424	68.2	-0.0193969360285084	0.00575004385218495
3	C	26	50	20120531	22	3426	68.24	-0.0215135894673122	0.00493913379552022
3	C	26	50	20120531	22	3428	68.28	-0.0239271570435363	0.00386199803573875
3	C	26	50	20120531	22	3430	68.32	-0.0251006714575935	0.00284659269795487
3	C	26	50	20120531	22	3432	68.36	-0.0261734938660097	0.00160745877460356
3	C	26	50	20120531	22	3434	68.4	-0.0272485790161257	0.00056320348014728
3	C	26	50	20120531	22	3436	68.44	-0.0273925459567753	-0.000264818560622181
3	C	26	50	20120531	22	3438	68.48	-0.0278264973883895	-0.00127067795686004
3	C	26	50	20120531	22	3440	68.52	-0.0279664338203863	-0.00259954373074392
3	C	26	50	20120531	22	3442	68.56	-0.0280080116991201	-0.0029641279871237
3	C	26	50	20120531	22	3444	68.6	-0.0283062693394246	-0.00299269510108363
3	C	26	50	20120531	22	3446	68.64	-0.0286641360813831	-0.00462519252680902
3	C	26	50	20120531	22	3448	68.68	-0.029456661361737	-0.00595865449477061
3	C	26	50	20120531	22	3450	68.72	-0.0294205282052183	-0.00619786871884602
3	C	26	50	20120531	22	3452	68.76	-0.0291010573614783	-0.00549302467935927
3	C	26	50	20120531	22	3454	68.8	-0.0288276191691934	-0.00489389310365991
3	C	26	50	20120531	22	3456	68.84	-0.0290427917627085	-0.00490004493265623
3	C	26	50	20120531	22	3458	68.88	-0.0288992490861276	-0.00431852031580842
3	C	26	50	20120531	22	3460	68.92	-0.0283108655335023	-0.00393915752770183
3	C	26	50	20120531	22	3462	68.96	-0.0280553171427815	-0.00379844327824571
3	C	26	50	20120531	22	3464	69	-0.027780889001003	-0.00308787167383135
3	C	26	50	20120531	22	3466	69.04	-0.0283157445702925	-0.00218037083085653
3	C	26	50	20120531	22	3468	69.08	-0.028976323725277	-0.00120074509620069
3	C	26	50	20120531	22	3470	69.12	-0.0295413727541231	-0.00037137955254698
3	C	26	50	20120531	22	3472	69.16	-0.0307494646897803	0.00079188181318301
3	C	26	50	20120531	22	3474	69.2	-0.0322226509577044	0.00258100339094121
3	C	26	50	20120531	22	3476	69.24	-0.0338077015184122	0.00416591253029273
3	C	26	50	20120531	22	3478	69.28	-0.0349323548538894	0.00551259739506251
3	C	26	50	20120531	22	3480	69.32	-0.0364049754363885	0.00765767652647006
3	C	26	50	20120531	22	3482	69.36	-0.0379488723824312	0.00797983437597866
3	C	26	50	20120531	22	3484	69.4	-0.0392385644406373	0.00904268657878016
3	C	26	50	20120531	22	3486	69.44	-0.0391623383296254	0.00890720491950476
3	C	26	50	20120531	22	3488	69.48	-0.0396631820627398	0.00865823262184896
3	C	26	50	20120531	22	3490	69.52	-0.0396645255656241	0.00861022007140646
3	C	26	50	20120531	22	3492	69.56	-0.0394951734915299	0.00890275014678326
3	C	26	50	20120531	22	3494	69.6	-0.0398874056230541	0.00911099309384276
3	C	26	50	20120531	22	3496	69.64	-0.0401544798543083	0.00962583754122466
3	C	26	50	20120531	22	3498	69.68	-0.0402188972820743	0.00932425649904856
3	C	26	50	20120531	22	3500	69.72	-0.039667424703427	0.00963601987887376
3	C	26	50	20120531	22	3502	69.76	-0.0388174823524407	0.00979469464057196
3	C	26	50	20120531	22	3504	69.8	-0.0381939555927904	0.00994841965480196
3	C	26	50	20120531	22	3506	69.84	-0.0377601455825325	0.00979702809294996
3	C	26	50	20120531	22	3508	69.88	-0.0368022987367372	0.0112614462367873
3	C	26	50	20120531	22	3510	69.92	-0.0360112583806238	0.0110696081670514
3	C	26	50	20120531	22	3512	69.96	-0.0342853521491037	0.0120094945006046
3	C	26	50	20120531	22	3514	70	-0.0325540011953684	0.0130232734927917
3	C	26	50	20120531	22	3516	70.04	-0.0312025080044866	0.0143184809838911
3	C	26	50	20120531	22	3518	70.08	-0.0297168059465355	0.0159272196217686
3	C	26	50	20120531	22	3520	70.12	-0.0281393214283864	0.0178393070687752
3	C	26	50	20120531	22	3522	70.16	-0.0264575386600123	0.0188313778827799
3	C	26	50	20120531	22	3524	70.2	-0.0246598610902018	0.0198089530077703
3	C	26	50	20120531	22	3526	70.24	-0.0233546833934877	0.0203962759002238
3	C	26	50	20120531	22	3528	70.28	-0.0220803355524333	0.0207774064552834
3	C	26	50	20120531	22	3530	70.32	-0.0206522414839455	0.0210838877474531
3	C	26	50	20120531	22	3532	70.36	-0.0186330839281317	0.0219177929166420
3	C	26	50	20120531	22	3534	70.4	-0.0172335074761291	0.0221748262316033
3	C	26	50	20120531	22	3536	70.44	-0.0144809316958008	0.0222167788769311
3	C	26	50	20120531	22	3538	70.48	-0.0135548127312774	0.0222734393433076
3	C	26	50	20120531	22	3540	70.52	-0.0132982673199951	0.0228691131668469
3	C	26	50	20120531	22	3542	70.56	-0.0132686254037277	0.0221517674794688
3	C	26	50	20120531	22	3544	70.6	-0.0127434854816117	0.0220043074313202
3	C	26	50	20120531	22	3546	70.64	-0.0125662774511786	0.0215813232258822
3	C	26	50	20120531	22	3548	70.68	-0.0116348127593893	0.0212059131646824
3	C	26	50	20120531	22	3550	70.72	-0.0111131942290437	0.0209483000221605
3	C	26	50	20120531	22	3552	70.76	-0.0106538718061205	0.0207815501010211
3	C	26	50	20120531	22	3554	70.8	-0.0101428669485604	0.0205633864458216
3	C	26	50	20120531	22	3556	70.84	-0.0088192839694388	0.0211453558328348
3	C	26	50	20120531	22	3558	70.88	-0.0070044512820099	0.0224923666738307
3	C	26	50	20120531	22	3560	70.92	-0.0057689801717851	0.0242788153879561
3	C	26	50	20120531	22	3562	70.96	-0.0060265508879001	0.0239749998883514
3	C	26	50	20120531	22	3564	71	-0.0031293364154801	0.0260190193185918
3	C	26	50	20120531	22	3566	71.04	-0.001538360299946	0.0268959590064837
3	C	26	50	20120531	22	3568	71.08	-0.000188599520677998	0.0274964694404064
3	C	26	50	20120531	22	3570	71.12	0.0018219949720156	0.0288273928950235
3	C	26	50	20120531	22	3572	71.16	0.0032217835560525	0.0293094982984365
3	C	26	50	20120531	22	3574	71.2	0.0044998790630472	0.0303337424709852
3	C	26	50	20120531	22	3576	71.24	0.0054356641772695	0.0308322527517217
3	C	26	50	20120531	22	3578	71.28	0.0060019152876436	0.0304869017997902
3	C	26	50	20120531	22	3580	71.32	0.0066925464808285	0.0301543494805982
3	C	26	50	20120531	22	3582	71.36	0.00702948286206393	0.0296692035180261
3	C	26	50	20120531	22	3584	71.4	0.0078015020457634	0.0277916935926196
3	C	26	50	20120531	22	3586	71.44	0.00855704564146123	0.0265206691534368
3	C	26	50	20120531	22	3588	71.48	0.00932156949328013	0.0244612913639091
3	C	26	50	20120531	22	3590	71.52	0.0106103423126707	0.0233398200089472
3	C	26	50	20120531	22	3592	71.56	0.0120510723793383	0.0214961804983595
3	C	26	50	20120531	22	3594	71.6	0.0134853677742971	0.0202472885014278
3	C	26	50	20120531	22	3596	71.64	0.0152202542619383	0.0185965477207478
3	C	26	50	20120531	22	3598	71.68	0.016048417724064	0.0179730209610975
3	C	26	50	20120531	22	3600	71.72	0.0159649791238840	0.0174725307813737
3	C	26	50	20120531	22	3602	71.76	0.0157867882150250	0.0147063290533719
3	C	26	50	20120531	22	3604	71.8	0.0163611003427047	0.0141458762186035
3	C	26	50	20120531	22	3606	71.84	0.0168954609372474	0.0136984897581467
3	C	26	50	20120531	22	3608	71.88	0.0182080632551639	0.0131307537235321
3	C	26	50	20120531	22	3610	71.92	0.0187281402927267	0.0127448855530386
3	C	26	50	20120531	22	3612	71.96	0.019696622024511	0.0118145875874383
3	C	26	50	20120531	22	3614	72	0.0210773399386593	0.0114365470890125
3	C	26	50	20120531	22	3616	72.04	0.0222656116712398	0.0104369314456525
3	C	26	50	20120531	22	3618	72.08	0.0232457535938460	0.0105180153802512
3	C	26	50	20120531	22	3620	72.12	0.0239833578905051	0.0103105997481257
3	C	26	50	20120531	22	3622	72.16	0.0245991064755623	0.0114115650064332
3	C	26	50	20120531	22	3624	72.2	0.0250037695442998	0.0116076598589919
3	C	26	50	20120531	22	3626	72.24	0.0252490648866934	0.0122452580435878
3	C	26	50	20120531	22	3628	72.28	0.0262504765812776	0.0126560800123893
3	C	26	50	20120531	22	3630	72.32	0.0270063171618235	0.0128918859817794
3	C	26	50	20120531	22	3632	72.36	0.027054407494012	0.0128071675183255
3	C	26	50	20120531	22	3634	72.4	0.0271853071013452	0.0127772427593457
3	C	26	50	20120531	22	3636	72.44	0.0263416580007116	0.0124922080158494
3	C	26	50	20120531	22	3638	72.48	0.026477436644835	0.0112348165954078
3	C	26	50	20120531	22	3640	72.52	0.0264078431954306	0.0110497101822288
3	C	26	50	20120531	22	3642	72.56	0.0266490019631543	0.00950379798185966
3	C	26	50	20120531	22	3644	72.6	0.0265269546256147	0.00740072170036146
3	C	26	50	20120531	22	3646	72.64	0.0270763122478796	0.0058284634084321
3	C	26	50	20120531	22	3648	72.68	0.0268801891110497	0.00542142446090988
3	C	26	50	20120531	22	3650	72.72	0.0271566834188428	0.00477341625028134
3	C	26	50	20120531	22	3652	72.76	0.0268543811277499	0.00392355875210885
3	C	26	50	20120531	22	3654	72.8	0.0261141110385257	0.00294018535151272
3	C	26	50	20120531	22	3656	72.84	0.0251653717280721	0.00201149958937356
3	C	26	50	20120531	22	3658	72.88	0.0246172508355676	0.0029576367468724
3	C	26	50	20120531	22	3660	72.92	0.0240556029903389	0.00287430421270957
3	C	26	50	20120531	22	3662	72.96	0.0236209034397502	0.00275443405694926
3	C	26	50	20120531	22	3664	73	0.0231751263543275	0.00226818783622565
3	C	26	50	20120531	22	3666	73.04	0.0222374391228638	0.00131129558458495
3	C	26	50	20120531	22	3668	73.08	0.022443766517653	0.00110157407724605
3	C	26	50	20120531	22	3670	73.12	0.0223654537345298	0.00102425265783008
3	C	26	50	20120531	22	3672	73.16	0.0226223753266197	0.00082453600433819
3	C	26	50	20120531	22	3674	73.2	0.0224461487603988	0.00120421133364206
3	C	26	50	20120531	22	3676	73.24	0.022729015514504	0.00124781578041071
3	C	26	50	20120531	22	3678	73.28	0.0225492873555027	0.00130870757376581
3	C	26	50	20120531	22	3680	73.32	0.0226069766622458	0.00111079899231341
3	C	26	50	20120531	22	3682	73.36	0.0220664479752508	0.000403510484684099
3	C	26	50	20120531	22	3684	73.4	0.022401610932679	0.00099181484134993
3	C	26	50	20120531	22	3686	73.44	0.0221480551688676	0.00084907968071318
3	C	26	50	20120531	22	3688	73.48	0.0223650379557425	0.00157215293301892
3	C	26	50	20120531	22	3690	73.52	0.0222643289795388	0.00139611445720184
3	C	26	50	20120531	22	3692	73.56	0.0222631070990209	0.00127695847929053
3	C	26	50	20120531	22	3694	73.6	0.0221629291600098	0.00097723924926933
3	C	26	50	20120531	22	3696	73.64	0.0221026978043884	0.00158583191370097
3	C	26	50	20120531	22	3698	73.68	0.0221269319801252	0.00185845530684185
3	C	26	50	20120531	22	3700	73.72	0.02224204663065	0.00148807510830871
3	C	26	50	20120531	22	3702	73.76	0.0224862219159022	0.0016720812633362
3	C	26	50	20120531	22	3704	73.8	0.0223212249124734	0.00181797224153739
3	C	26	50	20120531	22	3706	73.84	0.0223300694040925	0.00137964523316122
3	C	26	50	20120531	22	3708	73.88	0.02234724007806	0.00149624502005854
3	C	26	50	20120531	22	3710	73.92	0.0223513985730402	0.00177368472961811
3	C	26	50	20120531	22	3712	73.96	0.0224344673563736	0.00166903504732285
3	C	26	50	20120531	22	3714	74	0.0223635714162783	0.00201131857003757
3	C	26	50	20120531	22	3716	74.04	0.0227101329350192	0.00198451073774923
3	C	26	50	20120531	22	3718	74.08	0.0224477036882106	0.00211321195009977
3	C	26	50	20120531	22	3720	74.12	0.0226002435914753	0.00200182566150014
3	C	26	50	20120531	22	3722	74.16	0.022539368768683	0.00186899565265425
3	C	26	50	20120531	22	3724	74.2	0.0223389754140015	0.00161768919551377
3	C	26	50	20120531	22	3726	74.24	0.0225258962631810	0.00193758006068188
3	C	26	50	20120531	22	3728	74.28	0.0222564829226947	0.00190891960862682
3	C	26	50	20120531	22	3730	74.32	0.0223928682644364	0.00197695883732616
3	C	26	50	20120531	22	3732	74.36	0.0225164535592251	0.00195348572061789
3	C	26	50	20120531	22	3734	74.4	0.0221656739364024	0.00185250896307614
3	C	26	50	20120531	22	3736	74.44	0.022206964941915	0.00223891856523199
3	C	26	50	20120531	22	3738	74.48	0.0222398907893534	0.00207077975909511
3	C	26	50	20120531	22	3740	74.52	0.0221988575384046	0.00190536611420865
3	C	26	50	20120531	22	3742	74.56	0.0221285602349103	0.00171788056955365
3	C	26	50	20120531	22	3744	74.6	0.022508345872872	0.00207310414636409
3	C	26	50	20120531	22	3746	74.64	0.0225460565846195	0.00190282505527978
3	C	26	50	20120531	22	3748	74.68	0.0221392820950334	0.00163480754357951
3	C	26	50	20120531	22	3750	74.72	0.0221712100875243	0.00133668213224311
3	C	26	50	20120531	22	3752	74.76	0.0224805063717899	0.00159537644103343
3	C	26	50	20120531	22	3754	74.8	0.0225228542898084	0.00173861576880517
3	C	26	50	20120531	22	3756	74.84	0.0225460912328517	0.00194890791131649
3	C	26	50	20120531	22	3758	74.88	0.0224090129264645	0.00169683707174554
3	C	26	50	20120531	22	3760	74.92	0.0223985449176758	0.00132507143889603
3	C	26	50	20120531	22	3762	74.96	0.0225639753775615	0.00165320151227852
3	C	26	50	20120531	22	3764	75	0.0228245102853033	0.00148924324871123
3	C	26	50	20120531	22	3766	75.04	0.0226225315972183	0.00134253344085743
3	C	26	50	20120531	22	3768	75.08	0.0228839906935231	0.00144636570771364
3	C	26	50	20120531	22	3770	75.12	0.022477969272659	0.00172653626366216
3	C	26	50	20120531	22	3772	75.16	0.0224276331693335	0.00151587925405175
3	C	26	50	20120531	22	3774	75.2	0.0224201017750070	0.00161471227596497
3	C	26	50	20120531	22	3776	75.24	0.0224551587150047	0.00150716274876006
3	C	26	50	20120531	22	3778	75.28	0.0225519170856219	0.00134488386379809
3	C	26	50	20120531	22	3780	75.32	0.0226620185612001	0.00134076355258412
3	C	26	50	20120531	22	3782	75.36	0.0227568741074692	0.0013575460249288
3	C	26	50	20120531	22	3784	75.4	0.0223613617075871	0.0014000848617782
3	C	26	50	20120531	22	3786	75.44	0.0224233693154429	0.00148580600264788
3	C	26	50	20120531	22	3788	75.48	0.0224437057064698	0.00173169531473769
3	C	26	50	20120531	22	3790	75.52	0.0223539766843644	0.00148989025141602
3	C	26	50	20120531	22	3792	75.56	0.022453260840404	0.00149940154472976
3	C	26	50	20120531	22	3794	75.6	0.0218212636486219	0.00100144210017579
3	C	26	50	20120531	22	3796	75.64	0.0216903131296004	0.00108570942950335
3	C	26	50	20120531	22	3798	75.68	0.0217558746561384	0.00132940812478504
3	C	26	50	20120531	22	3800	75.72	0.0217949613976821	0.00145424287725606
3	C	26	50	20120531	22	3802	75.76	0.021433086067381	0.00183549293336163
3	C	26	50	20120531	22	3804	75.8	0.0208049836197497	0.0022656903350745
3	C	26	50	20120531	22	3806	75.84	0.0207653785689354	0.00241841832874298
3	C	26	50	20120531	22	3808	75.88	0.0202273975876731	0.00292315114915394
3	C	26	50	20120531	22	3810	75.92	0.0196557300393550	0.00317707319427803
3	C	26	50	20120531	22	3812	75.96	0.0190733144679629	0.0031987530881892
3	C	26	50	20120531	22	3814	76	0.0181035458018368	0.00305062835966625
3	C	26	50	20120531	22	3816	76.04	0.0175959067725551	0.00313654890464822
3	C	26	50	20120531	22	3818	76.08	0.0166653330353102	0.00238457619819539
3	C	26	50	20120531	22	3820	76.12	0.0158714006124617	0.00191471081316474
3	C	26	50	20120531	22	3822	76.16	0.0145636136917250	0.000212443161339679
3	C	26	50	20120531	22	3824	76.2	0.0143943401064836	-4.41871027564121e-06
3	C	26	50	20120531	22	3826	76.24	0.0146071573273105	-0.00051724861043796
3	C	26	50	20120531	22	3828	76.28	0.01472107435108	-0.00122279763538556
3	C	26	50	20120531	22	3830	76.32	0.0147411286065012	-0.00121100238716858
3	C	26	50	20120531	22	3832	76.36	0.0153835754222957	-0.00101869974827743
3	C	26	50	20120531	22	3834	76.4	0.0152881202494762	-0.00116233717716698
3	C	26	50	20120531	22	3836	76.44	0.0152979327702788	-0.00162712058576124
3	C	26	50	20120531	22	3838	76.48	0.0153549043636390	-0.0016757200348322
3	C	26	50	20120531	22	3840	76.52	0.0154711244341948	-0.00165686856804576
3	C	26	50	20120531	22	3842	76.56	0.0150927593737565	-0.00167479301784206
3	C	26	50	20120531	22	3844	76.6	0.0151204878590739	-0.00166153193726769
3	C	26	50	20120531	22	3846	76.64	0.0152660662960778	-0.00161931836953763
3	C	26	50	20120531	22	3848	76.68	0.0154617736541204	-0.0016505640039847
3	C	26	50	20120531	22	3850	76.72	0.0154298385905617	-0.00173192583154837
3	C	26	50	20120531	22	3852	76.76	0.0154437572804425	-0.00232611897348792
3	C	26	50	20120531	22	3854	76.8	0.0154374548377018	-0.00236647567881058
3	C	26	50	20120531	22	3856	76.84	0.0149706278905099	-0.00231992896072542
3	C	26	50	20120531	22	3858	76.88	0.0149069649456794	-0.00234290498136651
3	C	26	50	20120531	22	3860	76.92	0.0141403537146424	-0.00284299352443864
3	C	26	50	20120531	22	3862	76.96	0.0135301700599531	-0.00299512754841092
3	C	26	50	20120531	22	3864	77	0.0131907517339157	-0.00294553814984631
3	C	26	50	20120531	22	3866	77.04	0.0122191304480229	-0.00269761237022668
3	C	26	50	20120531	22	3868	77.08	0.0099444881410986	-0.00317235679204752
3	C	26	50	20120531	22	3870	77.12	0.00899026875309079	-0.00407234108993832
3	C	26	50	20120531	22	3872	77.16	0.00817307958820912	-0.00451374542702621
3	C	26	50	20120531	22	3874	77.2	0.00818448522058966	-0.00556018568143637
3	C	26	50	20120531	22	3876	77.24	0.00813264015139306	-0.006779011498032
3	C	26	50	20120531	22	3878	77.28	0.00834670965832948	-0.00665963773123209
3	C	26	50	20120531	22	3880	77.32	0.00958813460765183	-0.00797242389691178
3	C	26	50	20120531	22	3882	77.36	0.0105076986923137	-0.00900965054996308
3	C	26	50	20120531	22	3884	77.4	0.0114303000127328	-0.00864900862602045
3	C	26	50	20120531	22	3886	77.44	0.0126679594063133	-0.0092200784569764
3	C	26	50	20120531	22	3888	77.48	0.0139960261495344	-0.0105991558833923
3	C	26	50	20120531	22	3890	77.52	0.0160727421973368	-0.0121731755783136
3	C	26	50	20120531	22	3892	77.56	0.0171834231028178	-0.0135822414033196
3	C	26	50	20120531	22	3894	77.6	0.0186823975550517	-0.0146563153907385
3	C	26	50	20120531	22	3896	77.64	0.0200396678083358	-0.0143142666274752
3	C	26	50	20120531	22	3898	77.68	0.0206188094753311	-0.0134161066650799
3	C	26	50	20120531	22	3900	77.72	0.0210068555347106	-0.0133257242763086
3	C	26	50	20120531	22	3902	77.76	0.0217355007884521	-0.012726338142168
3	C	26	50	20120531	22	3904	77.8	0.0218276792284476	-0.0130382005169425
3	C	26	50	20120531	22	3906	77.84	0.0228529840611681	-0.0137668033442771
3	C	26	50	20120531	22	3908	77.88	0.0231627816841415	-0.0136579654685169
3	C	26	50	20120531	22	3910	77.92	0.0235041728380984	-0.0141622740248591
3	C	26	50	20120531	22	3912	77.96	0.0242532251935449	-0.0148346477209538
3	C	26	50	20120531	22	3914	78	0.0242522776704581	-0.0162790830271548
3	C	26	50	20120531	22	3916	78.04	0.0242516483454229	-0.0173712023796296
3	C	26	50	20120531	22	3918	78.08	0.023694405775441	-0.0179922259812745
3	C	26	50	20120531	22	3920	78.12	0.0227550851273128	-0.0183418195738931
3	C	26	50	20120531	22	3922	78.16	0.0230285233195976	-0.0181150504291666
3	C	26	50	20120531	22	3924	78.2	0.0214469941506602	-0.0182472935393841
3	C	26	50	20120531	22	3926	78.24	0.0201964828791996	-0.0181581203032087
3	C	26	50	20120531	22	3928	78.28	0.0182344312670344	-0.0180388738156294
3	C	26	50	20120531	22	3930	78.32	0.0166096483762917	-0.0177902480002964
3	C	26	50	20120531	22	3932	78.36	0.0144301755710473	-0.0179862297157700
3	C	26	50	20120531	22	3934	78.4	0.0122307482124378	-0.0172973238631312
3	C	26	50	20120531	22	3936	78.44	0.0110065908107120	-0.0170423270156997
3	C	26	50	20120531	22	3938	78.48	0.00861582742818127	-0.0163363162500240
3	C	26	50	20120531	22	3940	78.52	0.0065181244511133	-0.0160338159690324
3	C	26	50	20120531	22	3942	78.56	0.0056499316741046	-0.0159670580178206
3	C	26	50	20120531	22	3944	78.6	0.004925297130026	-0.0162381712430089
3	C	26	50	20120531	22	3946	78.64	0.005915515324264	-0.0154371465391451
3	C	26	50	20120531	22	3948	78.68	0.0061436194865934	-0.0159980151527009
3	C	26	50	20120531	22	3950	78.72	0.00680728162714387	-0.0151487516242246
3	C	26	50	20120531	22	3952	78.76	0.00706500649253718	-0.0139796764265397
3	C	26	50	20120531	22	3954	78.8	0.00768943269201315	-0.0130504476063927
3	C	26	50	20120531	22	3956	78.84	0.00737932182073563	-0.0119165573350328
3	C	26	50	20120531	22	3958	78.88	0.00741136295031154	-0.0107224753060313
3	C	26	50	20120531	22	3960	78.92	0.00677036358209812	-0.00884856455414097
3	C	26	50	20120531	22	3962	78.96	0.00699023843570808	-0.00718801620240592
3	C	26	50	20120531	22	3964	79	0.00718878694879745	-0.00647411412505217
3	C	26	50	20120531	22	3966	79.04	0.00812339119469514	-0.00486870596011405
3	C	26	50	20120531	22	3968	79.08	0.00878631087312534	-0.00363327020522835
3	C	26	50	20120531	22	3970	79.12	0.00967117015696657	-0.00241516563754953
3	C	26	50	20120531	22	3972	79.16	0.0102244246447025	-0.00121306996739677
3	C	26	50	20120531	22	3974	79.2	0.0119321129771122	0.000137953704582370
3	C	26	50	20120531	22	3976	79.24	0.0126296780593934	0.00104782052684703
3	C	26	50	20120531	22	3978	79.28	0.0143691593268987	0.00075453950406854
3	C	26	50	20120531	22	3980	79.32	0.0150988086722695	-5.13359523141507e-05
3	C	26	50	20120531	22	3982	79.36	0.0163651520645609	7.92666701710087e-05
3	C	26	50	20120531	22	3984	79.4	0.0189797713118797	-0.00041478176677622
3	C	26	50	20120531	22	3986	79.44	0.020973126541248	-0.00154105437678234
3	C	26	50	20120531	22	3988	79.48	0.0214828091091273	-0.00093721346992028
3	C	26	50	20120531	22	3990	79.52	0.0236581029132949	-0.00181341069569197
3	C	26	50	20120531	22	3992	79.56	0.0254440495816056	-0.00198719632930418
3	C	26	50	20120531	22	3994	79.6	0.0277391767719809	-0.00267929830459395
3	C	26	50	20120531	22	3996	79.64	0.0293150773709401	-0.00235796069895154
3	C	26	50	20120531	22	3998	79.68	0.0303701513991485	-0.00305600237120328
3	C	26	50	20120531	22	4000	79.72	0.03001273720553	-0.00327553074249045
3	C	26	50	20120531	22	4002	79.76	0.0301412185076716	-0.00360136554726121
3	C	26	50	20120531	22	4004	79.8	0.0295749886105008	-0.00299973788462426
3	C	26	50	20120531	22	4006	79.84	0.029054013547326	-0.00239765767364735
3	C	26	50	20120531	22	4008	79.88	0.0290450969308152	-0.00207372498611798
3	C	26	50	20120531	22	4010	79.92	0.0285373942619233	-0.00136940420564931
[truncated: 674 more rows]
