# Supplementary material for: How Do Ants Make Sense of Gravity? A Boltzmann Walker Analysis of Lasius niger Trajectories on Various Inclines
Source: PLoS One. 2013 Oct 29;8(10):e76531. doi: 10.1371/journal.pone.0076531 (PMC3812222; doi:10.1371/journal.pone.0076531)
Supplement: Dataset S3 — Trajectories for . (ZIP) [file pone.0076531.s007.zip › Incline3/3-C-26-50-20120531-23.txt]

Pente	Colonie	Temperature	Humidite	Date	Indiv	Frame	Time	X	Y
3	C	26	50	20120531	23	28	0	0	0
3	C	26	50	20120531	23	30	0.0399999999999999	0.0023375040997718	0.000901992481149378
3	C	26	50	20120531	23	32	0.08	0.00512662315855183	0.0020209960334449
3	C	26	50	20120531	23	34	0.12	0.00641708596314947	0.0019712934977953
3	C	26	50	20120531	23	36	0.16	0.00679197276533114	0.00202692158827124
3	C	26	50	20120531	23	38	0.2	0.00803134710498805	0.00247310596719995
3	C	26	50	20120531	23	40	0.24	0.00913279305448536	0.00143242877447782
3	C	26	50	20120531	23	42	0.28	0.00986135713236837	0.000995461391020518
3	C	26	50	20120531	23	44	0.32	0.0102899805143863	-0.00106527757906097
3	C	26	50	20120531	23	46	0.36	0.0113244494509910	-0.00424384983971511
3	C	26	50	20120531	23	48	0.4	0.0112476647256219	-0.00581923425072406
3	C	26	50	20120531	23	50	0.44	0.0103467329046443	-0.00655869116714989
3	C	26	50	20120531	23	52	0.48	0.0102919957687127	-0.00763586228227041
3	C	26	50	20120531	23	54	0.52	0.00976066371251384	-0.0108845632721623
3	C	26	50	20120531	23	56	0.56	0.00937661068512765	-0.0141502885649180
3	C	26	50	20120531	23	58	0.6	0.00989947372340822	-0.0172348014815388
3	C	26	50	20120531	23	60	0.64	0.0102045761573546	-0.0199916128314864
3	C	26	50	20120531	23	62	0.68	0.0108687474147875	-0.0206791468969697
3	C	26	50	20120531	23	64	0.72	0.0114525630576064	-0.0241235771652144
3	C	26	50	20120531	23	66	0.76	0.0108734426038146	-0.0244851915731132
3	C	26	50	20120531	23	68	0.8	0.0104781769841991	-0.0234137763071915
3	C	26	50	20120531	23	70	0.84	0.00892114906522977	-0.0240147958579966
3	C	26	50	20120531	23	72	0.88	0.0084062834046444	-0.0257154795906318
3	C	26	50	20120531	23	74	0.92	0.00628390240091298	-0.0262941050696768
3	C	26	50	20120531	23	76	0.96	0.00473646992096434	-0.0260015042836218
3	C	26	50	20120531	23	78	1	0.00283810034551282	-0.0261340868050943
3	C	26	50	20120531	23	80	1.04	0.00184899937998908	-0.0264217378436809
3	C	26	50	20120531	23	82	1.08	0.00147444491799456	-0.0253472890896680
3	C	26	50	20120531	23	84	1.12	0.00085240308258476	-0.0255324803556607
3	C	26	50	20120531	23	86	1.16	0.00072172974942148	-0.0234554248966034
3	C	26	50	20120531	23	88	1.2	0.0005175173110148	-0.0239605819810831
3	C	26	50	20120531	23	90	1.24	0.00029781923410014	-0.0222396962077093
3	C	26	50	20120531	23	92	1.28	0.00034521660164308	-0.0210595562031124
3	C	26	50	20120531	23	94	1.32	0.000313729136676840	-0.0198054811134747
3	C	26	50	20120531	23	96	1.36	-0.00090001965322987	-0.0180342493372805
3	C	26	50	20120531	23	98	1.4	-0.00116315529971282	-0.0168012460297221
3	C	26	50	20120531	23	100	1.44	-0.00160934674970934	-0.0155659234119213
3	C	26	50	20120531	23	102	1.48	-0.00220101127779937	-0.0144248369148493
3	C	26	50	20120531	23	104	1.52	-0.00284272482386179	-0.0120823901386770
3	C	26	50	20120531	23	106	1.56	-0.00312024585070119	-0.00995261704065508
3	C	26	50	20120531	23	108	1.6	-0.00418984102376809	-0.00726319579538167
3	C	26	50	20120531	23	110	1.64	-0.00482163386169046	-0.00533131642956971
3	C	26	50	20120531	23	112	1.68	-0.00522692625546315	-0.00457730725558706
3	C	26	50	20120531	23	114	1.72	-0.00523353063279943	-0.0035940328499403
3	C	26	50	20120531	23	116	1.76	-0.00463061603582072	-0.00207371791505016
3	C	26	50	20120531	23	118	1.8	-0.00457042710660613	-0.00174803867377126
3	C	26	50	20120531	23	120	1.84	-0.00282332817774706	0.000788078285807008
3	C	26	50	20120531	23	122	1.88	-0.00183330797340777	0.00144495220125806
3	C	26	50	20120531	23	124	1.92	-0.00021069660759016	0.00143416104467037
3	C	26	50	20120531	23	126	1.96	0.00136023303069731	0.00205531899660369
3	C	26	50	20120531	23	128	2	0.00329141236079589	0.00207015409687299
3	C	26	50	20120531	23	130	2.04	0.00560469805331206	0.00225421399201585
3	C	26	50	20120531	23	132	2.08	0.0081502046838377	0.00215135116855664
3	C	26	50	20120531	23	134	2.12	0.0101894963981390	0.00118144532371499
3	C	26	50	20120531	23	136	2.16	0.0117356320442510	0.000266034784285819
3	C	26	50	20120531	23	138	2.2	0.012133620024974	-0.000854701179623611
3	C	26	50	20120531	23	140	2.24	0.0131223108685647	-0.00241073207803148
3	C	26	50	20120531	23	142	2.28	0.0130348912572066	-0.00357026699102462
3	C	26	50	20120531	23	144	2.32	0.0126238571563706	-0.00524368468617727
3	C	26	50	20120531	23	146	2.36	0.0125407650385134	-0.00600869644167518
3	C	26	50	20120531	23	148	2.4	0.0120531017758003	-0.00856845127384173
3	C	26	50	20120531	23	150	2.44	0.0116450304523775	-0.0106584326448592
3	C	26	50	20120531	23	152	2.48	0.0117013529217126	-0.0130486996384296
3	C	26	50	20120531	23	154	2.52	0.0119071471579888	-0.0143423960423376
3	C	26	50	20120531	23	156	2.56	0.0124542010263605	-0.0158446790472007
3	C	26	50	20120531	23	158	2.6	0.0125900291679587	-0.0176580614586214
3	C	26	50	20120531	23	160	2.64	0.0124856107095809	-0.0167965720538984
3	C	26	50	20120531	23	162	2.68	0.0115106377375452	-0.0168964296735376
3	C	26	50	20120531	23	164	2.72	0.0117062588285605	-0.0159722057551877
3	C	26	50	20120531	23	166	2.76	0.0112539650470423	-0.0154751379722848
3	C	26	50	20120531	23	168	2.8	0.0109595045701528	-0.0152928670572983
3	C	26	50	20120531	23	170	2.84	0.0092404148480033	-0.0152144913416716
3	C	26	50	20120531	23	172	2.88	0.00797289765845517	-0.0153636484460951
3	C	26	50	20120531	23	174	2.92	0.00712076327644726	-0.0155287578795022
3	C	26	50	20120531	23	176	2.96	0.00561897453922421	-0.0152928599862305
3	C	26	50	20120531	23	178	3	0.00448084374849759	-0.0152006956883707
3	C	26	50	20120531	23	180	3.04	0.00369112568206502	-0.0154891457576201
3	C	26	50	20120531	23	182	3.08	0.00278590879399344	-0.0160951009137579
3	C	26	50	20120531	23	184	3.12	0.00120766060052069	-0.0177664750703129
3	C	26	50	20120531	23	186	3.16	-0.00090899283828312	-0.0198172261571102
3	C	26	50	20120531	23	188	3.2	-0.00282339252446414	-0.0216649173895540
3	C	26	50	20120531	23	190	3.24	-0.0035489194373006	-0.0233565642975257
3	C	26	50	20120531	23	192	3.28	-0.00468519760826051	-0.0240108219178863
3	C	26	50	20120531	23	194	3.32	-0.0057167532649267	-0.0249788228170595
3	C	26	50	20120531	23	196	3.36	-0.00598884088325947	-0.0260085187828912
3	C	26	50	20120531	23	198	3.4	-0.00700295221563374	-0.0254636435105122
3	C	26	50	20120531	23	200	3.44	-0.00730413020694454	-0.0251930125321487
3	C	26	50	20120531	23	202	3.48	-0.00800748225112304	-0.0246129799106092
3	C	26	50	20120531	23	204	3.52	-0.00821265635475214	-0.0242593133829309
3	C	26	50	20120531	23	206	3.56	-0.00799883433518914	-0.0231686648125610
3	C	26	50	20120531	23	208	3.6	-0.00855538394052544	-0.0219546473220774
3	C	26	50	20120531	23	210	3.64	-0.00833043913129434	-0.0223739050747786
3	C	26	50	20120531	23	212	3.68	-0.00830525198774844	-0.0209608370253910
3	C	26	50	20120531	23	214	3.72	-0.00809237042020444	-0.0206384387595768
3	C	26	50	20120531	23	216	3.76	-0.00853598800151744	-0.0193546369008579
3	C	26	50	20120531	23	218	3.8	-0.00765817857228464	-0.0182466076458064
3	C	26	50	20120531	23	220	3.84	-0.00740575559353674	-0.0174085305466085
3	C	26	50	20120531	23	222	3.88	-0.00703824391508284	-0.0169087050472590
3	C	26	50	20120531	23	224	3.92	-0.00747776734813274	-0.0158114308863493
3	C	26	50	20120531	23	226	3.96	-0.00714594052049824	-0.0145154979036924
3	C	26	50	20120531	23	228	4	-0.00723806522037834	-0.0113337408340958
3	C	26	50	20120531	23	230	4.04	-0.00726221998802364	-0.00962539913502032
3	C	26	50	20120531	23	232	4.08	-0.00706755349116294	-0.00784187784296911
3	C	26	50	20120531	23	234	4.12	-0.00661609409564662	-0.00612908137117219
3	C	26	50	20120531	23	236	4.16	-0.00552834466307954	-0.00447513739677342
3	C	26	50	20120531	23	238	4.2	-0.00485106364592344	-0.0025870208696491
3	C	26	50	20120531	23	240	4.24	-0.00425998601646179	-0.00107448410935201
3	C	26	50	20120531	23	242	4.28	-0.00392776603745692	-0.000166792347546282
3	C	26	50	20120531	23	244	4.32	-0.00303857431036737	0.000263982053300039
3	C	26	50	20120531	23	246	4.36	-0.00207657886908685	-9.98477201442222e-05
3	C	26	50	20120531	23	248	4.4	-0.00138620152723639	-0.00037710358194069
3	C	26	50	20120531	23	250	4.44	0.00013816866504385	-0.000142835569799681
3	C	26	50	20120531	23	252	4.48	0.0016738702434926	0.00124062591865961
3	C	26	50	20120531	23	254	4.52	0.0013252453871642	0.000906072487276819
3	C	26	50	20120531	23	256	4.56	0.00217047133591992	0.00120833942303064
3	C	26	50	20120531	23	258	4.6	0.00221742322619070	0.00164547283516016
3	C	26	50	20120531	23	260	4.64	0.00252041848192914	0.00168955387189933
3	C	26	50	20120531	23	262	4.68	0.00276022667570074	0.00182838721731750
3	C	26	50	20120531	23	264	4.72	0.00310307446962685	0.00198785393861069
3	C	26	50	20120531	23	266	4.76	0.00341164879786885	0.00201980809405251
3	C	26	50	20120531	23	268	4.8	0.00324654643552960	0.00149603288802419
3	C	26	50	20120531	23	270	4.84	0.00389042372834245	0.00125981679670102
3	C	26	50	20120531	23	272	4.88	0.00441024620746393	0.000318954655789818
3	C	26	50	20120531	23	274	4.92	0.00400329211275545	0.000383145809385938
3	C	26	50	20120531	23	276	4.96	0.005287789764547	-0.00112978975913574
3	C	26	50	20120531	23	278	5	0.00556996850375408	-0.00171302628150081
3	C	26	50	20120531	23	280	5.04	0.00649226767744557	-0.00233470607823865
3	C	26	50	20120531	23	282	5.08	0.00778033833980245	-0.00355090640735573
3	C	26	50	20120531	23	284	5.12	0.00791239053118904	-0.00346125233856909
3	C	26	50	20120531	23	286	5.16	0.00936568588535831	-0.00453821132165526
3	C	26	50	20120531	23	288	5.2	0.00997280069661727	-0.00511678730322553
3	C	26	50	20120531	23	290	5.24	0.0102419538218081	-0.00548882446507902
3	C	26	50	20120531	23	292	5.28	0.0100981353735826	-0.0058279033798614
3	C	26	50	20120531	23	294	5.32	0.0098881882991805	-0.00579177729441058
3	C	26	50	20120531	23	296	5.36	0.00953697543203294	-0.00659030591133674
3	C	26	50	20120531	23	298	5.4	0.00914448167099972	-0.00729166391439224
3	C	26	50	20120531	23	300	5.44	0.00901826311055793	-0.00785201775421133
3	C	26	50	20120531	23	302	5.48	0.00859792631290871	-0.00955975558409565
3	C	26	50	20120531	23	304	5.52	0.0085207265158591	-0.0110720568778346
3	C	26	50	20120531	23	306	5.56	0.00831802940728451	-0.0132651464383643
3	C	26	50	20120531	23	308	5.6	0.00857467381351617	-0.0137020606473917
3	C	26	50	20120531	23	310	5.64	0.0089236734364386	-0.0134872698915385
3	C	26	50	20120531	23	312	5.68	0.00933792487312893	-0.0132878374949726
3	C	26	50	20120531	23	314	5.72	0.0101128149103600	-0.0138113369293563
3	C	26	50	20120531	23	316	5.76	0.0101848337360239	-0.0136636576781055
3	C	26	50	20120531	23	318	5.8	0.0101584232977465	-0.0136835627339959
3	C	26	50	20120531	23	320	5.84	0.00979538053414975	-0.014388279494262
3	C	26	50	20120531	23	322	5.88	0.0097628606932830	-0.0148712263547446
3	C	26	50	20120531	23	324	5.92	0.00878530678149602	-0.0153813826841673
3	C	26	50	20120531	23	326	5.96	0.00846618242007872	-0.0159782585892347
3	C	26	50	20120531	23	328	6	0.00787622201933134	-0.0163293583192972
3	C	26	50	20120531	23	330	6.04	0.00775953525829994	-0.0171333528716419
3	C	26	50	20120531	23	332	6.08	0.00723021633510713	-0.0178001333530974
3	C	26	50	20120531	23	334	6.12	0.00663457079583902	-0.0192526508898074
3	C	26	50	20120531	23	336	6.16	0.00632380443657534	-0.0190059342627836
3	C	26	50	20120531	23	338	6.2	0.00627888901383437	-0.0191936852553242
3	C	26	50	20120531	23	340	6.24	0.00602795095932689	-0.0202808477892629
3	C	26	50	20120531	23	342	6.28	0.0061321855699416	-0.0212758813806808
3	C	26	50	20120531	23	344	6.32	0.00634037194845854	-0.0209303748652575
3	C	26	50	20120531	23	346	6.36	0.00640335394945883	-0.0208160569119430
3	C	26	50	20120531	23	348	6.4	0.00715473268621546	-0.0203545919554729
3	C	26	50	20120531	23	350	6.44	0.00720920819263808	-0.0202974294432818
3	C	26	50	20120531	23	352	6.48	0.0070845523381827	-0.0197101701904385
3	C	26	50	20120531	23	354	6.52	0.00780937214423797	-0.0194551521298036
3	C	26	50	20120531	23	356	6.56	0.00775384304871139	-0.0189796440326591
3	C	26	50	20120531	23	358	6.6	0.00803191986148081	-0.0177909551070776
3	C	26	50	20120531	23	360	6.64	0.00882461484746218	-0.0174341207410196
3	C	26	50	20120531	23	362	6.68	0.00938243724500462	-0.0165692725790860
3	C	26	50	20120531	23	364	6.72	0.00987089246731266	-0.0155712762102549
3	C	26	50	20120531	23	366	6.76	0.0099373039362017	-0.0148076574551160
3	C	26	50	20120531	23	368	6.8	0.00968357280990854	-0.0136201635399947
3	C	26	50	20120531	23	370	6.84	0.00986147380498726	-0.0130082404026236
3	C	26	50	20120531	23	372	6.88	0.0105648661542522	-0.0111541731883338
3	C	26	50	20120531	23	374	6.92	0.0110438553380805	-0.0104620620206559
3	C	26	50	20120531	23	376	6.96	0.0116102690830144	-0.00872920492947668
3	C	26	50	20120531	23	378	7	0.0107867018149664	-0.00937708444667104
3	C	26	50	20120531	23	380	7.04	0.0113327791688734	-0.00696632408436831
3	C	26	50	20120531	23	382	7.08	0.0112143599962280	-0.00542181195542597
3	C	26	50	20120531	23	384	7.12	0.0110457574553219	-0.00428573177436479
3	C	26	50	20120531	23	386	7.16	0.00995985357145375	-0.00334607171498161
3	C	26	50	20120531	23	388	7.2	0.00930166443738968	-0.0014798896402097
3	C	26	50	20120531	23	390	7.24	0.00839020238222666	-0.000485045553409162
3	C	26	50	20120531	23	392	7.28	0.00760109525605304	-0.000532063911717381
3	C	26	50	20120531	23	394	7.32	0.00709882528856095	6.3148171093869e-05
3	C	26	50	20120531	23	396	7.36	0.00636973172912019	-0.00082380839146035
3	C	26	50	20120531	23	398	7.4	0.00629112903221671	-0.000393660487222171
3	C	26	50	20120531	23	400	7.44	0.0058237767046864	-0.000987392595540391
3	C	26	50	20120531	23	402	7.48	0.00548387471761071	-0.000705798633641352
3	C	26	50	20120531	23	404	7.52	0.00328412916094967	-0.00274793008877591
3	C	26	50	20120531	23	406	7.56	0.00280820387080425	-0.00305505484811647
3	C	26	50	20120531	23	408	7.6	0.00214742460460070	-0.0032580814684511
3	C	26	50	20120531	23	410	7.64	0.00231503790311994	-0.00316752866694557
3	C	26	50	20120531	23	412	7.68	0.00245117497967077	-0.00390181175376414
3	C	26	50	20120531	23	414	7.72	0.00204968759819832	-0.00342027832902645
3	C	26	50	20120531	23	416	7.76	0.00179691743002078	-0.00376879075537665
3	C	26	50	20120531	23	418	7.8	0.00109161023559235	-0.00466893415229322
3	C	26	50	20120531	23	420	7.84	2.23657874889299e-05	-0.0050490747578591
3	C	26	50	20120531	23	422	7.88	-0.00102718573675845	-0.00505527608433011
3	C	26	50	20120531	23	424	7.92	-0.00145941889889435	-0.00488539368015004
3	C	26	50	20120531	23	426	7.96	-0.00385464412521442	-0.0053077061341459
3	C	26	50	20120531	23	428	8	-0.00542185438183285	-0.00537894714235044
3	C	26	50	20120531	23	430	8.04	-0.00599799084500802	-0.00548785572878879
3	C	26	50	20120531	23	432	8.08	-0.00846169229201824	-0.00518988093119678
3	C	26	50	20120531	23	434	8.12	-0.00903820352178744	-0.00390045050249967
3	C	26	50	20120531	23	436	8.16	-0.00989984141893444	-0.00301110816166573
3	C	26	50	20120531	23	438	8.2	-0.0106030449706888	-0.00103296279916074
3	C	26	50	20120531	23	440	8.24	-0.0107159628525765	-0.000296221172774662
3	C	26	50	20120531	23	442	8.28	-0.0104750798564975	0.000461415458995479
3	C	26	50	20120531	23	444	8.32	-0.0108706778163001	0.00080064286620191
3	C	26	50	20120531	23	446	8.36	-0.0109004187275168	-3.51997755674606e-05
3	C	26	50	20120531	23	448	8.4	-0.0105513908203231	-0.000767620979520491
3	C	26	50	20120531	23	450	8.44	-0.0103677410471134	-0.000458106199259511
3	C	26	50	20120531	23	452	8.48	-0.0102985577196421	-0.00137957947223057
3	C	26	50	20120531	23	454	8.52	-0.0101834053803258	-0.00201905148979663
3	C	26	50	20120531	23	456	8.56	-0.0103475177931714	-0.00229672525170077
3	C	26	50	20120531	23	458	8.6	-0.0104469652908775	-0.00240904209282444
3	C	26	50	20120531	23	460	8.64	-0.0104279229052601	-0.00343086088911369
3	C	26	50	20120531	23	462	8.68	-0.0103745363432806	-0.00369454100781815
3	C	26	50	20120531	23	464	8.72	-0.0106365618321170	-0.00437559797518579
3	C	26	50	20120531	23	466	8.76	-0.0109300323595129	-0.00605248049356625
3	C	26	50	20120531	23	468	8.8	-0.0112908901631558	-0.00714953545137374
3	C	26	50	20120531	23	470	8.84	-0.0118132511556218	-0.00959447735547903
3	C	26	50	20120531	23	472	8.88	-0.0121166565332933	-0.0111639149984582
3	C	26	50	20120531	23	474	8.92	-0.0127724980728438	-0.0128674059450147
3	C	26	50	20120531	23	476	8.96	-0.0129944801046617	-0.014507236068061
3	C	26	50	20120531	23	478	9	-0.0130189247860873	-0.0153553611546196
3	C	26	50	20120531	23	480	9.04	-0.0124315806804304	-0.0158910864652500
3	C	26	50	20120531	23	482	9.08	-0.0125055794050815	-0.0169440745284539
3	C	26	50	20120531	23	484	9.12	-0.0124770052200538	-0.0180811093036697
3	C	26	50	20120531	23	486	9.16	-0.0129403227962906	-0.0190027310690648
3	C	26	50	20120531	23	488	9.2	-0.0133874971247130	-0.0200499562120021
3	C	26	50	20120531	23	490	9.24	-0.0134367188277514	-0.0195378624099990
3	C	26	50	20120531	23	492	9.28	-0.0131919184601046	-0.0195278214937061
3	C	26	50	20120531	23	494	9.32	-0.0125612987123322	-0.0191035793453044
3	C	26	50	20120531	23	496	9.36	-0.0122581471859952	-0.0187766987296043
3	C	26	50	20120531	23	498	9.4	-0.0125266229028896	-0.0184331282725478
3	C	26	50	20120531	23	500	9.44	-0.0110476341167192	-0.0178861147092626
3	C	26	50	20120531	23	502	9.48	-0.0105577434676453	-0.0185683384028192
3	C	26	50	20120531	23	504	9.52	-0.00939449977958494	-0.0174624764300520
3	C	26	50	20120531	23	506	9.56	-0.00900294364214354	-0.0177507949774401
3	C	26	50	20120531	23	508	9.6	-0.00745257313351904	-0.0174351106905133
3	C	26	50	20120531	23	510	9.64	-0.00666122165042195	-0.0170877374131876
3	C	26	50	20120531	23	512	9.68	-0.0053771298779228	-0.0167196034807663
3	C	26	50	20120531	23	514	9.72	-0.0037215029893848	-0.0166128374278749
3	C	26	50	20120531	23	516	9.76	-0.00186167073350795	-0.0169832199598604
3	C	26	50	20120531	23	518	9.8	-0.00066559254206309	-0.0171274061036122
3	C	26	50	20120531	23	520	9.84	0.00045686169132462	-0.0170407077411709
3	C	26	50	20120531	23	522	9.88	0.00200925806087719	-0.0179605263842740
3	C	26	50	20120531	23	524	9.92	0.00263716888257085	-0.0171365489942929
3	C	26	50	20120531	23	526	9.96	0.00298402597194628	-0.0169728184191092
3	C	26	50	20120531	23	528	10	0.00519667622736398	-0.0171521831252249
3	C	26	50	20120531	23	530	10.04	0.00649963360878519	-0.0162826822006711
3	C	26	50	20120531	23	532	10.08	0.00826949359782387	-0.0153360359262898
3	C	26	50	20120531	23	534	10.12	0.0102370040743398	-0.0143671016461655
3	C	26	50	20120531	23	536	10.16	0.0110984461029085	-0.013793027813471
3	C	26	50	20120531	23	538	10.2	0.0126925851070748	-0.0130512353233469
3	C	26	50	20120531	23	540	10.24	0.0142640903302822	-0.0129011561516807
3	C	26	50	20120531	23	542	10.28	0.0154265031678748	-0.0133833322657719
3	C	26	50	20120531	23	544	10.32	0.0155791180244583	-0.0131494001293519
3	C	26	50	20120531	23	546	10.36	0.0166419560851242	-0.0138903914674929
3	C	26	50	20120531	23	548	10.4	0.0179146210120393	-0.0155732914645813
3	C	26	50	20120531	23	550	10.44	0.0174558784166768	-0.0166308120822527
3	C	26	50	20120531	23	552	10.48	0.0174746662438529	-0.0164441571052229
3	C	26	50	20120531	23	554	10.52	0.0177561866666467	-0.0176738652951809
3	C	26	50	20120531	23	556	10.56	0.0177408325500000	-0.0195989734064563
3	C	26	50	20120531	23	558	10.6	0.0178851975917674	-0.0199829585515915
3	C	26	50	20120531	23	560	10.64	0.0172167773296863	-0.0211295244191108
3	C	26	50	20120531	23	562	10.68	0.0171031240567462	-0.0211952358522865
3	C	26	50	20120531	23	564	10.72	0.0169491303419394	-0.0212051212050875
3	C	26	50	20120531	23	566	10.76	0.0164958961084023	-0.0212114639529147
3	C	26	50	20120531	23	568	10.8	0.0162037761549585	-0.0206592984096218
3	C	26	50	20120531	23	570	10.84	0.0165097836855848	-0.0196228495740298
3	C	26	50	20120531	23	572	10.88	0.0164192740175929	-0.0197559270702491
3	C	26	50	20120531	23	574	10.92	0.0166355638398222	-0.0198572696141288
3	C	26	50	20120531	23	576	10.96	0.0162877047801379	-0.0186666057393075
3	C	26	50	20120531	23	578	11	0.0168742951099661	-0.0175598676612384
3	C	26	50	20120531	23	580	11.04	0.0168612235340091	-0.0172209414815207
3	C	26	50	20120531	23	582	11.08	0.0170284040831782	-0.0166176174697157
3	C	26	50	20120531	23	584	11.12	0.0170209865330436	-0.0158378837510335
3	C	26	50	20120531	23	586	11.16	0.0167901444532574	-0.0166693423307595
3	C	26	50	20120531	23	588	11.2	0.0178862660301138	-0.0156866406816055
3	C	26	50	20120531	23	590	11.24	0.0187782458792415	-0.0156953734503532
3	C	26	50	20120531	23	592	11.28	0.0203795528248488	-0.0145000872185032
3	C	26	50	20120531	23	594	11.32	0.0208756801557327	-0.0133948581063052
3	C	26	50	20120531	23	596	11.36	0.0202969981081452	-0.0126150466058770
3	C	26	50	20120531	23	598	11.4	0.0198438699406253	-0.0117918470333553
3	C	26	50	20120531	23	600	11.44	0.0190138326455294	-0.0111059888109434
3	C	26	50	20120531	23	602	11.48	0.0183819549547933	-0.00970776293289293
3	C	26	50	20120531	23	604	11.52	0.0174069890538255	-0.00872022467335561
3	C	26	50	20120531	23	606	11.56	0.0162697350755076	-0.00689356986765202
3	C	26	50	20120531	23	608	11.6	0.0153990886379682	-0.00566146458570571
3	C	26	50	20120531	23	610	11.64	0.0144851319100811	-0.00447834059049219
3	C	26	50	20120531	23	612	11.68	0.0132628978388002	-0.00272955238353287
3	C	26	50	20120531	23	614	11.72	0.0127390165667547	-0.00143230842490366
3	C	26	50	20120531	23	616	11.76	0.0113654404310964	-0.000137829253788881
3	C	26	50	20120531	23	618	11.8	0.0106865896368860	0.000105443763210538
3	C	26	50	20120531	23	620	11.84	0.0101851943604823	0.000531772583723538
3	C	26	50	20120531	23	622	11.88	0.00960700728764166	0.000179746543777618
3	C	26	50	20120531	23	624	11.92	0.00948870832314915	0.000215639283990649
3	C	26	50	20120531	23	626	11.96	0.00879963771463033	0.000155897953368549
3	C	26	50	20120531	23	628	12	0.0088267036408938	0.000277282024747368
3	C	26	50	20120531	23	630	12.04	0.00825448320578352	0.00034071084652269
3	C	26	50	20120531	23	632	12.08	0.00780249178312499	6.28832181829575e-05
3	C	26	50	20120531	23	634	12.12	0.00702265291766441	-8.57232621900225e-05
3	C	26	50	20120531	23	636	12.16	0.00621397307578754	-0.000543627228910121
3	C	26	50	20120531	23	638	12.2	0.00609935530919789	-0.00105437469960185
3	C	26	50	20120531	23	640	12.24	0.00435676772160279	-0.00150376156514256
3	C	26	50	20120531	23	642	12.28	0.00406288707227385	-0.00194026565223682
3	C	26	50	20120531	23	644	12.32	0.00328595349644513	-0.00281917816804827
3	C	26	50	20120531	23	646	12.36	0.00288483161846788	-0.0030600979336799
3	C	26	50	20120531	23	648	12.4	0.00299615285324364	-0.0024423892486252
3	C	26	50	20120531	23	650	12.44	0.0021629887319614	-0.00258254629793775
3	C	26	50	20120531	23	652	12.48	0.00186699524757027	-0.00320884350195674
3	C	26	50	20120531	23	654	12.52	0.00197450729811578	-0.00324347405656535
3	C	26	50	20120531	23	656	12.56	0.00215122827339806	-0.00367407295350857
3	C	26	50	20120531	23	658	12.6	0.00206061664060834	-0.00342009730969047
3	C	26	50	20120531	23	660	12.64	0.00182375071815325	-0.00387359246562987
3	C	26	50	20120531	23	662	12.68	0.00169117385353502	-0.00417269297721753
3	C	26	50	20120531	23	664	12.72	0.00173906761003835	-0.00375741482148092
3	C	26	50	20120531	23	666	12.76	0.000283493250713310	-0.00479142625999816
3	C	26	50	20120531	23	668	12.8	-0.00026198306242962	-0.00436106693083240
3	C	26	50	20120531	23	670	12.84	-0.00170334952520028	-0.00421363516695501
3	C	26	50	20120531	23	672	12.88	-0.00416082843253601	-0.00505523365792324
3	C	26	50	20120531	23	674	12.92	-0.00556801335350411	-0.00543701475122148
3	C	26	50	20120531	23	676	12.96	-0.00713596607224274	-0.00610315176550608
3	C	26	50	20120531	23	678	13	-0.00865849425135804	-0.00915911171030247
3	C	26	50	20120531	23	680	13.04	-0.00919934608615204	-0.0104413225787637
3	C	26	50	20120531	23	682	13.08	-0.0100251265984250	-0.0118224223305738
3	C	26	50	20120531	23	684	13.12	-0.00995355325003334	-0.0121016022299219
3	C	26	50	20120531	23	686	13.16	-0.0104681007125672	-0.0129148598811001
3	C	26	50	20120531	23	688	13.2	-0.0115141025607730	-0.0129378620646921
3	C	26	50	20120531	23	690	13.24	-0.0125184628906347	-0.0127357850887646
3	C	26	50	20120531	23	692	13.28	-0.0140252296595973	-0.0115309529153687
3	C	26	50	20120531	23	694	13.32	-0.0142166151809933	-0.0104677047327697
3	C	26	50	20120531	23	696	13.36	-0.0144235499805075	-0.00928821526641151
3	C	26	50	20120531	23	698	13.4	-0.0141431397153602	-0.00766834676779812
3	C	26	50	20120531	23	700	13.44	-0.0136647819778875	-0.00731415698110178
3	C	26	50	20120531	23	702	13.48	-0.0137218454951293	-0.006293448342459
3	C	26	50	20120531	23	704	13.52	-0.0134112841968321	-0.00461449400120966
3	C	26	50	20120531	23	706	13.56	-0.0126838127403474	-0.00390738722002312
3	C	26	50	20120531	23	708	13.6	-0.0119405728026422	-0.00258431972174497
3	C	26	50	20120531	23	710	13.64	-0.0111730508180711	-0.00143354586177073
3	C	26	50	20120531	23	712	13.68	-0.0105659360068121	0.000318374828229249
3	C	26	50	20120531	23	714	13.72	-0.00966187877386174	0.000629735157189119
3	C	26	50	20120531	23	716	13.76	-0.00992328200873074	0.00172413846456716
3	C	26	50	20120531	23	718	13.8	-0.00875347990527484	0.00464643401451587
3	C	26	50	20120531	23	720	13.84	-0.00899018390027704	0.00573696944780084
3	C	26	50	20120531	23	722	13.88	-0.00901089505789794	0.00601324313827824
3	C	26	50	20120531	23	724	13.92	-0.00844601927021314	0.00624153609811824
3	C	26	50	20120531	23	726	13.96	-0.00815772974955844	0.00661651691014644
3	C	26	50	20120531	23	728	14	-0.00807409885168924	0.00654684705785434
3	C	26	50	20120531	23	730	14.04	-0.00859354861482634	0.00671682640637414
3	C	26	50	20120531	23	732	14.08	-0.00881831205116804	0.00734865212476184
3	C	26	50	20120531	23	734	14.12	-0.00901001188152824	0.00776803397470304
3	C	26	50	20120531	23	736	14.16	-0.00959441654429584	0.00895040631540814
3	C	26	50	20120531	23	738	14.2	-0.00927969462969824	0.0101726290729806
3	C	26	50	20120531	23	740	14.24	-0.00961950186446524	0.0108875423130314
3	C	26	50	20120531	23	742	14.28	-0.0100898905085139	0.0130309031749606
3	C	26	50	20120531	23	744	14.32	-0.00992437802424164	0.0149056341707171
3	C	26	50	20120531	23	746	14.36	-0.0101563090484708	0.0170830987927029
3	C	26	50	20120531	23	748	14.4	-0.0111927932394018	0.0187968357165189
3	C	26	50	20120531	23	750	14.44	-0.0123061187242444	0.0205479998022630
3	C	26	50	20120531	23	752	14.48	-0.0130244755743196	0.0222372001207717
3	C	26	50	20120531	23	754	14.52	-0.0140274004774156	0.0226001226762157
3	C	26	50	20120531	23	756	14.56	-0.0149661695822545	0.0221072551075930
3	C	26	50	20120531	23	758	14.6	-0.0161039751038617	0.0217434486686726
3	C	26	50	20120531	23	760	14.64	-0.0167783286989437	0.0206019803339387
3	C	26	50	20120531	23	762	14.68	-0.0180468782643924	0.0198220415542900
3	C	26	50	20120531	23	764	14.72	-0.0189378130096976	0.0187297227977029
3	C	26	50	20120531	23	766	14.76	-0.0194905039333289	0.0173376961248031
3	C	26	50	20120531	23	768	14.8	-0.0190763974535288	0.0173576612847699
3	C	26	50	20120531	23	770	14.84	-0.0202883855475503	0.0148987610928040
3	C	26	50	20120531	23	772	14.88	-0.0200507976690716	0.0139443083595584
3	C	26	50	20120531	23	774	14.92	-0.0204376982154657	0.0123534878075161
3	C	26	50	20120531	23	776	14.96	-0.0203324312289504	0.0111694162892158
3	C	26	50	20120531	23	778	15	-0.0209555195823964	0.00997894545454584
3	C	26	50	20120531	23	780	15.04	-0.0206074109140182	0.00841164327404584
3	C	26	50	20120531	23	782	15.08	-0.0200183131835439	0.00624557014230484
3	C	26	50	20120531	23	784	15.12	-0.0193555773528768	0.004141397138189
3	C	26	50	20120531	23	786	15.16	-0.0186620399508213	0.00302092280378861
3	C	26	50	20120531	23	788	15.2	-0.0190453696079703	0.00157820576706588
3	C	26	50	20120531	23	790	15.24	-0.0187703757807668	-0.000298526340881330
3	C	26	50	20120531	23	792	15.28	-0.0185809418740870	-0.00175537844215997
3	C	26	50	20120531	23	794	15.32	-0.0186865129165181	-0.00421603933001104
3	C	26	50	20120531	23	796	15.36	-0.0187438592764724	-0.00625469889084997
3	C	26	50	20120531	23	798	15.4	-0.0187160699799717	-0.00809098449091332
3	C	26	50	20120531	23	800	15.44	-0.0183019175382308	-0.0105458471031587
3	C	26	50	20120531	23	802	15.48	-0.0182527029062602	-0.0117339279169083
3	C	26	50	20120531	23	804	15.52	-0.0180218396132706	-0.0130760802272107
3	C	26	50	20120531	23	806	15.56	-0.0177680024209602	-0.0140999567042332
3	C	26	50	20120531	23	808	15.6	-0.0180602991510993	-0.0172716346737708
3	C	26	50	20120531	23	810	15.64	-0.0183701745558187	-0.0187156669291065
3	C	26	50	20120531	23	812	15.68	-0.0183929151099017	-0.0200664105868003
3	C	26	50	20120531	23	814	15.72	-0.0177842163794528	-0.0216185311847082
3	C	26	50	20120531	23	816	15.76	-0.0167976044297989	-0.0215451900693635
3	C	26	50	20120531	23	818	15.8	-0.0166068694466416	-0.0216937814883621
3	C	26	50	20120531	23	820	15.84	-0.0170197985936511	-0.0223227034727528
3	C	26	50	20120531	23	822	15.88	-0.0164850922238925	-0.0240534102522104
3	C	26	50	20120531	23	824	15.92	-0.0171261658383179	-0.0250030440527423
3	C	26	50	20120531	23	826	15.96	-0.0172923309821493	-0.0259992210358253
3	C	26	50	20120531	23	828	16	-0.0177083933193062	-0.0275617848937846
3	C	26	50	20120531	23	830	16.04	-0.0179622658669556	-0.0280390607578821
3	C	26	50	20120531	23	832	16.08	-0.0176268568363676	-0.0291285284599274
3	C	26	50	20120531	23	834	16.12	-0.0173689325668620	-0.0307786045602331
3	C	26	50	20120531	23	836	16.16	-0.0167432632736647	-0.0323650905477067
3	C	26	50	20120531	23	838	16.2	-0.0163518867413457	-0.0339394567249507
3	C	26	50	20120531	23	840	16.24	-0.0165306221224263	-0.0343978245537193
3	C	26	50	20120531	23	842	16.28	-0.0165464754564605	-0.0354217010307418
3	C	26	50	20120531	23	844	16.32	-0.0160558140609951	-0.0356197616401521
3	C	26	50	20120531	23	846	16.36	-0.0159138906589432	-0.0352200412478152
3	C	26	50	20120531	23	848	16.4	-0.0156420646701194	-0.0348864424105870
3	C	26	50	20120531	23	850	16.44	-0.0152549661338267	-0.0345060472465799
3	C	26	50	20120531	23	852	16.48	-0.0151321487570024	-0.0343297584549623
3	C	26	50	20120531	23	854	16.52	-0.0149683686843440	-0.0341152363996859
3	C	26	50	20120531	23	856	16.56	-0.0145230752599595	-0.0340679592402957
3	C	26	50	20120531	23	858	16.6	-0.0142104492098613	-0.0341909392516797
3	C	26	50	20120531	23	860	16.64	-0.0129795460094431	-0.0343140889686912
3	C	26	50	20120531	23	862	16.68	-0.0120068994187175	-0.0345612440019193
3	C	26	50	20120531	23	864	16.72	-0.0112997219268529	-0.0342644712858553
3	C	26	50	20120531	23	866	16.76	-0.00973128837550304	-0.0341321716070953
3	C	26	50	20120531	23	868	16.8	-0.00880511991350484	-0.0355790535027592
3	C	26	50	20120531	23	870	16.84	-0.00696734938920104	-0.0355732552271535
3	C	26	50	20120531	23	872	16.88	-0.00786042525383964	-0.0354967462734291
3	C	26	50	20120531	23	874	16.92	-0.00454154886566247	-0.0368295011346095
3	C	26	50	20120531	23	876	16.96	-0.0034992734701935	-0.0369683769064345
3	C	26	50	20120531	23	878	17	-0.00166433137301441	-0.0376940098852882
3	C	26	50	20120531	23	880	17.04	-0.00128030168015199	-0.0382668370887274
3	C	26	50	20120531	23	882	17.08	-5.60877098837193e-05	-0.0384480685567455
3	C	26	50	20120531	23	884	17.12	0.00071685071263129	-0.0388975763375458
3	C	26	50	20120531	23	886	17.16	0.00140387566123214	-0.0398274217548061
3	C	26	50	20120531	23	888	17.2	0.00200562353202189	-0.0404336951089955
3	C	26	50	20120531	23	890	17.24	0.00260928059112085	-0.0405555296073939
3	C	26	50	20120531	23	892	17.28	0.00302307947947121	-0.0416652629897881
3	C	26	50	20120531	23	894	17.32	0.00290244706260079	-0.0419575809331306
3	C	26	50	20120531	23	896	17.36	0.00252951894620300	-0.0433467629154497
3	C	26	50	20120531	23	898	17.4	0.00271414452677081	-0.0434551623850056
3	C	26	50	20120531	23	900	17.44	0.00252145792889748	-0.0434613142140019
3	C	26	50	20120531	23	902	17.48	0.0031193167123907	-0.0447255504280853
3	C	26	50	20120531	23	904	17.52	0.00340894764996472	-0.0455804425265399
3	C	26	50	20120531	23	906	17.56	0.00358593647729571	-0.0467288546498649
3	C	26	50	20120531	23	908	17.6	0.00380973577354125	-0.046634738737289
3	C	26	50	20120531	23	910	17.64	0.00466010238859619	-0.0484152336123167
3	C	26	50	20120531	23	912	17.68	0.0054326165470425	-0.0499227145591283
3	C	26	50	20120531	23	914	17.72	0.00555720876188756	-0.0506646109939492
3	C	26	50	20120531	23	916	17.76	0.00496394617247205	-0.0503973246306607
3	C	26	50	20120531	23	918	17.8	0.00514857175303986	-0.0504682474408137
3	C	26	50	20120531	23	920	17.84	0.00482910090929977	-0.050995183414154
3	C	26	50	20120531	23	922	17.88	0.00454505611529715	-0.051997648697842
3	C	26	50	20120531	23	924	17.92	0.00447151701005374	-0.0531829010844670
3	C	26	50	20120531	23	926	17.96	0.00402611044858434	-0.0541966800766542
3	C	26	50	20120531	23	928	18	0.00444514192711548	-0.0549879325648019
3	C	26	50	20120531	23	930	18.04	0.00453833860087587	-0.0548231766847855
3	C	26	50	20120531	23	932	18.08	0.00423074715105972	-0.0542789873059843
3	C	26	50	20120531	23	934	18.12	0.00458401769894052	-0.0542622995859483
3	C	26	50	20120531	23	936	18.16	0.00460685724797284	-0.0542632188247638
3	C	26	50	20120531	23	938	18.2	0.00424064664599633	-0.0533215647242577
3	C	26	50	20120531	23	940	18.24	0.00426581964740657	-0.053405144745794
3	C	26	50	20120531	23	942	18.28	0.00455460205684316	-0.0536671985189017
3	C	26	50	20120531	23	944	18.32	0.00424686918567077	-0.0527077960381878
3	C	26	50	20120531	23	946	18.36	0.00475796596711241	-0.0521592225973433
3	C	26	50	20120531	23	948	18.4	0.00471865083007844	-0.0518125988532056
3	C	26	50	20120531	23	950	18.44	0.00486169853191248	-0.0516193465699073
3	C	26	50	20120531	23	952	18.48	0.00431432717259597	-0.0509613837100133
3	C	26	50	20120531	23	954	18.52	0.00433334834500989	-0.0505521810157406
3	C	26	50	20120531	23	956	18.56	0.00392951966227425	-0.0500681664240184
3	C	26	50	20120531	23	958	18.6	0.00380570526488849	-0.0491555037015409
3	C	26	50	20120531	23	960	18.64	0.00388744680879365	-0.0483846158886914
3	C	26	50	20120531	23	962	18.68	0.00371618554639027	-0.0481194508457464
3	C	26	50	20120531	23	964	18.72	0.00403883837064569	-0.0470981765216787
3	C	26	50	20120531	23	966	18.76	0.00381786750152489	-0.0455320057120286
3	C	26	50	20120531	23	968	18.8	0.00391615534410982	-0.0431783300801710
3	C	26	50	20120531	23	970	18.84	0.00460982709645383	-0.0410481001911684
3	C	26	50	20120531	23	972	18.88	0.00520811014401577	-0.0389490537112162
3	C	26	50	20120531	23	974	18.92	0.00644766833143578	-0.0366387944357235
3	C	26	50	20120531	23	976	18.96	0.00693196576587045	-0.0352734419519304
3	C	26	50	20120531	23	978	19	0.00801334416633904	-0.0327948205518372
3	C	26	50	20120531	23	980	19.04	0.00897154456552493	-0.0320412568551267
3	C	26	50	20120531	23	982	19.08	0.0108202752449372	-0.0300115068397307
3	C	26	50	20120531	23	984	19.12	0.0123032195864416	-0.0286180822167245
3	C	26	50	20120531	23	986	19.16	0.0134381683966529	-0.0277444800728398
3	C	26	50	20120531	23	988	19.2	0.0152141095040098	-0.0267077483945353
3	C	26	50	20120531	23	990	19.24	0.0174706640194714	-0.0255671498011423
3	C	26	50	20120531	23	992	19.28	0.0198807455592642	-0.0246989853084049
3	C	26	50	20120531	23	994	19.32	0.0215888136080153	-0.0243751494945046
3	C	26	50	20120531	23	996	19.36	0.0240022800679696	-0.0228902556596044
3	C	26	50	20120531	23	998	19.4	0.0266125506085841	-0.0231781329723611
3	C	26	50	20120531	23	1000	19.44	0.0285525617023797	-0.0230426583841535
3	C	26	50	20120531	23	1002	19.48	0.0302215458380143	-0.0224954284461933
3	C	26	50	20120531	23	1004	19.52	0.0305529243599496	-0.0229544538842683
3	C	26	50	20120531	23	1006	19.56	0.0299282238030425	-0.0227579206255053
3	C	26	50	20120531	23	1008	19.6	0.0289920780643619	-0.0228217794389143
3	C	26	50	20120531	23	1010	19.64	0.0287656907572972	-0.0222853399504349
3	C	26	50	20120531	23	1012	19.68	0.0284410368208510	-0.0223947505826879
3	C	26	50	20120531	23	1014	19.72	0.0277616839808260	-0.0216480104664159
3	C	26	50	20120531	23	1016	19.76	0.0271974339826426	-0.0213200331280981
3	C	26	50	20120531	23	1018	19.8	0.0264655006823686	-0.0202864622171056
3	C	26	50	20120531	23	1020	19.84	0.0256864175019251	-0.0193037181415447
3	C	26	50	20120531	23	1022	19.88	0.0249010834975358	-0.0179774898759546
3	C	26	50	20120531	23	1024	19.92	0.0243988326219268	-0.0167672695488860
3	C	26	50	20120531	23	1026	19.96	0.0229282767912288	-0.0152280960761417
3	C	26	50	20120531	23	1028	20	0.0216303115836828	-0.0140503390213973
3	C	26	50	20120531	23	1030	20.04	0.0212957369390966	-0.0142351484497282
3	C	26	50	20120531	23	1032	20.08	0.0202313856699189	-0.0127711687120952
3	C	26	50	20120531	23	1034	20.12	0.0193335863319820	-0.0112877152537083
3	C	26	50	20120531	23	1036	20.16	0.0183405326395514	-0.00975894332171521
3	C	26	50	20120531	23	1038	20.2	0.0181805426592402	-0.00835962142815391
3	C	26	50	20120531	23	1040	20.24	0.0170420017465805	-0.00690590888098373
3	C	26	50	20120531	23	1042	20.28	0.0157027627162166	-0.00654950585006227
3	C	26	50	20120531	23	1044	20.32	0.0143218326700339	-0.00634814305198378
3	C	26	50	20120531	23	1046	20.36	0.0129621228983547	-0.00555864418865338
3	C	26	50	20120531	23	1048	20.4	0.0119048639101923	-0.00415032082576757
3	C	26	50	20120531	23	1050	20.44	0.0115036303093437	-0.00417329472508832
3	C	26	50	20120531	23	1052	20.48	0.0100650286340874	-0.0037292528797066
3	C	26	50	20120531	23	1054	20.52	0.00907123955060442	-0.00357253680379223
3	C	26	50	20120531	23	1056	20.56	0.00819203712101269	-0.00348820724906792
3	C	26	50	20120531	23	1058	20.6	0.0078655871333423	-0.00297433153797622
3	C	26	50	20120531	23	1060	20.64	0.00660208631031131	-0.0028842744183243
3	C	26	50	20120531	23	1062	20.68	0.00432914530230252	-0.00376901773665341
3	C	26	50	20120531	23	1064	20.72	0.00461244834129169	-0.00335468922532393
3	C	26	50	20120531	23	1066	20.76	0.00386745265744882	-0.00330236120219578
3	C	26	50	20120531	23	1068	20.8	0.00252697003838887	-0.00398411021497017
3	C	26	50	20120531	23	1070	20.84	0.00217633395824273	-0.00431049111830804
3	C	26	50	20120531	23	1072	20.88	0.00157262386613519	-0.00434041517018107
3	C	26	50	20120531	23	1074	20.92	0.00104462298998251	-0.00413719692390874
3	C	26	50	20120531	23	1076	20.96	0.000185141768518070	-0.00443985983946002
3	C	26	50	20120531	23	1078	21	-0.00071426977287997	-0.00496683823920711
3	C	26	50	20120531	23	1080	21.04	-0.00201968081483189	-0.00571695832589323
3	C	26	50	20120531	23	1082	21.08	-0.00373220151498416	-0.00649003109869667
3	C	26	50	20120531	23	1084	21.12	-0.00535223264815722	-0.00645448484080642
3	C	26	50	20120531	23	1086	21.16	-0.0059352846156524	-0.00653898410115822
3	C	26	50	20120531	23	1088	21.2	-0.00698706352626054	-0.0056465022062158
3	C	26	50	20120531	23	1090	21.24	-0.00684055100119866	-0.00518279572124929
3	C	26	50	20120531	23	1092	21.28	-0.00777915747147784	-0.00425004409511831
3	C	26	50	20120531	23	1094	21.32	-0.00804386289501504	-0.00266763104270436
3	C	26	50	20120531	23	1096	21.36	-0.00757897554172394	-0.00117970159839257
3	C	26	50	20120531	23	1098	21.4	-0.00778697807247784	-3.27461150367407e-05
3	C	26	50	20120531	23	1100	21.44	-0.00734271702399394	0.00200165666297945
3	C	26	50	20120531	23	1102	21.48	-0.00688409463678414	0.00378935695610747
3	C	26	50	20120531	23	1104	21.52	-0.00668967774861723	0.00470615413193454
3	C	26	50	20120531	23	1106	21.56	-0.00689648314759054	0.00703800349877724
3	C	26	50	20120531	23	1108	21.6	-0.00714288157656274	0.00845655869678674
3	C	26	50	20120531	23	1110	21.64	-0.00790742664158514	0.00962679920644704
3	C	26	50	20120531	23	1112	21.68	-0.00823184723279354	0.0107279058861107
3	C	26	50	20120531	23	1114	21.72	-0.00843308982271924	0.00958790833348184
3	C	26	50	20120531	23	1116	21.76	-0.00898893232127434	0.00976278998260484
3	C	26	50	20120531	23	1118	21.8	-0.00932869712963444	0.00946658295196584
3	C	26	50	20120531	23	1120	21.84	-0.00932869712963444	0.00946658295196584
3	C	26	50	20120531	23	1122	21.88	-0.00933720291710534	0.00881376146547774
3	C	26	50	20120531	23	1124	21.92	-0.00961839594945944	0.00832383051131734
3	C	26	50	20120531	23	1126	21.96	-0.00999518981862994	0.00749986231372444
3	C	26	50	20120531	23	1128	22	-0.0113678163098811	0.00614420638522174
3	C	26	50	20120531	23	1130	22.04	-0.0118169917504943	0.00477763060669722
3	C	26	50	20120531	23	1132	22.08	-0.0130167468972013	0.00287430421270958
3	C	26	50	20120531	23	1134	22.12	-0.0142940363024654	0.00109539325687171
3	C	26	50	20120531	23	1136	22.16	-0.0158387817766455	-0.000536467772750602
3	C	26	50	20120531	23	1138	22.2	-0.0173082910893074	-0.00130127446728197
3	C	26	50	20120531	23	1140	22.24	-0.0184898665206701	-0.00256727844831837
3	C	26	50	20120531	23	1142	22.28	-0.0186438743776126	-0.00286284908285435
3	C	26	50	20120531	23	1144	22.32	-0.0197229193257032	-0.00370798310772851
3	C	26	50	20120531	23	1146	22.36	-0.0197018475436239	-0.00502207034988559
3	C	26	50	20120531	23	1148	22.4	-0.0194211261514928	-0.00598316988687434
3	C	26	50	20120531	23	1150	22.44	-0.0190547741281601	-0.00705309315748771
3	C	26	50	20120531	23	1152	22.48	-0.0181976899986839	-0.00735184577253902
3	C	26	50	20120531	23	1154	22.52	-0.0173734156238547	-0.00815009861782052
3	C	26	50	20120531	23	1156	22.56	-0.0173104831203291	-0.00976993883216266
3	C	26	50	20120531	23	1158	22.6	-0.0157955421969760	-0.0113554490122782
3	C	26	50	20120531	23	1160	22.64	-0.0155831061067041	-0.0131632594222632
3	C	26	50	20120531	23	1162	22.68	-0.0153952490481463	-0.0144421822441918
3	C	26	50	20120531	23	1164	22.72	-0.0158978605482137	-0.0153594411607471
3	C	26	50	20120531	23	1166	22.76	-0.0158639052805811	-0.0166183882161072
3	C	26	50	20120531	23	1168	22.8	-0.0163509816446658	-0.0169351508408754
3	C	26	50	20120531	23	1170	22.84	-0.0167000378361308	-0.0187171730665504
3	C	26	50	20120531	23	1172	22.88	-0.0174814827532234	-0.0208207238166989
3	C	26	50	20120531	23	1174	22.92	-0.0179090560816713	-0.0220585283793015
3	C	26	50	20120531	23	1176	22.96	-0.0178150745193838	-0.0233285699400585
3	C	26	50	20120531	23	1178	23	-0.0178607359397789	-0.0252891118792459
3	C	26	50	20120531	23	1180	23.04	-0.0180112110912426	-0.0263306773395065
3	C	26	50	20120531	23	1182	23.08	-0.0173156025734249	-0.0267041280078156
3	C	26	50	20120531	23	1184	23.12	-0.0168083453818051	-0.0273388058414052
3	C	26	50	20120531	23	1186	23.16	-0.0163973183520370	-0.0274371502525326
3	C	26	50	20120531	23	1188	23.2	-0.0161390263870052	-0.0265934870097633
3	C	26	50	20120531	23	1190	23.24	-0.0153613857043953	-0.0266218773470280
3	C	26	50	20120531	23	1192	23.28	-0.0146001852544479	-0.0264395145081600
3	C	26	50	20120531	23	1194	23.32	-0.0137130632289069	-0.0259128472353966
3	C	26	50	20120531	23	1196	23.36	-0.0132008421476832	-0.0257946119105144
3	C	26	50	20120531	23	1198	23.4	-0.0121410022197696	-0.0255892963855291
3	C	26	50	20120531	23	1200	23.44	-0.0116734844292524	-0.0256650770192688
3	C	26	50	20120531	23	1202	23.48	-0.00970496986110724	-0.0252198118791557
3	C	26	50	20120531	23	1204	23.52	-0.00785804230398704	-0.0252849717690420
3	C	26	50	20120531	23	1206	23.56	-0.00590770745118612	-0.0254183250369060
3	C	26	50	20120531	23	1208	23.6	-0.00391993129432137	-0.0259190556329354
3	C	26	50	20120531	23	1210	23.64	-0.00227930214061235	-0.0265895342828565
3	C	26	50	20120531	23	1212	23.68	0.00017647971044853	-0.0276254457172948
3	C	26	50	20120531	23	1214	23.72	0.00064606932383452	-0.0270796299928969
3	C	26	50	20120531	23	1216	23.76	0.00298411789582784	-0.0275858477375484
3	C	26	50	20120531	23	1218	23.8	0.00491904489186671	-0.0277681398657383
3	C	26	50	20120531	23	1220	23.84	0.00609319570202697	-0.0279833124592533
3	C	26	50	20120531	23	1222	23.88	0.00804290122979264	-0.0279563716908901
3	C	26	50	20120531	23	1224	23.92	0.0100304369703518	-0.0286486292296717
3	C	26	50	20120531	23	1226	23.96	0.0118052749911300	-0.0287182085369405
3	C	26	50	20120531	23	1228	24	0.0135012706058060	-0.0296642466994900
3	C	26	50	20120531	23	1230	24.04	0.0150594935352355	-0.0303546233342337
3	C	26	50	20120531	23	1232	24.08	0.0160505673286788	-0.0302150475266952
3	C	26	50	20120531	23	1234	24.12	0.0167609692274657	-0.0305808621488743
3	C	26	50	20120531	23	1236	24.16	0.0182849823308214	-0.0319385920215662
3	C	26	50	20120531	23	1238	24.2	0.0195487942808361	-0.0329846150829755
3	C	26	50	20120531	23	1240	24.24	0.0207925243982651	-0.0343396438077632
3	C	26	50	20120531	23	1242	24.28	0.0218075903247941	-0.0358598385345006
3	C	26	50	20120531	23	1244	24.32	0.0224400266298873	-0.0378369090946982
3	C	26	50	20120531	23	1246	24.36	0.0225793195947132	-0.0387367802555040
3	C	26	50	20120531	23	1248	24.4	0.0227327617662307	-0.0406490798345449
3	C	26	50	20120531	23	1250	24.44	0.0232262515888208	-0.0421062147785360
3	C	26	50	20120531	23	1252	24.48	0.0233075688686573	-0.0441728050572318
3	C	26	50	20120531	23	1254	24.52	0.0239706228973759	-0.0450413443165632
3	C	26	50	20120531	23	1256	24.56	0.0235858860977323	-0.0466075151262133
3	C	26	50	20120531	23	1258	24.6	0.0235553390847850	-0.0472416484875814
3	C	26	50	20120531	23	1260	24.64	0.0234248071729780	-0.049104874856008
3	C	26	50	20120531	23	1262	24.68	0.0239836336621497	-0.0485416643047929
3	C	26	50	20120531	23	1264	24.72	0.0235349744094869	-0.0515910622986599
3	C	26	50	20120531	23	1266	24.76	0.0237188221725954	-0.0526163671313804
3	C	26	50	20120531	23	1268	24.8	0.0239400051737505	-0.0544811491347255
3	C	26	50	20120531	23	1270	24.84	0.0240589405343461	-0.0561524667227381
3	C	26	50	20120531	23	1272	24.88	0.0240603547479085	-0.0554893419833413
3	C	26	50	20120531	23	1274	24.92	0.0238695773383443	-0.0556355716656907
3	C	26	50	20120531	23	1276	24.96	0.0242180395601131	-0.055087563910271
3	C	26	50	20120531	23	1278	25	0.0241092865371666	-0.053852106942182
3	C	26	50	20120531	23	1280	25.04	0.0240039983374479	-0.0529339287868112
3	C	26	50	20120531	23	1282	25.08	0.0243526019805729	-0.0527307062978982
3	C	26	50	20120531	23	1284	25.12	0.0247816743753969	-0.0527721427552758
3	C	26	50	20120531	23	1286	25.16	0.0252214947932949	-0.0521259885786275
3	C	26	50	20120531	23	1288	25.2	0.0259199041610729	-0.0511807989442154
3	C	26	50	20120531	23	1290	25.24	0.0262495573424620	-0.0500813893208266
3	C	26	50	20120531	23	1292	25.28	0.0265749678831641	-0.0495011374961849
3	C	26	50	20120531	23	1294	25.32	0.0268387187125467	-0.0486255978797197
3	C	26	50	20120531	23	1296	25.36	0.0266241825151347	-0.0476827416976856
3	C	26	50	20120531	23	1298	25.4	0.0266083433232361	-0.0468285567060122
3	C	26	50	20120531	23	1300	25.44	0.0266247482005596	-0.0458709927029294
3	C	26	50	20120531	23	1302	25.48	0.0268416178503495	-0.0441219640796645
3	C	26	50	20120531	23	1304	25.52	0.0269987440481970	-0.041833759464677
3	C	26	50	20120531	23	1306	25.56	0.0277091459469839	-0.0396604950569714
3	C	26	50	20120531	23	1308	25.6	0.0288621966907935	-0.0384892009582071
3	C	26	50	20120531	23	1310	25.64	0.0287566963590405	-0.0368349953542993
3	C	26	50	20120531	23	1312	25.68	0.0294104660757221	-0.0353013019591091
3	C	26	50	20120531	23	1314	25.72	0.0295479276339848	-0.0351996200039745
3	C	26	50	20120531	23	1316	25.76	0.0311215513491086	-0.0306251765308513
3	C	26	50	20120531	23	1318	25.8	0.0313673133819778	-0.0288143043485038
3	C	26	50	20120531	23	1320	25.84	0.0319571252903011	-0.0269067282427612
3	C	26	50	20120531	23	1322	25.88	0.0324986205922659	-0.0241133806854297
3	C	26	50	20120531	23	1324	25.92	0.0331528499283554	-0.0225384983202354
3	C	26	50	20120531	23	1326	25.96	0.0331854051245612	-0.0213867345107675
3	C	26	50	20120531	23	1328	26	0.0334877144867219	-0.0190845857500550
3	C	26	50	20120531	23	1330	26.04	0.0343515161306194	-0.0168901505653206
3	C	26	50	20120531	23	1332	26.08	0.0347884374107145	-0.0149912153044442
3	C	26	50	20120531	23	1334	26.12	0.0359814679719325	-0.0129547477746269
3	C	26	50	20120531	23	1336	26.16	0.0361264955727538	-0.0111299173044188
3	C	26	50	20120531	23	1338	26.2	0.0374306126092962	-0.00929377312571164
3	C	26	50	20120531	23	1340	26.24	0.0381554677706905	-0.00678403902724623
3	C	26	50	20120531	23	1342	26.28	0.0388241786536586	-0.00549165996327158
3	C	26	50	20120531	23	1344	26.32	0.0395923794607397	-0.00386135456856788
3	C	26	50	20120531	23	1346	26.36	0.0404819905021505	-0.00162725069340898
3	C	26	50	20120531	23	1348	26.4	0.0402629288213389	-5.78979032435506e-05
3	C	26	50	20120531	23	1350	26.44	0.0403835612382093	0.000949446417234798
3	C	26	50	20120531	23	1352	26.48	0.0398610093269125	0.000962598603364869
3	C	26	50	20120531	23	1354	26.52	0.0384752921678212	0.00122882430648161
3	C	26	50	20120531	23	1356	26.56	0.0379123644593186	0.00119495389166277
3	C	26	50	20120531	23	1358	26.6	0.0372419565200756	0.00132385945787308
3	C	26	50	20120531	23	1360	26.64	0.0362603508864325	0.00134988098742075
3	C	26	50	20120531	23	1362	26.68	0.0351482840516604	0.00160295450440741
3	C	26	50	20120531	23	1364	26.72	0.0335249790140904	0.00208173650594882
3	C	26	50	20120531	23	1366	26.76	0.0321633034855595	0.00207954447492714
3	C	26	50	20120531	23	1368	26.8	0.0306089413591552	0.00299454064978254
3	C	26	50	20120531	23	1370	26.84	0.0288988743195337	0.00338132805909158
3	C	26	50	20120531	23	1372	26.88	0.0273447950358419	0.00312280981988978
3	C	26	50	20120531	23	1374	26.92	0.0257151896768515	0.00386386479764109
3	C	26	50	20120531	23	1376	26.96	0.0247741083328382	0.00448646524740803
3	C	26	50	20120531	23	1378	27	0.0227095191663331	0.00492357744633412
3	C	26	50	20120531	23	1380	27.04	0.0202981082657917	0.00469988421610575
3	C	26	50	20120531	23	1382	27.08	0.0181832508782121	0.00599958890633354
3	C	26	50	20120531	23	1384	27.12	0.0161670348866080	0.00594553766397964
3	C	26	50	20120531	23	1386	27.16	0.0140520754635199	0.00637786579055624
3	C	26	50	20120531	23	1388	27.2	0.0123409861596248	0.00650659153951204
3	C	26	50	20120531	23	1390	27.24	0.010952956761359	0.00628991280855304
3	C	26	50	20120531	23	1392	27.28	0.00936951133304453	0.00613712824634214
3	C	26	50	20120531	23	1394	27.32	0.00853473642251476	0.00613893136863414
3	C	26	50	20120531	23	1396	27.36	0.00761906849621723	0.00636686723954964
3	C	26	50	20120531	23	1398	27.4	0.00583558255950509	0.00590924894396914
3	C	26	50	20120531	23	1400	27.44	0.00431194422274338	0.00649548996304744
3	C	26	50	20120531	23	1402	27.48	0.00343780467770494	0.00667843262947604
3	C	26	50	20120531	23	1404	27.52	0.00223569486541656	0.00662564003719264
3	C	26	50	20120531	23	1406	27.56	0.00065555869683804	0.00614779848767024
3	C	26	50	20120531	23	1408	27.6	-0.00150370499660007	0.00504985964638623
3	C	26	50	20120531	23	1410	27.64	-0.00279744877666241	0.00443055431421961
3	C	26	50	20120531	23	1412	27.68	-0.00446165852731045	0.00336130420926194
3	C	26	50	20120531	23	1414	27.72	-0.00633734553143507	0.00292613513977055
3	C	26	50	20120531	23	1416	27.76	-0.00763189541322794	0.002881467204403
3	C	26	50	20120531	23	1418	27.8	-0.00849434648317334	0.00296144805242301
3	C	26	50	20120531	23	1420	27.84	-0.00984599523754714	0.00139483883656859
3	C	26	50	20120531	23	1422	27.88	-0.0116776351460580	0.000282467945880598
3	C	26	50	20120531	23	1424	27.92	-0.0136931723151521	-0.00175810080326754
3	C	26	50	20120531	23	1426	27.96	-0.0149345336248642	-0.00271492234423012
3	C	26	50	20120531	23	1428	28	-0.0162978354989918	-0.00322361496261572
3	C	26	50	20120531	23	1430	28.04	-0.0181624053703027	-0.00437626972662791
3	C	26	50	20120531	23	1432	28.08	-0.0197789928934513	-0.0058541228993078
3	C	26	50	20120531	23	1434	28.12	-0.0209872969611429	-0.00626212351205243
3	C	26	50	20120531	23	1436	28.16	-0.0221210719740974	-0.00597956364229029
3	C	26	50	20120531	23	1438	28.2	-0.0232771915613374	-0.00609043798558034
3	C	26	50	20120531	23	1440	28.24	-0.0243032742115172	-0.0059128834728244
3	C	26	50	20120531	23	1442	28.28	-0.0261106391442300	-0.00721876827631971
3	C	26	50	20120531	23	1444	28.32	-0.0271365803730536	-0.0078270922401745
3	C	26	50	20120531	23	1446	28.36	-0.0290379197969861	-0.00871429911852926
3	C	26	50	20120531	23	1448	28.4	-0.0310504164069211	-0.0109352508075581
3	C	26	50	20120531	23	1450	28.44	-0.0322829035265293	-0.0121595354885045
3	C	26	50	20120531	23	1452	28.48	-0.0342245480369894	-0.0146576730357584
3	C	26	50	20120531	23	1454	28.52	-0.0351479587825409	-0.0158272983625191
3	C	26	50	20120531	23	1456	28.56	-0.0366484393722188	-0.0174769784830274
3	C	26	50	20120531	23	1458	28.6	-0.0375823152981319	-0.0203189113472942
3	C	26	50	20120531	23	1460	28.64	-0.0387132618839616	-0.0218729906309860
3	C	26	50	20120531	23	1462	28.68	-0.0391902761185501	-0.0229871080754235
3	C	26	50	20120531	23	1464	28.72	-0.0394540976586108	-0.0248202824056497
3	C	26	50	20120531	23	1466	28.76	-0.0400139140972762	-0.0276929037042200
3	C	26	50	20120531	23	1468	28.8	-0.0404386024300568	-0.0289321790489275
3	C	26	50	20120531	23	1470	28.84	-0.0407053938185985	-0.0303893139929187
3	C	26	50	20120531	23	1472	28.88	-0.0405359003231481	-0.0335119682493166
3	C	26	50	20120531	23	1474	28.92	-0.0407525790541071	-0.0357398990822757
3	C	26	50	20120531	23	1476	28.96	-0.0410516074408031	-0.0379331392565498
3	C	26	50	20120531	23	1478	29	-0.0418225871775342	-0.0395613728283847
3	C	26	50	20120531	23	1480	29.04	-0.0418703875959424	-0.0411223817585321
3	C	26	50	20120531	23	1482	29.08	-0.0420276622862139	-0.0435975241932619
3	C	26	50	20120531	23	1484	29.12	-0.0420577001822787	-0.045409499462188
3	C	26	50	20120531	23	1486	29.16	-0.0421750516236844	-0.0476026901389875
3	C	26	50	20120531	23	1488	29.2	-0.0422070948745807	-0.0492964116982551
3	C	26	50	20120531	23	1490	29.24	-0.0416709622704444	-0.051372198607747
3	C	26	50	20120531	23	1492	29.28	-0.0411048242971552	-0.0533188918606248
3	C	26	50	20120531	23	1494	29.32	-0.0402006115007129	-0.0544087908978067
3	C	26	50	20120531	23	1496	29.36	-0.0397015991741617	-0.0566383763606338
3	C	26	50	20120531	23	1498	29.4	-0.0392513206469699	-0.0583294858674518
3	C	26	50	20120531	23	1500	29.44	-0.0394194282131292	-0.0606823553975787
3	C	26	50	20120531	23	1502	29.48	-0.0387951448492230	-0.0621171245540809
3	C	26	50	20120531	23	1504	29.52	-0.0384045390632956	-0.064083164248492
3	C	26	50	20120531	23	1506	29.56	-0.0379717897132094	-0.06520590839566
3	C	26	50	20120531	23	1508	29.6	-0.0377390101608428	-0.0667317034081044
3	C	26	50	20120531	23	1510	29.64	-0.03657284965731	-0.0688200725756607
3	C	26	50	20120531	23	1512	29.68	-0.0364106393617058	-0.0700374276101515
3	C	26	50	20120531	23	1514	29.72	-0.0356461155098869	-0.0714145887771904
3	C	26	50	20120531	23	1516	29.76	-0.0351559490891684	-0.0725069273327673
3	C	26	50	20120531	23	1518	29.8	-0.0346721466294805	-0.0745158176981183
3	C	26	50	20120531	23	1520	29.84	-0.0337579282720844	-0.0764682102316525
3	C	26	50	20120531	23	1522	29.88	-0.0337543927381785	-0.0786309670325897
3	C	26	50	20120531	23	1524	29.92	-0.0331731509640432	-0.0803929357099503
3	C	26	50	20120531	23	1526	29.96	-0.0320524574265406	-0.082235443849688
3	C	26	50	20120531	23	1528	30	-0.0314392544258956	-0.0831515713953934
3	C	26	50	20120531	23	1530	30.04	-0.0301004184463970	-0.0851969484706536
3	C	26	50	20120531	23	1532	30.08	-0.0297679368378831	-0.085914661853558
3	C	26	50	20120531	23	1534	30.12	-0.0284249996390536	-0.087281216418879
3	C	26	50	20120531	23	1536	30.16	-0.0273074173713883	-0.0889507662399386
3	C	26	50	20120531	23	1538	30.2	-0.0264303928306826	-0.0903702831031706
3	C	26	50	20120531	23	1540	30.24	-0.0256665053749668	-0.0906459840371553
3	C	26	50	20120531	23	1542	30.28	-0.0246939507081228	-0.0920389843960928
3	C	26	50	20120531	23	1544	30.32	-0.0240876773539334	-0.0931939726124829
3	C	26	50	20120531	23	1546	30.36	-0.0231223351762576	-0.0932604406499144
3	C	26	50	20120531	23	1548	30.4	-0.0224917373487954	-0.0942701891334488
3	C	26	50	20120531	23	1550	30.44	-0.0211840140676690	-0.094459835172163
3	C	26	50	20120531	23	1552	30.48	-0.0207704273113530	-0.095208307700049
3	C	26	50	20120531	23	1554	30.52	-0.0200755534774810	-0.0948601990316708
3	C	26	50	20120531	23	1556	30.56	-0.0193260202894232	-0.0954890998028582
3	C	26	50	20120531	23	1558	30.6	-0.0190984026165593	-0.0950687248214427
3	C	26	50	20120531	23	1560	30.64	-0.0187302828262736	-0.0955351324543134
3	C	26	50	20120531	23	1562	30.68	-0.0177759008037061	-0.0965264254508588
3	C	26	50	20120531	23	1564	30.72	-0.0181315755146429	-0.0961187076808267
3	C	26	50	20120531	23	1566	30.76	-0.0183587689234382	-0.0962867869627147
3	C	26	50	20120531	23	1568	30.8	-0.0186673503227480	-0.0967889741987134
3	C	26	50	20120531	23	1570	30.84	-0.0187831037028282	-0.0971205365684118
3	C	26	50	20120531	23	1572	30.88	-0.0189390914587580	-0.0984029454267717
3	C	26	50	20120531	23	1574	30.92	-0.0188187418846000	-0.099294748499204
3	C	26	50	20120531	23	1576	30.96	-0.0191877102030231	-0.100863394182588
3	C	26	50	20120531	23	1578	31	-0.0187086453587693	-0.103059597134276
3	C	26	50	20120531	23	1580	31.04	-0.0184662491541785	-0.104399281641912
3	C	26	50	20120531	23	1582	31.08	-0.0181704663876082	-0.106745108388498
3	C	26	50	20120531	23	1584	31.12	-0.0179826588265250	-0.107241355927535
3	C	26	50	20120531	23	1586	31.16	-0.0172362369083045	-0.109014072627969
3	C	26	50	20120531	23	1588	31.2	-0.0166855421471164	-0.11106468229341
3	C	26	50	20120531	23	1590	31.24	-0.0163716574469477	-0.112550950036786
3	C	26	50	20120531	23	1592	31.28	-0.0160134371515986	-0.114258188649283
3	C	26	50	20120531	23	1594	31.32	-0.0154534085808989	-0.115947466749538
3	C	26	50	20120531	23	1596	31.36	-0.0149821926219162	-0.117950275996571
3	C	26	50	20120531	23	1598	31.4	-0.0149761115035980	-0.118836280793397
3	C	26	50	20120531	23	1600	31.44	-0.0143436751985047	-0.120090971065935
3	C	26	50	20120531	23	1602	31.48	-0.0141367050436514	-0.121415594199132
3	C	26	50	20120531	23	1604	31.52	-0.0141724846467795	-0.122708043973784
3	C	26	50	20120531	23	1606	31.56	-0.0134603574074465	-0.124037192590381
3	C	26	50	20120531	23	1608	31.6	-0.0137386746365215	-0.126639769809216
3	C	26	50	20120531	23	1610	31.64	-0.0143632620563436	-0.12627992316827
3	C	26	50	20120531	23	1612	31.68	-0.0145902433331045	-0.126958179992784
3	C	26	50	20120531	23	1614	31.72	-0.0142301138494462	-0.128694480693988
3	C	26	50	20120531	23	1616	31.76	-0.0136661254807718	-0.129867570843976
3	C	26	50	20120531	23	1618	31.8	-0.0139415435720439	-0.131993487381614
3	C	26	50	20120531	23	1620	31.84	-0.0134779643662980	-0.132862945879761
3	C	26	50	20120531	23	1622	31.88	-0.0132424978081629	-0.134533839203704
3	C	26	50	20120531	23	1624	31.92	-0.0134580946657467	-0.135790438664551
3	C	26	50	20120531	23	1626	31.96	-0.0135898286590817	-0.136829673500861
3	C	26	50	20120531	23	1628	32	-0.0131197440709489	-0.139906153684447
3	C	26	50	20120531	23	1630	32.04	-0.0127065815787016	-0.141002381327321
3	C	26	50	20120531	23	1632	32.08	-0.0124835600999154	-0.142380815286566
3	C	26	50	20120531	23	1634	32.12	-0.0125083088372569	-0.144908722029308
3	C	26	50	20120531	23	1636	32.16	-0.0120105056633016	-0.145799676573603
3	C	26	50	20120531	23	1638	32.2	-0.0123199355907488	-0.148206950899474
3	C	26	50	20120531	23	1640	32.24	-0.0125562506770214	-0.150396012072672
3	C	26	50	20120531	23	1642	32.28	-0.0124203447536773	-0.151794810707215
3	C	26	50	20120531	23	1644	32.32	-0.0126078694720480	-0.152720272062432
3	C	26	50	20120531	23	1646	32.36	-0.0129055614269275	-0.15289775586451
3	C	26	50	20120531	23	1648	32.4	-0.0135453516425451	-0.153867340682873
3	C	26	50	20120531	23	1650	32.44	-0.0144814195994799	-0.154706110746716
3	C	26	50	20120531	23	1652	32.48	-0.0143984052633686	-0.154934789079752
3	C	26	50	20120531	23	1654	32.52	-0.0151078454969330	-0.155547638527006
3	C	26	50	20120531	23	1656	32.56	-0.0146003549600754	-0.15589815135844
3	C	26	50	20120531	23	1658	32.6	-0.0147011883870726	-0.157017784235771
3	C	26	50	20120531	23	1660	32.64	-0.0135434424542359	-0.158113304771864
3	C	26	50	20120531	23	1662	32.68	-0.0135734237817582	-0.157429956778525
3	C	26	50	20120531	23	1664	32.72	-0.0138255780599293	-0.158563731791479
3	C	26	50	20120531	23	1666	32.76	-0.0139028648311130	-0.159179409665859
3	C	26	50	20120531	23	1668	32.8	-0.0135763229195611	-0.159801522211946
3	C	26	50	20120531	23	1670	32.84	-0.0138746512705437	-0.159341973514853
3	C	26	50	20120531	23	1672	32.88	-0.0136922884316757	-0.160645807708683
3	C	26	50	20120531	23	1674	32.92	-0.0137647668767473	-0.160471505887121
3	C	26	50	20120531	23	1676	32.96	-0.0144148101406921	-0.160965561395136
3	C	26	50	20120531	23	1678	33	-0.0150973096058933	-0.161268768782909
3	C	26	50	20120531	23	1680	33.04	-0.0154871375743615	-0.161767066931611
3	C	26	50	20120531	23	1682	33.08	-0.0158735007196018	-0.161639504868285
3	C	26	50	20120531	23	1684	33.12	-0.0169269484022135	-0.162471203864316
3	C	26	50	20120531	23	1686	33.16	-0.0170458837628091	-0.161564551549479
3	C	26	50	20120531	23	1688	33.2	-0.0168188317753701	-0.161575228861875
3	C	26	50	20120531	23	1690	33.24	-0.0172486112769753	-0.161438191567681
3	C	26	50	20120531	23	1692	33.28	-0.0169473130775117	-0.161305326203496
3	C	26	50	20120531	23	1694	33.32	-0.0166474290916105	-0.160782137896096
3	C	26	50	20120531	23	1696	33.36	-0.0167211096182101	-0.160308234931345
3	C	26	50	20120531	23	1698	33.4	-0.0168224380199542	-0.16065945486956
3	C	26	50	20120531	23	1700	33.44	-0.0165953153218370	-0.159596814798793
3	C	26	50	20120531	23	1702	33.48	-0.0165154122555630	-0.159600350332699
3	C	26	50	20120531	23	1704	33.52	-0.0167083109854706	-0.158843180391404
3	C	26	50	20120531	23	1706	33.56	-0.0171329286075732	-0.158265827704565
3	C	26	50	20120531	23	1708	33.6	-0.0175644051654532	-0.157831522719561
3	C	26	50	20120531	23	1710	33.64	-0.0181373737902487	-0.156757922493685
3	C	26	50	20120531	23	1712	33.68	-0.0186894827649991	-0.155989438843892
3	C	26	50	20120531	23	1714	33.72	-0.0203435469475507	-0.153563214056284
3	C	26	50	20120531	23	1716	33.76	-0.0207342941548344	-0.152514857542497
3	C	26	50	20120531	23	1718	33.8	-0.0218956463322552	-0.150752464601068
3	C	26	50	20120531	23	1720	33.84	-0.0229502960963949	-0.149637003653746
3	C	26	50	20120531	23	1722	33.88	-0.0232428968824499	-0.147322077473498
3	C	26	50	20120531	23	1724	33.92	-0.0245787630134675	-0.146386433780631
3	C	26	50	20120531	23	1726	33.96	-0.0251343368114458	-0.144686761210693
3	C	26	50	20120531	23	1728	34	-0.0257653589029767	-0.143682386738696
3	C	26	50	20120531	23	1730	34.04	-0.0263514090032241	-0.141573228631773
3	C	26	50	20120531	23	1732	34.08	-0.0275547633234473	-0.140573521064531
3	C	26	50	20120531	23	1734	34.12	-0.0279846135357306	-0.138432472441776
3	C	26	50	20120531	23	1736	34.16	-0.0281251863638305	-0.136702323569569
3	C	26	50	20120531	23	1738	34.2	-0.0287306111898824	-0.13515078987029
3	C	26	50	20120531	23	1740	34.24	-0.0288490515757312	-0.133034065720808
3	C	26	50	20120531	23	1742	34.28	-0.0295106913908874	-0.130867702675287
3	C	26	50	20120531	23	1744	34.32	-0.0293704721161782	-0.130268288256875
3	C	26	50	20120531	23	1746	34.36	-0.0299358039877368	-0.128732805881528
3	C	26	50	20120531	23	1748	34.4	-0.0303457844994688	-0.127105187492593
3	C	26	50	20120531	23	1750	34.44	-0.0310074243146250	-0.124957209223383
3	C	26	50	20120531	23	1752	34.48	-0.0317920299990296	-0.123793594304262
3	C	26	50	20120531	23	1754	34.52	-0.0328840857118941	-0.121886951579471
3	C	26	50	20120531	23	1756	34.56	-0.0334726106858757	-0.120587077183615
3	C	26	50	20120531	23	1758	34.6	-0.0345511606592195	-0.118784449866336
3	C	26	50	20120531	23	1760	34.64	-0.0356709349579065	-0.117499212580852
3	C	26	50	20120531	23	1762	34.68	-0.0367108061903195	-0.115825773672496
3	C	26	50	20120531	23	1764	34.72	-0.0378145291650735	-0.113833924580571
3	C	26	50	20120531	23	1766	34.76	-0.0383408994529888	-0.111794345780917
3	C	26	50	20120531	23	1768	34.8	-0.0386635522772442	-0.109876460058305
3	C	26	50	20120531	23	1770	34.84	-0.0392917459416504	-0.108736321084319
3	C	26	50	20120531	23	1772	34.88	-0.0396956453350641	-0.107352371692181
3	C	26	50	20120531	23	1774	34.92	-0.0399634973837776	-0.105753744681275
3	C	26	50	20120531	23	1776	34.96	-0.0400098835886234	-0.104649526731774
3	C	26	50	20120531	23	1778	35	-0.0399586183469874	-0.102510740850719
3	C	26	50	20120531	23	1780	35.04	-0.0401616994145442	-0.101022988183102
3	C	26	50	20120531	23	1782	35.08	-0.0399190910779191	-0.100204794926591
3	C	26	50	20120531	23	1784	35.12	-0.0401625479426816	-0.0986271689870859
3	C	26	50	20120531	23	1786	35.16	-0.0399496380908663	-0.0963008583876603
3	C	26	50	20120531	23	1788	35.2	-0.0398406729358855	-0.0946151865319897
3	C	26	50	20120531	23	1790	35.24	-0.0398560878637153	-0.0933276865048052
3	C	26	50	20120531	23	1792	35.28	-0.0395320915365757	-0.092052914399682
3	C	26	50	20120531	23	1794	35.32	-0.0395633456563041	-0.0896204670724004
3	C	26	50	20120531	23	1796	35.36	-0.0395113733078869	-0.0877983236079608
3	C	26	50	20120531	23	1798	35.4	-0.0392365916127178	-0.0860833068208709
3	C	26	50	20120531	23	1800	35.44	-0.0393682548953747	-0.0834839822932292
3	C	26	50	20120531	23	1802	35.48	-0.038504877515546	-0.082144863471018
3	C	26	50	20120531	23	1804	35.52	-0.0378782394860585	-0.0805251646780322
3	C	26	50	20120531	23	1806	35.56	-0.0379377778770344	-0.0792580293261459
3	C	26	50	20120531	23	1808	35.6	-0.0374391968856197	-0.0770483913456161
3	C	26	50	20120531	23	1810	35.64	-0.0371783451940400	-0.0756666339844994
3	C	26	50	20120531	23	1812	35.68	-0.0373105034514438	-0.0739195852602218
3	C	26	50	20120531	23	1814	35.72	-0.0368683495811678	-0.0720680261536849
3	C	26	50	20120531	23	1816	35.76	-0.0365896787987022	-0.0701180377832067
3	C	26	50	20120531	23	1818	35.8	-0.0364480453104305	-0.0688567714176043
3	C	26	50	20120531	23	1820	35.84	-0.0364510151589115	-0.0669465931589069
3	C	26	50	20120531	23	1822	35.88	-0.0356196697162705	-0.0650550118085548
3	C	26	50	20120531	23	1824	35.92	-0.0348328012901661	-0.0639425914203921
3	C	26	50	20120531	23	1826	35.96	-0.0345204722249160	-0.0626729811947717
3	C	26	50	20120531	23	1828	36	-0.034351827257603	-0.0614624850960584
3	C	26	50	20120531	23	1830	36.04	-0.0354330642367154	-0.0606754045379197
3	C	26	50	20120531	23	1832	36.08	-0.0358252963682395	-0.0598345838644108
3	C	26	50	20120531	23	1834	36.12	-0.0359997396111583	-0.0597902482692304
3	C	26	50	20120531	23	1836	36.16	-0.038089749266447	-0.0578880461750248
3	C	26	50	20120531	23	1838	36.2	-0.0384797398694748	-0.0573243901465376
3	C	26	50	20120531	23	1840	36.24	-0.0391559531553913	-0.0574076095436154
3	C	26	50	20120531	23	1842	36.28	-0.0398875894708172	-0.0568124448369585
3	C	26	50	20120531	23	1844	36.32	-0.0409496214297525	-0.0560602670695391
3	C	26	50	20120531	23	1846	36.36	-0.0425452644500425	-0.0556589274026733
3	C	26	50	20120531	23	1848	36.4	-0.043974270686278	-0.0552099711651623
3	C	26	50	20120531	23	1850	36.44	-0.0455717097577921	-0.0542970114578367
3	C	26	50	20120531	23	1852	36.48	-0.0461956070413958	-0.0543865849164503
3	C	26	50	20120531	23	1854	36.52	-0.0464936072948319	-0.0536664419146458
3	C	26	50	20120531	23	1856	36.56	-0.0463189660620145	-0.0535039346341935
3	C	26	50	20120531	23	1858	36.6	-0.0466132844104410	-0.0538587403108963
3	C	26	50	20120531	23	1860	36.64	-0.0465446455551912	-0.0531731790733325
3	C	26	50	20120531	23	1862	36.68	-0.0468645576335627	-0.0535110177228207
3	C	26	50	20120531	23	1864	36.72	-0.0471563289833634	-0.0532923612141947
3	C	26	50	20120531	23	1866	36.76	-0.0480875461877792	-0.0535011415624078
3	C	26	50	20120531	23	1868	36.8	-0.0491527247718908	-0.0527359176748756
3	C	26	50	20120531	23	1870	36.84	-0.0506807895971027	-0.0518220457998023
3	C	26	50	20120531	23	1872	36.88	-0.0518585466518470	-0.0513472943069136
3	C	26	50	20120531	23	1874	36.92	-0.0516632861852902	-0.051802770068947
3	C	26	50	20120531	23	1876	36.96	-0.0516603304789448	-0.0510458688282294
3	C	26	50	20120531	23	1878	37	-0.0520338808493101	-0.051117371465943
3	C	26	50	20120531	23	1880	37.04	-0.0513315894653034	-0.0510622100659426
3	C	26	50	20120531	23	1882	37.08	-0.0515914370652538	-0.0503177114781669
3	C	26	50	20120531	23	1884	37.12	-0.0517058469424498	-0.0498944373589487
3	C	26	50	20120531	23	1886	37.16	-0.0518418801450145	-0.049792345281881
3	C	26	50	20120531	23	1888	37.2	-0.0513176806749175	-0.0477067550439747
3	C	26	50	20120531	23	1890	37.24	-0.0513280044339228	-0.0469384128155374
3	C	26	50	20120531	23	1892	37.28	-0.0509231858016935	-0.0461180982386829
3	C	26	50	20120531	23	1894	37.32	-0.0508670910207419	-0.0455216748819554
3	C	26	50	20120531	23	1896	37.36	-0.0506628715112675	-0.0447667747534285
3	C	26	50	20120531	23	1898	37.4	-0.0504001106313785	-0.0437884218109788
3	C	26	50	20120531	23	1900	37.44	-0.0499913322011746	-0.0424229279058294
3	C	26	50	20120531	23	1902	37.48	-0.0497190253797397	-0.0422777588836518
3	C	26	50	20120531	23	1904	37.52	-0.0493694317871210	-0.0414310692238591
3	C	26	50	20120531	23	1906	37.56	-0.0492753865852232	-0.0410135933802465
3	C	26	50	20120531	23	1908	37.6	-0.0488193027113579	-0.0410664849674793
3	C	26	50	20120531	23	1910	37.64	-0.0490992462860297	-0.040831513384091
3	C	26	50	20120531	23	1912	37.68	-0.0484830027262256	-0.0403081836553348
3	C	26	50	20120531	23	1914	37.72	-0.0487695931046405	-0.0404718788751795
3	C	26	50	20120531	23	1916	37.76	-0.0486614764777971	-0.0403593781862927
3	C	26	50	20120531	23	1918	37.8	-0.0488262323578135	-0.0396917279634964
3	C	26	50	20120531	23	1920	37.84	-0.0482481725641935	-0.0397005667982612
3	C	26	50	20120531	23	1922	37.88	-0.0482723556161101	-0.0390815655220105
3	C	26	50	20120531	23	1924	37.92	-0.0482394044401068	-0.0388661807964611
3	C	26	50	20120531	23	1926	37.96	-0.047740116341911	-0.0389170217740284
3	C	26	50	20120531	23	1928	38	-0.0478372021029679	-0.0387702971169322
3	C	26	50	20120531	23	1930	38.04	-0.0480836995268895	-0.039323820305245
3	C	26	50	20120531	23	1932	38.08	-0.0484768508972292	-0.0393177391869268
3	C	26	50	20120531	23	1934	38.12	-0.0482894676002148	-0.0390027938265864
3	C	26	50	20120531	23	1936	38.16	-0.048072668661103	-0.0388657565323924
3	C	26	50	20120531	23	1938	38.2	-0.0482926495807302	-0.0392476649049113
3	C	26	50	20120531	23	1940	38.24	-0.0479521776655888	-0.0391070213661332
3	C	26	50	20120531	23	1942	38.28	-0.0479758657427586	-0.0388673828779891
3	C	26	50	20120531	23	1944	38.32	-0.0479905735638073	-0.0391584280291255
3	C	26	50	20120531	23	1946	38.36	-0.0479561374635635	-0.0389035160345078
3	C	26	50	20120531	23	1948	38.4	-0.047880194195264	-0.0389066273043450
3	C	26	50	20120531	23	1950	38.44	-0.047799654732887	-0.0391018594866306
3	C	26	50	20120531	23	1952	38.48	-0.0477741988887642	-0.0390348257637741
3	C	26	50	20120531	23	1954	38.52	-0.0481978972720512	-0.0390588673943344
3	C	26	50	20120531	23	1956	38.56	-0.0481302978637697	-0.0389311639096522
3	C	26	50	20120531	23	1958	38.6	-0.0481092967923685	-0.0390811412579418
3	C	26	50	20120531	23	1960	38.64	-0.0480723151077124	-0.0393316691905162
3	C	26	50	20120531	23	1962	38.68	-0.0478617387082751	-0.0389942378345340
3	C	26	50	20120531	23	1964	38.72	-0.0475647538601767	-0.0391093548185112
3	C	26	50	20120531	23	1966	38.76	-0.0476880025721375	-0.0394419071377032
3	C	26	50	20120531	23	1968	38.8	-0.0478738302342334	-0.0395283155863642
3	C	26	50	20120531	23	1970	38.84	-0.0479948869151725	-0.0396908087246809
3	C	26	50	20120531	23	1972	38.88	-0.0480173729108142	-0.0392927076068728
3	C	26	50	20120531	23	1974	38.92	-0.0475358331928262	-0.0391061728379958
3	C	26	50	20120531	23	1976	38.96	-0.0475547129438839	-0.0394829900416901
3	C	26	50	20120531	23	1978	39	-0.0477222972510251	-0.0393910661601359
3	C	26	50	20120531	23	1980	39.04	-0.0478302017458342	-0.0395050517732632
3	C	26	50	20120531	23	1982	39.08	-0.0479055086180305	-0.039674828111426
3	C	26	50	20120531	23	1984	39.12	-0.0479720473661402	-0.0393073447172434
3	C	26	50	20120531	23	1986	39.16	-0.0477081551154014	-0.0397314673645991
3	C	26	50	20120531	23	1988	39.2	-0.0478860631815479	-0.0395539835625213
3	C	26	50	20120531	23	1990	39.24	-0.0475927552887117	-0.0393955916435355
3	C	26	50	20120531	23	1992	39.28	-0.0477197516666128	-0.0398648277035309
3	C	26	50	20120531	23	1994	39.32	-0.047886699577651	-0.0397412961488576
3	C	26	50	20120531	23	1996	39.36	-0.0476830528246692	-0.0395618324477924
3	C	26	50	20120531	23	1998	39.4	-0.0477745524421548	-0.0397097591864167
3	C	26	50	20120531	23	2000	39.44	-0.0478810427234015	-0.0389422654861168
3	C	26	50	20120531	23	2002	39.48	-0.0479291966952003	-0.0393776311312933
3	C	26	50	20120531	23	2004	39.52	-0.0476276156530242	-0.0395932279888771
3	C	26	50	20120531	23	2006	39.56	-0.0476892046536656	-0.039161680720319
3	C	26	50	20120531	23	2008	39.6	-0.0477646529472182	-0.0393143450743771
3	C	26	50	20120531	23	2010	39.64	-0.0479108826295675	-0.0394242294681735
3	C	26	50	20120531	23	2012	39.68	-0.0479965839714474	-0.0394723127292942
3	C	26	50	20120531	23	2014	39.72	-0.0476963464321555	-0.0394747168923503
3	C	26	50	20120531	23	2016	39.76	-0.0480691331271971	-0.0395509430033622
3	C	26	50	20120531	23	2018	39.8	-0.048065456171935	-0.0397700046841738
3	C	26	50	20120531	23	2020	39.84	-0.0480957910528478	-0.039545498281147
3	C	26	50	20120531	23	2022	39.88	-0.0484034532133421	-0.0397582667116061
3	C	26	50	20120531	23	2024	39.92	-0.0480376668754343	-0.0390711710523271
3	C	26	50	20120531	23	2026	39.96	-0.0481520060419522	-0.0391353056373807
3	C	26	50	20120531	23	2028	40	-0.048265143126942	-0.0390733630833488
3	C	26	50	20120531	23	2030	40.04	-0.047802129606621	-0.0392540995766201
3	C	26	50	20120531	23	2032	40.08	-0.0478362121534742	-0.0392610292230757
3	C	26	50	20120531	23	2034	40.12	-0.0476539907359625	-0.0390492507421103
3	C	26	50	20120531	23	2036	40.16	-0.0478531120055446	-0.0388109557568504
3	C	26	50	20120531	23	2038	40.2	-0.0475946644770209	-0.0394072589054251
3	C	26	50	20120531	23	2040	40.24	-0.0478090592530767	-0.0390637464311246
3	C	26	50	20120531	23	2042	40.28	-0.0478370606816117	-0.039761236560087
3	C	26	50	20120531	23	2044	40.32	-0.0480739414533092	-0.0391836717412139
3	C	26	50	20120531	23	2046	40.36	-0.04786944617219	-0.0392830909546487
3	C	26	50	20120531	23	2048	40.4	-0.0482527687582712	-0.0395259821339863
3	C	26	50	20120531	23	2050	40.44	-0.0481457127915996	-0.0396763130356665
3	C	26	50	20120531	23	2052	40.48	-0.0479853409736265	-0.0390991724808621
3	C	26	50	20120531	23	2054	40.52	-0.0478875481057884	-0.0391614685882846
3	C	26	50	20120531	23	2056	40.56	-0.0478430003785736	-0.039432856170904
3	C	26	50	20120531	23	2058	40.6	-0.0477424497942889	-0.0391340328451746
3	C	26	50	20120531	23	2060	40.64	-0.0480237368718449	-0.0393673780829661
3	C	26	50	20120531	23	2062	40.68	-0.0478745373410145	-0.039611047079763
3	C	26	50	20120531	23	2064	40.72	-0.0481281765434262	-0.0396610395291929
3	C	26	50	20120531	23	2066	40.76	-0.0480139787982645	-0.0393246688333825
3	C	26	50	20120531	23	2068	40.8	-0.0479237519729851	-0.0394156027654431
3	C	26	50	20120531	23	2070	40.84	-0.0478321109341434	-0.0394766967913376
3	C	26	50	20120531	23	2072	40.88	-0.048192947524583	-0.0394783231369343
3	C	26	50	20120531	23	2074	40.92	-0.0482464047972406	-0.0394661609002979
3	C	26	50	20120531	23	2076	40.96	-0.0478118876802014	-0.0393931167698013
3	C	26	50	20120531	23	2078	41	-0.0477333988274897	-0.0390371592161520
3	C	26	50	20120531	23	2080	41.04	-0.0481692594474131	-0.0392973745116287
3	C	26	50	20120531	23	2082	41.08	-0.0483292070013175	-0.0395165776137965
3	C	26	50	20120531	23	2084	41.12	-0.0480436772830744	-0.0398613628803031
3	C	26	50	20120531	23	2086	41.16	-0.0482820429790124	-0.0396145119029908
3	C	26	50	20120531	23	2088	41.2	-0.0483231965936774	-0.0393118702006430
3	C	26	50	20120531	23	2090	41.24	-0.0483017005475293	-0.0395712369679822
3	C	26	50	20120531	23	2092	41.28	-0.0481447935527841	-0.0398195021588568
3	C	26	50	20120531	23	2094	41.32	-0.0483934830077274	-0.0394851113620337
3	C	26	50	20120531	23	2096	41.36	-0.0481951395556045	-0.0397849953479349
3	C	26	50	20120531	23	2098	41.4	-0.048100599378960	-0.0396664135407299
3	C	26	50	20120531	23	2100	41.44	-0.047958258783907	-0.0395359523396010
3	C	26	50	20120531	23	2102	41.48	-0.0482312020014450	-0.0398168151530883
3	C	26	50	20120531	23	2104	41.52	-0.048028545197957	-0.0393142036530209
3	C	26	50	20120531	23	2106	41.56	-0.048330055529455	-0.0392982230397661
3	C	26	50	20120531	23	2108	41.6	-0.0482213732171865	-0.0394708278050537
3	C	26	50	20120531	23	2110	41.64	-0.0480783962260306	-0.039364337523807
3	C	26	50	20120531	23	2112	41.68	-0.0479378233979308	-0.0393026778124876
3	C	26	50	20120531	23	2114	41.72	-0.0482608297755768	-0.0397415082808919
3	C	26	50	20120531	23	2116	41.76	-0.0479661783798563	-0.0393482861998741
3	C	26	50	20120531	23	2118	41.8	-0.0482780831810377	-0.0397886015925190
3	C	26	50	20120531	23	2120	41.84	-0.0481518646205959	-0.0397103248718416
3	C	26	50	20120531	23	2122	41.88	-0.0479766435602179	-0.0396066630177197
3	C	26	50	20120531	23	2124	41.92	-0.0481955638196732	-0.0395783787464722
3	C	26	50	20120531	23	2126	41.96	-0.0485708253884489	-0.039877414204236
3	C	26	50	20120531	23	2128	42	-0.0479369041591152	-0.0395317096989139
3	C	26	50	20120531	23	2130	42.04	-0.0479387426367463	-0.0395681964088231
3	C	26	50	20120531	23	2132	42.08	-0.0478043923483208	-0.0389535791946158
3	C	26	50	20120531	23	2134	42.12	-0.0481479755332994	-0.0397555089951594
3	C	26	50	20120531	23	2136	42.16	-0.0477527735532942	-0.0390302295696964
3	C	26	50	20120531	23	2138	42.2	-0.0478358586000836	-0.0393254466508418
3	C	26	50	20120531	23	2140	42.24	-0.0478179687985196	-0.0393282043672884
3	C	26	50	20120531	23	2142	42.28	-0.0477424497942889	-0.0392378361206528
3	C	26	50	20120531	23	2144	42.32	-0.047675769624823	-0.0391513569613136
3	C	26	50	20120531	23	2146	42.36	-0.047445747788903	-0.0389783279319573
3	C	26	50	20120531	23	2148	42.4	-0.0478934170920722	-0.0388110971782067
3	C	26	50	20120531	23	2150	42.44	-0.0478032609774709	-0.0387845806739122
3	C	26	50	20120531	23	2152	42.48	-0.0476626881493711	-0.0389149711643630
3	C	26	50	20120531	23	2154	42.52	-0.0478318280914309	-0.0387520537619776
3	C	26	50	20120531	23	2156	42.56	-0.0472195443296015	-0.0385435279722057
3	C	26	50	20120531	23	2158	42.6	-0.0473844416309742	-0.0383036773520272
3	C	26	50	20120531	23	2160	42.64	-0.0470547177389069	-0.0379472248236311
3	C	26	50	20120531	23	2162	42.68	-0.0469491466964757	-0.0383410125900739
3	C	26	50	20120531	23	2164	42.72	-0.0468101295032944	-0.0383142839537450
3	C	26	50	20120531	23	2166	42.76	-0.0460666774335549	-0.0380406336294258
3	C	26	50	20120531	23	2168	42.8	-0.046131094861321	-0.0383877523483103
3	C	26	50	20120531	23	2170	42.84	-0.0461339232884457	-0.0384832117637705
3	C	26	50	20120531	23	2172	42.88	-0.0465760064480436	-0.0383704989428493
3	C	26	50	20120531	23	2174	42.92	-0.0459368526285291	-0.0381048389251576
3	C	26	50	20120531	23	2176	42.96	-0.0459983709184923	-0.0383446895453360
3	C	26	50	20120531	23	2178	43	-0.0458408275276439	-0.038158154776459
3	C	26	50	20120531	23	2180	43.04	-0.0457061236858279	-0.0379880955955837
3	C	26	50	20120531	23	2182	43.08	-0.0455198010489852	-0.0382408862698578
3	C	26	50	20120531	23	2184	43.12	-0.0456835669795080	-0.0379311734996981
3	C	26	50	20120531	23	2186	43.16	-0.0455098308433705	-0.0382111170743699
3	C	26	50	20120531	23	2188	43.2	-0.0453364482606236	-0.0380770496286569
3	C	26	50	20120531	23	2190	43.24	-0.0455341553166433	-0.0382584932287094
3	C	26	50	20120531	23	2192	43.28	-0.0452600807282554	-0.0383676705157246
3	C	26	50	20120531	23	2194	43.32	-0.0454158563521508	-0.0379634175689202
3	C	26	50	20120531	23	2196	43.36	-0.0455656922790842	-0.0381322039575895
3	C	26	50	20120531	23	2198	43.4	-0.0457098006410901	-0.0381846712807535
3	C	26	50	20120531	23	2200	43.44	-0.0453708843608673	-0.0379368303539476
3	C	26	50	20120531	23	2202	43.48	-0.0451935419801458	-0.0383212136002006
3	C	26	50	20120531	23	2204	43.52	-0.0451693589282292	-0.0381191224821375
3	C	26	50	20120531	23	2206	43.56	-0.0456124320373207	-0.0380041469195166
3	C	26	50	20120531	23	2208	43.6	-0.0456878096201952	-0.0376183494597012
3	C	26	50	20120531	23	2210	43.64	-0.0457619851215416	-0.0377780848815713
3	C	26	50	20120531	23	2212	43.68	-0.0458893350528333	-0.0384755042998555
3	C	26	50	20120531	23	2214	43.72	-0.0454720713412551	-0.0381749132071731
3	C	26	50	20120531	23	2216	43.76	-0.0455544492812634	-0.0384371791123152
3	C	26	50	20120531	23	2218	43.8	-0.0455581969472037	-0.0379117280632155
3	C	26	50	20120531	23	2220	43.84	-0.0456501915394360	-0.0378514118547803
3	C	26	50	20120531	23	2222	43.88	-0.0457756322824185	-0.0380935252166586
3	C	26	50	20120531	23	2224	43.92	-0.0459041842952382	-0.0381741353897138
3	C	26	50	20120531	23	2226	43.96	-0.0456238871671759	-0.0381854490982128
3	C	26	50	20120531	23	2228	44	-0.0457999567556913	-0.0382104806782668
3	C	26	50	20120531	23	2230	44.04	-0.0459024872389634	-0.0383913585928944
3	C	26	50	20120531	23	2232	44.08	-0.0456718290069403	-0.0381556091920467
3	C	26	50	20120531	23	2234	44.12	-0.0459579951212865	-0.0381116978609351
3	C	26	50	20120531	23	2236	44.16	-0.0456706976360904	-0.0379231124823926
3	C	26	50	20120531	23	2238	44.2	-0.0457368121201314	-0.037976357623016
3	C	26	50	20120531	23	2240	44.24	-0.0458108462001216	-0.0381324160896238
3	C	26	50	20120531	23	2242	44.28	-0.0454856477914539	-0.0382980912084558
3	C	26	50	20120531	23	2244	44.32	-0.0456100985849428	-0.0381635994986742
3	C	26	50	20120531	23	2246	44.36	-0.0456691420011718	-0.0379530938099149
3	C	26	50	20120531	23	2248	44.4	-0.0457343372463972	-0.0377788626990306
3	C	26	50	20120531	23	2250	44.44	-0.045757459638142	-0.0381044853717670
3	C	26	50	20120531	23	2252	44.48	-0.045467828700568	-0.0378591193186952
3	C	26	50	20120531	23	2254	44.52	-0.0459317614597045	-0.0381896917388999
3	C	26	50	20120531	23	2256	44.56	-0.0459582072533209	-0.0379700643726634
3	C	26	50	20120531	23	2258	44.6	-0.0460030378232481	-0.0378724836368597
3	C	26	50	20120531	23	2260	44.64	-0.0458136039165682	-0.0377506491384612
3	C	26	50	20120531	23	2262	44.68	-0.0456316653417689	-0.0377326179155410
3	C	26	50	20120531	23	2264	44.72	-0.04558464274082	-0.0379057883662535
3	C	26	50	20120531	23	2266	44.76	-0.0458130382311433	-0.0381207488277343
3	C	26	50	20120531	23	2268	44.8	-0.0460445449913038	-0.0382097028608075
3	C	26	50	20120531	23	2270	44.84	-0.046046454179613	-0.0382482401803822
3	C	26	50	20120531	23	2272	44.88	-0.0460680916471173	-0.0378912926772392
3	C	26	50	20120531	23	2274	44.92	-0.0457588738517044	-0.0383191629905352
3	C	26	50	20120531	23	2276	44.96	-0.0457168009982238	-0.0380277642860082
3	C	26	50	20120531	23	2278	45	-0.0456801728669583	-0.0380407750507821
3	C	26	50	20120531	23	2280	45.04	-0.0457438831879432	-0.0381727918868296
3	C	26	50	20120531	23	2282	45.08	-0.0458696067736382	-0.0381891967641531
3	C	26	50	20120531	23	2284	45.12	-0.0458913856624988	-0.0380992527815862
3	C	26	50	20120531	23	2286	45.16	-0.0460235439199025	-0.0380440277419755
3	C	26	50	20120531	23	2288	45.2	-0.0457416204462435	-0.0379961566128892
3	C	26	50	20120531	23	2290	45.24	-0.0461516009579754	-0.0381286684236835
3	C	26	50	20120531	23	2292	45.28	-0.0460877492156343	-0.0382239157071094
3	C	26	50	20120531	23	2294	45.32	-0.0458920927692799	-0.0382072986977515
3	C	26	50	20120531	23	2296	45.36	-0.0460613034220179	-0.0378120967177463
3	C	26	50	20120531	23	2298	45.4	-0.0452682124562391	-0.0380263500724458
3	C	26	50	20120531	23	2300	45.44	-0.0449169218073456	-0.0379376788820851
3	C	26	50	20120531	23	2302	45.48	-0.0452109368069630	-0.0381616903103650
3	C	26	50	20120531	23	2304	45.52	-0.044324224903355	-0.0370327236235225
3	C	26	50	20120531	23	2306	45.56	-0.0437495592222847	-0.0370284102721573
3	C	26	50	20120531	23	2308	45.6	-0.0431248020968351	-0.0369512932066011
3	C	26	50	20120531	23	2310	45.64	-0.0423557810458879	-0.0365291221739615
3	C	26	50	20120531	23	2312	45.68	-0.0415249871465362	-0.0361712695741386
3	C	26	50	20120531	23	2314	45.72	-0.039921459885636	-0.0360344656251824
3	C	26	50	20120531	23	2316	45.76	-0.0381800892288114	-0.0357450256064393
3	C	26	50	20120531	23	2318	45.8	-0.0369089092261367	-0.0353150481149354
3	C	26	50	20120531	23	2320	45.84	-0.0350672496145363	-0.0352791978011292
3	C	26	50	20120531	23	2322	45.88	-0.0335426001150775	-0.0353900580022837
3	C	26	50	20120531	23	2324	45.92	-0.0315535299528032	-0.0354266649203457
3	C	26	50	20120531	23	2326	45.96	-0.0296932451485864	-0.0355385574974007
3	C	26	50	20120531	23	2328	46	-0.0273338822568877	-0.0359504068923553
3	C	26	50	20120531	23	2330	46.04	-0.0258919380878769	-0.0361498230254652
3	C	26	50	20120531	23	2332	46.08	-0.0239667479522149	-0.0362225348157746
3	C	26	50	20120531	23	2334	46.12	-0.0222022266193742	-0.0357564170966842
3	C	26	50	20120531	23	2336	46.16	-0.0205337021031474	-0.0347833320997544
3	C	26	50	20120531	23	2338	46.2	-0.0186198539602557	-0.0343442117175697
3	C	26	50	20120531	23	2340	46.24	-0.0164400700280275	-0.0334021192108592
3	C	26	50	20120531	23	2342	46.28	-0.0139522703819145	-0.0328036805998054
3	C	26	50	20120531	23	2344	46.32	-0.0127692453816504	-0.0326770024199559
3	C	26	50	20120531	23	2346	46.36	-0.0113281334773209	-0.0314578371921053
3	C	26	50	20120531	23	2348	46.4	-0.0106830258187088	-0.0302194952283489
3	C	26	50	20120531	23	2350	46.44	-0.0103833468937741	-0.0281301431823667
3	C	26	50	20120531	23	2352	46.48	-0.00932567778367874	-0.0267994884283264
3	C	26	50	20120531	23	2354	46.52	-0.00872231063836014	-0.0258622113187958
3	C	26	50	20120531	23	2356	46.56	-0.00627113912351257	-0.0230717416860637
3	C	26	50	20120531	23	2358	46.6	-0.00556600517024554	-0.0224972952080956
3	C	26	50	20120531	23	2360	46.64	-0.00462835329412093	-0.0213668011706058
3	C	26	50	20120531	23	2362	46.68	-0.00319685097094782	-0.0197437436204093
3	C	26	50	20120531	23	2364	46.72	-0.0016447233019721	-0.0186592115236966
3	C	26	50	20120531	23	2366	46.76	-0.00096174300415964	-0.0179995374653920
3	C	26	50	20120531	23	2368	46.8	0.0010360952822014	-0.0178013849321001
3	C	26	50	20120531	23	2370	46.84	0.00153926539662593	-0.0173674971400962
3	C	26	50	20120531	23	2372	46.88	0.00247163518509508	-0.0175387796157031
3	C	26	50	20120531	23	2374	46.92	0.00256387019363305	-0.0172699234753603
3	C	26	50	20120531	23	2376	46.96	0.00296851204916705	-0.0163300300707393
3	C	26	50	20120531	23	2378	47	0.0028694958865975	-0.0149264584654231
3	C	26	50	20120531	23	2380	47.04	0.00343273472208383	-0.0142116725045928
3	C	26	50	20120531	23	2382	47.08	0.00467000895460062	-0.0125669774868920
3	C	26	50	20120531	23	2384	47.12	0.00594216476463334	-0.0104347111303596
3	C	26	50	20120531	23	2386	47.16	0.00722419602797211	-0.0081048466122517
3	C	26	50	20120531	23	2388	47.2	0.0078710672108965	-0.00514121077144771
3	C	26	50	20120531	23	2390	47.24	0.00778047976115869	-0.00247166346936633
3	C	26	50	20120531	23	2392	47.28	0.0078204694780619	-0.000886764229509741
3	C	26	50	20120531	23	2394	47.32	0.00709134056328209	0.00156042203151904
3	C	26	50	20120531	23	2396	47.36	0.0066521423993515	0.00472465416665072
3	C	26	50	20120531	23	2398	47.4	0.0049328617583711	0.00558696381523994
3	C	26	50	20120531	23	2400	47.44	0.00442346203320431	0.00607039857940154
3	C	26	50	20120531	23	2402	47.48	0.00479527292088782	0.00620470644142014
3	C	26	50	20120531	23	2404	47.52	0.00514254013219634	0.00556413133727544
3	C	26	50	20120531	23	2406	47.56	0.00530142702592896	0.00660677442827054
3	C	26	50	20120531	23	2408	47.6	0.00569680578262942	0.00604965206644154
3	C	26	50	20120531	23	2410	47.64	0.00614693581739715	0.00540652430681674
3	C	26	50	20120531	23	2412	47.68	0.00756817095010743	0.00586438301870284
3	C	26	50	20120531	23	2414	47.72	0.00887035758513714	0.00559301664928684
3	C	26	50	20120531	23	2416	47.76	0.00968560220637054	0.00563520971092024
3	C	26	50	20120531	23	2418	47.8	0.0115429221118538	0.00438685016539482
3	C	26	50	20120531	23	2420	47.84	0.0137609697133324	0.00303543263493856
3	C	26	50	20120531	23	2422	47.88	0.0145128717091071	0.00213263405205863
3	C	26	50	20120531	23	2424	47.92	0.0156451617978211	-4.30628029742600e-05
3	C	26	50	20120531	23	2426	47.96	0.0172813786052155	-0.00165509655845210
3	C	26	50	20120531	23	2428	48	0.0178065680248062	-0.00207902828697687
3	C	26	50	20120531	23	2430	48.04	0.0192609381812829	-0.00293433757843231
3	C	26	50	20120531	23	2432	48.08	0.0204761011847520	-0.00458833105030576
3	C	26	50	20120531	23	2434	48.12	0.0221672177626377	-0.00633050073779318
3	C	26	50	20120531	23	2436	48.16	0.0240418285502414	-0.00745543691598285
3	C	26	50	20120531	23	2438	48.2	0.0262811650155811	-0.0087462603450389
3	C	26	50	20120531	23	2440	48.24	0.0273620484413028	-0.0100720855597637
3	C	26	50	20120531	23	2442	48.28	0.0284857825379645	-0.0105923747293607
3	C	26	50	20120531	23	2444	48.32	0.0291151782838986	-0.0107461704542688
3	C	26	50	20120531	23	2446	48.36	0.0288827522849226	-0.0101592011152059
3	C	26	50	20120531	23	2448	48.4	0.0287170064554125	-0.00926131692445518
3	C	26	50	20120531	23	2450	48.44	0.0281982022100559	-0.00840168721056669
3	C	26	50	20120531	23	2452	48.48	0.0275392494006682	-0.00834603790688731
3	C	26	50	20120531	23	2454	48.52	0.0275605333147819	-0.00720724243578638
3	C	26	50	20120531	23	2456	48.56	0.0277477044797620	-0.00579748364613476
3	C	26	50	20120531	23	2458	48.6	0.0270518406963963	-0.00397166322643297
3	C	26	50	20120531	23	2460	48.64	0.0271564217893338	-0.00172978117668103
3	C	26	50	20120531	23	2462	48.68	0.0274643667925405	0.000360780021897000
3	C	26	50	20120531	23	2464	48.72	0.0273703215906427	0.0013682657637316
3	C	26	50	20120531	23	2466	48.76	0.0270160610932682	0.0034348560424274
3	C	26	50	20120531	23	2468	48.8	0.0260012002277059	0.00429712326460971
3	C	26	50	20120531	23	2470	48.84	0.0248478878543872	0.00574148078906484
3	C	26	50	20120531	23	2472	48.88	0.0230502102845766	0.00540949415529774
3	C	26	50	20120531	23	2474	48.92	0.0221503391237708	0.00519043954555392
3	C	26	50	20120531	23	2476	48.96	0.0194738975305729	0.00511086174839919
3	C	26	50	20120531	23	2478	49	0.0179573656169621	0.00518008750227736
3	C	26	50	20120531	23	2480	49.04	0.0163590638751749	0.00500920807753581
3	C	26	50	20120531	23	2482	49.08	0.0143578067275268	0.00520465592738968
3	C	26	50	20120531	23	2484	49.12	0.0130932975702258	0.00506244685419813
3	C	26	50	20120531	23	2486	49.16	0.0109172195846378	0.00477482339277591
3	C	26	50	20120531	23	2488	49.2	0.00958635976963101	0.00459120190383739
3	C	26	50	20120531	23	2490	49.24	0.00874078733855251	0.0047295261323731
3	C	26	50	20120531	23	2492	49.28	0.00876712706615171	0.00472595524312811
3	C	26	50	20120531	23	2494	49.32	0.0085149162194381	0.00457426669642797
3	C	26	50	20120531	23	2496	49.36	0.00854998871578495	0.00498495431494111
3	C	26	50	20120531	23	2498	49.4	0.00820670958672232	0.0046294705228352
3	C	26	50	20120531	23	2500	49.44	0.00839390903597364	0.00549854718332034
3	C	26	50	20120531	23	2502	49.48	0.00748312721753412	0.00553223375037604
3	C	26	50	20120531	23	2504	49.52	0.0070521951318756	0.00515468822669713
3	C	26	50	20120531	23	2506	49.56	0.00616245681124419	0.00502986973768208
3	C	26	50	20120531	23	2508	49.6	0.00469915589612113	0.00493377392611883
3	C	26	50	20120531	23	2510	49.64	0.00407883940125742	0.00413214111042327
3	C	26	50	20120531	23	2512	49.68	0.00277106662265633	0.00296017526021687
3	C	26	50	20120531	23	2514	49.72	0.00313987937758761	0.00270892607872567
3	C	26	50	20120531	23	2516	49.76	0.00309433462981139	0.00177699469646086
3	C	26	50	20120531	23	2518	49.8	0.00249475050577207	0.000620959962034599
3	C	26	50	20120531	23	2520	49.84	0.00208060513509892	-0.000318947584722
3	C	26	50	20120531	23	2522	49.88	0.00181420265528689	-0.00180369504851845
3	C	26	50	20120531	23	2524	49.92	0.00172720660089072	-0.00261037024267066
3	C	26	50	20120531	23	2526	49.96	0.00138184574946428	-0.00369267778144973
3	C	26	50	20120531	23	2528	50	0.00196062042804006	-0.00367028300258277
3	C	26	50	20120531	23	2530	50.04	0.00225328343949180	-0.00282321999040953
3	C	26	50	20120531	23	2532	50.08	0.00230991986423771	-0.00351174683381362
3	C	26	50	20120531	23	2534	50.12	0.00239143159843899	-0.00324099918283119
3	C	26	50	20120531	23	2536	50.16	0.00215634687796571	-0.00315893236980668
3	C	26	50	20120531	23	2538	50.2	0.00233783643995896	-0.00247939921755251
3	C	26	50	20120531	23	2540	50.24	0.00194557107441607	-0.00279904471666754
3	C	26	50	20120531	23	2542	50.28	0.0021105009027007	-0.00294966836055521
3	C	26	50	20120531	23	2544	50.32	0.00266408136666281	-0.00267716284211476
3	C	26	50	20120531	23	2546	50.36	0.00345996540422733	-0.00133809351737836
3	C	26	50	20120531	23	2548	50.4	0.00334759906562897	-0.00126153506617929
3	C	26	50	20120531	23	2550	50.44	0.00453500812793648	-0.00147551264923415
3	C	26	50	20120531	23	2552	50.48	0.00421695856882659	-0.00091887112001629
3	C	26	50	20120531	23	2554	50.52	0.00551964017860313	-0.000860160043974371
3	C	26	50	20120531	23	2556	50.56	0.00591452678898388	-0.00048445582635365
3	C	26	50	20120531	23	2558	50.6	0.006333183500921	-0.000614372555261051
3	C	26	50	20120531	23	2560	50.64	0.00709015403810326	-0.000436463074900962
3	C	26	50	20120531	23	2562	50.68	0.00830566210968156	-0.00108461694952642
3	C	26	50	20120531	23	2564	50.72	0.00864252778023883	-0.00270063878725015
3	C	26	50	20120531	23	2566	50.76	0.00923610856770588	-0.00462574407009834
3	C	26	50	20120531	23	2568	50.8	0.00979692909800055	-0.007714994602153
3	C	26	50	20120531	23	2570	50.84	0.0096775341179972	-0.00936851431248306
3	C	26	50	20120531	23	2572	50.88	0.0102876406980474	-0.0105390864552237
3	C	26	50	20120531	23	2574	50.92	0.00987324147603977	-0.0120264636491394
3	C	26	50	20120531	23	2576	50.96	0.00831549796500787	-0.0145597316754963
3	C	26	50	20120531	23	2578	51	0.00736056439915106	-0.0155142409772844
3	C	26	50	20120531	23	2580	51.04	0.00731062851826366	-0.0154248768222781
3	C	26	50	20120531	23	2582	51.08	0.00758035439994727	-0.0160724098571496
3	C	26	50	20120531	23	2584	51.12	0.00772478803107243	-0.0172352752430822
3	C	26	50	20120531	23	2586	51.16	0.00737532171767442	-0.0179551240884657
3	C	26	50	20120531	23	2588	51.2	0.00754287066947657	-0.0197438567574943
3	C	26	50	20120531	23	2590	51.24	0.00771002364148126	-0.0193975229271369
3	C	26	50	20120531	23	2592	51.28	0.00754832953382733	-0.0199092348914782
3	C	26	50	20120531	23	2594	51.32	0.00819231996372517	-0.0195336621957187
3	C	26	50	20120531	23	2596	51.36	0.00900781207233199	-0.0203681330503326
3	C	26	50	20120531	23	2598	51.4	0.00911453569881647	-0.0202881380601770
3	C	26	50	20120531	23	2600	51.44	0.00950509905833705	-0.0208097424483870
3	C	26	50	20120531	23	2602	51.48	0.0109693192122757	-0.0227703232784474
3	C	26	50	20120531	23	2604	51.52	0.0112668485325955	-0.0231237564608878
3	C	26	50	20120531	23	2606	51.56	0.0119542270345870	-0.0242154586203617
3	C	26	50	20120531	23	2608	51.6	0.0130632533101999	-0.0253022817430455
3	C	26	50	20120531	23	2610	51.64	0.0136723833757853	-0.0260708785299240
3	C	26	50	20120531	23	2612	51.68	0.0142495522148610	-0.0272368693278294
3	C	26	50	20120531	23	2614	51.72	0.0146367851014422	-0.0274308782153835
3	C	26	50	20120531	23	2616	51.76	0.0144910503938397	-0.0281777951083509
3	C	26	50	20120531	23	2618	51.8	0.0144812003963777	-0.0282279501923404
3	C	26	50	20120531	23	2620	51.84	0.0139655144919262	-0.0289717487444027
3	C	26	50	20120531	23	2622	51.88	0.0139645598977716	-0.0290576975736560
3	C	26	50	20120531	23	2624	51.92	0.0133774703505559	-0.0288236947265579
3	C	26	50	20120531	23	2626	51.96	0.0135873962117545	-0.0301217447869177
3	C	26	50	20120531	23	2628	52	0.0134994321281749	-0.0311327660626582
3	C	26	50	20120531	23	2630	52.04	0.0138570867380991	-0.0321415245966989
3	C	26	50	20120531	23	2632	52.08	0.0146059835300537	-0.0331192411430456
3	C	26	50	20120531	23	2634	52.12	0.0149217067078535	-0.0342390861524107
3	C	26	50	20120531	23	2636	52.16	0.0159819426155646	-0.0352089538134862
3	C	26	50	20120531	23	2638	52.2	0.0167997823186850	-0.0358494511358849
3	C	26	50	20120531	23	2640	52.24	0.0172839383317634	-0.0361043631305027
3	C	26	50	20120531	23	2642	52.28	0.0167835188627177	-0.0366863827220973
3	C	26	50	20120531	23	2644	52.32	0.0159818011942084	-0.0364485120009062
3	C	26	50	20120531	23	2646	52.36	0.0154534510073058	-0.0353872861437014
3	C	26	50	20120531	23	2648	52.4	0.0146064785048006	-0.0354598352994512
3	C	26	50	20120531	23	2650	52.44	0.0141385859476894	-0.0349343842503514
3	C	26	50	20120531	23	2652	52.48	0.0130544498307742	-0.0344964023100845
3	C	26	50	20120531	23	2654	52.52	0.0117057143563390	-0.0340906644390396
3	C	26	50	20120531	23	2656	52.56	0.0108312354000456	-0.0328282667025873
3	C	26	50	20120531	23	2658	52.6	0.00949119733901892	-0.0316546815778520
3	C	26	50	20120531	23	2660	52.64	0.0076785291054472	-0.0303888897288500
3	C	26	50	20120531	23	2662	52.68	0.00718638278574137	-0.0306741366043806
3	C	26	50	20120531	23	2664	52.72	0.00644554701109223	-0.0314521661957202
3	C	26	50	20120531	23	2666	52.76	0.00674762302801512	-0.0312420140603515
3	C	26	50	20120531	23	2668	52.8	0.00552369190045933	-0.0340089936058126
3	C	26	50	20120531	23	2670	52.84	0.00545821381252145	-0.0346431269671807
3	C	26	50	20120531	23	2672	52.88	0.00547270950153577	-0.0344450663577703
3	C	26	50	20120531	23	2674	52.92	0.00467544660574794	-0.0357616284736616
3	C	26	50	20120531	23	2676	52.96	0.00480986760485151	-0.0362408347392717
3	C	26	50	20120531	23	2678	53	0.00440391760177231	-0.0377200314148358
3	C	26	50	20120531	23	2680	53.04	0.00333491356997449	-0.0408194218581327
3	C	26	50	20120531	23	2682	53.08	0.00244791882365408	-0.042348752404483
3	C	26	50	20120531	23	2684	53.12	0.00066402983607666	-0.0427141851890002
3	C	26	50	20120531	23	2686	53.16	-8.14728433283195e-05	-0.042244454154258
3	C	26	50	20120531	23	2688	53.2	-0.00123221841903131	-0.0408979814215225
3	C	26	50	20120531	23	2690	53.24	-0.0018678367046399	-0.0407881677384043
3	C	26	50	20120531	23	2692	53.28	-0.00248959569733723	-0.039366670976185
3	C	26	50	20120531	23	2694	53.32	-0.00317683277797243	-0.0385006773012658
3	C	26	50	20120531	23	2696	53.36	-0.00395019546455616	-0.0371201927323553
3	C	26	50	20120531	23	2698	53.4	-0.00514089257339619	-0.0363459815176341
3	C	26	50	20120531	23	2700	53.44	-0.00651147764737007	-0.0345125243446955
3	C	26	50	20120531	23	2702	53.48	-0.00805346540510354	-0.0328680061036900
3	C	26	50	20120531	23	2704	53.52	-0.00868795231986224	-0.0314558431509823
3	C	26	50	20120531	23	2706	53.56	-0.0105955425677404	-0.0288896536471070
3	C	26	50	20120531	23	2708	53.6	-0.0116171138766562	-0.0278427679154247
3	C	26	50	20120531	23	2710	53.64	-0.0116313408650937	-0.0255734359804271
3	C	26	50	20120531	23	2712	53.68	-0.0119053659560069	-0.0242733989500122
3	C	26	50	20120531	23	2714	53.72	-0.0116170360949103	-0.0221315442255269
3	C	26	50	20120531	23	2716	53.76	-0.0110518032183010	-0.0208615521622446
3	C	26	50	20120531	23	2718	53.8	-0.0110230734697814	-0.0199679318253845
3	C	26	50	20120531	23	2720	53.84	-0.0101515785041046	-0.0165769871140687
3	C	26	50	20120531	23	2722	53.88	-0.00989608668192634	-0.0148620551797926
3	C	26	50	20120531	23	2724	53.92	-0.00945746127448854	-0.0128258068530775
3	C	26	50	20120531	23	2726	53.96	-0.00834332261684754	-0.0106900827443851
3	C	26	50	20120531	23	2728	54	-0.00790396181835734	-0.00877930344492374
3	C	26	50	20120531	23	2730	54.04	-0.00710442910980184	-0.00762814067621986
3	C	26	50	20120531	23	2732	54.08	-0.00635194728646657	-0.00725021331487908
3	C	26	50	20120531	23	2734	54.12	-0.00529905821821199	-0.00604781358881042
3	C	26	50	20120531	23	2736	54.16	-0.00480129747066353	-0.00613260983401031
3	C	26	50	20120531	23	2738	54.2	-0.004069647013102	-0.00581576235642843
3	C	26	50	20120531	23	2740	54.24	-0.00336823951257182	-0.00499346788058659
3	C	26	50	20120531	23	2742	54.28	-0.00274904731749019	-0.00525992692894112
3	C	26	50	20120531	23	2744	54.32	-0.00118190070048207	-0.00574177777391288
3	C	26	50	20120531	23	2746	54.36	-0.00072425412063032	-0.0065362900243219
3	C	26	50	20120531	23	2748	54.4	2.22971981311496e-05	-0.00680992832782581
3	C	26	50	20120531	23	2750	54.44	0.00203703109392186	-0.00709008686295905
3	C	26	50	20120531	23	2752	54.48	0.00394431233613668	-0.00797787569019472
3	C	26	50	20120531	23	2754	54.52	0.00468113174426868	-0.00786728418961715
3	C	26	50	20120531	23	2756	54.56	0.00576499916060705	-0.00878146012060636
3	C	26	50	20120531	23	2758	54.6	0.00703424805466231	-0.00938187226668645
3	C	26	50	20120531	23	2760	54.64	0.00634729452384636	-0.00970876702452221
3	C	26	50	20120531	23	2762	54.68	0.00631316247951848	-0.0098949977374833
3	C	26	50	20120531	23	2764	54.72	0.00599667562639501	-0.0109943083659228
3	C	26	50	20120531	23	2766	54.76	0.00603913031753745	-0.0122646964090025
3	C	26	50	20120531	23	2768	54.8	0.00574691844021211	-0.0135970199350464
3	C	26	50	20120531	23	2770	54.84	0.00662489050400457	-0.0141957979573552
3	C	26	50	20120531	23	2772	54.88	0.00691766099568705	-0.0169292747835237
3	C	26	50	20120531	23	2774	54.92	0.00781162781486995	-0.0169761842473876
3	C	26	50	20120531	23	2776	54.96	0.00840346911965528	-0.0164229509728551
3	C	26	50	20120531	23	2778	55	0.00860773812660445	-0.0161046963527786
3	C	26	50	20120531	23	2780	55.04	0.00843691527040541	-0.0153316730774499
3	C	26	50	20120531	23	2782	55.08	0.0090785581057897	-0.0152705649094197
3	C	26	50	20120531	23	2784	55.12	0.0100561544439835	-0.0149469009224672
3	C	26	50	20120531	23	2786	55.16	0.0112253979330824	-0.0150462069988170
3	C	26	50	20120531	23	2788	55.2	0.0121848145559319	-0.0158719521557511
3	C	26	50	20120531	23	2790	55.24	0.0126225681007085	-0.0154636142530718
3	C	26	50	20120531	23	2792	55.28	0.0138714806037369	-0.0166745848204352
3	C	26	50	20120531	23	2794	55.32	0.0142065049682360	-0.0170565667320593
3	C	26	50	20120531	23	2796	55.36	0.0142721867029268	-0.0178167857177944
3	C	26	50	20120531	23	2798	55.4	0.0140360059669427	-0.0179187575867093
3	C	26	50	20120531	23	2800	55.44	0.0150942124781918	-0.0192484506755271
3	C	26	50	20120531	23	2802	55.48	0.0156398726390978	-0.0194359188253553
3	C	26	50	20120531	23	2804	55.52	0.0159196040817352	-0.0204055036437183
3	C	26	50	20120531	23	2806	55.56	0.0164587305759831	-0.0205754638296443
3	C	26	50	20120531	23	2808	55.6	0.0177935855443036	-0.0223354738212211
3	C	26	50	20120531	23	2810	55.64	0.0185070280022496	-0.0244165173625243
3	C	26	50	20120531	23	2812	55.68	0.0199197424982466	-0.0265454178907783
3	C	26	50	20120531	23	2814	55.72	0.0204795377237085	-0.0275375806286646
3	C	26	50	20120531	23	2816	55.76	0.0217313783559178	-0.0288658312196488
3	C	26	50	20120531	23	2818	55.8	0.0227106222529118	-0.0306341214316333
3	C	26	50	20120531	23	2820	55.84	0.0238147412074633	-0.0316038052449456
3	C	26	50	20120531	23	2822	55.88	0.0237511793789025	-0.0308615481856663
3	C	26	50	20120531	23	2824	55.92	0.0253955561985518	-0.0315622202951440
3	C	26	50	20120531	23	2826	55.96	0.0263621640973660	-0.0312984765368293
3	C	26	50	20120531	23	2828	56	0.0269100021471581	-0.0300916149669713
3	C	26	50	20120531	23	2830	56.04	0.0265119717400282	-0.0295981251443812
3	C	26	50	20120531	23	2832	56.08	0.0264895076646966	-0.0286993705051829
3	C	26	50	20120531	23	2834	56.12	0.0266651925871231	-0.0286281959650158
3	C	26	50	20120531	23	2836	56.16	0.0272324145551079	-0.0271826059534411
3	C	26	50	20120531	23	2838	56.2	0.0277501722824283	-0.0257249618925675
3	C	26	50	20120531	23	2840	56.24	0.0278867499572145	-0.0245120262754592
3	C	26	50	20120531	23	2842	56.28	0.0280528422690474	-0.0221192547096698
3	C	26	50	20120531	23	2844	56.32	0.0282716281782143	-0.0203971597837003
3	C	26	50	20120531	23	2846	56.36	0.0285476048838436	-0.0177690630811321
3	C	26	50	20120531	23	2848	56.4	0.0288563277045097	-0.0166953921445784
3	C	26	50	20120531	23	2850	56.44	0.0291077536626962	-0.0143424448327055
3	C	26	50	20120531	23	2852	56.48	0.0295389473778637	-0.0124034166173357
3	C	26	50	20120531	23	2854	56.52	0.0290971470609784	-0.0104660854582408
3	C	26	50	20120531	23	2856	56.56	0.0288670545143803	-0.00864867960923516
3	C	26	50	20120531	23	2858	56.6	0.0285508363618336	-0.00631155027605738
3	C	26	50	20120531	23	2860	56.64	0.0283112685843676	-0.0041772191677239
3	C	26	50	20120531	23	2862	56.68	0.0276989141118601	-0.00132842736767954
3	C	26	50	20120531	23	2864	56.72	0.0276815192850429	0.000856108322118179
3	C	26	50	20120531	23	2866	56.76	0.0270424361762065	0.0029231228648827
3	C	26	50	20120531	23	2868	56.8	0.0261152989779181	0.00504074503997673
3	C	26	50	20120531	23	2870	56.84	0.0256175311593019	0.00685443857838114
3	C	26	50	20120531	23	2872	56.88	0.0246037238828435	0.00619098856986504
3	C	26	50	20120531	23	2874	56.92	0.0236616384472008	0.00658591477822554
3	C	26	50	20120531	23	2876	56.96	0.0227660240692177	0.00657416973459004
3	C	26	50	20120531	23	2878	57	0.0209880747786023	0.00643783954717734
3	C	26	50	20120531	23	2880	57.04	0.0190052200849346	0.00687877719378964
3	C	26	50	20120531	23	2882	57.08	0.0175349329548134	0.00662174387882834
3	C	26	50	20120531	23	2884	57.12	0.0154138862615781	0.00694702219056224
3	C	26	50	20120531	23	2886	57.16	0.0137508241452359	0.00683468060070124
3	C	26	50	20120531	23	2888	57.2	0.0106446511336939	0.00614199314099664
3	C	26	50	20120531	23	2890	57.24	0.00869731441364517	0.00613785656632674
3	C	26	50	20120531	23	2892	57.28	0.00641554447036648	0.00587935954032834
3	C	26	50	20120531	23	2894	57.32	0.00380925494093005	0.00558194335709344
3	C	26	50	20120531	23	2896	57.36	0.00104468662959281	0.00537328321703314
3	C	26	50	20120531	23	2898	57.4	-0.00145369840503455	0.0049621218369766
3	C	26	50	20120531	23	2900	57.44	-0.00306782519658471	0.00398976516003136
3	C	26	50	20120531	23	2902	57.48	-0.0048399924750504	0.00290108729626058
3	C	26	50	20120531	23	2904	57.52	-0.00483553416679502	0.00186892706329648
3	C	26	50	20120531	23	2906	57.56	-0.00736004114013294	-8.59346871176017e-05
3	C	26	50	20120531	23	2908	57.6	-0.00894012074016904	-0.00220185980593678
3	C	26	50	20120531	23	2910	57.64	-0.0107131344254517	-0.00320624842006978
3	C	26	50	20120531	23	2912	57.68	-0.0121277439676223	-0.00472791392891199
3	C	26	50	20120531	23	2914	57.72	-0.0124038691656756	-0.00595255216324897
3	C	26	50	20120531	23	2916	57.76	-0.0130303162763322	-0.00707265880212314
3	C	26	50	20120531	23	2918	57.8	-0.0130627795486565	-0.00956739516575958
3	C	26	50	20120531	23	2920	57.84	-0.0136568199555313	-0.0107337678013268
3	C	26	50	20120531	23	2922	57.88	-0.0133928499230466	-0.0121617770170008
3	C	26	50	20120531	23	2924	57.92	-0.0139223880493416	-0.0151339730924979
3	C	26	50	20120531	23	2926	57.96	-0.0142412437101820	-0.0147905101156722
3	C	26	50	20120531	23	2928	58	-0.0144385052889296	-0.0182259389145923
3	C	26	50	20120531	23	2930	58.04	-0.0148529971419256	-0.0205408792369765
3	C	26	50	20120531	23	2932	58.08	-0.0141948928606752	-0.0232477547060367
3	C	26	50	20120531	23	2934	58.12	-0.0143170455571252	-0.0243607761349634
3	C	26	50	20120531	23	2936	58.16	-0.0139964009161284	-0.0264449450882395
3	C	26	50	20120531	23	2938	58.2	-0.0141646852589830	-0.0285384124956882
3	C	26	50	20120531	23	2940	58.24	-0.0141998496792114	-0.0324187811656022
3	C	26	50	20120531	23	2942	58.28	-0.0140056569438941	-0.0347456079529781
3	C	26	50	20120531	23	2944	58.32	-0.0144867936110169	-0.0362955648041355
3	C	26	50	20120531	23	2946	58.36	-0.0154873779906671	-0.0362576355963927
3	C	26	50	20120531	23	2948	58.4	-0.0155654425793101	-0.0366007238066244
3	C	26	50	20120531	23	2950	58.44	-0.0156796827508786	-0.0376237941819163
3	C	26	50	20120531	23	2952	58.48	-0.0155789907452376	-0.0395486802616624
3	C	26	50	20120531	23	2954	58.52	-0.0154897538694519	-0.0405843088533882
3	C	26	50	20120531	23	2956	58.56	-0.0159203818991945	-0.0422605761888690
3	C	26	50	20120531	23	2958	58.6	-0.0161677278512535	-0.0445196409334038
3	C	26	50	20120531	23	2960	58.64	-0.0159514238868886	-0.0463670988206099
3	C	26	50	20120531	23	2962	58.68	-0.0164894614366934	-0.0479670693344007
3	C	26	50	20120531	23	2964	58.72	-0.0166137708088260	-0.0502595095190075
3	C	26	50	20120531	23	2966	58.76	-0.0170555004150332	-0.0529952349447401
3	C	26	50	20120531	23	2968	58.8	-0.0172621170164959	-0.0543883767250338
3	C	26	50	20120531	23	2970	58.84	-0.0181307269865055	-0.054743627171902
3	C	26	50	20120531	23	2972	58.88	-0.0190477030603482	-0.0542941901017798
3	C	26	50	20120531	23	2974	58.92	-0.0197836597982072	-0.0546664111113964
3	C	26	50	20120531	23	2976	58.96	-0.0213924691467628	-0.0531867194610854
3	C	26	50	20120531	23	2978	59	-0.0213064849621705	-0.0529564854931311
3	C	26	50	20120531	23	2980	59.04	-0.0218201273280244	-0.0520986235461956
3	C	26	50	20120531	23	2982	59.08	-0.0225029803466163	-0.0508437211416238
3	C	26	50	20120531	23	2984	59.12	-0.0237972685989001	-0.0503627471090607
3	C	26	50	20120531	23	2986	59.16	-0.0244009256579991	-0.0499150778058915
3	C	26	50	20120531	23	2988	59.2	-0.0259588940289874	-0.0488246484386237
3	C	26	50	20120531	23	2990	59.24	-0.0270758186873462	-0.0485073201284306
3	C	26	50	20120531	23	2992	59.28	-0.0280915422231817	-0.0493015071097203
3	C	26	50	20120531	23	2994	59.32	-0.0291130569635550	-0.0499067622301448
3	C	26	50	20120531	23	2996	59.36	-0.0287437987313516	-0.0498995568120445
3	C	26	50	20120531	23	2998	59.4	-0.0288689919869606	-0.0510112347380869
3	C	26	50	20120531	23	3000	59.44	-0.0293194190065765	-0.0520280542894331
3	C	26	50	20120531	23	3002	59.48	-0.0291985744576717	-0.0524286302809753
3	C	26	50	20120531	23	3004	59.52	-0.0290696688914614	-0.0530000432708522
3	C	26	50	20120531	23	3006	59.56	-0.0284076755229145	-0.0543728203758477
3	C	26	50	20120531	23	3008	59.6	-0.0286565063992141	-0.0556193789204015
3	C	26	50	20120531	23	3010	59.64	-0.0287157619474775	-0.0570055910542396
3	C	26	50	20120531	23	3012	59.68	-0.0281053166632792	-0.0578319867494123
3	C	26	50	20120531	23	3014	59.72	-0.0282832954401038	-0.057912809054502
3	C	26	50	20120531	23	3016	59.76	-0.0280140291778280	-0.0585152640320729
3	C	26	50	20120531	23	3018	59.8	-0.0272834464515061	-0.0609106589640204
3	C	26	50	20120531	23	3020	59.84	-0.0276127460795046	-0.0623178721692598
3	C	26	50	20120531	23	3022	59.88	-0.0281088521971851	-0.0634430204794838
3	C	26	50	20120531	23	3024	59.92	-0.0280001698849167	-0.0651791797593312
3	C	26	50	20120531	23	3026	59.96	-0.0288110092309034	-0.0661229551801808
3	C	26	50	20120531	23	3028	60	-0.0292839929568390	-0.0679110160977673
3	C	26	50	20120531	23	3030	60.04	-0.0302518100082491	-0.0700886928517875
3	C	26	50	20120531	23	3032	60.08	-0.0311298244984484	-0.0713004617427069
3	C	26	50	20120531	23	3034	60.12	-0.0318737008322566	-0.072360697650418
3	C	26	50	20120531	23	3036	60.16	-0.0327005915021762	-0.0731168776422189
3	C	26	50	20120531	23	3038	60.2	-0.0326056977721410	-0.0719498686105486
3	C	26	50	20120531	23	3040	60.24	-0.0328293556470303	-0.0705845161267555
3	C	26	50	20120531	23	3042	60.28	-0.0338004253896337	-0.0704976127033477
3	C	26	50	20120531	23	3044	60.32	-0.0341746970089158	-0.0694940160488096
3	C	26	50	20120531	23	3046	60.36	-0.0351227150704526	-0.0685956368833121
3	C	26	50	20120531	23	3048	60.4	-0.0360944212091591	-0.0671216020872506
3	C	26	50	20120531	23	3050	60.44	-0.0374594908502398	-0.0647787451891452
3	C	26	50	20120531	23	3052	60.48	-0.0381199992945461	-0.0644596278987957
3	C	26	50	20120531	23	3054	60.52	-0.0392001049028086	-0.0628955784094892
3	C	26	50	20120531	23	3056	60.56	-0.0402682179800621	-0.0616798214363239
3	C	26	50	20120531	23	3058	60.6	-0.0415509308943379	-0.0591735309478829
3	C	26	50	20120531	23	3060	60.64	-0.0426288161873075	-0.0575342028706512
3	C	26	50	20120531	23	3062	60.68	-0.0439129362440779	-0.0556640327136334
3	C	26	50	20120531	23	3064	60.72	-0.0451804626260141	-0.0539035114838539
3	C	26	50	20120531	23	3066	60.76	-0.0455704348442657	-0.0522998611863738
3	C	26	50	20120531	23	3068	60.8	-0.0459897088604227	-0.050511911284552
3	C	26	50	20120531	23	3070	60.84	-0.0474009808585861	-0.0472710712007466
3	C	26	50	20120531	23	3072	60.88	-0.047215202693965	-0.0460757284003542
3	C	26	50	20120531	23	3074	60.92	-0.0470571501862342	-0.0434069094182574
3	C	26	50	20120531	23	3076	60.96	-0.047118307851739	-0.0423862078506824
3	C	26	50	20120531	23	3078	61	-0.0474218546507667	-0.0412866002373948
3	C	26	50	20120531	23	3080	61.04	-0.047817615245129	-0.0412759299960667
3	C	26	50	20120531	23	3082	61.08	-0.0486208885485569	-0.0405709445352238
3	C	26	50	20120531	23	3084	61.12	-0.0505054695417753	-0.0390491093207541
3	C	26	50	20120531	23	3086	61.16	-0.0511772916945807	-0.0380800194771379
3	C	26	50	20120531	23	3088	61.2	-0.0522714687277887	-0.0369868323934235
3	C	26	50	20120531	23	3090	61.24	-0.0540033146562708	-0.0349275960252520
3	C	26	50	20120531	23	3092	61.28	-0.0548444181724922	-0.0341416468379632
3	C	26	50	20120531	23	3094	61.32	-0.0559269279438107	-0.0323278472335416
3	C	26	50	20120531	23	3096	61.36	-0.056801901874851	-0.0305491908361449
3	C	26	50	20120531	23	3098	61.4	-0.0570573795548937	-0.0283343202654343
3	C	26	50	20120531	23	3100	61.44	-0.0570736430108609	-0.0266526789184165
3	C	26	50	20120531	23	3102	61.48	-0.0567632938445982	-0.0239774818331534
3	C	26	50	20120531	23	3104	61.52	-0.0575211001819958	-0.0221191345015170
3	C	26	50	20120531	23	3106	61.56	-0.0574518037174395	-0.0202303108676115
3	C	26	50	20120531	23	3108	61.6	-0.057547970239681	-0.0178479267004378
3	C	26	50	20120531	23	3110	61.64	-0.0574456518884432	-0.0155484861586973
3	C	26	50	20120531	23	3112	61.68	-0.0567019876866693	-0.0127914061081728
3	C	26	50	20120531	23	3114	61.72	-0.0569063415464322	-0.0115214423291617
3	C	26	50	20120531	23	3116	61.76	-0.0557348070313623	-0.00874873521877305
3	C	26	50	20120531	23	3118	61.8	-0.0555759201376297	-0.00666213381816966
3	C	26	50	20120531	23	3120	61.84	-0.0552673387383199	-0.00437718896544346
3	C	26	50	20120531	23	3122	61.88	-0.0543439987034465	-0.00228231441550018
3	C	26	50	20120531	23	3124	61.92	-0.053321098033782	-0.000245846885682931
3	C	26	50	20120531	23	3126	61.96	-0.0528587209095642	0.00082322785679301
3	C	26	50	20120531	23	3128	62	-0.0512581847103484	0.00352105235905405
3	C	26	50	20120531	23	3130	62.04	-0.0517918381981099	0.00330248565298929
3	C	26	50	20120531	23	3132	62.08	-0.0492501428731349	0.00752610516769464
3	C	26	50	20120531	23	3134	62.12	-0.0483677443208922	0.00989144806144174
3	C	26	50	20120531	23	3136	62.16	-0.0470209887454443	0.0117058840619664
3	C	26	50	20120531	23	3138	62.2	-0.0456801021562802	0.0138958644739793
3	C	26	50	20120531	23	3140	62.24	-0.0445321142970239	0.0150000117128021
3	C	26	50	20120531	23	3142	62.28	-0.0428958692053582	0.0156307509616205
3	C	26	50	20120531	23	3144	62.32	-0.0416557453325132	0.0166269229949561
3	C	26	50	20120531	23	3146	62.36	-0.0397917411466274	0.0175087558617738
3	C	26	50	20120531	23	3148	62.4	-0.0376773504495234	0.0181857398940818
3	C	26	50	20120531	23	3150	62.44	-0.0359367363969545	0.0196446426050259
3	C	26	50	20120531	23	3152	62.48	-0.0331537125986283	0.0204483331014547
3	C	26	50	20120531	23	3154	62.52	-0.0313929035763888	0.0215243799167932
3	C	26	50	20120531	23	3156	62.56	-0.0293729116345732	0.0213424413419939
3	C	26	50	20120531	23	3158	62.6	-0.0285360790433102	0.0212785613153815
3	C	26	50	20120531	23	3160	62.64	-0.0283402387491928	0.0213639515302775
3	C	26	50	20120531	23	3162	62.68	-0.0277470397993876	0.0216543673563787
3	C	26	50	20120531	23	3164	62.72	-0.0270449746895509	0.0218761655404335
3	C	26	50	20120531	23	3166	62.76	-0.0266193529758191	0.0223263945701506
3	C	26	50	20120531	23	3168	62.8	-0.0250745947737169	0.0230770718569803
3	C	26	50	20120531	23	3170	62.84	-0.0243333764542991	0.0231223556823542
3	C	26	50	20120531	23	3172	62.88	-0.0243292894478145	0.0228400644424583
3	C	26	50	20120531	23	3174	62.92	-0.0241540268802685	0.0225299689153979
3	C	26	50	20120531	23	3176	62.96	-0.0235456199727882	0.0219323344968863
3	C	26	50	20120531	23	3178	63	-0.0229900093345467	0.0206452248633558
3	C	26	50	20120531	23	3180	63.04	-0.0215056026962187	0.0191162252429791
3	C	26	50	20120531	23	3182	63.08	-0.0200929681032880	0.0174700573218530
3	C	26	50	20120531	23	3184	63.12	-0.0184308924009056	0.0157501827111764
3	C	26	50	20120531	23	3186	63.16	-0.0188194419203134	0.0153326418137400
3	C	26	50	20120531	23	3188	63.2	-0.0154524681288799	0.0117867982909376
3	C	26	50	20120531	23	3190	63.24	-0.0133664112004980	0.00906919601200684
3	C	26	50	20120531	23	3192	63.28	-0.0123133312134125	0.00807378765399484
3	C	26	50	20120531	23	3194	63.32	-0.0111240978156095	0.00752382121279144
3	C	26	50	20120531	23	3196	63.36	-0.0105054854480885	0.00651736077578954
3	C	26	50	20120531	23	3198	63.4	-0.00934301604195344	0.00490033484643652
3	C	26	50	20120531	23	3200	63.44	-0.00835402821351474	0.00263861138040448
3	C	26	50	20120531	23	3202	63.48	-0.00728742834477294	0.00168359296173393
3	C	26	50	20120531	23	3204	63.52	-0.00605520992574164	-0.00098878983854002
3	C	26	50	20120531	23	3206	63.56	-0.00568261414953101	-0.00187354305636406
3	C	26	50	20120531	23	3208	63.6	-0.00417068550106574	-0.00421050975498216
3	C	26	50	20120531	23	3210	63.64	-0.00312910307024234	-0.00536691218493465
3	C	26	50	20120531	23	3212	63.68	-0.00118896469722612	-0.00600348506469783
3	C	26	50	20120531	23	3214	63.72	-0.00032664090650132	-0.00597515129597569
3	C	26	50	20120531	23	3216	63.76	0.00065733777749951	-0.00679550547080995
3	C	26	50	20120531	23	3218	63.8	0.00129111687837023	-0.00712671358001095
3	C	26	50	20120531	23	3220	63.84	0.0019610475205359	-0.00735286400630393
3	C	26	50	20120531	23	3222	63.88	0.00240525907154510	-0.00737812893159573
3	C	26	50	20120531	23	3224	63.92	0.00353854618082059	-0.00706809796338449
3	C	26	50	20120531	23	3226	63.96	0.00486134646344613	-0.00649109734501202
3	C	26	50	20120531	23	3228	64	0.00610764189356661	-0.00609248152417797
3	C	26	50	20120531	23	3230	64.04	0.00689676599030299	-0.00600917727428639
3	C	26	50	20120531	23	3232	64.08	0.00779475624707084	-0.00504194712150474
3	C	26	50	20120531	23	3234	64.12	0.0079276923219339	-0.00457302218849307
3	C	26	50	20120531	23	3236	64.16	0.00816925414052286	-0.00359676228211568
3	C	26	50	20120531	23	3238	64.2	0.00841440806156024	-0.00313118903524683
3	C	26	50	20120531	23	3240	64.24	0.0081464011564617	-0.00051790692685124
3	C	26	50	20120531	23	3242	64.28	0.00729782281445637	0.00101749837385620
3	C	26	50	20120531	23	3244	64.32	0.00632550149285019	0.0027964305428975
3	C	26	50	20120531	23	3246	64.36	0.00555947150358736	0.00379876147629725
3	C	26	50	20120531	23	3248	64.4	0.00530368269656094	0.00602462048638754
3	C	26	50	20120531	23	3250	64.44	0.00480228742015719	0.00787620787719574
3	C	26	50	20120531	23	3252	64.48	0.00470887861436245	0.00909603778542064
3	C	26	50	20120531	23	3254	64.52	0.00569739975232561	0.0102868197470744
3	C	26	50	20120531	23	3256	64.56	0.00635105633192227	0.0110960256763964
3	C	26	50	20120531	23	3258	64.6	0.00823984461048872	0.0121792071991571
3	C	26	50	20120531	23	3260	64.64	0.00994256481065374	0.0119754119537513
3	C	26	50	20120531	23	3262	64.68	0.0118907642009755	0.0130622562896384
3	C	26	50	20120531	23	3264	64.72	0.0132793027161237	0.0125942293822389
3	C	26	50	20120531	23	3266	64.76	0.0148438471801771	0.0130141093889075
3	C	26	50	20120531	23	3268	64.8	0.0158756927506235	0.0117462315749009
3	C	26	50	20120531	23	3270	64.84	0.0169296849054568	0.0118094681343424
3	C	26	50	20120531	23	3272	64.88	0.0177131570976911	0.0104844935690754
3	C	26	50	20120531	23	3274	64.92	0.0193129600271748	0.00927317510517564
3	C	26	50	20120531	23	3276	64.96	0.0202456338715599	0.00841092909619684
3	C	26	50	20120531	23	3278	65	0.0213404402298032	0.00677221620186484
3	C	26	50	20120531	23	3280	65.04	0.0228848321505927	0.00582094544913454
3	C	26	50	20120531	23	3282	65.08	0.0244025237193246	0.0047005064700732
3	C	26	50	20120531	23	3284	65.12	0.0254186361638897	0.00337651973297951
3	C	26	50	20120531	23	3286	65.16	0.0276168897252424	0.00175894226033716
3	C	26	50	20120531	23	3288	65.2	0.0291433211337898	0.000275502944085909
3	C	26	50	20120531	23	3290	65.24	0.0287682716970485	0.000541233672455808
3	C	26	50	20120531	23	3292	65.28	0.0322762991491931	-0.00295519722847731
3	C	26	50	20120531	23	3294	65.32	0.0334289539132053	-0.00506923437219073
3	C	26	50	20120531	23	3296	65.36	0.0352676436763247	-0.00691994495059028
3	C	26	50	20120531	23	3298	65.4	0.0360714119544994	-0.00914089663961911
3	C	26	50	20120531	23	3300	65.44	0.0370455929669401	-0.0107404428893412
3	C	26	50	20120531	23	3302	65.48	0.0376394919524587	-0.0129746881858563
3	C	26	50	20120531	23	3304	65.52	0.0386029956525035	-0.0160647448196416
3	C	26	50	20120531	23	3306	65.56	0.0392730500383559	-0.0172318952726681
3	C	26	50	20120531	23	3308	65.6	0.0402255228726141	-0.0188487656385293
3	C	26	50	20120531	23	3310	65.64	0.0411170431023341	-0.0214857082469301
3	C	26	50	20120531	23	3312	65.68	0.0414048355622771	-0.0236415354014117
3	C	26	50	20120531	23	3314	65.72	0.0423496716432985	-0.0262571233850207
3	C	26	50	20120531	23	3316	65.76	0.0427105789444161	-0.0274010807356243
3	C	26	50	20120531	23	3318	65.8	0.0430856283811575	-0.0297136027528168
3	C	26	50	20120531	23	3320	65.84	0.0434488974189243	-0.0314862204583021
3	C	26	50	20120531	23	3322	65.88	0.0438732109851109	-0.0330937075171769
3	C	26	50	20120531	23	3324	65.92	0.0446983268170096	-0.0353647294373816
3	C	26	50	20120531	23	3326	65.96	0.0446025350613623	-0.036406347223544
3	C	26	50	20120531	23	3328	66	0.0451264799730181	-0.0386828280080994
3	C	26	50	20120531	23	3330	66.04	0.0470084658843495	-0.0422690402570398
3	C	26	50	20120531	23	3332	66.08	0.0475985182089785	-0.0436977777926985
3	C	26	50	20120531	23	3334	66.12	0.0488307295569419	-0.0463778468436839
3	C	26	50	20120531	23	3336	66.16	0.0488395118231643	-0.0483840360611308
3	C	26	50	20120531	23	3338	66.2	0.0493164595897153	-0.0510732296180207
3	C	26	50	20120531	23	3340	66.24	0.0502327101720005	-0.053513614926028
3	C	26	50	20120531	23	3342	66.28	0.0503866897446717	-0.056083269253131
3	C	26	50	20120531	23	3344	66.32	0.0500565203753322	-0.057897655756181
3	C	26	50	20120531	23	3346	66.36	0.05009178379051	-0.0603962387807072
3	C	26	50	20120531	23	3348	66.4	0.0499130766937008	-0.0622819016473008
3	C	26	50	20120531	23	3350	66.44	0.0496366969372062	-0.0646542873245886
3	C	26	50	20120531	23	3352	66.48	0.0499210882135316	-0.065874619278628
3	C	26	50	20120531	23	3354	66.52	0.0498863692705753	-0.0683007733555573
3	C	26	50	20120531	23	3356	66.56	0.0494565897689701	-0.0713814961798308
3	C	26	50	20120531	23	3358	66.6	0.049429649000607	-0.0737236459711551
3	C	26	50	20120531	23	3360	66.64	0.0492181533623541	-0.0748941198260531
3	C	26	50	20120531	23	3362	66.68	0.0492450234200391	-0.076521596793632
3	C	26	50	20120531	23	3364	66.72	0.0491399473523548	-0.0778157436245597
3	C	26	50	20120531	23	3366	66.76	0.0502987539453633	-0.0798853037517365
3	C	26	50	20120531	23	3368	66.8	0.0503488171054713	-0.0822071595784406
3	C	26	50	20120531	23	3370	66.84	0.0503852331047024	-0.0832495056845877
3	C	26	50	20120531	23	3372	66.88	0.0508233564663256	-0.0841063776820296
3	C	26	50	20120531	23	3374	66.92	0.0508030625017056	-0.0860920042342795
3	C	26	50	20120531	23	3376	66.96	0.0513899611300904	-0.0874676097663998
3	C	26	50	20120531	23	3378	67	0.0515970019956218	-0.0887732117271827
3	C	26	50	20120531	23	3380	67.04	0.0518031236223377	-0.0906861477023267
3	C	26	50	20120531	23	3382	67.08	0.0522587832321343	-0.0933827701230597
3	C	26	50	20120531	23	3384	67.12	0.0531442930542142	-0.0955168890993588
3	C	26	50	20120531	23	3386	67.16	0.0535034325883789	-0.0970666550316853
3	C	26	50	20120531	23	3388	67.2	0.0539088876167112	-0.0996649896098334
3	C	26	50	20120531	23	3390	67.24	0.0544081050042289	-0.102301083690097
3	C	26	50	20120531	23	3392	67.28	0.0541152213754615	-0.104036465152485
3	C	26	50	20120531	23	3394	67.32	0.0546687445637743	-0.103652647591657
3	C	26	50	20120531	23	3396	67.36	0.0555036962509994	-0.107521370212885
3	C	26	50	20120531	23	3398	67.4	0.0559524969250185	-0.109794930646434
3	C	26	50	20120531	23	3400	67.44	0.0571221222517792	-0.111600810654906
3	C	26	50	20120531	23	3402	67.48	0.0576133493326695	-0.113557587250484
3	C	26	50	20120531	23	3404	67.52	0.0576129250686007	-0.115402145999887
3	C	26	50	20120531	23	3406	67.56	0.058281706662247	-0.117789479914529
3	C	26	50	20120531	23	3408	67.6	0.058970640799157	-0.120184945557155
3	C	26	50	20120531	23	3410	67.64	0.0592696762569208	-0.121184158149649
3	C	26	50	20120531	23	3412	67.68	0.0597980971545014	-0.12074624692006
3	C	26	50	20120531	23	3414	67.72	0.0600894958590285	-0.122047252686766
3	C	26	50	20120531	23	3416	67.76	0.0606691819982452	-0.122187401250797
3	C	26	50	20120531	23	3418	67.8	0.0601322051086121	-0.122131822657795
3	C	26	50	20120531	23	3420	67.84	0.0604894354544676	-0.122391189425135
3	C	26	50	20120531	23	3422	67.88	0.0603369125217657	-0.122624322530892
3	C	26	50	20120531	23	3424	67.92	0.060291304134379	-0.122281022188626
3	C	26	50	20120531	23	3426	67.96	0.0602238461474539	-0.122509700521662
3	C	26	50	20120531	23	3428	68	0.0603461756205992	-0.121961692766242
3	C	26	50	20120531	23	3430	68.04	0.0603876120779768	-0.121727923264382
3	C	26	50	20120531	23	3432	68.08	0.06041455284634	-0.121935741947372
3	C	26	50	20120531	23	3434	68.12	0.0598919302243650	-0.121855909591777
3	C	26	50	20120531	23	3436	68.16	0.0604282000072169	-0.122026746590111
3	C	26	50	20120531	23	3438	68.2	0.059986116847619	-0.121856475277201
3	C	26	50	20120531	23	3440	68.24	0.0601468422189827	-0.122313761232595
3	C	26	50	20120531	23	3442	68.28	0.060397865126304	-0.122044353548963
3	C	26	50	20120531	23	3444	68.32	0.0600972033229434	-0.122541591037493
3	C	26	50	20120531	23	3446	68.36	0.0603728335462499	-0.122229191261565
3	C	26	50	20120531	23	3448	68.4	0.060406208986322	-0.123163137898156
3	C	26	50	20120531	23	3450	68.44	0.0603004965225346	-0.122505175038262
3	C	26	50	20120531	23	3452	68.48	0.0601908949714506	-0.122375774497305
3	C	26	50	20120531	23	3454	68.52	0.060543953387297	-0.122261718173499
3	C	26	50	20120531	23	3456	68.56	0.0604489889465837	-0.122216675471538
3	C	26	50	20120531	23	3458	68.6	0.0603324577490442	-0.122040464461666
3	C	26	50	20120531	23	3460	68.64	0.0604274221897576	-0.122105306153501
3	C	26	50	20120531	23	3462	68.68	0.0608372612801333	-0.12222296872189
3	C	26	50	20120531	23	3464	68.72	0.0605778238021159	-0.122161379721249
3	C	26	50	20120531	23	3466	68.76	0.0605848948699278	-0.121632463848922
3	C	26	50	20120531	23	3468	68.8	0.0605358216593134	-0.121839928978522
3	C	26	50	20120531	23	3470	68.84	0.0606516457500718	-0.122233221770218
3	C	26	50	20120531	23	3472	68.88	0.0602594843292258	-0.122007371864307
3	C	26	50	20120531	23	3474	68.92	0.0603175377959611	-0.122135994587804
3	C	26	50	20120531	23	3476	68.96	0.0604192197510958	-0.122325640626519
3	C	26	50	20120531	23	3478	69	0.0607196694224219	-0.122576734244518
3	C	26	50	20120531	23	3480	69.04	0.0604919103282018	-0.12228689117491
3	C	26	50	20120531	23	3482	69.08	0.0605543478569805	-0.12228950747
3	C	26	50	20120531	23	3484	69.12	0.0606353115834263	-0.122415018923661
3	C	26	50	20120531	23	3486	69.16	0.0602589893544789	-0.122433545121328
3	C	26	50	20120531	23	3488	69.2	0.0602242704115225	-0.122145823372063
3	C	26	50	20120531	23	3490	69.24	0.0606062494947196	-0.122343671849439
3	C	26	50	20120531	23	3492	69.28	0.0603165478464675	-0.122091729703302
3	C	26	50	20120531	23	3494	69.32	0.0605810057826313	-0.122564077033135
3	C	26	50	20120531	23	3496	69.36	0.0603932689322262	-0.121979653278484
3	C	26	50	20120531	23	3498	69.4	0.060409815230906	-0.122257263400778
3	C	26	50	20120531	23	3500	69.44	0.0604284828499293	-0.121725236258613
3	C	26	50	20120531	23	3502	69.48	0.0604396551370721	-0.121531630421924
3	C	26	50	20120531	23	3504	69.52	0.0606536963597373	-0.122067122387317
3	C	26	50	20120531	23	3506	69.56	0.0605571055734272	-0.122456455381038
3	C	26	50	20120531	23	3508	69.6	0.060435412496385	-0.122069031575626
3	C	26	50	20120531	23	3510	69.64	0.0607623786720056	-0.122433615832006
3	C	26	50	20120531	23	3512	69.68	0.0605941579687613	-0.122713559406678
3	C	26	50	20120531	23	3514	69.72	0.0602060270565680	-0.123081891328998
3	C	26	50	20120531	23	3516	69.76	0.0606298668612113	-0.123304347122359
3	C	26	50	20120531	23	3518	69.8	0.0603809652742335	-0.123537692360151
3	C	26	50	20120531	23	3520	69.84	0.060894324797375	-0.123260506501925
3	C	26	50	20120531	23	3522	69.88	0.0607777935998355	-0.123550985967637
3	C	26	50	20120531	23	3524	69.92	0.0606701012370608	-0.122767723786117
3	C	26	50	20120531	23	3526	69.96	0.0613040931770726	-0.123448950459112
3	C	26	50	20120531	23	3528	70	0.0610157350317047	-0.123154652616782
3	C	26	50	20120531	23	3530	70.04	0.0610143208181424	-0.123635485227989
3	C	26	50	20120531	23	3532	70.08	0.0609673689278716	-0.123385452270161
3	C	26	50	20120531	23	3534	70.12	0.0608189472145005	-0.123959552265806
3	C	26	50	20120531	23	3536	70.16	0.0606495951404064	-0.124404675984563
3	C	26	50	20120531	23	3538	70.2	0.0609629848658282	-0.12505577990868
3	C	26	50	20120531	23	3540	70.24	0.0608212099562004	-0.12498400857039
3	C	26	50	20120531	23	3542	70.28	0.0610073911716868	-0.125312601091607
3	C	26	50	20120531	23	3544	70.32	0.060502163376529	-0.125163048007386
3	C	26	50	20120531	23	3546	70.36	0.0606485344802346	-0.125531450640384
3	C	26	50	20120531	23	3548	70.4	0.0613185181554088	-0.12625022468346
3	C	26	50	20120531	23	3550	70.44	0.061726801610866	-0.127278782207374
3	C	26	50	20120531	23	3552	70.48	0.061998047772129	-0.128022941383895
3	C	26	50	20120531	23	3554	70.52	0.0627960884853763	-0.130268288256875
3	C	26	50	20120531	23	3556	70.56	0.0636613750535142	-0.131392800170996
3	C	26	50	20120531	23	3558	70.6	0.064231585961863	-0.132555000876554
3	C	26	50	20120531	23	3560	70.64	0.0643380762431098	-0.135114303160381
3	C	26	50	20120531	23	3562	70.68	0.0649678962531126	-0.1384188252809
3	C	26	50	20120531	23	3564	70.72	0.064796564280031	-0.140258929257581
3	C	26	50	20120531	23	3566	70.76	0.065115964413093	-0.142203685037879
3	C	26	50	20120531	23	3568	70.8	0.0660053633224695	-0.143415807482189
3	C	26	50	20120531	23	3570	70.84	0.065965199657298	-0.146516329296335
3	C	26	50	20120531	23	3572	70.88	0.064852496426423	-0.147948644792307
3	C	26	50	20120531	23	3574	70.92	0.0642581024661576	-0.149984122372631
3	C	26	50	20120531	23	3576	70.96	0.0634444346930462	-0.152716877949882
3	C	26	50	20120531	23	3578	71	0.0621705111160605	-0.15522540996682
3	C	26	50	20120531	23	3580	71.04	0.0604892940331114	-0.157025420989008
3	C	26	50	20120531	23	3582	71.08	0.0589972280141296	-0.15982846298031
3	C	26	50	20120531	23	3584	71.12	0.0576395829942515	-0.160819826687533
3	C	26	50	20120531	23	3586	71.16	0.0559846702835625	-0.161894911837649
3	C	26	50	20120531	23	3588	71.2	0.0555611133216317	-0.162433020098132
3	C	26	50	20120531	23	3590	71.24	0.0537349393485393	-0.164984685628722
3	C	26	50	20120531	23	3592	71.28	0.0526737134913346	-0.166895853836913
3	C	26	50	20120531	23	3594	71.32	0.0525910527086138	-0.168616173924862
3	C	26	50	20120531	23	3596	71.36	0.0519682330557448	-0.171074642781691
3	C	26	50	20120531	23	3598	71.4	0.0525065534482621	-0.17216125377234
3	C	26	50	20120531	23	3600	71.44	0.0525566873190482	-0.172309109800287
3	C	26	50	20120531	23	3602	71.48	0.0530836940030665	-0.175371377137571
3	C	26	50	20120531	23	3604	71.52	0.0535100086814439	-0.176883949253207
3	C	26	50	20120531	23	3606	71.56	0.0549664365186539	-0.178117355611631
3	C	26	50	20120531	23	3608	71.6	0.0556661186786379	-0.17813467972777
3	C	26	50	20120531	23	3610	71.64	0.0575988536436551	-0.179755863444996
3	C	26	50	20120531	23	3612	71.68	0.058611289132958	-0.180461697433977
3	C	26	50	20120531	23	3614	71.72	0.0599955213678088	-0.180955540809958
3	C	26	50	20120531	23	3616	71.76	0.0616644347927652	-0.182904185677551
3	C	26	50	20120531	23	3618	71.8	0.0627240343043732	-0.182357945689085
3	C	26	50	20120531	23	3620	71.84	0.0636858409481433	-0.182124459029937
3	C	26	50	20120531	23	3622	71.88	0.0655417134060455	-0.182422433827529
3	C	26	50	20120531	23	3624	71.92	0.0674398001387845	-0.181454899618831
3	C	26	50	20120531	23	3626	71.96	0.068665357611937	-0.181917913139152
3	C	26	50	20120531	23	3628	72	0.0709842435901602	-0.18151245811082
3	C	26	50	20120531	23	3630	72.04	0.0731826385728691	-0.182163703456293
3	C	26	50	20120531	23	3632	72.08	0.0751339704462316	-0.182391674682547
3	C	26	50	20120531	23	3634	72.12	0.0776051672251222	-0.182285042979945
3	C	26	50	20120531	23	3636	72.16	0.0801574691518152	-0.182358935638579
3	C	26	50	20120531	23	3638	72.2	0.0811620557558469	-0.182228333016093
3	C	26	50	20120531	23	3640	72.24	0.0834506068531572	-0.183097720803562
3	C	26	50	20120531	23	3642	72.28	0.085666184530649	-0.184853254809214
3	C	26	50	20120531	23	3644	72.32	0.0874768021545552	-0.186292499951641
3	C	26	50	20120531	23	3646	72.36	0.0885698478169134	-0.187523007172262
3	C	26	50	20120531	23	3648	72.4	0.089153069490036	-0.189322735351738
3	C	26	50	20120531	23	3650	72.44	0.0905474133518577	-0.189636761473263
3	C	26	50	20120531	23	3652	72.48	0.091254873686435	-0.190928999115881
3	C	26	50	20120531	23	3654	72.52	0.092887229690804	-0.192342859124864
3	C	26	50	20120531	23	3656	72.56	0.0951234548863066	-0.193489432770558
3	C	26	50	20120531	23	3658	72.6	0.0958294302966432	-0.193525919480467
3	C	26	50	20120531	23	3660	72.64	0.0977661957703132	-0.194933769081809
3	C	26	50	20120531	23	3662	72.68	0.0995565194295994	-0.196423006673666
3	C	26	50	20120531	23	3664	72.72	0.100218017823399	-0.196916920760325
3	C	26	50	20120531	23	3666	72.76	0.101003047771873	-0.197837432368074
3	C	26	50	20120531	23	3668	72.8	0.101834110371801	-0.200251989893792
3	C	26	50	20120531	23	3670	72.84	0.102456364339245	-0.201660546601915
3	C	26	50	20120531	23	3672	72.88	0.103314296996859	-0.202984745471043
3	C	26	50	20120531	23	3674	72.92	0.103663395614731	-0.205505086171226
3	C	26	50	20120531	23	3676	72.96	0.104787907528852	-0.20708879322905
3	C	26	50	20120531	23	3678	73	0.105298580046225	-0.209071379222141
3	C	26	50	20120531	23	3680	73.04	0.106405343580138	-0.211698139492893
3	C	26	50	20120531	23	3682	73.08	0.106892540152376	-0.214006843133467
3	C	26	50	20120531	23	3684	73.12	0.107575463881646	-0.216307910020804
3	C	26	50	20120531	23	3686	73.16	0.107932764938179	-0.217914951602407
3	C	26	50	20120531	23	3688	73.2	0.108267509288393	-0.219620917422697
3	C	26	50	20120531	23	3690	73.24	0.108175161142770	-0.220331276895077
3	C	26	50	20120531	23	3692	73.28	0.108655145225839	-0.221935843602946
3	C	26	50	20120531	23	3694	73.32	0.108642629435812	-0.224328480818447
3	C	26	50	20120531	23	3696	73.36	0.108103389804480	-0.226561948297503
3	C	26	50	20120531	23	3698	73.4	0.107792050688723	-0.228001829836033
3	C	26	50	20120531	23	3700	73.44	0.106714066400804	-0.22937679897205
3	C	26	50	20120531	23	3702	73.48	0.106940340570784	-0.231294472562628
3	C	26	50	20120531	23	3704	73.52	0.106341562548475	-0.232307615158712
3	C	26	50	20120531	23	3706	73.56	0.106903641728840	-0.232224954375991
3	C	26	50	20120531	23	3708	73.6	0.106398343223004	-0.233045622506236
3	C	26	50	20120531	23	3710	73.64	0.106746805444773	-0.232069249462774
3	C	26	50	20120531	23	3712	73.68	0.106948330877411	-0.232229762702103
3	C	26	50	20120531	23	3714	73.72	0.107307611832932	-0.231806842136276
3	C	26	50	20120531	23	3716	73.76	0.107718158030089	-0.231895513326636
3	C	26	50	20120531	23	3718	73.8	0.108320825139694	-0.231725595567117
3	C	26	50	20120531	23	3720	73.84	0.109249397764749	-0.231690805913483
3	C	26	50	20120531	23	3722	73.88	0.110633276446209	-0.232078936825676
3	C	26	50	20120531	23	3724	73.92	0.111675551841678	-0.232238742958224
3	C	26	50	20120531	23	3726	73.96	0.113234722294194	-0.232098028708768
3	C	26	50	20120531	23	3728	74	0.115149921011038	-0.233370467361513
3	C	26	50	20120531	23	3730	74.04	0.116129122481625	-0.233497180896702
3	C	26	50	20120531	23	3732	74.08	0.116037976417530	-0.234018247883758
3	C	26	50	20120531	23	3734	74.12	0.116176286503930	-0.234278746021948
3	C	26	50	20120531	23	3736	74.16	0.116476806885934	-0.234474614600336
3	C	26	50	20120531	23	3738	74.2	0.116988257220767	-0.23478340813168
3	C	26	50	20120531	23	3740	74.24	0.117538739849920	-0.235357225284613
3	C	26	50	20120531	23	3742	74.28	0.118114607612519	-0.236546296047857
3	C	26	50	20120531	23	3744	74.32	0.118803188196038	-0.236010450529073
3	C	26	50	20120531	23	3746	74.36	0.119887465734310	-0.237607521905061
3	C	26	50	20120531	23	3748	74.4	0.121306629044151	-0.238759398851614
3	C	26	50	20120531	23	3750	74.44	0.122120084685228	-0.238754873368215
3	C	26	50	20120531	23	3752	74.48	0.122867850106333	-0.240223180599349
3	C	26	50	20120531	23	3754	74.52	0.124024323246963	-0.24261355507315
3	C	26	50	20120531	23	3756	74.56	0.124651597672554	-0.243571614050979
3	C	26	50	20120531	23	3758	74.6	0.125058325493092	-0.244229789042908
3	C	26	50	20120531	23	3760	74.64	0.126581009235700	-0.247068539926659
3	C	26	50	20120531	23	3762	74.68	0.126386625581551	-0.247057862614263
3	C	26	50	20120531	23	3764	74.72	0.126118561400804	-0.247084096275845
3	C	26	50	20120531	23	3766	74.76	0.127108086630396	-0.24832761426124
3	C	26	50	20120531	23	3768	74.8	0.128475560434533	-0.249126715634659
3	C	26	50	20120531	23	3770	74.84	0.128912481714628	-0.250246843486737
3	C	26	50	20120531	23	3772	74.88	0.130853206986272	-0.252087725280878
3	C	26	50	20120531	23	3774	74.92	0.132027287085755	-0.252696968483548
3	C	26	50	20120531	23	3776	74.96	0.132712685688759	-0.252577255305493
3	C	26	50	20120531	23	3778	75	0.133667633396751	-0.252972881549567
3	C	26	50	20120531	23	3780	75.04	0.134250218673771	-0.253337819359337
3	C	26	50	20120531	23	3782	75.08	0.134676250509436	-0.254045986800696
3	C	26	50	20120531	23	3784	75.12	0.134654188777863	-0.253718737782363
3	C	26	50	20120531	23	3786	75.16	0.134985680436883	-0.253479170004896
3	C	26	50	20120531	23	3788	75.2	0.135065159239088	-0.252945728649169
3	C	26	50	20120531	23	3790	75.24	0.135019126587633	-0.253474008125394
3	C	26	50	20120531	23	3792	75.28	0.135055825429577	-0.252977689875679
3	C	26	50	20120531	23	3794	75.32	0.135329546464574	-0.253115504987332
3	C	26	50	20120531	23	3796	75.36	0.135737759209353	-0.252346667784148
3	C	26	50	20120531	23	3798	75.4	0.136539901141931	-0.25210455442227
3	C	26	50	20120531	23	3800	75.44	0.137083666256663	-0.251898786348945
3	C	26	50	20120531	23	3802	75.48	0.139083364233859	-0.252687917516749
3	C	26	50	20120531	23	3804	75.52	0.139643887779305	-0.252601155514697
3	C	26	50	20120531	23	3806	75.56	0.141415826662281	-0.252686079039118
3	C	26	50	20120531	23	3808	75.6	0.141204613866740	-0.253181548760695
3	C	26	50	20120531	23	3810	75.64	0.141848788144401	-0.252346455652114
3	C	26	50	20120531	23	3812	75.68	0.141433999306557	-0.253266118731725
3	C	26	50	20120531	23	3814	75.72	0.141418442957371	-0.252707504374588
3	C	26	50	20120531	23	3816	75.76	0.142018281639852	-0.253019833439838
3	C	26	50	20120531	23	3818	75.8	0.142514953442957	-0.253281180106164
3	C	26	50	20120531	23	3820	75.84	0.142686073284004	-0.252360527077059
3	C	26	50	20120531	23	3822	75.88	0.143165138128258	-0.252930808696086
3	C	26	50	20120531	23	3824	75.92	0.143408524282343	-0.252647824562255
3	C	26	50	20120531	23	3826	75.96	0.143631404339773	-0.252067148473545
3	C	26	50	20120531	23	3828	76	0.144868699785493	-0.253482917670837
3	C	26	50	20120531	23	3830	76.04	0.145747279961117	-0.253416096080015
3	C	26	50	20120531	23	3832	76.08	0.147181292513363	-0.25335952753752
3	C	26	50	20120531	23	3834	76.12	0.147177403426067	-0.253760810635843
3	C	26	50	20120531	23	3836	76.16	0.147064690605146	-0.254593358160012
3	C	26	50	20120531	23	3838	76.2	0.146898308379533	-0.255585641106051
3	C	26	50	20120531	23	3840	76.24	0.146957776059830	-0.256025390813271
3	C	26	50	20120531	23	3842	76.28	0.146480832535920	-0.256570216588175
3	C	26	50	20120531	23	3844	76.32	0.145713975231723	-0.256849170213353
3	C	26	50	20120531	23	3846	76.36	0.146089236800499	-0.258549974154141
3	C	26	50	20120531	23	3848	76.4	0.146309500562839	-0.259575632540253
3	C	26	50	20120531	23	3850	76.44	0.146361190068543	-0.26072319613544
3	C	26	50	20120531	23	3852	76.48	0.146946108797941	-0.261771694070584
3	C	26	50	20120531	23	3854	76.52	0.147749806365437	-0.261496912375415
3	C	26	50	20120531	23	3856	76.56	0.148133553215587	-0.260861435511162
3	C	26	50	20120531	23	3858	76.6	0.148223780040867	-0.259620038846111
3	C	26	50	20120531	23	3860	76.64	0.148814992020617	-0.259504002623318
3	C	26	50	20120531	23	3862	76.68	0.149072237467613	-0.257133922114137
