# Supplementary material for: How Do Ants Make Sense of Gravity? A Boltzmann Walker Analysis of Lasius niger Trajectories on Various Inclines
Source: PLoS One. 2013 Oct 29;8(10):e76531. doi: 10.1371/journal.pone.0076531 (PMC3812222; doi:10.1371/journal.pone.0076531)
Supplement: Dataset S3 — Trajectories for . (ZIP) [file pone.0076531.s007.zip › Incline3/3-D-26-50-20120529-01.txt]

Pente	Colonie	Temperature	Humidite	Date	Indiv	Frame	Time	X	Y
3	D	26	50	20120529	1	20	0	0	0
3	D	26	50	20120529	1	22	0.04	-0.00062714643926319	0.0021501130245827
3	D	26	50	20120529	1	24	0.08	-0.00167872735997257	0.0033004060519458
3	D	26	50	20120529	1	26	0.12	-0.00274935066629931	0.0051997585058231
3	D	26	50	20120529	1	28	0.16	-0.00381779608374	0.0055224891118245
3	D	26	50	20120529	1	30	0.2	-0.0047244554696452	0.0059002326254021
3	D	26	50	20120529	1	32	0.24	-0.00500598296350681	0.0053914975806097
3	D	26	50	20120529	1	34	0.28	-0.00633281226986087	0.004923548454956
3	D	26	50	20120529	1	36	0.32	-0.00734310522561678	0.0045675696881033
3	D	26	50	20120529	1	38	0.36	-0.00933687057691818	0.0047983764125504
3	D	26	50	20120529	1	40	0.4	-0.0111790675896722	0.0041699989003812
3	D	26	50	20120529	1	42	0.44	-0.0131558411650217	0.0039875794929707
3	D	26	50	20120529	1	44	0.48	-0.0145982187904895	0.0039051096290809
3	D	26	50	20120529	1	46	0.52	-0.0162005510409295	0.0033043234235135
3	D	26	50	20120529	1	48	0.56	-0.0175347059735366	0.0026004834756561
3	D	26	50	20120529	1	50	0.6	-0.0186287840117953	0.0014636961878137
3	D	26	50	20120529	1	52	0.64	-0.0207176538109527	0.000989575434173901
3	D	26	50	20120529	1	54	0.68	-0.0234558908799722	0.000163213680126700
3	D	26	50	20120529	1	56	0.72	-0.0254086793933038	0.000758555163478902
3	D	26	50	20120529	1	58	0.76	-0.0268800766810714	0.0012790776783137
3	D	26	50	20120529	1	60	0.8	-0.0287814726735464	0.001578056567535
3	D	26	50	20120529	1	62	0.84	-0.0300786034950907	0.0023298383551569
3	D	26	50	20120529	1	64	0.88	-0.0320778135686072	0.0028234625280354
3	D	26	50	20120529	1	66	0.92	-0.0330774504251706	0.0030713034548413
3	D	26	50	20120529	1	68	0.96	-0.0358929162826177	0.0040087361278638
3	D	26	50	20120529	1	70	1	-0.0380088060460978	0.0049035656173197
3	D	26	50	20120529	1	72	1.04	-0.0393942120782054	0.0046520760195229
3	D	26	50	20120529	1	74	1.08	-0.039719976172298	0.0038201648914569
3	D	26	50	20120529	1	76	1.12	-0.0390449720389773	0.0034281448919671
3	D	26	50	20120529	1	78	1.16	-0.0386470123425255	0.0030229727063472
3	D	26	50	20120529	1	80	1.2	-0.0381982823791845	0.0023970417836409
3	D	26	50	20120529	1	82	1.24	-0.0378986812359958	0.0018027185340536
3	D	26	50	20120529	1	84	1.28	-0.0371665428747553	0.0019174112539621
3	D	26	50	20120529	1	86	1.32	-0.0362776389401257	0.0005223602853591
3	D	26	50	20120529	1	88	1.36	-0.0358007661268934	-0.000460518140490189
3	D	26	50	20120529	1	90	1.4	-0.0355823408421849	-0.00118975736392788
3	D	26	50	20120529	1	92	1.44	-0.0346240697323209	-0.00193858344520443
3	D	26	50	20120529	1	94	1.48	-0.0340738699458797	-0.00303424540265299
3	D	26	50	20120529	1	96	1.52	-0.0337324787919228	-0.00428299597822843
3	D	26	50	20120529	1	98	1.56	-0.0334219174936257	-0.00674839448151345
3	D	26	50	20120529	1	100	1.6	-0.0334086945968175	-0.0095312132188731
3	D	26	50	20120529	1	102	1.64	-0.033062777959461	-0.0111171123077183
3	D	26	50	20120529	1	104	1.68	-0.0333259631034186	-0.0114792924010420
3	D	26	50	20120529	1	106	1.72	-0.0331938048460149	-0.0132476957501115
3	D	26	50	20120529	1	108	1.76	-0.0328310590672662	-0.0149900068589551
3	D	26	50	20120529	1	110	1.8	-0.0320214925134857	-0.016040555403764
3	D	26	50	20120529	1	112	1.84	-0.0312235932215948	-0.0165058316657847
3	D	26	50	20120529	1	114	1.88	-0.0299558214736054	-0.0168499805361882
3	D	26	50	20120529	1	116	1.92	-0.0290143441497946	-0.0169437782507126
3	D	26	50	20120529	1	118	1.96	-0.0283618825806582	-0.0175255291417304
3	D	26	50	20120529	1	120	2	-0.0264759510134877	-0.0179788623702169
3	D	26	50	20120529	1	122	2.04	-0.0251718198348097	-0.0186737503462246
3	D	26	50	20120529	1	124	2.08	-0.0236987537750385	-0.0188133544380342
3	D	26	50	20120529	1	126	2.12	-0.0224590895216013	-0.0195291939879684
3	D	26	50	20120529	1	128	2.16	-0.0208299649952222	-0.0205427113506465
3	D	26	50	20120529	1	130	2.2	-0.0188742094618367	-0.0210274019364516
3	D	26	50	20120529	1	132	2.24	-0.0179282533236738	-0.021234148645562
3	D	26	50	20120529	1	134	2.28	-0.0168765804790828	-0.0223843921754503
3	D	26	50	20120529	1	136	2.32	-0.0155742524226969	-0.021879638141836
3	D	26	50	20120529	1	138	2.36	-0.0145613643850541	-0.0215415279633438
3	D	26	50	20120529	1	140	2.4	-0.0137832499409007	-0.0211988781593164
3	D	26	50	20120529	1	142	2.44	-0.0128956541538163	-0.0213495272590482
3	D	26	50	20120529	1	144	2.48	-0.011884399532838	-0.0214467049439867
3	D	26	50	20120529	1	146	2.52	-0.0084313567039985	-0.0220870467028936
3	D	26	50	20120529	1	148	2.56	-0.00660613732506072	-0.0230403892784927
3	D	26	50	20120529	1	150	2.6	-0.00431459516606604	-0.0237901133853814
3	D	26	50	20120529	1	152	2.64	-0.00257622971306141	-0.0237732701018535
3	D	26	50	20120529	1	154	2.68	-0.00116364249628505	-0.0239567643115714
3	D	26	50	20120529	1	156	2.72	-0.00124288088218481	-0.0240123853309796
3	D	26	50	20120529	1	158	2.76	0.00069544022640375	-0.0234259109666635
3	D	26	50	20120529	1	160	2.8	0.00065741202371154	-0.0228862329291263
3	D	26	50	20120529	1	162	2.84	0.00121706653492401	-0.0219822174154759
3	D	26	50	20120529	1	164	2.88	0.000799884140625689	-0.0216405328122048
3	D	26	50	20120529	1	166	2.92	0.0008802447049872	-0.0207765565129324
3	D	26	50	20120529	1	168	2.96	0.000560338990576689	-0.0195618990908119
3	D	26	50	20120529	1	170	3	0.00037661284983455	-0.0183704439635024
3	D	26	50	20120529	1	172	3.04	0.00036545470482743	-0.0175613582423331
3	D	26	50	20120529	1	174	3.08	-4.09690597951602e-05	-0.0163936208906782
3	D	26	50	20120529	1	176	3.12	-0.000220651963962480	-0.0133290554563548
3	D	26	50	20120529	1	178	3.16	-0.000324561305457841	-0.0112444834522134
3	D	26	50	20120529	1	180	3.2	0.000129238613504249	-0.0108507734675166
3	D	26	50	20120529	1	182	3.24	-4.43207459379907e-05	-0.00843161267665334
3	D	26	50	20120529	1	184	3.28	-8.42722790750303e-05	-0.00601629147561196
3	D	26	50	20120529	1	186	3.32	-0.00067328515673561	-0.00514720774405901
3	D	26	50	20120529	1	188	3.36	-0.00101412476740315	-0.00474352048267961
3	D	26	50	20120529	1	190	3.4	-0.00129482070369009	-0.00333319317917591
3	D	26	50	20120529	1	192	3.44	-0.00162721392385635	-0.00213275567442504
3	D	26	50	20120529	1	194	3.48	-0.0020871946631928	9.82878425002942e-08
3	D	26	50	20120529	1	196	3.52	-0.0023954154380442	0.00132895699065860
3	D	26	50	20120529	1	198	3.56	-0.00332776401330991	0.0032918429888256
3	D	26	50	20120529	1	200	3.6	-0.00357028042605346	0.0041689170270059
3	D	26	50	20120529	1	202	3.64	-0.00478549292699722	0.0051275911877352
3	D	26	50	20120529	1	204	3.68	-0.00509703003265239	0.0054850902341675
3	D	26	50	20120529	1	206	3.72	-0.00471597725933877	0.0063281807204441
3	D	26	50	20120529	1	208	3.76	-0.00433730036480994	0.006348029207792
3	D	26	50	20120529	1	210	3.8	-0.00381875774896241	0.0064037987196241
3	D	26	50	20120529	1	212	3.84	-0.00334143945845805	0.0068601442229985
3	D	26	50	20120529	1	214	3.88	-0.00338107279354356	0.0064619370391733
3	D	26	50	20120529	1	216	3.92	-0.00346992076059965	0.0066012724304061
3	D	26	50	20120529	1	218	3.96	-0.00363735657531681	0.0057257257428731
3	D	26	50	20120529	1	220	4	-0.00364082139854463	0.0054863700974415
3	D	26	50	20120529	1	222	4.04	-0.00380749353793811	0.0057456732251704
3	D	26	50	20120529	1	224	4.08	-0.00389694961682602	0.0051787927897609
3	D	26	50	20120529	1	226	4.12	-0.00394360452224871	0.0047662525514811
3	D	26	50	20120529	1	228	4.16	-0.00402614509681661	0.0051692539192827
3	D	26	50	20120529	1	230	4.2	-0.00442894140365172	0.0047537862589288
3	D	26	50	20120529	1	232	4.24	-0.00446149659985755	0.0043482180935114
3	D	26	50	20120529	1	234	4.28	-0.00412772805700187	0.0039273339952136
3	D	26	50	20120529	1	236	4.32	-0.0043090868042406	0.0030898932921187
3	D	26	50	20120529	1	238	4.36	-0.00541845249110855	0.0028220978119477
3	D	26	50	20120529	1	240	4.4	-0.00553412101837504	0.0027577369527241
3	D	26	50	20120529	1	242	4.44	-0.00686103517754285	0.0019477744191462
3	D	26	50	20120529	1	244	4.48	-0.00821933073565971	0.0016666004786752
3	D	26	50	20120529	1	246	4.52	-0.00844013189915302	0.0019918413137497
3	D	26	50	20120529	1	248	4.56	-0.00942236685783145	0.0015910461191054
3	D	26	50	20120529	1	250	4.6	-0.00997634259448423	0.0012522571181033
3	D	26	50	20120529	1	252	4.64	-0.0105201077092167	0.0014686600774176
3	D	26	50	20120529	1	254	4.68	-0.011474383665767	0.000576948928866701
3	D	26	50	20120529	1	256	4.72	-0.0130345299256414	0.000236066891792302
3	D	26	50	20120529	1	258	4.76	-0.0146339913225497	0.000443829006240501
3	D	26	50	20120529	1	260	4.8	-0.0168879436850565	0.0002305868142381
3	D	26	50	20120529	1	262	4.84	-0.0185130992210728	-0.000115129711899298
3	D	26	50	20120529	1	264	4.88	-0.0209103064677006	-0.00051306324540017
3	D	26	50	20120529	1	266	4.92	-0.0225790077606227	-0.000828645001843719
3	D	26	50	20120529	1	268	4.96	-0.0247797856931843	-0.00146869684697035
3	D	26	50	20120529	1	270	5	-0.0258483725319812	-0.00256302237260246
3	D	26	50	20120529	1	272	5.04	-0.0264142700889648	-0.00313415251976683
3	D	26	50	20120529	1	274	5.08	-0.026017625611126	-0.00386293919486456
3	D	26	50	20120529	1	276	5.12	-0.0260533132903725	-0.00443899787629381
3	D	26	50	20120529	1	278	5.16	-0.0262495424932196	-0.00540993326860887
3	D	26	50	20120529	1	280	5.2	-0.0269548602942497	-0.00710520056330018
3	D	26	50	20120529	1	282	5.24	-0.027733314149658	-0.00907258376059551
3	D	26	50	20120529	1	284	5.28	-0.0286204503173346	-0.0103233142351583
3	D	26	50	20120529	1	286	5.32	-0.0291591242632426	-0.0120594028043275
3	D	26	50	20120529	1	288	5.36	-0.0302733124183582	-0.0141983301067387
3	D	26	50	20120529	1	290	5.4	-0.0317062643104327	-0.0159957248338368
3	D	26	50	20120529	1	292	5.44	-0.0329011333492818	-0.0177972914909438
3	D	26	50	20120529	1	294	5.48	-0.0344926185816983	-0.0192118586067075
3	D	26	50	20120529	1	296	5.52	-0.03524688938519	-0.0199282284867276
3	D	26	50	20120529	1	298	5.56	-0.0362955994523678	-0.020867054160109
3	D	26	50	20120529	1	300	5.6	-0.0370571534557057	-0.0218215068933546
3	D	26	50	20120529	1	302	5.64	-0.0367156915910707	-0.0211189963062458
3	D	26	50	20120529	1	304	5.68	-0.0358779114767209	-0.0213266028572021
3	D	26	50	20120529	1	306	5.72	-0.034755803725656	-0.0211030864036691
3	D	26	50	20120529	1	308	5.76	-0.0342092101837988	-0.0211200569664176
3	D	26	50	20120529	1	310	5.8	-0.033575027324956	-0.0216886203159662
3	D	26	50	20120529	1	312	5.84	-0.0331323077692551	-0.0223628466318276
3	D	26	50	20120529	1	314	5.88	-0.0322124608418808	-0.0229997094253711
3	D	26	50	20120529	1	316	5.92	-0.0308247779259378	-0.024051233777538
3	D	26	50	20120529	1	318	5.96	-0.0298590326973966	-0.0246096855001157
3	D	26	50	20120529	1	320	6	-0.029144112386278	-0.0251523545993373
3	D	26	50	20120529	1	322	6.04	-0.0290595777705871	-0.0264569312552874
3	D	26	50	20120529	1	324	6.08	-0.0285835393433567	-0.0262460861552732
3	D	26	50	20120529	1	326	6.12	-0.0280898868862069	-0.0260449354892291
3	D	26	50	20120529	1	328	6.16	-0.027410194634927	-0.0258728469118917
3	D	26	50	20120529	1	330	6.2	-0.0270663073940325	-0.0264244821250987
3	D	26	50	20120529	1	332	6.24	-0.0261912500951028	-0.0273561079665234
3	D	26	50	20120529	1	334	6.28	-0.0258197064230719	-0.0278290507509765
3	D	26	50	20120529	1	336	6.32	-0.0248693336959538	-0.0287442095603915
3	D	26	50	20120529	1	338	6.36	-0.0236573950994069	-0.0300627798595413
3	D	26	50	20120529	1	340	6.4	-0.0229839748852761	-0.0312472968551138
3	D	26	50	20120529	1	342	6.44	-0.0222400066275863	-0.0327241105808253
3	D	26	50	20120529	1	344	6.48	-0.0210372745613304	-0.0334877293359643
3	D	26	50	20120529	1	346	6.52	-0.0197158121954456	-0.0347068026399333
3	D	26	50	20120529	1	348	6.56	-0.0185735236168456	-0.0356171601943041
3	D	26	50	20120529	1	350	6.6	-0.0176752858727043	-0.035695154072269
3	D	26	50	20120529	1	352	6.64	-0.0164713658670561	-0.0364212113151914
3	D	26	50	20120529	1	354	6.68	-0.0152947401831617	-0.0367139535226026
3	D	26	50	20120529	1	356	6.72	-0.0142975074896543	-0.0376495265047905
3	D	26	50	20120529	1	358	6.76	-0.0133715511596905	-0.0381174190619017
3	D	26	50	20120529	1	360	6.8	-0.0126968298690823	-0.0391372084617289
3	D	26	50	20120529	1	362	6.84	-0.0117100623559365	-0.0395990199005218
3	D	26	50	20120529	1	364	6.88	-0.0104862726497369	-0.0402739533231644
3	D	26	50	20120529	1	366	6.92	-0.0100603822354283	-0.0410590539823158
3	D	26	50	20120529	1	368	6.96	-0.00942002633438572	-0.0415858485342998
3	D	26	50	20120529	1	370	7	-0.00813825387212887	-0.0425861924976444
3	D	26	50	20120529	1	372	7.04	-0.00722035855947061	-0.043698542175129
3	D	26	50	20120529	1	374	7.08	-0.0067908619005779	-0.0432797935393103
3	D	26	50	20120529	1	376	7.12	-0.00602103474790011	-0.043173515390098
3	D	26	50	20120529	1	378	7.16	-0.00601035743550419	-0.0433376348740114
3	D	26	50	20120529	1	380	7.2	-0.00627014846691212	-0.0426984103438187
3	D	26	50	20120529	1	382	7.24	-0.00652986878764195	-0.0419308459328407
3	D	26	50	20120529	1	384	7.28	-0.00674871833641918	-0.0414203855475021
3	D	26	50	20120529	1	386	7.32	-0.00674405143166335	-0.0417056324230328
3	D	26	50	20120529	1	388	7.36	-0.00681257007876033	-0.0409326940005178
3	D	26	50	20120529	1	390	7.4	-0.00712369706248241	-0.0400906712454808
3	D	26	50	20120529	1	392	7.44	-0.00671760563804698	-0.0399822717759249
3	D	26	50	20120529	1	394	7.48	-0.00742633876483025	-0.0388948122571382
3	D	26	50	20120529	1	396	7.52	-0.00757454834616695	-0.0382888217456613
3	D	26	50	20120529	1	398	7.56	-0.00774460752704231	-0.0376199694413369
3	D	26	50	20120529	1	400	7.6	-0.00729983736167598	-0.0366991749908758
3	D	26	50	20120529	1	402	7.64	-0.00688292720348839	-0.0360268578633236
3	D	26	50	20120529	1	404	7.68	-0.00662822734090499	-0.0351791782540372
3	D	26	50	20120529	1	406	7.72	-0.00604769267355084	-0.0348044116600083
3	D	26	50	20120529	1	408	7.76	-0.00540125565419009	-0.0334061787108901
3	D	26	50	20120529	1	410	7.8	-0.00508390613079357	-0.0325559535171913
3	D	26	50	20120529	1	412	7.84	-0.00434045406105404	-0.0314255726167865
3	D	26	50	20120529	1	414	7.88	-0.0034347916957103	-0.0303035355763997
3	D	26	50	20120529	1	416	7.92	-0.00323932616818691	-0.0292411571351416
3	D	26	50	20120529	1	418	7.96	-0.00263330737243879	-0.0282459467670284
3	D	26	50	20120529	1	420	8	-0.00271803997802838	-0.0273975812641642
3	D	26	50	20120529	1	422	8.04	-0.00294746077318435	-0.0271431995996324
3	D	26	50	20120529	1	424	8.08	-0.00302722948917	-0.0264182807986277
3	D	26	50	20120529	1	426	8.12	-0.00300339999064402	-0.0257719144899451
3	D	26	50	20120529	1	428	8.16	-0.00333706953855033	-0.0253420501355262
3	D	26	50	20120529	1	430	8.2	-0.00334739329755565	-0.0240214575109822
3	D	26	50	20120529	1	432	8.24	-0.00304055845199537	-0.0230649329548677
3	D	26	50	20120529	1	434	8.28	-0.00292170794421354	-0.022911575636164
3	D	26	50	20120529	1	436	8.32	-0.00311472688227403	-0.0217569904706391
3	D	26	50	20120529	1	438	8.36	-0.00305921899995088	-0.0213705566147207
3	D	26	50	20120529	1	440	8.4	-0.00302087259920714	-0.0206415083101139
3	D	26	50	20120529	1	442	8.44	-0.0031493326881453	-0.020079832180614
3	D	26	50	20120529	1	444	8.48	-0.00363496655439641	-0.0189668814623655
3	D	26	50	20120529	1	446	8.52	-0.00365369074196222	-0.0180317610285175
3	D	26	50	20120529	1	448	8.56	-0.0042264330925877	-0.0177732569314513
3	D	26	50	20120529	1	450	8.6	-0.00413178684992589	-0.0166177666692466
3	D	26	50	20120529	1	452	8.64	-0.00374881385743728	-0.0156064727331312
3	D	26	50	20120529	1	454	8.68	-0.00383324141716146	-0.0145777445136403
3	D	26	50	20120529	1	456	8.72	-0.00374898045179492	-0.0132615903983618
3	D	26	50	20120529	1	458	8.76	-0.0036024255003262	-0.0123237829587453
3	D	26	50	20120529	1	460	8.8	-0.00418109340577802	-0.01223693610388
3	D	26	50	20120529	1	462	8.84	-0.00416324603062087	-0.0118506295271822
3	D	26	50	20120529	1	464	8.88	-0.0045345265882185	-0.0113574296183724
3	D	26	50	20120529	1	466	8.92	-0.00470643838886057	-0.0105996798495172
3	D	26	50	20120529	1	468	8.96	-0.00507722397171136	-0.0104719975780384
3	D	26	50	20120529	1	470	9	-0.00531068234658791	-0.00990069772524651
3	D	26	50	20120529	1	472	9.04	-0.00502995388338904	-0.00903811937608048
3	D	26	50	20120529	1	474	9.08	-0.00458609588577043	-0.00833493703752952
3	D	26	50	20120529	1	476	9.12	-0.00464757174932679	-0.00765021725703534
3	D	26	50	20120529	1	478	9.16	-0.00428040655319567	-0.0073836309294602
3	D	26	50	20120529	1	480	9.2	-0.00348653069888972	-0.00767896821875838
3	D	26	50	20120529	1	482	9.24	-0.00220156918504972	-0.00680641966397762
3	D	26	50	20120529	1	484	9.28	-0.00062964959726859	-0.00666888032396902
3	D	26	50	20120529	1	486	9.32	0.00060322643106922	-0.00646983683613282
3	D	26	50	20120529	1	488	9.36	0.00241861702574851	-0.00678938546161883
3	D	26	50	20120529	1	490	9.4	0.00313294336717101	-0.00605371863754016
3	D	26	50	20120529	1	492	9.44	0.00238474661092971	-0.00587375289066037
3	D	26	50	20120529	1	494	9.48	0.00135039081141001	-0.00601998257300975
3	D	26	50	20120529	1	496	9.52	0.00136716338425971	-0.00588501003061686
3	D	26	50	20120529	1	498	9.56	0.000412753077421	-0.00593590757672667
3	D	26	50	20120529	1	500	9.6	0.00049498252500518	-0.00598054722782298
3	D	26	50	20120529	1	502	9.64	-0.00033719730363764	-0.00596285541615769
3	D	26	50	20120529	1	504	9.68	-0.00070852028764214	-0.00532823415111058
3	D	26	50	20120529	1	506	9.72	-0.00103714109313077	-0.00519046146586419
3	D	26	50	20120529	1	508	9.76	-0.00190601198554258	-0.00417164150943396
3	D	26	50	20120529	1	510	9.8	-0.00285446491774982	-0.00373651981609691
3	D	26	50	20120529	1	512	9.84	-0.00400836136126977	-0.00254606595198961
3	D	26	50	20120529	1	514	9.88	-0.00454272195581245	-0.00180045013549964
3	D	26	50	20120529	1	516	9.92	-0.00532606191907871	-0.000968065245890269
3	D	26	50	20120529	1	518	9.96	-0.00577399992282477	-0.00055841000327766
3	D	26	50	20120529	1	520	10	-0.0075934705236315	0.000129166488612501
3	D	26	50	20120529	1	522	10.04	-0.00847268709535885	-0.000274478346360000
3	D	26	50	20120529	1	524	10.08	-0.0100722404161488	-0.000484213288727749
3	D	26	50	20120529	1	526	10.12	-0.0111547784717385	-0.00089458978025718
3	D	26	50	20120529	1	528	10.16	-0.0127731054775689	-0.000149341659293398
3	D	26	50	20120529	1	530	10.2	-0.0134411587512305	0.000315220424878301
3	D	26	50	20120529	1	532	10.24	-0.0144566418707603	0.0008403815601978
3	D	26	50	20120529	1	534	10.28	-0.0148949420090788	0.0016274974736756
3	D	26	50	20120529	1	536	10.32	-0.0151807687121700	0.002262182378333
3	D	26	50	20120529	1	538	10.36	-0.0155378647077370	0.0033296237041444
3	D	26	50	20120529	1	540	10.4	-0.0150162249641879	0.0035025183832123
3	D	26	50	20120529	1	542	10.44	-0.0149848577073745	0.003283145575417
3	D	26	50	20120529	1	544	10.48	-0.0143760882662476	0.0035953544325143
3	D	26	50	20120529	1	546	10.52	-0.0144718446665558	0.003605098363959
3	D	26	50	20120529	1	548	10.56	-0.0138431701695385	0.0032192160513299
3	D	26	50	20120529	1	550	10.6	-0.0138710513899207	0.0032005272191032
3	D	26	50	20120529	1	552	10.64	-0.0132785949022357	0.0032527541259616
3	D	26	50	20120529	1	554	10.68	-0.0129181472205259	0.0031367532585079
3	D	26	50	20120529	1	556	10.72	-0.0126381541483794	0.0035810779466021
3	D	26	50	20120529	1	558	10.76	-0.0119011367503487	0.0040192720189034
3	D	26	50	20120529	1	560	10.8	-0.011600255743886	0.0043465988189825
3	D	26	50	20120529	1	562	10.84	-0.0116866146950723	0.0049263344556739
3	D	26	50	20120529	1	564	10.88	-0.0110056072251794	0.0056593849846622
3	D	26	50	20120529	1	566	10.92	-0.0107177794098974	0.0058855530886247
3	D	26	50	20120529	1	568	10.96	-0.0107372248463800	0.0060386417067516
3	D	26	50	20120529	1	570	11	-0.0107842474473289	0.0061444955918952
3	D	26	50	20120529	1	572	11.04	-0.0110915560544326	0.0059931747407213
3	D	26	50	20120529	1	574	11.08	-0.0111304469273979	0.0059076148201977
3	D	26	50	20120529	1	576	11.12	-0.0111358209389349	0.0056317017541787
3	D	26	50	20120529	1	578	11.16	-0.0111358209389349	0.0056317017541787
3	D	26	50	20120529	1	580	11.2	-0.0112101095773663	0.0056494784186578
3	D	26	50	20120529	1	582	11.24	-0.0113135027309114	0.0052550401139763
3	D	26	50	20120529	1	584	11.28	-0.0115025053024548	0.0051887912796469
3	D	26	50	20120529	1	586	11.32	-0.0115094915174529	0.0049995129364589
3	D	26	50	20120529	1	588	11.36	-0.0122476614995370	0.0054290590928263
3	D	26	50	20120529	1	590	11.4	-0.0124900082066530	0.005684798402378
3	D	26	50	20120529	1	592	11.44	-0.0126374894680051	0.0056169373645876
3	D	26	50	20120529	1	594	11.48	-0.0127487244357536	0.0062186074536314
3	D	26	50	20120529	1	596	11.52	-0.0134995657713565	0.0059347394363241
3	D	26	50	20120529	1	598	11.56	-0.0141320091475176	0.006870800322191
3	D	26	50	20120529	1	600	11.6	-0.0145925124387653	0.0068518145051161
3	D	26	50	20120529	1	602	11.64	-0.0157719948340557	0.0071810151381653
3	D	26	50	20120529	1	604	11.68	-0.0166195400930537	0.0073863518763541
3	D	26	50	20120529	1	606	11.72	-0.0178870855668731	0.0081781841920624
3	D	26	50	20120529	1	608	11.76	-0.0185080525999755	0.0082868099357883
3	D	26	50	20120529	1	610	11.8	-0.0193345402190298	0.008861949378402
3	D	26	50	20120529	1	612	11.84	-0.0208977128959276	0.0097769031268505
3	D	26	50	20120529	1	614	11.88	-0.0211947967389754	0.0106408886185111
3	D	26	50	20120529	1	616	11.92	-0.0210306560418585	0.0113849982975572
3	D	26	50	20120529	1	618	11.96	-0.0216903018158918	0.0123525466483903
3	D	26	50	20120529	1	620	12	-0.0222355164995257	0.013489397575843
3	D	26	50	20120529	1	622	12.04	-0.0225801179182692	0.0141674139840515
3	D	26	50	20120529	1	624	12.08	-0.0224243776497128	0.014650403270941
3	D	26	50	20120529	1	626	12.12	-0.0226748843690838	0.0150495862621243
3	D	26	50	20120529	1	628	12.16	-0.0221606692467371	0.0156714230365675
3	D	26	50	20120529	1	630	12.2	-0.0222586883887452	0.0160276492907937
3	D	26	50	20120529	1	632	12.24	-0.0216534686236598	0.0164007966102936
3	D	26	50	20120529	1	634	12.28	-0.0219888776542479	0.016342149173862
3	D	26	50	20120529	1	636	12.32	-0.0222679585586466	0.0162708162417759
3	D	26	50	20120529	1	638	12.36	-0.0224376500439957	0.0160594054563368
3	D	26	50	20120529	1	640	12.4	-0.0225221775886187	0.016311743582271
3	D	26	50	20120529	1	642	12.44	-0.0227243111330887	0.016444495809371
3	D	26	50	20120529	1	644	12.48	-0.0227902771247056	0.0168196230278582
3	D	26	50	20120529	1	646	12.52	-0.0226735408661995	0.0175143483693062
3	D	26	50	20120529	1	648	12.56	-0.0230997141232207	0.0186167985518541
3	D	26	50	20120529	1	650	12.6	-0.023716099104381	0.0196795093332994
3	D	26	50	20120529	1	652	12.64	-0.0245677385116421	0.0208525994832879
3	D	26	50	20120529	1	654	12.68	-0.0256612791487471	0.0221306949902826
3	D	26	50	20120529	1	656	12.72	-0.026134404296039	0.0234974616876381
3	D	26	50	20120529	1	658	12.76	-0.0270582393056592	0.0249393231251555
3	D	26	50	20120529	1	660	12.8	-0.0279583155274316	0.02609452347358
3	D	26	50	20120529	1	662	12.84	-0.0286892518071441	0.0273164747021485
3	D	26	50	20120529	1	664	12.88	-0.0294665035810243	0.0277850036553627
3	D	26	50	20120529	1	666	12.92	-0.0299493868018966	0.0287050202883645
3	D	26	50	20120529	1	668	12.96	-0.0304341085004	0.0294601396199936
3	D	26	50	20120529	1	670	13	-0.0315125170523876	0.0299640946229453
3	D	26	50	20120529	1	672	13.04	-0.0316192901763468	0.0307956521976206
3	D	26	50	20120529	1	674	13.08	-0.0322902638010147	0.0309982382904306
3	D	26	50	20120529	1	676	13.12	-0.0324304123650459	0.0320236845445073
3	D	26	50	20120529	1	678	13.16	-0.0331267711231584	0.0335340646291218
3	D	26	50	20120529	1	680	13.2	-0.033820230743468	0.0346082305404223
3	D	26	50	20120529	1	682	13.24	-0.0342292920163845	0.0356616075123559
3	D	26	50	20120529	1	684	13.28	-0.0341537730121537	0.0366121004476268
3	D	26	50	20120529	1	686	13.32	-0.0343421462586618	0.0371000041266456
3	D	26	50	20120529	1	688	13.36	-0.033956065956134	0.0378452946740162
3	D	26	50	20120529	1	690	13.4	-0.0335322968621689	0.0380678211780556
3	D	26	50	20120529	1	692	13.44	-0.0331095884283756	0.038155078154854
3	D	26	50	20120529	1	694	13.48	-0.0330034517005195	0.0384044747165785
3	D	26	50	20120529	1	696	13.52	-0.0328427263291558	0.0382717507737498
3	D	26	50	20120529	1	698	13.56	-0.032848807447474	0.0380958226065906
3	D	26	50	20120529	1	700	13.6	-0.033086041772562	0.0383399865781343
3	D	26	50	20120529	1	702	13.64	-0.033242170949848	0.0379933628339966
3	D	26	50	20120529	1	704	13.68	-0.0333787132692952	0.0379454917049103
3	D	26	50	20120529	1	706	13.72	-0.0337732788531972	0.0372723260492207
3	D	26	50	20120529	1	708	13.76	-0.0337470451916152	0.0373771899848707
3	D	26	50	20120529	1	710	13.8	-0.0337128212234058	0.037072285540823
3	D	26	50	20120529	1	712	13.84	-0.0337178416815522	0.0369928774492958
3	D	26	50	20120529	1	714	13.88	-0.0340757791341889	0.0366695882289373
3	D	26	50	20120529	1	716	13.92	-0.034542469609772	0.0370884782861122
3	D	26	50	20120529	1	718	13.96	-0.0350998111747032	0.0370511430480656
3	D	26	50	20120529	1	720	14	-0.0360845280781836	0.0378909030614027
3	D	26	50	20120529	1	722	14.04	-0.0366204443076449	0.0382149700992205
3	D	26	50	20120529	1	724	14.08	-0.0375081461607465	0.0387850395862131
3	D	26	50	20120529	1	726	14.12	-0.0378909737720809	0.0389189656105698
3	D	26	50	20120529	1	728	14.16	-0.0384471839661622	0.0394836610860254
3	D	26	50	20120529	1	730	14.2	-0.038563856585058	0.0395911413167658
3	D	26	50	20120529	1	732	14.24	-0.0384063131942096	0.0391459468873307
3	D	26	50	20120529	1	734	14.28	-0.0380976610842217	0.0391001970785879
3	D	26	50	20120529	1	736	14.32	-0.0385204402286931	0.0391006920533348
3	D	26	50	20120529	1	738	14.36	-0.0391382394234158	0.0397399872942055
3	D	26	50	20120529	1	740	14.4	-0.0404811059115672	0.0401605036969772
3	D	26	50	20120529	1	742	14.44	-0.0407730703015191	0.0396564072726693
3	D	26	50	20120529	1	744	14.48	-0.0421002390191282	0.0401845453275375
3	D	26	50	20120529	1	746	14.52	-0.0430771777480155	0.0403454828309356
3	D	26	50	20120529	1	748	14.56	-0.044341484672777	0.0404963794180408
3	D	26	50	20120529	1	750	14.6	-0.0457847603238569	0.0409501298395282
3	D	26	50	20120529	1	752	14.64	-0.0469700834211599	0.0409858387319781
3	D	26	50	20120529	1	754	14.68	-0.048104063495081	0.0410494147026746
3	D	26	50	20120529	1	756	14.72	-0.0491521795925625	0.041180045609431
3	D	26	50	20120529	1	758	14.76	-0.050287121331706	0.0416213863069086
3	D	26	50	20120529	1	760	14.8	-0.0506394938539747	0.0413805952347111
3	D	26	50	20120529	1	762	14.84	-0.0522585279665863	0.0408800626285804
3	D	26	50	20120529	1	764	14.88	-0.0525565169063139	0.0413919937960238
3	D	26	50	20120529	1	766	14.92	-0.0531444903370062	0.0417304716700422
3	D	26	50	20120529	1	768	14.96	-0.0536239794453288	0.0410759029226978
3	D	26	50	20120529	1	770	15	-0.0539900203416778	0.0413391870616048
3	D	26	50	20120529	1	772	15.04	-0.0546235243780106	0.0404163349304105
3	D	26	50	20120529	1	774	15.08	-0.0553425741927314	0.0400918506995918
3	D	26	50	20120529	1	776	15.12	-0.0551544625757324	0.0397118727285856
3	D	26	50	20120529	1	778	15.16	-0.0552284754425191	0.0391793718248774
3	D	26	50	20120529	1	780	15.2	-0.0546930329746013	0.0391505430814084
3	D	26	50	20120529	1	782	15.24	-0.0549217678761795	0.0384446525238855
3	D	26	50	20120529	1	784	15.28	-0.0546408909205566	0.0377198822153049
3	D	26	50	20120529	1	786	15.32	-0.0547980157041905	0.036521613407052
3	D	26	50	20120529	1	788	15.36	-0.0551514782315624	0.0357868789032643
3	D	26	50	20120529	1	790	15.4	-0.0553088734835401	0.0340522112651719
3	D	26	50	20120529	1	792	15.44	-0.0558232370983108	0.0332896531702047
3	D	26	50	20120529	1	794	15.48	-0.056505736563512	0.0328004766989798
3	D	26	50	20120529	1	796	15.52	-0.0574663057704149	0.0319131637546079
3	D	26	50	20120529	1	798	15.56	-0.0577036108061811	0.0314452004868186
3	D	26	50	20120529	1	800	15.6	-0.0586534602742812	0.0303327164590456
3	D	26	50	20120529	1	802	15.64	-0.0595861129054628	0.0297118979183673
3	D	26	50	20120529	1	804	15.68	-0.0598992904988503	0.0283834564085521
3	D	26	50	20120529	1	806	15.72	-0.0603754420631657	0.0275547414031371
3	D	26	50	20120529	1	808	15.76	-0.0609838084534274	0.0262307829503147
3	D	26	50	20120529	1	810	15.8	-0.0615218460032322	0.0253314138353235
3	D	26	50	20120529	1	812	15.84	-0.0622919559986225	0.0238117706518755
3	D	26	50	20120529	1	814	15.88	-0.063242802487284	0.0224133255707228
3	D	26	50	20120529	1	816	15.92	-0.0640462172120682	0.0211016424916218
3	D	26	50	20120529	1	818	15.96	-0.0650863005765155	0.0204774793358684
3	D	26	50	20120529	1	820	16	-0.0663706186231846	0.0189974341321669
3	D	26	50	20120529	1	822	16.04	-0.0671878219302019	0.0172776797296431
3	D	26	50	20120529	1	824	16.08	-0.0683986715823058	0.0156837196234924
3	D	26	50	20120529	1	826	16.12	-0.068739072786769	0.0140162204120982
3	D	26	50	20120529	1	828	16.16	-0.0690868279017565	0.0128616564597768
3	D	26	50	20120529	1	830	16.2	-0.0695609429985421	0.0104906567117802
3	D	26	50	20120529	1	832	16.24	-0.0698754640948139	0.009292110717669
3	D	26	50	20120529	1	834	16.28	-0.0704460285565533	0.0071149996490738
3	D	26	50	20120529	1	836	16.32	-0.070646069064951	0.0060449349571042
3	D	26	50	20120529	1	838	16.36	-0.0713280735554054	0.0044069220984855
3	D	26	50	20120529	1	840	16.4	-0.071294485983299	0.0032696822623032
3	D	26	50	20120529	1	842	16.44	-0.0714932536994906	0.0016395889996339
3	D	26	50	20120529	1	844	16.48	-0.0723709853469774	-0.000454931996918808
3	D	26	50	20120529	1	846	16.52	-0.073069182582721	-0.00276830254224872
3	D	26	50	20120529	1	848	16.56	-0.0737724709872892	-0.00499158768365546
3	D	26	50	20120529	1	850	16.6	-0.074613857346223	-0.00708172461816478
3	D	26	50	20120529	1	852	16.64	-0.0748820629483271	-0.00835925443973451
3	D	26	50	20120529	1	854	16.68	-0.0755811087122081	-0.0100571592427196
3	D	26	50	20120529	1	856	16.72	-0.0761121459048792	-0.0118390683313097
3	D	26	50	20120529	1	858	16.76	-0.0767094390029475	-0.0142141692986372
3	D	26	50	20120529	1	860	16.8	-0.0768374253303423	-0.0158714861723823
3	D	26	50	20120529	1	862	16.84	-0.0765766443494407	-0.017718731927554
3	D	26	50	20120529	1	864	16.88	-0.0765963019179576	-0.0199971713978933
3	D	26	50	20120529	1	866	16.92	-0.0766051407527225	-0.0205395930097415
3	D	26	50	20120529	1	868	16.96	-0.0760828716841381	-0.021946876925659
3	D	26	50	20120529	1	870	17	-0.0758775278748815	-0.0221459981952411
3	D	26	50	20120529	1	872	17.04	-0.0748464247665553	-0.023939079570974
3	D	26	50	20120529	1	874	17.08	-0.0742396564376191	-0.0254953508856874
3	D	26	50	20120529	1	876	17.12	-0.0738726680181833	-0.0265083520604153
3	D	26	50	20120529	1	878	17.16	-0.073041746839611	-0.0282715228193039
3	D	26	50	20120529	1	880	17.2	-0.0725348926988565	-0.0303738927011278
3	D	26	50	20120529	1	882	17.24	-0.0722318267324399	-0.0316594128293249
3	D	26	50	20120529	1	884	17.28	-0.0717464686378335	-0.0336724044140068
3	D	26	50	20120529	1	886	17.32	-0.0714948800450873	-0.0357439444401709
3	D	26	50	20120529	1	888	17.36	-0.0711853794069619	-0.0371561073928785
3	D	26	50	20120529	1	890	17.4	-0.0704719086647447	-0.0385621185165899
3	D	26	50	20120529	1	892	17.44	-0.070882666993936	-0.0401495025296756
3	D	26	50	20120529	1	894	17.48	-0.0706154513413256	-0.0418169310303916
3	D	26	50	20120529	1	896	17.52	-0.0697858736656375	-0.0433021381135958
3	D	26	50	20120529	1	898	17.56	-0.0696298151990297	-0.0455184228978688
3	D	26	50	20120529	1	900	17.6	-0.0691634782768371	-0.0467785578926213
3	D	26	50	20120529	1	902	17.64	-0.0692255622522253	-0.0485181819956965
3	D	26	50	20120529	1	904	17.68	-0.0689255368449679	-0.0501631245007707
3	D	26	50	20120529	1	906	17.72	-0.0689818225447503	-0.051174004355155
3	D	26	50	20120529	1	908	17.76	-0.0684456941832547	-0.052942761257615
3	D	26	50	20120529	1	910	17.8	-0.0685581241614633	-0.054486233939589
3	D	26	50	20120529	1	912	17.84	-0.0686353402219689	-0.0561350655319598
3	D	26	50	20120529	1	914	17.88	-0.0684725218145329	-0.057619183670721
3	D	26	50	20120529	1	916	17.92	-0.0684416566035341	-0.0601670661800315
3	D	26	50	20120529	1	918	17.96	-0.0678224785505881	-0.0613179885324297
3	D	26	50	20120529	1	920	18	-0.0673076482453418	-0.063565796137008
3	D	26	50	20120529	1	922	18.04	-0.0669390900488517	-0.0646939284378487
3	D	26	50	20120529	1	924	18.08	-0.066419797899816	-0.0660224335872741
3	D	26	50	20120529	1	926	18.12	-0.0651890806684813	-0.0669660654654473
3	D	26	50	20120529	1	928	18.16	-0.0646029435940998	-0.0688841088728717
3	D	26	50	20120529	1	930	18.2	-0.063617979203246	-0.0699308743964012
3	D	26	50	20120529	1	932	18.24	-0.0628175484690785	-0.070461473182868
3	D	26	50	20120529	1	934	18.28	-0.0616129425698525	-0.0712797159368536
3	D	26	50	20120529	1	936	18.32	-0.0606735087846393	-0.0731488537179709
3	D	26	50	20120529	1	938	18.36	-0.0592121594842323	-0.0745376538626282
3	D	26	50	20120529	1	940	18.4	-0.0581657757983646	-0.0757237618484583
3	D	26	50	20120529	1	942	18.44	-0.0575908272745819	-0.0765203176374649
3	D	26	50	20120529	1	944	18.48	-0.0566331218501428	-0.0776928421020285
3	D	26	50	20120529	1	946	18.52	-0.0555238834424955	-0.0785370568880871
3	D	26	50	20120529	1	948	18.56	-0.0551365303477615	-0.0798310622976585
3	D	26	50	20120529	1	950	18.6	-0.0545429142049554	-0.0812013645289199
3	D	26	50	20120529	1	952	18.64	-0.054139226943576	-0.0819502613208746
3	D	26	50	20120529	1	954	18.68	-0.0536336455950276	-0.0834885014126678
3	D	26	50	20120529	1	956	18.72	-0.0525722783164666	-0.0853979725645839
3	D	26	50	20120529	1	958	18.76	-0.0525686013612044	-0.0865573448430174
3	D	26	50	20120529	1	960	18.8	-0.0519428118598543	-0.0876812203610353
3	D	26	50	20120529	1	962	18.84	-0.0510728583869605	-0.0900964849935342
3	D	26	50	20120529	1	964	18.88	-0.0506658477237095	-0.0919919554311828
3	D	26	50	20120529	1	966	18.92	-0.0503117993583694	-0.0940150586428357
3	D	26	50	20120529	1	968	18.96	-0.0503458111945445	-0.0951667234573542
3	D	26	50	20120529	1	970	19	-0.0499403561662121	-0.0971643001142062
3	D	26	50	20120529	1	972	19.04	-0.0501260424069517	-0.0988260010499946
3	D	26	50	20120529	1	974	19.08	-0.049795469986747	-0.100039891261257
3	D	26	50	20120529	1	976	19.12	-0.0497446290091797	-0.101979273030018
3	D	26	50	20120529	1	978	19.16	-0.0499240219995667	-0.103943120693407
3	D	26	50	20120529	1	980	19.2	-0.0498767165559054	-0.105876279922493
3	D	26	50	20120529	1	982	19.24	-0.0502312598959923	-0.107593135187214
3	D	26	50	20120529	1	984	19.28	-0.0502911518403588	-0.109181226307081
3	D	26	50	20120529	1	986	19.32	-0.0505772472440268	-0.110960024125833
3	D	26	50	20120529	1	988	19.36	-0.0507540946500016	-0.112248301970477
3	D	26	50	20120529	1	990	19.4	-0.0515166386028332	-0.112339943009319
3	D	26	50	20120529	1	992	19.44	-0.0515140223077428	-0.113529084483240
3	D	26	50	20120529	1	994	19.48	-0.0515077997680683	-0.113381157744616
3	D	26	50	20120529	1	996	19.52	-0.0516545244251646	-0.114237110503243
3	D	26	50	20120529	1	998	19.56	-0.0511736211032796	-0.114582249323140
3	D	26	50	20120529	1	1000	19.6	-0.0503420635286042	-0.114354560939598
3	D	26	50	20120529	1	1002	19.64	-0.0501504375909027	-0.114346782765005
3	D	26	50	20120529	1	1004	19.68	-0.0492302088258665	-0.114582532165852
3	D	26	50	20120529	1	1006	19.72	-0.0487472548943161	-0.114410705218024
3	D	26	50	20120529	1	1008	19.76	-0.0480587450214747	-0.115082244528117
3	D	26	50	20120529	1	1010	19.8	-0.0473713665194833	-0.115913872813470
3	D	26	50	20120529	1	1012	19.84	-0.0467190605138387	-0.117249243969741
3	D	26	50	20120529	1	1014	19.88	-0.0456922707568777	-0.118841719151651
3	D	26	50	20120529	1	1016	19.92	-0.0440193268232684	-0.119769372537890
3	D	26	50	20120529	1	1018	19.96	-0.0428181645340669	-0.120762645433423
3	D	26	50	20120529	1	1020	20	-0.0419658887307027	-0.121408446056680
3	D	26	50	20120529	1	1022	20.04	-0.0401614229357928	-0.122222962357929
3	D	26	50	20120529	1	1024	20.08	-0.0397455027270988	-0.122821316116169
3	D	26	50	20120529	1	1026	20.12	-0.0379128940822977	-0.123327392439464
3	D	26	50	20120529	1	1028	20.16	-0.0363233887488684	-0.124076713495488
3	D	26	50	20120529	1	1030	20.2	-0.0348938309693436	-0.125539788136441
3	D	26	50	20120529	1	1032	20.24	-0.0334168263248011	-0.126265138272582
3	D	26	50	20120529	1	1034	20.28	-0.0317831268175477	-0.127612742376167
3	D	26	50	20120529	1	1036	20.32	-0.0310174008842008	-0.128478170365661
3	D	26	50	20120529	1	1038	20.36	-0.0294030761027519	-0.128857038179021
3	D	26	50	20120529	1	1040	20.4	-0.0278347839727583	-0.129535224292857
3	D	26	50	20120529	1	1042	20.44	-0.0267368592736099	-0.129588893697549
3	D	26	50	20120529	1	1044	20.48	-0.0254420760465792	-0.130147295922652
3	D	26	50	20120529	1	1046	20.52	-0.0241175236240606	-0.130674656160061
3	D	26	50	20120529	1	1048	20.56	-0.0230180432899936	-0.131201945686792
3	D	26	50	20120529	1	1050	20.6	-0.0216080723683077	-0.131354115066103
3	D	26	50	20120529	1	1052	20.64	-0.0200346890694895	-0.132287142463879
3	D	26	50	20120529	1	1054	20.68	-0.01915780595014	-0.132185248376710
3	D	26	50	20120529	1	1056	20.72	-0.0171770584346803	-0.133144368014711
3	D	26	50	20120529	1	1058	20.76	-0.0152117965577285	-0.133398007217123
3	D	26	50	20120529	1	1060	20.8	-0.0136378475734854	-0.134123993749367
3	D	26	50	20120529	1	1062	20.84	-0.0120766972219817	-0.134574986454408
3	D	26	50	20120529	1	1064	20.88	-0.0104050260805786	-0.135009786414160
3	D	26	50	20120529	1	1066	20.92	-0.00913018326477736	-0.135943803761429
3	D	26	50	20120529	1	1068	20.96	-0.00710976705889304	-0.136722681880906
3	D	26	50	20120529	1	1070	21	-0.00518990143729344	-0.136842960744386
3	D	26	50	20120529	1	1072	21.04	-0.00403696383056878	-0.137837223589412
3	D	26	50	20120529	1	1074	21.08	-0.00210175399181743	-0.138775695709403
3	D	26	50	20120529	1	1076	21.12	-0.00103465914832882	-0.139160715351759
3	D	26	50	20120529	1	1078	21.16	0.000134895467753729	-0.139156048447003
3	D	26	50	20120529	1	1080	21.2	0.00089616662837921	-0.138890459139990
3	D	26	50	20120529	1	1082	21.24	0.00184984154416551	-0.139048356084229
3	D	26	50	20120529	1	1084	21.28	0.00236885792155641	-0.138483377766061
3	D	26	50	20120529	1	1086	21.32	0.00435724219025301	-0.137968179765288
3	D	26	50	20120529	1	1088	21.36	0.00519898210257741	-0.138599201856819
3	D	26	50	20120529	1	1090	21.4	0.00650995807489731	-0.138457780500582
3	D	26	50	20120529	1	1092	21.44	0.00803426816310111	-0.138914783613262
3	D	26	50	20120529	1	1094	21.48	0.0100539772622043	-0.139736229560967
3	D	26	50	20120529	1	1096	21.52	0.0113186377403564	-0.140131855805041
3	D	26	50	20120529	1	1098	21.56	0.0128798588025382	-0.140213950902336
3	D	26	50	20120529	1	1100	21.6	0.0143905217298651	-0.140425800093980
3	D	26	50	20120529	1	1102	21.64	0.0154348477349995	-0.139931603164609
3	D	26	50	20120529	1	1104	21.68	0.0163294792345567	-0.140241881620193
3	D	26	50	20120529	1	1106	21.72	0.0168530918060254	-0.140756301803507
3	D	26	50	20120529	1	1108	21.76	0.017007806769749	-0.140839174718262
3	D	26	50	20120529	1	1110	21.8	0.0170731434363306	-0.140906774126543
3	D	26	50	20120529	1	1112	21.84	0.0180376370858691	-0.141418719436122
3	D	26	50	20120529	1	1114	21.88	0.0183361068582079	-0.141646337108986
3	D	26	50	20120529	1	1116	21.92	0.0188983274599294	-0.142055681224615
3	D	26	50	20120529	1	1118	21.96	0.0187971404795416	-0.142361929171547
3	D	26	50	20120529	1	1120	22	0.0193955649484597	-0.143357323387423
3	D	26	50	20120529	1	1122	22.04	0.0195933427151576	-0.144544060698289
3	D	26	50	20120529	1	1124	22.08	0.0199438555465918	-0.145032176509342
3	D	26	50	20120529	1	1126	22.12	0.0195762307310529	-0.145648702911858
3	D	26	50	20120529	1	1128	22.16	0.0198901154312216	-0.145842520880581
3	D	26	50	20120529	1	1130	22.2	0.0198913882234277	-0.147183336759067
3	D	26	50	20120529	1	1132	22.24	0.0203682610366599	-0.147958042948535
3	D	26	50	20120529	1	1134	22.28	0.0210008387631094	-0.149196469765105
3	D	26	50	20120529	1	1136	22.32	0.0215091071174263	-0.149417935608973
3	D	26	50	20120529	1	1138	22.36	0.0215621401260153	-0.149947558588082
3	D	26	50	20120529	1	1140	22.4	0.0222908136640281	-0.150917355538479
3	D	26	50	20120529	1	1142	22.44	0.0222609030471839	-0.151718012546817
3	D	26	50	20120529	1	1144	22.48	0.0223524026646694	-0.151987137387736
3	D	26	50	20120529	1	1146	22.52	0.0222619637073556	-0.152359004843962
3	D	26	50	20120529	1	1148	22.56	0.021648972838745	-0.153226554153800
3	D	26	50	20120529	1	1150	22.6	0.0214361336976079	-0.153310699860761
3	D	26	50	20120529	1	1152	22.64	0.0210229712053606	-0.153948722309426
3	D	26	50	20120529	1	1154	22.68	0.0206873076163313	-0.154827443906406
3	D	26	50	20120529	1	1156	22.72	0.0200618716683718	-0.155134681802832
3	D	26	50	20120529	1	1158	22.76	0.0196784076609344	-0.155965037295979
3	D	26	50	20120529	1	1160	22.8	0.0194709425313342	-0.157183665122676
3	D	26	50	20120529	1	1162	22.84	0.0187883723554548	-0.157545208819897
3	D	26	50	20120529	1	1164	22.88	0.0184804273522481	-0.157738602524551
3	D	26	50	20120529	1	1166	22.92	0.0187026003028969	-0.157942107856177
3	D	26	50	20120529	1	1168	22.96	0.0186654064862065	-0.159263407587502
3	D	26	50	20120529	1	1170	23	0.0182096054550536	-0.159509905011424
3	D	26	50	20120529	1	1172	23.04	0.0181565724464647	-0.159753856850933
3	D	26	50	20120529	1	1174	23.08	0.0183935946395184	-0.160342735378305
3	D	26	50	20120529	1	1176	23.12	0.0180386270353627	-0.160115046994763
3	D	26	50	20120529	1	1178	23.16	0.0183359654368517	-0.160770888534314
3	D	26	50	20120529	1	1180	23.2	0.0180939934963297	-0.160940735583155
3	D	26	50	20120529	1	1182	23.24	0.0180151510902274	-0.161934574164112
3	D	26	50	20120529	1	1184	23.28	0.0181007110107509	-0.162679157604702
3	D	26	50	20120529	1	1186	23.32	0.0179671385397848	-0.163369930219243
3	D	26	50	20120529	1	1188	23.36	0.017419625759112	-0.164637277703164
3	D	26	50	20120529	1	1190	23.4	0.0172260906331013	-0.165769850634590
3	D	26	50	20120529	1	1192	23.44	0.0169084582669923	-0.167126929969043
3	D	26	50	20120529	1	1194	23.48	0.0169074683174986	-0.168502535501164
3	D	26	50	20120529	1	1196	23.52	0.0163637739134443	-0.170483070884589
3	D	26	50	20120529	1	1198	23.56	0.0161400453278769	-0.171840998747180
3	D	26	50	20120529	1	1200	23.6	0.0158297668722922	-0.173357601371469
3	D	26	50	20120529	1	1202	23.64	0.0155401359347182	-0.174607483317894
3	D	26	50	20120529	1	1204	23.68	0.0150981234857985	-0.175329510052163
3	D	26	50	20120529	1	1206	23.72	0.0146629699726563	-0.177437678209593
3	D	26	50	20120529	1	1208	23.76	0.0140499083933676	-0.178500459701716
3	D	26	50	20120529	1	1210	23.8	0.0135273564820707	-0.180189737801971
3	D	26	50	20120529	1	1212	23.84	0.0133272452629949	-0.182041650461899
3	D	26	50	20120529	1	1214	23.88	0.0133088604866841	-0.183116452769302
3	D	26	50	20120529	1	1216	23.92	0.0123797221762049	-0.183567586895699
3	D	26	50	20120529	1	1218	23.96	0.0119165672345277	-0.183712543785842
3	D	26	50	20120529	1	1220	24	0.0115078595150019	-0.183585264565229
3	D	26	50	20120529	1	1222	24.04	0.0113819945079507	-0.183616377263601
3	D	26	50	20120529	1	1224	24.08	0.010662866911484	-0.183686380834939
3	D	26	50	20120529	1	1226	24.12	0.0106055912622079	-0.183933161101573
3	D	26	50	20120529	1	1228	24.16	0.0105667003892426	-0.184332676432943
3	D	26	50	20120529	1	1230	24.2	0.0104641699059706	-0.184237217017483
3	D	26	50	20120529	1	1232	24.24	0.0099875799354508	-0.184371567305908
3	D	26	50	20120529	1	1234	24.28	0.0092486533491109	-0.184797952694964
3	D	26	50	20120529	1	1236	24.32	0.0090343999944114	-0.184435206916215
3	D	26	50	20120529	1	1238	24.36	0.0082961805148526	-0.184747748113500
3	D	26	50	20120529	1	1240	24.4	0.00656730443485151	-0.184956344613950
3	D	26	50	20120529	1	1242	24.44	0.00595141442843801	-0.185367173653819
3	D	26	50	20120529	1	1244	24.48	0.00532633203386911	-0.185726383898662
3	D	26	50	20120529	1	1246	24.52	0.00526552085068711	-0.185777295586907
3	D	26	50	20120529	1	1248	24.56	0.00540057824589371	-0.185797801683562
3	D	26	50	20120529	1	1250	24.6	0.00552927168006971	-0.186982912648830
3	D	26	50	20120529	1	1252	24.64	0.00577110219923541	-0.187159689344127
3	D	26	50	20120529	1	1254	24.68	0.00579867936370171	-0.187653956984176
3	D	26	50	20120529	1	1256	24.72	0.00625547034434821	-0.188827754240946
3	D	26	50	20120529	1	1258	24.76	0.00658144657047521	-0.188037915966361
3	D	26	50	20120529	1	1260	24.8	0.00640396276839741	-0.188557639450533
3	D	26	50	20120529	1	1262	24.84	0.00669458365546511	-0.189005238043024
3	D	26	50	20120529	1	1264	24.88	0.00736350667046751	-0.188207621593845
3	D	26	50	20120529	1	1266	24.92	0.00802040887018981	-0.188605722711653
3	D	26	50	20120529	1	1268	24.96	0.00817597236205091	-0.188649563332087
3	D	26	50	20120529	1	1270	25	0.00902167207235001	-0.189076655827924
3	D	26	50	20120529	1	1272	25.04	0.0095230107802113	-0.189104232992390
3	D	26	50	20120529	1	1274	25.08	0.0104167937516311	-0.189855180394010
3	D	26	50	20120529	1	1276	25.12	0.0114809894573168	-0.190264595220317
3	D	26	50	20120529	1	1278	25.16	0.0124942734747572	-0.191317477217504
3	D	26	50	20120529	1	1280	25.2	0.0135386701905697	-0.192337832302756
3	D	26	50	20120529	1	1282	25.24	0.0143645709109956	-0.193708205244696
3	D	26	50	20120529	1	1284	25.28	0.0146877187099978	-0.194584310546586
3	D	26	50	20120529	1	1286	25.32	0.0152958305418182	-0.195753865162668
3	D	26	50	20120529	1	1288	25.36	0.0160283931671275	-0.196931905060125
3	D	26	50	20120529	1	1290	25.4	0.0171541071627765	-0.197576786444567
3	D	26	50	20120529	1	1292	25.44	0.0177226210148505	-0.198914632474572
3	D	26	50	20120529	1	1294	25.48	0.0180719317647566	-0.199409607221403
3	D	26	50	20120529	1	1296	25.52	0.0180521327748834	-0.199903167754671
3	D	26	50	20120529	1	1298	25.56	0.0182508297803968	-0.200592596866328
3	D	26	50	20120529	1	1300	25.6	0.0183448749822946	-0.201313138676357
3	D	26	50	20120529	1	1302	25.64	0.0186029689574277	-0.202484814612783
3	D	26	50	20120529	1	1304	25.68	0.0183180049246096	-0.202171566308717
3	D	26	50	20120529	1	1306	25.72	0.0178894982152105	-0.202590173523180
3	D	26	50	20120529	1	1308	25.76	0.0175698859501142	-0.202317230305642
3	D	26	50	20120529	1	1310	25.8	0.0172686584613287	-0.203475471213225
3	D	26	50	20120529	1	1312	25.84	0.0171958264628665	-0.203829731710600
3	D	26	50	20120529	1	1314	25.88	0.0166683248041013	-0.205238288418723
3	D	26	50	20120529	1	1316	25.92	0.0165467024377373	-0.206283392241317
3	D	26	50	20120529	1	1318	25.96	0.0165657943208293	-0.207476281381179
3	D	26	50	20120529	1	1320	26	0.0169490461962324	-0.208480373010464
3	D	26	50	20120529	1	1322	26.04	0.0166810527261627	-0.209543154502587
3	D	26	50	20120529	1	1324	26.08	0.0164392222069969	-0.209650634733327
3	D	26	50	20120529	1	1326	26.12	0.0156925174460639	-0.210757963952666
3	D	26	50	20120529	1	1328	26.16	0.0155320042067346	-0.210832210164690
3	D	26	50	20120529	1	1330	26.2	0.0154379590048368	-0.212053383575799
3	D	26	50	20120529	1	1332	26.24	0.0149231852681329	-0.213330418422622
3	D	26	50	20120529	1	1334	26.28	0.0154598793150535	-0.214439868962304
3	D	26	50	20120529	1	1336	26.32	0.0150186446835931	-0.215971462250354
3	D	26	50	20120529	1	1338	26.36	0.0152689604841332	-0.216794534543655
3	D	26	50	20120529	1	1340	26.4	0.0152343122518550	-0.218745442152949
3	D	26	50	20120529	1	1342	26.44	0.0153962397047468	-0.219514067224099
3	D	26	50	20120529	1	1344	26.48	0.0153941183844032	-0.221315068195781
3	D	26	50	20120529	1	1346	26.52	0.01587495099561	-0.222794335582023
3	D	26	50	20120529	1	1348	26.56	0.0161012251655897	-0.224591801019799
3	D	26	50	20120529	1	1350	26.6	0.0158869718108902	-0.226597862958025
3	D	26	50	20120529	1	1352	26.64	0.0155921082831354	-0.228721304621929
3	D	26	50	20120529	1	1354	26.68	0.0157469646682153	-0.230194208047140
3	D	26	50	20120529	1	1356	26.72	0.0157448433478717	-0.231675596753726
3	D	26	50	20120529	1	1358	26.76	0.0155645311186691	-0.233272950972426
3	D	26	50	20120529	1	1360	26.8	0.0156529194663175	-0.234021777053703
3	D	26	50	20120529	1	1362	26.84	0.0162270901726409	-0.235501044439945
3	D	26	50	20120529	1	1364	26.88	0.0163147714135081	-0.237867023729795
3	D	26	50	20120529	1	1366	26.92	0.0165820577767966	-0.238815961030148
3	D	26	50	20120529	1	1368	26.96	0.0167065085702854	-0.240528573654182
3	D	26	50	20120529	1	1370	27	0.0168352020044614	-0.242084208572792
3	D	26	50	20120529	1	1372	27.04	0.0168903563333939	-0.244281896448720
3	D	26	50	20120529	1	1374	27.08	0.0174673554668421	-0.245298716000066
3	D	26	50	20120529	1	1376	27.12	0.0177735327030959	-0.246227147203764
3	D	26	50	20120529	1	1378	27.16	0.0174263432735333	-0.246000165927003
3	D	26	50	20120529	1	1380	27.2	0.0164137663628741	-0.246514939663707
3	D	26	50	20120529	1	1382	27.24	0.0159180845092624	-0.247480140420026
3	D	26	50	20120529	1	1384	27.28	0.0148941938901043	-0.247658331328886
3	D	26	50	20120529	1	1386	27.32	0.014161631264795	-0.249523679017656
3	D	26	50	20120529	1	1388	27.36	0.0134948295701361	-0.251275182514655
3	D	26	50	20120529	1	1390	27.4	0.013130669577825	-0.252518983342762
3	D	26	50	20120529	1	1392	27.44	0.0133435087189622	-0.254051283737593
3	D	26	50	20120529	1	1394	27.48	0.0131674391304467	-0.255148006355213
3	D	26	50	20120529	1	1396	27.52	0.0138363621454492	-0.256695155992450
3	D	26	50	20120529	1	1398	27.56	0.0138865667269135	-0.258240184309342
3	D	26	50	20120529	1	1400	27.6	0.0145003354129834	-0.260208769588166
3	D	26	50	20120529	1	1402	27.64	0.0149521766461615	-0.261257408944665
3	D	26	50	20120529	1	1404	27.68	0.0157978763564607	-0.262370395018253
3	D	26	50	20120529	1	1406	27.72	0.0165594303597986	-0.262983456597542
3	D	26	50	20120529	1	1408	27.76	0.0172085543849279	-0.263216801835333
3	D	26	50	20120529	1	1410	27.8	0.018107287103816	-0.262664551439226
3	D	26	50	20120529	1	1412	27.84	0.0183498247297629	-0.262982042383979
3	D	26	50	20120529	1	1414	27.88	0.0191014792381642	-0.262622125032355
3	D	26	50	20120529	1	1416	27.92	0.020017889626582	-0.263044974887505
3	D	26	50	20120529	1	1418	27.96	0.0210523868474579	-0.262721827088503
3	D	26	50	20120529	1	1420	28	0.0223223506264689	-0.263737232426286
3	D	26	50	20120529	1	1422	28.04	0.0233398772845964	-0.263665814641387
3	D	26	50	20120529	1	1424	28.08	0.0242195181203925	-0.263754910095816
3	D	26	50	20120529	1	1426	28.12	0.0250567325493174	-0.263399942491661
3	D	26	50	20120529	1	1428	28.16	0.0256174682267983	-0.262813750970057
3	D	26	50	20120529	1	1430	28.2	0.0263931643657599	-0.262940323083889
3	D	26	50	20120529	1	1432	28.24	0.0264568039760667	-0.263306604396544
3	D	26	50	20120529	1	1434	28.28	0.0272190650861858	-0.264088664496536
3	D	26	50	20120529	1	1436	28.32	0.0271342122724434	-0.263839762909558
3	D	26	50	20120529	1	1438	28.36	0.0280463800201741	-0.264989518535768
3	D	26	50	20120529	1	1440	28.4	0.0284635730210741	-0.265575002950590
3	D	26	50	20120529	1	1442	28.44	0.0291070401919539	-0.266641319976620
