# Supplementary material for: How Do Ants Make Sense of Gravity? A Boltzmann Walker Analysis of Lasius niger Trajectories on Various Inclines
Source: PLoS One. 2013 Oct 29;8(10):e76531. doi: 10.1371/journal.pone.0076531 (PMC3812222; doi:10.1371/journal.pone.0076531)
Supplement: Dataset S3 — Trajectories for . (ZIP) [file pone.0076531.s007.zip › Incline3/3-D-26-50-20120529-02.txt]

Pente	Colonie	Temperature	Humidite	Date	Indiv	Frame	Time	X	Y
3	D	26	50	20120529	2	12	0	0	0
3	D	26	50	20120529	2	14	0.04	-0.0006877242772074	-0.000101957019672499
3	D	26	50	20120529	2	16	0.08	-0.0009656129995731	-0.0007703101066093
3	D	26	50	20120529	2	18	0.12	-0.0012705174436207	-0.0015778260507244
3	D	26	50	20120529	2	20	0.16	-0.0009260574462335	-0.0025137950127097
3	D	26	50	20120529	2	22	0.2	-0.0008316162645382	-0.0031951913913324
3	D	26	50	20120529	2	24	0.24	-0.0008462321617053	-0.0033056909680284
3	D	26	50	20120529	2	26	0.28	-0.0007968548951751	-0.0031885728718604
3	D	26	50	20120529	2	28	0.32	-0.000921609744579801	-0.0041781193146563
3	D	26	50	20120529	2	30	0.36	-0.0011175278204432	-0.0052833767111256
3	D	26	50	20120529	2	32	0.4	-0.0008148436916885	-0.00651978120230152
3	D	26	50	20120529	2	34	0.44	-0.000876765032517001	-0.00791304319074806
3	D	26	50	20120529	2	36	0.48	-0.000831969817928801	-0.00888365331394377
3	D	26	50	20120529	2	38	0.52	-0.000448859363881901	-0.0100714512849809
3	D	26	50	20120529	2	40	0.56	-0.000270470465124201	-0.0106078059206465
3	D	26	50	20120529	2	42	0.6	-0.0005247107082998	-0.0107306657238777
3	D	26	50	20120529	2	44	0.64	-0.000376168786775901	-0.0105495968904193
3	D	26	50	20120529	2	46	0.68	-0.00048630773901360	-0.0103384265212857
3	D	26	50	20120529	2	48	0.72	-4.70438141520098e-06	-0.0102450247865588
3	D	26	50	20120529	2	50	0.76	-0.0002104088151302	-0.0104938627339262
3	D	26	50	20120529	2	52	0.8	-4.57710219460040e-06	-0.0103586002777530
3	D	26	50	20120529	2	54	0.84	-0.000150736073865902	-0.0103091735137480
3	D	26	50	20120529	2	56	0.88	0.000119145371309599	-0.0108977197009330
3	D	26	50	20120529	2	58	0.92	-0.0002852277836475	-0.0105207398626791
3	D	26	50	20120529	2	60	0.96	-0.000241740716604601	-0.0107220531632829
3	D	26	50	20120529	2	62	1	-0.000191684627564401	-0.0103381012521664
3	D	26	50	20120529	2	64	1.04	-0.0001177283293201	-0.0105983236187108
3	D	26	50	20120529	2	66	1.08	0.000215750299755299	-0.0105998721825616
3	D	26	50	20120529	2	68	1.12	0.000186355870861400	-0.0108285293023939
3	D	26	50	20120529	2	70	1.16	0.000309505587872799	-0.0109588066557598
3	D	26	50	20120529	2	72	1.2	0.000461455764081999	-0.0109041543726418
3	D	26	50	20120529	2	74	1.24	8.93337494147998e-05	-0.0108900546634250
3	D	26	50	20120529	2	76	1.28	0.000176661436891299	-0.0111905043347511
3	D	26	50	20120529	2	78	1.32	0.0006501047822348	-0.0112639373739774
3	D	26	50	20120529	2	80	1.36	0.000560033520447199	-0.0111908083906670
3	D	26	50	20120529	2	82	1.4	0.0008114806918372	-0.0110199713923324
3	D	26	50	20120529	2	84	1.44	0.0004275146385851	-0.0110929518832186
3	D	26	50	20120529	2	86	1.48	0.0006797749827734	-0.0104844511426686
3	D	26	50	20120529	2	88	1.52	0.0010901726875062	-0.0103287533005191
3	D	26	50	20120529	2	90	1.56	0.0015583480873298	-0.0109343902586054
3	D	26	50	20120529	2	92	1.6	0.0012019097010693	-0.0106583923397726
3	D	26	50	20120529	2	94	1.64	0.0019192695305831	-0.010783762372077
3	D	26	50	20120529	2	96	1.68	0.0018524055133541	-0.0109187914830124
3	D	26	50	20120529	2	98	1.72	0.0021455295584271	-0.0107331476686797
3	D	26	50	20120529	2	100	1.76	0.0020994615516328	-0.0105737304448612
3	D	26	50	20120529	2	102	1.8	0.0016544933963678	-0.0110305779940502
3	D	26	50	20120529	2	104	1.84	0.0020663618832055	-0.0110760661732839
3	D	26	50	20120529	2	106	1.88	0.0019640788873069	-0.0107598833760763
3	D	26	50	20120529	2	108	1.92	0.0021208373896281	-0.0112922711426995
3	D	26	50	20120529	2	110	1.96	0.0024068055140756	-0.0110741852692460
3	D	26	50	20120529	2	112	2	0.0023551513637099	-0.0109791854731935
3	D	26	50	20120529	2	114	2.04	0.002045445664618	-0.0109982702852178
3	D	26	50	20120529	2	116	2.08	0.0025399183656339	-0.0109972166961138
3	D	26	50	20120529	2	118	2.12	0.0026029640062445	-0.0107470706012013
3	D	26	50	20120529	2	120	2.16	0.0025877187840421	-0.0106797257513610
3	D	26	50	20120529	2	122	2.2	0.0019716166455943	-0.0100285511165664
3	D	26	50	20120529	2	124	2.24	0.0023212880199589	-0.0100724553766102
3	D	26	50	20120529	2	126	2.28	0.002283245675131	-0.0094738187756577
3	D	26	50	20120529	2	128	2.32	0.0024452296965652	-0.0095234011031545
3	D	26	50	20120529	2	130	2.36	0.0020670689899867	-0.0095450385706588
3	D	26	50	20120529	2	132	2.4	0.0022619476188817	-0.00908117652220042
3	D	26	50	20120529	2	134	2.44	0.002571900805347	-0.00863970147443441
3	D	26	50	20120529	2	136	2.48	0.0025823659857086	-0.00861862969235505
3	D	26	50	20120529	2	138	2.52	0.0027379365486374	-0.00781577358192804
3	D	26	50	20120529	2	140	2.56	0.0032544214837517	-0.00743675020507642
3	D	26	50	20120529	2	142	2.6	0.0033210238714717	-0.00660618965096251
3	D	26	50	20120529	2	144	2.64	0.0032633875977371	-0.00687426090277815
3	D	26	50	20120529	2	146	2.68	0.0035072263001615	-0.00648334398986698
3	D	26	50	20120529	2	148	2.72	0.0039011059904859	-0.00617290289972265
3	D	26	50	20120529	2	150	2.76	0.0039873023071125	-0.00610325288177577
3	D	26	50	20120529	2	152	2.8	0.0040210454427107	-0.00597362606664865
3	D	26	50	20120529	2	154	2.84	0.0040463810786806	-0.00619761628172512
3	D	26	50	20120529	2	156	2.88	0.0043774696868356	-0.00606451757230237
3	D	26	50	20120529	2	158	2.92	0.00486332487750923	-0.0060985272871571
3	D	26	50	20120529	2	160	2.96	0.00614257791830472	-0.00599646561568098
3	D	26	50	20120529	2	162	3	0.00744045120196919	-0.00589614837663405
3	D	26	50	20120529	2	164	3.04	0.00987183786907913	-0.00657655480576299
3	D	26	50	20120529	2	166	3.08	0.0119711601206761	-0.00595229972612807
3	D	26	50	20120529	2	168	3.12	0.0119722349229835	-0.0061280016191173
3	D	26	50	20120529	2	170	3.16	0.0141897642151913	-0.00630226101427292
3	D	26	50	20120529	2	172	3.2	0.0171403369653197	-0.00646715831564562
3	D	26	50	20120529	2	174	3.24	0.0190433663744592	-0.00702915971426487
3	D	26	50	20120529	2	176	3.28	0.0207057970444458	-0.00780210662206126
3	D	26	50	20120529	2	178	3.32	0.0212743215031215	-0.00897399115498782
3	D	26	50	20120529	2	180	3.36	0.0215042888918194	-0.0100094804466777
3	D	26	50	20120529	2	182	3.4	0.0214800987688350	-0.0106618783762039
3	D	26	50	20120529	2	184	3.44	0.0212824624234933	-0.0122512422882769
3	D	26	50	20120529	2	186	3.48	0.0210262988498729	-0.0123051308960711
3	D	26	50	20120529	2	188	3.52	0.0203413598662765	-0.0133904761655822
3	D	26	50	20120529	2	190	3.56	0.0200559291429828	-0.0143447874774715
3	D	26	50	20120529	2	192	3.6	0.0193329336724229	-0.0160365475225282
3	D	26	50	20120529	2	194	3.64	0.0188392034335272	-0.0172423342900787
3	D	26	50	20120529	2	196	3.68	0.0175334310600102	-0.0182778363096907
3	D	26	50	20120529	2	198	3.72	0.0167606064816869	-0.0202702503799332
3	D	26	50	20120529	2	200	3.76	0.0157291427489023	-0.0225586529848195
3	D	26	50	20120529	2	202	3.8	0.0147666219272833	-0.0244472574156228
3	D	26	50	20120529	2	204	3.84	0.0139876094575179	-0.0258297855231309
3	D	26	50	20120529	2	206	3.88	0.0140230284361876	-0.0260894846306573
3	D	26	50	20120529	2	208	3.92	0.0138391311756044	-0.0268150822541719
3	D	26	50	20120529	2	210	3.96	0.0137896195587857	-0.0258400668557294
3	D	26	50	20120529	2	212	4	0.0141459165236900	-0.0261691967781005
3	D	26	50	20120529	2	214	4.04	0.0143964798116034	-0.02647079903348
3	D	26	50	20120529	2	216	4.08	0.0146946738122976	-0.0261199962882655
3	D	26	50	20120529	2	218	4.12	0.015444369634915	-0.0276202293905699
3	D	26	50	20120529	2	220	4.16	0.0151924416309139	-0.0270792502765554
3	D	26	50	20120529	2	222	4.2	0.0151399601656142	-0.0264118404700646
3	D	26	50	20120529	2	224	4.24	0.0146340818322177	-0.0263915182211733
3	D	26	50	20120529	2	226	4.28	0.0142102773829136	-0.0258680399999931
3	D	26	50	20120529	2	228	4.32	0.0139548774846168	-0.0255908753549714
3	D	26	50	20120529	2	230	4.36	0.0136822666072660	-0.0255569978690848
3	D	26	50	20120529	2	232	4.4	0.0126278006908893	-0.0253274285815047
3	D	26	50	20120529	2	234	4.44	0.0114071717520017	-0.0256476701716363
3	D	26	50	20120529	2	236	4.48	0.0103380687252545	-0.0252511105466113
3	D	26	50	20120529	2	238	4.52	0.00805059243025162	-0.0246391944803081
3	D	26	50	20120529	2	240	4.56	0.0062035793132109	-0.0241355428261655
3	D	26	50	20120529	2	242	4.6	0.0041853134190482	-0.0234587999172699
3	D	26	50	20120529	2	244	4.64	0.003585913142772	-0.0226175691218279
3	D	26	50	20120529	2	246	4.68	0.0030707646394741	-0.0217789899768153
3	D	26	50	20120529	2	248	4.72	0.0016694699179933	-0.0208035149589651
3	D	26	50	20120529	2	250	4.76	-5.75888975802002e-05	-0.0194599908615072
3	D	26	50	20120529	2	252	4.8	8.27102801959946e-06	-0.018750578912214
3	D	26	50	20120529	2	254	4.84	-0.000174678709476801	-0.0178507643199507
3	D	26	50	20120529	2	256	4.88	3.50420907552999e-05	-0.0172031888586722
3	D	26	50	20120529	2	258	4.92	0.000461300200590199	-0.0166482655989326
3	D	26	50	20120529	2	260	4.96	0.001367973728631	-0.0164015065455020
3	D	26	50	20120529	2	262	5	0.0018467415880368	-0.0161623347478334
3	D	26	50	20120529	2	264	5.04	0.0036969430495539	-0.0154588342112309
3	D	26	50	20120529	2	266	5.08	0.00502384306658604	-0.0146338668717562
3	D	26	50	20120529	2	268	5.12	0.00630104054796862	-0.0136425385198717
3	D	26	50	20120529	2	270	5.16	0.00763160337812735	-0.0127226350239549
3	D	26	50	20120529	2	272	5.2	0.00909881459375037	-0.0114640485930532
3	D	26	50	20120529	2	274	5.24	0.0106284944508506	-0.0112691883489345
3	D	26	50	20120529	2	276	5.28	0.0108619111064270	-0.0104500185779587
3	D	26	50	20120529	2	278	5.32	0.0113907527325425	-0.0101292501932751
3	D	26	50	20120529	2	280	5.36	0.0125515250824027	-0.00884845353837631
3	D	26	50	20120529	2	282	5.4	0.0136246020492602	-0.0081599578076706
3	D	26	50	20120529	2	284	5.44	0.0145485501959654	-0.00816746728168679
3	D	26	50	20120529	2	286	5.48	0.0155010301012915	-0.00746323842509967
3	D	26	50	20120529	2	288	5.52	0.0160993414331247	-0.00794035165463748
3	D	26	50	20120529	2	290	5.56	0.0167763113232971	-0.00774934797090337
3	D	26	50	20120529	2	292	5.6	0.0166463945943897	-0.00776986113862559
3	D	26	50	20120529	2	294	5.64	0.0167698766515883	-0.0073018766576329
3	D	26	50	20120529	2	296	5.68	0.0168473684837385	-0.00725316407147696
3	D	26	50	20120529	2	298	5.72	0.0169629380160556	-0.00709642678235915
3	D	26	50	20120529	2	300	5.76	0.0168546870389238	-0.00676931211431444
3	D	26	50	20120529	2	302	5.8	0.0166810074713287	-0.0060805618251675
3	D	26	50	20120529	2	304	5.84	0.0173918619184556	-0.00533691176552923
3	D	26	50	20120529	2	306	5.88	0.0182387000706724	-0.0041520200033627
3	D	26	50	20120529	2	308	5.92	0.0185975496910568	-0.0022622700595739
3	D	26	50	20120529	2	310	5.96	0.0196785038274566	-9.59070140526992e-05
3	D	26	50	20120529	2	312	6	0.0206483149199896	0.0019549006412871
3	D	26	50	20120529	2	314	6.04	0.0211875545513225	0.0032269857406417
3	D	26	50	20120529	2	316	6.08	0.0219377170644155	0.0050229733252452
3	D	26	50	20120529	2	318	6.12	0.023196048936876	0.0072533648898029
3	D	26	50	20120529	2	320	6.16	0.0241622467137571	0.0083744049096282
3	D	26	50	20120529	2	322	6.2	0.0254336742038052	0.0094245504035718
3	D	26	50	20120529	2	324	6.24	0.0266110777051589	0.0104229144679291
3	D	26	50	20120529	2	326	6.28	0.0276700903181386	0.0104483208145771
3	D	26	50	20120529	2	328	6.32	0.0287170891869059	0.0105041256817483
3	D	26	50	20120529	2	330	6.36	0.0289802248333888	0.0097778350935882
3	D	26	50	20120529	2	332	6.4	0.0292990239256868	0.0092235694431551
3	D	26	50	20120529	2	334	6.44	0.0289231966714861	0.0093577075995462
3	D	26	50	20120529	2	336	6.48	0.0289479454088276	0.0087983861356276
3	D	26	50	20120529	2	338	6.52	0.0286431046043903	0.0093248342052888
3	D	26	50	20120529	2	340	6.56	0.0284490886457683	0.0092147942480006
3	D	26	50	20120529	2	342	6.6	0.0283764829214761	0.0093043705350413
3	D	26	50	20120529	2	344	6.64	0.0282991820081568	0.0088475229858523
3	D	26	50	20120529	2	346	6.68	0.0283859298680728	0.0091723112725869
3	D	26	50	20120529	2	348	6.72	0.0279188858390991	0.0092572347970074
3	D	26	50	20120529	2	350	6.76	0.0278192262093586	0.0092612935899314
3	D	26	50	20120529	2	352	6.8	0.0278551330917073	0.0091758892328997
3	D	26	50	20120529	2	354	6.84	0.0274694982664516	0.0094507911362216
3	D	26	50	20120529	2	356	6.88	0.0276504468917572	0.0090244764578442
3	D	26	50	20120529	2	358	6.92	0.0274893608959351	0.0088641117109389
3	D	26	50	20120529	2	360	6.96	0.0278164331375729	0.0094442574695634
3	D	26	50	20120529	2	362	7	0.0275099659875389	0.0091943730041599
3	D	26	50	20120529	2	364	7.04	0.0276670780432507	0.0094735458324402
3	D	26	50	20120529	2	366	7.08	0.0277622404738628	0.0094244867639615
3	D	26	50	20120529	2	368	7.12	0.0277188877571082	0.0095577834632829
3	D	26	50	20120529	2	370	7.16	0.0271943064493494	0.0096684244613352
3	D	26	50	20120529	2	372	7.2	0.0273456343715911	0.0092479716981739
3	D	26	50	20120529	2	374	7.24	0.0275680901649524	0.0096810038909725
3	D	26	50	20120529	2	376	7.28	0.0274882153829496	0.0098308822443128
3	D	26	50	20120529	2	378	7.32	0.0272685173060349	0.009791637817957
3	D	26	50	20120529	2	380	7.36	0.0274724751860004	0.0097378694183155
3	D	26	50	20120529	2	382	7.4	0.0275613585083955	0.0094594814785624
3	D	26	50	20120529	2	384	7.44	0.0273610775836922	0.0093719699433227
3	D	26	50	20120529	2	386	7.48	0.0275219090210731	0.0091733790038265
3	D	26	50	20120529	2	388	7.52	0.0270972913989706	0.0093270333073783
3	D	26	50	20120529	2	390	7.56	0.0272465545694113	0.0091926193793426
3	D	26	50	20120529	2	392	7.6	0.0269987772822157	0.0090117485357829
3	D	26	50	20120529	2	394	7.64	0.0271387137142125	0.0093970510208514
3	D	26	50	20120529	2	396	7.68	0.0266662532472949	0.0090108010126961
3	D	26	50	20120529	2	398	7.72	0.0266838602061464	0.0091190590608957
3	D	26	50	20120529	2	400	7.76	0.0268628925720751	0.0088810539894162
3	D	26	50	20120529	2	402	7.8	0.0268650633898933	0.0091057230270026
3	D	26	50	20120529	2	404	7.84	0.0265974234732142	0.0091839997476799
3	D	26	50	20120529	2	406	7.88	0.0266908181368733	0.0092487141602941
3	D	26	50	20120529	2	408	7.92	0.0266613812815725	0.0093043139664988
3	D	26	50	20120529	2	410	7.96	0.0266591963216187	0.0090807904418979
3	D	26	50	20120529	2	412	8	0.0268644977044684	0.0094394774277226
3	D	26	50	20120529	2	414	8.04	0.0265258713380259	0.0091162518469744
3	D	26	50	20120529	2	416	8.08	0.0267123919647673	0.0093910476842792
3	D	26	50	20120529	2	418	8.12	0.0268155234888034	0.0093976591326832
3	D	26	50	20120529	2	420	8.16	0.0265436974999796	0.009351287069973
3	D	26	50	20120529	2	422	8.2	0.0269539325701528	0.0093200612345158
3	D	26	50	20120529	2	424	8.24	0.0268707768126853	0.0093415572806639
3	D	26	50	20120529	2	426	8.28	0.0265126272280143	0.009459007717019
3	D	26	50	20120529	2	428	8.32	0.0267987650580893	0.0097263930752569
3	D	26	50	20120529	2	430	8.36	0.0270978712265312	0.0093923558318243
3	D	26	50	20120529	2	432	8.4	0.0268645189176718	0.0098081416902298
3	D	26	50	20120529	2	434	8.44	0.0265852824497812	0.0091924638158507
3	D	26	50	20120529	2	436	8.48	0.0268662937556926	0.0093720618672043
3	D	26	50	20120529	2	438	8.52	0.0263817841892235	0.0095378076967144
3	D	26	50	20120529	2	440	8.56	0.0266130788173497	0.0094818755503226
3	D	26	50	20120529	2	442	8.6	0.0265566375540754	0.0095691466692566
3	D	26	50	20120529	2	444	8.64	0.0265226893575106	0.00961893405772
3	D	26	50	20120529	2	446	8.68	0.0263462308602655	0.0091930789987504
3	D	26	50	20120529	2	448	8.72	0.0267626955411809	0.0092466989059677
3	D	26	50	20120529	2	450	8.76	0.0264491431811994	0.0092752872331311
3	D	26	50	20120529	2	452	8.8	0.0265193376713678	0.0092200834067239
3	D	26	50	20120529	2	454	8.84	0.0264570698482165	0.0092245098951741
3	D	26	50	20120529	2	456	8.88	0.0267372679813295	0.0094214674180058
3	D	26	50	20120529	2	458	8.92	0.0266463199071332	0.0092427249658575
3	D	26	50	20120529	2	460	8.96	0.02658871191767	0.0093600127676529
3	D	26	50	20120529	2	462	9	0.0269274514211974	0.0091090959263488
3	D	26	50	20120529	2	464	9.04	0.0269721900672431	0.0088690543873394
3	D	26	50	20120529	2	466	9.08	0.0270175651093918	0.0089266340925315
3	D	26	50	20120529	2	468	9.12	0.0268233440898033	0.0091598874064415
3	D	26	50	20120529	2	470	9.16	0.0270826118621932	0.0088294846918642
3	D	26	50	20120529	2	472	9.2	0.026908748446835	0.008926839153498
3	D	26	50	20120529	2	474	9.24	0.0273134751551827	0.0092763125379638
3	D	26	50	20120529	2	476	9.28	0.0281344190570725	0.0091513031301179
3	D	26	50	20120529	2	478	9.32	0.0284198780646375	0.0094144175633974
3	D	26	50	20120529	2	480	9.36	0.0292021361545286	0.0088372204400504
3	D	26	50	20120529	2	482	9.4	0.0294094315785012	0.0081664872316881
3	D	26	50	20120529	2	484	9.44	0.0305933475333097	0.0079244375094201
3	D	26	50	20120529	2	486	9.48	0.0307652239786127	0.0069743193407432
3	D	26	50	20120529	2	488	9.52	0.0313889557992295	0.0061678711278678
3	D	26	50	20120529	2	490	9.56	0.0331528195227638	0.0051081443370391
3	D	26	50	20120529	2	492	9.6	0.0341012501811074	0.0046715175669183
3	D	26	50	20120529	2	494	9.64	0.0354090982665807	0.003736739019199
3	D	26	50	20120529	2	496	9.68	0.0371440201095609	0.0025676440225243
3	D	26	50	20120529	2	498	9.72	0.0372850384149329	0.0015352469087885
3	D	26	50	20120529	2	500	9.76	0.0369234735045088	0.0014636382050577
3	D	26	50	20120529	2	502	9.8	0.0368942204969711	0.0011018611625992
3	D	26	50	20120529	2	504	9.84	0.0365915575814199	0.000390391532572800
3	D	26	50	20120529	2	506	9.88	0.0360882389745713	0.0009985033643932
3	D	26	50	20120529	2	508	9.92	0.035608360957519	0.0007100391530081
3	D	26	50	20120529	2	510	9.96	0.035283890868836	0.000412679538315801
3	D	26	50	20120529	2	512	10	0.0349938780936001	-0.0005645844596909
3	D	26	50	20120529	2	514	10.04	0.0344030479515119	-0.0010195652469776
3	D	26	50	20120529	2	516	10.08	0.0342457379059013	-0.0021702613252059
3	D	26	50	20120529	2	518	10.12	0.0342297290083752	-0.0031458989776158
3	D	26	50	20120529	2	520	10.16	0.0337584635519178	-0.0046495827610125
3	D	26	50	20120529	2	522	10.2	0.0332334438379546	-0.00661301323140097
3	D	26	50	20120529	2	524	10.24	0.0329317425876258	-0.00734312219617951
3	D	26	50	20120529	2	526	10.28	0.0325820641421934	-0.00729594403173875
3	D	26	50	20120529	2	528	10.32	0.03271065858142	-0.00729725925035175
3	D	26	50	20120529	2	530	10.36	0.0325142313886742	-0.00707410342127709
3	D	26	50	20120529	2	532	10.4	0.032325822786827	-0.00754174849101482
3	D	26	50	20120529	2	534	10.44	0.0317552088276129	-0.00752875893944442
3	D	26	50	20120529	2	536	10.48	0.0316712469684148	-0.0074746369864124
3	D	26	50	20120529	2	538	10.52	0.0308560659867917	-0.00780864594557368
3	D	26	50	20120529	2	540	10.56	0.0305137768072228	-0.00776871562564007
3	D	26	50	20120529	2	542	10.6	0.0296037020955644	-0.0079584748014393
3	D	26	50	20120529	2	544	10.64	0.0291703304915108	-0.00812727533224415
3	D	26	50	20120529	2	546	10.68	0.02813413621436	-0.00849680933609224
3	D	26	50	20120529	2	548	10.72	0.0270765166017393	-0.00854906452722192
3	D	26	50	20120529	2	550	10.76	0.0262149847706094	-0.0083343939795215
3	D	26	50	20120529	2	552	10.8	0.0251221653824213	-0.00897002640726571
3	D	26	50	20120529	2	554	10.84	0.0233671334225841	-0.00894542616234823
3	D	26	50	20120529	2	556	10.88	0.022217066669391	-0.00894353111617465
3	D	26	50	20120529	2	558	10.92	0.0208062495742332	-0.00871300251803779
3	D	26	50	20120529	2	560	10.96	0.0192797634851184	-0.00894576981624389
3	D	26	50	20120529	2	562	11	0.0185185517214626	-0.00912358171586818
3	D	26	50	20120529	2	564	11.04	0.0183170312385719	-0.0106042258390134
3	D	26	50	20120529	2	566	11.08	0.0179185716176258	-0.0110641231397497
3	D	26	50	20120529	2	568	11.12	0.0181253883303076	-0.0118667338841236
3	D	26	50	20120529	2	570	11.16	0.0187343748532163	-0.0130019068471845
3	D	26	50	20120529	2	572	11.2	0.0186054622159382	-0.0150731428174327
3	D	26	50	20120529	2	574	11.24	0.0184246267277176	-0.0171162005824506
3	D	26	50	20120529	2	576	11.28	0.0177585816373145	-0.0197835134271035
3	D	26	50	20120529	2	578	11.32	0.0179128935501729	-0.022121668065114
3	D	26	50	20120529	2	580	11.36	0.0172332295831642	-0.0236754150086186
3	D	26	50	20120529	2	582	11.4	0.0169738628158249	-0.0235007596336655
3	D	26	50	20120529	2	584	11.44	0.016668180554318	-0.0228358388430446
3	D	26	50	20120529	2	586	11.48	0.0162255175671596	-0.0227888303842313
3	D	26	50	20120529	2	588	11.52	0.0164271490658149	-0.0227683737850516
3	D	26	50	20120529	2	590	11.56	0.0158423929709771	-0.0227450463323402
3	D	26	50	20120529	2	592	11.6	0.0150012187440776	-0.0223726697592318
3	D	26	50	20120529	2	594	11.64	0.0144367919691989	-0.0215642628605724
3	D	26	50	20120529	2	596	11.68	0.0138863588375198	-0.0216310208117843
3	D	26	50	20120529	2	598	11.72	0.0140604414559801	-0.0202163759142746
3	D	26	50	20120529	2	600	11.76	0.0136678628421332	-0.0198266115854168
3	D	26	50	20120529	2	602	11.8	0.0129570154660742	-0.0190276162780151
3	D	26	50	20120529	2	604	11.84	0.0131712688207737	-0.0180929201082358
3	D	26	50	20120529	2	606	11.88	0.0133040564032127	-0.0177190232555478
3	D	26	50	20120529	2	608	11.92	0.0135567883876240	-0.0165341364431288
3	D	26	50	20120529	2	610	11.96	0.0136659112274171	-0.0162480148765098
3	D	26	50	20120529	2	612	12	0.0142427547973735	-0.0158540093211784
3	D	26	50	20120529	2	614	12.04	0.0143295132638912	-0.0150980506538000
3	D	26	50	20120529	2	616	12.08	0.0149732615804271	-0.014643304343122
3	D	26	50	20120529	2	618	12.12	0.0155909344858787	-0.0145776617821468
3	D	26	50	20120529	2	620	12.16	0.0159476182381923	-0.0147858106840044
3	D	26	50	20120529	2	622	12.2	0.0163064487666935	-0.0145799386659822
3	D	26	50	20120529	2	624	12.24	0.0168919444952245	-0.0144952668715758
3	D	26	50	20120529	2	626	12.28	0.0174410624082905	-0.0140128574122469
3	D	26	50	20120529	2	628	12.32	0.0181388919485079	-0.0132999099290478
3	D	26	50	20120529	2	630	12.36	0.0186490306002610	-0.0119156953718665
3	D	26	50	20120529	2	632	12.4	0.0195700364756497	-0.0111213167646392
3	D	26	50	20120529	2	634	12.44	0.0197314413766302	-0.0104234172208504
3	D	26	50	20120529	2	636	12.48	0.0194666836271912	-0.00987677842415925
3	D	26	50	20120529	2	638	12.52	0.0193132804172573	-0.0101386448846807
3	D	26	50	20120529	2	640	12.56	0.0189973748766187	-0.0105669975155121
3	D	26	50	20120529	2	642	12.6	0.0183372643920088	-0.0100832818885370
3	D	26	50	20120529	2	644	12.64	0.0175805109366083	-0.00957654724882847
3	D	26	50	20120529	2	646	12.68	0.0167557769423714	-0.00932210901575412
3	D	26	50	20120529	2	648	12.72	0.0161620123071412	-0.00875446490502099
3	D	26	50	20120529	2	650	12.76	0.0154886840168920	-0.00848687448581657
3	D	26	50	20120529	2	652	12.8	0.0147140343959665	-0.00829147259790347
3	D	26	50	20120529	2	654	12.84	0.0140534481699142	-0.0079731401960811
3	D	26	50	20120529	2	656	12.88	0.0132981591326576	-0.00823652332993747
3	D	26	50	20120529	2	658	12.92	0.0122930209853366	-0.00828191958528965
3	D	26	50	20120529	2	660	12.96	0.0111038865824829	-0.00773137331652561
3	D	26	50	20120529	2	662	13	0.00973866844897827	-0.00761434007317142
3	D	26	50	20120529	2	664	13.04	0.00840319829775811	-0.00655663560773696
3	D	26	50	20120529	2	666	13.08	0.00719082200211368	-0.00611240213641755
3	D	26	50	20120529	2	668	13.12	0.00642288918850269	-0.004782914815673
3	D	26	50	20120529	2	670	13.16	0.00663091293245996	-0.0041554353291159
3	D	26	50	20120529	2	672	13.2	0.00713867216989439	-0.003446574923112
3	D	26	50	20120529	2	674	13.24	0.00723648625093593	-0.0025539728200168
3	D	26	50	20120529	2	676	13.28	0.00848317914577812	-0.0018221950832346
3	D	26	50	20120529	2	678	13.32	0.00844527822230652	-0.0023141999815842
3	D	26	50	20120529	2	680	13.36	0.00877161507289192	-0.0020314209087199
3	D	26	50	20120529	2	682	13.4	0.0092420956408222	-0.0025916191850471
3	D	26	50	20120529	2	684	13.44	0.0101369816988207	-0.0028310738254282
3	D	26	50	20120529	2	686	13.48	0.0109937264170419	-0.0032254838458384
3	D	26	50	20120529	2	688	13.52	0.0117872770022285	-0.0036985594956556
3	D	26	50	20120529	2	690	13.56	0.0130105080940709	-0.0041780981014529
3	D	26	50	20120529	2	692	13.6	0.0141995647151786	-0.00496233609033128
3	D	26	50	20120529	2	694	13.64	0.0161075085164474	-0.00560293240767942
3	D	26	50	20120529	2	696	13.68	0.0174478011359152	-0.00590673376514841
3	D	26	50	20120529	2	698	13.72	0.0189424763789195	-0.00625542933215493
3	D	26	50	20120529	2	700	13.76	0.0194471172754489	-0.0065776366791382
3	D	26	50	20120529	2	702	13.8	0.0204902270569197	-0.0065905060225558
3	D	26	50	20120529	2	704	13.84	0.0207362012218233	-0.00690147744278602
3	D	26	50	20120529	2	706	13.88	0.0209993651525775	-0.00657992063404144
3	D	26	50	20120529	2	708	13.92	0.0211255412866124	-0.00679080816046251
3	D	26	50	20120529	2	710	13.96	0.0211479141451692	-0.00690722622091707
3	D	26	50	20120529	2	712	14	0.0212466411010652	-0.0076529558815988
3	D	26	50	20120529	2	714	14.04	0.0211614227131169	-0.00869441315452194
3	D	26	50	20120529	2	716	14.08	0.0213713811012275	-0.00963590179204127
3	D	26	50	20120529	2	718	14.12	0.0216251263696563	-0.0108346387049834
3	D	26	50	20120529	2	720	14.16	0.0220520491598655	-0.0116149593222940
3	D	26	50	20120529	2	722	14.2	0.0222571101264096	-0.013514926959071
3	D	26	50	20120529	2	724	14.24	0.02255567182263	-0.0149097021560293
3	D	26	50	20120529	2	726	14.28	0.0227969861538455	-0.0159689834695858
3	D	26	50	20120529	2	728	14.32	0.0224132746590347	-0.0174919995523801
3	D	26	50	20120529	2	730	14.36	0.0226285321053635	-0.0187150114411203
3	D	26	50	20120529	2	732	14.4	0.0226215741746366	-0.0192820403689538
3	D	26	50	20120529	2	734	14.44	0.0220222163247673	-0.0198470893978000
3	D	26	50	20120529	2	736	14.48	0.0219626355073845	-0.0206435744761285
3	D	26	50	20120529	2	738	14.52	0.0212822488772454	-0.0212563758401218
3	D	26	50	20120529	2	740	14.56	0.0204742393725971	-0.0221975476938031
3	D	26	50	20120529	2	742	14.6	0.0199181776709398	-0.0228805209205478
3	D	26	50	20120529	2	744	14.64	0.0187110898269119	-0.0235306490373063
3	D	26	50	20120529	2	746	14.68	0.0180984595827597	-0.0248406986997428
3	D	26	50	20120529	2	748	14.72	0.0180270983664023	-0.0253388554270887
3	D	26	50	20120529	2	750	14.76	0.0180232587765805	-0.0257318017364619
3	D	26	50	20120529	2	752	14.8	0.0182292106976689	-0.0257497198222972
3	D	26	50	20120529	2	754	14.84	0.0183218204728009	-0.0260061379543588
3	D	26	50	20120529	2	756	14.88	0.019081486501033	-0.0263037379853568
3	D	26	50	20120529	2	758	14.92	0.0194368712981896	-0.026988082999257
3	D	26	50	20120529	2	760	14.96	0.0197520641459035	-0.0270755167527507
3	D	26	50	20120529	2	762	15	0.0199117359281632	-0.0269554429502374
3	D	26	50	20120529	2	764	15.04	0.0205032873191682	-0.0272523005191151
3	D	26	50	20120529	2	766	15.08	0.0207412428931731	-0.0270818029320354
3	D	26	50	20120529	2	768	15.12	0.0219239214111145	-0.0280279400895343
3	D	26	50	20120529	2	770	15.16	0.0233711922155081	-0.0286594218004729
3	D	26	50	20120529	2	772	15.2	0.0239914450707615	-0.0292592109854788
3	D	26	50	20120529	2	774	15.24	0.0248295716674341	-0.0300386618614485
3	D	26	50	20120529	2	776	15.28	0.025555042011728	-0.0304810490769623
3	D	26	50	20120529	2	778	15.32	0.0268190802359127	-0.0312813383897736
3	D	26	50	20120529	2	780	15.36	0.0274322903076255	-0.0325179196576448
3	D	26	50	20120529	2	782	15.4	0.0290087353788062	-0.0334921501675602
3	D	26	50	20120529	2	784	15.44	0.0300138523129239	-0.0343595934113808
3	D	26	50	20120529	2	786	15.48	0.0308291040052251	-0.0349224928356122
3	D	26	50	20120529	2	788	15.52	0.0317606889051671	-0.0350823979631097
3	D	26	50	20120529	2	790	15.56	0.0323574092467426	-0.0353583888108746
3	D	26	50	20120529	2	792	15.6	0.0325086240318994	-0.0360090331155834
3	D	26	50	20120529	2	794	15.64	0.0322841883395508	-0.0359708493493993
3	D	26	50	20120529	2	796	15.68	0.0319558857321137	-0.0355507501396286
3	D	26	50	20120529	2	798	15.72	0.0312570026027923	-0.0356276621442183
3	D	26	50	20120529	2	800	15.76	0.0308015692671657	-0.0353238042182068
3	D	26	50	20120529	2	802	15.8	0.0305941041375656	-0.0353153189368325
3	D	26	50	20120529	2	804	15.84	0.0300079903977078	-0.0346830876927058
3	D	26	50	20120529	2	806	15.88	0.0294843636841036	-0.034491546607818
3	D	26	50	20120529	2	808	15.92	0.0291275858865881	-0.0341777043340562
3	D	26	50	20120529	2	810	15.96	0.028551406997006	-0.0340194821206979
3	D	26	50	20120529	2	812	16	0.0281503501728527	-0.0338740868243503
3	D	26	50	20120529	2	814	16.04	0.0278138451267538	-0.0335204556520111
3	D	26	50	20120529	2	816	16.08	0.027045333192689	-0.0331646678039893
3	D	26	50	20120529	2	818	16.12	0.0261455327425613	-0.0325275009545299
3	D	26	50	20120529	2	820	16.16	0.0252805078039324	-0.0319590790263375
3	D	26	50	20120529	2	822	16.2	0.0237874376933213	-0.0308945439093967
3	D	26	50	20120529	2	824	16.24	0.0222008456398306	-0.0307958176606075
3	D	26	50	20120529	2	826	16.28	0.0210210874728955	-0.0300091118690628
3	D	26	50	20120529	2	828	16.32	0.0195546045772571	-0.0300435621114422
3	D	26	50	20120529	2	830	16.36	0.0182068661233834	-0.0300882441889453
3	D	26	50	20120529	2	832	16.4	0.0170934769989305	-0.0292978190157316
3	D	26	50	20120529	2	834	16.44	0.0163739251383950	-0.0285567711090481
3	D	26	50	20120529	2	836	16.48	0.0155826867923829	-0.0280607498441813
3	D	26	50	20120529	2	838	16.52	0.0149142163257204	-0.0274808515729303
3	D	26	50	20120529	2	840	16.56	0.0147671027598945	-0.0261205124762158
3	D	26	50	20120529	2	842	16.6	0.0146257026168607	-0.0257802031956341
3	D	26	50	20120529	2	844	16.64	0.0149221712770087	-0.0249731892973337
3	D	26	50	20120529	2	846	16.68	0.0149341496658820	-0.02378172851317
3	D	26	50	20120529	2	848	16.72	0.0149506040406803	-0.022828230374079
3	D	26	50	20120529	2	850	16.76	0.0146771941326667	-0.0217345907420246
3	D	26	50	20120529	2	852	16.8	0.0148240602111191	-0.0212093235406880
3	D	26	50	20120529	2	854	16.84	0.0158014161330074	-0.0214839143170262
3	D	26	50	20120529	2	856	16.88	0.0154213957355943	-0.0213939208369846
3	D	26	50	20120529	2	858	16.92	0.0157396786399420	-0.0202812883167876
3	D	26	50	20120529	2	860	16.96	0.0158921379330336	-0.0204578033825752
3	D	26	50	20120529	2	862	17	0.0158373159442882	-0.0199245670878146
3	D	26	50	20120529	2	864	17.04	0.0159356815686190	-0.0196176473894406
3	D	26	50	20120529	2	866	17.08	0.0165036580195393	-0.0195386918462533
3	D	26	50	20120529	2	868	17.12	0.0163186223170384	-0.0195381120186927
3	D	26	50	20120529	2	870	17.16	0.016349119832511	-0.0193210373079362
3	D	26	50	20120529	2	872	17.2	0.0162687642178970	-0.0192685134162297
3	D	26	50	20120529	2	874	17.24	0.0163389516369975	-0.019141276622023
3	D	26	50	20120529	2	876	17.28	0.0166773305160666	-0.0195329996366647
3	D	26	50	20120529	2	878	17.32	0.0165598093690334	-0.0194095529348052
3	D	26	50	20120529	2	880	17.36	0.0167945122518448	-0.0194518520624557
3	D	26	50	20120529	2	882	17.4	0.0166924131037093	-0.0191110760913985
3	D	26	50	20120529	2	884	17.44	0.0163901037415486	-0.0189245766778606
3	D	26	50	20120529	2	886	17.48	0.0166441106394864	-0.0191475698723755
3	D	26	50	20120529	2	888	17.52	0.0168041890081453	-0.0181684638612039
3	D	26	50	20120529	2	890	17.56	0.0168961772364167	-0.0177436263288924
3	D	26	50	20120529	2	892	17.6	0.0173011995153989	-0.0172970968818545
3	D	26	50	20120529	2	894	17.64	0.0175637369495450	-0.0168711894969831
3	D	26	50	20120529	2	896	17.68	0.0175519820064146	-0.0168360915447921
3	D	26	50	20120529	2	898	17.72	0.0174604300630272	-0.0159771364107729
3	D	26	50	20120529	2	900	17.76	0.0170428127980585	-0.0148463029620281
3	D	26	50	20120529	2	902	17.8	0.0172636351747552	-0.0140397416120677
3	D	26	50	20120529	2	904	17.84	0.0180856503434185	-0.0127207223001118
3	D	26	50	20120529	2	906	17.88	0.0185070096174733	-0.0118595171523148
3	D	26	50	20120529	2	908	17.92	0.0197702933587224	-0.0116974998968619
3	D	26	50	20120529	2	910	17.96	0.0210084302615123	-0.0109626533166494
3	D	26	50	20120529	2	912	18	0.0218820182632614	-0.0100235165162843
3	D	26	50	20120529	2	914	18.04	0.022536127391198	-0.00953479966446722
3	D	26	50	20120529	2	916	18.08	0.0221963272274988	-0.00900654140144618
3	D	26	50	20120529	2	918	18.12	0.0218782691831075	-0.00862914295597774
3	D	26	50	20120529	2	920	18.16	0.0214566504008640	-0.00861278121216786
3	D	26	50	20120529	2	922	18.2	0.0210910479107193	-0.00748689751089139
3	D	26	50	20120529	2	924	18.24	0.0208817810730407	-0.00730875751372063
3	D	26	50	20120529	2	926	18.28	0.020654876870919	-0.00703201642566087
3	D	26	50	20120529	2	928	18.32	0.0192481515693587	-0.00638845733089956
3	D	26	50	20120529	2	930	18.36	0.0191371711600514	-0.0063212609734834
3	D	26	50	20120529	2	932	18.4	0.0183099622920804	-0.00582055159065739
3	D	26	50	20120529	2	934	18.44	0.0181320400837982	-0.00591988595127848
3	D	26	50	20120529	2	936	18.48	0.0181542149524562	-0.00633714966285666
3	D	26	50	20120529	2	938	18.52	0.0175865284153162	-0.00678510887980615
3	D	26	50	20120529	2	940	18.56	0.0174519306395174	-0.00666240464006685
3	D	26	50	20120529	2	942	18.6	0.0165983679018115	-0.00678251379791919
3	D	26	50	20120529	2	944	18.64	0.0160939886347911	-0.00659083129167514
3	D	26	50	20120529	2	946	18.68	0.015854724913241	-0.00669696094846343
3	D	26	50	20120529	2	948	18.72	0.0149538001633312	-0.00723431967575834
3	D	26	50	20120529	2	950	18.76	0.0139592898309314	-0.00691663781217466
3	D	26	50	20120529	2	952	18.8	0.0140563190234458	-0.00714196445906756
3	D	26	50	20120529	2	954	18.84	0.0136542863919344	-0.00683609834979751
3	D	26	50	20120529	2	956	18.88	0.0131729375927773	-0.00733042962945721
3	D	26	50	20120529	2	958	18.92	0.0126310109556759	-0.00750429304481536
3	D	26	50	20120529	2	960	18.96	0.0122144119244720	-0.00801113304343426
3	D	26	50	20120529	2	962	19	0.0122547523663387	-0.00817723949740279
3	D	26	50	20120529	2	964	19.04	0.0117915125718478	-0.00818979771383666
3	D	26	50	20120529	2	966	19.08	0.0113761439064432	-0.0096661376780048
3	D	26	50	20120529	2	968	19.12	0.0113108708794719	-0.0095468841193577
3	D	26	50	20120529	2	970	19.16	0.0112534325956361	-0.00969073085185447
3	D	26	50	20120529	2	972	19.2	0.0105898623789672	-0.00958171619939894
3	D	26	50	20120529	2	974	19.24	0.0100834975561053	-0.00967032233593587
3	D	26	50	20120529	2	976	19.28	0.00941743337381913	-0.00933704664650668
3	D	26	50	20120529	2	978	19.32	0.00830542169337598	-0.00882885041708147
3	D	26	50	20120529	2	980	19.36	0.00748655385699577	-0.00833825548965356
3	D	26	50	20120529	2	982	19.4	0.00623934548131009	-0.0080261095650598
3	D	26	50	20120529	2	984	19.44	0.00507377187640563	-0.00725293779730698
3	D	26	50	20120529	2	986	19.48	0.0045117634067186	-0.00760903677231253
3	D	26	50	20120529	2	988	19.52	0.0039597887822565	-0.00668457243765705
3	D	26	50	20120529	2	990	19.56	0.0036136175864588	-0.00580942880098933
3	D	26	50	20120529	2	992	19.6	0.0038785422130982	-0.0055893347442772
3	D	26	50	20120529	2	994	19.64	0.0037322418200707	-0.00553481681144772
3	D	26	50	20120529	2	996	19.68	0.0041536125492554	-0.0043767822376229
3	D	26	50	20120529	2	998	19.72	0.0041822728598891	-0.0042023165087085
3	D	26	50	20120529	2	1000	19.76	0.0041326184075006	-0.0037330960050623
3	D	26	50	20120529	2	1002	19.8	0.0041903437766895	-0.0041330101446573
3	D	26	50	20120529	2	1004	19.84	0.0043188399280735	-0.0040076252631105
3	D	26	50	20120529	2	1006	19.88	0.0045794031200865	-0.0035709924825821
3	D	26	50	20120529	2	1008	19.92	0.00526269666620305	-0.0037229334664031
3	D	26	50	20120529	2	1010	19.96	0.00556236852006991	-0.0033484497150867
3	D	26	50	20120529	2	1012	20	0.00648635202211418	-0.0038102540828118
3	D	26	50	20120529	2	1014	20.04	0.00699590023970502	-0.0036049032024875
3	D	26	50	20120529	2	1016	20.08	0.0074637008729346	-0.0035880952742987
3	D	26	50	20120529	2	1018	20.12	0.00874207922264176	-0.0029495071402091
3	D	26	50	20120529	2	1020	20.16	0.0100013727603247	-0.0028269584639616
3	D	26	50	20120529	2	1022	20.2	0.0109679877302067	-0.0028442118694226
3	D	26	50	20120529	2	1024	20.24	0.0124445468974770	-0.0016932046642106
3	D	26	50	20120529	2	1026	20.28	0.0131284252209016	-0.0012532781802954
3	D	26	50	20120529	2	1028	20.32	0.0142005334514688	-0.000457083015747100
3	D	26	50	20120529	2	1030	20.36	0.0152141003116216	-2.92035100600205e-07
3	D	26	50	20120529	2	1032	20.4	0.0163055408415865	0.000750139178569201
3	D	26	50	20120529	2	1034	20.44	0.017427627379448	0.0018188108701799
3	D	26	50	20120529	2	1036	20.48	0.0186681118767514	0.00181463186910310
3	D	26	50	20120529	2	1038	20.52	0.0195435666404028	0.0028305463237694
3	D	26	50	20120529	2	1040	20.56	0.0203050357909270	0.0030888665730725
3	D	26	50	20120529	2	1042	20.6	0.0212462656273644	0.0034342882356821
3	D	26	50	20120529	2	1044	20.64	0.0213533852336463	0.0041462811247267
3	D	26	50	20120529	2	1046	20.68	0.0217590523940131	0.0047809094608416
3	D	26	50	20120529	2	1048	20.72	0.0220784242428038	0.004925823924578
3	D	26	50	20120529	2	1050	20.76	0.0220798313852983	0.0056954460162892
3	D	26	50	20120529	2	1052	20.8	0.0226542071525883	0.0061169594396223
3	D	26	50	20120529	2	1054	20.84	0.0228402469467185	0.0071454462528582
3	D	26	50	20120529	2	1056	20.88	0.0229109576248372	0.0083489419944377
3	D	26	50	20120529	2	1058	20.92	0.0232783703083417	0.0096794341139183
3	D	26	50	20120529	2	1060	20.96	0.0233510608854477	0.0106478875614314
3	D	26	50	20120529	2	1062	21	0.0238441971546472	0.0124365848751209
3	D	26	50	20120529	2	1064	21.04	0.0241573747480347	0.0134143014214675
3	D	26	50	20120529	2	1066	21.08	0.0242850075220389	0.0145769971017725
3	D	26	50	20120529	2	1068	21.12	0.0243856995276798	0.0154876092145846
3	D	26	50	20120529	2	1070	21.16	0.0245690523160415	0.0164330816917091
3	D	26	50	20120529	2	1072	21.2	0.0250213178132884	0.0170926708971999
3	D	26	50	20120529	2	1074	21.24	0.0255123327621444	0.0173777763513743
3	D	26	50	20120529	2	1076	21.28	0.0258943118453414	0.0172586995694225
3	D	26	50	20120529	2	1078	21.32	0.0260534815817864	0.0172533962685636
3	D	26	50	20120529	2	1080	21.36	0.0261103329669938	0.017191029450463
3	D	26	50	20120529	2	1082	21.4	0.0261948322273456	0.0169560578670747
3	D	26	50	20120529	2	1084	21.44	0.0259921047131795	0.0165069743503431
3	D	26	50	20120529	2	1086	21.48	0.0263656692256803	0.0165177930840953
3	D	26	50	20120529	2	1088	21.52	0.0258998272782346	0.0157030646508121
3	D	26	50	20120529	2	1090	21.56	0.0260112673069496	0.0156753460649896
3	D	26	50	20120529	2	1092	21.6	0.0265778012600363	0.0149260957196443
3	D	26	50	20120529	2	1094	21.64	0.0275125964247649	0.0146532939234626
3	D	26	50	20120529	2	1096	21.68	0.0278976867777991	0.0140270801580438
3	D	26	50	20120529	2	1098	21.72	0.0287602156294904	0.0137353279001262
3	D	26	50	20120529	2	1100	21.76	0.0298371180440341	0.0129726637391418
3	D	26	50	20120529	2	1102	21.8	0.0303679148203996	0.0130269271135301
3	D	26	50	20120529	2	1104	21.84	0.0313490466924994	0.0127513463876982
3	D	26	50	20120529	2	1106	21.88	0.0313280102657591	0.0120382645542107
3	D	26	50	20120529	2	1108	21.92	0.0323225771667014	0.0110260199837387
3	D	26	50	20120529	2	1110	21.96	0.033097071224135	0.0101241052843352
3	D	26	50	20120529	2	1112	22	0.0339776242276788	0.0092369054770483
3	D	26	50	20120529	2	1114	22.04	0.0349850180456318	0.0085915503310628
3	D	26	50	20120529	2	1116	22.08	0.0361442899149024	0.0073834880938904
3	D	26	50	20120529	2	1118	22.12	0.0376836154156047	0.0067790991792729
3	D	26	50	20120529	2	1120	22.16	0.0385629854295036	0.0063405395327657
3	D	26	50	20120529	2	1122	22.2	0.0396223657380095	0.005705564714328
3	D	26	50	20120529	2	1124	22.24	0.0402574607646	0.0051335436126193
3	D	26	50	20120529	2	1126	22.28	0.0419681005607143	0.0043629315714144
3	D	26	50	20120529	2	1128	22.32	0.0437573423466253	0.0033786601452062
3	D	26	50	20120529	2	1130	22.36	0.0455151815203838	0.0017779400982273
3	D	26	50	20120529	2	1132	22.4	0.0470774632427373	0.0009449683099896
3	D	26	50	20120529	2	1134	22.44	0.0488339164872047	-0.000317358715784701
3	D	26	50	20120529	2	1136	22.48	0.0510173915168307	-0.0016359007306632
3	D	26	50	20120529	2	1138	22.52	0.0524161901513739	-0.0023683219346162
3	D	26	50	20120529	2	1140	22.56	0.0539517432373986	-0.0034033848409171
3	D	26	50	20120529	2	1142	22.6	0.054989493149468	-0.0044626307991346
3	D	26	50	20120529	2	1144	22.64	0.0562509009364267	-0.00512936178311536
3	D	26	50	20120529	2	1146	22.68	0.0571651900045009	-0.0062405093790719
3	D	26	50	20120529	2	1148	22.72	0.058250457492266	-0.00707984512834033
3	D	26	50	20120529	2	1150	22.76	0.0596245781001458	-0.00882038847023102
3	D	26	50	20120529	2	1152	22.8	0.0603751012376972	-0.0095628505904769
3	D	26	50	20120529	2	1154	22.84	0.0613011989890172	-0.0115131218036675
3	D	26	50	20120529	2	1156	22.88	0.0624718142652716	-0.0125418914596158
3	D	26	50	20120529	2	1158	22.92	0.0630254081642625	-0.0134247142759272
3	D	26	50	20120529	2	1160	22.96	0.0626952600081265	-0.0137418516672894
3	D	26	50	20120529	2	1162	23	0.0628835625439565	-0.0138338462595218
3	D	26	50	20120529	2	1164	23.04	0.0625955579519792	-0.0138081782833647
3	D	26	50	20120529	2	1166	23.08	0.0621433631654104	-0.0135737723854013
3	D	26	50	20120529	2	1168	23.12	0.0623769912459144	-0.0141574183225927
3	D	26	50	20120529	2	1170	23.16	0.0621701625124174	-0.0145305585710249
3	D	26	50	20120529	2	1172	23.2	0.0618890875668957	-0.0155740360480219
3	D	26	50	20120529	2	1174	23.24	0.0616465499409487	-0.0160917796332067
3	D	26	50	20120529	2	1176	23.28	0.0614227506447032	-0.0165733900618728
3	D	26	50	20120529	2	1178	23.32	0.0610775411141279	-0.0170638393253038
3	D	26	50	20120529	2	1180	23.36	0.0609374632607749	-0.0180439600347065
3	D	26	50	20120529	2	1182	23.4	0.0607197450828475	-0.0187707950950881
3	D	26	50	20120529	2	1184	23.44	0.0605615652958961	-0.0197691591594454
3	D	26	50	20120529	2	1186	23.48	0.0603461098596686	-0.0208363954242902
3	D	26	50	20120529	2	1188	23.52	0.0599150575658572	-0.0222856814830102
3	D	26	50	20120529	2	1190	23.56	0.0596821365921344	-0.0229052484446859
3	D	26	50	20120529	2	1192	23.6	0.0594626506472541	-0.0241098755571153
3	D	26	50	20120529	2	1194	23.64	0.0593333208169751	-0.0255286853135661
3	D	26	50	20120529	2	1196	23.68	0.0590714791759017	-0.0262625914417596
3	D	26	50	20120529	2	1198	23.72	0.0593341693451125	-0.0277700723885712
3	D	26	50	20120529	2	1200	23.76	0.0592147390097701	-0.029422510225526
3	D	26	50	20120529	2	1202	23.8	0.0592643071951313	-0.0306027421540045
3	D	26	50	20120529	2	1204	23.84	0.0595238153838267	-0.0325757114948712
3	D	26	50	20120529	2	1206	23.88	0.0595940310871985	-0.0347406603268301
3	D	26	50	20120529	2	1208	23.92	0.0596215375409867	-0.0360123918727941
3	D	26	50	20120529	2	1210	23.96	0.0596411243988256	-0.0379233479489507
3	D	26	50	20120529	2	1212	24	0.0594474478514586	-0.0398337383396824
3	D	26	50	20120529	2	1214	24.04	0.05923616434524	-0.0413914945786364
3	D	26	50	20120529	2	1216	24.08	0.0591731611310363	-0.0425061069978207
3	D	26	50	20120529	2	1218	24.12	0.0589440585339319	-0.0446446807468413
3	D	26	50	20120529	2	1220	24.16	0.0586848756143558	-0.0469855860302306
3	D	26	50	20120529	2	1222	24.2	0.058602518887551	-0.0482321233615809
3	D	26	50	20120529	2	1224	24.24	0.058380763129903	-0.0490264941906337
3	D	26	50	20120529	2	1226	24.28	0.0582111140709608	-0.0506229433126542
3	D	26	50	20120529	2	1228	24.32	0.0576280338191943	-0.0522474504317522
3	D	26	50	20120529	2	1230	24.36	0.0569514599088194	-0.0537530363323902
3	D	26	50	20120529	2	1232	24.4	0.0564112161858573	-0.0550180645060686
3	D	26	50	20120529	2	1234	24.44	0.0554600430138628	-0.0564246144451472
3	D	26	50	20120529	2	1236	24.48	0.0553468649166797	-0.0566299992665971
3	D	26	50	20120529	2	1238	24.52	0.0546478262238664	-0.0576036782332231
3	D	26	50	20120529	2	1240	24.56	0.0538397658075299	-0.0585739489451639
3	D	26	50	20120529	2	1242	24.6	0.0526768438530549	-0.0597204660223154
3	D	26	50	20120529	2	1244	24.64	0.0516956766256161	-0.0614735110120974
3	D	26	50	20120529	2	1246	24.68	0.051102357467658	-0.0623482586689677
3	D	26	50	20120529	2	1248	24.72	0.0498419325591252	-0.0631653276256965
3	D	26	50	20120529	2	1250	24.76	0.0498018254624963	-0.0634532049384532
3	D	26	50	20120529	2	1252	24.8	0.0491989957183313	-0.0642775005264858
3	D	26	50	20120529	2	1254	24.84	0.0482865451278882	-0.0652613689018288
3	D	26	50	20120529	2	1256	24.88	0.0480066722638946	-0.0655604750702707
3	D	26	50	20120529	2	1258	24.92	0.0480388456224386	-0.0655845874115091
3	D	26	50	20120529	2	1260	24.96	0.0473854082459441	-0.0660447017940272
3	D	26	50	20120529	2	1262	25	0.0472581290253305	-0.0665048868872234
3	D	26	50	20120529	2	1264	25.04	0.0464016812919574	-0.0679216460340088
3	D	26	50	20120529	2	1266	25.08	0.0456602091212051	-0.0693244044665267
3	D	26	50	20120529	2	1268	25.12	0.044458127593188	-0.0707831657561145
3	D	26	50	20120529	2	1270	25.16	0.0429946286881662	-0.072689879191584
3	D	26	50	20120529	2	1272	25.2	0.0417961534047331	-0.0741324477358827
3	D	26	50	20120529	2	1274	25.24	0.0412949561182281	-0.0757777437943476
3	D	26	50	20120529	2	1276	25.28	0.0408327911260446	-0.0769601677538477
3	D	26	50	20120529	2	1278	25.32	0.0394460840174596	-0.0774750122012296
3	D	26	50	20120529	2	1280	25.36	0.038351553430861	-0.0787243991729082
3	D	26	50	20120529	2	1282	25.4	0.0377314914944385	-0.0801326023276412
3	D	26	50	20120529	2	1284	25.44	0.0366713262974055	-0.082066327242152
3	D	26	50	20120529	2	1286	25.48	0.0357362482899644	-0.0833765961076907
3	D	26	50	20120529	2	1288	25.52	0.0352016048527093	-0.0843171188373469
3	D	26	50	20120529	2	1290	25.56	0.0345190346768299	-0.0863239585930324
3	D	26	50	20120529	2	1292	25.6	0.0336939824845414	-0.0872826539669652
3	D	26	50	20120529	2	1294	25.64	0.0325504493980065	-0.089477371994412
3	D	26	50	20120529	2	1296	25.68	0.0318149169242163	-0.091675201291696
3	D	26	50	20120529	2	1298	25.72	0.0311928043781284	-0.0933817327974116
3	D	26	50	20120529	2	1300	25.76	0.0303010013056959	-0.0952507574414439
3	D	26	50	20120529	2	1302	25.8	0.0295676608629273	-0.0968825477603881
3	D	26	50	20120529	2	1304	25.84	0.0288469069208639	-0.0982788715211972
3	D	26	50	20120529	2	1306	25.88	0.0280564322501755	-0.100268033607353
3	D	26	50	20120529	2	1308	25.92	0.027501919112369	-0.101452861729909
3	D	26	50	20120529	2	1310	25.96	0.02679339811762	-0.102831012846442
3	D	26	50	20120529	2	1312	26	0.0259469205898616	-0.102973070598782
3	D	26	50	20120529	2	1314	26.04	0.0250093677086864	-0.103688733372021
3	D	26	50	20120529	2	1316	26.08	0.023939444438073	-0.103494066875160
3	D	26	50	20120529	2	1318	26.12	0.0230793904601158	-0.103863530168330
3	D	26	50	20120529	2	1320	26.16	0.0225104523439731	-0.103990667967588
3	D	26	50	20120529	2	1322	26.2	0.0215702124570294	-0.103986920301647
3	D	26	50	20120529	2	1324	26.24	0.0203287450813001	-0.103912744800301
3	D	26	50	20120529	2	1326	26.28	0.0188856815622546	-0.104078207787099
3	D	26	50	20120529	2	1328	26.32	0.0173353499445031	-0.104939958821331
3	D	26	50	20120529	2	1330	26.36	0.0161339048125891	-0.105245782504194
3	D	26	50	20120529	2	1332	26.4	0.0154106759967915	-0.104557201920674
3	D	26	50	20120529	2	1334	26.44	0.0148751840313989	-0.104821871988873
3	D	26	50	20120529	2	1336	26.48	0.0147097210446012	-0.104576930199869
3	D	26	50	20120529	2	1338	26.52	0.0136837091050996	-0.104683844745185
3	D	26	50	20120529	2	1340	26.56	0.0140809616947702	-0.104299744341644
3	D	26	50	20120529	2	1342	26.6	0.0136708397616820	-0.104720614297807
3	D	26	50	20120529	2	1344	26.64	0.0140555765613256	-0.105047226920037
3	D	26	50	20120529	2	1346	26.68	0.0140702843823743	-0.104962374106294
3	D	26	50	20120529	2	1348	26.72	0.0139272366805402	-0.105082652969774
3	D	26	50	20120529	2	1350	26.76	0.0143453489202558	-0.105164182381645
3	D	26	50	20120529	2	1352	26.8	0.0143163575422272	-0.105172101977594
3	D	26	50	20120529	2	1354	26.84	0.0144127361965029	-0.105291390891580
3	D	26	50	20120529	2	1356	26.88	0.0142042811174091	-0.104982809492271
3	D	26	50	20120529	2	1358	26.92	0.014119004039598	-0.105247267428434
3	D	26	50	20120529	2	1360	26.96	0.0144473137181029	-0.105922907957858
3	D	26	50	20120529	2	1362	27	0.0144139382780309	-0.106132777250514
3	D	26	50	20120529	2	1364	27.04	0.0145117311458690	-0.107347091725846
3	D	26	50	20120529	2	1366	27.08	0.0141243073404569	-0.108025277839682
3	D	26	50	20120529	2	1368	27.12	0.0144579910304988	-0.108548466147082
3	D	26	50	20120529	2	1370	27.16	0.0144862753017463	-0.109074553592285
3	D	26	50	20120529	2	1372	27.2	0.0143355908466754	-0.109776074229900
3	D	26	50	20120529	2	1374	27.24	0.0145178829748653	-0.110401015203113
3	D	26	50	20120529	2	1376	27.28	0.0146945182488057	-0.110324081985319
3	D	26	50	20120529	2	1378	27.32	0.0151843311161337	-0.110637401000063
3	D	26	50	20120529	2	1380	27.36	0.0158640728648883	-0.110700969899692
3	D	26	50	20120529	2	1382	27.4	0.0161436628861694	-0.111122971226704
3	D	26	50	20120529	2	1384	27.44	0.0166222327556765	-0.111974469212609
3	D	26	50	20120529	2	1386	27.48	0.0174528710915363	-0.112635260499628
3	D	26	50	20120529	2	1388	27.52	0.0179344815202025	-0.113617078265305
3	D	26	50	20120529	2	1390	27.56	0.0181788576237805	-0.115337751906644
3	D	26	50	20120529	2	1392	27.6	0.0183442498999001	-0.116578370754236
3	D	26	50	20120529	2	1394	27.64	0.0190327597727414	-0.117458365143423
3	D	26	50	20120529	2	1396	27.68	0.0191930608800364	-0.118924692475569
3	D	26	50	20120529	2	1398	27.72	0.0193913336214811	-0.120353896701703
3	D	26	50	20120529	2	1400	27.76	0.0193460787874852	-0.121931451930531
3	D	26	50	20120529	2	1402	27.8	0.0195541096025103	-0.122947564375096
3	D	26	50	20120529	2	1404	27.84	0.0192314567782549	-0.123907886094625
3	D	26	50	20120529	2	1406	27.88	0.019579565446633	-0.124135786610202
3	D	26	50	20120529	2	1408	27.92	0.0192905001944839	-0.127044399643934
3	D	26	50	20120529	2	1410	27.96	0.0189112081170555	-0.128285372044917
3	D	26	50	20120529	2	1412	28	0.0186852875004664	-0.129394327609852
3	D	26	50	20120529	2	1414	28.04	0.0186115362631886	-0.130696747590119
3	D	26	50	20120529	2	1416	28.08	0.0183619275694297	-0.133013936512067
3	D	26	50	20120529	2	1418	28.12	0.0182065762096031	-0.134370096607705
3	D	26	50	20120529	2	1420	28.16	0.0176573663726555	-0.136199593982669
3	D	26	50	20120529	2	1422	28.2	0.0170805793712416	-0.137415181250207
3	D	26	50	20120529	2	1424	28.24	0.0170399207313234	-0.137893397566323
3	D	26	50	20120529	2	1426	28.28	0.0170312233179148	-0.137759117988576
3	D	26	50	20120529	2	1428	28.32	0.0163176111543413	-0.138373876624140
3	D	26	50	20120529	2	1430	28.36	0.0161158028789907	-0.138863618780789
3	D	26	50	20120529	2	1432	28.4	0.0156636788031000	-0.138729692756433
3	D	26	50	20120529	2	1434	28.44	0.0148582841793286	-0.139343320021146
3	D	26	50	20120529	2	1436	28.48	0.0150846290599864	-0.139230112225478
3	D	26	50	20120529	2	1438	28.52	0.0146490512827754	-0.139388079880395
3	D	26	50	20120529	2	1440	28.56	0.0144257469612767	-0.139853780406485
3	D	26	50	20120529	2	1442	28.6	0.0142270499557633	-0.139246941366871
3	D	26	50	20120529	2	1444	28.64	0.0138707388487234	-0.139459002690548
3	D	26	50	20120529	2	1446	28.68	0.0140292014783873	-0.139260234974357
3	D	26	50	20120529	2	1448	28.72	0.0143014375891441	-0.139525965702727
3	D	26	50	20120529	2	1450	28.76	0.0144444852909782	-0.139361846218813
3	D	26	50	20120529	2	1452	28.8	0.0151368135404379	-0.139354280176255
3	D	26	50	20120529	2	1454	28.84	0.0153358640993419	-0.139049022178816
3	D	26	50	20120529	2	1456	28.88	0.0153934225913305	-0.139352795252014
3	D	26	50	20120529	2	1458	28.92	0.0152328386413231	-0.139026748315209
3	D	26	50	20120529	2	1460	28.96	0.0155368945572333	-0.138838375068701
3	D	26	50	20120529	2	1462	29	0.0156425363103425	-0.138506034881543
3	D	26	50	20120529	2	1464	29.04	0.0159486428359182	-0.138454911061264
3	D	26	50	20120529	2	1466	29.08	0.0158719217501594	-0.137722560567989
3	D	26	50	20120529	2	1468	29.12	0.0159139238929619	-0.137855920906920
3	D	26	50	20120529	2	1470	29.16	0.0162761746969638	-0.137676386495177
3	D	26	50	20120529	2	1472	29.2	0.0164126463057328	-0.137197250940245
3	D	26	50	20120529	2	1474	29.24	0.0167262481631890	-0.137356137833978
3	D	26	50	20120529	2	1476	29.28	0.0167234904467424	-0.136734944526705
3	D	26	50	20120529	2	1478	29.32	0.0166709524129003	-0.137156168036258
3	D	26	50	20120529	2	1480	29.36	0.0175047020185973	-0.136564248949727
3	D	26	50	20120529	2	1482	29.4	0.0173478657345301	-0.136120751576567
3	D	26	50	20120529	2	1484	29.44	0.0175762612248534	-0.135968016511830
3	D	26	50	20120529	2	1486	29.48	0.0178088993558638	-0.135773420725648
3	D	26	50	20120529	2	1488	29.52	0.0176900347059463	-0.135292941667832
3	D	26	50	20120529	2	1490	29.56	0.0178678720614147	-0.135241676426196
3	D	26	50	20120529	2	1492	29.6	0.0172156367664483	-0.134841878252113
3	D	26	50	20120529	2	1494	29.64	0.0177207938509279	-0.135074940647192
3	D	26	50	20120529	2	1496	29.68	0.0172610330218004	-0.134903820806145
3	D	26	50	20120529	2	1498	29.72	0.0174466485518619	-0.134324488220319
3	D	26	50	20120529	2	1500	29.76	0.0179345522308806	-0.133913376337737
3	D	26	50	20120529	2	1502	29.8	0.0181010051671719	-0.134043625406831
3	D	26	50	20120529	2	1504	29.84	0.0185483916276286	-0.133575591428364
3	D	26	50	20120529	2	1506	29.88	0.0186857824752132	-0.133134710350294
3	D	26	50	20120529	2	1508	29.92	0.0187938991020566	-0.132848827078660
3	D	26	50	20120529	2	1510	29.96	0.0190585691702547	-0.132657554694349
3	D	26	50	20120529	2	1512	30	0.0195420887872301	-0.132499869882145
3	D	26	50	20120529	2	1514	30.04	0.0203164414233075	-0.132353852331830
3	D	26	50	20120529	2	1516	30.08	0.0210121637853170	-0.131760801874449
3	D	26	50	20120529	2	1518	30.12	0.0220814506598273	-0.131251684991994
3	D	26	50	20120529	2	1520	30.16	0.0233339489013430	-0.131063099613452
3	D	26	50	20120529	2	1522	30.2	0.0246957658512301	-0.130643573160174
3	D	26	50	20120529	2	1524	30.24	0.0262489966067845	-0.130856129458599
3	D	26	50	20120529	2	1526	30.28	0.0276597453459298	-0.130030865134276
3	D	26	50	20120529	2	1528	30.32	0.0291368207011504	-0.130180842482565
3	D	26	50	20120529	2	1530	30.36	0.0304901523696633	-0.129793560098510
3	D	26	50	20120529	2	1532	30.4	0.0316376452541728	-0.129646481888023
3	D	26	50	20120529	2	1534	30.44	0.0321292258884537	-0.129156315467304
3	D	26	50	20120529	2	1536	30.48	0.0337195090393423	-0.128513979667274
3	D	26	50	20120529	2	1538	30.52	0.0347738759607695	-0.127493271028632
3	D	26	50	20120529	2	1540	30.56	0.0366434662902267	-0.127145374492288
3	D	26	50	20120529	2	1542	30.6	0.0386044148158133	-0.126711776614064
3	D	26	50	20120529	2	1544	30.64	0.0400382152360253	-0.126066117412163
3	D	26	50	20120529	2	1546	30.68	0.0410576510824619	-0.125657621824671
3	D	26	50	20120529	2	1548	30.72	0.0425710717262355	-0.124809588661994
3	D	26	50	20120529	2	1550	30.76	0.0433701023889763	-0.124335261433174
3	D	26	50	20120529	2	1552	30.8	0.0450127821523507	-0.123405062462523
3	D	26	50	20120529	2	1554	30.84	0.0462422287127998	-0.123033195006297
3	D	26	50	20120529	2	1556	30.88	0.0472246828745804	-0.121455356934758
3	D	26	50	20120529	2	1558	30.92	0.0478148341941587	-0.121386201891558
3	D	26	50	20120529	2	1560	30.96	0.0487663877896014	-0.120391231939750
3	D	26	50	20120529	2	1562	31	0.0496475842603161	-0.119238223622347
3	D	26	50	20120529	2	1564	31.04	0.0505995621198275	-0.118488195459543
3	D	26	50	20120529	2	1566	31.08	0.0519672480559986	-0.117747571816928
3	D	26	50	20120529	2	1568	31.12	0.0530730923510962	-0.116574976641686
3	D	26	50	20120529	2	1570	31.16	0.0543678755781269	-0.115309891899465
3	D	26	50	20120529	2	1572	31.2	0.0561754526428741	-0.114053575281332
3	D	26	50	20120529	2	1574	31.24	0.0574358704803391	-0.112904031787157
3	D	26	50	20120529	2	1576	31.28	0.0594770049149122	-0.112013642928287
3	D	26	50	20120529	2	1578	31.32	0.0612461153707628	-0.110473635069540
3	D	26	50	20120529	2	1580	31.36	0.0629886386116408	-0.109633380081456
3	D	26	50	20120529	2	1582	31.4	0.0645650624696181	-0.108259188762899
3	D	26	50	20120529	2	1584	31.44	0.0656617850872384	-0.107111554457033
3	D	26	50	20120529	2	1586	31.48	0.0671585887216541	-0.107020479103616
3	D	26	50	20120529	2	1588	31.52	0.0683184559748344	-0.106584689194371
3	D	26	50	20120529	2	1590	31.56	0.0703314475595163	-0.105820448185264
3	D	26	50	20120529	2	1592	31.6	0.0710531207403953	-0.105282622767494
3	D	26	50	20120529	2	1594	31.64	0.0720572123696802	-0.105917604656999
3	D	26	50	20120529	2	1596	31.68	0.073423625513645	-0.106224206157322
3	D	26	50	20120529	2	1598	31.72	0.0751539158072085	-0.106779284980553
3	D	26	50	20120529	2	1600	31.76	0.077154745155254	-0.107435762916207
3	D	26	50	20120529	2	1602	31.8	0.0786456798033858	-0.107433995149254
3	D	26	50	20120529	2	1604	31.84	0.0805078455116406	-0.107943465585099
3	D	26	50	20120529	2	1606	31.88	0.0822949164797333	-0.109004620731625
3	D	26	50	20120529	2	1608	31.92	0.083420418343348	-0.109542234017362
3	D	26	50	20120529	2	1610	31.96	0.0840230854529533	-0.109782438190931
3	D	26	50	20120529	2	1612	32	0.0850261871327445	-0.110804490332458
3	D	26	50	20120529	2	1614	32.04	0.0861382539675166	-0.111158962961866
3	D	26	50	20120529	2	1616	32.08	0.0868854537031964	-0.112049422531415
3	D	26	50	20120529	2	1618	32.12	0.0876359061300697	-0.111960822051732
3	D	26	50	20120529	2	1620	32.16	0.0883815502308309	-0.112770812869581
3	D	26	50	20120529	2	1622	32.2	0.0889045971168746	-0.112557478753697
3	D	26	50	20120529	2	1624	32.24	0.0894771414776013	-0.112716082804717
3	D	26	50	20120529	2	1626	32.28	0.0894181687720504	-0.112275838122750
3	D	26	50	20120529	2	1628	32.32	0.0891834093206964	-0.112428573187487
3	D	26	50	20120529	2	1630	32.36	0.0885918437875558	-0.111935436918287
3	D	26	50	20120529	2	1632	32.4	0.0883198905195114	-0.111414016377840
3	D	26	50	20120529	2	1634	32.44	0.0882990308694664	-0.111614481150307
3	D	26	50	20120529	2	1636	32.48	0.0879490130127791	-0.110659179888924
3	D	26	50	20120529	2	1638	32.52	0.0875434165630905	-0.110565558951095
3	D	26	50	20120529	2	1640	32.56	0.0874435023749088	-0.109811288147603
3	D	26	50	20120529	2	1642	32.6	0.087150477324785	-0.110240077699715
3	D	26	50	20120529	2	1644	32.64	0.0872735139047116	-0.109200630731370
3	D	26	50	20120529	2	1646	32.68	0.0870304813040178	-0.108835551500244
3	D	26	50	20120529	2	1648	32.72	0.0868252082054393	-0.107777931887623
3	D	26	50	20120529	2	1650	32.76	0.086305979696014	-0.106482724396523
3	D	26	50	20120529	2	1652	32.8	0.0859090099490559	-0.10561538721872
3	D	26	50	20120529	2	1654	32.84	0.0857929737262632	-0.104602881018739
3	D	26	50	20120529	2	1656	32.88	0.0849253537057473	-0.103613638631859
3	D	26	50	20120529	2	1658	32.92	0.0845376470576227	-0.102360857547631
3	D	26	50	20120529	2	1660	32.96	0.0841386267009992	-0.101291924226511
3	D	26	50	20120529	2	1662	33	0.0836710169866005	-0.100828981416868
3	D	26	50	20120529	2	1664	33.04	0.0831237163379621	-0.099872973048704
3	D	26	50	20120529	2	1666	33.08	0.082304250289245	-0.0981906953055832
3	D	26	50	20120529	2	1668	33.12	0.0813161392732149	-0.0974845784738903
3	D	26	50	20120529	2	1670	33.16	0.0808240636641872	-0.0959769561057225
3	D	26	50	20120529	2	1672	33.2	0.0802617723517877	-0.0945848042749224
3	D	26	50	20120529	2	1674	33.24	0.0796970910184677	-0.0932586820753495
3	D	26	50	20120529	2	1676	33.28	0.0790666770387687	-0.0917065402642382
3	D	26	50	20120529	2	1678	33.32	0.0782143588089976	-0.090678520141478
3	D	26	50	20120529	2	1680	33.36	0.0776366879241073	-0.0893915504443794
3	D	26	50	20120529	2	1682	33.4	0.0772457568690605	-0.087438563941149
3	D	26	50	20120529	2	1684	33.44	0.0769304225999904	-0.0850892370159958
3	D	26	50	20120529	2	1686	33.48	0.0769226656386007	-0.0840603754361659
3	D	26	50	20120529	2	1688	33.52	0.0765620128959244	-0.0821555994732768
3	D	26	50	20120529	2	1690	33.56	0.0760275462353645	-0.0800815492180395
3	D	26	50	20120529	2	1692	33.6	0.0759603074515415	-0.07821287105633
3	D	26	50	20120529	2	1694	33.64	0.0761762585696226	-0.0773018339723425
3	D	26	50	20120529	2	1696	33.68	0.0758279519113457	-0.0758798280932407
3	D	26	50	20120529	2	1698	33.72	0.0758114968294408	-0.0735322837842828
3	D	26	50	20120529	2	1700	33.76	0.075791231149092	-0.0710160160191593
3	D	26	50	20120529	2	1702	33.8	0.0752772635141187	-0.0697002741471342
3	D	26	50	20120529	2	1704	33.84	0.0755369060531026	-0.0671890621954961
3	D	26	50	20120529	2	1706	33.88	0.0758134979416315	-0.0657727555970507
3	D	26	50	20120529	2	1708	33.92	0.0759648965745514	-0.0631003798678446
3	D	26	50	20120529	2	1710	33.96	0.075780553836696	-0.0613342392604749
3	D	26	50	20120529	2	1712	34	0.0762635784789246	-0.0590724167994935
3	D	26	50	20120529	2	1714	34.04	0.0763479363179201	-0.0573320148789591
3	D	26	50	20120529	2	1716	34.08	0.0764158892795922	-0.0557229933983691
3	D	26	50	20120529	2	1718	34.12	0.07657908952469	-0.0545248716683266
3	D	26	50	20120529	2	1720	34.16	0.0773371787048	-0.0520824541354301
3	D	26	50	20120529	2	1722	34.2	0.0777207841335938	-0.0505288698264852
3	D	26	50	20120529	2	1724	34.24	0.0783609986132801	-0.0507766400426129
3	D	26	50	20120529	2	1726	34.28	0.0790367805640601	-0.0510325419867243
3	D	26	50	20120529	2	1728	34.32	0.0795780000943803	-0.050604459541394
3	D	26	50	20120529	2	1730	34.36	0.0786861970219478	-0.0513088793168121
3	D	26	50	20120529	2	1732	34.4	0.0784022229386233	-0.0510476740718417
3	D	26	50	20120529	2	1734	34.44	0.0778588820879595	-0.0510937774339751
3	D	26	50	20120529	2	1736	34.48	0.0775491693177998	-0.0507424867850816
3	D	26	50	20120529	2	1738	34.52	0.0773576848014545	-0.0505614674490979
3	D	26	50	20120529	2	1740	34.56	0.0770974695059779	-0.0501659119157021
3	D	26	50	20120529	2	1742	34.6	0.0771012171719182	-0.0492327430965702
3	D	26	50	20120529	2	1744	34.64	0.0769256425581495	-0.0485365964704921
3	D	26	50	20120529	2	1746	34.68	0.0770115560320637	-0.0470660264976584
3	D	26	50	20120529	2	1748	34.72	0.0769876558228596	-0.0460261552652455
3	D	26	50	20120529	2	1750	34.76	0.0767175410324463	-0.0448308619623277
3	D	26	50	20120529	2	1752	34.8	0.076591605314717	-0.0440975215195592
3	D	26	50	20120529	2	1754	34.84	0.0768762865048227	-0.0428131327622119
3	D	26	50	20120529	2	1756	34.88	0.0773093894082995	-0.0419498260930613
3	D	26	50	20120529	2	1758	34.92	0.077408030804275	-0.0403597550742071
3	D	26	50	20120529	2	1760	34.96	0.0776979445845615	-0.0390637697656484
3	D	26	50	20120529	2	1762	35	0.0775345322074293	-0.0378172112210946
3	D	26	50	20120529	2	1764	35.04	0.0772782059992491	-0.0368870122504437
3	D	26	50	20120529	2	1766	35.08	0.0776476692924191	-0.0356091995861615
3	D	26	50	20120529	2	1768	35.12	0.077203606233834	-0.0342481604537336
3	D	26	50	20120529	2	1770	35.16	0.077204737604684	-0.0328422907513785
3	D	26	50	20120529	2	1772	35.2	0.0776135867455659	-0.0311646092023353
3	D	26	50	20120529	2	1774	35.24	0.0772627910714193	-0.0293789524478049
3	D	26	50	20120529	2	1776	35.28	0.077260811172432	-0.0271698094420219
3	D	26	50	20120529	2	1778	35.32	0.0773103793577931	-0.0260762688049169
3	D	26	50	20120529	2	1780	35.36	0.0773600182538324	-0.0239689491756248
3	D	26	50	20120529	2	1782	35.4	0.0775364413957385	-0.0226120819732059
3	D	26	50	20120529	2	1784	35.44	0.077863336860681	-0.02073492560119
3	D	26	50	20120529	2	1786	35.48	0.0775786556705753	-0.0184785478624237
3	D	26	50	20120529	2	1788	35.52	0.0772801858982365	-0.0171155995416866
3	D	26	50	20120529	2	1790	35.56	0.0775326230191201	-0.0147654594437350
3	D	26	50	20120529	2	1792	35.6	0.0772255972547289	-0.0129425381618361
3	D	26	50	20120529	2	1794	35.64	0.0771689580015558	-0.0115327793721845
3	D	26	50	20120529	2	1796	35.68	0.076996848211015	-0.0101728716106065
3	D	26	50	20120529	2	1798	35.72	0.0766904588427269	-0.00816730464712712
3	D	26	50	20120529	2	1800	35.76	0.0762884686376223	-0.00630061345547276
3	D	26	50	20120529	2	1802	35.8	0.0763254503222784	-0.0047518374726399
3	D	26	50	20120529	2	1804	35.84	0.0764872363538139	-0.0031752721933063
3	D	26	50	20120529	2	1806	35.88	0.0765503809893738	-0.0016858931800931
3	D	26	50	20120529	2	1808	35.92	0.0760052723717571	0.000780424562007501
3	D	26	50	20120529	2	1810	35.96	0.0764189298387513	0.0019061385576564
3	D	26	50	20120529	2	1812	36	0.0762058785655797	0.0038615009396716
3	D	26	50	20120529	2	1814	36.04	0.0758254551173014	0.0050166305774179
3	D	26	50	20120529	2	1816	36.08	0.0759267835190454	0.0068334000303205
3	D	26	50	20120529	2	1818	36.12	0.0755539968240039	0.0085532251435225
3	D	26	50	20120529	2	1820	36.16	0.075566583324709	0.0100991019885525
3	D	26	50	20120529	2	1822	36.2	0.0752336774521264	0.0118047849661307
3	D	26	50	20120529	2	1824	36.24	0.0753459660089788	0.0138220191914997
3	D	26	50	20120529	2	1826	36.28	0.0753199444794311	0.0151400662316314
3	D	26	50	20120529	2	1828	36.32	0.0751894832783022	0.016692236327014
3	D	26	50	20120529	2	1830	36.36	0.0751486125063496	0.0184909745569963
3	D	26	50	20120529	2	1832	36.4	0.07511665127984	0.0198964199952827
3	D	26	50	20120529	2	1834	36.44	0.075157168498402	0.021716583560735
3	D	26	50	20120529	2	1836	36.48	0.0751288842271545	0.02341561973457
3	D	26	50	20120529	2	1838	36.52	0.0753775736820978	0.025211175984037
3	D	26	50	20120529	2	1840	36.56	0.0754125754677666	0.0269016561658197
3	D	26	50	20120529	2	1842	36.6	0.0752840234549469	0.0290369772236468
3	D	26	50	20120529	2	1844	36.64	0.0759149041251215	0.031486395113677
3	D	26	50	20120529	2	1846	36.68	0.0765924538428544	0.0321988759064006
3	D	26	50	20120529	2	1848	36.72	0.077381719360947	0.034473928335258
3	D	26	50	20120529	2	1850	36.76	0.0784961550034361	0.0352275273873076
3	D	26	50	20120529	2	1852	36.8	0.0796731837381958	0.0365352718816374
3	D	26	50	20120529	2	1854	36.84	0.08111298749498	0.0361482087006837
3	D	26	50	20120529	2	1856	36.88	0.0818025580279932	0.0362530019256556
3	D	26	50	20120529	2	1858	36.92	0.0821289585181889	0.0357134794516102
3	D	26	50	20120529	2	1860	36.96	0.0830665113993641	0.0355138632072813
3	D	26	50	20120529	2	1862	37	0.0836691785089694	0.0360449711106305
3	D	26	50	20120529	2	1864	37.04	0.0846818968409848	0.0362348999920572
3	D	26	50	20120529	2	1866	37.08	0.0856540979544382	0.036737157938734
3	D	26	50	20120529	2	1868	37.12	0.0870939087822902	0.0378754584350881
3	D	26	50	20120529	2	1870	37.16	0.087665816746914	0.0391946368460697
3	D	26	50	20120529	2	1872	37.2	0.0886418362369857	0.0406612470209287
3	D	26	50	20120529	2	1874	37.24	0.0906166440554835	0.0416739653529441
3	D	26	50	20120529	2	1876	37.28	0.0917917141044593	0.0425915071122118
3	D	26	50	20120529	2	1878	37.32	0.093621070058067	0.0426934011993808
3	D	26	50	20120529	2	1880	37.36	0.0949586332453595	0.0432008210255602
3	D	26	50	20120529	2	1882	37.4	0.0963628766021178	0.0435859820892725
3	D	26	50	20120529	2	1884	37.44	0.0974841358250453	0.0441004022725857
3	D	26	50	20120529	2	1886	37.48	0.0985179966498182	0.044719757102227
3	D	26	50	20120529	2	1888	37.52	0.100287319237703	0.0452089335734519
3	D	26	50	20120529	2	1890	37.56	0.101868480711114	0.0452300760662094
3	D	26	50	20120529	2	1892	37.6	0.103403680243749	0.0457228587820183
3	D	26	50	20120529	2	1894	37.64	0.104287917273622	0.0456433092691348
3	D	26	50	20120529	2	1896	37.68	0.105313575659733	0.0456090145902472
3	D	26	50	20120529	2	1898	37.72	0.105655461788437	0.0457493752863128
3	D	26	50	20120529	2	1900	37.76	0.106064381639997	0.045107110196961
3	D	26	50	20120529	2	1902	37.8	0.106336334908042	0.0450359752547737
3	D	26	50	20120529	2	1904	37.84	0.106281534132500	0.0452293689594282
3	D	26	50	20120529	2	1906	37.88	0.106129223331832	0.0450309547966272
3	D	26	50	20120529	2	1908	37.92	0.105641319652813	0.0451200502510567
3	D	26	50	20120529	2	1910	37.96	0.105192165425404	0.0456681994278326
3	D	26	50	20120529	2	1912	38	0.104973881562051	0.0458171868266286
3	D	26	50	20120529	2	1914	38.04	0.104611418626015	0.0457412435583291
3	D	26	50	20120529	2	1916	38.08	0.104489230574226	0.0458422184066826
3	D	26	50	20120529	2	1918	38.12	0.104364143384634	0.046295403142745
3	D	26	50	20120529	2	1920	38.16	0.104142394698054	0.0465935193616933
3	D	26	50	20120529	2	1922	38.2	0.103749384749071	0.0472707862367137
3	D	26	50	20120529	2	1924	38.24	0.103525302610113	0.0475061820841707
3	D	26	50	20120529	2	1926	38.28	0.102959334342451	0.0481315473214521
3	D	26	50	20120529	2	1928	38.32	0.102650399389750	0.0486964549289421
3	D	26	50	20120529	2	1930	38.36	0.101663490455248	0.0492294013099224
3	D	26	50	20120529	2	1932	38.4	0.100843529431784	0.049718436359791
3	D	26	50	20120529	2	1934	38.44	0.0999067543680686	0.0500258863882509
3	D	26	50	20120529	2	1936	38.48	0.0986896114656122	0.0505514788587068
3	D	26	50	20120529	2	1938	38.52	0.096996373567383	0.0513226495142689
3	D	26	50	20120529	2	1940	38.56	0.095908122089001	0.0524292857689615
3	D	26	50	20120529	2	1942	38.6	0.094650674100017	0.0534505600930292
3	D	26	50	20120529	2	1944	38.64	0.0939456108574282	0.054446951329467
3	D	26	50	20120529	2	1946	38.68	0.0928714025197208	0.0560246196953791
3	D	26	50	20120529	2	1948	38.72	0.092066283667594	0.056901863439187
3	D	26	50	20120529	2	1950	38.76	0.0911549220215939	0.057987173353359
3	D	26	50	20120529	2	1952	38.8	0.0903678697477264	0.058506939263938
3	D	26	50	20120529	2	1954	38.84	0.0892005630241013	0.0595200967092644
3	D	26	50	20120529	2	1956	38.88	0.0879295746473643	0.0600316524030071
3	D	26	50	20120529	2	1958	38.92	0.0871107449947503	0.0603470220274163
3	D	26	50	20120529	2	1960	38.96	0.0871131350156707	0.0601791690196982
3	D	26	50	20120529	2	1962	39	0.0866590805382674	0.0602485574081361
3	D	26	50	20120529	2	1964	39.04	0.0866704649574445	0.0598921048797399
3	D	26	50	20120529	2	1966	39.08	0.0859507716755528	0.0595850791153487
3	D	26	50	20120529	2	1968	39.12	0.0861360265811558	0.0588921215408537
3	D	26	50	20120529	2	1970	39.16	0.086235056885861	0.0588312750023326
3	D	26	50	20120529	2	1972	39.2	0.0865605798565413	0.0581239143698116
3	D	26	50	20120529	2	1974	39.24	0.0865885204738931	0.0577424203618665
3	D	26	50	20120529	2	1976	39.28	0.0867670430158325	0.0566220315873867
3	D	26	50	20120529	2	1978	39.32	0.0868546719307978	0.0560267000035294
3	D	26	50	20120529	2	1980	39.36	0.0865901871245763	0.0556166049404989
3	D	26	50	20120529	2	1982	39.4	0.0867423649891691	0.0558759632225567
3	D	26	50	20120529	2	1984	39.44	0.0867822797527535	0.0556592717636757
3	D	26	50	20120529	2	1986	39.48	0.0865457666765822	0.0547842129798217
3	D	26	50	20120529	2	1988	39.52	0.0868951339950309	0.054042684240527
3	D	26	50	20120529	2	1990	39.56	0.0868983089044784	0.0528483172474926
3	D	26	50	20120529	2	1992	39.6	0.0870354027672148	0.0518419063079654
3	D	26	50	20120529	2	1994	39.64	0.0871748583666004	0.0499194102491398
3	D	26	50	20120529	2	1996	39.68	0.0870600030121323	0.0479573515659068
3	D	26	50	20120529	2	1998	39.72	0.0865548105723136	0.0460858166928013
3	D	26	50	20120529	2	2000	39.76	0.0857599023421071	0.0439066338013372
3	D	26	50	20120529	2	2002	39.8	0.0856912210604505	0.0416379029071036
3	D	26	50	20120529	2	2004	39.84	0.0845241413181021	0.0402096179197849
3	D	26	50	20120529	2	2006	39.88	0.0840800782595169	0.0386486089896375
3	D	26	50	20120529	2	2008	39.92	0.0830163068178999	0.0366056360774333
3	D	26	50	20120529	2	2010	39.96	0.082252419362184	0.034918974272269
3	D	26	50	20120529	2	2012	40	0.081529544099777	0.0330462019622964
3	D	26	50	20120529	2	2014	40.04	0.0805412209517126	0.0315530045724648
3	D	26	50	20120529	2	2016	40.08	0.0796989860646413	0.029529335675387
3	D	26	50	20120529	2	2018	40.12	0.0790731965632912	0.0286458764629726
3	D	26	50	20120529	2	2020	40.16	0.0780689635126501	0.0262531685367935
3	D	26	50	20120529	2	2022	40.2	0.0767867667863245	0.0248661785854961
3	D	26	50	20120529	2	2024	40.24	0.075481376957576	0.0234497729921013
3	D	26	50	20120529	2	2026	40.28	0.074794281298297	0.0220237507464824
3	D	26	50	20120529	2	2028	40.32	0.073172107631577	0.0204145878445362
3	D	26	50	20120529	2	2030	40.36	0.0723995934731307	0.0188931061834571
3	D	26	50	20120529	2	2032	40.4	0.0713071842068756	0.0176572956619774
3	D	26	50	20120529	2	2034	40.44	0.070002925748977	0.0166019387910565
3	D	26	50	20120529	2	2036	40.48	0.0681365174000351	0.0150571226061982
3	D	26	50	20120529	2	2038	40.52	0.0668213694977062	0.0138456365579913
3	D	26	50	20120529	2	2040	40.56	0.0652325005603801	0.0126110281180396
3	D	26	50	20120529	2	2042	40.6	0.0635744765798539	0.0110563831489228
3	D	26	50	20120529	2	2044	40.64	0.0615421102693675	0.0106357960354731
3	D	26	50	20120529	2	2046	40.68	0.0598903088285157	0.0095933792186479
3	D	26	50	20120529	2	2048	40.72	0.0580511240906495	0.008157245346058
3	D	26	50	20120529	2	2050	40.76	0.0561409458319522	0.0078581391776161
3	D	26	50	20120529	2	2052	40.8	0.0546185449320575	0.0069782154991075
3	D	26	50	20120529	2	2054	40.84	0.0526831936719499	0.0063866499659669
3	D	26	50	20120529	2	2056	40.88	0.0509941984144078	0.0047099583664173
3	D	26	50	20120529	2	2058	40.92	0.0483001922887651	0.0044085187455975
3	D	26	50	20120529	2	2060	40.96	0.0463674290394767	0.0039996271783086
3	D	26	50	20120529	2	2062	41	0.0442266279040954	0.003489767833734
3	D	26	50	20120529	2	2064	41.04	0.0424363325290804	0.0034466767464885
3	D	26	50	20120529	2	2066	41.08	0.0406822693055334	0.0033980419420785
3	D	26	50	20120529	2	2068	41.12	0.0389650039188794	0.0044640619832597
3	D	26	50	20120529	2	2070	41.16	0.03836564606901	0.0045859813344719
3	D	26	50	20120529	2	2072	41.2	0.0371476758516197	0.0048304069355247
3	D	26	50	20120529	2	2074	41.24	0.0353830300679854	0.0050116992147259
3	D	26	50	20120529	2	2076	41.28	0.0337034647864772	0.0057035777442729
3	D	26	50	20120529	2	2078	41.32	0.0319987010477145	0.0057928853307367
3	D	26	50	20120529	2	2080	41.36	0.0312160045516191	0.005970015579424
3	D	26	50	20120529	2	2082	41.4	0.0311150862718082	0.0056654788309025
3	D	26	50	20120529	2	2084	41.44	0.0310456059594888	0.0058219332773079
3	D	26	50	20120529	2	2086	41.48	0.0305016074995185	0.0055772248335426
3	D	26	50	20120529	2	2088	41.52	0.0290997612347484	0.0054802875649098
3	D	26	50	20120529	2	2090	41.56	0.0287413783048396	0.0057135125945485
3	D	26	50	20120529	2	2092	41.6	0.0277509267653638	0.0048711433571888
3	D	26	50	20120529	2	2094	41.64	0.0267022379113895	0.0041561664775277
3	D	26	50	20120529	2	2096	41.68	0.0263461601495874	0.0026678269112828
3	D	26	50	20120529	2	2098	41.72	0.0259394535422523	0.0018635424451578
3	D	26	50	20120529	2	2100	41.76	0.0260074277171278	0.00157381958370220
3	D	26	50	20120529	2	2102	41.8	0.026311596770123	0.0008579729627002
3	D	26	50	20120529	2	2104	41.84	0.0265139990151698	4.50547227769001e-05
3	D	26	50	20120529	2	2106	41.88	0.0267715838734204	-0.000750214131888
3	D	26	50	20120529	2	2108	41.92	0.0276354017807739	-0.0012426595577623
3	D	26	50	20120529	2	2110	41.96	0.0281306325002593	-0.00193474880513
3	D	26	50	20120529	2	2112	42	0.0290299910086487	-0.0026158941608453
3	D	26	50	20120529	2	2114	42.04	0.0294018372516713	-0.0045225863831114
3	D	26	50	20120529	2	2116	42.08	0.03004669742291	-0.00603336951859111
3	D	26	50	20120529	2	2118	42.12	0.0297294681076663	-0.00914475956396472
3	D	26	50	20120529	2	2120	42.16	0.0284522494130803	-0.0112275708722209
3	D	26	50	20120529	2	2122	42.2	0.0281519128788391	-0.0141126089658689
3	D	26	50	20120529	2	2124	42.24	0.0268605096222225	-0.0151588441593125
3	D	26	50	20120529	2	2126	42.28	0.0257126349000511	-0.0165321445233262
3	D	26	50	20120529	2	2128	42.32	0.025030616267461	-0.0161325019127352
3	D	26	50	20120529	2	2130	42.36	0.0246977952476922	-0.0157588101210137
3	D	26	50	20120529	2	2132	42.4	0.0247051703714199	-0.0151289406135362
3	D	26	50	20120529	2	2134	42.44	0.0243397517290384	-0.0154276649443162
3	D	26	50	20120529	2	2136	42.48	0.0238720783750294	-0.0144554143333882
3	D	26	50	20120529	2	2138	42.52	0.0233128276217889	-0.0143155061856626
3	D	26	50	20120529	2	2140	42.56	0.0230977469521554	-0.0140674319136189
3	D	26	50	20120529	2	2142	42.6	0.0231471666450925	-0.0136696348517268
3	D	26	50	20120529	2	2144	42.64	0.0229382095201841	-0.0130182975823724
3	D	26	50	20120529	2	2146	42.68	0.0230386469673838	-0.0131798431976023
3	D	26	50	20120529	2	2148	42.72	0.0225371668381663	-0.0133017201224076
3	D	26	50	20120529	2	2150	42.76	0.0223005689091813	-0.0130303325397882
3	D	26	50	20120529	2	2152	42.8	0.0225402286105289	-0.0129688637472997
3	D	26	50	20120529	2	2154	42.84	0.0224731666034012	-0.0128704061990873
3	D	26	50	20120529	2	2156	42.88	0.0224182385486386	-0.0131211321215604
3	D	26	50	20120529	2	2158	42.92	0.0225890896891089	-0.0127200470131358
3	D	26	50	20120529	2	2160	42.96	0.0225740353857374	-0.0130561419373015
3	D	26	50	20120529	2	2162	43	0.0229209207593841	-0.0136290186382155
3	D	26	50	20120529	2	2164	43.04	0.0227927364420906	-0.0133691427539938
3	D	26	50	20120529	2	2166	43.08	0.0226623459516398	-0.0129993259074332
3	D	26	50	20120529	2	2168	43.12	0.0228686584971866	-0.0126869756289797
3	D	26	50	20120529	2	2170	43.16	0.022671283781354	-0.0127872080152129
3	D	26	50	20120529	2	2172	43.2	0.0228488312230421	-0.0125171144380030
3	D	26	50	20120529	2	2174	43.24	0.0228595509618449	-0.0124151779244272
3	D	26	50	20120529	2	2176	43.28	0.0228209217183887	-0.0122649248044928
3	D	26	50	20120529	2	2178	43.32	0.0229044522424503	-0.0119074752555352
3	D	26	50	20120529	2	2180	43.36	0.0224425064533689	-0.0102428681108762
3	D	26	50	20120529	2	2182	43.4	0.0217099650412631	-0.0095444516720304
3	D	26	50	20120529	2	2184	43.44	0.0206389202992948	-0.00821169256820932
3	D	26	50	20120529	2	2186	43.48	0.0199869650186136	-0.00743456524512256
3	D	26	50	20120529	2	2188	43.52	0.0176034211963188	-0.00662596035656449
3	D	26	50	20120529	2	2190	43.56	0.0158167037816166	-0.00588298911943616
3	D	26	50	20120529	2	2192	43.6	0.0153430836595779	-0.00658178032487596
3	D	26	50	20120529	2	2194	43.64	0.0155669607375693	-0.00688189765601496
3	D	26	50	20120529	2	2196	43.68	0.0160239072817077	-0.00656102674084813
3	D	26	50	20120529	2	2198	43.72	0.0158936723547488	-0.00679492352192902
3	D	26	50	20120529	2	2200	43.76	0.0159669498304831	-0.00662639876276883
3	D	26	50	20120529	2	2202	43.8	0.0158649567483648	-0.00768346683210022
3	D	26	50	20120529	2	2204	43.84	0.0160855387087559	-0.00835273632942548
3	D	26	50	20120529	2	2206	43.88	0.0162328149091414	-0.00955763214243173
3	D	26	50	20120529	2	2208	43.92	0.0157919903996141	-0.0102835621061335
3	D	26	50	20120529	2	2210	43.96	0.0157625747575168	-0.0105443855134419
3	D	26	50	20120529	2	2212	44	0.0155930671199307	-0.0108416673463884
3	D	26	50	20120529	2	2214	44.04	0.0158255567585171	-0.0105524677439509
3	D	26	50	20120529	2	2216	44.08	0.0158372593757457	-0.00985631404680493
3	D	26	50	20120529	2	2218	44.12	0.0159315379228813	-0.00998492969923495
3	D	26	50	20120529	2	2220	44.16	0.0157181896648617	-0.00970108289513105
3	D	26	50	20120529	2	2222	44.2	0.0153450635585652	-0.00956871250569292
3	D	26	50	20120529	2	2224	44.24	0.0159204929149592	-0.0098935997873769
3	D	26	50	20120529	2	2226	44.28	0.0155362298768590	-0.0104520656520902
3	D	26	50	20120529	2	2228	44.32	0.0156513115054971	-0.0100737847373588
3	D	26	50	20120529	2	2230	44.36	0.0156165996336086	-0.0102967142922635
3	D	26	50	20120529	2	2232	44.4	0.0156607372388903	-0.00971644832548623
3	D	26	50	20120529	2	2234	44.44	0.015542579695754	-0.010008907690185
3	D	26	50	20120529	2	2236	44.48	0.0153480051227749	-0.00957545830438544
3	D	26	50	20120529	2	2238	44.52	0.0155429473912802	-0.00955234298370846
3	D	26	50	20120529	2	2240	44.56	0.0158643274233295	-0.00942278687925946
3	D	26	50	20120529	2	2242	44.6	0.0158968826195353	-0.00930018870553733
3	D	26	50	20120529	2	2244	44.64	0.0159819122099730	-0.0093955137707091
3	D	26	50	20120529	2	2246	44.68	0.0158736965881802	-0.00895611761687977
3	D	26	50	20120529	2	2248	44.72	0.0161308359691587	-0.00914649197557862
3	D	26	50	20120529	2	2250	44.76	0.0159454467132672	-0.00884066829271544
3	D	26	50	20120529	2	2252	44.8	0.016054715924164	-0.00924144934522417
3	D	26	50	20120529	2	2254	44.84	0.0156892265711043	-0.00894037741993056
3	D	26	50	20120529	2	2256	44.88	0.0158389422898849	-0.0088390278049831
3	D	26	50	20120529	2	2258	44.92	0.0160688156333809	-0.00927094984013527
3	D	26	50	20120529	2	2260	44.96	0.0159795151179848	-0.00893663682505808
3	D	26	50	20120529	2	2262	45	0.0160760634778880	-0.00871030608653589
3	D	26	50	20120529	2	2264	45.04	0.0159573190361234	-0.0090529063930886
3	D	26	50	20120529	2	2266	45.08	0.0160023263827459	-0.0092265788896158
3	D	26	50	20120529	2	2268	45.12	0.0155496154082268	-0.00977853937194222
3	D	26	50	20120529	2	2270	45.16	0.0155952450088168	-0.0098098147048741
3	D	26	50	20120529	2	2272	45.2	0.0163275742888883	-0.0097903339130524
3	D	26	50	20120529	2	2274	45.24	0.0164034044201027	-0.00958564064203453
3	D	26	50	20120529	2	2276	45.28	0.0164003567898758	-0.00984681053166578
3	D	26	50	20120529	2	2278	45.32	0.0167662421227330	-0.00937379852145885
3	D	26	50	20120529	2	2280	45.36	0.0172886031151989	-0.00984340934804827
3	D	26	50	20120529	2	2282	45.4	0.0172649928197751	-0.00938184539662875
3	D	26	50	20120529	2	2284	45.44	0.0171316112676399	-0.00946547491563969
3	D	26	50	20120529	2	2286	45.48	0.0175321801881142	-0.00999837179914531
3	D	26	50	20120529	2	2288	45.52	0.0178537794232657	-0.0101431094861864
3	D	26	50	20120529	2	2290	45.56	0.0184339195250359	-0.0108013141765996
3	D	26	50	20120529	2	2292	45.6	0.0188378954344745	-0.0106784389655117
3	D	26	50	20120529	2	2294	45.64	0.0193663091124949	-0.0118464872956579
3	D	26	50	20120529	2	2296	45.68	0.0191324406156853	-0.0120672743170156
3	D	26	50	20120529	2	2298	45.72	0.0194567339276731	-0.0121172243400386
3	D	26	50	20120529	2	2300	45.76	0.0197013080211499	-0.0125766599000468
3	D	26	50	20120529	2	2302	45.8	0.0186834207385640	-0.0139058580141178
3	D	26	50	20120529	2	2304	45.84	0.0186398063923005	-0.0145776801669231
3	D	26	50	20120529	2	2306	45.88	0.0183572465225383	-0.0152749864481224
3	D	26	50	20120529	2	2308	45.92	0.0184640832861078	-0.0151546439450323
3	D	26	50	20120529	2	2310	45.96	0.0182518169014634	-0.0156491732145907
3	D	26	50	20120529	2	2312	46	0.0176957622708739	-0.0160202911376287
3	D	26	50	20120529	2	2314	46.04	0.0168019842492016	-0.0165707688170349
3	D	26	50	20120529	2	2316	46.08	0.0158946382626119	-0.0173526599185065
3	D	26	50	20120529	2	2318	46.12	0.0157265858507815	-0.0173082974532685
3	D	26	50	20120529	2	2320	46.16	0.0157641233213676	-0.0174975998380871
3	D	26	50	20120529	2	2322	46.2	0.0153648130509637	-0.0178436791100032
3	D	26	50	20120529	2	2324	46.24	0.0157757552279181	-0.018445950239811
3	D	26	50	20120529	2	2326	46.28	0.0157558713852311	-0.0184475058747296
3	D	26	50	20120529	2	2328	46.32	0.0161543967671079	-0.0187179883606691
3	D	26	50	20120529	2	2330	46.36	0.0160390464378929	-0.0186512021251860
3	D	26	50	20120529	2	2332	46.4	0.0162743150061293	-0.0191838515213182
3	D	26	50	20120529	2	2334	46.44	0.0165041247100149	-0.0186556286136363
3	D	26	50	20120529	2	2336	46.48	0.0164268732941703	-0.0189870000645037
3	D	26	50	20120529	2	2338	46.52	0.0165383628203600	-0.0186563074361462
3	D	26	50	20120529	2	2340	46.56	0.0165220548166655	-0.0178201982151203
3	D	26	50	20120529	2	2342	46.6	0.0163773659199923	-0.0175116175229173
3	D	26	50	20120529	2	2344	46.64	0.0161050979894303	-0.0176770133345707
3	D	26	50	20120529	2	2346	46.68	0.0162154391742073	-0.0172524056119631
3	D	26	50	20120529	2	2348	46.72	0.0161614374293281	-0.0174228254172969
3	D	26	50	20120529	2	2350	46.76	0.0160404168108348	-0.0167603858643711
3	D	26	50	20120529	2	2352	46.8	0.0164500852763443	-0.0167603867836099
3	D	26	50	20120529	2	2354	46.84	0.0159979253501398	-0.0165212791205265
3	D	26	50	20120529	2	2356	46.88	0.0161034256818928	-0.0161216789363423
3	D	26	50	20120529	2	2358	46.92	0.0158262787145406	-0.0156919736809492
3	D	26	50	20120529	2	2360	46.96	0.0161816578548429	-0.0156156188765031
3	D	26	50	20120529	2	2362	47	0.0151874423859709	-0.0149504258497714
3	D	26	50	20120529	2	2364	47.04	0.0152407752078351	-0.0150407870253392
3	D	26	50	20120529	2	2366	47.08	0.0152909104928348	-0.0145183468369138
3	D	26	50	20120529	2	2368	47.12	0.0155618667403177	-0.0144350185453916
3	D	26	50	20120529	2	2370	47.16	0.0151509563831684	-0.0147369312206481
3	D	26	50	20120529	2	2372	47.2	0.0150828697783148	-0.0149294247783701
3	D	26	50	20120529	2	2374	47.24	0.0152039109029047	-0.0147313005293495
3	D	26	50	20120529	2	2376	47.28	0.0148704358093632	-0.0148272117860428
3	D	26	50	20120529	2	2378	47.32	0.0148242044609025	-0.0141407207030618
3	D	26	50	20120529	2	2380	47.36	0.0147978392774592	-0.0142011585338634
3	D	26	50	20120529	2	2382	47.4	0.0153508799361045	-0.0141184960540864
3	D	26	50	20120529	2	2384	47.44	0.0154677352713925	-0.0135503346240321
3	D	26	50	20120529	2	2386	47.48	0.0152847480572367	-0.0135632725568075
3	D	26	50	20120529	2	2388	47.52	0.0158746865376739	-0.0131272273820142
3	D	26	50	20120529	2	2390	47.56	0.0163302902860348	-0.0123041275115486
3	D	26	50	20120529	2	2392	47.6	0.0159190221328543	-0.0110842261855388
3	D	26	50	20120529	2	2394	47.64	0.0155299861239811	-0.0104672472346823
3	D	26	50	20120529	2	2396	47.68	0.0159057921649783	-0.00972627710974472
3	D	26	50	20120529	2	2398	47.72	0.0154660353866906	-0.00812588940295302
3	D	26	50	20120529	2	2400	47.76	0.0147241955204121	-0.00773292188037641
3	D	26	50	20120529	2	2402	47.8	0.0150509212797272	-0.00716816983637834
3	D	26	50	20120529	2	2404	47.84	0.0153469798179422	-0.00658560577256218
3	D	26	50	20120529	2	2406	47.88	0.0152443503397208	-0.0058729411320755
3	D	26	50	20120529	2	2408	47.92	0.0151225016991867	-0.00627493133718006
3	D	26	50	20120529	2	2410	47.96	0.0144427882347033	-0.00574656700814184
3	D	26	50	20120529	2	2412	48	0.0140325107381233	-0.00521683089194813
3	D	26	50	20120529	2	2414	48.04	0.0137565128192905	-0.00488706457347397
3	D	26	50	20120529	2	2416	48.08	0.0129629127366292	-0.0040095309158858
3	D	26	50	20120529	2	2418	48.12	0.0119047557228548	-0.0036342693471101
3	D	26	50	20120529	2	2420	48.16	0.0112948124844711	-0.0028115435361318
3	D	26	50	20120529	2	2422	48.2	0.0100708177173050	-0.0019323198933366
3	D	26	50	20120529	2	2424	48.24	0.00903007674355123	-0.0018612061643527
3	D	26	50	20120529	2	2426	48.28	0.00827293508652792	-0.0014336611201761
3	D	26	50	20120529	2	2428	48.32	0.00701251017799509	-0.0013514316725919
3	D	26	50	20120529	2	2430	48.36	0.00640449734112403	-0.0018532370709287
3	D	26	50	20120529	2	2432	48.4	0.00578830327879463	-0.0020465812781085
3	D	26	50	20120529	2	2434	48.44	0.00591302984392813	-0.0020177383925039
3	D	26	50	20120529	2	2436	48.48	0.00624515082798364	-0.0020465247095661
3	D	26	50	20120529	2	2438	48.52	0.00639559486674889	-0.0025238500711382
3	D	26	50	20120529	2	2440	48.56	0.00676761081539894	-0.0025087816256311
3	D	26	50	20120529	2	2442	48.6	0.0068854643026193	-0.0024653157717916
3	D	26	50	20120529	2	2444	48.64	0.00687753056453439	-0.002342434755357
3	D	26	50	20120529	2	2446	48.68	0.00708498862306671	-0.0031056928860376
3	D	26	50	20120529	2	2448	48.72	0.00719523364132151	-0.0033676688773994
3	D	26	50	20120529	2	2450	48.76	0.00804447595659436	-0.0045308524613834
3	D	26	50	20120529	2	2452	48.8	0.00872759767576306	-0.00506862131061143
3	D	26	50	20120529	2	2454	48.84	0.00886000342054024	-0.0059909360406521
3	D	26	50	20120529	2	2456	48.88	0.0100168301145614	-0.00741558649911551
3	D	26	50	20120529	2	2458	48.92	0.0107037772814163	-0.00841723861000531
3	D	26	50	20120529	2	2460	48.96	0.0109956638896223	-0.00953584618250337
3	D	26	50	20120529	2	2462	49	0.0104375897620658	-0.0108869547072963
3	D	26	50	20120529	2	2464	49.04	0.0103592521594946	-0.0106926319350419
3	D	26	50	20120529	2	2466	49.08	0.00988323643039186	-0.0117143785357288
3	D	26	50	20120529	2	2468	49.12	0.0092898253485523	-0.0125454623488608
3	D	26	50	20120529	2	2470	49.16	0.0084878177662627	-0.0127470655632449
3	D	26	50	20120529	2	2472	49.2	0.00704145912961687	-0.0137190404025283
3	D	26	50	20120529	2	2474	49.24	0.00655779809128527	-0.0148298910136367
3	D	26	50	20120529	2	2476	49.28	0.00567956439798376	-0.0154312924021037
3	D	26	50	20120529	2	2478	49.32	0.0045025851606988	-0.0161810094379246
3	D	26	50	20120529	2	2480	49.36	0.0047661945687251	-0.0164979771236593
3	D	26	50	20120529	2	2482	49.4	0.00469652333757479	-0.0163154092238247
3	D	26	50	20120529	2	2484	49.44	0.0044644721051928	-0.0163276068158002
3	D	26	50	20120529	2	2486	49.48	0.00474720875165024	-0.0163253087187613
3	D	26	50	20120529	2	2488	49.52	0.00489553854113974	-0.0159725260745595
3	D	26	50	20120529	2	2490	49.56	0.00484585014762577	-0.0165722021224804
3	D	26	50	20120529	2	2492	49.6	0.0048762628102846	-0.0165340395694998
3	D	26	50	20120529	2	2494	49.64	0.00523286383110479	-0.0161841702052365
3	D	26	50	20120529	2	2496	49.68	0.00596193334891499	-0.0162396922296952
3	D	26	50	20120529	2	2498	49.72	0.00593140047810335	-0.0167326446511316
3	D	26	50	20120529	2	2500	49.76	0.00691932057530251	-0.0169630271115100
3	D	26	50	20120529	2	2502	49.8	0.00773725220230443	-0.0165832188461313
3	D	26	50	20120529	2	2504	49.84	0.00860818148255628	-0.0162424216618706
3	D	26	50	20120529	2	2506	49.88	0.00898225511193958	-0.0161683027290666
3	D	26	50	20120529	2	2508	49.92	0.00964482123697919	-0.0157556281404984
3	D	26	50	20120529	2	2510	49.96	0.0112913052348364	-0.0154457456647112
3	D	26	50	20120529	2	2512	50	0.0116023402946770	-0.0151914064265862
3	D	26	50	20120529	2	2514	50.04	0.012263124510628	-0.0153649375017572
3	D	26	50	20120529	2	2516	50.08	0.0131945991019122	-0.0161573383313176
3	D	26	50	20120529	2	2518	50.12	0.0140243450690141	-0.0164987422131965
3	D	26	50	20120529	2	2520	50.16	0.0150998672111209	-0.0168582197444025
3	D	26	50	20120529	2	2522	50.2	0.0161440199750939	-0.0176375963741603
3	D	26	50	20120529	2	2524	50.24	0.0164450954359215	-0.0178067893492287
3	D	26	50	20120529	2	2526	50.28	0.0167905029563955	-0.0186326900696546
3	D	26	50	20120529	2	2528	50.32	0.0171246745501164	-0.0193139662401244
3	D	26	50	20120529	2	2530	50.36	0.0174027513628858	-0.0204690393093282
3	D	26	50	20120529	2	2532	50.4	0.0175031675968821	-0.0201433105705746
3	D	26	50	20120529	2	2534	50.44	0.0173964156861264	-0.020050799790392
3	D	26	50	20120529	2	2536	50.48	0.0171922315319910	-0.0199739372832770
3	D	26	50	20120529	2	2538	50.52	0.0175158884478757	-0.0196512278904791
3	D	26	50	20120529	2	2540	50.56	0.0180715046722608	-0.0197484833571635
3	D	26	50	20120529	2	2542	50.6	0.0181546137606808	-0.0192248326019287
3	D	26	50	20120529	2	2544	50.64	0.0188669319188447	-0.0188045212601236
3	D	26	50	20120529	2	2546	50.68	0.019311020433274	-0.0180154070628821
3	D	26	50	20120529	2	2548	50.72	0.0197756532281239	-0.0170663212701058
3	D	26	50	20120529	2	2550	50.76	0.0200944311072184	-0.0162563021679853
3	D	26	50	20120529	2	2552	50.8	0.0204079693250643	-0.015806306483506
3	D	26	50	20120529	2	2554	50.84	0.0202473712329212	-0.0154373098808116
3	D	26	50	20120529	2	2556	50.88	0.0206460168229507	-0.0148479010233536
3	D	26	50	20120529	2	2558	50.92	0.0205273360207964	-0.0143861461531031
3	D	26	50	20120529	2	2560	50.96	0.0205085835489593	-0.0144475795902526
3	D	26	50	20120529	2	2562	51	0.0201874439332156	-0.0138585596415242
3	D	26	50	20120529	2	2564	51.04	0.0197777179799249	-0.0136345906396512
3	D	26	50	20120529	2	2566	51.08	0.0197493488558637	-0.0131959581611456
3	D	26	50	20120529	2	2568	51.12	0.0196966835428009	-0.0132881366011410
3	D	26	50	20120529	2	2570	51.16	0.0197393574370455	-0.0134410060161658
3	D	26	50	20120529	2	2572	51.2	0.0199121672632997	-0.0128160721140209
3	D	26	50	20120529	2	2574	51.24	0.0201135583456495	-0.0127042007501694
3	D	26	50	20120529	2	2576	51.28	0.0203896552594316	-0.0120111088253859
3	D	26	50	20120529	2	2578	51.32	0.0204882330157968	-0.0113744228085378
3	D	26	50	20120529	2	2580	51.36	0.0208251552548965	-0.0114592897644158
3	D	26	50	20120529	2	2582	51.4	0.0208988074972249	-0.011189457816715
3	D	26	50	20120529	2	2584	51.44	0.0214546570668479	-0.0108872050230968
3	D	26	50	20120529	2	2586	51.48	0.0219821021570705	-0.0103311786767786
3	D	26	50	20120529	2	2588	51.52	0.0223485531753526	-0.0104615408829581
3	D	26	50	20120529	2	2590	51.56	0.0236830828745538	-0.0101297734522932
3	D	26	50	20120529	2	2592	51.6	0.0236518641101644	-0.0096319349229988
3	D	26	50	20120529	2	2594	51.64	0.0235063061792572	-0.00917807843549423
3	D	26	50	20120529	2	2596	51.68	0.0229392701803559	-0.009387473966607
3	D	26	50	20120529	2	2598	51.72	0.0226483028109654	-0.0090914719969345
3	D	26	50	20120529	2	2600	51.76	0.0220044679445595	-0.00930933159621808
3	D	26	50	20120529	2	2602	51.8	0.0219119218090378	-0.00958583863193326
3	D	26	50	20120529	2	2604	51.84	0.0211710563359038	-0.00947343552378229
3	D	26	50	20120529	2	2606	51.88	0.0213357712037270	-0.00978546901839785
3	D	26	50	20120529	2	2608	51.92	0.0210488187866401	-0.00954081572896155
3	D	26	50	20120529	2	2610	51.96	0.0203361414182314	-0.00978302950000275
3	D	26	50	20120529	2	2612	52	0.0193414557233498	-0.00926132753105688
3	D	26	50	20120529	2	2614	52.04	0.0192798426810779	-0.0096335669254498
3	D	26	50	20120529	2	2616	52.08	0.0180672196051668	-0.00936302221411357
3	D	26	50	20120529	2	2618	52.12	0.0172403360063151	-0.00938118778732225
3	D	26	50	20120529	2	2620	52.16	0.0162898925685188	-0.00877582660088064
3	D	26	50	20120529	2	2622	52.2	0.0158276568656572	-0.00829384847668826
3	D	26	50	20120529	2	2624	52.24	0.0149160406612159	-0.00786490336108488
3	D	26	50	20120529	2	2626	52.28	0.0144879370026821	-0.00691437507047486
3	D	26	50	20120529	2	2628	52.32	0.0139490509247398	-0.00580725798317108
3	D	26	50	20120529	2	2630	52.36	0.0133754883302482	-0.00523694807987288
3	D	26	50	20120529	2	2632	52.4	0.0125918160267947	-0.0044566557468335
3	D	26	50	20120529	2	2634	52.44	0.0118923954963197	-0.0031586551839484
3	D	26	50	20120529	2	2636	52.48	0.0114229685174934	-0.0021185506062977
3	D	26	50	20120529	2	2638	52.52	0.0099795090186504	-0.0019742725386644
3	D	26	50	20120529	2	2640	52.56	0.00916476644323164	-0.0014530075617093
3	D	26	50	20120529	2	2642	52.6	0.0083158352549425	-0.0006607439108645
3	D	26	50	20120529	2	2644	52.64	0.00708126924139767	-0.000566232018491101
3	D	26	50	20120529	2	2646	52.68	0.00631637062298475	-0.000320109361163501
3	D	26	50	20120529	2	2648	52.72	0.00500811701177246	-0.000360096249639600
3	D	26	50	20120529	2	2650	52.76	0.0038316327492343	-0.000227443017489001
3	D	26	50	20120529	2	2652	52.8	0.002599414330203	-0.0004593881838538
3	D	26	50	20120529	2	2654	52.84	0.0017303659539891	-0.000489525074868
3	D	26	50	20120529	2	2656	52.88	0.00068883089932	-0.001525686118
3	D	26	50	20120529	2	2658	52.92	-0.000516444630027701	-0.0021634377447674
3	D	26	50	20120529	2	2660	52.96	-0.0017005656458027	-0.0026513414237862
3	D	26	50	20120529	2	2662	53	-0.002778196380331	-0.0038500288392536
3	D	26	50	20120529	2	2664	53.04	-0.0036581907695177	-0.00452368946969
3	D	26	50	20120529	2	2666	53.08	-0.0039829578430489	-0.004688650410673
3	D	26	50	20120529	2	2668	53.12	-0.0048236370952015	-0.0053048939704771
3	D	26	50	20120529	2	2670	53.16	-0.0050523366414407	-0.00635185748390534
3	D	26	50	20120529	2	2672	53.2	-0.0050132407075089	-0.00667267890159749
3	D	26	50	20120529	2	2674	53.24	-0.0048993116629241	-0.00711255588803801
3	D	26	50	20120529	2	2676	53.28	-0.0048809693130201	-0.00815741929432613
3	D	26	50	20120529	2	2678	53.32	-0.0047953245396828	-0.00966205767187736
3	D	26	50	20120529	2	2680	53.36	-0.0049556963576559	-0.0108139346184302
3	D	26	50	20120529	2	2682	53.4	-0.0051520599107914	-0.0127289919139178
3	D	26	50	20120529	2	2684	53.44	-0.0053058556356995	-0.0134194816857464
3	D	26	50	20120529	2	2686	53.48	-0.0055459890985905	-0.0147416299452090
3	D	26	50	20120529	2	2688	53.52	-0.005563596057442	-0.0153121944069485
3	D	26	50	20120529	2	2690	53.56	-0.0052883193875261	-0.0159215083202969
3	D	26	50	20120529	2	2692	53.6	-0.0048990571044829	-0.0171840474781055
3	D	26	50	20120529	2	2694	53.64	-0.0042740454205921	-0.0174058668753637
3	D	26	50	20120529	2	2696	53.68	-0.0034572168801688	-0.0189306507251110
3	D	26	50	20120529	2	2698	53.72	-0.00321775516872	-0.0190887951567233
3	D	26	50	20120529	2	2700	53.76	-0.0026588791820736	-0.0196920774492282
3	D	26	50	20120529	2	2702	53.8	-0.0020405284440616	-0.0200176859798290
3	D	26	50	20120529	2	2704	53.84	-0.0018359058837218	-0.0214426334231405
3	D	26	50	20120529	2	2706	53.88	-0.00143846944628810	-0.0218740109860712
3	D	26	50	20120529	2	2708	53.92	-0.0011042483550925	-0.0226920345369547
3	D	26	50	20120529	2	2710	53.96	-0.000105728727243301	-0.0240943121368613
3	D	26	50	20120529	2	2712	54	0.000331729954005499	-0.024690162737096
3	D	26	50	20120529	2	2714	54.04	0.00116021868525060	-0.0258318997724067
3	D	26	50	20120529	2	2716	54.08	0.00110302788878820	-0.0267201107423907
3	D	26	50	20120529	2	2718	54.12	0.00141971202470360	-0.0273217589111243
3	D	26	50	20120529	2	2720	54.16	0.0021769498482492	-0.0280780067851762
3	D	26	50	20120529	2	2722	54.2	0.0021802859780428	-0.0284261281814764
3	D	26	50	20120529	2	2724	54.24	0.0026821953210765	-0.0287846362692854
3	D	26	50	20120529	2	2726	54.28	0.0030125343960434	-0.0301360375362857
3	D	26	50	20120529	2	2728	54.32	0.0031003712004024	-0.0299094946657292
3	D	26	50	20120529	2	2730	54.36	0.0032148164329374	-0.030029172488445
3	D	26	50	20120529	2	2732	54.4	0.0031201136217331	-0.0298852550452701
3	D	26	50	20120529	2	2734	54.44	0.0030111767510235	-0.0303159820699621
3	D	26	50	20120529	2	2736	54.48	0.0029869724859035	-0.0303438208639374
3	D	26	50	20120529	2	2738	54.52	0.0031157790571645	-0.0298886986552945
3	D	26	50	20120529	2	2740	54.56	0.0031926769196185	-0.0305500909830773
3	D	26	50	20120529	2	2742	54.6	0.002746598606707	-0.0300928403830231
3	D	26	50	20120529	2	2744	54.64	0.0027777325182826	-0.0302932556580148
3	D	26	50	20120529	2	2746	54.68	0.0028330777660461	-0.0305529547655411
3	D	26	50	20120529	2	2748	54.72	0.0031070180041455	-0.0304229956102269
3	D	26	50	20120529	2	2750	54.76	0.0029120262381655	-0.030031428159077
3	D	26	50	20120529	2	2752	54.8	0.0033049513343353	-0.0299241459182354
3	D	26	50	20120529	2	2754	54.84	0.0031608924698042	-0.0305792591378013
3	D	26	50	20120529	2	2756	54.88	0.0030958315748672	-0.0305321587551064
3	D	26	50	20120529	2	2758	54.92	0.0031596408908015	-0.0302216257410806
3	D	26	50	20120529	2	2760	54.96	0.0032854210450389	-0.0296363393161568
3	D	26	50	20120529	2	2762	55	0.0032202682262204	-0.0295970666055297
3	D	26	50	20120529	2	2764	55.04	0.0031165215192847	-0.0295170786864419
3	D	26	50	20120529	2	2766	55.08	0.003048667552562	-0.0292549117762492
3	D	26	50	20120529	2	2768	55.12	0.0029664098207066	-0.0295670782069396
3	D	26	50	20120529	2	2770	55.16	0.0028833813424597	-0.0292763017563801
3	D	26	50	20120529	2	2772	55.2	0.0032866726240416	-0.0295800324031709
3	D	26	50	20120529	2	2774	55.24	0.0030544234017609	-0.029339297899516
3	D	26	50	20120529	2	2776	55.28	0.0033262140352456	-0.0294624546875953
3	D	26	50	20120529	2	2778	55.32	0.0030461007549463	-0.0296651539174902
3	D	26	50	20120529	2	2780	55.36	0.0031632259221821	-0.0295230537387429
3	D	26	50	20120529	2	2782	55.4	0.0031886181266945	-0.0294938572997477
3	D	26	50	20120529	2	2784	55.44	0.0032427047243874	-0.0294424435656877
3	D	26	50	20120529	2	2786	55.48	0.0032574125454361	-0.0292580301171542
3	D	26	50	20120529	2	2788	55.52	0.0028149404771086	-0.0295850316481139
3	D	26	50	20120529	2	2790	55.56	0.0028558324622647	-0.0293567987923504
3	D	26	50	20120529	2	2792	55.6	0.0030044026680598	-0.0292693367545854
3	D	26	50	20120529	2	2794	55.64	0.0029363860667774	-0.0293530652685457
3	D	26	50	20120529	2	2796	55.68	0.0032035310087097	-0.0292631212859788
3	D	26	50	20120529	2	2798	55.72	0.0029077482421394	-0.029613068431988
3	D	26	50	20120529	2	2800	55.76	0.0029486260851598	-0.0293848214340888
3	D	26	50	20120529	2	2802	55.8	0.0030161335695596	-0.0295025334999529
3	D	26	50	20120529	2	2804	55.84	0.0032968125352838	-0.0294590747171812
3	D	26	50	20120529	2	2806	55.88	0.0030560851026967	-0.0297394849823285
3	D	26	50	20120529	2	2808	55.92	0.0028450490838516	-0.0298614962574223
3	D	26	50	20120529	2	2810	55.96	0.003051297989788	-0.0300069339801767
3	D	26	50	20120529	2	2812	56	0.0028921494665464	-0.0297960252405522
3	D	26	50	20120529	2	2814	56.04	0.0029944466045806	-0.0303572346795765
3	D	26	50	20120529	2	2816	56.08	0.0030544587571	-0.0302363689174683
3	D	26	50	20120529	2	2818	56.12	0.0031384842559084	-0.0301064239042897
3	D	26	50	20120529	2	2820	56.16	0.0032225097547167	-0.029976478891111
3	D	26	50	20120529	2	2822	56.2	0.0028419095297431	-0.0298452045171837
3	D	26	50	20120529	2	2824	56.24	0.0029953658433962	-0.0297289703044923
3	D	26	50	20120529	2	2826	56.28	0.0033806753995326	-0.0300247601421304
3	D	26	50	20120529	2	2828	56.32	0.0033208470947764	-0.0300076410869579
3	D	26	50	20120529	2	2830	56.36	0.0032653533545888	-0.0303983317256991
3	D	26	50	20120529	2	2832	56.4	0.0032311011021082	-0.0303577155121877
3	D	26	50	20120529	2	2834	56.44	0.0032427330086587	-0.0303395075125722
3	D	26	50	20120529	2	2836	56.48	0.0028103584251665	-0.0302500797179555
3	D	26	50	20120529	2	2838	56.52	0.0027465066828254	-0.0299885209195946
3	D	26	50	20120529	2	2840	56.56	0.0031517849344625	-0.0297460893596648
3	D	26	50	20120529	2	2842	56.6	0.0030735223559207	-0.0300592810951879
3	D	26	50	20120529	2	2844	56.64	0.0030445026936208	-0.0298457065629984
3	D	26	50	20120529	2	2846	56.68	0.0031072796336546	-0.0303024834015092
3	D	26	50	20120529	2	2848	56.72	0.0032224107597674	-0.0300076340158901
3	D	26	50	20120529	2	2850	56.76	0.0029059026934405	-0.030230365580896
3	D	26	50	20120529	2	2852	56.8	0.0029563759754816	-0.0296587263168492
3	D	26	50	20120529	2	2854	56.84	0.0029759204069136	-0.029892665524337
3	D	26	50	20120529	2	2856	56.88	0.0028399649860948	-0.0292579169800692
3	D	26	50	20120529	2	2858	56.92	0.0031252047905577	-0.029820201221401
3	D	26	50	20120529	2	2860	56.96	0.0030264007600225	-0.0298509391531791
3	D	26	50	20120529	2	2862	57	0.0031007459669964	-0.029558720204786
3	D	26	50	20120529	2	2864	57.04	0.0030944810009151	-0.0298108320565502
3	D	26	50	20120529	2	2866	57.08	0.003109408025066	-0.0292104347597126
3	D	26	50	20120529	2	2868	57.12	0.0031100514922368	-0.0291843495905546
3	D	26	50	20120529	2	2870	57.16	0.0030109151215145	-0.029310921704387
3	D	26	50	20120529	2	2872	57.2	0.0029117151111818	-0.0294375715999653
3	D	26	50	20120529	2	2874	57.24	0.0028443844034772	-0.0295876055167975
3	D	26	50	20120529	2	2876	57.28	0.0028204205546628	-0.0291282053121284
3	D	26	50	20120529	2	2878	57.32	0.0031602772869045	-0.0296209385304626
3	D	26	50	20120529	2	2880	57.36	0.0034439543853809	-0.0301470118335298
3	D	26	50	20120529	2	2882	57.4	0.0033502061683312	-0.0301144990637308
3	D	26	50	20120529	2	2884	57.44	0.0033395359270031	-0.0295964089962232
3	D	26	50	20120529	2	2886	57.48	0.0035593471410028	-0.0293715914662128
3	D	26	50	20120529	2	2888	57.52	0.0033155367228496	-0.0297354686158114
3	D	26	50	20120529	2	2890	57.56	0.0031481786898784	-0.0296224163836353
3	D	26	50	20120529	2	2892	57.6	0.0034144751036733	-0.0294463467951198
3	D	26	50	20120529	2	2894	57.64	0.0029685452831858	-0.0296020234240659
3	D	26	50	20120529	2	2896	57.68	0.0029919575887109	-0.0301817873450285
3	D	26	50	20120529	2	2898	57.72	0.0030297524461653	-0.0301869138691921
3	D	26	50	20120529	2	2900	57.76	0.0029690544000682	-0.0297556918697533
3	D	26	50	20120529	2	2902	57.8	0.0031731537013899	-0.029868008710877
3	D	26	50	20120529	2	2904	57.84	0.0030529596907238	-0.0300367385310037
3	D	26	50	20120529	2	2906	57.88	0.0029378922042214	-0.0298314442192218
3	D	26	50	20120529	2	2908	57.92	0.0033418410951098	-0.0299000830744716
3	D	26	50	20120529	2	2910	57.96	0.003399753140489	-0.0298202507188756
3	D	26	50	20120529	2	2912	58	0.0033257332026344	-0.0295087843238986
3	D	26	50	20120529	2	2914	58.04	0.0035037190505268	-0.0297430558715735
3	D	26	50	20120529	2	2916	58.08	0.003667732468423	-0.0295156149754049
3	D	26	50	20120529	2	2918	58.12	0.0037481092962405	-0.0292837334486504
3	D	26	50	20120529	2	2920	58.16	0.0041001282651186	-0.0290337217040262
3	D	26	50	20120529	2	2922	58.2	0.0040684003838468	-0.0294785837932741
3	D	26	50	20120529	2	2924	58.24	0.0043641831504171	-0.0292332884508805
3	D	26	50	20120529	2	2926	58.28	0.0040899105721305	-0.0292496367596615
3	D	26	50	20120529	2	2928	58.32	0.0045410659117309	-0.0291696134852347
3	D	26	50	20120529	2	2930	58.36	0.00464496111109067	-0.0290940449835292
3	D	26	50	20120529	2	2932	58.4	0.004330510725497	-0.0287350468707208
3	D	26	50	20120529	2	2934	58.44	0.0044125492542503	-0.028339081215392
3	D	26	50	20120529	2	2936	58.48	0.00477142008783807	-0.027817886949115
3	D	26	50	20120529	2	2938	58.52	0.00499089189058275	-0.0279099381098899
3	D	26	50	20120529	2	2940	58.56	0.00531087185120528	-0.0274219778623287
3	D	26	50	20120529	2	2942	58.6	0.00554551109440642	-0.0274613142125661
3	D	26	50	20120529	2	2944	58.64	0.00621134405277511	-0.0266145043446205
3	D	26	50	20120529	2	2946	58.68	0.00662404692561464	-0.0264731183437223
3	D	26	50	20120529	2	2948	58.72	0.00697892260588873	-0.0260784608359386
3	D	26	50	20120529	2	2950	58.76	0.00793548251734226	-0.0257036800997741
3	D	26	50	20120529	2	2952	58.8	0.00809421384758302	-0.0248257928887954
3	D	26	50	20120529	2	2954	58.84	0.00915872775132031	-0.0244949022705391
3	D	26	50	20120529	2	2956	58.88	0.00966971139567696	-0.024320699443926
3	D	26	50	20120529	2	2958	58.92	0.00990551736506705	-0.0241626469361952
3	D	26	50	20120529	2	2960	58.96	0.0103847236306772	-0.0240372486196196
3	D	26	50	20120529	2	2962	59	0.0107207902705717	-0.0238530119477814
3	D	26	50	20120529	2	2964	59.04	0.0108118231975817	-0.0240901755621914
3	D	26	50	20120529	2	2966	59.08	0.0110252138820081	-0.0239559949793934
3	D	26	50	20120529	2	2968	59.12	0.0113908375853563	-0.0237630608941467
3	D	26	50	20120529	2	2970	59.16	0.0121581757221643	-0.0237993920405640
3	D	26	50	20120529	2	2972	59.2	0.0128396498825328	-0.0238548928518194
3	D	26	50	20120529	2	2974	59.24	0.0138392372416216	-0.0242493382275687
3	D	26	50	20120529	2	2976	59.28	0.0142715411144356	-0.0245257533394023
3	D	26	50	20120529	2	2978	59.32	0.0159069730333029	-0.0244191145657316
3	D	26	50	20120529	2	2980	59.36	0.0171112678055451	-0.0248060221831934
3	D	26	50	20120529	2	2982	59.4	0.0182913512415995	-0.0247506910775656
3	D	26	50	20120529	2	2984	59.44	0.0197256324944227	-0.0249053918991536
3	D	26	50	20120529	2	2986	59.48	0.0209779398171075	-0.0255505349131047
3	D	26	50	20120529	2	2988	59.52	0.0222344756383438	-0.0252904539679165
3	D	26	50	20120529	2	2990	59.56	0.0233660798334801	-0.0257392334287322
3	D	26	50	20120529	2	2992	59.6	0.024561728104002	-0.0258595108779984
3	D	26	50	20120529	2	2994	59.64	0.0255487416903077	-0.0261788063592568
3	D	26	50	20120529	2	2996	59.68	0.0262156077316837	-0.0259445482466107
3	D	26	50	20120529	2	2998	59.72	0.0266858316198524	-0.0265232465576541
3	D	26	50	20120529	2	3000	59.76	0.027070171025485	-0.0264235883421273
3	D	26	50	20120529	2	3002	59.8	0.0274650010673232	-0.026257578054681
3	D	26	50	20120529	2	3004	59.84	0.0275669941494416	-0.0262998347559247
3	D	26	50	20120529	2	3006	59.88	0.0277776695438283	-0.0254302772628283
3	D	26	50	20120529	2	3008	59.92	0.0283079006347688	-0.0250325579826821
3	D	26	50	20120529	2	3010	59.96	0.0283110614020807	-0.0246642472735655
3	D	26	50	20120529	2	3012	60	0.0280466600344595	-0.0243864391613729
3	D	26	50	20120529	2	3014	60.04	0.0281572091086302	-0.023735236242307
3	D	26	50	20120529	2	3016	60.08	0.0282475632131302	-0.0232029403995654
3	D	26	50	20120529	2	3018	60.12	0.0283063874262571	-0.0226573438782697
3	D	26	50	20120529	2	3020	60.16	0.0284249763045299	-0.0218209001957363
3	D	26	50	20120529	2	3022	60.2	0.0282030437701867	-0.0211110074138319
3	D	26	50	20120529	2	3024	60.24	0.028652438413902	-0.0189560712138946
3	D	26	50	20120529	2	3026	60.28	0.0287940153336311	-0.0177843811353329
3	D	26	50	20120529	2	3028	60.32	0.0290712577603988	-0.0164558123462971
3	D	26	50	20120529	2	3030	60.36	0.0286486978190295	-0.0148070726778079
3	D	26	50	20120529	2	3032	60.4	0.0285261279295786	-0.0135404323006684
3	D	26	50	20120529	2	3034	60.44	0.0286292453114791	-0.0123563324980968
3	D	26	50	20120529	2	3036	60.48	0.0290412976460799	-0.0112215180381740
3	D	26	50	20120529	2	3038	60.52	0.0296264426496474	-0.00942244039693668
3	D	26	50	20120529	2	3040	60.56	0.0304761021579211	-0.00837507383264316
3	D	26	50	20120529	2	3042	60.6	0.0312553550439921	-0.00727653395059518
3	D	26	50	20120529	2	3044	60.64	0.0317249234441747	-0.0064147617031597
3	D	26	50	20120529	2	3046	60.68	0.0310912426311466	-0.00702841725214463
3	D	26	50	20120529	2	3048	60.72	0.0309758286623213	-0.00745012159430866
3	D	26	50	20120529	2	3050	60.76	0.0300625507569442	-0.00750572140051336
3	D	26	50	20120529	2	3052	60.8	0.0296536096921806	-0.00751651892106208
3	D	26	50	20120529	2	3054	60.84	0.0295330550570561	-0.00674627457538338
3	D	26	50	20120529	2	3056	60.88	0.0290057938145965	-0.00620048713525674
3	D	26	50	20120529	2	3058	60.92	0.0284795790901731	-0.00583931113356227
3	D	26	50	20120529	2	3060	60.96	0.0279194373823884	-0.00521835824259549
3	D	26	50	20120529	2	3062	61	0.0279555634678392	-0.00534372120383206
3	D	26	50	20120529	2	3064	61.04	0.0273257646710398	-0.004144418605465
3	D	26	50	20120529	2	3066	61.08	0.0271916887400454	-0.0028519603455308
3	D	26	50	20120529	2	3068	61.12	0.0270251855991727	-0.0014560813548871
3	D	26	50	20120529	2	3070	61.16	0.027068448513366	0.0004314815076275
3	D	26	50	20120529	2	3072	61.2	0.0266914333197729	0.0016877132729479
3	D	26	50	20120529	2	3074	61.24	0.026747393750436	0.003139587342487
3	D	26	50	20120529	2	3076	61.28	0.0266819722310407	0.0039430869200849
3	D	26	50	20120529	2	3078	61.32	0.026546426932155	0.0052951387253239
3	D	26	50	20120529	2	3080	61.36	0.0266281189785855	0.0067733242381909
3	D	26	50	20120529	2	3082	61.4	0.0259559998409321	0.0084417568305362
3	D	26	50	20120529	2	3084	61.44	0.0256628687247912	0.0096675617910622
3	D	26	50	20120529	2	3086	61.48	0.0250030037476557	0.0109880059231821
3	D	26	50	20120529	2	3088	61.52	0.0244586022368202	0.0120460497998715
3	D	26	50	20120529	2	3090	61.56	0.0241092207762359	0.0129400449033257
3	D	26	50	20120529	2	3092	61.6	0.0234132862821921	0.0139930683218687
3	D	26	50	20120529	2	3094	61.64	0.0231373732161731	0.0144614558537267
3	D	26	50	20120529	2	3096	61.68	0.0230709051787416	0.0154485769202631
3	D	26	50	20120529	2	3098	61.72	0.0223423023514070	0.0156393543298272
3	D	26	50	20120529	2	3100	61.76	0.0224509139529972	0.0161283893796958
3	D	26	50	20120529	2	3102	61.8	0.022031246078363	0.0157832505597987
3	D	26	50	20120529	2	3104	61.84	0.0219542421498918	0.0163922816304346
3	D	26	50	20120529	2	3106	61.88	0.0215629292571832	0.0165209750646106
3	D	26	50	20120529	2	3108	61.92	0.0214350136404665	0.0174530125128926
3	D	26	50	20120529	2	3110	61.96	0.0211769903760115	0.017828698345737
3	D	26	50	20120529	2	3112	62	0.021478217864797	0.0185806356968508
3	D	26	50	20120529	2	3114	62.04	0.0216494084165223	0.0188028793581777
3	D	26	50	20120529	2	3116	62.08	0.021407295054644	0.0184397093153603
3	D	26	50	20120529	2	3118	62.12	0.0218118308441608	0.0186690240444991
3	D	26	50	20120529	2	3120	62.16	0.0218734198448022	0.0188308807867127
3	D	26	50	20120529	2	3122	62.2	0.0219969513994755	0.018831092918747
3	D	26	50	20120529	2	3124	62.24	0.0220193666844391	0.0189295928933663
3	D	26	50	20120529	2	3126	62.28	0.0221508178350616	0.0182788425226404
3	D	26	50	20120529	2	3128	62.32	0.0218514288239073	0.0185095007546634
3	D	26	50	20120529	2	3130	62.36	0.0221045023408939	0.0182267287528669
3	D	26	50	20120529	2	3132	62.4	0.0218005878463399	0.0179775443231768
3	D	26	50	20120529	2	3134	62.44	0.0223354434156295	0.0176999342008829
3	D	26	50	20120529	2	3136	62.48	0.0228958962503979	0.017532491315098
3	D	26	50	20120529	2	3138	62.52	0.0228490150708053	0.017619536159862
3	D	26	50	20120529	2	3140	62.56	0.0229977196268888	0.0170894182060065
3	D	26	50	20120529	2	3142	62.6	0.0235315145360065	0.0165452995378834
3	D	26	50	20120529	2	3144	62.64	0.0239122208269973	0.0165284703964912
3	D	26	50	20120529	2	3146	62.68	0.0244363283732128	0.0163398143072706
3	D	26	50	20120529	2	3148	62.72	0.0249664463270684	0.0156462132656047
3	D	26	50	20120529	2	3150	62.76	0.0258727450885152	0.0151886444674989
3	D	26	50	20120529	2	3152	62.8	0.0266977972808036	0.0143080136822092
3	D	26	50	20120529	2	3154	62.84	0.0277413454684787	0.0138481114317254
3	D	26	50	20120529	2	3156	62.88	0.0289174054669482	0.0137498235891405
3	D	26	50	20120529	2	3158	62.92	0.0294352834024214	0.0129308595862381
3	D	26	50	20120529	2	3160	62.96	0.0306823581349254	0.0124033367142695
3	D	26	50	20120529	2	3162	63	0.0313277557073178	0.0118802686150223
3	D	26	50	20120529	2	3164	63.04	0.0313602755481846	0.01168709411347
3	D	26	50	20120529	2	3166	63.08	0.0313493153930762	0.0116874476668606
3	D	26	50	20120529	2	3168	63.12	0.0316279013227281	0.0108594397682268
3	D	26	50	20120529	2	3170	63.16	0.0312409300656559	0.01035672927321
3	D	26	50	20120529	2	3172	63.2	0.0315977361474427	0.009707746669437
3	D	26	50	20120529	2	3174	63.24	0.0319774807732111	0.008724557116604
3	D	26	50	20120529	2	3176	63.28	0.031928584339292	0.0075818372028674
3	D	26	50	20120529	2	3178	63.32	0.0324316908141063	0.0063465923668127
3	D	26	50	20120529	2	3180	63.36	0.0332181491182776	0.0051532648207466
3	D	26	50	20120529	2	3182	63.4	0.0334384185374714	0.0028277970926042
3	D	26	50	20120529	2	3184	63.44	0.0335968189417386	0.002438172770889
3	D	26	50	20120529	2	3186	63.48	0.034366624881213	0.0009413196389986
3	D	26	50	20120529	2	3188	63.52	0.0347208288100449	-0.000356023314579901
3	D	26	50	20120529	2	3190	63.56	0.0357380726254599	-0.0023659036294246
3	D	26	50	20120529	2	3192	63.6	0.0361476076599197	-0.0032974248897563
3	D	26	50	20120529	2	3194	63.64	0.0361438104965047	-0.0037301954530459
3	D	26	50	20120529	2	3196	63.68	0.0363156303732653	-0.0042931868011588
3	D	26	50	20120529	2	3198	63.72	0.0362854934822511	-0.004613067766832
3	D	26	50	20120529	2	3200	63.76	0.0358092358519185	-0.00508546459413929
3	D	26	50	20120529	2	3202	63.8	0.0357661164804018	-0.00522789004200589
3	D	26	50	20120529	2	3204	63.84	0.035291895317599	-0.00594429527736504
3	D	26	50	20120529	2	3206	63.88	0.0353146217295463	-0.00577256732448607
3	D	26	50	20120529	2	3208	63.92	0.0347284514211461	-0.00586734084636851
3	D	26	50	20120529	2	3210	63.96	0.0339688136771852	-0.00660125404562984
3	D	26	50	20120529	2	3212	64	0.033620408023959	-0.00768077982633171
3	D	26	50	20120529	2	3214	64.04	0.0328109051097888	-0.0081287956118237
3	D	26	50	20120529	2	3216	64.08	0.0319763281891578	-0.00871493763595266
3	D	26	50	20120529	2	3218	64.12	0.031092430570539	-0.00927014373840472
3	D	26	50	20120529	2	3220	64.16	0.0303823822251427	-0.00959544114202178
3	D	26	50	20120529	2	3222	64.2	0.0300053387472784	-0.00995449582337268
3	D	26	50	20120529	2	3224	64.24	0.0292947176453893	-0.0104838571729724
3	D	26	50	20120529	2	3226	64.28	0.028613985947141	-0.0112699477816175
3	D	26	50	20120529	2	3228	64.32	0.0280191323674679	-0.0114714378589166
3	D	26	50	20120529	2	3230	64.36	0.0274207856802956	-0.0116698590927853
3	D	26	50	20120529	2	3232	64.4	0.0266146485944039	-0.0114274275328555
3	D	26	50	20120529	2	3234	64.44	0.0258667700362141	-0.0117684934176930
3	D	26	50	20120529	2	3236	64.48	0.024908767626927	-0.0117404354206155
3	D	26	50	20120529	2	3238	64.52	0.0240187181793119	-0.0116147259770562
3	D	26	50	20120529	2	3240	64.56	0.0232652393354151	-0.0117039487107063
3	D	26	50	20120529	2	3242	64.6	0.0224137979180527	-0.0119704431143999
3	D	26	50	20120529	2	3244	64.64	0.0221330482416504	-0.0115653982080006
3	D	26	50	20120529	2	3246	64.68	0.0218837931012822	-0.0116922390224099
3	D	26	50	20120529	2	3248	64.72	0.0216236626586193	-0.0114866830811189
3	D	26	50	20120529	2	3250	64.76	0.0218059901421482	-0.0118895995961069
3	D	26	50	20120529	2	3252	64.8	0.0219257811019490	-0.0116133259056295
3	D	26	50	20120529	2	3254	64.84	0.0219108540777982	-0.0118570443999010
3	D	26	50	20120529	2	3256	64.88	0.0219192969327656	-0.0115656456953740
3	D	26	50	20120529	2	3258	64.92	0.0219820738727993	-0.0117008869383438
3	D	26	50	20120529	2	3260	64.96	0.0215531146150603	-0.0114157390577625
3	D	26	50	20120529	2	3262	65	0.0219306884230105	-0.0108369933705647
3	D	26	50	20120529	2	3264	65.04	0.0215115296652587	-0.0110545277007290
3	D	26	50	20120529	2	3266	65.08	0.0215804372210853	-0.0112350025644912
3	D	26	50	20120529	2	3268	65.12	0.0217106085084340	-0.0110109982072791
3	D	26	50	20120529	2	3270	65.16	0.0218430637506858	-0.0111533953708745
3	D	26	50	20120529	2	3272	65.2	0.0218613283188439	-0.0113412807137035
3	D	26	50	20120529	2	3274	65.24	0.0218607060648764	-0.0112816857541851
3	D	26	50	20120529	2	3276	65.28	0.0222062903620457	-0.0111242625714896
3	D	26	50	20120529	2	3278	65.32	0.0219442507310736	-0.0106747830749605
3	D	26	50	20120529	2	3280	65.36	0.0219805253089485	-0.0106591842993676
3	D	26	50	20120529	2	3282	65.4	0.0218287801937059	-0.0105654077980466
3	D	26	50	20120529	2	3284	65.44	0.0217684851984741	-0.0107987318226347
3	D	26	50	20120529	2	3286	65.48	0.0221157524097826	-0.0106703000179678
3	D	26	50	20120529	2	3288	65.52	0.0220532512413935	-0.0105962305826385
3	D	26	50	20120529	2	3290	65.56	0.0223882925764553	-0.0105856098387851
3	D	26	50	20120529	2	3292	65.6	0.0227872917198755	-0.0105727475664353
3	D	26	50	20120529	2	3294	65.64	0.0228005994694974	-0.0112949722906036
3	D	26	50	20120529	2	3296	65.68	0.0228676190502183	-0.0112441171709007
3	D	26	50	20120529	2	3298	65.72	0.0226998296821105	-0.0112998725405973
3	D	26	50	20120529	2	3300	65.76	0.0229679857867399	-0.0117590181868251
3	D	26	50	20120529	2	3302	65.8	0.0226675290443459	-0.0123554274014169
3	D	26	50	20120529	2	3304	65.84	0.022776034579919	-0.0121296411351162
3	D	26	50	20120529	2	3306	65.88	0.0226793165143883	-0.0125198367991106
3	D	26	50	20120529	2	3308	65.92	0.0228099049947378	-0.0132565572122932
3	D	26	50	20120529	2	3310	65.96	0.0228824965768944	-0.0139451519379483
3	D	26	50	20120529	2	3312	66	0.0228194155809448	-0.0146834491992530
3	D	26	50	20120529	2	3314	66.04	0.0226026590682398	-0.0150853121251370
3	D	26	50	20120529	2	3316	66.08	0.0229557669815610	-0.0161848843830855
3	D	26	50	20120529	2	3318	66.12	0.0231552488756015	-0.0166424743943947
3	D	26	50	20120529	2	3320	66.16	0.0233176147346976	-0.0170183440750022
3	D	26	50	20120529	2	3322	66.2	0.0235336429274179	-0.0171058202549028
3	D	26	50	20120529	2	3324	66.24	0.0238174260919115	-0.0177555311786605
3	D	26	50	20120529	2	3326	66.28	0.0242080884463814	-0.0176521663093866
3	D	26	50	20120529	2	3328	66.32	0.0241461317502139	-0.0182162536730104
3	D	26	50	20120529	2	3330	66.36	0.0247364457043518	-0.0191577734232281
3	D	26	50	20120529	2	3332	66.4	0.0250823411285048	-0.0191918771832847
3	D	26	50	20120529	2	3334	66.44	0.0254024130130089	-0.0199550928875584
3	D	26	50	20120529	2	3336	66.48	0.0253289870448505	-0.019967849093891
3	D	26	50	20120529	2	3338	66.52	0.0251189692597703	-0.0206803369576824
3	D	26	50	20120529	2	3340	66.56	0.0251985611990607	-0.0208237664971783
3	D	26	50	20120529	2	3342	66.6	0.0250298808764086	-0.0207738094030874
3	D	26	50	20120529	2	3344	66.64	0.0245594851612921	-0.0209988390651322
3	D	26	50	20120529	2	3346	66.68	0.0242876662435361	-0.0210831332645175
3	D	26	50	20120529	2	3348	66.72	0.023741709097782	-0.0215795929355886
3	D	26	50	20120529	2	3350	66.76	0.0233111588497853	-0.0222911474184288
3	D	26	50	20120529	2	3352	66.8	0.0226835181428821	-0.0222211565750134
3	D	26	50	20120529	2	3354	66.84	0.0224620876543535	-0.0230359910743137
3	D	26	50	20120529	2	3356	66.88	0.0216530995139201	-0.0236570302323078
3	D	26	50	20120529	2	3358	66.92	0.0212413017377604	-0.0244291696241600
3	D	26	50	20120529	2	3360	66.96	0.0200264286480717	-0.0249155813078705
3	D	26	50	20120529	2	3362	67	0.0199625627635949	-0.0259446479486669
3	D	26	50	20120529	2	3364	67.04	0.0196294801143170	-0.0262074441838948
3	D	26	50	20120529	2	3366	67.08	0.0194905477739494	-0.0263428409903564
3	D	26	50	20120529	2	3368	67.12	0.0193880597170843	-0.0267720123801298
3	D	26	50	20120529	2	3370	67.16	0.0189033380185809	-0.0271155955651083
3	D	26	50	20120529	2	3372	67.2	0.0190728597983025	-0.0276371999533184
3	D	26	50	20120529	2	3374	67.24	0.0192222290347604	-0.0278833862502563
3	D	26	50	20120529	2	3376	67.28	0.0189289069997886	-0.0285197964954598
3	D	26	50	20120529	2	3378	67.32	0.0193526407384146	-0.0286945579364301
3	D	26	50	20120529	2	3380	67.36	0.0193156944090976	-0.0296122764723931
3	D	26	50	20120529	2	3382	67.4	0.0193379470595016	-0.0303770336694497
3	D	26	50	20120529	2	3384	67.44	0.0192831745682309	-0.0316918704447949
3	D	26	50	20120529	2	3386	67.48	0.0190572398095061	-0.0328370440190621
3	D	26	50	20120529	2	3388	67.52	0.0196638384328148	-0.0338047479333872
3	D	26	50	20120529	2	3390	67.56	0.0196810352697333	-0.034790087090835
3	D	26	50	20120529	2	3392	67.6	0.0196656203419034	-0.0358904866637175
3	D	26	50	20120529	2	3394	67.64	0.0199262599014488	-0.0369156500750818
3	D	26	50	20120529	2	3396	67.68	0.0201295531010399	-0.0374080085268219
3	D	26	50	20120529	2	3398	67.72	0.0204312755645722	-0.0382392125481067
3	D	26	50	20120529	2	3400	67.76	0.0209258260473341	-0.0384049583776169
3	D	26	50	20120529	2	3402	67.8	0.0208956325877774	-0.0388984482002069
3	D	26	50	20120529	2	3404	67.84	0.021118866198598	-0.0393309854182588
3	D	26	50	20120529	2	3406	67.88	0.0208380033851107	-0.0394831547975701
3	D	26	50	20120529	2	3408	67.92	0.0211193611733448	-0.0396199799597297
3	D	26	50	20120529	2	3410	67.96	0.0210948245680377	-0.0390443243291657
3	D	26	50	20120529	2	3412	68	0.0206624287713421	-0.0387813513172425
3	D	26	50	20120529	2	3414	68.04	0.0205201588869674	-0.038669628445815
3	D	26	50	20120529	2	3416	68.08	0.020649276585212	-0.0381472179558744
3	D	26	50	20120529	2	3418	68.12	0.0205673936199506	-0.0381981296441198
3	D	26	50	20120529	2	3420	68.16	0.0199853033176778	-0.0382969831721297
3	D	26	50	20120529	2	3422	68.2	0.019636770385231	-0.0378464854418357
3	D	26	50	20120529	2	3424	68.24	0.0193642514317617	-0.0381932506073296
3	D	26	50	20120529	2	3426	68.28	0.0188008287485123	-0.0379279441430284
3	D	26	50	20120529	2	3428	68.32	0.0181719279773249	-0.0376914876353996
3	D	26	50	20120529	2	3430	68.36	0.0180247083454819	-0.0375478035374625
3	D	26	50	20120529	2	3432	68.4	0.0178614373897059	-0.037076092603733
3	D	26	50	20120529	2	3434	68.44	0.0177911509756560	-0.036994492481184
3	D	26	50	20120529	2	3436	68.48	0.0172374156553088	-0.0373932299950951
3	D	26	50	20120529	2	3438	68.52	0.0170753467810608	-0.0369242767778122
3	D	26	50	20120529	2	3440	68.56	0.0163873318829663	-0.0363737234379804
3	D	26	50	20120529	2	3442	68.6	0.0155888669056505	-0.0361089826591041
3	D	26	50	20120529	2	3444	68.64	0.0147783104023763	-0.0357710563283751
3	D	26	50	20120529	2	3446	68.68	0.0140511217886041	-0.0357235387526793
3	D	26	50	20120529	2	3448	68.72	0.0135710669948565	-0.0354462821837761
3	D	26	50	20120529	2	3450	68.76	0.0124991638252559	-0.0350236444606609
3	D	26	50	20120529	2	3452	68.8	0.0116819605182386	-0.0347094769177797
3	D	26	50	20120529	2	3454	68.84	0.0106430085246412	-0.0344105828813722
3	D	26	50	20120529	2	3456	68.88	0.00951303774616945	-0.034132534352874
3	D	26	50	20120529	2	3458	68.92	0.00818703575474938	-0.0335422062566004
3	D	26	50	20120529	2	3460	68.96	0.00663149276002053	-0.0330743349126927
3	D	26	50	20120529	2	3462	69	0.00589837859142194	-0.0324380943731167
3	D	26	50	20120529	2	3464	69.04	0.0045164020272031	-0.0317544564659977
3	D	26	50	20120529	2	3466	69.08	0.002837475970225	-0.0309818998811445
3	D	26	50	20120529	2	3468	69.12	0.0016044090230563	-0.0305837846212009
3	D	26	50	20120529	2	3470	69.16	0.000501428510422499	-0.0297517674271177
3	D	26	50	20120529	2	3472	69.2	-0.000690561189613501	-0.0293955779424442
3	D	26	50	20120529	2	3474	69.24	-0.0022316664780841	-0.028791530560402
3	D	26	50	20120529	2	3476	69.28	-0.0034380613574665	-0.0282652309831649
3	D	26	50	20120529	2	3478	69.32	-0.0047230087291709	-0.0279114018209269
3	D	26	50	20120529	2	3480	69.36	-0.0058344250257043	-0.0272512610721468
3	D	26	50	20120529	2	3482	69.4	-0.0070482515973569	-0.0267398743769249
3	D	26	50	20120529	2	3484	69.44	-0.0079162251712634	-0.025996210175151
3	D	26	50	20120529	2	3486	69.48	-0.0088657422991763	-0.0256736139194381
3	D	26	50	20120529	2	3488	69.52	-0.0101739605550496	-0.0257801749113629
3	D	26	50	20120529	2	3490	69.56	-0.0106192681215696	-0.0253672528354212
3	D	26	50	20120529	2	3492	69.6	-0.0118440477772628	-0.0253595453715062
3	D	26	50	20120529	2	3494	69.64	-0.0123959446199789	-0.0260651672284523
3	D	26	50	20120529	2	3496	69.68	-0.0138551301736355	-0.0262474593566422
3	D	26	50	20120529	2	3498	69.72	-0.0145553073083664	-0.0268489243847195
3	D	26	50	20120529	2	3500	69.76	-0.0155505601028865	-0.0273035233343443
3	D	26	50	20120529	2	3502	69.8	-0.0174006342851829	-0.0281917908728708
3	D	26	50	20120529	2	3504	69.84	-0.0183345809217741	-0.0281052410028536
3	D	26	50	20120529	2	3506	69.88	-0.019366673979594	-0.0286857756702078
3	D	26	50	20120529	2	3508	69.92	-0.0207885242952039	-0.029348617566892
3	D	26	50	20120529	2	3510	69.96	-0.0221396639326952	-0.0301110200983674
3	D	26	50	20120529	2	3512	70	-0.0223373002780368	-0.0309121013707736
3	D	26	50	20120529	2	3514	70.04	-0.0230064354250737	-0.0317167181770858
3	D	26	50	20120529	2	3516	70.08	-0.0234098398437406	-0.0325651756038315
3	D	26	50	20120529	2	3518	70.12	-0.0236655296558176	-0.033019562421422
3	D	26	50	20120529	2	3520	70.16	-0.0238201739088631	-0.0329500538248313
3	D	26	50	20120529	2	3522	70.2	-0.0239432104887896	-0.0328524730890276
3	D	26	50	20120529	2	3524	70.24	-0.0237836871989539	-0.0329912074394964
3	D	26	50	20120529	2	3526	70.28	-0.0240624994027758	-0.0327227189946799
3	D	26	50	20120529	2	3528	70.32	-0.0241731616140315	-0.0325888636810013
3	D	26	50	20120529	2	3530	70.36	-0.0243589892761273	-0.0325508213361734
3	D	26	50	20120529	2	3532	70.4	-0.0243362911484512	-0.0320864643129682
3	D	26	50	20120529	2	3534	70.44	-0.0245627067397871	-0.032183479363347
3	D	26	50	20120529	2	3536	70.48	-0.0244796924036758	-0.0319744585988283
3	D	26	50	20120529	2	3538	70.52	-0.0245124314476448	-0.0320006922604103
3	D	26	50	20120529	2	3540	70.56	-0.0246402763536833	-0.0314061568787886
3	D	26	50	20120529	2	3542	70.6	-0.0246279019850125	-0.0313618212836082
3	D	26	50	20120529	2	3544	70.64	-0.0246578833125348	-0.030642976529854
3	D	26	50	20120529	2	3546	70.68	-0.0251832636509564	-0.0302312989618472
3	D	26	50	20120529	2	3548	70.72	-0.0255272003893256	-0.0292429051031046
3	D	26	50	20120529	2	3550	70.76	-0.0259649701975582	-0.0293425364485738
3	D	26	50	20120529	2	3552	70.8	-0.026517927700446	-0.0284029329577331
3	D	26	50	20120529	2	3554	70.84	-0.0270961996261004	-0.0269849010187416
3	D	26	50	20120529	2	3556	70.88	-0.0276741887090423	-0.0266575105790523
3	D	26	50	20120529	2	3558	70.92	-0.0287909224485702	-0.0256465600139899
3	D	26	50	20120529	2	3560	70.96	-0.0298873622234781	-0.0246820663644514
3	D	26	50	20120529	2	3562	71	-0.0305957417968707	-0.0235458871884408
3	D	26	50	20120529	2	3564	71.04	-0.0317235771128633	-0.0223835450615264
3	D	26	50	20120529	2	3566	71.08	-0.0324762922814364	-0.0217190768192454
3	D	26	50	20120529	2	3568	71.12	-0.0328335933379699	-0.0207547953017413
3	D	26	50	20120529	2	3570	71.16	-0.033922396359641	-0.0195053376193847
3	D	26	50	20120529	2	3572	71.2	-0.0349910468380482	-0.0184842047166732
3	D	26	50	20120529	2	3574	71.24	-0.0363574599820131	-0.0167194076121878
3	D	26	50	20120529	2	3576	71.28	-0.0368950025570711	-0.0156371099729037
3	D	26	50	20120529	2	3578	71.32	-0.0377170141902005	-0.0145437107571549
3	D	26	50	20120529	2	3580	71.36	-0.0381120747488494	-0.0133316590235231
3	D	26	50	20120529	2	3582	71.4	-0.0395133482571268	-0.0118312491445233
3	D	26	50	20120529	2	3584	71.44	-0.039726823794367	-0.0106153790342731
3	D	26	50	20120529	2	3586	71.48	-0.0401121262794355	-0.00938678100196143
3	D	26	50	20120529	2	3588	71.52	-0.040084407693613	-0.00852396930755761
3	D	26	50	20120529	2	3590	71.56	-0.040701782624267	-0.00762134750137298
3	D	26	50	20120529	2	3592	71.6	-0.0409549975626099	-0.00691558422307068
3	D	26	50	20120529	2	3594	71.64	-0.0409751501058737	-0.00572743269864293
3	D	26	50	20120529	2	3596	71.68	-0.041173776400709	-0.00492917985336144
3	D	26	50	20120529	2	3598	71.72	-0.0408057273211014	-0.0040975515680079
3	D	26	50	20120529	2	3600	71.76	-0.0409817969096169	-0.0033310478172017
3	D	26	50	20120529	2	3602	71.8	-0.0409948076743907	-0.0020784788650079
3	D	26	50	20120529	2	3604	71.84	-0.0406125457484813	-0.0017143188726968
3	D	26	50	20120529	2	3606	71.88	-0.0407563005570965	-7.33361655971994e-05
3	D	26	50	20120529	2	3608	71.92	-0.0403729072603371	0.000500268855301401
3	D	26	50	20120529	2	3610	71.96	-0.0403178943527608	0.0017254020643852
3	D	26	50	20120529	2	3612	72	-0.0401898373146879	0.0032198722464229
3	D	26	50	20120529	2	3614	72.04	-0.0402057472172646	0.0042701379485193
3	D	26	50	20120529	2	3616	72.08	-0.0402286574769751	0.0057854677806021
3	D	26	50	20120529	2	3618	72.12	-0.0402240612828974	0.0070248138359877
3	D	26	50	20120529	2	3620	72.16	-0.0401609873580155	0.0079965199746943
3	D	26	50	20120529	2	3622	72.2	-0.0398667602263638	0.0091064654891228
3	D	26	50	20120529	2	3624	72.24	-0.039652931135733	0.0107775002344229
3	D	26	50	20120529	2	3626	72.28	-0.0391115701840566	0.0123765515093981
3	D	26	50	20120529	2	3628	72.32	-0.0390308185896451	0.0135016998196222
3	D	26	50	20120529	2	3630	72.36	-0.0393486630877884	0.014499215355842
3	D	26	50	20120529	2	3632	72.4	-0.0389466728826839	0.0153145801852282
3	D	26	50	20120529	2	3634	72.44	-0.0384374852895514	0.0170961357204277
3	D	26	50	20120529	2	3636	72.48	-0.0383628148134581	0.0186752465841735
3	D	26	50	20120529	2	3638	72.52	-0.0379954728406317	0.0198973392340982
3	D	26	50	20120529	2	3640	72.56	-0.0378525665601539	0.0217818495166385
3	D	26	50	20120529	2	3642	72.6	-0.0376340705647673	0.0225359081880958
3	D	26	50	20120529	2	3644	72.64	-0.0373982928796484	0.0238549734619925
3	D	26	50	20120529	2	3646	72.68	-0.0374900258423718	0.0248083443218629
3	D	26	50	20120529	2	3648	72.72	-0.0378010184758054	0.0262680884898766
3	D	26	50	20120529	2	3650	72.76	-0.0376081338880334	0.0277703934150499
3	D	26	50	20120529	2	3652	72.8	-0.0375209334797774	0.0284005104099008
3	D	26	50	20120529	2	3654	72.84	-0.037400753611247	0.0291208825143024
3	D	26	50	20120529	2	3656	72.88	-0.0374811940786747	0.028501343836898
3	D	26	50	20120529	2	3658	72.92	-0.0377969596828814	0.028791993008237
3	D	26	50	20120529	2	3660	72.96	-0.0376685066650111	0.0287637511633964
3	D	26	50	20120529	2	3662	73	-0.0378555081243637	0.028290230036307
3	D	26	50	20120529	2	3664	73.04	-0.0382630491177005	0.0287737850086214
3	D	26	50	20120529	2	3666	73.08	-0.0387184612401237	0.0291106153238396
3	D	26	50	20120529	2	3668	73.12	-0.0394862872806108	0.0296823323696324
3	D	26	50	20120529	2	3670	73.16	-0.0399846137135842	0.0300767989585851
3	D	26	50	20120529	2	3672	73.2	-0.0408140782521872	0.0311736347132904
3	D	26	50	20120529	2	3674	73.24	-0.041414659396788	0.0322845348218736
3	D	26	50	20120529	2	3676	73.28	-0.0421050077472605	0.034473666705749
3	D	26	50	20120529	2	3678	73.32	-0.04283763401218	0.0351099991692066
3	D	26	50	20120529	2	3680	73.36	-0.0437168152285683	0.0364532545660876
3	D	26	50	20120529	2	3682	73.4	-0.0442422804198037	0.0375636102024492
3	D	26	50	20120529	2	3684	73.44	-0.0451511459788662	0.0391515386877564
3	D	26	50	20120529	2	3686	73.48	-0.0458836520356329	0.0400880874773024
3	D	26	50	20120529	2	3688	73.52	-0.0468496235383441	0.0410351226604133
3	D	26	50	20120529	2	3690	73.56	-0.0481157830828723	0.0427398015463622
3	D	26	50	20120529	2	3692	73.6	-0.0487303013021303	0.0441324766361804
3	D	26	50	20120529	2	3694	73.64	-0.0496504027879459	0.0445780811875485
3	D	26	50	20120529	2	3696	73.68	-0.0508913610467926	0.0455666306097829
3	D	26	50	20120529	2	3698	73.72	-0.0516067551194547	0.0464125283099808
3	D	26	50	20120529	2	3700	73.76	-0.0526441939045403	0.0470796411316234
3	D	26	50	20120529	2	3702	73.8	-0.0537539555712058	0.0481361717998011
3	D	26	50	20120529	2	3704	73.84	-0.0547238868718915	0.048866266622444
3	D	26	50	20120529	2	3706	73.88	-0.055712323157041	0.0498246367272574
3	D	26	50	20120529	2	3708	73.92	-0.0569424485399999	0.0508508890830647
3	D	26	50	20120529	2	3710	73.96	-0.0575263490356325	0.0520179263990062
3	D	26	50	20120529	2	3712	74	-0.0587189270485105	0.0527920951873205
3	D	26	50	20120529	2	3714	74.04	-0.0598338152393395	0.0535236042235258
3	D	26	50	20120529	2	3716	74.08	-0.0604948681558674	0.0536276408442418
3	D	26	50	20120529	2	3718	74.12	-0.0616058601883321	0.0539619750725224
3	D	26	50	20120529	2	3720	74.16	-0.0627543783776743	0.0537326956987226
3	D	26	50	20120529	2	3722	74.2	-0.0635830156013434	0.0541103826437578
3	D	26	50	20120529	2	3724	74.24	-0.0650636689168768	0.0542461754300169
3	D	26	50	20120529	2	3726	74.28	-0.0665043565571375	0.053972213978714
3	D	26	50	20120529	2	3728	74.32	-0.0671220214015718	0.0539598325389754
3	D	26	50	20120529	2	3730	74.36	-0.0683037948228332	0.0540649934594735
3	D	26	50	20120529	2	3732	74.4	-0.0699492747290612	0.0544008267541302
3	D	26	50	20120529	2	3734	74.44	-0.070724475893276	0.0547428543041901
3	D	26	50	20120529	2	3736	74.48	-0.0721582056028099	0.0547671787774629
3	D	26	50	20120529	2	3738	74.52	-0.0726408766916478	0.0548035240660159
3	D	26	50	20120529	2	3740	74.56	-0.0736593225885908	0.0541499452681652
3	D	26	50	20120529	2	3742	74.6	-0.0744304932441528	0.0542697291568982
3	D	26	50	20120529	2	3744	74.64	-0.0758056038015263	0.0537148624657011
3	D	26	50	20120529	2	3746	74.68	-0.0768785676312988	0.0534791130648535
3	D	26	50	20120529	2	3748	74.72	-0.0782656990039524	0.0531667839996034
3	D	26	50	20120529	2	3750	74.76	-0.079290508861926	0.0529862596383665
3	D	26	50	20120529	2	3752	74.8	-0.0803656647227203	0.0532998614958227
3	D	26	50	20120529	2	3754	74.84	-0.0807306732431687	0.0533676023254604
3	D	26	50	20120529	2	3756	74.88	-0.0811449671062659	0.0534313126464453
3	D	26	50	20120529	2	3758	74.92	-0.0811042377556696	0.0540122715778682
3	D	26	50	20120529	2	3760	74.96	-0.0816911363840544	0.0537902400485756
3	D	26	50	20120529	2	3762	75	-0.0820081323540604	0.0544999631248526
3	D	26	50	20120529	2	3764	75.04	-0.0817597257418295	0.054640889506343
3	D	26	50	20120529	2	3766	75.08	-0.0819537558425871	0.0551369956240235
3	D	26	50	20120529	2	3768	75.12	-0.0815582710198695	0.0561250359293755
3	D	26	50	20120529	2	3770	75.16	-0.081345856142801	0.0565552396950494
3	D	26	50	20120529	2	3772	75.2	-0.0818421036818378	0.0577136220239892
3	D	26	50	20120529	2	3774	75.24	-0.0816767821163963	0.0586256483503636
3	D	26	50	20120529	2	3776	75.28	-0.0818026471234475	0.0595873135727773
3	D	26	50	20120529	2	3778	75.32	-0.0820842877543941	0.0606774600973326
3	D	26	50	20120529	2	3780	75.36	-0.0824249010908917	0.0625529194130736
3	D	26	50	20120529	2	3782	75.4	-0.0822116376856858	0.0634619758909671
3	D	26	50	20120529	2	3784	75.44	-0.0820426391649823	0.0652021656794672
3	D	26	50	20120529	2	3786	75.48	-0.0820248907847745	0.0668264606665308
3	D	26	50	20120529	2	3788	75.52	-0.0816347234050514	0.0677017032981479
3	D	26	50	20120529	2	3790	75.56	-0.0813045186803729	0.0690642839233587
3	D	26	50	20120529	2	3792	75.6	-0.0813280441229829	0.0701933425340827
3	D	26	50	20120529	2	3794	75.64	-0.0809514249091874	0.0716617346180303
3	D	26	50	20120529	2	3796	75.68	-0.0809154614582962	0.0736804254833686
3	D	26	50	20120529	2	3798	75.72	-0.0810021527496697	0.0749867345509326
3	D	26	50	20120529	2	3800	75.76	-0.0806070356224783	0.0759687503065088
3	D	26	50	20120529	2	3802	75.8	-0.0795367870827456	0.0772553735212847
3	D	26	50	20120529	2	3804	75.84	-0.079100374212426	0.0777596686425981
3	D	26	50	20120529	2	3806	75.88	-0.0780791833269585	0.0786521660938897
3	D	26	50	20120529	2	3808	75.92	-0.0770855236440165	0.0796896663972653
3	D	26	50	20120529	2	3810	75.96	-0.0765107377547934	0.0805175965141532
3	D	26	50	20120529	2	3812	76	-0.0752980708382619	0.0812593303144144
3	D	26	50	20120529	2	3814	76.04	-0.0741509102939395	0.0827756005985162
3	D	26	50	20120529	2	3816	76.08	-0.0729514804163518	0.0835309674175187
3	D	26	50	20120529	2	3818	76.12	-0.0726253698399364	0.0841512344149077
3	D	26	50	20120529	2	3820	76.16	-0.0717442228666964	0.0850649083000823
3	D	26	50	20120529	2	3822	76.2	-0.0706212383032228	0.0855302835570527
3	D	26	50	20120529	2	3824	76.24	-0.0692719371433626	0.0863761246887077
3	D	26	50	20120529	2	3826	76.28	-0.0685477183780714	0.0865784986494837
3	D	26	50	20120529	2	3828	76.32	-0.0673728604611299	0.0876388052678727
3	D	26	50	20120529	2	3830	76.36	-0.0660903808920919	0.0881194257470447
3	D	26	50	20120529	2	3832	76.4	-0.065238882906187	0.0887517206307817
3	D	26	50	20120529	2	3834	76.44	-0.0641234926695434	0.0896945768128167
3	D	26	50	20120529	2	3836	76.48	-0.0627372805357053	0.0901063958021797
3	D	26	50	20120529	2	3838	76.52	-0.0611832719626916	0.0911866428317977
3	D	26	50	20120529	2	3840	76.56	-0.059803918764631	0.0920908202729007
3	D	26	50	20120529	2	3842	76.6	-0.0587084689392168	0.0928327167077217
3	D	26	50	20120529	2	3844	76.64	-0.0582554963351887	0.0930537582875207
3	D	26	50	20120529	2	3846	76.68	-0.0572085540349639	0.0935010740372997
3	D	26	50	20120529	2	3848	76.72	-0.0563148417742222	0.0941826542636857
3	D	26	50	20120529	2	3850	76.76	-0.0555170839036875	0.0947711085269887
3	D	26	50	20120529	2	3852	76.8	-0.0550520904843793	0.0960959437922197
3	D	26	50	20120529	2	3854	76.84	-0.0548414433742638	0.0967110559811737
3	D	26	50	20120529	2	3856	76.88	-0.0546279678370236	0.0974534473907417
3	D	26	50	20120529	2	3858	76.92	-0.0549275689802123	0.0985737166641757
3	D	26	50	20120529	2	3860	76.96	-0.0548632222631243	0.0997623631633507
3	D	26	50	20120529	2	3862	77	-0.0544808896265368	0.100478450200658
3	D	26	50	20120529	2	3864	77.04	-0.054119911614741	0.101516836508831
3	D	26	50	20120529	2	3866	77.08	-0.0537211741008299	0.103242106344248
3	D	26	50	20120529	2	3868	77.12	-0.0535291238990597	0.104516029921233
3	D	26	50	20120529	2	3870	77.16	-0.0526011876701086	0.106060563263379
3	D	26	50	20120529	2	3872	77.2	-0.0522600086481861	0.107098949571552
3	D	26	50	20120529	2	3874	77.24	-0.0514476136672808	0.108124890800375
3	D	26	50	20120529	2	3876	77.28	-0.0512474317375269	0.109282495311856
3	D	26	50	20120529	2	3878	77.32	-0.0506101871063216	0.111087880345581
3	D	26	50	20120529	2	3880	77.36	-0.0499668613567981	0.112062132068700
3	D	26	50	20120529	2	3882	77.4	-0.0498050753252626	0.113157299051402
3	D	26	50	20120529	2	3884	77.44	-0.049268381278342	0.114551006517120
3	D	26	50	20120529	2	3886	77.48	-0.0486997260049118	0.115649991876441
3	D	26	50	20120529	2	3888	77.52	-0.0483197268207022	0.117118935503677
3	D	26	50	20120529	2	3890	77.56	-0.0476868662515402	0.118325966779163
3	D	26	50	20120529	2	3892	77.6	-0.0472824011727015	0.120461429258346
3	D	26	50	20120529	2	3894	77.64	-0.0469877497769811	0.121304795516267
3	D	26	50	20120529	2	3896	77.68	-0.0461825672852439	0.122255642004929
3	D	26	50	20120529	2	3898	77.72	-0.045521705287547	0.123864027089416
3	D	26	50	20120529	2	3900	77.76	-0.0452544896349366	0.124197710779458
3	D	26	50	20120529	2	3902	77.8	-0.0446682981133329	0.124831985562182
3	D	26	50	20120529	2	3904	77.84	-0.0442220430237261	0.124774780623584
3	D	26	50	20120529	2	3906	77.88	-0.043327482234847	0.124785457935980
3	D	26	50	20120529	2	3908	77.92	-0.0430389826681229	0.124655350288242
3	D	26	50	20120529	2	3910	77.96	-0.0424579530260219	0.124386437579357
3	D	26	50	20120529	2	3912	78	-0.0417403103537957	0.124457784653578
3	D	26	50	20120529	2	3914	78.04	-0.0404303950416476	0.124585417427582
3	D	26	50	20120529	2	3916	78.08	-0.039981311524916	0.124423560685369
3	D	26	50	20120529	2	3918	78.12	-0.0394387484917116	0.124854400847146
3	D	26	50	20120529	2	3920	78.16	-0.0392388494046702	0.124743172950465
3	D	26	50	20120529	2	3922	78.2	-0.0385455312057167	0.125452047498605
3	D	26	50	20120529	2	3924	78.24	-0.0387744923814649	0.125940092598980
3	D	26	50	20120529	2	3926	78.28	-0.0388254747803885	0.125944264528989
3	D	26	50	20120529	2	3928	78.32	-0.0386009683773618	0.126530809603983
3	D	26	50	20120529	2	3930	78.36	-0.0389666840045914	0.126983923629367
3	D	26	50	20120529	2	3932	78.4	-0.0394275054938907	0.127293848531561
3	D	26	50	20120529	2	3934	78.44	-0.0396317886429755	0.127881524977405
3	D	26	50	20120529	2	3936	78.48	-0.0401598559871656	0.128216127906263
3	D	26	50	20120529	2	3938	78.52	-0.0403594015208165	0.128705304377488
3	D	26	50	20120529	2	3940	78.56	-0.0406776702830285	0.129692354733346
3	D	26	50	20120529	2	3942	78.6	-0.0407121770939504	0.130329599364551
3	D	26	50	20120529	2	3944	78.64	-0.0409071971442017	0.130905325705793
3	D	26	50	20120529	2	3946	78.68	-0.0416408911403608	0.132400432283934
3	D	26	50	20120529	2	3948	78.72	-0.0419489775649238	0.133128964400591
3	D	26	50	20120529	2	3950	78.76	-0.0417215720240942	0.133972967054615
3	D	26	50	20120529	2	3952	78.8	-0.0419496139610269	0.134952663499949
3	D	26	50	20120529	2	3954	78.84	-0.0421764538164315	0.135802040165510
3	D	26	50	20120529	2	3956	78.88	-0.0423135618213036	0.137603818954652
3	D	26	50	20120529	2	3958	78.92	-0.0425614027481095	0.138922926654955
3	D	26	50	20120529	2	3960	78.96	-0.0428088901215248	0.140208446783152
3	D	26	50	20120529	2	3962	79	-0.0432284165748028	0.141490219245409
3	D	26	50	20120529	2	3964	79.04	-0.0431440587358072	0.142728575351301
3	D	26	50	20120529	2	3966	79.08	-0.0436422861738312	0.144201761619225
3	D	26	50	20120529	2	3968	79.12	-0.0439061784245701	0.145237531632307
3	D	26	50	20120529	2	3970	79.16	-0.0442567619666824	0.146849876514769
3	D	26	50	20120529	2	3972	79.2	-0.0444483879043839	0.147874474240708
3	D	26	50	20120529	2	3974	79.24	-0.0443926678900264	0.148749023907680
3	D	26	50	20120529	2	3976	79.28	-0.043918057818494	0.149237776114836
3	D	26	50	20120529	2	3978	79.32	-0.043306622584802	0.149516871161370
3	D	26	50	20120529	2	3980	79.36	-0.0431200171052468	0.149577611633874
3	D	26	50	20120529	2	3982	79.4	-0.0428526600312802	0.150536519139841
3	D	26	50	20120529	2	3984	79.44	-0.0429616958969392	0.150506679233675
3	D	26	50	20120529	2	3986	79.48	-0.0432256588583561	0.150058868509150
3	D	26	50	20120529	2	3988	79.52	-0.0434326997238875	0.150014462203291
3	D	26	50	20120529	2	3990	79.56	-0.0435656357987506	0.149761317975626
3	D	26	50	20120529	2	3992	79.6	-0.0434707420687154	0.149605895905122
3	D	26	50	20120529	2	3994	79.64	-0.0438398518084948	0.149907123393907
3	D	26	50	20120529	2	3996	79.68	-0.0436071429668063	0.150097405828724
3	D	26	50	20120529	2	3998	79.72	-0.0438456500841005	0.150072444959348
3	D	26	50	20120529	2	4000	79.76	-0.043384687173445	0.150120457509791
3	D	26	50	20120529	2	4002	79.8	-0.0440525495282757	0.150343549699255
3	D	26	50	20120529	2	4004	79.84	-0.0434684086163375	0.151114366801427
3	D	26	50	20120529	2	4006	79.88	-0.0437421296513348	0.151163086458651
3	D	26	50	20120529	2	4008	79.92	-0.0437134918266967	0.151802664542234
[truncated: 1,394 more rows]
