# Supplementary material for: How Do Ants Make Sense of Gravity? A Boltzmann Walker Analysis of Lasius niger Trajectories on Various Inclines
Source: PLoS One. 2013 Oct 29;8(10):e76531. doi: 10.1371/journal.pone.0076531 (PMC3812222; doi:10.1371/journal.pone.0076531)
Supplement: Dataset S3 — Trajectories for . (ZIP) [file pone.0076531.s007.zip › Incline3/3-D-26-50-20120529-03.txt]

Pente	Colonie	Temperature	Humidite	Date	Indiv	Frame	Time	X	Y
3	D	26	50	20120529	3	18	0	0	0
3	D	26	50	20120529	3	20	0.04	0.00152640312427616	-0.00116174815721825
3	D	26	50	20120529	3	22	0.08	0.00360915079292207	-0.00117080619508526
3	D	26	50	20120529	3	24	0.12	0.00427411188862956	-0.00195316115860533
3	D	26	50	20120529	3	26	0.16	0.00566121214858484	-0.00222118008451915
3	D	26	50	20120529	3	28	0.2	0.00791745341574234	-0.00365095494582582
3	D	26	50	20120529	3	30	0.24	0.0100742705197175	-0.00467129588894239
3	D	26	50	20120529	3	32	0.28	0.0118534996736069	-0.00605475737740168
3	D	26	50	20120529	3	34	0.32	0.0133933024713866	-0.00857292725976665
3	D	26	50	20120529	3	36	0.36	0.0137681044207545	-0.0096949289448144
3	D	26	50	20120529	3	38	0.4	0.0137737612750040	-0.0120589283356773
3	D	26	50	20120529	3	40	0.44	0.013596510818164	-0.0132917477954726
3	D	26	50	20120529	3	42	0.48	0.0129689323366575	-0.0144485249920191
3	D	26	50	20120529	3	44	0.52	0.0119274163738715	-0.0144068947873835
3	D	26	50	20120529	3	46	0.56	0.0109473508187978	-0.0154802984375738
3	D	26	50	20120529	3	48	0.6	0.00968709420167885	-0.0158812788941949
3	D	26	50	20120529	3	50	0.64	0.00872455216685648	-0.0158298298047957
3	D	26	50	20120529	3	52	0.68	0.00732015324660625	-0.0173807412501078
3	D	26	50	20120529	3	54	0.72	0.00521652471471189	-0.0194792786131776
3	D	26	50	20120529	3	56	0.76	0.00397646448147723	-0.0205984235868294
3	D	26	50	20120529	3	58	0.8	0.00388971662156127	-0.0204236833590626
3	D	26	50	20120529	3	60	0.84	0.00305162538022772	-0.0200169838227953
3	D	26	50	20120529	3	62	0.88	0.00171010946602842	-0.0198488267591613
3	D	26	50	20120529	3	64	0.92	-0.000220030417101820	-0.0197727208563022
3	D	26	50	20120529	3	66	0.96	-0.00263448894787016	-0.0199717289887994
3	D	26	50	20120529	3	68	1	-0.00432639041428302	-0.0197146886027702
3	D	26	50	20120529	3	70	1.04	-0.00644643796563653	-0.0197716814093339
3	D	26	50	20120529	3	72	1.08	-0.00855270400582469	-0.0203068834609462
3	D	26	50	20120529	3	74	1.12	-0.0095169996654644	-0.0196056315239078
3	D	26	50	20120529	3	76	1.16	-0.0102386374910044	-0.0196961765472388
3	D	26	50	20120529	3	78	1.2	-0.0097562280316755	-0.0197198151269338
3	D	26	50	20120529	3	80	1.24	-0.00863527286466389	-0.0199189858939907
3	D	26	50	20120529	3	82	1.28	-0.00827462012198749	-0.0207345911396825
3	D	26	50	20120529	3	84	1.32	-0.0074573673174955	-0.0212899315924229
3	D	26	50	20120529	3	86	1.36	-0.00747124075254238	-0.0223702351905841
3	D	26	50	20120529	3	88	1.4	-0.00682148740237787	-0.0234353430640176
3	D	26	50	20120529	3	90	1.44	-0.00643024522034735	-0.0248673050065985
3	D	26	50	20120529	3	92	1.48	-0.00656695017435415	-0.0229120628327361
3	D	26	50	20120529	3	94	1.52	-0.00572029586990044	-0.0229315436245578
3	D	26	50	20120529	3	96	1.56	-0.00528171288886948	-0.0221191132883135
3	D	26	50	20120529	3	98	1.6	-0.0053292799620399	-0.0213691063387124
3	D	26	50	20120529	3	100	1.64	-0.00533127400316285	-0.0214590361791437
3	D	26	50	20120529	3	102	1.68	-0.00412767926663398	-0.0205394720944818
3	D	26	50	20120529	3	104	1.72	-0.00255420404393423	-0.0196711661803882
3	D	26	50	20120529	3	106	1.76	-0.00047156951237331	-0.0188553700158655
3	D	26	50	20120529	3	108	1.8	0.00109877322728578	-0.0177752785497386
3	D	26	50	20120529	3	110	1.84	0.00288460675851146	-0.0167816450297475
3	D	26	50	20120529	3	112	1.88	0.00396425981843395	-0.0164819873180163
3	D	26	50	20120529	3	114	1.92	0.00538156343744083	-0.0163612205508574
3	D	26	50	20120529	3	116	1.96	0.00765612796261923	-0.0149788833621802
3	D	26	50	20120529	3	118	2	0.00917947638560065	-0.0145796932999292
3	D	26	50	20120529	3	120	2.04	0.010616065988511	-0.0142579282482375
3	D	26	50	20120529	3	122	2.08	0.0103008527761218	-0.0140211739072325
3	D	26	50	20120529	3	124	2.12	0.0150222502210704	-0.0119487398859650
3	D	26	50	20120529	3	126	2.16	0.0165447218316432	-0.0120306935619045
3	D	26	50	20120529	3	128	2.2	0.0185360900909563	-0.0111824341250575
3	D	26	50	20120529	3	130	2.24	0.0203520605131962	-0.0103767778717770
3	D	26	50	20120529	3	132	2.28	0.0225405560009686	-0.0103073399858644
3	D	26	50	20120529	3	134	2.32	0.0249935094249047	-0.0105822631023898
3	D	26	50	20120529	3	136	2.36	0.0240373596353842	-0.0103295431387937
3	D	26	50	20120529	3	138	2.4	0.0258138240017592	-0.0101497258843380
3	D	26	50	20120529	3	140	2.44	0.0246359962363368	-0.0105054713059529
3	D	26	50	20120529	3	142	2.48	0.0243956506414115	-0.00987480276781264
3	D	26	50	20120529	3	144	2.52	0.0240567343611888	-0.0093856970072659
3	D	26	50	20120529	3	146	2.56	0.0238968575179625	-0.00866126610994028
3	D	26	50	20120529	3	148	2.6	0.0236350865875672	-0.0090801561671152
3	D	26	50	20120529	3	150	2.64	0.0225250703624606	-0.00793407749616804
3	D	26	50	20120529	3	152	2.68	0.0213641424491085	-0.00727264981304614
3	D	26	50	20120529	3	154	2.72	0.0205871028072626	-0.00603853634784126
3	D	26	50	20120529	3	156	2.76	0.0189236341045212	-0.00426829452114074
3	D	26	50	20120529	3	158	2.8	0.0174420261948333	-0.00253043111395075
3	D	26	50	20120529	3	160	2.84	0.0165372052865591	-0.00044106492583292
3	D	26	50	20120529	3	162	2.88	0.0158739037704671	0.00115066779395705
3	D	26	50	20120529	3	164	2.92	0.0155278881381613	0.00293889841717096
3	D	26	50	20120529	3	166	2.96	0.0147353911420786	0.00455984171809176
3	D	26	50	20120529	3	168	3	0.014148265532417	0.00621667846633236
3	D	26	50	20120529	3	170	3.04	0.0129308546364906	0.00856998569555686
3	D	26	50	20120529	3	172	3.08	0.0121078884092066	0.0107421116613448
3	D	26	50	20120529	3	174	3.12	0.0109540103504630	0.0113604270440178
3	D	26	50	20120529	3	176	3.16	0.0099981363325872	0.0127443835072239
3	D	26	50	20120529	3	178	3.2	0.00847769411847644	0.0118835729250108
3	D	26	50	20120529	3	180	3.24	0.00793992526924845	0.0119557826695056
3	D	26	50	20120529	3	182	3.28	0.0067430197628696	0.0112156398595020
3	D	26	50	20120529	3	184	3.32	0.00555521472076463	0.00951943918385956
3	D	26	50	20120529	3	186	3.36	0.00474897156885573	0.00875859228730276
3	D	26	50	20120529	3	188	3.4	0.00383607550114046	0.00763615219605066
3	D	26	50	20120529	3	190	3.44	0.00274280356461231	0.00613442709843796
3	D	26	50	20120529	3	192	3.48	0.00173160551217649	0.00438315694667667
3	D	26	50	20120529	3	194	3.52	0.000400929544932781	0.00351057303655685
3	D	26	50	20120529	3	196	3.56	-0.00185520777752789	0.00138358169661209
3	D	26	50	20120529	3	198	3.6	-0.00249257968795382	0.00144607579393336
3	D	26	50	20120529	3	200	3.64	-0.00500838783366963	-0.00049754154444629
3	D	26	50	20120529	3	202	3.68	-0.00719524990477746	-0.00296829284606489
3	D	26	50	20120529	3	204	3.72	-0.0080009203001936	-0.00451054223330744
3	D	26	50	20120529	3	206	3.76	-0.00990858832981769	-0.00498337746681907
3	D	26	50	20120529	3	208	3.8	-0.0117640153104478	-0.00529920671063604
3	D	26	50	20120529	3	210	3.84	-0.0137523359395341	-0.00550290296109245
3	D	26	50	20120529	3	212	3.88	-0.0155750450893986	-0.00440328120566925
3	D	26	50	20120529	3	214	3.92	-0.0161997739305769	-0.00535695612145554
3	D	26	50	20120529	3	216	3.96	-0.0154034302736047	-0.00541677735514393
3	D	26	50	20120529	3	218	4	-0.0146571497767404	-0.00598826105569889
3	D	26	50	20120529	3	220	4.04	-0.0140153089514573	-0.00666729569767234
3	D	26	50	20120529	3	222	4.08	-0.0132444989203537	-0.007262318982973
3	D	26	50	20120529	3	224	4.12	-0.0115729126317643	-0.00749112459522935
3	D	26	50	20120529	3	226	4.16	-0.0106838177783038	-0.00812170120948807
3	D	26	50	20120529	3	228	4.2	-0.00902860101169889	-0.00909569130309786
3	D	26	50	20120529	3	230	4.24	-0.00779122071316491	-0.00979527446813258
3	D	26	50	20120529	3	232	4.28	-0.0066178760047352	-0.0107278351754326
3	D	26	50	20120529	3	234	4.32	-0.00504010581544654	-0.0116455494687549
3	D	26	50	20120529	3	236	4.36	-0.00304256027129291	-0.0134679870896155
3	D	26	50	20120529	3	238	4.4	-0.00103236882946455	-0.0150877283090083
3	D	26	50	20120529	3	240	4.44	0.00070375509504373	-0.0162292602833524
3	D	26	50	20120529	3	242	4.48	0.00284371477335544	-0.0167100787524236
3	D	26	50	20120529	3	244	4.52	0.00359382071790595	-0.0166989983891624
3	D	26	50	20120529	3	246	4.56	0.0058805191954495	-0.0170923477494009
3	D	26	50	20120529	3	248	4.6	0.00807278356236559	-0.0178426375417145
3	D	26	50	20120529	3	250	4.64	0.0102748625714045	-0.0188093868618849
3	D	26	50	20120529	3	252	4.68	0.0124343171836736	-0.0192776824698613
3	D	26	50	20120529	3	254	4.72	0.0147930620640454	-0.0198518750964950
3	D	26	50	20120529	3	256	4.76	0.0163293010436479	-0.0211198801897222
3	D	26	50	20120529	3	258	4.8	0.0179776107912142	-0.0212104874384499
3	D	26	50	20120529	3	260	4.84	0.0200479070165502	-0.0225033324857933
3	D	26	50	20120529	3	262	4.88	0.0219970864568706	-0.0242634937982212
3	D	26	50	20120529	3	264	4.92	0.0235333084659103	-0.0265064746919111
3	D	26	50	20120529	3	266	4.96	0.0240694806680264	-0.0280839860801179
3	D	26	50	20120529	3	268	5	0.0241267308614584	-0.0295410757692750
3	D	26	50	20120529	3	270	5.04	0.024332788848564	-0.0306638128453752
3	D	26	50	20120529	3	272	5.08	0.0237109732873242	-0.0318498996180019
3	D	26	50	20120529	3	274	5.12	0.0236022273354455	-0.0328846726105225
3	D	26	50	20120529	3	276	5.16	0.022824982632633	-0.0343133040801640
3	D	26	50	20120529	3	278	5.2	0.0222866551690479	-0.0349639201006015
3	D	26	50	20120529	3	280	5.24	0.0215686730855667	-0.0360754778184912
3	D	26	50	20120529	3	282	5.28	0.0210756075270453	-0.0361179749360405
3	D	26	50	20120529	3	284	5.32	0.0206487766607177	-0.035342158588926
3	D	26	50	20120529	3	286	5.36	0.0208341164191345	-0.0346484090548361
3	D	26	50	20120529	3	288	5.4	0.021357283513331	-0.0345046754594243
3	D	26	50	20120529	3	290	5.44	0.0219500087015928	-0.0336101570969521
3	D	26	50	20120529	3	292	5.48	0.0214033939465322	-0.0329839645447367
3	D	26	50	20120529	3	294	5.52	0.0208362094552068	-0.0322124544779197
3	D	26	50	20120529	3	296	5.56	0.0203092381265275	-0.0317605071787243
3	D	26	50	20120529	3	298	5.6	0.0196838658181783	-0.0304800852904195
3	D	26	50	20120529	3	300	5.64	0.0190395006216865	-0.0290403239600421
3	D	26	50	20120529	3	302	5.68	0.0176702095531222	-0.0279708037402941
3	D	26	50	20120529	3	304	5.72	0.0171367186999203	-0.0267001823519765
3	D	26	50	20120529	3	306	5.76	0.0155994190601461	-0.0247541325662696
3	D	26	50	20120529	3	308	5.8	0.0138494499848622	-0.0229118577717696
3	D	26	50	20120529	3	310	5.84	0.0129691444686918	-0.0213766865234067
3	D	26	50	20120529	3	312	5.88	0.0119853538750948	-0.0198007505691085
3	D	26	50	20120529	3	314	5.92	0.0103655278028883	-0.0175347420359824
3	D	26	50	20120529	3	316	5.96	0.0095492790900256	-0.0159329683998996
3	D	26	50	20120529	3	318	6	0.00838362770337519	-0.0141405092781342
3	D	26	50	20120529	3	320	6.04	0.00719051936041132	-0.0123828610232066
3	D	26	50	20120529	3	322	6.08	0.00643220390613124	-0.0115597180192274
3	D	26	50	20120529	3	324	6.12	0.00554354533755471	-0.00938332324980146
3	D	26	50	20120529	3	326	6.16	0.00472282629562135	-0.00826299175097087
3	D	26	50	20120529	3	328	6.2	0.00420919453636916	-0.00619892230794999
3	D	26	50	20120529	3	330	6.24	0.00371040636266764	-0.00471876891691091
3	D	26	50	20120529	3	332	6.28	0.00190385672407353	-0.00355915127242437
3	D	26	50	20120529	3	334	6.32	0.00126762325556531	-0.00262508442768038
3	D	26	50	20120529	3	336	6.36	0.00119095873834907	-0.00171052665902932
3	D	26	50	20120529	3	338	6.4	0.000996228601878106	0.000178770736419580
3	D	26	50	20120529	3	340	6.44	0.000504697465071901	0.00198260720629427
3	D	26	50	20120529	3	342	6.48	0.00039095933931804	0.0040928330444571
3	D	26	50	20120529	3	344	6.52	0.00101865095790953	0.00555447225864436
3	D	26	50	20120529	3	346	6.56	0.000947692792417461	0.00744026240445856
3	D	26	50	20120529	3	348	6.6	0.00111946317170330	0.00969671085390296
3	D	26	50	20120529	3	350	6.64	0.00108714839180307	0.0109004187275169
3	D	26	50	20120529	3	352	6.68	-0.000125044763185029	0.0122391839963374
3	D	26	50	20120529	3	354	6.72	-0.00141958757391011	0.0114505053768731
3	D	26	50	20120529	3	356	6.76	-0.00262352879276176	0.0119634194227424
3	D	26	50	20120529	3	358	6.8	-0.0044946111175273	0.0116837516197153
3	D	26	50	20120529	3	360	6.84	-0.00524367054404164	0.0106299291705096
3	D	26	50	20120529	3	362	6.88	-0.00582242330230721	0.0106698948457823
3	D	26	50	20120529	3	364	6.92	-0.00744236958266653	0.00960700728764166
3	D	26	50	20120529	3	366	6.96	-0.00914239570599519	0.00746107962809676
3	D	26	50	20120529	3	368	7	-0.0105909541518373	0.00652927481794576
3	D	26	50	20120529	3	370	7.04	-0.0114778138407625	0.00532167149307436
3	D	26	50	20120529	3	372	7.08	-0.01302844951443	0.00343699857597439
3	D	26	50	20120529	3	374	7.12	-0.0133165460302888	0.00222174364862375
3	D	26	50	20120529	3	376	7.16	-0.0139662923093855	0.00100221072524694
3	D	26	50	20120529	3	378	7.2	-0.0145181962231694	-0.00079801950004371
3	D	26	50	20120529	3	380	7.24	-0.0152525336864994	-0.00267900131974585
3	D	26	50	20120529	3	382	7.28	-0.0156094811896424	-0.00440872592788438
3	D	26	50	20120529	3	384	7.32	-0.0152930509050614	-0.0065094694641115
3	D	26	50	20120529	3	386	7.36	-0.0154113498695539	-0.00719472664575938
3	D	26	50	20120529	3	388	7.4	-0.0146350173344892	-0.00759275705288929
3	D	26	50	20120529	3	390	7.44	-0.0141146150278072	-0.00912092794411841
3	D	26	50	20120529	3	392	7.48	-0.0134740469947303	-0.00984352036381294
3	D	26	50	20120529	3	394	7.52	-0.0128901323569621	-0.0106391427718684
3	D	26	50	20120529	3	396	7.56	-0.0127863432236195	-0.0103804689691748
3	D	26	50	20120529	3	398	7.6	-0.0119118218409192	-0.0100735563418685
3	D	26	50	20120529	3	400	7.64	-0.0113394542568878	-0.0109793954839076
3	D	26	50	20120529	3	402	7.68	-0.0103678612552662	-0.0106591043963013
3	D	26	50	20120529	3	404	7.72	-0.0088493777269393	-0.0114052858982162
3	D	26	50	20120529	3	406	7.76	-0.00796577002210081	-0.0117742612877072
3	D	26	50	20120529	3	408	7.8	-0.00664740054127687	-0.0126692152279566
3	D	26	50	20120529	3	410	7.84	-0.00516650327390397	-0.0128801487163185
3	D	26	50	20120529	3	412	7.88	-0.00394687206268458	-0.0140359988958748
3	D	26	50	20120529	3	414	7.92	-0.00310398663737459	-0.0144332232012742
3	D	26	50	20120529	3	416	7.96	-0.0015303629222508	-0.0156428566297144
3	D	26	50	20120529	3	418	8	6.97914393031109e-06	-0.0169760852524382
3	D	26	50	20120529	3	420	8.04	0.00123480642985045	-0.0179771716779030
3	D	26	50	20120529	3	422	8.08	0.0029250320531919	-0.0190164489406198
3	D	26	50	20120529	3	424	8.12	0.00448031341841171	-0.0189466575013167
3	D	26	50	20120529	3	426	8.16	0.0063203820397544	-0.0197592292589172
3	D	26	50	20120529	3	428	8.2	0.00810816718569616	-0.0195963754961421
3	D	26	50	20120529	3	430	8.24	0.0108499383744079	-0.0203675107963651
3	D	26	50	20120529	3	432	8.28	0.0126585548861234	-0.0212289294904100
3	D	26	50	20120529	3	434	8.32	0.015129497106573	-0.0211931216030107
3	D	26	50	20120529	3	436	8.36	0.0168270271429641	-0.0212000017519916
3	D	26	50	20120529	3	438	8.4	0.0188193217121606	-0.0209340376783839
3	D	26	50	20120529	3	440	8.44	0.0201813012966075	-0.0211764833804494
3	D	26	50	20120529	3	442	8.48	0.0212654444845905	-0.0219313835089763
3	D	26	50	20120529	3	444	8.52	0.0222516887387182	-0.0241503128726110
3	D	26	50	20120529	3	446	8.56	0.0222943272776238	-0.0249738801406589
3	D	26	50	20120529	3	448	8.6	0.0231777886113586	-0.0271900920929335
3	D	26	50	20120529	3	450	8.64	0.0235605136922097	-0.0283209997878903
3	D	26	50	20120529	3	452	8.68	0.0248746377039194	-0.0304864068250433
3	D	26	50	20120529	3	454	8.72	0.0251192754370065	-0.0319700794865324
3	D	26	50	20120529	3	456	8.76	0.025504316292566	-0.0328295465658612
3	D	26	50	20120529	3	458	8.8	0.0254470477143577	-0.0351161814037944
3	D	26	50	20120529	3	460	8.84	0.025898210125026	-0.0369554792787456
3	D	26	50	20120529	3	462	8.88	0.0253600311538649	-0.0380917291654343
3	D	26	50	20120529	3	464	8.92	0.0253315418216509	-0.0390726913319066
3	D	26	50	20120529	3	466	8.96	0.0256792332970281	-0.0393083629510082
3	D	26	50	20120529	3	468	9	0.0256578362458294	-0.0398125725124011
3	D	26	50	20120529	3	470	9.04	0.0252321367503517	-0.0395833497071439
3	D	26	50	20120529	3	472	9.08	0.0251943701771685	-0.0390377531858481
3	D	26	50	20120529	3	474	9.12	0.0248217461166867	-0.0373307762028604
3	D	26	50	20120529	3	476	9.16	0.0254246819268688	-0.0377466398430118
3	D	26	50	20120529	3	478	9.2	0.0254315762179854	-0.0379623427666128
3	D	26	50	20120529	3	480	9.24	0.0254616989668639	-0.0369079051345074
3	D	26	50	20120529	3	482	9.28	0.0254221292713887	-0.0365052502490285
3	D	26	50	20120529	3	484	9.32	0.0253424454082168	-0.0363056269336318
3	D	26	50	20120529	3	486	9.36	0.0253013483620943	-0.0346936497466964
3	D	26	50	20120529	3	488	9.4	0.0253364420716445	-0.0341432166150174
3	D	26	50	20120529	3	490	9.44	0.0253574290009102	-0.0324857017513736
3	D	26	50	20120529	3	492	9.48	0.0255570452452391	-0.0307457240949079
3	D	26	50	20120529	3	494	9.52	0.0255096388267294	-0.0290693456022410
3	D	26	50	20120529	3	496	9.56	0.0260753828001201	-0.0270401734345066
3	D	26	50	20120529	3	498	9.6	0.026000853745383	-0.0257726138185516
3	D	26	50	20120529	3	500	9.64	0.0264417843209275	-0.0240652549979020
3	D	26	50	20120529	3	502	9.68	0.0267196419305948	-0.0221430912792636
3	D	26	50	20120529	3	504	9.72	0.0269232391861018	-0.0204322252089793
3	D	26	50	20120529	3	506	9.76	0.0270301608024851	-0.0181974778666495
3	D	26	50	20120529	3	508	9.8	0.0267696343800247	-0.0172946722127018
3	D	26	50	20120529	3	510	9.84	0.0275533066834781	-0.0152457030349932
3	D	26	50	20120529	3	512	9.88	0.027840462747318	-0.0139625163591739
3	D	26	50	20120529	3	514	9.92	0.0277671357741089	-0.0121951029595982
3	D	26	50	20120529	3	516	9.96	0.0276499681804663	-0.0114159419974087
3	D	26	50	20120529	3	518	10	0.0276029455795174	-0.0107216338489616
3	D	26	50	20120529	3	520	10.04	0.0277494581045793	-0.00910193505597574
3	D	26	50	20120529	3	522	10.08	0.0276585948831968	-0.00804374975793007
3	D	26	50	20120529	3	524	10.12	0.0279766515133745	-0.00600247390200075
3	D	26	50	20120529	3	526	10.16	0.0280265732521263	-0.00333441859522767
3	D	26	50	20120529	3	528	10.2	0.0276412000563796	-0.00205724232704852
3	D	26	50	20120529	3	530	10.24	0.028373267706942	-0.00118446042702997
3	D	26	50	20120529	3	532	10.28	0.0285256492182877	0.00093212230109573
3	D	26	50	20120529	3	534	10.32	0.0295458628821837	0.00192306174425055
3	D	26	50	20120529	3	536	10.36	0.029949479432885	0.00288076716868961
3	D	26	50	20120529	3	538	10.4	0.0299896430980564	0.00444220036290575
3	D	26	50	20120529	3	540	10.44	0.0309853201566451	0.00658678451956646
3	D	26	50	20120529	3	542	10.48	0.0311279435944105	0.00783037321563916
3	D	26	50	20120529	3	544	10.52	0.0309418330896022	0.00945785018321816
3	D	26	50	20120529	3	546	10.56	0.0310768622005376	0.0100937088851324
3	D	26	50	20120529	3	548	10.6	0.03002866832131	0.0109202954991360
3	D	26	50	20120529	3	550	10.64	0.0297493187163345	0.0114628302480692
3	D	26	50	20120529	3	552	10.68	0.0291692931658628	0.0116027525379304
3	D	26	50	20120529	3	554	10.72	0.0281162838894554	0.0116427606396100
3	D	26	50	20120529	3	556	10.76	0.0268576196768077	0.0116412191468270
3	D	26	50	20120529	3	558	10.8	0.0255815606373429	0.0120206667877473
3	D	26	50	20120529	3	560	10.84	0.0245264229695241	0.0126762891241956
3	D	26	50	20120529	3	562	10.88	0.0233577593079859	0.0125847470803032
3	D	26	50	20120529	3	564	10.92	0.0218005687544568	0.0129517354997391
3	D	26	50	20120529	3	566	10.96	0.020139282890349	0.0137763726203470
3	D	26	50	20120529	3	568	11	0.0183843449757137	0.0142224558830060
3	D	26	50	20120529	3	570	11.04	0.0171727175061506	0.0146346284257596
3	D	26	50	20120529	3	572	11.08	0.0159703672775566	0.0150571812960611
3	D	26	50	20120529	3	574	11.12	0.0130174257197112	0.0156927925106018
3	D	26	50	20120529	3	576	11.16	0.0111082444815754	0.0157818808939635
3	D	26	50	20120529	3	578	11.2	0.0091382662023931	0.0166784710793046
3	D	26	50	20120529	3	580	11.24	0.00655188172884707	0.0173917296894875
3	D	26	50	20120529	3	582	11.28	0.00487702860692861	0.0174132257356356
3	D	26	50	20120529	3	584	11.32	0.00342618691329006	0.0175202817023072
3	D	26	50	20120529	3	586	11.36	0.00124992437283222	0.0176323581271253
3	D	26	50	20120529	3	588	11.4	0.000578455773417471	0.0172892699168936
3	D	26	50	20120529	3	590	11.44	0.000369929983645561	0.0164673997051205
3	D	26	50	20120529	3	592	11.48	0.000365545921602201	0.0167334132762028
3	D	26	50	20120529	3	594	11.52	0.000517998143626021	0.0167730112559493
3	D	26	50	20120529	3	596	11.56	0.00054911084199823	0.0164406710687916
3	D	26	50	20120529	3	598	11.6	0.00032637220592447	0.0158038507016550
3	D	26	50	20120529	3	600	11.64	-0.000228918749341328	0.0150624492415809
3	D	26	50	20120529	3	602	11.68	-0.00027445642604974	0.0145366446390906
3	D	26	50	20120529	3	604	11.72	-0.000469405765622878	0.0134528620755660
3	D	26	50	20120529	3	606	11.76	-0.00061867600713135	0.0127659078376432
3	D	26	50	20120529	3	608	11.8	-0.00075260203148809	0.0122369919653157
3	D	26	50	20120529	3	610	11.84	-0.00133650252712069	0.0112340599911519
3	D	26	50	20120529	3	612	11.88	-0.00205799186023657	0.00980956509618036
3	D	26	50	20120529	3	614	11.92	-0.00260631074263987	0.00871974384074436
3	D	26	50	20120529	3	616	11.96	-0.00338300390216298	0.00766996604232706
3	D	26	50	20120529	3	618	12	-0.00442166598198009	0.00664700173305226
3	D	26	50	20120529	3	620	12.04	-0.00529598230371382	0.00565615421377896
3	D	26	50	20120529	3	622	12.08	-0.0063930301904535	0.00495494470314756
3	D	26	50	20120529	3	624	12.12	-0.00771675105539747	0.00370165167360977
3	D	26	50	20120529	3	626	12.16	-0.00932770010907299	0.00247607581568093
3	D	26	50	20120529	3	628	12.2	-0.0107852946724719	0.00098058032881044
3	D	26	50	20120529	3	630	12.24	-0.0119814789299339	-0.000297769736625470
3	D	26	50	20120529	3	632	12.28	-0.0139533734684932	-0.0010484908640756
3	D	26	50	20120529	3	634	12.32	-0.015495990551262	-0.00200321936896587
3	D	26	50	20120529	3	636	12.36	-0.016625310791495	-0.00316407657163982
3	D	26	50	20120529	3	638	12.4	-0.0167447411268374	-0.00509822575021939
3	D	26	50	20120529	3	640	12.44	-0.016647372523068	-0.00614311744077875
3	D	26	50	20120529	3	642	12.48	-0.0161412961997728	-0.00762683959974248
3	D	26	50	20120529	3	644	12.52	-0.0154718428546844	-0.00926785766218116
3	D	26	50	20120529	3	646	12.56	-0.0151510002237889	-0.0113457192229691
3	D	26	50	20120529	3	648	12.6	-0.0146958355887391	-0.0124454823997485
3	D	26	50	20120529	3	650	12.64	-0.0141367121147193	-0.0141130664639564
3	D	26	50	20120529	3	652	12.68	-0.0138344593211011	-0.0144547758159648
3	D	26	50	20120529	3	654	12.72	-0.0136123217257913	-0.0146025257778937
3	D	26	50	20120529	3	656	12.76	-0.012921704674742	-0.0149473676129428
3	D	26	50	20120529	3	658	12.8	-0.0116645324574027	-0.0155062011731823
3	D	26	50	20120529	3	660	12.84	-0.0108661311196971	-0.0161220275399854
3	D	26	50	20120529	3	662	12.88	-0.0101820526850535	-0.0166791095967280
3	D	26	50	20120529	3	664	12.92	-0.00887847517098519	-0.0172611553512735
3	D	26	50	20120529	3	666	12.96	-0.0075459253707713	-0.0186211408945974
3	D	26	50	20120529	3	668	13	-0.00663341821178568	-0.0195862567981033
3	D	26	50	20120529	3	670	13.04	-0.0056224181492486	-0.0205518606052882
3	D	26	50	20120529	3	672	13.08	-0.0043967616811467	-0.0219704158032978
3	D	26	50	20120529	3	674	13.12	-0.00410755500764141	-0.0229333538179177
3	D	26	50	20120529	3	676	13.16	-0.00333884508367789	-0.0250083728094452
3	D	26	50	20120529	3	678	13.2	-0.00304405226660121	-0.0262494159211057
3	D	26	50	20120529	3	680	13.24	-0.00300728271397952	-0.0275271578747098
3	D	26	50	20120529	3	682	13.28	-0.00262954627146966	-0.0296793080739292
3	D	26	50	20120529	3	684	13.32	-0.00272309649862064	-0.0307970317629508
3	D	26	50	20120529	3	686	13.36	-0.00329634796612858	-0.0318750160508696
3	D	26	50	20120529	3	688	13.4	-0.00409552005022561	-0.0337194333789166
3	D	26	50	20120529	3	690	13.44	-0.0043998588088483	-0.034556364965129
3	D	26	50	20120529	3	692	13.48	-0.00529413675501493	-0.0356207728028491
3	D	26	50	20120529	3	694	13.52	-0.00494942219918649	-0.0351668809600055
3	D	26	50	20120529	3	696	13.56	-0.00456221052580873	-0.0349380612056135
3	D	26	50	20120529	3	698	13.6	-0.00374741138184748	-0.0348360256970883
3	D	26	50	20120529	3	700	13.64	-0.00369925741004867	-0.0339858712140677
3	D	26	50	20120529	3	702	13.68	-0.00333354178281899	-0.0330226503567354
3	D	26	50	20120529	3	704	13.72	-0.00269891344670406	-0.032886532301357
3	D	26	50	20120529	3	706	13.76	-0.00166901241990586	-0.0328238119298658
3	D	26	50	20120529	3	708	13.8	-0.00093248999662195	-0.0326033360354918
3	D	26	50	20120529	3	710	13.84	0.00041985172239733	-0.0327865474024972
3	D	26	50	20120529	3	712	13.88	0.00108566346756258	-0.0324833400147244
3	D	26	50	20120529	3	714	13.92	0.00346260291252116	-0.0320362363969802
3	D	26	50	20120529	3	716	13.96	0.00455119380215785	-0.0326941992568743
3	D	26	50	20120529	3	718	14	0.00530680810853379	-0.0333778300929254
3	D	26	50	20120529	3	720	14.04	0.00653130492151454	-0.0341500614086592
3	D	26	50	20120529	3	722	14.08	0.01025917187193	-0.0337026042375244
3	D	26	50	20120529	3	724	14.12	0.0117969169889764	-0.0350224190446091
3	D	26	50	20120529	3	726	14.16	0.0131063373263776	-0.0347855382729116
3	D	26	50	20120529	3	728	14.2	0.0146544062024293	-0.0356194292999649
3	D	26	50	20120529	3	730	14.24	0.0175579280673375	-0.0376830497301797
3	D	26	50	20120529	3	732	14.28	0.0195409383244971	-0.0382966769948934
3	D	26	50	20120529	3	734	14.32	0.020949332398061	-0.0382005316858555
3	D	26	50	20120529	3	736	14.36	0.023230225528931	-0.0390569299217539
3	D	26	50	20120529	3	738	14.4	0.0252639919108442	-0.0392355592368173
3	D	26	50	20120529	3	740	14.44	0.0263560264105052	-0.0391013715829515
3	D	26	50	20120529	3	742	14.48	0.0281635115513709	-0.0391654566705304
3	D	26	50	20120529	3	744	14.52	0.0300435882743931	-0.0401609003838814
3	D	26	50	20120529	3	746	14.56	0.0313202624967576	-0.0403264411524250
3	D	26	50	20120529	3	748	14.6	0.0339521139363339	-0.0415280984163734
3	D	26	50	20120529	3	750	14.64	0.0350242221669011	-0.0416716481640221
3	D	26	50	20120529	3	752	14.68	0.0367971368572345	-0.0425884262479661
3	D	26	50	20120529	3	754	14.72	0.0379117733180495	-0.0424463444539952
3	D	26	50	20120529	3	756	14.76	0.0386215671050045	-0.0437066915807821
3	D	26	50	20120529	3	758	14.8	0.0386225895814101	-0.0440059066436683
3	D	26	50	20120529	3	760	14.84	0.0395658488143095	-0.0451474810444193
3	D	26	50	20120529	3	762	14.88	0.0400922544575639	-0.0455193838559843
3	D	26	50	20120529	3	764	14.92	0.0407398228477745	-0.0465386075703866
3	D	26	50	20120529	3	766	14.96	0.0413306883452018	-0.0483442683757568
3	D	26	50	20120529	3	768	15	0.0422294634904968	-0.0504154831328015
3	D	26	50	20120529	3	770	15.04	0.0433387584666866	-0.0521616267603992
3	D	26	50	20120529	3	772	15.08	0.0439418639824962	-0.0529823514591868
3	D	26	50	20120529	3	774	15.12	0.0445735507544014	-0.0552534794454087
3	D	26	50	20120529	3	776	15.16	0.0452277093798127	-0.0557950383869838
3	D	26	50	20120529	3	778	15.2	0.0457430346598058	-0.056746535413884
3	D	26	50	20120529	3	780	15.24	0.0469489416355092	-0.0577755101307989
3	D	26	50	20120529	3	782	15.28	0.0467067646340206	-0.0573508854376286
3	D	26	50	20120529	3	784	15.32	0.0462352163348507	-0.0560367062715899
3	D	26	50	20120529	3	786	15.36	0.0457136826573188	-0.0559273592789472
3	D	26	50	20120529	3	788	15.4	0.0453596696473177	-0.055454623040385
3	D	26	50	20120529	3	790	15.44	0.0446868646160866	-0.0553047800423837
3	D	26	50	20120529	3	792	15.48	0.0447699072364691	-0.054519014702858
3	D	26	50	20120529	3	794	15.52	0.0444601237556313	-0.0544565771740792
3	D	26	50	20120529	3	796	15.56	0.0441892240766909	-0.0541776306199689
3	D	26	50	20120529	3	798	15.6	0.0435977363252962	-0.0534874166197849
3	D	26	50	20120529	3	800	15.64	0.0432196463293957	-0.0531708449138477
3	D	26	50	20120529	3	802	15.68	0.0427455878011526	-0.0523359073687583
3	D	26	50	20120529	3	804	15.72	0.0423246047079054	-0.0519580012206209
3	D	26	50	20120529	3	806	15.76	0.0413479558927984	-0.0509062435232163
3	D	26	50	20120529	3	808	15.8	0.0397911259637277	-0.0498870834484243
3	D	26	50	20120529	3	810	15.84	0.0385076988716029	-0.048023885364269
3	D	26	50	20120529	3	812	15.88	0.0381140383843808	-0.0469515720727352
3	D	26	50	20120529	3	814	15.92	0.0371306579127168	-0.0456201677855069
3	D	26	50	20120529	3	816	15.96	0.0367745518666435	-0.0441195528455406
3	D	26	50	20120529	3	818	16	0.0366013672737952	-0.0432223191930286
3	D	26	50	20120529	3	820	16.04	0.0359375707829564	-0.0418449812492944
3	D	26	50	20120529	3	822	16.08	0.0350081920561716	-0.0410143711977058
3	D	26	50	20120529	3	824	16.12	0.0342840630934416	-0.039011613569468
3	D	26	50	20120529	3	826	16.16	0.0336610044384804	-0.0377793654519519
3	D	26	50	20120529	3	828	16.2	0.0334333492889571	-0.0362013527250373
3	D	26	50	20120529	3	830	16.24	0.0333933722999759	-0.0353004534309716
3	D	26	50	20120529	3	832	16.28	0.0327986247863199	-0.0329409088128303
3	D	26	50	20120529	3	834	16.32	0.032424049111122	-0.0310748045198043
3	D	26	50	20120529	3	836	16.36	0.0325905091184811	-0.0295426384752614
3	D	26	50	20120529	3	838	16.4	0.0329380591725021	-0.0278443730478179
3	D	26	50	20120529	3	840	16.44	0.0328080646618488	-0.0265612853669480
3	D	26	50	20120529	3	842	16.48	0.0329265828294434	-0.0242569587173495
3	D	26	50	20120529	3	844	16.52	0.0332451768607748	-0.0227898818520149
3	D	26	50	20120529	3	846	16.56	0.0345934739290057	-0.0210835059097912
3	D	26	50	20120529	3	848	16.6	0.0354650537474963	-0.0192966470737327
3	D	26	50	20120529	3	850	16.64	0.0365450179344025	-0.0186941213854837
3	D	26	50	20120529	3	852	16.68	0.0372245475511228	-0.0164671592888148
3	D	26	50	20120529	3	854	16.72	0.0387078454460178	-0.0153429302174063
3	D	26	50	20120529	3	856	16.76	0.03889155178777	-0.0136446011503525
3	D	26	50	20120529	3	858	16.8	0.0399894764869184	-0.0122730261268849
3	D	26	50	20120529	3	860	16.84	0.0405132304797433	-0.0115658486350203
3	D	26	50	20120529	3	862	16.88	0.0408334791409427	-0.0108422662658321
3	D	26	50	20120529	3	864	16.92	0.0410891689530197	-0.00985783220506416
3	D	26	50	20120529	3	866	16.96	0.0407875172001655	-0.0090873686562833
3	D	26	50	20120529	3	868	17	0.0400019215662673	-0.00809459073549739
3	D	26	50	20120529	3	870	17.04	0.0394590049796722	-0.00793563313108665
3	D	26	50	20120529	3	872	17.08	0.0383740910452977	-0.00622874807198045
3	D	26	50	20120529	3	874	17.12	0.0376425890801602	-0.00562622238373139
3	D	26	50	20120529	3	876	17.16	0.0361602811347589	-0.00397364312542031
3	D	26	50	20120529	3	878	17.2	0.0352996614713767	-0.00286086918386704
3	D	26	50	20120529	3	880	17.24	0.034334390004379	-0.00191016411656172
3	D	26	50	20120529	3	882	17.28	0.0331075597390203	0.000176366573363541
3	D	26	50	20120529	3	884	17.32	0.0317991293511127	0.00134691113893975
3	D	26	50	20120529	3	886	17.36	0.0308827896733731	0.00264947254056349
3	D	26	50	20120529	3	888	17.4	0.029313012619139	0.0039454578491222
3	D	26	50	20120529	3	890	17.44	0.0281409124186441	0.00515956019241946
3	D	26	50	20120529	3	892	17.48	0.0270141306917556	0.00683505678150886
3	D	26	50	20120529	3	894	17.52	0.0260406426439604	0.00757350253523756
3	D	26	50	20120529	3	896	17.56	0.0256492802537771	0.00932434842293016
3	D	26	50	20120529	3	898	17.6	0.0242019670229767	0.0106991124979809
3	D	26	50	20120529	3	900	17.64	0.0233156652413018	0.0130771267452469
3	D	26	50	20120529	3	902	17.68	0.0224278113602423	0.0143487981871345
3	D	26	50	20120529	3	904	17.72	0.0214578411686835	0.0161699835218856
3	D	26	50	20120529	3	906	17.76	0.0201046367793912	0.0176873781057694
3	D	26	50	20120529	3	908	17.8	0.0195964744910915	0.0193553369365713
3	D	26	50	20120529	3	910	17.84	0.0186862371448735	0.0204806761656263
3	D	26	50	20120529	3	912	17.88	0.017176196471514	0.0227907374512202
3	D	26	50	20120529	3	914	17.92	0.0165865754820216	0.0238989505540348
3	D	26	50	20120529	3	916	17.96	0.0157190261721838	0.0253980876408284
3	D	26	50	20120529	3	918	18	0.0156266780265609	0.0263521161100053
3	D	26	50	20120529	3	920	18.04	0.0149262180491175	0.0262910220841108
3	D	26	50	20120529	3	922	18.08	0.0142705886416013	0.0258885369042594
3	D	26	50	20120529	3	924	18.12	0.0137133884980263	0.0259692884986709
3	D	26	50	20120529	3	926	18.16	0.0135506125169971	0.0251565399643751
3	D	26	50	20120529	3	928	18.2	0.0123281663136818	0.0248612521725516
3	D	26	50	20120529	3	930	18.24	0.0105666926110681	0.0242492512534346
3	D	26	50	20120529	3	932	18.28	0.00909598121687815	0.0224669886114540
3	D	26	50	20120529	3	934	18.32	0.0078684438447383	0.0225805499605125
3	D	26	50	20120529	3	936	18.36	0.00649453536889284	0.0217713369601226
3	D	26	50	20120529	3	938	18.4	0.00508555439670053	0.0206333193064810
3	D	26	50	20120529	3	940	18.44	0.00317855811851853	0.0188630774797805
3	D	26	50	20120529	3	942	18.48	0.0025681835449983	0.0179782040538036
3	D	26	50	20120529	3	944	18.52	0.00273696993366752	0.0174247515761689
3	D	26	50	20120529	3	946	18.56	0.00262977254563964	0.0165743849611140
3	D	26	50	20120529	3	948	18.6	0.00215282902172932	0.0150018501904332
3	D	26	50	20120529	3	950	18.64	0.00113388815003950	0.0129457250920990
3	D	26	50	20120529	3	952	18.68	0.000913270834309301	0.0119819385493417
3	D	26	50	20120529	3	954	18.72	0.000304664027742041	0.0103785739230012
3	D	26	50	20120529	3	956	18.76	-4.35577777210990e-06	0.00933359737962806
3	D	26	50	20120529	3	958	18.8	-0.00046879058272324	0.00696761101871006
3	D	26	50	20120529	3	960	18.84	-0.0003878975669555	0.00602510839006656
3	D	26	50	20120529	3	962	18.88	-0.000476264701400379	0.00451363228994121
3	D	26	50	20120529	3	964	18.92	-0.00107236986007627	0.0019178432962054
3	D	26	50	20120529	3	966	18.96	-0.00107340930704461	0.00075762956070232
3	D	26	50	20120529	3	968	19	-0.00130828896655135	-0.00072946549760767
3	D	26	50	20120529	3	970	19.04	-0.00182181819532027	-0.00143855217778154
3	D	26	50	20120529	3	972	19.08	-0.00224428338438086	-0.00263155162630111
3	D	26	50	20120529	3	974	19.12	-0.00349903305388789	-0.00319723987967747
3	D	26	50	20120529	3	976	19.16	-0.00460332878513473	-0.00323032540596919
3	D	26	50	20120529	3	978	19.2	-0.00574633154158372	-0.00321057591357065
3	D	26	50	20120529	3	980	19.24	-0.00798474876810786	-0.00310013997648494
3	D	26	50	20120529	3	982	19.28	-0.0094332923647076	-0.00312609786642229
3	D	26	50	20120529	3	984	19.32	-0.0100482489901699	-0.00200246276471
3	D	26	50	20120529	3	986	19.36	-0.0110821805256209	-0.00147326404966999
3	D	26	50	20120529	3	988	19.4	-0.0119425032041549	-0.00119542765320617
3	D	26	50	20120529	3	990	19.44	-0.0133654990327503	-0.0002793142496365
3	D	26	50	20120529	3	992	19.48	-0.0139118380161663	0.000417157645561
3	D	26	50	20120529	3	994	19.52	-0.0147519727960975	0.00114793129071386
3	D	26	50	20120529	3	996	19.56	-0.0160562948936064	0.00190623967392613
3	D	26	50	20120529	3	998	19.6	-0.0162999214639964	0.00186258290125567
3	D	26	50	20120529	3	1000	19.64	-0.01655213231071	0.00171276111645786
3	D	26	50	20120529	3	1002	19.68	-0.016340000276354	0.00106589983302841
3	D	26	50	20120529	3	1004	19.72	-0.016257954676533	0.000476476833434740
3	D	26	50	20120529	3	1006	19.76	-0.0161711078216676	-0.000207988388618210
3	D	26	50	20120529	3	1008	19.8	-0.0159825224431252	-0.00167572993432713
3	D	26	50	20120529	3	1010	19.84	-0.0158962837000917	-0.00258637033141041
3	D	26	50	20120529	3	1012	19.88	-0.0153156783220594	-0.00362136252703316
3	D	26	50	20120529	3	1014	19.92	-0.0155099205548513	-0.00567331569535841
3	D	26	50	20120529	3	1016	19.96	-0.0149838472517842	-0.00811281994831637
3	D	26	50	20120529	3	1018	20	-0.0146462603323101	-0.0098644790088073
3	D	26	50	20120529	3	1020	20.04	-0.014151115879852	-0.0107683311807912
3	D	26	50	20120529	3	1022	20.08	-0.012730361579753	-0.0123228700838908
3	D	26	50	20120529	3	1024	20.12	-0.0122281884858899	-0.0135824959617609
3	D	26	50	20120529	3	1026	20.16	-0.0111378015450290	-0.0146965002691134
3	D	26	50	20120529	3	1028	20.2	-0.0102314356084380	-0.0163457525900190
3	D	26	50	20120529	3	1030	20.24	-0.0097554235562905	-0.0171485893964308
3	D	26	50	20120529	3	1032	20.28	-0.00880409319445859	-0.0165756803807370
3	D	26	50	20120529	3	1034	20.32	-0.00841213754168589	-0.0169758384721715
3	D	26	50	20120529	3	1036	20.36	-0.00700855957240858	-0.0171627685137392
3	D	26	50	20120529	3	1038	20.4	-0.00635030679873421	-0.0170921356173665
3	D	26	50	20120529	3	1040	20.44	-0.00553625718796101	-0.0172024725595029
3	D	26	50	20120529	3	1042	20.48	-0.00359862904401801	-0.0179999617294607
3	D	26	50	20120529	3	1044	20.52	-0.00266494403693586	-0.0190086000553486
3	D	26	50	20120529	3	1046	20.56	-0.00073732852501446	-0.0202258560948900
3	D	26	50	20120529	3	1048	20.6	0.000345534799694621	-0.0213104164758739
3	D	26	50	20120529	3	1050	20.64	0.00222085269407946	-0.0220231094006318
3	D	26	50	20120529	3	1052	20.68	0.00155624303044223	-0.0221763394401150
3	D	26	50	20120529	3	1054	20.72	0.00202590335450633	-0.0230968510478636
3	D	26	50	20120529	3	1056	20.76	0.00145519747141067	-0.0230387975811282
3	D	26	50	20120529	3	1058	20.8	0.00156776887097557	-0.0248962256739490
3	D	26	50	20120529	3	1060	20.84	0.00138773948448547	-0.0252958824266757
3	D	26	50	20120529	3	1062	20.88	0.00144932848512682	-0.0264850239005971
3	D	26	50	20120529	3	1064	20.92	0.0016827444335965	-0.0274054647976676
3	D	26	50	20120529	3	1066	20.96	0.0019370907427893	-0.0286961468053674
3	D	26	50	20120529	3	1068	21	0.00297363857333066	-0.0302221539498461
3	D	26	50	20120529	3	1070	21.04	0.00372642445258186	-0.0312470345184979
3	D	26	50	20120529	3	1072	21.08	0.00493048587958631	-0.0318804607730848
3	D	26	50	20120529	3	1074	21.12	0.00627236241824402	-0.0321711523708306
3	D	26	50	20120529	3	1076	21.16	0.00761006702689273	-0.0327231199242248
3	D	26	50	20120529	3	1078	21.2	0.00872941706151104	-0.0329745670956147
3	D	26	50	20120529	3	1080	21.24	0.0102371808510351	-0.0327111698196227
3	D	26	50	20120529	3	1082	21.28	0.0116979220396103	-0.0337878106046574
3	D	26	50	20120529	3	1084	21.32	0.0138360715245622	-0.0344707343339273
3	D	26	50	20120529	3	1086	21.36	0.0146198993915074	-0.0347559104987799
3	D	26	50	20120529	3	1088	21.4	0.0146616186915974	-0.0347748609605157
3	D	26	50	20120529	3	1090	21.44	0.0149418451089817	-0.0348471979842311
3	D	26	50	20120529	3	1092	21.48	0.0156732056527629	-0.0349394754191759
3	D	26	50	20120529	3	1094	21.52	0.0168644684470279	-0.0354864225144237
3	D	26	50	20120529	3	1096	21.56	0.0174392755494544	-0.0358554615435250
3	D	26	50	20120529	3	1098	21.6	0.0186280634699853	-0.0359352231884428
3	D	26	50	20120529	3	1100	21.64	0.0193805099379815	-0.0359504118421027
3	D	26	50	20120529	3	1102	21.68	0.0206923768648457	-0.0368667798041136
3	D	26	50	20120529	3	1104	21.72	0.0218349553572259	-0.0370008118944875
3	D	26	50	20120529	3	1106	21.76	0.0226728344665251	-0.0383708029987652
3	D	26	50	20120529	3	1108	21.8	0.0239262378047208	-0.0393626051121931
3	D	26	50	20120529	3	1110	21.84	0.0250035503411975	-0.0401664794563850
3	D	26	50	20120529	3	1112	21.88	0.0260207093037988	-0.0409377349647608
3	D	26	50	20120529	3	1114	21.92	0.02727848963297	-0.0420327817393097
3	D	26	50	20120529	3	1116	21.96	0.0285560689520144	-0.0423623147125461
3	D	26	50	20120529	3	1118	22	0.0297280560154242	-0.0429793078055382
3	D	26	50	20120529	3	1120	22.04	0.0303743940398356	-0.0431793765982071
3	D	26	50	20120529	3	1122	22.08	0.0295897317868885	-0.0424962265947672
3	D	26	50	20120529	3	1124	22.12	0.0292042313119212	-0.0421263956060710
3	D	26	50	20120529	3	1126	22.16	0.0293246515967573	-0.0417269509853787
3	D	26	50	20120529	3	1128	22.2	0.0291269091853985	-0.0418309310375522
3	D	26	50	20120529	3	1130	22.24	0.0291835130832324	-0.0411713064767223
3	D	26	50	20120529	3	1132	22.28	0.0288866201590157	-0.0398855530032874
3	D	26	50	20120529	3	1134	22.32	0.0284996842572826	-0.0394928329680842
3	D	26	50	20120529	3	1136	22.36	0.0283861158371562	-0.0384071482873182
3	D	26	50	20120529	3	1138	22.4	0.0279946190966844	-0.0375285398274226
3	D	26	50	20120529	3	1140	22.44	0.0283679997614222	-0.0362295563861117
3	D	26	50	20120529	3	1142	22.48	0.028332863625465	-0.0350213159580304
3	D	26	50	20120529	3	1144	22.52	0.028624828015417	-0.0334617919521235
3	D	26	50	20120529	3	1146	22.56	0.0285772725387977	-0.0321729156123001
3	D	26	50	20120529	3	1148	22.6	0.0285296938690761	-0.0304544243853303
3	D	26	50	20120529	3	1150	22.64	0.0281284744103631	-0.0292052566167539
3	D	26	50	20120529	3	1152	22.68	0.0281234680943523	-0.0271160954896026
3	D	26	50	20120529	3	1154	22.72	0.0280188233618045	-0.0254132338680814
3	D	26	50	20120529	3	1156	22.76	0.0282491846089794	-0.0236013575941046
3	D	26	50	20120529	3	1158	22.8	0.0278389071123994	-0.0217084468830038
3	D	26	50	20120529	3	1160	22.84	0.0280117664361282	-0.0198521077346260
3	D	26	50	20120529	3	1162	22.88	0.0275007120810935	-0.0178180019414579
3	D	26	50	20120529	3	1164	22.92	0.0271997532928848	-0.0161993072401013
3	D	26	50	20120529	3	1166	22.96	0.0272013089278034	-0.0144838661889428
3	D	26	50	20120529	3	1168	23	0.0271430433290337	-0.0126014065160680
3	D	26	50	20120529	3	1170	23.04	0.0265166881422586	-0.0107485039066467
3	D	26	50	20120529	3	1172	23.08	0.0260171172013503	-0.00834059318467219
3	D	26	50	20120529	3	1174	23.12	0.025416783544123	-0.00649306458678797
3	D	26	50	20120529	3	1176	23.16	0.0254664931508404	-0.00558832146025979
3	D	26	50	20120529	3	1178	23.2	0.0248556236025733	-0.00435915774252321
3	D	26	50	20120529	3	1180	23.24	0.0252038736923077	-0.00356429900979141
3	D	26	50	20120529	3	1182	23.28	0.0243538606306433	-0.0023622881924524
3	D	26	50	20120529	3	1184	23.32	0.0240482490798145	-0.00236794504670189
3	D	26	50	20120529	3	1186	23.36	0.0234361067393413	-0.00096172179095621
3	D	26	50	20120529	3	1188	23.4	0.0232118831790271	-0.00069054634037116
3	D	26	50	20120529	3	1190	23.44	0.0219252953195903	0.00095709024153942
3	D	26	50	20120529	3	1192	23.48	0.0206477796401562	0.00263850531438729
3	D	26	50	20120529	3	1194	23.52	0.0200399860063873	0.00364793559987014
3	D	26	50	20120529	3	1196	23.56	0.0183715958404489	0.00522822026087276
3	D	26	50	20120529	3	1198	23.6	0.017225283824264	0.00637580506926376
3	D	26	50	20120529	3	1200	23.64	0.0164527767368855	0.00680465826098566
3	D	26	50	20120529	3	1202	23.68	0.0152768376536756	0.00783974167338316
3	D	26	50	20120529	3	1204	23.72	0.0137638122825927	0.00887193443325916
3	D	26	50	20120529	3	1206	23.76	0.012304520662919	0.0103501765146688
3	D	26	50	20120529	3	1208	23.8	0.0108753659342594	0.0113892911428258
3	D	26	50	20120529	3	1210	23.84	0.0104054581228219	0.0114486527571064
3	D	26	50	20120529	3	1212	23.88	0.00934402013358276	0.0122962616557148
3	D	26	50	20120529	3	1214	23.92	0.00863146863018108	0.0123386173519078
3	D	26	50	20120529	3	1216	23.96	0.00771644417105444	0.0126098917974422
3	D	26	50	20120529	3	1218	24	0.00691710945239773	0.0128954427288888
3	D	26	50	20120529	3	1220	24.04	0.00577554919378236	0.0134891366534408
3	D	26	50	20120529	3	1222	24.08	0.0034961197739494	0.0132583370000615
3	D	26	50	20120529	3	1224	24.12	0.00194748521247275	0.0132436998896910
3	D	26	50	20120529	3	1226	24.16	1.31521861300964e-06	0.0141423618979010
3	D	26	50	20120529	3	1228	24.2	-0.00120571605687243	0.0142775607144638
3	D	26	50	20120529	3	1230	24.24	-0.00298557453579709	0.0154889053413145
3	D	26	50	20120529	3	1232	24.28	-0.00466198329263415	0.0158592878733000
3	D	26	50	20120529	3	1234	24.32	-0.00679602448718734	0.0160561534722502
3	D	26	50	20120529	3	1236	24.36	-0.00906838283920839	0.0168400520498736
3	D	26	50	20120529	3	1238	24.4	-0.0101186273281014	0.0170371439229937
3	D	26	50	20120529	3	1240	24.44	-0.0117160381153443	0.0170380773039449
3	D	26	50	20120529	3	1242	24.48	-0.0127068149239394	0.0177121127009753
3	D	26	50	20120529	3	1244	24.52	-0.0125486422080558	0.0184856097378475
3	D	26	50	20120529	3	1246	24.56	-0.0119244719812346	0.0180919704638287
3	D	26	50	20120529	3	1248	24.6	-0.0117645032141268	0.0191783905356472
3	D	26	50	20120529	3	1250	24.64	-0.0116196241057295	0.0194639838935006
3	D	26	50	20120529	3	1252	24.68	-0.0115970744704775	0.0205617601002249
3	D	26	50	20120529	3	1254	24.72	-0.0113122660011511	0.0212469324290591
3	D	26	50	20120529	3	1256	24.76	-0.0104852197677397	0.0223039297877123
3	D	26	50	20120529	3	1258	24.8	-0.0097448789678374	0.0232537156162021
3	D	26	50	20120529	3	1260	24.84	-0.00896105110089209	0.0242735757267075
3	D	26	50	20120529	3	1262	24.88	-0.00851394748314789	0.0260275540974407
3	D	26	50	20120529	3	1264	24.92	-0.00812171535162369	0.0274674356359709
3	D	26	50	20120529	3	1266	24.96	-0.00790922976387713	0.0295336723612761
3	D	26	50	20120529	3	1268	25	-0.0078647527473405	0.0306747305740768
3	D	26	50	20120529	3	1270	25.04	-0.00763529659684546	0.0326134052360560
3	D	26	50	20120529	3	1272	25.08	-0.00739176902140482	0.0336759038854669
3	D	26	50	20120529	3	1274	25.12	-0.00771788666888806	0.0357813850371279
3	D	26	50	20120529	3	1276	25.16	-0.00860763913165509	0.0372932500459829
3	D	26	50	20120529	3	1278	25.2	-0.00879601237816319	0.0385210702608352
3	D	26	50	20120529	3	1280	25.24	-0.0089416056644095	0.0396175807464212
3	D	26	50	20120529	3	1282	25.28	-0.00934974769851039	0.0412000857227167
3	D	26	50	20120529	3	1284	25.32	-0.00984931863941869	0.0418721907182345
3	D	26	50	20120529	3	1286	25.36	-0.0108515010803944	0.0431101225600578
3	D	26	50	20120529	3	1288	25.4	-0.0112339044276601	0.0436065115204507
3	D	26	50	20120529	3	1290	25.44	-0.0119291318149227	0.0447951580196253
3	D	26	50	20120529	3	1292	25.48	-0.0122876349529842	0.045851575550718
3	D	26	50	20120529	3	1294	25.52	-0.0131121921705259	0.0462385750920614
3	D	26	50	20120529	3	1296	25.56	-0.0137471033493533	0.0465128618124837
3	D	26	50	20120529	3	1298	25.6	-0.0148865352165573	0.0467778854340724
3	D	26	50	20120529	3	1300	25.64	-0.0160983041074767	0.0470846990664292
3	D	26	50	20120529	3	1302	25.68	-0.0177332056962581	0.0469294891279588
3	D	26	50	20120529	3	1304	25.72	-0.0190983460480168	0.0478263833692158
3	D	26	50	20120529	3	1306	25.76	-0.0203244692065943	0.0480246561106605
3	D	26	50	20120529	3	1308	25.8	-0.022830172796407	0.048122095425108
3	D	26	50	20120529	3	1310	25.84	-0.0239918078165402	0.0483767952876914
3	D	26	50	20120529	3	1312	25.88	-0.0252608523567357	0.0485789571164327
3	D	26	50	20120529	3	1314	25.92	-0.0261798083295657	0.0493014788254491
3	D	26	50	20120529	3	1316	25.96	-0.0274672376460721	0.0492533248536503
3	D	26	50	20120529	3	1318	26	-0.0285421106641538	0.0488240403267919
3	D	26	50	20120529	3	1320	26.04	-0.0295836789528416	0.0487760984870275
3	D	26	50	20120529	3	1322	26.08	-0.0306707849182377	0.0483422177660914
3	D	26	50	20120529	3	1324	26.12	-0.0318570272543563	0.0486616886098315
3	D	26	50	20120529	3	1326	26.16	-0.0317547796137967	0.0481699665541944
3	D	26	50	20120529	3	1328	26.2	-0.0322571789818298	0.0477307825323994
3	D	26	50	20120529	3	1330	26.24	-0.0322011761247598	0.0475503288818406
3	D	26	50	20120529	3	1332	26.28	-0.0316560675071431	0.0474434850472033
3	D	26	50	20120529	3	1334	26.32	-0.031297847211794	0.0482254037258394
3	D	26	50	20120529	3	1336	26.36	-0.0313845385031674	0.0486990238478781
3	D	26	50	20120529	3	1338	26.4	-0.0307376065090599	0.0486157973797325
3	D	26	50	20120529	3	1340	26.44	-0.0301907301244902	0.0489273486275233
3	D	26	50	20120529	3	1342	26.48	-0.0299621932128107	0.0496046155025437
3	D	26	50	20120529	3	1344	26.52	-0.0299693349913007	0.0500180608375035
3	D	26	50	20120529	3	1346	26.56	-0.0297279994468817	0.0508187178458411
3	D	26	50	20120529	3	1348	26.6	-0.0294653092776709	0.0518105765278114
3	D	26	50	20120529	3	1350	26.64	-0.0293999726110893	0.053459266698826
3	D	26	50	20120529	3	1352	26.68	-0.0290761177053058	0.0549348571298061
3	D	26	50	20120529	3	1354	26.72	-0.0289477071138424	0.0567061596166784
3	D	26	50	20120529	3	1356	26.76	-0.0290039928136248	0.0577874673064688
3	D	26	50	20120529	3	1358	26.8	-0.0290794411071774	0.0589884881743142
3	D	26	50	20120529	3	1360	26.84	-0.0287832340765384	0.0602405621517612
3	D	26	50	20120529	3	1362	26.88	-0.0288766428823331	0.0611263548165536
3	D	26	50	20120529	3	1364	26.92	-0.0284018913894445	0.0622804945048063
3	D	26	50	20120529	3	1366	26.96	-0.0277320491356265	0.0624844948111786
3	D	26	50	20120529	3	1368	27	-0.0269567065500554	0.0632497964804568
3	D	26	50	20120529	3	1370	27.04	-0.0262831873409752	0.0629605190962734
3	D	26	50	20120529	3	1372	27.08	-0.0257917481280506	0.062853038865533
3	D	26	50	20120529	3	1374	27.12	-0.0249782924869736	0.0625810855974887
3	D	26	50	20120529	3	1376	27.16	-0.0246378205718322	0.0632014303766236
3	D	26	50	20120529	3	1378	27.2	-0.0234700337227027	0.0633460337133763
3	D	26	50	20120529	3	1380	27.24	-0.0225132475370791	0.0631997333203488
3	D	26	50	20120529	3	1382	27.28	-0.0207435006851255	0.0638938293367615
3	D	26	50	20120529	3	1384	27.32	-0.0195733096729398	0.0641416702635674
3	D	26	50	20120529	3	1386	27.36	-0.0185928354101466	0.0646322609483546
3	D	26	50	20120529	3	1388	27.4	-0.0172310891709375	0.0651389736677529
3	D	26	50	20120529	3	1390	27.44	-0.0162926877616248	0.0657573385479005
3	D	26	50	20120529	3	1392	27.48	-0.0150527053101361	0.066386380740444
3	D	26	50	20120529	3	1394	27.52	-0.0140252084463939	0.0673073873229396
3	D	26	50	20120529	3	1396	27.56	-0.0126158032101329	0.0679324697175085
3	D	26	50	20120529	3	1398	27.6	-0.0114369147845387	0.0688313438577528
3	D	26	50	20120529	3	1400	27.64	-0.0107072512970323	0.069658022395638
3	D	26	50	20120529	3	1402	27.68	-0.00987208747777289	0.0705917569001948
3	D	26	50	20120529	3	1404	27.72	-0.00876893018844369	0.0720460634170612
3	D	26	50	20120529	3	1406	27.76	-0.00754655469580655	0.0732738129212354
3	D	26	50	20120529	3	1408	27.8	-0.00678111160517212	0.0745148560328959
3	D	26	50	20120529	3	1410	27.84	-0.00592148189128363	0.074848681144294
3	D	26	50	20120529	3	1412	27.88	-0.00515427103369622	0.0758619651617344
3	D	26	50	20120529	3	1414	27.92	-0.00414452255016183	0.0768663396337318
3	D	26	50	20120529	3	1416	27.96	-0.00311879345337262	0.0781022208658896
3	D	26	50	20120529	3	1418	28	-0.00217756361693521	0.079273543248925
3	D	26	50	20120529	3	1420	28.04	-0.00164815276986084	0.0806517650761358
3	D	26	50	20120529	3	1422	28.08	-0.00066958769537678	0.0820900909797474
3	D	26	50	20120529	3	1424	28.12	-0.00039876579818234	0.0832944352494643
3	D	26	50	20120529	3	1426	28.16	-3.70523953341015e-06	0.0841096586574943
3	D	26	50	20120529	3	1428	28.2	0.00030225986468602	0.0855310139983574
3	D	26	50	20120529	3	1430	28.24	0.000598891159393771	0.0864654556096954
3	D	26	50	20120529	3	1432	28.28	0.00125565193775983	0.0885207321798922
3	D	26	50	20120529	3	1434	28.32	0.00129722981649361	0.089606423931726
3	D	26	50	20120529	3	1436	28.36	0.00225246036719852	0.0912038488611046
3	D	26	50	20120529	3	1438	28.4	0.00233936379060633	0.0925423312872126
3	D	26	50	20120529	3	1440	28.44	0.00264016701532309	0.0940051937961313
3	D	26	50	20120529	3	1442	28.48	0.00285859230003162	0.0956303373113328
3	D	26	50	20120529	3	1444	28.52	0.00282903523657802	0.0969161402822418
3	D	26	50	20120529	3	1446	28.56	0.00307397702558105	0.0981276970411268
3	D	26	50	20120529	3	1448	28.6	0.00290872617081774	0.0992638055064598
3	D	26	50	20120529	3	1450	28.64	0.00289493758858461	0.101064452924751
3	D	26	50	20120529	3	1452	28.68	0.00341374183394118	0.101633320330216
3	D	26	50	20120529	3	1454	28.72	0.00370337277151518	0.102720143452899
3	D	26	50	20120529	3	1456	28.76	0.00386141113711038	0.104166813216529
3	D	26	50	20120529	3	1458	28.8	0.00424572367268527	0.104181874590968
3	D	26	50	20120529	3	1460	28.84	0.00481473249950608	0.105188723936700
3	D	26	50	20120529	3	1462	28.88	0.00500360072076101	0.105721528896324
3	D	26	50	20120529	3	1464	28.92	0.00548853455129874	0.106782754753529
3	D	26	50	20120529	3	1466	28.96	0.00593471893022747	0.108326510278215
3	D	26	50	20120529	3	1468	29	0.00627681719096551	0.109507802866865
3	D	26	50	20120529	3	1470	29.04	0.00688089851413317	0.110757614102613
3	D	26	50	20120529	3	1472	29.08	0.00799515737992694	0.111491449520128
3	D	26	50	20120529	3	1474	29.12	0.00817808590421989	0.112398596809712
3	D	26	50	20120529	3	1476	29.16	0.00934870118047422	0.113879349120195
3	D	26	50	20120529	3	1478	29.2	0.00975712605728756	0.115167273411448
3	D	26	50	20120529	3	1480	29.24	0.0104751929935825	0.116599235354029
3	D	26	50	20120529	3	1482	29.28	0.0111064979278259	0.117646884761035
3	D	26	50	20120529	3	1484	29.32	0.0114850121877950	0.118929930015498
3	D	26	50	20120529	3	1486	29.36	0.0120348584208457	0.120295918895394
3	D	26	50	20120529	3	1488	29.4	0.0124746081280656	0.121361033839895
3	D	26	50	20120529	3	1490	29.44	0.0122105744559705	0.122868302654673
3	D	26	50	20120529	3	1492	29.48	0.0122799416312049	0.124659191999384
3	D	26	50	20120529	3	1494	29.52	0.0126654562483078	0.125987704219877
3	D	26	50	20120529	3	1496	29.56	0.0126863158983528	0.127867547597662
3	D	26	50	20120529	3	1498	29.6	0.0126175851192215	0.129165229962495
3	D	26	50	20120529	3	1500	29.64	0.0123645116022348	0.130889085584350
3	D	26	50	20120529	3	1502	29.68	0.0122658702062593	0.132219506993152
3	D	26	50	20120529	3	1504	29.72	0.0118651527933609	0.133719068344015
3	D	26	50	20120529	3	1506	29.76	0.0119389747413168	0.134588526842162
3	D	26	50	20120529	3	1508	29.8	0.0114155743018825	0.136182486948312
3	D	26	50	20120529	3	1510	29.84	0.0112329993309801	0.137536030748860
3	D	26	50	20120529	3	1512	29.88	0.0112865273143160	0.137174204208926
3	D	26	50	20120529	3	1514	29.92	0.0116180189733362	0.138054693572860
3	D	26	50	20120529	3	1516	29.96	0.0116631323859759	0.137391568833463
3	D	26	50	20120529	3	1518	30	0.0117214686954238	0.137150798974469
3	D	26	50	20120529	3	1520	30.04	0.0122295249177063	0.136782749894862
3	D	26	50	20120529	3	1522	30.08	0.0120841437634944	0.136379416186873
3	D	26	50	20120529	3	1524	30.12	0.0122163727315763	0.136268400422227
3	D	26	50	20120529	3	1526	30.16	0.0128299292856118	0.136209215584641
3	D	26	50	20120529	3	1528	30.2	0.0130127870992267	0.135752000339926
3	D	26	50	20120529	3	1530	30.24	0.0132071707533749	0.134956575921769
3	D	26	50	20120529	3	1532	30.28	0.013198897604035	0.134495330168401
3	D	26	50	20120529	3	1534	30.32	0.0135993321742209	0.133679116810878
3	D	26	50	20120529	3	1536	30.36	0.0133867758757962	0.131541250168638
3	D	26	50	20120529	3	1538	30.4	0.0141445115025157	0.129526278684969
3	D	26	50	20120529	3	1540	30.44	0.0142587092476774	0.128542339598948
3	D	26	50	20120529	3	1542	30.48	0.013776957397655	0.128331126803408
3	D	26	50	20120529	3	1544	30.52	0.0138178988802857	0.127964916201431
3	D	26	50	20120529	3	1546	30.56	0.0131857454179049	0.127242253071058
3	D	26	50	20120529	3	1548	30.6	0.0126635470599986	0.126647222714690
3	D	26	50	20120529	3	1550	30.64	0.0123519251015297	0.126053747993240
3	D	26	50	20120529	3	1552	30.68	0.0118982453907204	0.125140448874659
3	D	26	50	20120529	3	1554	30.72	0.0114534752253541	0.123717042924131
3	D	26	50	20120529	3	1556	30.76	0.0111620765208271	0.121685595852460
3	D	26	50	20120529	3	1558	30.8	0.0111113769646161	0.120805035777848
3	D	26	50	20120529	3	1560	30.84	0.0109790065751779	0.119021853897052
3	D	26	50	20120529	3	1562	30.88	0.0114188977037541	0.116821832568747
3	D	26	50	20120529	3	1564	30.92	0.0118029981072946	0.115088996690771
3	D	26	50	20120529	3	1566	30.96	0.0118680519311638	0.113606193770623
3	D	26	50	20120529	3	1568	31	0.0119263175299335	0.111519804502054
3	D	26	50	20120529	3	1570	31.04	0.0123543999752639	0.110116338962755
3	D	26	50	20120529	3	1572	31.08	0.0123317725582659	0.108622222334107
3	D	26	50	20120529	3	1574	31.12	0.0127432379942383	0.106064263553165
3	D	26	50	20120529	3	1576	31.16	0.0126498291884436	0.104659313089625
3	D	26	50	20120529	3	1578	31.2	0.0128978115366057	0.103480071110641
3	D	26	50	20120529	3	1580	31.24	0.0137616131805032	0.101454775867966
3	D	26	50	20120529	3	1582	31.28	0.0143014892079392	0.0997505778146278
3	D	26	50	20120529	3	1584	31.32	0.0150682758014578	0.0984708559620368
3	D	26	50	20120529	3	1586	31.36	0.0159341280550208	0.0962514599079268
3	D	26	50	20120529	3	1588	31.4	0.0172197896045741	0.0934647520832704
3	D	26	50	20120529	3	1590	31.44	0.0180951877996831	0.0924434070485246
3	D	26	50	20120529	3	1592	31.48	0.018667802871088	0.0901885849446769
3	D	26	50	20120529	3	1594	31.52	0.019778031228229	0.088563582850832
3	D	26	50	20120529	3	1596	31.56	0.0207704555956243	0.0868039476258494
3	D	26	50	20120529	3	1598	31.6	0.0215216858399569	0.0847848749228493
3	D	26	50	20120529	3	1600	31.64	0.0227799116464002	0.0831141230202618
3	D	26	50	20120529	3	1602	31.68	0.0238278438961187	0.0814061773009838
3	D	26	50	20120529	3	1604	31.72	0.0243062723442695	0.0796413801964984
3	D	26	50	20120529	3	1606	31.76	0.0249988127257636	0.0780301666848867
3	D	26	50	20120529	3	1608	31.8	0.0260769384350387	0.07607749130864
3	D	26	50	20120529	3	1610	31.84	0.026381630747052	0.0744845918626611
3	D	26	50	20120529	3	1612	31.88	0.0273401139889504	0.072565574769199
3	D	26	50	20120529	3	1614	31.92	0.0284472310762542	0.069643738838658
3	D	26	50	20120529	3	1616	31.96	0.0294895064717231	0.0678643753344802
3	D	26	50	20120529	3	1618	32	0.0301293673980188	0.0664121901379573
3	D	26	50	20120529	3	1620	32.04	0.0309147508998827	0.0644605047112044
3	D	26	50	20120529	3	1622	32.08	0.0316541724609695	0.0629694286417163
3	D	26	50	20120529	3	1624	32.12	0.0326374751508875	0.0617797921930481
3	D	26	50	20120529	3	1626	32.16	0.0336352735298199	0.0601079796302887
3	D	26	50	20120529	3	1628	32.2	0.0350009795670035	0.0580329040702187
3	D	26	50	20120529	3	1630	32.24	0.0367461898136501	0.0566746226542374
3	D	26	50	20120529	3	1632	32.28	0.0378937534088377	0.0543949811023701
3	D	26	50	20120529	3	1634	32.32	0.0395948401923382	0.0529971017066424
3	D	26	50	20120529	3	1636	32.36	0.0403681321682438	0.0519981012461821
3	D	26	50	20120529	3	1638	32.4	0.0418488844787265	0.0509469870159483
3	D	26	50	20120529	3	1640	32.44	0.0431887316209223	0.0489355298529816
3	D	26	50	20120529	3	1642	32.48	0.0447345872527489	0.0473975938171043
3	D	26	50	20120529	3	1644	32.52	0.0461491685106482	0.0459831539805612
3	D	26	50	20120529	3	1646	32.56	0.0473432243766988	0.0449319336843102
3	D	26	50	20120529	3	1648	32.6	0.0488858697437388	0.0437663176529989
3	D	26	50	20120529	3	1650	32.64	0.0500068131727779	0.0427760475571231
3	D	26	50	20120529	3	1652	32.68	0.051693097807185	0.0411572209096411
3	D	26	50	20120529	3	1654	32.72	0.05279791679745	0.0399309209743684
3	D	26	50	20120529	3	1656	32.76	0.0544317294417884	0.0392040434875799
3	D	26	50	20120529	3	1658	32.8	0.056184187532942	0.0377385293282317
3	D	26	50	20120529	3	1660	32.84	0.0574252023603313	0.0369403047672214
3	D	26	50	20120529	3	1662	32.88	0.0592345189077602	0.0360824711045572
3	D	26	50	20120529	3	1664	32.92	0.0609853152979781	0.0346450644397611
3	D	26	50	20120529	3	1666	32.96	0.0632761291369881	0.0332733479949374
3	D	26	50	20120529	3	1668	33	0.0650700590408584	0.0321252894250029
3	D	26	50	20120529	3	1670	33.04	0.0649777108952354	0.0325614328876387
3	D	26	50	20120529	3	1672	33.08	0.0645757206901309	0.0327802824364160
3	D	26	50	20120529	3	1674	33.12	0.0647669223637637	0.0323097735842145
3	D	26	50	20120529	3	1676	33.16	0.0651952169411284	0.0325816561415807
3	D	26	50	20120529	3	1678	33.2	0.0664168146163063	0.0333891720856957
3	D	26	50	20120529	3	1680	33.24	0.0680652219446084	0.0332299316385725
3	D	26	50	20120529	3	1682	33.28	0.0693112855144153	0.0336021526481891
3	D	26	50	20120529	3	1684	33.32	0.0707688447224752	0.0341005922182475
3	D	26	50	20120529	3	1686	33.36	0.072187654478926	0.0343843541695377
3	D	26	50	20120529	3	1688	33.4	0.073234738200507	0.0348352054532222
3	D	26	50	20120529	3	1690	33.44	0.0746652152188474	0.0354863093773388
3	D	26	50	20120529	3	1692	33.48	0.076080913705461	0.0354590857662631
3	D	26	50	20120529	3	1694	33.52	0.0768490438018639	0.0361808296578202
3	D	26	50	20120529	3	1696	33.56	0.0780207904489681	0.0367620007212774
3	D	26	50	20120529	3	1698	33.6	0.0787805766853531	0.0375209384295250
3	D	26	50	20120529	3	1700	33.64	0.079831690915587	0.0390378946072045
3	D	26	50	20120529	3	1702	33.68	0.0809444648571402	0.0401905493712166
3	D	26	50	20120529	3	1704	33.72	0.0815180698780387	0.0413025454953106
3	D	26	50	20120529	3	1706	33.76	0.0822919982500474	0.0424403510169179
3	D	26	50	20120529	3	1708	33.8	0.0825652243102978	0.0438022386774832
3	D	26	50	20120529	3	1710	33.84	0.0833151817624243	0.0448474839214331
3	D	26	50	20120529	3	1712	33.88	0.0837195761305849	0.0452442415363569
3	D	26	50	20120529	3	1714	33.92	0.083718444759735	0.0464526870254047
3	D	26	50	20120529	3	1716	33.96	0.0845331731930181	0.0477578647221188
3	D	26	50	20120529	3	1718	34	0.0848274003246699	0.0487471778196769
3	D	26	50	20120529	3	1720	34.04	0.0858162184474811	0.0499410569090323
3	D	26	50	20120529	3	1722	34.08	0.086146295892939	0.0510766703996179
3	D	26	50	20120529	3	1724	34.12	0.0862125517983362	0.0527757772841311
3	D	26	50	20120529	3	1726	34.16	0.0869568523962131	0.0540057188193269
3	D	26	50	20120529	3	1728	34.2	0.0874421397801415	0.0549360592113341
3	D	26	50	20120529	3	1730	34.24	0.0878726263885278	0.0560272663960612
3	D	26	50	20120529	3	1732	34.28	0.087977631745534	0.057665986361461
3	D	26	50	20120529	3	1734	34.32	0.0880232401329206	0.0584278939181895
3	D	26	50	20120529	3	1736	34.36	0.0879832178891054	0.0592740178925573
3	D	26	50	20120529	3	1738	34.4	0.0884504740501135	0.0601700636056769
3	D	26	50	20120529	3	1740	34.44	0.0883882486533691	0.0613792162015059
3	D	26	50	20120529	3	1742	34.48	0.088627180034732	0.0620977074018695
3	D	26	50	20120529	3	1744	34.52	0.0889417718416819	0.0631973291572927
3	D	26	50	20120529	3	1746	34.56	0.0893664601744625	0.0641755406783862
3	D	26	50	20120529	3	1748	34.6	0.0892154928766792	0.0641058906604393
3	D	26	50	20120529	3	1750	34.64	0.0894824963972552	0.0650904661425635
3	D	26	50	20120529	3	1752	34.68	0.0891999365274931	0.0642345840946153
3	D	26	50	20120529	3	1754	34.72	0.0894625559860258	0.0641911677382504
3	D	26	50	20120529	3	1756	34.76	0.0900033512522773	0.0641213055882692
3	D	26	50	20120529	3	1758	34.8	0.0897389640267916	0.0636616154698198
3	D	26	50	20120529	3	1760	34.84	0.0903132761544713	0.0636756161840872
3	D	26	50	20120529	3	1762	34.88	0.0905973916591521	0.0630959300448706
3	D	26	50	20120529	3	1764	34.92	0.0910838811246084	0.0622474019074468
3	D	26	50	20120529	3	1766	34.96	0.0913822801862691	0.0618174809844853
3	D	26	50	20120529	3	1768	35	0.0919305707844012	0.0609976613823776
3	D	26	50	20120529	3	1770	35.04	0.0929232072838309	0.0584253483337772
3	D	26	50	20120529	3	1772	35.08	0.0933348848518377	0.0568936136243709
3	D	26	50	20120529	3	1774	35.12	0.0934043227377502	0.0562641471677586
3	D	26	50	20120529	3	1776	35.16	0.0939878979642635	0.0543724243960503
3	D	26	50	20120529	3	1778	35.2	0.0937778165395729	0.0545287657053706
3	D	26	50	20120529	3	1780	35.24	0.0939674625782872	0.0543985166362761
3	D	26	50	20120529	3	1782	35.28	0.0940723265139371	0.0536530139568711
3	D	26	50	20120529	3	1784	35.32	0.093768270598027	0.0538722170590389
3	D	26	50	20120529	3	1786	35.36	0.0933182678424798	0.0534609637551008
3	D	26	50	20120529	3	1788	35.4	0.0927452285070062	0.052372302154786
3	D	26	50	20120529	3	1790	35.44	0.0925199442865202	0.0519527049908299
3	D	26	50	20120529	3	1792	35.48	0.0921905032371654	0.0520374870938942
3	D	26	50	20120529	3	1794	35.52	0.0921376116499326	0.0518612760840225
3	D	26	50	20120529	3	1796	35.56	0.0922342024362427	0.0511650587472662
3	D	26	50	20120529	3	1798	35.6	0.0915649965785278	0.0502248895710006
3	D	26	50	20120529	3	1800	35.64	0.091067546957963	0.0499798770713194
3	D	26	50	20120529	3	1802	35.68	0.0902774965513433	0.0487589157922446
3	D	26	50	20120529	3	1804	35.72	0.0894653137024724	0.0474011293510102
3	D	26	50	20120529	3	1806	35.76	0.0882979511174115	0.0455819557350516
3	D	26	50	20120529	3	1808	35.8	0.0876420388671829	0.0443337708449011
3	D	26	50	20120529	3	1810	35.84	0.0871778232653339	0.0424662311251093
3	D	26	50	20120529	3	1812	35.88	0.0860572711491876	0.0404582599985739
3	D	26	50	20120529	3	1814	35.92	0.085606349154825	0.0385538093048041
3	D	26	50	20120529	3	1816	35.96	0.0845007169917617	0.0354736521659555
3	D	26	50	20120529	3	1818	36	0.0844220160070156	0.0346960468386847
3	D	26	50	20120529	3	1820	36.04	0.0834598558098551	0.0321221074444875
3	D	26	50	20120529	3	1822	36.08	0.0835889027974216	0.0295000847891697
3	D	26	50	20120529	3	1824	36.12	0.0836444813904229	0.0292697093998591
3	D	26	50	20120529	3	1826	36.16	0.0837964386376999	0.0283108018938921
3	D	26	50	20120529	3	1828	36.2	0.0838358951960901	0.0257902490616745
3	D	26	50	20120529	3	1830	36.24	0.0840654220572632	0.0241182243668808
3	D	26	50	20120529	3	1832	36.28	0.0845582754837503	0.0216821000843369
3	D	26	50	20120529	3	1834	36.32	0.0847482750758551	0.0193539510072802
3	D	26	50	20120529	3	1836	36.36	0.084711859076624	0.0170052958335691
3	D	26	50	20120529	3	1838	36.4	0.0850992828820361	0.0157710409470079
3	D	26	50	20120529	3	1840	36.44	0.0850717057175698	0.0152433978668865
3	D	26	50	20120529	3	1842	36.48	0.0850232689030585	0.0149122597612569
3	D	26	50	20120529	3	1844	36.52	0.0848660083549226	0.0148192045088527
3	D	26	50	20120529	3	1846	36.56	0.0852282591589245	0.0136758835543522
3	D	26	50	20120529	3	1848	36.6	0.0850379767241072	0.0108984388285296
3	D	26	50	20120529	3	1850	36.64	0.0852708976978301	0.00897963386710166
3	D	26	50	20120529	3	1852	36.68	0.0850699379506168	0.00701727112795276
3	D	26	50	20120529	3	1854	36.72	0.085548578530802	0.00455194333534586
3	D	26	50	20120529	3	1856	36.76	0.0854462601795643	0.00209467656004452
3	D	26	50	20120529	3	1858	36.8	0.08539718696895	0.0008596438560241
3	D	26	50	20120529	3	1860	36.84	0.0857035763372381	-0.00136031788351107
3	D	26	50	20120529	3	1862	36.88	0.0861418411202175	-0.00349747741896929
3	D	26	50	20120529	3	1864	36.92	0.0867155168517942	-0.00511894397890816
3	D	26	50	20120529	3	1866	36.96	0.0875948748448778	-0.00786958935772383
3	D	26	50	20120529	3	1868	37	0.088018714649521	-0.00880410167973997
3	D	26	50	20120529	3	1870	37.04	0.0885694801213872	-0.0103412811113614
3	D	26	50	20120529	3	1872	37.08	0.0889744401749727	-0.0118802990206139
3	D	26	50	20120529	3	1874	37.12	0.0903091749351404	-0.0148003671842019
3	D	26	50	20120529	3	1876	37.16	0.0912240296886396	-0.0175025050378281
3	D	26	50	20120529	3	1878	37.2	0.0915277320511592	-0.0195927833936937
3	D	26	50	20120529	3	1880	37.24	0.0925296316494224	-0.0207069715488093
3	D	26	50	20120529	3	1882	37.28	0.093082942705701	-0.0229088313547461
3	D	26	50	20120529	3	1884	37.32	0.0944158389882375	-0.0253138429389178
3	D	26	50	20120529	3	1886	37.36	0.0957699484742098	-0.0269208138098424
3	D	26	50	20120529	3	1888	37.4	0.0967334521742546	-0.0292949955383543
3	D	26	50	20120529	3	1890	37.44	0.097911209228999	-0.0305103706738577
3	D	26	50	20120529	3	1892	37.48	0.0988216799204547	-0.0318367615740075
3	D	26	50	20120529	3	1894	37.52	0.099845641250291	-0.0327245341377872
3	D	26	50	20120529	3	1896	37.56	0.100180456311183	-0.0334771078850040
3	D	26	50	20120529	3	1898	37.6	0.100595740123774	-0.0340240549802518
3	D	26	50	20120529	3	1900	37.64	0.100368263872266	-0.0355749522834283
3	D	26	50	20120529	3	1902	37.68	0.0991738190974856	-0.0358893319583438
3	D	26	50	20120529	3	1904	37.72	0.0984728641452954	-0.0361992568605379
3	D	26	50	20120529	3	1906	37.76	0.097242569056709	-0.0363749728956627
3	D	26	50	20120529	3	1908	37.8	0.0963238959265913	-0.0364299858032390
3	D	26	50	20120529	3	1910	37.84	0.095652639459211	-0.0366136214343132
3	D	26	50	20120529	3	1912	37.88	0.0940282030507911	-0.0374609474902090
3	D	26	50	20120529	3	1914	37.92	0.092795150245758	-0.0386965458796544
3	D	26	50	20120529	3	1916	37.96	0.0918641734576478	-0.0392861315138077
3	D	26	50	20120529	3	1918	38	0.0901553792102324	-0.0417703390574723
3	D	26	50	20120529	3	1920	38.04	0.0886223717086199	-0.0431272769705693
3	D	26	50	20120529	3	1922	38.08	0.0876470593253293	-0.0435104581352943
3	D	26	50	20120529	3	1924	38.12	0.0856364011930254	-0.0454195757338198
3	D	26	50	20120529	3	1926	38.16	0.0845585583264627	-0.0464723870203285
3	D	26	50	20120529	3	1928	38.2	0.0833942363005609	-0.0465811400432750
3	D	26	50	20120529	3	1930	38.24	0.0820328436147425	-0.0474481236676878
3	D	26	50	20120529	3	1932	38.28	0.080747111354511	-0.0484623269239437
3	D	26	50	20120529	3	1934	38.32	0.0789419384528199	-0.0493338360317561
3	D	26	50	20120529	3	1936	38.36	0.0776117291760517	-0.0506409936274576
3	D	26	50	20120529	3	1938	38.4	0.0761079958951804	-0.0509842232590455
3	D	26	50	20120529	3	1940	38.44	0.0750419617118636	-0.0516438124645363
3	D	26	50	20120529	3	1942	38.48	0.0739816550934743	-0.0535123421338218
3	D	26	50	20120529	3	1944	38.52	0.0719832299084849	-0.0542057310434533
3	D	26	50	20120529	3	1946	38.56	0.0703529952244593	-0.055190660078968
3	D	26	50	20120529	3	1948	38.6	0.0690761017989927	-0.0557265055977512
3	D	26	50	20120529	3	1950	38.64	0.0672571403150684	-0.0562022470401335
3	D	26	50	20120529	3	1952	38.68	0.0653701622298618	-0.0576573243033914
3	D	26	50	20120529	3	1954	38.72	0.0635970071232228	-0.0579698796428115
3	D	26	50	20120529	3	1956	38.76	0.0621903454612727	-0.0593669246525373
3	D	26	50	20120529	3	1958	38.8	0.0594091884248489	-0.0600843198373902
3	D	26	50	20120529	3	1960	38.84	0.057806972139921	-0.061020300113084
3	D	26	50	20120529	3	1962	38.88	0.055755907097713	-0.0625967550837597
3	D	26	50	20120529	3	1964	38.92	0.0546116315490578	-0.0627294436712494
3	D	26	50	20120529	3	1966	38.96	0.0537072490469881	-0.06362477520652
3	D	26	50	20120529	3	1968	39	0.0517610790531283	-0.0634313815018654
3	D	26	50	20120529	3	1970	39.04	0.0501525313340817	-0.0638447773393505
3	D	26	50	20120529	3	1972	39.08	0.0484578650801544	-0.0643188358675936
3	D	26	50	20120529	3	1974	39.12	0.047521068803235	-0.0641070078891535
3	D	26	50	20120529	3	1976	39.16	0.0451429414188841	-0.0643407632488782
3	D	26	50	20120529	3	1978	39.2	0.0433041102344085	-0.0659857057539525
3	D	26	50	20120529	3	1980	39.24	0.0419660520723692	-0.0661001863418266
3	D	26	50	20120529	3	1982	39.28	0.0400927140769716	-0.0669141369576504
3	D	26	50	20120529	3	1984	39.32	0.0385820511496447	-0.0667715842305632
3	D	26	50	20120529	3	1986	39.36	0.0365580994098544	-0.0677695240308518
3	D	26	50	20120529	3	1988	39.4	0.0347182782758852	-0.0686244868399844
3	D	26	50	20120529	3	1990	39.44	0.0330173329137409	-0.0692480843103128
3	D	26	50	20120529	3	1992	39.48	0.0308235341251096	-0.070091450568234
3	D	26	50	20120529	3	1994	39.52	0.0289306092718733	-0.0705092092545591
3	D	26	50	20120529	3	1996	39.56	0.0269158499202384	-0.0713216042354643
3	D	26	50	20120529	3	1998	39.6	0.0249739932777439	-0.0721711223223818
3	D	26	50	20120529	3	2000	39.64	0.024205297495916	-0.071805901669899
3	D	26	50	20120529	3	2002	39.68	0.0220025891618418	-0.0731773352720102
3	D	26	50	20120529	3	2004	39.72	0.0194420140858091	-0.0744533801693395
3	D	26	50	20120529	3	2006	39.76	0.0171941923390952	-0.0753835791399904
3	D	26	50	20120529	3	2008	39.8	0.016066569155137	-0.0765232231392288
3	D	26	50	20120529	3	2010	39.84	0.0147204499757922	-0.0769785291956348
3	D	26	50	20120529	3	2012	39.88	0.0139875337970923	-0.077637764847735
3	D	26	50	20120529	3	2014	39.92	0.0128230703498343	-0.078410632559572
3	D	26	50	20120529	3	2016	39.96	0.0118708096476104	-0.0790506349072238
3	D	26	50	20120529	3	2018	40	0.0104894765505625	-0.0799806924565185
3	D	26	50	20120529	3	2020	40.04	0.00873394254491063	-0.0820599399465975
3	D	26	50	20120529	3	2022	40.08	0.00722582520199596	-0.0834098067918827
3	D	26	50	20120529	3	2024	40.12	0.00653795172525768	-0.0850954079368751
3	D	26	50	20120529	3	2026	40.16	0.00549511064436376	-0.0859032067237027
3	D	26	50	20120529	3	2028	40.2	0.00464099636336853	-0.088082721955354
3	D	26	50	20120529	3	2030	40.24	0.00410211028542627	-0.0895029459253671
3	D	26	50	20120529	3	2032	40.28	0.00368208885740145	-0.0910328421571423
3	D	26	50	20120529	3	2034	40.32	0.00300206426593435	-0.0934949172585558
3	D	26	50	20120529	3	2036	40.36	0.00225168254973918	-0.0963520529186181
3	D	26	50	20120529	3	2038	40.4	0.00157434496404059	-0.0990621810788718
3	D	26	50	20120529	3	2040	40.44	0.00101573060690322	-0.101027372245146
3	D	26	50	20120529	3	2042	40.48	0.000304593317063910	-0.104065597951870
3	D	26	50	20120529	3	2044	40.52	-9.39320648128301e-05	-0.106050870950729
3	D	26	50	20120529	3	2046	40.56	-3.84666088966944e-06	-0.108269630608736
3	D	26	50	20120529	3	2048	40.6	-2.20900158442693e-05	-0.110780001103305
3	D	26	50	20120529	3	2050	40.64	-0.000549167410540719	-0.112415397666833
3	D	26	50	20120529	3	2052	40.68	-0.00058961391842461	-0.113172567608127
3	D	26	50	20120529	3	2054	40.72	-0.00101458509391771	-0.116276624956180
3	D	26	50	20120529	3	2056	40.76	-0.0013511679217625	-0.119209845305898
3	D	26	50	20120529	3	2058	40.8	-0.0016748106955116	-0.121429807045433
3	D	26	50	20120529	3	2060	40.84	-0.0017468648765145	-0.123564915971226
3	D	26	50	20120529	3	2062	40.88	-0.00186657805456939	-0.125840032039694
3	D	26	50	20120529	3	2064	40.92	-0.00157836133055774	-0.127656306517849
3	D	26	50	20120529	3	2066	40.96	-0.00204745596919691	-0.130354343152145
3	D	26	50	20120529	3	2068	41	-0.00209659989048938	-0.132998851803104
3	D	26	50	20120529	3	2070	41.04	-0.00189853928107902	-0.134285008327405
3	D	26	50	20120529	3	2072	41.08	-0.00194223848015635	-0.136657068735573
3	D	26	50	20120529	3	2074	41.12	-0.00157892701598269	-0.138531750233855
3	D	26	50	20120529	3	2076	41.16	-0.00155743096983464	-0.141644010020569
3	D	26	50	20120529	3	2078	41.2	-0.00143545505007994	-0.142536732331817
3	D	26	50	20120529	3	2080	41.24	-0.00157708853835161	-0.145934451126097
3	D	26	50	20120529	3	2082	41.28	-0.00157560361411113	-0.147877651271476
3	D	26	50	20120529	3	2084	41.32	-0.00128208358924059	-0.149588213285844
3	D	26	50	20120529	3	2086	41.36	-0.00052420654116484	-0.151450591126133
3	D	26	50	20120529	3	2088	41.4	-0.000354500913680078	-0.153948092277284
3	D	26	50	20120529	3	2090	41.44	-3.98383960520787e-05	-0.155437966265244
3	D	26	50	20120529	3	2092	41.48	0.000996780145167428	-0.157167549452026
3	D	26	50	20120529	3	2094	41.52	0.00120325532527391	-0.158822179320003
3	D	26	50	20120529	3	2096	41.56	0.00205319767626012	-0.160823291510761
3	D	26	50	20120529	3	2098	41.6	0.00252413079253037	-0.163593735879450
3	D	26	50	20120529	3	2100	41.64	0.0029003116001216	-0.164831172746526
3	D	26	50	20120529	3	2102	41.68	0.00327578530093166	-0.167135633746413
3	D	26	50	20120529	3	2104	41.72	0.00403733930426957	-0.168707532120991
3	D	26	50	20120529	3	2106	41.76	0.0044884734306666	-0.169731422740149
3	D	26	50	20120529	3	2108	41.8	0.00563186509584523	-0.173262006898613
3	D	26	50	20120529	3	2110	41.84	0.00653696177576401	-0.175560103937470
3	D	26	50	20120529	3	2112	41.88	0.00751206202702027	-0.178476919409864
3	D	26	50	20120529	3	2114	41.92	0.00789248547529863	-0.180086294443845
3	D	26	50	20120529	3	2116	41.96	0.00863494759554453	-0.182049222868419
3	D	26	50	20120529	3	2118	42	0.00914335737121761	-0.184011444186211
3	D	26	50	20120529	3	2120	42.04	0.00949549654824851	-0.186047911716028
3	D	26	50	20120529	3	2122	42.08	0.00978046058106672	-0.187957807132013
3	D	26	50	20120529	3	2124	42.12	0.0100399687697622	-0.190600265173307
3	D	26	50	20120529	3	2126	42.16	0.00986460628802791	-0.193356567406373
3	D	26	50	20120529	3	2128	42.2	0.0099805718001425	-0.195154032844149
3	D	26	50	20120529	3	2130	42.24	0.0100060276442652	-0.197077363288976
3	D	26	50	20120529	3	2132	42.28	0.0100484540511364	-0.199094031828920
3	D	26	50	20120529	3	2134	42.32	0.00908961725584745	-0.201906902604480
3	D	26	50	20120529	3	2136	42.36	0.0085656511309882	-0.203791342176342
3	D	26	50	20120529	3	2138	42.4	0.00819159164374056	-0.204944633336458
3	D	26	50	20120529	3	2140	42.44	0.00748377775577281	-0.207718613239053
3	D	26	50	20120529	3	2142	42.48	0.00673495167449624	-0.209084036433524
3	D	26	50	20120529	3	2144	42.52	0.0059019798862585	-0.211266167960265
3	D	26	50	20120529	3	2146	42.56	0.00490778775191023	-0.211861551870025
3	D	26	50	20120529	3	2148	42.6	0.00387329053103432	-0.213301928383302
3	D	26	50	20120529	3	2150	42.64	0.00290596845437108	-0.214974943027589
3	D	26	50	20120529	3	2152	42.68	0.00146700615465645	-0.216217329642134
3	D	26	50	20120529	3	2154	42.72	0.000236640355391901	-0.217839432598176
3	D	26	50	20120529	3	2156	42.76	-0.00135010726159072	-0.218962318166700
3	D	26	50	20120529	3	2158	42.8	-0.00299978738209895	-0.22042249366985
3	D	26	50	20120529	3	2160	42.84	-0.0045794639312697	-0.221761753913417
3	D	26	50	20120529	3	2162	42.88	-0.00590033939852618	-0.222297740853557
3	D	26	50	20120529	3	2164	42.92	-0.00659471825765135	-0.223149097418105
3	D	26	50	20120529	3	2166	42.96	-0.00729333975746365	-0.223290518774343
3	D	26	50	20120529	3	2168	43	-0.00899393156621729	-0.223394463471177
3	D	26	50	20120529	3	2170	43.04	-0.0099266054106024	-0.223728924978678
3	D	26	50	20120529	3	2172	43.08	-0.011365567710317	-0.223149804524887
3	D	26	50	20120529	3	2174	43.12	-0.0116321469668243	-0.223587503622441
3	D	26	50	20120529	3	2176	43.16	-0.0135279002471855	-0.224139754018548
3	D	26	50	20120529	3	2178	43.2	-0.0147999853465401	-0.225090812639244
3	D	26	50	20120529	3	2180	43.24	-0.0171037392396458	-0.22574983615931
3	D	26	50	20120529	3	2182	43.28	-0.016907163554476	-0.225714480820250
3	D	26	50	20120529	3	2184	43.32	-0.0176439688204724	-0.225561745755514
3	D	26	50	20120529	3	2186	43.36	-0.0172692022264435	-0.226192485004332
3	D	26	50	20120529	3	2188	43.4	-0.0171016179193023	-0.226043285473502
3	D	26	50	20120529	3	2190	43.44	-0.0164051177398335	-0.226592707442484
3	D	26	50	20120529	3	2192	43.48	-0.0155127489819761	-0.226612506432357
3	D	26	50	20120529	3	2194	43.52	-0.0150269666233009	-0.226623113034075
3	D	26	50	20120529	3	2196	43.56	-0.0137555886307275	-0.227748827029724
3	D	26	50	20120529	3	2198	43.6	-0.0128738264745879	-0.227823073241748
3	D	26	50	20120529	3	2200	43.64	-0.0117007363245994	-0.229363858917954
3	D	26	50	20120529	3	2202	43.68	-0.00975760688989879	-0.230407548526985
3	D	26	50	20120529	3	2204	43.72	-0.00893241327625409	-0.230766051665047
3	D	26	50	20120529	3	2206	43.76	-0.00719080927419164	-0.231123140589546
3	D	26	50	20120529	3	2208	43.8	-0.00609479376335247	-0.232394518582119
3	D	26	50	20120529	3	2210	43.84	-0.00515080621046842	-0.233511040189613
3	D	26	50	20120529	3	2212	43.88	-0.0036326479512609	-0.236263806888772
3	D	26	50	20120529	3	2214	43.92	-0.00160749412994264	-0.237638422471399
3	D	26	50	20120529	3	2216	43.96	-0.000394806000207719	-0.238982632462435
3	D	26	50	20120529	3	2218	44	0.0007818196836867	-0.239792976833674
3	D	26	50	20120529	3	2220	44.04	0.00237917390238711	-0.241298407170820
3	D	26	50	20120529	3	2222	44.08	0.0032531578839337	-0.242855456302993
3	D	26	50	20120529	3	2224	44.12	0.00344761224875996	-0.244447153667444
3	D	26	50	20120529	3	2226	44.16	0.00325598631105845	-0.246023294682709
3	D	26	50	20120529	3	2228	44.2	0.00352963663537761	-0.247148301571577
3	D	26	50	20120529	3	2230	44.24	0.00345397620979066	-0.248894148214326
3	D	26	50	20120529	3	2232	44.28	0.00356004222696866	-0.251972891139613
3	D	26	50	20120529	3	2234	44.32	0.00401824742117753	-0.252206236377404
3	D	26	50	20120529	3	2236	44.36	0.00354024323709546	-0.255276494021316
3	D	26	50	20120529	3	2238	44.4	0.00353600059640831	-0.257713183989285
3	D	26	50	20120529	3	2240	44.44	0.00415330481638414	-0.259302052926611
3	D	26	50	20120529	3	2242	44.48	0.00400905503302209	-0.261938147006875
3	D	26	50	20120529	3	2244	44.52	0.00393834435490344	-0.263222252921509
3	D	26	50	20120529	3	2246	44.56	0.00334437465870676	-0.263780867278647
3	D	26	50	20120529	3	2248	44.6	0.00265423844026868	-0.264667579182255
