# Supplementary material for: How Do Ants Make Sense of Gravity? A Boltzmann Walker Analysis of Lasius niger Trajectories on Various Inclines
Source: PLoS One. 2013 Oct 29;8(10):e76531. doi: 10.1371/journal.pone.0076531 (PMC3812222; doi:10.1371/journal.pone.0076531)
Supplement: Dataset S3 — Trajectories for . (ZIP) [file pone.0076531.s007.zip › Incline3/3-D-26-50-20120529-04.txt]

Pente	Colonie	Temperature	Humidite	Date	Indiv	Frame	Time	X	Y
3	D	26	50	20120529	4	8	0	0	0
3	D	26	50	20120529	4	10	0.04	0.0007308019294241	-0.0008873553707788
3	D	26	50	20120529	4	12	0.08	0.0022255549541744	-0.0012746377548347
3	D	26	50	20120529	4	14	0.12	0.0033192652969068	-0.0017873891661443
3	D	26	50	20120529	4	16	0.16	0.0043430936906682	-0.0026740388443555
3	D	26	50	20120529	4	18	0.2	0.0045735921165587	-0.0034330288785048
3	D	26	50	20120529	4	20	0.24	0.0033028717332918	-0.0025208116332995
3	D	26	50	20120529	4	22	0.28	0.00288729376428	-0.0025481653520229
3	D	26	50	20120529	4	24	0.32	0.00162358788028240	-0.0013936367550406
3	D	26	50	20120529	4	26	0.36	0.0013829806558481	-0.0008633985930322
3	D	26	50	20120529	4	28	0.4	9.06935157550005e-05	0.00067991145438211
3	D	26	50	20120529	4	30	0.44	0.000285805489887801	0.00185290968048904
3	D	26	50	20120529	4	32	0.48	0.000148598490066400	0.00310296133254187
3	D	26	50	20120529	4	34	0.52	0.000167294393360901	0.00374894580356265
3	D	26	50	20120529	4	36	0.56	0.0006180254688927	0.00600699938540034
3	D	26	50	20120529	4	38	0.6	0.0010483211584481	0.00709641758997101
3	D	26	50	20120529	4	40	0.64	0.0010631774719209	0.00963619665556904
3	D	26	50	20120529	4	42	0.68	0.0013174177150965	0.0127208439224782
3	D	26	50	20120529	4	44	0.72	0.0007774073373721	0.0151361156260449
3	D	26	50	20120529	4	46	0.76	0.000893238499198302	0.0175579634226766
3	D	26	50	20120529	4	48	0.8	0.0011612602535392	0.021103283686461
3	D	26	50	20120529	4	50	0.84	0.00154462526602730	0.0229925033001639
3	D	26	50	20120529	4	52	0.88	0.0027213570159389	0.0230350357730523
3	D	26	50	20120529	4	54	0.92	0.0042429214085114	0.0230320779453866
3	D	26	50	20120529	4	56	0.96	0.0054642312912294	0.0230368813217512
3	D	26	50	20120529	4	58	1	0.0074936277532348	0.0228750952902157
3	D	26	50	20120529	4	60	1.04	0.00999246533620208	0.0211682031600417
3	D	26	50	20120529	4	62	1.08	0.0120235093570076	0.0206016197094804
3	D	26	50	20120529	4	64	1.12	0.0143827640613687	0.0205970023021992
3	D	26	50	20120529	4	66	1.16	0.0167217318721776	0.0200927503143995
3	D	26	50	20120529	4	68	1.2	0.0191435938109450	0.0208641543151993
3	D	26	50	20120529	4	70	1.24	0.0214678325875017	0.0213404119455319
3	D	26	50	20120529	4	72	1.28	0.0237851700018741	0.0216942411077698
3	D	26	50	20120529	4	74	1.32	0.0255681680349072	0.0225054764335539
3	D	26	50	20120529	4	76	1.36	0.0277772474010799	0.0236890954035142
3	D	26	50	20120529	4	78	1.4	0.0294574674634676	0.0246691524733066
3	D	26	50	20120529	4	80	1.44	0.0306388095495925	0.0254061910845408
3	D	26	50	20120529	4	82	1.48	0.031694894740498	0.0262205447512299
3	D	26	50	20120529	4	84	1.52	0.0325301511907458	0.0265855313513682
3	D	26	50	20120529	4	86	1.56	0.0326314619148203	0.026104787128509
3	D	26	50	20120529	4	88	1.6	0.032742644556667	0.0256713052157975
3	D	26	50	20120529	4	90	1.64	0.033033403329557	0.0246748538752833
3	D	26	50	20120529	4	92	1.68	0.0331932115834255	0.0228666382931127
3	D	26	50	20120529	4	94	1.72	0.0327549326583104	0.0214883598973595
3	D	26	50	20120529	4	96	1.76	0.0321524140411292	0.0203287684158239
3	D	26	50	20120529	4	98	1.8	0.0311543893880269	0.0182306553168228
3	D	26	50	20120529	4	100	1.84	0.0305357982337092	0.0148212834027894
3	D	26	50	20120529	4	102	1.88	0.0302848318949305	0.0128246401268886
3	D	26	50	20120529	4	104	1.92	0.0295748613312802	0.0101608345318704
3	D	26	50	20120529	4	106	1.96	0.0298101157573809	0.00679851350305712
3	D	26	50	20120529	4	108	2	0.029943879147178	0.00424017995552075
3	D	26	50	20120529	4	110	2.04	0.0306917364921643	-0.000286555023075801
3	D	26	50	20120529	4	112	2.08	0.0305110735379983	-0.0026200752832425
3	D	26	50	20120529	4	114	2.12	0.0300112239970182	-0.0042160817564179
3	D	26	50	20120529	4	116	2.16	0.0289606613100737	-0.0053503658862549
3	D	26	50	20120529	4	118	2.2	0.0273550692973725	-0.0058129904978462
3	D	26	50	20120529	4	120	2.24	0.0265037198038917	-0.0052434796252107
3	D	26	50	20120529	4	122	2.28	0.0257019526379077	-0.0047997489068127
3	D	26	50	20120529	4	124	2.32	0.0252790674274191	-0.0037621757714387
3	D	26	50	20120529	4	126	2.36	0.0251076152461848	-0.0029030905297717
3	D	26	50	20120529	4	128	2.4	0.0244250379992376	-0.0014639231690905
3	D	26	50	20120529	4	130	2.44	0.0237125713486496	0.00074876951273406
3	D	26	50	20120529	4	132	2.48	0.0228864372829860	0.00227478372828056
3	D	26	50	20120529	4	134	2.52	0.0213327327658882	0.0045648126787635
3	D	26	50	20120529	4	136	2.56	0.0197725935770817	0.00639841834412615
3	D	26	50	20120529	4	138	2.6	0.0188718314617315	0.00767229242363715
3	D	26	50	20120529	4	140	2.64	0.0175973471490684	0.00974292947444168
3	D	26	50	20120529	4	142	2.68	0.0167413540853555	0.0110886293394653
3	D	26	50	20120529	4	144	2.72	0.0167272140710521	0.0120756676745083
3	D	26	50	20120529	4	146	2.76	0.0169005521060719	0.0139848255781204
3	D	26	50	20120529	4	148	2.8	0.017261777605241	0.0154782421710542
3	D	26	50	20120529	4	150	2.84	0.0179553220783644	0.0180221153849153
3	D	26	50	20120529	4	152	2.88	0.0191257888621947	0.0199600334426386
3	D	26	50	20120529	4	154	2.92	0.0210715911605282	0.0210703183683221
3	D	26	50	20120529	4	156	2.96	0.0220700047223602	0.0212910558922051
3	D	26	50	20120529	4	158	3	0.0232622079686441	0.0220235973043109
3	D	26	50	20120529	4	160	3.04	0.02310991838118	0.0231218543436464
3	D	26	50	20120529	4	162	3.08	0.022330212946769	0.0245817965015588
3	D	26	50	20120529	4	164	3.12	0.0209202985936255	0.0251379501270977
3	D	26	50	20120529	4	166	3.16	0.0199162423196797	0.0255839577293311
3	D	26	50	20120529	4	168	3.2	0.0183861622401414	0.0262796518070693
3	D	26	50	20120529	4	170	3.24	0.0159290368861962	0.027005921182026
3	D	26	50	20120529	4	172	3.28	0.0148989732248384	0.0260761252622404
3	D	26	50	20120529	4	174	3.32	0.0131751812425940	0.0249847695850892
3	D	26	50	20120529	4	176	3.36	0.0114444313296227	0.0234046334165107
3	D	26	50	20120529	4	178	3.4	0.0101840205632255	0.0223248177220286
3	D	26	50	20120529	4	180	3.44	0.00945800928224395	0.0196197559818621
3	D	26	50	20120529	4	182	3.48	0.00957443017112563	0.0175362262531162
3	D	26	50	20120529	4	184	3.52	0.009152740678204	0.0157652214581987
3	D	26	50	20120529	4	186	3.56	0.00890445427412597	0.0135568491988072
3	D	26	50	20120529	4	188	3.6	0.00867327985415265	0.0114256647156500
3	D	26	50	20120529	4	190	3.64	0.00847936996154786	0.00932361303187772
3	D	26	50	20120529	4	192	3.68	0.00797219762274181	0.00672975443965454
3	D	26	50	20120529	4	194	3.72	0.00845935883964028	0.00502488463487472
3	D	26	50	20120529	4	196	3.76	0.00926828263335666	0.00271703588639909
3	D	26	50	20120529	4	198	3.8	0.0106972315939429	0.00184161011412568
3	D	26	50	20120529	4	200	3.84	0.0121010789709038	0.00130990824108027
3	D	26	50	20120529	4	202	3.88	0.0132979491219436	0.00198366079539825
3	D	26	50	20120529	4	204	3.92	0.0145754435881743	0.0030254482871882
3	D	26	50	20120529	4	206	3.96	0.0163379638088242	0.00323995620032895
3	D	26	50	20120529	4	208	4	0.0178600747949386	0.00359053267137343
3	D	26	50	20120529	4	210	4.04	0.0202143302543567	0.0035726994383519
3	D	26	50	20120529	4	212	4.08	0.0226581478586799	0.00412741056605712
3	D	26	50	20120529	4	214	4.12	0.0249883037047816	0.00441165193574493
3	D	26	50	20120529	4	216	4.16	0.0276118834092316	0.00473392433655207
3	D	26	50	20120529	4	218	4.2	0.0298611122984401	0.00635764656712293
3	D	26	50	20120529	4	220	4.24	0.0322809094854064	0.00653464246552173
3	D	26	50	20120529	4	222	4.28	0.0348235806177395	0.00722214824673379
3	D	26	50	20120529	4	224	4.32	0.0368801865486849	0.007197597499291
3	D	26	50	20120529	4	226	4.36	0.0398023053219383	0.00610999655914797
3	D	26	50	20120529	4	228	4.4	0.0422143172632438	0.00599282896550535
3	D	26	50	20120529	4	230	4.44	0.04427638205854	0.00580473856170973
3	D	26	50	20120529	4	232	4.48	0.0444658159652199	0.00629780412023111
3	D	26	50	20120529	4	234	4.52	0.0449684981759654	0.00664845837302152
3	D	26	50	20120529	4	236	4.56	0.0442664118529252	0.00743214481861057
3	D	26	50	20120529	4	238	4.6	0.0436178535132209	0.00796657612383136
3	D	26	50	20120529	4	240	4.64	0.0434144188922736	0.00921355893245384
3	D	26	50	20120529	4	242	4.68	0.0430381673740042	0.0099893257820936
3	D	26	50	20120529	4	244	4.72	0.0419511321192861	0.0114895942397371
3	D	26	50	20120529	4	246	4.76	0.0408488233580944	0.0131732861964204
3	D	26	50	20120529	4	248	4.8	0.0399073106789445	0.0144419064725472
3	D	26	50	20120529	4	250	4.84	0.0380683380731127	0.0158757068927591
3	D	26	50	20120529	4	252	4.88	0.0366840421986516	0.0168094343262482
3	D	26	50	20120529	4	254	4.92	0.0352580765215752	0.0175588402350853
3	D	26	50	20120529	4	256	4.96	0.0333712822841317	0.0174035100884620
3	D	26	50	20120529	4	258	5	0.031699066670507	0.0177282630198576
3	D	26	50	20120529	4	260	5.04	0.0299301754177586	0.0177691267207424
3	D	26	50	20120529	4	262	5.08	0.0280249751908008	0.0174702751107417
3	D	26	50	20120529	4	264	5.12	0.0251393650477668	0.0168507993658408
3	D	26	50	20120529	4	266	5.16	0.0226882918207619	0.0158438234479954
3	D	26	50	20120529	4	268	5.2	0.0213478789931412	0.0155854537012177
3	D	26	50	20120529	4	270	5.24	0.0192254414208673	0.0148021066668836
3	D	26	50	20120529	4	272	5.28	0.0166534394992506	0.0136952017116142
3	D	26	50	20120529	4	274	5.32	0.0162002618342560	0.0137129005943473
3	D	26	50	20120529	4	276	5.36	0.0159425178769796	0.0125220868128884
3	D	26	50	20120529	4	278	5.4	0.0162055623066877	0.0124301636384409
3	D	26	50	20120529	4	280	5.44	0.0165937264528998	0.0106123285756190
3	D	26	50	20120529	4	282	5.48	0.0174676885141361	0.00967008969780488
3	D	26	50	20120529	4	284	5.52	0.0197820440592122	0.00749462123826231
3	D	26	50	20120529	4	286	5.56	0.0210816087422973	0.00586213936888611
3	D	26	50	20120529	4	288	5.6	0.0239527472379475	0.00392949137800301
3	D	26	50	20120529	4	290	5.64	0.0259433966525069	0.00214096617410406
3	D	26	50	20120529	4	292	5.68	0.0284473442133392	0.00108958083913035
3	D	26	50	20120529	4	294	5.72	0.0307739730108163	-0.0010057533302207
3	D	26	50	20120529	4	296	5.76	0.0320378589242003	-0.0037909022672671
3	D	26	50	20120529	4	298	5.8	0.0335811706686709	-0.0059174747171547
3	D	26	50	20120529	4	300	5.84	0.0337924633672776	-0.0074537257175724
3	D	26	50	20120529	4	302	5.88	0.0331093133638377	-0.0083866258361274
3	D	26	50	20120529	4	304	5.92	0.0316964574464845	-0.008773469813979
3	D	26	50	20120529	4	306	5.96	0.0313576613744146	-0.0085668037150416
3	D	26	50	20120529	4	308	6	0.0310351923979222	-0.0072572702405553
3	D	26	50	20120529	4	310	6.04	0.0302375193802013	-0.0071410784542708
3	D	26	50	20120529	4	312	6.08	0.0302494906980068	-0.0073618866888319
3	D	26	50	20120529	4	314	6.12	0.0283634813490904	-0.006553536358715
3	D	26	50	20120529	4	316	6.16	0.0276329834755822	-0.0061163180937718
3	D	26	50	20120529	4	318	6.2	0.0258493490464460	-0.0055656516168549
3	D	26	50	20120529	4	320	6.24	0.0249849534328524	-0.0051762054860486
3	D	26	50	20120529	4	322	6.28	0.0237085054846578	-0.0057108984207785
3	D	26	50	20120529	4	324	6.32	0.0222804114161700	-0.006055422057776
3	D	26	50	20120529	4	326	6.36	0.0205443228470008	-0.0063145059824027
3	D	26	50	20120529	4	328	6.4	0.0196143360083843	-0.0078308257639792
3	D	26	50	20120529	4	330	6.44	0.0183209669949160	-0.0080956372535335
3	D	26	50	20120529	4	332	6.48	0.0179891924931832	-0.0082319674409463
3	D	26	50	20120529	4	334	6.52	0.0183240075540751	-0.0087753790022882
3	D	26	50	20120529	4	336	6.56	0.0192987542519407	-0.0085452157450119
3	D	26	50	20120529	4	338	6.6	0.0196279831692612	-0.0082694441003492
3	D	26	50	20120529	4	340	6.64	0.0202135382947618	-0.0077171229935644
3	D	26	50	20120529	4	342	6.68	0.0207233622839973	-0.0075034353242898
3	D	26	50	20120529	4	344	6.72	0.0219716390980293	-0.0074701093816925
3	D	26	50	20120529	4	346	6.76	0.0228620774543741	-0.0074595947038562
3	D	26	50	20120529	4	348	6.8	0.0248738810996636	-0.0072545903058546
3	D	26	50	20120529	4	350	6.84	0.0263647662503207	-0.0079811920209985
3	D	26	50	20120529	4	352	6.88	0.028177901174368	-0.0081432891795177
3	D	26	50	20120529	4	354	6.92	0.0296899853863251	-0.0079157351462641
3	D	26	50	20120529	4	356	6.96	0.031646486210258	-0.0069083130440398
3	D	26	50	20120529	4	358	7	0.032904057235822	-0.006001891246013
3	D	26	50	20120529	4	360	7.04	0.0341047931396345	-0.0047790936106275
3	D	26	50	20120529	4	362	7.08	0.036225561232798	-0.0033416735108026
3	D	26	50	20120529	4	364	7.12	0.0374062457096165	-0.0024917735862233
3	D	26	50	20120529	4	366	7.16	0.0386224410889861	-0.000820342861125799
3	D	26	50	20120529	4	368	7.2	0.040343319791292	0.00097251931150492
3	D	26	50	20120529	4	370	7.24	0.0403283149853952	0.00139181949061291
3	D	26	50	20120529	4	372	7.28	0.0404322667532974	0.00205297140209015
3	D	26	50	20120529	4	374	7.32	0.0397927593803923	0.00264892099727417
3	D	26	50	20120529	4	376	7.36	0.0393032222847091	0.00213223100119335
3	D	26	50	20120529	4	378	7.4	0.0389979713583386	0.00338728189818916
3	D	26	50	20120529	4	380	7.44	0.038274742542541	0.00492707762490099
3	D	26	50	20120529	4	382	7.48	0.0365530082410299	0.00572377483526387
3	D	26	50	20120529	4	384	7.52	0.0353439970665572	0.00700095110344301
3	D	26	50	20120529	4	386	7.56	0.0342337404251449	0.0076215504410192
3	D	26	50	20120529	4	388	7.6	0.0334589847382022	0.00792456690996107
3	D	26	50	20120529	4	390	7.64	0.0309693254012547	0.00940969621141936
3	D	26	50	20120529	4	392	7.68	0.0292491467346622	0.0100045002936179
3	D	26	50	20120529	4	394	7.72	0.0282082219131453	0.0111748963667700
3	D	26	50	20120529	4	396	7.76	0.0268711961270065	0.0117970654814004
3	D	26	50	20120529	4	398	7.8	0.0253967017115373	0.0119075084895540
3	D	26	50	20120529	4	400	7.84	0.024741001593343	0.0111839544046370
3	D	26	50	20120529	4	402	7.88	0.0241372596814303	0.0110197217836386
3	D	26	50	20120529	4	404	7.92	0.022474540511877	0.0115987856688879
3	D	26	50	20120529	4	406	7.96	0.0217321066759024	0.0116110469004737
3	D	26	50	20120529	4	408	8	0.0209717052566178	0.0121430669715706
3	D	26	50	20120529	4	410	8.04	0.0209101487828884	0.0131767821323466
3	D	26	50	20120529	4	412	8.08	0.0210317301370592	0.0133085429957393
3	D	26	50	20120529	4	414	8.12	0.0208253907214547	0.0145993862237852
3	D	26	50	20120529	4	416	8.16	0.021423058586117	0.0161752231831341
3	D	26	50	20120529	4	418	8.2	0.0213312831969868	0.0163550475086577
3	D	26	50	20120529	4	420	8.24	0.0223152357180367	0.0159654606636019
3	D	26	50	20120529	4	422	8.28	0.0233599845730263	0.0171423706044224
3	D	26	50	20120529	4	424	8.32	0.0228964287018041	0.0171603502085476
3	D	26	50	20120529	4	426	8.36	0.0226797004733705	0.0175082043184845
3	D	26	50	20120529	4	428	8.4	0.0227001994989571	0.0183013872081449
3	D	26	50	20120529	4	430	8.44	0.0223303190127862	0.0184092139212080
3	D	26	50	20120529	4	432	8.48	0.0216956128949253	0.0192766288807574
3	D	26	50	20120529	4	434	8.52	0.0202121594365385	0.0205080553401938
3	D	26	50	20120529	4	436	8.56	0.0192050767455691	0.0210503708860248
3	D	26	50	20120529	4	438	8.6	0.0176615192107814	0.0215467032778752
3	D	26	50	20120529	4	440	8.64	0.0162916624567921	0.0219937856824161
3	D	26	50	20120529	4	442	8.68	0.0159084035103212	0.0213901356943849
3	D	26	50	20120529	4	444	8.72	0.0145708968915712	0.0208339396424392
3	D	26	50	20120529	4	446	8.76	0.0144617620309629	0.0197419546402528
3	D	26	50	20120529	4	448	8.8	0.013319056259362	0.0188037865761779
3	D	26	50	20120529	4	450	8.84	0.0126481250611010	0.017340669508818
3	D	26	50	20120529	4	452	8.88	0.0118313216229684	0.0161335007010636
3	D	26	50	20120529	4	454	8.92	0.0107697524654214	0.0142517301037470
3	D	26	50	20120529	4	456	8.96	0.00947968564062122	0.011995005882658
3	D	26	50	20120529	4	458	9	0.00791228446517187	0.0108566912441683
3	D	26	50	20120529	4	460	9.04	0.0070070605060325	0.00958242825592762
3	D	26	50	20120529	4	462	9.08	0.0063659267875306	0.0085848137247584
3	D	26	50	20120529	4	464	9.12	0.0055964814725147	0.00750394444117226
3	D	26	50	20120529	4	466	9.16	0.0054101729778077	0.00705116982704289
3	D	26	50	20120529	4	468	9.2	0.0061405789274343	0.00612942078242716
3	D	26	50	20120529	4	470	9.24	0.0069356922186073	0.00572675175481267
3	D	26	50	20120529	4	472	9.28	0.00758092715644	0.00572399403836604
3	D	26	50	20120529	4	474	9.32	0.00881443250981311	0.00574730027787395
3	D	26	50	20120529	4	476	9.36	0.00950795576973306	0.00594945503554737
3	D	26	50	20120529	4	478	9.4	0.010737331619504	0.00590929137037598
3	D	26	50	20120529	4	480	9.44	0.0118745643846185	0.00573806546331165
3	D	26	50	20120529	4	482	9.48	0.0135215009308157	0.00482080654675647
3	D	26	50	20120529	4	484	9.52	0.0149268261609493	0.00391199755623645
3	D	26	50	20120529	4	486	9.56	0.0163817407896475	0.00284610479427585
3	D	26	50	20120529	4	488	9.6	0.0174932560811302	0.00187946154012259
3	D	26	50	20120529	4	490	9.64	0.0185143677706383	0.000630774604157461
3	D	26	50	20120529	4	492	9.68	0.0200293652625339	2.91186572493e-05
3	D	26	50	20120529	4	494	9.72	0.0214876103641715	-0.000227723738881100
3	D	26	50	20120529	4	496	9.76	0.0227479433488228	0.000753726331270171
3	D	26	50	20120529	4	498	9.8	0.0232682678737589	0.0018907893907572
3	D	26	50	20120529	4	500	9.84	0.0248177368212374	0.00370283537036147
3	D	26	50	20120529	4	502	9.88	0.0264213772192225	0.00544529497162918
3	D	26	50	20120529	4	504	9.92	0.0275015252538918	0.00638433277704491
3	D	26	50	20120529	4	506	9.96	0.0297169897942987	0.00762391924873618
3	D	26	50	20120529	4	508	10	0.0317574454063618	0.00882518053288713
3	D	26	50	20120529	4	510	10.04	0.0339876248388851	0.00956647592694405
3	D	26	50	20120529	4	512	10.08	0.0358463257239121	0.0107285352111460
3	D	26	50	20120529	4	514	10.12	0.03636357433435	0.0119014132291001
3	D	26	50	20120529	4	516	10.16	0.0361993134290804	0.0128326021492447
3	D	26	50	20120529	4	518	10.2	0.0358523361315522	0.0132522700238789
3	D	26	50	20120529	4	520	10.24	0.0350518064024352	0.0139743109002841
3	D	26	50	20120529	4	522	10.28	0.0340347464347834	0.0149495101464898
3	D	26	50	20120529	4	524	10.32	0.0332366350108581	0.0154680315491338
3	D	26	50	20120529	4	526	10.36	0.0317514137855183	0.0171008966703854
3	D	26	50	20120529	4	528	10.4	0.0301188810044538	0.0179121956357798
3	D	26	50	20120529	4	530	10.44	0.0284803095314781	0.0181751615766353
3	D	26	50	20120529	4	532	10.48	0.0268395521085989	0.0195216211571846
3	D	26	50	20120529	4	534	10.52	0.0252290679069214	0.0196395443651336
3	D	26	50	20120529	4	536	10.56	0.0235919530739149	0.0202305654260527
3	D	26	50	20120529	4	538	10.6	0.0220838074467289	0.0198744240246403
3	D	26	50	20120529	4	540	10.64	0.020304974272637	0.0198731865877732
3	D	26	50	20120529	4	542	10.68	0.0189300475630266	0.0202401891493447
3	D	26	50	20120529	4	544	10.72	0.0173695406786939	0.0208938033025345
3	D	26	50	20120529	4	546	10.76	0.0170583217710902	0.0210474505350185
3	D	26	50	20120529	4	548	10.8	0.0168903485552193	0.0200986900113614
3	D	26	50	20120529	4	550	10.84	0.0166730617124285	0.0198928158720190
3	D	26	50	20120529	4	552	10.88	0.0165940354585631	0.0197310439826191
3	D	26	50	20120529	4	554	10.92	0.0165357627887255	0.0190151054377356
3	D	26	50	20120529	4	556	10.96	0.0167412338772027	0.0185183346396808
3	D	26	50	20120529	4	558	11	0.0167210389075320	0.0182051004777507
3	D	26	50	20120529	4	560	11.04	0.0172223917575289	0.0176123894316245
3	D	26	50	20120529	4	562	11.08	0.0167963599218640	0.0164825176481022
3	D	26	50	20120529	4	564	11.12	0.0173263293832955	0.0156511509922577
3	D	26	50	20120529	4	566	11.16	0.0168604662226464	0.0131993501523749
3	D	26	50	20120529	4	568	11.2	0.0169607304286848	0.0118227794194983
3	D	26	50	20120529	4	570	11.24	0.0166323641816373	0.0101789329299349
3	D	26	50	20120529	4	572	11.28	0.0162015862452571	0.00912359868643095
3	D	26	50	20120529	4	574	11.32	0.015717930156673	0.00634354685790607
3	D	26	50	20120529	4	576	11.36	0.0161984445698283	0.00521252249033038
3	D	26	50	20120529	4	578	11.4	0.0169183004862797	0.00317966827616498
3	D	26	50	20120529	4	580	11.44	0.0185147637504358	0.00272943924644788
3	D	26	50	20120529	4	582	11.48	0.0203975345502943	0.00237232203767743
3	D	26	50	20120529	4	584	11.52	0.0212233504179065	0.00279374353712899
3	D	26	50	20120529	4	586	11.56	0.0222985628472431	0.00383413802856
3	D	26	50	20120529	4	588	11.6	0.0237901381341187	0.00488300790187032
3	D	26	50	20120529	4	590	11.64	0.0250359570449793	0.00478617245661395
3	D	26	50	20120529	4	592	11.68	0.0266408773062384	0.00563296111135609
3	D	26	50	20120529	4	594	11.72	0.0278650700633033	0.00697282239568741
3	D	26	50	20120529	4	596	11.76	0.0291837747127415	0.00722590298374189
3	D	26	50	20120529	4	598	11.8	0.0306381872956251	0.00829055830883542
3	D	26	50	20120529	4	600	11.84	0.0324346344996364	0.00912816871755775
3	D	26	50	20120529	4	602	11.88	0.0338947110078372	0.0100935533216405
3	D	26	50	20120529	4	604	11.92	0.0352147379469563	0.0108620369714340
3	D	26	50	20120529	4	606	11.96	0.035777736366137	0.0115892255852063
3	D	26	50	20120529	4	608	12	0.0360010406876357	0.0125569719259382
3	D	26	50	20120529	4	610	12.04	0.0364254461777039	0.0139554877177690
3	D	26	50	20120529	4	612	12.08	0.036213950539451	0.0148200671791257
3	D	26	50	20120529	4	614	12.12	0.0358728705124778	0.0164800427743680
3	D	26	50	20120529	4	616	12.16	0.0354150966534055	0.0176331854420592
3	D	26	50	20120529	4	618	12.2	0.0350052434208941	0.0194192098921158
3	D	26	50	20120529	4	620	12.24	0.0338542291446143	0.020578143764345
3	D	26	50	20120529	4	622	12.28	0.033377172483619	0.0214646152516473
3	D	26	50	20120529	4	624	12.32	0.032532031387677	0.0214714105478145
3	D	26	50	20120529	4	626	12.36	0.0321013538604597	0.0219299480822105
3	D	26	50	20120529	4	628	12.4	0.0311540146214328	0.0221639580003764
3	D	26	50	20120529	4	630	12.44	0.0300940438787647	0.0222952146966342
3	D	26	50	20120529	4	632	12.48	0.0284339091844966	0.0226723748471174
3	D	26	50	20120529	4	634	12.52	0.0265145668219151	0.0232186572619908
3	D	26	50	20120529	4	636	12.56	0.0241976112452046	0.0229830987799742
3	D	26	50	20120529	4	638	12.6	0.0231245484204827	0.0229546306609636
3	D	26	50	20120529	4	640	12.64	0.0205651117863677	0.0231186723631311
3	D	26	50	20120529	4	642	12.68	0.0185875533224911	0.0228666100088415
3	D	26	50	20120529	4	644	12.72	0.0167068472744336	0.0234999655527503
3	D	26	50	20120529	4	646	12.76	0.0149238845967396	0.0230990855052922
3	D	26	50	20120529	4	648	12.8	0.0134521903241238	0.0233391553285728
3	D	26	50	20120529	4	650	12.84	0.0111080747759479	0.0234174461913858
3	D	26	50	20120529	4	652	12.88	0.009670250918151	0.0229514698936517
3	D	26	50	20120529	4	654	12.92	0.00942646878426912	0.0220315522555992
3	D	26	50	20120529	4	656	12.96	0.00939733598488424	0.0211639322350833
3	D	26	50	20120529	4	658	13	0.00945361602781244	0.0200288787730684
3	D	26	50	20120529	4	660	13.04	0.00990643023992155	0.0192554284052439
3	D	26	50	20120529	4	662	13.08	0.0104287169861755	0.0180495461782779
3	D	26	50	20120529	4	664	13.12	0.0106673421903022	0.0168075463511424
3	D	26	50	20120529	4	666	13.16	0.0111255968819857	0.0149739548279154
3	D	26	50	20120529	4	668	13.2	0.0106205175792520	0.0131224593609887
3	D	26	50	20120529	4	670	13.24	0.0100051508318566	0.0115837525787199
3	D	26	50	20120529	4	672	13.28	0.00914796063636318	0.0102577081608930
3	D	26	50	20120529	4	674	13.32	0.00858935335029362	0.00900377449261142
3	D	26	50	20120529	4	676	13.36	0.00846238525666376	0.00811240982638328
3	D	26	50	20120529	4	678	13.4	0.00856754617716182	0.00768411524901859
3	D	26	50	20120529	4	680	13.44	0.0088331991237858	0.00581184498486066
3	D	26	50	20120529	4	682	13.48	0.00974763668428405	0.00466771085756177
3	D	26	50	20120529	4	684	13.52	0.0108514961306469	0.00380726584955457
3	D	26	50	20120529	4	686	13.56	0.0127703201839578	0.00261086451031071
3	D	26	50	20120529	4	688	13.6	0.0144919059930449	0.00189998884998044
3	D	26	50	20120529	4	690	13.64	0.0160393455440613	0.00171179238016764
3	D	26	50	20120529	4	692	13.68	0.0181125755554325	0.00086762709158371
3	D	26	50	20120529	4	694	13.72	0.0205974336373358	-0.000272455313858999
3	D	26	50	20120529	4	696	13.76	0.0226611318492965	-0.0010598399279136
3	D	26	50	20120529	4	698	13.8	0.0245489655337084	-0.0019929380363674
3	D	26	50	20120529	4	700	13.84	0.0263050793669208	-0.0031349720565262
3	D	26	50	20120529	4	702	13.88	0.0274627050916047	-0.0047629227856485
3	D	26	50	20120529	4	704	13.92	0.027956937376315	-0.005842427353147
3	D	26	50	20120529	4	706	13.96	0.028445470380369	-0.0073516124273012
3	D	26	50	20120529	4	708	14	0.0288509466219048	-0.008781926811082
3	D	26	50	20120529	4	710	14.04	0.029330789283618	-0.0097954936712347
3	D	26	50	20120529	4	712	14.08	0.0296860680147574	-0.0110664191154682
3	D	26	50	20120529	4	714	14.12	0.0301380153139527	-0.0114996280849621
3	D	26	50	20120529	4	716	14.16	0.0310877657871035	-0.0112547216512982
3	D	26	50	20120529	4	718	14.2	0.0318264095307309	-0.0111260282171222
3	D	26	50	20120529	4	720	14.24	0.033029509292513	-0.0104402477764563
3	D	26	50	20120529	4	722	14.28	0.0334635526480087	-0.0103734756831088
3	D	26	50	20120529	4	724	14.32	0.0342010296654472	-0.0093691365664505
3	D	26	50	20120529	4	726	14.36	0.0348021057847948	-0.0087976175105565
3	D	26	50	20120529	4	728	14.4	0.0355593690641845	-0.0082779421096455
3	D	26	50	20120529	4	730	14.44	0.0365978190119673	-0.0072006012888975
3	D	26	50	20120529	4	732	14.48	0.0366906819313269	-0.0064827973963251
3	D	26	50	20120529	4	734	14.52	0.0373242354651345	-0.0054618907677836
3	D	26	50	20120529	4	736	14.56	0.038980180551724	-0.0038018444618632
3	D	26	50	20120529	4	738	14.6	0.0403737324539508	-0.0026676593269756
3	D	26	50	20120529	4	740	14.64	0.0413270891716856	-0.0013863464841265
3	D	26	50	20120529	4	742	14.68	0.0432855133260633	-0.000462278129268500
3	D	26	50	20120529	4	744	14.72	0.0444938173937548	0.00115346086574274
3	D	26	50	20120529	4	746	14.76	0.0457761555414366	0.00158571524108208
3	D	26	50	20120529	4	748	14.8	0.0469998745369581	0.0030576287168
3	D	26	50	20120529	4	750	14.84	0.0480823135975985	0.00417754443684325
3	D	26	50	20120529	4	752	14.88	0.0487293870130623	0.0064846217318206
3	D	26	50	20120529	4	754	14.92	0.0489262455409446	0.00777297028714249
3	D	26	50	20120529	4	756	14.96	0.0486547872476471	0.00988516895322483
3	D	26	50	20120529	4	758	15	0.0484241997263021	0.0116293892503777
3	D	26	50	20120529	4	760	15.04	0.0483225884818456	0.0132756045476581
3	D	26	50	20120529	4	762	15.08	0.0483793691563749	0.015342265537032
3	D	26	50	20120529	4	764	15.12	0.0480781416675895	0.0164982437029158
3	D	26	50	20120529	4	766	15.16	0.0477055671045823	0.0191990380536578
3	D	26	50	20120529	4	768	15.2	0.0475789242800718	0.0205447329689339
3	D	26	50	20120529	4	770	15.24	0.0468811513083969	0.0216848719429191
3	D	26	50	20120529	4	772	15.28	0.0464500283039074	0.0221984435980949
3	D	26	50	20120529	4	774	15.32	0.0460865754183775	0.0216563755396373
3	D	26	50	20120529	4	776	15.36	0.0456483106353981	0.0216082922785166
3	D	26	50	20120529	4	778	15.4	0.0443113838442087	0.0219162372817233
3	D	26	50	20120529	4	780	15.44	0.0435392939498311	0.0220802153442805
3	D	26	50	20120529	4	782	15.48	0.042084902580151	0.0219112309657125
3	D	26	50	20120529	4	784	15.52	0.0396220284480748	0.0222822003963264
3	D	26	50	20120529	4	786	15.56	0.0386354164984209	0.0227312697709224
3	D	26	50	20120529	4	788	15.6	0.0368251524279052	0.0226975407774598
3	D	26	50	20120529	4	790	15.64	0.0355497227134756	0.0234222757307013
3	D	26	50	20120529	4	792	15.68	0.033248365912358	0.0233783007599793
3	D	26	50	20120529	4	794	15.72	0.0317893189516306	0.0243197455568782
3	D	26	50	20120529	4	796	15.76	0.0302529555212346	0.0247015450349528
3	D	26	50	20120529	4	798	15.8	0.0291364692690801	0.0260204052478829
3	D	26	50	20120529	4	800	15.84	0.02787774848789	0.0269326437062916
3	D	26	50	20120529	4	802	15.88	0.0262764203290793	0.0284182891957002
3	D	26	50	20120529	4	804	15.92	0.0250294163072534	0.0298324532605986
3	D	26	50	20120529	4	806	15.96	0.0241121432485626	0.030598688310828
3	D	26	50	20120529	4	808	16	0.0232101861227522	0.030590457587895
3	D	26	50	20120529	4	810	16.04	0.0220780374553945	0.031106574827483
3	D	26	50	20120529	4	812	16.08	0.0216488943498923	0.0300748353230537
3	D	26	50	20120529	4	814	16.12	0.0210448837374028	0.0292465304395718
3	D	26	50	20120529	4	816	16.16	0.0203920120463333	0.0284847643041995
3	D	26	50	20120529	4	818	16.2	0.0191259373546187	0.0274697125198062
3	D	26	50	20120529	4	820	16.24	0.0189650705618988	0.0265313111104936
3	D	26	50	20120529	4	822	16.28	0.0183083663520752	0.025178417848185
3	D	26	50	20120529	4	824	16.32	0.0176055375669149	0.0241675733491398
3	D	26	50	20120529	4	826	16.36	0.0164701644926349	0.0225181619292084
3	D	26	50	20120529	4	828	16.4	0.0152817796229693	0.0213941803451733
3	D	26	50	20120529	4	830	16.44	0.0132806745032792	0.0205916495038656
3	D	26	50	20120529	4	832	16.48	0.0113087446093808	0.0204040328616134
3	D	26	50	20120529	4	834	16.52	0.00926566704537305	0.0200065341987829
3	D	26	50	20120529	4	836	16.56	0.0068204974528842	0.0192652091062412
3	D	26	50	20120529	4	838	16.6	0.0053622311380432	0.0189151205388758
3	D	26	50	20120529	4	840	16.64	0.0048260957054798	0.0180337755757370
3	D	26	50	20120529	4	842	16.68	0.0054726600040611	0.0175933753302784
3	D	26	50	20120529	4	844	16.72	0.0051656271686021	0.0164591689821874
3	D	26	50	20120529	4	846	16.76	0.0058491377965004	0.0153126872603750
3	D	26	50	20120529	4	848	16.8	0.0060978131093081	0.0138182029362016
3	D	26	50	20120529	4	850	16.84	0.0068556265177736	0.0120245488039760
3	D	26	50	20120529	4	852	16.88	0.0068927779080571	0.00942641221572662
3	D	26	50	20120529	4	854	16.92	0.0067292948202468	0.00771771696326057
3	D	26	50	20120529	4	856	16.96	0.0064469117271799	0.00707622262030033
3	D	26	50	20120529	4	858	17	0.0068619763366686	0.00558904270917659
3	D	26	50	20120529	4	860	17.04	0.0067087038707786	0.00361434802776379
3	D	26	50	20120529	4	862	17.08	0.006733721308697	0.00184716090235799
3	D	26	50	20120529	4	864	17.12	0.0067944349111432	-0.000383946254262199
3	D	26	50	20120529	4	866	17.16	0.0068432238648316	-0.002645696590352
3	D	26	50	20120529	4	868	17.2	0.00815744545727706	-0.0041386747770814
3	D	26	50	20120529	4	870	17.24	0.0088687170974048	-0.0048285917924173
3	D	26	50	20120529	4	872	17.28	0.0096204847428911	-0.0047691665385264
3	D	26	50	20120529	4	874	17.32	0.0102323230274484	-0.0044241479267821
3	D	26	50	20120529	4	876	17.36	0.0107299847800475	-0.0039701853732603
3	D	26	50	20120529	4	878	17.4	0.0115368501859238	-0.0041839296110774
3	D	26	50	20120529	4	880	17.44	0.0130040119040722	-0.003285394882088
3	D	26	50	20120529	4	882	17.48	0.0137430799117683	-0.0028580195435388
3	D	26	50	20120529	4	884	17.52	0.0150356428235061	-0.0029992711941487
3	D	26	50	20120529	4	886	17.56	0.0157317328810418	-0.0024419437713531
3	D	26	50	20120529	4	888	17.6	0.0177783191088978	-0.002576499120745
3	D	26	50	20120529	4	890	17.64	0.0187818804080968	-0.0028932900297844
3	D	26	50	20120529	4	892	17.68	0.0201014972252828	-0.0026307978504724
3	D	26	50	20120529	4	894	17.72	0.0216766907174608	-0.0034562318804227
3	D	26	50	20120529	4	896	17.76	0.0233268940969871	-0.0041073782309461
3	D	26	50	20120529	4	898	17.8	0.0251254555502741	-0.004299180945343
3	D	26	50	20120529	4	900	17.84	0.0268044240336591	-0.0046547000927879
3	D	26	50	20120529	4	902	17.88	0.0284632046184412	-0.005839195875157
3	D	26	50	20120529	4	904	17.92	0.0298052720759298	-0.0061043821313053
3	D	26	50	20120529	4	906	17.96	0.0313910438855544	-0.0068690332623449
3	D	26	50	20120529	4	908	18	0.0325425955629879	-0.0076508529460316
3	D	26	50	20120529	4	910	18.04	0.0344058148603467	-0.0090910951090201
3	D	26	50	20120529	4	912	18.08	0.0361191558043651	-0.0093461980224688
3	D	26	50	20120529	4	914	18.12	0.0370443286600153	-0.009681089450893
3	D	26	50	20120529	4	916	18.16	0.0386809676101581	-0.0099547701808038
3	D	26	50	20120529	4	918	18.2	0.0397226921694445	-0.0100724178999508
3	D	26	50	20120529	4	920	18.24	0.0407223078128045	-0.0095237949616316
3	D	26	50	20120529	4	922	18.28	0.0423068633987655	-0.0096091427501208
3	D	26	50	20120529	4	924	18.32	0.0442548718702563	-0.0100208910288058
3	D	26	50	20120529	4	926	18.36	0.0451084275368944	-0.0097910035431742
3	D	26	50	20120529	4	928	18.4	0.046212093943106	-0.0094979643509149
3	D	26	50	20120529	4	930	18.44	0.0466851978771944	-0.0095331287711433
3	D	26	50	20120529	4	932	18.48	0.0471155501352924	-0.0089534355608588
3	D	26	50	20120529	4	934	18.52	0.047502804235077	-0.0080638528037192
3	D	26	50	20120529	4	936	18.56	0.0480511938281584	-0.0074450353752316
3	D	26	50	20120529	4	938	18.6	0.0481317757169425	-0.0059090863094094
3	D	26	50	20120529	4	940	18.64	0.0483922384997925	-0.0058781503877325
3	D	26	50	20120529	4	942	18.68	0.0486429785644013	-0.0046708362695346
3	D	26	50	20120529	4	944	18.72	0.0488666364392906	-0.0034758965200075
3	D	26	50	20120529	4	946	18.76	0.0494428577552795	-0.0022837851976051
3	D	26	50	20120529	4	948	18.8	0.050108810921801	-0.0012290647227872
3	D	26	50	20120529	4	950	18.84	0.0505986237891289	-0.0005907594314101
3	D	26	50	20120529	4	952	18.88	0.0505032350843468	-0.0008586821908017
3	D	26	50	20120529	4	954	18.92	0.0501741475883826	-0.0009600813032239
3	D	26	50	20120529	4	956	18.96	0.0504481514660924	-0.0013289789109689
3	D	26	50	20120529	4	958	19	0.0506076747559281	-0.0019854568466225
3	D	26	50	20120529	4	960	19.04	0.0502964063508498	-0.0026746031155669
3	D	26	50	20120529	4	962	19.08	0.0504818097488769	-0.0036547945356477
3	D	26	50	20120529	4	964	19.12	0.0497353878306564	-0.0039123228253558
3	D	26	50	20120529	4	966	19.16	0.0497802891112617	-0.0050279251940338
3	D	26	50	20120529	4	968	19.2	0.0498737686277346	-0.0051546387292225
3	D	26	50	20120529	4	970	19.24	0.0493673387510488	-0.0062594223641483
3	D	26	50	20120529	4	972	19.28	0.0496859610666514	-0.0073502052848067
3	D	26	50	20120529	4	974	19.32	0.0492176371744038	-0.0087103322494868
3	D	26	50	20120529	4	976	19.36	0.0493955735248215	-0.0103195375778399
3	D	26	50	20120529	4	978	19.4	0.0498604679491805	-0.0122026619310891
3	D	26	50	20120529	4	980	19.44	0.0500017408129937	-0.0137884266696458
3	D	26	50	20120529	4	982	19.48	0.0496661408635748	-0.0147741405936877
3	D	26	50	20120529	4	984	19.52	0.04992099628965	-0.0163939666658942
3	D	26	50	20120529	4	986	19.56	0.0496132280631386	-0.0174245394441345
3	D	26	50	20120529	4	988	19.6	0.0492734278994394	-0.0174008867223038
3	D	26	50	20120529	4	990	19.64	0.0484417006191365	-0.0176105014565188
3	D	26	50	20120529	4	992	19.68	0.0483298363263528	-0.0162999497482676
3	D	26	50	20120529	4	994	19.72	0.0479403619112752	-0.0160262994239484
3	D	26	50	20120529	4	996	19.76	0.0479213053835223	-0.0155541995814892
3	D	26	50	20120529	4	998	19.8	0.0479991790533343	-0.0150222219367992
3	D	26	50	20120529	4	1000	19.84	0.0479674935984694	-0.0147567811222095
3	D	26	50	20120529	4	1002	19.88	0.0483615429944212	-0.0141392859834028
3	D	26	50	20120529	4	1004	19.92	0.0480518797217362	-0.0134874254550303
3	D	26	50	20120529	4	1006	19.96	0.0471805403195512	-0.0125591780990955
3	D	26	50	20120529	4	1008	20	0.046519501545159	-0.0120129027552898
3	D	26	50	20120529	4	1010	20.04	0.0463603459508495	-0.0110520012081998
3	D	26	50	20120529	4	1012	20.08	0.0455435103393585	-0.0097919227819898
3	D	26	50	20120529	4	1014	20.12	0.04483346906503	-0.0086046551410385
3	D	26	50	20120529	4	1016	20.16	0.0435831204281291	-0.0072006663427213
3	D	26	50	20120529	4	1018	20.2	0.0428377662411481	-0.0060830770039882
3	D	26	50	20120529	4	1020	20.24	0.0414944259914534	-0.0048839441112486
3	D	26	50	20120529	4	1022	20.28	0.0401675966850993	-0.0037206261769761
3	D	26	50	20120529	4	1024	20.32	0.0382908928614233	-0.0019222132161131
3	D	26	50	20120529	4	1026	20.36	0.0373729551223582	-0.0020255639432514
3	D	26	50	20120529	4	1028	20.4	0.0356308349323455	-0.0011987651972134
3	D	26	50	20120529	4	1030	20.44	0.0345129132534252	-0.0009714869356044
3	D	26	50	20120529	4	1032	20.48	0.0328895728605161	0.000102360777644601
3	D	26	50	20120529	4	1034	20.52	0.0319734099594718	0.00059136047217412
3	D	26	50	20120529	4	1036	20.56	0.0304106261913036	0.000419880006668601
3	D	26	50	20120529	4	1038	20.6	0.0290508810642853	0.00053148266994324
3	D	26	50	20120529	4	1040	20.64	0.0277032680511545	0.00048466329148325
3	D	26	50	20120529	4	1042	20.68	0.0266998896097692	0.00064730393227447
3	D	26	50	20120529	4	1044	20.72	0.0261199637613536	0.0011847482194899
3	D	26	50	20120529	4	1046	20.76	0.0247816885175325	0.00118997585992322
3	D	26	50	20120529	4	1048	20.8	0.0238172372944009	0.00202185870371794
3	D	26	50	20120529	4	1050	20.84	0.0228603945402349	0.0023159868404203
3	D	26	50	20120529	4	1052	20.88	0.0228078989327996	0.00312118347429304
3	D	26	50	20120529	4	1054	20.92	0.0229045979064472	0.00394548118364598
3	D	26	50	20120529	4	1056	20.96	0.0227897114392807	0.00401001599113775
3	D	26	50	20120529	4	1058	21	0.0233499408283063	0.00418467419451795
3	D	26	50	20120529	4	1060	21.04	0.0232103940121459	0.00456486500466531
3	D	26	50	20120529	4	1062	21.08	0.0232151351631138	0.00514792050769439
3	D	26	50	20120529	4	1064	21.12	0.0234340568367827	0.00595946837467575
3	D	26	50	20120529	4	1066	21.16	0.0233202755775152	0.00662497535681832
3	D	26	50	20120529	4	1068	21.2	0.0237294641296522	0.00774619215333895
3	D	26	50	20120529	4	1070	21.24	0.0241099229332696	0.00886279154257844
3	D	26	50	20120529	4	1072	21.28	0.0241908937307833	0.0096426666826169
3	D	26	50	20120529	4	1074	21.32	0.0240973081482933	0.0114596411964860
3	D	26	50	20120529	4	1076	21.36	0.0247129648094690	0.0126070280149784
3	D	26	50	20120529	4	1078	21.4	0.0249374924256991	0.0143965243593306
3	D	26	50	20120529	4	1080	21.44	0.0257287166295756	0.0152515154527345
3	D	26	50	20120529	4	1082	21.48	0.0259462863150789	0.0162581173110926
3	D	26	50	20120529	4	1084	21.52	0.0253514214216972	0.0172281447783007
3	D	26	50	20120529	4	1086	21.56	0.0247249764323610	0.0179356242047609
3	D	26	50	20120529	4	1088	21.6	0.0242421137175853	0.0178759380284677
3	D	26	50	20120529	4	1090	21.64	0.0227657270843696	0.0183340908967748
3	D	26	50	20120529	4	1092	21.68	0.0214241970280347	0.018110864357022
3	D	26	50	20120529	4	1094	21.72	0.0192772582057927	0.0178423405568664
3	D	26	50	20120529	4	1096	21.76	0.0165998620184401	0.0178797252923877
3	D	26	50	20120529	4	1098	21.8	0.0151965237583617	0.0176555583006160
3	D	26	50	20120529	4	1100	21.84	0.0139131673769149	0.0168491171588084
3	D	26	50	20120529	4	1102	21.88	0.0122060079603776	0.0162509981600196
3	D	26	50	20120529	4	1104	21.92	0.0118574835132122	0.0159561289754106
3	D	26	50	20120529	4	1106	21.96	0.0114002159425951	0.0163040580386663
3	D	26	50	20120529	4	1108	22	0.0115377800313411	0.0169897995884593
3	D	26	50	20120529	4	1110	22.04	0.0115728772764253	0.0179800990999772
3	D	26	50	20120529	4	1112	22.08	0.0109281585265428	0.0193703629556715
3	D	26	50	20120529	4	1114	22.12	0.0109845149370034	0.0205763335709851
3	D	26	50	20120529	4	1116	22.16	0.0106162183700224	0.0213321953647345
3	D	26	50	20120529	4	1118	22.2	0.0108372599498213	0.0218333926512395
3	D	26	50	20120529	4	1120	22.24	0.0109250048302987	0.0224984195078777
3	D	26	50	20120529	4	1122	22.28	0.0109455462822922	0.0225217893869959
3	D	26	50	20120529	4	1124	22.32	0.0110219067435925	0.0233517842556848
3	D	26	50	20120529	4	1126	22.36	0.0114136863267767	0.0237659084131545
3	D	26	50	20120529	4	1128	22.4	0.0122637913123226	0.0244258016745613
3	D	26	50	20120529	4	1130	22.44	0.0126901554881747	0.0253034413981666
3	D	26	50	20120529	4	1132	22.48	0.0126850148218755	0.0261017154566515
3	D	26	50	20120529	4	1134	22.52	0.0129485605902915	0.0279126937050162
3	D	26	50	20120529	4	1136	22.56	0.0128476988790230	0.0288838058740265
3	D	26	50	20120529	4	1138	22.6	0.0128375660388487	0.030588689820942
3	D	26	50	20120529	4	1140	22.64	0.0123232165662136	0.0320823821855205
3	D	26	50	20120529	4	1142	22.68	0.0120499905059631	0.0326155406985351
3	D	26	50	20120529	4	1144	22.72	0.0114739106113304	0.0332657253838361
3	D	26	50	20120529	4	1146	22.76	0.0115973714553256	0.0324638662939706
3	D	26	50	20120529	4	1148	22.8	0.0107615712399631	0.032453966799034
3	D	26	50	20120529	4	1150	22.84	0.0105133060490885	0.0323048379788817
3	D	26	50	20120529	4	1152	22.88	0.00986736400447456	0.0324696645695763
3	D	26	50	20120529	4	1154	22.92	0.00966068376340154	0.0313192796183317
3	D	26	50	20120529	4	1156	22.96	0.00903237696191043	0.0310132720877054
3	D	26	50	20120529	4	1158	23	0.00866455415647281	0.0301909210433211
3	D	26	50	20120529	4	1160	23.04	0.00802327901661473	0.0293990321590703
3	D	26	50	20120529	4	1162	23.08	0.007244054414815	0.0294652244248572
3	D	26	50	20120529	4	1164	23.12	0.0062259196448557	0.0281809346624593
3	D	26	50	20120529	4	1166	23.16	0.0050938629013795	0.0266530395428748
3	D	26	50	20120529	4	1168	23.2	0.0044911250810961	0.0260039155177456
3	D	26	50	20120529	4	1170	23.24	0.003569606553291	0.0243902808725151
3	D	26	50	20120529	4	1172	23.28	0.0035793554344832	0.0231717852747863
3	D	26	50	20120529	4	1174	23.32	0.003491247808227	0.0230725053613874
3	D	26	50	20120529	4	1176	23.36	0.0045949283565742	0.0219492238130657
3	D	26	50	20120529	4	1178	23.4	0.0045803336726106	0.021394116705563
3	D	26	50	20120529	4	1180	23.44	0.0050692414432586	0.0194829626395076
3	D	26	50	20120529	4	1182	23.48	0.0057085508262649	0.0173655455253801
3	D	26	50	20120529	4	1184	23.52	0.005374527724968	0.0157105055354705
3	D	26	50	20120529	4	1186	23.56	0.0051619714265434	0.0135811241746054
3	D	26	50	20120529	4	1188	23.6	0.0043207406311013	0.0114091184169703
3	D	26	50	20120529	4	1190	23.64	0.0045023610078491	0.00938238774752994
3	D	26	50	20120529	4	1192	23.68	0.0037794079636962	0.00721949659630434
3	D	26	50	20120529	4	1194	23.72	0.003671920661888	0.00506678778272783
3	D	26	50	20120529	4	1196	23.76	0.0032745549351324	0.00347930477469278
3	D	26	50	20120529	4	1198	23.8	0.0039031516504038	0.00133551964869484
3	D	26	50	20120529	4	1200	23.84	0.0045630449118105	0.000578187072840609
3	D	26	50	20120529	4	1202	23.88	0.0051738649626029	0.000126183205102701
3	D	26	50	20120529	4	1204	23.92	0.0055729913852437	-0.000163200245097899
3	D	26	50	20120529	4	1206	23.96	0.0069681335706214	-0.001211153000913
3	D	26	50	20120529	4	1208	24	0.0078760664558395	-0.0021862610303438
3	D	26	50	20120529	4	1210	24.04	0.00904622918375387	-0.003835417891834
3	D	26	50	20120529	4	1212	24.08	0.00960788410005034	-0.0053751429078677
3	D	26	50	20120529	4	1214	24.12	0.00965038828866746	-0.0071226229672818
3	D	26	50	20120529	4	1216	24.16	0.00995676351481997	-0.0084554343970047
3	D	26	50	20120529	4	1218	24.2	0.0099018283889896	-0.0109142638782925
3	D	26	50	20120529	4	1220	24.24	0.0100803445669680	-0.0120098975514698
3	D	26	50	20120529	4	1222	24.28	0.0100965373122571	-0.0134948925026397
3	D	26	50	20120529	4	1224	24.32	0.0104730716732390	-0.0151853726844223
3	D	26	50	20120529	4	1226	24.36	0.0108112101360024	-0.0164807923075561
3	D	26	50	20120529	4	1228	24.4	0.0109157912289399	-0.0158823678386379
3	D	26	50	20120529	4	1230	24.44	0.0113017301101115	-0.0157282185603392
3	D	26	50	20120529	4	1232	24.48	0.0118182009030901	-0.0155257031782074
3	D	26	50	20120529	4	1234	24.52	0.0122227366926070	-0.0148002823313881
3	D	26	50	20120529	4	1236	24.56	0.0126711838132355	-0.0141556837896585
3	D	26	50	20120529	4	1238	24.6	0.0126048571971602	-0.0137493802331887
3	D	26	50	20120529	4	1240	24.64	0.0134018372502355	-0.0129094080878172
3	D	26	50	20120529	4	1242	24.68	0.0140651034109885	-0.0123690370856344
3	D	26	50	20120529	4	1244	24.72	0.0142522745759686	-0.0114225746590162
3	D	26	50	20120529	4	1246	24.76	0.0147436430782151	-0.010638746792071
3	D	26	50	20120529	4	1248	24.8	0.0157294913525454	-0.0090575146079816
3	D	26	50	20120529	4	1250	24.84	0.0173544227357121	-0.0071488919842029
3	D	26	50	20120529	4	1252	24.88	0.0185381194874184	-0.006227673269673
3	D	26	50	20120529	4	1254	24.92	0.0204589679874438	-0.0050536709519368
3	D	26	50	20120529	4	1256	24.96	0.0213833545403534	-0.0044196224433825
3	D	26	50	20120529	4	1258	25	0.0230449564811924	-0.0030752286045837
3	D	26	50	20120529	4	1260	25.04	0.0243325767165296	-0.0013839918185452
3	D	26	50	20120529	4	1262	25.08	0.0255834698256521	-0.00047590407694200
3	D	26	50	20120529	4	1264	25.12	0.0273270360490323	0.000469480011834901
3	D	26	50	20120529	4	1266	25.16	0.0285953416626415	0.00182178991104902
3	D	26	50	20120529	4	1268	25.2	0.0297872125687383	0.00301366081714582
3	D	26	50	20120529	4	1270	25.24	0.0314346370186145	0.0039244214223819
3	D	26	50	20120529	4	1272	25.28	0.0321432287240416	0.00469269294014108
3	D	26	50	20120529	4	1274	25.32	0.0333855729121795	0.00604478010071913
3	D	26	50	20120529	4	1276	25.36	0.0350588350438402	0.0068673927746125
3	D	26	50	20120529	4	1278	25.4	0.0356730845625214	0.00724716568465217
3	D	26	50	20120529	4	1280	25.44	0.0357577959549075	0.00791382595795485
3	D	26	50	20120529	4	1282	25.48	0.0355714733180649	0.00916858694117038
3	D	26	50	20120529	4	1284	25.52	0.0354031819041425	0.00999632613922735
3	D	26	50	20120529	4	1286	25.56	0.0353215110709154	0.0113479607514654
3	D	26	50	20120529	4	1288	25.6	0.0352226575429055	0.0135020908496721
3	D	26	50	20120529	4	1290	25.64	0.0352026252077945	0.0152238463643867
3	D	26	50	20120529	4	1292	25.68	0.0348177257735913	0.0173773612796938
3	D	26	50	20120529	4	1294	25.72	0.0344277351705634	0.0191941519457998
3	D	26	50	20120529	4	1296	25.76	0.0339170626531905	0.0218540048139111
3	D	26	50	20120529	4	1298	25.8	0.0335784574999515	0.0230473606442484
3	D	26	50	20120529	4	1300	25.84	0.0337645114362173	0.0248419128020861
3	D	26	50	20120529	4	1302	25.88	0.0335565103196771	0.0267152918096769
3	D	26	50	20120529	4	1304	25.92	0.0341488154865108	0.0282826321739431
3	D	26	50	20120529	4	1306	25.96	0.0352847005061004	0.0284939269938701
3	D	26	50	20120529	4	1308	26	0.0364567455522663	0.0288826080351392
3	D	26	50	20120529	4	1310	26.04	0.0373790030066577	0.0290050301392728
3	D	26	50	20120529	4	1312	26.08	0.0381421246657295	0.0282785366114665
3	D	26	50	20120529	4	1314	26.12	0.0398456226833538	0.028574312306969
3	D	26	50	20120529	4	1316	26.16	0.0415826375624064	0.027990164323963
3	D	26	50	20120529	4	1318	26.2	0.0438235720890716	0.0277869701193212
3	D	26	50	20120529	4	1320	26.24	0.0456035224918778	0.0267506132076108
3	D	26	50	20120529	4	1322	26.28	0.0465850079173681	0.0268179085599763
3	D	26	50	20120529	4	1324	26.32	0.0470937146778893	0.0267720738984198
3	D	26	50	20120529	4	1326	26.36	0.0474514329274238	0.0259701511689439
3	D	26	50	20120529	4	1328	26.4	0.0474381393199375	0.0249560186233662
3	D	26	50	20120529	4	1330	26.44	0.0482077543405809	0.0242721049446026
3	D	26	50	20120529	4	1332	26.48	0.0489123155373552	0.0228550629551047
3	D	26	50	20120529	4	1334	26.52	0.0498676167987383	0.0210311517237121
3	D	26	50	20120529	4	1336	26.56	0.0502548991827941	0.0197396211878749
3	D	26	50	20120529	4	1338	26.6	0.051090345844766	0.0189886030755767
3	D	26	50	20120529	4	1340	26.64	0.0517555211938282	0.0170398874973047
3	D	26	50	20120529	4	1342	26.68	0.0524081100421853	0.0160092793637253
3	D	26	50	20120529	4	1344	26.72	0.0537176010902646	0.0147638521900214
3	D	26	50	20120529	4	1346	26.76	0.0551016919037592	0.0127155052662802
3	D	26	50	20120529	4	1348	26.8	0.0562776104808724	0.0115428393803605
3	D	26	50	20120529	4	1350	26.84	0.0575720401545125	0.0100453286391636
3	D	26	50	20120529	4	1352	26.88	0.0587132397886695	0.00879636593155378
3	D	26	50	20120529	4	1354	26.92	0.0608523085124369	0.006326936919616
3	D	26	50	20120529	4	1356	26.96	0.0621084837092148	0.00537128210484238
3	D	26	50	20120529	4	1358	27	0.063010822672687	0.00421806165540524
3	D	26	50	20120529	4	1360	27.04	0.0647090810290627	0.00218364473525343
3	D	26	50	20120529	4	1362	27.08	0.0659312443896655	0.000488426938036791
3	D	26	50	20120529	4	1364	27.12	0.0674029457333491	-0.0002955423502647
3	D	26	50	20120529	4	1366	27.16	0.0682050876659271	-0.0029317778518844
3	D	26	50	20120529	4	1368	27.2	0.0688661617956584	-0.0040243285394958
3	D	26	50	20120529	4	1370	27.24	0.0686509892021433	-0.0053598411171228
3	D	26	50	20120529	4	1372	27.28	0.0694348170690886	-0.0075182845666947
3	D	26	50	20120529	4	1374	27.32	0.0689795110126826	-0.0086572214591519
3	D	26	50	20120529	4	1376	27.36	0.0688824252516257	-0.0097247405667092
3	D	26	50	20120529	4	1378	27.4	0.0685192552088083	-0.010991593075883
3	D	26	50	20120529	4	1380	27.44	0.0681054563204579	-0.0128036249133517
3	D	26	50	20120529	4	1382	27.48	0.0677977941599636	-0.0144021812135801
3	D	26	50	20120529	4	1384	27.52	0.0666452101066296	-0.0158876711394968
3	D	26	50	20120529	4	1386	27.56	0.0661271129680542	-0.0173040767328916
3	D	26	50	20120529	4	1388	27.6	0.0655322240330419	-0.0187589489351829
3	D	26	50	20120529	4	1390	27.64	0.0643688212459557	-0.0192153863624388
3	D	26	50	20120529	4	1392	27.68	0.0632544916694838	-0.019615962353981
3	D	26	50	20120529	4	1394	27.72	0.0620625924791158	-0.0195258769500578
3	D	26	50	20120529	4	1396	27.76	0.0616299138397077	-0.0193592118817322
3	D	26	50	20120529	4	1398	27.8	0.0604833543361494	-0.0189514092588863
3	D	26	50	20120529	4	1400	27.84	0.0594305854760476	-0.0195188200243816
3	D	26	50	20120529	4	1402	27.88	0.0574730381340786	-0.0204292836447696
3	D	26	50	20120529	4	1404	27.92	0.0560659168527208	-0.021295043974451
3	D	26	50	20120529	4	1406	27.96	0.0546090435382387	-0.0218738320880556
3	D	26	50	20120529	4	1408	28	0.0531688862280639	-0.023045571664092
3	D	26	50	20120529	4	1410	28.04	0.0517750394623093	-0.0247088261134787
3	D	26	50	20120529	4	1412	28.08	0.0509560309116796	-0.0259904239203606
3	D	26	50	20120529	4	1414	28.12	0.0500783487616675	-0.0276245689048861
3	D	26	50	20120529	4	1416	28.16	0.0494850296037094	-0.0292006250673372
3	D	26	50	20120529	4	1418	28.2	0.0489890507652496	-0.0309196157945373
3	D	26	50	20120529	4	1420	28.24	0.0489108801105894	-0.0315370260805303
3	D	26	50	20120529	4	1422	28.28	0.0486754418367255	-0.0331681517191002
3	D	26	50	20120529	4	1424	28.32	0.0485884606315718	-0.0350975703533136
3	D	26	50	20120529	4	1426	28.36	0.0486497667895006	-0.0367928588612084
3	D	26	50	20120529	4	1428	28.4	0.048528992951274	-0.0386104061315703
3	D	26	50	20120529	4	1430	28.44	0.0478817781144539	-0.0401744556208768
3	D	26	50	20120529	4	1432	28.48	0.0479978850479248	-0.041707887386558
3	D	26	50	20120529	4	1434	28.52	0.0474412505897747	-0.0435944482787637
3	D	26	50	20120529	4	1436	28.56	0.0473468518344863	-0.0448435524077297
3	D	26	50	20120529	4	1438	28.6	0.0467690748835788	-0.0461018489248512
3	D	26	50	20120529	4	1440	28.64	0.0465500132027672	-0.0468656656698889
3	D	26	50	20120529	4	1442	28.68	0.0459785295022122	-0.0480297048530782
3	D	26	50	20120529	4	1444	28.72	0.0459798022944184	-0.0492481912584188
3	D	26	50	20120529	4	1446	28.76	0.0456467550004795	-0.0496339887182342
3	D	26	50	20120529	4	1448	28.8	0.0454001868658798	-0.0492004615506887
3	D	26	50	20120529	4	1450	28.84	0.0448245312353158	-0.0487492567136136
3	D	26	50	20120529	4	1452	28.88	0.0448161873752978	-0.0477949454017242
3	D	26	50	20120529	4	1454	28.92	0.0442586336783322	-0.0475299924908136
3	D	26	50	20120529	4	1456	28.96	0.0441118383105579	-0.0466577055655419
3	D	26	50	20120529	4	1458	29	0.0434680882969656	-0.0463880150391974
3	D	26	50	20120529	4	1460	29.04	0.0437724270555883	-0.0457687309202342
3	D	26	50	20120529	4	1462	29.08	0.0436629669258606	-0.0452272285472015
3	D	26	50	20120529	4	1464	29.12	0.043276391648586	-0.0444223288981769
3	D	26	50	20120529	4	1466	29.16	0.0424383994022018	-0.0437039791191695
3	D	26	50	20120529	4	1468	29.2	0.0418249135588443	-0.0428677546397382
3	D	26	50	20120529	4	1470	29.24	0.0411549298836701	-0.0418272470112222
3	D	26	50	20120529	4	1472	29.28	0.0401546566310036	-0.0414374897534322
3	D	26	50	20120529	4	1474	29.32	0.0393935268917344	-0.0400929969196841
3	D	26	50	20120529	4	1476	29.36	0.0385127546850884	-0.0392522469568533
3	D	26	50	20120529	4	1478	29.4	0.0375146734634436	-0.0374552764938239
3	D	26	50	20120529	4	1480	29.44	0.036063195373702	-0.0366025764263911
3	D	26	50	20120529	4	1482	29.48	0.0350250211975639	-0.0351969895667485
3	D	26	50	20120529	4	1484	29.52	0.0342588002894702	-0.034004241848243
3	D	26	50	20120529	4	1486	29.56	0.0338148786522412	-0.0333060446124994
3	D	26	50	20120529	4	1488	29.6	0.0325161356272359	-0.0319751989396282
3	D	26	50	20120529	4	1490	29.64	0.0316207970208975	-0.0298715562655982
3	D	26	50	20120529	4	1492	29.68	0.0313556319779525	-0.0288263110216483
3	D	26	50	20120529	4	1494	29.72	0.0304686372316321	-0.0275011929137047
3	D	26	50	20120529	4	1496	29.76	0.0297837336033749	-0.0268878484917035
3	D	26	50	20120529	4	1498	29.8	0.0286208965017136	-0.0258480479699686
3	D	26	50	20120529	4	1500	29.84	0.0282529181327841	-0.0252733115782202
3	D	26	50	20120529	4	1502	29.88	0.0272269061932824	-0.0251393855538635
3	D	26	50	20120529	4	1504	29.92	0.0260000052172456	-0.0246939789923941
3	D	26	50	20120529	4	1506	29.96	0.0245288695589870	-0.0248626239597071
3	D	26	50	20120529	4	1508	30	0.0234084588641969	-0.0243822863232471
3	D	26	50	20120529	4	1510	30.04	0.0214634202411871	-0.024495494118915
3	D	26	50	20120529	4	1512	30.08	0.0202556818589205	-0.0245417389024046
3	D	26	50	20120529	4	1514	30.12	0.0188293767705891	-0.0243535777879309
3	D	26	50	20120529	4	1516	30.16	0.0169358155212496	-0.0248153892267238
3	D	26	50	20120529	4	1518	30.2	0.0154858930664266	-0.0259365070282951
3	D	26	50	20120529	4	1520	30.24	0.0140424052833124	-0.026082453867932
3	D	26	50	20120529	4	1522	30.28	0.0138227779170759	-0.0262346232472433
3	D	26	50	20120529	4	1524	30.32	0.0126613550289770	-0.0264581397007764
3	D	26	50	20120529	4	1526	30.36	0.0114831737101639	-0.0258170766929527
3	D	26	50	20120529	4	1528	30.4	0.0115902296768356	-0.0255349410872592
3	D	26	50	20120529	4	1530	30.44	0.0108206146561921	-0.0248621996956384
3	D	26	50	20120529	4	1532	30.48	0.0109351659547444	-0.0245336778850991
3	D	26	50	20120529	4	1534	30.52	0.0110761630469130	-0.0239312229075281
3	D	26	50	20120529	4	1536	30.56	0.0113196199116755	-0.0235949936330739
3	D	26	50	20120529	4	1538	30.6	0.0113376511345957	-0.0229234543229811
3	D	26	50	20120529	4	1540	30.64	0.0115361360080748	-0.0218159129716086
3	D	26	50	20120529	4	1542	30.68	0.0113199027543880	-0.0216710975028216
3	D	26	50	20120529	4	1544	30.72	0.0114736984792960	-0.0199636467582904
3	D	26	50	20120529	4	1546	30.76	0.0114027756691430	-0.0187694141155445
3	D	26	50	20120529	4	1548	30.8	0.0110664049733326	-0.0170831765744489
3	D	26	50	20120529	4	1550	30.84	0.0106337263339245	-0.0161381283613931
3	D	26	50	20120529	4	1552	30.88	0.0098087448523142	-0.0135542894722593
3	D	26	50	20120529	4	1554	30.92	0.00914003396934607	-0.012553521244846
3	D	26	50	20120529	4	1556	30.96	0.00855647995603625	-0.010297094008605
3	D	26	50	20120529	4	1558	31	0.00811405738518345	-0.008656691129066
3	D	26	50	20120529	4	1560	31.04	0.0070713718677814	-0.0067371932029926
3	D	26	50	20120529	4	1562	31.08	0.0065830651378974	-0.0055530934004211
3	D	26	50	20120529	4	1564	31.12	0.0063200991970419	-0.0042211234277678
3	D	26	50	20120529	4	1566	31.16	0.0056448673753377	-0.0023911862323859
3	D	26	50	20120529	4	1568	31.2	0.0048445158371297	-0.0006297351571891
3	D	26	50	20120529	4	1570	31.24	0.0035260798882683	0.0016645081497097
3	D	26	50	20120529	4	1572	31.28	0.0033934832246602	0.00266274493484637
3	D	26	50	20120529	4	1574	31.32	0.0024516877027978	0.00410432352965139
3	D	26	50	20120529	4	1576	31.36	0.0013954398773326	0.00599396740742307
3	D	26	50	20120529	4	1578	31.4	0.000684366227103602	0.00746065536402802
3	D	26	50	20120529	4	1580	31.44	-0.0007347829406022	0.00933857541136763
3	D	26	50	20120529	4	1582	31.48	-0.0015452687331982	0.0111029482517843
3	D	26	50	20120529	4	1584	31.52	-0.0026298998248602	0.0126115605694458
3	D	26	50	20120529	4	1586	31.56	-0.0035101770567594	0.0139405677646859
3	D	26	50	20120529	4	1588	31.6	-0.0044202941948246	0.0154979704502493
3	D	26	50	20120529	4	1590	31.64	-0.0046346889708803	0.0166074209899310
3	D	26	50	20120529	4	1592	31.68	-0.0043879087042462	0.0175494286438277
3	D	26	50	20120529	4	1594	31.72	-0.0039989999745936	0.0195890074434822
3	D	26	50	20120529	4	1596	31.76	-0.0037525166928076	0.020793620413776
3	D	26	50	20120529	4	1598	31.8	-0.0030262968153256	0.0218772120584697
3	D	26	50	20120529	4	1600	31.84	-0.0021901854729794	0.0231566793526198
3	D	26	50	20120529	4	1602	31.88	-0.0017760188891028	0.025155189390423
3	D	26	50	20120529	4	1604	31.92	-0.00116306337583120	0.0262479875654077
3	D	26	50	20120529	4	1606	31.96	-0.000579956324717797	0.0285868407542074
3	D	26	50	20120529	4	1608	32	-0.000261622437971201	0.0298364342717767
3	D	26	50	20120529	4	1610	32.04	0.000838275089096702	0.032000951768599
3	D	26	50	20120529	4	1612	32.08	0.00127868947669090	0.0328308405712708
3	D	26	50	20120529	4	1614	32.12	0.0017506973952685	0.0349256585526716
3	D	26	50	20120529	4	1616	32.16	0.0023552171246405	0.0369829998746694
3	D	26	50	20120529	4	1618	32.2	0.0028631672809059	0.0383319828364781
3	D	26	50	20120529	4	1620	32.24	0.003904686072119	0.0406218279391979
3	D	26	50	20120529	4	1622	32.28	0.0051327891296838	0.0420565475982254
3	D	26	50	20120529	4	1624	32.32	0.0061724482300624	0.0437456135664457
3	D	26	50	20120529	4	1626	32.36	0.0069203550725234	0.0452835001048483
3	D	26	50	20120529	4	1628	32.4	0.00820325890563014	0.0455676863202072
3	D	26	50	20120529	4	1630	32.44	0.00922813947428192	0.0475147755528825
3	D	26	50	20120529	4	1632	32.48	0.0107277715358224	0.0483935678605411
3	D	26	50	20120529	4	1634	32.52	0.0122505259891076	0.0496385707701763
3	D	26	50	20120529	4	1636	32.56	0.0132312123839352	0.050041268082062
3	D	26	50	20120529	4	1638	32.6	0.014133339215373	0.0507499304981672
3	D	26	50	20120529	4	1640	32.64	0.0155203291666704	0.0515771747214773
3	D	26	50	20120529	4	1642	32.68	0.0166524071233501	0.0530366431178464
3	D	26	50	20120529	4	1644	32.72	0.0173951520863084	0.053709243088111
3	D	26	50	20120529	4	1646	32.76	0.0187669392418103	0.0546072687002179
3	D	26	50	20120529	4	1648	32.8	0.0201759202140026	0.0558471097303504
3	D	26	50	20120529	4	1650	32.84	0.0211981844875640	0.0567319124456491
3	D	26	50	20120529	4	1652	32.88	0.0225679210334005	0.0577428630107115
3	D	26	50	20120529	4	1654	32.92	0.0237836497222945	0.0584769105602613
3	D	26	50	20120529	4	1656	32.96	0.0241611033220919	0.0591577129691877
3	D	26	50	20120529	4	1658	33	0.0242205002917116	0.0604828310771313
3	D	26	50	20120529	4	1660	33.04	0.0243362536717918	0.0609971098390883
3	D	26	50	20120529	4	1662	33.08	0.0249075959509906	0.0621887261867438
3	D	26	50	20120529	4	1664	33.12	0.0251951762788991	0.0639415731866272
3	D	26	50	20120529	4	1666	33.16	0.0261936817646126	0.0649762825395375
3	D	26	50	20120529	4	1668	33.2	0.0266820097077001	0.066965232493659
3	D	26	50	20120529	4	1670	33.24	0.0269318305334933	0.0685475253379201
3	D	26	50	20120529	4	1672	33.28	0.0275135672823754	0.0697571729084959
3	D	26	50	20120529	4	1674	33.32	0.0278457660481769	0.0720657351277138
3	D	26	50	20120529	4	1676	33.36	0.0283775103476292	0.0732812516845735
3	D	26	50	20120529	4	1678	33.4	0.0290491203684002	0.0750983746908666
3	D	26	50	20120529	4	1680	33.44	0.0293751673052053	0.0760930617999618
3	D	26	50	20120529	4	1682	33.48	0.029952449281366	0.0776692028152266
3	D	26	50	20120529	4	1684	33.52	0.0307842189880757	0.0793909371167377
3	D	26	50	20120529	4	1686	33.56	0.0309008208962934	0.0804052817943498
3	D	26	50	20120529	4	1688	33.6	0.0316562937813131	0.0820227178456359
3	D	26	50	20120529	4	1690	33.64	0.0323863815328882	0.083811768712716
3	D	26	50	20120529	4	1692	33.68	0.0326804672431837	0.0847719490108892
3	D	26	50	20120529	4	1694	33.72	0.0332086052980519	0.0854393871016512
3	D	26	50	20120529	4	1696	33.76	0.0344208691637181	0.0863654141422931
3	D	26	50	20120529	4	1698	33.8	0.0350364763274191	0.0868390342643318
3	D	26	50	20120529	4	1700	33.84	0.0360286885627801	0.0877410196744134
3	D	26	50	20120529	4	1702	33.88	0.0368741054303667	0.0874536514785392
3	D	26	50	20120529	4	1704	33.92	0.0382820257423873	0.0874446712224181
3	D	26	50	20120529	4	1706	33.96	0.0386729143710272	0.0868952492534362
3	D	26	50	20120529	4	1708	34	0.038715694331289	0.0863347257079896
3	D	26	50	20120529	4	1710	34.04	0.0395355139333967	0.085449428017944
3	D	26	50	20120529	4	1712	34.08	0.0399126139798034	0.0852278914633983
3	D	26	50	20120529	4	1714	34.12	0.0415829416183223	0.0840669635500462
3	D	26	50	20120529	4	1716	34.16	0.0427587187740793	0.0835362092000876
3	D	26	50	20120529	4	1718	34.2	0.0445986813294048	0.0819479766588645
3	D	26	50	20120529	4	1720	34.24	0.0457979344302972	0.0814650227273141
3	D	26	50	20120529	4	1722	34.28	0.047164276863584	0.0801442179707357
3	D	26	50	20120529	4	1724	34.32	0.04811420411343	0.0796066753956777
3	D	26	50	20120529	4	1726	34.36	0.049038534097797	0.0786830525180918
3	D	26	50	20120529	4	1728	34.4	0.0506906890920394	0.0771301753159281
3	D	26	50	20120529	4	1730	34.44	0.0522473846708216	0.0764043302050401
3	D	26	50	20120529	4	1732	34.48	0.0542537294517603	0.0751072135256315
3	D	26	50	20120529	4	1734	34.52	0.0551767866439212	0.0737924191766932
3	D	26	50	20120529	4	1736	34.56	0.0563604833956275	0.0724984137671218
3	D	26	50	20120529	4	1738	34.6	0.058007335089011	0.0712254801396298
3	D	26	50	20120529	4	1740	34.64	0.0597641418868689	0.0695687996619878
3	D	26	50	20120529	4	1742	34.68	0.0611741128085549	0.0689410302616504
3	D	26	50	20120529	4	1744	34.72	0.0619974467313651	0.0677801235615018
3	D	26	50	20120529	4	1746	34.76	0.0633411688187217	0.0661808530834244
3	D	26	50	20120529	4	1748	34.8	0.0643200025937826	0.0651023172522161
3	D	26	50	20120529	4	1750	34.84	0.0653032840704972	0.0633297631863411
3	D	26	50	20120529	4	1752	34.88	0.0663114344927061	0.0613674428735991
3	D	26	50	20120529	4	1754	34.92	0.0678749253676555	0.0589141288252046
3	D	26	50	20120529	4	1756	34.96	0.0686839050228076	0.0581266452162005
3	D	26	50	20120529	4	1758	35	0.0702677252177161	0.0568273647900415
3	D	26	50	20120529	4	1760	35.04	0.0715742888437213	0.0553363877155028
3	D	26	50	20120529	4	1762	35.08	0.0732307076918543	0.0534590687089272
3	D	26	50	20120529	4	1764	35.12	0.0744812967450608	0.0519843268060845
3	D	26	50	20120529	4	1766	35.16	0.0754099400807931	0.0504405005707199
3	D	26	50	20120529	4	1768	35.2	0.0764763985281786	0.0488670465612236
3	D	26	50	20120529	4	1770	35.24	0.0775633630722186	0.0480463784309785
3	D	26	50	20120529	4	1772	35.28	0.0793816881600398	0.046743958450711
3	D	26	50	20120529	4	1774	35.32	0.0811787293337473	0.0450411039002576
3	D	26	50	20120529	4	1776	35.36	0.0829010293206834	0.0436734886747647
3	D	26	50	20120529	4	1778	35.4	0.0840159952932583	0.0429767056525835
3	D	26	50	20120529	4	1780	35.44	0.0856785447571841	0.0416296672344231
3	D	26	50	20120529	4	1782	35.48	0.0864551601349613	0.0407109233936274
3	D	26	50	20120529	4	1784	35.52	0.0879871776870801	0.0394519904804029
3	D	26	50	20120529	4	1786	35.56	0.088967439817839	0.0383955022386321
3	D	26	50	20120529	4	1788	35.6	0.0907888054648193	0.03741573508262
3	D	26	50	20120529	4	1790	35.64	0.0924025645608432	0.0366056735540927
3	D	26	50	20120529	4	1792	35.68	0.093770674761083	0.0361852278619991
3	D	26	50	20120529	4	1794	35.72	0.095604909751481	0.035226249645354
3	D	26	50	20120529	4	1796	35.76	0.0970075974733206	0.034285302651629
3	D	26	50	20120529	4	1798	35.8	0.0987940320453103	0.0333493761160505
3	D	26	50	20120529	4	1800	35.84	0.100294088370920	0.0325360618963297
3	D	26	50	20120529	4	1802	35.88	0.101981103729474	0.031324080873376
3	D	26	50	20120529	4	1804	35.92	0.103807136281211	0.0301972355068771
3	D	26	50	20120529	4	1806	35.96	0.105308253266991	0.0294948663411245
3	D	26	50	20120529	4	1808	36	0.106481272706302	0.0284208418511803
3	D	26	50	20120529	4	1810	36.04	0.108139438108184	0.027554211780158
3	D	26	50	20120529	4	1812	36.08	0.109366268373543	0.0260992688671886
3	D	26	50	20120529	4	1814	36.12	0.109653141594670	0.0256135572191915
3	D	26	50	20120529	4	1816	36.16	0.110104699985136	0.0251529478619266
3	D	26	50	20120529	4	1818	36.2	0.110019281485969	0.0246199307702682
3	D	26	50	20120529	4	1820	36.24	0.109337559838227	0.0239127532784035
3	D	26	50	20120529	4	1822	36.28	0.109260626620434	0.0229645230848324
3	D	26	50	20120529	4	1824	36.32	0.108845342807843	0.0216960442300618
3	D	26	50	20120529	4	1826	36.36	0.108168217354179	0.0211647241946783
3	D	26	50	20120529	4	1828	36.4	0.106896768650927	0.0200365353252951
3	D	26	50	20120529	4	1830	36.44	0.106538760487612	0.0193931388650935
3	D	26	50	20120529	4	1832	36.48	0.105742487541318	0.018243878213631
3	D	26	50	20120529	4	1834	36.52	0.105645967465686	0.0167061330965846
3	D	26	50	20120529	4	1836	36.56	0.104665281070858	0.0158117137290618
3	D	26	50	20120529	4	1838	36.6	0.104590044909340	0.0136004494029352
3	D	26	50	20120529	4	1840	36.64	0.104333223726413	0.0125249399887504
3	D	26	50	20120529	4	1842	36.68	0.104524991085471	0.0103180597246672
3	D	26	50	20120529	4	1844	36.72	0.104322263571305	0.00792245266068532
3	D	26	50	20120529	4	1846	36.76	0.104468563964332	0.00609366239250256
3	D	26	50	20120529	4	1848	36.8	0.104128374891904	0.0045734535236296
3	D	26	50	20120529	4	1850	36.84	0.103930455703849	0.00261370707957108
3	D	26	50	20120529	4	1852	36.88	0.103761952157893	0.0011806137661403
3	D	26	50	20120529	4	1854	36.92	0.103985185768713	0.000104609377208700
3	D	26	50	20120529	4	1856	36.96	0.103892837623090	-0.0015742035426844
3	D	26	50	20120529	4	1858	37	0.103655532587324	-0.001717039112484
3	D	26	50	20120529	4	1860	37.04	0.103123081181091	-0.0038812101269836
3	D	26	50	20120529	4	1862	37.08	0.103483705639496	-0.0041930442174869
3	D	26	50	20120529	4	1864	37.12	0.104208631511568	-0.0045463147653677
3	D	26	50	20120529	4	1866	37.16	0.104318445194686	-0.0057429515711696
3	D	26	50	20120529	4	1868	37.2	0.104531920731927	-0.0067710141203368
3	D	26	50	20120529	4	1870	37.24	0.104567346781664	-0.0080421799808758
3	D	26	50	20120529	4	1872	37.28	0.104741224339158	-0.0092468778039834
3	D	26	50	20120529	4	1874	37.32	0.105135577791026	-0.0108847492412458
3	D	26	50	20120529	4	1876	37.36	0.104983337701036	-0.0131980490758976
3	D	26	50	20120529	4	1878	37.4	0.105182105417228	-0.0147900999937391
3	D	26	50	20120529	4	1880	37.44	0.105311718090219	-0.0162410123980557
3	D	26	50	20120529	4	1882	37.48	0.105366165312371	-0.0176239718407004
3	D	26	50	20120529	4	1884	37.52	0.105489767577722	-0.0192431049482613
3	D	26	50	20120529	4	1886	37.56	0.105632461726165	-0.0202043459066063
3	D	26	50	20120529	4	1888	37.6	0.105733224442485	-0.0212386309954479
3	D	26	50	20120529	4	1890	37.64	0.106101556364805	-0.0235778109382911
3	D	26	50	20120529	4	1892	37.68	0.106052765996903	-0.0246915041186599
3	D	26	50	20120529	4	1894	37.72	0.106246442544270	-0.0251520427652467
3	D	26	50	20120529	4	1896	37.76	0.106114637840257	-0.0270828685419547
3	D	26	50	20120529	4	1898	37.8	0.106117183424669	-0.0285774094346706
3	D	26	50	20120529	4	1900	37.84	0.106067756660664	-0.0302538889021858
3	D	26	50	20120529	4	1902	37.88	0.105229835124958	-0.0299960777697652
3	D	26	50	20120529	4	1904	37.92	0.105417642686041	-0.0316768705886456
3	D	26	50	20120529	4	1906	37.96	0.104507737680010	-0.0327485616262119
3	D	26	50	20120529	4	1908	38	0.104270220512210	-0.0333365209147685
3	D	26	50	20120529	4	1910	38.04	0.104290090212761	-0.035433870338446
3	D	26	50	20120529	4	1912	38.08	0.104286978942924	-0.0369346337708363
3	D	26	50	20120529	4	1914	38.12	0.103757497385171	-0.0369549984461345
3	D	26	50	20120529	4	1916	38.16	0.103315909200320	-0.0380887027484108
3	D	26	50	20120529	4	1918	38.2	0.103560002461186	-0.0385651512975743
3	D	26	50	20120529	4	1920	38.24	0.103311525138277	-0.0391803341972067
3	D	26	50	20120529	4	1922	38.28	0.103170315914074	-0.0397268570283857
3	D	26	50	20120529	4	1924	38.32	0.103073159442339	-0.0405001490042913
3	D	26	50	20120529	4	1926	38.36	0.103494312241214	-0.040286037070948
3	D	26	50	20120529	4	1928	38.4	0.103387468406576	-0.0404207409127641
3	D	26	50	20120529	4	1930	38.44	0.103723414838318	-0.0405800520705654
3	D	26	50	20120529	4	1932	38.48	0.103567568503745	-0.0407343427702203
3	D	26	50	20120529	4	1934	38.52	0.103831319333127	-0.040866430316946
3	D	26	50	20120529	4	1936	38.56	0.103414833439008	-0.040066126861999
3	D	26	50	20120529	4	1938	38.6	0.102851198623724	-0.039218093699322
3	D	26	50	20120529	4	1940	38.64	0.103062694261977	-0.0392605908168713
3	D	26	50	20120529	4	1942	38.68	0.102805236682947	-0.0386880464561446
3	D	26	50	20120529	4	1944	38.72	0.102242803949192	-0.0384633279210835
3	D	26	50	20120529	4	1946	38.76	0.102055279230821	-0.0380888441697671
3	D	26	50	20120529	4	1948	38.8	0.102165729310042	-0.0380523574598579
3	D	26	50	20120529	4	1950	38.84	0.102246339483097	-0.0375043497044383
3	D	26	50	20120529	4	1952	38.88	0.102068997102376	-0.0369912730240093
3	D	26	50	20120529	4	1954	38.92	0.102386912311197	-0.0370799442143701
3	D	26	50	20120529	4	1956	38.96	0.101855168011745	-0.036331400975806
3	D	26	50	20120529	4	1958	39	0.101441651966107	-0.0360484168419752
3	D	26	50	20120529	4	1960	39.04	0.101147354123777	-0.0352427393754912
3	D	26	50	20120529	4	1962	39.08	0.100868188366565	-0.0343126111155185
3	D	26	50	20120529	4	1964	39.12	0.099715180049162	-0.03404419338138
3	D	26	50	20120529	4	1966	39.16	0.0992811579068697	-0.0334184038800299
3	D	26	50	20120529	4	1968	39.2	0.0981844352892494	-0.0331170349698882
3	D	26	50	20120529	4	1970	39.24	0.0977637774651215	-0.0328151710849997
3	D	26	50	20120529	4	1972	39.28	0.096404081835578	-0.0321142161328095
3	D	26	50	20120529	4	1974	39.32	0.0954356283880648	-0.0314867295751845
3	D	26	50	20120529	4	1976	39.36	0.0948949038324914	-0.0308215542261224
3	D	26	50	20120529	4	1978	39.4	0.0938313445229088	-0.0301044772393211
3	D	26	50	20120529	4	1980	39.44	0.0931553504400944	-0.0293311852634155
3	D	26	50	20120529	4	1982	39.48	0.0923007411843524	-0.0283287906904054
3	D	26	50	20120529	4	1984	39.52	0.0911021244795631	-0.027516254288144
3	D	26	50	20120529	4	1986	39.56	0.0903721781493442	-0.0271818634913208
3	D	26	50	20120529	4	1988	39.6	0.0893328018916781	-0.0258539876669306
3	D	26	50	20120529	4	1990	39.64	0.0883579137724562	-0.0256171776059112
3	D	26	50	20120529	4	1992	39.68	0.0868688176019554	-0.024364962207108
3	D	26	50	20120529	4	1994	39.72	0.0863063848681996	-0.0240232882104386
3	D	26	50	20120529	4	1996	39.76	0.0847820040693177	-0.0237726895671861
3	D	26	50	20120529	4	1998	39.8	0.0839814884823364	-0.0231589915917943
3	D	26	50	20120529	4	2000	39.84	0.0837144142510822	-0.0229333538179177
3	D	26	50	20120529	4	2002	39.88	0.0817281513027292	-0.0233728913931033
3	D	26	50	20120529	4	2004	39.92	0.0805577481585093	-0.0231569409821289
3	D	26	50	20120529	4	2006	39.96	0.0792462065007644	-0.0226271765816639
3	D	26	50	20120529	4	2008	40	0.0787474133773155	-0.0228943215235962
3	D	26	50	20120529	4	2010	40.04	0.0773450084981882	-0.0228639866426833
3	D	26	50	20120529	4	2012	40.08	0.0766891669586376	-0.0230845332477354
3	D	26	50	20120529	4	2014	40.12	0.0755013689876005	-0.0239643155048877
3	D	26	50	20120529	4	2016	40.16	0.0742008581956422	-0.024372740381701
3	D	26	50	20120529	4	2018	40.2	0.073326520660705	-0.0256423506073215
3	D	26	50	20120529	4	2020	40.24	0.0726964178079897	-0.026131314946512
3	D	26	50	20120529	4	2022	40.28	0.0714816790685893	-0.0273115468749904
3	D	26	50	20120529	4	2024	40.32	0.0708672739864163	-0.0284517565596537
3	D	26	50	20120529	4	2026	40.36	0.0693333401749205	-0.0295871649892728
3	D	26	50	20120529	4	2028	40.4	0.0687087951815053	-0.0308110536904217
3	D	26	50	20120529	4	2030	40.44	0.0675601214286712	-0.033024771677079
3	D	26	50	20120529	4	2032	40.48	0.0671040163416025	-0.0343834278596543
3	D	26	50	20120529	4	2034	40.52	0.0666218755828504	-0.0351095204579157
3	D	26	50	20120529	4	2036	40.56	0.0663929073360344	-0.0366739305716806
3	D	26	50	20120529	4	2038	40.6	0.0665419053414321	-0.0382910024629744
3	D	26	50	20120529	4	2040	40.64	0.0661169801278798	-0.0394374594360495
3	D	26	50	20120529	4	2042	40.68	0.0667463475895427	-0.0404508424484392
3	D	26	50	20120529	4	2044	40.72	0.0663749043973854	-0.0414929057118738
3	D	26	50	20120529	4	2046	40.76	0.0668991604360249	-0.0427099708325843
3	D	26	50	20120529	4	2048	40.8	0.0663600692971161	-0.0435077216320511
3	D	26	50	20120529	4	2050	40.84	0.0664918740011293	-0.045292459147766
3	D	26	50	20120529	4	2052	40.88	0.0664574096166142	-0.0463740072538621
3	D	26	50	20120529	4	2054	40.92	0.0661418137180351	-0.0464254280589899
3	D	26	50	20120529	4	2056	40.96	0.0660050168401467	-0.0467740741285218
3	D	26	50	20120529	4	2058	41	0.065458593003917	-0.0468457464718628
3	D	26	50	20120529	4	2060	41.04	0.0648662991507917	-0.046740691617382
3	D	26	50	20120529	4	2062	41.08	0.0633955665433984	-0.0476581838791749
3	D	26	50	20120529	4	2064	41.12	0.0632175877665737	-0.0476656085003774
3	D	26	50	20120529	4	2066	41.16	0.0622084332527355	-0.0478753080874061
3	D	26	50	20120529	4	2068	41.2	0.0616141453584873	-0.0482919707582203
3	D	26	50	20120529	4	2070	41.24	0.0616784213648971	-0.0479633782370029
3	D	26	50	20120529	4	2072	41.28	0.0606870576576736	-0.0489809048951303
3	D	26	50	20120529	4	2074	41.32	0.0602195893646312	-0.0486617876047808
3	D	26	50	20120529	4	2076	41.36	0.0592176190556898	-0.0487196289394819
3	D	26	50	20120529	4	2078	41.4	0.0588859152646352	-0.0488861525864513
3	D	26	50	20120529	4	2080	41.44	0.0584160428085368	-0.0482960719775511
3	D	26	50	20120529	4	2082	41.48	0.0575408567454622	-0.0481448218370553
3	D	26	50	20120529	4	2084	41.52	0.0571093801875821	-0.047433048151113
3	D	26	50	20120529	4	2086	41.56	0.0563927274648496	-0.047152963155085
3	D	26	50	20120529	4	2088	41.6	0.0559596245613728	-0.0468942327838488
3	D	26	50	20120529	4	2090	41.64	0.0551706348149249	-0.0460154404761902
3	D	26	50	20120529	4	2092	41.68	0.0544056159883591	-0.0460006619444634
3	D	26	50	20120529	4	2094	41.72	0.0540254753827933	-0.0454782514545227
3	D	26	50	20120529	4	2096	41.76	0.0535399758668306	-0.0452956764836204
3	D	26	50	20120529	4	2098	41.8	0.0525030744828986	-0.0446038432089075
3	D	26	50	20120529	4	2100	41.84	0.0513396716958124	-0.0442503605289923
3	D	26	50	20120529	4	2102	41.88	0.050266142180615	-0.0439622852263369
3	D	26	50	20120529	4	2104	41.92	0.0490280689174355	-0.0428886850004614
3	D	26	50	20120529	4	2106	41.96	0.0475287196986075	-0.042461168240556
3	D	26	50	20120529	4	2108	42	0.0471575593491627	-0.0420751586487062
3	D	26	50	20120529	4	2110	42.04	0.0461588417314148	-0.0418256913763036
3	D	26	50	20120529	4	2112	42.08	0.0453417091350756	-0.0420692189517443
3	D	26	50	20120529	4	2114	42.12	0.0444482797170464	-0.0420890886522956
3	D	26	50	20120529	4	2116	42.16	0.0434421374780961	-0.0420960890094294
3	D	26	50	20120529	4	2118	42.2	0.04316198177139	-0.0429907205089866
3	D	26	50	20120529	4	2120	42.24	0.041392659183505	-0.0433086357178081
3	D	26	50	20120529	4	2122	42.28	0.0411779815647368	-0.0432656436255119
3	D	26	50	20120529	4	2124	42.32	0.0405234835280705	-0.0437864984805339
3	D	26	50	20120529	4	2126	42.36	0.0394904005207569	-0.0450806453114615
3	D	26	50	20120529	4	2128	42.4	0.0391706468343044	-0.0454708268333203
3	D	26	50	20120529	4	2130	42.44	0.0385242805256218	-0.0458449570312461
3	D	26	50	20120529	4	2132	42.48	0.0383305332675767	-0.0467909244831174
3	D	26	50	20120529	4	2134	42.52	0.0375718076913635	-0.0477803082913537
3	D	26	50	20120529	4	2136	42.56	0.0372480234962582	-0.0486861827887318
3	D	26	50	20120529	4	2138	42.6	0.0365481292042397	-0.0497218113804576
3	D	26	50	20120529	4	2140	42.64	0.0364395883133276	-0.0506324942039477
3	D	26	50	20120529	4	2142	42.68	0.0357269660992478	-0.0517727745992891
3	D	26	50	20120529	4	2144	42.72	0.0353905246927592	-0.0527924225777601
3	D	26	50	20120529	4	2146	42.76	0.0350932570019484	-0.0535798566892895
3	D	26	50	20120529	4	2148	42.8	0.0346062018510671	-0.0547236726185369
3	D	26	50	20120529	4	2150	42.84	0.0341008326345531	-0.0546400218863225
3	D	26	50	20120529	4	2152	42.88	0.0344022722553729	-0.0550674679355498
3	D	26	50	20120529	4	2154	42.92	0.0339078631939673	-0.0562746406323914
3	D	26	50	20120529	4	2156	42.96	0.0338889834429096	-0.0566750752025774
3	D	26	50	20120529	4	2158	43	0.0334974584181666	-0.0579772123401324
3	D	26	50	20120529	4	2160	43.04	0.0336274246445487	-0.0599735162047783
3	D	26	50	20120529	4	2162	43.08	0.0330212220010375	-0.0607547984873113
3	D	26	50	20120529	4	2164	43.12	0.0329808462038317	-0.0619504453436196
3	D	26	50	20120529	4	2166	43.16	0.0328524356123682	-0.0635022618856116
3	D	26	50	20120529	4	2168	43.2	0.0325014278061872	-0.0646664424901571
3	D	26	50	20120529	4	2170	43.24	0.0323339142097241	-0.065259917211607
3	D	26	50	20120529	4	2172	43.28	0.0317186605994137	-0.065974448613996
3	D	26	50	20120529	4	2174	43.32	0.0311632282227917	-0.0665202643383939
3	D	26	50	20120529	4	2176	43.36	0.0307449745617198	-0.0669584584106952
3	D	26	50	20120529	4	2178	43.4	0.0307691576136364	-0.066703899969468
3	D	26	50	20120529	4	2180	43.44	0.0304861734798056	-0.0665101527114229
3	D	26	50	20120529	4	2182	43.48	0.0301312058756499	-0.06708644473809
3	D	26	50	20120529	4	2184	43.52	0.029616361428268	-0.0672638578294897
3	D	26	50	20120529	4	2186	43.56	0.0288084919307624	-0.0681902384235222
3	D	26	50	20120529	4	2188	43.6	0.0280897178876862	-0.0679491857218157
3	D	26	50	20120529	4	2190	43.64	0.0275786211062446	-0.0688498983396911
3	D	26	50	20120529	4	2192	43.68	0.0271484880512488	-0.0680314222404677
3	D	26	50	20120529	4	2194	43.72	0.0261637004370903	-0.0680701009813986
3	D	26	50	20120529	4	2196	43.76	0.0258933028039646	-0.0680447865586321
3	D	26	50	20120529	4	2198	43.8	0.0253314357556338	-0.0672137946693817
3	D	26	50	20120529	4	2200	43.84	0.0252039444029858	-0.0666580794500472
3	D	26	50	20120529	4	2202	43.88	0.0254048334395209	-0.0662311990862449
3	D	26	50	20120529	4	2204	43.92	0.0256191575048986	-0.0663690141978981
3	D	26	50	20120529	4	2206	43.96	0.0253499619533008	-0.0655782566844972
3	D	26	50	20120529	4	2208	44	0.025536001747431	-0.0657075865147762
3	D	26	50	20120529	4	2210	44.04	0.0251595380971273	-0.0646477748711338
3	D	26	50	20120529	4	2212	44.08	0.0254606948752347	-0.0650238849680469
3	D	26	50	20120529	4	2214	44.12	0.0257945906973109	-0.0645074141750683
3	D	26	50	20120529	4	2216	44.16	0.025863745740511	-0.0638119039450932
3	D	26	50	20120529	4	2218	44.2	0.0264879796069425	-0.0630705731956972
3	D	26	50	20120529	4	2220	44.24	0.0264949092533981	-0.0624510062340216
3	D	26	50	20120529	4	2222	44.28	0.0266115111616158	-0.0611146451282571
3	D	26	50	20120529	4	2224	44.32	0.0265806105952779	-0.0602446916553633
3	D	26	50	20120529	4	2226	44.36	0.026248128986764	-0.0586944307482899
3	D	26	50	20120529	4	2228	44.4	0.0255454769782989	-0.0577826165539499
3	D	26	50	20120529	4	2230	44.44	0.0253875800340600	-0.0574162645306171
3	D	26	50	20120529	4	2232	44.48	0.0248364610088032	-0.0560506999147896
3	D	26	50	20120529	4	2234	44.52	0.0235028576194853	-0.0550466082855047
3	D	26	50	20120529	4	2236	44.56	0.0225061906114029	-0.0536815386444241
3	D	26	50	20120529	4	2238	44.6	0.0216331258686719	-0.0530026454238069
3	D	26	50	20120529	4	2240	44.64	0.0207600611259409	-0.0516109885677537
3	D	26	50	20120529	4	2242	44.68	0.0192831271920765	-0.0507004471656198
3	D	26	50	20120529	4	2244	44.72	0.0181960212266803	-0.0494763039060296
3	D	26	50	20120529	4	2246	44.76	0.0168034451318115	-0.0484494434383905
3	D	26	50	20120529	4	2248	44.8	0.0156844486505838	-0.0479272450804842
3	D	26	50	20120529	4	2250	44.84	0.0142135958350377	-0.0459970556998793
3	D	26	50	20120529	4	2252	44.88	0.0131288940326975	-0.0449615685295097
3	D	26	50	20120529	4	2254	44.92	0.012053526039869	-0.0435831345702647
3	D	26	50	20120529	4	2256	44.96	0.01027345542891	-0.0421410610007128
3	D	26	50	20120529	4	2258	45	0.00906324217290921	-0.0409476768861043
3	D	26	50	20120529	4	2260	45.04	0.00767611080025557	-0.0401461713496293
3	D	26	50	20120529	4	2262	45.08	0.0055779835591188	-0.0387726871378526
3	D	26	50	20120529	4	2264	45.12	0.0039173432835022	-0.0380003144007625
3	D	26	50	20120529	4	2266	45.16	0.0025002305833263	-0.0375551906820056
3	D	26	50	20120529	4	2268	45.2	0.000489643161700401	-0.0364027480500278
3	D	26	50	20120529	4	2270	45.24	-0.000736904260945699	-0.0362990861959058
3	D	26	50	20120529	4	2272	45.28	-0.0028174245432309	-0.0349437746284056
3	D	26	50	20120529	4	2274	45.32	-0.0045337141225269	-0.0349900194118952
3	D	26	50	20120529	4	2276	45.36	-0.0064807326445241	-0.0337218233998371
3	D	26	50	20120529	4	2278	45.4	-0.007771485362902	-0.0329936448365712
3	D	26	50	20120529	4	2280	45.44	-0.0096047304038062	-0.0325016399382216
3	D	26	50	20120529	4	2282	45.48	-0.0107020823464618	-0.032053270599339
3	D	26	50	20120529	4	2284	45.52	-0.0126970780635625	-0.0312235868576338
3	D	26	50	20120529	4	2286	45.56	-0.0137659336029363	-0.0301309725304121
3	D	26	50	20120529	4	2288	45.6	-0.0154375552468647	-0.0297629729482792
3	D	26	50	20120529	4	2290	45.64	-0.016927945422775	-0.0287259796404657
3	D	26	50	20120529	4	2292	45.68	-0.0179700935390234	-0.0287101263064315
3	D	26	50	20120529	4	2294	45.72	-0.0196735816571528	-0.0277462718814232
3	D	26	50	20120529	4	2296	45.76	-0.0214891087234408	-0.0273418471076711
3	D	26	50	20120529	4	2298	45.8	-0.0229327103507468	-0.0263536222474492
3	D	26	50	20120529	4	2300	45.84	-0.0241050792518185	-0.0260085682803658
3	D	26	50	20120529	4	2302	45.88	-0.0260270025541513	-0.0255526187567889
3	D	26	50	20120529	4	2304	45.92	-0.0276940987146802	-0.0254130146649792
3	D	26	50	20120529	4	2306	45.96	-0.0288881970071377	-0.0248384833341974
3	D	26	50	20120529	4	2308	46	-0.0310050837911793	-0.024482716699379
3	D	26	50	20120529	4	2310	46.04	-0.0326769175671421	-0.024735627581806
3	D	26	50	20120529	4	2312	46.08	-0.0340251580668305	-0.0244422489782917
3	D	26	50	20120529	4	2314	46.12	-0.0359118603803924	-0.0244998074702803
3	D	26	50	20120529	4	2316	46.16	-0.0373499741519696	-0.0247775590139303
3	D	26	50	20120529	4	2318	46.2	-0.0380618892592682	-0.0247607298725381
3	D	26	50	20120529	4	2320	46.24	-0.0389123972956794	-0.0257742967326909
3	D	26	50	20120529	4	2322	46.28	-0.0396507581965944	-0.0257045760040659
3	D	26	50	20120529	4	2324	46.32	-0.0403100645593728	-0.0263097179874053
3	D	26	50	20120529	4	2326	46.36	-0.0409472384799	-0.0270932630116381
3	D	26	50	20120529	4	2328	46.4	-0.0410407179963728	-0.027468595291092
3	D	26	50	20120529	4	2330	46.44	-0.0416409809429221	-0.0273198907350084
3	D	26	50	20120529	4	2332	46.48	-0.041856082825759	-0.0272262697971793
3	D	26	50	20120529	4	2334	46.52	-0.0418526887132093	-0.027522264695784
3	D	26	50	20120529	4	2336	46.56	-0.0430591543032698	-0.0285342759210182
3	D	26	50	20120529	4	2338	46.6	-0.0435467044288979	-0.0295514490257551
3	D	26	50	20120529	4	2340	46.64	-0.0442320323212239	-0.0301160030798544
3	D	26	50	20120529	4	2342	46.68	-0.0448165974972309	-0.0312004927501602
3	D	26	50	20120529	4	2344	46.72	-0.0458703280225551	-0.0332139085989108
3	D	26	50	20120529	4	2346	46.76	-0.046453125431609	-0.0341068430421932
3	D	26	50	20120529	4	2348	46.8	-0.0472605706650459	-0.0352070304830413
3	D	26	50	20120529	4	2350	46.84	-0.0477322815987755	-0.0369700598205737
3	D	26	50	20120529	4	2352	46.88	-0.048642610868875	-0.0377893137372565
3	D	26	50	20120529	4	2354	46.92	-0.0490656021453808	-0.0389848898828867
3	D	26	50	20120529	4	2356	46.96	-0.0496445811778164	-0.0390799250342781
3	D	26	50	20120529	4	2358	47	-0.0508748055557247	-0.0407057049455823
3	D	26	50	20120529	4	2360	47.04	-0.0513163937405757	-0.0417785980646766
3	D	26	50	20120529	4	2362	47.08	-0.051885685410109	-0.0430278436149989
3	D	26	50	20120529	4	2364	47.12	-0.0527782663000008	-0.0447688112209583
3	D	26	50	20120529	4	2366	47.16	-0.0534734229765853	-0.0459790244769591
3	D	26	50	20120529	4	2368	47.2	-0.0544979499918465	-0.0473675700631751
3	D	26	50	20120529	4	2370	47.24	-0.0551594413145787	-0.0487631937882708
3	D	26	50	20120529	4	2372	47.28	-0.0560907857982151	-0.0510269820061039
3	D	26	50	20120529	4	2374	47.32	-0.0563609712993065	-0.0520143152046747
3	D	26	50	20120529	4	2376	47.36	-0.0566301809930398	-0.0531808151194625
3	D	26	50	20120529	4	2378	47.4	-0.0569079891052324	-0.0536017699284385
3	D	26	50	20120529	4	2380	47.44	-0.0575176565719715	-0.0558838863540399
3	D	26	50	20120529	4	2382	47.48	-0.0577114957538981	-0.057091532812425
3	D	26	50	20120529	4	2384	47.52	-0.0586127316307916	-0.0588263910157949
3	D	26	50	20120529	4	2386	47.56	-0.0585371419158828	-0.0605368116088071
3	D	26	50	20120529	4	2388	47.6	-0.0593849629465254	-0.0615444387719979
3	D	26	50	20120529	4	2390	47.64	-0.0594145341521147	-0.0623025845206505
3	D	26	50	20120529	4	2392	47.68	-0.0604225997215098	-0.0631443102908393
3	D	26	50	20120529	4	2394	47.72	-0.06092901545606	-0.063748052202752
3	D	26	50	20120529	4	2396	47.76	-0.0611362260272189	-0.0645435190473157
3	D	26	50	20120529	4	2398	47.8	-0.0624285838779901	-0.0651801484956213
3	D	26	50	20120529	4	2400	47.84	-0.063493302842694	-0.0656003537714092
3	D	26	50	20120529	4	2402	47.88	-0.0642691121187406	-0.0666007967297032
3	D	26	50	20120529	4	2404	47.92	-0.0651278720912882	-0.0668903781698026
3	D	26	50	20120529	4	2406	47.96	-0.0663678262585057	-0.0679089230616949
3	D	26	50	20120529	4	2408	48	-0.067725167222468	-0.0689812009978896
3	D	26	50	20120529	4	2410	48.04	-0.0686065970384204	-0.0693004384963919
3	D	26	50	20120529	4	2412	48.08	-0.069777127461861	-0.0693970434248376
3	D	26	50	20120529	4	2414	48.12	-0.0704824028364843	-0.0695063550621413
3	D	26	50	20120529	4	2416	48.16	-0.0718245622178545	-0.0700380286509154
3	D	26	50	20120529	4	2418	48.2	-0.0734774526031493	-0.0703947357377528
3	D	26	50	20120529	4	2420	48.24	-0.0745839262232822	-0.0701169912651705
3	D	26	50	20120529	4	2422	48.28	-0.0763738185474319	-0.0708557127905439
3	D	26	50	20120529	4	2424	48.32	-0.0775467319207251	-0.0713162160817917
3	D	26	50	20120529	4	2426	48.36	-0.0787619656348723	-0.0716255045878826
3	D	26	50	20120529	4	2428	48.4	-0.0802353640348307	-0.0714956090721787
3	D	26	50	20120529	4	2430	48.44	-0.0818943779648505	-0.0723058120220622
3	D	26	50	20120529	4	2432	48.48	-0.0829096418812785	-0.0718293634728987
3	D	26	50	20120529	4	2434	48.52	-0.0842093748557775	-0.0718844470911532
3	D	26	50	20120529	4	2436	48.56	-0.0854970163043175	-0.0717734313265069
3	D	26	50	20120529	4	2438	48.6	-0.0865884356210795	-0.0716097361066622
3	D	26	50	20120529	4	2440	48.64	-0.0881731326283965	-0.0713798556920984
3	D	26	50	20120529	4	2442	48.68	-0.0894384295026515	-0.0718215145876276
3	D	26	50	20120529	4	2444	48.72	-0.0908006707166075	-0.0716542838338769
3	D	26	50	20120529	4	2446	48.76	-0.0918410369237675	-0.0715826539169427
3	D	26	50	20120529	4	2448	48.8	-0.0924743217569985	-0.0714146453457328
3	D	26	50	20120529	4	2450	48.84	-0.0940627664302555	-0.0713606223876502
3	D	26	50	20120529	4	2452	48.88	-0.0956384831814515	-0.071005371940782
3	D	26	50	20120529	4	2454	48.92	-0.0965070224407835	-0.0712653751042243
3	D	26	50	20120529	4	2456	48.96	-0.0974896180239195	-0.070845636518912
3	D	26	50	20120529	4	2458	49	-0.0991344191076375	-0.0716035842776659
3	D	26	50	20120529	4	2460	49.04	-0.100160572468495	-0.0717017306988946
3	D	26	50	20120529	4	2462	49.08	-0.101087730879987	-0.0716216862112642
3	D	26	50	20120529	4	2464	49.12	-0.102160058313656	-0.0719310454280334
3	D	26	50	20120529	4	2466	49.16	-0.103234436356991	-0.0717249945119956
3	D	26	50	20120529	4	2468	49.2	-0.103852447683748	-0.0724066454490594
3	D	26	50	20120529	4	2470	49.24	-0.105151190708754	-0.0729378947737649
3	D	26	50	20120529	4	2472	49.28	-0.105987203056151	-0.0727227221802498
3	D	26	50	20120529	4	2474	49.32	-0.107604921950149	-0.0736010902238397
3	D	26	50	20120529	4	2476	49.36	-0.108838964704676	-0.0741037017239071
3	D	26	50	20120529	4	2478	49.4	-0.109178588091680	-0.0736693260282242
3	D	26	50	20120529	4	2480	49.44	-0.110373457130529	-0.0748941763945956
3	D	26	50	20120529	4	2482	49.48	-0.111189670488053	-0.0756788527896783
3	D	26	50	20120529	4	2484	49.52	-0.111442885426395	-0.0763123497549433
3	D	26	50	20120529	4	2486	49.56	-0.112025117150025	-0.0770340229358223
3	D	26	50	20120529	4	2488	49.6	-0.112207267856859	-0.0780751669604414
3	D	26	50	20120529	4	2490	49.64	-0.112339426114262	-0.0784620250804285
3	D	26	50	20120529	4	2492	49.68	-0.112515707834812	-0.0790720461005582
3	D	26	50	20120529	4	2494	49.72	-0.112588186279883	-0.0803147862684936
3	D	26	50	20120529	4	2496	49.76	-0.113061877112600	-0.0811775272522192
3	D	26	50	20120529	4	2498	49.8	-0.113020864919292	-0.0819567589250868
3	D	26	50	20120529	4	2500	49.84	-0.112957366730341	-0.0831742553809338
3	D	26	50	20120529	4	2502	49.88	-0.113034158526779	-0.0843999542754426
3	D	26	50	20120529	4	2504	49.92	-0.112598510038889	-0.0857831258501216
3	D	26	50	20120529	4	2506	49.96	-0.112721122354746	-0.0870506854660766
3	D	26	50	20120529	4	2508	50	-0.112783135619456	-0.0876858794876165
3	D	26	50	20120529	4	2510	50.04	-0.112389347853014	-0.0881178510202433
3	D	26	50	20120529	4	2512	50.08	-0.112593348159386	-0.088471050857446
3	D	26	50	20120529	4	2514	50.12	-0.112677069602278	-0.0897096190953726
3	D	26	50	20120529	4	2516	50.16	-0.112334759209507	-0.0900703142644556
3	D	26	50	20120529	4	2518	50.2	-0.112050148730078	-0.0905104882357446
3	D	26	50	20120529	4	2520	50.24	-0.112048734516516	-0.0910125340503866
3	D	26	50	20120529	4	2522	50.28	-0.111844027103363	-0.0909881388664356
3	D	26	50	20120529	4	2524	50.32	-0.112407732629324	-0.0918457179706586
3	D	26	50	20120529	4	2526	50.36	-0.112427885172589	-0.0918453644172686
3	D	26	50	20120529	4	2528	50.4	-0.113089312855710	-0.0920480212207566
3	D	26	50	20120529	4	2530	50.44	-0.112921092152466	-0.0913776132815136
3	D	26	50	20120529	4	2532	50.48	-0.113734689214899	-0.0909119127554236
3	D	26	50	20120529	4	2534	50.52	-0.114154852064280	-0.0907448941337076
3	D	26	50	20120529	4	2536	50.56	-0.114187520397571	-0.0905877750069276
3	D	26	50	20120529	4	2538	50.6	-0.114536831147477	-0.0900164327277296
3	D	26	50	20120529	4	2540	50.64	-0.114585833647413	-0.0902219886690206
3	D	26	50	20120529	4	2542	50.68	-0.114786015577167	-0.0895636015450576
3	D	26	50	20120529	4	2544	50.72	-0.115493546622424	-0.0890880015240313
3	D	26	50	20120529	4	2546	50.76	-0.115823482646524	-0.0892487976060731
3	D	26	50	20120529	4	2548	50.8	-0.116821139604100	-0.0876345435353023
3	D	26	50	20120529	4	2550	50.84	-0.117293628355290	-0.0877715808294963
3	D	26	50	20120529	4	2552	50.88	-0.118580845539762	-0.0867063951743169
3	D	26	50	20120529	4	2554	50.92	-0.119802443214939	-0.086231502260072
3	D	26	50	20120529	4	2556	50.96	-0.120470800544518	-0.0851586798516558
3	D	26	50	20120529	4	2558	51	-0.120977159710525	-0.0835591336019336
3	D	26	50	20120529	4	2560	51.04	-0.122175564283279	-0.083415732346709
3	D	26	50	20120529	4	2562	51.08	-0.122521056656567	-0.0825116256162839
3	D	26	50	20120529	4	2564	51.12	-0.123214445566198	-0.0809810222777275
3	D	26	50	20120529	4	2566	51.16	-0.124425153796946	-0.079812740453851
3	D	26	50	20120529	4	2568	51.2	-0.125017567858224	-0.0798213671565816
3	D	26	50	20120529	4	2570	51.24	-0.125851458885277	-0.0781587469819776
3	D	26	50	20120529	4	2572	51.28	-0.126828680456877	-0.0774389122787297
3	D	26	50	20120529	4	2574	51.32	-0.127194183952074	-0.0761060867068712
3	D	26	50	20120529	4	2576	51.36	-0.128228681172949	-0.0747576340751485
3	D	26	50	20120529	4	2578	51.4	-0.128970153343702	-0.0736470521646169
3	D	26	50	20120529	4	2580	51.44	-0.129932101408828	-0.0727713711267954
3	D	26	50	20120529	4	2582	51.48	-0.130892281707001	-0.0717447227911907
3	D	26	50	20120529	4	2584	51.52	-0.131575912543052	-0.0702040785363415
3	D	26	50	20120529	4	2586	51.56	-0.132855492974287	-0.0689556108034785
3	D	26	50	20120529	4	2588	51.6	-0.133702182634080	-0.0674739392541802
3	D	26	50	20120529	4	2590	51.64	-0.134345154830213	-0.0660361790359936
3	D	26	50	20120529	4	2592	51.68	-0.135421654193892	-0.0652821203645363
3	D	26	50	20120529	4	2594	51.72	-0.135886081927775	-0.0638404710590531
3	D	26	50	20120529	4	2596	51.76	-0.136347186259787	-0.0624502284165622
3	D	26	50	20120529	4	2598	51.8	-0.137287143304018	-0.0611609606224248
3	D	26	50	20120529	4	2600	51.84	-0.138101942447979	-0.0596857237448353
3	D	26	50	20120529	4	2602	51.88	-0.138288972191603	-0.057832750424736
3	D	26	50	20120529	4	2604	51.92	-0.138775390946381	-0.0562418308777444
3	D	26	50	20120529	4	2606	51.96	-0.139424090707442	-0.0548704679863112
3	D	26	50	20120529	4	2608	52	-0.139848708329544	-0.0535520673927889
3	D	26	50	20120529	4	2610	52.04	-0.140259254526701	-0.0521869270410301
3	D	26	50	20120529	4	2612	52.08	-0.140652335186363	-0.0501901282016374
3	D	26	50	20120529	4	2614	52.12	-0.141108136217516	-0.0487924609379441
3	D	26	50	20120529	4	2616	52.16	-0.141574119586318	-0.0472559179024257
3	D	26	50	20120529	4	2618	52.2	-0.142179261569657	-0.0458658873919692
3	D	26	50	20120529	4	2620	52.24	-0.142592989747329	-0.0444155406730775
3	D	26	50	20120529	4	2622	52.28	-0.142383615429420	-0.0434751593647775
3	D	26	50	20120529	4	2624	52.32	-0.142836163769379	-0.0423282321656929
3	D	26	50	20120529	4	2626	52.36	-0.143453892253424	-0.0412367421382533
3	D	26	50	20120529	4	2628	52.4	-0.143287863581201	-0.0400210841600374
3	D	26	50	20120529	4	2630	52.44	-0.143619355240222	-0.0386968145802313
3	D	26	50	20120529	4	2632	52.48	-0.143655771239453	-0.0372730550763122
3	D	26	50	20120529	4	2634	52.52	-0.144245922559031	-0.0356646699918252
3	D	26	50	20120529	4	2636	52.56	-0.144585192392644	-0.0354668215144492
3	D	26	50	20120529	4	2638	52.6	-0.145332533549680	-0.0342556183089548
3	D	26	50	20120529	4	2640	52.64	-0.145258853023081	-0.0318657388099005
3	D	26	50	20120529	4	2642	52.68	-0.145719745223058	-0.0308872444460945
3	D	26	50	20120529	4	2644	52.72	-0.145363929090765	-0.0293027595708117
3	D	26	50	20120529	4	2646	52.76	-0.145352191118197	-0.0282538373715996
3	D	26	50	20120529	4	2648	52.8	-0.145209355548398	-0.0270786259012676
3	D	26	50	20120529	4	2650	52.84	-0.144682066021667	-0.0261181627603819
3	D	26	50	20120529	4	2652	52.88	-0.144785657165111	-0.0253117074764386
3	D	26	50	20120529	4	2654	52.92	-0.144833245451484	-0.0243194245303996
3	D	26	50	20120529	4	2656	52.96	-0.145591334631595	-0.0244452188267726
3	D	26	50	20120529	4	2658	53	-0.145363363405340	-0.0235729319015009
3	D	26	50	20120529	4	2660	53.04	-0.145722856492895	-0.0226774518738063
3	D	26	50	20120529	4	2662	53.08	-0.145681844299586	-0.0221584354964154
3	D	26	50	20120529	4	2664	53.12	-0.145255458910531	-0.0208382671359401
3	D	26	50	20120529	4	2666	53.16	-0.144863721753754	-0.0197776069641602
3	D	26	50	20120529	4	2668	53.2	-0.144647559210745	-0.0182231741270779
3	D	26	50	20120529	4	2670	53.24	-0.144510521916551	-0.0177775554335741
3	D	26	50	20120529	4	2672	53.28	-0.144012011635814	-0.0166214358463341
3	D	26	50	20120529	4	2674	53.32	-0.143373069948334	-0.0157344411000137
3	D	26	50	20120529	4	2676	53.36	-0.143569504212148	-0.0155479063311367
3	D	26	50	20120529	4	2678	53.4	-0.143434093263551	-0.014573159633271
3	D	26	50	20120529	4	2680	53.44	-0.143700884652092	-0.0146429510725741
3	D	26	50	20120529	4	2682	53.48	-0.144142119283553	-0.0141027214917476
3	D	26	50	20120529	4	2684	53.52	-0.144654135303810	-0.0143218538832373
3	D	26	50	20120529	4	2686	53.56	-0.145276601403288	-0.0140953675812233
3	D	26	50	20120529	4	2688	53.6	-0.146200436412909	-0.0135816545046912
3	D	26	50	20120529	4	2690	53.64	-0.146454004904642	-0.0131555519583482
3	D	26	50	20120529	4	2692	53.68	-0.147003002609555	-0.0127663603859832
3	D	26	50	20120529	4	2694	53.72	-0.147770920573924	-0.0121568343406003
3	D	26	50	20120529	4	2696	53.76	-0.149016842722375	-0.0115996341970253
3	D	26	50	20120529	4	2698	53.8	-0.149337162094252	-0.0115480154019987
3	D	26	50	20120529	4	2700	53.84	-0.150592983737639	-0.0103671470774172
3	D	26	50	20120529	4	2702	53.88	-0.151445047408969	-0.0092619391784226
3	D	26	50	20120529	4	2704	53.92	-0.152559447696119	-0.0085831166684835
3	D	26	50	20120529	4	2706	53.96	-0.153340093582549	-0.0083356292950682
3	D	26	50	20120529	4	2708	54	-0.154425502491671	-0.0074566955660534
3	D	26	50	20120529	4	2710	54.04	-0.155866586111729	-0.0064313907333329
3	D	26	50	20120529	4	2712	54.08	-0.156679051803312	-0.006159154622576
3	D	26	50	20120529	4	2714	54.12	-0.157588391123918	-0.0057843880285472
3	D	26	50	20120529	4	2716	54.16	-0.158438333474904	-0.0057221626318028
3	D	26	50	20120529	4	2718	54.2	-0.159720318069195	-0.0048389862621008
3	D	26	50	20120529	4	2720	54.24	-0.160488943140345	-0.0044889684054134
3	D	26	50	20120529	4	2722	54.28	-0.161304944365834	-0.0043984587374215
3	D	26	50	20120529	4	2724	54.32	-0.161453436789884	-0.0043998729509839
3	D	26	50	20120529	4	2726	54.36	-0.162434901002171	-0.0040180352891432
3	D	26	50	20120529	4	2728	54.4	-0.163032406232273	-0.0036029636085867
3	D	26	50	20120529	4	2730	54.44	-0.163545058648633	-0.0026420054929542
3	D	26	50	20120529	4	2732	54.48	-0.164427527911554	-0.002069249000193
3	D	26	50	20120529	4	2734	54.52	-0.164718855905403	-0.0014639655954974
3	D	26	50	20120529	4	2736	54.56	-0.165022204714532	-0.0009979822266954
3	D	26	50	20120529	4	2738	54.6	-0.165283834223571	6.55063722091002e-05
3	D	26	50	20120529	4	2740	54.64	-0.165927301394451	0.00130011481216085
3	D	26	50	20120529	4	2742	54.68	-0.165836791726459	0.00311737923981028
3	D	26	50	20120529	4	2744	54.72	-0.166331059366508	0.00467654969232661
3	D	26	50	20120529	4	2746	54.76	-0.166152868457649	0.00558306058580777
3	D	26	50	20120529	4	2748	54.8	-0.166072258284594	0.00727446000640599
3	D	26	50	20120529	4	2750	54.84	-0.166209437000144	0.008188041967699
3	D	26	50	20120529	4	2752	54.88	-0.166280854785044	0.00918576963595325
3	D	26	50	20120529	4	2754	54.92	-0.166810477764153	0.00969842205231348
3	D	26	50	20120529	4	2756	54.96	-0.167006346342542	0.0102421871670459
3	D	26	50	20120529	4	2758	55	-0.167736787647507	0.0112540569709239
3	D	26	50	20120529	4	2760	55.04	-0.167842853664685	0.012277947590082
3	D	26	50	20120529	4	2762	55.08	-0.168176608065405	0.0134376027112279
3	D	26	50	20120529	4	2764	55.12	-0.167767900345880	0.0146382700256827
3	D	26	50	20120529	4	2766	55.16	-0.167709917589822	0.0160652115101172
3	D	26	50	20120529	4	2768	55.2	-0.167818104927344	0.0168762629881381
3	D	26	50	20120529	4	2770	55.24	-0.167936191759802	0.0182883552301677
3	D	26	50	20120529	4	2772	55.28	-0.167934777546240	0.0193758854596326
3	D	26	50	20120529	4	2774	55.32	-0.167739616074632	0.0205284695129666
3	D	26	50	20120529	4	2776	55.36	-0.167544454603025	0.0216796393527383
3	D	26	50	20120529	4	2778	55.4	-0.167654763260890	0.0223952314152991
3	D	26	50	20120529	4	2780	55.44	-0.168099533426256	0.0235980200500974
3	D	26	50	20120529	4	2782	55.48	-0.168428338079508	0.0245801913691656
3	D	26	50	20120529	4	2784	55.52	-0.168645419861332	0.0248227289951125
3	D	26	50	20120529	4	2786	55.56	-0.168380254818387	0.0253240677029738
3	D	26	50	20120529	4	2788	55.6	-0.168506826932219	0.0257490388784669
3	D	26	50	20120529	4	2790	55.64	-0.168835631585471	0.0259392506026061
3	D	26	50	20120529	4	2792	55.68	-0.169406266757889	0.025502965718614
3	D	26	50	20120529	4	2794	55.72	-0.169554052075157	0.0256408515409454
3	D	26	50	20120529	4	2796	55.76	-0.169672138907615	0.0252993189656323
3	D	26	50	20120529	4	2798	55.8	-0.170260451749562	0.0249259665851658
3	D	26	50	20120529	4	2800	55.84	-0.170890483891599	0.024748482783088
3	D	26	50	20120529	4	2802	55.88	-0.171918617151445	0.0245886766505398
3	D	26	50	20120529	4	2804	55.92	-0.172796843773678	0.0242803780939424
3	D	26	50	20120529	4	2806	55.96	-0.173647493231446	0.0239176323151938
3	D	26	50	20120529	4	2808	56	-0.175024937241197	0.023474983470171
3	D	26	50	20120529	4	2810	56.04	-0.175826089224281	0.0233752814140237
3	D	26	50	20120529	4	2812	56.08	-0.177687901379146	0.0222743161557162
3	D	26	50	20120529	4	2814	56.12	-0.178641788426966	0.0225126111409761
3	D	26	50	20120529	4	2816	56.16	-0.180214393908325	0.0217263084002967
3	D	26	50	20120529	4	2818	56.2	-0.180775129585806	0.0213027514383659
3	D	26	50	20120529	4	2820	56.24	-0.181689418653880	0.0209527335816785
3	D	26	50	20120529	4	2822	56.28	-0.183200505845276	0.0206847401116089
3	D	26	50	20120529	4	2824	56.32	-0.183886399423027	0.0200723856391013
3	D	26	50	20120529	4	2826	56.36	-0.185179697725817	0.0197336814909130
3	D	26	50	20120529	4	2828	56.4	-0.186927665688910	0.0183109826471656
3	D	26	50	20120529	4	2830	56.44	-0.187336373408436	0.0183802791117219
3	D	26	50	20120529	4	2832	56.48	-0.188516534626236	0.0171011229445555
3	D	26	50	20120529	4	2834	56.52	-0.189086462691873	0.0158764139995403
3	D	26	50	20120529	4	2836	56.56	-0.189869229898646	0.0147330223343617
3	D	26	50	20120529	4	2838	56.6	-0.189797812113746	0.0139064145071546
3	D	26	50	20120529	4	2840	56.64	-0.190222783289240	0.0125127070414359
3	D	26	50	20120529	4	2842	56.68	-0.189923677120798	0.0120255104691984
3	D	26	50	20120529	4	2844	56.72	-0.190136516261935	0.0108396923971486
3	D	26	50	20120529	4	2846	56.76	-0.190661189493575	0.00960084131650974
3	D	26	50	20120529	4	2848	56.8	-0.191235360199899	0.00753043266119554
3	D	26	50	20120529	4	2850	56.84	-0.191422036390132	0.00712455336879442
3	D	26	50	20120529	4	2852	56.88	-0.191347790178107	0.00749012757466789
3	D	26	50	20120529	4	2854	56.92	-0.191476483612283	0.00784368096526113
3	D	26	50	20120529	4	2856	56.96	-0.191507596310655	0.00835138363415312
3	D	26	50	20120529	4	2858	57	-0.192373802117609	0.00813571606589119
3	D	26	50	20120529	4	2860	57.04	-0.193223037361814	0.00795823226381336
3	D	26	50	20120529	4	2862	57.08	-0.193872161386943	0.00846452071914295
3	D	26	50	20120529	4	2864	57.12	-0.194002269034682	0.00852250347520023
3	D	26	50	20120529	4	2866	57.16	-0.195568510555010	0.0086717030060306
3	D	26	50	20120529	4	2868	57.2	-0.196307437141350	0.00894252490322508
3	D	26	50	20120529	4	2870	57.24	-0.197448000379404	0.00848926945648448
3	D	26	50	20120529	4	2872	57.28	-0.198622504742955	0.00888595636073013
3	D	26	50	20120529	4	2874	57.32	-0.199570027829744	0.00927627930394511
3	D	26	50	20120529	4	2876	57.36	-0.200185210729377	0.0103666379605348
3	D	26	50	20120529	4	2878	57.4	-0.200801100735790	0.0106148324407312
3	D	26	50	20120529	4	2880	57.44	-0.201145461738228	0.0115743763428014
3	D	26	50	20120529	4	2882	57.48	-0.201598010078188	0.0118840891129611
3	D	26	50	20120529	4	2884	57.52	-0.202493207263170	0.0128514111896243
3	D	26	50	20120529	4	2886	57.56	-0.203610435977444	0.0142995658774944
3	D	26	50	20120529	4	2888	57.6	-0.204138644742991	0.0150582914537075
3	D	26	50	20120529	4	2890	57.64	-0.204470277823367	0.0162271389630088
3	D	26	50	20120529	4	2892	57.68	-0.204953938861699	0.0172213310973571
3	D	26	50	20120529	4	2894	57.72	-0.205417093803376	0.0189586924587325
3	D	26	50	20120529	4	2896	57.76	-0.205749433990534	0.0196445860364835
3	D	26	50	20120529	4	2898	57.8	-0.206500381392154	0.0211860788194701
3	D	26	50	20120529	4	2900	57.84	-0.206091673672628	0.0216485266543661
3	D	26	50	20120529	4	2902	57.88	-0.205774889834656	0.0211761793245335
3	D	26	50	20120529	4	2904	57.92	-0.205815194921184	0.0212702245264313
3	D	26	50	20120529	4	2906	57.96	-0.205766404553282	0.0212398189348403
3	D	26	50	20120529	4	2908	58	-0.205352747086288	0.0199776333304223
3	D	26	50	20120529	4	2910	58.04	-0.205261530311515	0.0202229993834940
3	D	26	50	20120529	4	2912	58.08	-0.204929190124357	0.0209286919511182
3	D	26	50	20120529	4	2914	58.12	-0.205249509496235	0.0210382935022021
3	D	26	50	20120529	4	2916	58.16	-0.205434771472906	0.0211146610345703
3	D	26	50	20120529	4	2918	58.2	-0.205786203543155	0.0207547436829463
3	D	26	50	20120529	4	2920	58.24	-0.205468712598403	0.0208205046135967
3	D	26	50	20120529	4	2922	58.28	-0.205838529444963	0.0201013770171300
3	D	26	50	20120529	4	2924	58.32	-0.205530230888366	0.0199161150404591
3	D	26	50	20120529	4	2926	58.36	-0.205455277569560	0.0200433942610726
3	D	26	50	20120529	4	2928	58.4	-0.205627104517388	0.0200723856391013
3	D	26	50	20120529	4	2930	58.44	-0.205579728363049	0.0196742845212933
3	D	26	50	20120529	4	2932	58.48	-0.205533766422272	0.0197428738790684
3	D	26	50	20120529	4	2934	58.52	-0.205553565412145	0.0189735417011374
3	D	26	50	20120529	4	2936	58.56	-0.205730342107442	0.0190018259723849
3	D	26	50	20120529	4	2938	58.6	-0.205752262417658	0.0188681827907406
3	D	26	50	20120529	4	2940	58.64	-0.205347090232039	0.0185747334765482
3	D	26	50	20120529	4	2942	58.68	-0.205347090232039	0.0185747334765482
3	D	26	50	20120529	4	2944	58.72	-0.205062833306002	0.0177757028138074
3	D	26	50	20120529	4	2946	58.76	-0.204864136300488	0.0179645003243842
3	D	26	50	20120529	4	2948	58.8	-0.204625841315228	0.0175112448776437
3	D	26	50	20120529	4	2950	58.84	-0.204231275731326	0.0171647625548622
3	D	26	50	20120529	4	2952	58.88	-0.204214305168578	0.0170940518767436
3	D	26	50	20120529	4	2954	58.92	-0.204153493985396	0.0167744396116472
3	D	26	50	20120529	4	2956	58.96	-0.203901056864512	0.0163169415242196
3	D	26	50	20120529	4	2958	59	-0.203884086301764	0.0154910408037937
3	D	26	50	20120529	4	2960	59.04	-0.203889036049232	0.0149147487771266
3	D	26	50	20120529	4	2962	59.08	-0.203792869526991	0.0142599678977479
3	D	26	50	20120529	4	2964	59.12	-0.204094097015776	0.0129037370914321
3	D	26	50	20120529	4	2966	59.16	-0.204578465160889	0.0113445666389158
3	D	26	50	20120529	4	2968	59.2	-0.204783526127433	0.00979034593386772
3	D	26	50	20120529	4	2970	59.24	-0.205002729229601	0.00868443092809196
3	D	26	50	20120529	4	2972	59.28	-0.205471541025527	0.00736001992692955
3	D	26	50	20120529	4	2974	59.32	-0.205871056356898	0.00652634103191061
3	D	26	50	20120529	4	2976	59.36	-0.206058439653912	0.00538577779385673
3	D	26	50	20120529	4	2978	59.4	-0.206649580922984	0.00391782411611345
3	D	26	50	20120529	4	2980	59.44	-0.206959293693144	0.00297030102932348
3	D	26	50	20120529	4	2982	59.48	-0.207721554803263	0.00153346004995242
3	D	26	50	20120529	4	2984	59.52	-0.208087129009136	0.00151153973973565
3	D	26	50	20120529	4	2986	59.56	-0.208823934275133	0.0004367374323321
3	D	26	50	20120529	4	2988	59.6	-0.209583366958127	-5.25804602490004e-05
3	D	26	50	20120529	4	2990	59.64	-0.210658169265531	-0.0004160333457789
3	D	26	50	20120529	4	2992	59.68	-0.211453664394366	-0.0015509397295833
3	D	26	50	20120529	4	2994	59.72	-0.212604834234137	-0.00197803222542
3	D	26	50	20120529	4	2996	59.76	-0.213632260387201	-0.0021003616985652
3	D	26	50	20120529	4	2998	59.8	-0.214922730262867	-0.0037146864800141
3	D	26	50	20120529	4	3000	59.84	-0.215919043717559	-0.0037592342072289
3	D	26	50	20120529	4	3002	59.88	-0.217444273044578	-0.0048022167094791
3	D	26	50	20120529	4	3004	59.92	-0.218669689096374	-0.0054676041905756
3	D	26	50	20120529	4	3006	59.96	-0.220137642774118	-0.0060403606833367
3	D	26	50	20120529	4	3008	60	-0.221999454928982	-0.0067142334458075
3	D	26	50	20120529	4	3010	60.04	-0.223191636962062	-0.006731204008556
3	D	26	50	20120529	4	3012	60.08	-0.225050620689802	-0.0076398362223806
3	D	26	50	20120529	4	3014	60.12	-0.226298664158596	-0.0077664083362131
3	D	26	50	20120529	4	3016	60.16	-0.228101079343841	-0.0079283357891048
3	D	26	50	20120529	4	3018	60.2	-0.229631258418328	-0.0079750048366631
3	D	26	50	20120529	4	3020	60.24	-0.230915364332963	-0.0080075317485977
3	D	26	50	20120529	4	3022	60.28	-0.231997944814960	-0.0076179159121639
3	D	26	50	20120529	4	3024	60.32	-0.233847029047762	-0.0075026575068305
3	D	26	50	20120529	4	3026	60.36	-0.235133256282741	-0.0069136375581021
3	D	26	50	20120529	4	3028	60.4	-0.236079365155968	-0.0067495887848668
3	D	26	50	20120529	4	3030	60.44	-0.237229120782178	-0.0059943987425595
3	D	26	50	20120529	4	3032	60.48	-0.238461607901785	-0.0051366782169803
3	D	26	50	20120529	4	3034	60.52	-0.238312408370955	-0.0052406229138147
3	D	26	50	20120529	4	3036	60.56	-0.239199120274563	-0.0044727049494461
3	D	26	50	20120529	4	3038	60.6	-0.239549138131251	-0.0042994637880554
3	D	26	50	20120529	4	3040	60.64	-0.239654497041648	-0.0043892663492661
3	D	26	50	20120529	4	3042	60.68	-0.239576715295717	-0.0044133079798265
3	D	26	50	20120529	4	3044	60.72	-0.239516611219316	-0.0034212371658217
3	D	26	50	20120529	4	3046	60.76	-0.239631162517868	-0.0038653002244069
3	D	26	50	20120529	4	3048	60.8	-0.239536410209189	-0.0028230248289379
3	D	26	50	20120529	4	3050	60.84	-0.239543481277001	-0.0023662338482914
3	D	26	50	20120529	4	3052	60.88	-0.239894206240470	-0.0019518692745161
3	D	26	50	20120529	4	3054	60.92	-0.240182705807194	-0.0010566720895339
3	D	26	50	20120529	4	3056	60.96	-0.240110580915513	-0.0008261552788671
3	D	26	50	20120529	4	3058	61	-0.240472619587480	-1.43966940649998e-05
3	D	26	50	20120529	4	3060	61.04	-0.240820516123824	0.000568259293632771
