# Supplementary material for: How Do Ants Make Sense of Gravity? A Boltzmann Walker Analysis of Lasius niger Trajectories on Various Inclines
Source: PLoS One. 2013 Oct 29;8(10):e76531. doi: 10.1371/journal.pone.0076531 (PMC3812222; doi:10.1371/journal.pone.0076531)
Supplement: Dataset S3 — Trajectories for . (ZIP) [file pone.0076531.s007.zip › Incline3/3-D-26-50-20120529-05.txt]

Pente	Colonie	Temperature	Humidite	Date	Indiv	Frame	Time	X	Y
3	D	26	50	20120529	5	14	0	0	0
3	D	26	50	20120529	5	16	0.04	0.000225955971928199	-0.00120221587830555
3	D	26	50	20120529	5	18	0.08	0.000417299066917299	-0.00141659651222569
3	D	26	50	20120529	5	20	0.12	0.0007609529625739	-0.00221991224206048
3	D	26	50	20120529	5	22	0.16	0.000852212163753899	-0.00363596428206466
3	D	26	50	20120529	5	24	0.2	0.0007904746706885	-0.0046926434426664
3	D	26	50	20120529	5	26	0.24	0.0011936810994567	-0.00468193784599924
3	D	26	50	20120529	5	28	0.28	0.0014713690034964	-0.00626811270648909
3	D	26	50	20120529	5	30	0.32	0.002091091528664	-0.0073815089020098
3	D	26	50	20120529	5	32	0.36	0.0017775108844112	-0.00713265681250682
3	D	26	50	20120529	5	34	0.4	0.0018612606115749	-0.00654106299509491
3	D	26	50	20120529	5	36	0.44	0.001624393982013	-0.00606191329802728
3	D	26	50	20120529	5	38	0.48	0.0019807333733242	-0.00549202765879779
3	D	26	50	20120529	5	40	0.52	0.0030781984530648	-0.0052193319286332
3	D	26	50	20120529	5	42	0.56	0.0033149590166094	-0.00507279819036791
3	D	26	50	20120529	5	44	0.6	0.0035393522825512	-0.00433122702466633
3	D	26	50	20120529	5	46	0.64	0.0040420274222289	-0.00333937541376378
3	D	26	50	20120529	5	48	0.68	0.0041329967096285	-0.00236678539158074
3	D	26	50	20120529	5	50	0.72	0.0049150780228243	-0.00212974198532357
3	D	26	50	20120529	5	52	0.76	0.0041901662928875	-0.00059476872685944
3	D	26	50	20120529	5	54	0.8	0.0043088188107706	0.00085013326981715
3	D	26	50	20120529	5	56	0.84	0.0041471459163201	0.00243818196327715
3	D	26	50	20120529	5	58	0.88	0.0046543748236686	0.00401140262753566
3	D	26	50	20120529	5	60	0.92	0.0040048406766063	0.00585085606597872
3	D	26	50	20120529	5	62	0.96	0.0037486629608502	0.00604692970533394
3	D	26	50	20120529	5	64	1	0.0034682809799741	0.00685113638971302
3	D	26	50	20120529	5	66	1.04	0.0025423670764172	0.00740185943517235
3	D	26	50	20120529	5	68	1.08	0.0016564824877433	0.00802710446430092
3	D	26	50	20120529	5	70	1.12	0.0010640606482906	0.00831504612377472
3	D	26	50	20120529	5	72	1.16	0.000115011625066800	0.00821899132440472
3	D	26	50	20120529	5	74	1.2	-0.00146366861064924	0.00833707179290192
3	D	26	50	20120529	5	76	1.24	-0.00252343075681695	0.00839910627081532
3	D	26	50	20120529	5	78	1.28	-0.00393715641551103	0.00857030389360842
3	D	26	50	20120529	5	80	1.32	-0.00562579104859481	0.00845213927940432
3	D	26	50	20120529	5	82	1.36	-0.00674735432743823	0.00860496626802222
3	D	26	50	20120529	5	84	1.4	-0.00826710357690342	0.00817605650775792
3	D	26	50	20120529	5	86	1.44	-0.00937209227279582	0.00739858553077546
3	D	26	50	20120529	5	88	1.48	-0.0106513545059795	0.00661598095856163
3	D	26	50	20120529	5	90	1.52	-0.0117559967195491	0.00552323228105156
3	D	26	50	20120529	5	92	1.56	-0.0139147937225116	0.00426388924589394
3	D	26	50	20120529	5	94	1.6	-0.0167249421369641	0.0030724072485268
3	D	26	50	20120529	5	96	1.64	-0.0177109954722610	0.00345020733064696
3	D	26	50	20120529	5	98	1.68	-0.0188869494047133	0.00300267237776618
3	D	26	50	20120529	5	100	1.72	-0.0202789386009537	0.00205879089089932
3	D	26	50	20120529	5	102	1.76	-0.0216352684022188	0.00126984357085824
3	D	26	50	20120529	5	104	1.8	-0.0227187044834207	0.00072267727250828
3	D	26	50	20120529	5	106	1.84	-0.0222015548679321	-0.0004398628443049
3	D	26	50	20120529	5	108	1.88	-0.0219158271597902	-0.00135952592391612
3	D	26	50	20120529	5	110	1.92	-0.0212595542851032	-0.00206710646664607
3	D	26	50	20120529	5	112	1.96	-0.0203840995214517	-0.00309150620268664
3	D	26	50	20120529	5	114	2	-0.0201149746805321	-0.00320741514625874
3	D	26	50	20120529	5	116	2.04	-0.0189789793522847	-0.00481776598759736
3	D	26	50	20120529	5	118	2.08	-0.0177419950335482	-0.00627287860619428
3	D	26	50	20120529	5	120	2.12	-0.0168608296755319	-0.00780673180751702
3	D	26	50	20120529	5	122	2.16	-0.0159692875255017	-0.00827854951437052
3	D	26	50	20120529	5	124	2.2	-0.0150444745872031	-0.00970287682503493
3	D	26	50	20120529	5	126	2.24	-0.0143846803207457	-0.011403489846992
3	D	26	50	20120529	5	128	2.28	-0.0145625954579601	-0.0130947124908950
3	D	26	50	20120529	5	130	2.32	-0.0150746468335563	-0.0136734440359571
3	D	26	50	20120529	5	132	2.36	-0.0153958288757069	-0.0151024926985995
3	D	26	50	20120529	5	134	2.4	-0.0146620429556661	-0.0138347421638135
3	D	26	50	20120529	5	136	2.44	-0.0150417451550277	-0.0151847645725905
3	D	26	50	20120529	5	138	2.48	-0.0144893957639716	-0.0142974445571508
3	D	26	50	20120529	5	140	2.52	-0.0136997484082172	-0.0143292148648295
3	D	26	50	20120529	5	142	2.56	-0.0130453422954325	-0.0138540886053468
3	D	26	50	20120529	5	144	2.6	-0.0132672748297757	-0.0139510612293187
3	D	26	50	20120529	5	146	2.64	-0.0123381506614322	-0.0138963170223193
3	D	26	50	20120529	5	148	2.68	-0.0114943813526457	-0.0129794328723581
3	D	26	50	20120529	5	150	2.72	-0.0098279640146268	-0.0128437178678450
3	D	26	50	20120529	5	152	2.76	-0.00822324881433423	-0.0127996721864449
3	D	26	50	20120529	5	154	2.8	-0.00647377471379716	-0.0121389303969007
3	D	26	50	20120529	5	156	2.84	-0.00551051143005797	-0.0113040777046250
3	D	26	50	20120529	5	158	2.88	-0.00290071465098685	-0.0107647885758175
3	D	26	50	20120529	5	160	2.92	-0.00349117709754886	-0.0107287544142482
3	D	26	50	20120529	5	162	2.96	-1.18016121779998e-05	-0.010250340108233
3	D	26	50	20120529	5	164	3	0.0009961861754713	-0.00867327278308482
3	D	26	50	20120529	5	166	3.04	0.000599379063072799	-0.00936876179985648
3	D	26	50	20120529	5	168	3.08	0.000765485517041401	-0.00880653412706724
3	D	26	50	20120529	5	170	3.12	0.0052431897114305	-0.00768348592398333
3	D	26	50	20120529	5	172	3.16	0.0068212257728689	-0.00679629318776419
3	D	26	50	20120529	5	174	3.2	0.0074459687561828	-0.00669862759914671
3	D	26	50	20120529	5	176	3.24	0.0076853668280213	-0.00674970899301962
3	D	26	50	20120529	5	178	3.28	0.0085245116584588	-0.00691946411797908
3	D	26	50	20120529	5	180	3.32	0.0086500867517298	-0.00609738884523941
3	D	26	50	20120529	5	182	3.36	0.0086280250201567	-0.00605595238786188
3	D	26	50	20120529	5	184	3.4	0.0089479908386437	-0.0055310670241871
3	D	26	50	20120529	5	186	3.44	0.0087043925525249	-0.00472659163923117
3	D	26	50	20120529	5	188	3.48	0.0092728356939208	-0.00357832093726233
3	D	26	50	20120529	5	190	3.52	0.0093520316534136	-0.00279838215761357
3	D	26	50	20120529	5	192	3.56	0.0093467283525547	-0.00182830236450375
3	D	26	50	20120529	5	194	3.6	0.009846299293463	-0.00199666448910426
3	D	26	50	20120529	5	196	3.64	0.0099289600761838	3.22369981542998e-05
3	D	26	50	20120529	5	198	3.68	0.0104056207573816	0.00094263697893197
3	D	26	50	20120529	5	200	3.72	0.0107971457821246	0.00240175182191042
3	D	26	50	20120529	5	202	3.76	0.0104274703569203	0.00311663677769002
3	D	26	50	20120529	5	204	3.8	0.0110640785920225	0.00419617670052752
3	D	26	50	20120529	5	206	3.84	0.0109122203396949	0.00500140161867151
3	D	26	50	20120529	5	208	3.88	0.010932549659654	0.00535767737037235
3	D	26	50	20120529	5	210	3.92	0.0109787237324655	0.00587478455945408
3	D	26	50	20120529	5	212	3.96	0.0109091232119933	0.00556806285097879
3	D	26	50	20120529	5	214	4	0.010272140210297	0.00656326614802417
3	D	26	50	20120529	5	216	4.04	0.0103245933913254	0.00704637564306644
3	D	26	50	20120529	5	218	4.08	0.010230534047292	0.00699689231051901
3	D	26	50	20120529	5	220	4.12	0.010439356821912	0.00676303795584499
3	D	26	50	20120529	5	222	4.16	0.0112003663530284	0.00635204628141594
3	D	26	50	20120529	5	224	4.2	0.011079055113648	0.00617524130184805
3	D	26	50	20120529	5	226	4.24	0.0114404291052412	0.00628536611195005
3	D	26	50	20120529	5	228	4.28	0.0118428860008214	0.00631000171220658
3	D	26	50	20120529	5	230	4.32	0.0125958840121069	0.00585540276258175
3	D	26	50	20120529	5	232	4.36	0.0128273200615893	0.005567115327892
3	D	26	50	20120529	5	234	4.4	0.0129323961292736	0.00424779549555414
3	D	26	50	20120529	5	236	4.44	0.0134847879467365	0.00400539929096339
3	D	26	50	20120529	5	238	4.48	0.0138161381844006	0.00347224077794873
3	D	26	50	20120529	5	240	4.52	0.0142926574442422	0.00260483288946719
3	D	26	50	20120529	5	242	4.56	0.0150939508486828	0.00142410598624189
3	D	26	50	20120529	5	244	4.6	0.0157970978318947	0.00019897277715808
3	D	26	50	20120529	5	246	4.64	0.0169262766507715	-0.00079783565228059
3	D	26	50	20120529	5	248	4.68	0.0171016391325057	-0.00241272611915443
3	D	26	50	20120529	5	250	4.72	0.0168417773904197	-0.00327278009711163
3	D	26	50	20120529	5	252	4.76	0.0166507878488212	-0.00380982769742281
3	D	26	50	20120529	5	254	4.8	0.0162057348407424	-0.00404388004199555
3	D	26	50	20120529	5	256	4.84	0.0151942893009331	-0.00475537088522546
3	D	26	50	20120529	5	258	4.88	0.0146413317980453	-0.00586482142490715
3	D	26	50	20120529	5	260	4.92	0.0150901324720644	-0.00543355699906148
3	D	26	50	20120529	5	262	4.96	0.013075655963142	-0.00796648419994981
3	D	26	50	20120529	5	264	5	0.0133500841049205	-0.00792257286883813
3	D	26	50	20120529	5	266	5.04	0.0125833682220799	-0.00899277898216397
3	D	26	50	20120529	5	268	5.08	0.0120141826185638	-0.0102096743972470
3	D	26	50	20120529	5	270	5.12	0.012329290613464	-0.0105944606943652
3	D	26	50	20120529	5	272	5.16	0.0124150060974794	-0.0099344330826701
3	D	26	50	20120529	5	274	5.2	0.0107845804946229	-0.0134806937984734
3	D	26	50	20120529	5	276	5.24	0.0101813901259995	-0.0143551303283600
3	D	26	50	20120529	5	278	5.28	0.0097397241594026	-0.0152159691948443
3	D	26	50	20120529	5	280	5.32	0.0100454842026555	-0.0160299834502784
3	D	26	50	20120529	5	282	5.36	0.0090634330917402	-0.0174227221797069
3	D	26	50	20120529	5	284	5.4	0.0085138414171307	-0.0183206346547288
3	D	26	50	20120529	5	286	5.44	0.007842146543546	-0.0194074012088700
3	D	26	50	20120529	5	288	5.48	0.0069561056842734	-0.0201315146152509
3	D	26	50	20120529	5	290	5.52	0.0060583636219858	-0.0215802342814391
3	D	26	50	20120529	5	292	5.56	0.0055247525606312	-0.0228055371961504
3	D	26	50	20120529	5	294	5.6	0.0046022964092342	-0.0240246953529332
3	D	26	50	20120529	5	296	5.64	0.0036781007751556	-0.0249449311890372
3	D	26	50	20120529	5	298	5.68	0.0038333177846939	-0.0250093415457355
3	D	26	50	20120529	5	300	5.72	0.0024418235632003	-0.0274327874036927
3	D	26	50	20120529	5	302	5.76	0.0013258747121995	-0.0278409223667258
3	D	26	50	20120529	5	304	5.8	0.0011456473358107	-0.0269913194269945
3	D	26	50	20120529	5	306	5.84	0.0004913472890431	-0.0269134811125215
3	D	26	50	20120529	5	308	5.88	-0.000426194470224531	-0.0272461041423916
3	D	26	50	20120529	5	310	5.92	-0.00162834670891978	-0.0271758884390198
3	D	26	50	20120529	5	312	5.96	-0.00200240619616746	-0.0268028189012658
3	D	26	50	20120529	5	314	6	-0.00348089576495041	-0.0263832924479878
3	D	26	50	20120529	5	316	6.04	-0.00438125482943525	-0.0265469876678325
3	D	26	50	20120529	5	318	6.08	-0.00605052180778233	-0.025283882824599
3	D	26	50	20120529	5	320	6.12	-0.00776164950757565	-0.0251886355411731
3	D	26	50	20120529	5	322	6.16	-0.00788334258461786	-0.0247767458411320
3	D	26	50	20120529	5	324	6.2	-0.00846981694893398	-0.0244429914404119
3	D	26	50	20120529	5	326	6.24	-0.0107110626025829	-0.0241346928838146
3	D	26	50	20120529	5	328	6.28	-0.0114691517826930	-0.0234006453342648
3	D	26	50	20120529	5	330	6.32	-0.0119701369371636	-0.0231778359875130
3	D	26	50	20120529	5	332	6.36	-0.0124013306523312	-0.0227580974022006
3	D	26	50	20120529	5	334	6.4	-0.0129396510448485	-0.0217799565917853
3	D	26	50	20120529	5	336	6.44	-0.0128458886856632	-0.0222326463531009
3	D	26	50	20120529	5	338	6.48	-0.0132089173071243	-0.0214155137567617
3	D	26	50	20120529	5	340	6.52	-0.0138288378221906	-0.0207987045115327
3	D	26	50	20120529	5	342	6.56	-0.0135666426277266	-0.0203651066333091
3	D	26	50	20120529	5	344	6.6	-0.0133175289087146	-0.0204192003020699
3	D	26	50	20120529	5	346	6.64	-0.0138805485410988	-0.0198475539669552
3	D	26	50	20120529	5	348	6.68	-0.0140738573929395	-0.0196675387226008
3	D	26	50	20120529	5	350	6.72	-0.0145488280889303	-0.0189466362881133
3	D	26	50	20120529	5	352	6.76	-0.0156444829753111	-0.0183688664082736
3	D	26	50	20120529	5	354	6.8	-0.0167954265409128	-0.0173754662335202
3	D	26	50	20120529	5	356	6.84	-0.0176300458879507	-0.0161157342896329
3	D	26	50	20120529	5	358	6.88	-0.0181266328382424	-0.0152343398290195
3	D	26	50	20120529	5	360	6.92	-0.0191277687611820	-0.0147649482055323
3	D	26	50	20120529	5	362	6.96	-0.0200596294327687	-0.0139323653260242
3	D	26	50	20120529	5	364	7	-0.0216038933672308	-0.0128987739089349
3	D	26	50	20120529	5	366	7.04	-0.0228413380124818	-0.0118699257641339
3	D	26	50	20120529	5	368	7.08	-0.0237385150964513	-0.0113561419769238
3	D	26	50	20120529	5	370	7.12	-0.0255318086042185	-0.0104232560005043
3	D	26	50	20120529	5	372	7.16	-0.0259787000899284	-0.00994864592897194
3	D	26	50	20120529	5	374	7.2	-0.027013586219534	-0.00901402754093862
3	D	26	50	20120529	5	376	7.24	-0.027373390434073	-0.00813195425781527
3	D	26	50	20120529	5	378	7.28	-0.0279702097705979	-0.00765590875951705
3	D	26	50	20120529	5	380	7.32	-0.0279974687370126	-0.0064179415623547
3	D	26	50	20120529	5	382	7.36	-0.0276912915007588	-0.00587219654863493
3	D	26	50	20120529	5	384	7.4	-0.0278279257440875	-0.00500681805661539
3	D	26	50	20120529	5	386	7.44	-0.0276841709354723	-0.00370779218889759
3	D	26	50	20120529	5	388	7.48	-0.0274168138615056	-0.00206539526823560
3	D	26	50	20120529	5	390	7.52	-0.0276935047449839	-0.00052651878033931
3	D	26	50	20120529	5	392	7.56	-0.0276404717363949	0.00134434434132406
3	D	26	50	20120529	5	394	7.6	-0.0278791202750454	0.00211445433671433
3	D	26	50	20120529	5	396	7.64	-0.0276214929903879	0.00386633967137524
3	D	26	50	20120529	5	398	7.68	-0.0274124580837335	0.00497651145997375
3	D	26	50	20120529	5	400	7.72	-0.0273472911227794	0.00609639889574575
3	D	26	50	20120529	5	402	7.76	-0.0273670547573135	0.00765815028801342
3	D	26	50	20120529	5	404	7.8	-0.0273381835874377	0.00897819844033592
3	D	26	50	20120529	5	406	7.84	-0.0269715911477993	0.0102076025743781
3	D	26	50	20120529	5	408	7.88	-0.0264887503533339	0.0114907468237904
3	D	26	50	20120529	5	410	7.92	-0.0261970553710656	0.0132096661332056
3	D	26	50	20120529	5	412	7.96	-0.025381782465561	0.0142765276314565
3	D	26	50	20120529	5	414	8	-0.0251798391328151	0.0151920831277758
3	D	26	50	20120529	5	416	8.04	-0.0249634078892295	0.0168293747374776
3	D	26	50	20120529	5	418	8.08	-0.0246569831656024	0.0177193039769399
3	D	26	50	20120529	5	420	8.12	-0.0248551993385046	0.0177088953651209
3	D	26	50	20120529	5	422	8.16	-0.0253369441174591	0.0175354491427636
3	D	26	50	20120529	5	424	8.2	-0.0256542653565844	0.0169634280410549
3	D	26	50	20120529	5	426	8.24	-0.0253800847021793	0.0171687364949725
3	D	26	50	20120529	5	428	8.28	-0.0261764000748804	0.0178490015027452
3	D	26	50	20120529	5	430	8.32	-0.0256982261851708	0.0173468425510177
3	D	26	50	20120529	5	432	8.36	-0.0258175787387673	0.0171188783958310
3	D	26	50	20120529	5	434	8.4	-0.0248298919868059	0.0177033728611598
3	D	26	50	20120529	5	436	8.44	-0.0247234794873051	0.0176233920131398
3	D	26	50	20120529	5	438	8.48	-0.0241029650025427	0.0172594724371343
3	D	26	50	20120529	5	440	8.52	-0.0234730530686583	0.0173224261538634
3	D	26	50	20120529	5	442	8.56	-0.0233787603793871	0.0172320225518887
3	D	26	50	20120529	5	444	8.6	-0.0222173940598306	0.0170658666004454
3	D	26	50	20120529	5	446	8.64	-0.0213201250519796	0.0169372650901510
3	D	26	50	20120529	5	448	8.68	-0.0208455574068541	0.0165559506873284
3	D	26	50	20120529	5	450	8.72	-0.0194766340338160	0.0160039477785951
3	D	26	50	20120529	5	452	8.76	-0.0185367689134662	0.0154859001374944
3	D	26	50	20120529	5	454	8.8	-0.0176748198893355	0.0149278373236464
3	D	26	50	20120529	5	456	8.84	-0.0174140954769764	0.0149741669599497
3	D	26	50	20120529	5	458	8.88	-0.0166246885375275	0.0143517645000815
3	D	26	50	20120529	5	460	8.92	-0.0166010146024934	0.0144980507509734
3	D	26	50	20120529	5	462	8.96	-0.0164977487281689	0.0145431924478843
3	D	26	50	20120529	5	464	9	-0.0168819127713197	0.0142072530872104
3	D	26	50	20120529	5	466	9.04	-0.0170378863851139	0.0139232931460215
3	D	26	50	20120529	5	468	9.08	-0.0167867644828433	0.0142315492762120
3	D	26	50	20120529	5	470	9.12	-0.0167208974861758	0.0142858197216680
3	D	26	50	20120529	5	472	9.16	-0.0164731767675227	0.0146885382467572
3	D	26	50	20120529	5	474	9.2	-0.0158329127903617	0.0147099423690237
3	D	26	50	20120529	5	476	9.24	-0.0146937849790736	0.0146796569855855
3	D	26	50	20120529	5	478	9.28	-0.0142487319709948	0.0146841824689851
3	D	26	50	20120529	5	480	9.32	-0.0129109990780748	0.0147112222322977
3	D	26	50	20120529	5	482	9.36	-0.0123563374478443	0.0134757723352764
3	D	26	50	20120529	5	484	9.4	-0.0108432915706647	0.0132897820386209
3	D	26	50	20120529	5	486	9.44	-0.0105733889122858	0.0128356073530647
3	D	26	50	20120529	5	488	9.48	-0.00934188467110353	0.0120840871949519
3	D	26	50	20120529	5	490	9.52	-0.00841746276285493	0.00976718818678382
3	D	26	50	20120529	5	492	9.56	-0.00773663206965727	0.00900403612212042
3	D	26	50	20120529	5	494	9.6	-0.00667276163309086	0.00781379156162039
3	D	26	50	20120529	5	496	9.64	-0.00525767832937691	0.00699346991369807
3	D	26	50	20120529	5	498	9.68	-0.00437248670534853	0.00669862759914671
3	D	26	50	20120529	5	500	9.72	-0.00300528980422738	0.00496058147556446
3	D	26	50	20120529	5	502	9.76	-0.0017645354749763	0.00279884884808916
3	D	26	50	20120529	5	504	9.8	-0.00088287938485386	0.00128052795432197
3	D	26	50	20120529	5	506	9.84	-0.00021571706573654	-0.00039550603592107
3	D	26	50	20120529	5	508	9.88	0.0006996397335773	-0.00207231784362341
3	D	26	50	20120529	5	510	9.92	0.000692957574495	-0.00306989701945358
3	D	26	50	20120529	5	512	9.96	0.0008239491057099	-0.00420608326653194
3	D	26	50	20120529	5	514	10	0.0011655028942264	-0.00573266316750339
3	D	26	50	20120529	5	516	10.04	0.0014231443210195	-0.00747981088673036
3	D	26	50	20120529	5	518	10.08	0.0032447857396445	-0.00975288341660044
3	D	26	50	20120529	5	520	10.12	0.0032725396808061	-0.0108048815303107
3	D	26	50	20120529	5	522	10.16	0.0042963030207436	-0.0119493904242036
3	D	26	50	20120529	5	524	10.2	0.0043765172140014	-0.0124492866342313
3	D	26	50	20120529	5	526	10.24	0.0052862242301335	-0.0136543945792719
3	D	26	50	20120529	5	528	10.28	0.0057078649326872	-0.0144066925548441
3	D	26	50	20120529	5	530	10.32	0.0061352119869651	-0.0155931045965901
3	D	26	50	20120529	5	532	10.36	0.0060204980538532	-0.0164265218621000
3	D	26	50	20120529	5	534	10.4	0.0056240395450979	-0.0179402090851301
3	D	26	50	20120529	5	536	10.44	0.0055405670037924	-0.0186231667555256
3	D	26	50	20120529	5	538	10.48	0.0046539010621252	-0.0192770531448261
3	D	26	50	20120529	5	540	10.52	0.0042346503804919	-0.0200975162141047
3	D	26	50	20120529	5	542	10.56	0.0026964315019021	-0.0213132944004734
3	D	26	50	20120529	5	544	10.6	0.0014608826099314	-0.0225345597354641
3	D	26	50	20120529	5	546	10.64	0.0008015267496784	-0.0232072092032034
3	D	26	50	20120529	5	548	10.68	-0.0004228427840817	-0.0242570647833667
3	D	26	50	20120529	5	550	10.72	-0.000927816020798271	-0.0249628563459403
3	D	26	50	20120529	5	552	10.76	-0.00167381367495007	-0.0262234863154397
3	D	26	50	20120529	5	554	10.8	-0.0024653490058103	-0.0268304667764102
3	D	26	50	20120529	5	556	10.84	-0.00316446548036944	-0.0278913390802244
3	D	26	50	20120529	5	558	10.88	-0.00485904688148299	-0.0287274928489775
3	D	26	50	20120529	5	560	10.92	-0.00529816019259984	-0.0286536709010216
3	D	26	50	20120529	5	562	10.96	-0.00615305229105437	-0.029440539327126
3	D	26	50	20120529	5	564	11	-0.00693497096969046	-0.0291620806766947
3	D	26	50	20120529	5	566	11.04	-0.00719158002058306	-0.0291830817480959
3	D	26	50	20120529	5	568	11.08	-0.00784996714454585	-0.0302771880706259
3	D	26	50	20120529	5	570	11.12	-0.00827444334529214	-0.0313547480944761
3	D	26	50	20120529	5	572	11.16	-0.00852666833414138	-0.0322965436163384
3	D	26	50	20120529	5	574	11.2	-0.00931325391753329	-0.0330104386226244
3	D	26	50	20120529	5	576	11.24	-0.0097753481990387	-0.0341676188700362
3	D	26	50	20120529	5	578	11.28	-0.0103243459039519	-0.0349865899440064
3	D	26	50	20120529	5	580	11.32	-0.010653928374663	-0.0364350981852671
3	D	26	50	20120529	5	582	11.36	-0.0108582115237478	-0.0377041427254626
3	D	26	50	20120529	5	584	11.4	-0.0109318920503474	-0.0387700354874232
3	D	26	50	20120529	5	586	11.44	-0.010824977505032	-0.0406317062209311
3	D	26	50	20120529	5	588	11.48	-0.0114886679298537	-0.0413939673310502
3	D	26	50	20120529	5	590	11.52	-0.011649746854608	-0.0426237674448899
3	D	26	50	20120529	5	592	11.56	-0.0113492264726037	-0.0439750485037373
3	D	26	50	20120529	5	594	11.6	-0.0120595859449837	-0.0457122684437564
3	D	26	50	20120529	5	596	11.64	-0.0119284176370736	-0.0469839999897205
3	D	26	50	20120529	5	598	11.68	-0.0119736017603914	-0.048569545525175
3	D	26	50	20120529	5	600	11.72	-0.0117371452527627	-0.0504826936323534
3	D	26	50	20120529	5	602	11.76	-0.0114283517214185	-0.0518141049906495
3	D	26	50	20120529	5	604	11.8	-0.0108889706687294	-0.0527299496936423
3	D	26	50	20120529	5	606	11.84	-0.0101945918096042	-0.0542343900812948
3	D	26	50	20120529	5	608	11.88	-0.00998168195778894	-0.0555693369734969
3	D	26	50	20120529	5	610	11.92	-0.00951612285305571	-0.0560935859410686
3	D	26	50	20120529	5	612	11.96	-0.00891798122685002	-0.0573151129055684
3	D	26	50	20120529	5	614	12	-0.00847179684792131	-0.0572398767440501
3	D	26	50	20120529	5	616	12.04	-0.00804894699277174	-0.0573374574798539
3	D	26	50	20120529	5	618	12.08	-0.00798226682330586	-0.0579702473383377
3	D	26	50	20120529	5	620	12.12	-0.00704188551500587	-0.0578205528327605
3	D	26	50	20120529	5	622	12.16	-0.00691248497404873	-0.0585040422474554
3	D	26	50	20120529	5	624	12.2	-0.00663869322837329	-0.0579638126666289
3	D	26	50	20120529	5	626	12.24	-0.00523148002313395	-0.0586530296462514
3	D	26	50	20120529	5	628	12.28	-0.00454692994826725	-0.0599520555139693
3	D	26	50	20120529	5	630	12.32	-0.00313724186929375	-0.0609951794375757
3	D	26	50	20120529	5	632	12.36	-0.0026840571332313	-0.0617484602915737
3	D	26	50	20120529	5	634	12.4	-0.00180773969930681	-0.0629907761954403
3	D	26	50	20120529	5	636	12.44	-0.00102030558777746	-0.0637961708192118
3	D	26	50	20120529	5	638	12.48	-0.000776212326911869	-0.0636540423561933
3	D	26	50	20120529	5	640	12.52	-0.00072650272019445	-0.063129439835231
3	D	26	50	20120529	5	642	12.56	-0.000198576797360579	-0.062773058017513
3	D	26	50	20120529	5	644	12.6	-2.06687312140005e-05	-0.0629141965310378
3	D	26	50	20120529	5	646	12.64	7.88919035770008e-05	-0.0628317478803515
3	D	26	50	20120529	5	648	12.68	-0.000314400888118941	-0.0641029844515687
3	D	26	50	20120529	5	650	12.72	-0.00018698024614912	-0.064260527842417
3	D	26	50	20120529	5	652	12.76	0.000288407642842600	-0.0641659876657724
3	D	26	50	20120529	5	654	12.8	0.000340097148547300	-0.0641056714573372
3	D	26	50	20120529	5	656	12.84	-0.000331725004258021	-0.0643817966553905
3	D	26	50	20120529	5	658	12.88	-4.81751850022003e-05	-0.0644973379034364
3	D	26	50	20120529	5	660	12.92	-0.00083490218975035	-0.0641784327451213
3	D	26	50	20120529	5	662	12.96	-0.00071660322525785	-0.064525127199937
3	D	26	50	20120529	5	664	13	-0.000106723626484451	-0.064212232449262
3	D	26	50	20120529	5	666	13.04	0.000125560951135299	-0.0649653718819038
3	D	26	50	20120529	5	668	13.08	0.0001738563442904	-0.0652959443021085
3	D	26	50	20120529	5	670	13.12	0.000724763237512799	-0.0650694580000944
3	D	26	50	20120529	5	672	13.16	0.0008826601817518	-0.0649278245118228
3	D	26	50	20120529	5	674	13.2	0.0010904081540644	-0.065321258724875
3	D	26	50	20120529	5	676	13.24	0.0017424313169965	-0.065285549832425
3	D	26	50	20120529	5	678	13.28	0.0024233751472791	-0.0658277593122389
3	D	26	50	20120529	5	680	13.32	0.0031589783317475	-0.0658583770358642
3	D	26	50	20120529	5	682	13.36	0.0040466801848491	-0.0660587710976525
3	D	26	50	20120529	5	684	13.4	0.004825487593648	-0.0658938737962798
3	D	26	50	20120529	5	686	13.44	0.0057784554026531	-0.0666277799244733
3	D	26	50	20120529	5	688	13.48	0.0070647533483095	-0.0672215374886357
3	D	26	50	20120529	5	690	13.52	0.0079982050101539	-0.0677208255868315
3	D	26	50	20120529	5	692	13.56	0.0090674211739861	-0.0680277806405446
3	D	26	50	20120529	5	694	13.6	0.0096408847735283	-0.0680306090676693
3	D	26	50	20120529	5	696	13.64	0.0107513252627037	-0.0691731522047106
3	D	26	50	20120529	5	698	13.68	0.011324788862246	-0.0697584951981768
3	D	26	50	20120529	5	700	13.72	0.0119396889191658	-0.0696333372979068
3	D	26	50	20120529	5	702	13.76	0.0129236280051869	-0.0699354840255078
3	D	26	50	20120529	5	704	13.8	0.0131526598916132	-0.069892704065246
3	D	26	50	20120529	5	706	13.84	0.0140782626681864	-0.0706494497424718
3	D	26	50	20120529	5	708	13.88	0.0148260280892912	-0.0708864012248474
3	D	26	50	20120529	5	710	13.92	0.0163487118318983	-0.0715978920680773
3	D	26	50	20120529	5	712	13.96	0.0174710317149976	-0.0726267324347038
3	D	26	50	20120529	5	714	14	0.0187530870199669	-0.0731062215430264
3	D	26	50	20120529	5	716	14.04	0.0199681793127579	-0.0735542443995862
3	D	26	50	20120529	5	718	14.08	0.0213077223990377	-0.0736518251353899
3	D	26	50	20120529	5	720	14.12	0.0223784941977885	-0.0735144342878054
3	D	26	50	20120529	5	722	14.16	0.0234291134532754	-0.0740021965454678
3	D	26	50	20120529	5	724	14.2	0.0243490593755991	-0.0741798217689019
3	D	26	50	20120529	5	726	14.24	0.0260446307262063	-0.0752218850323365
3	D	26	50	20120529	5	728	14.28	0.0268353175289292	-0.074938476634437
3	D	26	50	20120529	5	730	14.32	0.0281626276678944	-0.0752349665077885
3	D	26	50	20120529	5	732	14.36	0.030017510176303	-0.0753092127198131
3	D	26	50	20120529	5	734	14.4	0.0311811250954236	-0.0760320172715419
3	D	26	50	20120529	5	736	14.44	0.0322473007000966	-0.0758869189600425
3	D	26	50	20120529	5	738	14.48	0.033258816950584	-0.0757471239494019
3	D	26	50	20120529	5	740	14.52	0.0347856726232001	-0.076504647444087
3	D	26	50	20120529	5	742	14.56	0.0356501813738788	-0.0752011668036478
3	D	26	50	20120529	5	744	14.6	0.0369837140525185	-0.0756568971241225
3	D	26	50	20120529	5	746	14.64	0.0380218175179785	-0.0754964545954713
3	D	26	50	20120529	5	748	14.68	0.038943460496577	-0.0749020606352059
3	D	26	50	20120529	5	750	14.72	0.0405068028791023	-0.0753440730841256
3	D	26	50	20120529	5	752	14.76	0.0423205317728458	-0.0754731907823702
3	D	26	50	20120529	5	754	14.8	0.0438418720125687	-0.075629814934403
3	D	26	50	20120529	5	756	14.84	0.0446956327401733	-0.0750852012915331
3	D	26	50	20120529	5	758	14.88	0.0461365749388753	-0.0752588667169926
3	D	26	50	20120529	5	760	14.92	0.0477351312391037	-0.0748184099029915
3	D	26	50	20120529	5	762	14.96	0.0496286924884432	-0.074705484950036
3	D	26	50	20120529	5	764	15	0.0506743690675296	-0.0739678240848344
3	D	26	50	20120529	5	766	15.04	0.0517603578042116	-0.073628964373154
3	D	26	50	20120529	5	768	15.08	0.0522868412292118	-0.073108562066472
3	D	26	50	20120529	5	770	15.12	0.0533243931513825	-0.072535579299541
3	D	26	50	20120529	5	772	15.16	0.0539042277830232	-0.0727004695298459
3	D	26	50	20120529	5	774	15.2	0.0552184210911975	-0.0719102423465309
3	D	26	50	20120529	5	776	15.24	0.0571514035435881	-0.0715801295457339
3	D	26	50	20120529	5	778	15.28	0.0588774306903678	-0.0714607904271663
3	D	26	50	20120529	5	780	15.32	0.0608540197108474	-0.0707164056835824
3	D	26	50	20120529	5	782	15.36	0.0613613546842131	-0.0701339759700547
3	D	26	50	20120529	5	784	15.4	0.0626726842099236	-0.069808211875962
3	D	26	50	20120529	5	786	15.44	0.063259561625105	-0.0691299762646513
3	D	26	50	20120529	5	788	15.48	0.0646763066297547	-0.0683030997368674
3	D	26	50	20120529	5	790	15.52	0.0653692429910463	-0.0675172495445279
3	D	26	50	20120529	5	792	15.56	0.0652652982942119	-0.0670215676909161
3	D	26	50	20120529	5	794	15.6	0.0666855576195641	-0.0664184409619031
3	D	26	50	20120529	5	796	15.64	0.0669496407891338	-0.0654827477715623
3	D	26	50	20120529	5	798	15.68	0.0670438132702523	-0.0646872667848631
3	D	26	50	20120529	5	800	15.72	0.0670602181475758	-0.0642714879975254
3	D	26	50	20120529	5	802	15.76	0.0673953160511801	-0.0639140455196356
3	D	26	50	20120529	5	804	15.8	0.0675504552789725	-0.0635486127351184
3	D	26	50	20120529	5	806	15.84	0.068084179477412	-0.0636367182400542
3	D	26	50	20120529	5	808	15.88	0.0688088932174501	-0.0635872914760493
3	D	26	50	20120529	5	810	15.92	0.0696243994681926	-0.063680134596419
3	D	26	50	20120529	5	812	15.96	0.0706813826847102	-0.0647546540611102
3	D	26	50	20120529	5	814	16	0.0718144505908836	-0.064433344739739
3	D	26	50	20120529	5	816	16.04	0.0725196481837609	-0.0649486134511896
3	D	26	50	20120529	5	818	16.08	0.0735629842394017	-0.065687186484139
3	D	26	50	20120529	5	820	16.12	0.0745703992705581	-0.0660416591135478
3	D	26	50	20120529	5	822	16.16	0.0747602574413067	-0.0667979098160268
3	D	26	50	20120529	5	824	16.2	0.075320639565397	-0.067463650850514
3	D	26	50	20120529	5	826	16.24	0.075970258565273	-0.0683710809828107
3	D	26	50	20120529	5	828	16.28	0.0757905120214955	-0.0698066491699756
3	D	26	50	20120529	5	830	16.32	0.0768780422509604	-0.0712420759357843
3	D	26	50	20120529	5	832	16.36	0.0773677844076102	-0.0721142214396998
3	D	26	50	20120529	5	834	16.4	0.0784275253405745	-0.0746451687416008
3	D	26	50	20120529	5	836	16.44	0.0780712142335346	-0.074585701061303
3	D	26	50	20120529	5	838	16.48	0.078155911483785	-0.0761810895231517
3	D	26	50	20120529	5	840	16.52	0.0789995040158763	-0.0776002386908575
3	D	26	50	20120529	5	842	16.56	0.0785245616041567	-0.0783085263403686
3	D	26	50	20120529	5	844	16.6	0.0791532148879706	-0.079671085752376
3	D	26	50	20120529	5	846	16.64	0.0793703815226086	-0.080897831164921
3	D	26	50	20120529	5	848	16.68	0.0791420567429635	-0.0815490057997156
3	D	26	50	20120529	5	850	16.72	0.0797941930429806	-0.0822644140145133
3	D	26	50	20120529	5	852	16.76	0.0797262542234442	-0.0832600769309665
3	D	26	50	20120529	5	854	16.8	0.0797462512032162	-0.084962592070165
3	D	26	50	20120529	5	856	16.84	0.080046036194168	-0.0859087292276638
3	D	26	50	20120529	5	858	16.88	0.0796182578047536	-0.0872317048020604
3	D	26	50	20120529	5	860	16.92	0.0796560668043436	-0.0875672481829368
3	D	26	50	20120529	5	862	16.96	0.0781817208812984	-0.0883019604128609
3	D	26	50	20120529	5	864	17	0.0776916774971599	-0.089366174503323
3	D	26	50	20120529	5	866	17.04	0.0771505187780228	-0.0910528462079822
3	D	26	50	20120529	5	868	17.08	0.0763237341741205	-0.092203485717668
3	D	26	50	20120529	5	870	17.12	0.0760755184807206	-0.0932337615110602
3	D	26	50	20120529	5	872	17.16	0.0752502046589231	-0.0941340286516635
3	D	26	50	20120529	5	874	17.2	0.0747018857765198	-0.0945663820219522
3	D	26	50	20120529	5	876	17.24	0.0745082587266274	-0.0952875107306097
3	D	26	50	20120529	5	878	17.28	0.0741639684348677	-0.0965538682650367
3	D	26	50	20120529	5	880	17.32	0.0730331774125298	-0.0981824624613299
3	D	26	50	20120529	5	882	17.36	0.0726319367406133	-0.0992766677788092
3	D	26	50	20120529	5	884	17.4	0.071708667416418	-0.100177309686006
3	D	26	50	20120529	5	886	17.44	0.0712029446465134	-0.100627878126979
3	D	26	50	20120529	5	888	17.48	0.0702433300337652	-0.101625676505911
3	D	26	50	20120529	5	890	17.52	0.0699067472059204	-0.102455819867023
3	D	26	50	20120529	5	892	17.56	0.0699160103047539	-0.102729399480665
3	D	26	50	20120529	5	894	17.6	0.0693411324916492	-0.103609747423242
3	D	26	50	20120529	5	896	17.64	0.0687359905083098	-0.104398737169690
3	D	26	50	20120529	5	898	17.68	0.0678995538968442	-0.105424678398513
3	D	26	50	20120529	5	900	17.72	0.0672805526205935	-0.106728159038953
3	D	26	50	20120529	5	902	17.76	0.0668566421052722	-0.107303390405448
3	D	26	50	20120529	5	904	17.8	0.0657267561796142	-0.108597325104341
3	D	26	50	20120529	5	906	17.84	0.0648380643770189	-0.109248429028458
3	D	26	50	20120529	5	908	17.88	0.0637579587687565	-0.109598800438536
3	D	26	50	20120529	5	910	17.92	0.0629290174891715	-0.109883269496607
3	D	26	50	20120529	5	912	17.96	0.0617571294207111	-0.110844439744274
3	D	26	50	20120529	5	914	18	0.0618372446190195	-0.111232429235111
3	D	26	50	20120529	5	916	18.04	0.0613538664234004	-0.111547516016808
3	D	26	50	20120529	5	918	18.08	0.0616762364049433	-0.112036904620067
3	D	26	50	20120529	5	920	18.12	0.0613933229817906	-0.113045309600717
3	D	26	50	20120529	5	922	18.16	0.0620094251202384	-0.113315919365877
3	D	26	50	20120529	5	924	18.2	0.0618928232120207	-0.114593590608803
3	D	26	50	20120529	5	926	18.24	0.0631791918683553	-0.114677594894408
3	D	26	50	20120529	5	928	18.28	0.0631564937406792	-0.114984549948121
3	D	26	50	20120529	5	930	18.32	0.0639104817014584	-0.116265615303597
3	D	26	50	20120529	5	932	18.36	0.0644415188941295	-0.118192481282330
3	D	26	50	20120529	5	934	18.4	0.0651421202929292	-0.119534004267597
3	D	26	50	20120529	5	936	18.44	0.0647353924723907	-0.119471213185428
3	D	26	50	20120529	5	938	18.48	0.066143171363055	-0.122538006006112
3	D	26	50	20120529	5	940	18.52	0.0666170036171281	-0.124389140848580
3	D	26	50	20120529	5	942	18.56	0.0669260799911847	-0.126352705669257
3	D	26	50	20120529	5	944	18.6	0.0681804167103315	-0.128247822553515
3	D	26	50	20120529	5	946	18.64	0.0683108072007823	-0.129794689348039
3	D	26	50	20120529	5	948	18.68	0.0689163734481905	-0.132328677209099
3	D	26	50	20120529	5	950	18.72	0.0694850287216207	-0.133520717820823
3	D	26	50	20120529	5	952	18.76	0.0700964639553127	-0.134118435182960
3	D	26	50	20120529	5	954	18.8	0.0711851255556275	-0.134281352585346
3	D	26	50	20120529	5	956	18.84	0.0719915101288926	-0.135099899395247
3	D	26	50	20120529	5	958	18.88	0.0730738077681768	-0.135450200094647
3	D	26	50	20120529	5	960	18.92	0.0742695960458414	-0.135862372637401
3	D	26	50	20120529	5	962	18.96	0.0752361403050452	-0.136319941435507
3	D	26	50	20120529	5	964	19	0.0764449393474836	-0.137320143977495
3	D	26	50	20120529	5	966	19.04	0.0780135143201898	-0.138356550386680
3	D	26	50	20120529	5	968	19.08	0.079285952972935	-0.138410644055441
3	D	26	50	20120529	5	970	19.12	0.080979615135233	-0.139312063780097
3	D	26	50	20120529	5	972	19.16	0.0821912426047961	-0.140380148573080
3	D	26	50	20120529	5	974	19.2	0.0831907380400033	-0.140683143828818
3	D	26	50	20120529	5	976	19.24	0.0837594640241117	-0.142457769717562
3	D	26	50	20120529	5	978	19.28	0.0852697026873699	-0.143193302191352
3	D	26	50	20120529	5	980	19.32	0.0860797642158972	-0.143475013532977
3	D	26	50	20120529	5	982	19.36	0.0870507632478225	-0.144458457644251
3	D	26	50	20120529	5	984	19.4	0.0887508600818294	-0.145303945222516
3	D	26	50	20120529	5	986	19.44	0.0906910903787267	-0.145666054605162
3	D	26	50	20120529	5	988	19.48	0.0922092486379347	-0.146655296992042
3	D	26	50	20120529	5	990	19.52	0.0931252347622837	-0.146145190160094
3	D	26	50	20120529	5	992	19.56	0.0942356752514587	-0.146539472901283
3	D	26	50	20120529	5	994	19.6	0.0955201347194847	-0.146383555856032
3	D	26	50	20120529	5	996	19.64	0.0974080391145747	-0.147630962928723
3	D	26	50	20120529	5	998	19.68	0.0982361318660217	-0.147483106900777
3	D	26	50	20120529	5	1000	19.72	0.0991964535855517	-0.148142059710164
3	D	26	50	20120529	5	1002	19.76	0.100787302421865	-0.148842236844895
3	D	26	50	20120529	5	1004	19.8	0.102258862344193	-0.148722665088197
3	D	26	50	20120529	5	1006	19.84	0.102629881272281	-0.148323361888861
3	D	26	50	20120529	5	1008	19.88	0.103790172789530	-0.148886996704144
3	D	26	50	20120529	5	1010	19.92	0.105050590626995	-0.148673096902835
3	D	26	50	20120529	5	1012	19.96	0.106262500939271	-0.148782062057816
3	D	26	50	20120529	5	1014	20	0.107867138357817	-0.148075450251377
3	D	26	50	20120529	5	1016	20.04	0.109337779041329	-0.147870530706189
3	D	26	50	20120529	5	1018	20.08	0.110304535432567	-0.147774929869372
3	D	26	50	20120529	5	1020	20.12	0.111310960514230	-0.147571778091137
3	D	26	50	20120529	5	1022	20.16	0.112316324935721	-0.147948100320085
3	D	26	50	20120529	5	1024	20.2	0.113609198974443	-0.147903976856939
3	D	26	50	20120529	5	1026	20.24	0.114564500235826	-0.147498804671319
3	D	26	50	20120529	5	1028	20.28	0.115251454473749	-0.147139947979867
3	D	26	50	20120529	5	1030	20.32	0.116612352184820	-0.146825568304951
3	D	26	50	20120529	5	1032	20.36	0.117399291321603	-0.146785333929102
3	D	26	50	20120529	5	1034	20.4	0.118281902005880	-0.146226578150608
3	D	26	50	20120529	5	1036	20.44	0.120311439889241	-0.147093349642987
3	D	26	50	20120529	5	1038	20.48	0.120633314896037	-0.146430649167659
3	D	26	50	20120529	5	1040	20.52	0.120814942343853	-0.146394685716767
3	D	26	50	20120529	5	1042	20.56	0.121255950701143	-0.146452894746995
3	D	26	50	20120529	5	1044	20.6	0.121354924437306	-0.146414732194014
3	D	26	50	20120529	5	1046	20.64	0.122565540744172	-0.146345386231983
3	D	26	50	20120529	5	1048	20.68	0.123891061902981	-0.146145579068823
3	D	26	50	20120529	5	1050	20.72	0.124363281953593	-0.145483854400853
3	D	26	50	20120529	5	1052	20.76	0.124881584153135	-0.145313448737655
3	D	26	50	20120529	5	1054	20.8	0.126577721189167	-0.145071123243742
3	D	26	50	20120529	5	1056	20.84	0.127513223460677	-0.144593826166442
3	D	26	50	20120529	5	1058	20.88	0.128087606299035	-0.144466334813794
3	D	26	50	20120529	5	1060	20.92	0.129566159507428	-0.144502404330702
3	D	26	50	20120529	5	1062	20.96	0.130524324551275	-0.144507318722831
3	D	26	50	20120529	5	1064	21	0.130798455708205	-0.144668765343112
3	D	26	50	20120529	5	1066	21.04	0.130513187619471	-0.144806955221359
3	D	26	50	20120529	5	1068	21.08	0.129569454625028	-0.144608003657404
3	D	26	50	20120529	5	1070	21.12	0.129867493062231	-0.144416031237380
3	D	26	50	20120529	5	1072	21.16	0.130206091144402	-0.144822723702579
3	D	26	50	20120529	5	1074	21.2	0.130130932764630	-0.144414221044020
3	D	26	50	20120529	5	1076	21.24	0.130870305535348	-0.143913850365342
3	D	26	50	20120529	5	1078	21.28	0.131609912358412	-0.143290209054393
3	D	26	50	20120529	5	1080	21.32	0.131629473760407	-0.143487022327442
3	D	26	50	20120529	5	1082	21.36	0.131743208350627	-0.142997106929631
3	D	26	50	20120529	5	1084	21.4	0.132013045955182	-0.142295934188552
3	D	26	50	20120529	5	1086	21.44	0.132122131318315	-0.142652125087439
3	D	26	50	20120529	5	1088	21.48	0.132991462537242	-0.142079778716611
3	D	26	50	20120529	5	1090	21.52	0.133658045028798	-0.142202327392858
3	D	26	50	20120529	5	1092	21.56	0.134293437040237	-0.141258636824822
3	D	26	50	20120529	5	1094	21.6	0.135810633634222	-0.140465517574772
3	D	26	50	20120529	5	1096	21.64	0.136234883560798	-0.140251985468990
3	D	26	50	20120529	5	1098	21.68	0.137905861737556	-0.139121236873059
3	D	26	50	20120529	5	1100	21.72	0.138726544009937	-0.138883210588376
3	D	26	50	20120529	5	1102	21.76	0.140007269954157	-0.138712642290618
3	D	26	50	20120529	5	1104	21.8	0.140757361756572	-0.137900325091458
3	D	26	50	20120529	5	1106	21.84	0.142319926321638	-0.137248514060561
3	D	26	50	20120529	5	1108	21.88	0.143550221410225	-0.136032361107598
3	D	26	50	20120529	5	1110	21.92	0.144357595932984	-0.135174074896594
3	D	26	50	20120529	5	1112	21.96	0.145865006169117	-0.134090928729172
3	D	26	50	20120529	5	1114	22	0.147286502931336	-0.133413308300761
3	D	26	50	20120529	5	1116	22.04	0.148327293402565	-0.132478583846711
3	D	26	50	20120529	5	1118	22.08	0.148693150451151	-0.131339151979507
3	D	26	50	20120529	5	1120	22.12	0.149598529973782	-0.130017993669538
3	D	26	50	20120529	5	1122	22.16	0.149455835825339	-0.129561061267535
3	D	26	50	20120529	5	1124	22.2	0.149747517372578	-0.128343069836941
3	D	26	50	20120529	5	1126	22.24	0.149863836438083	-0.127324482518642
3	D	26	50	20120529	5	1128	22.28	0.150374862508847	-0.126983162075363
3	D	26	50	20120529	5	1130	22.32	0.151317577269525	-0.126153584399675
3	D	26	50	20120529	5	1132	22.36	0.152164903325420	-0.126110945860769
3	D	26	50	20120529	5	1134	22.4	0.152514355496683	-0.125409354512476
3	D	26	50	20120529	5	1136	22.44	0.152594046430923	-0.124756907085475
3	D	26	50	20120529	5	1138	22.48	0.153544256523481	-0.123745885809735
3	D	26	50	20120529	5	1140	22.52	0.154402542734485	-0.123060133653340
3	D	26	50	20120529	5	1142	22.56	0.154677960825757	-0.122401463686665
3	D	26	50	20120529	5	1144	22.6	0.156021887974081	-0.121814140794211
3	D	26	50	20120529	5	1146	22.64	0.157063809816159	-0.121055061664608
3	D	26	50	20120529	5	1148	22.68	0.157696528963965	-0.120678315171591
3	D	26	50	20120529	5	1150	22.72	0.158766240102544	-0.119621331955074
3	D	26	50	20120529	5	1152	22.76	0.159969735844123	-0.120010240684726
3	D	26	50	20120529	5	1154	22.8	0.160706541110120	-0.119997512762665
3	D	26	50	20120529	5	1156	22.84	0.161416264186397	-0.120037322874446
3	D	26	50	20120529	5	1158	22.88	0.162476005119361	-0.120353611737670
3	D	26	50	20120529	5	1160	22.92	0.163161686565077	-0.120663536639865
3	D	26	50	20120529	5	1162	22.96	0.164257914207951	-0.120579885907650
3	D	26	50	20120529	5	1164	23	0.164774667843642	-0.121027625921498
3	D	26	50	20120529	5	1166	23.04	0.165293754931711	-0.122253678369397
3	D	26	50	20120529	5	1168	23.08	0.165719645346020	-0.122475497766655
3	D	26	50	20120529	5	1170	23.12	0.165662298986066	-0.122737905093153
3	D	26	50	20120529	5	1172	23.16	0.166793740546642	-0.123937087483368
3	D	26	50	20120529	5	1174	23.2	0.166861552086958	-0.124518399968181
3	D	26	50	20120529	5	1176	23.24	0.168050057164776	-0.125190999938446
3	D	26	50	20120529	5	1178	23.28	0.168826036146450	-0.125970655875382
3	D	26	50	20120529	5	1180	23.32	0.169289261798806	-0.126814163554659
3	D	26	50	20120529	5	1182	23.36	0.170097272717668	-0.128022821175742
3	D	26	50	20120529	5	1184	23.4	0.170132698767405	-0.129179577159085
3	D	26	50	20120529	5	1186	23.44	0.170561771162229	-0.130359879798241
3	D	26	50	20120529	5	1188	23.48	0.170675191089931	-0.129945232381754
3	D	26	50	20120529	5	1190	23.52	0.171073575050452	-0.131333000150510
3	D	26	50	20120529	5	1192	23.56	0.171665564847661	-0.132559688994513
3	D	26	50	20120529	5	1194	23.6	0.171845523523473	-0.133236743737499
3	D	26	50	20120529	5	1196	23.64	0.172349973501172	-0.134422278966836
3	D	26	50	20120529	5	1198	23.68	0.172639463017389	-0.134572609868516
3	D	26	50	20120529	5	1200	23.72	0.173046756523353	-0.137449120254383
3	D	26	50	20120529	5	1202	23.76	0.173250827540403	-0.138247726653055
3	D	26	50	20120529	5	1204	23.8	0.173370328586424	-0.138501577987501
3	D	26	50	20120529	5	1206	23.84	0.172771974828184	-0.139647232394380
3	D	26	50	20120529	5	1208	23.88	0.173067474752042	-0.140958279077378
3	D	26	50	20120529	5	1210	23.92	0.173480142269542	-0.141893357084819
3	D	26	50	20120529	5	1212	23.96	0.172788733258898	-0.142662547841394
3	D	26	50	20120529	5	1214	24	0.172845231090715	-0.142961017613732
3	D	26	50	20120529	5	1216	24.04	0.173063444243389	-0.144670377546573
3	D	26	50	20120529	5	1218	24.08	0.172996551941889	-0.146053902674642
3	D	26	50	20120529	5	1220	24.12	0.173493718719741	-0.146772959560431
3	D	26	50	20120529	5	1222	24.16	0.173497678517716	-0.147090026241115
3	D	26	50	20120529	5	1224	24.2	0.173419189665004	-0.148237660546981
3	D	26	50	20120529	5	1226	24.24	0.173742832438753	-0.149264591725298
3	D	26	50	20120529	5	1228	24.28	0.173136629795242	-0.149457844008596
3	D	26	50	20120529	5	1230	24.32	0.172571722187752	-0.150490856305232
3	D	26	50	20120529	5	1232	24.36	0.172470181653973	-0.150637651673006
3	D	26	50	20120529	5	1234	24.4	0.172263847895223	-0.151815550149107
3	D	26	50	20120529	5	1236	24.44	0.171634169306577	-0.151695695549696
3	D	26	50	20120529	5	1238	24.48	0.171438442149544	-0.152980367149755
3	D	26	50	20120529	5	1240	24.52	0.171136861107368	-0.152967992781084
3	D	26	50	20120529	5	1242	24.56	0.170642310624606	-0.153565780853900
3	D	26	50	20120529	5	1244	24.6	0.169465331387321	-0.154348194507282
3	D	26	50	20120529	5	1246	24.64	0.168906434187471	-0.154997601375124
3	D	26	50	20120529	5	1248	24.68	0.168716505306045	-0.154679827587659
3	D	26	50	20120529	5	1250	24.72	0.168484715703172	-0.154962528878777
3	D	26	50	20120529	5	1252	24.76	0.167939465664199	-0.155343730144515
3	D	26	50	20120529	5	1254	24.8	0.167492432757133	-0.156599693209259
3	D	26	50	20120529	5	1256	24.84	0.167292321538057	-0.156821017631770
3	D	26	50	20120529	5	1258	24.88	0.166963729016839	-0.157165166502173
3	D	26	50	20120529	5	1260	24.92	0.167113989207841	-0.157054504290918
3	D	26	50	20120529	5	1262	24.96	0.166614630398968	-0.158048837846622
3	D	26	50	20120529	5	1264	25	0.166200124403836	-0.158276667651521
3	D	26	50	20120529	5	1266	25.04	0.166263834724821	-0.158063050692924
3	D	26	50	20120529	5	1268	25.08	0.166258390002606	-0.157833735963785
3	D	26	50	20120529	5	1270	25.12	0.166095896864289	-0.158037241295411
3	D	26	50	20120529	5	1272	25.16	0.166587972473317	-0.158315912077876
3	D	26	50	20120529	5	1274	25.2	0.166969103028376	-0.158671586788813
3	D	26	50	20120529	5	1276	25.24	0.166888563565999	-0.158955773004172
3	D	26	50	20120529	5	1278	25.28	0.167270542649196	-0.158234382666006
3	D	26	50	20120529	5	1280	25.32	0.167360698763797	-0.158323831673826
3	D	26	50	20120529	5	1282	25.36	0.167635551169645	-0.159154894273754
3	D	26	50	20120529	5	1284	25.4	0.168066179199387	-0.158787905854318
3	D	26	50	20120529	5	1286	25.44	0.168333394851998	-0.159526196044555
3	D	26	50	20120529	5	1288	25.48	0.168511444339500	-0.159621089774591
3	D	26	50	20120529	5	1290	25.52	0.168632359599083	-0.159734933966362
3	D	26	50	20120529	5	1292	25.56	0.169059664226954	-0.159717751271579
3	D	26	50	20120529	5	1294	25.6	0.169251643718047	-0.160078729283375
3	D	26	50	20120529	5	1296	25.64	0.169649249861108	-0.161142005750245
3	D	26	50	20120529	5	1298	25.68	0.169947224658700	-0.161640233188269
3	D	26	50	20120529	5	1300	25.72	0.170873393120698	-0.162141006210705
3	D	26	50	20120529	5	1302	25.76	0.171138204610252	-0.162521076105593
3	D	26	50	20120529	5	1304	25.8	0.171597541175311	-0.163706469913574
3	D	26	50	20120529	5	1306	25.84	0.172438786112889	-0.164276610111245
3	D	26	50	20120529	5	1308	25.88	0.172261726574880	-0.164351846272763
3	D	26	50	20120529	5	1310	25.92	0.172745175481177	-0.164589646283276
3	D	26	50	20120529	5	1312	25.96	0.174068455111489	-0.166610981727976
3	D	26	50	20120529	5	1314	26	0.173983602297747	-0.166912209216761
3	D	26	50	20120529	5	1316	26.04	0.174546388584893	-0.167721210085117
3	D	26	50	20120529	5	1318	26.08	0.175032878050350	-0.168581051931040
3	D	26	50	20120529	5	1320	26.12	0.175687658929728	-0.168873794138451
3	D	26	50	20120529	5	1322	26.16	0.176314296959216	-0.170499998313824
3	D	26	50	20120529	5	1324	26.2	0.177004998863079	-0.171224924185896
3	D	26	50	20120529	5	1326	26.24	0.177544026362377	-0.171712615732881
3	D	26	50	20120529	5	1328	26.28	0.178013474554407	-0.172920424825825
3	D	26	50	20120529	5	1330	26.32	0.178125480268547	-0.173344406051825
3	D	26	50	20120529	5	1332	26.36	0.179330955909114	-0.174704313813403
3	D	26	50	20120529	5	1334	26.4	0.179862841629922	-0.174367589564202
3	D	26	50	20120529	5	1336	26.44	0.181036143911945	-0.175821896081068
3	D	26	50	20120529	5	1338	26.48	0.180883903821956	-0.175679979750084
3	D	26	50	20120529	5	1340	26.52	0.181300389716075	-0.175389358863016
3	D	26	50	20120529	5	1342	26.56	0.181108268803626	-0.174939426818147
3	D	26	50	20120529	5	1344	26.6	0.181580686844137	-0.174812076886856
3	D	26	50	20120529	5	1346	26.64	0.181795930148330	-0.174534608185918
3	D	26	50	20120529	5	1348	26.68	0.182242680212684	-0.174645058265139
3	D	26	50	20120529	5	1350	26.72	0.181935795869649	-0.174312718077982
3	D	26	50	20120529	5	1352	26.76	0.182964706946954	-0.174856412482036
3	D	26	50	20120529	5	1354	26.8	0.183150251766337	-0.175283222135160
3	D	26	50	20120529	5	1356	26.84	0.184079672919528	-0.175179701702394
3	D	26	50	20120529	5	1358	26.88	0.184898714704177	-0.175564155659326
3	D	26	50	20120529	5	1360	26.92	0.185481441402553	-0.174845664458962
3	D	26	50	20120529	5	1362	26.96	0.185739393956329	-0.175126527272449
3	D	26	50	20120529	5	1364	27	0.186696816538056	-0.174490131169381
3	D	26	50	20120529	5	1366	27.04	0.187014731746878	-0.174778913578818
3	D	26	50	20120529	5	1368	27.08	0.187538980714449	-0.175209258765848
3	D	26	50	20120529	5	1370	27.12	0.187662795111835	-0.174611682825067
3	D	26	50	20120529	5	1372	27.16	0.187357112850328	-0.174566640123106
3	D	26	50	20120529	5	1374	27.2	0.187643278964674	-0.174860301569332
3	D	26	50	20120529	5	1376	27.24	0.188234985919171	-0.174728214022607
3	D	26	50	20120529	5	1378	27.28	0.189031965972247	-0.175295950057221
3	D	26	50	20120529	5	1380	27.32	0.189277261314640	-0.175185005003253
3	D	26	50	20120529	5	1382	27.36	0.189808298507311	-0.175212582167720
3	D	26	50	20120529	5	1384	27.4	0.189889474365791	-0.175046553495497
3	D	26	50	20120529	5	1386	27.44	0.190613339577692	-0.175479514977618
3	D	26	50	20120529	5	1388	27.48	0.191346255756392	-0.174591035307057
3	D	26	50	20120529	5	1390	27.52	0.191637371618206	-0.174898131782126
3	D	26	50	20120529	5	1392	27.56	0.192583551202112	-0.174879676295137
3	D	26	50	20120529	5	1394	27.6	0.193732175457472	-0.175074554924032
3	D	26	50	20120529	5	1396	27.64	0.193703537632834	-0.174908031277063
3	D	26	50	20120529	5	1398	27.68	0.194878254128419	-0.174484262183097
3	D	26	50	20120529	5	1400	27.72	0.195947965266998	-0.175274241879039
3	D	26	50	20120529	5	1402	27.76	0.196622686557606	-0.174890848582280
3	D	26	50	20120529	5	1404	27.8	0.196379653956912	-0.175452079234507
3	D	26	50	20120529	5	1406	27.84	0.197252082303540	-0.175848200453328
3	D	26	50	20120529	5	1408	27.88	0.197219838234318	-0.176068534926346
3	D	26	50	20120529	5	1410	27.92	0.197620343515182	-0.175983399269891
3	D	26	50	20120529	5	1412	27.96	0.197854325149077	-0.176579560997109
3	D	26	50	20120529	5	1414	28	0.197727611613888	-0.176586066379496
3	D	26	50	20120529	5	1416	28.04	0.197817343464421	-0.177141215913406
3	D	26	50	20120529	5	1418	28.08	0.198209222042554	-0.177798683798553
3	D	26	50	20120529	5	1420	28.12	0.198186523914878	-0.178618998375408
3	D	26	50	20120529	5	1422	28.16	0.198148410859372	-0.178145166121335
3	D	26	50	20120529	5	1424	28.2	0.198875316630432	-0.179210068933802
3	D	26	50	20120529	5	1426	28.24	0.199498772679404	-0.179494537991873
3	D	26	50	20120529	5	1428	28.28	0.199990424024363	-0.181244415143275
3	D	26	50	20120529	5	1430	28.32	0.200167624983729	-0.181532490445931
3	D	26	50	20120529	5	1432	28.36	0.200265276430210	-0.182580351984971
3	D	26	50	20120529	5	1434	28.4	0.200629507133200	-0.183628920630792
3	D	26	50	20120529	5	1436	28.44	0.200361655084486	-0.182580139852937
3	D	26	50	20120529	5	1438	28.48	0.200843053381118	-0.182790291988305
3	D	26	50	20120529	5	1440	28.52	0.200821062360223	-0.183317157250967
3	D	26	50	20120529	5	1442	28.56	0.200753109398551	-0.183018828899985
3	D	26	50	20120529	5	1444	28.6	0.200642447187295	-0.182633102150847
3	D	26	50	20120529	5	1446	28.64	0.200648245462901	-0.183003484682833
3	D	26	50	20120529	5	1448	28.68	0.200550240463029	-0.182516005267883
3	D	26	50	20120529	5	1450	28.72	0.200603697735686	-0.182809030318007
3	D	26	50	20120529	5	1452	28.76	0.200689399077566	-0.183429021543751
3	D	26	50	20120529	5	1454	28.8	0.200699722836571	-0.183437082561057
3	D	26	50	20120529	5	1456	28.84	0.200764352396372	-0.183717521110475
3	D	26	50	20120529	5	1458	28.88	0.200788040473542	-0.183364321273272
3	D	26	50	20120529	5	1460	28.92	0.200890005271389	-0.183606010371082
3	D	26	50	20120529	5	1462	28.96	0.200809536519690	-0.183229688142135
3	D	26	50	20120529	5	1464	29	0.200942189751840	-0.183237042052659
3	D	26	50	20120529	5	1466	29.04	0.200523158273309	-0.183059275407869
3	D	26	50	20120529	5	1468	29.08	0.200594293215496	-0.182860861245068
3	D	26	50	20120529	5	1470	29.12	0.200616072104357	-0.183959139497607
3	D	26	50	20120529	5	1472	29.16	0.200973726714281	-0.183798060572852
3	D	26	50	20120529	5	1474	29.2	0.200683459380604	-0.183074336782308
3	D	26	50	20120529	5	1476	29.24	0.200451174802984	-0.182779119701162
3	D	26	50	20120529	5	1478	29.28	0.200954069145764	-0.183056871244813
3	D	26	50	20120529	5	1480	29.32	0.200490419229340	-0.183212222604639
3	D	26	50	20120529	5	1482	29.36	0.200483843136275	-0.182682811757565
3	D	26	50	20120529	5	1484	29.4	0.200511844564810	-0.182941895682192
3	D	26	50	20120529	5	1486	29.44	0.200539775282667	-0.183201050317497
3	D	26	50	20120529	5	1488	29.48	0.200642376476617	-0.183256841042532
3	D	26	50	20120529	5	1490	29.52	0.200710965834392	-0.183232092305191
3	D	26	50	20120529	5	1492	29.56	0.200848780946046	-0.183104176688474
3	D	26	50	20120529	5	1494	29.6	0.200323047054233	-0.182962401778846
3	D	26	50	20120529	5	1496	29.64	0.200650154651210	-0.182988847572462
3	D	26	50	20120529	5	1498	29.68	0.200419567129865	-0.183185493968310
3	D	26	50	20120529	5	1500	29.72	0.200571595087820	-0.183032051796793
3	D	26	50	20120529	5	1502	29.76	0.200740452187168	-0.182844809921135
3	D	26	50	20120529	5	1504	29.8	0.200606384741455	-0.182995847929596
3	D	26	50	20120529	5	1506	29.84	0.200219950885536	-0.182907106028557
3	D	26	50	20120529	5	1508	29.88	0.200457750896049	-0.183711581413513
3	D	26	50	20120529	5	1510	29.92	0.200759190516869	-0.183694398718730
3	D	26	50	20120529	5	1512	29.96	0.200591181945659	-0.183250052817433
3	D	26	50	20120529	5	1514	30	0.200566857472386	-0.183383271735008
3	D	26	50	20120529	5	1516	30.04	0.200588282807856	-0.183668730742573
3	D	26	50	20120529	5	1518	30.08	0.200587010015650	-0.182998252092652
3	D	26	50	20120529	5	1520	30.12	0.200593939662106	-0.182950310252888
3	D	26	50	20120529	5	1522	30.16	0.200500672277667	-0.183083175617073
3	D	26	50	20120529	5	1524	30.2	0.200943250412012	-0.183296792575669
3	D	26	50	20120529	5	1526	30.24	0.200768665747737	-0.183085296937416
3	D	26	50	20120529	5	1528	30.28	0.200558584323047	-0.182800403615276
3	D	26	50	20120529	5	1530	30.32	0.200702904817087	-0.183412687377106
3	D	26	50	20120529	5	1532	30.36	0.200813142764274	-0.184313612127015
3	D	26	50	20120529	5	1534	30.4	0.200808546570196	-0.183568675133035
3	D	26	50	20120529	5	1536	30.44	0.200883994863749	-0.182863901804227
3	D	26	50	20120529	5	1538	30.48	0.201115572334587	-0.183301247348391
3	D	26	50	20120529	5	1540	30.52	0.200761311837213	-0.182952643705266
3	D	26	50	20120529	5	1542	30.56	0.200861155314716	-0.183182311987795
3	D	26	50	20120529	5	1544	30.6	0.200938512796578	-0.183095055010997
3	D	26	50	20120529	5	1546	30.64	0.200551866808625	-0.183133804462606
3	D	26	50	20120529	5	1548	30.68	0.200546139243698	-0.183108419329161
3	D	26	50	20120529	5	1550	30.72	0.200860872472004	-0.182846012002663
3	D	26	50	20120529	5	1552	30.76	0.200670731458543	-0.183094135772181
3	D	26	50	20120529	5	1554	30.8	0.200431729366502	-0.182691084906905
3	D	26	50	20120529	5	1556	30.84	0.200471256635570	-0.183709389382492
3	D	26	50	20120529	5	1558	30.88	0.200947775895412	-0.182797292345439
3	D	26	50	20120529	5	1560	30.92	0.200493389077821	-0.183101772525418
3	D	26	50	20120529	5	1562	30.96	0.200453649676719	-0.182850183932672
3	D	26	50	20120529	5	1564	31	0.200513683042441	-0.183432203524266
3	D	26	50	20120529	5	1566	31.04	0.200384423922840	-0.183255992514395
3	D	26	50	20120529	5	1568	31.08	0.200741583558018	-0.183009141537082
3	D	26	50	20120529	5	1570	31.12	0.200573362854773	-0.182689458561308
3	D	26	50	20120529	5	1572	31.16	0.200492469839006	-0.183287953740904
3	D	26	50	20120529	5	1574	31.2	0.200924158528920	-0.183530844920242
3	D	26	50	20120529	5	1576	31.24	0.200750634524817	-0.183885388260329
3	D	26	50	20120529	5	1578	31.28	0.200454710336890	-0.183007515191486
3	D	26	50	20120529	5	1580	31.32	0.200717895480848	-0.182826354434146
3	D	26	50	20120529	5	1582	31.36	0.200405424994242	-0.183755422033947
3	D	26	50	20120529	5	1584	31.4	0.200694207403678	-0.183712712784363
3	D	26	50	20120529	5	1586	31.44	0.200463761303689	-0.183929016748728
3	D	26	50	20120529	5	1588	31.48	0.200743634167683	-0.184210586668996
3	D	26	50	20120529	5	1590	31.52	0.200456902367912	-0.183698287806027
3	D	26	50	20120529	5	1592	31.56	0.200591181945659	-0.182824374535158
3	D	26	50	20120529	5	1594	31.6	0.200334855737479	-0.183445567842431
3	D	26	50	20120529	5	1596	31.64	0.200622365354710	-0.184078711254305
3	D	26	50	20120529	5	1598	31.68	0.200796455044238	-0.183370048838200
3	D	26	50	20120529	5	1600	31.72	0.200610698092820	-0.184023910478763
3	D	26	50	20120529	5	1602	31.76	0.200883004914255	-0.183993434176494
3	D	26	50	20120529	5	1604	31.8	0.200500601566989	-0.183264265663735
3	D	26	50	20120529	5	1606	31.84	0.200760039045007	-0.183354138935623
3	D	26	50	20120529	5	1608	31.88	0.200760887573144	-0.182699923741670
3	D	26	50	20120529	5	1610	31.92	0.200830254748378	-0.183548381168415
3	D	26	50	20120529	5	1612	31.96	0.200580292501229	-0.183245385912677
3	D	26	50	20120529	5	1614	32	0.200408819106791	-0.183590807575287
3	D	26	50	20120529	5	1616	32.04	0.200722138121535	-0.183314258113164
3	D	26	50	20120529	5	1618	32.08	0.200651073890026	-0.184290419024592
3	D	26	50	20120529	5	1620	32.12	0.200906692991425	-0.183855194800772
3	D	26	50	20120529	5	1622	32.16	0.200490560650696	-0.183233294386719
3	D	26	50	20120529	5	1624	32.2	0.200597263063977	-0.182990827471450
3	D	26	50	20120529	5	1626	32.24	0.200780545141661	-0.183460912059583
3	D	26	50	20120529	5	1628	32.28	0.200508026188192	-0.183474629931138
3	D	26	50	20120529	5	1630	32.32	0.200856559120639	-0.183377827012793
3	D	26	50	20120529	5	1632	32.36	0.200740310765811	-0.183225374790769
3	D	26	50	20120529	5	1634	32.4	0.200638133835930	-0.183150775025354
3	D	26	50	20120529	5	1636	32.44	0.200418011494947	-0.183088054653863
3	D	26	50	20120529	5	1638	32.48	0.200732956855287	-0.183357179494782
3	D	26	50	20120529	5	1640	32.52	0.200539845993345	-0.183602616258532
3	D	26	50	20120529	5	1642	32.56	0.200774817576733	-0.183666043736805
3	D	26	50	20120529	5	1644	32.6	0.200425506826827	-0.183625031543496
3	D	26	50	20120529	5	1646	32.64	0.200443820892460	-0.183032546771540
3	D	26	50	20120529	5	1648	32.68	0.200569332346121	-0.183140380555671
3	D	26	50	20120529	5	1650	32.72	0.200696894409447	-0.183193837828328
3	D	26	50	20120529	5	1652	32.76	0.200321986394062	-0.183198221890372
3	D	26	50	20120529	5	1654	32.8	0.200589272757350	-0.183448537690912
3	D	26	50	20120529	5	1656	32.84	0.200392343518790	-0.183300398820253
3	D	26	50	20120529	5	1658	32.88	0.200752473002448	-0.183148158730264
3	D	26	50	20120529	5	1660	32.92	0.200671367854646	-0.183401797932675
3	D	26	50	20120529	5	1662	32.96	0.200444881552632	-0.183612727885503
3	D	26	50	20120529	5	1664	33	0.200644285664926	-0.183072498304677
3	D	26	50	20120529	5	1666	33.04	0.200536522591474	-0.183420677683733
3	D	26	50	20120529	5	1668	33.08	0.200549462645569	-0.183873013891658
3	D	26	50	20120529	5	1670	33.12	0.200485257349838	-0.183611950068044
3	D	26	50	20120529	5	1672	33.16	0.200954846963223	-0.183378534119574
3	D	26	50	20120529	5	1674	33.2	0.200785141335739	-0.183672690540548
3	D	26	50	20120529	5	1676	33.24	0.200407334182551	-0.183214697478373
3	D	26	50	20120529	5	1678	33.28	0.200335987108329	-0.182907035317879
3	D	26	50	20120529	5	1680	33.32	0.200313218269975	-0.183313056031636
3	D	26	50	20120529	5	1682	33.36	0.200456760946556	-0.183079003687064
3	D	26	50	20120529	5	1684	33.4	0.200675893338045	-0.182951795177128
3	D	26	50	20120529	5	1686	33.44	0.200420274236646	-0.182750623297881
3	D	26	50	20120529	5	1688	33.48	0.200810102205115	-0.183148512283654
3	D	26	50	20120529	5	1690	33.52	0.200671862829393	-0.183012394228276
3	D	26	50	20120529	5	1692	33.56	0.200512410250235	-0.183181746302370
3	D	26	50	20120529	5	1694	33.6	0.200926279849264	-0.183622061695015
3	D	26	50	20120529	5	1696	33.64	0.200838032922971	-0.183824859919859
3	D	26	50	20120529	5	1698	33.68	0.200775878236905	-0.183372240869222
3	D	26	50	20120529	5	1700	33.72	0.200591323367015	-0.183316379433508
3	D	26	50	20120529	5	1702	33.76	0.200865822219472	-0.183184716150851
3	D	26	50	20120529	5	1704	33.8	0.200606596873489	-0.183025334282372
3	D	26	50	20120529	5	1706	33.84	0.200220799413674	-0.182918985422481
3	D	26	50	20120529	5	1708	33.88	0.200266337090382	-0.182575048684112
3	D	26	50	20120529	5	1710	33.92	0.200404010780679	-0.182908308110085
3	D	26	50	20120529	5	1712	33.96	0.200562261278309	-0.183365240512088
3	D	26	50	20120529	5	1714	34	0.200557028688128	-0.183254507590154
3	D	26	50	20120529	5	1716	34.04	0.200504773496998	-0.182801888539517
3	D	26	50	20120529	5	1718	34.08	0.200782807883361	-0.183057012666169
3	D	26	50	20120529	5	1720	34.12	0.200484338111022	-0.182611606104699
3	D	26	50	20120529	5	1722	34.16	0.200788818291001	-0.183471023686554
3	D	26	50	20120529	5	1724	34.2	0.200440285358554	-0.183180332088808
3	D	26	50	20120529	5	1726	34.24	0.200673559885667	-0.183529713549392
3	D	26	50	20120529	5	1728	34.28	0.200758695542122	-0.183130622482090
3	D	26	50	20120529	5	1730	34.32	0.200434699214983	-0.183357038073426
3	D	26	50	20120529	5	1732	34.36	0.200727441422394	-0.183140663398383
3	D	26	50	20120529	5	1734	34.4	0.200458882266899	-0.182992029552978
3	D	26	50	20120529	5	1736	34.44	0.200724118020522	-0.182871043582717
3	D	26	50	20120529	5	1738	34.48	0.200554624525072	-0.183681175821922
3	D	26	50	20120529	5	1740	34.52	0.200785707021164	-0.183287458766157
3	D	26	50	20120529	5	1742	34.56	0.200530653605190	-0.183435031951391
3	D	26	50	20120529	5	1744	34.6	0.200747240412267	-0.183431991392232
3	D	26	50	20120529	5	1746	34.64	0.200416314438672	-0.183359866500551
3	D	26	50	20120529	5	1748	34.68	0.200609496011292	-0.183258608809485
3	D	26	50	20120529	5	1750	34.72	0.200806778803243	-0.183150421471964
3	D	26	50	20120529	5	1752	34.76	0.200505622025136	-0.183256416778463
3	D	26	50	20120529	5	1754	34.8	0.200757917724663	-0.183521723242765
3	D	26	50	20120529	5	1756	34.84	0.200523865380090	-0.183779817217898
3	D	26	50	20120529	5	1758	34.88	0.200733168987322	-0.183719006034716
3	D	26	50	20120529	5	1760	34.92	0.200237982108457	-0.183166260663862
3	D	26	50	20120529	5	1762	34.96	0.200376362905535	-0.183323450501320
3	D	26	50	20120529	5	1764	35	0.200425294694793	-0.183739794974083
3	D	26	50	20120529	5	1766	35.04	0.200365685593139	-0.183205434379540
3	D	26	50	20120529	5	1768	35.08	0.200526693807215	-0.183437577535803
3	D	26	50	20120529	5	1770	35.12	0.200650437493923	-0.183479296835893
3	D	26	50	20120529	5	1772	35.16	0.200774251891308	-0.183520945425305
3	D	26	50	20120529	5	1774	35.2	0.200364200668898	-0.183535016850251
3	D	26	50	20120529	5	1776	35.24	0.200591111234981	-0.183678630237510
3	D	26	50	20120529	5	1778	35.28	0.200800061288822	-0.183236334945878
3	D	26	50	20120529	5	1780	35.32	0.200460508612496	-0.183522147506833
3	D	26	50	20120529	5	1782	35.36	0.200563604781193	-0.183000444123674
3	D	26	50	20120529	5	1784	35.4	0.200865822219472	-0.183716460450303
3	D	26	50	20120529	5	1786	35.44	0.200543452237929	-0.182792908283396
3	D	26	50	20120529	5	1788	35.48	0.200478115571348	-0.183332006493372
3	D	26	50	20120529	5	1790	35.52	0.200546987771835	-0.183516278520549
3	D	26	50	20120529	5	1792	35.56	0.200839376425856	-0.183185706100345
3	D	26	50	20120529	5	1794	35.6	0.200578312602242	-0.182810373820891
3	D	26	50	20120529	5	1796	35.64	0.200367806913482	-0.183306550649250
3	D	26	50	20120529	5	1798	35.68	0.200529946498409	-0.183325430400307
3	D	26	50	20120529	5	1800	35.72	0.200674125571092	-0.183445709263787
3	D	26	50	20120529	5	1802	35.76	0.200861791710819	-0.183504116283913
3	D	26	50	20120529	5	1804	35.8	0.200551442544557	-0.183632031900630
3	D	26	50	20120529	5	1806	35.84	0.200487166538147	-0.182794039654246
3	D	26	50	20120529	5	1808	35.88	0.200467367548274	-0.183190019451710
3	D	26	50	20120529	5	1810	35.92	0.200588141386500	-0.182857113579127
3	D	26	50	20120529	5	1812	35.96	0.200804021086796	-0.183213990371592
3	D	26	50	20120529	5	1814	36	0.200543593659285	-0.183200060368003
3	D	26	50	20120529	5	1816	36.04	0.200295752732480	-0.183628920630792
3	D	26	50	20120529	5	1818	36.08	0.200047416830927	-0.182454557688598
3	D	26	50	20120529	5	1820	36.12	0.200407404893229	-0.182648941342746
3	D	26	50	20120529	5	1822	36.16	0.200384565344197	-0.182963108885627
3	D	26	50	20120529	5	1824	36.2	0.200362008637877	-0.183367503253788
3	D	26	50	20120529	5	1826	36.24	0.200170736253566	-0.183145825277886
3	D	26	50	20120529	5	1828	36.28	0.200585737223444	-0.182798706559001
3	D	26	50	20120529	5	1830	36.32	0.200578029759529	-0.183060972464143
3	D	26	50	20120529	5	1832	36.36	0.200509864665823	-0.182562037919338
3	D	26	50	20120529	5	1834	36.4	0.200518632789910	-0.182710247500675
3	D	26	50	20120529	5	1836	36.44	0.200694843799781	-0.183351451929855
3	D	26	50	20120529	5	1838	36.48	0.200743846299717	-0.183318005779105
3	D	26	50	20120529	5	1840	36.52	0.200259760997317	-0.183257618859991
3	D	26	50	20120529	5	1842	36.56	0.200395596209983	-0.183601202044970
3	D	26	50	20120529	5	1844	36.6	0.200486883695434	-0.183457588657711
3	D	26	50	20120529	5	1846	36.64	0.200576191281898	-0.183194332803075
3	D	26	50	20120529	5	1848	36.68	0.200852175058595	-0.183366654725650
3	D	26	50	20120529	5	1850	36.72	0.200589272757350	-0.183505106233407
3	D	26	50	20120529	5	1852	36.76	0.200693076032828	-0.183657275612718
3	D	26	50	20120529	5	1854	36.8	0.200665145314971	-0.183009212247761
3	D	26	50	20120529	5	1856	36.84	0.200729138478669	-0.183038557179180
3	D	26	50	20120529	5	1858	36.88	0.200259407443927	-0.183040183524777
3	D	26	50	20120529	5	1860	36.92	0.200401535906945	-0.183135642940237
3	D	26	50	20120529	5	1862	36.96	0.200569473767477	-0.183270346782053
3	D	26	50	20120529	5	1864	37	0.200675751916689	-0.183055174188538
3	D	26	50	20120529	5	1866	37.04	0.200257639676974	-0.182753451725005
3	D	26	50	20120529	5	1868	37.08	0.200529310102305	-0.183434961240713
3	D	26	50	20120529	5	1870	37.12	0.200687772731969	-0.183546613401462
3	D	26	50	20120529	5	1872	37.16	0.200812294236136	-0.183747361016641
3	D	26	50	20120529	5	1874	37.2	0.200455629575706	-0.183201757424278
3	D	26	50	20120529	5	1876	37.24	0.200736138835803	-0.183560472694374
3	D	26	50	20120529	5	1878	37.28	0.200219243778755	-0.182449607941130
3	D	26	50	20120529	5	1880	37.32	0.200452942569937	-0.183440618094962
3	D	26	50	20120529	5	1882	37.36	0.200669812219727	-0.183496691662711
3	D	26	50	20120529	5	1884	37.4	0.200380393414188	-0.183664488101886
3	D	26	50	20120529	5	1886	37.44	0.200514531570579	-0.183213566107523
3	D	26	50	20120529	5	1888	37.48	0.200634456880668	-0.183506591157647
3	D	26	50	20120529	5	1890	37.52	0.200721289593398	-0.183375917824484
3	D	26	50	20120529	5	1892	37.56	0.200274327397010	-0.183217596616176
3	D	26	50	20120529	5	1894	37.6	0.200376504326891	-0.183259669469657
3	D	26	50	20120529	5	1896	37.64	0.200344825943094	-0.182915167045863
3	D	26	50	20120529	5	1898	37.68	0.200425365405471	-0.183203737323265
3	D	26	50	20120529	5	1900	37.72	0.200625405913869	-0.183375634981771
3	D	26	50	20120529	5	1902	37.76	0.200824668604807	-0.183546896244175
3	D	26	50	20120529	5	1904	37.8	0.200488297908997	-0.183787100417744
3	D	26	50	20120529	5	1906	37.84	0.200634810434058	-0.183533107661942
3	D	26	50	20120529	5	1908	37.88	0.200792848799654	-0.183229405299422
3	D	26	50	20120529	5	1910	37.92	0.200259053890536	-0.183133875173284
3	D	26	50	20120529	5	1912	37.96	0.200159917519814	-0.183085933333519
3	D	26	50	20120529	5	1914	38	0.200695197353172	-0.183184221176104
3	D	26	50	20120529	5	1916	38.04	0.200639123785424	-0.182772190054707
3	D	26	50	20120529	5	1918	38.08	0.200685156436879	-0.182979301630916
3	D	26	50	20120529	5	1920	38.12	0.199967938028721	-0.182900317803458
3	D	26	50	20120529	5	1922	38.16	0.200230416065898	-0.182906540343132
3	D	26	50	20120529	5	1924	38.2	0.200703824055902	-0.183003060418764
3	D	26	50	20120529	5	1926	38.24	0.200699439993859	-0.183684852777184
3	D	26	50	20120529	5	1928	38.28	0.200668115163452	-0.183543643552981
3	D	26	50	20120529	5	1930	38.32	0.200719946090513	-0.183503126334419
3	D	26	50	20120529	5	1932	38.36	0.200248659420853	-0.183280034144955
3	D	26	50	20120529	5	1934	38.4	0.200375372956041	-0.183184433308139
3	D	26	50	20120529	5	1936	38.44	0.200526835228571	-0.183062669520418
3	D	26	50	20120529	5	1938	38.48	0.200679004607883	-0.182941612839479
3	D	26	50	20120529	5	1940	38.52	0.200138350762987	-0.183115985371720
3	D	26	50	20120529	5	1942	38.56	0.200523299694665	-0.182467992717440
3	D	26	50	20120529	5	1944	38.6	0.200613455809267	-0.183712854205719
3	D	26	50	20120529	5	1946	38.64	0.200556109449312	-0.183316238012152
3	D	26	50	20120529	5	1948	38.68	0.200612395149095	-0.183548451879093
3	D	26	50	20120529	5	1950	38.72	0.200619607638263	-0.183440830226997
3	D	26	50	20120529	5	1952	38.76	0.200566150365605	-0.183188817370182
3	D	26	50	20120529	5	1954	38.8	0.200497631718508	-0.183042375555798
3	D	26	50	20120529	5	1956	38.84	0.200444740131276	-0.182849193983178
3	D	26	50	20120529	5	1958	38.88	0.200441982414829	-0.183447335609384
3	D	26	50	20120529	5	1960	38.92	0.200346947263437	-0.183369836706166
3	D	26	50	20120529	5	1962	38.96	0.200252689929505	-0.183292974199051
3	D	26	50	20120529	5	1964	39	0.200163594475076	-0.183350956955108
3	D	26	50	20120529	5	1966	39.04	0.200544300766067	-0.182898125772436
3	D	26	50	20120529	5	1968	39.08	0.200478256992704	-0.183054679213791
3	D	26	50	20120529	5	1970	39.12	0.200415890174603	-0.182721066234427
3	D	26	50	20120529	5	1972	39.16	0.200625618045903	-0.183464518304167
3	D	26	50	20120529	5	1974	39.2	0.200738048024112	-0.183403000014203
3	D	26	50	20120529	5	1976	39.24	0.200416950834775	-0.183732582484914
3	D	26	50	20120529	5	1978	39.28	0.200415183067822	-0.183196949098166
3	D	26	50	20120529	5	1980	39.32	0.200291085827724	-0.182766674621814
3	D	26	50	20120529	5	1982	39.36	0.200194212198701	-0.183437718957160
3	D	26	50	20120529	5	1984	39.4	0.200594929611600	-0.183534804718217
3	D	26	50	20120529	5	1986	39.44	0.200801899766453	-0.183609263062275
3	D	26	50	20120529	5	1988	39.48	0.200503642126148	-0.183350320559005
3	D	26	50	20120529	5	1990	39.52	0.200569332346121	-0.182726015981895
3	D	26	50	20120529	5	1992	39.56	0.200651639575451	-0.183036860122905
3	D	26	50	20120529	5	1994	39.6	0.200564382598652	-0.182571159596815
3	D	26	50	20120529	5	1996	39.64	0.200592879001934	-0.182955613553747
3	D	26	50	20120529	5	1998	39.68	0.200647043381373	-0.183105095927289
3	D	26	50	20120529	5	2000	39.72	0.200684873594166	-0.183106863694242
3	D	26	50	20120529	5	2002	39.76	0.200235295102688	-0.183092580137262
3	D	26	50	20120529	5	2004	39.8	0.200360594424314	-0.183665902315449
3	D	26	50	20120529	5	2006	39.84	0.200351472746837	-0.183390767066889
3	D	26	50	20120529	5	2008	39.88	0.200325168374577	-0.183480711049456
3	D	26	50	20120529	5	2010	39.92	0.200283661206521	-0.183379382647712
3	D	26	50	20120529	5	2012	39.96	0.200316329539812	-0.183266104141366
3	D	26	50	20120529	5	2014	40	0.200438022616854	-0.183123197860888
3	D	26	50	20120529	5	2016	40.04	0.200523653248056	-0.182867861602201
3	D	26	50	20120529	5	2018	40.08	0.200629153579809	-0.183277135007152
3	D	26	50	20120529	5	2020	40.12	0.200541189496229	-0.182810727374282
3	D	26	50	20120529	5	2022	40.16	0.200518491368553	-0.183119096641557
3	D	26	50	20120529	5	2024	40.2	0.200498550957324	-0.183168735537596
3	D	26	50	20120529	5	2026	40.24	0.200590686970912	-0.183547532640278
3	D	26	50	20120529	5	2028	40.28	0.200600091491102	-0.183074266071630
3	D	26	50	20120529	5	2030	40.32	0.200665923132431	-0.183436941139700
3	D	26	50	20120529	5	2032	40.36	0.200538431779783	-0.183366442593616
3	D	26	50	20120529	5	2034	40.4	0.200331249492895	-0.183085721201485
3	D	26	50	20120529	5	2036	40.44	0.200377989251132	-0.183070094141621
3	D	26	50	20120529	5	2038	40.48	0.200506541263951	-0.183085791912163
3	D	26	50	20120529	5	2040	40.52	0.200625193781834	-0.183606363924473
3	D	26	50	20120529	5	2042	40.56	0.200801334081028	-0.183571644981516
3	D	26	50	20120529	5	2044	40.6	0.200403515805932	-0.183385393055352
3	D	26	50	20120529	5	2046	40.64	0.200438164038210	-0.182868497998304
3	D	26	50	20120529	5	2048	40.68	0.200519198475334	-0.183141016951774
3	D	26	50	20120529	5	2050	40.72	0.200535179088589	-0.183221202860760
3	D	26	50	20120529	5	2052	40.76	0.200426355354965	-0.183385180923317
3	D	26	50	20120529	5	2054	40.8	0.200356351783627	-0.183586706355956
3	D	26	50	20120529	5	2056	40.84	0.200415748753247	-0.183117187453248
3	D	26	50	20120529	5	2058	40.88	0.200455205311637	-0.183503409177132
3	D	26	50	20120529	5	2060	40.92	0.200412778904766	-0.183272892366465
3	D	26	50	20120529	5	2062	40.96	0.200445447238057	-0.183739441420692
3	D	26	50	20120529	5	2064	41	0.200431658655824	-0.183507156843072
3	D	26	50	20120529	5	2066	41.04	0.200385555293690	-0.183663568863071
3	D	26	50	20120529	5	2068	41.08	0.200231900990138	-0.183100216890499
3	D	26	50	20120529	5	2070	41.12	0.200226597689279	-0.183254012615407
3	D	26	50	20120529	5	2072	41.16	0.200206162303303	-0.183183938333392
3	D	26	50	20120529	5	2074	41.2	0.200147967415212	-0.183075256021123
3	D	26	50	20120529	5	2076	41.24	0.200612183017061	-0.183312490346211
3	D	26	50	20120529	5	2078	41.28	0.200615577129610	-0.183596181586824
3	D	26	50	20120529	5	2080	41.32	0.200741583558018	-0.183661093989336
3	D	26	50	20120529	5	2082	41.36	0.200249578659668	-0.183462962669248
3	D	26	50	20120529	5	2084	41.4	0.200067074399444	-0.183064225155337
3	D	26	50	20120529	5	2086	41.44	0.200383999658772	-0.183045698957670
3	D	26	50	20120529	5	2088	41.48	0.200389373670309	-0.183719147456072
3	D	26	50	20120529	5	2090	41.52	0.200546209954376	-0.183770200565674
3	D	26	50	20120529	5	2092	41.56	0.200677873237033	-0.183581968740522
3	D	26	50	20120529	5	2094	41.6	0.200763008893488	-0.183182877673220
3	D	26	50	20120529	5	2096	41.64	0.200372756660951	-0.183369483152775
3	D	26	50	20120529	5	2098	41.68	0.200488934305100	-0.183159967413510
3	D	26	50	20120529	5	2100	41.72	0.200569403056799	-0.182882922976641
3	D	26	50	20120529	5	2102	41.76	0.200676105470080	-0.183593636002411
3	D	26	50	20120529	5	2104	41.8	0.200708773803371	-0.183681175821922
3	D	26	50	20120529	5	2106	41.84	0.200680913796192	-0.183089610288781
3	D	26	50	20120529	5	2108	41.88	0.200729633453416	-0.183210596259042
3	D	26	50	20120529	5	2110	41.92	0.200267892725301	-0.183569099397104
3	D	26	50	20120529	5	2112	41.96	0.200135522335863	-0.182840213727057
3	D	26	50	20120529	5	2114	42	0.200606243320099	-0.183268932568490
3	D	26	50	20120529	5	2116	42.04	0.200467155416239	-0.182958300559515
3	D	26	50	20120529	5	2118	42.08	0.200374312295869	-0.183365099090732
3	D	26	50	20120529	5	2120	42.12	0.200308480654541	-0.183603464786670
3	D	26	50	20120529	5	2122	42.16	0.200255306224596	-0.183107924354414
3	D	26	50	20120529	5	2124	42.2	0.200279065012444	-0.182883347240709
3	D	26	50	20120529	5	2126	42.24	0.200367241228057	-0.182694761862167
3	D	26	50	20120529	5	2128	42.28	0.200380676256900	-0.183502984913063
3	D	26	50	20120529	5	2130	42.32	0.200257710387652	-0.183418061388643
3	D	26	50	20120529	5	2132	42.36	0.200327148273564	-0.183388221482477
3	D	26	50	20120529	5	2134	42.4	0.200501237963092	-0.183471518661300
3	D	26	50	20120529	5	2136	42.44	0.200697247962837	-0.183715329079453
3	D	26	50	20120529	5	2138	42.48	0.200691025423163	-0.183411838848968
3	D	26	50	20120529	5	2140	42.52	0.200423456217162	-0.183636981648098
3	D	26	50	20120529	5	2142	42.56	0.200135593046541	-0.182555886090342
3	D	26	50	20120529	5	2144	42.6	0.200245760283050	-0.182964735231224
3	D	26	50	20120529	5	2146	42.64	0.200409596924251	-0.182909793034326
3	D	26	50	20120529	5	2148	42.68	0.200719521826445	-0.183702954710783
3	D	26	50	20120529	5	2150	42.72	0.200260397393420	-0.182808676764616
3	D	26	50	20120529	5	2152	42.76	0.200461427851312	-0.183246870836917
3	D	26	50	20120529	5	2154	42.8	0.200604263421111	-0.183094135772181
3	D	26	50	20120529	5	2156	42.84	0.200491833442903	-0.182903924048042
3	D	26	50	20120529	5	2158	42.88	0.200669317244980	-0.183444860735650
3	D	26	50	20120529	5	2160	42.92	0.200226102714533	-0.183397343159954
3	D	26	50	20120529	5	2162	42.96	0.200827497031932	-0.183334764209819
3	D	26	50	20120529	5	2164	43	0.200319299388293	-0.183169796197768
3	D	26	50	20120529	5	2166	43.04	0.200286348212290	-0.182593221328389
3	D	26	50	20120529	5	2168	43.08	0.200441133886691	-0.182968765739877
3	D	26	50	20120529	5	2170	43.12	0.200601717836699	-0.182638476162384
3	D	26	50	20120529	5	2172	43.16	0.200289176639414	-0.182327349178662
3	D	26	50	20120529	5	2174	43.2	0.200721643146788	-0.182921601717572
3	D	26	50	20120529	5	2176	43.24	0.200649235412395	-0.182934612482345
3	D	26	50	20120529	5	2178	43.28	0.200560776354068	-0.182898620747183
3	D	26	50	20120529	5	2180	43.32	0.200582625953607	-0.183070518405689
3	D	26	50	20120529	5	2182	43.36	0.200647043381373	-0.182697802421326
3	D	26	50	20120529	5	2184	43.4	0.200714006393551	-0.182899539985999
3	D	26	50	20120529	5	2186	43.44	0.200621163273182	-0.182829748546695
3	D	26	50	20120529	5	2188	43.48	0.200353381935146	-0.182796302395945
3	D	26	50	20120529	5	2190	43.52	0.200625052360478	-0.182881013788331
3	D	26	50	20120529	5	2192	43.56	0.200284792577371	-0.182907318160592
3	D	26	50	20120529	5	2194	43.6	0.200459306530968	-0.183174038838455
3	D	26	50	20120529	5	2196	43.64	0.200541967313689	-0.182783079499137
3	D	26	50	20120529	5	2198	43.68	0.200782949304717	-0.183127581922931
3	D	26	50	20120529	5	2200	43.72	0.200604687685180	-0.182738743903957
3	D	26	50	20120529	5	2202	43.76	0.200429961599549	-0.182871043582717
3	D	26	50	20120529	5	2204	43.8	0.200789737529816	-0.183031698243402
3	D	26	50	20120529	5	2206	43.84	0.200638416678643	-0.183287670898192
3	D	26	50	20120529	5	2208	43.88	0.200323542028980	-0.182457032562332
3	D	26	50	20120529	5	2210	43.92	0.200521178374322	-0.182929733445555
3	D	26	50	20120529	5	2212	43.96	0.200553634575578	-0.183037284386974
3	D	26	50	20120529	5	2214	44	0.200626254442006	-0.182629495906263
3	D	26	50	20120529	5	2216	44.04	0.200413910275616	-0.182697590289292
3	D	26	50	20120529	5	2218	44.08	0.200175615290356	-0.182785978636940
3	D	26	50	20120529	5	2220	44.12	0.200054205056026	-0.182946986851016
3	D	26	50	20120529	5	2222	44.16	0.200452306173834	-0.182985877723981
3	D	26	50	20120529	5	2224	44.2	0.200331603046286	-0.183147593044839
3	D	26	50	20120529	5	2226	44.24	0.200210899918737	-0.182719581310187
3	D	26	50	20120529	5	2228	44.28	0.200230416065898	-0.182775018481832
3	D	26	50	20120529	5	2230	44.32	0.200312511163194	-0.183086074754876
3	D	26	50	20120529	5	2232	44.36	0.200166776455591	-0.182889569780384
3	D	26	50	20120529	5	2234	44.4	0.199974301989752	-0.183039617839352
3	D	26	50	20120529	5	2236	44.44	0.200668044452774	-0.183317440093680
3	D	26	50	20120529	5	2238	44.48	0.200459447952324	-0.182951865887806
3	D	26	50	20120529	5	2240	44.52	0.200749078889898	-0.183135996493627
3	D	26	50	20120529	5	2242	44.56	0.200336906347145	-0.182436597176356
3	D	26	50	20120529	5	2244	44.6	0.200394606260489	-0.182847001952156
3	D	26	50	20120529	5	2246	44.64	0.200397222555580	-0.182833071948567
3	D	26	50	20120529	5	2248	44.68	0.200339522642235	-0.182781877417609
3	D	26	50	20120529	5	2250	44.72	0.200577959048851	-0.182674962872294
3	D	26	50	20120529	5	2252	44.76	0.200208283623647	-0.182452082814864
3	D	26	50	20120529	5	2254	44.8	0.200339876195626	-0.182965371627327
3	D	26	50	20120529	5	2256	44.84	0.200393969864386	-0.182765613961642
3	D	26	50	20120529	5	2258	44.88	0.200627315102178	-0.182959361219687
3	D	26	50	20120529	5	2260	44.92	0.200419849972578	-0.183660386882555
3	D	26	50	20120529	5	2262	44.96	0.200532067818752	-0.182992383106368
3	D	26	50	20120529	5	2264	45	0.200583191639032	-0.182705085621172
3	D	26	50	20120529	5	2266	45.04	0.200698450044365	-0.182940552179307
3	D	26	50	20120529	5	2268	45.08	0.200176463818493	-0.183075043889089
3	D	26	50	20120529	5	2270	45.12	0.200149735182165	-0.183175311630661
3	D	26	50	20120529	5	2272	45.16	0.200579373262413	-0.182590110058551
3	D	26	50	20120529	5	2274	45.2	0.200551937519303	-0.182689670693342
3	D	26	50	20120529	5	2276	45.24	0.200525279593653	-0.182789867724237
3	D	26	50	20120529	5	2278	45.28	0.200574847779014	-0.183004757475039
3	D	26	50	20120529	5	2280	45.32	0.200653265921047	-0.183129986085987
3	D	26	50	20120529	5	2282	45.36	0.200757988435341	-0.182605242143669
3	D	26	50	20120529	5	2284	45.4	0.200586656462260	-0.182902439123801
3	D	26	50	20120529	5	2286	45.44	0.200440992465335	-0.182995777218918
3	D	26	50	20120529	5	2288	45.48	0.200776443922330	-0.183030849715265
3	D	26	50	20120529	5	2290	45.52	0.200597263063977	-0.182955472132390
3	D	26	50	20120529	5	2292	45.56	0.200369503969757	-0.182784423002021
3	D	26	50	20120529	5	2294	45.6	0.200533764875027	-0.182399544781022
3	D	26	50	20120529	5	2296	45.64	0.200260680236133	-0.182805565494779
3	D	26	50	20120529	5	2298	45.68	0.200488015066284	-0.182636213420685
3	D	26	50	20120529	5	2300	45.72	0.200844184751968	-0.182499246837169
3	D	26	50	20120529	5	2302	45.76	0.201016082410474	-0.183031627532724
3	D	26	50	20120529	5	2304	45.8	0.200910440657365	-0.183134440858709
3	D	26	50	20120529	5	2306	45.84	0.200670519326508	-0.182784635134056
3	D	26	50	20120529	5	2308	45.88	0.201150079145509	-0.182538420552847
3	D	26	50	20120529	5	2310	45.92	0.201006536468928	-0.183522006085477
3	D	26	50	20120529	5	2312	45.96	0.200772625545712	-0.182856477183024
3	D	26	50	20120529	5	2314	46	0.200769514275875	-0.183486085060993
3	D	26	50	20120529	5	2316	46.04	0.200833790282284	-0.183747078173929
3	D	26	50	20120529	5	2318	46.08	0.200846376782989	-0.183331440807947
3	D	26	50	20120529	5	2320	46.12	0.200717117663389	-0.183104318109830
3	D	26	50	20120529	5	2322	46.16	0.200825941397013	-0.183098731966259
3	D	26	50	20120529	5	2324	46.2	0.200991262962455	-0.183286963791411
3	D	26	50	20120529	5	2326	46.24	0.201048538611731	-0.183273528762568
3	D	26	50	20120529	5	2328	46.28	0.200350129243953	-0.183547674061634
3	D	26	50	20120529	5	2330	46.32	0.200551583965913	-0.183231668041122
3	D	26	50	20120529	5	2332	46.36	0.200695409485206	-0.183199565393256
3	D	26	50	20120529	5	2334	46.4	0.200342280358682	-0.183179342139314
3	D	26	50	20120529	5	2336	46.44	0.200557311530840	-0.184392666665152
3	D	26	50	20120529	5	2338	46.48	0.200162463104226	-0.184330724111120
3	D	26	50	20120529	5	2340	46.52	0.200071458461487	-0.184373645492738
3	D	26	50	20120529	5	2342	46.56	0.199898853696200	-0.183840557690402
3	D	26	50	20120529	5	2344	46.6	0.200142310560962	-0.183905399382236
3	D	26	50	20120529	5	2346	46.64	0.200270579731069	-0.184479994352629
3	D	26	50	20120529	5	2348	46.68	0.200183676307661	-0.184556998281100
3	D	26	50	20120529	5	2350	46.72	0.199661265817721	-0.184653730488766
3	D	26	50	20120529	5	2352	46.76	0.199483852726321	-0.185048932468771
3	D	26	50	20120529	5	2354	46.8	0.199427496315861	-0.185316006700025
3	D	26	50	20120529	5	2356	46.84	0.199421132354830	-0.185497733142790
3	D	26	50	20120529	5	2358	46.88	0.199250648909886	-0.185290621566581
3	D	26	50	20120529	5	2360	46.92	0.199066659725421	-0.185112572079078
3	D	26	50	20120529	5	2362	46.96	0.199323198065636	-0.185379292756942
3	D	26	50	20120529	5	2364	47	0.199021263470069	-0.185333330816165
3	D	26	50	20120529	5	2366	47.04	0.199091479173441	-0.185513430913333
3	D	26	50	20120529	5	2368	47.08	0.198402757168565	-0.185521916194707
3	D	26	50	20120529	5	2370	47.12	0.198525440195101	-0.186247761305595
3	D	26	50	20120529	5	2372	47.16	0.198731137557748	-0.185958625342768
3	D	26	50	20120529	5	2374	47.2	0.198491852622995	-0.185355038994347
3	D	26	50	20120529	5	2376	47.24	0.199098691662609	-0.185564201180222
3	D	26	50	20120529	5	2378	47.28	0.198643527027559	-0.186616163938593
3	D	26	50	20120529	5	2380	47.32	0.199167917416487	-0.187016669219457
3	D	26	50	20120529	5	2382	47.36	0.199303681918475	-0.187255671311498
3	D	26	50	20120529	5	2384	47.4	0.199045870786054	-0.186942140164720
3	D	26	50	20120529	5	2386	47.44	0.199461437441358	-0.186653852730030
3	D	26	50	20120529	5	2388	47.48	0.199266558812462	-0.187181071546083
3	D	26	50	20120529	5	2390	47.52	0.199705672123579	-0.187419366531343
3	D	26	50	20120529	5	2392	47.56	0.199569907621592	-0.186753271943465
3	D	26	50	20120529	5	2394	47.6	0.199604202300479	-0.186505431016659
3	D	26	50	20120529	5	2396	47.64	0.199757149497250	-0.187137372347006
3	D	26	50	20120529	5	2398	47.68	0.199805727733117	-0.187139705799384
3	D	26	50	20120529	5	2400	47.72	0.200011283674408	-0.187390940838739
3	D	26	50	20120529	5	2402	47.76	0.199772776557114	-0.186937897524033
3	D	26	50	20120529	5	2404	47.8	0.199738057614158	-0.187859328370597
3	D	26	50	20120529	5	2406	47.84	0.199765139803877	-0.187898714218309
3	D	26	50	20120529	5	2408	47.88	0.200005768241515	-0.188386405765294
3	D	26	50	20120529	5	2410	47.92	0.200258983179858	-0.187874389745037
3	D	26	50	20120529	5	2412	47.96	0.200417162966809	-0.189083754472900
3	D	26	50	20120529	5	2414	48	0.200741017872593	-0.189537717026422
3	D	26	50	20120529	5	2416	48.04	0.200791788139482	-0.189335625908359
3	D	26	50	20120529	5	2418	48.08	0.200744694827855	-0.189703745698644
3	D	26	50	20120529	5	2420	48.12	0.201375504787351	-0.190092583717619
3	D	26	50	20120529	5	2422	48.16	0.201434760335615	-0.190481633868628
3	D	26	50	20120529	5	2424	48.2	0.201820416374074	-0.190808741465604
3	D	26	50	20120529	5	2426	48.24	0.202088127001431	-0.190908726364464
3	D	26	50	20120529	5	2428	48.28	0.202247721001945	-0.191546748813129
3	D	26	50	20120529	5	2430	48.32	0.202717876300756	-0.192917899572528
3	D	26	50	20120529	5	2432	48.36	0.202663216946570	-0.192614762895433
3	D	26	50	20120529	5	2434	48.4	0.203219073587261	-0.194030319960690
3	D	26	50	20120529	5	2436	48.44	0.203065560705065	-0.193845835801479
3	D	26	50	20120529	5	2438	48.48	0.203178061393952	-0.195061281647660
3	D	26	50	20120529	5	2440	48.52	0.203664480148730	-0.196414754737529
3	D	26	50	20120529	5	2442	48.56	0.204031892832235	-0.197211239815858
3	D	26	50	20120529	5	2444	48.6	0.204069157359603	-0.197620866774199
3	D	26	50	20120529	5	2446	48.64	0.204332837478308	-0.198545126047888
3	D	26	50	20120529	5	2448	48.68	0.204510745544454	-0.198942802901628
3	D	26	50	20120529	5	2450	48.72	0.204293310209240	-0.200052606994700
3	D	26	50	20120529	5	2452	48.76	0.204431549584962	-0.199978007229285
3	D	26	50	20120529	5	2454	48.8	0.204427024101562	-0.200884800965478
3	D	26	50	20120529	5	2456	48.84	0.204113705086818	-0.199969168394520
3	D	26	50	20120529	5	2458	48.88	0.204648489945430	-0.200063708571165
3	D	26	50	20120529	5	2460	48.92	0.205033863141176	-0.200849304205063
3	D	26	50	20120529	5	2462	48.96	0.205218488721744	-0.200544470471693
3	D	26	50	20120529	5	2464	49	0.204961455406783	-0.201562350683211
3	D	26	50	20120529	5	2466	49.04	0.205518938393070	-0.202284730970871
3	D	26	50	20120529	5	2468	49.08	0.206242803604971	-0.202761533073426
3	D	26	50	20120529	5	2470	49.12	0.206483502753287	-0.203406131615155
3	D	26	50	20120529	5	2472	49.16	0.206831964975055	-0.203795888872945
3	D	26	50	20120529	5	2474	49.2	0.207298372607926	-0.204579646029212
3	D	26	50	20120529	5	2476	49.24	0.207331960180033	-0.204485247273924
3	D	26	50	20120529	5	2478	49.28	0.207423389086840	-0.204594636692974
3	D	26	50	20120529	5	2480	49.32	0.207919622483741	-0.205921324577971
3	D	26	50	20120529	5	2482	49.36	0.208594499337841	-0.205775363596199
3	D	26	50	20120529	5	2484	49.4	0.208533476022625	-0.206205496651195
3	D	26	50	20120529	5	2486	49.44	0.208839441126844	-0.205671843163433
3	D	26	50	20120529	5	2488	49.48	0.208711384088771	-0.205214415786684
3	D	26	50	20120529	5	2490	49.52	0.209449815700364	-0.205699278906543
3	D	26	50	20120529	5	2492	49.56	0.210611662852532	-0.206682793728496
3	D	26	50	20120529	5	2494	49.6	0.210651048700244	-0.206557140853479
3	D	26	50	20120529	5	2496	49.64	0.211006157725756	-0.207043488897579
3	D	26	50	20120529	5	2498	49.68	0.210963519186850	-0.206903693886938
3	D	26	50	20120529	5	2500	49.72	0.211632230069818	-0.206909562873222
3	D	26	50	20120529	5	2502	49.76	0.211304556787417	-0.206446690774257
3	D	26	50	20120529	5	2504	49.8	0.211105789071225	-0.206956585474171
3	D	26	50	20120529	5	2506	49.84	0.211759580001110	-0.207192334875019
3	D	26	50	20120529	5	2508	49.88	0.211067605305041	-0.205727633888469
3	D	26	50	20120529	5	2510	49.92	0.211261635405799	-0.206756898519164
3	D	26	50	20120529	5	2512	49.96	0.210722254353110	-0.205887722863729
3	D	26	50	20120529	5	2514	50	0.210396065994948	-0.205839144627862
3	D	26	50	20120529	5	2516	50.04	0.210570933501936	-0.205801455836425
3	D	26	50	20120529	5	2518	50.08	0.210452351694731	-0.206040245796431
3	D	26	50	20120529	5	2520	50.12	0.209882070075704	-0.205624820562484
3	D	26	50	20120529	5	2522	50.16	0.210010834220558	-0.206214476907316
3	D	26	50	20120529	5	2524	50.2	0.210169650403612	-0.206010405890265
3	D	26	50	20120529	5	2526	50.24	0.210064008650503	-0.205442881987685
3	D	26	50	20120529	5	2528	50.28	0.209645189304006	-0.205163079834369
3	D	26	50	20120529	5	2530	50.32	0.209462048647679	-0.205240154473519
3	D	26	50	20120529	5	2532	50.36	0.209290787385275	-0.204678853110613
3	D	26	50	20120529	5	2534	50.4	0.209477322154153	-0.204762433132149
3	D	26	50	20120529	5	2536	50.44	0.209272614740999	-0.204493379001908
3	D	26	50	20120529	5	2538	50.48	0.209013601527050	-0.204067912851668
3	D	26	50	20120529	5	2540	50.52	0.209315394701261	-0.203746320687584
3	D	26	50	20120529	5	2542	50.56	0.209053553060187	-0.203042254465557
3	D	26	50	20120529	5	2544	50.6	0.209046976967122	-0.202978119880503
3	D	26	50	20120529	5	2546	50.64	0.208526051401422	-0.202523238088166
3	D	26	50	20120529	5	2548	50.68	0.208475563977246	-0.202296539654117
3	D	26	50	20120529	5	2550	50.72	0.208396438728431	-0.202128177529517
3	D	26	50	20120529	5	2552	50.76	0.208207853349888	-0.201882599344411
3	D	26	50	20120529	5	2554	50.8	0.207664724631259	-0.201312741989452
3	D	26	50	20120529	5	2556	50.84	0.207265209299889	-0.200694023555914
3	D	26	50	20120529	5	2558	50.88	0.207244986045947	-0.200776472206601
3	D	26	50	20120529	5	2560	50.92	0.206927424390516	-0.200053172680125
3	D	26	50	20120529	5	2562	50.96	0.206860602799694	-0.200046455165704
3	D	26	50	20120529	5	2564	51	0.205804609532670	-0.199007998146853
3	D	26	50	20120529	5	2566	51.04	0.205939666927876	-0.198608482815483
3	D	26	50	20120529	5	2568	51.08	0.205813519078113	-0.198412189973025
3	D	26	50	20120529	5	2570	51.12	0.205761758861730	-0.198004330781637
3	D	26	50	20120529	5	2572	51.16	0.205375607848524	-0.197899749688699
3	D	26	50	20120529	5	2574	51.2	0.204620134963504	-0.196898769329252
3	D	26	50	20120529	5	2576	51.24	0.204546878700973	-0.197072434754711
3	D	26	50	20120529	5	2578	51.28	0.203885380307173	-0.195674838201696
3	D	26	50	20120529	5	2580	51.32	0.203382061700324	-0.194086534949795
3	D	26	50	20120529	5	2582	51.36	0.202950585142444	-0.194163043903519
3	D	26	50	20120529	5	2584	51.4	0.202651832527393	-0.193087180935944
3	D	26	50	20120529	5	2586	51.44	0.202086995630581	-0.191529283275634
3	D	26	50	20120529	5	2588	51.48	0.201627800486879	-0.190878320772873
3	D	26	50	20120529	5	2590	51.52	0.200522875430597	-0.190047187462267
3	D	26	50	20120529	5	2592	51.56	0.200522309745172	-0.189060632081155
3	D	26	50	20120529	5	2594	51.6	0.199943896398161	-0.188346454232157
3	D	26	50	20120529	5	2596	51.64	0.199696267603390	-0.188413063690944
3	D	26	50	20120529	5	2598	51.68	0.198812313416228	-0.186815073076141
3	D	26	50	20120529	5	2600	51.72	0.198066457183433	-0.186398445760666
3	D	26	50	20120529	5	2602	51.76	0.197704984196890	-0.185123673655543
3	D	26	50	20120529	5	2604	51.8	0.197507065008836	-0.185051478053184
3	D	26	50	20120529	5	2606	51.84	0.196901145208037	-0.184216314233924
3	D	26	50	20120529	5	2608	51.88	0.196764178624521	-0.184192060471329
3	D	26	50	20120529	5	2610	51.92	0.195599998019976	-0.182901166331595
3	D	26	50	20120529	5	2612	51.96	0.194729054597588	-0.182029798645139
3	D	26	50	20120529	5	2614	52	0.194359732725775	-0.181513822826907
3	D	26	50	20120529	5	2616	52.04	0.193481788946253	-0.180157309177879
3	D	26	50	20120529	5	2618	52.08	0.192856635841006	-0.180090911851126
3	D	26	50	20120529	5	2620	52.12	0.192647261523097	-0.179407917411177
3	D	26	50	20120529	5	2622	52.16	0.191618350445793	-0.178171258361560
3	D	26	50	20120529	5	2624	52.2	0.190871857816894	-0.177397471410908
3	D	26	50	20120529	5	2626	52.24	0.190262473192867	-0.176446978475637
3	D	26	50	20120529	5	2628	52.28	0.189809359167483	-0.174966862561257
3	D	26	50	20120529	5	2630	52.32	0.188820046069925	-0.174377913323207
3	D	26	50	20120529	5	2632	52.36	0.188537486200163	-0.173868513598040
3	D	26	50	20120529	5	2634	52.4	0.188285685475382	-0.173698878681233
3	D	26	50	20120529	5	2636	52.44	0.187330313503321	-0.172247259170136
3	D	26	50	20120529	5	2638	52.48	0.187345799141829	-0.171902261771595
3	D	26	50	20120529	5	2640	52.52	0.186446500737516	-0.170691553540847
3	D	26	50	20120529	5	2642	52.56	0.186292280748539	-0.170144323602887
3	D	26	50	20120529	5	2644	52.6	0.185813215904285	-0.169524544509177
3	D	26	50	20120529	5	2646	52.64	0.185515736081440	-0.169055520581216
3	D	26	50	20120529	5	2648	52.68	0.185002093715586	-0.168830943467511
3	D	26	50	20120529	5	2650	52.72	0.184120048716734	-0.167335695468014
3	D	26	50	20120529	5	2652	52.76	0.183872914896709	-0.167442822145364
3	D	26	50	20120529	5	2654	52.8	0.183995739344602	-0.167385051521341
3	D	26	50	20120529	5	2656	52.84	0.184178667868895	-0.167373242838095
3	D	26	50	20120529	5	2658	52.88	0.183918876837487	-0.167251196207662
3	D	26	50	20120529	5	2660	52.92	0.184043539763010	-0.167723331405460
3	D	26	50	20120529	5	2662	52.96	0.183303835359211	-0.166811234368408
3	D	26	50	20120529	5	2664	53	0.182716441756079	-0.166881025807711
3	D	26	50	20120529	5	2666	53.04	0.182296278906698	-0.165795051213165
3	D	26	50	20120529	5	2668	53.08	0.180764897750682	-0.165104702862692
3	D	26	50	20120529	5	2670	53.12	0.180963736177552	-0.164522612560419
3	D	26	50	20120529	5	2672	53.16	0.180431284771318	-0.163687519451838
3	D	26	50	20120529	5	2674	53.2	0.179818011059995	-0.162948804997533
3	D	26	50	20120529	5	2676	53.24	0.179280256352903	-0.162178412159430
3	D	26	50	20120529	5	2678	53.28	0.178728995906290	-0.161381927081101
3	D	26	50	20120529	5	2680	53.32	0.178144077176892	-0.160329186505271
3	D	26	50	20120529	5	2682	53.36	0.177116226759760	-0.159751904529110
3	D	26	50	20120529	5	2684	53.4	0.176939450064463	-0.159601997891499
3	D	26	50	20120529	5	2686	53.44	0.176704690613109	-0.158223139668185
3	D	26	50	20120529	5	2688	53.48	0.176513488939476	-0.157680364502946
3	D	26	50	20120529	5	2690	53.52	0.176157531385827	-0.158597764840857
3	D	26	50	20120529	5	2692	53.56	0.175702225329421	-0.158512841316437
3	D	26	50	20120529	5	2694	53.6	0.174537479039450	-0.157272010336811
3	D	26	50	20120529	5	2696	53.64	0.174660586330055	-0.156935356798288
3	D	26	50	20120529	5	2698	53.68	0.174526518884342	-0.156440099208745
3	D	26	50	20120529	5	2700	53.72	0.173689658008808	-0.156055079566389
3	D	26	50	20120529	5	2702	53.76	0.172580773154551	-0.155113354755204
3	D	26	50	20120529	5	2704	53.8	0.172214421131218	-0.154226713562275
3	D	26	50	20120529	5	2706	53.84	0.171013188131338	-0.152459512294733
3	D	26	50	20120529	5	2708	53.88	0.170276948550767	-0.151729212411124
3	D	26	50	20120529	5	2710	53.92	0.168361396280533	-0.149706179910149
3	D	26	50	20120529	5	2712	53.96	0.168292665501401	-0.150046439693256
3	D	26	50	20120529	5	2714	54	0.167796276541008	-0.149664602031415
3	D	26	50	20120529	5	2716	54.04	0.167625793096064	-0.149976506832597
3	D	26	50	20120529	5	2718	54.08	0.167098715701368	-0.150381961860929
3	D	26	50	20120529	5	2720	54.12	0.166371456376917	-0.150110786410344
3	D	26	50	20120529	5	2722	54.16	0.166187325771097	-0.149924393062823
3	D	26	50	20120529	5	2724	54.2	0.165494856100281	-0.149761263528403
3	D	26	50	20120529	5	2726	54.24	0.165223892781730	-0.150793073743511
3	D	26	50	20120529	5	2728	54.28	0.165113584123865	-0.150848228072443
3	D	26	50	20120529	5	2730	54.32	0.165176728759425	-0.150790740291133
3	D	26	50	20120529	5	2732	54.36	0.165332433672642	-0.150502099303053
3	D	26	50	20120529	5	2734	54.4	0.165261935126558	-0.150455218123460
3	D	26	50	20120529	5	2736	54.44	0.165828964054391	-0.150558526424191
3	D	26	50	20120529	5	2738	54.48	0.165379880537660	-0.150881744933872
3	D	26	50	20120529	5	2740	54.52	0.165437439029648	-0.151225823093597
3	D	26	50	20120529	5	2742	54.56	0.165537918903255	-0.150949980738256
3	D	26	50	20120529	5	2744	54.6	0.165292552850183	-0.150807852275238
3	D	26	50	20120529	5	2746	54.64	0.165530918546121	-0.151051733404069
3	D	26	50	20120529	5	2748	54.68	0.165193911454208	-0.150739616470853
3	D	26	50	20120529	5	2750	54.72	0.165288451630852	-0.150349505659673
3	D	26	50	20120529	5	2752	54.76	0.165214558972218	-0.150373900843623
3	D	26	50	20120529	5	2754	54.8	0.165206285822878	-0.150278936402910
3	D	26	50	20120529	5	2756	54.84	0.164948898954526	-0.150601377095131
3	D	26	50	20120529	5	2758	54.88	0.165166051447029	-0.149926019408420
3	D	26	50	20120529	5	2760	54.92	0.165089188939914	-0.148933736462381
3	D	26	50	20120529	5	2762	54.96	0.164709401887739	-0.148834105116912
3	D	26	50	20120529	5	2764	55	0.164370697739550	-0.147676571316109
3	D	26	50	20120529	5	2766	55.04	0.163864267862864	-0.146773030271109
3	D	26	50	20120529	5	2768	55.08	0.163262449281396	-0.145588697123300
3	D	26	50	20120529	5	2770	55.12	0.162840801507775	-0.144552290714115
3	D	26	50	20120529	5	2772	55.16	0.162170747121923	-0.143273558811017
3	D	26	50	20120529	5	2774	55.2	0.162025578099745	-0.142633839306077
3	D	26	50	20120529	5	2776	55.24	0.161841659625958	-0.142131864202113
3	D	26	50	20120529	5	2778	55.28	0.161446033381884	-0.141775128831004
3	D	26	50	20120529	5	2780	55.32	0.161501258421495	-0.140804907616538
3	D	26	50	20120529	5	2782	55.36	0.161762675798500	-0.140567531870094
3	D	26	50	20120529	5	2784	55.4	0.161802698042315	-0.139800603855219
3	D	26	50	20120529	5	2786	55.44	0.161682419178835	-0.138727286472056
3	D	26	50	20120529	5	2788	55.48	0.161998495910026	-0.137593794301814
3	D	26	50	20120529	5	2790	55.52	0.162903663300622	-0.136035260245401
3	D	26	50	20120529	5	2792	55.56	0.162778363978996	-0.134942921689824
3	D	26	50	20120529	5	2794	55.6	0.162965535143976	-0.134110869140402
3	D	26	50	20120529	5	2796	55.64	0.163507037517009	-0.132536990866837
3	D	26	50	20120529	5	2798	55.68	0.163662530298192	-0.131056379977710
3	D	26	50	20120529	5	2800	55.72	0.163445660648402	-0.130597255544686
3	D	26	50	20120529	5	2802	55.76	0.164037509024255	-0.130057733070640
3	D	26	50	20120529	5	2804	55.8	0.164773182919402	-0.128643236665555
3	D	26	50	20120529	5	2806	55.84	0.165340141136557	-0.128145574912956
3	D	26	50	20120529	5	2808	55.88	0.165596467344737	-0.127398516598632
3	D	26	50	20120529	5	2810	55.92	0.166848470611506	-0.125913168094072
3	D	26	50	20120529	5	2812	55.96	0.168157961659585	-0.126049003306738
3	D	26	50	20120529	5	2814	56	0.168491574638949	-0.124120157429017
3	D	26	50	20120529	5	2816	56.04	0.168951547600111	-0.124454972489909
3	D	26	50	20120529	5	2818	56.08	0.169927425668827	-0.124091448893701
3	D	26	50	20120529	5	2820	56.12	0.170890858658193	-0.123016293032907
3	D	26	50	20120529	5	2822	56.16	0.171420198794589	-0.122789594598858
3	D	26	50	20120529	5	2824	56.2	0.172265403530142	-0.122269658982652
3	D	26	50	20120529	5	2826	56.24	0.173008077782422	-0.121931449809210
3	D	26	50	20120529	5	2828	56.28	0.173222826111868	-0.122036313744860
3	D	26	50	20120529	5	2830	56.32	0.173469959931893	-0.121872618525015
3	D	26	50	20120529	5	2832	56.36	0.173501284762300	-0.121583906826257
3	D	26	50	20120529	5	2834	56.4	0.174189511792428	-0.121875729794853
3	D	26	50	20120529	5	2836	56.44	0.174260151759869	-0.121867315224157
3	D	26	50	20120529	5	2838	56.48	0.174341256907671	-0.121835707551037
3	D	26	50	20120529	5	2840	56.52	0.174879153036120	-0.121897437973035
3	D	26	50	20120529	5	2842	56.56	0.174653232419531	-0.121751420422720
3	D	26	50	20120529	5	2844	56.6	0.175182713977283	-0.121619332875994
3	D	26	50	20120529	5	2846	56.64	0.174981895651426	-0.122095922846514
3	D	26	50	20120529	5	2848	56.68	0.174967894937159	-0.121934561079047
3	D	26	50	20120529	5	2850	56.72	0.175089729435557	-0.121719388485532
3	D	26	50	20120529	5	2852	56.76	0.175263748414407	-0.121355864889324
3	D	26	50	20120529	5	2854	56.8	0.175677688724114	-0.121828636483226
3	D	26	50	20120529	5	2856	56.84	0.175514700611050	-0.121194008147111
3	D	26	50	20120529	5	2858	56.88	0.175373774229560	-0.121450900040716
3	D	26	50	20120529	5	2860	56.92	0.175256111661170	-0.121387543273121
3	D	26	50	20120529	5	2862	56.96	0.175334459092526	-0.121030595769978
3	D	26	50	20120529	5	2864	57	0.174859354046246	-0.120798594035071
3	D	26	50	20120529	5	2866	57.04	0.174806462459014	-0.120121751424119
3	D	26	50	20120529	5	2868	57.08	0.175053384147004	-0.120266566892906
3	D	26	50	20120529	5	2870	57.12	0.174727195788843	-0.119232281804065
3	D	26	50	20120529	5	2872	57.16	0.174735539648861	-0.118351368176063
3	D	26	50	20120529	5	2874	57.2	0.174350307874470	-0.117405824988260
3	D	26	50	20120529	5	2876	57.24	0.174112012889210	-0.116253948041707
3	D	26	50	20120529	5	2878	57.28	0.173784056764096	-0.114983842841340
3	D	26	50	20120529	5	2880	57.32	0.173183935238903	-0.114571387455874
3	D	26	50	20120529	5	2882	57.36	0.172576954777933	-0.113535051757367
3	D	26	50	20120529	5	2884	57.4	0.172187409652177	-0.112132788299596
3	D	26	50	20120529	5	2886	57.44	0.171489919523214	-0.110901291129481
3	D	26	50	20120529	5	2888	57.48	0.170703404650501	-0.110030347707094
3	D	26	50	20120529	5	2890	57.52	0.170884282565128	-0.109733504280352
3	D	26	50	20120529	5	2892	57.56	0.169661482808422	-0.107779980375968
3	D	26	50	20120529	5	2894	57.6	0.168944971507046	-0.107384919817319
3	D	26	50	20120529	5	2896	57.64	0.167880705090682	-0.106221799872945
3	D	26	50	20120529	5	2898	57.68	0.167323292815073	-0.104932249236095
3	D	26	50	20120529	5	2900	57.72	0.166295088844549	-0.104164401982404
3	D	26	50	20120529	5	2902	57.76	0.165603962676618	-0.103273023174041
3	D	26	50	20120529	5	2904	57.8	0.164923513821082	-0.102691993531940
3	D	26	50	20120529	5	2906	57.84	0.163455135879270	-0.101603473352982
3	D	26	50	20120529	5	2908	57.88	0.162087449943099	-0.10088378007109
3	D	26	50	20120529	5	2910	57.92	0.161591555957453	-0.100412351980073
3	D	26	50	20120529	5	2912	57.96	0.160386080316886	-0.100090476973277
3	D	26	50	20120529	5	2914	58	0.159973342088707	-0.10036886491303
3	D	26	50	20120529	5	2916	58.04	0.158543360045114	-0.0996110585756323
3	D	26	50	20120529	5	2918	58.08	0.158115277599783	-0.0988002899403238
3	D	26	50	20120529	5	2920	58.12	0.156985108831413	-0.0990890016390823
3	D	26	50	20120529	5	2922	58.16	0.155717195662067	-0.0980687172645082
3	D	26	50	20120529	5	2924	58.2	0.155072102145591	-0.0975046581851557
3	D	26	50	20120529	5	2926	58.24	0.154142539571043	-0.0970963747296986
3	D	26	50	20120529	5	2928	58.28	0.152912598035847	-0.0964454122269383
3	D	26	50	20120529	5	2930	58.32	0.151693192391691	-0.095312980716868
3	D	26	50	20120529	5	2932	58.36	0.149899828173246	-0.0947912773337086
3	D	26	50	20120529	5	2934	58.4	0.148115232078887	-0.0948448760277225
3	D	26	50	20120529	5	2936	58.44	0.146440166824934	-0.094194974185134
3	D	26	50	20120529	5	2938	58.48	0.144499865817358	-0.0939771852965285
3	D	26	50	20120529	5	2940	58.52	0.143645892957719	-0.0927352936567306
3	D	26	50	20120529	5	2942	58.56	0.142412133045905	-0.0923808917379999
3	D	26	50	20120529	5	2944	58.6	0.141261528891558	-0.0911952150873063
3	D	26	50	20120529	5	2946	58.64	0.140343987132291	-0.089637883112421
3	D	26	50	20120529	5	2948	58.68	0.139928844741056	-0.0887194221143378
3	D	26	50	20120529	5	2950	58.72	0.139698257219711	-0.087586707761555
3	D	26	50	20120529	5	2952	58.76	0.139283114828476	-0.0868167391875211
3	D	26	50	20120529	5	2954	58.8	0.138705974273672	-0.0854507503076249
3	D	26	50	20120529	5	2956	58.84	0.138089660003190	-0.0839627147972959
3	D	26	50	20120529	5	2958	58.88	0.137392594138296	-0.0834774981240457
3	D	26	50	20120529	5	2960	58.92	0.136511044114191	-0.0819492282378672
3	D	26	50	20120529	5	2962	58.96	0.136246939731418	-0.0812120694184803
3	D	26	50	20120529	5	2964	59	0.136180966668733	-0.0799062553256631
3	D	26	50	20120529	5	2966	59.04	0.136141510110343	-0.0789119217699585
3	D	26	50	20120529	5	2968	59.08	0.135982198952541	-0.0781576509664668
3	D	26	50	20120529	5	2970	59.12	0.135766036409533	-0.0771590040593971
3	D	26	50	20120529	5	2972	59.16	0.135574410471831	-0.0768768684537036
3	D	26	50	20120529	5	2974	59.2	0.135865102069577	-0.076272221445111
3	D	26	50	20120529	5	2976	59.24	0.135549378891777	-0.0764606654022972
3	D	26	50	20120529	5	2978	59.28	0.135034463733717	-0.0759870452802585
3	D	26	50	20120529	5	2980	59.32	0.134824170176992	-0.0765622059360756
3	D	26	50	20120529	5	2982	59.36	0.134669525923947	-0.0765273455717631
3	D	26	50	20120529	5	2984	59.4	0.134398986869465	-0.0766140368631366
3	D	26	50	20120529	5	2986	59.44	0.133941418071359	-0.0766176431077207
3	D	26	50	20120529	5	2988	59.48	0.133475505413235	-0.0768841516535499
3	D	26	50	20120529	5	2990	59.52	0.133062342920988	-0.0772138755456171
3	D	26	50	20120529	5	2992	59.56	0.132209925696267	-0.0770494732189913
3	D	26	50	20120529	5	2994	59.6	0.131066039056342	-0.0777761668580167
3	D	26	50	20120529	5	2996	59.64	0.130481827433726	-0.0782967388703262
3	D	26	50	20120529	5	2998	59.68	0.129599499592161	-0.0785992391513178
3	D	26	50	20120529	5	3000	59.72	0.128324232512291	-0.0787530348762259
3	D	26	50	20120529	5	3002	59.76	0.126957465814936	-0.0796432116030616
3	D	26	50	20120529	5	3004	59.8	0.126747313679567	-0.0789369533500125
3	D	26	50	20120529	5	3006	59.84	0.126209063997728	-0.0795883401168416
3	D	26	50	20120529	5	3008	59.88	0.125381890485096	-0.0785643080763272
3	D	26	50	20120529	5	3010	59.92	0.124928988591746	-0.0782478777917462
3	D	26	50	20120529	5	3012	59.96	0.123369323164483	-0.0782943347072702
3	D	26	50	20120529	5	3014	60	0.122045760691458	-0.0781259018719915
3	D	26	50	20120529	5	3016	60.04	0.120687549986154	-0.0793327917261208
3	D	26	50	20120529	5	3018	60.08	0.119223414685030	-0.0787958148364877
3	D	26	50	20120529	5	3020	60.12	0.119369361524666	-0.0786371400747894
3	D	26	50	20120529	5	3022	60.16	0.118827081334175	-0.0782856372938616
3	D	26	50	20120529	5	3024	60.2	0.118594938177911	-0.0783226189785177
3	D	26	50	20120529	5	3026	60.24	0.117851768950884	-0.0778948193758998
3	D	26	50	20120529	5	3028	60.28	0.117408907973827	-0.0775075369918439
3	D	26	50	20120529	5	3030	60.32	0.116685679158029	-0.0766242192007857
3	D	26	50	20120529	5	3032	60.36	0.116132155969716	-0.0767888336594459
3	D	26	50	20120529	5	3034	60.4	0.114667030719098	-0.0756970607892939
3	D	26	50	20120529	5	3036	60.44	0.113528518090709	-0.0751003333766505
3	D	26	50	20120529	5	3038	60.48	0.111506970513975	-0.0738833318955504
3	D	26	50	20120529	5	3040	60.52	0.110155406612415	-0.0729127571276937
3	D	26	50	20120529	5	3042	60.56	0.109577983214898	-0.0719812146541586
3	D	26	50	20120529	5	3044	60.6	0.108362395947360	-0.0714035791246073
3	D	26	50	20120529	5	3046	60.64	0.107237106215780	-0.0707653445439083
3	D	26	50	20120529	5	3048	60.68	0.106252601444334	-0.0700612783218809
3	D	26	50	20120529	5	3050	60.72	0.105522018718012	-0.0701908202841942
3	D	26	50	20120529	5	3052	60.76	0.104655247225634	-0.0695882238852671
3	D	26	50	20120529	5	3054	60.8	0.103820366249087	-0.0700455098406604
3	D	26	50	20120529	5	3056	60.84	0.103046650009112	-0.0700725213197017
3	D	26	50	20120529	5	3058	60.88	0.101910046569033	-0.0698316807500296
3	D	26	50	20120529	5	3060	60.92	0.101692186969750	-0.0695008254871124
3	D	26	50	20120529	5	3062	60.96	0.100222960499800	-0.0696095785100589
3	D	26	50	20120529	5	3064	61	0.0997270665141537	-0.0697519191051118
3	D	26	50	20120529	5	3066	61.04	0.0986040395242737	-0.0696587224313514
3	D	26	50	20120529	5	3068	61.08	0.0984541328866617	-0.0706133165859532
3	D	26	50	20120529	5	3070	61.12	0.0985375714868417	-0.0712525411161458
3	D	26	50	20120529	5	3072	61.16	0.0983939580995827	-0.0715305047918303
3	D	26	50	20120529	5	3074	61.2	0.0983402179842127	-0.0719377982977937
3	D	26	50	20120529	5	3076	61.24	0.0984622646146457	-0.0725186158078604
3	D	26	50	20120529	5	3078	61.28	0.0981028422377687	-0.0727196462657517
3	D	26	50	20120529	5	3080	61.32	0.0975381467623127	-0.0741979237025003
3	D	26	50	20120529	5	3082	61.36	0.0969158220841907	-0.0754297744260054
3	D	26	50	20120529	5	3084	61.4	0.0963646323482557	-0.0762157236132942
3	D	26	50	20120529	5	3086	61.44	0.0957687534637497	-0.0765414877073869
3	D	26	50	20120529	5	3088	61.48	0.0945716923938787	-0.078001592499859
3	D	26	50	20120529	5	3090	61.52	0.0936801014534807	-0.0790643032813042
3	D	26	50	20120529	5	3092	61.56	0.0932951525218027	-0.0799131142614405
3	D	26	50	20120529	5	3094	61.6	0.0921579833962987	-0.0802427674428297
3	D	26	50	20120529	5	3096	61.64	0.0914502402190087	-0.0814285148042014
3	D	26	50	20120529	5	3098	61.68	0.0907736097400917	-0.08181381728927
3	D	26	50	20120529	5	3100	61.72	0.0903390219123747	-0.0823035594459198
3	D	26	50	20120529	5	3102	61.76	0.0899499717613655	-0.0831734422081355
3	D	26	50	20120529	5	3104	61.8	0.0891264752039957	-0.0836080300358527
3	D	26	50	20120529	5	3106	61.84	0.0890133381190058	-0.0848171826316817
3	D	26	50	20120529	5	3108	61.88	0.0887803464346049	-0.085646972439404
3	D	26	50	20120529	5	3110	61.92	0.0885968097984801	-0.0865828706907114
3	D	26	50	20120529	5	3112	61.96	0.0885440030640611	-0.0878462442345218
3	D	26	50	20120529	5	3114	62	0.0882514305622773	-0.0882632675297944
3	D	26	50	20120529	5	3116	62.04	0.0873978607535036	-0.0906569159079924
3	D	26	50	20120529	5	3118	62.08	0.0871097288823057	-0.0914739636515178
3	D	26	50	20120529	5	3120	62.12	0.0866647677981085	-0.0928961463073149
3	D	26	50	20120529	5	3122	62.16	0.0864029332281029	-0.0942455111067854
3	D	26	50	20120529	5	3124	62.2	0.085585602641865	-0.0948436385908554
3	D	26	50	20120529	5	3126	62.24	0.0851990549417548	-0.0960871997097638
3	D	26	50	20120529	5	3128	62.28	0.0840515387227215	-0.0964894253814265
3	D	26	50	20120529	5	3130	62.32	0.0839793883751963	-0.097544454154801
3	D	26	50	20120529	5	3132	62.36	0.0835231347957035	-0.0979667666087967
3	D	26	50	20120529	5	3134	62.4	0.083170528928197	-0.0995341819263817
3	D	26	50	20120529	5	3136	62.44	0.0828196908276435	-0.100405450617888
3	D	26	50	20120529	5	3138	62.48	0.0826972057910064	-0.101317066822330
3	D	26	50	20120529	5	3140	62.52	0.0824825423143737	-0.101818815652124
3	D	26	50	20120529	5	3142	62.56	0.0821894536246397	-0.103799061121769
3	D	26	50	20120529	5	3144	62.6	0.0813878561642832	-0.104319230083213
3	D	26	50	20120529	5	3146	62.64	0.08170730579482	-0.105227317824816
3	D	26	50	20120529	5	3148	62.68	0.0813429265994066	-0.106363857625285
3	D	26	50	20120529	5	3150	62.72	0.0815729272221232	-0.107153504981040
3	D	26	50	20120529	5	3152	62.76	0.0818564275439043	-0.108408669015120
3	D	26	50	20120529	5	3154	62.8	0.0821795753429066	-0.109380940839252
3	D	26	50	20120529	5	3156	62.84	0.0822390430232043	-0.111406023949892
3	D	26	50	20120529	5	3158	62.88	0.0819040158302782	-0.111984295875547
3	D	26	50	20120529	5	3160	62.92	0.0816889139474412	-0.113917667236667
3	D	26	50	20120529	5	3162	62.96	0.0815371688321986	-0.115151285727125
3	D	26	50	20120529	5	3164	63	0.0816129706791418	-0.116048462811094
3	D	26	50	20120529	5	3166	63.04	0.0815100866424792	-0.117325144104527
3	D	26	50	20120529	5	3168	63.08	0.0817097735974862	-0.120076920854192
3	D	26	50	20120529	5	3170	63.12	0.0820772569916689	-0.121143450012256
3	D	26	50	20120529	5	3172	63.16	0.0821056119735944	-0.121037313284400
3	D	26	50	20120529	5	3174	63.2	0.0824728832357427	-0.120711054215560
3	D	26	50	20120529	5	3176	63.24	0.0825274011685722	-0.120659364709856
3	D	26	50	20120529	5	3178	63.28	0.0827188856849175	-0.120288275071089
3	D	26	50	20120529	5	3180	63.32	0.0823775652416388	-0.120410392412200
3	D	26	50	20120529	5	3182	63.36	0.0825164410134638	-0.120166864836759
3	D	26	50	20120529	5	3184	63.4	0.0830717319687296	-0.120305952740619
3	D	26	50	20120529	5	3186	63.44	0.0828900055259647	-0.120418382718827
3	D	26	50	20120529	5	3188	63.48	0.0828103853024031	-0.120188290172229
3	D	26	50	20120529	5	3190	63.52	0.082669671052947	-0.119488961565636
3	D	26	50	20120529	5	3192	63.56	0.0830623274485399	-0.119471071764072
3	D	26	50	20120529	5	3194	63.6	0.0834406295764746	-0.120030393227990
3	D	26	50	20120529	5	3196	63.64	0.0831845155003289	-0.120121044317338
3	D	26	50	20120529	5	3198	63.68	0.0834058399228403	-0.120326812390664
3	D	26	50	20120529	5	3200	63.72	0.0833341392952279	-0.120104356597302
3	D	26	50	20120529	5	3202	63.76	0.0831422305148139	-0.120597492866502
3	D	26	50	20120529	5	3204	63.8	0.0832384677477334	-0.120342863714596
3	D	26	50	20120529	5	3206	63.84	0.0831699491006364	-0.120011159923542
3	D	26	50	20120529	5	3208	63.88	0.0830652265863427	-0.120206392105827
3	D	26	50	20120529	5	3210	63.92	0.083136290817852	-0.120522822390408
3	D	26	50	20120529	5	3212	63.96	0.0828737420699974	-0.120238070489625
3	D	26	50	20120529	5	3214	64	0.0833853338261859	-0.120427928660373
3	D	26	50	20120529	5	3216	64.04	0.083424719673898	-0.120084486896751
3	D	26	50	20120529	5	3218	64.08	0.0836001528663103	-0.119752075998915
3	D	26	50	20120529	5	3220	64.12	0.0835650803699635	-0.120245353689471
3	D	26	50	20120529	5	3222	64.16	0.0834469935375053	-0.119809068805479
3	D	26	50	20120529	5	3224	64.2	0.0832796920730766	-0.120211129721261
3	D	26	50	20120529	5	3226	64.24	0.083380030525327	-0.120127761831760
3	D	26	50	20120529	5	3228	64.28	0.0836050319031005	-0.120103578779843
3	D	26	50	20120529	5	3230	64.32	0.0838462967368414	-0.120259707957129
3	D	26	50	20120529	5	3232	64.36	0.0836727020220601	-0.120494113855092
3	D	26	50	20120529	5	3234	64.4	0.0838557012570311	-0.120138580565512
3	D	26	50	20120529	5	3236	64.44	0.083689319031418	-0.120423756730364
3	D	26	50	20120529	5	3238	64.48	0.0834983294898194	-0.120049060847013
3	D	26	50	20120529	5	3240	64.52	0.084105875636215	-0.120438535262091
3	D	26	50	20120529	5	3242	64.56	0.0835462713295839	-0.119880910854447
3	D	26	50	20120529	5	3244	64.6	0.0840275989155376	-0.120028908303750
3	D	26	50	20120529	5	3246	64.64	0.084148231332408	-0.120599826318880
3	D	26	50	20120529	5	3248	64.68	0.084334766101285	-0.120468445878935
3	D	26	50	20120529	5	3250	64.72	0.0845476759531003	-0.120314932996740
3	D	26	50	20120529	5	3252	64.76	0.0848282559238751	-0.120230928711135
3	D	26	50	20120529	5	3254	64.8	0.0849606263133132	-0.120214523833811
3	D	26	50	20120529	5	3256	64.84	0.0845872032221686	-0.120384300171974
3	D	26	50	20120529	5	3258	64.88	0.0849292307722286	-0.120755036257350
3	D	26	50	20120529	5	3260	64.92	0.0850561564394515	-0.120587098396818
3	D	26	50	20120529	5	3262	64.96	0.0854139524707319	-0.121199452869326
3	D	26	50	20120529	5	3264	65	0.0857579599197792	-0.121477699387723
3	D	26	50	20120529	5	3266	65.04	0.0858959164527887	-0.121321358078402
3	D	26	50	20120529	5	3268	65.08	0.0860614501502645	-0.120943692346571
3	D	26	50	20120529	5	3270	65.12	0.0857723141874373	-0.121131004932907
3	D	26	50	20120529	5	3272	65.16	0.0861694253557516	-0.121726671685379
3	D	26	50	20120529	5	3274	65.2	0.0860004268350481	-0.121923954477330
3	D	26	50	20120529	5	3276	65.24	0.0858190539456737	-0.121601867338499
3	D	26	50	20120529	5	3278	65.28	0.086141070373826	-0.121861092684482
3	D	26	50	20120529	5	3280	65.32	0.0859315546345605	-0.121349359506937
3	D	26	50	20120529	5	3282	65.36	0.0857524444868859	-0.121379977230563
3	D	26	50	20120529	5	3284	65.4	0.0861841331768003	-0.121465890704477
3	D	26	50	20120529	5	3286	65.44	0.0863050484363832	-0.121510438431692
3	D	26	50	20120529	5	3288	65.48	0.0859138769650308	-0.121483002688582
3	D	26	50	20120529	5	3290	65.52	0.0864017099333714	-0.121550955650254
3	D	26	50	20120529	5	3292	65.56	0.0863372217949272	-0.121599887439512
3	D	26	50	20120529	5	3294	65.6	0.086162495709296	-0.121010938201461
3	D	26	50	20120529	5	3296	65.64	0.0859689605832853	-0.121002240788053
3	D	26	50	20120529	5	3298	65.68	0.085841257098603	-0.121265708774723
3	D	26	50	20120529	5	3300	65.72	0.0861754357633918	-0.121372764741395
3	D	26	50	20120529	5	3302	65.76	0.0860781378703005	-0.121359753976621
3	D	26	50	20120529	5	3304	65.8	0.0859189681338554	-0.121842778618849
3	D	26	50	20120529	5	3306	65.84	0.0861860423651095	-0.121612473940217
3	D	26	50	20120529	5	3308	65.88	0.0859901737867208	-0.121140833717165
3	D	26	50	20120529	5	3310	65.92	0.0858833299520836	-0.121281618677300
3	D	26	50	20120529	5	3312	65.96	0.0862557630937345	-0.120984138854455
3	D	26	50	20120529	5	3314	66	0.0862499648181288	-0.121663102785750
3	D	26	50	20120529	5	3316	66.04	0.0863500204276667	-0.121875588373496
3	D	26	50	20120529	5	3318	66.08	0.086196507545471	-0.121336136610129
3	D	26	50	20120529	5	3320	66.12	0.086157050987081	-0.121102649950981
3	D	26	50	20120529	5	3322	66.16	0.0861384540787357	-0.121643091663842
3	D	26	50	20120529	5	3324	66.2	0.0860977954388175	-0.122149026565781
3	D	26	50	20120529	5	3326	66.24	0.0863138872711481	-0.122388311500535
3	D	26	50	20120529	5	3328	66.28	0.0863522831693665	-0.122166067839208
3	D	26	50	20120529	5	3330	66.32	0.0862085283607513	-0.122148602301713
3	D	26	50	20120529	5	3332	66.36	0.086537898699428	-0.122864335785630
3	D	26	50	20120529	5	3334	66.4	0.085983739115012	-0.122858466799346
3	D	26	50	20120529	5	3336	66.44	0.0859609702766579	-0.122793554396833
3	D	26	50	20120529	5	3338	66.48	0.085453338318444	-0.123756563122131
3	D	26	50	20120529	5	3340	66.52	0.0851236851370549	-0.122908176406063
3	D	26	50	20120529	5	3342	66.56	0.0840886929414321	-0.123924783825375
3	D	26	50	20120529	5	3344	66.6	0.0830624688698961	-0.124772816988052
3	D	26	50	20120529	5	3346	66.64	0.082866953844898	-0.124050507411070
3	D	26	50	20120529	5	3348	66.68	0.0819632006678635	-0.124208970040734
3	D	26	50	20120529	5	3350	66.72	0.0809547956872133	-0.125256973001130
3	D	26	50	20120529	5	3352	66.76	0.0803579975638919	-0.125510117228795
3	D	26	50	20120529	5	3354	66.8	0.0792360312341832	-0.126264388032287
3	D	26	50	20120529	5	3356	66.84	0.079066042763986	-0.126697420225086
3	D	26	50	20120529	5	3358	66.88	0.0784250504668403	-0.126437558483000
3	D	26	50	20120529	5	3360	66.92	0.0778138273651827	-0.126925745004731
3	D	26	50	20120529	5	3362	66.96	0.0773601476543734	-0.128049761944105
3	D	26	50	20120529	5	3364	67	0.0765463384599058	-0.128683966016151
3	D	26	50	20120529	5	3366	67.04	0.0761126698710041	-0.129614023565446
3	D	26	50	20120529	5	3368	67.08	0.0757700766355192	-0.131007377477774
3	D	26	50	20120529	5	3370	67.12	0.0748840011280144	-0.130926130908616
3	D	26	50	20120529	5	3372	67.16	0.0748528884296422	-0.131612024486366
3	D	26	50	20120529	5	3374	67.2	0.0749038001178876	-0.132658542522523
3	D	26	50	20120529	5	3376	67.24	0.0745389330187953	-0.135061291364994
3	D	26	50	20120529	5	3378	67.28	0.0740492615728236	-0.135993611655989
3	D	26	50	20120529	5	3380	67.32	0.0738633632000497	-0.136072029798022
3	D	26	50	20120529	5	3382	67.36	0.0743572772867085	-0.137894597526531
3	D	26	50	20120529	5	3384	67.4	0.0744316649200893	-0.138835615230934
3	D	26	50	20120529	5	3386	67.44	0.074623361568469	-0.140452697728829
3	D	26	50	20120529	5	3388	67.48	0.0744579692923495	-0.141084780480532
3	D	26	50	20120529	5	3390	67.52	0.0744190784193842	-0.142232414786398
3	D	26	50	20120529	5	3392	67.56	0.074641251370033	-0.143028475600658
3	D	26	50	20120529	5	3394	67.6	0.0747208008829165	-0.144688408769493
3	D	26	50	20120529	5	3396	67.64	0.0745648838376649	-0.145885186996651
3	D	26	50	20120529	5	3398	67.68	0.0749436102296684	-0.145382009811159
3	D	26	50	20120529	5	3400	67.72	0.0747593382024911	-0.145225456369804
3	D	26	50	20120529	5	3402	67.76	0.0751715107452448	-0.147348968744386
3	D	26	50	20120529	5	3404	67.8	0.0754332816756401	-0.147688238577999
3	D	26	50	20120529	5	3406	67.84	0.075508942101227	-0.148065126492371
3	D	26	50	20120529	5	3408	67.88	0.075386188364013	-0.148685683403541
3	D	26	50	20120529	5	3410	67.92	0.0761565104914377	-0.148360838548263
3	D	26	50	20120529	5	3412	67.96	0.0766464647801218	-0.148879218529551
3	D	26	50	20120529	5	3414	68	0.0768348380266299	-0.148886006754651
3	D	26	50	20120529	5	3416	68.04	0.0769593595307969	-0.149481319953732
3	D	26	50	20120529	5	3418	68.08	0.0768380200071452	-0.149707311280999
3	D	26	50	20120529	5	3420	68.12	0.0770150795451544	-0.150223216388553
3	D	26	50	20120529	5	3422	68.16	0.0773591577048798	-0.151034550709286
3	D	26	50	20120529	5	3424	68.2	0.077632878739877	-0.151743708100138
3	D	26	50	20120529	5	3426	68.24	0.0774205345734867	-0.151808974056042
3	D	26	50	20120529	5	3428	68.28	0.078062516820126	-0.153793186394729
3	D	26	50	20120529	5	3430	68.32	0.0781052967803878	-0.155117950949282
3	D	26	50	20120529	5	3432	68.36	0.0790537391059933	-0.155924547654582
3	D	26	50	20120529	5	3434	68.4	0.0788584362130296	-0.156534215121321
3	D	26	50	20120529	5	3436	68.44	0.0797423196895128	-0.158702204512439
3	D	26	50	20120529	5	3438	68.48	0.0800959437907842	-0.159543590871372
3	D	26	50	20120529	5	3440	68.52	0.0812720744999317	-0.160993654747552
3	D	26	50	20120529	5	3442	68.56	0.0817818984891672	-0.162342107379275
3	D	26	50	20120529	5	3444	68.6	0.082508804260227	-0.163094468994457
3	D	26	50	20120529	5	3446	68.64	0.0836770860841034	-0.164197414151752
3	D	26	50	20120529	5	3448	68.68	0.0844219523674053	-0.164912016264819
3	D	26	50	20120529	5	3450	68.72	0.0848023051050056	-0.165397162227391
3	D	26	50	20120529	5	3452	68.76	0.0854451358797823	-0.166249155188043
3	D	26	50	20120529	5	3454	68.8	0.0871436063681924	-0.167707209370849
3	D	26	50	20120529	5	3456	68.84	0.0878224995888096	-0.168371819034487
3	D	26	50	20120529	5	3458	68.88	0.0886193382205287	-0.169211225494433
3	D	26	50	20120529	5	3460	68.92	0.0896788670214586	-0.170278673891312
3	D	26	50	20120529	5	3462	68.96	0.0900085202028477	-0.170967254474832
3	D	26	50	20120529	5	3464	69	0.0911862772575917	-0.172032440130011
3	D	26	50	20120529	5	3466	69.04	0.0922829998752127	-0.172194367582903
3	D	26	50	20120529	5	3468	69.08	0.0936337859593127	-0.173423107036571
3	D	26	50	20120529	5	3470	69.12	0.0951868752935117	-0.173677382635085
3	D	26	50	20120529	5	3472	69.16	0.0963352874168367	-0.173839946484080
3	D	26	50	20120529	5	3474	69.2	0.0970994577152647	-0.173833794655084
3	D	26	50	20120529	5	3476	69.24	0.0986830940624097	-0.174739174177715
3	D	26	50	20120529	5	3478	69.28	0.0995557345410727	-0.174913051735209
3	D	26	50	20120529	5	3480	69.32	0.100691135899624	-0.176371318050050
3	D	26	50	20120529	5	3482	69.36	0.101695934635690	-0.177299749253748
3	D	26	50	20120529	5	3484	69.4	0.101588242272915	-0.177240564416163
3	D	26	50	20120529	5	3486	69.44	0.101928431345344	-0.178494194028528
3	D	26	50	20120529	5	3488	69.48	0.101826042283428	-0.178812957765487
3	D	26	50	20120529	5	3490	69.52	0.101908703066149	-0.179874395754726
3	D	26	50	20120529	5	3492	69.56	0.102698753472769	-0.180490073629105
3	D	26	50	20120529	5	3494	69.6	0.103153847397140	-0.182048819817553
3	D	26	50	20120529	5	3496	69.64	0.103354453590963	-0.183290711457351
3	D	26	50	20120529	5	3498	69.68	0.103386061264082	-0.183858730334678
3	D	26	50	20120529	5	3500	69.72	0.102641336402136	-0.184829729366603
3	D	26	50	20120529	5	3502	69.76	0.102220537156652	-0.185322653503769
3	D	26	50	20120529	5	3504	69.8	0.102104925197928	-0.186580950020890
3	D	26	50	20120529	5	3506	69.84	0.101027930859503	-0.187399143277401
3	D	26	50	20120529	5	3508	69.88	0.100660730308033	-0.188853874058336
3	D	26	50	20120529	5	3510	69.92	0.100147512206248	-0.189483057672236
3	D	26	50	20120529	5	3512	69.96	0.0993579567743747	-0.190587982728518
3	D	26	50	20120529	5	3514	70	0.0993344808292387	-0.191618378730063
3	D	26	50	20120529	5	3516	70.04	0.0986124540949697	-0.192227268379343
3	D	26	50	20120529	5	3518	70.08	0.0982410816134907	-0.193403328377812
3	D	26	50	20120529	5	3520	70.12	0.0972814670007417	-0.194005146959280
3	D	26	50	20120529	5	3522	70.16	0.0968121602300687	-0.194372630353463
3	D	26	50	20120529	5	3524	70.2	0.0964134227161577	-0.195481303075685
3	D	26	50	20120529	5	3526	70.24	0.0958988611114877	-0.195748377306939
3	D	26	50	20120529	5	3528	70.28	0.0952556767833207	-0.195970125993519
3	D	26	50	20120529	5	3530	70.32	0.0947390645689857	-0.197127376951609
3	D	26	50	20120529	5	3532	70.36	0.0943436504569467	-0.198089890702160
3	D	26	50	20120529	5	3534	70.4	0.0934542515475697	-0.198604523017508
3	D	26	50	20120529	5	3536	70.44	0.0939321143102957	-0.198975188392206
3	D	26	50	20120529	5	3538	70.48	0.0929513572047897	-0.199762198239667
3	D	26	50	20120529	5	3540	70.52	0.0922593825087207	-0.200794998404268
3	D	26	50	20120529	5	3542	70.56	0.0919423865387147	-0.200755612556556
3	D	26	50	20120529	5	3544	70.6	0.0909385777521427	-0.202125702655783
3	D	26	50	20120529	5	3546	70.64	0.0905413958731497	-0.202146703727184
3	D	26	50	20120529	5	3548	70.68	0.0908938886035717	-0.201812595773073
3	D	26	50	20120529	5	3550	70.72	0.0911304865325567	-0.200982028147892
3	D	26	50	20120529	5	3552	70.76	0.0912375424992277	-0.201767340939077
3	D	26	50	20120529	5	3554	70.8	0.0914439469686567	-0.201360118143792
3	D	26	50	20120529	5	3556	70.84	0.0916990710953087	-0.200989028505025
3	D	26	50	20120529	5	3558	70.88	0.0917295473975777	-0.201319176661161
3	D	26	50	20120529	5	3560	70.92	0.0919413965892207	-0.201687155030091
3	D	26	50	20120529	5	3562	70.96	0.0916000054352647	-0.201307297267237
3	D	26	50	20120529	5	3564	71	0.0919910354852607	-0.201556905960996
3	D	26	50	20120529	5	3566	71.04	0.0919291636419067	-0.201915762652448
3	D	26	50	20120529	5	3568	71.08	0.0920050361995277	-0.201876659647449
3	D	26	50	20120529	5	3570	71.12	0.0921912881256927	-0.201960522511697
3	D	26	50	20120529	5	3572	71.16	0.0918245118382907	-0.202085468279933
3	D	26	50	20120529	5	3574	71.2	0.0922426947886847	-0.201805878258652
3	D	26	50	20120529	5	3576	71.24	0.0926130066099917	-0.202923319104961
3	D	26	50	20120529	5	3578	71.28	0.0929512864941117	-0.203747522769112
3	D	26	50	20120529	5	3580	71.32	0.0926055819887897	-0.203456831171366
3	D	26	50	20120529	5	3582	71.36	0.0931277803466957	-0.204846649549788
3	D	26	50	20120529	5	3584	71.4	0.0934896068866287	-0.205838225389046
3	D	26	50	20120529	5	3586	71.44	0.0940200076831967	-0.207270753017052
3	D	26	50	20120529	5	3588	71.48	0.0943634494468197	-0.207101259521602
3	D	26	50	20120529	5	3590	71.52	0.0947954209794467	-0.207613982648640
3	D	26	50	20120529	5	3592	71.56	0.0955063461372517	-0.208700522928611
3	D	26	50	20120529	5	3594	71.6	0.0955687836660297	-0.209075077390606
3	D	26	50	20120529	5	3596	71.64	0.0956323525656587	-0.209889735113211
3	D	26	50	20120529	5	3598	71.68	0.0962799209558697	-0.211783508494585
3	D	26	50	20120529	5	3600	71.72	0.0959994824064507	-0.211601499209107
3	D	26	50	20120529	5	3602	71.76	0.0962403229761227	-0.212291211163477
3	D	26	50	20120529	5	3604	71.8	0.0959071342608277	-0.213354134076956
3	D	26	50	20120529	5	3606	71.84	0.0955864613355597	-0.213264685069136
3	D	26	50	20120529	5	3608	71.88	0.0956758396327017	-0.213978580075422
3	D	26	50	20120529	5	3610	71.92	0.0951577424941267	-0.215642190199520
3	D	26	50	20120529	5	3612	71.96	0.0943347409115037	-0.216883798996605
3	D	26	50	20120529	5	3614	72	0.0941421250243077	-0.217913629312725
3	D	26	50	20120529	5	3616	72.04	0.0935822378749647	-0.218647464730241
3	D	26	50	20120529	5	3618	72.08	0.0931935412773467	-0.218678365296579
3	D	26	50	20120529	5	3620	72.12	0.0930632922082517	-0.219353086587187
3	D	26	50	20120529	5	3622	72.16	0.0927325076560127	-0.220061466160579
3	D	26	50	20120529	5	3624	72.2	0.0921605289807107	-0.220586775788323
3	D	26	50	20120529	5	3626	72.24	0.0921950357916327	-0.221805262193664
3	D	26	50	20120529	5	3628	72.28	0.0915751859872447	-0.221800029603483
3	D	26	50	20120529	5	3630	72.32	0.0910667055008937	-0.223422910376984
3	D	26	50	20120529	5	3632	72.36	0.0909476994296197	-0.223239274745910
3	D	26	50	20120529	5	3634	72.4	0.0905382138926347	-0.223653002923582
3	D	26	50	20120529	5	3636	72.44	0.0896000953260344	-0.225499046597226
3	D	26	50	20120529	5	3638	72.48	0.0890827052942402	-0.225703895431736
3	D	26	50	20120529	5	3640	72.52	0.0894107321300326	-0.226498754164467
3	D	26	50	20120529	5	3642	72.56	0.0891756898359662	-0.226525907064865
3	D	26	50	20120529	5	3644	72.6	0.0895037873824368	-0.227769000786191
3	D	26	50	20120529	5	3646	72.64	0.0891655782089953	-0.228281158227804
3	D	26	50	20120529	5	3648	72.68	0.0895732959790274	-0.228239721770427
3	D	26	50	20120529	5	3650	72.72	0.0895353950555559	-0.228851793400222
3	D	26	50	20120529	5	3652	72.76	0.0899390116062571	-0.229969870642634
3	D	26	50	20120529	5	3654	72.8	0.0904688467174007	-0.229792174708522
3	D	26	50	20120529	5	3656	72.84	0.0905459213565497	-0.230203003748391
3	D	26	50	20120529	5	3658	72.88	0.0902807563136047	-0.229705907681217
3	D	26	50	20120529	5	3660	72.92	0.0907161926694597	-0.230111928394974
3	D	26	50	20120529	5	3662	72.96	0.0906599776803547	-0.230192185014639
3	D	26	50	20120529	5	3664	73	0.0903692860826087	-0.230263673510217
3	D	26	50	20120529	5	3666	73.04	0.0904962824605107	-0.230241328935932
3	D	26	50	20120529	5	3668	73.08	0.0902647757003497	-0.230117868091936
3	D	26	50	20120529	5	3670	73.12	0.0901573661802877	-0.229539384034248
3	D	26	50	20120529	5	3672	73.16	0.0896255511701572	-0.230571830645458
3	D	26	50	20120529	5	3674	73.2	0.0896162173606455	-0.230378931915550
3	D	26	50	20120529	5	3676	73.24	0.0892113987284162	-0.230280290519575
3	D	26	50	20120529	5	3678	73.28	0.0890780383894844	-0.229941303528674
3	D	26	50	20120529	5	3680	73.32	0.088596286539462	-0.229727262306009
3	D	26	50	20120529	5	3682	73.36	0.0892229952796276	-0.228486784879773
3	D	26	50	20120529	5	3684	73.4	0.0892614618885242	-0.228695805644292
3	D	26	50	20120529	5	3686	73.44	0.0885453748512166	-0.228501139147431
3	D	26	50	20120529	5	3688	73.48	0.0886501680761884	-0.227817932575449
3	D	26	50	20120529	5	3690	73.52	0.0881039987983999	-0.227966707842211
3	D	26	50	20120529	5	3692	73.56	0.08805400634897	-0.227839923596344
3	D	26	50	20120529	5	3694	73.6	0.0883787097828909	-0.226989132717220
3	D	26	50	20120529	5	3696	73.64	0.088260198686364	-0.226751261996029
3	D	26	50	20120529	5	3698	73.68	0.087841308629189	-0.226726088994619
3	D	26	50	20120529	5	3700	73.72	0.0871815072916639	-0.225801971142286
3	D	26	50	20120529	5	3702	73.76	0.0870443992867919	-0.225155604833604
3	D	26	50	20120529	5	3704	73.8	0.0862120638946572	-0.223749240156502
3	D	26	50	20120529	5	3706	73.84	0.0865190189483703	-0.223570978536964
3	D	26	50	20120529	5	3708	73.88	0.0854341757246739	-0.222923410146754
3	D	26	50	20120529	5	3710	73.92	0.0849319177779971	-0.221667800635401
3	D	26	50	20120529	5	3712	73.96	0.0840700960330869	-0.220739228010347
3	D	26	50	20120529	5	3714	74	0.0832649842520279	-0.219908094699740
3	D	26	50	20120529	5	3716	74.04	0.0826712973985437	-0.219234646201338
3	D	26	50	20120529	5	3718	74.08	0.0817070158810396	-0.218094577938031
3	D	26	50	20120529	5	3720	74.12	0.08118531249788	-0.217445312491545
3	D	26	50	20120529	5	3722	74.16	0.0807264709075682	-0.217280485900851
3	D	26	50	20120529	5	3724	74.2	0.0800061412295734	-0.216310830371810
3	D	26	50	20120529	5	3726	74.24	0.0800081918392389	-0.215598844553833
3	D	26	50	20120529	5	3728	74.28	0.0792377990011362	-0.214693394320524
3	D	26	50	20120529	5	3730	74.32	0.0784708002755831	-0.214203157189127
3	D	26	50	20120529	5	3732	74.36	0.0779086503845398	-0.213438774758664
3	D	26	50	20120529	5	3734	74.4	0.0772576171711013	-0.212790145708282
3	D	26	50	20120529	5	3736	74.44	0.0766587684381145	-0.211793761542912
3	D	26	50	20120529	5	3738	74.48	0.0761420855131015	-0.211200286821462
3	D	26	50	20120529	5	3740	74.52	0.0757107503765777	-0.211268169072456
3	D	26	50	20120529	5	3742	74.56	0.0749849052656897	-0.209762385181919
3	D	26	50	20120529	5	3744	74.6	0.074178237849712	-0.209502735571868
3	D	26	50	20120529	5	3746	74.64	0.0732764645716649	-0.208407639299844
3	D	26	50	20120529	5	3748	74.68	0.0721320122463144	-0.207487339824130
3	D	26	50	20120529	5	3750	74.72	0.0719435682891282	-0.206801799799769
3	D	26	50	20120529	5	3752	74.76	0.0712834133982124	-0.206507360536083
3	D	26	50	20120529	5	3754	74.8	0.0706930499465998	-0.205587343903081
3	D	26	50	20120529	5	3756	74.84	0.0690419556125292	-0.204868216306615
3	D	26	50	20120529	5	3758	74.88	0.068885119328462	-0.204412698118174
3	D	26	50	20120529	5	3760	74.92	0.0677761637635271	-0.204131481751296
3	D	26	50	20120529	5	3762	74.96	0.0669199281621884	-0.203084185897681
3	D	26	50	20120529	5	3764	75	0.0662502980404047	-0.203175402672454
3	D	26	50	20120529	5	3766	75.04	0.065300512211915	-0.202928763827176
3	D	26	50	20120529	5	3768	75.08	0.0641165326174962	-0.202920561388514
3	D	26	50	20120529	5	3770	75.12	0.0627908488241277	-0.202969210335060
3	D	26	50	20120529	5	3772	75.16	0.0617212791069049	-0.203580574858074
3	D	26	50	20120529	5	3774	75.2	0.0608833575711988	-0.203250355991260
3	D	26	50	20120529	5	3776	75.24	0.0608980653922475	-0.203085741532600
3	D	26	50	20120529	5	3778	75.28	0.0600558305051762	-0.204103338901405
3	D	26	50	20120529	5	3780	75.32	0.0593992818588445	-0.204529370737070
3	D	26	50	20120529	5	3782	75.36	0.0591259850879159	-0.203691095647973
3	D	26	50	20120529	5	3784	75.4	0.0591684114947871	-0.204200212530428
3	D	26	50	20120529	5	3786	75.44	0.0586424654709405	-0.203852174572728
3	D	26	50	20120529	5	3788	75.48	0.0587000239629291	-0.203730976470432
3	D	26	50	20120529	5	3790	75.52	0.0585644008822975	-0.203580928411465
3	D	26	50	20120529	5	3792	75.56	0.0583540366148946	-0.203310460067661
3	D	26	50	20120529	5	3794	75.6	0.0585709769753626	-0.203345249721295
3	D	26	50	20120529	5	3796	75.64	0.0587026402580195	-0.202947714288912
3	D	26	50	20120529	5	3798	75.68	0.0587457030609938	-0.202792928614510
3	D	26	50	20120529	5	3800	75.72	0.0589737449979264	-0.203076831987157
3	D	26	50	20120529	5	3802	75.76	0.0586273333858232	-0.201695074626040
3	D	26	50	20120529	5	3804	75.8	0.0585765631189339	-0.201403605210835
3	D	26	50	20120529	5	3806	75.84	0.058252991055863	-0.200560451084948
3	D	26	50	20120529	5	3808	75.88	0.0577577334663199	-0.199307740711398
3	D	26	50	20120529	5	3810	75.92	0.0580714060344543	-0.198861132068401
3	D	26	50	20120529	5	3812	75.96	0.0574641427307713	-0.198088122935207
3	D	26	50	20120529	5	3814	76	0.0571930379908644	-0.197816169667163
3	D	26	50	20120529	5	3816	76.04	0.0573674812337831	-0.197537074620629
3	D	26	50	20120529	5	3818	76.08	0.0566683647592239	-0.197611108700619
3	D	26	50	20120529	5	3820	76.12	0.0562395044964343	-0.196161893352577
3	D	26	50	20120529	5	3822	76.16	0.0560273724620783	-0.195771570409362
3	D	26	50	20120529	5	3824	76.2	0.0557726725994949	-0.195504425467430
3	D	26	50	20120529	5	3826	76.24	0.0552805262797891	-0.195447856924935
3	D	26	50	20120529	5	3828	76.28	0.0546629392171008	-0.194743154306805
3	D	26	50	20120529	5	3830	76.32	0.0534390788002231	-0.193459614077595
3	D	26	50	20120529	5	3832	76.36	0.0533547209612275	-0.192423914775191
3	D	26	50	20120529	5	3834	76.4	0.0529385886204993	-0.192213550507788
3	D	26	50	20120529	5	3836	76.44	0.0516606345348608	-0.191268360873376
3	D	26	50	20120529	5	3838	76.48	0.051438461584212	-0.191110110375746
3	D	26	50	20120529	5	3840	76.52	0.0504310465530555	-0.189628509537126
3	D	26	50	20120529	5	3842	76.56	0.0493843870955432	-0.188702341075128
3	D	26	50	20120529	5	3844	76.6	0.0488177824317784	-0.187932513922450
3	D	26	50	20120529	5	3846	76.64	0.0476272974549727	-0.187628175163827
3	D	26	50	20120529	5	3848	76.68	0.0467627887042941	-0.186857853036403
3	D	26	50	20120529	5	3850	76.72	0.0455334128545231	-0.185309713449673
3	D	26	50	20120529	5	3852	76.76	0.04504642841432	-0.184922713908329
3	D	26	50	20120529	5	3854	76.8	0.0438084258618185	-0.183807465093042
3	D	26	50	20120529	5	3856	76.84	0.0429796260035898	-0.183930572383647
3	D	26	50	20120529	5	3858	76.88	0.0427923134172535	-0.183095408564387
3	D	26	50	20120529	5	3860	76.92	0.0416043740248601	-0.182990756760772
3	D	26	50	20120529	5	3862	76.96	0.0407993329544792	-0.182671498049066
3	D	26	50	20120529	5	3864	77	0.0398312330603567	-0.183120581565797
3	D	26	50	20120529	5	3866	77.04	0.0396879732264883	-0.182572290967665
3	D	26	50	20120529	5	3868	77.08	0.0393144087139875	-0.182931713344543
3	D	26	50	20120529	5	3870	77.12	0.0386995086570676	-0.183057295508881
3	D	26	50	20120529	5	3872	77.16	0.0380814973303106	-0.183038910732570
3	D	26	50	20120529	5	3874	77.2	0.0376392727493565	-0.183491034808461
3	D	26	50	20120529	5	3876	77.24	0.0374643345316909	-0.183582534425947
3	D	26	50	20120529	5	3878	77.28	0.0364094726355169	-0.184104237809106
3	D	26	50	20120529	5	3880	77.32	0.0361106493097874	-0.183936370659252
3	D	26	50	20120529	5	3882	77.36	0.0350243211618505	-0.183997393974469
3	D	26	50	20120529	5	3884	77.4	0.0342245126816504	-0.183742199137139
3	D	26	50	20120529	5	3886	77.44	0.0341471551997886	-0.183696520039074
3	D	26	50	20120529	5	3888	77.48	0.0330181178022681	-0.183617819054328
3	D	26	50	20120529	5	3890	77.52	0.032447199787138	-0.184293388873073
3	D	26	50	20120529	5	3892	77.56	0.0311872062137417	-0.183341552434918
3	D	26	50	20120529	5	3894	77.6	0.0302339555620242	-0.183224243419919
3	D	26	50	20120529	5	3896	77.64	0.0294225505306126	-0.183735835176108
3	D	26	50	20120529	5	3898	77.68	0.0284637137353237	-0.183636840226742
3	D	26	50	20120529	5	3900	77.72	0.0279786384834297	-0.184018677888582
3	D	26	50	20120529	5	3902	77.76	0.0279934877258346	-0.183388645746545
3	D	26	50	20120529	5	3904	77.8	0.0268776732251222	-0.183525824462095
3	D	26	50	20120529	5	3906	77.84	0.0255681114663647	-0.183610677275838
3	D	26	50	20120529	5	3908	77.88	0.0250717225059718	-0.183757755486325
3	D	26	50	20120529	5	3910	77.92	0.0235436647518276	-0.184308591668869
3	D	26	50	20120529	5	3912	77.96	0.0229793935404408	-0.184013021034333
3	D	26	50	20120529	5	3914	78	0.0219456034263461	-0.184568806964346
3	D	26	50	20120529	5	3916	78.04	0.02135799769118	-0.184462033840386
3	D	26	50	20120529	5	3918	78.08	0.0206940244236459	-0.184131814973572
3	D	26	50	20120529	5	3920	78.12	0.019940248594901	-0.184807809056387
3	D	26	50	20120529	5	3922	78.16	0.0187685726584749	-0.185921502236755
3	D	26	50	20120529	5	3924	78.2	0.018101770963816	-0.185843013384044
3	D	26	50	20120529	5	3926	78.24	0.0177008414188832	-0.186154847474547
3	D	26	50	20120529	5	3928	78.28	0.0173656728046008	-0.186494258729517
3	D	26	50	20120529	5	3930	78.32	0.0172419291178931	-0.186807507033582
3	D	26	50	20120529	5	3932	78.36	0.0164421913483711	-0.187004789825533
3	D	26	50	20120529	5	3934	78.4	0.0163644096024406	-0.187774122003464
3	D	26	50	20120529	5	3936	78.44	0.0164549192704325	-0.187774122003464
3	D	26	50	20120529	5	3938	78.48	0.0163453177193486	-0.188102926656716
3	D	26	50	20120529	5	3940	78.52	0.0159974211830048	-0.188118483005902
3	D	26	50	20120529	5	3942	78.56	0.0154055728071517	-0.188243640906172
3	D	26	50	20120529	5	3944	78.6	0.0156601312483788	-0.187977768756446
3	D	26	50	20120529	5	3946	78.64	0.0151884910253274	-0.187660277811693
3	D	26	50	20120529	5	3948	78.68	0.0148568579449509	-0.187829276332397
3	D	26	50	20120529	5	3950	78.72	0.0142883440928769	-0.188372334340348
3	D	26	50	20120529	5	3952	78.76	0.0138605444902591	-0.188630428315481
3	D	26	50	20120529	5	3954	78.8	0.0139807526430608	-0.188281117565575
3	D	26	50	20120529	5	3956	78.84	0.0135465890794122	-0.188532847579677
3	D	26	50	20120529	5	3958	78.88	0.0137771058900791	-0.188251419080765
3	D	26	50	20120529	5	3960	78.92	0.0142855156657522	-0.188403447038720
3	D	26	50	20120529	5	3962	78.96	0.0141363161349218	-0.188162323626336
3	D	26	50	20120529	5	3964	79	0.0139913592447786	-0.187136311686834
3	D	26	50	20120529	5	3966	79.04	0.013788419598578	-0.186794779111521
3	D	26	50	20120529	5	3968	79.08	0.0142353110842879	-0.186578404436478
3	D	26	50	20120529	5	3970	79.12	0.0142409679385375	-0.185632295563250
3	D	26	50	20120529	5	3972	79.16	0.0137990262002958	-0.185840892063700
3	D	26	50	20120529	5	3974	79.2	0.0138315531122304	-0.185176211689385
3	D	26	50	20120529	5	3976	79.24	0.0137778129968602	-0.184797202454669
3	D	26	50	20120529	5	3978	79.28	0.013780641423985	-0.183381574678733
3	D	26	50	20120529	5	3980	79.32	0.0135027484589787	-0.182832152709751
3	D	26	50	20120529	5	3982	79.36	0.0133613271027414	-0.182017565697825
3	D	26	50	20120529	5	3984	79.4	0.0136264921456863	-0.179981805274788
3	D	26	50	20120529	5	3986	79.44	0.0131633372040091	-0.179802907259148
3	D	26	50	20120529	5	3988	79.48	0.0129264564323116	-0.178287577427065
3	D	26	50	20120529	5	3990	79.52	0.0128543315406306	-0.176671131325273
3	D	26	50	20120529	5	3992	79.56	0.0129427198882789	-0.176602541967498
3	D	26	50	20120529	5	3994	79.6	0.0124922928686631	-0.176463241931604
3	D	26	50	20120529	5	3996	79.64	0.0122052075155013	-0.175785833635227
3	D	26	50	20120529	5	3998	79.68	0.0121839943120658	-0.175600571658557
3	D	26	50	20120529	5	4000	79.72	0.01198388309299	-0.175792197596258
3	D	26	50	20120529	5	4002	79.76	0.0118580180859388	-0.175670575229894
3	D	26	50	20120529	5	4004	79.8	0.011927314550495	-0.175427330497166
3	D	26	50	20120529	5	4006	79.84	0.0121175262746342	-0.175744821441919
3	D	26	50	20120529	5	4008	79.88	0.012116819167853	-0.174751336414352
3	D	26	50	20120529	5	4010	79.92	0.0117180109432638	-0.173969276314359
[truncated: 905 more rows]
