# Supplementary material for: How Do Ants Make Sense of Gravity? A Boltzmann Walker Analysis of Lasius niger Trajectories on Various Inclines
Source: PLoS One. 2013 Oct 29;8(10):e76531. doi: 10.1371/journal.pone.0076531 (PMC3812222; doi:10.1371/journal.pone.0076531)
Supplement: Dataset S3 — Trajectories for . (ZIP) [file pone.0076531.s007.zip › Incline3/3-D-26-50-20120529-06.txt]

Pente	Colonie	Temperature	Humidite	Date	Indiv	Frame	Time	X	Y
3	D	26	50	20120529	6	8	0	0	0
3	D	26	50	20120529	6	10	0.04	-0.00025081077528687	-0.0020515289042566
3	D	26	50	20120529	6	12	0.08	-0.000433612020359219	-0.0050709597127369
3	D	26	50	20120529	6	14	0.12	-0.00083802053065543	-0.0067152092531656
3	D	26	50	20120529	6	16	0.16	-0.00157841789910024	-0.0102302936309864
3	D	26	50	20120529	6	18	0.2	-0.00267301919637701	-0.0106520121152861
3	D	26	50	20120529	6	20	0.24	-0.00455837800705471	-0.010185958035806
3	D	26	50	20120529	6	22	0.28	-0.00515595394783546	-0.0093769571674505
3	D	26	50	20120529	6	24	0.32	-0.00578549111512584	-0.0090612339896507
3	D	26	50	20120529	6	26	0.36	-0.00616846014781647	-0.0075871991935892
3	D	26	50	20120529	6	28	0.4	-0.00613466044367576	-0.0062995577450485
3	D	26	50	20120529	6	30	0.44	-0.0059706823811186	-0.0044922635230138
3	D	26	50	20120529	6	32	0.48	-0.00667515165401132	-0.0019140602749261
3	D	26	50	20120529	6	34	0.52	-0.00709600039697012	0.0009700656509742
3	D	26	50	20120529	6	36	0.56	-0.00724877788811328	0.00374251820292162
3	D	26	50	20120529	6	38	0.6	-0.00799273200366746	0.00579932919483361
3	D	26	50	20120529	6	40	0.64	-0.00850498136916243	0.00746718903068614
3	D	26	50	20120529	6	42	0.68	-0.00898355477420339	0.0110991334106998
3	D	26	50	20120529	6	44	0.72	-0.00993542303216375	0.0126172103526274
3	D	26	50	20120529	6	46	0.76	-0.0103284591440981	0.0142265733657927
3	D	26	50	20120529	6	48	0.8	-0.0100483338429836	0.0158324814552252
3	D	26	50	20120529	6	50	0.84	-0.00941860575686232	0.0176647011912967
3	D	26	50	20120529	6	52	0.88	-0.00748032707468063	0.0182173899936077
3	D	26	50	20120529	6	54	0.92	-0.00518871420500783	0.0190166681437219
3	D	26	50	20120529	6	56	0.96	-0.0037588099431602	0.0190620997544132
3	D	26	50	20120529	6	58	1	-0.00082088694443855	0.0189012537859879
3	D	26	50	20120529	6	60	1.04	0.00117523975460329	0.017815781626165
3	D	26	50	20120529	6	62	1.08	0.00296322996151159	0.0171346963745261
3	D	26	50	20120529	6	64	1.12	0.00421338060851379	0.0151920053460298
3	D	26	50	20120529	6	66	1.16	0.00514881216934549	0.0136747663256378
3	D	26	50	20120529	6	68	1.2	0.00557079935422199	0.0113502093510296
3	D	26	50	20120529	6	70	1.24	0.00554472125613179	0.0100440417048218
3	D	26	50	20120529	6	72	1.28	0.00533241951614839	0.00780276776690165
3	D	26	50	20120529	6	74	1.32	0.00415845962481899	0.00597261278263119
3	D	26	50	20120529	6	76	1.36	0.00333809555048979	0.00507220422067167
3	D	26	50	20120529	6	78	1.4	0.00270401875766419	0.00382110605058269
3	D	26	50	20120529	6	80	1.44	0.00249000581927029	-0.000173241161390700
3	D	26	50	20120529	6	82	1.48	0.00272659667718749	-0.0024795477099766
3	D	26	50	20120529	6	84	1.52	0.00172275253527603	-0.0038073881790278
3	D	26	50	20120529	6	86	1.56	0.00139592778101161	-0.0045907210712262
3	D	26	50	20120529	6	88	1.6	-0.000148598490066360	-0.0040026132902456
3	D	26	50	20120529	6	90	1.64	-0.00142559091048239	-0.004222056808719
3	D	26	50	20120529	6	92	1.68	-0.00225695049525904	-0.0033103981778708
3	D	26	50	20120529	6	94	1.72	-0.00349960581038065	-0.0027864179108759
3	D	26	50	20120529	6	96	1.76	-0.00473133632573293	-0.001674796553376
3	D	26	50	20120529	6	98	1.8	-0.00568470011453551	-0.0007889756043124
3	D	26	50	20120529	6	100	1.84	-0.0064311644591629	0.0008423055977494
3	D	26	50	20120529	6	102	1.88	-0.00709810050411024	0.00205756052510001
3	D	26	50	20120529	6	104	1.92	-0.00778093938056646	0.00333400140222672
3	D	26	50	20120529	6	106	1.96	-0.00875421529632725	0.00489280415921684
3	D	26	50	20120529	6	108	2	-0.00910597970676412	0.00572487792184248
3	D	26	50	20120529	6	110	2.04	-0.00900656756439711	0.00641127354540808
3	D	26	50	20120529	6	112	2.08	-0.00937118010504814	0.00869153735124283
3	D	26	50	20120529	6	114	2.12	-0.0098585180986419	0.0118618081782858
3	D	26	50	20120529	6	116	2.16	-0.0105629378740599	0.0125674017509607
3	D	26	50	20120529	6	118	2.2	-0.0104873304814816	0.0136105292101010
3	D	26	50	20120529	6	120	2.24	-0.00973076370227137	0.0141366074629156
3	D	26	50	20120529	6	122	2.28	-0.00889314056562697	0.0139403980590584
3	D	26	50	20120529	6	124	2.32	-0.0072595188401195	0.0146050147937634
3	D	26	50	20120529	6	126	2.36	-0.00601880099757834	0.0153253868981650
3	D	26	50	20120529	6	128	2.4	-0.00472022767820049	0.0164063551767005
3	D	26	50	20120529	6	130	2.44	-0.00263842753264136	0.017925793299182
3	D	26	50	20120529	6	132	2.48	-0.00254588846818748	0.0200810335550352
3	D	26	50	20120529	6	134	2.52	-0.00397734836495372	0.0202868228415639
3	D	26	50	20120529	6	136	2.56	-0.00478741696454884	0.0211207775082275
3	D	26	50	20120529	6	138	2.6	-0.00638418428462086	0.0212147166441081
3	D	26	50	20120529	6	140	2.64	-0.00844639757234112	0.0216834648004245
3	D	26	50	20120529	6	142	2.68	-0.0100477610864909	0.0213881133689907
3	D	26	50	20120529	6	144	2.72	-0.0129467786812029	0.0207113485397848
3	D	26	50	20120529	6	146	2.76	-0.0150682199400221	0.0196402578358758
3	D	26	50	20120529	6	148	2.8	-0.0168148295509886	0.0180022598264995
3	D	26	50	20120529	6	150	2.84	-0.0181477399756609	0.0166560557943410
3	D	26	50	20120529	6	152	2.88	-0.0188849412214547	0.0155610585172667
3	D	26	50	20120529	6	154	2.92	-0.0197609758126667	0.0137390706163189
3	D	26	50	20120529	6	156	2.96	-0.0206626500957646	0.0122609911694691
3	D	26	50	20120529	6	158	3	-0.0221926382514213	0.00949509349738323
3	D	26	50	20120529	6	160	3.04	-0.0237206323659552	0.00841598490968225
3	D	26	50	20120529	6	162	3.08	-0.0246911929916762	0.00681904081291493
3	D	26	50	20120529	6	164	3.12	-0.0241621074137212	0.00630565300550224
3	D	26	50	20120529	6	166	3.16	-0.0235104590173831	0.00541189124728589
3	D	26	50	20120529	6	168	3.2	-0.0223799296245542	0.00527201845489937
3	D	26	50	20120529	6	170	3.24	-0.0216511005230496	0.00593350270656376
3	D	26	50	20120529	6	172	3.28	-0.0202515735685218	0.00458177617044412
3	D	26	50	20120529	6	174	3.32	-0.0182411629235912	0.00359638751552161
3	D	26	50	20120529	6	176	3.36	-0.0163231937623788	0.00264701322317849
3	D	26	50	20120529	6	178	3.4	-0.0147559820915468	0.0018586089611454
3	D	26	50	20120529	6	180	3.44	-0.0150325386247367	0.0018965876663629
3	D	26	50	20120529	6	182	3.48	-0.0143855642042222	0.0012944438157757
3	D	26	50	20120529	6	184	3.52	-0.0125657966185674	-0.000499585083043999
3	D	26	50	20120529	6	186	3.56	-0.0116501569765411	-0.0013645958795373
3	D	26	50	20120529	6	188	3.6	-0.0111667858519898	-0.0019257487500191
3	D	26	50	20120529	6	190	3.64	-0.0104826953965309	-0.0041719795064754
3	D	26	50	20120529	6	192	3.68	-0.00988720542075465	-0.0056209473671438
3	D	26	50	20120529	6	194	3.72	-0.009326045479205	-0.0066767992128115
3	D	26	50	20120529	6	196	3.76	-0.00956624965277407	-0.0076310398140228
3	D	26	50	20120529	6	198	3.8	-0.00947071952663577	-0.0086548597225028
3	D	26	50	20120529	6	200	3.84	-0.0107766750408092	-0.0108168387059806
3	D	26	50	20120529	6	202	3.88	-0.0109936154012772	-0.0117152885821563
3	D	26	50	20120529	6	204	3.92	-0.0100361221088725	-0.0110824987236724
3	D	26	50	20120529	6	206	3.96	-0.0101933119463303	-0.0106158789587674
3	D	26	50	20120529	6	208	4	-0.00988564978583604	-0.0100692147062321
3	D	26	50	20120529	6	210	4.04	-0.00904772825012998	-0.0102107774838257
3	D	26	50	20120529	6	212	4.08	-0.00839938204246003	-0.0090564256635386
3	D	26	50	20120529	6	214	4.12	-0.00885086972224764	-0.0088515768290289
3	D	26	50	20120529	6	216	4.16	-0.0073083869897673	-0.0078910429774651
3	D	26	50	20120529	6	218	4.2	-0.00686609169813512	-0.0080301308813245
3	D	26	50	20120529	6	220	4.24	-0.00525070625651445	-0.0065772385780205
3	D	26	50	20120529	6	222	4.28	-0.0049635501926746	-0.0062397365113601
3	D	26	50	20120529	6	224	4.32	-0.00285026258214923	-0.0062729422458046
3	D	26	50	20120529	6	226	4.36	-0.00203726656048	-0.0056099942831032
3	D	26	50	20120529	6	228	4.4	0.00062676530870813	-0.005440493716585
3	D	26	50	20120529	6	230	4.44	0.00159707137598794	-0.0048473584063901
3	D	26	50	20120529	6	232	4.48	0.00188160407366959	-0.0037898165755153
3	D	26	50	20120529	6	234	4.52	0.00353728045968229	-0.0036112862554013
3	D	26	50	20120529	6	236	4.56	0.00524425037160219	-0.0037519863627218
3	D	26	50	20120529	6	238	4.6	0.00673276671454239	-0.0040158220449181
3	D	26	50	20120529	6	240	4.64	0.00717127191382739	-0.0034873728630662
3	D	26	50	20120529	6	242	4.68	0.00724080525915539	-0.0029271074115947
3	D	26	50	20120529	6	244	4.72	0.00679209580191109	-0.0019313391362312
3	D	26	50	20120529	6	246	4.76	0.00681801904361619	-0.0015339019916907
3	D	26	50	20120529	6	248	4.8	0.00617443520011749	-0.0003600799861837
3	D	26	50	20120529	6	250	4.84	0.00546087960508649	0.0008291887669584
3	D	26	50	20120529	6	252	4.88	0.00548608089076799	0.00242444994958646
3	D	26	50	20120529	6	254	4.92	0.00524001480198289	0.00415206030844924
3	D	26	50	20120529	6	256	4.96	0.00517027286015449	0.00628792583849789
3	D	26	50	20120529	6	258	5	0.00449078566984109	0.00795377042002403
3	D	26	50	20120529	6	260	5.04	0.00376671539697389	0.00890398758365033
3	D	26	50	20120529	6	262	5.08	0.00212341337963195	0.00996774488313175
3	D	26	50	20120529	6	264	5.12	0.00227101484913679	0.0109098232477066
3	D	26	50	20120529	6	266	5.16	0.00183807458021975	0.0120858196065657
3	D	26	50	20120529	6	268	5.2	0.000455617183389739	0.0131245099706541
3	D	26	50	20120529	6	270	5.24	-0.00055225746717451	0.0138896065789657
3	D	26	50	20120529	6	272	5.28	-0.00182420821624068	0.0144551010850841
3	D	26	50	20120529	6	274	5.32	-0.00220154867895307	0.0139072771774276
3	D	26	50	20120529	6	276	5.36	-0.00382243541133137	0.0134268122617470
3	D	26	50	20120529	6	278	5.4	-0.00571603265240599	0.0139645605341676
3	D	26	50	20120529	6	280	5.44	-0.00618082744541942	0.0139827608263193
3	D	26	50	20120529	6	282	5.48	-0.00791158089392458	0.0134126383063181
3	D	26	50	20120529	6	284	5.52	-0.0079149481364166	0.0132975764766698
3	D	26	50	20120529	6	286	5.56	-0.00872108168677441	0.0120536773607201
3	D	26	50	20120529	6	288	5.6	-0.0105221540762414	0.0101033771561515
3	D	26	50	20120529	6	290	5.64	-0.0127441925883930	0.00922831625097716
3	D	26	50	20120529	6	292	5.68	-0.0136401322354954	0.0108891757296959
3	D	26	50	20120529	6	294	5.72	-0.0136346804422124	0.0113267263348264
3	D	26	50	20120529	6	296	5.76	-0.0136973725294324	0.0124332918788408
3	D	26	50	20120529	6	298	5.8	-0.0143666066714186	0.0135580017828605
3	D	26	50	20120529	6	300	5.84	-0.0144471178495245	0.0152423867041894
3	D	26	50	20120529	6	302	5.88	-0.0147094827496160	0.0163420650281551
3	D	26	50	20120529	6	304	5.92	-0.0141638708133924	0.0185421512688633
3	D	26	50	20120529	6	306	5.96	-0.0137178715550190	0.0196060062905019
3	D	26	50	20120529	6	308	6	-0.0126247268977115	0.0205553395706517
3	D	26	50	20120529	6	310	6.04	-0.0118163765675947	0.0222295421543314
3	D	26	50	20120529	6	312	6.08	-0.0103919170279622	0.024157603143525
3	D	26	50	20120529	6	314	6.12	-0.00892663621385178	0.0250065696871532
3	D	26	50	20120529	6	316	6.16	-0.00789411889196318	0.0245783741047378
3	D	26	50	20120529	6	318	6.2	-0.00670859780476144	0.0239332240197189
3	D	26	50	20120529	6	320	6.24	-0.00596363252651016	0.02383688779185
3	D	26	50	20120529	6	322	6.28	-0.00469361925002444	0.0229699253806406
3	D	26	50	20120529	6	324	6.32	-0.00343646117482069	0.0235506509668257
3	D	26	50	20120529	6	326	6.36	-0.00181459156401654	0.0225501867953283
3	D	26	50	20120529	6	328	6.4	-0.00040698945004754	0.0232484900970891
3	D	26	50	20120529	6	330	6.44	2.14041222665199e-05	0.0240573919704952
3	D	26	50	20120529	6	332	6.48	0.00079365665120378	0.0251178187970373
3	D	26	50	20120529	6	334	6.52	0.00150316759544636	0.0252985552903085
3	D	26	50	20120529	6	336	6.56	0.0020391121091789	0.0253150025940389
3	D	26	50	20120529	6	338	6.6	0.00318858489267579	0.024781702659668
3	D	26	50	20120529	6	340	6.64	0.00257408081555339	0.0238800283765702
3	D	26	50	20120529	6	342	6.68	0.00328769085780649	0.022891636639148
3	D	26	50	20120529	6	344	6.72	0.00345961185083669	0.0215996585047183
3	D	26	50	20120529	6	346	6.76	0.00480504513660379	0.0197832921026809
3	D	26	50	20120529	6	348	6.8	0.00563117213119969	0.0175951360261635
3	D	26	50	20120529	6	350	6.84	0.00620211135953309	0.0154842596497620
3	D	26	50	20120529	6	352	6.88	0.00647392320622129	0.0139741624078600
3	D	26	50	20120529	6	354	6.92	0.00656066399506939	0.0121216345650328
3	D	26	50	20120529	6	356	6.96	0.00652033062427049	0.0110709870252746
3	D	26	50	20120529	6	358	7	0.00599823126131359	0.0108174468178124
3	D	26	50	20120529	6	360	7.04	0.00520655450909719	0.00998914193433045
3	D	26	50	20120529	6	362	7.08	0.00467283031065759	0.00958099990022958
3	D	26	50	20120529	6	364	7.12	0.00340564546129659	0.00826502468296673
3	D	26	50	20120529	6	366	7.16	0.00345601267732049	0.00831723037662173
3	D	26	50	20120529	6	368	7.2	0.00323654087457579	0.00778748011829239
3	D	26	50	20120529	6	370	7.24	0.00257014223078219	0.00751182868178244
3	D	26	50	20120529	6	372	7.28	0.00271565773528259	0.00786424363045801
3	D	26	50	20120529	6	374	7.32	0.00189071868007908	0.00829690812773043
3	D	26	50	20120529	6	376	7.36	0.00112835857501062	0.00825295437021187
3	D	26	50	20120529	6	378	7.4	0.00018787827176126	0.00880578459387914
3	D	26	50	20120529	6	380	7.44	-0.00107836612558073	0.00848019020541398
3	D	26	50	20120529	6	382	7.48	-0.00230439736027665	0.00870577848181593
3	D	26	50	20120529	6	384	7.52	-0.00334604625913749	0.00866686356722011
3	D	26	50	20120529	6	386	7.56	-0.00437865097942424	0.00872232647755197
3	D	26	50	20120529	6	388	7.6	-0.0062828346696734	0.00846206705861217
3	D	26	50	20120529	6	390	7.64	-0.00775602093759745	0.00906916065666769
3	D	26	50	20120529	6	392	7.68	-0.00974128757249577	0.0109014376683885
3	D	26	50	20120529	6	394	7.72	-0.00987385524472584	0.0118709510689666
3	D	26	50	20120529	6	396	7.76	-0.00993498462595942	0.0124398962561771
3	D	26	50	20120529	6	398	7.8	-0.00958414723251268	0.0133290823264124
3	D	26	50	20120529	6	400	7.84	-0.00932766687505426	0.0141981575726840
3	D	26	50	20120529	6	402	7.88	-0.008068144941881	0.0155122115808223
3	D	26	50	20120529	6	404	7.92	-0.00761733608460333	0.0171154347858066
3	D	26	50	20120529	6	406	7.96	-0.00799505838497756	0.0193569208557611
3	D	26	50	20120529	6	408	8	-0.00862116608437919	0.0216867033494823
3	D	26	50	20120529	6	410	8.04	-0.00983326024441792	0.0222344989728675
3	D	26	50	20120529	6	412	8.08	-0.0109101980143007	0.0231102648635027
3	D	26	50	20120529	6	414	8.12	-0.0126044470752271	0.0229683980299933
3	D	26	50	20120529	6	416	8.16	-0.0153925691134456	0.0232310174885259
3	D	26	50	20120529	6	418	8.2	-0.0173079658201881	0.0233915448699909
3	D	26	50	20120529	6	420	8.24	-0.0189180387685617	0.0219185092158113
3	D	26	50	20120529	6	422	8.28	-0.0196001655884893	0.0212138964002419
3	D	26	50	20120529	6	424	8.32	-0.0200740331979015	0.0196776715627751
3	D	26	50	20120529	6	426	8.36	-0.02080436843685	0.0184430277674843
3	D	26	50	20120529	6	428	8.4	-0.0214833535813487	0.0165773760227983
3	D	26	50	20120529	6	430	8.44	-0.0221988254357567	0.0139329168693134
3	D	26	50	20120529	6	432	8.48	-0.0223415690816748	0.0128142244440016
3	D	26	50	20120529	6	434	8.52	-0.0229664888416841	0.0113100881122650
3	D	26	50	20120529	6	436	8.56	-0.0239651993883642	0.00942804563239112
3	D	26	50	20120529	6	438	8.6	-0.0244333323617809	0.00800480938749008
3	D	26	50	20120529	6	440	8.64	-0.0253752551628639	0.00631813344019018
3	D	26	50	20120529	6	442	8.68	-0.0263144838871105	0.00502587458436834
3	D	26	50	20120529	6	444	8.72	-0.02569690389549	0.00434097802717886
3	D	26	50	20120529	6	446	8.76	-0.0248216895481442	0.0037841031527232
3	D	26	50	20120529	6	448	8.8	-0.0233055606853987	0.00315313055866701
3	D	26	50	20120529	6	450	8.84	-0.0218523289708397	0.00225229066157097
3	D	26	50	20120529	6	452	8.88	-0.0201152999496515	0.0015749318626689
3	D	26	50	20120529	6	454	8.92	-0.0183782398157649	0.0005767983151223
3	D	26	50	20120529	6	456	8.96	-0.0171219118839223	-0.0015748682230587
3	D	26	50	20120529	6	458	9	-0.0151026765463626	-0.0028639450983652
3	D	26	50	20120529	6	460	9.04	-0.0136133823859631	-0.0040306571451874
3	D	26	50	20120529	6	462	9.08	-0.0131495132664369	-0.0058008353322776
3	D	26	50	20120529	6	464	9.12	-0.0127668977871369	-0.0077291862352515
3	D	26	50	20120529	6	466	9.16	-0.0124040812977100	-0.009153228581883
3	D	26	50	20120529	6	468	9.2	-0.0119542199635192	-0.0102713058242952
3	D	26	50	20120529	6	470	9.24	-0.0121586445339602	-0.0118656194838365
3	D	26	50	20120529	6	472	9.28	-0.0127661906803557	-0.0133158954920501
3	D	26	50	20120529	6	474	9.32	-0.0132813179704501	-0.0133289769675021
3	D	26	50	20120529	6	476	9.36	-0.0131215118379019	-0.013344391895332
3	D	26	50	20120529	6	478	9.4	-0.0120092328710955	-0.0125138242701502
3	D	26	50	20120529	6	480	9.44	-0.0119706248408427	-0.0120529320701728
3	D	26	50	20120529	6	482	9.48	-0.0113176824390950	-0.0115708266667599
3	D	26	50	20120529	6	484	9.52	-0.0102365161706608	-0.0113506336150984
3	D	26	50	20120529	6	486	9.56	-0.00967988171251075	-0.0118251022652745
3	D	26	50	20120529	6	488	9.6	-0.00877117878800792	-0.0120268398299471
3	D	26	50	20120529	6	490	9.64	-0.00864361672468186	-0.0117058133512884
3	D	26	50	20120529	6	492	9.68	-0.00815026832344801	-0.0111476939688978
3	D	26	50	20120529	6	494	9.72	-0.00825923347842886	-0.0111224502568095
3	D	26	50	20120529	6	496	9.76	-0.00885094043292576	-0.0106079593628181
3	D	26	50	20120529	6	498	9.8	-0.00893657106412745	-0.010533359597403
3	D	26	50	20120529	6	500	9.84	-0.00948733653599365	-0.0099762301645061
3	D	26	50	20120529	6	502	9.88	-0.0101498955899654	-0.0095760077263545
3	D	26	50	20120529	6	504	9.92	-0.0101938776317552	-0.008960117719941
3	D	26	50	20120529	6	506	9.96	-0.0102767505465103	-0.0080063720934766
3	D	26	50	20120529	6	508	10	-0.0100832861311777	-0.006914882066037
3	D	26	50	20120529	6	510	10.04	-0.00983876860624337	-0.0057466002421606
3	D	26	50	20120529	6	512	10.08	-0.00950791334332618	-0.004732538407261
3	D	26	50	20120529	6	514	10.12	-0.00857318888927569	-0.0040519481303689
3	D	26	50	20120529	6	516	10.16	-0.0078352522524294	-0.0031831967390031
3	D	26	50	20120529	6	518	10.2	-0.00718322908949729	-0.0021667307410475
3	D	26	50	20120529	6	520	10.24	-0.00668922307895693	-0.0008953456774063
3	D	26	50	20120529	6	522	10.28	-0.00634393576663573	0.0010526132966099
3	D	26	50	20120529	6	524	10.32	-0.00598973890887157	0.00246785216381569
3	D	26	50	20120529	6	526	10.36	-0.00517989658344643	0.00344645259363881
3	D	26	50	20120529	6	528	10.4	-0.0052253494073411	0.00395613516151808
3	D	26	50	20120529	6	530	10.44	-0.0062014891055657	0.00532265437150014
3	D	26	50	20120529	6	532	10.48	-0.00613237648877252	0.00520813135721917
3	D	26	50	20120529	6	534	10.52	-0.00647849111602771	0.00549064880057444
3	D	26	50	20120529	6	536	10.56	-0.00693601748772666	0.00577895037739982
3	D	26	50	20120529	6	538	10.6	-0.00793696249183528	0.00562012712327751
3	D	26	50	20120529	6	540	10.64	-0.0084064531102719	0.00551239233409593
3	D	26	50	20120529	6	542	10.68	-0.00946987099849834	0.00574688308487301
3	D	26	50	20120529	6	544	10.72	-0.0110661574859592	0.00702101172282524
3	D	26	50	20120529	6	546	10.76	-0.0115376216394221	0.00799382872628503
3	D	26	50	20120529	6	548	10.8	-0.0125534576052357	0.010581350934642
3	D	26	50	20120529	6	550	10.84	-0.0126240268619981	0.0114028817351602
3	D	26	50	20120529	6	552	10.88	-0.0133364369440436	0.0138476892889770
3	D	26	50	20120529	6	554	10.92	-0.0128089282142106	0.0154196654453006
3	D	26	50	20120529	6	556	10.96	-0.0108105376774534	0.0158671445367457
3	D	26	50	20120529	6	558	11	-0.00996016399133069	0.0155339204661115
3	D	26	50	20120529	6	560	11.04	-0.00847176149258228	0.0168532678756139
3	D	26	50	20120529	6	562	11.08	-0.00645603340465723	0.0169985146795374
3	D	26	50	20120529	6	564	11.12	-0.00503270523587464	0.0175478588667734
3	D	26	50	20120529	6	566	11.16	-0.00352104528798623	0.0186703979529749
3	D	26	50	20120529	6	568	11.2	-0.00127545092763305	0.0199182929293451
3	D	26	50	20120529	6	570	11.24	-0.000168253937263	0.0203974192918889
3	D	26	50	20120529	6	572	11.28	0.00126056562278229	0.0196372399041336
3	D	26	50	20120529	6	574	11.32	0.00188942467466952	0.0185029409250543
3	D	26	50	20120529	6	576	11.36	0.00223798589138761	0.0169773297603730
3	D	26	50	20120529	6	578	11.4	0.00279826902052859	0.0147148001926104
3	D	26	50	20120529	6	580	11.44	0.00338554948657529	0.0131380369233782
3	D	26	50	20120529	6	582	11.48	0.00424325587001889	0.0104801215278473
3	D	26	50	20120529	6	584	11.52	0.00509628827763889	0.00877974892219585
3	D	26	50	20120529	6	586	11.56	0.00614518926364759	0.00713301743696518
3	D	26	50	20120529	6	588	11.6	0.00530697781416129	0.0082915341161934
3	D	26	50	20120529	6	590	11.64	0.00485645179959609	0.0096732631930388
3	D	26	50	20120529	6	592	11.68	0.00489621241390219	0.0101556726523677
3	D	26	50	20120529	6	594	11.72	0.00475718814965309	0.0105381537813793
3	D	26	50	20120529	6	596	11.76	0.00417689389860459	0.0113385845155469
3	D	26	50	20120529	6	598	11.8	0.00383422995244159	0.0112980390127136
3	D	26	50	20120529	6	600	11.84	0.00376945897128489	0.0122874086788142
3	D	26	50	20120529	6	602	11.88	0.00291539418776429	0.0119769251622630
3	D	26	50	20120529	6	604	11.92	0.00276586231674679	0.0135210978799504
3	D	26	50	20120529	6	606	11.96	0.00248666120419529	0.0142543605409730
3	D	26	50	20120529	6	608	12	0.00120199667520339	0.0158219243509821
3	D	26	50	20120529	6	610	12.04	0.000308411693682320	0.0168686120927656
3	D	26	50	20120529	6	612	12.08	-0.00094078860180595	0.0175041285549977
3	D	26	50	20120529	6	614	12.12	-0.00187110353796897	0.0176051345160495
3	D	26	50	20120529	6	616	12.16	-0.00228039886322996	0.0169249621392652
3	D	26	50	20120529	6	618	12.2	-0.00430072243812595	0.0171036543868320
3	D	26	50	20120529	6	620	12.24	-0.00633479994702279	0.0169025956446694
3	D	26	50	20120529	6	622	12.28	-0.0084998407028632	0.0166901312701263
3	D	26	50	20120529	6	624	12.32	-0.00952047863082786	0.0158596202134871
3	D	26	50	20120529	6	626	12.36	-0.0106809562585817	0.0148870632839014
3	D	26	50	20120529	6	628	12.4	-0.0103735011389529	0.0143694803533773
3	D	26	50	20120529	6	630	12.44	-0.0100157319777302	0.0140836974909065
3	D	26	50	20120529	6	632	12.48	-0.00993933969662475	0.0139588188978151
3	D	26	50	20120529	6	634	12.52	-0.00909232759613975	0.0134133680405163
3	D	26	50	20120529	6	636	12.56	-0.00942469041071443	0.0133852308474793
3	D	26	50	20120529	6	638	12.6	-0.00909351977817283	0.0122366815454387
3	D	26	50	20120529	6	640	12.64	-0.00882616765395367	0.0117625134156445
3	D	26	50	20120529	6	642	12.68	-0.0086461262466483	0.0113535815432690
3	D	26	50	20120529	6	644	12.72	-0.0091162755350516	0.0106304315698775
3	D	26	50	20120529	6	646	12.76	-0.0101634317350777	0.0106669059054181
3	D	26	50	20120529	6	648	12.8	-0.0107452300022498	0.0115644414925257
3	D	26	50	20120529	6	650	12.84	-0.0123617892411273	0.0113562833982800
3	D	26	50	20120529	6	652	12.88	-0.0148286726686528	0.0120413708743004
3	D	26	50	20120529	6	654	12.92	-0.0159132754760436	0.0125672603296044
3	D	26	50	20120529	6	656	12.96	-0.0175416151138956	0.0139181878350613
3	D	26	50	20120529	6	658	13	-0.0184665178547554	0.0155347117185997
3	D	26	50	20120529	6	660	13.04	-0.0193036545019343	0.0167187690947644
3	D	26	50	20120529	6	662	13.08	-0.0188481575266974	0.0184508766527555
3	D	26	50	20120529	6	664	13.12	-0.0189056735922791	0.0192355247635670
3	D	26	50	20120529	6	666	13.16	-0.0179732118799284	0.0189528941831267
3	D	26	50	20120529	6	668	13.2	-0.0175352016553902	0.019635280511243
3	D	26	50	20120529	6	670	13.24	-0.0164987072114108	0.0206587641904485
3	D	26	50	20120529	6	672	13.28	-0.0150957963973816	0.0215972472705944
3	D	26	50	20120529	6	674	13.32	-0.0140592768511115	0.0229181651642578
3	D	26	50	20120529	6	676	13.36	-0.0132486072107524	0.023281377633482
3	D	26	50	20120529	6	678	13.4	-0.0116679972806305	0.0233206362019735
3	D	26	50	20120529	6	680	13.44	-0.00970316673881522	0.0242506866802004
3	D	26	50	20120529	6	682	13.48	-0.0077025353806685	0.0242173960929421
3	D	26	50	20120529	6	684	13.52	-0.00574686187166962	0.0255171149253055
3	D	26	50	20120529	6	686	13.56	-0.00418791062225545	0.0257977726778262
3	D	26	50	20120529	6	688	13.6	-0.00246838956496944	0.0256183301899645
3	D	26	50	20120529	6	690	13.64	-0.00241295946439222	0.0259281914525483
3	D	26	50	20120529	6	692	13.68	0.00134686164146507	0.0245565527894704
3	D	26	50	20120529	6	694	13.72	0.00273622747154729	0.0248099374334408
3	D	26	50	20120529	6	696	13.76	0.00360470026284129	0.0236198724780632
3	D	26	50	20120529	6	698	13.8	0.00525523881098189	0.0228267716127894
3	D	26	50	20120529	6	700	13.84	0.00568419099765309	0.0224331747651775
3	D	26	50	20120529	6	702	13.88	0.00660840784493509	0.0221988112936211
3	D	26	50	20120529	6	704	13.92	0.00648710367662259	0.0221058621072341
3	D	26	50	20120529	6	706	13.96	0.00642807440252909	0.0227212429967651
3	D	26	50	20120529	6	708	14	0.00648918964162709	0.0237780635787231
3	D	26	50	20120529	6	710	14.04	0.00657751434966509	0.0245913000166979
3	D	26	50	20120529	6	712	14.08	0.00684183793554039	0.025043558442877
3	D	26	50	20120529	6	714	14.12	0.00730470013501019	0.0263326240044751
3	D	26	50	20120529	6	716	14.16	0.00741593934539939	0.0276596399870193
3	D	26	50	20120529	6	718	14.2	0.00721332143278419	0.0279820417883674
3	D	26	50	20120529	6	720	14.24	0.00753700804715379	0.0284070398339182
3	D	26	50	20120529	6	722	14.28	0.00721301949818869	0.0299560201706109
3	D	26	50	20120529	6	724	14.32	0.00705409724911699	0.0313939571654928
3	D	26	50	20120529	6	726	14.36	0.00720814753246629	0.0316669993779802
3	D	26	50	20120529	6	728	14.4	0.00692212991054419	0.0314973573901057
3	D	26	50	20120529	6	730	14.44	0.00630102852715329	0.0309385803984087
3	D	26	50	20120529	6	732	14.48	0.00627594037855679	0.0308365307477478
3	D	26	50	20120529	6	734	14.52	0.00576101814942899	0.0304660138654739
3	D	26	50	20120529	6	736	14.56	0.00550257062090529	0.0301282289561011
3	D	26	50	20120529	6	738	14.6	0.00436592475441919	0.0302957142682929
3	D	26	50	20120529	6	740	14.64	0.00369929276538769	0.029846531756612
3	D	26	50	20120529	6	742	14.68	0.00258815224049899	0.0295641062371383
3	D	26	50	20120529	6	744	14.72	0.000454881792337309	0.0296054719838377
3	D	26	50	20120529	6	746	14.76	-0.00157836840162555	0.0297532926564447
3	D	26	50	20120529	6	748	14.8	-0.00381075400730616	0.0304439026364262
3	D	26	50	20120529	6	750	14.84	-0.00533718541585357	0.0310056989740789
3	D	26	50	20120529	6	752	14.88	-0.00671392231882377	0.0320550454373597
3	D	26	50	20120529	6	754	14.92	-0.00840588742484694	0.0331671829828099
3	D	26	50	20120529	6	756	14.96	-0.00928425546843687	0.0335371412507267
3	D	26	50	20120529	6	758	15	-0.0095004180114456	0.0331293527700165
3	D	26	50	20120529	6	760	15.04	-0.00955048117155361	0.0326906637229683
3	D	26	50	20120529	6	762	15.08	-0.00956907807989881	0.0317150684969652
3	D	26	50	20120529	6	764	15.12	-0.00978863473545724	0.0316530552322552
3	D	26	50	20120529	6	766	15.16	-0.0096744369902956	0.0303401700716261
3	D	26	50	20120529	6	768	15.2	-0.0108466079014686	0.029245356642315
3	D	26	50	20120529	6	770	15.24	-0.0121375232544062	0.027894620055689
3	D	26	50	20120529	6	772	15.28	-0.0136876922375980	0.026873508366181
3	D	26	50	20120529	6	774	15.32	-0.0149944892088410	0.0253550036246507
3	D	26	50	20120529	6	776	15.36	-0.0169004884664615	0.0231105830615542
3	D	26	50	20120529	6	778	15.4	-0.0185652985507668	0.0222595114610385
3	D	26	50	20120529	6	780	15.44	-0.0197784837765689	0.0208009601821646
3	D	26	50	20120529	6	782	15.48	-0.0214883245420205	0.019100028962156
3	D	26	50	20120529	6	784	15.52	-0.0234215615528523	0.0179078398580077
3	D	26	50	20120529	6	786	15.56	-0.0238615941027847	0.0166689180666907
3	D	26	50	20120529	6	788	15.6	-0.023644717381927	0.0153078152946526
3	D	26	50	20120529	6	790	15.64	-0.022983933165976	0.0145347283797135
3	D	26	50	20120529	6	792	15.68	-0.0218679984571108	0.0132197713962155
3	D	26	50	20120529	6	794	15.72	-0.0213301164707978	0.0120873398861453
3	D	26	50	20120529	6	796	15.76	-0.0202419286320264	0.0107499676176837
3	D	26	50	20120529	6	798	15.8	-0.0198848538496628	0.0095423989410446
3	D	26	50	20120529	6	800	15.84	-0.0207401065725757	0.00850048417003404
3	D	26	50	20120529	6	802	15.88	-0.0211529437957037	0.00803537761364077
3	D	26	50	20120529	6	804	15.92	-0.022242637771919	0.00695708219873816
3	D	26	50	20120529	6	806	15.96	-0.0235785958268182	0.00601757063177903
3	D	26	50	20120529	6	808	16	-0.0258201950338577	0.00400776102761251
3	D	26	50	20120529	6	810	16.04	-0.0269396864898322	0.00340106340935445
3	D	26	50	20120529	6	812	16.08	-0.0274998918372273	0.00239728997812108
3	D	26	50	20120529	6	814	16.12	-0.0272853556398153	0.00207937476929961
3	D	26	50	20120529	6	816	16.16	-0.0267839532923437	0.00241405547990302
3	D	26	50	20120529	6	818	16.2	-0.0263537000291951	0.00329873798704895
3	D	26	50	20120529	6	820	16.24	-0.0251580531728868	0.00277314551659298
3	D	26	50	20120529	6	822	16.28	-0.0252029049560175	0.00256881287003351
3	D	26	50	20120529	6	824	16.32	-0.024265472282995	0.00263830025342071
3	D	26	50	20120529	6	826	16.36	-0.0229583217583614	0.0025415751168222
3	D	26	50	20120529	6	828	16.4	-0.0219398475771471	0.00255109277409697
3	D	26	50	20120529	6	830	16.44	-0.0215346329651204	0.00267592540524765
3	D	26	50	20120529	6	832	16.48	-0.0198349816083857	0.00245257158627425
3	D	26	50	20120529	6	834	16.52	-0.0174964493753541	0.0012274496908989
3	D	26	50	20120529	6	836	16.56	-0.015704587051712	-0.0002068994441752
3	D	26	50	20120529	6	838	16.6	-0.0140992708106554	-0.0014060535501182
3	D	26	50	20120529	6	840	16.64	-0.0122539625280641	-0.0022882823967335
3	D	26	50	20120529	6	842	16.68	-0.0108878675821508	-0.0031339467516935
3	D	26	50	20120529	6	844	16.72	-0.00868208333357841	-0.0039044456558134
3	D	26	50	20120529	6	846	16.76	-0.00676829883029702	-0.0050950013432972
3	D	26	50	20120529	6	848	16.8	-0.00541510858314032	-0.006146115573531
3	D	26	50	20120529	6	850	16.84	-0.00518925867722934	-0.0068673644903413
3	D	26	50	20120529	6	852	16.88	-0.00508644535124482	-0.0081518946690448
3	D	26	50	20120529	6	854	16.92	-0.00509266789091926	-0.0106356779486406
3	D	26	50	20120529	6	856	16.96	-0.00552407373812117	-0.0116578008008458
3	D	26	50	20120529	6	858	17	-0.00579772406244037	-0.0139773938858502
3	D	26	50	20120529	6	860	17.04	-0.00597011669569365	-0.0169941942571044
3	D	26	50	20120529	6	862	17.08	-0.00647845576068866	-0.0169835169447085
3	D	26	50	20120529	6	864	17.12	-0.00690788170890325	-0.0185116454095308
3	D	26	50	20120529	6	866	17.16	-0.00693376181709467	-0.0172201855843717
3	D	26	50	20120529	6	868	17.2	-0.00674694420550519	-0.0167861634420794
3	D	26	50	20120529	6	870	17.24	-0.00624546407628769	-0.0149843139422598
3	D	26	50	20120529	6	872	17.28	-0.00570884074004522	-0.0146377609088003
3	D	26	50	20120529	6	874	17.32	-0.00497182334201448	-0.0141291390010928
3	D	26	50	20120529	6	876	17.36	-0.004067504479555	-0.0137896570354451
3	D	26	50	20120529	6	878	17.4	-0.00347940376964215	-0.0131657767224042
3	D	26	50	20120529	6	880	17.44	-0.00220477308587528	-0.0123108846239497
3	D	26	50	20120529	6	882	17.48	-0.00141762181705842	-0.0114059293653872
3	D	26	50	20120529	6	884	17.52	0.000220822376696740	-0.0097138864776181
3	D	26	50	20120529	6	886	17.56	0.000909636305454	-0.0089820804565647
3	D	26	50	20120529	6	888	17.6	0.00201248953886722	-0.0075207240850899
3	D	26	50	20120529	6	890	17.64	0.00247718597332739	-0.006734435486546
3	D	26	50	20120529	6	892	17.68	0.00375661084107069	-0.0058876185475327
3	D	26	50	20120529	6	894	17.72	0.00523053250004719	-0.0047651289588059
3	D	26	50	20120529	6	896	17.76	0.00521805206535929	-0.0037986907656192
3	D	26	50	20120529	6	898	17.8	0.00473101812768139	-0.002619498284109
3	D	26	50	20120529	6	900	17.84	0.00455223324912619	-0.0020948533367399
3	D	26	50	20120529	6	902	17.88	0.00429321437832329	-0.0009060003623852
3	D	26	50	20120529	6	904	17.92	0.00352477881179089	-0.0012170792628461
3	D	26	50	20120529	6	906	17.96	0.00380610760864699	-0.0007412961011637
3	D	26	50	20120529	6	908	18	0.00372680841156409	-0.0005195092308175
3	D	26	50	20120529	6	910	18.04	0.00431883780675319	0.000202062126685000
3	D	26	50	20120529	6	912	18.08	0.00471136055916439	0.0009706242653313
3	D	26	50	20120529	6	914	18.12	0.00481655683500149	0.0018919631880139
3	D	26	50	20120529	6	916	18.16	0.00452711681625849	0.00232462061421854
3	D	26	50	20120529	6	918	18.2	0.00476277429322449	0.00271145752100227
3	D	26	50	20120529	6	920	18.24	0.00462133879485159	0.00332167653103063
3	D	26	50	20120529	6	922	18.28	0.00526538579329189	0.00440313978431296
3	D	26	50	20120529	6	924	18.32	0.00520584740231599	0.0054441423875758
3	D	26	50	20120529	6	926	18.36	0.00496963131099279	0.00670798262186176
3	D	26	50	20120529	6	928	18.4	0.00487352135729389	0.00660338738678865
3	D	26	50	20120529	6	930	18.44	0.00411816868042699	0.0076521469514411
3	D	26	50	20120529	6	932	18.48	0.00392038384266129	0.00892981112329926
3	D	26	50	20120529	6	934	18.52	0.00417332300935959	0.00908898793081216
3	D	26	50	20120529	6	936	18.56	0.00395663720733279	0.0102501562604698
3	D	26	50	20120529	6	938	18.6	0.00261722140027359	0.00985509570182092
3	D	26	50	20120529	6	940	18.64	0.00143421054214505	0.0106746253901483
3	D	26	50	20120529	6	942	18.68	0.000203201275709580	0.0107353446494488
3	D	26	50	20120529	6	944	18.72	2.62336615820206e-05	0.0105381962077862
3	D	26	50	20120529	6	946	18.76	-0.0008090432947624	0.0103525523934535
3	D	26	50	20120529	6	948	18.8	-0.00230866828523502	0.0109010197682808
3	D	26	50	20120529	6	950	18.84	-0.00485288091035109	0.0111612209216218
3	D	26	50	20120529	6	952	18.88	-0.00782019667626573	0.0119757469809442
3	D	26	50	20120529	6	954	18.92	-0.0082857753678568	0.0124453240785402
3	D	26	50	20120529	6	956	18.96	-0.00920369974260376	0.0135297974146793
3	D	26	50	20120529	6	958	19	-0.009773233949763	0.0152530286612462
3	D	26	50	20120529	6	960	19.04	-0.00997562205267421	0.0167422096845607
3	D	26	50	20120529	6	962	19.08	-0.0103012517964784	0.0192615675063181
3	D	26	50	20120529	6	964	19.12	-0.00933571869997163	0.0205463310302594
3	D	26	50	20120529	6	966	19.16	-0.00854493997336728	0.0220473560921587
3	D	26	50	20120529	6	968	19.2	-0.00628886629051692	0.0221022487915822
3	D	26	50	20120529	6	970	19.24	-0.00563377428415445	0.0223544454961602
3	D	26	50	20120529	6	972	19.28	-0.00326773842576177	0.0228161013714613
3	D	26	50	20120529	6	974	19.32	-0.00148431612865993	0.0234753087392903
3	D	26	50	20120529	6	976	19.36	0.00165918363564736	0.023716729136523
3	D	26	50	20120529	6	978	19.4	0.00331800523262279	0.0241189823853501
3	D	26	50	20120529	6	980	19.44	0.00500715322522969	0.0243971468793604
3	D	26	50	20120529	6	982	19.48	0.00685492789627379	0.025515119469969
3	D	26	50	20120529	6	984	19.52	0.00611222535972229	0.0262619232258513
3	D	26	50	20120529	6	986	19.56	0.00587713922503539	0.027886615606926
3	D	26	50	20120529	6	988	19.6	0.00518349575696269	0.0296716076810821
3	D	26	50	20120529	6	990	19.64	0.00318890309072729	0.0311116872095109
3	D	26	50	20120529	6	992	19.68	0.00239185232697379	0.032256493088252
3	D	26	50	20120529	6	994	19.72	0.00122218457380627	0.031857939422104
3	D	26	50	20120529	6	996	19.76	0.000102608265017980	0.0322414175716771
3	D	26	50	20120529	6	998	19.8	-0.00147228117124414	0.0328858959052539
3	D	26	50	20120529	6	1000	19.84	-0.00306765549095722	0.0335508591222818
3	D	26	50	20120529	6	1002	19.88	-0.00579051157327226	0.0334739966151668
3	D	26	50	20120529	6	1004	19.92	-0.00718549183119708	0.0336312571633027
3	D	26	50	20120529	6	1006	19.96	-0.00806350632139642	0.0330925125067166
3	D	26	50	20120529	6	1008	20	-0.00801386742535712	0.0333387270879258
3	D	26	50	20120529	6	1010	20.04	-0.00801874646214731	0.0323010478865345
3	D	26	50	20120529	6	1012	20.08	-0.00812212547355678	0.0327261604833839
3	D	26	50	20120529	6	1014	20.12	-0.00767615322666243	0.0319789607477041
3	D	26	50	20120529	6	1016	20.16	-0.00767290053546897	0.0313909307484693
3	D	26	50	20120529	6	1018	20.2	-0.00715239923383755	0.0306140325279797
3	D	26	50	20120529	6	1020	20.24	-0.00705580844752747	0.0300541453786362
3	D	26	50	20120529	6	1022	20.28	-0.00751408435241447	0.028658387303252
3	D	26	50	20120529	6	1024	20.32	-0.00759844219141003	0.0275033283761838
3	D	26	50	20120529	6	1026	20.36	-0.00841099273580711	0.0252758288783612
3	D	26	50	20120529	6	1028	20.4	-0.00942388077344997	0.0237252709864397
3	D	26	50	20120529	6	1030	20.44	-0.0100818577754797	0.0222349727344109
3	D	26	50	20120529	6	1032	20.48	-0.0115998958265344	0.0214710074969492
3	D	26	50	20120529	6	1034	20.52	-0.0126812742270030	0.0214086265367129
3	D	26	50	20120529	6	1036	20.56	-0.0140655276750572	0.0210817805692450
3	D	26	50	20120529	6	1038	20.6	-0.0162750256484444	0.0203876124279406
3	D	26	50	20120529	6	1040	20.64	-0.0179449771061556	0.0191666737762828
3	D	26	50	20120529	6	1042	20.68	-0.0177138804679283	0.0190488839286728
3	D	26	50	20120529	6	1044	20.72	-0.0176106216646716	0.0188053775664356
3	D	26	50	20120529	6	1046	20.76	-0.0175837162516474	0.018937924732569
3	D	26	50	20120529	6	1048	20.8	-0.0166047481262981	0.0189808249009836
3	D	26	50	20120529	6	1050	20.84	-0.0166094221021217	0.0186636097278755
3	D	26	50	20120529	6	1052	20.88	-0.0157305569624646	0.0186653796161488
3	D	26	50	20120529	6	1054	20.92	-0.0150332103761788	0.0175865446787721
3	D	26	50	20120529	6	1056	20.96	-0.0150594228245574	0.0170014633148149
3	D	26	50	20120529	6	1058	21	-0.0148263604294783	0.0165822197042494
3	D	26	50	20120529	6	1060	21.04	-0.0146156213954813	0.0171277313727314
3	D	26	50	20120529	6	1062	21.08	-0.0142627482416115	0.0172416024345601
3	D	26	50	20120529	6	1064	21.12	-0.0139284118920105	0.0180296184949704
3	D	26	50	20120529	6	1066	21.16	-0.0136233370352286	0.0186407998773280
3	D	26	50	20120529	6	1068	21.2	-0.0132584451873990	0.0180593000092175
3	D	26	50	20120529	6	1070	21.24	-0.0125241692423589	0.0185085836371681
3	D	26	50	20120529	6	1072	21.28	-0.0115838020761946	0.0186318464912646
3	D	26	50	20120529	6	1074	21.32	-0.010554516232296	0.0189297152228394
3	D	26	50	20120529	6	1076	21.36	-0.009857613001962	0.0180108936002978
3	D	26	50	20120529	6	1078	21.4	-0.00879294353473284	0.0180308127983238
3	D	26	50	20120529	6	1080	21.44	-0.0074807301255459	0.0188423663221594
3	D	26	50	20120529	6	1082	21.48	-0.00749010636146444	0.0189551215694874
3	D	26	50	20120529	6	1084	21.52	-0.00663170701337521	0.0184191629136193
3	D	26	50	20120529	6	1086	21.56	-0.0071786470375552	0.0190388925098546
3	D	26	50	20120529	6	1088	21.6	-0.00698431995194951	0.0202980375551135
3	D	26	50	20120529	6	1090	21.64	-0.00685927518876448	0.0209194571365559
3	D	26	50	20120529	6	1092	21.68	-0.0070830603428744	0.0212404553309433
3	D	26	50	20120529	6	1094	21.72	-0.00614047286141711	0.0212637757125868
3	D	26	50	20120529	6	1096	21.76	-0.00574645174973653	0.0219846922892100
3	D	26	50	20120529	6	1098	21.8	-0.00498448055339772	0.021602225302334
3	D	26	50	20120529	6	1100	21.84	-0.00401705948178515	0.0209683747836783
3	D	26	50	20120529	6	1102	21.88	-0.00267507687711026	0.0201191607526767
3	D	26	50	20120529	6	1104	21.92	-0.00224264713928919	0.0186245010660216
3	D	26	50	20120529	6	1106	21.96	-0.00167407982994255	0.0179486656579690
3	D	26	50	20120529	6	1108	22	-0.000187135809641020	0.0166090261223242
3	D	26	50	20120529	6	1110	22.04	0.00072953620828578	0.0153632383241620
3	D	26	50	20120529	6	1112	22.08	0.00120920916437149	0.0144076542200665
3	D	26	50	20120529	6	1114	22.12	0.00194767613130366	0.0128303606207483
3	D	26	50	20120529	6	1116	22.16	0.00197795444367407	0.0125634136687148
3	D	26	50	20120529	6	1118	22.2	0.00155576926889883	0.0120864701448044
3	D	26	50	20120529	6	1120	22.24	0.00070458240997771	0.0101899531891196
3	D	26	50	20120529	6	1122	22.28	-0.0001555988472001	0.0088504525292467
3	D	26	50	20120529	6	1124	22.32	-0.00099691449545586	0.0080501207900285
3	D	26	50	20120529	6	1126	22.36	-0.00209357559478623	0.00691789221960446
3	D	26	50	20120529	6	1128	22.4	-0.00239689470543045	0.00552972988526384
3	D	26	50	20120529	6	1130	22.44	-0.00417557160892374	0.00448874920231122
3	D	26	50	20120529	6	1132	22.48	-0.00472591988778904	0.0034234999075215
3	D	26	50	20120529	6	1134	22.52	-0.00476703814711504	0.00359779465801617
3	D	26	50	20120529	6	1136	22.56	-0.00461198377213646	0.003596861277065
3	D	26	50	20120529	6	1138	22.6	-0.0040582625939249	0.00313957532167166
3	D	26	50	20120529	6	1140	22.64	-0.00328801117717839	0.00340905371598186
3	D	26	50	20120529	6	1142	22.68	-0.00279543352233603	0.00302669986619085
3	D	26	50	20120529	6	1144	22.72	-0.00232978249372125	0.00262901594138373
3	D	26	50	20120529	6	1146	22.76	-0.00087207479323737	0.0011000460194919
3	D	26	50	20120529	6	1148	22.8	0.000425805561494911	0.000408552156033901
3	D	26	50	20120529	6	1150	22.84	0.00121800557272945	-0.000119981878631799
3	D	26	50	20120529	6	1152	22.88	0.00214518519742469	-0.0013226078788704
3	D	26	50	20120529	6	1154	22.92	0.00353385099179349	-0.0021220133082053
3	D	26	50	20120529	6	1156	22.96	0.00440084875834199	-0.0027358385628177
3	D	26	50	20120529	6	1158	23	0.00547930256516359	-0.0025739365657701
3	D	26	50	20120529	6	1160	23.04	0.00649834172469599	-0.0026725503845811
3	D	26	50	20120529	6	1162	23.08	0.00660889942556939	-0.002232622345031
3	D	26	50	20120529	6	1164	23.12	0.0075343924591702	-0.0012019118223897
3	D	26	50	20120529	6	1166	23.16	0.00754464550749739	-0.0014894921502983
3	D	26	50	20120529	6	1168	23.2	0.00757483189598619	-0.0005834833026317
3	D	26	50	20120529	6	1170	23.24	0.00731311046306559	0.0004598315398056
3	D	26	50	20120529	6	1172	23.28	0.00801502000941049	0.0010477554730231
3	D	26	50	20120529	6	1174	23.32	0.00795229256685139	0.0019253386280859
3	D	26	50	20120529	6	1176	23.36	0.00806165370162969	0.00208688424331581
3	D	26	50	20120529	6	1178	23.4	0.00801339366381369	0.00306350477415161
3	D	26	50	20120529	6	1180	23.44	0.00869838921595259	0.00451415554895925
3	D	26	50	20120529	6	1182	23.48	0.00895608014022039	0.00597760495650637
3	D	26	50	20120529	6	1184	23.52	0.00987408151889579	0.00747882800830446
3	D	26	50	20120529	6	1186	23.56	0.0104063349352306	0.00915913999457368
3	D	26	50	20120529	6	1188	23.6	0.0111963146311722	0.0109629693933806
3	D	26	50	20120529	6	1190	23.64	0.0114552571344427	0.0124148010365128
3	D	26	50	20120529	6	1192	23.68	0.0126545102353351	0.0141832750962603
3	D	26	50	20120529	6	1194	23.72	0.0136089629685807	0.0158726946178712
3	D	26	50	20120529	6	1196	23.76	0.0145571931621518	0.0175595685550699
3	D	26	50	20120529	6	1198	23.8	0.0153459707765654	0.018551285815684
3	D	26	50	20120529	6	1200	23.84	0.0163249601151182	0.0194294417272396
3	D	26	50	20120529	6	1202	23.88	0.0164761395449359	0.0207027996188003
3	D	26	50	20120529	6	1204	23.92	0.016562618704275	0.0220087551329737
3	D	26	50	20120529	6	1206	23.96	0.0161873217801602	0.0232291860819627
3	D	26	50	20120529	6	1208	24	0.015079695575974	0.0232789805414938
3	D	26	50	20120529	6	1210	24.04	0.0150941134832424	0.0220940180686492
3	D	26	50	20120529	6	1212	24.08	0.0141263317871714	0.0248909435862935
3	D	26	50	20120529	6	1214	24.12	0.0133660293628362	0.0258541856568293
3	D	26	50	20120529	6	1216	24.16	0.0138129067064105	0.0247151921958296
3	D	26	50	20120529	6	1218	24.2	0.0145798842187601	0.0243562152962247
3	D	26	50	20120529	6	1220	24.24	0.0144826499652792	0.0240754302644833
3	D	26	50	20120529	6	1222	24.28	0.0146992014170175	0.0236095529616985
3	D	26	50	20120529	6	1224	24.32	0.0150735578891133	0.0224221651125945
3	D	26	50	20120529	6	1226	24.36	0.015236652068194	0.0222692532711629
3	D	26	50	20120529	6	1228	24.4	0.0148039027181078	0.022582218732516
3	D	26	50	20120529	6	1230	24.44	0.0149649745717943	0.0221480622399353
3	D	26	50	20120529	6	1232	24.48	0.0145797074420648	0.0218341421844275
3	D	26	50	20120529	6	1234	24.52	0.0140434447302808	0.0210862989815768
3	D	26	50	20120529	6	1236	24.56	0.0127545517027374	0.0209604127613222
3	D	26	50	20120529	6	1238	24.6	0.0116837304065119	0.0211074697586056
3	D	26	50	20120529	6	1240	24.64	0.0106340303898404	0.0211807967318146
3	D	26	50	20120529	6	1242	24.68	0.00974994185239069	0.0212396916556196
3	D	26	50	20120529	6	1244	24.72	0.00850028618013539	0.0223562698316557
3	D	26	50	20120529	6	1246	24.76	0.00756771840176749	0.0225521737653834
3	D	26	50	20120529	6	1248	24.8	0.00592111419575739	0.0225645127787151
3	D	26	50	20120529	6	1250	24.84	0.00401053288619479	0.0230529609299554
3	D	26	50	20120529	6	1252	24.88	0.00375086842690069	0.0225874166744645
3	D	26	50	20120529	6	1254	24.92	0.00413648981712759	0.0224214226504742
3	D	26	50	20120529	6	1256	24.96	0.00351499740368669	0.0225316768611172
3	D	26	50	20120529	6	1258	25	0.00313492185194469	0.0224934280411092
3	D	26	50	20120529	6	1260	25.04	0.00248596894665649	0.0224071313153197
3	D	26	50	20120529	6	1262	25.08	0.00172833938595419	0.0223497496000264
3	D	26	50	20120529	6	1264	25.12	0.00154724368243806	0.0223382294163473
3	D	26	50	20120529	6	1266	25.16	0.0011790015626792	0.0234321045149598
3	D	26	50	20120529	6	1268	25.2	0.00084745333511645	0.0226379387468735
3	D	26	50	20120529	6	1270	25.24	0.00170564055117132	0.0229722164066117
3	D	26	50	20120529	6	1272	25.28	0.00155016191212402	0.022689713105392
3	D	26	50	20120529	6	1274	25.32	0.00195119115911294	0.0225587986488164
3	D	26	50	20120529	6	1276	25.36	0.00156823626855793	0.022324732162108
3	D	26	50	20120529	6	1278	25.4	0.00177749462095515	0.0227279697035745
3	D	26	50	20120529	6	1280	25.44	0.00196492387991036	0.0229339746576715
3	D	26	50	20120529	6	1282	25.48	0.00162705270351025	0.0233831444414304
3	D	26	50	20120529	6	1284	25.52	0.00173770077263032	0.0232525559610809
3	D	26	50	20120529	6	1286	25.56	0.00143073864784943	0.0244832823848039
3	D	26	50	20120529	6	1288	25.6	0.00122782021485232	0.0251292739268925
3	D	26	50	20120529	6	1290	25.64	0.0014270899768585	0.0257706127063609
3	D	26	50	20120529	6	1292	25.68	0.00071057867548218	0.0267070342166862
3	D	26	50	20120529	6	1294	25.72	0.00070561478587825	0.0277019475999513
3	D	26	50	20120529	6	1296	25.76	0.00061572737185381	0.0294696579843752
3	D	26	50	20120529	6	1298	25.8	0.000183190153802000	0.0298924371288466
3	D	26	50	20120529	6	1300	25.84	-0.00040991687212165	0.031505050711885
3	D	26	50	20120529	6	1302	25.88	-0.00066644814126832	0.0325812601617831
3	D	26	50	20120529	6	1304	25.92	-0.00201102582783017	0.0330280950789505
3	D	26	50	20120529	6	1306	25.96	-0.00235178058568396	0.0328700567133554
3	D	26	50	20120529	6	1308	26	-0.00323948243878555	0.0332540156955396
3	D	26	50	20120529	6	1310	26.04	-0.00444220036290575	0.0336312571633027
3	D	26	50	20120529	6	1312	26.08	-0.00567737448828242	0.0334976139816584
3	D	26	50	20120529	6	1314	26.12	-0.00710318460186697	0.0332297619329449
3	D	26	50	20120529	6	1316	26.16	-0.00800333153431744	0.0331829514640304
3	D	26	50	20120529	6	1318	26.2	-0.00863916195196039	0.0320607730022873
3	D	26	50	20120529	6	1320	26.24	-0.0093923720952803	0.0310473475634908
3	D	26	50	20120529	6	1322	26.28	-0.0103008628877488	0.0301384325069536
3	D	26	50	20120529	6	1324	26.32	-0.0113144863164441	0.028941102736506
3	D	26	50	20120529	6	1326	26.36	-0.0124530908687141	0.026680319722493
3	D	26	50	20120529	6	1328	26.4	-0.0136925288479813	0.0252386492038064
3	D	26	50	20120529	6	1330	26.44	-0.0149339891526427	0.0240140180405372
3	D	26	50	20120529	6	1332	26.48	-0.0165628732627162	0.0219894369757117
3	D	26	50	20120529	6	1334	26.52	-0.0172469665466023	0.0209967622925159
3	D	26	50	20120529	6	1336	26.56	-0.0183031408329622	0.019944830646843
3	D	26	50	20120529	6	1338	26.6	-0.0192256535529016	0.0187025642404510
3	D	26	50	20120529	6	1340	26.64	-0.0197531552116668	0.0167827693295296
3	D	26	50	20120529	6	1342	26.68	-0.0198124107599302	0.0152572571597977
3	D	26	50	20120529	6	1344	26.72	-0.0194167208762461	0.0141579960288329
3	D	26	50	20120529	6	1346	26.76	-0.0193354460228165	0.0125529343462176
3	D	26	50	20120529	6	1348	26.8	-0.0190291697916133	0.0120179232134362
3	D	26	50	20120529	6	1350	26.84	-0.0187979529452332	0.0114165925356474
3	D	26	50	20120529	6	1352	26.88	-0.0178768473677883	0.0113320084224818
3	D	26	50	20120529	6	1354	26.92	-0.0176607838197290	0.00945111852666123
3	D	26	50	20120529	6	1356	26.96	-0.0170965408926133	0.00806586805804554
3	D	26	50	20120529	6	1358	27	-0.0164487250150293	0.00647976390823381
3	D	26	50	20120529	6	1360	27.04	-0.0156206499412512	0.00498714988149665
3	D	26	50	20120529	6	1362	27.08	-0.0148491625018512	0.00381699563886365
3	D	26	50	20120529	6	1364	27.12	-0.0144164859837635	0.00207306030574362
3	D	26	50	20120529	6	1366	27.16	-0.0138819203282543	0.0005184224076947
3	D	26	50	20120529	6	1368	27.2	-0.0136351754169593	0.0005685209231418
3	D	26	50	20120529	6	1370	27.24	-0.0138171776313689	-0.000633143411874499
3	D	26	50	20120529	6	1372	27.28	-0.0146180043453339	-0.001048964625619
3	D	26	50	20120529	6	1374	27.32	-0.0160236619156546	-0.0015416059200717
3	D	26	50	20120529	6	1376	27.36	-0.0163723291983899	-0.0014754985070986
3	D	26	50	20120529	6	1378	27.4	-0.0180170737135654	-0.0017256587441468
3	D	26	50	20120529	6	1380	27.44	-0.0201921978121055	-0.002365385320154
3	D	26	50	20120529	6	1382	27.48	-0.0223106918498608	-0.0020116883868842
3	D	26	50	20120529	6	1384	27.52	-0.0235488831998728	-0.0017724974973325
3	D	26	50	20120529	6	1386	27.56	-0.0242537696657664	-0.0013630402446187
3	D	26	50	20120529	6	1388	27.6	-0.0250028432344164	-0.0014224725695774
3	D	26	50	20120529	6	1390	27.64	-0.0260389031612787	-0.0019168745599152
3	D	26	50	20120529	6	1392	27.68	-0.026496075979587	-0.0029125233342327
3	D	26	50	20120529	6	1394	27.72	-0.026840168281448	-0.0035217523947675
3	D	26	50	20120529	6	1396	27.76	-0.0265331071617178	-0.0040806849499564
3	D	26	50	20120529	6	1398	27.8	-0.0268922749801537	-0.0057507721721696
3	D	26	50	20120529	6	1400	27.84	-0.0267171925127048	-0.0059650283552963
3	D	26	50	20120529	6	1402	27.88	-0.0260486746698879	-0.0058056655786999
3	D	26	50	20120529	6	1404	27.92	-0.0262253262072843	-0.0060056191129635
3	D	26	50	20120529	6	1406	27.96	-0.0259011446181679	-0.007765510310601
3	D	26	50	20120529	6	1408	28	-0.025550921700514	-0.0089380984147749
3	D	26	50	20120529	6	1410	28.04	-0.0250815937166371	-0.0105527979628178
3	D	26	50	20120529	6	1412	28.08	-0.0248310799261983	-0.0121749574874022
3	D	26	50	20120529	6	1414	28.12	-0.0243585063221957	-0.0142685026765968
3	D	26	50	20120529	6	1416	28.16	-0.0238135179127318	-0.0154043495124202
3	D	26	50	20120529	6	1418	28.2	-0.0234707691137551	-0.0168344871195056
3	D	26	50	20120529	6	1420	28.24	-0.0227552053354655	-0.0175900731416103
3	D	26	50	20120529	6	1422	28.28	-0.0221832266601638	-0.0180984122066054
3	D	26	50	20120529	6	1424	28.32	-0.021509990293796	-0.0186876442873681
3	D	26	50	20120529	6	1426	28.36	-0.02021916686474	-0.0203093936900194
3	D	26	50	20120529	6	1428	28.4	-0.0195083831282913	-0.0199016759199873
3	D	26	50	20120529	6	1430	28.44	-0.0184844925091332	-0.0215884084358297
3	D	26	50	20120529	6	1432	28.48	-0.0173809816664134	-0.022206561183943
3	D	26	50	20120529	6	1434	28.52	-0.0165224126126967	-0.0226151274821125
3	D	26	50	20120529	6	1436	28.56	-0.0161378879450875	-0.0225656300074295
3	D	26	50	20120529	6	1438	28.6	-0.0148699747757419	-0.0247302959966759
3	D	26	50	20120529	6	1440	28.64	-0.0140483874066813	-0.0258190283076688
3	D	26	50	20120529	6	1442	28.68	-0.0129752821555525	-0.0261578738772134
3	D	26	50	20120529	6	1444	28.72	-0.0125969800276177	-0.0267275191001373
3	D	26	50	20120529	6	1446	28.76	-0.0123109553346278	-0.0267438532667827
3	D	26	50	20120529	6	1448	28.8	-0.0117490175756188	-0.0273540157082685
3	D	26	50	20120529	6	1450	28.84	-0.0106974083706382	-0.0275797241928233
3	D	26	50	20120529	6	1452	28.88	-0.00919798844113212	-0.0273079830568133
3	D	26	50	20120529	6	1454	28.92	-0.0086922656712275	-0.0271418129632345
3	D	26	50	20120529	6	1456	28.96	-0.00771172069775612	-0.0267797035805888
3	D	26	50	20120529	6	1458	29	-0.00596969243162494	-0.027095638890423
3	D	26	50	20120529	6	1460	29.04	-0.0056845162667724	-0.0264915575672553
3	D	26	50	20120529	6	1462	29.08	-0.0042793536711985	-0.0265885726176341
3	D	26	50	20120529	6	1464	29.12	-0.00277116561760571	-0.025863858877596
3	D	26	50	20120529	6	1466	29.16	-0.00192235463746937	-0.0246866675082766
3	D	26	50	20120529	6	1468	29.2	-0.00028893797292845	-0.0256323521174355
3	D	26	50	20120529	6	1470	29.24	0.00207859695184035	-0.0258747483220263
3	D	26	50	20120529	6	1472	29.28	0.00404435380353899	-0.026463344006686
3	D	26	50	20120529	6	1474	29.32	0.00497950252165819	-0.0267513485986633
3	D	26	50	20120529	6	1476	29.36	0.00626862889443939	-0.0278132108519711
3	D	26	50	20120529	6	1478	29.4	0.0072971157076752	-0.0286168377087896
3	D	26	50	20120529	6	1480	29.44	0.00783748670985799	-0.029361986834804
3	D	26	50	20120529	6	1482	29.48	0.00888966160026349	-0.0299887662856477
3	D	26	50	20120529	6	1484	29.52	0.0099665145173325	-0.0316453053419335
3	D	26	50	20120529	6	1486	29.56	0.009770150964197	-0.0312998836793238
3	D	26	50	20120529	6	1488	29.6	0.0096910964260604	-0.0311034494155102
3	D	26	50	20120529	6	1490	29.64	0.0096909550047041	-0.0301472996259898
3	D	26	50	20120529	6	1492	29.68	0.00921959762436519	-0.029826838832756
3	D	26	50	20120529	6	1494	29.72	0.00871429911852929	-0.0296323844679297
3	D	26	50	20120529	6	1496	29.76	0.00915991781203299	-0.0296924885443306
3	D	26	50	20120529	6	1498	29.8	0.009098540943426	-0.028453213199623
3	D	26	50	20120529	6	1500	29.84	0.00905943793842639	-0.0283359041846242
3	D	26	50	20120529	6	1502	29.88	0.00880834432042709	-0.0275045587419832
3	D	26	50	20120529	6	1504	29.92	0.0093166833854221	-0.0269052857449276
3	D	26	50	20120529	6	1506	29.96	0.00919053553565839	-0.0269952297274945
3	D	26	50	20120529	6	1508	30	0.00919697020736719	-0.0259671671783274
3	D	26	50	20120529	6	1510	30.04	0.0097048142976154	-0.0246506757731143
3	D	26	50	20120529	6	1512	30.08	0.0101245528829277	-0.0243354475700613
3	D	26	50	20120529	6	1514	30.12	0.0102340837233335	-0.0230535336864482
3	D	26	50	20120529	6	1516	30.16	0.0114648737866668	-0.0219657206142708
3	D	26	50	20120529	6	1518	30.2	0.0123846924297699	-0.0210965308167007
3	D	26	50	20120529	6	1520	30.24	0.0135491417348923	-0.0203904281271434
3	D	26	50	20120529	6	1522	30.28	0.0145786892082999	-0.0189272827755122
3	D	26	50	20120529	6	1524	30.32	0.0163015690227966	-0.0185406933561019
3	D	26	50	20120529	6	1526	30.36	0.0179819658618795	-0.0181155524749813
3	D	26	50	20120529	6	1528	30.4	0.0193205402118691	-0.0182443661173101
3	D	26	50	20120529	6	1530	30.44	0.0214097706354849	-0.0183944014483558
3	D	26	50	20120529	6	1532	30.48	0.0222721792790235	-0.0179897737349574
3	D	26	50	20120529	6	1534	30.52	0.0238219437971365	-0.0187761486005285
3	D	26	50	20120529	6	1536	30.56	0.0254388155772112	-0.0199703091183828
3	D	26	50	20120529	6	1538	30.6	0.0273323994539676	-0.0211073849057919
3	D	26	50	20120529	6	1540	30.64	0.0281640913789314	-0.0213876891049221
3	D	26	50	20120529	6	1542	30.68	0.0292831514997695	-0.0225358961672806
3	D	26	50	20120529	6	1544	30.72	0.0307746659754619	-0.0240303522071827
3	D	26	50	20120529	6	1546	30.76	0.0313401887658514	-0.0255059638513663
3	D	26	50	20120529	6	1548	30.8	0.0324720404483611	-0.0265732142583467
3	D	26	50	20120529	6	1550	30.84	0.0330231311893467	-0.0267186236968299
3	D	26	50	20120529	6	1552	30.88	0.0345793671487211	-0.0280179677625993
3	D	26	50	20120529	6	1554	30.92	0.0359802305350654	-0.0287382832984584
3	D	26	50	20120529	6	1556	30.96	0.0375098439241281	-0.029497857402809
3	D	26	50	20120529	6	1558	31	0.0382485230230946	-0.0297103783458946
3	D	26	50	20120529	6	1560	31.04	0.0401651147402973	-0.0306625188399657
3	D	26	50	20120529	6	1562	31.08	0.041063564616473	-0.0322858945882138
3	D	26	50	20120529	6	1564	31.12	0.0419357879021344	-0.0337529219560737
3	D	26	50	20120529	6	1566	31.16	0.0425085868213024	-0.0355021202849661
3	D	26	50	20120529	6	1568	31.2	0.0427792460839371	-0.0371622867990393
3	D	26	50	20120529	6	1570	31.24	0.0430123247424722	-0.0379962322733148
3	D	26	50	20120529	6	1572	31.28	0.0425863091702633	-0.0380747755732486
3	D	26	50	20120529	6	1574	31.32	0.0424702828469655	-0.0375648709738401
3	D	26	50	20120529	6	1576	31.36	0.0423533386990657	-0.0368075482974808
3	D	26	50	20120529	6	1578	31.4	0.0418563020288612	-0.036238267941656
3	D	26	50	20120529	6	1580	31.44	0.0420110735611273	-0.0361769759258628
3	D	26	50	20120529	6	1582	31.48	0.0417756070029922	-0.0353944915618017
3	D	26	50	20120529	6	1584	31.52	0.0417804365423077	-0.0345875200899082
3	D	26	50	20120529	6	1586	31.56	0.0417367090589591	-0.0347531527823333
3	D	26	50	20120529	6	1588	31.6	0.0416240174512414	-0.0343097756173259
3	D	26	50	20120529	6	1590	31.64	0.0413097014159362	-0.0342463552101213
3	D	26	50	20120529	6	1592	31.68	0.0413442365111293	-0.0341010871929943
3	D	26	50	20120529	6	1594	31.72	0.0414019576376776	-0.0327613814721549
3	D	26	50	20120529	6	1596	31.76	0.0413847890850304	-0.0324199054653843
3	D	26	50	20120529	6	1598	31.8	0.0410717387708635	-0.0313977967553147
3	D	26	50	20120529	6	1600	31.84	0.0407432805999345	-0.0309386793933581
3	D	26	50	20120529	6	1602	31.88	0.0401465673294268	-0.0301484734232465
3	D	26	50	20120529	6	1604	31.92	0.0399184405396804	-0.0297846104157836
3	D	26	50	20120529	6	1606	31.96	0.0392315782256392	-0.0277533542629437
3	D	26	50	20120529	6	1608	32	0.0384468381909462	-0.0269618118610156
3	D	26	50	20120529	6	1610	32.04	0.0378984980953395	-0.0256374503573279
3	D	26	50	20120529	6	1612	32.08	0.0373987998752106	-0.0241978375193746
3	D	26	50	20120529	6	1614	32.12	0.0365734082716671	-0.0221325766014274
3	D	26	50	20120529	6	1616	32.16	0.0361756324229785	-0.0206334677989051
3	D	26	50	20120529	6	1618	32.2	0.0358015517225273	-0.0195520399009618
3	D	26	50	20120529	6	1620	32.24	0.0351696952449947	-0.0182956384300139
3	D	26	50	20120529	6	1622	32.28	0.035185619289707	-0.0163353121583948
3	D	26	50	20120529	6	1624	32.32	0.0344172063505916	-0.0154363673074724
3	D	26	50	20120529	6	1626	32.36	0.0345357174471184	-0.0132068596263912
3	D	26	50	20120529	6	1628	32.4	0.0348022259929476	-0.0118970857355993
3	D	26	50	20120529	6	1630	32.44	0.0349343842503514	-0.0105364001565621
3	D	26	50	20120529	6	1632	32.48	0.03510995886412	-0.0092782450607968
3	D	26	50	20120529	6	1634	32.52	0.0360946050569223	-0.0078696176419951
3	D	26	50	20120529	6	1636	32.56	0.0365443956804351	-0.0068247259514358
3	D	26	50	20120529	6	1638	32.6	0.0368507143380451	-0.0063918351799934
3	D	26	50	20120529	6	1640	32.64	0.037758285891698	-0.005834422904384
3	D	26	50	20120529	6	1642	32.68	0.0388817371456472	-0.0049659543557307
3	D	26	50	20120529	6	1644	32.72	0.039934053457409	-0.0046010872566384
3	D	26	50	20120529	6	1646	32.76	0.0409592875794514	-0.0041112743893105
3	D	26	50	20120529	6	1648	32.8	0.0423758345942024	-0.0033301335281337
3	D	26	50	20120529	6	1650	32.84	0.0439642792674599	-0.0028155012127861
3	D	26	50	20120529	6	1652	32.88	0.0455201263181046	-0.0021019597598908
3	D	26	50	20120529	6	1654	32.92	0.0466840240799377	-0.0008954941698303
3	D	26	50	20120529	6	1656	32.96	0.0476885399732913	8.48386716066993e-05
3	D	26	50	20120529	6	1658	33	0.0490719236800046	0.000196561543034201
3	D	26	50	20120529	6	1660	33.04	0.0507672828985775	0.0013367005170194
3	D	26	50	20120529	6	1662	33.08	0.0521105736507976	0.00246616217860865
3	D	26	50	20120529	6	1664	33.12	0.0533714864630095	0.00271492234423007
3	D	26	50	20120529	6	1666	33.16	0.0560303493816271	0.00301812973200287
3	D	26	50	20120529	6	1668	33.2	0.0576298249206711	0.00349613391608498
3	D	26	50	20120529	6	1670	33.24	0.0583316284009987	0.00439168465445773
3	D	26	50	20120529	6	1672	33.28	0.0598076430960475	0.00416583474854676
3	D	26	50	20120529	6	1674	33.32	0.0611263265322823	0.00493368200223723
3	D	26	50	20120529	6	1676	33.36	0.0611056790142717	0.0062166565460221
3	D	26	50	20120529	6	1678	33.4	0.060754246944022	0.00615938089674599
3	D	26	50	20120529	6	1680	33.44	0.0607348015075393	0.00648896336745703
3	D	26	50	20120529	6	1682	33.48	0.0598777173780631	0.00629076133669045
3	D	26	50	20120529	6	1684	33.52	0.0595398617580122	0.00680397943847565
3	D	26	50	20120529	6	1686	33.56	0.0591037182953763	0.00694596648013791
3	D	26	50	20120529	6	1688	33.6	0.0586440988876051	0.00741223269165231
3	D	26	50	20120529	6	1690	33.64	0.0577063338743955	0.00750953058474358
3	D	26	50	20120529	6	1692	33.68	0.0573841760248869	0.00883634574896202
3	D	26	50	20120529	6	1694	33.72	0.0562175912572853	0.00966606484600631
3	D	26	50	20120529	6	1696	33.76	0.0550365108006694	0.0111318264927279
3	D	26	50	20120529	6	1698	33.8	0.0539088169060331	0.0124913099902372
3	D	26	50	20120529	6	1700	33.84	0.0529047959874263	0.0145937505827391
3	D	26	50	20120529	6	1702	33.88	0.0525000480658752	0.0162000143468825
3	D	26	50	20120529	6	1704	33.92	0.052033357590292	0.017439855377015
3	D	26	50	20120529	6	1706	33.96	0.052086956284306	0.0186173295890468
3	D	26	50	20120529	6	1708	34	0.0518449136331058	0.0202168758387689
3	D	26	50	20120529	6	1710	34.04	0.0514566412995563	0.0216576059054365
3	D	26	50	20120529	6	1712	34.08	0.0508845919135764	0.0227226501392597
3	D	26	50	20120529	6	1714	34.12	0.0509246848680696	0.0237535411155515
3	D	26	50	20120529	6	1716	34.16	0.0498634590108649	0.0249952206233151
3	D	26	50	20120529	6	1718	34.2	0.0487974955382261	0.0268057675365433
3	D	26	50	20120529	6	1720	34.24	0.0477926968021601	0.0280573465392435
3	D	26	50	20120529	6	1722	34.28	0.047129996326832	0.0284219307956233
3	D	26	50	20120529	6	1724	34.32	0.0463478655161616	0.0296942280270122
3	D	26	50	20120529	6	1726	34.36	0.0454198585765324	0.0310969864595301
3	D	26	50	20120529	6	1728	34.4	0.045208645780992	0.0319109370753539
3	D	26	50	20120529	6	1730	34.44	0.0452696690962083	0.032223266140604
3	D	26	50	20120529	6	1732	34.48	0.045631212793429	0.0330977450968974
3	D	26	50	20120529	6	1734	34.52	0.0455764120178871	0.0340147918814182
3	D	26	50	20120529	6	1736	34.56	0.0460208286298628	0.0343848208600132
3	D	26	50	20120529	6	1738	34.6	0.0462278694953942	0.0362176416368487
3	D	26	50	20120529	6	1740	34.64	0.0460706796579365	0.0372032777791446
3	D	26	50	20120529	6	1742	34.68	0.0457489460724966	0.0390232292125626
3	D	26	50	20120529	6	1744	34.72	0.0455175807336923	0.0408535044049858
3	D	26	50	20120529	6	1746	34.76	0.0450459405106409	0.0426232512569395
3	D	26	50	20120529	6	1748	34.8	0.0445636229751936	0.0438204537481665
3	D	26	50	20120529	6	1750	34.84	0.0445779772428517	0.045838041526926
3	D	26	50	20120529	6	1752	34.88	0.044153288910071	0.0470754783940025
3	D	26	50	20120529	6	1754	34.92	0.0437283248056457	0.0495681641479735
3	D	26	50	20120529	6	1756	34.96	0.0439041822621268	0.0510636242795049
3	D	26	50	20120529	6	1758	35	0.0437365131021719	0.0530204150172181
3	D	26	50	20120529	6	1760	35.04	0.0435696359018118	0.0547600391202932
3	D	26	50	20120529	6	1762	35.08	0.0428353055095496	0.0552242547221422
3	D	26	50	20120529	6	1764	35.12	0.0427012804902435	0.0555104491207596
3	D	26	50	20120529	6	1766	35.16	0.0424657927189049	0.0552426182852496
3	D	26	50	20120529	6	1768	35.2	0.0422547708421955	0.0555462711502946
3	D	26	50	20120529	6	1770	35.24	0.0415669751472031	0.0549489709811585
3	D	26	50	20120529	6	1772	35.28	0.0410257768300864	0.0546382470483017
3	D	26	50	20120529	6	1774	35.32	0.0408327861762971	0.0542214288139956
3	D	26	50	20120529	6	1776	35.36	0.0390236746898348	0.0539585760102251
3	D	26	50	20120529	6	1778	35.4	0.0379187142782136	0.0538761627148779
3	D	26	50	20120529	6	1780	35.44	0.0364077614371064	0.0537589314816249
3	D	26	50	20120529	6	1782	35.48	0.0342207961284085	0.0526742551351289
3	D	26	50	20120529	6	1784	35.52	0.032777448352437	0.0527035307700836
3	D	26	50	20120529	6	1786	35.56	0.0316943785525478	0.0529488204556229
3	D	26	50	20120529	6	1788	35.6	0.030070727032655	0.0521349334794094
3	D	26	50	20120529	6	1790	35.64	0.0284524424532315	0.0517661065823425
3	D	26	50	20120529	6	1792	35.68	0.0274503165807983	0.0519004710129036
3	D	26	50	20120529	6	1794	35.72	0.0261139554750339	0.0510118499209865
3	D	26	50	20120529	6	1796	35.76	0.0258227052629309	0.0500314392978035
3	D	26	50	20120529	6	1798	35.8	0.0261937312620873	0.0494236739483058
3	D	26	50	20120529	6	1800	35.84	0.0256764190120391	0.0493830789479979
3	D	26	50	20120529	6	1802	35.88	0.0258435012733656	0.0488227038949754
3	D	26	50	20120529	6	1804	35.92	0.0249440260923573	0.0481067229236849
3	D	26	50	20120529	6	1806	35.96	0.0240268520286158	0.0475961069748545
3	D	26	50	20120529	6	1808	36	0.0229552246306598	0.0477685773898537
3	D	26	50	20120529	6	1810	36.04	0.0220182303638417	0.0472053739097065
3	D	26	50	20120529	6	1812	36.08	0.0210935256128806	0.0478021225355532
3	D	26	50	20120529	6	1814	36.12	0.0201697613139385	0.0485723032416216
3	D	26	50	20120529	6	1816	36.16	0.0190306052183792	0.0497927766170174
3	D	26	50	20120529	6	1818	36.2	0.0182289158341411	0.0506930366865529
3	D	26	50	20120529	6	1820	36.24	0.0172279566878969	0.0509875961583918
3	D	26	50	20120529	6	1822	36.28	0.0153220705673613	0.0526547630295987
3	D	26	50	20120529	6	1824	36.32	0.0139391111247167	0.0533327370114004
3	D	26	50	20120529	6	1826	36.36	0.0125077855782389	0.0541890433234173
3	D	26	50	20120529	6	1828	36.4	0.0113914053921015	0.0555861449016857
3	D	26	50	20120529	6	1830	36.44	0.0097332399902191	0.0564440068486212
3	D	26	50	20120529	6	1832	36.48	0.0094415584429796	0.0564993733095881
3	D	26	50	20120529	6	1834	36.52	0.00770250002532939	0.0571825798815705
3	D	26	50	20120529	6	1836	36.56	0.00695416891879969	0.0565619522597231
3	D	26	50	20120529	6	1838	36.6	0.00569806443269989	0.0562358346122399
3	D	26	50	20120529	6	1840	36.64	0.00523116182508249	0.0552984231524209
3	D	26	50	20120529	6	1842	36.68	0.00477147170663309	0.0545896900256376
3	D	26	50	20120529	6	1844	36.72	0.00479127069650629	0.053871269535952
3	D	26	50	20120529	6	1846	36.76	0.00467141609709519	0.0520322969301202
3	D	26	50	20120529	6	1848	36.8	0.00413196433372799	0.0500878239925353
3	D	26	50	20120529	6	1850	36.84	0.00338992647755079	0.0478129200561019
3	D	26	50	20120529	6	1852	36.88	0.00331193259958589	0.0470032120809652
3	D	26	50	20120529	6	1854	36.92	0.00276639971790049	0.046864831283887
3	D	26	50	20120529	6	1856	36.96	0.00227538476904459	0.0471674729862349
3	D	26	50	20120529	6	1858	37	0.001868020552403	0.0466753973772071
3	D	26	50	20120529	6	1860	37.04	0.00171061858291087	0.0467350771895393
3	D	26	50	20120529	6	1862	37.08	0.00131640655239937	0.0458061510110945
3	D	26	50	20120529	6	1864	37.12	0.00143555404502931	0.0454586080281413
3	D	26	50	20120529	6	1866	37.16	0.00141716926871846	0.0443433592128539
3	D	26	50	20120529	6	1868	37.2	0.00105173648420125	0.0431293982909129
3	D	26	50	20120529	6	1870	37.24	0.0009014762931991	0.0429128114838354
3	D	26	50	20120529	6	1872	37.28	0.00039405646701964	0.0426644755822827
3	D	26	50	20120529	6	1874	37.32	-0.00030258513380534	0.041103325230779
3	D	26	50	20120529	6	1876	37.36	-0.00063683450927223	0.0411700054002449
3	D	26	50	20120529	6	1878	37.4	-0.000498524422872139	0.0412620707031554
3	D	26	50	20120529	6	1880	37.44	-0.00064029933250004	0.0412782634484446
3	D	26	50	20120529	6	1882	37.48	-1.52876486092498e-05	0.041147377983247
3	D	26	50	20120529	6	1884	37.52	0.00032483071314148	0.0409311447295601
3	D	26	50	20120529	6	1886	37.56	0.00028035369660484	0.0409182046754644
3	D	26	50	20120529	6	1888	37.6	0.000884293598416271	0.0413040728459579
3	D	26	50	20120529	6	1890	37.64	0.00058872296388029	0.0402288462744856
3	D	26	50	20120529	6	1892	37.68	0.00056871184197272	0.0412446051656601
3	D	26	50	20120529	6	1894	37.72	0.000513840355752641	0.0409131135066399
3	D	26	50	20120529	6	1896	37.76	0.00042142149945156	0.0412784755804789
3	D	26	50	20120529	6	1898	37.8	0.0008051683496015	0.0409517215368926
3	D	26	50	20120529	6	1900	37.84	0.00078169240446611	0.0407303971143812
3	D	26	50	20120529	6	1902	37.88	0.00081860337844404	0.0409068909669654
3	D	26	50	20120529	6	1904	37.92	0.000533922188338341	0.0407483576266234
3	D	26	50	20120529	6	1906	37.96	0.00065193831011837	0.0409259121393793
3	D	26	50	20120529	6	1908	38	0.00082100754150008	0.0404880009097905
3	D	26	50	20120529	6	1910	38.04	0.00076776240087673	0.0410809099458154
3	D	26	50	20120529	6	1912	38.08	0.00107761659239267	0.0409295890946415
3	D	26	50	20120529	6	1914	38.12	0.00102606850804418	0.041014512619062
3	D	26	50	20120529	6	1916	38.16	0.00128748588504884	0.0405703788497987
3	D	26	50	20120529	6	1918	38.2	0.00118467255906432	0.0417651064672915
3	D	26	50	20120529	6	1920	38.24	0.00123480642985045	0.0411185987372527
3	D	26	50	20120529	6	1922	38.28	0.00116211585274447	0.0417914815502298
3	D	26	50	20120529	6	1924	38.32	0.00105548415014154	0.0418592223798675
3	D	26	50	20120529	6	1926	38.36	0.00150725467264162	0.0413569644331906
3	D	26	50	20120529	6	1928	38.4	0.00150159781839213	0.0410940621319455
3	D	26	50	20120529	6	1930	38.44	0.00136300488927956	0.0413197706165002
3	D	26	50	20120529	6	1932	38.48	0.0013517618914587	0.0408414128790275
3	D	26	50	20120529	6	1934	38.52	0.00127214166789709	0.041066979942226
3	D	26	50	20120529	6	1936	38.56	0.00096455021808095	0.0409802886508526
3	D	26	50	20120529	6	1938	38.6	0.00088712202554102	0.0415297813305126
3	D	26	50	20120529	6	1940	38.64	0.00115462052086389	0.0410010775902195
3	D	26	50	20120529	6	1942	38.68	0.00097183341792717	0.0410318367352011
3	D	26	50	20120529	6	1944	38.72	0.00114634737152401	0.0412967189354336
3	D	26	50	20120529	6	1946	38.76	0.00082440165404977	0.040933478181938
3	D	26	50	20120529	6	1948	38.8	0.00093506386530547	0.0411848546426498
3	D	26	50	20120529	6	1950	38.84	0.00107549527204911	0.0414800010131171
3	D	26	50	20120529	6	1952	38.88	0.000789682711093521	0.0411537419442776
3	D	26	50	20120529	6	1954	38.92	0.00092516437036886	0.0408402107974995
3	D	26	50	20120529	6	1956	38.96	0.00105661552099144	0.0408442413061523
3	D	26	50	20120529	6	1958	39	0.00070292070904193	0.0408771924821556
3	D	26	50	20120529	6	1960	39.04	0.00080615829909516	0.0408931730954104
3	D	26	50	20120529	6	1962	39.08	0.00092813421884984	0.0408020270313155
3	D	26	50	20120529	6	1964	39.12	0.00104791810758284	0.0412866780191407
3	D	26	50	20120529	6	1966	39.16	0.00069528395580511	0.0414039870341396
3	D	26	50	20120529	6	1968	39.2	0.00087559618500768	0.041212361096438
3	D	26	50	20120529	6	1970	39.24	0.00108178852240167	0.0414191191192569
3	D	26	50	20120529	6	1972	39.28	0.00096483306079342	0.0408916174604918
3	D	26	50	20120529	6	1974	39.32	0.00102663419346913	0.0415596919473568
3	D	26	50	20120529	6	1976	39.36	0.001117143861461	0.0416695763411532
3	D	26	50	20120529	6	1978	39.4	0.00128303111232736	0.0413455800140135
3	D	26	50	20120529	6	1980	39.44	0.00108482908156078	0.0413349027016176
3	D	26	50	20120529	6	1982	39.48	0.00141893703567142	0.0412501205985534
3	D	26	50	20120529	6	1984	39.52	0.00134306447805011	0.041319629195144
3	D	26	50	20120529	6	1986	39.56	0.00122038145151424	0.0412518176548282
3	D	26	50	20120529	6	1988	39.6	0.00126005014193881	0.0411719852992322
3	D	26	50	20120529	6	1990	39.64	0.00121620952150524	0.041199845306411
3	D	26	50	20120529	6	1992	39.68	0.00110901213347736	0.0410363622186007
3	D	26	50	20120529	6	1994	39.72	0.00136576260572619	0.0408457969410709
3	D	26	50	20120529	6	1996	39.76	0.00119973393350359	0.04118973367944
3	D	26	50	20120529	6	1998	39.8	0.00109882979582827	0.0414241395774034
3	D	26	50	20120529	6	2000	39.84	0.00149424390786779	0.0411994210423423
3	D	26	50	20120529	6	2002	39.88	0.00149650664956759	0.0415382666118869
3	D	26	50	20120529	6	2004	39.92	0.00130332507694742	0.0414592120737502
3	D	26	50	20120529	6	2006	39.96	0.00081676490081296	0.0410303518109606
3	D	26	50	20120529	6	2008	40	0.00114040767456204	0.0411141439645312
3	D	26	50	20120529	6	2010	40.04	0.00095960047061264	0.0411208614789525
3	D	26	50	20120529	6	2012	40.08	0.00122759394068234	0.0415379130584963
3	D	26	50	20120529	6	2014	40.12	0.00105661552099144	0.041479930302439
3	D	26	50	20120529	6	2016	40.16	0.00101850246548548	0.0412893650249092
3	D	26	50	20120529	6	2018	40.2	0.00122540190966066	0.0413094468574949
3	D	26	50	20120529	6	2020	40.24	0.00099332946407524	0.0412851223842221
3	D	26	50	20120529	6	2022	40.28	0.00113694285133423	0.0411170431023341
3	D	26	50	20120529	6	2024	40.32	0.00124725150919933	0.0409675607287912
3	D	26	50	20120529	6	2026	40.36	0.0013923498206988	0.0412429081093853
3	D	26	50	20120529	6	2028	40.4	0.00105795902387569	0.0414732127880177
3	D	26	50	20120529	6	2030	40.44	0.00101143139767362	0.0411697225575324
3	D	26	50	20120529	6	2032	40.48	0.0009859755535509	0.0408991835030505
3	D	26	50	20120529	6	2034	40.52	0.00100358251240245	0.0411699346895668
3	D	26	50	20120529	6	2036	40.56	0.00099651144459058	0.0411521155986809
3	D	26	50	20120529	6	2038	40.6	0.00089709223115575	0.0412888700501624
3	D	26	50	20120529	6	2040	40.64	0.00157662184787602	0.0411948248482646
3	D	26	50	20120529	6	2042	40.68	0.00113248807861275	0.0412113004362662
3	D	26	50	20120529	6	2044	40.72	0.00099799636883107	0.041673606849806
3	D	26	50	20120529	6	2046	40.76	0.00134108457906278	0.0412697074563922
3	D	26	50	20120529	6	2048	40.8	0.00127150527179403	0.0413853901257943
3	D	26	50	20120529	6	2050	40.84	0.00126945466212858	0.0410529792279585
3	D	26	50	20120529	6	2052	40.88	0.00130848695645009	0.0416876782747516
3	D	26	50	20120529	6	2054	40.92	0.00138839002272416	0.0417783293640997
3	D	26	50	20120529	6	2056	40.96	0.00157860174686335	0.0413284680299088
3	D	26	50	20120529	6	2058	41	0.00132701315411717	0.0413392160529829
3	D	26	50	20120529	6	2060	41.04	0.0016133206898196	0.0411823090582376
3	D	26	50	20120529	6	2062	41.08	0.00152670010912425	0.0414342512043743
3	D	26	50	20120529	6	2064	41.12	0.0013737529123536	0.041141438286285
3	D	26	50	20120529	6	2066	41.16	0.00156615666751446	0.041251110548047
3	D	26	50	20120529	6	2068	41.2	0.00121041124589951	0.041381006063751
3	D	26	50	20120529	6	2070	41.24	0.00121253256624307	0.0414807081198983
3	D	26	50	20120529	6	2072	41.28	0.00101546190632638	0.0413004666013738
3	D	26	50	20120529	6	2074	41.32	0.00116699488953466	0.0413364583365362
3	D	26	50	20120529	6	2076	41.36	0.00104162485723028	0.0414616869474844
3	D	26	50	20120529	6	2078	41.4	0.00074159944997283	0.0414883448731351
3	D	26	50	20120529	6	2080	41.44	0.00079258184889638	0.0415188211754042
3	D	26	50	20120529	6	2082	41.48	0.000605269262560061	0.0410389078030129
3	D	26	50	20120529	6	2084	41.52	0.00083316977813648	0.0409825513925524
3	D	26	50	20120529	6	2086	41.56	0.00086286826294632	0.0412789705552258
3	D	26	50	20120529	6	2088	41.6	0.00108687969122622	0.0413472770702884
3	D	26	50	20120529	6	2090	41.64	0.00082454307540601	0.0413331349346647
3	D	26	50	20120529	6	2092	41.68	0.00097345976352389	0.041184925353328
3	D	26	50	20120529	6	2094	41.72	0.00108730395529493	0.0414290186141936
3	D	26	50	20120529	6	2096	41.76	0.00076344904951149	0.0411174673664028
3	D	26	50	20120529	6	2098	41.8	0.00096384311129976	0.0413690559591489
3	D	26	50	20120529	6	2100	41.84	0.00118898591042956	0.0410893245165115
3	D	26	50	20120529	6	2102	41.88	0.00110950710822419	0.041223674804937
3	D	26	50	20120529	6	2104	41.92	0.0013244675697049	0.0412156137876315
3	D	26	50	20120529	6	2106	41.96	0.0009818036235419	0.0412283417096928
3	D	26	50	20120529	6	2108	42	0.00135522671468652	0.0409749853499937
3	D	26	50	20120529	6	2110	42.04	0.00127977842113391	0.0412926884267808
3	D	26	50	20120529	6	2112	42.08	0.00119952180146924	0.0411954612443676
3	D	26	50	20120529	6	2114	42.12	0.00110427451804341	0.0410078658153189
3	D	26	50	20120529	6	2116	42.16	0.00148236451394386	0.0412129974925411
3	D	26	50	20120529	6	2118	42.2	0.00145761577660233	0.0414729299453052
3	D	26	50	20120529	6	2120	42.24	0.00133945823346606	0.0411381148844134
3	D	26	50	20120529	6	2122	42.28	0.00113079102233791	0.0412114418576225
3	D	26	50	20120529	6	2124	42.32	0.00151453787248784	0.0412409282103979
3	D	26	50	20120529	6	2126	42.36	0.00156552027141139	0.040999592665979
3	D	26	50	20120529	6	2128	42.4	0.00119301641908232	0.0413327813812741
3	D	26	50	20120529	6	2130	42.44	0.00132241696003946	0.0415389737186681
3	D	26	50	20120529	6	2132	42.48	0.00148483938767801	0.0418288167882764
3	D	26	50	20120529	6	2134	42.52	0.00115546904900132	0.0416971535056195
3	D	26	50	20120529	6	2136	42.56	0.00129455695286071	0.041403067795324
3	D	26	50	20120529	6	2138	42.6	0.00143930171096959	0.0413598635709935
3	D	26	50	20120529	6	2140	42.64	0.00158284438755047	0.041223674804937
3	D	26	50	20120529	6	2142	42.68	0.00124166536562795	0.0411024059919635
3	D	26	50	20120529	6	2144	42.72	0.00130686061085335	0.0409961985534293
3	D	26	50	20120529	6	2146	42.76	0.00131796218731798	0.0408600804980509
3	D	26	50	20120529	6	2148	42.8	0.00125545394786109	0.0412259375466368
3	D	26	50	20120529	6	2150	42.84	0.00103398810399346	0.0411768643360224
3	D	26	50	20120529	6	2152	42.88	0.00115348915001399	0.0414213818609567
3	D	26	50	20120529	6	2154	42.92	0.00126372709720098	0.041271970198092
3	D	26	50	20120529	6	2156	42.96	0.00130636563610652	0.0413690559591489
3	D	26	50	20120529	6	2158	43	0.00086916151329888	0.041283849592016
3	D	26	50	20120529	6	2160	43.04	0.00130466857983167	0.0410321902885917
3	D	26	50	20120529	6	2162	43.08	0.00128338466571796	0.0407973601265596
3	D	26	50	20120529	6	2164	43.12	0.00133182148022924	0.0410327559740166
3	D	26	50	20120529	6	2166	43.16	0.00094376127871406	0.0417798849990183
3	D	26	50	20120529	6	2168	43.2	0.00100167332409324	0.0412630606526491
3	D	26	50	20120529	6	2170	43.24	0.00106552506643439	0.0411444788454441
3	D	26	50	20120529	6	2172	43.28	0.00112011370994199	0.040693910404472
3	D	26	50	20120529	6	2174	43.32	0.00113701356201235	0.0405603379335059
3	D	26	50	20120529	6	2176	43.36	0.00128607167148647	0.0409533478824894
3	D	26	50	20120529	6	2178	43.4	0.00128762730640508	0.0410818998953091
3	D	26	50	20120529	6	2180	43.44	0.00129080928692042	0.0413532167672504
3	D	26	50	20120529	6	2182	43.48	0.00125312049548318	0.0414785867995547
3	D	26	50	20120529	6	2184	43.52	0.00121550241472405	0.0416040275425372
3	D	26	50	20120529	6	2186	43.56	0.00119344068315103	0.0413955724634434
3	D	26	50	20120529	6	2188	43.6	0.00117130824089989	0.0411870466736715
3	D	26	50	20120529	6	2190	43.64	0.00110809289466182	0.0405512162560286
3	D	26	50	20120529	6	2192	43.68	0.00103872571942742	0.0407825108841547
3	D	26	50	20120529	6	2194	43.72	0.00096575229960896	0.0408844756820018
3	D	26	50	20120529	6	2196	43.76	0.00086951506668948	0.0405106283267885
3	D	26	50	20120529	6	2198	43.8	0.00129342558201081	0.0407362661006651
3	D	26	50	20120529	6	2200	43.84	0.00129625400913556	0.0409775309344059
3	D	26	50	20120529	6	2202	43.88	0.00136342915334828	0.0411379027523791
3	D	26	50	20120529	6	2204	43.92	0.00113863990760908	0.0410009361688632
3	D	26	50	20120529	6	2206	43.96	0.00128974862674864	0.0414600606018876
3	D	26	50	20120529	6	2208	44	0.00096603514232144	0.0415070124921584
3	D	26	50	20120529	6	2210	44.04	0.00103207891568426	0.0411022645706073
3	D	26	50	20120529	6	2212	44.08	0.00107641451086466	0.0409965521068199
3	D	26	50	20120529	6	2214	44.12	0.00115568118103567	0.0404238663247369
3	D	26	50	20120529	6	2216	44.16	0.00123296795221936	0.0413406302665452
3	D	26	50	20120529	6	2218	44.2	0.00137332864828489	0.0414238567346909
3	D	26	50	20120529	6	2220	44.24	0.00120588576249992	0.0407967944411347
3	D	26	50	20120529	6	2222	44.28	0.00105081724538571	0.0413546309808127
3	D	26	50	20120529	6	2224	44.32	0.00144792841370007	0.0409165076191895
3	D	26	50	20120529	6	2226	44.36	0.0016379280058049	0.0411808948446752
3	D	26	50	20120529	6	2228	44.4	0.00135798443113314	0.040842261407165
3	D	26	50	20120529	6	2230	44.44	0.00120821921487783	0.0406297051087403
3	D	26	50	20120529	6	2232	44.48	0.00096073184146254	0.0407871070782324
3	D	26	50	20120529	6	2234	44.52	0.00118177342126145	0.0409913195166391
3	D	26	50	20120529	6	2236	44.56	0.00140281500106037	0.0411955319550458
3	D	26	50	20120529	6	2238	44.6	0.00118608677262669	0.0412322307969893
3	D	26	50	20120529	6	2240	44.64	0.00100931007733006	0.0409673485967569
3	D	26	50	20120529	6	2242	44.68	0.00139447114104237	0.0408626260824631
3	D	26	50	20120529	6	2244	44.72	0.0014779804519005	0.0407424886403395
3	D	26	50	20120529	6	2246	44.76	0.00144043308181949	0.0404677776558486
3	D	26	50	20120529	6	2248	44.8	0.00119379423654163	0.0406991429946528
3	D	26	50	20120529	6	2250	44.84	0.00142134119872745	0.0412905671064372
3	D	26	50	20120529	6	2252	44.88	0.00135154975942434	0.0411165481275872
3	D	26	50	20120529	6	2254	44.92	0.00126365638652286	0.0409288112771822
3	D	26	50	20120529	6	2256	44.96	0.00097939946048586	0.0410855061398931
3	D	26	50	20120529	6	2258	45	0.00102175515667894	0.0408902739576075
3	D	26	50	20120529	6	2260	45.04	0.00124286744715597	0.0410945571066923
3	D	26	50	20120529	6	2262	45.08	0.00102316937024131	0.0413815717491759
3	D	26	50	20120529	6	2264	45.12	0.00140663337767878	0.0407257302096254
3	D	26	50	20120529	6	2266	45.16	0.00132991229192004	0.0406833745134323
3	D	26	50	20120529	6	2268	45.2	0.00134787280416217	0.0405921577386593
3	D	26	50	20120529	6	2270	45.24	0.00137226798811311	0.0410437868398031
3	D	26	50	20120529	6	2272	45.28	0.00129554690235437	0.0410014311436101
3	D	26	50	20120529	6	2274	45.32	0.00125686816142347	0.0413393574743391
3	D	26	50	20120529	6	2276	45.36	0.00127157598247214	0.0412031687082826
3	D	26	50	20120529	6	2278	45.4	0.00130106233524763	0.0411196593974244
3	D	26	50	20120529	6	2280	45.44	0.00131138609425295	0.0406075726664891
3	D	26	50	20120529	6	2282	45.48	0.00132199269597075	0.0412086134304977
3	D	26	50	20120529	6	2284	45.52	0.00117088397683118	0.0406008551520679
3	D	26	50	20120529	6	2286	45.56	0.00102826053906585	0.0414204626221412
3	D	26	50	20120529	6	2288	45.6	0.00129469837421695	0.0414105631272046
3	D	26	50	20120529	6	2290	45.64	0.00099863276493414	0.0409101436581589
3	D	26	50	20120529	6	2292	45.68	0.00132906376378261	0.0410172703355086
3	D	26	50	20120529	6	2294	45.72	0.00102203799939141	0.0418008860704196
3	D	26	50	20120529	6	2296	45.76	0.00128974862674864	0.0412592422760307
3	D	26	50	20120529	6	2298	45.8	0.0011375792474373	0.0410739802993598
3	D	26	50	20120529	6	2300	45.84	0.00104735242215789	0.0414572321747629
3	D	26	50	20120529	6	2302	45.88	0.00146949517052626	0.0412701317204609
3	D	26	50	20120529	6	2304	45.92	0.00156884367328297	0.0410761723303815
3	D	26	50	20120529	6	2306	45.96	0.00120256236062834	0.0417310946311165
3	D	26	50	20120529	6	2308	46	0.00121437104387415	0.0411166895489435
3	D	26	50	20120529	6	2310	46.04	0.00124619084902755	0.0405934305308654
3	D	26	50	20120529	6	2312	46.08	0.00129257705387338	0.0414169270882353
3	D	26	50	20120529	6	2314	46.12	0.00128833441318626	0.0411285689428674
3	D	26	50	20120529	6	2316	46.16	0.00122497764559195	0.0408984763962693
3	D	26	50	20120529	6	2318	46.2	0.00141073459700966	0.0401717827572439
3	D	26	50	20120529	6	2320	46.24	0.00121818942049256	0.04080711820014
3	D	26	50	20120529	6	2322	46.28	0.00102847267110021	0.0402347152607695
3	D	26	50	20120529	6	2324	46.32	0.000531871578672901	0.0402995569526043
3	D	26	50	20120529	6	2326	46.36	0.000387621795310841	0.0408349782073187
3	D	26	50	20120529	6	2328	46.4	0.000181853721985561	0.0403537213320432
3	D	26	50	20120529	6	2330	46.44	0.000172095648405181	0.040879808777246
3	D	26	50	20120529	6	2332	46.48	-0.000424985317628739	0.04086312105721
3	D	26	50	20120529	6	2334	46.52	-0.00128659493050455	0.0403734496112383
3	D	26	50	20120529	6	2336	46.56	-0.00089344356016483	0.0403362557945479
3	D	26	50	20120529	6	2338	46.6	-0.00146528081411039	0.040717739902998
3	D	26	50	20120529	6	2340	46.64	-0.00200041922611236	0.0400588578042884
3	D	26	50	20120529	6	2342	46.68	-0.00272138530021017	0.0394938794861203
3	D	26	50	20120529	6	2344	46.72	-0.00300974344557804	0.0390273304318935
3	D	26	50	20120529	6	2346	46.76	-0.00321558222958145	0.0377134553217707
3	D	26	50	20120529	6	2348	46.8	-0.0029553669341048	0.0364277937722173
3	D	26	50	20120529	6	2350	46.84	-0.00260499552402687	0.0350300557978459
3	D	26	50	20120529	6	2352	46.88	-0.00259325755145917	0.0337899319250009
3	D	26	50	20120529	6	2354	46.92	-0.00260846034725468	0.0323190791094548
3	D	26	50	20120529	6	2356	46.96	-0.00316587262286403	0.0313579088617879
3	D	26	50	20120529	6	2358	47	-0.00330027947983197	0.0295278316592634
3	D	26	50	20120529	6	2360	47.04	-0.00334305236902595	0.0278990041177324
3	D	26	50	20120529	6	2362	47.08	-0.00444355093685782	0.0267865413031628
3	D	26	50	20120529	6	2364	47.12	-0.00472169138923755	0.0261998901621514
3	D	26	50	20120529	6	2366	47.16	-0.00502286230948052	0.0258467044670843
3	D	26	50	20120529	6	2368	47.2	-0.0043443155711861	0.0250766581113044
3	D	26	50	20120529	6	2370	47.24	-0.00418522361648694	0.0243820034805345
3	D	26	50	20120529	6	2372	47.28	-0.00472260355698528	0.0243374345401163
3	D	26	50	20120529	6	2374	47.32	-0.00383280866781138	0.0234366087851559
3	D	26	50	20120529	6	2376	47.36	-0.00382727202171468	0.023801030406976
3	D	26	50	20120529	6	2378	47.4	-0.00362088169442195	0.0235153026988342
3	D	26	50	20120529	6	2380	47.44	-0.00370110295874757	0.0238147270653276
3	D	26	50	20120529	6	2382	47.48	-0.00369129538769251	0.0244680442336693
3	D	26	50	20120529	6	2384	47.52	-0.00316592212033872	0.0237855518395359
3	D	26	50	20120529	6	2386	47.56	-0.00285446986749729	0.0234009847455197
3	D	26	50	20120529	6	2388	47.6	-0.00271498598384043	0.0236873205654934
3	D	26	50	20120529	6	2390	47.64	-0.00266157820865741	0.0235001281873099
3	D	26	50	20120529	6	2392	47.68	-0.00238840871694943	0.0235277619203187
3	D	26	50	20120529	6	2394	47.72	-0.00194615585172411	0.0224979033199273
3	D	26	50	20120529	6	2396	47.76	-0.00188923375583859	0.0216669821413550
3	D	26	50	20120529	6	2398	47.8	-0.00169191560854849	0.021711070249162
3	D	26	50	20120529	6	2400	47.84	-0.00172833867884741	0.0195669598540447
3	D	26	50	20120529	6	2402	47.88	-0.00211531629988059	0.0189348834663031
3	D	26	50	20120529	6	2404	47.92	-0.00259730078803399	0.0173045420091536
3	D	26	50	20120529	6	2406	47.96	-0.00287897748142644	0.0164074151297655
3	D	26	50	20120529	6	2408	48	-0.0032742770421674	0.0161237507592112
3	D	26	50	20120529	6	2410	48.04	-0.00316761917661357	0.0150556680875492
3	D	26	50	20120529	6	2412	48.08	-0.00383060249465407	0.0126947375401167
3	D	26	50	20120529	6	2414	48.12	-0.00260351767085419	0.0107302393384886
3	D	26	50	20120529	6	2416	48.16	-0.00244516110720746	0.00981696143311153
3	D	26	50	20120529	6	2418	48.2	-0.00159490762923751	0.00771635931824065
3	D	26	50	20120529	6	2420	48.24	-0.00167184579677807	0.00654996759079035
3	D	26	50	20120529	6	2422	48.28	-0.00170571691870369	0.00733566151253119
3	D	26	50	20120529	6	2424	48.32	-0.00212091022162656	0.00778844178351481
3	D	26	50	20120529	6	2426	48.36	-0.00295318975232553	0.00799689615550182
3	D	26	50	20120529	6	2428	48.4	-0.0031439431202591	0.00795702523253784
3	D	26	50	20120529	6	2430	48.44	-0.00445193015221488	0.00696398356092254
3	D	26	50	20120529	6	2432	48.48	-0.00535145483069791	0.00665742448700693
3	D	26	50	20120529	6	2434	48.52	-0.00718573224750269	0.0060982444444446
3	D	26	50	20120529	6	2436	48.56	-0.00809737673621526	0.00557194486720746
3	D	26	50	20120529	6	2438	48.6	-0.0100830315727364	0.00562296969253788
3	D	26	50	20120529	6	2440	48.64	-0.011103598790023	0.0046634682168746
3	D	26	50	20120529	6	2442	48.68	-0.0113513265797439	0.00503747113557979
3	D	26	50	20120529	6	2444	48.72	-0.0120077833021940	0.00395073993677762
3	D	26	50	20120529	6	2446	48.76	-0.0122176243105790	0.00304735445526931
3	D	26	50	20120529	6	2448	48.8	-0.0115355137541074	0.00277031708946824
3	D	26	50	20120529	6	2450	48.84	-0.0109185135900474	0.00262805427616132
3	D	26	50	20120529	6	2452	48.88	-0.0106503150590112	0.00278170150864534
3	D	26	50	20120529	6	2454	48.92	-0.00988434163829084	0.00258729664129372
3	D	26	50	20120529	6	2456	48.96	-0.00957283988797473	0.00238070125303445
3	D	26	50	20120529	6	2458	49	-0.00914252298521584	0.00242694603652405
3	D	26	50	20120529	6	2460	49.04	-0.00903736206471778	0.00246227309131213
3	D	26	50	20120529	6	2462	49.08	-0.00849491923966614	0.00249914870995101
3	D	26	50	20120529	6	2464	49.12	-0.00793579576564632	0.00232443676645543
3	D	26	50	20120529	6	2466	49.16	-0.00765296012423951	0.00242216599468323
3	D	26	50	20120529	6	2468	49.2	-0.00654148018809581	0.00295596797486876
3	D	26	50	20120529	6	2470	49.24	-0.0062795607652765	0.0035577653431332
3	D	26	50	20120529	6	2472	49.28	-0.00532911732748023	0.00341069420371421
3	D	26	50	20120529	6	2474	49.32	-0.00524357862016009	0.00388259605627468
3	D	26	50	20120529	6	2476	49.36	-0.00366937507747573	0.00456892804022996
3	D	26	50	20120529	6	2478	49.4	-0.00304217843363107	0.00557692997001482
3	D	26	50	20120529	6	2480	49.44	-0.00226856825967393	0.00564672848038575
3	D	26	50	20120529	6	2482	49.48	-0.00162456580896081	0.00664023967090375
3	D	26	50	20120529	6	2484	49.52	-0.0013749670146969	0.00684060969106146
3	D	26	50	20120529	6	2486	49.56	-0.00152831938365317	0.00744439897912849
3	D	26	50	20120529	6	2488	49.6	-0.00171918871709885	0.00844459445004905
3	D	26	50	20120529	6	2490	49.64	-0.002098530292002	0.0093987714116500
3	D	26	50	20120529	6	2492	49.68	-0.00256734208792868	0.0102817497914533
3	D	26	50	20120529	6	2494	49.72	-0.00290340872782321	0.0114555965456976
3	D	26	50	20120529	6	2496	49.76	-0.00310441797251111	0.0116987069281374
3	D	26	50	20120529	6	2498	49.8	-0.00378355868050173	0.0123310371672134
3	D	26	50	20120529	6	2500	49.84	-0.0046329848435377	0.0121890996230258
3	D	26	50	20120529	6	2502	49.88	-0.00513747017657524	0.0120604839705958
3	D	26	50	20120529	6	2504	49.92	-0.00537049014524745	0.0119915976279726
3	D	26	50	20120529	6	2506	49.96	-0.00524263816814111	0.0118625859957452
3	D	26	50	20120529	6	2508	50	-0.00532174927482026	0.0122813487736994
3	D	26	50	20120529	6	2510	50.04	-0.0055616352503378	0.0120490571250119
3	D	26	50	20120529	6	2512	50.08	-0.00552202312845573	0.0116969462322522
3	D	26	50	20120529	6	2514	50.12	-0.00587418351869007	0.011812678399129
3	D	26	50	20120529	6	2516	50.16	-0.00588484810316392	0.0127878649174126
3	D	26	50	20120529	6	2518	50.2	-0.00729836021561008	0.0127101821664314
3	D	26	50	20120529	6	2520	50.24	-0.00717289472389025	0.0128832203881759
3	D	26	50	20120529	6	2522	50.28	-0.00756304796147773	0.0124435583621969
3	D	26	50	20120529	6	2524	50.32	-0.00808821970339889	0.0125009478556647
3	D	26	50	20120529	6	2526	50.36	-0.0080425827488984	0.0121689516052454
3	D	26	50	20120529	6	2528	50.4	-0.00834775108519678	0.01265634390464
3	D	26	50	20120529	6	2530	50.44	-0.00891778323695132	0.0124603882106959
3	D	26	50	20120529	6	2532	50.48	-0.00904067132445373	0.0123155373865698
3	D	26	50	20120529	6	2534	50.52	-0.0092611132777022	0.0118416287649643
3	D	26	50	20120529	6	2536	50.56	-0.0098122994781032	0.0111034198920073
3	D	26	50	20120529	6	2538	50.6	-0.0104936456521444	0.00980967540483818
3	D	26	50	20120529	6	2540	50.64	-0.0108517209906033	0.00975556405840788
3	D	26	50	20120529	6	2542	50.68	-0.0121620230901607	0.00798231490656697
3	D	26	50	20120529	6	2544	50.72	-0.0132172371255118	0.00723935639736071
3	D	26	50	20120529	6	2546	50.76	-0.0151400754240195	0.00642972196132924
3	D	26	50	20120529	6	2548	50.8	-0.0166525839000454	0.00505529729753351
3	D	26	50	20120529	6	2550	50.84	-0.0184897745967886	0.0036960825006011
3	D	26	50	20120529	6	2552	50.88	-0.0194560996528903	0.00358081702419988
3	D	26	50	20120529	6	2554	50.92	-0.0205031197348611	0.00404659533203527
3	D	26	50	20120529	6	2556	50.96	-0.0205493645183507	0.00396131825422417
3	D	26	50	20120529	6	2558	51	-0.0210057453770641	0.00427825765568761
3	D	26	50	20120529	6	2560	51.04	-0.0212743823143047	0.00539810973612056
3	D	26	50	20120529	6	2562	51.08	-0.0217662245780946	0.00613517663162598
3	D	26	50	20120529	6	2564	51.12	-0.0213493851305851	0.00719463472187778
3	D	26	50	20120529	6	2566	51.16	-0.0212999371533768	0.00756718807168154
3	D	26	50	20120529	6	2568	51.2	-0.0212868768911282	0.00806282042781863
3	D	26	50	20120529	6	2570	51.24	-0.0214395766005255	0.00922951126143737
3	D	26	50	20120529	6	2572	51.28	-0.0212236615448902	0.00996875604582885
3	D	26	50	20120529	6	2574	51.32	-0.0214563138180362	0.0106669674237081
3	D	26	50	20120529	6	2576	51.36	-0.0213949086651579	0.0123459641913643
3	D	26	50	20120529	6	2578	51.4	-0.0215513631115633	0.0133473263884738
3	D	26	50	20120529	6	2580	51.44	-0.0220287238284745	0.0151652342832941
3	D	26	50	20120529	6	2582	51.48	-0.022396136511979	0.0166409661356304
3	D	26	50	20120529	6	2584	51.52	-0.022820923839709	0.0179565100177567
3	D	26	50	20120529	6	2586	51.56	-0.0231069202484277	0.0197308813480594
3	D	26	50	20120529	6	2588	51.6	-0.0235321813377011	0.0209472393619887
3	D	26	50	20120529	6	2590	51.64	-0.0234288730369698	0.0221328453020042
3	D	26	50	20120529	6	2592	51.68	-0.0224865189007503	0.0234191361765928
3	D	26	50	20120529	6	2594	51.72	-0.0211772611979087	0.0234556016732986
3	D	26	50	20120529	6	2596	51.76	-0.0206188801860091	0.0234433475127806
3	D	26	50	20120529	6	2598	51.8	-0.0201285313317411	0.0233219075799661
3	D	26	50	20120529	6	2600	51.84	-0.0187679829314193	0.023416169156539
3	D	26	50	20120529	6	2602	51.88	-0.0171519002825124	0.0237253770524569
3	D	26	50	20120529	6	2604	51.92	-0.0159193141679549	0.0247715698194936
3	D	26	50	20120529	6	2606	51.96	-0.0143308482814940	0.025118356198191
3	D	26	50	20120529	6	2608	52	-0.0126394630030314	0.0245533637378873
3	D	26	50	20120529	6	2610	52.04	-0.0116576876637608	0.0238180009697245
3	D	26	50	20120529	6	2612	52.08	-0.00988424264334147	0.0244346192961226
3	D	26	50	20120529	6	2614	52.12	-0.00883284557039519	0.0247834774976888
3	D	26	50	20120529	6	2616	52.16	-0.0082157605535215	0.0252429766973073
3	D	26	50	20120529	6	2618	52.2	-0.0074855596648614	0.0253784583565826
3	D	26	50	20120529	6	2620	52.24	-0.00764370409647378	0.0255935390262161
3	D	26	50	20120529	6	2622	52.28	-0.00702023390536597	0.025325559698282
3	D	26	50	20120529	6	2624	52.32	-0.00688168340266028	0.025052616480744
3	D	26	50	20120529	6	2626	52.36	-0.00617991527767169	0.0249555519328906
3	D	26	50	20120529	6	2628	52.4	-0.00619617873363898	0.0239810880777374
3	D	26	50	20120529	6	2630	52.44	-0.00644310042162933	0.0236185120046162
3	D	26	50	20120529	6	2632	52.48	-0.00597621195614747	0.0225425500420915
3	D	26	50	20120529	6	2634	52.52	-0.00557246812622558	0.0226733930808822
3	D	26	50	20120529	6	2636	52.56	-0.00471511529617251	0.0211920892271102
3	D	26	50	20120529	6	2638	52.6	-0.00343984821630257	0.0198334401156027
3	D	26	50	20120529	6	2640	52.64	-0.00227848896781398	0.0189475555269287
3	D	26	50	20120529	6	2642	52.68	-0.00088943921446297	0.0179026546439812
3	D	26	50	20120529	6	2644	52.72	4.76943523910305e-05	0.0167536294590769
3	D	26	50	20120529	6	2646	52.76	0.00110623320382729	0.0159129502069242
3	D	26	50	20120529	6	2648	52.8	0.00246239329946499	0.0145691220535504
3	D	26	50	20120529	6	2650	52.84	0.00286374003739869	0.0141639993654052
3	D	26	50	20120529	6	2652	52.88	0.00289866404132149	0.0132408502493627
3	D	26	50	20120529	6	2654	52.92	0.00204841763441931	0.0113538863062917
3	D	26	50	20120529	6	2656	52.96	0.00230195077081379	0.0102328745707376
3	D	26	50	20120529	6	2658	53	0.00231609997750529	0.00987239860475655
3	D	26	50	20120529	6	2660	53.04	0.00194790947654145	0.00923478627802502
3	D	26	50	20120529	6	2662	53.08	0.00139206697798633	0.00912903138783076
3	D	26	50	20120529	6	2664	53.12	0.000966494761729211	0.00814545292626808
3	D	26	50	20120529	6	2666	53.16	-0.000137256497296120	0.00671842658901989
3	D	26	50	20120529	6	2668	53.2	-0.00023852125942985	0.00610066274963626
3	D	26	50	20120529	6	2670	53.24	-0.00125020792265147	0.00513978877971071
3	D	26	50	20120529	6	2672	53.28	-0.00167775225972132	0.00417481500466783
3	D	26	50	20120529	6	2674	53.32	-0.002770628216452	0.00258810981409209
3	D	26	50	20120529	6	2676	53.36	-0.00333172451839134	0.0010348012767918
3	D	26	50	20120529	6	2678	53.4	-0.00311850353959235	0.0007209448608943
3	D	26	50	20120529	6	2680	53.44	-0.00286753012974581	-0.0003445731344722
3	D	26	50	20120529	6	2682	53.48	-0.00209784439842425	-0.0014115265566046
3	D	26	50	20120529	6	2684	53.52	-0.00140675358583158	-0.0014933034558489
3	D	26	50	20120529	6	2686	53.56	-0.0007976023070428	-0.0017200938137788
3	D	26	50	20120529	6	2688	53.6	-0.000357166706245140	-0.0019193070072425
3	D	26	50	20120529	6	2690	53.64	0.000263390204924181	-0.0022325553113081
3	D	26	50	20120529	6	2692	53.68	0.00212997533056136	-0.002989902029298
3	D	26	50	20120529	6	2694	53.72	0.00322558071946739	-0.0032580227785883
3	D	26	50	20120529	6	2696	53.76	0.00433021586196919	-0.0045015478350508
3	D	26	50	20120529	6	2698	53.8	0.00463582741279809	-0.0044291401006573
3	D	26	50	20120529	6	2700	53.84	0.00517851772522309	-0.0040348007909252
3	D	26	50	20120529	6	2702	53.88	0.00584317688633499	-0.0040956331873106
3	D	26	50	20120529	6	2704	53.92	0.00658618347880239	-0.0042423083469322
3	D	26	50	20120529	6	2706	53.96	0.00790437901135819	-0.004516800128321
3	D	26	50	20120529	6	2708	54	0.0082741279756678	-0.0034900075429329
3	D	26	50	20120529	6	2710	54.04	0.00982625281621639	-0.0024373829326144
3	D	26	50	20120529	6	2712	54.08	0.0102746150840311	-0.0022772373888113
3	D	26	50	20120529	6	2714	54.12	0.0112118144118158	-0.0012295879818053
3	D	26	50	20120529	6	2716	54.16	0.0125244379429358	-0.000350986592977600
3	D	26	50	20120529	6	2718	54.2	0.0138202959722739	0.0010413208013143
3	D	26	50	20120529	6	2720	54.24	0.0151452585167256	0.0019547471991155
3	D	26	50	20120529	6	2722	54.28	0.0162114694767378	0.00322319069854697
3	D	26	50	20120529	6	2724	54.32	0.0165974790685875	0.00465288989942805
3	D	26	50	20120529	6	2726	54.36	0.0164525928891224	0.00498614932540127
3	D	26	50	20120529	6	2728	54.4	0.016337970879892	0.00640962598660791
3	D	26	50	20120529	6	2730	54.44	0.0164504715687788	0.0078420121932575
3	D	26	50	20120529	6	2732	54.48	0.0162650681707517	0.00945350854758164
3	D	26	50	20120529	6	2734	54.52	0.0160535018218207	0.0105694644696502
3	D	26	50	20120529	6	2736	54.56	0.0161150201117839	0.0122163161630337
3	D	26	50	20120529	6	2738	54.6	0.0159422032144619	0.0137907601220237
3	D	26	50	20120529	6	2740	54.64	0.015638925116011	0.0151609209319289
3	D	26	50	20120529	6	2742	54.68	0.0155215453903341	0.0181610335831471
3	D	26	50	20120529	6	2744	54.72	0.0154366925765917	0.019616825024254
3	D	26	50	20120529	6	2746	54.76	0.0148840744849588	0.0217177241239730
3	D	26	50	20120529	6	2748	54.8	0.0150383863978171	0.0226602762500912
3	D	26	50	20120529	6	2750	54.84	0.014621532808172	0.0242673319738295
3	D	26	50	20120529	6	2752	54.88	0.0136553067470196	0.0252636807838604
3	D	26	50	20120529	6	2754	54.92	0.0127862654418736	0.0265660371245176
3	D	26	50	20120529	6	2756	54.96	0.0122426841749042	0.02761915953801
3	D	26	50	20120529	6	2758	55	0.0115223332837060	0.028321549916966
3	D	26	50	20120529	6	2760	55.04	0.0110830672375245	0.0296606800528856
3	D	26	50	20120529	6	2762	55.08	0.0106927754070079	0.0310255064492335
3	D	26	50	20120529	6	2764	55.12	0.0100038002579045	0.0331863950740548
3	D	26	50	20120529	6	2766	55.16	0.0094872728963834	0.0343329545776131
3	D	26	50	20120529	6	2768	55.2	0.00838584094760029	0.0362114968789202
3	D	26	50	20120529	6	2770	55.24	0.00766651536123489	0.0370124225878346
3	D	26	50	20120529	6	2772	55.28	0.00653559705967639	0.037709460168457
3	D	26	50	20120529	6	2774	55.32	0.00517686309535509	0.0378267974677271
3	D	26	50	20120529	6	2776	55.36	0.00485346780897949	0.0377656680864935
3	D	26	50	20120529	6	2778	55.4	0.00304386841883809	0.0380818579547689
3	D	26	50	20120529	6	2780	55.44	0.00203786760124401	0.0383277189825875
3	D	26	50	20120529	6	2782	55.48	0.000273494760827339	0.0386198955045738
3	D	26	50	20120529	6	2784	55.52	-0.00163915837160416	0.0392437758176147
3	D	26	50	20120529	6	2786	55.56	-0.00307225168503494	0.0396971019750333
3	D	26	50	20120529	6	2788	55.6	-0.00456099430214509	0.0402818792830746
3	D	26	50	20120529	6	2790	55.64	-0.00573910491028	0.0392976573543411
3	D	26	50	20120529	6	2792	55.68	-0.00771497338894957	0.0392322499770813
3	D	26	50	20120529	6	2794	55.72	-0.00942306052958379	0.0381225165946871
3	D	26	50	20120529	6	2796	55.76	-0.0109217026416306	0.0378351483988129
3	D	26	50	20120529	6	2798	55.8	-0.0111935851989968	0.0367072423721423
3	D	26	50	20120529	6	2800	55.84	-0.0106505979017236	0.0365241724264931
3	D	26	50	20120529	6	2802	55.88	-0.0106205458635232	0.0359567192345909
3	D	26	50	20120529	6	2804	55.92	-0.0103497239663288	0.0353355966379966
3	D	26	50	20120529	6	2806	55.96	-0.0104379001819427	0.0355667498447665
3	D	26	50	20120529	6	2808	56	-0.0105911302214258	0.0355997717314479
3	D	26	50	20120529	6	2810	56.04	-0.0104242530210658	0.0342876643882781
3	D	26	50	20120529	6	2812	56.08	-0.010609090733668	0.0343558294819845
3	D	26	50	20120529	6	2814	56.12	-0.0107202479196705	0.0333491922682874
3	D	26	50	20120529	6	2816	56.16	-0.00947213374019814	0.0327337972366207
3	D	26	50	20120529	6	2818	56.2	-0.00889350826115319	0.0314095983674927
3	D	26	50	20120529	6	2820	56.24	-0.00865881952047737	0.0302032034881103
3	D	26	50	20120529	6	2822	56.28	-0.00913647015116888	0.0278080206881971
3	D	26	50	20120529	6	2824	56.32	-0.00914332908694639	0.0273576643792594
3	D	26	50	20120529	6	2826	56.36	-0.00951320250204945	0.0263342828769837
3	D	26	50	20120529	6	2828	56.4	-0.00950885379534516	0.0253615514334444
3	D	26	50	20120529	6	2830	56.44	-0.0093827766562596	0.0245712181841122
3	D	26	50	20120529	6	2832	56.48	-0.00922966682492927	0.0246772347038155
3	D	26	50	20120529	6	2834	56.52	-0.00896482705110366	0.0246690464072894
3	D	26	50	20120529	6	2836	56.56	-0.00884949793509214	0.0246646199188392
3	D	26	50	20120529	6	2838	56.6	-0.00829639901084802	0.02517785216276
3	D	26	50	20120529	6	2840	56.64	-0.00855969022082283	0.0244414640897645
3	D	26	50	20120529	6	2842	56.68	-0.00853081197987917	0.0240262085614449
3	D	26	50	20120529	6	2844	56.72	-0.00907462659208631	0.025141280600037
3	D	26	50	20120529	6	2846	56.76	-0.00923926226394997	0.0243146939860334
3	D	26	50	20120529	6	2848	56.8	-0.00978397490176922	0.0238836699764933
3	D	26	50	20120529	6	2850	56.84	-0.00949932199593476	0.0233295669606199
3	D	26	50	20120529	6	2852	56.88	-0.00925990271089281	0.0234971583388289
3	D	26	50	20120529	6	2854	56.92	-0.009782779891309	0.0233378896074345
3	D	26	50	20120529	6	2856	56.96	-0.00944591422075174	0.0222392012329624
3	D	26	50	20120529	6	2858	57	-0.00907386291676263	0.022728801968256
3	D	26	50	20120529	6	2860	57.04	-0.00943973410748417	0.0225435682758564
3	D	26	50	20120529	6	2862	57.08	-0.00929020930753447	0.0210114093023814
3	D	26	50	20120529	6	2864	57.12	-0.00943213270958642	0.0210811371020742
3	D	26	50	20120529	6	2866	57.16	-0.00964163430671637	0.0201411093471648
3	D	26	50	20120529	6	2868	57.2	-0.00930568080390683	0.0198067963320876
3	D	26	50	20120529	6	2870	57.24	-0.00920924558108861	0.0188811652712432
3	D	26	50	20120529	6	2872	57.28	-0.00913076379944471	0.0188756851936889
3	D	26	50	20120529	6	2874	57.32	-0.00891533664748842	0.0178579322613915
3	D	26	50	20120529	6	2876	57.36	-0.0091438028484898	0.0179111915441505
3	D	26	50	20120529	6	2878	57.4	-0.00894895250386603	0.0158728289681597
3	D	26	50	20120529	6	2880	57.44	-0.00870024183571928	0.0160515077806977
3	D	26	50	20120529	6	2882	57.48	-0.00797599478615677	0.0163037751959538
3	D	26	50	20120529	6	2884	57.52	-0.00784054848222049	0.0166158426316949
3	D	26	50	20120529	6	2886	57.56	-0.00755518139853703	0.0161623962661234
3	D	26	50	20120529	6	2888	57.6	-0.00667426777053483	0.0154250394568377
3	D	26	50	20120529	6	2890	57.64	-0.00636733393002519	0.0150639270947535
3	D	26	50	20120529	6	2892	57.68	-0.00603915153074089	0.0152404916580158
3	D	26	50	20120529	6	2894	57.72	-0.00507528296359701	0.0149687392082973
3	D	26	50	20120529	6	2896	57.76	-0.00522592782068811	0.0153694028810803
3	D	26	50	20120529	6	2898	57.8	-0.00539239207068793	0.0151783539425122
3	D	26	50	20120529	6	2900	57.84	-0.00552578847206555	0.0145795412719712
3	D	26	50	20120529	6	2902	57.88	-0.00550303978625461	0.0142934660208464
3	D	26	50	20120529	6	2904	57.92	-0.00602357043281744	0.0146860103400144
3	D	26	50	20120529	6	2906	57.96	-0.00644980591523532	0.0143292523414888
3	D	26	50	20120529	6	2908	58	-0.00673734169541667	0.0144901170128884
3	D	26	50	20120529	6	2910	58.04	-0.00667388239733909	0.0142943014675084
3	D	26	50	20120529	6	2912	58.08	-0.00662870039534161	0.0136541881040918
3	D	26	50	20120529	6	2914	58.12	-0.00638439288112131	0.0132799002213537
3	D	26	50	20120529	6	2916	58.16	-0.00664442786436876	0.0121135664766595
3	D	26	50	20120529	6	2918	58.2	-0.00666895881282168	0.0122312983415135
3	D	26	50	20120529	6	2920	58.24	-0.00794864884560795	0.0119774731700184
3	D	26	50	20120529	6	2922	58.28	-0.00793803375860877	0.0115284080380632
3	D	26	50	20120529	6	2924	58.32	-0.00824215897098354	0.0107023531683590
3	D	26	50	20120529	6	2926	58.36	-0.008547994674662	0.00870427941543981
3	D	26	50	20120529	6	2928	58.4	-0.00871442639774988	0.00810358513375403
3	D	26	50	20120529	6	2930	58.44	-0.0099616142673389	0.00743838857148841
3	D	26	50	20120529	6	2932	58.48	-0.0105708998964161	0.00633356251015568
3	D	26	50	20120529	6	2934	58.52	-0.0111298324516050	0.00540535050955991
3	D	26	50	20120529	6	2936	58.56	-0.0116252456046399	0.00434327612421771
3	D	26	50	20120529	6	2938	58.6	-0.0116945420691962	0.00363230854000589
3	D	26	50	20120529	6	2940	58.64	-0.0114178441146501	0.0014971076903315
3	D	26	50	20120529	6	2942	58.68	-0.0109830300127629	0.0005640661504203
3	D	26	50	20120529	6	2944	58.72	-0.010498364882802	-0.0010604551108133
3	D	26	50	20120529	6	2946	58.76	-0.0106292644901352	-0.0021191919521483
3	D	26	50	20120529	6	2948	58.8	-0.0104656470520365	-0.0033909871377226
3	D	26	50	20120529	6	2950	58.84	-0.0108932062383487	-0.0042195324375102
3	D	26	50	20120529	6	2952	58.88	-0.0121071318049508	-0.00540835571338
3	D	26	50	20120529	6	2954	58.92	-0.0131271474789480	-0.0060494752897463
3	D	26	50	20120529	6	2956	58.96	-0.0142041206041698	-0.0073413098814994
3	D	26	50	20120529	6	2958	59	-0.0153625877859233	-0.0078726864854255
3	D	26	50	20120529	6	2960	59.04	-0.0170980965275319	-0.0089165316579487
3	D	26	50	20120529	6	2962	59.08	-0.0173915246285209	-0.0083180576915558
3	D	26	50	20120529	6	2964	59.12	-0.0182106583370509	-0.0086334061027616
3	D	26	50	20120529	6	2966	59.16	-0.0188529799949451	-0.0094675234039848
3	D	26	50	20120529	6	2968	59.2	-0.0193739762713233	-0.0094716246233157
3	D	26	50	20120529	6	2970	59.24	-0.0200787920265388	-0.0093887799928319
3	D	26	50	20120529	6	2972	59.28	-0.020336468808671	-0.0096082588666444
3	D	26	50	20120529	6	2974	59.32	-0.0206436077101472	-0.0096295003543512
3	D	26	50	20120529	6	2976	59.36	-0.0209337760488749	-0.0091464332857158
3	D	26	50	20120529	6	2978	59.4	-0.0207705970169805	-0.0093705649221485
3	D	26	50	20120529	6	2980	59.44	-0.0201404729510617	-0.0089338062766131
3	D	26	50	20120529	6	2982	59.48	-0.0202635660995307	-0.0092986168071628
3	D	26	50	20120529	6	2984	59.52	-0.0198021859958743	-0.0090626482032131
3	D	26	50	20120529	6	2986	59.56	-0.0196550370747094	-0.0094052414386979
3	D	26	50	20120529	6	2988	59.6	-0.0193680295032936	-0.0088758235205558
3	D	26	50	20120529	6	2990	59.64	-0.0189596541239549	-0.0084913907768281
3	D	26	50	20120529	6	2992	59.68	-0.0183836732242716	-0.0093650636313909
3	D	26	50	20120529	6	2994	59.72	-0.0175506236542879	-0.0095864658356482
3	D	26	50	20120529	6	2996	59.76	-0.0180637851875306	-0.0090955074553348
3	D	26	50	20120529	6	2998	59.8	-0.0175759592902578	-0.0096226484896416
3	D	26	50	20120529	6	3000	59.84	-0.0169948518664109	-0.010577108293955
3	D	26	50	20120529	6	3002	59.88	-0.0163491714513060	-0.0111747054479392
3	D	26	50	20120529	6	3004	59.92	-0.0161006941283971	-0.012210334039665
3	D	26	50	20120529	6	3006	59.96	-0.0151514032746541	-0.0132610240058301
3	D	26	50	20120529	6	3008	60	-0.0144641661940189	-0.0142940363024655
3	D	26	50	20120529	6	3010	60.04	-0.0141129462558036	-0.016106563114681
3	D	26	50	20120529	6	3012	60.08	-0.0146154870451929	-0.0165901534423344
3	D	26	50	20120529	6	3014	60.12	-0.0139168655453805	-0.0176314388883098
3	D	26	50	20120529	6	3016	60.16	-0.0141977990695460	-0.0186037814231194
3	D	26	50	20120529	6	3018	60.2	-0.0145966780048133	-0.0202635731705986
3	D	26	50	20120529	6	3020	60.24	-0.0149515748982908	-0.0215551037064358
3	D	26	50	20120529	6	3022	60.28	-0.0149876373441313	-0.0228566044478877
3	D	26	50	20120529	6	3024	60.32	-0.0152578935559008	-0.0238963342589444
3	D	26	50	20120529	6	3026	60.36	-0.0153039969180342	-0.0248240583558612
3	D	26	50	20120529	6	3028	60.4	-0.0156331551246765	-0.0252802129404046
3	D	26	50	20120529	6	3030	60.44	-0.0153948601394167	-0.02591745757161
3	D	26	50	20120529	6	3032	60.48	-0.0151028957494647	-0.0260856782748542
3	D	26	50	20120529	6	3034	60.52	-0.0150582066008938	-0.0264112302369125
3	D	26	50	20120529	6	3036	60.56	-0.0152691365537217	-0.0257922996713399
3	D	26	50	20120529	6	3038	60.6	-0.0147429076871627	-0.0259625709842497
3	D	26	50	20120529	6	3040	60.64	-0.0151564237328006	-0.0254844253788113
3	D	26	50	20120529	6	3042	60.68	-0.0149553932749092	-0.0252879204043196
3	D	26	50	20120529	6	3044	60.72	-0.0147740203855349	-0.0250603027314556
3	D	26	50	20120529	6	3046	60.76	-0.0146242551692796	-0.0249388217864478
3	D	26	50	20120529	6	3048	60.8	-0.0144008094264246	-0.0243196790888408
3	D	26	50	20120529	6	3050	60.84	-0.0141137240732629	-0.0240013396159506
3	D	26	50	20120529	6	3052	60.88	-0.0141968798307304	-0.0240195829709053
3	D	26	50	20120529	6	3054	60.92	-0.0139179262055523	-0.0227946618938558
3	D	26	50	20120529	6	3056	60.96	-0.0137439779373804	-0.023029562766566
3	D	26	50	20120529	6	3058	61	-0.0136837324396233	-0.0225147890298622
3	D	26	50	20120529	6	3060	61.04	-0.0131776561163281	-0.0222707664796747
3	D	26	50	20120529	6	3062	61.08	-0.0117637961073456	-0.0215122530354959
3	D	26	50	20120529	6	3064	61.12	-0.0109233996979054	-0.0204518049957504
3	D	26	50	20120529	6	3066	61.16	-0.0103905947382814	-0.0201168485135024
3	D	26	50	20120529	6	3068	61.2	-0.00920802935742496	-0.0195627596397646
3	D	26	50	20120529	6	3070	61.24	-0.00798289614834116	-0.0191919528437103
3	D	26	50	20120529	6	3072	61.28	-0.00645384844470336	-0.0186800075341313
3	D	26	50	20120529	6	3074	61.32	-0.00530586058544701	-0.0180613598112712
3	D	26	50	20120529	6	3076	61.36	-0.00395507450134635	-0.0177264033290231
3	D	26	50	20120529	6	3078	61.4	-0.00264692695615123	-0.0170820876300059
3	D	26	50	20120529	6	3080	61.44	-0.00155748753837712	-0.0166068411623705
3	D	26	50	20120529	6	3082	61.48	-9.17258916555202e-05	-0.0161942443555481
3	D	26	50	20120529	6	3084	61.52	0.000418451650970569	-0.0171754964358007
3	D	26	50	20120529	6	3086	61.56	0.0018771422298803	-0.0176203373118451
3	D	26	50	20120529	6	3088	61.6	0.00316400586096169	-0.0174379744729771
3	D	26	50	20120529	6	3090	61.64	0.00399146221630619	-0.018685169413634
3	D	26	50	20120529	6	3092	61.68	0.00493382342359349	-0.0190764115956645
3	D	26	50	20120529	6	3094	61.72	0.00595127937104279	-0.0197825991380355
3	D	26	50	20120529	6	3096	61.76	0.00652665215889429	-0.0205108484119795
3	D	26	50	20120529	6	3098	61.8	0.00737256400122779	-0.0213757107160488
3	D	26	50	20120529	6	3100	61.84	0.00777837258295079	-0.0218791000335755
3	D	26	50	20120529	6	3102	61.88	0.00872992617839349	-0.0230740397831026
3	D	26	50	20120529	6	3104	61.92	0.00916352405661709	-0.0242088047455508
3	D	26	50	20120529	6	3106	61.96	0.010047266111744	-0.0249572065627586
3	D	26	50	20120529	6	3108	62	0.0101900309708656	-0.0263980780507824
3	D	26	50	20120529	6	3110	62.04	0.0111469585778454	-0.0277451871796209
3	D	26	50	20120529	6	3112	62.08	0.0115132398905	-0.0278007657726222
3	D	26	50	20120529	6	3114	62.12	0.0116217100707340	-0.0282311109596523
3	D	26	50	20120529	6	3116	62.16	0.011783213259557	-0.0278085439472153
3	D	26	50	20120529	6	3118	62.2	0.0118732986634802	-0.0277381161118091
3	D	26	50	20120529	6	3120	62.24	0.0119120481150892	-0.0274865275190629
3	D	26	50	20120529	6	3122	62.28	0.0114364480940631	-0.0268726174116367
3	D	26	50	20120529	6	3124	62.32	0.0111505648224294	-0.0268369085191868
3	D	26	50	20120529	6	3126	62.36	0.0116901580071529	-0.0263541667196708
3	D	26	50	20120529	6	3128	62.4	0.0116683791182923	-0.0262893957385141
3	D	26	50	20120529	6	3130	62.44	0.0129197459889581	-0.0258652023804803
3	D	26	50	20120529	6	3132	62.48	0.0128152356066988	-0.0257246295523804
3	D	26	50	20120529	6	3134	62.52	0.0137585160528016	-0.0243512867619599
3	D	26	50	20120529	6	3136	62.56	0.0143681552352694	-0.0230864424360446
3	D	26	50	20120529	6	3138	62.6	0.0150516375788965	-0.0225633319103906
3	D	26	50	20120529	6	3140	62.64	0.0162364586303849	-0.0216439587445597
3	D	26	50	20120529	6	3142	62.68	0.0173150015326609	-0.0209850130062398
3	D	26	50	20120529	6	3144	62.72	0.0180387889628157	-0.0198984797973363
3	D	26	50	20120529	6	3146	62.76	0.0185577275584607	-0.0187205176816255
3	D	26	50	20120529	6	3148	62.8	0.019942879032127	-0.0178002182059112
3	D	26	50	20120529	6	3150	62.84	0.0213562483090033	-0.0178221342734873
3	D	26	50	20120529	6	3152	62.88	0.022771313227941	-0.0161889976232317
3	D	26	50	20120529	6	3154	62.92	0.0244320100721001	-0.0157070477833106
3	D	26	50	20120529	6	3156	62.96	0.0253692801105629	-0.0152896426503761
3	D	26	50	20120529	6	3158	63	0.0265433319257738	-0.0150455776737818
3	D	26	50	20120529	6	3160	63.04	0.0276603485080141	-0.0151553913569001
3	D	26	50	20120529	6	3162	63.08	0.0290342216285205	-0.0140876954726474
3	D	26	50	20120529	6	3164	63.12	0.0305367528278638	-0.0147705484912393
3	D	26	50	20120529	6	3166	63.16	0.0325326041441697	-0.0151108365586175
3	D	26	50	20120529	6	3168	63.2	0.0335425011201282	-0.0151789945812561
3	D	26	50	20120529	6	3170	63.24	0.0343822752756009	-0.0156091842047944
3	D	26	50	20120529	6	3172	63.28	0.0357699723336795	-0.0156023252690168
3	D	26	50	20120529	6	3174	63.32	0.0376732916565994	-0.0173884062876159
3	D	26	50	20120529	6	3176	63.36	0.0382054602201204	-0.0173896790798221
3	D	26	50	20120529	6	3178	63.4	0.0392608170910413	-0.0188844321045723
3	D	26	50	20120529	6	3180	63.44	0.0395495995004779	-0.0197199494772223
3	D	26	50	20120529	6	3182	63.48	0.0398752928838924	-0.0203980648803802
3	D	26	50	20120529	6	3184	63.52	0.04016704514181	-0.0208060654931249
3	D	26	50	20120529	6	3186	63.56	0.0402257350046485	-0.0211764480251104
3	D	26	50	20120529	6	3188	63.6	0.0402009862673069	-0.0213692053336618
3	D	26	50	20120529	6	3190	63.64	0.0403506029911382	-0.0224423176558584
3	D	26	50	20120529	6	3192	63.68	0.0406656332042924	-0.0231120043461845
3	D	26	50	20120529	6	3194	63.72	0.0407229229957042	-0.023913000765777
3	D	26	50	20120529	6	3196	63.76	0.0409174197869373	-0.0236545815215246
3	D	26	50	20120529	6	3198	63.8	0.0411894225524564	-0.0243544263160683
3	D	26	50	20120529	6	3200	63.84	0.0410136994462637	-0.0249244321634506
3	D	26	50	20120529	6	3202	63.88	0.0416524784991842	-0.0252084274599786
3	D	26	50	20120529	6	3204	63.92	0.0418643630461667	-0.0254193927681456
3	D	26	50	20120529	6	3206	63.96	0.042105422818941	-0.0257112086656735
3	D	26	50	20120529	6	3208	64	0.0418480147373857	-0.0254278214809773
3	D	26	50	20120529	6	3210	64.04	0.0420274077277727	-0.0258752079414341
3	D	26	50	20120529	6	3212	64.08	0.0416754170431659	-0.0254418858348551
3	D	26	50	20120529	6	3214	64.12	0.0412493144968229	-0.0242802508147219
3	D	26	50	20120529	6	3216	64.16	0.0417414891007999	-0.024643392573268
3	D	26	50	20120529	6	3218	64.2	0.0413249961356133	-0.0236318126831704
3	D	26	50	20120529	6	3220	64.24	0.0411546046145507	-0.0230922689959216
3	D	26	50	20120529	6	3222	64.28	0.0413594393069249	-0.0227260725360807
3	D	26	50	20120529	6	3224	64.32	0.0410360369494814	-0.022797886300778
3	D	26	50	20120529	6	3226	64.36	0.0408303820132411	-0.0223464976159398
3	D	26	50	20120529	6	3228	64.4	0.0409934408369827	-0.0221298400981842
3	D	26	50	20120529	6	3230	64.44	0.0415196697035417	-0.0212345014918458
3	D	26	50	20120529	6	3232	64.48	0.0413102953856324	-0.020724465370576
3	D	26	50	20120529	6	3234	64.52	0.041730811788404	-0.0200984637371915
3	D	26	50	20120529	6	3236	64.56	0.0422281199876125	-0.0189224744494002
3	D	26	50	20120529	6	3238	64.6	0.0429266707767467	-0.0171950832936395
3	D	26	50	20120529	6	3240	64.64	0.0434236254225646	-0.0165742435397578
3	D	26	50	20120529	6	3242	64.68	0.0439322473302721	-0.0154148005506462
3	D	26	50	20120529	6	3244	64.72	0.0451987462860553	-0.0142386698414986
3	D	26	50	20120529	6	3246	64.76	0.0462476684852675	-0.0129691303265563
3	D	26	50	20120529	6	3248	64.8	0.0467256726693496	-0.0116898327380336
3	D	26	50	20120529	6	3250	64.84	0.0483508868952287	-0.0105390871623306
3	D	26	50	20120529	6	3252	64.88	0.0497552716733433	-0.0094838717127659
3	D	26	50	20120529	6	3254	64.92	0.0506907739448531	-0.008624029866843
3	D	26	50	20120529	6	3256	64.96	0.0517415346216963	-0.0078112813325472
3	D	26	50	20120529	6	3258	65	0.0537693754487831	-0.0069890575673835
3	D	26	50	20120529	6	3260	65.04	0.0550454910567905	-0.0061840164970026
3	D	26	50	20120529	6	3262	65.08	0.0560626641615273	-0.005328488002445
3	D	26	50	20120529	6	3264	65.12	0.0577088087481296	-0.004150306683632
3	D	26	50	20120529	6	3266	65.16	0.0592003797923645	-0.0041183454571224
3	D	26	50	20120529	6	3268	65.2	0.0600689897623741	-0.0033840857755383
3	D	26	50	20120529	6	3270	65.24	0.06097118730449	-0.0037439324164841
3	D	26	50	20120529	6	3272	65.28	0.0622598187025243	-0.0035740853676431
3	D	26	50	20120529	6	3274	65.32	0.0636019780838945	-0.0032401188348887
3	D	26	50	20120529	6	3276	65.36	0.0652645982584985	-0.002650321068701
3	D	26	50	20120529	6	3278	65.4	0.0664388197793368	-0.0028511393945579
3	D	26	50	20120529	6	3280	65.44	0.0685862323631223	-0.0027823379047485
3	D	26	50	20120529	6	3282	65.48	0.0701968094786309	-0.0018033485661957
3	D	26	50	20120529	6	3284	65.52	0.0718308625392749	-0.0018786554383921
3	D	26	50	20120529	6	3286	65.56	0.0732902602249658	-0.0009538304792782
3	D	26	50	20120529	6	3288	65.6	0.0732737846369641	-0.000399953737574800
3	D	26	50	20120529	6	3290	65.64	0.0747013625175017	0.0004122998219742
3	D	26	50	20120529	6	3292	65.68	0.0771594071102623	0.0015651667180208
3	D	26	50	20120529	6	3294	65.72	0.0783162338042835	0.00207173801606279
3	D	26	50	20120529	6	3296	65.76	0.079525739953503	0.00259238073905045
3	D	26	50	20120529	6	3298	65.8	0.0811699753517962	0.00392096367022185
3	D	26	50	20120529	6	3300	65.84	0.0820273423239849	0.00424389933718975
3	D	26	50	20120529	6	3302	65.88	0.0832274439530147	0.00545842594455576
3	D	26	50	20120529	6	3304	65.92	0.0844353944673157	0.00663300101878473
3	D	26	50	20120529	6	3306	65.96	0.0842738205678146	0.00742177863319833
3	D	26	50	20120529	6	3308	66	0.0855179749493123	0.00810251033144662
3	D	26	50	20120529	6	3310	66.04	0.0865717054746365	0.00947090337439883
3	D	26	50	20120529	6	3312	66.08	0.0870345775736012	0.00986829738542567
3	D	26	50	20120529	6	3314	66.12	0.0879359972982578	0.0107496352774966
3	D	26	50	20120529	6	3316	66.16	0.0886704691118763	0.0107250986721894
3	D	26	50	20120529	6	3318	66.2	0.089767403861531	0.0111755964024833
3	D	26	50	20120529	6	3320	66.24	0.0913674450859999	0.0108146891013657
3	D	26	50	20120529	6	3322	66.28	0.0930434295787682	0.0110601965757937
3	D	26	50	20120529	6	3324	66.32	0.0944791391872892	0.0110142346350166
3	D	26	50	20120529	6	3326	66.36	0.0952417538507992	0.0107314626332201
3	D	26	50	20120529	6	3328	66.4	0.0967873478531162	0.0106367103245411
3	D	26	50	20120529	6	3330	66.44	0.0986217949755492	0.00981328447784935
3	D	26	50	20120529	6	3332	66.48	0.0995959759879892	0.0100448619486879
3	D	26	50	20120529	6	3334	66.52	0.101056787887243	0.0094082537135857
3	D	26	50	20120529	6	3336	66.56	0.102028211183237	0.00917787832427511
3	D	26	50	20120529	6	3338	66.6	0.104044526169790	0.00783147630221781
3	D	26	50	20120529	6	3340	66.64	0.104748804523852	0.00760831340207534
3	D	26	50	20120529	6	3342	66.68	0.106275448064434	0.00585539569151389
3	D	26	50	20120529	6	3344	66.72	0.107422021710128	0.00539075582559621
3	D	26	50	20120529	6	3346	66.76	0.108468186192893	0.00421193811068013
3	D	26	50	20120529	6	3348	66.8	0.110064409040744	0.0035853000811926
3	D	26	50	20120529	6	3350	66.84	0.110817124209317	0.0018949613207662
3	D	26	50	20120529	6	3352	66.88	0.111293926311871	0.0015986128687709
3	D	26	50	20120529	6	3354	66.92	0.112095431848346	0.0009977842367967
3	D	26	50	20120529	6	3356	66.96	0.112145707140488	0.000214946319345001
3	D	26	50	20120529	6	3358	67	0.112459662551335	0.000374328187824501
3	D	26	50	20120529	6	3360	67.04	0.112534262316750	0.000232553278196599
3	D	26	50	20120529	6	3362	67.08	0.112387113395585	0.0016639495353525
3	D	26	50	20120529	6	3364	67.12	0.112077754178816	0.00228754700568093
3	D	26	50	20120529	6	3366	67.16	0.112314634950514	0.00267914274110203
3	D	26	50	20120529	6	3368	67.2	0.112412993503777	0.00290732609939093
3	D	26	50	20120529	6	3370	67.24	0.112750142017047	0.00417757272111445
3	D	26	50	20120529	6	3372	67.28	0.113530858614155	0.00468280051627224
3	D	26	50	20120529	6	3374	67.32	0.113900746171393	0.00539535201967392
3	D	26	50	20120529	6	3376	67.36	0.114405549702482	0.00653966292366811
3	D	26	50	20120529	6	3378	67.4	0.114751183497126	0.00735283572203263
3	D	26	50	20120529	6	3380	67.44	0.116125021262294	0.00871550120005723
3	D	26	50	20120529	6	3382	67.48	0.116820460781591	0.00869690429171203
3	D	26	50	20120529	6	3384	67.52	0.116913657455351	0.00932198668628093
3	D	26	50	20120529	6	3386	67.56	0.117324769337933	0.0102422154513171
3	D	26	50	20120529	6	3388	67.6	0.116897676842096	0.0104089512303209
3	D	26	50	20120529	6	3390	67.64	0.116714394764413	0.0115642222894235
3	D	26	50	20120529	6	3392	67.68	0.116959619396128	0.0121150584719678
3	D	26	50	20120529	6	3394	67.72	0.116374488534696	0.0135784159556334
3	D	26	50	20120529	6	3396	67.76	0.116648916676475	0.0143864268744952
3	D	26	50	20120529	6	3398	67.8	0.116335951215122	0.015715221937701
3	D	26	50	20120529	6	3400	67.84	0.116476877596612	0.0167725587076092
3	D	26	50	20120529	6	3402	67.88	0.116032743827349	0.0181405981971708
3	D	26	50	20120529	6	3404	67.92	0.115904686789276	0.0189797218144049
3	D	26	50	20120529	6	3406	67.96	0.115893090238064	0.0202069763438323
3	D	26	50	20120529	6	3408	68	0.114834692807984	0.0213932186799508
3	D	26	50	20120529	6	3410	68.04	0.114935950499050	0.022522609630862
3	D	26	50	20120529	6	3412	68.08	0.114537920091920	0.0239876641708024
3	D	26	50	20120529	6	3414	68.12	0.114591094521866	0.0254418999769907
3	D	26	50	20120529	6	3416	68.16	0.114653602761323	0.0271129347222907
3	D	26	50	20120529	6	3418	68.2	0.114149577047693	0.0285715545905223
3	D	26	50	20120529	6	3420	68.24	0.114062744334963	0.0301683431237978
3	D	26	50	20120529	6	3422	68.28	0.113816034779007	0.0315400595686216
3	D	26	50	20120529	6	3424	68.32	0.113551506132165	0.0326799864105724
3	D	26	50	20120529	6	3426	68.36	0.113304937997565	0.0347508900406334
3	D	26	50	20120529	6	3428	68.4	0.113089765404050	0.035684483123834
3	D	26	50	20120529	6	3430	68.44	0.112677451439941	0.0373695892940797
3	D	26	50	20120529	6	3432	68.48	0.112404932486471	0.0380875855196965
3	D	26	50	20120529	6	3434	68.52	0.112582911263296	0.0382518464249661
3	D	26	50	20120529	6	3436	68.56	0.112873178596973	0.0382981619191339
3	D	26	50	20120529	6	3438	68.6	0.113404074368288	0.0384842724239422
3	D	26	50	20120529	6	3440	68.64	0.113509362568007	0.0383153446139167
3	D	26	50	20120529	6	3442	68.68	0.114085796016030	0.0389013947141641
3	D	26	50	20120529	6	3444	68.72	0.114721979987063	0.0390967683178059
3	D	26	50	20120529	6	3446	68.76	0.115590094982326	0.0398988395397059
3	D	26	50	20120529	6	3448	68.8	0.116762407314855	0.0409638130628509
3	D	26	50	20120529	6	3450	68.84	0.117425390632896	0.0424207358748077
3	D	26	50	20120529	6	3452	68.88	0.117768266711093	0.0434864165047339
3	D	26	50	20120529	6	3454	68.92	0.118673575523046	0.0445666635343526
3	D	26	50	20120529	6	3456	68.96	0.119229007899668	0.0455654518627786
3	D	26	50	20120529	6	3458	69	0.120253252072217	0.0465097929690533
3	D	26	50	20120529	6	3460	69.04	0.121418351915578	0.0476908734256691
3	D	26	50	20120529	6	3462	69.08	0.122042444360653	0.048647871743327
3	D	26	50	20120529	6	3464	69.12	0.122903134734714	0.0493187746573168
3	D	26	50	20120529	6	3466	69.16	0.123456940765739	0.0494763180481652
3	D	26	50	20120529	6	3468	69.2	0.124192261107495	0.0504847230288153
3	D	26	50	20120529	6	3470	69.24	0.125484710882148	0.0515398677677019
3	D	26	50	20120529	6	3472	69.28	0.126293075354400	0.0523677483871151
3	D	26	50	20120529	6	3474	69.32	0.127395666958304	0.0531785877331017
3	D	26	50	20120529	6	3476	69.36	0.128344250705266	0.0540175699289795
3	D	26	50	20120529	6	3478	69.4	0.128980717519012	0.05486885578285
3	D	26	50	20120529	6	3480	69.44	0.128753877663607	0.0551140804145655
3	D	26	50	20120529	6	3482	69.48	0.129135220350701	0.0551159896028747
3	D	26	50	20120529	6	3484	69.52	0.129488773741294	0.0553196363558565
3	D	26	50	20120529	6	3486	69.56	0.129889915418262	0.0559409710844851
3	D	26	50	20120529	6	3488	69.6	0.130504249789756	0.0556816043171458
3	D	26	50	20120529	6	3490	69.64	0.131663834200224	0.0555586384478975
3	D	26	50	20120529	6	3492	69.68	0.132734323156263	0.0552122268357942
3	D	26	50	20120529	6	3494	69.72	0.132809347185746	0.0548020341920279
3	D	26	50	20120529	6	3496	69.76	0.133800428050258	0.0542946143658484
3	D	26	50	20120529	6	3498	69.8	0.135301191482648	0.0533057962430372
3	D	26	50	20120529	6	3500	69.84	0.136173549118598	0.053061349428781
3	D	26	50	20120529	6	3502	69.88	0.138122193986192	0.0526966237510449
3	D	26	50	20120529	6	3504	69.92	0.139485425149641	0.0525849715902956
3	D	26	50	20120529	6	3506	69.96	0.141230564685610	0.0520800973485284
3	D	26	50	20120529	6	3508	70	0.141968713454490	0.0518524796756645
3	D	26	50	20120529	6	3510	70.04	0.143650284090830	0.0516954312595629
3	D	26	50	20120529	6	3512	70.08	0.144643274143650	0.0508679041935403
3	D	26	50	20120529	6	3514	70.12	0.146304267972657	0.0499479582712166
3	D	26	50	20120529	6	3516	70.16	0.146983726878700	0.049228901385428
3	D	26	50	20120529	6	3518	70.2	0.148474166552085	0.047799272895225
3	D	26	50	20120529	6	3520	70.24	0.149268742442104	0.0469891406560196
3	D	26	50	20120529	6	3522	70.28	0.149776020846927	0.0457747554700098
3	D	26	50	20120529	6	3524	70.32	0.150976758872060	0.0448611027980387
3	D	26	50	20120529	6	3526	70.36	0.151104533067420	0.0444844270157006
3	D	26	50	20120529	6	3528	70.4	0.150611821062290	0.0447494506372893
3	D	26	50	20120529	6	3530	70.44	0.150524069110744	0.0447127517953457
3	D	26	50	20120529	6	3532	70.48	0.150608426949740	0.045393483493594
3	D	26	50	20120529	6	3534	70.52	0.150328978349815	0.0458030397412573
3	D	26	50	20120529	6	3536	70.56	0.150466227776043	0.045843981223888
3	D	26	50	20120529	6	3538	70.6	0.150286834785656	0.0456471934066838
3	D	26	50	20120529	6	3540	70.64	0.150447489446342	0.0454101712136301
3	D	26	50	20120529	6	3542	70.68	0.149540200735401	0.0453529662750321
3	D	26	50	20120529	6	3544	70.72	0.148997072016772	0.0456429507659967
3	D	26	50	20120529	6	3546	70.76	0.148828285628103	0.0448331013695037
3	D	26	50	20120529	6	3548	70.8	0.148768393683736	0.0443640774415426
3	D	26	50	20120529	6	3550	70.84	0.148307360062403	0.0443400358109823
3	D	26	50	20120529	6	3552	70.88	0.148016668464657	0.0434569301519584
3	D	26	50	20120529	6	3554	70.92	0.147635820752310	0.043358359466661
3	D	26	50	20120529	6	3556	70.96	0.147648477963693	0.0434970231064517
3	D	26	50	20120529	6	3558	71	0.146954381947280	0.0425676019532601
3	D	26	50	20120529	6	3560	71.04	0.146586757131741	0.0426721830461976
3	D	26	50	20120529	6	3562	71.08	0.145746784986370	0.0419070227982756
3	D	26	50	20120529	6	3564	71.12	0.145214404290815	0.0412698488777485
3	D	26	50	20120529	6	3566	71.16	0.144875275878557	0.0409937943903732
3	D	26	50	20120529	6	3568	71.2	0.143953067214534	0.0398455943990825
3	D	26	50	20120529	6	3570	71.24	0.142943318731000	0.0382178345887911
3	D	26	50	20120529	6	3572	71.28	0.142581633612423	0.03735905340304
3	D	26	50	20120529	6	3574	71.32	0.142031292404625	0.0354345208766846
3	D	26	50	20120529	6	3576	71.36	0.141184249191442	0.0341291310479361
3	D	26	50	20120529	6	3578	71.4	0.140904305616770	0.0326794914358256
3	D	26	50	20120529	6	3580	71.44	0.140658515299630	0.0314120732412268
3	D	26	50	20120529	6	3582	71.48	0.141163460252075	0.0296739340623921
3	D	26	50	20120529	6	3584	71.52	0.141767753707277	0.0283611196124412
3	D	26	50	20120529	6	3586	71.56	0.142288042876874	0.0278097177444719
3	D	26	50	20120529	6	3588	71.6	0.142898134607682	0.0269408249317499
3	D	26	50	20120529	6	3590	71.64	0.144078437246838	0.0265114696942134
3	D	26	50	20120529	6	3592	71.68	0.144757047624743	0.0255627445258954
3	D	26	50	20120529	6	3594	71.72	0.145154512346448	0.0249984026038305
3	D	26	50	20120529	6	3596	71.76	0.145109045380418	0.0234401513901297
3	D	26	50	20120529	6	3598	71.8	0.144761502397465	0.0233846435078065
3	D	26	50	20120529	6	3600	71.84	0.144517479847277	0.022597704371024
3	D	26	50	20120529	6	3602	71.88	0.144016848246197	0.0215172452093710
3	D	26	50	20120529	6	3604	71.92	0.143282871407325	0.0206970013431946
3	D	26	50	20120529	6	3606	71.96	0.142837394135178	0.0201228306368711
3	D	26	50	20120529	6	3608	72	0.141681981654719	0.0191512659195208
3	D	26	50	20120529	6	3610	72.04	0.141218119606261	0.0186463916777536
3	D	26	50	20120529	6	3612	72.08	0.140472121952109	0.0180078742543421
3	D	26	50	20120529	6	3614	72.12	0.139310345510619	0.0173226877833724
3	D	26	50	20120529	6	3616	72.16	0.137847341580344	0.0160223184127703
3	D	26	50	20120529	6	3618	72.2	0.136688393565980	0.0149468089985856
3	D	26	50	20120529	6	3620	72.24	0.135698939047065	0.0143580011818915
3	D	26	50	20120529	6	3622	72.28	0.134412994654799	0.0128706727783437
3	D	26	50	20120529	6	3624	72.32	0.133216569981032	0.0118404181981549
3	D	26	50	20120529	6	3626	72.36	0.131786729358794	0.0110949155187500
3	D	26	50	20120529	6	3628	72.4	0.130608689461338	0.0097512712131393
3	D	26	50	20120529	6	3630	72.44	0.129418345905888	0.00821755660474566
3	D	26	50	20120529	6	3632	72.48	0.128368928731929	0.00679747405608872
3	D	26	50	20120529	6	3634	72.52	0.126230001429518	0.00579246318798826
3	D	26	50	20120529	6	3636	72.56	0.125588938421694	0.0049419551515771
3	D	26	50	20120529	6	3638	72.6	0.124339127185947	0.00379962414657024
3	D	26	50	20120529	6	3640	72.64	0.122901861942507	0.00248482979763196
3	D	26	50	20120529	6	3642	72.68	0.121442605678173	0.0008523323719066
3	D	26	50	20120529	6	3644	72.72	0.120125124323466	-0.000416782878966999
3	D	26	50	20120529	6	3646	72.76	0.119354448642651	-0.0013035654932531
3	D	26	50	20120529	6	3648	72.8	0.117986833417158	-0.001848815532226
3	D	26	50	20120529	6	3650	72.84	0.116113919685829	-0.0020959493522507
3	D	26	50	20120529	6	3652	72.88	0.115743749285878	-0.0021078994568528
3	D	26	50	20120529	6	3654	72.92	0.114521303082563	-0.002548992666957
3	D	26	50	20120529	6	3656	72.96	0.113438156915141	-0.0035720347579776
3	D	26	50	20120529	6	3658	73	0.112069622450833	-0.0037673376509414
3	D	26	50	20120529	6	3660	73.04	0.111082501384296	-0.0048111686813289
3	D	26	50	20120529	6	3662	73.08	0.110862166911278	-0.0051802784211083
3	D	26	50	20120529	6	3664	73.12	0.110240902893328	-0.0047219318055432
3	D	26	50	20120529	6	3666	73.16	0.110572253130992	-0.0045332757163226
3	D	26	50	20120529	6	3668	73.2	0.110749241958323	-0.0042513522426636
3	D	26	50	20120529	6	3670	73.24	0.110961868967426	-0.0036973340796039
3	D	26	50	20120529	6	3672	73.28	0.111036822286231	-0.0034597462011252
3	D	26	50	20120529	6	3674	73.32	0.110659510107790	-0.0022818477250247
3	D	26	50	20120529	6	3676	73.36	0.110722584032672	-0.0021660236342663
3	D	26	50	20120529	6	3678	73.4	0.109302642905372	-0.001401853335838
3	D	26	50	20120529	6	3680	73.44	0.109212981765517	-0.0009914485600373
3	D	26	50	20120529	6	3682	73.48	0.108669853046888	-0.001180741045361
3	D	26	50	20120529	6	3684	73.52	0.107847417149690	-0.000443865068686499
3	D	26	50	20120529	6	3686	73.56	0.108214971254550	0.000437189980671999
3	D	26	50	20120529	6	3688	73.6	0.108273661117389	0.0013463878799216
3	D	26	50	20120529	6	3690	73.64	0.108006657596813	0.0018176038389043
3	D	26	50	20120529	6	3692	73.68	0.107557432658725	0.00277255154689678
3	D	26	50	20120529	6	3694	73.72	0.106900459748325	0.0041511976381762
3	D	26	50	20120529	6	3696	73.76	0.105977402556164	0.00496041063856607
3	D	26	50	20120529	6	3698	73.8	0.104673356230299	0.00659778710108165
3	D	26	50	20120529	6	3700	73.84	0.102991573461925	0.00748817595995175
3	D	26	50	20120529	6	3702	73.88	0.102144105984673	0.00896030156770402
3	D	26	50	20120529	6	3704	73.92	0.101407583561389	0.00895365476396086
3	D	26	50	20120529	6	3706	73.96	0.101320043741878	0.00966981251194659
3	D	26	50	20120529	6	3708	74	0.100909568255400	0.0105738485316936
3	D	26	50	20120529	6	3710	74.04	0.100826624629966	0.0104223155484853
3	D	26	50	20120529	6	3712	74.08	0.0998385136139362	0.0111571409154944
3	D	26	50	20120529	6	3714	74.12	0.0994088755336872	0.0118032950921426
3	D	26	50	20120529	6	3716	74.16	0.0985396998782532	0.0129671928539757
3	D	26	50	20120529	6	3718	74.2	0.0972153595877692	0.0135643445306877
3	D	26	50	20120529	6	3720	74.24	0.0953301421984472	0.0150897859897415
3	D	26	50	20120529	6	3722	74.28	0.0946999686350542	0.0160793112193339
3	D	26	50	20120529	6	3724	74.32	0.0935664057541342	0.0165593660130815
3	D	26	50	20120529	6	3726	74.36	0.0923637585406922	0.0170318547642703
3	D	26	50	20120529	6	3728	74.4	0.0912041034195458	0.018244401472649
3	D	26	50	20120529	6	3730	74.44	0.0903828696038757	0.0193390027699258
3	D	26	50	20120529	6	3732	74.48	0.0888717824124801	0.0210687273780643
3	D	26	50	20120529	6	3734	74.52	0.088388969902286	0.0216542117928868
3	D	26	50	20120529	6	3736	74.56	0.0869620284178514	0.0228157053916638
3	D	26	50	20120529	6	3738	74.6	0.0855690987695921	0.0239559150763271
3	D	26	50	20120529	6	3740	74.64	0.0847004180889044	0.0247622289389141
3	D	26	50	20120529	6	3742	74.68	0.0833525311426066	0.0264476886625504
3	D	26	50	20120529	6	3744	74.72	0.0825030130556891	0.0272560531348029
3	D	26	50	20120529	6	3746	74.76	0.0815996134320451	0.0280655489779052
3	D	26	50	20120529	6	3748	74.8	0.0809027596991858	0.0292617615196385
3	D	26	50	20120529	6	3750	74.84	0.0802874353781973	0.0307711516547593
3	D	26	50	20120529	6	3752	74.88	0.0797889250974607	0.0316659245756728
3	D	26	50	20120529	6	3754	74.92	0.0797662269697847	0.0333637586679798
3	D	26	50	20120529	6	3756	74.96	0.079227128759808	0.0341483643523844
3	D	26	50	20120529	6	3758	75	0.0789513571151453	0.0352558349930788
3	D	26	50	20120529	6	3760	75.04	0.0782895758786328	0.036394206200111
3	D	26	50	20120529	6	3762	75.08	0.0775663470628352	0.0379560636583958
3	D	26	50	20120529	6	3764	75.12	0.0769064750146319	0.0390257747969748
3	D	26	50	20120529	6	3766	75.16	0.0763567702029375	0.0400141686557174
3	D	26	50	20120529	6	3768	75.2	0.0763074848602888	0.0410931428931299
3	D	26	50	20120529	6	3770	75.24	0.0754891501824216	0.0425474494099963
3	D	26	50	20120529	6	3772	75.28	0.0752345917411944	0.0435065690479978
3	D	26	50	20120529	6	3774	75.32	0.0749663154284123	0.0451682699837861
3	D	26	50	20120529	6	3776	75.36	0.07484462235137	0.046230132237094
3	D	26	50	20120529	6	3778	75.4	0.0744451070199996	0.0476962474372062
3	D	26	50	20120529	6	3780	75.44	0.0738921495171118	0.048252174788575
3	D	26	50	20120529	6	3782	75.48	0.0735260803364915	0.0503324122281477
3	D	26	50	20120529	6	3784	75.52	0.0733528391751008	0.0512465598748657
3	D	26	50	20120529	6	3786	75.56	0.0732520764587817	0.0518978759310166
3	D	26	50	20120529	6	3788	75.6	0.0731933865959432	0.0525086747686056
3	D	26	50	20120529	6	3790	75.64	0.0722657332097046	0.0528934115682492
3	D	26	50	20120529	6	3792	75.68	0.0724885425564565	0.0528960278633396
3	D	26	50	20120529	6	3794	75.72	0.0722648846815672	0.0531895478882101
3	D	26	50	20120529	6	3796	75.76	0.0718689755947808	0.0527126043642998
3	D	26	50	20120529	6	3798	75.8	0.0715152807828313	0.0520794609524253
3	D	26	50	20120529	6	3800	75.84	0.0701840815565695	0.0514419334785075
3	D	26	50	20120529	6	3802	75.88	0.0690874296496273	0.0505616562466084
3	D	26	50	20120529	6	3804	75.92	0.0680114959713738	0.0499394022791642
3	D	26	50	20120529	6	3806	75.96	0.0664779934950146	0.0487755752280093
3	D	26	50	20120529	6	3808	76	0.0645470970076285	0.0480255470652047
3	D	26	50	20120529	6	3810	76.04	0.0643160852222148	0.0485126729267641
3	D	26	50	20120529	6	3812	76.08	0.0620099978767312	0.0484246381325064
3	D	26	50	20120529	6	3814	76.12	0.0601006681461712	0.0484401944816925
3	D	26	50	20120529	6	3816	76.16	0.05923700792363	0.048861771544636
3	D	26	50	20120529	6	3818	76.2	0.058773358007206	0.0495437760350904
3	D	26	50	20120529	6	3820	76.24	0.0587138196162301	0.0500339424558089
3	D	26	50	20120529	6	3822	76.28	0.058576145925933	0.0506285485481087
3	D	26	50	20120529	6	3824	76.32	0.0581582458182518	0.0511283316210513
3	D	26	50	20120529	6	3826	76.36	0.0580347849742566	0.0524316708401344
3	D	26	50	20120529	6	3828	76.4	0.0574425123343348	0.0535090187319502
3	D	26	50	20120529	6	3830	76.44	0.0572444517249244	0.054308685790794
3	D	26	50	20120529	6	3832	76.48	0.0563483353011267	0.0557649722066477
3	D	26	50	20120529	6	3834	76.52	0.0562231774008567	0.0566908578259334
3	D	26	50	20120529	6	3836	76.56	0.0560170557741408	0.0578863632608855
3	D	26	50	20120529	6	3838	76.6	0.0553037264532798	0.0593232042402566
3	D	26	50	20120529	6	3840	76.64	0.0551108984340502	0.060492122460236
3	D	26	50	20120529	6	3842	76.68	0.0549956683129881	0.061601261872934
3	D	26	50	20120529	6	3844	76.72	0.0538553949887145	0.0623977398801947
3	D	26	50	20120529	6	3846	76.76	0.0534587292976723	0.0638789659522209
3	D	26	50	20120529	6	3848	76.8	0.0531583149816851	0.0648770118185266
3	D	26	50	20120529	6	3850	76.84	0.0520229560495408	0.0659071532616304
3	D	26	50	20120529	6	3852	76.88	0.0514381999547029	0.0667203048467915
3	D	26	50	20120529	6	3854	76.92	0.0505316112794759	0.0677577082765381
3	D	26	50	20120529	6	3856	76.96	0.0492955087228955	0.0694647439493887
3	D	26	50	20120529	6	3858	77	0.0486349741156382	0.0704644069689031
3	D	26	50	20120529	6	3860	77.04	0.0478062449680876	0.0711712309073771
3	D	26	50	20120529	6	3862	77.08	0.0468345105451098	0.0721558346737725
3	D	26	50	20120529	6	3864	77.12	0.0463376336810378	0.0720351244751562
3	D	26	50	20120529	6	3866	77.16	0.0454053982428571	0.0724699810034503
3	D	26	50	20120529	6	3868	77.2	0.0451296478113978	0.0725877637799925
3	D	26	50	20120529	6	3870	77.24	0.0443887271839349	0.0726589128643155
3	D	26	50	20120529	6	3872	77.28	0.044310245402291	0.0727976401437165
3	D	26	50	20120529	6	3874	77.32	0.0433377260907861	0.0733211466491679
3	D	26	50	20120529	6	3876	77.36	0.0431785775675444	0.0730411818612928
3	D	26	50	20120529	6	3878	77.4	0.04362548319539	0.0731818819686133
3	D	26	50	20120529	6	3880	77.44	0.0433960199738271	0.0727651910135278
3	D	26	50	20120529	6	3882	77.48	0.0440422024347466	0.0728466214304493
3	D	26	50	20120529	6	3884	77.52	0.0444364710338006	0.0723167297507637
3	D	26	50	20120529	6	3886	77.56	0.0444629026852814	0.0717118847522724
3	D	26	50	20120529	6	3888	77.6	0.0448198855437634	0.0712300268362328
3	D	26	50	20120529	6	3890	77.64	0.0446876707178171	0.0705883840008485
3	D	26	50	20120529	6	3892	77.68	0.0446500879923971	0.0705324872097957
3	D	26	50	20120529	6	3894	77.72	0.044681773447262	0.0693869671532057
3	D	26	50	20120529	6	3896	77.76	0.0444868806762314	0.0676435388156477
3	D	26	50	20120529	6	3898	77.8	0.0442618156588476	0.0669124540435112
3	D	26	50	20120529	6	3900	77.84	0.0439915806602815	0.0654362767139027
3	D	26	50	20120529	6	3902	77.88	0.0426992369516459	0.0640420389180981
3	D	26	50	20120529	6	3904	77.92	0.0416700571737645	0.0633781222191064
3	D	26	50	20120529	6	3906	77.96	0.0402169598094939	0.0619359001571306
3	D	26	50	20120529	6	3908	78	0.0387870272633751	0.0614887470419116
3	D	26	50	20120529	6	3910	78.04	0.038063777234374	0.0600104908183665
3	D	26	50	20120529	6	3912	78.08	0.0360729180919433	0.0589050707873375
3	D	26	50	20120529	6	3914	78.12	0.0348429977699509	0.0584315708734516
3	D	26	50	20120529	6	3916	78.16	0.0332400149812722	0.0570539571580727
3	D	26	50	20120529	6	3918	78.2	0.0316279670836587	0.0562409116389288
3	D	26	50	20120529	6	3920	78.24	0.0308044846684245	0.0551680750883769
3	D	26	50	20120529	6	3922	78.28	0.0296704338838253	0.0553100550589714
3	D	26	50	20120529	6	3924	78.32	0.0288309354999972	0.0553496742519213
3	D	26	50	20120529	6	3926	78.36	0.0277439497427538	0.0549060566706082
3	D	26	50	20120529	6	3928	78.4	0.0260245983910953	0.0544989965098826
3	D	26	50	20120529	6	3930	78.44	0.0250919033335068	0.053964444996509
3	D	26	50	20120529	6	3932	78.48	0.0236311692159995	0.0530526944417793
3	D	26	50	20120529	6	3934	78.52	0.0229018946372227	0.0529477244401121
3	D	26	50	20120529	6	3936	78.56	0.0217248729735308	0.0534372968911344
3	D	26	50	20120529	6	3938	78.6	0.0209902314542849	0.0533224203234629
3	D	26	50	20120529	6	3940	78.64	0.0200398233718277	0.0533418516178099
3	D	26	50	20120529	6	3942	78.68	0.018800965220121	0.0532389039415369
3	D	26	50	20120529	6	3944	78.72	0.0181475278436265	0.0522065987516827
3	D	26	50	20120529	6	3946	78.76	0.0171732054098296	0.0517959818438477
3	D	26	50	20120529	6	3948	78.8	0.0171283606977667	0.0508727973724661
3	D	26	50	20120529	6	3950	78.84	0.0168584014708453	0.0509654142186659
3	D	26	50	20120529	6	3952	78.88	0.0168592499989828	0.0507394228913987
3	D	26	50	20120529	6	3954	78.92	0.0166598600288238	0.0492467063341783
3	D	26	50	20120529	6	3956	78.96	0.0164452177653946	0.048546918108177
3	D	26	50	20120529	6	3958	79	0.0159957736242046	0.0478557990113131
3	D	26	50	20120529	6	3960	79.04	0.0154531964488646	0.0470356399979504
3	D	26	50	20120529	6	3962	79.08	0.0151055756841654	0.0469431575020391
3	D	26	50	20120529	6	3964	79.12	0.0141419234916966	0.047206066874352
3	D	26	50	20120529	6	3966	79.16	0.0130009218474384	0.0468303244729651
3	D	26	50	20120529	6	3968	79.2	0.0110738437366707	0.0466045452777323
3	D	26	50	20120529	6	3970	79.24	0.0098278508775419	0.0467484415077037
3	D	26	50	20120529	6	3972	79.28	0.0081320673949003	0.0463254502311979
3	D	26	50	20120529	6	3974	79.32	0.00623553629707979	0.0458634973710488
3	D	26	50	20120529	6	3976	79.36	0.00505579934334819	0.0459098835758946
3	D	26	50	20120529	6	3978	79.4	0.00468782097441869	0.045429192386044
3	D	26	50	20120529	6	3980	79.44	0.00378166363432819	0.0445404298727706
3	D	26	50	20120529	6	3982	79.48	0.00348793147742329	0.0440750121893936
3	D	26	50	20120529	6	3984	79.52	0.00329906325616829	0.0437440155051202
3	D	26	50	20120529	6	3986	79.56	0.00199749180403825	0.0426755064480692
3	D	26	50	20120529	6	3988	79.6	0.000628391654304861	0.0418107148546781
3	D	26	50	20120529	6	3990	79.64	-0.00063061196959779	0.0405005166998175
3	D	26	50	20120529	6	3992	79.68	-0.00182463248030939	0.0394576756189236
3	D	26	50	20120529	6	3994	79.72	-0.00309629331559528	0.0383899443793319
3	D	26	50	20120529	6	3996	79.76	-0.00428635402833224	0.0373854284859783
3	D	26	50	20120529	6	3998	79.8	-0.00529143560711079	0.0358740584518702
3	D	26	50	20120529	6	4000	79.84	-0.00617588476901893	0.03520768102128
3	D	26	50	20120529	6	4002	79.88	-0.00638136999963174	0.0351134943980259
3	D	26	50	20120529	6	4004	79.92	-0.00644748448367269	0.0346883110904984
[truncated: 5,644 more rows]
