# Supplementary material for: How Do Ants Make Sense of Gravity? A Boltzmann Walker Analysis of Lasius niger Trajectories on Various Inclines
Source: PLoS One. 2013 Oct 29;8(10):e76531. doi: 10.1371/journal.pone.0076531 (PMC3812222; doi:10.1371/journal.pone.0076531)
Supplement: Dataset S3 — Trajectories for . (ZIP) [file pone.0076531.s007.zip › Incline3/3-D-26-50-20120529-07.txt]

Pente	Colonie	Temperature	Humidite	Date	Indiv	Frame	Time	X	Y
3	D	26	50	20120529	7	16	0	0	0
3	D	26	50	20120529	7	18	0.04	0.000324059966749900	-0.000845211806620099
3	D	26	50	20120529	7	20	0.08	0.000400971971339601	-0.00137683589791958
3	D	26	50	20120529	7	22	0.12	0.000239560706398101	-0.0014600411528618
3	D	26	50	20120529	7	24	0.16	-2.6071027022399e-05	-0.00146178063554352
3	D	26	50	20120529	7	26	0.2	2.57174736317013e-05	-0.00132711922013435
3	D	26	50	20120529	7	28	0.24	-0.000339283975749	-0.00144534040288093
3	D	26	50	20120529	7	30	0.28	-0.000242770971184799	-0.00117700045048844
3	D	26	50	20120529	7	32	0.32	-0.000219606153033099	-0.00120644437685705
3	D	26	50	20120529	7	34	0.36	-0.0003932857206282	-0.00131959560398253
3	D	26	50	20120529	7	36	0.4	-0.000537471864379899	-0.001486267743376
3	D	26	50	20120529	7	38	0.44	-0.000125872078119099	-0.00139159321644294
3	D	26	50	20120529	7	40	0.48	-0.000368466272608500	-0.00146363325531023
3	D	26	50	20120529	7	42	0.52	-8.44073364702994e-05	-0.00152591522059714
3	D	26	50	20120529	7	44	0.56	-0.000220532462916499	-0.00176499509438412
3	D	26	50	20120529	7	46	0.6	-0.000294149349905799	-0.00141222659231796
3	D	26	50	20120529	7	48	0.64	4.05172185618998e-05	-0.00133706821254565
3	D	26	50	20120529	7	50	0.68	-9.51977859512e-05	-0.00144068056919291
3	D	26	50	20120529	7	52	0.72	-2.77892965010011e-06	-0.00152645262175084
3	D	26	50	20120529	7	54	0.76	0.000124309372132600	-0.00142015325933506
3	D	26	50	20120529	7	56	0.8	-9.50422224592993e-05	-0.00132583228579259
3	D	26	50	20120529	7	58	0.84	0.000303539727959901	-0.00161851792466133
3	D	26	50	20120529	7	60	0.88	0.0002960868224862	-0.00174929025277397
3	D	26	50	20120529	7	62	0.92	0.0002376939444958	-0.00190894082183026
3	D	26	50	20120529	7	64	0.96	9.4101770440301e-05	-0.00150509092589119
3	D	26	50	20120529	7	66	1	-0.0004743484420234	-0.00145736828922891
3	D	26	50	20120529	7	68	1.04	-0.000389785542061299	-0.00155354188253809
3	D	26	50	20120529	7	70	1.08	-0.000433230182697399	-0.00196227788633517
3	D	26	50	20120529	7	72	1.12	-0.0011889010576159	-0.00294747562242676
3	D	26	50	20120529	7	74	1.16	-0.0016033292710015	-0.00289224351174828
3	D	26	50	20120529	7	76	1.2	-0.002318789811701	-0.00328851605142017
3	D	26	50	20120529	7	78	1.24	-0.0023032695249607	-0.00349262313091647
3	D	26	50	20120529	7	80	1.28	-0.0027035174189564	-0.00477930008580757
3	D	26	50	20120529	7	82	1.32	-0.0028203003465101	-0.00499182527153387
3	D	26	50	20120529	7	84	1.36	-0.0032028896628592	-0.00558767799308887
3	D	26	50	20120529	7	86	1.4	-0.0033800552668855	-0.00662708960609407
3	D	26	50	20120529	7	88	1.44	-0.00394593161066564	-0.00689725389398197
3	D	26	50	20120529	7	90	1.48	-0.0042832710427663	-0.00786674678846347
3	D	26	50	20120529	7	92	1.52	-0.00489417594637243	-0.00893571546492217
3	D	26	50	20120529	7	94	1.56	-0.0052786581875748	-0.00988107480496177
3	D	26	50	20120529	7	96	1.6	-0.00513635294786101	-0.0100182181651729
3	D	26	50	20120529	7	98	1.64	-0.00562731839924226	-0.0108747578224276
3	D	26	50	20120529	7	100	1.68	-0.00550485457580856	-0.0110823714444518
3	D	26	50	20120529	7	102	1.72	-0.00537254782598075	-0.0120510299529314
3	D	26	50	20120529	7	104	1.76	-0.00584926507572109	-0.0124448742879167
3	D	26	50	20120529	7	106	1.8	-0.00579981709851272	-0.0138184079971682
3	D	26	50	20120529	7	108	1.84	-0.00579411074678854	-0.0133584562492097
3	D	26	50	20120529	7	110	1.88	-0.00606742873092058	-0.0138901510511873
3	D	26	50	20120529	7	112	1.92	-0.00664795632720692	-0.0140403334604436
3	D	26	50	20120529	7	114	1.96	-0.00639134727631433	-0.0142723351953509
3	D	26	50	20120529	7	116	2	-0.00643940225316376	-0.0142448711679696
3	D	26	50	20120529	7	118	2.04	-0.00726000674379856	-0.0137489842533913
3	D	26	50	20120529	7	120	2.08	-0.00717900766201364	-0.0127105625898798
3	D	26	50	20120529	7	122	2.12	-0.0079075751340092	-0.0130171287348632
3	D	26	50	20120529	7	124	2.16	-0.00773294804332737	-0.0125155354685607
3	D	26	50	20120529	7	126	2.2	-0.00775785941522857	-0.0123103542938638
3	D	26	50	20120529	7	128	2.24	-0.0079264053875922	-0.0119885924241527
3	D	26	50	20120529	7	130	2.28	-0.00758880432598249	-0.0116566482167925
3	D	26	50	20120529	7	132	2.32	-0.00763336619533287	-0.0117440607570827
3	D	26	50	20120529	7	134	2.36	-0.00743230745317029	-0.0114813423036007
3	D	26	50	20120529	7	136	2.4	-0.00769257224612162	-0.0109265958205564
3	D	26	50	20120529	7	138	2.44	-0.0075193240136631	-0.0102976879783013
3	D	26	50	20120529	7	140	2.48	-0.00741097404158189	-0.0105032934170669
3	D	26	50	20120529	7	142	2.52	-0.00797764234495698	-0.00997507758045267
3	D	26	50	20120529	7	144	2.56	-0.00779482695774901	-0.00977896858575837
3	D	26	50	20120529	7	146	2.6	-0.00806912074923908	-0.00905652465848797
3	D	26	50	20120529	7	148	2.64	-0.00778279907140102	-0.00892633215793587
3	D	26	50	20120529	7	150	2.68	-0.00833811831093807	-0.00826981179587537
3	D	26	50	20120529	7	152	2.72	-0.00836157304287002	-0.00817800812247397
3	D	26	50	20120529	7	154	2.76	-0.00886604423377194	-0.00782207178202807
3	D	26	50	20120529	7	156	2.8	-0.00890597455370555	-0.00675552141076097
3	D	26	50	20120529	7	158	2.84	-0.00922140074665724	-0.00637600305916257
3	D	26	50	20120529	7	160	2.88	-0.00920206137619179	-0.00624847635117557
3	D	26	50	20120529	7	162	2.92	-0.00935702382728882	-0.00532453527553817
3	D	26	50	20120529	7	164	2.96	-0.00970130704798074	-0.00480133989707037
3	D	26	50	20120529	7	166	3	-0.00966639011512575	-0.00485212430609527
3	D	26	50	20120529	7	168	3.04	-0.0103254348483951	-0.00417782020848787
3	D	26	50	20120529	7	170	3.08	-0.0106593235994035	-0.00430379128155627
3	D	26	50	20120529	7	172	3.12	-0.0109535295178518	-0.00391252788632237
3	D	26	50	20120529	7	174	3.16	-0.0113712882041768	-0.00322585649111207
3	D	26	50	20120529	7	176	3.2	-0.0111426947239548	-0.00258110238589057
3	D	26	50	20120529	7	178	3.24	-0.0110066120239155	-0.00218389929369465
3	D	26	50	20120529	7	180	3.28	-0.0108920677964311	-0.00234707832558907
3	D	26	50	20120529	7	182	3.32	-0.0103559606481389	-0.00214626707079991
3	D	26	50	20120529	7	184	3.36	-0.0102665399245900	-0.00185445824433984
3	D	26	50	20120529	7	186	3.4	-0.00955484402039357	-0.00184534363793035
3	D	26	50	20120529	7	188	3.44	-0.00948718097250183	-0.00199998081990803
3	D	26	50	20120529	7	190	3.48	-0.00889884691735119	-0.00161848964039008
3	D	26	50	20120529	7	192	3.52	-0.00827445748742784	-0.00113291941374928
3	D	26	50	20120529	7	194	3.56	-0.00780567397577241	-0.000732597980648319
3	D	26	50	20120529	7	196	3.6	-0.00782538811283189	-0.00070739669496683
3	D	26	50	20120529	7	198	3.64	-0.00811025385780748	0.00016290962421079
3	D	26	50	20120529	7	200	3.68	-0.00806087305574332	0.00026310311957101
3	D	26	50	20120529	7	202	3.72	-0.0083958323664185	0.00056090538310842
3	D	26	50	20120529	7	204	3.76	-0.00834627054501837	0.00075801210547095
3	D	26	50	20120529	7	206	3.8	-0.00858017510427385	0.0005215053932607
3	D	26	50	20120529	7	208	3.84	-0.00886436061252594	0.00134718054662339
3	D	26	50	20120529	7	210	3.88	-0.00867154814964555	0.00155563421150362
3	D	26	50	20120529	7	212	3.92	-0.00902126690016445	0.00210023583355822
3	D	26	50	20120529	7	214	3.96	-0.00879441573105131	0.00247958165110206
3	D	26	50	20120529	7	216	4	-0.00875591588813604	0.00289000551878582
3	D	26	50	20120529	7	218	4.04	-0.00829792777570899	0.00262458096765217
3	D	26	50	20120529	7	220	4.08	-0.00782709931124236	0.00288954236384414
3	D	26	50	20120529	7	222	4.12	-0.00718971325868081	0.00234415090351496
3	D	26	50	20120529	7	224	4.16	-0.00730229172931352	0.00250624099096635
3	D	26	50	20120529	7	226	4.2	-0.00706367854600212	0.00225267957030067
3	D	26	50	20120529	7	228	4.24	-0.00672401273259135	0.00298510077425369
3	D	26	50	20120529	7	230	4.28	-0.00615622720050198	0.00346490808062782
3	D	26	50	20120529	7	232	4.32	-0.00569578754886455	0.00365448340866394
3	D	26	50	20120529	7	234	4.36	-0.00476820487330404	0.00436258013934415
3	D	26	50	20120529	7	236	4.4	-0.00435038961843653	0.00572861144564719
3	D	26	50	20120529	7	238	4.44	-0.0033859454663728	0.00637440499783705
3	D	26	50	20120529	7	240	4.48	-0.0027245107121831	0.00730369180074022
3	D	26	50	20120529	7	242	4.52	-0.0017269032520816	0.0077393049332902
3	D	26	50	20120529	7	244	4.56	-0.0009645997155557	0.00768139288791102
3	D	26	50	20120529	7	246	4.6	-0.000194645283657299	0.00743376409313949
3	D	26	50	20120529	7	248	4.64	0.000830786828283801	0.0064282441081566
3	D	26	50	20120529	7	250	4.68	0.0011585944609741	0.00644181348728756
3	D	26	50	20120529	7	252	4.72	0.0020930360723121	0.00588652253202177
3	D	26	50	20120529	7	254	4.76	0.0025325807185655	0.00494409768512415
3	D	26	50	20120529	7	256	4.8	0.0023195930850043	0.005304432229749
3	D	26	50	20120529	7	258	4.84	0.0020701116704661	0.00538969516542448
3	D	26	50	20120529	7	260	4.88	0.0020700480308558	0.00537478228340925
3	D	26	50	20120529	7	262	4.92	0.0019030435512751	0.00541877846733468
3	D	26	50	20120529	7	264	4.96	0.001690692313817	0.00579205306605525
3	D	26	50	20120529	7	266	5	0.0017315630857696	0.00599668976853063
3	D	26	50	20120529	7	268	5.04	0.0014385309645781	0.00592554775527546
3	D	26	50	20120529	7	270	5.08	0.0015167723299164	0.00598766708600269
3	D	26	50	20120529	7	272	5.12	0.0012722972313889	0.00681728718809762
3	D	26	50	20120529	7	274	5.16	0.0014929145471191	0.00677896200055731
3	D	26	50	20120529	7	276	5.2	0.0014404401528873	0.00750672337082232
3	D	26	50	20120529	7	278	5.24	0.0017471194349557	0.00755982001902161
3	D	26	50	20120529	7	280	5.28	0.0018540976198814	0.00850586525263891
3	D	26	50	20120529	7	282	5.32	0.0022367413834527	0.00942472223051958
3	D	26	50	20120529	7	284	5.36	0.0028744951315405	0.0102911260273718
3	D	26	50	20120529	7	286	5.4	0.003322864470423	0.0112561217227249
3	D	26	50	20120529	7	288	5.44	0.0039949977502121	0.0119676549923617
3	D	26	50	20120529	7	290	5.48	0.0048698090466927	0.0131515143786277
3	D	26	50	20120529	7	292	5.52	0.0053567581315568	0.0144377062582669
3	D	26	50	20120529	7	294	5.56	0.00643540709985	0.0151266828215839
3	D	26	50	20120529	7	296	5.6	0.0078046910973465	0.0159417930925288
3	D	26	50	20120529	7	298	5.64	0.0086488210305914	0.0171590208477989
3	D	26	50	20120529	7	300	5.68	0.0089586540089039	0.0179440720094757
3	D	26	50	20120529	7	302	5.72	0.0097976927733242	0.0181392476232188
3	D	26	50	20120529	7	304	5.76	0.0101679621682247	0.0189101071517971
3	D	26	50	20120529	7	306	5.8	0.0112555772505034	0.0198097449673651
3	D	26	50	20120529	7	308	5.84	0.0119596505435986	0.0204131121126838
3	D	26	50	20120529	7	310	5.88	0.0121914825728785	0.0210969833650406
3	D	26	50	20120529	7	312	5.92	0.0120231487325492	0.0220176788205523
3	D	26	50	20120529	7	314	5.96	0.0118983373146019	0.0226958720054562
3	D	26	50	20120529	7	316	6	0.0113532499101887	0.0237094883630836
3	D	26	50	20120529	7	318	6.04	0.011141634063783	0.0240431508399221
3	D	26	50	20120529	7	320	6.08	0.0106233955038514	0.0236783544515080
3	D	26	50	20120529	7	322	6.12	0.009958715129536	0.0238975575536758
3	D	26	50	20120529	7	324	6.16	0.0098842921408161	0.0240812992507671
3	D	26	50	20120529	7	326	6.2	0.0091418795180449	0.0244158526821499
3	D	26	50	20120529	7	328	6.24	0.0084242934143612	0.0243817842774324
3	D	26	50	20120529	7	330	6.28	0.0079738098262029	0.0251295355564015
3	D	26	50	20120529	7	332	6.32	0.0072129558585783	0.0256925410466501
3	D	26	50	20120529	7	334	6.36	0.0065241009176278	0.0260793199706777
3	D	26	50	20120529	7	336	6.4	0.0057353098681853	0.0269644189637178
3	D	26	50	20120529	7	338	6.44	0.0050450018227994	0.026990470898857
3	D	26	50	20120529	7	340	6.48	0.0047065168777132	0.0275085609663646
3	D	26	50	20120529	7	342	6.52	0.0036306044126632	0.0279407234178224
3	D	26	50	20120529	7	344	6.56	0.0030101747807145	0.0291406977676316
3	D	26	50	20120529	7	346	6.6	0.0022123956969764	0.0300943231859432
3	D	26	50	20120529	7	348	6.64	0.0017548693252775	0.0305971043916381
3	D	26	50	20120529	7	350	6.68	0.00101190515921700	0.0312436191927447
3	D	26	50	20120529	7	352	6.72	0.000396948533754701	0.0318560302337948
3	D	26	50	20120529	7	354	6.76	-0.0002820295396763	0.0319631003426021
3	D	26	50	20120529	7	356	6.8	-0.0014168369285313	0.0325589509428367
3	D	26	50	20120529	7	358	6.84	-0.0025230984166299	0.0328585450149576
3	D	26	50	20120529	7	360	6.88	-0.0032891071926893	0.0329479940227777
3	D	26	50	20120529	7	362	6.92	-0.00423910515321339	0.0337756625101566
3	D	26	50	20120529	7	364	6.96	-0.00471307882864273	0.0342434136459115
3	D	26	50	20120529	7	366	7	-0.00538440600670124	0.0346095535372099
3	D	26	50	20120529	7	368	7.04	-0.00606916821360229	0.0346328880609890
3	D	26	50	20120529	7	370	7.08	-0.00681686292402895	0.03508161802433
3	D	26	50	20120529	7	372	7.12	-0.00751760574418482	0.0347453180391977
3	D	26	50	20120529	7	374	7.16	-0.0081103733588535	0.0350326155243938
3	D	26	50	20120529	7	376	7.2	-0.00828651365804707	0.0350785067544928
3	D	26	50	20120529	7	378	7.24	-0.00868256416618965	0.0350436463901803
3	D	26	50	20120529	7	380	7.28	-0.00889200919477711	0.0344018762755754
3	D	26	50	20120529	7	382	7.32	-0.00865145146781745	0.0345348123504385
3	D	26	50	20120529	7	384	7.36	-0.00930955574906777	0.0339045680763669
3	D	26	50	20120529	7	386	7.4	-0.00867598807312462	0.0339467116405256
3	D	26	50	20120529	7	388	7.44	-0.00892255620772437	0.0339107199053632
3	D	26	50	20120529	7	390	7.48	-0.00837780114349825	0.0336182605406645
3	D	26	50	20120529	7	392	7.52	-0.00857027560933723	0.0329260030018828
3	D	26	50	20120529	7	394	7.56	-0.0084280057249625	0.0327509233628611
3	D	26	50	20120529	7	396	7.6	-0.00853166757908444	0.0323023348208763
3	D	26	50	20120529	7	398	7.64	-0.00847714964625496	0.0320785355246308
3	D	26	50	20120529	7	400	7.68	-0.00890933331091618	0.0311307295951283
3	D	26	50	20120529	7	402	7.72	-0.00888995858511167	0.0309608825462873
3	D	26	50	20120529	7	404	7.76	-0.00898131678124097	0.0306910505985865
3	D	26	50	20120529	7	406	7.8	-0.00883070303684824	0.0310880203455446
3	D	26	50	20120529	7	408	7.84	-0.009099332903021	0.0308680394259175
3	D	26	50	20120529	7	410	7.88	-0.00893867824233542	0.0312303609405975
3	D	26	50	20120529	7	412	7.92	-0.00914204215260467	0.0311705397069091
3	D	26	50	20120529	7	414	7.96	-0.00925539136962888	0.0309960964639904
3	D	26	50	20120529	7	416	8	-0.00954990134399307	0.0312256940358417
3	D	26	50	20120529	7	418	8.04	-0.0100465731470985	0.0313415181266
3	D	26	50	20120529	7	420	8.08	-0.0102588466028107	0.0314221282996553
3	D	26	50	20120529	7	422	8.12	-0.0108062179621272	0.0316030769249609
3	D	26	50	20120529	7	424	8.16	-0.0104322998962358	0.0317075873072203
3	D	26	50	20120529	7	426	8.2	-0.0101505178439329	0.0312915963878483
3	D	26	50	20120529	7	428	8.24	-0.00995924545962197	0.0318030467226805
3	D	26	50	20120529	7	430	8.28	-0.00955612388366751	0.0316042790064889
3	D	26	50	20120529	7	432	8.32	-0.0088541082713055	0.0318974454779689
3	D	26	50	20120529	7	434	8.36	-0.00870087823182239	0.0317461953374731
3	D	26	50	20120529	7	436	8.4	-0.00838890271996288	0.0313845809295743
3	D	26	50	20120529	7	438	8.44	-0.00765747146550352	0.0315756411818509
3	D	26	50	20120529	7	440	8.48	-0.00778326576187661	0.0310258656594784
3	D	26	50	20120529	7	442	8.52	-0.00779846855767211	0.0308000864642455
3	D	26	50	20120529	7	444	8.56	-0.007468249690858	0.0307269716230708
3	D	26	50	20120529	7	446	8.6	-0.00755062763086623	0.0300186627603562
3	D	26	50	20120529	7	448	8.64	-0.00730398878558836	0.029104939377707
3	D	26	50	20120529	7	450	8.68	-0.00718526555702714	0.0281869026436925
3	D	26	50	20120529	7	452	8.72	-0.00700114909334179	0.0272146449616966
3	D	26	50	20120529	7	454	8.76	-0.00713469328003668	0.0262941757803548
3	D	26	50	20120529	7	456	8.8	-0.00717501957976775	0.0253926358475454
3	D	26	50	20120529	7	458	8.84	-0.00693194455266706	0.0239464893429339
3	D	26	50	20120529	7	460	8.88	-0.00672281065106333	0.0230470778015359
3	D	26	50	20120529	7	462	8.92	-0.00720582822222405	0.0226804358644229
3	D	26	50	20120529	7	464	8.96	-0.00727705508829297	0.0213006796154970
3	D	26	50	20120529	7	466	9	-0.00735124473177506	0.0210238614527981
3	D	26	50	20120529	7	468	9.04	-0.00762020693813499	0.0203370981337063
3	D	26	50	20120529	7	470	9.08	-0.00757448541366346	0.0194732540634019
3	D	26	50	20120529	7	472	9.12	-0.00764180905030024	0.0187819935451817
3	D	26	50	20120529	7	474	9.16	-0.00788001211167855	0.0179113117523033
3	D	26	50	20120529	7	476	9.2	-0.00785809180146176	0.0171158166234685
3	D	26	50	20120529	7	478	9.24	-0.00784354661497276	0.0165027762573832
3	D	26	50	20120529	7	480	9.28	-0.00797033793190732	0.0161901714204884
3	D	26	50	20120529	7	482	9.32	-0.0081634770781206	0.0151200218757051
3	D	26	50	20120529	7	484	9.36	-0.00829349987304519	0.0146927031056984
3	D	26	50	20120529	7	486	9.4	-0.00844264283533306	0.0147739213905855
3	D	26	50	20120529	7	488	9.44	-0.00863643251978505	0.014581842904544
3	D	26	50	20120529	7	490	9.48	-0.00855754061620806	0.0136118691774514
3	D	26	50	20120529	7	492	9.52	-0.00859339800108203	0.0130880091186093
3	D	26	50	20120529	7	494	9.56	-0.00875026964048827	0.0129342204647690
3	D	26	50	20120529	7	496	9.6	-0.0085225282239376	0.0130542200210703
3	D	26	50	20120529	7	498	9.64	-0.00824296365850057	0.0126203788981140
3	D	26	50	20120529	7	500	9.68	-0.0084733821813248	0.0125122629783773
3	D	26	50	20120529	7	502	9.72	-0.00826605988729447	0.0129335586128218
3	D	26	50	20120529	7	504	9.76	-0.00858781256461744	0.0125812546799109
3	D	26	50	20120529	7	506	9.8	-0.00878945961962197	0.0118660246560221
3	D	26	50	20120529	7	508	9.84	-0.00851370777394909	0.0115012339244622
3	D	26	50	20120529	7	510	9.88	-0.0089303910215706	0.0113127610466087
3	D	26	50	20120529	7	512	9.92	-0.00899306606751717	0.0112396150220249
3	D	26	50	20120529	7	514	9.96	-0.0092822190009071	0.0104839328333980
3	D	26	50	20120529	7	516	10	-0.00939268322226406	0.00985327843739331
3	D	26	50	20120529	7	518	10.04	-0.00950320542637708	0.00935428873825915
3	D	26	50	20120529	7	520	10.08	-0.00969787758009198	0.00862167520126164
3	D	26	50	20120529	7	522	10.12	-0.00978043936786333	0.0077368017752848
3	D	26	50	20120529	7	524	10.16	-0.00961334296440113	0.00759192266688749
3	D	26	50	20120529	7	526	10.2	-0.00929144674440158	0.0068045239106972
3	D	26	50	20120529	7	528	10.24	-0.0094488416428259	0.00615424730151462
3	D	26	50	20120529	7	530	10.28	-0.00954739818598768	0.0055610978491841
3	D	26	50	20120529	7	532	10.32	-0.00906025111122483	0.00508312902044105
3	D	26	50	20120529	7	534	10.36	-0.00918482211286646	0.00464877453796159
3	D	26	50	20120529	7	536	10.4	-0.00949840346422604	0.00373965371335108
3	D	26	50	20120529	7	538	10.44	-0.00930511158294801	0.00414087741470482
3	D	26	50	20120529	7	540	10.48	-0.0101813286077096	0.00329747014459032
3	D	26	50	20120529	7	542	10.52	-0.0113930458798339	0.00259313027223855
3	D	26	50	20120529	7	544	10.56	-0.0121065873327293	0.00191268141670274
3	D	26	50	20120529	7	546	10.6	-0.0125259157961085	0.0018794615401226
3	D	26	50	20120529	7	548	10.64	-0.0135380048030886	0.00165062057252719
3	D	26	50	20120529	7	550	10.68	-0.0142518856672390	0.000593269660483321
3	D	26	50	20120529	7	552	10.72	-0.0148815076873431	0.000279710229433960
3	D	26	50	20120529	7	554	10.76	-0.0155646718329186	0.000521215479480421
3	D	26	50	20120529	7	556	10.8	-0.0159830032757364	0.00077050597518773
3	D	26	50	20120529	7	558	10.84	-0.0160751746446641	0.00060718552193708
3	D	26	50	20120529	7	560	10.88	-0.0163960526308987	0.00047370497485249
3	D	26	50	20120529	7	562	10.92	-0.0170752994049065	0.00088169144546151
3	D	26	50	20120529	7	564	10.96	-0.0174559844826939	0.00066200043961466
3	D	26	50	20120529	7	566	11	-0.0183998518274252	0.00021607769019499
3	D	26	50	20120529	7	568	11.04	-0.0187047576856864	0.00061371353174099
3	D	26	50	20120529	7	570	11.08	-0.0194612572897524	0.000267352831325951
3	D	26	50	20120529	7	572	11.12	-0.0196843381655082	0.000156863154124861
3	D	26	50	20120529	7	574	11.16	-0.0199050912457404	-8.93995103454191e-05
3	D	26	50	20120529	7	576	11.2	-0.0194169308869601	-5.86403653637935e-06
3	D	26	50	20120529	7	578	11.24	-0.0194006165193046	-0.000117807525279588
3	D	26	50	20120529	7	580	11.28	-0.0185567234668314	-0.000270645120499149
3	D	26	50	20120529	7	582	11.32	-0.0180081641681225	-0.000198392949597510
3	D	26	50	20120529	7	584	11.36	-0.0172221866965624	-5.89232080762791e-05
3	D	26	50	20120529	7	586	11.4	-0.0169656271431445	-0.00059478994006288
3	D	26	50	20120529	7	588	11.44	-0.0164894755788291	-6.70337228564893e-05
3	D	26	50	20120529	7	590	11.48	-0.0161909633800834	-0.000131550145571950
3	D	26	50	20120529	7	592	11.52	-0.0154049576242520	-0.00143706725354104
3	D	26	50	20120529	7	594	11.56	-0.0150434634245061	-0.00198840548190001
3	D	26	50	20120529	7	596	11.6	-0.014208285463111	-0.00256099226903363
3	D	26	50	20120529	7	598	11.64	-0.0137452790138579	-0.00374579917838637
3	D	26	50	20120529	7	600	11.68	-0.0133226483618105	-0.00490763925948617
3	D	26	50	20120529	7	602	11.72	-0.0124199063474730	-0.00586232533796957
3	D	26	50	20120529	7	604	11.76	-0.0121358191270635	-0.00765092365670967
3	D	26	50	20120529	7	606	11.8	-0.0114011563946141	-0.00825580401054007
3	D	26	50	20120529	7	608	11.84	-0.0105776103397696	-0.0102066621223591
3	D	26	50	20120529	7	610	11.88	-0.0104562001054399	-0.0108207843618196
3	D	26	50	20120529	7	612	11.92	-0.00994524474535447	-0.0121014961639047
3	D	26	50	20120529	7	614	11.96	-0.0093824584582081	-0.0134019362451849
3	D	26	50	20120529	7	616	12	-0.00925694700454749	-0.0140037548266528
3	D	26	50	20120529	7	618	12.04	-0.00866389654716633	-0.0149659150238133
3	D	26	50	20120529	7	620	12.08	-0.00826678537885197	-0.0152879314519657
3	D	26	50	20120529	7	622	12.12	-0.00771432285071092	-0.0151088213042911
3	D	26	50	20120529	7	624	12.16	-0.0070107516034303	-0.0153082254165857
3	D	26	50	20120529	7	626	12.2	-0.00661590317681574	-0.0149352973001879
3	D	26	50	20120529	7	628	12.24	-0.00586682253709796	-0.0148162488025074
3	D	26	50	20120529	7	630	12.28	-0.00522880715950114	-0.0141655055028492
3	D	26	50	20120529	7	632	12.32	-0.00409735145678893	-0.0143857551230532
3	D	26	50	20120529	7	634	12.36	-0.0028661017740479	-0.0138669862330357
3	D	26	50	20120529	7	636	12.4	-0.0025275602604192	-0.0141304754329092
3	D	26	50	20120529	7	638	12.44	-0.0018134884774379	-0.0148014844129162
3	D	26	50	20120529	7	640	12.48	-0.0010107172198247	-0.0149117294311710
3	D	26	50	20120529	7	642	12.52	-0.000935834611696999	-0.0146633228189401
3	D	26	50	20120529	7	644	12.56	-0.000172378491117699	-0.0142616225276159
3	D	26	50	20120529	7	646	12.6	0.00125639439988	-0.0146955103196198
3	D	26	50	20120529	7	648	12.64	0.0018556391126644	-0.0145403286654206
3	D	26	50	20120529	7	650	12.68	0.0023913856364982	-0.0145622065492305
3	D	26	50	20120529	7	652	12.72	0.003784074868452	-0.0149724981879462
3	D	26	50	20120529	7	654	12.76	0.0054078678097009	-0.0158249931944125
3	D	26	50	20120529	7	656	12.8	0.0060537250015011	-0.0153547813270590
3	D	26	50	20120529	7	658	12.84	0.0067513282675485	-0.0160316522222820
3	D	26	50	20120529	7	660	12.88	0.0070734295485146	-0.0159516643031942
3	D	26	50	20120529	7	662	12.92	0.0077616565786435	-0.0169609178119818
3	D	26	50	20120529	7	664	12.96	0.0075777381048568	-0.0168228198576161
3	D	26	50	20120529	7	666	13	0.0082614608647895	-0.0175159754220098
3	D	26	50	20120529	7	668	13.04	0.0097711197004872	-0.0183068177882245
3	D	26	50	20120529	7	670	13.08	0.0102929432917994	-0.0190620290437351
3	D	26	50	20120529	7	672	13.12	0.0111311547412858	-0.0191224088917806
3	D	26	50	20120529	7	674	13.16	0.0114439575680793	-0.0196258901331889
3	D	26	50	20120529	7	676	13.2	0.0114777077747453	-0.0197315813837729
3	D	26	50	20120529	7	678	13.24	0.0118775483752351	-0.0199623386107453
3	D	26	50	20120529	7	680	13.28	0.0122313209689305	-0.0209703122562589
3	D	26	50	20120529	7	682	13.32	0.0127764790840219	-0.0211994360665668
3	D	26	50	20120529	7	684	13.36	0.013113500318071	-0.0216296256901050
3	D	26	50	20120529	7	686	13.4	0.0136332379443788	-0.0220934735964278
3	D	26	50	20120529	7	688	13.44	0.0137332511275098	-0.0221375687753026
3	D	26	50	20120529	7	690	13.48	0.0134326812480308	-0.0219567403581497
3	D	26	50	20120529	7	692	13.52	0.0139236155867137	-0.0218750794244176
3	D	26	50	20120529	7	694	13.56	0.0140294228028098	-0.0221074106710850
3	D	26	50	20120529	7	696	13.6	0.0142044989062977	-0.0217753568621737
3	D	26	50	20120529	7	698	13.64	0.01376289021535	-0.0215354560374137
3	D	26	50	20120529	7	700	13.68	0.0135911212502777	-0.0215608538987804
3	D	26	50	20120529	7	702	13.72	0.0132150146888985	-0.0211352427916503
3	D	26	50	20120529	7	704	13.76	0.012905879624979	-0.0210737124808718
3	D	26	50	20120529	7	706	13.8	0.012607303786623	-0.0206127142148772
3	D	26	50	20120529	7	708	13.84	0.0125508483812131	-0.0205413247142486
3	D	26	50	20120529	7	710	13.88	0.0125927791062307	-0.0205774585778740
3	D	26	50	20120529	7	712	13.92	0.0123589523287211	-0.0201845059045398
3	D	26	50	20120529	7	714	13.96	0.0126104794031773	-0.0202981287718884
3	D	26	50	20120529	7	716	14	0.0125040803387054	-0.0202215286013892
3	D	26	50	20120529	7	718	14.04	0.0119245285497771	-0.0203283087964162
3	D	26	50	20120529	7	720	14.08	0.0120378275622198	-0.0192153022167319
3	D	26	50	20120529	7	722	14.12	0.0117509154502195	-0.0187842181031154
3	D	26	50	20120529	7	724	14.16	0.0116668157051991	-0.0185214112612857
3	D	26	50	20120529	7	726	14.2	0.0116137926668157	-0.0181167947908852
3	D	26	50	20120529	7	728	14.24	0.0115582267310258	-0.0178958819752311
3	D	26	50	20120529	7	730	14.28	0.0109584976500963	-0.0169766042688156
3	D	26	50	20120529	7	732	14.32	0.0109671632436998	-0.0166395582860292
3	D	26	50	20120529	7	734	14.36	0.010622016645628	-0.0158892550586867
3	D	26	50	20120529	7	736	14.4	0.0109639946982133	-0.0151534185289805
3	D	26	50	20120529	7	738	14.44	0.0107359810455519	-0.0139970585254349
3	D	26	50	20120529	7	740	14.48	0.0109852573991236	-0.0130135224902791
3	D	26	50	20120529	7	742	14.52	0.0109105444966234	-0.0125644106892763
3	D	26	50	20120529	7	744	14.56	0.0112599330282755	-0.0113731408239435
3	D	26	50	20120529	7	746	14.6	0.0112772571444146	-0.0102135564134757
3	D	26	50	20120529	7	748	14.64	0.0117232718177158	-0.00927794100488087
3	D	26	50	20120529	7	750	14.68	0.0122328412485101	-0.00762851544281387
3	D	26	50	20120529	7	752	14.72	0.0120318885723646	-0.00704769086167947
3	D	26	50	20120529	7	754	14.76	0.012696194180086	-0.00580101210897287
3	D	26	50	20120529	7	756	14.8	0.0131165479482979	-0.00508042080146907
3	D	26	50	20120529	7	758	14.84	0.0137342764323425	-0.00388512749855137
3	D	26	50	20120529	7	760	14.88	0.0144390497611511	-0.00329589541778857
3	D	26	50	20120529	7	762	14.92	0.0155087608997302	-0.00191449161006258
3	D	26	50	20120529	7	764	14.96	0.0157966240703512	-0.0012447907776008
3	D	26	50	20120529	7	766	15	0.016345338932552	0.000316783837971572
3	D	26	50	20120529	7	768	15.04	0.017796463468903	0.00120222294937336
3	D	26	50	20120529	7	770	15.08	0.0180454357665588	0.00186131718011734
3	D	26	50	20120529	7	772	15.12	0.0196522652161271	0.00297331330421131
3	D	26	50	20120529	7	774	15.16	0.0209244917368379	0.00371322984004491
3	D	26	50	20120529	7	776	15.2	0.0221100269661753	0.00449953258072436
3	D	26	50	20120529	7	778	15.24	0.0231920417627469	0.00532260487402549
3	D	26	50	20120529	7	780	15.28	0.0247758195312486	0.00572480721116441
3	D	26	50	20120529	7	782	15.32	0.0260898360627275	0.00662813612413022
3	D	26	50	20120529	7	784	15.36	0.0270750479409547	0.0071496273752553
3	D	26	50	20120529	7	786	15.4	0.0283807913230938	0.00785645131372937
3	D	26	50	20120529	7	788	15.44	0.0289276677076635	0.00815612316759622
3	D	26	50	20120529	7	790	15.48	0.0302344010392962	0.00892404113196482
3	D	26	50	20120529	7	792	15.52	0.0311682062545312	0.00862422785674172
3	D	26	50	20120529	7	794	15.56	0.0329065575654002	0.009097565136068
3	D	26	50	20120529	7	796	15.6	0.0344362416651411	0.0099666700808244
3	D	26	50	20120529	7	798	15.64	0.0352181603437772	0.0100156018700825
3	D	26	50	20120529	7	800	15.68	0.0370209997930904	0.0108511192427325
3	D	26	50	20120529	7	802	15.72	0.0380304654339123	0.0108296231965844
3	D	26	50	20120529	7	804	15.76	0.0392009392888104	0.0107134455524355
3	D	26	50	20120529	7	806	15.8	0.0407318254700793	0.0107497908409885
3	D	26	50	20120529	7	808	15.84	0.0420123958508081	0.0102611800551886
3	D	26	50	20120529	7	810	15.88	0.0437013911083503	0.0100597960439067
3	D	26	50	20120529	7	812	15.92	0.0449874769219724	0.0100097328837986
3	D	26	50	20120529	7	814	15.96	0.0461647390019699	0.00938670109889517
3	D	26	50	20120529	7	816	16	0.0479942363769338	0.0090016814565391
3	D	26	50	20120529	7	818	16.04	0.0488873122415724	0.00876027520144201
3	D	26	50	20120529	7	820	16.08	0.0499513665259019	0.00829598888891493
3	D	26	50	20120529	7	822	16.12	0.0505739033360586	0.00836570961753992
3	D	26	50	20120529	7	824	16.16	0.0509324064741201	0.00869465569214791
3	D	26	50	20120529	7	826	16.2	0.0515408718593312	0.00843790521989907
3	D	26	50	20120529	7	828	16.24	0.0518451399072757	0.00833827387442988
3	D	26	50	20120529	7	830	16.28	0.0526722427092296	0.00827640203107606
3	D	26	50	20120529	7	832	16.32	0.052899506828703	0.008639289231181
3	D	26	50	20120529	7	834	16.36	0.0534342916873144	0.00879068079303304
3	D	26	50	20120529	7	836	16.4	0.05318376375474	0.00875765890635162
3	D	26	50	20120529	7	838	16.44	0.0537070934834962	0.00871558605287103
3	D	26	50	20120529	7	840	16.48	0.0535298925241308	0.00871487894608984
3	D	26	50	20120529	7	842	16.52	0.053465616517721	0.0089702152047763
3	D	26	50	20120529	7	844	16.56	0.0541205388184559	0.00878820591929887
3	D	26	50	20120529	7	846	16.6	0.0539709150235569	0.00945217918683305
3	D	26	50	20120529	7	848	16.64	0.0539241752653204	0.0095595887068953
3	D	26	50	20120529	7	850	16.68	0.0540775467261598	0.009655967361171
3	D	26	50	20120529	7	852	16.72	0.0537158616075829	0.0103197284966708
3	D	26	50	20120529	7	854	16.76	0.0532307863556889	0.0099947422200375
3	D	26	50	20120529	7	856	16.8	0.0534309682854428	0.0107478816526793
3	D	26	50	20120529	7	858	16.84	0.0531136894727244	0.0111842372473495
3	D	26	50	20120529	7	860	16.88	0.0528084314752862	0.0117389625171903
3	D	26	50	20120529	7	862	16.92	0.0528394734629803	0.0122287753845183
3	D	26	50	20120529	7	864	16.96	0.0528411705192551	0.0138398474747737
3	D	26	50	20120529	7	866	17	0.0525107395204067	0.0146516767702540
3	D	26	50	20120529	7	868	17.04	0.0526378066089859	0.0156627687566726
3	D	26	50	20120529	7	870	17.08	0.0528939913958097	0.0175290356842582
3	D	26	50	20120529	7	872	17.12	0.0529016281490466	0.0186690332368872
3	D	26	50	20120529	7	874	17.16	0.0534154826469348	0.0202369011028121
3	D	26	50	20120529	7	876	17.2	0.0534894460162469	0.0211586855027669
3	D	26	50	20120529	7	878	17.24	0.0535036588625488	0.0221010467100542
3	D	26	50	20120529	7	880	17.28	0.0537267510520132	0.0229390389564384
3	D	26	50	20120529	7	882	17.32	0.0541657936524519	0.0245426864254914
3	D	26	50	20120529	7	884	17.36	0.0546532023567238	0.0257517683106422
3	D	26	50	20120529	7	886	17.4	0.0553061447584714	0.0264148930500390
3	D	26	50	20120529	7	888	17.44	0.0558984881090714	0.0263998316755997
3	D	26	50	20120529	7	890	17.48	0.0566265252509811	0.0263846995904823
3	D	26	50	20120529	7	892	17.52	0.057582392197789	0.0266928567257234
3	D	26	50	20120529	7	894	17.56	0.058486993902961	0.0273923974643513
3	D	26	50	20120529	7	896	17.6	0.0590294155148092	0.0280089238668678
3	D	26	50	20120529	7	898	17.64	0.0597048439121986	0.0282039439171191
3	D	26	50	20120529	7	900	17.68	0.0599706453512466	0.0288064696053681
3	D	26	50	20120529	7	902	17.72	0.0611560391592277	0.0292331378371361
3	D	26	50	20120529	7	904	17.76	0.0622802682306362	0.0303304968508595
3	D	26	50	20120529	7	906	17.8	0.0627784956686602	0.0301640439145682
3	D	26	50	20120529	7	908	17.84	0.0635816982614101	0.0297149603978366
3	D	26	50	20120529	7	910	17.88	0.0643290394184461	0.0295993484391126
3	D	26	50	20120529	7	912	17.92	0.0647273526682885	0.0284479664673066
3	D	26	50	20120529	7	914	17.96	0.0653626881111846	0.0285730536568984
3	D	26	50	20120529	7	916	18	0.066610236605232	0.0272965137848224
3	D	26	50	20120529	7	918	18.04	0.0673183333359122	0.0272208533592354
3	D	26	50	20120529	7	920	18.08	0.0681264856761304	0.0272821595171643
3	D	26	50	20120529	7	922	18.12	0.0680168134143683	0.0273499710574801
3	D	26	50	20120529	7	924	18.16	0.0681160204957688	0.0269764065449792
3	D	26	50	20120529	7	926	18.2	0.0680945244496207	0.0270249140701686
3	D	26	50	20120529	7	928	18.24	0.0674822406877913	0.0271265253146251
3	D	26	50	20120529	7	930	18.28	0.0674811800276195	0.0271571430382505
3	D	26	50	20120529	7	932	18.32	0.0669265254684568	0.0276525420491498
3	D	26	50	20120529	7	934	18.36	0.0669312630838907	0.0275189695781837
3	D	26	50	20120529	7	936	18.4	0.0664357933623133	0.0280550272290012
3	D	26	50	20120529	7	938	18.44	0.0665124437373939	0.0283158082099028
3	D	26	50	20120529	7	940	18.48	0.0660747446398395	0.0280722806344621
3	D	26	50	20120529	7	942	18.52	0.0660487231102918	0.0281712755838283
3	D	26	50	20120529	7	944	18.56	0.0652808051459232	0.028859431903279
3	D	26	50	20120529	7	946	18.6	0.0651664659794054	0.0294500781976041
3	D	26	50	20120529	7	948	18.64	0.0652385908710864	0.0297149603978366
3	D	26	50	20120529	7	950	18.68	0.0654510057481548	0.0306418359666159
3	D	26	50	20120529	7	952	18.72	0.0654894723570514	0.0320772627324246
3	D	26	50	20120529	7	954	18.76	0.0652691378840336	0.0327253968080602
3	D	26	50	20120529	7	956	18.8	0.0655115340886244	0.0336599091300764
3	D	26	50	20120529	7	958	18.84	0.0659227873925625	0.0347171751893065
3	D	26	50	20120529	7	960	18.88	0.0655594052177107	0.0349347519458776
3	D	26	50	20120529	7	962	18.92	0.0655943362927013	0.0354564553290370
3	D	26	50	20120529	7	964	18.96	0.0655753151202874	0.036001139682585
3	D	26	50	20120529	7	966	19	0.0653697591789965	0.0369033372247009
3	D	26	50	20120529	7	968	19.04	0.0649930833966584	0.0378315562963645
3	D	26	50	20120529	7	970	19.08	0.0644896233684536	0.0387715840512739
3	D	26	50	20120529	7	972	19.12	0.0643110081955259	0.0392205968573274
3	D	26	50	20120529	7	974	19.16	0.0636763091487328	0.0407476646619778
3	D	26	50	20120529	7	976	19.2	0.0637767890223394	0.0417603122833151
3	D	26	50	20120529	7	978	19.24	0.0635141695638067	0.0427146235952044
3	D	26	50	20120529	7	980	19.28	0.0629638283560093	0.0435700106684058
3	D	26	50	20120529	7	982	19.32	0.0627257455027838	0.043845428759678
3	D	26	50	20120529	7	984	19.36	0.0625562520073333	0.0441820822982009
3	D	26	50	20120529	7	986	19.4	0.0621647269825903	0.0445659705697071
3	D	26	50	20120529	7	988	19.44	0.0614924098550382	0.0449186754321629
3	D	26	50	20120529	7	990	19.48	0.0612389827846609	0.0455798202725723
3	D	26	50	20120529	7	992	19.52	0.0606379420206523	0.0459404447309775
3	D	26	50	20120529	7	994	19.56	0.061016173437909	0.0456286813511523
3	D	26	50	20120529	7	996	19.6	0.0608076476481371	0.0460067713470528
3	D	26	50	20120529	7	998	19.64	0.0605710497191521	0.0455069882741101
3	D	26	50	20120529	7	1000	19.68	0.0605601602747218	0.0450728247104616
3	D	26	50	20120529	7	1002	19.72	0.0602121930276999	0.044506927153478
3	D	26	50	20120529	7	1004	19.76	0.0605318760034744	0.0443116949711924
3	D	26	50	20120529	7	1006	19.8	0.060168140275232	0.0447124830947689
3	D	26	50	20120529	7	1008	19.84	0.0601990408415699	0.0441557779259408
3	D	26	50	20120529	7	1010	19.88	0.0596170919606533	0.0438125482943528
3	D	26	50	20120529	7	1012	19.92	0.0589465426000541	0.0435576362997351
3	D	26	50	20120529	7	1014	19.96	0.058325490714138	0.0431956683384457
3	D	26	50	20120529	7	1016	20	0.0570352329705069	0.0429509386814770
3	D	26	50	20120529	7	1018	20.04	0.0560302221024065	0.043135705683401
3	D	26	50	20120529	7	1020	20.08	0.0549914115301653	0.0430770865312407
3	D	26	50	20120529	7	1022	20.12	0.0538167657452582	0.0427093910050237
3	D	26	50	20120529	7	1024	20.16	0.0528166339139479	0.0430708639915662
3	D	26	50	20120529	7	1026	20.2	0.0521680048635655	0.0435220688286414
3	D	26	50	20120529	7	1028	20.24	0.0512400686346144	0.0430565804345863
3	D	26	50	20120529	7	1030	20.28	0.0502455229468755	0.0430225685984112
3	D	26	50	20120529	7	1032	20.32	0.049371538965329	0.0431266547166019
3	D	26	50	20120529	7	1034	20.36	0.0484180054708989	0.0433548380748908
3	D	26	50	20120529	7	1036	20.4	0.0473207878785317	0.0434513581505227
3	D	26	50	20120529	7	1038	20.44	0.0466819876124078	0.0440408023633198
3	D	26	50	20120529	7	1040	20.48	0.0454618041507923	0.0441786881856512
3	D	26	50	20120529	7	1042	20.52	0.045015266218473	0.0447023007571198
3	D	26	50	20120529	7	1044	20.56	0.0439255439579864	0.0453356563010286
3	D	26	50	20120529	7	1046	20.6	0.0427364731947431	0.0459458894531926
3	D	26	50	20120529	7	1048	20.64	0.0422901473944582	0.0461075340633719
3	D	26	50	20120529	7	1050	20.68	0.0413420586222432	0.0464537335434408
3	D	26	50	20120529	7	1052	20.72	0.040086647100789	0.0472553239327295
3	D	26	50	20120529	7	1054	20.76	0.0396480924040293	0.0475837113929803
3	D	26	50	20120529	7	1056	20.8	0.0387827139120098	0.0480775759821645
3	D	26	50	20120529	7	1058	20.84	0.0382199983355415	0.0483687625546571
3	D	26	50	20120529	7	1060	20.88	0.0379175263388212	0.0484660321634771
3	D	26	50	20120529	7	1062	20.92	0.0370486476682348	0.0486587753298929
3	D	26	50	20120529	7	1064	20.96	0.0360364101688306	0.0488506275417645
3	D	26	50	20120529	7	1066	21	0.0348848443492614	0.0493233708513945
3	D	26	50	20120529	7	1068	21.04	0.0342366749182868	0.0495406294099141
3	D	26	50	20120529	7	1070	21.08	0.0332166097468149	0.0501638662557841
3	D	26	50	20120529	7	1072	21.12	0.0323983245664224	0.0501449370072518
3	D	26	50	20120529	7	1074	21.16	0.0312901694463638	0.0508443844077845
3	D	26	50	20120529	7	1076	21.2	0.0308756387024949	0.0515131907501681
3	D	26	50	20120529	7	1078	21.24	0.0297354877076944	0.0515952271576010
3	D	26	50	20120529	7	1080	21.28	0.028840000608932	0.0517943554982509
3	D	26	50	20120529	7	1082	21.32	0.0275281973216782	0.0521699494072138
3	D	26	50	20120529	7	1084	21.36	0.026220049776483	0.0527923447960142
3	D	26	50	20120529	7	1086	21.4	0.0251504942013959	0.0531806736981062
3	D	26	50	20120529	7	1088	21.44	0.0246857836248001	0.0530498589435867
3	D	26	50	20120529	7	1090	21.48	0.0238851407585982	0.0536551989168249
3	D	26	50	20120529	7	1092	21.52	0.0226880372623206	0.054367510003921
3	D	26	50	20120529	7	1094	21.56	0.0215383877021285	0.0541706868313777
3	D	26	50	20120529	7	1096	21.6	0.0204414246682025	0.054760654303193
3	D	26	50	20120529	7	1098	21.64	0.0192349307938708	0.0547447019742093
3	D	26	50	20120529	7	1100	21.68	0.0177184695909381	0.0548731125656728
3	D	26	50	20120529	7	1102	21.72	0.0169521779721663	0.055028181082787
3	D	26	50	20120529	7	1104	21.76	0.0160734563751857	0.0553996242749443
3	D	26	50	20120529	7	1106	21.8	0.0151092455683598	0.055464395256101
3	D	26	50	20120529	7	1108	21.84	0.0137651769986804	0.0554843356673304
3	D	26	50	20120529	7	1110	21.88	0.0128420490958413	0.0554449498196184
3	D	26	50	20120529	7	1112	21.92	0.0118654639203446	0.0553373988781999
3	D	26	50	20120529	7	1114	21.96	0.0109972075037256	0.0551903913783912
3	D	26	50	20120529	7	1116	22	0.0106381386802391	0.0551256203972345
3	D	26	50	20120529	7	1118	22.04	0.0098429971047948	0.0546172813322395
3	D	26	50	20120529	7	1120	22.08	0.0085305362082345	0.0548611624610707
3	D	26	50	20120529	7	1122	22.12	0.0078409656752214	0.0548996290699673
3	D	26	50	20120529	7	1124	22.16	0.0072164489660774	0.0550633950004901
3	D	26	50	20120529	7	1126	22.2	0.0062403587653275	0.0550499599716475
3	D	26	50	20120529	7	1128	22.24	0.0055385552849998	0.0550995281570087
3	D	26	50	20120529	7	1130	22.28	0.0044351858636363	0.0547592683739018
3	D	26	50	20120529	7	1132	22.32	0.0031495950247611	0.0550167259529318
3	D	26	50	20120529	7	1134	22.36	0.0019485741569157	0.0552300600688157
3	D	26	50	20120529	7	1136	22.4	0.0012582258064433	0.0550796584564574
3	D	26	50	20120529	7	1138	22.44	0.000110025815152601	0.0553042355701622
3	D	26	50	20120529	7	1140	22.48	-0.0011976267552957	0.0549230343044245
3	D	26	50	20120529	7	1142	22.52	-0.0021392101451237	0.0548527478903746
3	D	26	50	20120529	7	1144	22.56	-0.00355101954444076	0.0548804664761971
3	D	26	50	20120529	7	1146	22.6	-0.00425855058969602	0.0548142812814781
3	D	26	50	20120529	7	1148	22.64	-0.00533766624846481	0.0548456061118846
3	D	26	50	20120529	7	1150	22.68	-0.00640766022975629	0.0548634252027705
3	D	26	50	20120529	7	1152	22.72	-0.0069140901064421	0.0545688445177282
3	D	26	50	20120529	7	1154	22.76	-0.00882950095532022	0.0543834411197011
3	D	26	50	20120529	7	1156	22.8	-0.00870731290353118	0.0551786534058235
3	D	26	50	20120529	7	1158	22.84	-0.0094521791868331	0.0552110388964018
3	D	26	50	20120529	7	1160	22.88	-0.0102092077067714	0.0559776840685643
3	D	26	50	20120529	7	1162	22.92	-0.0104307442613171	0.0562953871453514
3	D	26	50	20120529	7	1164	22.96	-0.0112626553893831	0.0565814118383414
3	D	26	50	20120529	7	1166	23	-0.0117112439313679	0.0577208437055454
3	D	26	50	20120529	7	1168	23.04	-0.0118503318352273	0.0588718014132827
3	D	26	50	20120529	7	1170	23.08	-0.0120780909294474	0.0593532704205926
3	D	26	50	20120529	7	1172	23.12	-0.0123586001895442	0.0599505635186609
3	D	26	50	20120529	7	1174	23.16	-0.0130252604628468	0.0610532258332432
3	D	26	50	20120529	7	1176	23.2	-0.0135571461836554	0.0620964911782058
3	D	26	50	20120529	7	1178	23.24	-0.0141856226907740	0.0622024157740276
3	D	26	50	20120529	7	1180	23.28	-0.0142736574850317	0.0620985417878713
3	D	26	50	20120529	7	1182	23.32	-0.0150393127077005	0.0632867640229772
3	D	26	50	20120529	7	1184	23.36	-0.0159168322231530	0.0642320243680673
3	D	26	50	20120529	7	1186	23.4	-0.0165063471466282	0.0649597079565864
3	D	26	50	20120529	7	1188	23.44	-0.0175245809115368	0.0664920083514177
3	D	26	50	20120529	7	1190	23.48	-0.0181744827541254	0.067451057278741
3	D	26	50	20120529	7	1192	23.52	-0.0186813368948799	0.0687279507042076
3	D	26	50	20120529	7	1194	23.56	-0.0191915851481841	0.069724547001612
3	D	26	50	20120529	7	1196	23.6	-0.0200534068930943	0.0701397601035247
3	D	26	50	20120529	7	1198	23.64	-0.0207424117406825	0.0713844094597693
3	D	26	50	20120529	7	1200	23.68	-0.0211925559175858	0.0723196288885666
3	D	26	50	20120529	7	1202	23.72	-0.021376827944763	0.0738123313036514
3	D	26	50	20120529	7	1204	23.76	-0.0212373864875130	0.0747212463601886
3	D	26	50	20120529	7	1206	23.8	-0.0213612715955769	0.0753022052916115
3	D	26	50	20120529	7	1208	23.84	-0.0217820001303829	0.0762941346842599
3	D	26	50	20120529	7	1210	23.88	-0.0223571607862001	0.0774946605773585
3	D	26	50	20120529	7	1212	23.92	-0.0227354629141349	0.0786669021992095
3	D	26	50	20120529	7	1214	23.96	-0.0233053202690931	0.0796160516315962
3	D	26	50	20120529	7	1216	24	-0.0239943958273594	0.0802634078897725
3	D	26	50	20120529	7	1218	24.04	-0.0243651319127355	0.0813706663984325
3	D	26	50	20120529	7	1220	24.08	-0.025173496384988	0.0823961126525093
3	D	26	50	20120529	7	1222	24.12	-0.0256664205221531	0.0826241545894419
3	D	26	50	20120529	7	1224	24.16	-0.0264723808313495	0.0835631923948576
3	D	26	50	20120529	7	1226	24.2	-0.0274791594664029	0.0842053867735313
3	D	26	50	20120529	7	1228	24.24	-0.0285886100060846	0.0848767139515898
3	D	26	50	20120529	7	1230	24.28	-0.028915434760349	0.0848110944422957
3	D	26	50	20120529	7	1232	24.32	-0.0289492344644898	0.0848215596226572
3	D	26	50	20120529	7	1234	24.36	-0.0293592856868998	0.0840276908394191
3	D	26	50	20120529	7	1236	24.4	-0.0296422698207307	0.0837831733144848
3	D	26	50	20120529	7	1238	24.44	-0.0294526237820165	0.083908472636111
3	D	26	50	20120529	7	1240	24.48	-0.0293544773607878	0.0830289732216712
3	D	26	50	20120529	7	1242	24.52	-0.0297076064873123	0.0828485195711124
3	D	26	50	20120529	7	1244	24.56	-0.0294456941355608	0.0823782935616233
3	D	26	50	20120529	7	1246	24.6	-0.0294608262206782	0.0818694595218815
3	D	26	50	20120529	7	1248	24.64	-0.0295528208129106	0.0812986122174296
3	D	26	50	20120529	7	1250	24.68	-0.0300087632654197	0.0807911923912502
3	D	26	50	20120529	7	1252	24.72	-0.0299282945137207	0.080000222745815
3	D	26	50	20120529	7	1254	24.76	-0.030375468842143	0.0798129808701567
3	D	26	50	20120529	7	1256	24.8	-0.0304596145491042	0.078506247538524
3	D	26	50	20120529	7	1258	24.84	-0.030233623221837	0.0779865240543518
3	D	26	50	20120529	7	1260	24.88	-0.0305248097943296	0.0773983526337609
3	D	26	50	20120529	7	1262	24.92	-0.0300281379912242	0.0766797907227191
3	D	26	50	20120529	7	1264	24.96	-0.0302399871828677	0.0758234844107022
3	D	26	50	20120529	7	1266	25	-0.030243734848808	0.0757227216943831
3	D	26	50	20120529	7	1268	25.04	-0.0303137384201454	0.0752367979143517
3	D	26	50	20120529	7	1270	25.08	-0.030529830252476	0.0746343429367808
3	D	26	50	20120529	7	1272	25.12	-0.030290828160435	0.0739323273244187
3	D	26	50	20120529	7	1274	25.16	-0.030803904840864	0.0732040073397966
3	D	26	50	20120529	7	1276	25.2	-0.0312964047139604	0.072267444408115
3	D	26	50	20120529	7	1278	25.24	-0.0316426041940293	0.071346084272229
3	D	26	50	20120529	7	1280	25.28	-0.0319509734613048	0.07053383071268
3	D	26	50	20120529	7	1282	25.32	-0.0325753487490925	0.0692160665152607
3	D	26	50	20120529	7	1284	25.36	-0.0332642828860026	0.0684011259499432
3	D	26	50	20120529	7	1286	25.4	-0.0334417666880804	0.0678880492695143
3	D	26	50	20120529	7	1288	25.44	-0.0339085278743416	0.0670740986536904
3	D	26	50	20120529	7	1290	25.48	-0.0346580610623994	0.0657964981214426
3	D	26	50	20120529	7	1292	25.52	-0.0350056040453525	0.0657677188754483
3	D	26	50	20120529	7	1294	25.56	-0.0355782898274355	0.0651091903301293
3	D	26	50	20120529	7	1296	25.6	-0.0355573594667124	0.0646318932528283
3	D	26	50	20120529	7	1298	25.64	-0.0354435859856195	0.0642644098586457
3	D	26	50	20120529	7	1300	25.68	-0.0358635367029662	0.0640946335204828
3	D	26	50	20120529	7	1302	25.72	-0.0359000234128754	0.0639450097255837
3	D	26	50	20120529	7	1304	25.76	-0.035853920050742	0.0643660211031022
3	D	26	50	20120529	7	1306	25.8	-0.0362661633041738	0.0640008711612975
3	D	26	50	20120529	7	1308	25.84	-0.0366795379284555	0.0645064525098458
3	D	26	50	20120529	7	1310	25.88	-0.0367559054608236	0.0644770368677485
3	D	26	50	20120529	7	1312	25.92	-0.0368756893495566	0.064442105792758
3	D	26	50	20120529	7	1314	25.96	-0.0370484355362005	0.0646510558465985
3	D	26	50	20120529	7	1316	26	-0.0369315507852703	0.064147807950428
3	D	26	50	20120529	7	1318	26.04	-0.0372114943599421	0.0640870674779241
3	D	26	50	20120529	7	1320	26.08	-0.0370883870693375	0.0640537627485302
3	D	26	50	20120529	7	1322	26.12	-0.0369935640499804	0.0641681019150481
3	D	26	50	20120529	7	1324	26.16	-0.0363089432644356	0.0646552984872856
3	D	26	50	20120529	7	1326	26.2	-0.0360600416774579	0.0646755217412275
3	D	26	50	20120529	7	1328	26.24	-0.0360502836038775	0.0648948662647516
3	D	26	50	20120529	7	1330	26.28	-0.0355666932762241	0.0647202816004767
3	D	26	50	20120529	7	1332	26.32	-0.0350431514154336	0.0646758752946181
3	D	26	50	20120529	7	1334	26.36	-0.0347626421553369	0.0648033666472661
3	D	26	50	20120529	7	1336	26.4	-0.0340833953813291	0.0642760064098571
3	D	26	50	20120529	7	1338	26.44	-0.0341224983863287	0.064114432510356
3	D	26	50	20120529	7	1340	26.48	-0.0341899563732539	0.0641387569836288
3	D	26	50	20120529	7	1342	26.52	-0.0340063207421797	0.0642499848803095
3	D	26	50	20120529	7	1344	26.56	-0.0339283268642148	0.0642825825029222
3	D	26	50	20120529	7	1346	26.6	-0.0331917337302528	0.0636541767064817
3	D	26	50	20120529	7	1348	26.64	-0.0330150277456343	0.0635149473812661
3	D	26	50	20120529	7	1350	26.68	-0.0322514231326309	0.0630879255961075
3	D	26	50	20120529	7	1352	26.72	-0.0321250631508329	0.063150787388955
3	D	26	50	20120529	7	1354	26.76	-0.0314238253559302	0.0628138510077196
3	D	26	50	20120529	7	1356	26.8	-0.030795560980846	0.0615425437258243
3	D	26	50	20120529	7	1358	26.84	-0.0300200062632406	0.0608903084308578
3	D	26	50	20120529	7	1360	26.88	-0.0293354561883739	0.0602057583559911
3	D	26	50	20120529	7	1362	26.92	-0.0284136010777409	0.058651466940265
3	D	26	50	20120529	7	1364	26.96	-0.0277935391413185	0.0582391529761551
3	D	26	50	20120529	7	1366	27	-0.0271256060758097	0.0574223032225284
3	D	26	50	20120529	7	1368	27.04	-0.0266268836630388	0.0566063727077172
3	D	26	50	20120529	7	1370	27.08	-0.0266884726636801	0.0562995590753604
3	D	26	50	20120529	7	1372	27.12	-0.0259930331443832	0.0557041044549232
3	D	26	50	20120529	7	1374	27.16	-0.0256013666982839	0.0550969118619183
3	D	26	50	20120529	7	1376	27.2	-0.024765920036312	0.053441787019195
3	D	26	50	20120529	7	1378	27.24	-0.0245230995676526	0.0522109969558617
3	D	26	50	20120529	7	1380	27.28	-0.023554928962852	0.0510026928881701
3	D	26	50	20120529	7	1382	27.32	-0.0232731469105491	0.0497633468327844
3	D	26	50	20120529	7	1384	27.36	-0.0225172497614607	0.0484697656872818
3	D	26	50	20120529	7	1386	27.4	-0.0222961374709837	0.0474145502377171
3	D	26	50	20120529	7	1388	27.44	-0.0219601203285638	0.046297745787511
3	D	26	50	20120529	7	1390	27.48	-0.0214694589330985	0.0450111649991421
3	D	26	50	20120529	7	1392	27.52	-0.0211526043844488	0.0430316195652104
3	D	26	50	20120529	7	1394	27.56	-0.0210439927828585	0.042052842358692
3	D	26	50	20120529	7	1396	27.6	-0.0208754185262236	0.0405443007517086
3	D	26	50	20120529	7	1398	27.64	-0.0203036519829562	0.0389125811434425
3	D	26	50	20120529	7	1400	27.68	-0.0203919696199264	0.0370218483212278
3	D	26	50	20120529	7	1402	27.72	-0.0201521897104261	0.0352831434569682
3	D	26	50	20120529	7	1404	27.76	-0.0196449820162809	0.0344764053303125
3	D	26	50	20120529	7	1406	27.8	-0.0197625738739923	0.0350393330388151
3	D	26	50	20120529	7	1408	27.84	-0.0195678366664535	0.0349669253044216
3	D	26	50	20120529	7	1410	27.88	-0.0197267235601861	0.0347772085550292
3	D	26	50	20120529	7	1412	27.92	-0.019666478062429	0.0345471160084311
3	D	26	50	20120529	7	1414	27.96	-0.019588413473786	0.0344905474659362
3	D	26	50	20120529	7	1416	28	-0.0197994141372921	0.03421152313008
3	D	26	50	20120529	7	1418	28.04	-0.0196013535278817	0.0338686470518826
3	D	26	50	20120529	7	1420	28.08	-0.0202492754714830	0.0331024968544670
3	D	26	50	20120529	7	1422	28.12	-0.0200078692163859	0.0331071637592228
3	D	26	50	20120529	7	1424	28.16	-0.0200699531917740	0.0324216944455406
3	D	26	50	20120529	7	1426	28.2	-0.0203887876394111	0.0316298055612898
3	D	26	50	20120529	7	1428	28.24	-0.0201630791548563	0.0312191179427766
3	D	26	50	20120529	7	1430	28.28	-0.0200169908938632	0.0305886615366707
3	D	26	50	20120529	7	1432	28.32	-0.0204030004857129	0.0294426535764017
3	D	26	50	20120529	7	1434	28.36	-0.0200749736499205	0.0285763770587700
3	D	26	50	20120529	7	1436	28.4	-0.0200993334785323	0.0274804676139481
3	D	26	50	20120529	7	1438	28.44	-0.0201725331725208	0.0257684772438817
3	D	26	50	20120529	7	1440	28.48	-0.0202195274891984	0.0247188055114815
3	D	26	50	20120529	7	1442	28.52	-0.0201910381569844	0.0235665679404702
3	D	26	50	20120529	7	1444	28.56	-0.0201232336877365	0.0218646255577645
3	D	26	50	20120529	7	1446	28.6	-0.0199162635328832	0.0208054503102252
3	D	26	50	20120529	7	1448	28.64	-0.0196750835519560	0.0197056729913101
3	D	26	50	20120529	7	1450	28.68	-0.0195556673587493	0.0185954304920335
3	D	26	50	20120529	7	1452	28.72	-0.0192403543028826	0.0174075759524538
3	D	26	50	20120529	7	1454	28.76	-0.0192516326560425	0.0156682700474303
3	D	26	50	20120529	7	1456	28.8	-0.0188447209877409	0.0154481194221756
3	D	26	50	20120529	7	1458	28.84	-0.0182162091252832	0.0148349234925985
3	D	26	50	20120529	7	1460	28.88	-0.0176890115224340	0.0144031287366669
3	D	26	50	20120529	7	1462	28.92	-0.0170977146898701	0.0139739290626223
3	D	26	50	20120529	7	1464	28.96	-0.0167091736557438	0.0140355322053993
3	D	26	50	20120529	7	1466	29	-0.0160270843124756	0.0139988050791844
3	D	26	50	20120529	7	1468	29.04	-0.0155645233404946	0.0142619477967352
3	D	26	50	20120529	7	1470	29.08	-0.0155854537012177	0.0147913162174027
3	D	26	50	20120529	7	1472	29.12	-0.015161783602202	0.0148929981725373
3	D	26	50	20120529	7	1474	29.16	-0.0148868251303376	0.0149408198041490
3	D	26	50	20120529	7	1476	29.2	-0.0139380858198840	0.0154798331613119
3	D	26	50	20120529	7	1478	29.24	-0.0129945083889330	0.0151644352526314
3	D	26	50	20120529	7	1480	29.28	-0.0119945886896571	0.0151762580780128
3	D	26	50	20120529	7	1482	29.32	-0.0112908760210203	0.0151461777555412
3	D	26	50	20120529	7	1484	29.36	-0.0103297835550993	0.0145732444860848
3	D	26	50	20120529	7	1486	29.4	-0.0098962705296895	0.0136313641114087
3	D	26	50	20120529	7	1488	29.44	-0.0101577374041688	0.0130511052156992
3	D	26	50	20120529	7	1490	29.48	-0.0097195786872066	0.0119399081222679
3	D	26	50	20120529	7	1492	29.52	-0.00969198950192504	0.0114147703214723
3	D	26	50	20120529	7	1494	29.56	-0.00897251471602876	0.0109945572675098
3	D	26	50	20120529	7	1496	29.6	-0.00783033786030019	0.0096128126343152
3	D	26	50	20120529	7	1498	29.64	-0.00729251244252971	0.00980233139380882
3	D	26	50	20120529	7	1500	29.68	-0.00659707999430055	0.00860254796283055
3	D	26	50	20120529	7	1502	29.72	-0.00636089218724862	0.00830378120564361
3	D	26	50	20120529	7	1504	29.76	-0.00566961045582502	0.00733327714846507
3	D	26	50	20120529	7	1506	29.8	-0.00563263584223678	0.00674088430039042
3	D	26	50	20120529	7	1508	29.84	-0.00516851216426937	0.00638832793035862
3	D	26	50	20120529	7	1510	29.88	-0.00465327880815779	0.00652217617296942
3	D	26	50	20120529	7	1512	29.92	-0.00455007657344361	0.00638005478101873
3	D	26	50	20120529	7	1514	29.96	-0.00467393339723625	0.00645176955076667
3	D	26	50	20120529	7	1516	30	-0.00409891416277535	0.00655544554702424
3	D	26	50	20120529	7	1518	30.04	-0.00390465778784778	0.00667026554615332
3	D	26	50	20120529	7	1520	30.08	-0.00401168547024818	0.00635049771756513
3	D	26	50	20120529	7	1522	30.12	-0.00357564100256168	0.00584287990148694
3	D	26	50	20120529	7	1524	30.16	-0.00440714200869456	0.00585675333653382
3	D	26	50	20120529	7	1526	30.2	-0.00470744318759668	0.00552208676806603
3	D	26	50	20120529	7	1528	30.24	-0.00527140327199982	0.005574030832212
3	D	26	50	20120529	7	1530	30.28	-0.00563547841149715	0.00516635548858671
3	D	26	50	20120529	7	1532	30.32	-0.00608189613566365	0.00515578424220797
3	D	26	50	20120529	7	1534	30.36	-0.00639660107969854	0.00526869505302784
3	D	26	50	20120529	7	1536	30.4	-0.00657295351092646	0.00550435960106169
3	D	26	50	20120529	7	1538	30.44	-0.0067547365222339	0.00514664842259504
3	D	26	50	20120529	7	1540	30.48	-0.00669487993320646	0.00400306583858547
3	D	26	50	20120529	7	1542	30.52	-0.00684203592543919	0.0036025534866536
3	D	26	50	20120529	7	1544	30.56	-0.00747171451408581	0.00270667747916149
3	D	26	50	20120529	7	1546	30.6	-0.0077918316534239	0.00196033051425977
3	D	26	50	20120529	7	1548	30.64	-0.0086191296168494	0.000511103852509451
3	D	26	50	20120529	7	1550	30.68	-0.00915294573917057	9.17824601980033e-06
3	D	26	50	20120529	7	1552	30.72	-0.00927289933353106	-0.000959911597596359
3	D	26	50	20120529	7	1554	30.76	-0.00994714686259587	-0.00184534363793035
3	D	26	50	20120529	7	1556	30.8	-0.0108214631843296	-0.00240569040668163
3	D	26	50	20120529	7	1558	30.84	-0.0113019705264171	-0.00260964828664707
3	D	26	50	20120529	7	1560	30.88	-0.0122547544876591	-0.00325568932621037
3	D	26	50	20120529	7	1562	30.92	-0.0129528032309787	-0.00369906649121777
3	D	26	50	20120529	7	1564	30.96	-0.0132476243323266	-0.00380165354303227
3	D	26	50	20120529	7	1566	31	-0.0139291621323054	-0.00394686499161677
3	D	26	50	20120529	7	1568	31.04	-0.0144142798106063	-0.00425992944791927
3	D	26	50	20120529	7	1570	31.08	-0.0148349942032766	-0.00418579637297967
3	D	26	50	20120529	7	1572	31.12	-0.0155884094075631	-0.00502120767961257
3	D	26	50	20120529	7	1574	31.16	-0.0154461536653240	-0.00513878539518827
3	D	26	50	20120529	7	1576	31.2	-0.0158296035306258	-0.00606242241490977
3	D	26	50	20120529	7	1578	31.24	-0.0159896147241405	-0.00624719648790157
3	D	26	50	20120529	7	1580	31.28	-0.0161305693899022	-0.00607300780342407
3	D	26	50	20120529	7	1582	31.32	-0.0158996353862345	-0.00627353621550077
3	D	26	50	20120529	7	1584	31.36	-0.0159511198309727	-0.00656881693625647
3	D	26	50	20120529	7	1586	31.4	-0.0155969017600051	-0.00715737019450927
3	D	26	50	20120529	7	1588	31.44	-0.0153266667614391	-0.00735986436343767
3	D	26	50	20120529	7	1590	31.48	-0.0147656694544491	-0.00748853658441017
3	D	26	50	20120529	7	1592	31.52	-0.0150209632867287	-0.00743674808375607
3	D	26	50	20120529	7	1594	31.56	-0.0145369133396674	-0.00739881180494547
3	D	26	50	20120529	7	1596	31.6	-0.0143027266448063	-0.00744024119125517
3	D	26	50	20120529	7	1598	31.64	-0.0140552887688657	-0.00771271064724977
3	D	26	50	20120529	7	1600	31.68	-0.0135899559383024	-0.00823814755421387
3	D	26	50	20120529	7	1602	31.72	-0.0132179470607202	-0.00820159013362657
3	D	26	50	20120529	7	1604	31.76	-0.012264342855612	-0.00891322239821267
3	D	26	50	20120529	7	1606	31.8	-0.0110889192532456	-0.00989730290558997
3	D	26	50	20120529	7	1608	31.84	-0.0109260725615383	-0.0105192033196436
3	D	26	50	20120529	7	1610	31.88	-0.00968156462665001	-0.0118494125964117
3	D	26	50	20120529	7	1612	31.92	-0.00914190073124844	-0.0125654289230412
3	D	26	50	20120529	7	1614	31.96	-0.00874507240564655	-0.0132248767071758
3	D	26	50	20120529	7	1616	32	-0.00771510066817022	-0.0146195741223881
3	D	26	50	20120529	7	1618	32.04	-0.00729635203235155	-0.0151011138403762
3	D	26	50	20120529	7	1620	32.08	-0.00674827356625386	-0.0161221053217314
3	D	26	50	20120529	7	1622	32.12	-0.00621179165136763	-0.0173272274089077
3	D	26	50	20120529	7	1624	32.16	-0.00493518106861343	-0.0185714525010835
3	D	26	50	20120529	7	1626	32.2	-0.00437373828435132	-0.0196103337840028
3	D	26	50	20120529	7	1628	32.24	-0.00416591960136059	-0.0201956060667909
3	D	26	50	20120529	7	1630	32.28	-0.00357286914397943	-0.0211197239191236
3	D	26	50	20120529	7	1632	32.32	-0.0025281895854544	-0.0224871270125821
3	D	26	50	20120529	7	1634	32.36	-0.0017925864009861	-0.0239616567833904
3	D	26	50	20120529	7	1636	32.4	-0.0010705596667165	-0.0252154278171123
3	D	26	50	20120529	7	1638	32.44	-0.0009061573400906	-0.0264153173141078
3	D	26	50	20120529	7	1640	32.48	-0.000377100046406799	-0.0275547491813118
3	D	26	50	20120529	7	1642	32.52	9.7792867838101e-05	-0.0279336169946715
3	D	26	50	20120529	7	1644	32.56	0.00046958961338590	-0.0290357136238289
3	D	26	50	20120529	7	1646	32.6	0.0011885050778183	-0.0297567504086048
3	D	26	50	20120529	7	1648	32.64	0.002087025664672	-0.0309791259012420
3	D	26	50	20120529	7	1650	32.68	0.0022875611478166	-0.032583975451823
3	D	26	50	20120529	7	1652	32.72	0.0032034058508094	-0.0336416657751218
3	D	26	50	20120529	7	1654	32.76	0.0034378824594508	-0.0341568637758943
3	D	26	50	20120529	7	1656	32.8	0.0041193919751584	-0.0360473844660747
3	D	26	50	20120529	7	1658	32.84	0.0043183011127062	-0.0368903264599272
3	D	26	50	20120529	7	1660	32.88	0.0041802031583405	-0.0365709263268652
3	D	26	50	20120529	7	1662	32.92	0.0041765969137564	-0.0370026150167796
3	D	26	50	20120529	7	1664	32.96	0.0044655207445492	-0.0368610522391860
3	D	26	50	20120529	7	1666	33	0.0042839357231405	-0.0372095144609548
3	D	26	50	20120529	7	1668	33.04	0.0038296196162282	-0.0379267328691123
3	D	26	50	20120529	7	1670	33.08	0.0032334578890098	-0.0383939183194422
3	D	26	50	20120529	7	1672	33.12	0.0034680052083294	-0.0392845193103467
3	D	26	50	20120529	7	1674	33.16	0.0031587874129165	-0.0401042682017763
3	D	26	50	20120529	7	1676	33.2	0.0030381549960461	-0.0409328559279706
3	D	26	50	20120529	7	1678	33.24	0.002494036327923	-0.0413598777131292
3	D	26	50	20120529	7	1680	33.28	0.0020564079410467	-0.0427438978159456
3	D	26	50	20120529	7	1682	33.32	0.0017703125373786	-0.0438051236731504
3	D	26	50	20120529	7	1684	33.36	0.0013483819210446	-0.0451851839779922
3	D	26	50	20120529	7	1686	33.4	0.0017570189298923	-0.0453015030434974
3	D	26	50	20120529	7	1688	33.44	0.0020407101705043	-0.0452759057780184
3	D	26	50	20120529	7	1690	33.48	0.0015033797274807	-0.0455028163441012
3	D	26	50	20120529	7	1692	33.52	0.00103697209461	-0.0452696125276659
3	D	26	50	20120529	7	1694	33.56	0.0007198347032479	-0.0456776838510886
3	D	26	50	20120529	7	1696	33.6	3.85373195746011e-05	-0.046189841292702
3	D	26	50	20120529	7	1698	33.64	-0.000654073772597599	-0.045879916390508
3	D	26	50	20120529	7	1700	33.68	-0.0010642664163639	-0.0462724313647446
3	D	26	50	20120529	7	1702	33.72	-0.0015800301025614	-0.04644963232411
3	D	26	50	20120529	7	1704	33.76	-0.0024210629081047	-0.0466532790770917
3	D	26	50	20120529	7	1706	33.8	-0.0033567066009707	-0.0479527999195563
3	D	26	50	20120529	7	1708	33.84	-0.00398327391978011	-0.0487725488109859
3	D	26	50	20120529	7	1710	33.88	-0.00544861130243298	-0.0490984543264348
3	D	26	50	20120529	7	1712	33.92	-0.00607362298632377	-0.0497240316957505
3	D	26	50	20120529	7	1714	33.96	-0.00721517617387135	-0.0500685341195446
3	D	26	50	20120529	7	1716	34	-0.00787448253664967	-0.0510430686853759
3	D	26	50	20120529	7	1718	34.04	-0.00899842876534569	-0.0515292045974417
3	D	26	50	20120529	7	1720	34.08	-0.00992919342142155	-0.0512069760372550
3	D	26	50	20120529	7	1722	34.12	-0.0105627610973647	-0.0524031178683101
3	D	26	50	20120529	7	1724	34.16	-0.0112674637154952	-0.052544256381835
3	D	26	50	20120529	7	1726	34.2	-0.0118573321923610	-0.0531382260780316
3	D	26	50	20120529	7	1728	34.24	-0.0131439836914081	-0.0538331706225818
3	D	26	50	20120529	7	1730	34.28	-0.0137209828248563	-0.0538934161203389
3	D	26	50	20120529	7	1732	34.32	-0.0148022905146468	-0.0546358782405848
3	D	26	50	20120529	7	1734	34.36	-0.0156294640272788	-0.05506452637134
3	D	26	50	20120529	7	1736	34.4	-0.0166538496211837	-0.0555123370958655
3	D	26	50	20120529	7	1738	34.44	-0.0180744978552656	-0.056137773043825
3	D	26	50	20120529	7	1740	34.48	-0.0189875848418118	-0.0566355055071022
3	D	26	50	20120529	7	1742	34.52	-0.0194295265800534	-0.0566026957524551
3	D	26	50	20120529	7	1744	34.56	-0.0209769590600020	-0.0574417486590111
3	D	26	50	20120529	7	1746	34.6	-0.0213636757586330	-0.0579902513891775
3	D	26	50	20120529	7	1748	34.64	-0.0227401298188907	-0.0585235513235484
3	D	26	50	20120529	7	1750	34.68	-0.023491784327292	-0.0588984593389335
3	D	26	50	20120529	7	1752	34.72	-0.02374443358021	-0.0586815896891436
3	D	26	50	20120529	7	1754	34.76	-0.0238880469674689	-0.0587863122034373
3	D	26	50	20120529	7	1756	34.8	-0.0249995481168161	-0.0595688672781765
3	D	26	50	20120529	7	1758	34.84	-0.0253317468826175	-0.0599198750843575
3	D	26	50	20120529	7	1760	34.88	-0.0260659358535235	-0.059796202108328
3	D	26	50	20120529	7	1762	34.92	-0.026849268745722	-0.0609709893145913
3	D	26	50	20120529	7	1764	34.96	-0.0278472792566887	-0.0616539130438612
3	D	26	50	20120529	7	1766	35	-0.0289824684832055	-0.0620808641183417
3	D	26	50	20120529	7	1768	35.04	-0.0301569728467564	-0.0625906881075772
3	D	26	50	20120529	7	1770	35.08	-0.0311443767560053	-0.0632705005670099
3	D	26	50	20120529	7	1772	35.12	-0.0320143302288991	-0.0639448683042275
3	D	26	50	20120529	7	1774	35.16	-0.0331660657540957	-0.0643941639529935
3	D	26	50	20120529	7	1776	35.2	-0.0342345748111467	-0.0646708548364718
3	D	26	50	20120529	7	1778	35.24	-0.0352632030457388	-0.0651905076099658
3	D	26	50	20120529	7	1780	35.28	-0.0361299745381173	-0.0654433689949181
3	D	26	50	20120529	7	1782	35.32	-0.0375852002937992	-0.0664591985967707
3	D	26	50	20120529	7	1784	35.36	-0.0384101110647314	-0.0668922307895693
3	D	26	50	20120529	7	1786	35.4	-0.0397652812108754	-0.067159022178111
3	D	26	50	20120529	7	1788	35.44	-0.0407704335003321	-0.0675125048580262
3	D	26	50	20120529	7	1790	35.48	-0.0416762372870321	-0.068017237678437
3	D	26	50	20120529	7	1792	35.52	-0.0425802733067791	-0.0681800843701444
3	D	26	50	20120529	7	1794	35.56	-0.0437865974754833	-0.0682291575807587
3	D	26	50	20120529	7	1796	35.6	-0.0444926435964981	-0.068605974784453
3	D	26	50	20120529	7	1798	35.64	-0.0458160646481669	-0.0688970199355894
3	D	26	50	20120529	7	1800	35.68	-0.0465864574862696	-0.0691341128393212
3	D	26	50	20120529	7	1802	35.72	-0.0476512895880584	-0.0692860700865982
3	D	26	50	20120529	7	1804	35.76	-0.048278564013649	-0.0696763223191351
3	D	26	50	20120529	7	1806	35.8	-0.0496257438531656	-0.0695155262370933
3	D	26	50	20120529	7	1808	35.84	-0.0503419723118295	-0.0699697009226494
3	D	26	50	20120529	7	1810	35.88	-0.0516608678800986	-0.0698656148044587
3	D	26	50	20120529	7	1812	35.92	-0.0530020373119751	-0.0705722266108984
3	D	26	50	20120529	7	1814	35.96	-0.0543651977647466	-0.0705579430539185
3	D	26	50	20120529	7	1816	36	-0.0550153824500476	-0.070130355583335
3	D	26	50	20120529	7	1818	36.04	-0.0561262472032917	-0.0704604330287929
3	D	26	50	20120529	7	1820	36.08	-0.0575343089366684	-0.0709222444675858
3	D	26	50	20120529	7	1822	36.12	-0.0584509314571206	-0.0712103904809193
3	D	26	50	20120529	7	1824	36.16	-0.0596041519065577	-0.0712619385652678
3	D	26	50	20120529	7	1826	36.2	-0.0609726863708661	-0.0720878392856937
3	D	26	50	20120529	7	1828	36.24	-0.0623161892551206	-0.0726385340468818
3	D	26	50	20120529	7	1830	36.28	-0.0633255134745863	-0.0727431858504974
3	D	26	50	20120529	7	1832	36.32	-0.0645015734730557	-0.0729191140176566
3	D	26	50	20120529	7	1834	36.36	-0.0651231910443968	-0.0733875722601927
3	D	26	50	20120529	7	1836	36.4	-0.0659914474610158	-0.0732117148037116
3	D	26	50	20120529	7	1838	36.44	-0.0666298941737491	-0.0736286956725773
3	D	26	50	20120529	7	1840	36.48	-0.0673367181122232	-0.0739279432623755
3	D	26	50	20120529	7	1842	36.52	-0.0683016360258304	-0.0744301304983741
3	D	26	50	20120529	7	1844	36.56	-0.0690604323127216	-0.0746352621755964
3	D	26	50	20120529	7	1846	36.6	-0.0702485838371494	-0.0751649558653832
3	D	26	50	20120529	7	1848	36.64	-0.0708525237389608	-0.0749775018576906
3	D	26	50	20120529	7	1850	36.68	-0.0721387509739392	-0.0756073925783716
3	D	26	50	20120529	7	1852	36.72	-0.0735746727144947	-0.0762939225522256
3	D	26	50	20120529	7	1854	36.76	-0.0740394540017686	-0.0765461475410749
3	D	26	50	20120529	7	1856	36.8	-0.0754906492487977	-0.0766138176600344
3	D	26	50	20120529	7	1858	36.84	-0.0765056303225129	-0.0764105951711214
3	D	26	50	20120529	7	1860	36.88	-0.0780496686899119	-0.0767771593264885
3	D	26	50	20120529	7	1862	36.92	-0.0792319512280558	-0.0772297076664479
3	D	26	50	20120529	7	1864	36.96	-0.0799725041599924	-0.0771453498274524
3	D	26	50	20120529	7	1866	37	-0.0815543020295067	-0.0775971910606306
3	D	26	50	20120529	7	1868	37.04	-0.0823656363502402	-0.0777503503894356
3	D	26	50	20120529	7	1870	37.08	-0.0834571263776797	-0.0788424061023
3	D	26	50	20120529	7	1872	37.12	-0.0844593795293335	-0.079245881231645
3	D	26	50	20120529	7	1874	37.16	-0.0862283697770314	-0.0796462945886276
3	D	26	50	20120529	7	1876	37.2	-0.0876576800691828	-0.0806734732543183
3	D	26	50	20120529	7	1878	37.24	-0.0888540269612045	-0.081192567413455
3	D	26	50	20120529	7	1880	37.28	-0.0902379834244106	-0.0814646550317879
3	D	26	50	20120529	7	1882	37.32	-0.0916829490606975	-0.0817492725822833
3	D	26	50	20120529	7	1884	37.36	-0.0930218911062133	-0.0820239482114352
3	D	26	50	20120529	7	1886	37.4	-0.094122474526859	-0.0825412251061444
3	D	26	50	20120529	7	1888	37.44	-0.0957221127004626	-0.0836257642739249
3	D	26	50	20120529	7	1890	37.48	-0.097221900325495	-0.0847337864579086
3	D	26	50	20120529	7	1892	37.52	-0.098743155712404	-0.0849873690917777
3	D	26	50	20120529	7	1894	37.56	-0.100520489820120	-0.0856693523690287
3	D	26	50	20120529	7	1896	37.6	-0.102030325432513	-0.0862327538390747
3	D	26	50	20120529	7	1898	37.64	-0.103726427113206	-0.0865688770475117
3	D	26	50	20120529	7	1900	37.68	-0.105410585760365	-0.0873822195515038
3	D	26	50	20120529	7	1902	37.72	-0.10691860410833	-0.0887521258029677
3	D	26	50	20120529	7	1904	37.76	-0.108588612841691	-0.0894608242815187
3	D	26	50	20120529	7	1906	37.8	-0.110034676331966	-0.089957890225944
3	D	26	50	20120529	7	1908	37.84	-0.111418080544776	-0.0911511831237777
3	D	26	50	20120529	7	1910	37.88	-0.113292920010713	-0.09279773542815
3	D	26	50	20120529	7	1912	37.92	-0.113782587214043	-0.0929911333754453
3	D	26	50	20120529	7	1914	37.96	-0.113837841245032	-0.0934577241489719
3	D	26	50	20120529	7	1916	38	-0.113506196143840	-0.093152973147096
3	D	26	50	20120529	7	1918	38.04	-0.114036031254983	-0.0936357149466119
3	D	26	50	20120529	7	1920	38.08	-0.113736641112458	-0.0934274024202459
3	D	26	50	20120529	7	1922	38.12	-0.114037348524206	-0.0938083459455609
3	D	26	50	20120529	7	1924	38.16	-0.114329272679782	-0.0935164217899849
3	D	26	50	20120529	7	1926	38.2	-0.114640412391426	-0.0931812404477808
3	D	26	50	20120529	7	1928	38.24	-0.114704016646394	-0.0935532139700239
3	D	26	50	20120529	7	1930	38.28	-0.115284235944124	-0.0935584790871169
3	D	26	50	20120529	7	1932	38.32	-0.115894850933950	-0.0936959830717859
3	D	26	50	20120529	7	1934	38.36	-0.116536762469911	-0.0941331164839159
3	D	26	50	20120529	7	1936	38.4	-0.117035916217818	-0.0948869559522709
3	D	26	50	20120529	7	1938	38.44	-0.118318162441618	-0.0958830077774539
3	D	26	50	20120529	7	1940	38.48	-0.119289281681697	-0.0965990453172869
3	D	26	50	20120529	7	1942	38.52	-0.120388655949746	-0.0971896562562729
3	D	26	50	20120529	7	1944	38.56	-0.121583517917528	-0.0975292160036659
3	D	26	50	20120529	7	1946	38.6	-0.122837628362504	-0.0984968350651779
3	D	26	50	20120529	7	1948	38.64	-0.123800665372074	-0.0990682197707829
3	D	26	50	20120529	7	1950	38.68	-0.124613215916471	-0.0992102633809879
3	D	26	50	20120529	7	1952	38.72	-0.125713495281200	-0.0997391580401119
3	D	26	50	20120529	7	1954	38.76	-0.127213127342741	-0.0997004085885029
3	D	26	50	20120529	7	1956	38.8	-0.128356306875885	-0.100330652862575
3	D	26	50	20120529	7	1958	38.84	-0.129270284816976	-0.101160400243890
3	D	26	50	20120529	7	1960	38.88	-0.130450813730302	-0.101433682872683
3	D	26	50	20120529	7	1962	38.92	-0.132353355235763	-0.102393509617466
3	D	26	50	20120529	7	1964	38.96	-0.133214936564367	-0.102715625040568
3	D	26	50	20120529	7	1966	39	-0.135479672305287	-0.104014707476828
3	D	26	50	20120529	7	1968	39.04	-0.136391076377694	-0.104361953474933
3	D	26	50	20120529	7	1970	39.08	-0.138386326653236	-0.105124419646019
3	D	26	50	20120529	7	1972	39.12	-0.139965352664168	-0.106325737498712
3	D	26	50	20120529	7	1974	39.16	-0.142132210684436	-0.107067916776245
3	D	26	50	20120529	7	1976	39.2	-0.143414053857371	-0.107616065953021
3	D	26	50	20120529	7	1978	39.24	-0.144864824840331	-0.108454906727543
3	D	26	50	20120529	7	1980	39.28	-0.145562385679972	-0.109188530013024
3	D	26	50	20120529	7	1982	39.32	-0.146438420271184	-0.109589530268635
3	D	26	50	20120529	7	1984	39.36	-0.147985499197742	-0.110477727096483
3	D	26	50	20120529	7	1986	39.4	-0.148620693219282	-0.111234119220318
3	D	26	50	20120529	7	1988	39.44	-0.148989378694993	-0.110954529199037
3	D	26	50	20120529	7	1990	39.48	-0.149461231050078	-0.110759862702177
3	D	26	50	20120529	7	1992	39.52	-0.150071252070208	-0.110458140238644
3	D	26	50	20120529	7	1994	39.56	-0.150876717404658	-0.110475747197496
3	D	26	50	20120529	7	1996	39.6	-0.152083819390821	-0.109998379409517
3	D	26	50	20120529	7	1998	39.64	-0.152794885969982	-0.109560256047894
3	D	26	50	20120529	7	2000	39.68	-0.153534236820391	-0.109095262628585
3	D	26	50	20120529	7	2002	39.72	-0.155069082799635	-0.109106152073016
3	D	26	50	20120529	7	2004	39.76	-0.156384018569929	-0.108911273444121
3	D	26	50	20120529	7	2006	39.8	-0.157390585072948	-0.108712222885217
3	D	26	50	20120529	7	2008	39.84	-0.158934057754922	-0.108202540317337
3	D	26	50	20120529	7	2010	39.88	-0.160279540538164	-0.108757760561925
3	D	26	50	20120529	7	2012	39.92	-0.161989466156429	-0.107644633066981
3	D	26	50	20120529	7	2014	39.96	-0.163515756143620	-0.108058644087366
3	D	26	50	20120529	7	2016	40	-0.164791376776881	-0.107985104982123
3	D	26	50	20120529	7	2018	40.04	-0.166183882161072	-0.107876705512567
3	D	26	50	20120529	7	2020	40.08	-0.167927395351443	-0.107768023200298
3	D	26	50	20120529	7	2022	40.12	-0.168972923438106	-0.107824167478724
3	D	26	50	20120529	7	2024	40.16	-0.170638159907800	-0.107133324153505
3	D	26	50	20120529	7	2026	40.2	-0.172084334696683	-0.107422389405654
3	D	26	50	20120529	7	2028	40.24	-0.173301124045749	-0.107868715205939
3	D	26	50	20120529	7	2030	40.28	-0.173437312811805	-0.108112949888161
3	D	26	50	20120529	7	2032	40.32	-0.173542318168811	-0.107643077432063
3	D	26	50	20120529	7	2034	40.36	-0.173717609939867	-0.109610319208002
3	D	26	50	20120529	7	2036	40.4	-0.172565591571958	-0.112902042695781
3	D	26	50	20120529	7	2038	40.44	-0.170619280156742	-0.117641425896684
3	D	26	50	20120529	7	2040	40.48	-0.167836319998026	-0.121694349834411
3	D	26	50	20120529	7	2042	40.52	-0.166934405298623	-0.131730669933182
3	D	26	50	20120529	7	2044	40.56	-0.166934405298623	-0.131730669933182
3	D	26	50	20120529	7	2046	40.6	-0.160081628421178	-0.138132312684231
3	D	26	50	20120529	7	2048	40.64	-0.159226029215942	-0.143008521047293
3	D	26	50	20120529	7	2050	40.68	-0.159538124935954	-0.147779108870450
3	D	26	50	20120529	7	2052	40.72	-0.159134847796508	-0.148141373816587
3	D	26	50	20120529	7	2054	40.76	-0.159092930506519	-0.148060254526649
3	D	26	50	20120529	7	2056	40.8	-0.159089472754359	-0.148069369133059
3	D	26	50	20120529	7	2058	40.84	-0.159010418216222	-0.147834468260349
3	D	26	50	20120529	7	2060	40.88	-0.159051402125260	-0.147879751378616
3	D	26	50	20120529	7	2062	40.92	-0.159178504569178	-0.147732849944825
3	D	26	50	20120529	7	2064	40.96	-0.158750570616272	-0.147459333970794
3	D	26	50	20120529	7	2066	41	-0.158965919986482	-0.147584810069115
3	D	26	50	20120529	7	2068	41.04	-0.159152044633426	-0.147842748480757
3	D	26	50	20120529	7	2070	41.08	-0.159122409788227	-0.147557013701547
3	D	26	50	20120529	7	2072	41.12	-0.159133737638861	-0.147665894003714
3	D	26	50	20120529	7	2074	41.16	-0.159219679397047	-0.147742586805201
3	D	26	50	20120529	7	2076	41.2	-0.158538063815322	-0.147973068260529
3	D	26	50	20120529	7	2078	41.24	-0.158950271713415	-0.147531161877627
3	D	26	50	20120529	7	2080	41.28	-0.158917928649243	-0.148037266485193
3	D	26	50	20120529	7	2082	41.32	-0.158821422715747	-0.148157814049250
3	D	26	50	20120529	7	2084	41.36	-0.159293727619173	-0.148476054527191
3	D	26	50	20120529	7	2086	41.4	-0.159018967137207	-0.148165330594334
3	D	26	50	20120529	7	2088	41.44	-0.159384944393946	-0.148505045905219
3	D	26	50	20120529	7	2090	41.48	-0.159177323700854	-0.148190821793796
3	D	26	50	20120529	7	2092	41.52	-0.159198444980408	-0.148680231610258
3	D	26	50	20120529	7	2094	41.56	-0.159377024797996	-0.148143855761389
3	D	26	50	20120529	7	2096	41.6	-0.159807553832790	-0.148714589928756
3	D	26	50	20120529	7	2098	41.64	-0.159807553832790	-0.148714589928756
3	D	26	50	20120529	7	2100	41.68	-0.159497621859528	-0.148778448742165
3	D	26	50	20120529	7	2102	41.72	-0.159686242593409	-0.148762362062893
3	D	26	50	20120529	7	2104	41.76	-0.159883758730598	-0.149137602418465
3	D	26	50	20120529	7	2106	41.8	-0.159459367382666	-0.148884585470021
3	D	26	50	20120529	7	2108	41.84	-0.159491307395972	-0.149166600867562
3	D	26	50	20120529	7	2110	41.88	-0.159752229798230	-0.149117810499660
3	D	26	50	20120529	7	2112	41.92	-0.159773987473887	-0.149395866099226
3	D	26	50	20120529	7	2114	41.96	-0.160290012789593	-0.150187988328715
3	D	26	50	20120529	7	2116	42	-0.160281690142779	-0.149777703761067
3	D	26	50	20120529	7	2118	42.04	-0.160446240961829	-0.150212779492463
3	D	26	50	20120529	7	2120	42.08	-0.160217605055200	-0.151347926292573
3	D	26	50	20120529	7	2122	42.12	-0.160816948762933	-0.151786615339621
3	D	26	50	20120529	7	2124	42.16	-0.160865739130835	-0.151351744669191
3	D	26	50	20120529	7	2126	42.2	-0.160804072348448	-0.152410432013052
3	D	26	50	20120529	7	2128	42.24	-0.160730278684763	-0.152000564638405
3	D	26	50	20120529	7	2130	42.28	-0.161231645676896	-0.15308311683613
3	D	26	50	20120529	7	2132	42.32	-0.161726203230726	-0.15295201216783
3	D	26	50	20120529	7	2134	42.36	-0.162027565069800	-0.154374576661289
3	D	26	50	20120529	7	2136	42.4	-0.162789359489443	-0.153810772140378
3	D	26	50	20120529	7	2138	42.44	-0.162538994191428	-0.154007397323022
3	D	26	50	20120529	7	2140	42.48	-0.163191710319006	-0.154777380039192
3	D	26	50	20120529	7	2142	42.52	-0.163896278586848	-0.154965180529207
3	D	26	50	20120529	7	2144	42.56	-0.164175684760366	-0.154916291166356
3	D	26	50	20120529	7	2146	42.6	-0.164544080322297	-0.154798211404966
3	D	26	50	20120529	7	2148	42.64	-0.164705229957729	-0.155444577713648
3	D	26	50	20120529	7	2150	42.68	-0.164888893873074	-0.154958272095955
3	D	26	50	20120529	7	2152	42.72	-0.165173659915994	-0.155561632170206
3	D	26	50	20120529	7	2154	42.76	-0.165541305944736	-0.155696031956106
3	D	26	50	20120529	7	2156	42.8	-0.165915011878593	-0.156200552644483
3	D	26	50	20120529	7	2158	42.84	-0.166146716628652	-0.1570634491917
3	D	26	50	20120529	7	2160	42.88	-0.166204904445676	-0.157114155818979
3	D	26	50	20120529	7	2162	42.92	-0.166662317680290	-0.157178587388881
3	D	26	50	20120529	7	2164	42.96	-0.166904247194405	-0.15753487021165
3	D	26	50	20120529	7	2166	43	-0.167093617461475	-0.157570359900997
3	D	26	50	20120529	7	2168	43.04	-0.167636944170003	-0.157046832182342
3	D	26	50	20120529	7	2170	43.08	-0.167863253695322	-0.157513487302587
3	D	26	50	20120529	7	2172	43.12	-0.168209686520629	-0.157985884129894
3	D	26	50	20120529	7	2174	43.16	-0.168889308061230	-0.15785356323793
3	D	26	50	20120529	7	2176	43.2	-0.169499003812241	-0.158744348076598
3	D	26	50	20120529	7	2178	43.24	-0.169861084910615	-0.15884471481312
3	D	26	50	20120529	7	2180	43.28	-0.170565950163305	-0.158975649775792
3	D	26	50	20120529	7	2182	43.32	-0.171103174540312	-0.159183715946156
3	D	26	50	20120529	7	2184	43.36	-0.171934859394208	-0.160339001147394
3	D	26	50	20120529	7	2186	43.4	-0.172516977980752	-0.16104381690261
3	D	26	50	20120529	7	2188	43.44	-0.173426684996884	-0.162200275901105
3	D	26	50	20120529	7	2190	43.48	-0.174721249020812	-0.163167039363411
3	D	26	50	20120529	7	2192	43.52	-0.175646222472350	-0.163852855159416
3	D	26	50	20120529	7	2194	43.56	-0.177090162803804	-0.165344822183448
3	D	26	50	20120529	7	2196	43.6	-0.178376545602275	-0.165935100782247
3	D	26	50	20120529	7	2198	43.64	-0.179416261271196	-0.166835686120902
3	D	26	50	20120529	7	2200	43.68	-0.180822526953348	-0.167675191575798
3	D	26	50	20120529	7	2202	43.72	-0.181790365217962	-0.167745386065966
3	D	26	50	20120529	7	2204	43.76	-0.182507717976408	-0.168524271256511
3	D	26	50	20120529	7	2206	43.8	-0.183674373454687	-0.169763193047828
3	D	26	50	20120529	7	2208	43.84	-0.185355166273568	-0.171629247843379
3	D	26	50	20120529	7	2210	43.88	-0.186814083126647	-0.17281066771125
3	D	26	50	20120529	7	2212	43.92	-0.188351495903507	-0.173885307384094
3	D	26	50	20120529	7	2214	43.96	-0.189494081466955	-0.174831515252271
3	D	26	50	20120529	7	2216	44	-0.190827805064425	-0.176446426932348
3	D	26	50	20120529	7	2218	44.04	-0.192363916764807	-0.177262152386193
3	D	26	50	20120529	7	2220	44.08	-0.193116935989296	-0.178230231067112
3	D	26	50	20120529	7	2222	44.12	-0.194039448709236	-0.179491264087476
3	D	26	50	20120529	7	2224	44.16	-0.194952860964901	-0.180588863517506
3	D	26	50	20120529	7	2226	44.2	-0.196104716698251	-0.181893496741998
3	D	26	50	20120529	7	2228	44.24	-0.196949709301769	-0.182264727802121
3	D	26	50	20120529	7	2230	44.28	-0.197773997818733	-0.183544789065967
3	D	26	50	20120529	7	2232	44.32	-0.198466014941209	-0.184732261767885
3	D	26	50	20120529	7	2234	44.36	-0.199560715233436	-0.185806965080339
3	D	26	50	20120529	7	2236	44.4	-0.200403848146119	-0.186542094503264
3	D	26	50	20120529	7	2238	44.44	-0.200860278502307	-0.187061471505114
3	D	26	50	20120529	7	2240	44.48	-0.201107461819806	-0.187432299514371
3	D	26	50	20120529	7	2242	44.52	-0.201929720940309	-0.187745653884454
3	D	26	50	20120529	7	2244	44.56	-0.202743254363132	-0.188578265048234
3	D	26	50	20120529	7	2246	44.6	-0.203326023487915	-0.188607850395958
3	D	26	50	20120529	7	2248	44.64	-0.204179423591061	-0.190353774820454
3	D	26	50	20120529	7	2250	44.68	-0.205974612145002	-0.191686826666482
3	D	26	50	20120529	7	2252	44.72	-0.206773381178234	-0.193286563835035
3	D	26	50	20120529	7	2254	44.76	-0.208557284307947	-0.19478505038359
3	D	26	50	20120529	7	2256	44.8	-0.209141757560072	-0.195515795744472
3	D	26	50	20120529	7	2258	44.84	-0.209415054331001	-0.19672459478691
3	D	26	50	20120529	7	2260	44.88	-0.209537320164536	-0.19705204886621
3	D	26	50	20120529	7	2262	44.92	-0.209415627087493	-0.196541588480871
3	D	26	50	20120529	7	2264	44.96	-0.209460987987507	-0.196825739340891
3	D	26	50	20120529	7	2266	45	-0.209392921888750	-0.196913604429522
3	D	26	50	20120529	7	2268	45.04	-0.209237775589889	-0.196430940411751
3	D	26	50	20120529	7	2270	45.08	-0.208818383486900	-0.196488293842773
3	D	26	50	20120529	7	2272	45.12	-0.208235494153964	-0.196444686567578
3	D	26	50	20120529	7	2274	45.16	-0.207764949946424	-0.196659258120329
3	D	26	50	20120529	7	2276	45.2	-0.207295162343139	-0.197047021336996
3	D	26	50	20120529	7	2278	45.24	-0.207041183729472	-0.196599550023725
3	D	26	50	20120529	7	2280	45.28	-0.207412959261817	-0.197453897649958
3	D	26	50	20120529	7	2282	45.32	-0.206948319395899	-0.197358508945176
3	D	26	50	20120529	7	2284	45.36	-0.206782488713575	-0.198350240347926
3	D	26	50	20120529	7	2286	45.4	-0.206454688151953	-0.199256454256559
3	D	26	50	20120529	7	2288	45.44	-0.206640805727829	-0.198934572178695
3	D	26	50	20120529	7	2290	45.48	-0.206861578607051	-0.199508587321527
3	D	26	50	20120529	7	2292	45.52	-0.206990272041227	-0.19936150911104
3	D	26	50	20120529	7	2294	45.56	-0.206535418533161	-0.19960423058475
3	D	26	50	20120529	7	2296	45.6	-0.207051967107885	-0.199575585689044
3	D	26	50	20120529	7	2298	45.64	-0.207267436686249	-0.199635887755344
3	D	26	50	20120529	7	2300	45.68	-0.207639388995288	-0.199450611636537
3	D	26	50	20120529	7	2302	45.72	-0.208045141008469	-0.198416948801663
3	D	26	50	20120529	7	2304	45.76	-0.208137206311379	-0.198290942373256
3	D	26	50	20120529	7	2306	45.8	-0.207841374047334	-0.198275647653579
3	D	26	50	20120529	7	2308	45.84	-0.208222186404342	-0.198147979524235
3	D	26	50	20120529	7	2310	45.88	-0.208244743110662	-0.197712472457703
3	D	26	50	20120529	7	2312	45.92	-0.208328132213368	-0.197302400022089
3	D	26	50	20120529	7	2314	45.96	-0.208373712316483	-0.196667092863464
3	D	26	50	20120529	7	2316	46	-0.208915094481363	-0.196839888547583
3	D	26	50	20120529	7	2318	46.04	-0.208506224127277	-0.195589886393005
3	D	26	50	20120529	7	2320	46.08	-0.209412636025809	-0.195711607754318
3	D	26	50	20120529	7	2322	46.12	-0.209758630444911	-0.195417939237024
3	D	26	50	20120529	7	2324	46.16	-0.210169388774103	-0.194172794906032
3	D	26	50	20120529	7	2326	46.2	-0.210453956827123	-0.194036719277061
3	D	26	50	20120529	7	2328	46.24	-0.210531010253069	-0.193498632229781
3	D	26	50	20120529	7	2330	46.28	-0.211590136003134	-0.193187625454212
3	D	26	50	20120529	7	2332	46.32	-0.211540709239129	-0.193275235984401
3	D	26	50	20120529	7	2334	46.36	-0.211610562903829	-0.192820716230736
3	D	26	50	20120529	7	2336	46.4	-0.212083058018979	-0.192530654665132
3	D	26	50	20120529	7	2338	46.44	-0.212320630963362	-0.192127618733951
3	D	26	50	20120529	7	2340	46.48	-0.212554080230703	-0.19169193692719
3	D	26	50	20120529	7	2342	46.52	-0.213503213399634	-0.191250506427151
3	D	26	50	20120529	7	2344	46.56	-0.214122808645581	-0.190995778280297
3	D	26	50	20120529	7	2346	46.6	-0.214384176525111	-0.190885731251941
3	D	26	50	20120529	7	2348	46.64	-0.214311196034225	-0.190985581800512
3	D	26	50	20120529	7	2350	46.68	-0.214633226604513	-0.191111856929496
3	D	26	50	20120529	7	2352	46.72	-0.215534158425490	-0.190848735425149
3	D	26	50	20120529	7	2354	46.76	-0.215731108877254	-0.190646128119136
3	D	26	50	20120529	7	2356	46.8	-0.216389439432674	-0.191001788687937
3	D	26	50	20120529	7	2358	46.84	-0.217253587558895	-0.190601502610175
3	D	26	50	20120529	7	2360	46.88	-0.217782609497239	-0.190228044163691
3	D	26	50	20120529	7	2362	46.92	-0.218607103075171	-0.190332688896239
3	D	26	50	20120529	7	2364	46.96	-0.219541933595238	-0.190441547985203
3	D	26	50	20120529	7	2366	47	-0.220101240917021	-0.189858199032859
3	D	26	50	20120529	7	2368	47.04	-0.220967008317771	-0.189522761718
3	D	26	50	20120529	7	2370	47.08	-0.221882089345440	-0.190245339995559
3	D	26	50	20120529	7	2372	47.12	-0.222884328354958	-0.190046374289469
3	D	26	50	20120529	7	2374	47.16	-0.223281269817645	-0.189899748627322
3	D	26	50	20120529	7	2376	47.2	-0.223818883103381	-0.189254655110845
3	D	26	50	20120529	7	2378	47.24	-0.225260885962255	-0.189250907444905
3	D	26	50	20120529	7	2380	47.28	-0.225956537613586	-0.189072857957402
3	D	26	50	20120529	7	2382	47.32	-0.226844946573469	-0.189219653325177
3	D	26	50	20120529	7	2384	47.36	-0.227998096312228	-0.1886760296318
3	D	26	50	20120529	7	2386	47.4	-0.229717285029327	-0.188068412774727
3	D	26	50	20120529	7	2388	47.44	-0.230168914130470	-0.188456826529633
3	D	26	50	20120529	7	2390	47.48	-0.229265514506827	-0.188801611796139
3	D	26	50	20120529	7	2392	47.52	-0.230098203452352	-0.188745326096357
3	D	26	50	20120529	7	2394	47.56	-0.230437543996643	-0.189246028408115
3	D	26	50	20120529	7	2396	47.6	-0.230866404259433	-0.189609127740254
3	D	26	50	20120529	7	2398	47.64	-0.231736287021649	-0.1894435233321
3	D	26	50	20120529	7	2400	47.68	-0.231096355384675	-0.190007087436706
3	D	26	50	20120529	7	2402	47.72	-0.231399633483126	-0.189763206307875
3	D	26	50	20120529	7	2404	47.76	-0.231641534712970	-0.190266595625401
3	D	26	50	20120529	7	2406	47.8	-0.232076476094077	-0.190345013767435
3	D	26	50	20120529	7	2408	47.84	-0.231969207995371	-0.190370257479523
3	D	26	50	20120529	7	2410	47.88	-0.231713376761938	-0.189971307833578
3	D	26	50	20120529	7	2412	47.92	-0.232064525989475	-0.190068464305313
3	D	26	50	20120529	7	2414	47.96	-0.231655181873846	-0.190257191105212
3	D	26	50	20120529	7	2416	48	-0.231573864594010	-0.18995242808252
3	D	26	50	20120529	7	2418	48.04	-0.232572511501080	-0.190191218042527
3	D	26	50	20120529	7	2420	48.08	-0.232572511501080	-0.190191218042527
3	D	26	50	20120529	7	2422	48.12	-0.232815544101774	-0.190243756076369
3	D	26	50	20120529	7	2424	48.16	-0.232719660422245	-0.190199632613223
3	D	26	50	20120529	7	2426	48.2	-0.233311933062167	-0.190409219063167
3	D	26	50	20120529	7	2428	48.24	-0.233772400998075	-0.191200330129958
3	D	26	50	20120529	7	2430	48.28	-0.235355542370474	-0.191520720212514
3	D	26	50	20120529	7	2432	48.32	-0.235900226724022	-0.191892446247384
3	D	26	50	20120529	7	2434	48.36	-0.236468881997452	-0.192834171058568
3	D	26	50	20120529	7	2436	48.4	-0.237755392075143	-0.192602664298407
3	D	26	50	20120529	7	2438	48.44	-0.238681843379853	-0.194047849137797
3	D	26	50	20120529	7	2440	48.48	-0.239230346110020	-0.193537530173814
3	D	26	50	20120529	7	2442	48.52	-0.239955625535483	-0.194131712002045
3	D	26	50	20120529	7	2444	48.56	-0.241049024751232	-0.194281406507622
3	D	26	50	20120529	7	2446	48.6	-0.242225014039023	-0.194460233812585
3	D	26	50	20120529	7	2448	48.64	-0.243159314229005	-0.194851051730546
3	D	26	50	20120529	7	2450	48.68	-0.244250379992376	-0.195177027956673
3	D	26	50	20120529	7	2452	48.72	-0.244955719006609	-0.195218393703373
3	D	26	50	20120529	7	2454	48.76	-0.246178023788568	-0.196070740217415
3	D	26	50	20120529	7	2456	48.8	-0.247223269032518	-0.196661740065131
3	D	26	50	20120529	7	2458	48.84	-0.247790863645777	-0.196992171063979
3	D	26	50	20120529	7	2460	48.88	-0.248704940581817	-0.197123197950533
3	D	26	50	20120529	7	2462	48.92	-0.249039402089318	-0.197828183411376
3	D	26	50	20120529	7	2464	48.96	-0.250469030579521	-0.19841098082043
3	D	26	50	20120529	7	2466	49	-0.250927165063051	-0.19856095816872
3	D	26	50	20120529	7	2468	49.04	-0.251434938442622	-0.199292035869788
3	D	26	50	20120529	7	2470	49.08	-0.252632918751308	-0.199463014289479
3	D	26	50	20120529	7	2472	49.12	-0.253883295672480	-0.200051114999392
3	D	26	50	20120529	7	2474	49.16	-0.255167401587115	-0.201058035055802
3	D	26	50	20120529	7	2476	49.2	-0.256252881206914	-0.201743150816093
3	D	26	50	20120529	7	2478	49.24	-0.257817001406899	-0.202250853484985
3	D	26	50	20120529	7	2480	49.28	-0.258728744890561	-0.202538363102216
3	D	26	50	20120529	7	2482	49.32	-0.260534554188355	-0.203792911953397
3	D	26	50	20120529	7	2484	49.36	-0.261517432614204	-0.204183234896612
3	D	26	50	20120529	7	2486	49.4	-0.262471673215415	-0.204336323514739
3	D	26	50	20120529	7	2488	49.44	-0.263629207016218	-0.205352435959304
3	D	26	50	20120529	7	2490	49.48	-0.264800600109931	-0.205540102099031
3	D	26	50	20120529	7	2492	49.52	-0.265939466291711	-0.205760295150692
3	D	26	50	20120529	7	2494	49.56	-0.266487827600521	-0.206259866091601
3	D	26	50	20120529	7	2496	49.6	-0.267917456090724	-0.207337638247485
