# Supplementary material for: How Do Ants Make Sense of Gravity? A Boltzmann Walker Analysis of Lasius niger Trajectories on Various Inclines
Source: PLoS One. 2013 Oct 29;8(10):e76531. doi: 10.1371/journal.pone.0076531 (PMC3812222; doi:10.1371/journal.pone.0076531)
Supplement: Dataset S3 — Trajectories for . (ZIP) [file pone.0076531.s007.zip › Incline3/3-D-26-50-20120529-08.txt]

Pente	Colonie	Temperature	Humidite	Date	Indiv	Frame	Time	X	Y
3	D	26	50	20120529	8	84	0	0	0
3	D	26	50	20120529	8	86	0.04	0.000201454721960049	0.000277680832971999
3	D	26	50	20120529	8	88	0.08	0.00047277159390132	0.000828587726194398
3	D	26	50	20120529	8	90	0.12	0.000370736085376099	0.0005721200966581
3	D	26	50	20120529	8	92	0.16	0.00033439079682312	0.00135036182003200
3	D	26	50	20120529	8	94	0.2	0.00084647752775841	0.0017989503620167
3	D	26	50	20120529	8	96	0.24	0.00099489924112947	0.0019666053798361
3	D	26	50	20120529	8	98	0.28	0.00070477332880863	0.0014869748501572
3	D	26	50	20120529	8	100	0.32	0.00105959951160804	0.002392637215501
3	D	26	50	20120529	8	102	0.36	0.0011455129855222	0.0024615801266666
3	D	26	50	20120529	8	104	0.4	0.001589363912073	0.0022150119920669
3	D	26	50	20120529	8	106	0.44	0.0017239263325328	0.0028107494552166
3	D	26	50	20120529	8	108	0.48	0.00200125361211416	0.0034057091009069
3	D	26	50	20120529	8	110	0.52	0.00194079598232272	0.0033663232531948
3	D	26	50	20120529	8	112	0.56	0.00188033835253127	0.0033269374054827
3	D	26	50	20120529	8	114	0.6	0.00212322953186884	0.0036674093206241
3	D	26	50	20120529	8	116	0.64	0.00197155512730433	0.003725179944647
3	D	26	50	20120529	8	118	0.68	0.00171225907064322	0.0039860316362267
3	D	26	50	20120529	8	120	0.72	0.00182292128189892	0.0047014115667532
3	D	26	50	20120529	8	122	0.76	0.00242353778183877	0.0048394388104408
3	D	26	50	20120529	8	124	0.8	0.00234384684759904	0.0054923105015103
3	D	26	50	20120529	8	126	0.84	0.00275997918832733	0.0063980435775322
3	D	26	50	20120529	8	128	0.88	0.0031567368032511	0.0060585616118845
3	D	26	50	20120529	8	130	0.92	0.00318374828229243	0.0065539606227838
3	D	26	50	20120529	8	132	0.96	0.00266664109321071	0.0070953922851383
3	D	26	50	20120529	8	134	1	0.00299077884170662	0.0071301819387727
3	D	26	50	20120529	8	136	1.04	0.00303370022332464	0.0074869173098813
3	D	26	50	20120529	8	138	1.08	0.00276316116884267	0.0077932359674913
3	D	26	50	20120529	8	140	1.12	0.00303667007180563	0.0081457994085909
3	D	26	50	20120529	8	142	1.16	0.00310313810923716	0.0086372386215156
3	D	26	50	20120529	8	144	1.2	0.00324067037817795	0.0096931611778615
3	D	26	50	20120529	8	146	1.24	0.00359316310859944	0.009908616614089
3	D	26	50	20120529	8	148	1.28	0.00384913576338897	0.0107128798670106
3	D	26	50	20120529	8	150	1.32	0.00369901699374306	0.0115495993211886
3	D	26	50	20120529	8	152	1.36	0.00395117127191419	0.0118395131014751
3	D	26	50	20120529	8	154	1.4	0.00374243335010792	0.0122940413404218
3	D	26	50	20120529	8	156	1.44	0.00371139136241383	0.0131340134857933
3	D	26	50	20120529	8	158	1.48	0.00365531779466574	0.013657060371837
3	D	26	50	20120529	8	160	1.52	0.00339312260020176	0.0143958455368207
3	D	26	50	20120529	8	162	1.56	0.0035554743171622	0.0145939768569092
3	D	26	50	20120529	8	164	1.6	0.00329709749931663	0.0144314837185925
3	D	26	50	20120529	8	166	1.64	0.0031718688883685	0.0153066697816671
3	D	26	50	20120529	8	168	1.68	0.00331866425614282	0.0154714256616836
3	D	26	50	20120529	8	170	1.72	0.00292996765852457	0.0162860833842886
3	D	26	50	20120529	8	172	1.76	0.00313495791439055	0.0166206156024679
3	D	26	50	20120529	8	174	1.8	0.00296023182875936	0.0171935842272634
3	D	26	50	20120529	8	176	1.84	0.00287191419178917	0.0173937661570173
3	D	26	50	20120529	8	178	1.88	0.00307464170595535	0.0177452689379452
3	D	26	50	20120529	8	180	1.92	0.00269294546547085	0.0177592696522127
3	D	26	50	20120529	8	182	1.96	0.00300782011513322	0.0189488353902028
3	D	26	50	20120529	8	184	2	0.00291653262968203	0.0192584774496844
3	D	26	50	20120529	8	186	2.04	0.00301807316346042	0.0194844687769516
3	D	26	50	20120529	8	188	2.08	0.00309642059481589	0.0197285620378172
3	D	26	50	20120529	8	190	2.12	0.00331739146393669	0.0207112283316321
3	D	26	50	20120529	8	192	2.16	0.003418295601612	0.0214117590197536
3	D	26	50	20120529	8	194	2.2	0.00381505321653578	0.0214241333884244
3	D	26	50	20120529	8	196	2.24	0.00415396949675849	0.0219102693004902
3	D	26	50	20120529	8	198	2.28	0.00396736401720336	0.0225499888054296
3	D	26	50	20120529	8	200	2.32	0.00385790388747568	0.0228466908108155
3	D	26	50	20120529	8	202	2.36	0.00428167298144078	0.0236183564411244
3	D	26	50	20120529	8	204	2.4	0.00434517117039133	0.0237129673284471
3	D	26	50	20120529	8	206	2.44	0.00431872537677496	0.0239560706398191
3	D	26	50	20120529	8	208	2.48	0.00414703985030287	0.0241506664260016
3	D	26	50	20120529	8	210	2.52	0.00464095393696166	0.0253098265724007
3	D	26	50	20120529	8	212	2.56	0.00475720229178873	0.025356495619959
3	D	26	50	20120529	8	214	2.6	0.00469957308912204	0.0259387980542662
3	D	26	50	20120529	8	216	2.64	0.00460213377467453	0.0265015136307344
3	D	26	50	20120529	8	218	2.68	0.00469957308912203	0.0271809018260984
3	D	26	50	20120529	8	220	2.72	0.00485860140421088	0.0274775331208062
3	D	26	50	20120529	8	222	2.76	0.00489933075480723	0.0282171668139273
3	D	26	50	20120529	8	224	2.8	0.00481426580903049	0.0290045302147785
3	D	26	50	20120529	8	226	2.84	0.00518705250407204	0.0290449767226624
3	D	26	50	20120529	8	228	2.88	0.00525889455304059	0.0293429515202544
3	D	26	50	20120529	8	230	2.92	0.0051209380200311	0.0297501743155398
3	D	26	50	20120529	8	232	2.96	0.00532833243895311	0.030640633885088
3	D	26	50	20120529	8	234	3	0.00549492679660066	0.0310719690216118
3	D	26	50	20120529	8	236	3.04	0.00580499312015096	0.0315428314272039
3	D	26	50	20120529	8	238	3.08	0.0059795070737478	0.0323462461519881
3	D	26	50	20120529	8	240	3.12	0.00598049702324147	0.0324016833236331
3	D	26	50	20120529	8	242	3.16	0.00617191082890866	0.0330102901302003
3	D	26	50	20120529	8	244	3.2	0.00613245427051846	0.0338880924883653
3	D	26	50	20120529	8	246	3.24	0.0060533997323818	0.034106588483752
3	D	26	50	20120529	8	248	3.28	0.00578130504298121	0.0348709709142146
3	D	26	50	20120529	8	250	3.32	0.00565232876609278	0.0356247467429595
3	D	26	50	20120529	8	252	3.36	0.00560983164854347	0.0362011094803046
3	D	26	50	20120529	8	254	3.4	0.00577741595568469	0.0366191510093421
3	D	26	50	20120529	8	256	3.44	0.00617636560163014	0.0374522642189361
3	D	26	50	20120529	8	258	3.48	0.00584098485531335	0.037967674351743
3	D	26	50	20120529	8	260	3.52	0.00630781675225272	0.038992696341751
3	D	26	50	20120529	8	262	3.56	0.00651429193235919	0.0392557400643524
3	D	26	50	20120529	8	264	3.6	0.00670096812259244	0.0394626395085276
3	D	26	50	20120529	8	266	3.64	0.00686678466278068	0.0402386892008798
3	D	26	50	20120529	8	268	3.68	0.0068789468994171	0.0412712065227684
3	D	26	50	20120529	8	270	3.72	0.00690581695710218	0.0410258404696967
3	D	26	50	20120529	8	272	3.76	0.00718646763855513	0.0419846065543075
3	D	26	50	20120529	8	274	3.8	0.00731615102222473	0.0430222150450207
3	D	26	50	20120529	8	276	3.84	0.00730229172931347	0.0433414030460483
3	D	26	50	20120529	8	278	3.88	0.0076374603435959	0.044211285808264
3	D	26	50	20120529	8	280	3.92	0.00764035948139877	0.0443913859054322
3	D	26	50	20120529	8	282	3.96	0.00718286139397106	0.0452191251034892
3	D	26	50	20120529	8	284	4	0.00708457355138614	0.0456580969932498
3	D	26	50	20120529	8	286	4.04	0.00735171849331842	0.0458133776423983
3	D	26	50	20120529	8	288	4.08	0.00730377665355397	0.0461226661484893
3	D	26	50	20120529	8	290	4.12	0.00716447661766023	0.0468696537521348
3	D	26	50	20120529	8	292	4.16	0.00726127953600466	0.047910302802007
3	D	26	50	20120529	8	294	4.2	0.00732484843563332	0.0480230863336063
3	D	26	50	20120529	8	296	4.24	0.00714531402389007	0.0486916557952182
3	D	26	50	20120529	8	298	4.28	0.00730915066509098	0.0487910042979749
3	D	26	50	20120529	8	300	4.32	0.00748062405952873	0.0490682608668781
3	D	26	50	20120529	8	302	4.36	0.00765506730244745	0.0497788324712925
3	D	26	50	20120529	8	304	4.4	0.00800671150473151	0.0500364314716788
3	D	26	50	20120529	8	306	4.44	0.00788056365496785	0.0509058899698257
3	D	26	50	20120529	8	308	4.48	0.00809354421746122	0.0512974857052468
3	D	26	50	20120529	8	310	4.52	0.00781268140397393	0.0514002990312314
3	D	26	50	20120529	8	312	4.56	0.00783976359369337	0.0518813437744726
3	D	26	50	20120529	8	314	4.6	0.00723752074815679	0.0523990166489792
3	D	26	50	20120529	8	316	4.64	0.00715570849357351	0.0529613786720569
3	D	26	50	20120529	8	318	4.68	0.00703422754856566	0.0529910771568667
3	D	26	50	20120529	8	320	4.72	0.00653854569495388	0.0536413325528459
3	D	26	50	20120529	8	322	4.76	0.00654102056868804	0.0537873501031609
3	D	26	50	20120529	8	324	4.8	0.00636587021898814	0.0547223573999239
3	D	26	50	20120529	8	326	4.84	0.00628780563034514	0.0550476265192697
3	D	26	50	20120529	8	328	4.88	0.00633914158265928	0.0553436214178744
3	D	26	50	20120529	8	330	4.92	0.00587846151471625	0.0558629913486559
3	D	26	50	20120529	8	332	4.96	0.00539345697350039	0.0565799269141009
3	D	26	50	20120529	8	334	5	0.00487832968340599	0.057048950842062
3	D	26	50	20120529	8	336	5.04	0.00527890567494817	0.0577110149212869
3	D	26	50	20120529	8	338	5.08	0.00503106474814229	0.0581408651335702
3	D	26	50	20120529	8	340	5.12	0.00448871384697221	0.0585963833220106
3	D	26	50	20120529	8	342	5.16	0.00435796980313082	0.0587704023008606
3	D	26	50	20120529	8	344	5.2	0.00368162216692588	0.0596363959757798
3	D	26	50	20120529	8	346	5.24	0.00355137309783132	0.0596950858386183
3	D	26	50	20120529	8	348	5.28	0.00332672527344835	0.0603451291025631
3	D	26	50	20120529	8	350	5.32	0.00334673639535593	0.0603321890484674
3	D	26	50	20120529	8	352	5.36	0.00270326922447618	0.0611643123085677
3	D	26	50	20120529	8	354	5.4	0.00246631774210056	0.0612571554289375
3	D	26	50	20120529	8	356	5.44	0.00212973491425576	0.0615773333794587
3	D	26	50	20120529	8	358	5.48	0.00201405224485364	0.0623899404923983
3	D	26	50	20120529	8	360	5.52	0.00180085955032591	0.0626201037496746
3	D	26	50	20120529	8	362	5.56	0.00152275445328524	0.0626459131471878
3	D	26	50	20120529	8	364	5.6	0.00168468190617695	0.0626570854343306
3	D	26	50	20120529	8	366	5.64	0.00141315290220132	0.0630823394525362
3	D	26	50	20120529	8	368	5.68	0.00104927575260272	0.0634828447334002
3	D	26	50	20120529	8	370	5.72	0.00097891862787466	0.0638566920886136
3	D	26	50	20120529	8	372	5.76	0.00084668965979278	0.0637510503355043
3	D	26	50	20120529	8	374	5.8	0.00061369797539181	0.0637731827777554
3	D	26	50	20120529	8	376	5.84	0.000437345544163879	0.0639394942926905
3	D	26	50	20120529	8	378	5.88	0.000348532932446849	0.0645634453164095
3	D	26	50	20120529	8	380	5.92	0.000563988368674389	0.0645510709477388
3	D	26	50	20120529	8	382	5.96	3.88908729652597e-05	0.0646731175781716
3	D	26	50	20120529	8	384	6	0.00054906841559136	0.0646219937578918
3	D	26	50	20120529	8	386	6.04	0.000451487679787609	0.0646549449338951
3	D	26	50	20120529	8	388	6.08	0.00092744125420428	0.065069663061061
3	D	26	50	20120529	8	390	6.12	0.00105627610973647	0.0653290298284002
3	D	26	50	20120529	8	392	6.16	0.00092065302910489	0.0652549250377319
3	D	26	50	20120529	8	394	6.2	0.00119112137290874	0.0654477530569614
3	D	26	50	20120529	8	396	6.24	0.00124599285912882	0.0657849015702312
3	D	26	50	20120529	8	398	6.28	0.00126600398103639	0.0662389348344311
3	D	26	50	20120529	8	400	6.32	0.0016624787532477	0.0661888009636449
3	D	26	50	20120529	8	402	6.36	0.00178480822639297	0.0662602187485448
3	D	26	50	20120529	8	404	6.4	0.00201306229535999	0.0660923515986911
3	D	26	50	20120529	8	406	6.44	0.00213836161698625	0.0664549559560835
3	D	26	50	20120529	8	408	6.48	0.00256206000027322	0.0671069084083375
3	D	26	50	20120529	8	410	6.52	0.00230771369108042	0.0675722553810364
3	D	26	50	20120529	8	412	6.56	0.00220949655917362	0.0678373497133032
3	D	26	50	20120529	8	414	6.6	0.00206680241073017	0.0679073532846407
3	D	26	50	20120529	8	416	6.64	0.00237524238868374	0.0680603711920895
3	D	26	50	20120529	8	418	6.68	0.00203597255507043	0.0687688921868384
3	D	26	50	20120529	8	420	6.72	0.00217265629587379	0.0688478760142969
3	D	26	50	20120529	8	422	6.76	0.00223007336650613	0.0698675239927679
3	D	26	50	20120529	8	424	6.8	0.001877792768119	0.0697910150390436
3	D	26	50	20120529	8	426	6.84	0.00207549982413876	0.0702026926070504
3	D	26	50	20120529	8	428	6.88	0.00151999673683861	0.0701872776792205
3	D	26	50	20120529	8	430	6.92	0.00150613744392735	0.0708279164229755
3	D	26	50	20120529	8	432	6.96	0.00125893291322454	0.0708156127649829
3	D	26	50	20120529	8	434	7	0.00074401775516449	0.0711937734715615
3	D	26	50	20120529	8	436	7.04	0.00063137564492147	0.0712625749613709
3	D	26	50	20120529	8	438	7.08	0.00077371623997432	0.0715416700079052
3	D	26	50	20120529	8	440	7.12	0.00034888648583745	0.0714711007511428
3	D	26	50	20120529	8	442	7.16	-0.00019996979771956	0.0719748436220601
3	D	26	50	20120529	8	444	7.2	-1.33643181644202e-05	0.0717121534528493
3	D	26	50	20120529	8	446	7.24	-0.0002960656092828	0.0719706716920511
3	D	26	50	20120529	8	448	7.28	-8.44992603517905e-05	0.0716465339435552
3	D	26	50	20120529	8	450	7.32	-8.65498700172301e-05	0.0718642521214825
3	D	26	50	20120529	8	452	7.36	-0.000271599714653741	0.0719022237556322
3	D	26	50	20120529	8	454	7.4	2.55972654789501e-05	0.0720346648557485
3	D	26	50	20120529	8	456	7.44	-0.000224011428279890	0.0722565549636848
3	D	26	50	20120529	8	458	7.48	-5.374011537017e-05	0.0718659491777574
3	D	26	50	20120529	8	460	7.52	-6.99328606593502e-05	0.072272747708974
3	D	26	50	20120529	8	462	7.56	-7.07106781190625e-07	0.0721469534126009
3	D	26	50	20120529	8	464	7.6	0.000155351359826679	0.0722345639427899
3	D	26	50	20120529	8	466	7.64	0.000513147391107079	0.0727869557602529
3	D	26	50	20120529	8	468	7.68	0.00069628804743439	0.0727173764529841
3	D	26	50	20120529	8	470	7.72	0.00072337023715385	0.07309037528006
3	D	26	50	20120529	8	472	7.76	0.00070265200846508	0.0728788796418071
3	D	26	50	20120529	8	474	7.8	0.00080921300038989	0.0735157707196218
3	D	26	50	20120529	8	476	7.84	0.00094794735085869	0.0738969012746814
3	D	26	50	20120529	8	478	7.88	0.0012125467083787	0.0737301654956776
3	D	26	50	20120529	8	480	7.92	0.00133119922626179	0.0735436307268006
3	D	26	50	20120529	8	482	7.96	0.0018179008237525	0.0739303474254315
3	D	26	50	20120529	8	484	8	0.00214833182260098	0.0741026693480066
3	D	26	50	20120529	8	486	8.04	0.00245295342393614	0.0737378022489144
3	D	26	50	20120529	8	488	8.08	0.00242869966134143	0.0737104372164825
3	D	26	50	20120529	8	490	8.12	0.00294601898245751	0.0738812742148171
3	D	26	50	20120529	8	492	8.16	0.003001738996815	0.0738153718628106
3	D	26	50	20120529	8	494	8.2	0.00335790868249867	0.0735659753010861
3	D	26	50	20120529	8	496	8.24	0.00433555451816720	0.0734345948611416
3	D	26	50	20120529	8	498	8.28	0.0045811327032733	0.0737274077792309
3	D	26	50	20120529	8	500	8.32	0.00537790062431429	0.0736760718269168
3	D	26	50	20120529	8	502	8.36	0.00581920596645281	0.0739104777248802
3	D	26	50	20120529	8	504	8.4	0.00555227315655491	0.0737095886883451
3	D	26	50	20120529	8	506	8.44	0.00584876302990642	0.0741746528183314
3	D	26	50	20120529	8	508	8.48	0.00596310219642427	0.0741942396761703
3	D	26	50	20120529	8	510	8.52	0.00651400908964671	0.0745362672262302
3	D	26	50	20120529	8	512	8.56	0.00749292771752137	0.0742788803578784
3	D	26	50	20120529	8	514	8.6	0.00819112495326497	0.0747038515333715
3	D	26	50	20120529	8	516	8.64	0.00863617796134377	0.0745682284527399
3	D	26	50	20120529	8	518	8.68	0.00924436050384234	0.0747064678284618
3	D	26	50	20120529	8	520	8.72	0.00979972216978625	0.07436451098908
3	D	26	50	20120529	8	522	8.76	0.0105361738823920	0.0747945026227196
3	D	26	50	20120529	8	524	8.8	0.0109717516596030	0.0753784314026234
3	D	26	50	20120529	8	526	8.84	0.0113509730263533	0.0750158977559091
3	D	26	50	20120529	8	528	8.88	0.0119085267233189	0.0752296561358618
3	D	26	50	20120529	8	530	8.92	0.0125583578552293	0.0750342118215418
3	D	26	50	20120529	8	532	8.96	0.0130044715234799	0.0747675618543564
3	D	26	50	20120529	8	534	9	0.0132090375152772	0.074739913979212
3	D	26	50	20120529	8	536	9.04	0.0135937743149208	0.0746589502527661
3	D	26	50	20120529	8	538	9.08	0.0142356151402038	0.0749428536254125
3	D	26	50	20120529	8	540	9.12	0.0143652985238734	0.0749248931131704
3	D	26	50	20120529	8	542	9.16	0.014945479637837	0.0748521318253863
3	D	26	50	20120529	8	544	9.2	0.0158660619562638	0.0743467626088722
3	D	26	50	20120529	8	546	9.24	0.0160300400188209	0.074557551140344
3	D	26	50	20120529	8	548	9.28	0.016181431580673	0.0741781883522374
3	D	26	50	20120529	8	550	9.32	0.0171257019762695	0.0732053508426809
3	D	26	50	20120529	8	552	9.36	0.0177042567446363	0.0730018455110554
3	D	26	50	20120529	8	554	9.4	0.0185332687348994	0.0732593738007636
3	D	26	50	20120529	8	556	9.44	0.0188193641385675	0.0735108209721535
3	D	26	50	20120529	8	558	9.48	0.0185907565162099	0.0734966081258517
3	D	26	50	20120529	8	560	9.52	0.0189651695568482	0.0733897642912144
3	D	26	50	20120529	8	562	9.56	0.0192296982036901	0.0731539441796887
3	D	26	50	20120529	8	564	9.6	0.0188805995858183	0.0729806323076198
3	D	26	50	20120529	8	566	9.64	0.0192899437014472	0.0727825716982095
3	D	26	50	20120529	8	568	9.68	0.0190457797299034	0.0723394278784399
3	D	26	50	20120529	8	570	9.72	0.0188684373491818	0.0722169569839384
3	D	26	50	20120529	8	572	9.76	0.0186883372520136	0.0717014054297752
3	D	26	50	20120529	8	574	9.8	0.0178849225272295	0.0714020164186209
3	D	26	50	20120529	8	576	9.84	0.0177717854422396	0.0707994200196937
3	D	26	50	20120529	8	578	9.88	0.0174782654173691	0.0704784642517131
3	D	26	50	20120529	8	580	9.92	0.0171608451832944	0.0702062988516344
3	D	26	50	20120529	8	582	9.96	0.0167099938996099	0.0699600842704253
3	D	26	50	20120529	8	584	10	0.0160669509927989	0.070076756889321
3	D	26	50	20120529	8	586	10.04	0.0161509552784038	0.0699001216153807
3	D	26	50	20120529	8	588	10.08	0.0161374495388832	0.0695307997435669
3	D	26	50	20120529	8	590	10.12	0.0160750120101044	0.0699590943209316
3	D	26	50	20120529	8	592	10.16	0.0159193070968871	0.0698141374307884
3	D	26	50	20120529	8	594	10.2	0.0160198576811718	0.0698108847395949
3	D	26	50	20120529	8	596	10.24	0.01604022235647	0.0695387900501943
3	D	26	50	20120529	8	598	10.28	0.0161911896542533	0.0698446137330575
3	D	26	50	20120529	8	600	10.32	0.0161134786190009	0.069605965194407
3	D	26	50	20120529	8	602	10.36	0.0162642337847499	0.0698122989531573
3	D	26	50	20120529	8	604	10.4	0.0166431015981097	0.0699572558433005
3	D	26	50	20120529	8	606	10.44	0.0168739719621671	0.0698533818571442
3	D	26	50	20120529	8	608	10.48	0.0170049281380428	0.0699854694038699
3	D	26	50	20120529	8	610	10.52	0.017103357401984	0.0698877472467099
3	D	26	50	20120529	8	612	10.56	0.017127823296613	0.0702939093818234
3	D	26	50	20120529	8	614	10.6	0.0174187270263932	0.0701284463950258
3	D	26	50	20120529	8	616	10.64	0.0173653404644136	0.069952164674476
3	D	26	50	20120529	8	618	10.68	0.0174040899160226	0.0702222794648892
3	D	26	50	20120529	8	620	10.72	0.0174192927118181	0.0698307544401463
3	D	26	50	20120529	8	622	10.76	0.0173301265467105	0.0700480483540049
3	D	26	50	20120529	8	624	10.8	0.0174929732384178	0.0702359266257661
3	D	26	50	20120529	8	626	10.84	0.0178727602905931	0.0699363254825774
3	D	26	50	20120529	8	628	10.88	0.0176431627187418	0.0703970055505204
3	D	26	50	20120529	8	630	10.92	0.0177436425923484	0.0703847726032059
3	D	26	50	20120529	8	632	10.96	0.0178023324551869	0.070359175337727
3	D	26	50	20120529	8	634	11	0.0175725227513013	0.0705302951787741
3	D	26	50	20120529	8	636	11.04	0.017916813043061	0.0706278052038997
3	D	26	50	20120529	8	638	11.08	0.0176964785700433	0.070217400428099
3	D	26	50	20120529	8	640	11.12	0.0178382534796712	0.0704400683534947
3	D	26	50	20120529	8	642	11.16	0.0182224245938898	0.0707317499007341
3	D	26	50	20120529	8	644	11.2	0.0181037013653286	0.0708049354525869
3	D	26	50	20120529	8	646	11.24	0.018099175881929	0.0711983696656392
3	D	26	50	20120529	8	648	11.28	0.018083053847318	0.0712951018733055
3	D	26	50	20120529	8	650	11.32	0.0182237680967741	0.0712564938430527
3	D	26	50	20120529	8	652	11.36	0.0181924432663675	0.0713838437743444
3	D	26	50	20120529	8	654	11.4	0.0184482037891227	0.0713850458558724
3	D	26	50	20120529	8	656	11.44	0.0182320412461139	0.0712789091280163
3	D	26	50	20120529	8	658	11.48	0.0183690078296298	0.0715765303722177
3	D	26	50	20120529	8	660	11.52	0.0182210103803274	0.0714047741350675
3	D	26	50	20120529	8	662	11.56	0.0186670533378999	0.071186985246462
3	D	26	50	20120529	8	664	11.6	0.0185421075696643	0.0709060517222966
3	D	26	50	20120529	8	666	11.64	0.0187581286913168	0.0713489126993538
3	D	26	50	20120529	8	668	11.68	0.0192372642462488	0.0716050267754995
3	D	26	50	20120529	8	670	11.72	0.0193423403139331	0.071967065447467
3	D	26	50	20120529	8	672	11.76	0.019541956558262	0.0718679997874228
3	D	26	50	20120529	8	674	11.8	0.0192538812556066	0.0720169164755407
3	D	26	50	20120529	8	676	11.84	0.0194724479616714	0.0723636109303564
3	D	26	50	20120529	8	678	11.88	0.0197059346208192	0.0728942238589588
3	D	26	50	20120529	8	680	11.92	0.0199794435237821	0.0732491914631145
3	D	26	50	20120529	8	682	11.96	0.020684923959372	0.073717932548363
3	D	26	50	20120529	8	684	12	0.020639032729273	0.0737455804235074
3	D	26	50	20120529	8	686	12.04	0.0210396794314933	0.0743494496146408
3	D	26	50	20120529	8	688	12.08	0.0210477404487988	0.0743556721543152
3	D	26	50	20120529	8	690	12.12	0.0211125114299555	0.0750537279687026
3	D	26	50	20120529	8	692	12.16	0.0217151785395608	0.0756353232962285
3	D	26	50	20120529	8	694	12.2	0.0219339573776599	0.0766415362458569
3	D	26	50	20120529	8	696	12.24	0.0221591708874678	0.0763241160117823
3	D	26	50	20120529	8	698	12.28	0.0222727322365264	0.0767301367255396
3	D	26	50	20120529	8	700	12.32	0.0227472715973807	0.0774685683371327
3	D	26	50	20120529	8	702	12.36	0.0228657119832294	0.0781961105042956
3	D	26	50	20120529	8	704	12.4	0.0231322205290586	0.0785852313659825
3	D	26	50	20120529	8	706	12.44	0.023529331697373	0.0784752055508299
3	D	26	50	20120529	8	708	12.48	0.023575859323575	0.0791428557736262
3	D	26	50	20120529	8	710	12.52	0.0236583786849395	0.0800340224499556
3	D	26	50	20120529	8	712	12.56	0.0237022900160512	0.0808028596531398
3	D	26	50	20120529	8	714	12.6	0.0241691926236687	0.0810915713518981
3	D	26	50	20120529	8	716	12.64	0.0244525303108901	0.081107198411762
3	D	26	50	20120529	8	718	12.68	0.0242302866495632	0.0821878697054501
3	D	26	50	20120529	8	720	12.72	0.0244839258519748	0.0826402059133751
3	D	26	50	20120529	8	722	12.76	0.0248295596466188	0.083570051330635
3	D	26	50	20120529	8	724	12.8	0.0251046948951785	0.0839516768604411
3	D	26	50	20120529	8	726	12.84	0.0254290447757087	0.0843840726571371
3	D	26	50	20120529	8	728	12.88	0.0254656729069742	0.0846621070435001
3	D	26	50	20120529	8	730	12.92	0.0254692084408802	0.0854991800510681
3	D	26	50	20120529	8	732	12.96	0.0250571773194828	0.0862777753278331
3	D	26	50	20120529	8	734	13	0.0249294031241223	0.086392821601132
3	D	26	50	20120529	8	736	13.04	0.0250425402091122	0.0871943978482851
3	D	26	50	20120529	8	738	13.08	0.0249337164754876	0.0873428195616561
3	D	26	50	20120529	8	740	13.12	0.0247872039504257	0.0876911403620681
3	D	26	50	20120529	8	742	13.16	0.0249817997366083	0.0881721143946321
3	D	26	50	20120529	8	744	13.2	0.0253736076040637	0.0889154957536931
3	D	26	50	20120529	8	746	13.24	0.0256684004211404	0.0899770751642881
3	D	26	50	20120529	8	748	13.28	0.0256521369651731	0.0904999099182981
3	D	26	50	20120529	8	750	13.32	0.0256430152876958	0.090635179445539
3	D	26	50	20120529	8	752	13.36	0.0256623900135003	0.0908501399070191
3	D	26	50	20120529	8	754	13.4	0.0253780623767852	0.0915602872473651
3	D	26	50	20120529	8	756	13.44	0.0252152863957561	0.092090617333255
3	D	26	50	20120529	8	758	13.48	0.0252666930587483	0.0928375342262221
3	D	26	50	20120529	8	760	13.52	0.0258264387867356	0.093203674117521
3	D	26	50	20120529	8	762	13.56	0.0257507076504705	0.093580491321215
3	D	26	50	20120529	8	764	13.6	0.0257696581122063	0.094530842835130
3	D	26	50	20120529	8	766	13.64	0.0255367371384835	0.094758672640028
3	D	26	50	20120529	8	768	13.68	0.0256756836209866	0.0954437884003201
3	D	26	50	20120529	8	770	13.72	0.025859460673417	0.095896266029601
3	D	26	50	20120529	8	772	13.76	0.0258397323942219	0.0966933875040321
3	D	26	50	20120529	8	774	13.8	0.0258002758358317	0.0970772050648611
3	D	26	50	20120529	8	776	13.84	0.0257647790754161	0.097559593310986
3	D	26	50	20120529	8	778	13.88	0.0256973210884909	0.098603282920017
3	D	26	50	20120529	8	780	13.92	0.0256908864167821	0.09934510864416
3	D	26	50	20120529	8	782	13.96	0.0256206000027322	0.099539845851699
3	D	26	50	20120529	8	784	14	0.0254748652951297	0.100440629180252
3	D	26	50	20120529	8	786	14.04	0.0258393788408313	0.100730755092573
3	D	26	50	20120529	8	788	14.08	0.026045995442294	0.101438286137829
3	D	26	50	20120529	8	790	14.12	0.0260078823867881	0.101697016509065
3	D	26	50	20120529	8	792	14.16	0.0257995687290505	0.102442731320504
3	D	26	50	20120529	8	794	14.2	0.0258772090536248	0.103141494241673
3	D	26	50	20120529	8	796	14.24	0.0258571979317172	0.103993062938256
3	D	26	50	20120529	8	798	14.28	0.0255579503419191	0.104814155332569
3	D	26	50	20120529	8	800	14.32	0.025866036766482	0.105258430523189
3	D	26	50	20120529	8	802	14.36	0.0258458135125401	0.105394619289245
3	D	26	50	20120529	8	804	14.4	0.0258487833610211	0.106015317621771
3	D	26	50	20120529	8	806	14.44	0.0258532381337426	0.107109706787013
3	D	26	50	20120529	8	808	14.48	0.0257704359296656	0.107523434964686
3	D	26	50	20120529	8	810	14.52	0.0259332826213729	0.107855563019809
3	D	26	50	20120529	8	812	14.56	0.0259165241906588	0.108132536746
3	D	26	50	20120529	8	814	14.6	0.0261168475417689	0.109056513176976
3	D	26	50	20120529	8	816	14.64	0.0257752442557777	0.109655503331319
3	D	26	50	20120529	8	818	14.68	0.0256189736571355	0.109937638937013
3	D	26	50	20120529	8	820	14.72	0.0259407779532535	0.110423350585010
3	D	26	50	20120529	8	822	14.76	0.0257266660199102	0.110718072691408
3	D	26	50	20120529	8	824	14.8	0.0256242769579944	0.111403117741022
3	D	26	50	20120529	8	826	14.84	0.0256690368172435	0.111990511344154
3	D	26	50	20120529	8	828	14.88	0.0253437676978977	0.112755600881397
3	D	26	50	20120529	8	830	14.92	0.0256661376794406	0.112939519355184
3	D	26	50	20120529	8	832	14.96	0.0257060185018995	0.113957470277380
3	D	26	50	20120529	8	834	15	0.0256726430618275	0.114836545427751
3	D	26	50	20120529	8	836	15.04	0.0257067963193588	0.114444596138940
3	D	26	50	20120529	8	838	15.08	0.0261452025236945	0.114820776946531
3	D	26	50	20120529	8	840	15.12	0.0260375101609198	0.115286265340586
3	D	26	50	20120529	8	842	15.16	0.0258867549951708	0.116490609610303
3	D	26	50	20120529	8	844	15.2	0.0258402273689687	0.117176361766698
3	D	26	50	20120529	8	846	15.24	0.02547748159022	0.117158684097168
3	D	26	50	20120529	8	848	15.28	0.0256606929572255	0.117913096322016
3	D	26	50	20120529	8	850	15.32	0.0255682033902463	0.118514702771449
3	D	26	50	20120529	8	852	15.36	0.0257709309044124	0.119594666958356
3	D	26	50	20120529	8	854	15.4	0.0256825425567641	0.120367534670192
3	D	26	50	20120529	8	856	15.44	0.0258230446741859	0.120285015308828
3	D	26	50	20120529	8	858	15.48	0.0256529854933105	0.121005203565467
3	D	26	50	20120529	8	860	15.52	0.0258344998040411	0.122239317030671
3	D	26	50	20120529	8	862	15.56	0.0256171351795044	0.122979940673286
3	D	26	50	20120529	8	864	15.6	0.0256784413374332	0.122969546203603
3	D	26	50	20120529	8	866	15.64	0.0260438741219504	0.122980294226677
3	D	26	50	20120529	8	868	15.68	0.0256698853453809	0.123638539929283
3	D	26	50	20120529	8	870	15.72	0.0254773401688638	0.12364582312913
3	D	26	50	20120529	8	872	15.76	0.0254840576832851	0.123825781804942
3	D	26	50	20120529	8	874	15.8	0.0253253122109087	0.124756687882374
3	D	26	50	20120529	8	876	15.84	0.0252746126546976	0.125013862618691
3	D	26	50	20120529	8	878	15.88	0.0252213675140743	0.125209943329114
3	D	26	50	20120529	8	880	15.92	0.0251604856202141	0.12598924571266
3	D	26	50	20120529	8	882	15.96	0.0253767895845791	0.126786932872516
3	D	26	50	20120529	8	884	16	0.025249227521253	0.127116727475262
3	D	26	50	20120529	8	886	16.04	0.0254817242309072	0.127390519220937
3	D	26	50	20120529	8	888	16.08	0.0255452224198577	0.127727243470138
3	D	26	50	20120529	8	890	16.12	0.0254607231595059	0.128554204850736
3	D	26	50	20120529	8	892	16.16	0.0255701832892336	0.128860523508346
3	D	26	50	20120529	8	894	16.2	0.0257046042883372	0.129096626462584
3	D	26	50	20120529	8	896	16.24	0.0260319947280265	0.129288252400286
3	D	26	50	20120529	8	898	16.28	0.0262076400524733	0.129975277348887
3	D	26	50	20120529	8	900	16.32	0.0263182315530508	0.130150356987908
3	D	26	50	20120529	8	902	16.36	0.0266754618989063	0.130890556366454
3	D	26	50	20120529	8	904	16.4	0.0270150145752321	0.131180328725385
3	D	26	50	20120529	8	906	16.44	0.0273375259781312	0.132304557796793
3	D	26	50	20120529	8	908	16.48	0.027503625361032	0.132593835180977
3	D	26	50	20120529	8	910	16.52	0.0279254145560097	0.133225635089967
3	D	26	50	20120529	8	912	16.56	0.0283295260814579	0.133390037416593
3	D	26	50	20120529	8	914	16.6	0.0283032217091977	0.133827877935503
3	D	26	50	20120529	8	916	16.64	0.028845714031724	0.134760410358532
3	D	26	50	20120529	8	918	16.68	0.0290388956043442	0.135786280876678
3	D	26	50	20120529	8	920	16.72	0.0292153187462502	0.136134530966412
3	D	26	50	20120529	8	922	16.76	0.0295525379701981	0.136419565709908
3	D	26	50	20120529	8	924	16.8	0.0297672155889663	0.136709762332907
3	D	26	50	20120529	8	926	16.84	0.0297696904627005	0.137005686520834
3	D	26	50	20120529	8	928	16.88	0.0301153242573445	0.137173412249331
3	D	26	50	20120529	8	930	16.92	0.0299579929985305	0.137334986148832
3	D	26	50	20120529	8	932	16.96	0.0303939950398101	0.137408100990007
3	D	26	50	20120529	8	934	17	0.0302726555161585	0.137487014106787
3	D	26	50	20120529	8	936	17.04	0.0303580033046477	0.137257416534936
3	D	26	50	20120529	8	938	17.08	0.0304530384560392	0.137166624024232
3	D	26	50	20120529	8	940	17.12	0.0305836410785243	0.137108146293428
3	D	26	50	20120529	8	942	17.16	0.0304327444914191	0.137137420514169
3	D	26	50	20120529	8	944	17.2	0.0307333355841015	0.137019262971033
3	D	26	50	20120529	8	946	17.24	0.0308022784952672	0.137173765802722
3	D	26	50	20120529	8	948	17.28	0.0304835854689864	0.137247799882712
3	D	26	50	20120529	8	950	17.32	0.0306935961829988	0.137177796311375
3	D	26	50	20120529	8	952	17.36	0.0307990965147519	0.136793695907834
3	D	26	50	20120529	8	954	17.4	0.0308213703783592	0.136488579331752
3	D	26	50	20120529	8	956	17.44	0.030733618426814	0.137010494846946
3	D	26	50	20120529	8	958	17.48	0.0307697515833326	0.136722631676325
3	D	26	50	20120529	8	960	17.52	0.0308663423696427	0.136757562751315
3	D	26	50	20120529	8	962	17.56	0.0313305579714917	0.13669498380118
3	D	26	50	20120529	8	964	17.6	0.0313485891944119	0.13631349969273
3	D	26	50	20120529	8	966	17.64	0.0312491699809771	0.136896579944497
3	D	26	50	20120529	8	968	17.68	0.0313357905616725	0.136993807126910
3	D	26	50	20120529	8	970	17.72	0.0313126681699277	0.137364826054998
3	D	26	50	20120529	8	972	17.76	0.0314412201827474	0.137292842584674
3	D	26	50	20120529	8	974	17.8	0.0312317751541599	0.1372038885516
3	D	26	50	20120529	8	976	17.84	0.0313262446201265	0.137441759272792
3	D	26	50	20120529	8	978	17.88	0.0316551199840563	0.137507449492764
3	D	26	50	20120529	8	980	17.92	0.0311749944796306	0.137632607393034
3	D	26	50	20120529	8	982	17.96	0.0311921064637354	0.138497964671850
3	D	26	50	20120529	8	984	18	0.0312654334369444	0.139343876514183
3	D	26	50	20120529	8	986	18.04	0.0313739036171784	0.139666741470473
3	D	26	50	20120529	8	988	18.08	0.031551811683325	0.139467620200891
3	D	26	50	20120529	8	990	18.12	0.0314311792664545	0.140207678158081
3	D	26	50	20120529	8	992	18.16	0.0311901972754262	0.140771100841330
3	D	26	50	20120529	8	994	18.2	0.0312606251108323	0.141867399194882
3	D	26	50	20120529	8	996	18.24	0.0313229212182548	0.142408972278593
3	D	26	50	20120529	8	998	18.28	0.0314613727260112	0.142846105690722
3	D	26	50	20120529	8	1000	18.32	0.0311115670013582	0.143470268846476
3	D	26	50	20120529	8	1002	18.36	0.0312972532420978	0.14413311074316
3	D	26	50	20120529	8	1004	18.4	0.0313900963624676	0.144891624187339
3	D	26	50	20120529	8	1006	18.44	0.0313987230651981	0.145814964222212
3	D	26	50	20120529	8	1008	18.48	0.0314496347534435	0.145516565160551
3	D	26	50	20120529	8	1010	18.52	0.0315342754351515	0.145713352977756
3	D	26	50	20120529	8	1012	18.56	0.0316608475489839	0.146177922132995
3	D	26	50	20120529	8	1014	18.6	0.0312852324268176	0.146911333286442
3	D	26	50	20120529	8	1016	18.64	0.0315980564668146	0.147425824180433
3	D	26	50	20120529	8	1018	18.68	0.0315018899445732	0.148354962490912
3	D	26	50	20120529	8	1020	18.72	0.031296758267351	0.148790610978801
3	D	26	50	20120529	8	1022	18.76	0.0314753027296006	0.149071685924323
3	D	26	50	20120529	8	1024	18.8	0.0312553925206516	0.149971832856773
3	D	26	50	20120529	8	1026	18.84	0.0314555037397274	0.150884707711285
3	D	26	50	20120529	8	1028	18.88	0.0313805504209216	0.151712022645273
3	D	26	50	20120529	8	1030	18.92	0.0314434829244472	0.152063454715523
3	D	26	50	20120529	8	1032	18.96	0.0314038849447007	0.152202047644636
3	D	26	50	20120529	8	1034	19	0.031116799591539	0.153353217484407
3	D	26	50	20120529	8	1036	19.04	0.0312702417630565	0.153809301358273
3	D	26	50	20120529	8	1038	19.08	0.0312009452985002	0.154605503593889
3	D	26	50	20120529	8	1040	19.12	0.0313946925565453	0.155510600273808
3	D	26	50	20120529	8	1042	19.16	0.0315325783788767	0.155795564306626
3	D	26	50	20120529	8	1044	19.2	0.0311104356305083	0.156465194428409
3	D	26	50	20120529	8	1046	19.24	0.0312822625783366	0.157195635733375
3	D	26	50	20120529	8	1048	19.28	0.0309647716335839	0.157865265855159
3	D	26	50	20120529	8	1050	19.32	0.030976792448864	0.158438729454701
3	D	26	50	20120529	8	1052	19.36	0.0308056726078169	0.158674903119617
3	D	26	50	20120529	8	1054	19.4	0.0309343660419929	0.159417365239863
3	D	26	50	20120529	8	1056	19.44	0.0305603065547452	0.159975272490219
3	D	26	50	20120529	8	1058	19.48	0.0305093948664997	0.160557928477917
3	D	26	50	20120529	8	1060	19.52	0.0303446389864833	0.161487773895178
3	D	26	50	20120529	8	1062	19.56	0.0304047430628841	0.161587475951325
3	D	26	50	20120529	8	1064	19.6	0.0304514121104425	0.161993355243726
3	D	26	50	20120529	8	1066	19.64	0.0298906764329615	0.162230236015423
3	D	26	50	20120529	8	1068	19.68	0.0295505580712108	0.162376607119129
3	D	26	50	20120529	8	1070	19.72	0.0293440828911043	0.163015831649322
3	D	26	50	20120529	8	1072	19.76	0.0293850950844131	0.163305745429608
3	D	26	50	20120529	8	1074	19.8	0.0289530528411082	0.164423681250664
3	D	26	50	20120529	8	1076	19.84	0.0289700234038566	0.164454793949036
3	D	26	50	20120529	8	1078	19.88	0.0284764628705884	0.165150587021724
3	D	26	50	20120529	8	1080	19.92	0.0281914988377702	0.166183670029037
3	D	26	50	20120529	8	1082	19.96	0.0281504866444614	0.166510353361946
3	D	26	50	20120529	8	1084	20	0.0279496683186045	0.166938860071345
3	D	26	50	20120529	8	1086	20.04	0.0273457991274711	0.166961487488343
3	D	26	50	20120529	8	1088	20.08	0.0269264848062275	0.167725869918805
3	D	26	50	20120529	8	1090	20.12	0.0267709213143665	0.168113364434895
3	D	26	50	20120529	8	1092	20.16	0.0266337425988163	0.16893219408751
3	D	26	50	20120529	8	1094	20.2	0.0265234339409512	0.169130183986242
3	D	26	50	20120529	8	1096	20.24	0.0266719263650004	0.169752437953686
3	D	26	50	20120529	8	1098	20.28	0.0266196004631926	0.169909415659109
3	D	26	50	20120529	8	1100	20.32	0.0262123069572291	0.170152660391837
3	D	26	50	20120529	8	1102	20.36	0.0257258174917727	0.17129817337736
3	D	26	50	20120529	8	1104	20.4	0.0257958210631102	0.171946590295708
3	D	26	50	20120529	8	1106	20.44	0.025544798155789	0.172589350359806
3	D	26	50	20120529	8	1108	20.48	0.0254733803708892	0.172554702127528
3	D	26	50	20120529	8	1110	20.52	0.0252174077160996	0.173045434233672
3	D	26	50	20120529	8	1112	20.56	0.0246227309131218	0.174101144657983
3	D	26	50	20120529	8	1114	20.6	0.0248596116848192	0.174633596064217
3	D	26	50	20120529	8	1116	20.64	0.0247415248523611	0.174317519333026
3	D	26	50	20120529	8	1118	20.68	0.0245378780993794	0.174690871713493
3	D	26	50	20120529	8	1120	20.72	0.0243455450548966	0.175245243429943
3	D	26	50	20120529	8	1122	20.76	0.0242925120463076	0.175241707896037
3	D	26	50	20120529	8	1124	20.8	0.0238102652215384	0.175743753710680
3	D	26	50	20120529	8	1126	20.84	0.023369030590078	0.176757744834901
3	D	26	50	20120529	8	1128	20.88	0.0232488224372763	0.177536976507769
3	D	26	50	20120529	8	1130	20.92	0.02288749087209	0.177563139458672
3	D	26	50	20120529	8	1132	20.96	0.0229638584044581	0.177823354754149
3	D	26	50	20120529	8	1134	21	0.0225417156560897	0.178012152264726
3	D	26	50	20120529	8	1136	21.04	0.0220071429295127	0.179300500820048
3	D	26	50	20120529	8	1138	21.08	0.0217066225475084	0.179899420263713
3	D	26	50	20120529	8	1140	21.12	0.0213530691569152	0.18090492610656
3	D	26	50	20120529	8	1142	21.16	0.0212328610041134	0.181015234764425
3	D	26	50	20120529	8	1144	21.2	0.02090900609833	0.181225952585219
3	D	26	50	20120529	8	1146	21.24	0.0202938231986977	0.182047610664958
3	D	26	50	20120529	8	1148	21.28	0.0204020105362192	0.182452782850577
3	D	26	50	20120529	8	1150	21.32	0.0202521038986077	0.182584304711878
3	D	26	50	20120529	8	1152	21.36	0.0200378505439082	0.182780173290267
3	D	26	50	20120529	8	1154	21.4	0.020078862737217	0.182749060591895
3	D	26	50	20120529	8	1156	21.44	0.0197903631704929	0.182867854531134
3	D	26	50	20120529	8	1158	21.48	0.0196298499311635	0.183316867337187
3	D	26	50	20120529	8	1160	21.52	0.0190832563893063	0.18355657653601
3	D	26	50	20120529	8	1162	21.56	0.0191553812809874	0.184266511744321
3	D	26	50	20120529	8	1164	21.6	0.0189008228397602	0.184293381802006
3	D	26	50	20120529	8	1166	21.64	0.0192444767354169	0.183992154313221
3	D	26	50	20120529	8	1168	21.68	0.0192607401913842	0.184046601535372
3	D	26	50	20120529	8	1170	21.72	0.0194177178968076	0.183861339558701
3	D	26	50	20120529	8	1172	21.76	0.0190457797299035	0.184137111203364
3	D	26	50	20120529	8	1174	21.8	0.0192508406964476	0.184200750813671
3	D	26	50	20120529	8	1176	21.84	0.0194870143613639	0.184309645257973
3	D	26	50	20120529	8	1178	21.88	0.0193696346356869	0.184435510265025
3	D	26	50	20120529	8	1180	21.92	0.0195061062444559	0.184092563476149
3	D	26	50	20120529	8	1182	21.96	0.0192034645421081	0.184054379709965
3	D	26	50	20120529	8	1184	22	0.0194474163816174	0.183957506080942
3	D	26	50	20120529	8	1186	22.04	0.019426910284963	0.184071350272713
3	D	26	50	20120529	8	1188	22.08	0.0193540782865008	0.184275704132476
3	D	26	50	20120529	8	1190	22.12	0.0194035757611838	0.184032459399748
3	D	26	50	20120529	8	1192	22.16	0.0197776352484315	0.18425378382226
3	D	26	50	20120529	8	1194	22.2	0.0197005606092822	0.184210650308607
3	D	26	50	20120529	8	1196	22.24	0.0197366230551227	0.184236813259511
3	D	26	50	20120529	8	1198	22.28	0.0198794586249224	0.184272168598570
3	D	26	50	20120529	8	1200	22.32	0.0199529977301658	0.184241055900198
3	D	26	50	20120529	8	1202	22.36	0.02000320231163	0.184257319356166
3	D	26	50	20120529	8	1204	22.4	0.0200845195914665	0.184518241758423
3	D	26	50	20120529	8	1206	22.44	0.0201361383864931	0.184352071664845
3	D	26	50	20120529	8	1208	22.48	0.0198030910925542	0.18441500416837
3	D	26	50	20120529	8	1210	22.52	0.0199303703131678	0.184389548324247
3	D	26	50	20120529	8	1212	22.56	0.0202061419578306	0.184383891469998
3	D	26	50	20120529	8	1214	22.6	0.0199339058470737	0.184578345834824
3	D	26	50	20120529	8	1216	22.64	0.0198964291876709	0.184758658064027
3	D	26	50	20120529	8	1218	22.68	0.0198738017706729	0.184639864124787
3	D	26	50	20120529	8	1220	22.72	0.0200435073981577	0.18478411390815
3	D	26	50	20120529	8	1222	22.76	0.0198200616553027	0.184744515928403
3	D	26	50	20120529	8	1224	22.8	0.0200187586608161	0.184739566180935
3	D	26	50	20120529	8	1226	22.84	0.0198016768789919	0.184926949477949
3	D	26	50	20120529	8	1228	22.88	0.0199508764098222	0.184938970293229
3	D	26	50	20120529	8	1230	22.92	0.0198016768789919	0.185006145437442
3	D	26	50	20120529	8	1232	22.96	0.0198794586249224	0.184911393128763
3	D	26	50	20120529	8	1234	23	0.0199791606810697	0.184964426137352
3	D	26	50	20120529	8	1236	23.04	0.0196553057752862	0.184837146916739
3	D	26	50	20120529	8	1238	23.08	0.0200138089133478	0.184579052941605
3	D	26	50	20120529	8	1240	23.12	0.0200922977660595	0.184767850452182
3	D	26	50	20120529	8	1242	23.16	0.0199706753996954	0.184606630106072
3	D	26	50	20120529	8	1244	23.2	0.0199628972251024	0.184716231657156
3	D	26	50	20120529	8	1246	23.24	0.0202704886749185	0.184651884940068
3	D	26	50	20120529	8	1248	23.28	0.0200944190864031	0.184830782955708
3	D	26	50	20120529	8	1250	23.32	0.0201821003272702	0.184499856982113
3	D	26	50	20120529	8	1252	23.36	0.020529996863614	0.184481472205802
3	D	26	50	20120529	8	1254	23.4	0.0205688877365793	0.184818762140428
3	D	26	50	20120529	8	1256	23.44	0.0203122079750085	0.184871795149017
3	D	26	50	20120529	8	1258	23.48	0.0205992933281703	0.184612994067102
3	D	26	50	20120529	8	1260	23.52	0.0204437298363092	0.184567739233106
3	D	26	50	20120529	8	1262	23.56	0.020696874063974	0.184610165639978
3	D	26	50	20120529	8	1264	23.6	0.0205589882416427	0.184537333641515
3	D	26	50	20120529	8	1266	23.64	0.0204960557381171	0.184403690459871
3	D	26	50	20120529	8	1268	23.68	0.0205787872315159	0.184630671736632
3	D	26	50	20120529	8	1270	23.72	0.0209747670289803	0.184767850452182
3	D	26	50	20120529	8	1272	23.76	0.0207025309182235	0.184829368742145
3	D	26	50	20120529	8	1274	23.8	0.0208800147203014	0.184897958099921
3	D	26	50	20120529	8	1276	23.84	0.0208531446626163	0.184731080899561
3	D	26	50	20120529	8	1278	23.88	0.0208262746049312	0.184562789485638
3	D	26	50	20120529	8	1280	23.92	0.0207902121590907	0.184850581945581
3	D	26	50	20120529	8	1282	23.96	0.0209655746408249	0.184740273287716
3	D	26	50	20120529	8	1284	24	0.0209408259034834	0.184842803770988
3	D	26	50	20120529	8	1286	24.04	0.0209217340203913	0.184767143345401
3	D	26	50	20120529	8	1288	24.08	0.0209054705644241	0.185036551029033
3	D	26	50	20120529	8	1290	24.12	0.0209464827577329	0.185134131764837
3	D	26	50	20120529	8	1292	24.16	0.0208213248574629	0.184977861166195
3	D	26	50	20120529	8	1294	24.2	0.020973352815418	0.184866845401548
3	D	26	50	20120529	8	1296	24.24	0.0208573873033034	0.185193528734457
3	D	26	50	20120529	8	1298	24.28	0.020727279655565	0.185136960191962
3	D	26	50	20120529	8	1300	24.32	0.0207216228013155	0.185090291144403
3	D	26	50	20120529	8	1302	24.36	0.0211494224039334	0.184990589088256
3	D	26	50	20120529	8	1304	24.4	0.0209981015527595	0.18502877285444
3	D	26	50	20120529	8	1306	24.44	0.0212017483057412	0.184938263186448
3	D	26	50	20120529	8	1308	24.48	0.0212547813143302	0.18509453378509
3	D	26	50	20120529	8	1310	24.52	0.0214704488825921	0.185310201353352
3	D	26	50	20120529	8	1312	24.56	0.0212950864008579	0.185332828770350
3	D	26	50	20120529	8	1314	24.6	0.0213325630602607	0.184875330682923
3	D	26	50	20120529	8	1316	24.64	0.0215998494235493	0.185363234361941
3	D	26	50	20120529	8	1318	24.68	0.0217257144306005	0.185558395833549
3	D	26	50	20120529	8	1320	24.72	0.0217801616527518	0.185218277471798
3	D	26	50	20120529	8	1322	24.76	0.0214053950587229	0.185342728265287
3	D	26	50	20120529	8	1324	24.8	0.0215362098132425	0.185593751172608
3	D	26	50	20120529	8	1326	24.84	0.0215885357150503	0.185412731836624
3	D	26	50	20120529	8	1328	24.88	0.0217440992069113	0.185716787752535
3	D	26	50	20120529	8	1330	24.92	0.0215043900080891	0.185677896879569
3	D	26	50	20120529	8	1332	24.96	0.0216938946254471	0.185286159722792
3	D	26	50	20120529	8	1334	25	0.021519239250494	0.185416974477311
3	D	26	50	20120529	8	1336	25.04	0.0217476347408172	0.185447380068902
3	D	26	50	20120529	8	1338	25.08	0.0215765148997701	0.185641127326948
3	D	26	50	20120529	8	1340	25.12	0.0218600647190259	0.185366062789066
3	D	26	50	20120529	8	1342	25.16	0.0216882377711976	0.185291816577041
3	D	26	50	20120529	8	1344	25.2	0.0214718630961545	0.185216863258236
3	D	26	50	20120529	8	1346	25.24	0.0216797524898234	0.185537889736894
3	D	26	50	20120529	8	1348	25.28	0.0215043900080891	0.185478492767275
3	D	26	50	20120529	8	1350	25.32	0.0217094509746332	0.185378083604346
3	D	26	50	20120529	8	1352	25.36	0.0214527712130625	0.185302423178759
3	D	26	50	20120529	8	1354	25.4	0.0213657970789765	0.185844774079929
3	D	26	50	20120529	8	1356	25.44	0.0216076275981423	0.185677896879569
3	D	26	50	20120529	8	1358	25.48	0.021519239250494	0.185723858820346
3	D	26	50	20120529	8	1360	25.52	0.021401859524817	0.185634763365917
3	D	26	50	20120529	8	1362	25.56	0.0217243002170381	0.185897807088518
3	D	26	50	20120529	8	1364	25.6	0.0216592463931689	0.186088725919439
3	D	26	50	20120529	8	1366	25.64	0.0215461093081791	0.186456421445656
3	D	26	50	20120529	8	1368	25.68	0.0215659082980523	0.186846744388871
3	D	26	50	20120529	8	1370	25.72	0.0215390382403672	0.187088574908036
3	D	26	50	20120529	8	1372	25.76	0.0217879398273449	0.187787196407849
3	D	26	50	20120529	8	1374	25.8	0.021845215476621	0.188033976674483
3	D	26	50	20120529	8	1376	25.84	0.0221188658009402	0.18838399453117
3	D	26	50	20120529	8	1378	25.88	0.0221832125180281	0.189582540525281
3	D	26	50	20120529	8	1380	25.92	0.0221520998196559	0.189800329413887
3	D	26	50	20120529	8	1382	25.96	0.0221733130230915	0.190257120394533
3	D	26	50	20120529	8	1384	26	0.0226442461393618	0.190494708273012
3	D	26	50	20120529	8	1386	26.04	0.0223012993504863	0.191087970862428
3	D	26	50	20120529	8	1388	26.08	0.0226060623731777	0.19157799586179
3	D	26	50	20120529	8	1390	26.12	0.0229617370841146	0.192475314367116
3	D	26	50	20120529	8	1392	26.16	0.0232459940101515	0.192438544814494
3	D	26	50	20120529	8	1394	26.2	0.0232629645729	0.192800583486461
3	D	26	50	20120529	8	1396	26.24	0.0232657930000248	0.193083426198936
3	D	26	50	20120529	8	1398	26.28	0.0235196443344707	0.193129388139713
3	D	26	50	20120529	8	1400	26.32	0.0236525804093338	0.193048777966658
3	D	26	50	20120529	8	1402	26.36	0.0240414891389864	0.193719115195223
3	D	26	50	20120529	8	1404	26.4	0.0245506060214407	0.19416459246737
3	D	26	50	20120529	8	1406	26.44	0.0246587933589622	0.194405715879755
3	D	26	50	20120529	8	1408	26.48	0.024938100537531	0.194870285034994
3	D	26	50	20120529	8	1410	26.52	0.024832034520353	0.19474866266863
3	D	26	50	20120529	8	1412	26.56	0.0252117508618501	0.195193432833997
3	D	26	50	20120529	8	1414	26.6	0.0255009575353554	0.195793766491224
3	D	26	50	20120529	8	1416	26.64	0.0254521671674536	0.195794473598005
3	D	26	50	20120529	8	1418	26.68	0.025385699130022	0.196099943727478
3	D	26	50	20120529	8	1420	26.72	0.0252916539281242	0.196126106678382
3	D	26	50	20120529	8	1422	26.76	0.0254620666623902	0.196279548849899
3	D	26	50	20120529	8	1424	26.8	0.0255299489133841	0.196402585429826
3	D	26	50	20120529	8	1426	26.84	0.0257739007528934	0.196817657110382
3	D	26	50	20120529	8	1428	26.88	0.0258311764021695	0.19726949834356
3	D	26	50	20120529	8	1430	26.92	0.0256741986967462	0.197601838530718
3	D	26	50	20120529	8	1432	26.96	0.0260751282416789	0.197864175146538
3	D	26	50	20120529	8	1434	27	0.0259634053702514	0.198634921538032
3	D	26	50	20120529	8	1436	27.04	0.0263381719642803	0.19887250941651
3	D	26	50	20120529	8	1438	27.08	0.0267680928872417	0.199654569516503
3	D	26	50	20120529	8	1440	27.12	0.0267928416245833	0.199812254328707
3	D	26	50	20120529	8	1442	27.16	0.0267935487313644	0.200005294479971
3	D	26	50	20120529	8	1444	27.2	0.0269696183198799	0.200281773231415
3	D	26	50	20120529	8	1446	27.24	0.0270749772302767	0.200421073267309
3	D	26	50	20120529	8	1448	27.28	0.027152051869426	0.201062419117845
3	D	26	50	20120529	8	1450	27.32	0.0273344854189721	0.201198183619833
3	D	26	50	20120529	8	1452	27.36	0.0271958924898596	0.201432943071187
3	D	26	50	20120529	8	1454	27.4	0.0270643706285589	0.201588506563048
3	D	26	50	20120529	8	1456	27.44	0.0273387280596593	0.201796395956717
3	D	26	50	20120529	8	1458	27.48	0.0272319549357001	0.202604619007613
3	D	26	50	20120529	8	1460	27.52	0.0273861042139988	0.203120806957879
3	D	26	50	20120529	8	1462	27.56	0.0275798514720438	0.203689320809953
3	D	26	50	20120529	8	1464	27.6	0.0275409605990786	0.204334909301176
3	D	26	50	20120529	8	1466	27.64	0.0279178485134511	0.204399256018264
3	D	26	50	20120529	8	1468	27.68	0.0280281571713162	0.204906958687156
3	D	26	50	20120529	8	1470	27.72	0.0278839073879541	0.205218085670878
3	D	26	50	20120529	8	1472	27.76	0.0283152425244779	0.205995903130184
3	D	26	50	20120529	8	1474	27.8	0.0285910141691407	0.206526233216073
3	D	26	50	20120529	8	1476	27.84	0.0283527191838808	0.206836653093014
3	D	26	50	20120529	8	1478	27.88	0.0285839431013288	0.206906656664352
3	D	26	50	20120529	8	1480	27.92	0.028717586282973	0.207014844001873
3	D	26	50	20120529	8	1482	27.96	0.0289990147818853	0.207443350711272
3	D	26	50	20120529	8	1484	28	0.0295533864983355	0.207869028993547
3	D	26	50	20120529	8	1486	28.04	0.0295491438576484	0.208205611821392
3	D	26	50	20120529	8	1488	28.08	0.0297252134461639	0.209097273472468
3	D	26	50	20120529	8	1490	28.12	0.0300059348382949	0.209703263983945
3	D	26	50	20120529	8	1492	28.16	0.0299394668008634	0.209604269034579
3	D	26	50	20120529	8	1494	28.2	0.0297082428834154	0.210084394539004
3	D	26	50	20120529	8	1496	28.24	0.0296608667290759	0.210216623507086
3	D	26	50	20120529	8	1498	28.28	0.0296354108849532	0.210858676464403
3	D	26	50	20120529	8	1500	28.32	0.0301190719232848	0.211547398469279
3	D	26	50	20120529	8	1502	28.36	0.03007452419607	0.212065707739889
3	D	26	50	20120529	8	1504	28.4	0.0305051522258126	0.212753722637983
3	D	26	50	20120529	8	1506	28.44	0.0310079051472363	0.21255502563247
3	D	26	50	20120529	8	1508	28.48	0.0310955863881034	0.213140510047292
3	D	26	50	20120529	8	1510	28.52	0.0308063797145981	0.212994138943587
3	D	26	50	20120529	8	1512	28.56	0.0309619432064591	0.213706902579023
3	D	26	50	20120529	8	1514	28.6	0.031002955399768	0.21440269565171
3	D	26	50	20120529	8	1516	28.64	0.0310425533795144	0.215030606473404
3	D	26	50	20120529	8	1518	28.68	0.0310269970303283	0.215691044207032
3	D	26	50	20120529	8	1520	28.72	0.0313402453343939	0.21614854229446
3	D	26	50	20120529	8	1522	28.76	0.0313543874700177	0.216592605353045
3	D	26	50	20120529	8	1524	28.8	0.0311783178815022	0.216722005894002
3	D	26	50	20120529	8	1526	28.84	0.0307703172687576	0.21709606538125
3	D	26	50	20120529	8	1528	28.88	0.030457068964692	0.217782666065782
3	D	26	50	20120529	8	1530	28.92	0.0302795851626141	0.218268448424457
3	D	26	50	20120529	8	1532	28.96	0.0302463511438984	0.219031416641358
3	D	26	50	20120529	8	1534	29	0.030264028813428	0.219404061915043
3	D	26	50	20120529	8	1536	29.04	0.0301650338640619	0.219480429447411
3	D	26	50	20120529	8	1538	29.08	0.0299995708772643	0.219522855854282
3	D	26	50	20120529	8	1540	29.12	0.0300469470316038	0.219744180276794
3	D	26	50	20120529	8	1542	29.16	0.0297987525514073	0.220433609388451
3	D	26	50	20120529	8	1544	29.2	0.0296453103798898	0.221214962381662
3	D	26	50	20120529	8	1546	29.24	0.0298984546075546	0.221813174718545
3	D	26	50	20120529	8	1548	29.28	0.0296191474289859	0.222238145894039
3	D	26	50	20120529	8	1550	29.32	0.0295371230423683	0.222041570208869
3	D	26	50	20120529	8	1552	29.36	0.0297110713105402	0.22247714798608
3	D	26	50	20120529	8	1554	29.4	0.0300009850908266	0.222716150078121
3	D	26	50	20120529	8	1556	29.44	0.0296156118950799	0.223053440012747
3	D	26	50	20120529	8	1558	29.48	0.0296856154664174	0.223952172731635
3	D	26	50	20120529	8	1560	29.52	0.0294169148895665	0.225060916164535
3	D	26	50	20120529	8	1562	29.56	0.0293525681724785	0.225084250688314
3	D	26	50	20120529	8	1564	29.6	0.0292500376892065	0.225766608732159
3	D	26	50	20120529	8	1566	29.64	0.0292387239807075	0.226497757143906
3	D	26	50	20120529	8	1568	29.68	0.0286779883032266	0.227001924278892
3	D	26	50	20120529	8	1570	29.72	0.0279892662983509	0.227843381348504
3	D	26	50	20120529	8	1572	29.76	0.0277863266521504	0.228851008511695
3	D	26	50	20120529	8	1574	29.8	0.0276512692569437	0.229239210134567
3	D	26	50	20120529	8	1576	29.84	0.0274334803683383	0.229976015400563
3	D	26	50	20120529	8	1578	29.88	0.0268239543229555	0.230770803422617
3	D	26	50	20120529	8	1580	29.92	0.0266726334717816	0.231411442166372
3	D	26	50	20120529	8	1582	29.96	0.0265333334358878	0.232116427627215
3	D	26	50	20120529	8	1584	30	0.0262257419860716	0.232250070808859
3	D	26	50	20120529	8	1586	30.04	0.0264795933205176	0.232966369978201
3	D	26	50	20120529	8	1588	30.08	0.0262808963150042	0.233098598946283
3	D	26	50	20120529	8	1590	30.12	0.0263035237320022	0.233174966478651
3	D	26	50	20120529	8	1592	30.16	0.0259563343024396	0.233403361968974
3	D	26	50	20120529	8	1594	30.2	0.0258573393530735	0.23306112228688
