# Supplementary material for: How Do Ants Make Sense of Gravity? A Boltzmann Walker Analysis of Lasius niger Trajectories on Various Inclines
Source: PLoS One. 2013 Oct 29;8(10):e76531. doi: 10.1371/journal.pone.0076531 (PMC3812222; doi:10.1371/journal.pone.0076531)
Supplement: Dataset S3 — Trajectories for . (ZIP) [file pone.0076531.s007.zip › Incline3/3-D-26-50-20120529-09.txt]

Pente	Colonie	Temperature	Humidite	Date	Indiv	Frame	Time	X	Y
3	D	26	50	20120529	9	22	0	0	0
3	D	26	50	20120529	9	24	0.04	-9.67746340731898e-05	1.59806132540158e-06
3	D	26	50	20120529	9	26	0.08	0.00065836591075936	0.0022955019569693
3	D	26	50	20120529	9	28	0.12	0.000583101464969859	0.0028353355579983
3	D	26	50	20120529	9	30	0.16	-0.000118595949340610	0.0020082681113835
3	D	26	50	20120529	9	32	0.2	-0.0012245887368623	0.0025422115129253
3	D	26	50	20120529	9	34	0.24	-0.00174083325567098	0.0020388080532629
3	D	26	50	20120529	9	36	0.28	-0.00246974720998932	0.0023612770297553
3	D	26	50	20120529	9	38	0.32	-0.00390386582825281	0.0020707622087048
3	D	26	50	20120529	9	40	0.36	-0.0063195476537526	0.0020114288786954
3	D	26	50	20120529	9	42	0.4	-0.00798520838751563	0.00111976722761920
3	D	26	50	20120529	9	44	0.44	-0.00927985726425789	0.000810542361138502
3	D	26	50	20120529	9	46	0.48	-0.0109733143655894	-0.0004406901592389
3	D	26	50	20120529	9	48	0.52	-0.0122361010107714	-0.001279212735709
3	D	26	50	20120529	9	50	0.56	-0.0134416190777451	-0.0020628708970268
3	D	26	50	20120529	9	52	0.6	-0.0144665067174647	-0.0024983143239493
3	D	26	50	20120529	9	54	0.64	-0.0156112772408666	-0.0025322200941072
3	D	26	50	20120529	9	56	0.68	-0.0154058132234572	-0.0028797135795857
3	D	26	50	20120529	9	58	0.72	-0.0163350293156823	-0.0026670936415507
3	D	26	50	20120529	9	60	0.76	-0.0171714659271479	-0.0020795586170628
3	D	26	50	20120529	9	62	0.8	-0.0173622504077798	-0.0022248054209863
3	D	26	50	20120529	9	64	0.84	-0.0172460939768343	-0.0020642426841823
3	D	26	50	20120529	9	66	0.88	-0.0166733162708698	-0.0026456046664704
3	D	26	50	20120529	9	68	0.92	-0.0163705614314369	-0.0035189098255071
3	D	26	50	20120529	9	70	0.96	-0.0160174181627767	-0.0039372200551214
3	D	26	50	20120529	9	72	1	-0.0156027566041533	-0.00431140682158971
3	D	26	50	20120529	9	74	1.04	-0.0152534953517218	-0.0044217649769295
3	D	26	50	20120529	9	76	1.08	-0.0146462674033779	-0.00501774992745258
3	D	26	50	20120529	9	78	1.12	-0.0141106410876969	-0.00620718131515428
3	D	26	50	20120529	9	80	1.16	-0.0139720637149335	-0.00648673032424213
3	D	26	50	20120529	9	82	1.2	-0.0136135945179974	-0.00660834420532485
3	D	26	50	20120529	9	84	1.24	-0.0130727002567966	-0.00721239724422127
3	D	26	50	20120529	9	86	1.28	-0.0130574260432162	-0.0074178817677273
3	D	26	50	20120529	9	88	1.32	-0.0128104187953053	-0.00756727858134961
3	D	26	50	20120529	9	90	1.36	-0.0119872489212684	-0.00799754032977956
3	D	26	50	20120529	9	92	1.4	-0.0108085372723695	-0.00933051439406213
3	D	26	50	20120529	9	94	1.44	-0.0102901077936069	-0.00995991721106409
3	D	26	50	20120529	9	96	1.48	-0.0098001337059329	-0.0105279587158082
3	D	26	50	20120529	9	98	1.52	-0.00983146348608693	-0.0116074611619863
3	D	26	50	20120529	9	100	1.56	-0.00962721286391407	-0.0131013981855111
3	D	26	50	20120529	9	102	1.6	-0.0101485167317421	-0.0144858673011336
3	D	26	50	20120529	9	104	1.64	-0.0103551262621370	-0.0145137343793801
3	D	26	50	20120529	9	106	1.68	-0.00994002629730928	-0.0148032663220048
3	D	26	50	20120529	9	108	1.72	-0.00960552943446898	-0.0145244046207082
3	D	26	50	20120529	9	110	1.76	-0.00954458390099852	-0.0140393505820177
3	D	26	50	20120529	9	112	1.8	-0.00912880299234048	-0.0136547955088169
3	D	26	50	20120529	9	114	1.84	-0.00842138225574309	-0.0137223341059151
3	D	26	50	20120529	9	116	1.88	-0.00816728060549658	-0.0129620444095020
3	D	26	50	20120529	9	118	1.92	-0.00726981290064002	-0.0125596674169881
3	D	26	50	20120529	9	120	1.96	-0.00672119632628184	-0.0127163064182633
3	D	26	50	20120529	9	122	2	-0.00538390820352725	-0.0126208123545709
3	D	26	50	20120529	9	124	2.04	-0.00491526682033484	-0.0123459309573456
3	D	26	50	20120529	9	126	2.08	-0.0041155948117435	-0.0121246821952598
3	D	26	50	20120529	9	128	2.12	-0.00305742365583346	-0.0116688387377001
3	D	26	50	20120529	9	130	2.16	-0.0024352333279996	-0.0118527784246902
3	D	26	50	20120529	9	132	2.2	-0.00255747794833113	-0.0115038777967171
3	D	26	50	20120529	9	134	2.24	-0.00238923603188342	-0.0116796291871810
3	D	26	50	20120529	9	136	2.28	-0.00226481352266583	-0.0113962490735527
3	D	26	50	20120529	9	138	2.32	-0.00164637086077226	-0.0108711303646401
3	D	26	50	20120529	9	140	2.36	-0.00170433947469394	-0.0102931837081051
3	D	26	50	20120529	9	142	2.4	-0.00096252789268675	-0.00981335518852756
3	D	26	50	20120529	9	144	2.44	-0.00081216163566743	-0.00968097772802162
3	D	26	50	20120529	9	146	2.48	-0.00019298358272143	-0.00930371504705516
3	D	26	50	20120529	9	148	2.52	-0.000103138595103870	-0.00891753574957794
3	D	26	50	20120529	9	150	2.56	-4.69377481351696e-05	-0.00796469521979345
3	D	26	50	20120529	9	152	2.6	-4.82176114091097e-05	-0.00828058103215291
3	D	26	50	20120529	9	154	2.64	-0.000105514473888660	-0.00822237907299345
3	D	26	50	20120529	9	156	2.68	-0.000166575972871240	-0.00740399206922445
3	D	26	50	20120529	9	158	2.72	-0.00015383178735392	-0.00721351376582876
3	D	26	50	20120529	9	160	2.76	-0.00014113568509771	-0.00702312880052819
3	D	26	50	20120529	9	162	2.8	-0.00027773386598055	-0.0068252951723946
3	D	26	50	20120529	9	164	2.84	8.06255172724202e-05	-0.00614222768831601
3	D	26	50	20120529	9	166	2.88	-0.00061216921053088	-0.00594794324124923
3	D	26	50	20120529	9	168	2.92	-0.00039745977195749	-0.00538653227679227
3	D	26	50	20120529	9	170	2.96	-0.00066168224156313	-0.00531747127879412
3	D	26	50	20120529	9	172	3	-0.00067841945907381	-0.00482881099551953
3	D	26	50	20120529	9	174	3.04	-0.00083874885064005	-0.00497225467715104
3	D	26	50	20120529	9	176	3.08	-0.00178275054565971	-0.00428026583894626
3	D	26	50	20120529	9	178	3.12	-0.00222969152884429	-0.00482242582128542
3	D	26	50	20120529	9	180	3.16	-0.00287416986242115	-0.0040276165860283
3	D	26	50	20120529	9	182	3.2	-0.00357117208770454	-0.0038103156011019
3	D	26	50	20120529	9	184	3.24	-0.00416542462661372	-0.0033839302120464
3	D	26	50	20120529	9	186	3.28	-0.00555745624926099	-0.0024997426796473
3	D	26	50	20120529	9	188	3.32	-0.00604911466528781	-0.0026580568168871
3	D	26	50	20120529	9	190	3.36	-0.00653761231400272	-0.0021255064157043
3	D	26	50	20120529	9	192	3.4	-0.0079477670834518	-0.0018222283172534
3	D	26	50	20120529	9	194	3.44	-0.00869865791652942	-0.002141868866621
3	D	26	50	20120529	9	196	3.48	-0.00971993224059715	-0.0020412334295225
3	D	26	50	20120529	9	198	3.52	-0.0114033625677714	-0.002603715660753
3	D	26	50	20120529	9	200	3.56	-0.0123744888789174	-0.0030658665108009
3	D	26	50	20120529	9	202	3.6	-0.0129110485755496	-0.0032333164676536
3	D	26	50	20120529	9	204	3.64	-0.0128588499529624	-0.00436212759100422
3	D	26	50	20120529	9	206	3.68	-0.0127928556770742	-0.00436104571762901
3	D	26	50	20120529	9	208	3.72	-0.0125303069292197	-0.00499563162733706
3	D	26	50	20120529	9	210	3.76	-0.0123639954142846	-0.0061904440976436
3	D	26	50	20120529	9	212	3.8	-0.0118433385491613	-0.00680476432700285
3	D	26	50	20120529	9	214	3.84	-0.0114382865716942	-0.0076704539460061
3	D	26	50	20120529	9	216	3.88	-0.0107010782548326	-0.00825868900620738
3	D	26	50	20120529	9	218	3.92	-0.0103530615103360	-0.00844839868453192
3	D	26	50	20120529	9	220	3.96	-0.0100572221752231	-0.00984760744100823
3	D	26	50	20120529	9	222	4	-0.00983946581352962	-0.0107166176334559
3	D	26	50	20120529	9	224	4.04	-0.0100386203171305	-0.0111707689844883
3	D	26	50	20120529	9	226	4.08	-0.0101114183744672	-0.0126391271273104
3	D	26	50	20120529	9	228	4.12	-0.0102905108444722	-0.0131002420659239
3	D	26	50	20120529	9	230	4.16	-0.0106228722448333	-0.0139214688105261
3	D	26	50	20120529	9	232	4.2	-0.0106638066563962	-0.0151030230286854
3	D	26	50	20120529	9	234	4.24	-0.0106659534325839	-0.0156115063434638
3	D	26	50	20120529	9	236	4.28	-0.0102024640293992	-0.0160394848440973
3	D	26	50	20120529	9	238	4.32	-0.0097446999991111	-0.0160575557357079
3	D	26	50	20120529	9	240	4.36	-0.00949282439172244	-0.0157633893445287
3	D	26	50	20120529	9	242	4.4	-0.00910560918281078	-0.0159611706467605
3	D	26	50	20120529	9	244	4.44	-0.0090677301796494	-0.0150566035898208
3	D	26	50	20120529	9	246	4.48	-0.00906777748509306	-0.0153644588611770
3	D	26	50	20120529	9	248	4.52	-0.00900749599560081	-0.0147670320492164
3	D	26	50	20120529	9	250	4.56	-0.00862582167542652	-0.0150489618868365
3	D	26	50	20120529	9	252	4.6	-0.00806281477096442	-0.0149247020121786
3	D	26	50	20120529	9	254	4.64	-0.00806786846312956	-0.0156680091250280
3	D	26	50	20120529	9	256	4.68	-0.00755667410095212	-0.015512219358997
3	D	26	50	20120529	9	258	4.72	-0.00576051115386686	-0.0164446966276969
3	D	26	50	20120529	9	260	4.76	-0.00526659070324703	-0.0160526985485173
3	D	26	50	20120529	9	262	4.8	-0.00482082139599887	-0.0163903611284170
3	D	26	50	20120529	9	264	4.84	-0.00398985071995188	-0.0168474561649794
3	D	26	50	20120529	9	266	4.88	-0.00408741448519287	-0.0172658484189803
3	D	26	50	20120529	9	268	4.92	-0.00352315755736299	-0.0181221972988255
3	D	26	50	20120529	9	270	4.96	-0.00327192732633352	-0.0179862113309938
3	D	26	50	20120529	9	272	5	-0.00333715227004373	-0.0177530089287720
3	D	26	50	20120529	9	274	5.04	-0.0026364943027016	-0.0181215954095333
3	D	26	50	20120529	9	276	5.08	-0.00183855541283096	-0.0184500776220929
3	D	26	50	20120529	9	278	5.12	-0.00134662122515948	-0.0184475037534093
3	D	26	50	20120529	9	280	5.16	-0.00107039703215676	-0.0185339122020703
3	D	26	50	20120529	9	282	5.2	-0.00013481697890103	-0.0191851221922041
3	D	26	50	20120529	9	284	5.24	0.00072552691283645	-0.0194910095146776
3	D	26	50	20120529	9	286	5.28	0.00105304463174644	-0.0197731026939641
3	D	26	50	20120529	9	288	5.32	0.000894582002082531	-0.0199523542629949
3	D	26	50	20120529	9	290	5.36	0.00082323492786081	-0.020025115550779
3	D	26	50	20120529	9	292	5.4	0.00174440414491596	-0.0196932491251647
3	D	26	50	20120529	9	294	5.44	0.00169405814209548	-0.0193398371559277
3	D	26	50	20120529	9	296	5.48	0.0019743411280222	-0.0197294671344971
3	D	26	50	20120529	9	298	5.52	0.00191234907651558	-0.0189163438336073
3	D	26	50	20120529	9	300	5.56	0.00231291092592215	-0.0190775076111753
3	D	26	50	20120529	9	302	5.6	0.00261666278591645	-0.0182794881111316
3	D	26	50	20120529	9	304	5.64	0.00274901196215115	-0.0177996666626218
3	D	26	50	20120529	9	306	5.68	0.00324183003329905	-0.0176823222922839
3	D	26	50	20120529	9	308	5.72	0.00302714534346305	-0.0170474181845243
3	D	26	50	20120529	9	310	5.76	0.00357733805883645	-0.0167161881550131
3	D	26	50	20120529	9	312	5.8	0.00325488322447975	-0.0165311383103766
3	D	26	50	20120529	9	314	5.84	0.00362040793287855	-0.0165413984297716
3	D	26	50	20120529	9	316	5.88	0.00425384125853325	-0.0160721694408440
3	D	26	50	20120529	9	318	5.92	0.00439277359890085	-0.0153140661185983
3	D	26	50	20120529	9	320	5.96	0.00500849389968685	-0.0143215003298468
3	D	26	50	20120529	9	322	6	0.00567364803554555	-0.0138356260472901
3	D	26	50	20120529	9	324	6.04	0.00590487195299355	-0.0138184433525072
3	D	26	50	20120529	9	326	6.08	0.00624178712102555	-0.0133523114912812
3	D	26	50	20120529	9	328	6.12	0.00676062672172115	-0.0127225268366174
3	D	26	50	20120529	9	330	6.16	0.00704216835771835	-0.0122620306164375
3	D	26	50	20120529	9	332	6.2	0.00748487377128365	-0.0114832797761811
3	D	26	50	20120529	9	334	6.24	0.00731276398074285	-0.0111778096467086
3	D	26	50	20120529	9	336	6.28	0.00748717186832255	-0.0106195134876227
3	D	26	50	20120529	9	338	6.32	0.00791842922310035	-0.0102520230223723
3	D	26	50	20120529	9	340	6.36	0.00754712038123155	-0.00975018226869635
3	D	26	50	20120529	9	342	6.4	0.00762364347709155	-0.0088613631868805
3	D	26	50	20120529	9	344	6.44	0.00741704101776445	-0.00798357497085113
3	D	26	50	20120529	9	346	6.48	0.00735398123501825	-0.008231642171827
3	D	26	50	20120529	9	348	6.52	0.00723532164606725	-0.00775603507973311
3	D	26	50	20120529	9	350	6.56	0.00753881894762035	-0.00687894689941713
3	D	26	50	20120529	9	352	6.6	0.00720946275107935	-0.00610793180734694
3	D	26	50	20120529	9	354	6.64	0.00719527818904875	-0.00521948042105729
3	D	26	50	20120529	9	356	6.68	0.00713603678292085	-0.00408600239295088
3	D	26	50	20120529	9	358	6.72	0.00714936574574625	-0.0037948511757973
3	D	26	50	20120529	9	360	6.76	0.00685071212564435	-0.0033380884794221
3	D	26	50	20120529	9	362	6.8	0.00657878007080335	-0.0030706819079807
3	D	26	50	20120529	9	364	6.84	0.00584634472471475	-0.0030064624701134
3	D	26	50	20120529	9	366	6.88	0.00535235285631005	-0.0024786708975679
3	D	26	50	20120529	9	368	6.92	0.00482760891399145	-0.0022589728206533
3	D	26	50	20120529	9	370	6.96	0.00388405552467105	-0.0022400322584124
3	D	26	50	20120529	9	372	7	0.00311632565070625	-0.0016967380767962
3	D	26	50	20120529	9	374	7.04	0.00208134052615135	-0.0014467829007146
3	D	26	50	20120529	9	376	7.08	0.00088134496313872	-0.0011087505039684
3	D	26	50	20120529	9	378	7.12	0.000635017244844579	-0.0009723071794706
3	D	26	50	20120529	9	380	7.16	0.00069369296554744	-0.0012797430657949
3	D	26	50	20120529	9	382	7.2	0.00084306927307309	-0.001664161667387
3	D	26	50	20120529	9	384	7.24	0.00044786022200012	-0.0021570787334843
3	D	26	50	20120529	9	386	7.28	0.000437380899502939	-0.002446271264854
3	D	26	50	20120529	9	388	7.32	0.000299466792900310	-0.0026988215228225
3	D	26	50	20120529	9	390	7.36	0.000317215173108101	-0.0030436775000072
3	D	26	50	20120529	9	392	7.4	0.000379214295682531	-0.003820420157005
3	D	26	50	20120529	9	394	7.44	0.00024451752493431	-0.00449875476326509
3	D	26	50	20120529	9	396	7.48	-8.65640121528602e-05	-0.00494435931463323
3	D	26	50	20120529	9	398	7.52	9.68304955089004e-05	-0.00487121548208051
3	D	26	50	20120529	9	400	7.56	-0.000285764477694479	-0.00546725629403931
3	D	26	50	20120529	9	402	7.6	-0.00044735464065158	-0.0057331828909876
3	D	26	50	20120529	9	404	7.64	-0.00076767966938333	-0.00679723151846287
3	D	26	50	20120529	9	406	7.68	-0.00068692312522436	-0.0067887511868361
3	D	26	50	20120529	9	408	7.72	-0.00055412352197006	-0.00772591303796134
3	D	26	50	20120529	9	410	7.76	-0.00079179908168961	-0.00797943627486084
3	D	26	50	20120529	9	412	7.8	-0.000195812009846179	-0.0084082208772249
3	D	26	50	20120529	9	414	7.84	-0.00032034058508094	-0.0093952075934729
3	D	26	50	20120529	9	416	7.88	-0.00017781614226498	-0.00951275702477734
3	D	26	50	20120529	9	418	7.92	0.000148188368133260	-0.00919409228276781
3	D	26	50	20120529	9	420	7.96	0.000103881057224110	-0.00967561785862023
3	D	26	50	20120529	9	422	8	0.000291306780645421	-0.0101359867995795
3	D	26	50	20120529	9	424	8.04	0.00055992957575038	-0.0115000311358274
3	D	26	50	20120529	9	426	8.08	0.00047383932514092	-0.0124800174949417
3	D	26	50	20120529	9	428	8.12	0.000410857324140631	-0.0135131075733231
3	D	26	50	20120529	9	430	8.16	0.0001489237591857	-0.0149137376144296
3	D	26	50	20120529	9	432	8.2	-0.000181316320831860	-0.0161444923224238
3	D	26	50	20120529	9	434	8.24	-0.00090922618352091	-0.0175928591423282
3	D	26	50	20120529	9	436	8.28	-0.00133293870894352	-0.0185588235739715
3	D	26	50	20120529	9	438	8.32	-0.00102969596583167	-0.0189158347167248
3	D	26	50	20120529	9	440	8.36	-0.00143960505977873	-0.0209672214925183
3	D	26	50	20120529	9	442	8.4	-0.00120420072704035	-0.0208627167671132
3	D	26	50	20120529	9	444	8.44	-0.00139756826874397	-0.0219944715759939
3	D	26	50	20120529	9	446	8.48	-0.00115870759805915	-0.0227775216254798
3	D	26	50	20120529	9	448	8.52	-0.00107914394304004	-0.0230978975658998
3	D	26	50	20120529	9	450	8.56	-0.00131811067974203	-0.0239256014086177
3	D	26	50	20120529	9	452	8.6	-0.00199423204177699	-0.025083403909997
3	D	26	50	20120529	9	454	8.64	-0.0021288015333046	-0.0263384548069928
3	D	26	50	20120529	9	456	8.68	-0.00274707448957068	-0.0278800677981323
3	D	26	50	20120529	9	458	8.72	-0.00314061476864006	-0.0286294242094947
3	D	26	50	20120529	9	460	8.76	-0.00322944859356052	-0.029634102737408
3	D	26	50	20120529	9	462	8.8	-0.00400387194031603	-0.0308097384718088
3	D	26	50	20120529	9	464	8.84	-0.00422071330583469	-0.0321798709974427
3	D	26	50	20120529	9	466	8.88	-0.00388009996933713	-0.0321157364123891
3	D	26	50	20120529	9	468	8.92	-0.00388754580374303	-0.0317810839860569
3	D	26	50	20120529	9	470	8.96	-0.00353439546401503	-0.0324110949148907
3	D	26	50	20120529	9	472	9	-0.00325085978689485	-0.0323648642735367
3	D	26	50	20120529	9	474	9.04	-0.00282454510851748	-0.0318556766804043
3	D	26	50	20120529	9	476	9.08	-0.00247500808444134	-0.0319199385446785
3	D	26	50	20120529	9	478	9.12	-0.0021645599232292	-0.0317408708234108
3	D	26	50	20120529	9	480	9.16	-0.00163393992355901	-0.0317221961333197
3	D	26	50	20120529	9	482	9.2	-0.0016661769217133	-0.0322525191481418
3	D	26	50	20120529	9	484	9.24	-0.00134754753504283	-0.0319470419476014
3	D	26	50	20120529	9	486	9.28	-0.00092770288371332	-0.0327294202456452
3	D	26	50	20120529	9	488	9.32	-0.00032774399307997	-0.0329699284751302
3	D	26	50	20120529	9	490	9.36	0.00053803047873703	-0.0333127409137173
3	D	26	50	20120529	9	492	9.4	0.00117171836283297	-0.033894569586481
3	D	26	50	20120529	9	494	9.44	0.00175549865031278	-0.0347566812451714
3	D	26	50	20120529	9	496	9.48	0.00200671247646492	-0.0348249382627594
3	D	26	50	20120529	9	498	9.52	0.00285541739058405	-0.0351873658434565
3	D	26	50	20120529	9	500	9.56	0.00343766325634875	-0.0359452287493967
3	D	26	50	20120529	9	502	9.6	0.00388243342171505	-0.0363631288570779
3	D	26	50	20120529	9	504	9.64	0.00455214132524465	-0.0369632433112031
3	D	26	50	20120529	9	506	9.68	0.00531266295268205	-0.0374838577499195
3	D	26	50	20120529	9	508	9.72	0.00579319857904075	-0.0382087977641276
3	D	26	50	20120529	9	510	9.76	0.00622687423901025	-0.0386908253857947
3	D	26	50	20120529	9	512	9.8	0.00695826306706275	-0.0393757714404588
3	D	26	50	20120529	9	514	9.84	0.00782116668534815	-0.04026521984731
3	D	26	50	20120529	9	516	9.88	0.00839901434693385	-0.0413728319093606
3	D	26	50	20120529	9	518	9.92	0.00924761319503575	-0.0414700590917737
3	D	26	50	20120529	9	520	9.96	0.00997539577850425	-0.0420750313694857
3	D	26	50	20120529	9	522	10	0.0113194784903193	-0.0440649571309652
3	D	26	50	20120529	9	524	10.04	0.0119491500078981	-0.0443891726612071
3	D	26	50	20120529	9	526	10.08	0.0124598013120676	-0.0446136295667591
3	D	26	50	20120529	9	528	10.12	0.0135217413471214	-0.0455042941972739
3	D	26	50	20120529	9	530	10.16	0.0140233487555595	-0.0458519220330408
3	D	26	50	20120529	9	532	10.2	0.0148978347829207	-0.0466090141925894
3	D	26	50	20120529	9	534	10.24	0.0161614204587654	-0.047122105015154
3	D	26	50	20120529	9	536	10.28	0.0170185045882416	-0.0481603499019702
3	D	26	50	20120529	9	538	10.32	0.0169419956345172	-0.0482053218932537
3	D	26	50	20120529	9	540	10.36	0.0183695169465123	-0.0496889591994037
3	D	26	50	20120529	9	542	10.4	0.0182228488579586	-0.0493283488831342
3	D	26	50	20120529	9	544	10.44	0.0181730614694952	-0.0497513472307078
3	D	26	50	20120529	9	546	10.48	0.0180536311341528	-0.0497089915345147
3	D	26	50	20120529	9	548	10.52	0.0183700543476660	-0.0499269996262223
3	D	26	50	20120529	9	550	10.56	0.0185960315327976	-0.0512761735068619
3	D	26	50	20120529	9	552	10.6	0.0186283109573587	-0.0512694913477797
3	D	26	50	20120529	9	554	10.64	0.0187036036874195	-0.052271122245466
3	D	26	50	20120529	9	556	10.68	0.0183452843971210	-0.0532529682954148
3	D	26	50	20120529	9	558	10.72	0.0185132081155172	-0.0542398913720525
3	D	26	50	20120529	9	560	10.76	0.0185480543376941	-0.055281544513554
3	D	26	50	20120529	9	562	10.8	0.0187224975806128	-0.0566258252152678
3	D	26	50	20120529	9	564	10.84	0.0184851218341685	-0.0575077995034417
3	D	26	50	20120529	9	566	10.88	0.0188955266099691	-0.0596712634111601
3	D	26	50	20120529	9	568	10.92	0.0188955266099691	-0.0604701526525447
3	D	26	50	20120529	9	570	10.96	0.0186742728981359	-0.0623085595729516
3	D	26	50	20120529	9	572	11	0.0190137548637835	-0.0636978122659488
3	D	26	50	20120529	9	574	11.04	0.0193113761079849	-0.0659165012132778
3	D	26	50	20120529	9	576	11.08	0.0197497116016425	-0.0669475336109259
3	D	26	50	20120529	9	578	11.12	0.0200123310601752	-0.0679680301175343
3	D	26	50	20120529	9	580	11.16	0.0208633340713332	-0.0704170944541739
3	D	26	50	20120529	9	582	11.2	0.0206960326069044	-0.0720720071648629
3	D	26	50	20120529	9	584	11.24	0.0214189785799896	-0.0738960598176118
3	D	26	50	20120529	9	586	11.28	0.0219411062272177	-0.0757619731918068
3	D	26	50	20120529	9	588	11.32	0.0225598953714341	-0.0766996674943383
3	D	26	50	20120529	9	590	11.36	0.0230493546853714	-0.0779461553282139
3	D	26	50	20120529	9	592	11.4	0.0232958521092930	-0.0791224981693959
3	D	26	50	20120529	9	594	11.44	0.0235405817662617	-0.079553479752529
3	D	26	50	20120529	9	596	11.48	0.0237903318813768	-0.080167248438599
3	D	26	50	20120529	9	598	11.52	0.0242057571153239	-0.0806932651731237
3	D	26	50	20120529	9	600	11.56	0.0240680127143486	-0.0817724515425706
3	D	26	50	20120529	9	602	11.6	0.0239843619821343	-0.082323358435793
3	D	26	50	20120529	9	604	11.64	0.0234232020405847	-0.0826066254123364
3	D	26	50	20120529	9	606	11.68	0.0232092315285977	-0.0833531887519131
3	D	26	50	20120529	9	608	11.72	0.0233369350132800	-0.0842275969975284
3	D	26	50	20120529	9	610	11.76	0.0229070140903185	-0.0847173391541782
3	D	26	50	20120529	9	612	11.8	0.0234080699554673	-0.0849378150485522
3	D	26	50	20120529	9	614	11.84	0.0233758258862452	-0.0857516949536979
3	D	26	50	20120529	9	616	11.88	0.0231460161823596	-0.0868287600028012
3	D	26	50	20120529	9	618	11.92	0.0230265151363391	-0.0876710656005507
3	D	26	50	20120529	9	620	11.96	0.0225672492819584	-0.0890996334305818
3	D	26	50	20120529	9	622	12	0.0218860933196414	-0.090077067134216
3	D	26	50	20120529	9	624	12.04	0.0216137864982064	-0.091809408037445
3	D	26	50	20120529	9	626	12.08	0.0216035334498793	-0.0938906354265113
3	D	26	50	20120529	9	628	12.12	0.0211439847527861	-0.095467978523304
3	D	26	50	20120529	9	630	12.16	0.0212313124402627	-0.0964629484751117
3	D	26	50	20120529	9	632	12.2	0.0209941488258527	-0.0978418066984255
3	D	26	50	20120529	9	634	12.24	0.0208871635698592	-0.0992659904664133
3	D	26	50	20120529	9	636	12.28	0.0212939621010758	-0.100354015670625
3	D	26	50	20120529	9	638	12.32	0.0218386464546238	-0.101013675586794
3	D	26	50	20120529	9	640	12.36	0.0225902302523470	-0.101930015264534
3	D	26	50	20120529	9	642	12.4	0.0236688509363689	-0.103201110414395
3	D	26	50	20120529	9	644	12.44	0.0238796394678406	-0.104434375351462
3	D	26	50	20120529	9	646	12.48	0.0248184651412220	-0.105569635288657
3	D	26	50	20120529	9	648	12.52	0.0258232638772881	-0.107806779722975
3	D	26	50	20120529	9	650	12.56	0.0266569427723070	-0.109296088025510
3	D	26	50	20120529	9	652	12.6	0.0272821665882322	-0.110875057467900
3	D	26	50	20120529	9	654	12.64	0.0278505390189499	-0.112049420410094
3	D	26	50	20120529	9	656	12.68	0.0285665553455794	-0.113599257053099
3	D	26	50	20120529	9	658	12.72	0.0286931981700899	-0.115190176600091
3	D	26	50	20120529	9	660	12.76	0.0295546663616095	-0.116932275576900
3	D	26	50	20120529	9	662	12.8	0.0302405599393604	-0.119238575054418
3	D	26	50	20120529	9	664	12.84	0.0306100939432085	-0.120440232318367
3	D	26	50	20120529	9	666	12.88	0.0305780620060207	-0.120134267214147
3	D	26	50	20120529	9	668	12.92	0.0305100383336706	-0.119776612604223
3	D	26	50	20120529	9	670	12.96	0.0307167963564896	-0.119830069876881
3	D	26	50	20120529	9	672	13	0.0314252466405604	-0.119674577095698
3	D	26	50	20120529	9	674	13.04	0.0313950531810037	-0.119115043499745
3	D	26	50	20120529	9	676	13.08	0.0323538192656146	-0.119383814787274
3	D	26	50	20120529	9	678	13.12	0.0324772801096097	-0.119192471692285
3	D	26	50	20120529	9	680	13.16	0.0324180245613463	-0.118977369809448
3	D	26	50	20120529	9	682	13.2	0.0328772904157269	-0.119341176248368
3	D	26	50	20120529	9	684	13.24	0.0328485111697327	-0.119156409246444
3	D	26	50	20120529	9	686	13.28	0.0322984528046477	-0.119533933556920
3	D	26	50	20120529	9	688	13.32	0.0322834621408865	-0.119495184105311
3	D	26	50	20120529	9	690	13.36	0.0316032254173850	-0.119370733311822
3	D	26	50	20120529	9	692	13.4	0.0307022299567971	-0.119071061457955
3	D	26	50	20120529	9	694	13.44	0.0308687536037665	-0.118741903251313
3	D	26	50	20120529	9	696	13.48	0.0299807689079525	-0.119081173084926
3	D	26	50	20120529	9	698	13.52	0.0297670105279998	-0.118549640917508
3	D	26	50	20120529	9	700	13.56	0.0290423674986399	-0.118943357973273
3	D	26	50	20120529	9	702	13.6	0.0283139060926615	-0.119939105742540
3	D	26	50	20120529	9	704	13.64	0.0278339927202702	-0.120192744944951
3	D	26	50	20120529	9	706	13.68	0.0274503165807983	-0.120495810911368
3	D	26	50	20120529	9	708	13.72	0.0275350279731845	-0.120610503631276
3	D	26	50	20120529	9	710	13.76	0.0276208000257424	-0.120126913303623
3	D	26	50	20120529	9	712	13.8	0.0274758431355991	-0.121215574903938
3	D	26	50	20120529	9	714	13.84	0.0271179763936406	-0.121398079164162
3	D	26	50	20120529	9	716	13.88	0.0267501394460674	-0.123539339918951
3	D	26	50	20120529	9	718	13.92	0.0270706002393012	-0.124135289514135
3	D	26	50	20120529	9	720	13.96	0.0266294363185188	-0.125720552206877
3	D	26	50	20120529	9	722	14	0.0269050665418254	-0.126912875661314
3	D	26	50	20120529	9	724	14.04	0.0267748174727307	-0.128482794136904
3	D	26	50	20120529	9	726	14.08	0.0264670138908803	-0.129360525784391
3	D	26	50	20120529	9	728	14.12	0.0264000508787020	-0.130782305389323
3	D	26	50	20120529	9	730	14.16	0.0266557406907790	-0.131680613844142
3	D	26	50	20120529	9	732	14.2	0.0266615389663847	-0.132973063618795
3	D	26	50	20120529	9	734	14.24	0.0265576649802284	-0.134348315597525
3	D	26	50	20120529	9	736	14.28	0.0262330322569857	-0.136276666500499
3	D	26	50	20120529	9	738	14.32	0.0262957526284769	-0.137095001178366
3	D	26	50	20120529	9	740	14.36	0.0261442903559468	-0.137922457533710
3	D	26	50	20120529	9	742	14.4	0.0260962778055042	-0.139349328307467
3	D	26	50	20120529	9	744	14.44	0.0264699130286832	-0.140006654771258
3	D	26	50	20120529	9	746	14.48	0.0269643928007669	-0.140438484882528
3	D	26	50	20120529	9	748	14.52	0.0268752973463374	-0.140471011794463
3	D	26	50	20120529	9	750	14.56	0.0268342851530286	-0.140475254435150
3	D	26	50	20120529	9	752	14.6	0.0274904802459697	-0.140523337696271
3	D	26	50	20120529	9	754	14.64	0.0272269415486215	-0.140704852007001
3	D	26	50	20120529	9	756	14.68	0.0275476851845677	-0.141214251732168
3	D	26	50	20120529	9	758	14.72	0.0278047892102072	-0.141416767114300
3	D	26	50	20120529	9	760	14.76	0.0277789798126938	-0.142012504577450
3	D	26	50	20120529	9	762	14.8	0.0277833638747372	-0.142897660846139
3	D	26	50	20120529	9	764	14.84	0.0276910157291142	-0.144622011442740
3	D	26	50	20120529	9	766	14.88	0.0276649234888885	-0.144659417391465
3	D	26	50	20120529	9	768	14.92	0.0275646557473162	-0.146619375967558
3	D	26	50	20120529	9	770	14.96	0.0273046525838739	-0.147568101135876
3	D	26	50	20120529	9	772	15	0.0274295276414315	-0.148675006091145
3	D	26	50	20120529	9	774	15.04	0.0275879195604172	-0.149792234805420
3	D	26	50	20120529	9	776	15.08	0.0272076375334951	-0.151548546628531
3	D	26	50	20120529	9	778	15.12	0.0274060516962960	-0.153069816157576
3	D	26	50	20120529	9	780	15.16	0.0272905811589283	-0.153974417862748
3	D	26	50	20120529	9	782	15.2	0.0274547713535198	-0.156401066914424
3	D	26	50	20120529	9	784	15.24	0.0269043594350442	-0.158057393838675
3	D	26	50	20120529	9	786	15.28	0.0267550891935357	-0.159452586228635
3	D	26	50	20120529	9	788	15.32	0.0268611552107137	-0.160428393586672
3	D	26	50	20120529	9	790	15.36	0.0263546546233498	-0.161760794894462
3	D	26	50	20120529	9	792	15.4	0.0263546546233498	-0.161760794894462
3	D	26	50	20120529	9	794	15.44	0.0258824487148734	-0.162218858667314
3	D	26	50	20120529	9	796	15.48	0.0260673571381537	-0.162568522970611
3	D	26	50	20120529	9	798	15.52	0.0266321940349655	-0.163490024527853
3	D	26	50	20120529	9	800	15.56	0.0268192237785893	-0.16301732364463
3	D	26	50	20120529	9	802	15.6	0.0274783180093333	-0.163705974938828
3	D	26	50	20120529	9	804	15.64	0.0280925109594720	-0.163752219722317
3	D	26	50	20120529	9	806	15.68	0.0284535596819458	-0.164043123452098
3	D	26	50	20120529	9	808	15.72	0.0287422006700261	-0.164260770919347
3	D	26	50	20120529	9	810	15.76	0.0295429283890418	-0.164341098249690
3	D	26	50	20120529	9	812	15.8	0.0297002596478558	-0.165115733728479
3	D	26	50	20120529	9	814	15.84	0.0300349332873914	-0.166157089885133
3	D	26	50	20120529	9	816	15.88	0.0312263375030126	-0.166876288192278
3	D	26	50	20120529	9	818	15.92	0.0323241207808047	-0.168891188965269
3	D	26	50	20120529	9	820	15.96	0.0329576177460698	-0.169854339111923
3	D	26	50	20120529	9	822	16	0.0333530318581093	-0.171225277739287
3	D	26	50	20120529	9	824	16.04	0.0339800234409874	-0.172756376052591
3	D	26	50	20120529	9	826	16.08	0.0350995856076401	-0.174142800318463
3	D	26	50	20120529	9	828	16.12	0.0359125462739702	-0.175977247440895
3	D	26	50	20120529	9	830	16.16	0.0365072230769481	-0.176324436870458
3	D	26	50	20120529	9	832	16.2	0.0369149408469803	-0.176748276675101
3	D	26	50	20120529	9	834	16.24	0.0374452709328702	-0.176908082807649
3	D	26	50	20120529	9	836	16.28	0.0380364122019421	-0.177868333816501
3	D	26	50	20120529	9	838	16.32	0.0383333263393624	-0.177652029852136
3	D	26	50	20120529	9	840	16.36	0.0390210583947444	-0.178173450392583
3	D	26	50	20120529	9	842	16.4	0.0397755413302705	-0.178645090615634
3	D	26	50	20120529	9	844	16.44	0.0403719859002013	-0.179157389478604
3	D	26	50	20120529	9	846	16.48	0.0411324085326893	-0.179529751909577
3	D	26	50	20120529	9	848	16.52	0.0418291208441924	-0.180647475598598
3	D	26	50	20120529	9	850	16.56	0.0420345353641271	-0.180884709923686
3	D	26	50	20120529	9	852	16.6	0.0422695776581935	-0.181988927873187
3	D	26	50	20120529	9	854	16.64	0.0433823515997468	-0.182385119802686
3	D	26	50	20120529	9	856	16.68	0.0436972262494092	-0.182867861602202
3	D	26	50	20120529	9	858	16.72	0.0448301527342262	-0.183499873643227
3	D	26	50	20120529	9	860	16.76	0.0457901916110432	-0.184818132815393
3	D	26	50	20120529	9	862	16.8	0.0466292445175992	-0.184940745131250
3	D	26	50	20120529	9	864	16.84	0.0470008291311126	-0.186242175162024
3	D	26	50	20120529	9	866	16.88	0.0481410388157760	-0.187496229038459
3	D	26	50	20120529	9	868	16.92	0.0488001330465200	-0.189211599378939
3	D	26	50	20120529	9	870	16.96	0.0496085682294506	-0.190364678407020
3	D	26	50	20120529	9	872	17	0.0499947192426566	-0.191624671980416
3	D	26	50	20120529	9	874	17.04	0.0505946286358152	-0.192464431993753
3	D	26	50	20120529	9	876	17.08	0.0510208018928364	-0.193803197262574
3	D	26	50	20120529	9	878	17.12	0.0507171702409948	-0.194796965132853
3	D	26	50	20120529	9	880	17.16	0.0515960332593316	-0.197238675558969
3	D	26	50	20120529	9	882	17.2	0.0513683448757895	-0.198290850449374
3	D	26	50	20120529	9	884	17.24	0.0521554254339283	-0.19927012263064
3	D	26	50	20120529	9	886	17.28	0.0523324142612593	-0.199456586688839
3	D	26	50	20120529	9	888	17.32	0.0521423439584764	-0.198711861826893
3	D	26	50	20120529	9	890	17.36	0.0525878919413020	-0.198823513987642
3	D	26	50	20120529	9	892	17.4	0.0531252930950037	-0.198776844940084
3	D	26	50	20120529	9	894	17.44	0.0537128281194916	-0.198730953709985
3	D	26	50	20120529	9	896	17.48	0.0536247933252339	-0.199258808922141
3	D	26	50	20120529	9	898	17.52	0.0542430167840253	-0.198960197728446
3	D	26	50	20120529	9	900	17.56	0.0548547348604298	-0.199021645307731
3	D	26	50	20120529	9	902	17.6	0.0560957072614122	-0.199450859123911
3	D	26	50	20120529	9	904	17.64	0.0569884295726601	-0.199536772597825
3	D	26	50	20120529	9	906	17.68	0.0574864448786499	-0.199448879224924
3	D	26	50	20120529	9	908	17.72	0.0583546305845907	-0.200281992434518
3	D	26	50	20120529	9	910	17.76	0.0599698038941771	-0.200831980088924
3	D	26	50	20120529	9	912	17.8	0.0610216959418702	-0.201405019424398
3	D	26	50	20120529	9	914	17.84	0.0627625928371515	-0.203042678729626
3	D	26	50	20120529	9	916	17.88	0.0636387688497197	-0.203382726380699
3	D	26	50	20120529	9	918	17.92	0.0638287684418244	-0.204015799081895
3	D	26	50	20120529	9	920	17.96	0.0645804229502258	-0.204934330790656
3	D	26	50	20120529	9	922	18	0.0652004848866483	-0.205229265029089
3	D	26	50	20120529	9	924	18.04	0.0651256022785206	-0.206312481907189
3	D	26	50	20120529	9	926	18.08	0.065687186484139	-0.207552605780034
3	D	26	50	20120529	9	928	18.12	0.0658525787602586	-0.208074521295228
3	D	26	50	20120529	9	930	18.16	0.0659872826020746	-0.208461662257927
3	D	26	50	20120529	9	932	18.2	0.065638961801662	-0.208733615525972
3	D	26	50	20120529	9	934	18.24	0.066276630696936	-0.209107109327794
3	D	26	50	20120529	9	936	18.28	0.0666297598234607	-0.209796255596739
3	D	26	50	20120529	9	938	18.32	0.0672921774560762	-0.210719171367543
3	D	26	50	20120529	9	940	18.36	0.067897602282128	-0.211066926482531
3	D	26	50	20120529	9	942	18.4	0.068009042310843	-0.211688049079125
3	D	26	50	20120529	9	944	18.44	0.0688012847484846	-0.212181326769681
3	D	26	50	20120529	9	946	18.48	0.0697655662659886	-0.213379377789045
3	D	26	50	20120529	9	948	18.52	0.0699155436142782	-0.214237734710728
3	D	26	50	20120529	9	950	18.56	0.0714107209030972	-0.215259857562933
3	D	26	50	20120529	9	952	18.6	0.0718781891961397	-0.215967600740222
3	D	26	50	20120529	9	954	18.64	0.0719847501880645	-0.216542690685362
3	D	26	50	20120529	9	956	18.68	0.0727836394294491	-0.217124073880853
3	D	26	50	20120529	9	958	18.72	0.0731842154209913	-0.217910023068142
3	D	26	50	20120529	9	960	18.76	0.0739036965708486	-0.218480304687169
3	D	26	50	20120529	9	962	18.8	0.0750478660534865	-0.218632969041227
3	D	26	50	20120529	9	964	18.84	0.0754193799563218	-0.21941686761885
3	D	26	50	20120529	9	966	18.88	0.0764315326029123	-0.219387593398109
3	D	26	50	20120529	9	968	18.92	0.0776290179368518	-0.219580279995983
3	D	26	50	20120529	9	970	18.96	0.0782285737766198	-0.220267658497974
3	D	26	50	20120529	9	972	19	0.0796254632228539	-0.220499943075594
3	D	26	50	20120529	9	974	19.04	0.0803863101194106	-0.221846274386973
3	D	26	50	20120529	9	976	19.08	0.0812069075389776	-0.222413020472094
3	D	26	50	20120529	9	978	19.12	0.0820340103409315	-0.222686175821667
3	D	26	50	20120529	9	980	19.16	0.083154703878434	-0.223067377087404
3	D	26	50	20120529	9	982	19.2	0.084122450219166	-0.223875882981013
3	D	26	50	20120529	9	984	19.24	0.0855636045499023	-0.223977635646826
3	D	26	50	20120529	9	986	19.28	0.086631406500172	-0.223823415657849
3	D	26	50	20120529	9	988	19.32	0.0883886375620987	-0.224743290869494
3	D	26	50	20120529	9	990	19.36	0.0897515858828358	-0.224930320613118
3	D	26	50	20120529	9	992	19.4	0.0912843105417357	-0.225808830078064
3	D	26	50	20120529	9	994	19.44	0.0930722300379659	-0.225935755745287
3	D	26	50	20120529	9	996	19.48	0.0940888374572778	-0.226785910228308
3	D	26	50	20120529	9	998	19.52	0.0948431789714479	-0.227895502189346
3	D	26	50	20120529	9	1000	19.56	0.0956617964920269	-0.228902634377790
3	D	26	50	20120529	9	1002	19.6	0.0969628022587329	-0.229823358117573
3	D	26	50	20120529	9	1004	19.64	0.0976079664858868	-0.229909342302165
3	D	26	50	20120529	9	1006	19.68	0.0987891883638588	-0.231613116091434
3	D	26	50	20120529	9	1008	19.72	0.0999408531783779	-0.232558729989915
3	D	26	50	20120529	9	1010	19.76	0.100897568653323	-0.232985115378970
3	D	26	50	20120529	9	1012	19.8	0.101669234283632	-0.233305222618814
3	D	26	50	20120529	9	1014	19.84	0.102383836396699	-0.234888717544603
3	D	26	50	20120529	9	1016	19.88	0.103342743902666	-0.235433119055438
3	D	26	50	20120529	9	1018	19.92	0.104680165668603	-0.235719214459106
3	D	26	50	20120529	9	1020	19.96	0.105445396627203	-0.236178692445521
3	D	26	50	20120529	9	1022	20	0.106002596770778	-0.236641140280417
3	D	26	50	20120529	9	1024	20.04	0.106587586210853	-0.236394147881749
3	D	26	50	20120529	9	1026	20.08	0.106516451268666	-0.236352145738946
3	D	26	50	20120529	9	1028	20.12	0.107182970120612	-0.235873717290796
3	D	26	50	20120529	9	1030	20.16	0.107287268370837	-0.235748205837135
3	D	26	50	20120529	9	1032	20.2	0.106913208883590	-0.235122416335785
3	D	26	50	20120529	9	1034	20.24	0.107508309950636	-0.235257049466923
3	D	26	50	20120529	9	1036	20.28	0.107386970426985	-0.235505668211188
3	D	26	50	20120529	9	1038	20.32	0.108326008232400	-0.235583449957119
3	D	26	50	20120529	9	1040	20.36	0.108587637741439	-0.235577793102869
3	D	26	50	20120529	9	1042	20.4	0.109358949818358	-0.235660666017624
3	D	26	50	20120529	9	1044	20.44	0.110000578511606	-0.235805340065055
3	D	26	50	20120529	9	1046	20.48	0.110029357757601	-0.235790702954684
3	D	26	50	20120529	9	1048	20.52	0.111096947575836	-0.237643464142749
3	D	26	50	20120529	9	1050	20.56	0.111886149454318	-0.238110083907654
3	D	26	50	20120529	9	1052	20.6	0.111966476784661	-0.23804672714006
3	D	26	50	20120529	9	1054	20.64	0.113659502550856	-0.238868173087764
3	D	26	50	20120529	9	1056	20.68	0.114788398527020	-0.239870496950096
3	D	26	50	20120529	9	1058	20.72	0.115871473983764	-0.240218605618474
3	D	26	50	20120529	9	1060	20.76	0.116761650710600	-0.241509146204818
3	D	26	50	20120529	9	1062	20.8	0.117754852895454	-0.242108348491196
3	D	26	50	20120529	9	1064	20.84	0.118665889272335	-0.242980635416467
3	D	26	50	20120529	9	1066	20.88	0.120051818563461	-0.24403139609331
3	D	26	50	20120529	9	1068	20.92	0.121361946007643	-0.244883601185996
3	D	26	50	20120529	9	1070	20.96	0.122598180793192	-0.245917179168057
3	D	26	50	20120529	9	1072	21	0.123005545009833	-0.246991910764782
3	D	26	50	20120529	9	1074	21.04	0.123460921776917	-0.248403295900031
3	D	26	50	20120529	9	1076	21.08	0.124431637966130	-0.249378537572643
3	D	26	50	20120529	9	1078	21.12	0.125590020295070	-0.250215610580212
3	D	26	50	20120529	9	1080	21.16	0.126395839182910	-0.250121141114245
3	D	26	50	20120529	9	1082	21.2	0.127750797197020	-0.250787094280767
3	D	26	50	20120529	9	1084	21.24	0.129136231513399	-0.251173669558041
3	D	26	50	20120529	9	1086	21.28	0.130756283859775	-0.25142179332756
3	D	26	50	20120529	9	1088	21.32	0.132298059485474	-0.252137102547408
3	D	26	50	20120529	9	1090	21.36	0.133686180807622	-0.251764386563045
3	D	26	50	20120529	9	1092	21.4	0.135330769759305	-0.25222273317861
3	D	26	50	20120529	9	1094	21.44	0.136731194739445	-0.252556134025939
3	D	26	50	20120529	9	1096	21.48	0.138293971436546	-0.25309770710965
3	D	26	50	20120529	9	1098	21.52	0.139569309227094	-0.253318607268093
3	D	26	50	20120529	9	1100	21.56	0.141342733034310	-0.252663826388714
3	D	26	50	20120529	9	1102	21.6	0.143539360250066	-0.252121829040934
3	D	26	50	20120529	9	1104	21.64	0.145345452390572	-0.252284322179251
3	D	26	50	20120529	9	1106	21.68	0.146424992313410	-0.252010883986966
3	D	26	50	20120529	9	1108	21.72	0.148263682076529	-0.252607469978253
3	D	26	50	20120529	9	1110	21.76	0.150118918138328	-0.252433733842116
3	D	26	50	20120529	9	1112	21.8	0.151982780902858	-0.252971205706496
3	D	26	50	20120529	9	1114	21.84	0.153167396893380	-0.253779216625358
3	D	26	50	20120529	9	1116	21.88	0.154020804067594	-0.254134962046973
3	D	26	50	20120529	9	1118	21.92	0.155410339603303	-0.254715426003649
3	D	26	50	20120529	9	1120	21.96	0.156338982939036	-0.255980227903157
3	D	26	50	20120529	9	1122	22	0.157535195480769	-0.257653454679479
3	D	26	50	20120529	9	1124	22.04	0.158384147882262	-0.258181946287738
3	D	26	50	20120529	9	1126	22.08	0.159920266653711	-0.258898669721148
3	D	26	50	20120529	9	1128	22.12	0.160280820401438	-0.260291740790764
3	D	26	50	20120529	9	1130	22.16	0.161434606536300	-0.261346956240329
3	D	26	50	20120529	9	1132	22.2	0.162215040290696	-0.262849063175603
3	D	26	50	20120529	9	1134	22.24	0.162578634597582	-0.263449962518255
3	D	26	50	20120529	9	1136	22.28	0.162808020037399	-0.264868135878603
3	D	26	50	20120529	9	1138	22.32	0.163476235945620	-0.266316997673254
3	D	26	50	20120529	9	1140	22.36	0.163929844945751	-0.267561859161533
3	D	26	50	20120529	9	1142	22.4	0.164028132788336	-0.268924453928880
